# Supplementary material for: Brain expression quantitative trait locus and network analyses reveal downstream effects and putative drivers for brain-related diseases
Source: Nat Genet. 2023 Feb 23;55(3):377–88. doi: 10.1038/s41588-023-01300-6 (PMC10011140; doi:10.1038/s41588-023-01300-6)
Supplement: Supplementary file 4 — Supplementary Tables 1–31. [file 41588_2023_1300_MOESM4_ESM.zip]

Archive with 31 entries (31 files):
- Supplementary Table 1 - Dataset overview.xlsx
- Supplementary Table 10 - GWAS LD overlap.xlsx
- Supplementary Table 11 - MR traits analyzed.xlsx
- Supplementary Table 12 - MR findings passing suggestive threshold.xlsx
- Supplementary Table 13 - AD coloc Cortex-EUR primary eQTLs.xlsx
- Supplementary Table 14 - eQTLGen comparison on MS genes.xlsx
- Supplementary Table 15 - MR suggestive hits with high LD but allelic discordance compared to eQTLGen.xlsx
- Supplementary Table 16 - Colocalization of MS top MR hits in eQTLGen.xlsx
- Supplementary Table 17 - Trans-eQTLs.xlsx
- Supplementary Table 18 - FTDlocus up and downregulated.xlsx
- Supplementary Table 19 - Cell proportion GWAS and trans-eQTL SNP interaction with AD status.xlsx
- Supplementary Table 2 - Cis-eQTLs.xlsx
- Supplementary Table 20 - rs1990622 Cell Proportion differences between datasets.xlsx
- Supplementary Table 21 - Gene-cell count correlations - no ENA - 0 PCs.xlsx
- Supplementary Table 22 - Deconvoluted ieQTLs trans.xlsx
- Supplementary Table 23 - MetaBrain cortex EUR and AFR trans-ieQTL replication.xlsx
- Supplementary Table 24 - Trans-eQTL interaction with AD status - 0 PCs.xlsx
- Supplementary Table 25 - Downstreamer - ALS EUR_ASIA enrichments.xlsx
- Supplementary Table 26 - Downstreamer - Parkinsons Nalls2019 enrichments.xlsx
- Supplementary Table 27 - Downstreamer - Schizophrenia Ripke2014 enrichments.xlsx
- Supplementary Table 28 - Downstreamer - Alzheimers Kunkle enrichments.xlsx
- Supplementary Table 29 - Downstreamer - Multiple sclerosis Patsopoulos enrichments.xlsx
- Supplementary Table 3 - NumberOfIndependentEffectsPerGene.xlsx
- Supplementary Table 30 - Downstreamer - ALS replication enrichments - EUR only.xlsx
- Supplementary Table 31 - ENA Accessions.xlsx
- Supplementary Table 4 - Primary and non primary eQTL gene enrichment.xlsx
- Supplementary Table 5 - CisEQTL Replication.xlsx
- Supplementary Table 6 - Cerebellum_eqtl_high_cort_expr_gproftable.v2.rebuttal.xlsx
- Supplementary Table 7 - eQTLgen replication cis.xlsx
- Supplementary Table 8 - Deconvoluted ieQTLs cis.xlsx
- Supplementary Table 9 - Cortex-EUR cis-ieQTLs replicaton.xlsx
