# Supplementary material for: Brain expression quantitative trait locus and network analyses reveal downstream effects and putative drivers for brain-related diseases
Source: Nat Genet. 2023 Feb 23;55(3):377–88. doi: 10.1038/s41588-023-01300-6 (PMC10011140; doi:10.1038/s41588-023-01300-6)
Supplement: Supplementary file 4 — Supplementary Tables 1–31. [file 41588_2023_1300_MOESM4_ESM.zip › Supplementary Table 1 - Dataset overview.xlsx]

## Sheet: Genotype QC
Genotype-QC
PreQC		Pre QC						Post QC
RNA-seq dataset	Genotype dataset	Individuals	EUR	AFR	EAS	SAS	AMR	Individuals	EUR	AFR	EAS	SAS	AMR
AMP-AD	AMPAD-MAYO	287	286	0	0	0	1	287	286	0	0	0	1
	AMPAD-MSBB	285	227	36	1	1	20	281	223	36	1	1	20
	AMPAD-ROSMAP	1196	1192	2	0	0	2	1157	1153	2	0	0	2
BipSeq	Bipseq_1M	69	69	0	0	0	0	69	69	0	0	0	0
	Bipseq_2pt5M	41	41	0	0	0	0	41	41	0	0	0	0
	Bipseq_5M	45	44	1	0	0	0	45	44	1	0	0	0
	Bipseq_h650	24	21	1	0	1	1	24	21	1	0	1	1
Braineac	Braineac	134	134	0	0	0	0	134	134	0	0	0	0
BrainGVEX	BrainGVEX	263	254	1	3	0	5	256	249	1	1	0	5
CMC	CMC	621	480	95	1	6	39	618	479	95	0	6	38
CMC_HBCC	CMC_HBCC_set1	83	30	48	1	2	2	83	30	48	1	2	2
	CMC_HBCC_set2	524	326	165	10	9	14	513	325	165	1	9	13
	CMC_HBCC_set3	89	49	35	1	1	3	89	49	35	1	1	3
GTEX	GTEx	635	528	75	7	5	20	627	527	75	1	5	19
GVEX	GVEX	137	131	0	0	1	5	137	131	0	0	1	5
Brainseq / LIBD	LIBD_1M	355	169	176	0	0	10	292	108	174	0	0	10
	LIBD_5M	3	1	2	0	0	0	3	1	2	0	0	0
	LIBD_h650	135	62	70	0	1	2	133	61	69	0	1	2
NABEC	NABEC-H550	150	145	0	0	0	5	150	145	0	0	0	5
	NABEC-H610	229	218	1	0	1	9	229	218	1	0	1	9
TargetALS	TargetALS	191	166	15	2	2	6	186	162	15	1	2	6
UCLA_ASD	UCLA_ASD	105	87	10	2	1	3	104	87	10	1	1	3
ENA	ENA	1060	595	75	343	21	26	1060	595	75	343	21	26
Total		6661	5255	808	371	52	173	6518	5138	805	351	52	170
											Other:	573

## Sheet: RNA-QC
RNA QC										RNA Tissue grouping
Dataset	Number of RNA-seq samples	Alignment QC	RNA-seq PCA outliers - step 1	RNA-seq PCA outliers - step 2	Covariate removal	Removal of cell line samples				Original Tissue Label	Tissue Group	Numbers	Numbers after deduplication
BipSeq	69	69	69	69	69	69				Amygdala	Amygdala	76	74
Braineac	280	267	267	265	265	265				ba10	Cortex	259	259
BrainGVEX	428	417	417	417	417	417				ba22	Cortex	235	235
Brainseq / LIBD	495	494	494	494	494	494				ba24	Cortex	95	93
CMC	613	613	613	613	613	613				ba36	Cortex	225	226
CMC_HBCC	386	386	386	386	386	386				ba44	Cortex	217	217
ENA	1759	1747	1629	1612	1612	1612				ba9	Cortex	113	113
GTEx	1454	1369	1352	1352	1352	1352				Basal ganglia	Basalganglia
MAYO-CBE	273	273	273	273	273	273				C1 segment of cervical spinal cord	Spinalcord	70	70
MAYO-TCX	274	274	274	274	273	273				Caudate (basal ganglia)	Basalganglia	4
MSBB	1096	1077	1077	1076	936	936				Caudate nucleus	Basalganglia	122	122
NABEC	694	532	532	528	528	528				Cerebellar hemisphere	Cerebellum	113	111
ROSMAP	638	638	638	637	637	637				Cerebellum	Cerebellum	599	594
TargetALS	567	565	565	551	551	548				Cortex	Cortex	401	396
UCLA_ASD	337	321	321	321	321	321				Dorsolateral Prefrontal Cortex	Cortex	2608	2607
Total	9363	9042	8907	8868	8727	8724				Frontal Cortex	Cortex	639	608
										Hippocampus	Hippocampus	107	102
										Hippocampus proper	Hippocampus	93	91
Tissues										Hypothalamus	Hypothalamus	98	96
Dataset	amygdala	basalganglia	cerebellum	cortex	hippocampus	hypothalamus	spinalcord	Total		Motor Cortex	Cortex	8	8
BipSeq	0	0	0	69	0	0	0	69		Motor Cortex Lateral	Cortex	67	67
Braineac	0	162	0	2	101	0	0	265		Motor Cortex Medial	Cortex	70	70
BrainGVEX	0	0	0	417	0	0	0	417		Nucleus Accumbens	Hypothalamus	124	120
Brainseq	0	0	0	494	0	0	0	494		Occipital Cortex	Cortex	39	39
CMC	2	0	0	611	0	0	0	613		Parietal Cortex	Cortex	23	22
CMC_HBCC	0	0	0	386	0	0	0	386		Prefrontal Cortex	Cortex	81	81
ENA	6	110	6	1416	6	27	41	1612		Putamen	Basalganglia	198	196
GTEx	76	295	257	332	99	222	71	1352		Putamen Substantia Nigra	Basalganglia	2	2
MAYO-CBE	0	0	273	0	0	0	0	273		Sensory Cortex	Cortex	1	1
MAYO-TCX	0	0	0	273	0	0	0	273		Spinal Cord Cervical	Spinalcord	72	72
MSBB	0	0	0	936	0	0	0	936		Spinal Cord Lumbar	Spinalcord	61	61
NABEC	1	5	4	514	0	3	1	528		Spinal Cord Thoracic	Spinalcord	39	39
ROSMAP	0	0	0	637	0	0	0	637		Spinal Cord	Spinalcord
TargetALS	1	2	102	271	0	0	172	548		Substantia Nigra	Basalganglia	131	127
UCLA_ASD	0	0	81	240	0	0	0	321		Temporal Cortex	Cortex	91	85
Total	86	574	723	6598	206	252	285	8724		Visual Cortex	Cortex	23	23
Total after RNA-seq deduplication	84	561	715	6523	199	246	285	8613		Unknown (ENA)		1620	1586
											Cell_Line_iPS	1
											Cell_Line_Motor_Neurons	2
											Total	8727	8613
UCLA_ASD

## Sheet: Specific brain regions
Broad brain region	Specific brain region	N
basalganglia	caudate nucleus	47
basalganglia	cerebral cortex	2
basalganglia	putamen	104
basalganglia	substantia nigra	55
cerebellum	cerebellar hemisphere	50
cerebellum	Cerebellum	442
cortex	N/A	372
cortex	ba10	63
cortex	ba22	71
cortex	ba24	35
cortex	ba36	55
cortex	ba44	70
cortex	ba9	50
cortex	Cell Line iPS	1
cortex	cerebral cortex	40
cortex	Cerebral Frontal Cortex	249
cortex	Cortex	254
cortex	Cortex Occipital	12
cortex	Cortex Sensory	1
cortex	Dorsolateral Prefrontal Cortex	2108
cortex	Motor Cortex	5
cortex	Motor Cortex Lateral	22
cortex	Motor Cortex Medial	14
cortex	parietal cortex	8
cortex	Prefrontal Cortex	14
cortex	Temporal Cortex	27
cortex	visual cortex	7
hippocampus	hippocampus	101
hippocampus	hippocampus proper	67
spinalcord	C1 segment of cervical spinal cord	47
spinalcord	Spinal Cord Cervical	27
spinalcord	Spinal Cord Lumbar	19
spinalcord	Spinal Cord Thoracic	15
Total RNA-seq samples with annotation:		4454

## Sheet: Sample Links
Sample links per dataset										Uniquely linked genotype samples per dataset
RNA-seq dataset	Genotype dataset	EUR	AFR	EAS	SAS	AMR	Total			EUR	AFR	EAS	SAS	AMR	Total
AMP-AD MAYO	AMPAD-MAYO	510	0	0	0	1	511			285	0	0	0	1	286
AMP-AD MSBB	AMPAD-MSBB	679	121	4	3	67	874			223	36	1	1	20	281
AMP-AD ROSMAP	AMPAD-ROSMAP	558	1	0	0	0	559			558	1	0	0	0	559
BipSeq	Bipseq_1M	108	0	0	0	0	108			66	0	0	0	0	66
	Bipseq_h650	18	1	0	1	1	21			18	1	0	1	1	21
BrainGVEx	BrainGVEX	239	1	1	0	5	246			239	1	1	0	5	246
Braineac	Braineac	263	0	0	0	0	263			123	0	0	0	0	123
CMC	CMC	479	89	0	6	36	610			470	88	0	6	36	600
CMC_HBCC	CMC_HBCC_set1	26	52	0	1	1	80			18	37	0	1	1	57
	CMC_HBCC_set2	111	112	0	8	10	241			84	83	0	6	8	181
	CMC_HBCC_set3	55	31	2	1	4	93			38	23	1	1	2	65
GTEx	GTEx	963	139	0	0	25	1127			142	21	0	0	4	167
BrainGVEx	GVEX	131	0	0	1	5	137			131	0	0	1	5	137
Brainseq / LIBD	LIBD_1M	214	253	0	0	15	482			167	174	0	0	10	351
	LIBD_5M	1	2	0	0	0	3			1	2	0	0	0	3
	LIBD_h650	61	69	0	1	2	133			61	69	0	1	2	133
NABEC	NABEC-H550	141	0	0	0	4	145			82	0	0	0	2	84
	NABEC-H610	288	0	0	0	8	296			150	0	0	0	5	155
TargetALS	TargetALS	411	40	6	7	30	494			97	11	1	1	6	116
UCLA_ASD	UCLA_ASD	218	30	5	3	13	269			61	10	1	1	3	76
ENA	ENA	512	69	330	19	25	955			512	69	330	19	25	955
	Total	5986	1010	348	51	252				3526	626	335	39	136
Selected uniquely linked individuals per tissue and dataset
		Amygdala			Basal ganglia			Cerebellum			Cortex			Hippocampus			Hypothalamus			Spinal cord			All
		EUR	AFR	Other	EUR	AFR	Other	EUR	AFR	Other	EUR	AFR	Other	EUR	AFR	Other	EUR	AFR	Other	EUR	AFR	Other	Selected Links	Uniquely linked genotypes	Note
AMP-AD MAYO	AMPAD-MAYO	0	0	0	0	0	0	256	0	1	254	0	0	0	0	0	0	0	0	0	0	0	511	286
AMP-AD MSBB	AMPAD-MSBB	0	0	0	0	0	0	0	0	0	223	36	22	0	0	0	0	0	0	0	0	0	281	281	MSBB has many duplicate RNA-seq samples per individual
AMP-AD ROSMAP	AMPAD-ROSMAP	0	0	0	0	0	0	0	0	0	558	1	0	0	0	0	0	0	0	0	0	0	559	559
BipSeq	Bipseq_1M	0	0	0	0	0	0	0	0	0	27	0	0	0	0	0	0	0	0	0	0	0	27	66	Some BipSeq RNA-seq samples are shared with LIBD and CMC_HBCC
	Bipseq_h650	0	0	0	0	0	0	0	0	0	18	1	2	0	0	0	0	0	0	0	0	0	21	21
BrainGVEx	BrainGVEX	0	0	0	0	0	0	0	0	0	239	1	6	0	0	0	0	0	0	0	0	0	246	246
Braineac	Braineac	0	0	0	111	0	0	0	0	0	0	0	0	101	0	0	0	0	0	0	0	0	212	123
CMC	CMC	2	0	0	0	0	0	0	0	0	468	88	42	0	0	0	0	0	0	0	0	0	600	600
CMC_HBCC	CMC_HBCC_set1	0	0	0	0	0	0	0	0	0	18	37	2	0	0	0	0	0	0	0	0	0	57	57	Some CMC_HBCC samples are shared between LIBD and BipSeq
	CMC_HBCC_set2	0	0	0	0	0	0	0	0	0	72	68	13	0	0	0	0	0	0	0	0	0	153	181
	CMC_HBCC_set3	0	0	0	0	0	0	0	0	0	38	23	4	0	0	0	0	0	0	0	0	0	65	65
GTEx	GTEx	55	5	1	98	14	4	118	18	2	125	20	3	67	11	1	98	14	3	47	8	2	714	167	GTEx has resequenced samples or multiple cortex tissues
BrainGVEx	GVEX	0	0	0	0	0	0	0	0	0	131	0	6	0	0	0	0	0	0	0	0	0	137	137
Brainseq / LIBD	LIBD_1M	0	0	0	0	0	0	0	0	0	167	174	10	0	0	0	0	0	0	0	0	0	351	351
	LIBD_5M	0	0	0	0	0	0	0	0	0	1	2	0	0	0	0	0	0	0	0	0	0	3	3
	LIBD_h650	0	0	0	0	0	0	0	0	0	43	68	1	0	0	0	0	0	0	0	0	0	112	133
NABEC	NABEC-H550	0	0	0	1	0	0	0	0	0	81	0	2	0	0	0	0	0	0	0	0	0	84	84
	NABEC-H610	1	0	0	3	0	0	2	0	0	146	0	5	0	0	0	2	0	0	1	0	0	160	155	NABEC has resequenced samples or multiple cortex tissues
TargetALS	TargetALS	1	0	0	2	0	0	72	4	7	74	8	7	0	0	0	0	0	0	61	8	7	251	116	TargetALS has resequenced samples or multiple cortex tissues
UCLA_ASD	UCLA_ASD	0	0	0	0	0	0	46	10	4	59	9	5	0	0	0	0	0	0	0	0	0	133	76	UCLA_ASD has resequenced samples or multiple cortex tissues
ENA	ENA	3	0	2	25	3	77	1	0	0	452	56	268	2	0	4	5	1	19	24	9	4	955	955
	Total	62	5	3	240	17	81	495	32	14	3194	592	398	170	11	5	105	15	22	133	25	13

## Sheet: Mixup detection
Sample mixups detected with mixupmapper
Note: datasets with < 30 samples were removed from this and subsequent analyses
		Basal ganglia			Cerebellum			Cortex						Hippocampus			Spinal cord
		EUR			EUR			EUR			AFR			EUR			EUR
RNA-seq dataset	Genotype dataset	Input	Mixups	After correction	Input	Mixups	After correction	Input	Mixups	After correction	Input	Mixups	After correction	Input	Mixups	After correction	Input	Mixups	After correction	After correction
AMP-AD MAYO	AMPAD-MAYO	0			256	0	256	254	0	254	0			0			0
AMP-AD MSBB	AMPAD-MSBB	0			0			223		223	36	0	36	0			0
AMP-AD ROSMAP	AMPAD-ROSMAP	0			0			558	4	554	0			0			0
BipSeq	Bipseq_1M	0			0			0			0			0			0
	Bipseq_h650	0			0			0			0			0			0
BrainGVEx	BrainGVEX	0			0			239	34	205	0			0			0
Braineac	Braineac	111	1	110	0			0			0			101	0	101	0
CMC	CMC	0			0			468	0	468	88	0	88	0			0
CMC_HBCC	CMC_HBCC_set1	0			0			0			37	0	37	0			0
	CMC_HBCC_set2	0			0			72	0	72	68	0	68	0			0
	CMC_HBCC_set3	0			0			38	0	38	0			0			0
GTEx	GTEx	98	0	98	118	0	118	125	0	125	0			67	0	67	47	0	47
BrainGVEx	GVEX	0			0			131	0	131	0			0			0
Brainseq / LIBD	LIBD_1M	0			0			167	0	167	174	0	174	0			0
	LIBD_5M	0			0			0			0			0			0
	LIBD_h650	0			0			43	0	43	68	0	68	0			0
NABEC	NABEC-H550	0			0			81	0	81	0			0			0
	NABEC-H610	0			0			146	0	146	0			0			0
TargetALS	TargetALS	0			72	0	72	74	0	74	0			0			61	0	61
UCLA_ASD	UCLA_ASD	0			46	0	46	59	0	59	0			0			0
ENA	ENA	0			0			452	121	330	56	19	37	0			0
	Total	209	1	208	492	0	492	3130	159	2970	527	19	508	168	0	168	108	0	108

## Sheet: Genotype deduplication
Selected samples for meta-analysis after genotype deduplication
	Cortex-EUR					Cortex-AFR
Genotype dataset	Selected Links	Duplicates detected	Remaining samples	Included in meta-analysis		Selected Links	Duplicates detected	Remaining samples	Included in meta-analysis
AMPAD-MAYO	254		254	254		0		0	0
AMPAD-MSBB	223	27	196	196		36	7	29	0
AMPAD-ROSMAP	554		554	554		0		0	0
Bipseq_1M	0		0	0		0		0	0
Bipseq_h650	0		0	0		0		0	0
BrainGVEX	205	70	135	135		0		0	0
Braineac	0		0	0		0		0	0
CMC	468	18	450	450		88	2	86	86
CMC_HBCC_set1	0		0	0		37	32	5	0
CMC_HBCC_set2	72	23	49	49		68	50	18	0
CMC_HBCC_set3	38	1	37	37		0		0	0
GTEx	125		125	125		0		0	0
GVEX	131		131	131		0		0	0
LIBD_1M	167	3	164	164		174	6	168	168
LIBD_5M	43		43	43		0		0	0
LIBD_h650	0		0	0		68	3	65	65
NABEC-H550	81	4	77	77		0		0	0
NABEC-H610	146	52	94	94		0		0	0
TargetALS	74		74	74		0		0	0
UCLA_ASD	59	2	57	57		0		0	0
ENA	330	87	243	243		37	24	13	0
	2970	287	2683	2683		508	124	384	319

## Sheet: eQTL Meta-analysis datasets
Selected samples for meta-analysis
		cis	cis	cis	cis	cis+trans	cis+trans	cis	cis	cis
		Basalganglia	Cerebellum	Cortex					Hippocampus	Spinalcord
RNA-seq dataset	Genotype dataset	EUR	EUR	EUR	AFR	EUR+AFR-ENA	EUR+AFR-ENA-AMPAD	EAS	EUR	EUR
AMP-AD MAYO	AMPAD-MAYO	0	256	254	0	254	0	0	0	0
AMP-AD MSBB	AMPAD-MSBB	0	0	196	0	196	0	0	0	0
AMP-AD ROSMAP	AMPAD-ROSMAP	0	0	554	0	554	0	0	0	0
BipSeq	Bipseq_1M	0	0	0	0	0	0	0	0	0
	Bipseq_h650	0	0	0	0	0	0	0	0	0
BrainGVEx	BrainGVEX	0	0	135	0	135	135	0	0	0
Braineac	Braineac	110	0	0	0	0	0	0	101	0
CMC	CMC	0	0	450	86	536	536	0	0	0
CMC_HBCC	CMC_HBCC_set1	0	0	0	0	0	0	0	0	0
	CMC_HBCC_set2	0	0	49	0	49	49	0	0	0
	CMC_HBCC_set3	0	0	37	0	37	37	0	0	0
GTEx	GTEx	98	118	125	0	125	125	0	67	47
BrainGVEx	GVEX	0	0	131	0	131	131	0	0	0
Brainseq / LIBD	LIBD_1M	0	0	164	168	332	332	0	0	0
	LIBD_5M	0	0	43	0	43	43	0	0	0
	LIBD_h650	0	0	0	65	65	65	0	0	0
NABEC	NABEC-H550	0	0	77	0	77	77	0	0	0
	NABEC-H610	0	0	94	0	94	94	0	0	0
TargetALS	TargetALS	0	72	74	0	74	74	0	0	61
UCLA_ASD	UCLA_ASD	0	46	57	0	57	57	0	0	0
ENA	ENA	0	0	243	0	0	0	208	0	0
		208	492	2683	319	2759	1755	208	168	108
