# Supplementary material for: Brain expression quantitative trait locus and network analyses reveal downstream effects and putative drivers for brain-related diseases
Source: Nat Genet. 2023 Feb 23;55(3):377–88. doi: 10.1038/s41588-023-01300-6 (PMC10011140; doi:10.1038/s41588-023-01300-6)
Supplement: Supplementary file 4 — Supplementary Tables 1–31. [file 41588_2023_1300_MOESM4_ESM.zip › Supplementary Table 10 - GWAS LD overlap.xlsx]

## Sheet: Basalganglia-EUR
eQTL Rank	TraitId	Trait	TraitSNP	TraitP	EQTLSNP	EQTLP	EQTLGene	EQTLGeneSymbol	LD(Rsq)	GwasClusterID	GwasClusterSize	GwasClusterSNPs
1	30038396	Educational attainment (years of education)	10:100164661:rs10883451:T_C	1e-10	10:100244149:rs17668357:G_C	5.93555e-16	ENSG00000095485.18	CWF19L1	0.834671	0	4	10:100039545:rs4486555:G_T;10:100152437:rs1408579:C_T;10:100164661:rs10883451:T_C;10:100223656:rs17882802:G_A
1	31374203	Cognitive ability, years of educational attainment or schizophrenia (pleiotropy)	10:100152437:rs1408579:C_T	2e-08	10:100244149:rs17668357:G_C	5.93555e-16	ENSG00000095485.18	CWF19L1	0.835449	0	4	10:100039545:rs4486555:G_T;10:100152437:rs1408579:C_T;10:100164661:rs10883451:T_C;10:100223656:rs17882802:G_A
1	30038396	Educational attainment (years of education)	10:100152437:rs1408579:C_T	4e-09	10:100244149:rs17668357:G_C	5.93555e-16	ENSG00000095485.18	CWF19L1	0.835449	0	4	10:100039545:rs4486555:G_T;10:100152437:rs1408579:C_T;10:100164661:rs10883451:T_C;10:100223656:rs17882802:G_A
1	33414549	Cognitive aspects of educational attainment	10:100152437:rs1408579:C_T	5e-09	10:100244149:rs17668357:G_C	5.93555e-16	ENSG00000095485.18	CWF19L1	0.835449	0	4	10:100039545:rs4486555:G_T;10:100152437:rs1408579:C_T;10:100164661:rs10883451:T_C;10:100223656:rs17882802:G_A
1	29942086	Intelligence	10:100152437:rs1408579:C_T	5e-09	10:100244149:rs17668357:G_C	5.93555e-16	ENSG00000095485.18	CWF19L1	0.835449	0	4	10:100039545:rs4486555:G_T;10:100152437:rs1408579:C_T;10:100164661:rs10883451:T_C;10:100223656:rs17882802:G_A
1	ebi-a-GCST006250	Intelligence	10:100152437:rs1408579:C_T	5.22998e-09	10:100244149:rs17668357:G_C	5.93555e-16	ENSG00000095485.18	CWF19L1	0.835449	0	4	10:100039545:rs4486555:G_T;10:100152437:rs1408579:C_T;10:100164661:rs10883451:T_C;10:100223656:rs17882802:G_A
1	ebi-a-GCST006572	Cognitive performance	10:100152437:rs1408579:C_T	4.10998e-09	10:100244149:rs17668357:G_C	5.93555e-16	ENSG00000095485.18	CWF19L1	0.835449	0	4	10:100039545:rs4486555:G_T;10:100152437:rs1408579:C_T;10:100164661:rs10883451:T_C;10:100223656:rs17882802:G_A
1	30038396	Educational attainment (years of education)	10:100223656:rs17882802:G_A	3e-09	10:100244149:rs17668357:G_C	5.93555e-16	ENSG00000095485.18	CWF19L1	1	0	4	10:100039545:rs4486555:G_T;10:100152437:rs1408579:C_T;10:100164661:rs10883451:T_C;10:100223656:rs17882802:G_A
1	30595370	Body mass index	10:100223656:rs17882802:G_A	2e-09	10:100244149:rs17668357:G_C	5.93555e-16	ENSG00000095485.18	CWF19L1	1	0	4	10:100039545:rs4486555:G_T;10:100152437:rs1408579:C_T;10:100164661:rs10883451:T_C;10:100223656:rs17882802:G_A
1	30595370	Body mass index	10:100519537:rs3750631:A_G	1e-08	10:100459992:rs75688102:G_A	3.83167e-07	ENSG00000075826.17	SEC31B	0.914431	4	2	10:100519537:rs3750631:A_G;10:100575750:rs2495739:C_T
1	30595370	Body mass index	10:100575750:rs2495739:C_T	1e-11	10:100459992:rs75688102:G_A	3.83167e-07	ENSG00000075826.17	SEC31B	0.856727	4	2	10:100519537:rs3750631:A_G;10:100575750:rs2495739:C_T
1	34021172	Waist circumference adjusted for body mass index	10:102485191:rs3781290:G_C	4e-11	10:102485191:rs3781290:G_C	4.9293e-06	ENSG00000138107.13	ACTR1A	1	26	20	10:102485191:rs3781290:G_C;10:102525837:rs12572775:A_T;10:102555910:rs10786679:G_A;10:102581678:rs7899004:T_C;10:102626552:rs4285804:T_A;10:102665714:rs7916092:T_C;10:102694943:rs4556473:T_C;10:102727686:rs7917772:G_A;10:102781363:rs2253950:G_A;10:102813206:rs284860:T_C;10:102851169:rs4290163:G_T;10:102944260:rs4919695:A_G;10:102986892:rs3902934:A_G;10:102988702:rs1890184:A_C;10:103016151:rs79145…
1	30595370	Body mass index	10:102525837:rs12572775:A_T	2e-68	10:102476221:rs11595149:C_T	1.12417e-07	ENSG00000138111.14	MFSD13A	0.832713	26	20	10:102485191:rs3781290:G_C;10:102525837:rs12572775:A_T;10:102555910:rs10786679:G_A;10:102581678:rs7899004:T_C;10:102626552:rs4285804:T_A;10:102665714:rs7916092:T_C;10:102694943:rs4556473:T_C;10:102727686:rs7917772:G_A;10:102781363:rs2253950:G_A;10:102813206:rs284860:T_C;10:102851169:rs4290163:G_T;10:102944260:rs4919695:A_G;10:102986892:rs3902934:A_G;10:102988702:rs1890184:A_C;10:103016151:rs79145…
1	29273807	Body mass index	10:102813206:rs284860:T_C	9e-09	10:102811679:rs284863:G_T	3.90608e-06	ENSG00000166272.18	WBP1L	1	26	20	10:102485191:rs3781290:G_C;10:102525837:rs12572775:A_T;10:102555910:rs10786679:G_A;10:102581678:rs7899004:T_C;10:102626552:rs4285804:T_A;10:102665714:rs7916092:T_C;10:102694943:rs4556473:T_C;10:102727686:rs7917772:G_A;10:102781363:rs2253950:G_A;10:102813206:rs284860:T_C;10:102851169:rs4290163:G_T;10:102944260:rs4919695:A_G;10:102986892:rs3902934:A_G;10:102988702:rs1890184:A_C;10:103016151:rs79145…
1	25673412	Waist circumference adjusted for body mass index	10:102837167:rs6163:C_A	4e-08	10:102852578:rs11191419:T_A	1.51288e-10	ENSG00000166275.16	BORCS7	0.806254	27	10	10:102786426:rs1475642:A_G;10:102832918:rs3740397:G_C;10:102837167:rs6163:C_A;10:102852578:rs11191419:T_A;10:102861311:rs12241517:A_G;10:102866129:rs11191424:G_A;10:102869116:rs7085104:A_G;10:103078059:rs1046411:G_A;10:103107106:rs7896519:C_T;10:103199730:rs12774577:T_C
1	25673412	Waist circumference adjusted for body mass index	10:102837167:rs6163:C_A	4e-08	10:102861311:rs12241517:A_G	9.67544e-12	ENSG00000214435.8	AS3MT	0.805747	27	10	10:102786426:rs1475642:A_G;10:102832918:rs3740397:G_C;10:102837167:rs6163:C_A;10:102852578:rs11191419:T_A;10:102861311:rs12241517:A_G;10:102866129:rs11191424:G_A;10:102869116:rs7085104:A_G;10:103078059:rs1046411:G_A;10:103107106:rs7896519:C_T;10:103199730:rs12774577:T_C
1	30285260	Schizophrenia	10:102866129:rs11191424:G_A	3e-16	10:102852578:rs11191419:T_A	1.51288e-10	ENSG00000166275.16	BORCS7	1	27	10	10:102786426:rs1475642:A_G;10:102832918:rs3740397:G_C;10:102837167:rs6163:C_A;10:102852578:rs11191419:T_A;10:102861311:rs12241517:A_G;10:102866129:rs11191424:G_A;10:102869116:rs7085104:A_G;10:103078059:rs1046411:G_A;10:103107106:rs7896519:C_T;10:103199730:rs12774577:T_C
1	28991256	Schizophrenia	10:102866129:rs11191424:G_A	4e-20	10:102852578:rs11191419:T_A	1.51288e-10	ENSG00000166275.16	BORCS7	1	27	10	10:102786426:rs1475642:A_G;10:102832918:rs3740397:G_C;10:102837167:rs6163:C_A;10:102852578:rs11191419:T_A;10:102861311:rs12241517:A_G;10:102866129:rs11191424:G_A;10:102869116:rs7085104:A_G;10:103078059:rs1046411:G_A;10:103107106:rs7896519:C_T;10:103199730:rs12774577:T_C
1	30285260	Schizophrenia	10:102866129:rs11191424:G_A	3e-16	10:102861311:rs12241517:A_G	9.67544e-12	ENSG00000214435.8	AS3MT	1	27	10	10:102786426:rs1475642:A_G;10:102832918:rs3740397:G_C;10:102837167:rs6163:C_A;10:102852578:rs11191419:T_A;10:102861311:rs12241517:A_G;10:102866129:rs11191424:G_A;10:102869116:rs7085104:A_G;10:103078059:rs1046411:G_A;10:103107106:rs7896519:C_T;10:103199730:rs12774577:T_C
1	28991256	Schizophrenia	10:102866129:rs11191424:G_A	4e-20	10:102861311:rs12241517:A_G	9.67544e-12	ENSG00000214435.8	AS3MT	1	27	10	10:102786426:rs1475642:A_G;10:102832918:rs3740397:G_C;10:102837167:rs6163:C_A;10:102852578:rs11191419:T_A;10:102861311:rs12241517:A_G;10:102866129:rs11191424:G_A;10:102869116:rs7085104:A_G;10:103078059:rs1046411:G_A;10:103107106:rs7896519:C_T;10:103199730:rs12774577:T_C
1	32606422	Bipolar disorder (MTAG)	10:102869116:rs7085104:A_G	2e-16	10:102852578:rs11191419:T_A	1.51288e-10	ENSG00000166275.16	BORCS7	1	27	10	10:102786426:rs1475642:A_G;10:102832918:rs3740397:G_C;10:102837167:rs6163:C_A;10:102852578:rs11191419:T_A;10:102861311:rs12241517:A_G;10:102866129:rs11191424:G_A;10:102869116:rs7085104:A_G;10:103078059:rs1046411:G_A;10:103107106:rs7896519:C_T;10:103199730:rs12774577:T_C
1	23974872	Schizophrenia	10:102869116:rs7085104:A_G	4e-13	10:102852578:rs11191419:T_A	1.51288e-10	ENSG00000166275.16	BORCS7	1	27	10	10:102786426:rs1475642:A_G;10:102832918:rs3740397:G_C;10:102837167:rs6163:C_A;10:102852578:rs11191419:T_A;10:102861311:rs12241517:A_G;10:102866129:rs11191424:G_A;10:102869116:rs7085104:A_G;10:103078059:rs1046411:G_A;10:103107106:rs7896519:C_T;10:103199730:rs12774577:T_C
1	34159505	Bipolar disorder (MTAG)	10:102869116:rs7085104:A_G	2e-18	10:102852578:rs11191419:T_A	1.51288e-10	ENSG00000166275.16	BORCS7	1	27	10	10:102786426:rs1475642:A_G;10:102832918:rs3740397:G_C;10:102837167:rs6163:C_A;10:102852578:rs11191419:T_A;10:102861311:rs12241517:A_G;10:102866129:rs11191424:G_A;10:102869116:rs7085104:A_G;10:103078059:rs1046411:G_A;10:103107106:rs7896519:C_T;10:103199730:rs12774577:T_C
1	30285260	Schizophrenia	10:102869116:rs7085104:A_G	1e-17	10:102852578:rs11191419:T_A	1.51288e-10	ENSG00000166275.16	BORCS7	1	27	10	10:102786426:rs1475642:A_G;10:102832918:rs3740397:G_C;10:102837167:rs6163:C_A;10:102852578:rs11191419:T_A;10:102861311:rs12241517:A_G;10:102866129:rs11191424:G_A;10:102869116:rs7085104:A_G;10:103078059:rs1046411:G_A;10:103107106:rs7896519:C_T;10:103199730:rs12774577:T_C
1	31835028	Anorexia nervosa, attention-deficit/hyperactivity disorder, autism spectrum disorder, bipolar disorder, major depression, obsessive-compulsive disorder, schizophrenia, or Tourette syndrome (pleiotropy)	10:102869116:rs7085104:A_G	3e-16	10:102852578:rs11191419:T_A	1.51288e-10	ENSG00000166275.16	BORCS7	1	27	10	10:102786426:rs1475642:A_G;10:102832918:rs3740397:G_C;10:102837167:rs6163:C_A;10:102852578:rs11191419:T_A;10:102861311:rs12241517:A_G;10:102866129:rs11191424:G_A;10:102869116:rs7085104:A_G;10:103078059:rs1046411:G_A;10:103107106:rs7896519:C_T;10:103199730:rs12774577:T_C
1	ukb-a-51	Worrier / anxious feelings	10:102869116:rs7085104:A_G	1.06096e-11	10:102852578:rs11191419:T_A	1.51288e-10	ENSG00000166275.16	BORCS7	1	27	10	10:102786426:rs1475642:A_G;10:102832918:rs3740397:G_C;10:102837167:rs6163:C_A;10:102852578:rs11191419:T_A;10:102861311:rs12241517:A_G;10:102866129:rs11191424:G_A;10:102869116:rs7085104:A_G;10:103078059:rs1046411:G_A;10:103107106:rs7896519:C_T;10:103199730:rs12774577:T_C
1	32606422	Bipolar disorder (MTAG)	10:102869116:rs7085104:A_G	2e-16	10:102861311:rs12241517:A_G	9.67544e-12	ENSG00000214435.8	AS3MT	1	27	10	10:102786426:rs1475642:A_G;10:102832918:rs3740397:G_C;10:102837167:rs6163:C_A;10:102852578:rs11191419:T_A;10:102861311:rs12241517:A_G;10:102866129:rs11191424:G_A;10:102869116:rs7085104:A_G;10:103078059:rs1046411:G_A;10:103107106:rs7896519:C_T;10:103199730:rs12774577:T_C
1	23974872	Schizophrenia	10:102869116:rs7085104:A_G	4e-13	10:102861311:rs12241517:A_G	9.67544e-12	ENSG00000214435.8	AS3MT	1	27	10	10:102786426:rs1475642:A_G;10:102832918:rs3740397:G_C;10:102837167:rs6163:C_A;10:102852578:rs11191419:T_A;10:102861311:rs12241517:A_G;10:102866129:rs11191424:G_A;10:102869116:rs7085104:A_G;10:103078059:rs1046411:G_A;10:103107106:rs7896519:C_T;10:103199730:rs12774577:T_C
1	34159505	Bipolar disorder (MTAG)	10:102869116:rs7085104:A_G	2e-18	10:102861311:rs12241517:A_G	9.67544e-12	ENSG00000214435.8	AS3MT	1	27	10	10:102786426:rs1475642:A_G;10:102832918:rs3740397:G_C;10:102837167:rs6163:C_A;10:102852578:rs11191419:T_A;10:102861311:rs12241517:A_G;10:102866129:rs11191424:G_A;10:102869116:rs7085104:A_G;10:103078059:rs1046411:G_A;10:103107106:rs7896519:C_T;10:103199730:rs12774577:T_C
1	30285260	Schizophrenia	10:102869116:rs7085104:A_G	1e-17	10:102861311:rs12241517:A_G	9.67544e-12	ENSG00000214435.8	AS3MT	1	27	10	10:102786426:rs1475642:A_G;10:102832918:rs3740397:G_C;10:102837167:rs6163:C_A;10:102852578:rs11191419:T_A;10:102861311:rs12241517:A_G;10:102866129:rs11191424:G_A;10:102869116:rs7085104:A_G;10:103078059:rs1046411:G_A;10:103107106:rs7896519:C_T;10:103199730:rs12774577:T_C
1	31835028	Anorexia nervosa, attention-deficit/hyperactivity disorder, autism spectrum disorder, bipolar disorder, major depression, obsessive-compulsive disorder, schizophrenia, or Tourette syndrome (pleiotropy)	10:102869116:rs7085104:A_G	3e-16	10:102861311:rs12241517:A_G	9.67544e-12	ENSG00000214435.8	AS3MT	1	27	10	10:102786426:rs1475642:A_G;10:102832918:rs3740397:G_C;10:102837167:rs6163:C_A;10:102852578:rs11191419:T_A;10:102861311:rs12241517:A_G;10:102866129:rs11191424:G_A;10:102869116:rs7085104:A_G;10:103078059:rs1046411:G_A;10:103107106:rs7896519:C_T;10:103199730:rs12774577:T_C
1	ukb-a-51	Worrier / anxious feelings	10:102869116:rs7085104:A_G	1.06096e-11	10:102861311:rs12241517:A_G	9.67544e-12	ENSG00000214435.8	AS3MT	1	27	10	10:102786426:rs1475642:A_G;10:102832918:rs3740397:G_C;10:102837167:rs6163:C_A;10:102852578:rs11191419:T_A;10:102861311:rs12241517:A_G;10:102866129:rs11191424:G_A;10:102869116:rs7085104:A_G;10:103078059:rs1046411:G_A;10:103107106:rs7896519:C_T;10:103199730:rs12774577:T_C
1	ieu-b-42	schizophrenia	10:102852578:rs11191419:T_A	6.6896e-18	10:102852578:rs11191419:T_A	1.51288e-10	ENSG00000166275.16	BORCS7	1	27	10	10:102786426:rs1475642:A_G;10:102832918:rs3740397:G_C;10:102837167:rs6163:C_A;10:102852578:rs11191419:T_A;10:102861311:rs12241517:A_G;10:102866129:rs11191424:G_A;10:102869116:rs7085104:A_G;10:103078059:rs1046411:G_A;10:103107106:rs7896519:C_T;10:103199730:rs12774577:T_C
1	28540026	Autism spectrum disorder or schizophrenia	10:102852578:rs11191419:T_A	1e-16	10:102852578:rs11191419:T_A	1.51288e-10	ENSG00000166275.16	BORCS7	1	27	10	10:102786426:rs1475642:A_G;10:102832918:rs3740397:G_C;10:102837167:rs6163:C_A;10:102852578:rs11191419:T_A;10:102861311:rs12241517:A_G;10:102866129:rs11191424:G_A;10:102869116:rs7085104:A_G;10:103078059:rs1046411:G_A;10:103107106:rs7896519:C_T;10:103199730:rs12774577:T_C
1	25056061	Schizophrenia	10:102852578:rs11191419:T_A	6e-19	10:102852578:rs11191419:T_A	1.51288e-10	ENSG00000166275.16	BORCS7	1	27	10	10:102786426:rs1475642:A_G;10:102832918:rs3740397:G_C;10:102837167:rs6163:C_A;10:102852578:rs11191419:T_A;10:102861311:rs12241517:A_G;10:102866129:rs11191424:G_A;10:102869116:rs7085104:A_G;10:103078059:rs1046411:G_A;10:103107106:rs7896519:C_T;10:103199730:rs12774577:T_C
1	ieu-a-22	Schizophrenia	10:102852578:rs11191419:T_A	9.23422e-18	10:102852578:rs11191419:T_A	1.51288e-10	ENSG00000166275.16	BORCS7	1	27	10	10:102786426:rs1475642:A_G;10:102832918:rs3740397:G_C;10:102837167:rs6163:C_A;10:102852578:rs11191419:T_A;10:102861311:rs12241517:A_G;10:102866129:rs11191424:G_A;10:102869116:rs7085104:A_G;10:103078059:rs1046411:G_A;10:103107106:rs7896519:C_T;10:103199730:rs12774577:T_C
1	26198764	Schizophrenia	10:102852578:rs11191419:T_A	3e-18	10:102852578:rs11191419:T_A	1.51288e-10	ENSG00000166275.16	BORCS7	1	27	10	10:102786426:rs1475642:A_G;10:102832918:rs3740397:G_C;10:102837167:rs6163:C_A;10:102852578:rs11191419:T_A;10:102861311:rs12241517:A_G;10:102866129:rs11191424:G_A;10:102869116:rs7085104:A_G;10:103078059:rs1046411:G_A;10:103107106:rs7896519:C_T;10:103199730:rs12774577:T_C
1	ieu-b-42	schizophrenia	10:102852578:rs11191419:T_A	6.6896e-18	10:102861311:rs12241517:A_G	9.67544e-12	ENSG00000214435.8	AS3MT	1	27	10	10:102786426:rs1475642:A_G;10:102832918:rs3740397:G_C;10:102837167:rs6163:C_A;10:102852578:rs11191419:T_A;10:102861311:rs12241517:A_G;10:102866129:rs11191424:G_A;10:102869116:rs7085104:A_G;10:103078059:rs1046411:G_A;10:103107106:rs7896519:C_T;10:103199730:rs12774577:T_C
1	28540026	Autism spectrum disorder or schizophrenia	10:102852578:rs11191419:T_A	1e-16	10:102861311:rs12241517:A_G	9.67544e-12	ENSG00000214435.8	AS3MT	1	27	10	10:102786426:rs1475642:A_G;10:102832918:rs3740397:G_C;10:102837167:rs6163:C_A;10:102852578:rs11191419:T_A;10:102861311:rs12241517:A_G;10:102866129:rs11191424:G_A;10:102869116:rs7085104:A_G;10:103078059:rs1046411:G_A;10:103107106:rs7896519:C_T;10:103199730:rs12774577:T_C
1	25056061	Schizophrenia	10:102852578:rs11191419:T_A	6e-19	10:102861311:rs12241517:A_G	9.67544e-12	ENSG00000214435.8	AS3MT	1	27	10	10:102786426:rs1475642:A_G;10:102832918:rs3740397:G_C;10:102837167:rs6163:C_A;10:102852578:rs11191419:T_A;10:102861311:rs12241517:A_G;10:102866129:rs11191424:G_A;10:102869116:rs7085104:A_G;10:103078059:rs1046411:G_A;10:103107106:rs7896519:C_T;10:103199730:rs12774577:T_C
1	ieu-a-22	Schizophrenia	10:102852578:rs11191419:T_A	9.23422e-18	10:102861311:rs12241517:A_G	9.67544e-12	ENSG00000214435.8	AS3MT	1	27	10	10:102786426:rs1475642:A_G;10:102832918:rs3740397:G_C;10:102837167:rs6163:C_A;10:102852578:rs11191419:T_A;10:102861311:rs12241517:A_G;10:102866129:rs11191424:G_A;10:102869116:rs7085104:A_G;10:103078059:rs1046411:G_A;10:103107106:rs7896519:C_T;10:103199730:rs12774577:T_C
1	26198764	Schizophrenia	10:102852578:rs11191419:T_A	3e-18	10:102861311:rs12241517:A_G	9.67544e-12	ENSG00000214435.8	AS3MT	1	27	10	10:102786426:rs1475642:A_G;10:102832918:rs3740397:G_C;10:102837167:rs6163:C_A;10:102852578:rs11191419:T_A;10:102861311:rs12241517:A_G;10:102866129:rs11191424:G_A;10:102869116:rs7085104:A_G;10:103078059:rs1046411:G_A;10:103107106:rs7896519:C_T;10:103199730:rs12774577:T_C
1	34159505	Bipolar disorder (MTAG)	10:102861311:rs12241517:A_G	6e-14	10:102852578:rs11191419:T_A	1.51288e-10	ENSG00000166275.16	BORCS7	1	27	10	10:102786426:rs1475642:A_G;10:102832918:rs3740397:G_C;10:102837167:rs6163:C_A;10:102852578:rs11191419:T_A;10:102861311:rs12241517:A_G;10:102866129:rs11191424:G_A;10:102869116:rs7085104:A_G;10:103078059:rs1046411:G_A;10:103107106:rs7896519:C_T;10:103199730:rs12774577:T_C
1	ukb-b-6519	Worrier / anxious feelings	10:102861311:rs12241517:A_G	8.60003e-16	10:102852578:rs11191419:T_A	1.51288e-10	ENSG00000166275.16	BORCS7	1	27	10	10:102786426:rs1475642:A_G;10:102832918:rs3740397:G_C;10:102837167:rs6163:C_A;10:102852578:rs11191419:T_A;10:102861311:rs12241517:A_G;10:102866129:rs11191424:G_A;10:102869116:rs7085104:A_G;10:103078059:rs1046411:G_A;10:103107106:rs7896519:C_T;10:103199730:rs12774577:T_C
1	34159505	Bipolar disorder (MTAG)	10:102861311:rs12241517:A_G	6e-14	10:102861311:rs12241517:A_G	9.67544e-12	ENSG00000214435.8	AS3MT	1	27	10	10:102786426:rs1475642:A_G;10:102832918:rs3740397:G_C;10:102837167:rs6163:C_A;10:102852578:rs11191419:T_A;10:102861311:rs12241517:A_G;10:102866129:rs11191424:G_A;10:102869116:rs7085104:A_G;10:103078059:rs1046411:G_A;10:103107106:rs7896519:C_T;10:103199730:rs12774577:T_C
1	ukb-b-6519	Worrier / anxious feelings	10:102861311:rs12241517:A_G	8.60003e-16	10:102861311:rs12241517:A_G	9.67544e-12	ENSG00000214435.8	AS3MT	1	27	10	10:102786426:rs1475642:A_G;10:102832918:rs3740397:G_C;10:102837167:rs6163:C_A;10:102852578:rs11191419:T_A;10:102861311:rs12241517:A_G;10:102866129:rs11191424:G_A;10:102869116:rs7085104:A_G;10:103078059:rs1046411:G_A;10:103107106:rs7896519:C_T;10:103199730:rs12774577:T_C
1	29942085	Depression	10:102832918:rs3740397:G_C	6e-09	10:102811679:rs284863:G_T	3.90608e-06	ENSG00000166272.18	WBP1L	0.809944	27	10	10:102786426:rs1475642:A_G;10:102832918:rs3740397:G_C;10:102837167:rs6163:C_A;10:102852578:rs11191419:T_A;10:102861311:rs12241517:A_G;10:102866129:rs11191424:G_A;10:102869116:rs7085104:A_G;10:103078059:rs1046411:G_A;10:103107106:rs7896519:C_T;10:103199730:rs12774577:T_C
1	30595370	Body mass index	10:12167753:rs6686:T_C	2e-17	10:12172261:rs10906094:C_G	2.68525e-09	ENSG00000065665.21	SEC61A2	1	131	1	10:12167753:rs6686:T_C
1	31308545	Anorexia nervosa	10:129650500:rs2008387:G_A	2e-08	10:129650500:rs2008387:G_A	2.65586e-10	ENSG00000170430.10	MGMT	1	170	3	10:129481527:rs12254582:A_G;10:129642165:rs4751108:T_C;10:129650500:rs2008387:G_A
1	30595370	Body mass index	10:5000102:rs12764498:T_C	3e-54	10:5001312:rs67362530:G_A	2.03804e-08	ENSG00000151632.17	AKR1C2	0.979727	326	3	10:4921135:rs12774134:C_T;10:5000102:rs12764498:T_C;10:5019786:rs145611933:G_C
1	30575882	Waist-to-hip ratio adjusted for BMI	10:4921135:rs12774134:C_T	9e-14	10:5001312:rs67362530:G_A	2.03804e-08	ENSG00000151632.17	AKR1C2	0.939451	326	3	10:4921135:rs12774134:C_T;10:5000102:rs12764498:T_C;10:5019786:rs145611933:G_C
1	30595370	Body mass index	10:4921135:rs12774134:C_T	6e-13	10:5001312:rs67362530:G_A	2.03804e-08	ENSG00000151632.17	AKR1C2	0.939451	326	3	10:4921135:rs12774134:C_T;10:5000102:rs12764498:T_C;10:5019786:rs145611933:G_C
1	30239722	Body mass index	10:4921135:rs12774134:C_T	2e-12	10:5001312:rs67362530:G_A	2.03804e-08	ENSG00000151632.17	AKR1C2	0.939451	326	3	10:4921135:rs12774134:C_T;10:5000102:rs12764498:T_C;10:5019786:rs145611933:G_C
1	31666681	White matter microstructure (mean diusivities)	11:10470194:rs10840422:A_T	3e-09	11:10470194:rs10840422:A_T	2.28787e-17	ENSG00000133805.15	AMPD3	1	580	11	11:10437049:rs1450270:T_C;11:10441561:rs7119498:T_C;11:10452342:rs11042811:C_T;11:10453823:rs7949917:G_A;11:10455142:rs899013:A_G;11:10455580:rs899010:C_T;11:10456681:rs2071020:C_T;11:10470194:rs10840422:A_T;11:10470773:rs12786914:C_G;11:10472585:rs12800954:A_G;11:10484708:rs10770119:G_T
1	ubm-a-359	IDP dMRI TBSS L1 Posterior limb of internal capsule L	11:10456681:rs2071020:C_T	4.16869e-11	11:10470194:rs10840422:A_T	2.28787e-17	ENSG00000133805.15	AMPD3	0.925287	580	11	11:10437049:rs1450270:T_C;11:10441561:rs7119498:T_C;11:10452342:rs11042811:C_T;11:10453823:rs7949917:G_A;11:10455142:rs899013:A_G;11:10455580:rs899010:C_T;11:10456681:rs2071020:C_T;11:10470194:rs10840422:A_T;11:10470773:rs12786914:C_G;11:10472585:rs12800954:A_G;11:10484708:rs10770119:G_T
1	ubm-a-551	IDP dMRI TBSS OD Posterior limb of internal capsule L	11:10456681:rs2071020:C_T	3.23594e-09	11:10470194:rs10840422:A_T	2.28787e-17	ENSG00000133805.15	AMPD3	0.925287	580	11	11:10437049:rs1450270:T_C;11:10441561:rs7119498:T_C;11:10452342:rs11042811:C_T;11:10453823:rs7949917:G_A;11:10455142:rs899013:A_G;11:10455580:rs899010:C_T;11:10456681:rs2071020:C_T;11:10470194:rs10840422:A_T;11:10470773:rs12786914:C_G;11:10472585:rs12800954:A_G;11:10484708:rs10770119:G_T
1	31666681	White matter microstructure (mean diusivities)	11:10452342:rs11042811:C_T	6e-12	11:10470194:rs10840422:A_T	2.28787e-17	ENSG00000133805.15	AMPD3	0.898851	580	11	11:10437049:rs1450270:T_C;11:10441561:rs7119498:T_C;11:10452342:rs11042811:C_T;11:10453823:rs7949917:G_A;11:10455142:rs899013:A_G;11:10455580:rs899010:C_T;11:10456681:rs2071020:C_T;11:10470194:rs10840422:A_T;11:10470773:rs12786914:C_G;11:10472585:rs12800954:A_G;11:10484708:rs10770119:G_T
1	34021172	Waist circumference adjusted for body mass index	11:111790962:rs625477:A_T	8e-14	11:111795404:rs648544:C_T	3.23713e-12	ENSG00000137713.16	PPP2R1B	0.978485	601	5	11:111475740:rs11213921:C_T;11:111752364:rs4936675:T_A;11:111777120:rs633045:A_C;11:111790962:rs625477:A_T;11:111830546:rs623491:G_A
1	34021172	Waist circumference adjusted for body mass index	11:111830546:rs623491:G_A	6e-12	11:111795404:rs648544:C_T	3.23713e-12	ENSG00000137713.16	PPP2R1B	0.978612	601	5	11:111475740:rs11213921:C_T;11:111752364:rs4936675:T_A;11:111777120:rs633045:A_C;11:111790962:rs625477:A_T;11:111830546:rs623491:G_A
1	30595370	Body mass index	11:111752364:rs4936675:T_A	2e-08	11:111795404:rs648544:C_T	3.23713e-12	ENSG00000137713.16	PPP2R1B	0.847395	601	5	11:111475740:rs11213921:C_T;11:111752364:rs4936675:T_A;11:111777120:rs633045:A_C;11:111790962:rs625477:A_T;11:111830546:rs623491:G_A
1	30239722	Body mass index	11:119073965:rs3825061:C_T	6e-16	11:119073965:rs3825061:C_T	1.11789e-12	ENSG00000160695.14	VPS11	1	665	6	11:119043282:rs1003081:C_T;11:119066395:rs550974:A_T;11:119067660:rs1784460:T_A;11:119073965:rs3825061:C_T;11:119081463:rs15818:A_G;11:119088159:rs1006195:G_T
1	30239722	Body mass index	11:119088159:rs1006195:G_T	3e-14	11:119073965:rs3825061:C_T	1.11789e-12	ENSG00000160695.14	VPS11	0.920513	665	6	11:119043282:rs1003081:C_T;11:119066395:rs550974:A_T;11:119067660:rs1784460:T_A;11:119073965:rs3825061:C_T;11:119081463:rs15818:A_G;11:119088159:rs1006195:G_T
1	ieu-b-40	body mass index	11:119067660:rs1784460:T_A	8.99912e-14	11:119073965:rs3825061:C_T	1.11789e-12	ENSG00000160695.14	VPS11	0.979747	665	6	11:119043282:rs1003081:C_T;11:119066395:rs550974:A_T;11:119067660:rs1784460:T_A;11:119073965:rs3825061:C_T;11:119081463:rs15818:A_G;11:119088159:rs1006195:G_T
1	29273807	Body mass index	11:119081463:rs15818:A_G	9e-12	11:119073965:rs3825061:C_T	1.11789e-12	ENSG00000160695.14	VPS11	0.921724	665	6	11:119043282:rs1003081:C_T;11:119066395:rs550974:A_T;11:119067660:rs1784460:T_A;11:119073965:rs3825061:C_T;11:119081463:rs15818:A_G;11:119088159:rs1006195:G_T
1	ukb-a-248	Body mass index (BMI)	11:119066395:rs550974:A_T	8.54673e-11	11:119073965:rs3825061:C_T	1.11789e-12	ENSG00000160695.14	VPS11	0.979688	665	6	11:119043282:rs1003081:C_T;11:119066395:rs550974:A_T;11:119067660:rs1784460:T_A;11:119073965:rs3825061:C_T;11:119081463:rs15818:A_G;11:119088159:rs1006195:G_T
1	30239722	Body mass index	11:30332178:rs1765139:T_C	5e-14	11:30203145:rs7942129:G_A	2.90608e-06	ENSG00000131808.10	FSHB	0.942128	882	6	11:30332178:rs1765139:T_C;11:30387005:rs12799529:T_C;11:30400521:rs2065418:T_G;11:30408784:rs7941828:C_T;11:30408785:rs7942037:G_C;11:30410673:rs13642:A_T
1	34045744	Major depressive disorder	11:380242:rs111471551:G_A	8e-10	11:381072:rs79979374:C_T	6.20113e-08	ENSG00000182272.12	B4GALNT4	0.915886	909	1	11:380242:rs111471551:G_A
1	29273807	Body mass index	11:43855148:rs11555762:C_T	5e-14	11:43798926:rs1878850:T_C	3.32505e-08	ENSG00000149084.13	HSD17B12	1	921	12	11:43620580:rs4755726:T_G;11:43634985:rs2862961:G_A;11:43670873:rs59227842:A_G;11:43674766:rs6485443:C_T;11:43675367:rs7116641:T_G;11:43747737:rs7115856:A_C;11:43778924:rs4592416:A_G;11:43786724:rs35521277:T_C;11:43842728:rs2176598:T_C;11:43855148:rs11555762:C_T;11:43856384:rs1061810:C_A;11:43856984:rs35186585:A_C
1	30297969	Type 2 diabetes (adjusted for BMI)	11:43856384:rs1061810:C_A	6e-13	11:43798926:rs1878850:T_C	3.32505e-08	ENSG00000149084.13	HSD17B12	0.933673	921	12	11:43620580:rs4755726:T_G;11:43634985:rs2862961:G_A;11:43670873:rs59227842:A_G;11:43674766:rs6485443:C_T;11:43675367:rs7116641:T_G;11:43747737:rs7115856:A_C;11:43778924:rs4592416:A_G;11:43786724:rs35521277:T_C;11:43842728:rs2176598:T_C;11:43855148:rs11555762:C_T;11:43856384:rs1061810:C_A;11:43856984:rs35186585:A_C
1	ubm-a-373	IDP dMRI TBSS L1 External capsule L	11:44615283:rs2303865:G_A	1.31826e-09	11:44615283:rs2303865:G_A	1.77748e-06	ENSG00000085117.12	CD82	1	929	3	11:44604911:rs4755851:C_G;11:44614997:rs7935166:G_A;11:44615283:rs2303865:G_A
1	31666681	White matter microstructure (mean diusivities)	11:44615283:rs2303865:G_A	1e-11	11:44615283:rs2303865:G_A	1.77748e-06	ENSG00000085117.12	CD82	1	929	3	11:44604911:rs4755851:C_G;11:44614997:rs7935166:G_A;11:44615283:rs2303865:G_A
1	ubm-a-261	IDP dMRI TBSS MD Anterior limb of internal capsule L	11:44615283:rs2303865:G_A	1.04713e-10	11:44615283:rs2303865:G_A	1.77748e-06	ENSG00000085117.12	CD82	1	929	3	11:44604911:rs4755851:C_G;11:44614997:rs7935166:G_A;11:44615283:rs2303865:G_A
1	ubm-a-517	IDP dMRI TBSS ICVF External capsule L	11:44615283:rs2303865:G_A	1.1749e-10	11:44615283:rs2303865:G_A	1.77748e-06	ENSG00000085117.12	CD82	1	929	3	11:44604911:rs4755851:C_G;11:44614997:rs7935166:G_A;11:44615283:rs2303865:G_A
1	ubm-a-659	IDP dMRI ProbtrackX MD cgc l	11:44615283:rs2303865:G_A	4.16869e-10	11:44615283:rs2303865:G_A	1.77748e-06	ENSG00000085117.12	CD82	1	929	3	11:44604911:rs4755851:C_G;11:44614997:rs7935166:G_A;11:44615283:rs2303865:G_A
1	ubm-a-501	IDP dMRI TBSS ICVF Anterior limb of internal capsule L	11:44615283:rs2303865:G_A	5.7544e-10	11:44615283:rs2303865:G_A	1.77748e-06	ENSG00000085117.12	CD82	1	929	3	11:44604911:rs4755851:C_G;11:44614997:rs7935166:G_A;11:44615283:rs2303865:G_A
1	ubm-a-357	IDP dMRI TBSS L1 Anterior limb of internal capsule L	11:44615283:rs2303865:G_A	5.49541e-09	11:44615283:rs2303865:G_A	1.77748e-06	ENSG00000085117.12	CD82	1	929	3	11:44604911:rs4755851:C_G;11:44614997:rs7935166:G_A;11:44615283:rs2303865:G_A
1	ubm-a-500	IDP dMRI TBSS ICVF Anterior limb of internal capsule R	11:44615283:rs2303865:G_A	2.5704e-08	11:44615283:rs2303865:G_A	1.77748e-06	ENSG00000085117.12	CD82	1	929	3	11:44604911:rs4755851:C_G;11:44614997:rs7935166:G_A;11:44615283:rs2303865:G_A
1	ubm-a-660	IDP dMRI ProbtrackX MD cgc r	11:44614997:rs7935166:G_A	1.54882e-09	11:44615283:rs2303865:G_A	1.77748e-06	ENSG00000085117.12	CD82	1	929	3	11:44604911:rs4755851:C_G;11:44614997:rs7935166:G_A;11:44615283:rs2303865:G_A
1	31666681	White matter microstructure (mean diusivities)	11:44614997:rs7935166:G_A	7e-10	11:44615283:rs2303865:G_A	1.77748e-06	ENSG00000085117.12	CD82	1	929	3	11:44604911:rs4755851:C_G;11:44614997:rs7935166:G_A;11:44615283:rs2303865:G_A
1	ubm-a-516	IDP dMRI TBSS ICVF External capsule R	11:44614997:rs7935166:G_A	1.99526e-09	11:44615283:rs2303865:G_A	1.77748e-06	ENSG00000085117.12	CD82	1	929	3	11:44604911:rs4755851:C_G;11:44614997:rs7935166:G_A;11:44615283:rs2303865:G_A
1	ubm-a-735	IDP dMRI ProbtrackX L1 unc r	11:44614997:rs7935166:G_A	1.77828e-08	11:44615283:rs2303865:G_A	1.77748e-06	ENSG00000085117.12	CD82	1	929	3	11:44604911:rs4755851:C_G;11:44614997:rs7935166:G_A;11:44615283:rs2303865:G_A
1	ubm-a-734	IDP dMRI ProbtrackX L1 unc l	11:44614997:rs7935166:G_A	4.36516e-09	11:44615283:rs2303865:G_A	1.77748e-06	ENSG00000085117.12	CD82	1	929	3	11:44604911:rs4755851:C_G;11:44614997:rs7935166:G_A;11:44615283:rs2303865:G_A
1	ubm-a-711	IDP dMRI ProbtrackX L1 atr l	11:44614997:rs7935166:G_A	3.46737e-08	11:44615283:rs2303865:G_A	1.77748e-06	ENSG00000085117.12	CD82	1	929	3	11:44604911:rs4755851:C_G;11:44614997:rs7935166:G_A;11:44615283:rs2303865:G_A
1	ubm-a-279	IDP dMRI TBSS MD Cingulum cingulate gyrus L	11:44614997:rs7935166:G_A	8.51138e-10	11:44615283:rs2303865:G_A	1.77748e-06	ENSG00000085117.12	CD82	1	929	3	11:44604911:rs4755851:C_G;11:44614997:rs7935166:G_A;11:44615283:rs2303865:G_A
1	ubm-a-278	IDP dMRI TBSS MD Cingulum cingulate gyrus R	11:44614997:rs7935166:G_A	1.94984e-09	11:44615283:rs2303865:G_A	1.77748e-06	ENSG00000085117.12	CD82	1	929	3	11:44604911:rs4755851:C_G;11:44614997:rs7935166:G_A;11:44615283:rs2303865:G_A
1	ubm-a-289	IDP dMRI TBSS MD Uncinate fasciculus L	11:44614997:rs7935166:G_A	4.46684e-09	11:44615283:rs2303865:G_A	1.77748e-06	ENSG00000085117.12	CD82	1	929	3	11:44604911:rs4755851:C_G;11:44614997:rs7935166:G_A;11:44615283:rs2303865:G_A
1	ubm-a-277	IDP dMRI TBSS MD External capsule L	11:44614997:rs7935166:G_A	1.8197e-09	11:44615283:rs2303865:G_A	1.77748e-06	ENSG00000085117.12	CD82	1	929	3	11:44604911:rs4755851:C_G;11:44614997:rs7935166:G_A;11:44615283:rs2303865:G_A
1	ubm-a-288	IDP dMRI TBSS MD Uncinate fasciculus R	11:44614997:rs7935166:G_A	2.45471e-09	11:44615283:rs2303865:G_A	1.77748e-06	ENSG00000085117.12	CD82	1	929	3	11:44604911:rs4755851:C_G;11:44614997:rs7935166:G_A;11:44615283:rs2303865:G_A
1	30038396	Educational attainment (years of education)	11:47345820:rs10769255:T_C	2e-09	11:47224252:rs7395496:A_G	1.52459e-05	ENSG00000025434.19	NR1H3	0.828958	949	12	11:47238768:rs901746:G_A;11:47338861:rs2269434:T_C;11:47345820:rs10769255:T_C;11:47420113:rs2242511:C_T;11:47446993:rs12419342:C_T;11:47447017:rs3824867:A_G;11:47447239:rs3740685:C_T;11:47448793:rs34312154:G_A;11:47508395:rs7124681:C_A;11:47600860:rs11039308:G_A;11:47629441:rs3817334:C_T;11:47680843:rs7120737:A_G
1	30804565	Insomnia	11:47584931:rs11605348:G_A	7e-13	11:47395085:rs55876153:G_A	7.25975e-07	ENSG00000165915.14	SLC39A13	0.808731	950	19	11:47246759:rs35677603:C_T;11:47358789:rs3740688:G_T;11:47361724:rs7105851:T_C;11:47377412:rs12146565:G_A;11:47419921:rs3781627:T_A;11:47419962:rs10838708:G_A;11:47435988:rs11604680:A_G;11:47453637:rs35184771:G_T;11:47525494:rs34958982:T_C;11:47584931:rs11605348:G_A;11:47626490:rs4752856:G_A;11:47641497:rs10838738:A_G;11:47665595:rs12787112:A_G;11:47739919:rs11602339:C_T;11:47774510:rs11039389:T_…
1	29942086	Intelligence	11:47584931:rs11605348:G_A	1e-08	11:47395085:rs55876153:G_A	7.25975e-07	ENSG00000165915.14	SLC39A13	0.808731	950	19	11:47246759:rs35677603:C_T;11:47358789:rs3740688:G_T;11:47361724:rs7105851:T_C;11:47377412:rs12146565:G_A;11:47419921:rs3781627:T_A;11:47419962:rs10838708:G_A;11:47435988:rs11604680:A_G;11:47453637:rs35184771:G_T;11:47525494:rs34958982:T_C;11:47584931:rs11605348:G_A;11:47626490:rs4752856:G_A;11:47641497:rs10838738:A_G;11:47665595:rs12787112:A_G;11:47739919:rs11602339:C_T;11:47774510:rs11039389:T_…
1	ebi-a-GCST006250	Intelligence	11:47584931:rs11605348:G_A	9.72792e-09	11:47395085:rs55876153:G_A	7.25975e-07	ENSG00000165915.14	SLC39A13	0.808731	950	19	11:47246759:rs35677603:C_T;11:47358789:rs3740688:G_T;11:47361724:rs7105851:T_C;11:47377412:rs12146565:G_A;11:47419921:rs3781627:T_A;11:47419962:rs10838708:G_A;11:47435988:rs11604680:A_G;11:47453637:rs35184771:G_T;11:47525494:rs34958982:T_C;11:47584931:rs11605348:G_A;11:47626490:rs4752856:G_A;11:47641497:rs10838738:A_G;11:47665595:rs12787112:A_G;11:47739919:rs11602339:C_T;11:47774510:rs11039389:T_…
1	ukb-b-5238	Fluid intelligence score	11:47584931:rs11605348:G_A	2.99999e-09	11:47395085:rs55876153:G_A	7.25975e-07	ENSG00000165915.14	SLC39A13	0.808731	950	19	11:47246759:rs35677603:C_T;11:47358789:rs3740688:G_T;11:47361724:rs7105851:T_C;11:47377412:rs12146565:G_A;11:47419921:rs3781627:T_A;11:47419962:rs10838708:G_A;11:47435988:rs11604680:A_G;11:47453637:rs35184771:G_T;11:47525494:rs34958982:T_C;11:47584931:rs11605348:G_A;11:47626490:rs4752856:G_A;11:47641497:rs10838738:A_G;11:47665595:rs12787112:A_G;11:47739919:rs11602339:C_T;11:47774510:rs11039389:T_…
1	33414549	Cognitive aspects of educational attainment	11:47377412:rs12146565:G_A	3e-10	11:47395085:rs55876153:G_A	7.25975e-07	ENSG00000165915.14	SLC39A13	0.989523	950	19	11:47246759:rs35677603:C_T;11:47358789:rs3740688:G_T;11:47361724:rs7105851:T_C;11:47377412:rs12146565:G_A;11:47419921:rs3781627:T_A;11:47419962:rs10838708:G_A;11:47435988:rs11604680:A_G;11:47453637:rs35184771:G_T;11:47525494:rs34958982:T_C;11:47584931:rs11605348:G_A;11:47626490:rs4752856:G_A;11:47641497:rs10838738:A_G;11:47665595:rs12787112:A_G;11:47739919:rs11602339:C_T;11:47774510:rs11039389:T_…
1	19079261	Body mass index	11:47641497:rs10838738:A_G	5e-09	11:47395085:rs55876153:G_A	7.25975e-07	ENSG00000165915.14	SLC39A13	0.808751	950	19	11:47246759:rs35677603:C_T;11:47358789:rs3740688:G_T;11:47361724:rs7105851:T_C;11:47377412:rs12146565:G_A;11:47419921:rs3781627:T_A;11:47419962:rs10838708:G_A;11:47435988:rs11604680:A_G;11:47453637:rs35184771:G_T;11:47525494:rs34958982:T_C;11:47584931:rs11605348:G_A;11:47626490:rs4752856:G_A;11:47641497:rs10838738:A_G;11:47665595:rs12787112:A_G;11:47739919:rs11602339:C_T;11:47774510:rs11039389:T_…
1	33349686	Neuroticism conditioned on cognitive performance (multi-trait conditioning and joint analysis)	11:47641497:rs10838738:A_G	2e-10	11:47395085:rs55876153:G_A	7.25975e-07	ENSG00000165915.14	SLC39A13	0.808751	950	19	11:47246759:rs35677603:C_T;11:47358789:rs3740688:G_T;11:47361724:rs7105851:T_C;11:47377412:rs12146565:G_A;11:47419921:rs3781627:T_A;11:47419962:rs10838708:G_A;11:47435988:rs11604680:A_G;11:47453637:rs35184771:G_T;11:47525494:rs34958982:T_C;11:47584931:rs11605348:G_A;11:47626490:rs4752856:G_A;11:47641497:rs10838738:A_G;11:47665595:rs12787112:A_G;11:47739919:rs11602339:C_T;11:47774510:rs11039389:T_…
1	ieu-a-785	Body mass index	11:47435988:rs11604680:A_G	1.003e-10	11:47395085:rs55876153:G_A	7.25975e-07	ENSG00000165915.14	SLC39A13	0.989523	950	19	11:47246759:rs35677603:C_T;11:47358789:rs3740688:G_T;11:47361724:rs7105851:T_C;11:47377412:rs12146565:G_A;11:47419921:rs3781627:T_A;11:47419962:rs10838708:G_A;11:47435988:rs11604680:A_G;11:47453637:rs35184771:G_T;11:47525494:rs34958982:T_C;11:47584931:rs11605348:G_A;11:47626490:rs4752856:G_A;11:47641497:rs10838738:A_G;11:47665595:rs12787112:A_G;11:47739919:rs11602339:C_T;11:47774510:rs11039389:T_…
1	33349686	Neuroticism conditioned on cognitive performance (multi-trait conditioning and joint analysis)	11:47453637:rs35184771:G_T	3e-10	11:47395085:rs55876153:G_A	7.25975e-07	ENSG00000165915.14	SLC39A13	0.828385	950	19	11:47246759:rs35677603:C_T;11:47358789:rs3740688:G_T;11:47361724:rs7105851:T_C;11:47377412:rs12146565:G_A;11:47419921:rs3781627:T_A;11:47419962:rs10838708:G_A;11:47435988:rs11604680:A_G;11:47453637:rs35184771:G_T;11:47525494:rs34958982:T_C;11:47584931:rs11605348:G_A;11:47626490:rs4752856:G_A;11:47641497:rs10838738:A_G;11:47665595:rs12787112:A_G;11:47739919:rs11602339:C_T;11:47774510:rs11039389:T_…
1	29500382	Feeling miserable	11:47453637:rs35184771:G_T	1e-08	11:47395085:rs55876153:G_A	7.25975e-07	ENSG00000165915.14	SLC39A13	0.828385	950	19	11:47246759:rs35677603:C_T;11:47358789:rs3740688:G_T;11:47361724:rs7105851:T_C;11:47377412:rs12146565:G_A;11:47419921:rs3781627:T_A;11:47419962:rs10838708:G_A;11:47435988:rs11604680:A_G;11:47453637:rs35184771:G_T;11:47525494:rs34958982:T_C;11:47584931:rs11605348:G_A;11:47626490:rs4752856:G_A;11:47641497:rs10838738:A_G;11:47665595:rs12787112:A_G;11:47739919:rs11602339:C_T;11:47774510:rs11039389:T_…
1	30643256	Neuroticism	11:47419921:rs3781627:T_A	9e-11	11:47395085:rs55876153:G_A	7.25975e-07	ENSG00000165915.14	SLC39A13	0.90794	950	19	11:47246759:rs35677603:C_T;11:47358789:rs3740688:G_T;11:47361724:rs7105851:T_C;11:47377412:rs12146565:G_A;11:47419921:rs3781627:T_A;11:47419962:rs10838708:G_A;11:47435988:rs11604680:A_G;11:47453637:rs35184771:G_T;11:47525494:rs34958982:T_C;11:47584931:rs11605348:G_A;11:47626490:rs4752856:G_A;11:47641497:rs10838738:A_G;11:47665595:rs12787112:A_G;11:47739919:rs11602339:C_T;11:47774510:rs11039389:T_…
1	33349686	Neuroticism conditioned on cognitive performance (multi-trait conditioning and joint analysis)	11:47525494:rs34958982:T_C	1e-08	11:47395085:rs55876153:G_A	7.25975e-07	ENSG00000165915.14	SLC39A13	0.817222	950	19	11:47246759:rs35677603:C_T;11:47358789:rs3740688:G_T;11:47361724:rs7105851:T_C;11:47377412:rs12146565:G_A;11:47419921:rs3781627:T_A;11:47419962:rs10838708:G_A;11:47435988:rs11604680:A_G;11:47453637:rs35184771:G_T;11:47525494:rs34958982:T_C;11:47584931:rs11605348:G_A;11:47626490:rs4752856:G_A;11:47641497:rs10838738:A_G;11:47665595:rs12787112:A_G;11:47739919:rs11602339:C_T;11:47774510:rs11039389:T_…
1	30595370	Body mass index	11:47525494:rs34958982:T_C	6e-53	11:47395085:rs55876153:G_A	7.25975e-07	ENSG00000165915.14	SLC39A13	0.817222	950	19	11:47246759:rs35677603:C_T;11:47358789:rs3740688:G_T;11:47361724:rs7105851:T_C;11:47377412:rs12146565:G_A;11:47419921:rs3781627:T_A;11:47419962:rs10838708:G_A;11:47435988:rs11604680:A_G;11:47453637:rs35184771:G_T;11:47525494:rs34958982:T_C;11:47584931:rs11605348:G_A;11:47626490:rs4752856:G_A;11:47641497:rs10838738:A_G;11:47665595:rs12787112:A_G;11:47739919:rs11602339:C_T;11:47774510:rs11039389:T_…
1	33414549	Cognitive aspects of educational attainment	11:47361724:rs7105851:T_C	3e-08	11:47395085:rs55876153:G_A	7.25975e-07	ENSG00000165915.14	SLC39A13	1	950	19	11:47246759:rs35677603:C_T;11:47358789:rs3740688:G_T;11:47361724:rs7105851:T_C;11:47377412:rs12146565:G_A;11:47419921:rs3781627:T_A;11:47419962:rs10838708:G_A;11:47435988:rs11604680:A_G;11:47453637:rs35184771:G_T;11:47525494:rs34958982:T_C;11:47584931:rs11605348:G_A;11:47626490:rs4752856:G_A;11:47641497:rs10838738:A_G;11:47665595:rs12787112:A_G;11:47739919:rs11602339:C_T;11:47774510:rs11039389:T_…
1	29942085	Depression	11:47626490:rs4752856:G_A	1e-08	11:47395085:rs55876153:G_A	7.25975e-07	ENSG00000165915.14	SLC39A13	0.817222	950	19	11:47246759:rs35677603:C_T;11:47358789:rs3740688:G_T;11:47361724:rs7105851:T_C;11:47377412:rs12146565:G_A;11:47419921:rs3781627:T_A;11:47419962:rs10838708:G_A;11:47435988:rs11604680:A_G;11:47453637:rs35184771:G_T;11:47525494:rs34958982:T_C;11:47584931:rs11605348:G_A;11:47626490:rs4752856:G_A;11:47641497:rs10838738:A_G;11:47665595:rs12787112:A_G;11:47739919:rs11602339:C_T;11:47774510:rs11039389:T_…
1	30595370	Body mass index	11:55100378:rs74966104:A_G	2e-08	11:55318025:rs7936821:C_G	5.18665e-06	ENSG00000185926.1	OR4C46	0.872964	966	3	11:55100378:rs74966104:A_G;11:55147336:rs2262536:T_G;11:55583531:rs11525445:C_T
1	34021172	Waist circumference adjusted for body mass index	11:62609887:rs67308910:G_A	5e-11	11:62604301:rs2516633:A_C	5.3913e-06	ENSG00000149499.11	EML3	0.901633	1007	9	11:62543990:rs2428548:A_G;11:62544922:rs2428549:A_G;11:62545314:rs2509967:C_G;11:62561079:rs7943191:A_G;11:62567436:rs1061093:G_C;11:62609887:rs67308910:G_A;11:62611188:rs12808829:G_A;11:62614336:rs1801144:G_C;11:62656624:rs1893458:G_C
1	30038396	Educational attainment (years of education)	11:62646201:rs118093058:G_T	1e-11	11:62646201:rs118093058:G_T	8.71429e-10	ENSG00000089597.18	GANAB	1	1008	4	11:62581062:rs79021925:T_G;11:62593565:rs1058678:T_C;11:62646201:rs118093058:G_T;11:62654288:rs76300755:T_G
1	30595370	Body mass index	11:62646201:rs118093058:G_T	6e-09	11:62646201:rs118093058:G_T	8.71429e-10	ENSG00000089597.18	GANAB	1	1008	4	11:62581062:rs79021925:T_G;11:62593565:rs1058678:T_C;11:62646201:rs118093058:G_T;11:62654288:rs76300755:T_G
1	30595370	Body mass index	11:65834089:rs17854357:G_C	2e-08	11:65856268:rs11227332:A_G	8.12557e-10	ENSG00000172803.18	SNX32	0.863032	1039	7	11:65821467:rs11227313:C_T;11:65827349:rs7102454:T_C;11:65834089:rs17854357:G_C;11:65893820:rs10791830:C_T;11:65896076:rs585557:A_G;11:65937961:rs531612:C_T;11:65982174:rs551659:C_T
1	30595370	Body mass index	11:72793096:rs519790:C_G	1e-16	11:72786417:rs481206:C_T	2.86927e-09	ENSG00000214530.9	STARD10	1	1117	1	11:72793096:rs519790:C_G
1	30595370	Body mass index	12:10428441:rs10772280:C_A	6e-16	12:10447769:rs2734442:G_A	9.16995e-06	ENSG00000213809.9	KLRK1	0.979696	1264	1	12:10428441:rs10772280:C_A
1	30595370	Body mass index	12:10428441:rs10772280:C_A	6e-16	12:10447990:rs1851073:G_C	5.55658e-12	ENSG00000205810.8	KLRC3	0.979712	1264	1	12:10428441:rs10772280:C_A
1	30595370	Body mass index	12:10428441:rs10772280:C_A	6e-16	12:10448707:rs35909400:T_C	1.81133e-20	ENSG00000205809.9	KLRC2	0.979712	1264	1	12:10428441:rs10772280:C_A
1	30804565	Insomnia	12:120538568:rs4102203:T_C	8e-12	12:120450707:rs7134710:C_A	2.03728e-19	ENSG00000257218.6	GATC	0.95066	1370	2	12:120538568:rs4102203:T_C;12:120584678:rs16950305:G_A
1	30595370	Body mass index	12:123665466:rs7305701:T_C	3e-15	12:123711752:rs67178535:C_A	8.06289e-07	ENSG00000185344.14	ATP6V0A2	0.852007	1418	2	12:123534508:rs1533246:G_T;12:123665466:rs7305701:T_C
1	30595370	Body mass index	12:14764543:rs247345:T_C	6e-21	12:14803998:rs11830399:G_C	1.18315e-13	ENSG00000182993.5	C12orf60	0.809013	1496	1	12:14764543:rs247345:T_C
1	31168069	Mood instability	12:16211041:rs61915924:A_C	1e-08	12:16232604:rs7313087:G_C	3.81489e-06	ENSG00000008394.13	MGST1	0.836543	1506	1	12:16211041:rs61915924:A_C
1	30575882	Waist-to-hip ratio adjusted for BMI	12:30630541:rs11051005:A_G	3e-15	12:30679845:rs10444423:T_G	1.76155e-13	ENSG00000133704.10	IPO8	1	1604	5	12:30623479:rs4931356:C_T;12:30630541:rs11051005:A_G;12:30632251:rs2289300:T_A;12:30712576:rs10843817:A_C;12:30742783:rs11051048:G_A
1	30595370	Body mass index	12:30742783:rs11051048:G_A	2e-11	12:30679845:rs10444423:T_G	1.76155e-13	ENSG00000133704.10	IPO8	0.977711	1604	5	12:30623479:rs4931356:C_T;12:30630541:rs11051005:A_G;12:30632251:rs2289300:T_A;12:30712576:rs10843817:A_C;12:30742783:rs11051048:G_A
1	30239722	Body mass index	12:30712576:rs10843817:A_C	6e-10	12:30679845:rs10444423:T_G	1.76155e-13	ENSG00000133704.10	IPO8	1	1604	5	12:30623479:rs4931356:C_T;12:30630541:rs11051005:A_G;12:30632251:rs2289300:T_A;12:30712576:rs10843817:A_C;12:30742783:rs11051048:G_A
1	30595370	Body mass index	12:50113396:rs7964698:C_T	2e-13	12:50184922:rs11169302:T_G	1.92484e-07	ENSG00000139624.13	CERS5	0.81081	1675	10	12:50109486:rs836180:C_T;12:50113396:rs7964698:C_T;12:50168215:rs11169294:A_G;12:50180528:rs4883481:T_C;12:50187864:rs7301566:T_C;12:50205926:rs2302900:T_C;12:50256274:rs2160994:T_C;12:50321469:rs9669354:G_T;12:50726391:rs7308872:T_C;12:50750649:rs4307773:T_C
1	30595370	Body mass index	12:50745079:rs1047912:C_T	6e-11	12:50504945:rs61927768:G_A	4.20493e-06	ENSG00000066084.13	DIP2B	0.93891	1676	1	12:50745079:rs1047912:C_T
1	30038396	Educational attainment (years of education)	12:56076841:rs11171739:C_T	1e-10	12:56042145:rs778467133:C_G	2.72989e-29	ENSG00000197728.11	RPS26	0.940495	1719	20	12:55975722:rs773107:G_A;12:55981353:rs773110:G_C;12:55996580:rs772920:G_C;12:56007301:rs10876864:G_A;12:56009793:rs772921:T_C;12:56023144:rs2456973:C_A;12:56034024:rs1702877:T_C;12:56041628:rs705704:G_A;12:56051582:rs10876866:G_A;12:56052982:rs61938962:C_T;12:56055651:rs7302200:G_A;12:56061510:rs2640564:C_T;12:56073803:rs7312770:C_T;12:56076841:rs11171739:C_T;12:56080595:rs3741499:T_C;12:5608686…
1	30038396	Educational attainment (years of education)	12:56076841:rs11171739:C_T	1e-10	12:56083910:rs2271194:A_T	9.04937e-09	ENSG00000139531.13	SUOX	0.979965	1719	20	12:55975722:rs773107:G_A;12:55981353:rs773110:G_C;12:55996580:rs772920:G_C;12:56007301:rs10876864:G_A;12:56009793:rs772921:T_C;12:56023144:rs2456973:C_A;12:56034024:rs1702877:T_C;12:56041628:rs705704:G_A;12:56051582:rs10876866:G_A;12:56052982:rs61938962:C_T;12:56055651:rs7302200:G_A;12:56061510:rs2640564:C_T;12:56073803:rs7312770:C_T;12:56076841:rs11171739:C_T;12:56080595:rs3741499:T_C;12:5608686…
1	33414549	Cognitive aspects of educational attainment	12:56007301:rs10876864:G_A	7e-09	12:56042145:rs778467133:C_G	2.72989e-29	ENSG00000197728.11	RPS26	0.980151	1719	20	12:55975722:rs773107:G_A;12:55981353:rs773110:G_C;12:55996580:rs772920:G_C;12:56007301:rs10876864:G_A;12:56009793:rs772921:T_C;12:56023144:rs2456973:C_A;12:56034024:rs1702877:T_C;12:56041628:rs705704:G_A;12:56051582:rs10876866:G_A;12:56052982:rs61938962:C_T;12:56055651:rs7302200:G_A;12:56061510:rs2640564:C_T;12:56073803:rs7312770:C_T;12:56076841:rs11171739:C_T;12:56080595:rs3741499:T_C;12:5608686…
1	29326435	Intelligence (MTAG)	12:56007301:rs10876864:G_A	2e-12	12:56042145:rs778467133:C_G	2.72989e-29	ENSG00000197728.11	RPS26	0.980151	1719	20	12:55975722:rs773107:G_A;12:55981353:rs773110:G_C;12:55996580:rs772920:G_C;12:56007301:rs10876864:G_A;12:56009793:rs772921:T_C;12:56023144:rs2456973:C_A;12:56034024:rs1702877:T_C;12:56041628:rs705704:G_A;12:56051582:rs10876866:G_A;12:56052982:rs61938962:C_T;12:56055651:rs7302200:G_A;12:56061510:rs2640564:C_T;12:56073803:rs7312770:C_T;12:56076841:rs11171739:C_T;12:56080595:rs3741499:T_C;12:5608686…
1	33414549	Cognitive aspects of educational attainment	12:56007301:rs10876864:G_A	7e-09	12:56083910:rs2271194:A_T	9.04937e-09	ENSG00000139531.13	SUOX	0.92053	1719	20	12:55975722:rs773107:G_A;12:55981353:rs773110:G_C;12:55996580:rs772920:G_C;12:56007301:rs10876864:G_A;12:56009793:rs772921:T_C;12:56023144:rs2456973:C_A;12:56034024:rs1702877:T_C;12:56041628:rs705704:G_A;12:56051582:rs10876866:G_A;12:56052982:rs61938962:C_T;12:56055651:rs7302200:G_A;12:56061510:rs2640564:C_T;12:56073803:rs7312770:C_T;12:56076841:rs11171739:C_T;12:56080595:rs3741499:T_C;12:5608686…
1	29326435	Intelligence (MTAG)	12:56007301:rs10876864:G_A	2e-12	12:56083910:rs2271194:A_T	9.04937e-09	ENSG00000139531.13	SUOX	0.92053	1719	20	12:55975722:rs773107:G_A;12:55981353:rs773110:G_C;12:55996580:rs772920:G_C;12:56007301:rs10876864:G_A;12:56009793:rs772921:T_C;12:56023144:rs2456973:C_A;12:56034024:rs1702877:T_C;12:56041628:rs705704:G_A;12:56051582:rs10876866:G_A;12:56052982:rs61938962:C_T;12:56055651:rs7302200:G_A;12:56061510:rs2640564:C_T;12:56073803:rs7312770:C_T;12:56076841:rs11171739:C_T;12:56080595:rs3741499:T_C;12:5608686…
1	ebi-a-GCST005531	Multiple sclerosis	12:57793975:rs11172342:T_G	9.46019e-12	12:57782831:rs10747783:C_T	5.12781e-17	ENSG00000123427.17	EEF1AKMT3	0.989418	1737	5	12:57730751:rs2301551:G_C;12:57739473:rs12368653:G_A;12:57768956:rs703842:G_A;12:57793975:rs11172342:T_G;12:57895010:rs6581157:T_C
1	ieu-a-1025	Multiple sclerosis	12:57793975:rs11172342:T_G	9.46019e-12	12:57782831:rs10747783:C_T	5.12781e-17	ENSG00000123427.17	EEF1AKMT3	0.989418	1737	5	12:57730751:rs2301551:G_C;12:57739473:rs12368653:G_A;12:57768956:rs703842:G_A;12:57793975:rs11172342:T_G;12:57895010:rs6581157:T_C
1	19525955	Multiple sclerosis	12:57768956:rs703842:G_A	5e-11	12:57782831:rs10747783:C_T	5.12781e-17	ENSG00000123427.17	EEF1AKMT3	0.968788	1737	5	12:57730751:rs2301551:G_C;12:57739473:rs12368653:G_A;12:57768956:rs703842:G_A;12:57793975:rs11172342:T_G;12:57895010:rs6581157:T_C
1	31604244	Multiple sclerosis	12:9713753:rs7977720:C_T	5e-24	12:9726488:rs2401393:G_A	1.36773e-13	ENSG00000184293.7	CLECL1	0.815959	1899	3	12:9713753:rs7977720:C_T;12:9723495:rs10466829:G_A;12:9753094:rs11052877:A_G
1	21833088	Multiple sclerosis	12:9723495:rs10466829:G_A	1e-08	12:9726488:rs2401393:G_A	1.36773e-13	ENSG00000184293.7	CLECL1	1	1899	3	12:9713753:rs7977720:C_T;12:9723495:rs10466829:G_A;12:9753094:rs11052877:A_G
1	30595370	Body mass index	13:114233320:rs9590403:C_T	3e-21	13:114292933:rs9590507:T_C	3.60095e-06	ENSG00000130177.16	CDC16	0.936075	1969	5	13:114233320:rs9590403:C_T;13:114236830:rs8002514:G_A;13:114242913:rs7994573:T_C;13:114281830:rs3752105:G_A;13:114294290:rs7320104:A_G
1	30595370	Body mass index	13:114236830:rs8002514:G_A	3e-42	13:114292933:rs9590507:T_C	3.60095e-06	ENSG00000130177.16	CDC16	0.936075	1969	5	13:114233320:rs9590403:C_T;13:114236830:rs8002514:G_A;13:114242913:rs7994573:T_C;13:114281830:rs3752105:G_A;13:114294290:rs7320104:A_G
1	30595370	Body mass index	13:114281830:rs3752105:G_A	8e-09	13:114292933:rs9590507:T_C	3.60095e-06	ENSG00000130177.16	CDC16	0.912226	1969	5	13:114233320:rs9590403:C_T;13:114236830:rs8002514:G_A;13:114242913:rs7994573:T_C;13:114281830:rs3752105:G_A;13:114294290:rs7320104:A_G
1	34021172	Waist circumference adjusted for body mass index	13:114242913:rs7994573:T_C	3e-09	13:114292933:rs9590507:T_C	3.60095e-06	ENSG00000130177.16	CDC16	0.936075	1969	5	13:114233320:rs9590403:C_T;13:114236830:rs8002514:G_A;13:114242913:rs7994573:T_C;13:114281830:rs3752105:G_A;13:114294290:rs7320104:A_G
1	ukb-a-248	Body mass index (BMI)	13:27439364:rs7992832:C_T	7.01778e-11	13:27448777:rs4771123:C_T	5.35263e-06	ENSG00000122033.14	MTIF3	0.841088	1991	5	13:27423168:rs2146819:C_T;13:27424463:rs11619722:T_C;13:27437826:rs1218822:G_A;13:27439364:rs7992832:C_T;13:27461925:rs1967772:G_A
1	30595370	Body mass index	13:27439364:rs7992832:C_T	2e-09	13:27448777:rs4771123:C_T	5.35263e-06	ENSG00000122033.14	MTIF3	0.841088	1991	5	13:27423168:rs2146819:C_T;13:27424463:rs11619722:T_C;13:27437826:rs1218822:G_A;13:27439364:rs7992832:C_T;13:27461925:rs1967772:G_A
1	30595370	Body mass index	13:36906064:rs9576132:T_C	3e-10	13:36883549:rs9576130:G_C	2.72694e-17	ENSG00000120693.13	SMAD9	0.903032	2027	1	13:36906064:rs9576132:T_C
1	33169155	Schizophrenia	13:49605318:rs7322886:T_C	2e-08	13:49601944:rs4409984:C_T	7.30583e-07	ENSG00000136144.12	RCBTB1	0.939022	2074	2	13:49548545:rs7996207:G_A;13:49605318:rs7322886:T_C
1	34021172	Waist circumference adjusted for body mass index	13:49659556:rs9568298:A_G	1e-14	13:49691102:rs9568308:C_T	6.24777e-09	ENSG00000123179.14	EBPL	0.809915	2075	7	13:49659556:rs9568298:A_G;13:49691102:rs9568308:C_T;13:50081853:rs41284816:G_T;13:50082446:rs2066575:T_A;13:50132951:rs2812208:G_C;13:50598479:rs590797:C_T;13:50598827:rs558003:G_A
1	34021172	Waist circumference adjusted for body mass index	13:49691102:rs9568308:C_T	2e-12	13:49691102:rs9568308:C_T	6.24777e-09	ENSG00000123179.14	EBPL	1	2075	7	13:49659556:rs9568298:A_G;13:49691102:rs9568308:C_T;13:50081853:rs41284816:G_T;13:50082446:rs2066575:T_A;13:50132951:rs2812208:G_C;13:50598479:rs590797:C_T;13:50598827:rs558003:G_A
1	30595370	Body mass index	13:50917826:rs17074987:A_G	2e-08	13:50910309:rs9535526:C_T	1.25566e-14	ENSG00000136104.20	RNASEH2B	0.921016	2101	1	13:50917826:rs17074987:A_G
1	30239722	Body mass index	13:98514360:rs4772092:A_G	4e-08	13:98514360:rs4772092:A_G	1.59357e-06	ENSG00000088386.17	SLC15A1	1	2251	9	13:98438583:rs4772079:G_C;13:98442777:rs9517299:C_T;13:98447792:rs9556958:C_T;13:98453638:rs9517313:G_C;13:98457562:rs3783007:T_G;13:98462787:rs4772087:C_T;13:98464130:rs17574378:T_C;13:98469093:rs35368417:T_C;13:98514360:rs4772092:A_G
1	30595370	Body mass index	14:102514656:rs1998422:G_C	4e-42	14:102527728:rs4900538:T_C	7.76447e-08	ENSG00000156381.9	ANKRD9	0.968107	2278	1	14:102514656:rs1998422:G_C
1	30595370	Body mass index	14:103386388:rs3825566:C_T	3e-17	14:103537810:rs10135868:T_C	4.35811e-06	ENSG00000075413.18	MARK3	0.970908	2288	12	14:103386388:rs3825566:C_T;14:103393869:rs12889639:G_A;14:103427734:rs62007683:G_T;14:103432188:rs1951389:G_C;14:103432832:rs4900575:G_C;14:103433007:rs62007686:A_G;14:103521843:rs1136165:G_T;14:103524462:rs3759584:T_C;14:103683138:rs709400:A_G;14:103748005:rs4906364:C_G;14:103762504:rs7142769:C_T;14:103795386:rs722637:A_C
1	ukb-b-2303	Body mass index (BMI)	14:103393869:rs12889639:G_A	5.79963e-14	14:103537810:rs10135868:T_C	4.35811e-06	ENSG00000075413.18	MARK3	0.980496	2288	12	14:103386388:rs3825566:C_T;14:103393869:rs12889639:G_A;14:103427734:rs62007683:G_T;14:103432188:rs1951389:G_C;14:103432832:rs4900575:G_C;14:103433007:rs62007686:A_G;14:103521843:rs1136165:G_T;14:103524462:rs3759584:T_C;14:103683138:rs709400:A_G;14:103748005:rs4906364:C_G;14:103762504:rs7142769:C_T;14:103795386:rs722637:A_C
1	ukb-b-19953	Body mass index (BMI)	14:103393869:rs12889639:G_A	7.70016e-14	14:103537810:rs10135868:T_C	4.35811e-06	ENSG00000075413.18	MARK3	0.980496	2288	12	14:103386388:rs3825566:C_T;14:103393869:rs12889639:G_A;14:103427734:rs62007683:G_T;14:103432188:rs1951389:G_C;14:103432832:rs4900575:G_C;14:103433007:rs62007686:A_G;14:103521843:rs1136165:G_T;14:103524462:rs3759584:T_C;14:103683138:rs709400:A_G;14:103748005:rs4906364:C_G;14:103762504:rs7142769:C_T;14:103795386:rs722637:A_C
1	ukb-a-248	Body mass index (BMI)	14:103524462:rs3759584:T_C	4.20436e-11	14:103537810:rs10135868:T_C	4.35811e-06	ENSG00000075413.18	MARK3	0.839784	2288	12	14:103386388:rs3825566:C_T;14:103393869:rs12889639:G_A;14:103427734:rs62007683:G_T;14:103432188:rs1951389:G_C;14:103432832:rs4900575:G_C;14:103433007:rs62007686:A_G;14:103521843:rs1136165:G_T;14:103524462:rs3759584:T_C;14:103683138:rs709400:A_G;14:103748005:rs4906364:C_G;14:103762504:rs7142769:C_T;14:103795386:rs722637:A_C
1	30595370	Body mass index	14:103524462:rs3759584:T_C	2e-10	14:103537810:rs10135868:T_C	4.35811e-06	ENSG00000075413.18	MARK3	0.839784	2288	12	14:103386388:rs3825566:C_T;14:103393869:rs12889639:G_A;14:103427734:rs62007683:G_T;14:103432188:rs1951389:G_C;14:103432832:rs4900575:G_C;14:103433007:rs62007686:A_G;14:103521843:rs1136165:G_T;14:103524462:rs3759584:T_C;14:103683138:rs709400:A_G;14:103748005:rs4906364:C_G;14:103762504:rs7142769:C_T;14:103795386:rs722637:A_C
1	30595370	Body mass index	14:103433007:rs62007686:A_G	1e-106	14:103537810:rs10135868:T_C	4.35811e-06	ENSG00000075413.18	MARK3	0.94104	2288	12	14:103386388:rs3825566:C_T;14:103393869:rs12889639:G_A;14:103427734:rs62007683:G_T;14:103432188:rs1951389:G_C;14:103432832:rs4900575:G_C;14:103433007:rs62007686:A_G;14:103521843:rs1136165:G_T;14:103524462:rs3759584:T_C;14:103683138:rs709400:A_G;14:103748005:rs4906364:C_G;14:103762504:rs7142769:C_T;14:103795386:rs722637:A_C
1	30297969	Type 2 diabetes (adjusted for BMI)	14:103427734:rs62007683:G_T	3e-08	14:103537810:rs10135868:T_C	4.35811e-06	ENSG00000075413.18	MARK3	0.951205	2288	12	14:103386388:rs3825566:C_T;14:103393869:rs12889639:G_A;14:103427734:rs62007683:G_T;14:103432188:rs1951389:G_C;14:103432832:rs4900575:G_C;14:103433007:rs62007686:A_G;14:103521843:rs1136165:G_T;14:103524462:rs3759584:T_C;14:103683138:rs709400:A_G;14:103748005:rs4906364:C_G;14:103762504:rs7142769:C_T;14:103795386:rs722637:A_C
1	30595370	Body mass index	14:103521843:rs1136165:G_T	1e-15	14:103537810:rs10135868:T_C	4.35811e-06	ENSG00000075413.18	MARK3	0.878939	2288	12	14:103386388:rs3825566:C_T;14:103393869:rs12889639:G_A;14:103427734:rs62007683:G_T;14:103432188:rs1951389:G_C;14:103432832:rs4900575:G_C;14:103433007:rs62007686:A_G;14:103521843:rs1136165:G_T;14:103524462:rs3759584:T_C;14:103683138:rs709400:A_G;14:103748005:rs4906364:C_G;14:103762504:rs7142769:C_T;14:103795386:rs722637:A_C
1	30595370	Body mass index	14:105170819:rs3784234:A_G	3e-13	14:105179842:rs4983590:G_A	1.32641e-17	ENSG00000183828.15	NUDT14	0.979797	2299	1	14:105170819:rs3784234:A_G
1	30595370	Body mass index	14:24432638:rs2255591:A_G	3e-08	14:24429574:rs5025771:C_G	8.04208e-08	ENSG00000139899.11	CBLN3	0.987681	2328	1	14:24432638:rs2255591:A_G
1	30595370	Body mass index	14:55268394:rs8011288:C_T	1e-12	14:55280368:rs7146748:G_A	1.20721e-06	ENSG00000126775.8	ATG14	0.961475	2429	3	14:55268394:rs8011288:C_T;14:55278092:rs10146637:G_A;14:55404734:rs6573020:C_T
1	30595370	Body mass index	14:55404734:rs6573020:C_T	1e-21	14:55280368:rs7146748:G_A	1.20721e-06	ENSG00000126775.8	ATG14	0.961473	2429	3	14:55268394:rs8011288:C_T;14:55278092:rs10146637:G_A;14:55404734:rs6573020:C_T
1	30804565	Insomnia	14:74203190:rs4899502:G_A	2e-11	14:74202656:rs11622838:A_G	1.77175e-06	ENSG00000119636.16	BBOF1	0.988603	2511	4	14:74070028:rs72725929:C_T;14:74080615:rs7148979:T_A;14:74196895:rs62006791:G_A;14:74203190:rs4899502:G_A
1	30595370	Body mass index	14:75157431:rs175426:C_T	9e-10	14:75038783:rs175076:A_G	4.01912e-06	ENSG00000119703.14	ZC2HC1C	0.961719	2521	2	14:75157431:rs175426:C_T;14:75203508:rs7147775:T_G
1	30595370	Body mass index	14:75157431:rs175426:C_T	9e-10	14:75180354:rs59594872:A_C	1.61983e-08	ENSG00000119718.11	EIF2B2	0.934796	2521	2	14:75157431:rs175426:C_T;14:75203508:rs7147775:T_G
1	30038396	Educational attainment (years of education)	15:40428929:rs11636147:C_G	6e-09	15:40357408:rs71472433:A_C	7.48832e-13	ENSG00000140323.6	DISP2	0.85721	2708	5	15:40350676:rs16970633:G_T;15:40352045:rs35777573:T_A;15:40413218:rs2289328:G_A;15:40428929:rs11636147:C_G;15:40430582:rs11634187:T_G
1	29942086	Intelligence	15:40430582:rs11634187:T_G	1e-08	15:40357408:rs71472433:A_C	7.48832e-13	ENSG00000140323.6	DISP2	0.856709	2708	5	15:40350676:rs16970633:G_T;15:40352045:rs35777573:T_A;15:40413218:rs2289328:G_A;15:40428929:rs11636147:C_G;15:40430582:rs11634187:T_G
1	ebi-a-GCST006250	Intelligence	15:40430582:rs11634187:T_G	1.118e-08	15:40357408:rs71472433:A_C	7.48832e-13	ENSG00000140323.6	DISP2	0.856709	2708	5	15:40350676:rs16970633:G_T;15:40352045:rs35777573:T_A;15:40413218:rs2289328:G_A;15:40428929:rs11636147:C_G;15:40430582:rs11634187:T_G
1	34021172	Waist circumference adjusted for body mass index	15:40350676:rs16970633:G_T	9e-09	15:40357408:rs71472433:A_C	7.48832e-13	ENSG00000140323.6	DISP2	0.967308	2708	5	15:40350676:rs16970633:G_T;15:40352045:rs35777573:T_A;15:40413218:rs2289328:G_A;15:40428929:rs11636147:C_G;15:40430582:rs11634187:T_G
1	34021172	Waist circumference adjusted for body mass index	15:40352045:rs35777573:T_A	2e-10	15:40357408:rs71472433:A_C	7.48832e-13	ENSG00000140323.6	DISP2	1	2708	5	15:40350676:rs16970633:G_T;15:40352045:rs35777573:T_A;15:40413218:rs2289328:G_A;15:40428929:rs11636147:C_G;15:40430582:rs11634187:T_G
1	29186694	Cognitive ability (MTAG)	15:40413218:rs2289328:G_A	3e-08	15:40357408:rs71472433:A_C	7.48832e-13	ENSG00000140323.6	DISP2	0.919486	2708	5	15:40350676:rs16970633:G_T;15:40352045:rs35777573:T_A;15:40413218:rs2289328:G_A;15:40428929:rs11636147:C_G;15:40430582:rs11634187:T_G
1	33414549	Cognitive aspects of educational attainment	15:40413218:rs2289328:G_A	7e-09	15:40357408:rs71472433:A_C	7.48832e-13	ENSG00000140323.6	DISP2	0.919486	2708	5	15:40350676:rs16970633:G_T;15:40352045:rs35777573:T_A;15:40413218:rs2289328:G_A;15:40428929:rs11636147:C_G;15:40430582:rs11634187:T_G
1	29326435	Intelligence (MTAG)	15:40413218:rs2289328:G_A	3e-12	15:40357408:rs71472433:A_C	7.48832e-13	ENSG00000140323.6	DISP2	0.919486	2708	5	15:40350676:rs16970633:G_T;15:40352045:rs35777573:T_A;15:40413218:rs2289328:G_A;15:40428929:rs11636147:C_G;15:40430582:rs11634187:T_G
1	30595370	Body mass index	15:40361837:rs7165012:A_G	2e-09	15:40361837:rs7165012:A_G	6.08352e-06	ENSG00000128928.10	IVD	1	2709	1	15:40361837:rs7165012:A_G
1	30595370	Body mass index	15:40585124:rs7172947:G_A	5e-10	15:40602388:rs143265539:G_A	7.47937e-06	ENSG00000137824.16	RMDN3	0.824716	2710	3	15:40585124:rs7172947:G_A;15:40586276:rs12437696:A_G;15:40698155:rs2928140:G_C
1	30239722	Body mass index	15:41819100:rs890498:C_G	3e-15	15:41673344:rs2004162:A_G	1.44461e-06	ENSG00000243789.11	JMJD7	0.946153	2716	8	15:41517007:rs11070332:G_A;15:41526719:rs1473781:G_A;15:41554978:rs9944249:T_G;15:41740185:rs17677991:C_G;15:41780332:rs1105881:C_G;15:41800128:rs62002090:C_T;15:41819100:rs890498:C_G;15:41823549:rs3959569:G_C
1	30239722	Body mass index	15:41819100:rs890498:C_G	3e-15	15:41635132:rs28526689:G_A	2.85671e-06	ENSG00000243708.10	PLA2G4B	0.935476	2716	8	15:41517007:rs11070332:G_A;15:41526719:rs1473781:G_A;15:41554978:rs9944249:T_G;15:41740185:rs17677991:C_G;15:41780332:rs1105881:C_G;15:41800128:rs62002090:C_T;15:41819100:rs890498:C_G;15:41823549:rs3959569:G_C
1	30575882	Waist-to-hip ratio adjusted for BMI	15:41780332:rs1105881:C_G	3e-15	15:41673344:rs2004162:A_G	1.44461e-06	ENSG00000243789.11	JMJD7	0.863768	2716	8	15:41517007:rs11070332:G_A;15:41526719:rs1473781:G_A;15:41554978:rs9944249:T_G;15:41740185:rs17677991:C_G;15:41780332:rs1105881:C_G;15:41800128:rs62002090:C_T;15:41819100:rs890498:C_G;15:41823549:rs3959569:G_C
1	30595370	Body mass index	15:41780332:rs1105881:C_G	7e-12	15:41673344:rs2004162:A_G	1.44461e-06	ENSG00000243789.11	JMJD7	0.863768	2716	8	15:41517007:rs11070332:G_A;15:41526719:rs1473781:G_A;15:41554978:rs9944249:T_G;15:41740185:rs17677991:C_G;15:41780332:rs1105881:C_G;15:41800128:rs62002090:C_T;15:41819100:rs890498:C_G;15:41823549:rs3959569:G_C
1	34021172	Waist circumference adjusted for body mass index	15:41780332:rs1105881:C_G	5e-11	15:41673344:rs2004162:A_G	1.44461e-06	ENSG00000243789.11	JMJD7	0.863768	2716	8	15:41517007:rs11070332:G_A;15:41526719:rs1473781:G_A;15:41554978:rs9944249:T_G;15:41740185:rs17677991:C_G;15:41780332:rs1105881:C_G;15:41800128:rs62002090:C_T;15:41819100:rs890498:C_G;15:41823549:rs3959569:G_C
1	30575882	Waist-to-hip ratio adjusted for BMI	15:41780332:rs1105881:C_G	3e-15	15:41635132:rs28526689:G_A	2.85671e-06	ENSG00000243708.10	PLA2G4B	0.875046	2716	8	15:41517007:rs11070332:G_A;15:41526719:rs1473781:G_A;15:41554978:rs9944249:T_G;15:41740185:rs17677991:C_G;15:41780332:rs1105881:C_G;15:41800128:rs62002090:C_T;15:41819100:rs890498:C_G;15:41823549:rs3959569:G_C
1	30595370	Body mass index	15:41780332:rs1105881:C_G	7e-12	15:41635132:rs28526689:G_A	2.85671e-06	ENSG00000243708.10	PLA2G4B	0.875046	2716	8	15:41517007:rs11070332:G_A;15:41526719:rs1473781:G_A;15:41554978:rs9944249:T_G;15:41740185:rs17677991:C_G;15:41780332:rs1105881:C_G;15:41800128:rs62002090:C_T;15:41819100:rs890498:C_G;15:41823549:rs3959569:G_C
1	34021172	Waist circumference adjusted for body mass index	15:41780332:rs1105881:C_G	5e-11	15:41635132:rs28526689:G_A	2.85671e-06	ENSG00000243708.10	PLA2G4B	0.875046	2716	8	15:41517007:rs11070332:G_A;15:41526719:rs1473781:G_A;15:41554978:rs9944249:T_G;15:41740185:rs17677991:C_G;15:41780332:rs1105881:C_G;15:41800128:rs62002090:C_T;15:41819100:rs890498:C_G;15:41823549:rs3959569:G_C
1	34021172	Waist circumference adjusted for body mass index	15:41800128:rs62002090:C_T	5e-10	15:41673344:rs2004162:A_G	1.44461e-06	ENSG00000243789.11	JMJD7	0.946153	2716	8	15:41517007:rs11070332:G_A;15:41526719:rs1473781:G_A;15:41554978:rs9944249:T_G;15:41740185:rs17677991:C_G;15:41780332:rs1105881:C_G;15:41800128:rs62002090:C_T;15:41819100:rs890498:C_G;15:41823549:rs3959569:G_C
1	34021172	Waist circumference adjusted for body mass index	15:41800128:rs62002090:C_T	5e-10	15:41635132:rs28526689:G_A	2.85671e-06	ENSG00000243708.10	PLA2G4B	0.956903	2716	8	15:41517007:rs11070332:G_A;15:41526719:rs1473781:G_A;15:41554978:rs9944249:T_G;15:41740185:rs17677991:C_G;15:41780332:rs1105881:C_G;15:41800128:rs62002090:C_T;15:41819100:rs890498:C_G;15:41823549:rs3959569:G_C
1	30778226	Waist-to-hip ratio adjusted for BMI (recessive genetic model)	15:41823549:rs3959569:G_C	2e-08	15:41673344:rs2004162:A_G	1.44461e-06	ENSG00000243789.11	JMJD7	0.924705	2716	8	15:41517007:rs11070332:G_A;15:41526719:rs1473781:G_A;15:41554978:rs9944249:T_G;15:41740185:rs17677991:C_G;15:41780332:rs1105881:C_G;15:41800128:rs62002090:C_T;15:41819100:rs890498:C_G;15:41823549:rs3959569:G_C
1	34021172	Waist circumference adjusted for body mass index	15:41823549:rs3959569:G_C	8e-11	15:41673344:rs2004162:A_G	1.44461e-06	ENSG00000243789.11	JMJD7	0.924705	2716	8	15:41517007:rs11070332:G_A;15:41526719:rs1473781:G_A;15:41554978:rs9944249:T_G;15:41740185:rs17677991:C_G;15:41780332:rs1105881:C_G;15:41800128:rs62002090:C_T;15:41819100:rs890498:C_G;15:41823549:rs3959569:G_C
1	30778226	Waist-to-hip ratio adjusted for BMI (recessive genetic model)	15:41823549:rs3959569:G_C	2e-08	15:41635132:rs28526689:G_A	2.85671e-06	ENSG00000243708.10	PLA2G4B	0.935476	2716	8	15:41517007:rs11070332:G_A;15:41526719:rs1473781:G_A;15:41554978:rs9944249:T_G;15:41740185:rs17677991:C_G;15:41780332:rs1105881:C_G;15:41800128:rs62002090:C_T;15:41819100:rs890498:C_G;15:41823549:rs3959569:G_C
1	34021172	Waist circumference adjusted for body mass index	15:41823549:rs3959569:G_C	8e-11	15:41635132:rs28526689:G_A	2.85671e-06	ENSG00000243708.10	PLA2G4B	0.935476	2716	8	15:41517007:rs11070332:G_A;15:41526719:rs1473781:G_A;15:41554978:rs9944249:T_G;15:41740185:rs17677991:C_G;15:41780332:rs1105881:C_G;15:41800128:rs62002090:C_T;15:41819100:rs890498:C_G;15:41823549:rs3959569:G_C
1	30778226	Waist-to-hip ratio adjusted for BMI (recessive genetic model)	15:41740185:rs17677991:C_G	3e-11	15:41673344:rs2004162:A_G	1.44461e-06	ENSG00000243789.11	JMJD7	0.98917	2716	8	15:41517007:rs11070332:G_A;15:41526719:rs1473781:G_A;15:41554978:rs9944249:T_G;15:41740185:rs17677991:C_G;15:41780332:rs1105881:C_G;15:41800128:rs62002090:C_T;15:41819100:rs890498:C_G;15:41823549:rs3959569:G_C
1	30778226	Waist-to-hip ratio adjusted for BMI (recessive genetic model)	15:41740185:rs17677991:C_G	3e-11	15:41635132:rs28526689:G_A	2.85671e-06	ENSG00000243708.10	PLA2G4B	0.97838	2716	8	15:41517007:rs11070332:G_A;15:41526719:rs1473781:G_A;15:41554978:rs9944249:T_G;15:41740185:rs17677991:C_G;15:41780332:rs1105881:C_G;15:41800128:rs62002090:C_T;15:41819100:rs890498:C_G;15:41823549:rs3959569:G_C
1	30038396	Educational attainment (years of education)	15:43771661:rs3087657:G_A	1e-09	15:43803865:rs694461:C_T	1.5991e-06	ENSG00000242866.10	STRC	0.986481	2726	5	15:43265944:rs12909095:A_G;15:43410766:rs34212866:A_G;15:43553838:rs2439843:A_G;15:43771661:rs3087657:G_A;15:43965756:rs2957582:C_T
1	30038396	Educational attainment (years of education)	15:66298110:rs35192697:C_T	7e-12	15:66361927:rs34770766:C_T	7.27792e-14	ENSG00000075131.10	TIPIN	0.947288	2850	4	15:66297617:rs72748330:G_A;15:66298110:rs35192697:C_T;15:66412111:rs2053005:G_A;15:66417048:rs7168238:C_G
1	30038396	Educational attainment (years of education)	15:66412111:rs2053005:G_A	7e-13	15:66361927:rs34770766:C_T	7.27792e-14	ENSG00000075131.10	TIPIN	0.973587	2850	4	15:66297617:rs72748330:G_A;15:66298110:rs35192697:C_T;15:66412111:rs2053005:G_A;15:66417048:rs7168238:C_G
1	30038396	Educational attainment (years of education)	15:66297617:rs72748330:G_A	8e-09	15:66361927:rs34770766:C_T	7.27792e-14	ENSG00000075131.10	TIPIN	0.947315	2850	4	15:66297617:rs72748330:G_A;15:66298110:rs35192697:C_T;15:66412111:rs2053005:G_A;15:66417048:rs7168238:C_G
1	30804565	Insomnia	15:66417048:rs7168238:C_G	2e-08	15:66361927:rs34770766:C_T	7.27792e-14	ENSG00000075131.10	TIPIN	0.973587	2850	4	15:66297617:rs72748330:G_A;15:66298110:rs35192697:C_T;15:66412111:rs2053005:G_A;15:66417048:rs7168238:C_G
1	30038396	Educational attainment (years of education)	15:74902149:rs6495127:C_T	5e-09	15:74882685:rs6495126:A_G	7.73079e-08	ENSG00000178802.18	MPI	0.966421	2911	9	15:74760154:rs12903896:C_T;15:74770056:rs11072508:C_T;15:74776941:rs936226:C_T;15:74788344:rs8033381:G_A;15:74791153:rs1378940:C_A;15:74821981:rs11636952:T_C;15:74877741:rs12903205:A_G;15:74902149:rs6495127:C_T;15:75106058:rs7163362:T_A
1	34021172	Waist circumference adjusted for body mass index	15:83631902:rs2730101:A_G	4e-20	15:83631902:rs2730101:A_G	8.81221e-07	ENSG00000156218.13	ADAMTSL3	1	2966	19	15:83597138:rs2585073:C_G;15:83597393:rs2257011:G_T;15:83600168:rs13379579:T_C;15:83602191:rs2732162:C_T;15:83605839:rs1896797:G_A;15:83615800:rs2585058:G_A;15:83624590:rs1365200:G_A;15:83626421:rs2585070:C_G;15:83630257:rs28878227:T_C;15:83631902:rs2730101:A_G;15:83680337:rs2217065:G_T;15:83705976:rs9788726:A_G;15:83790608:rs8035886:T_C;15:83802884:rs4843158:G_C;15:83804779:rs7179507:G_A;15:8382…
1	34021172	Waist circumference adjusted for body mass index	15:84544848:rs366717:G_A	6e-14	15:84268936:rs6422423:G_T	2.77202e-10	ENSG00000184206.12	GOLGA6L4	0.85466	2972	11	15:83744075:rs113261930:C_T;15:83891964:rs57548773:C_T;15:83893851:rs62025857:C_G;15:83967480:rs112409013:A_G;15:83968467:rs138532692:A_G;15:83968899:rs55781136:A_G;15:84033975:rs2049511:A_G;15:84531103:rs62029649:C_T;15:84539810:rs11073859:T_C;15:84541152:rs62029652:C_T;15:84544848:rs366717:G_A
1	34021172	Waist circumference adjusted for body mass index	15:84539810:rs11073859:T_C	2e-23	15:84268936:rs6422423:G_T	2.77202e-10	ENSG00000184206.12	GOLGA6L4	0.85466	2972	11	15:83744075:rs113261930:C_T;15:83891964:rs57548773:C_T;15:83893851:rs62025857:C_G;15:83967480:rs112409013:A_G;15:83968467:rs138532692:A_G;15:83968899:rs55781136:A_G;15:84033975:rs2049511:A_G;15:84531103:rs62029649:C_T;15:84539810:rs11073859:T_C;15:84541152:rs62029652:C_T;15:84544848:rs366717:G_A
1	34021172	Waist circumference adjusted for body mass index	15:84541152:rs62029652:C_T	3e-10	15:84268936:rs6422423:G_T	2.77202e-10	ENSG00000184206.12	GOLGA6L4	0.85466	2972	11	15:83744075:rs113261930:C_T;15:83891964:rs57548773:C_T;15:83893851:rs62025857:C_G;15:83967480:rs112409013:A_G;15:83968467:rs138532692:A_G;15:83968899:rs55781136:A_G;15:84033975:rs2049511:A_G;15:84531103:rs62029649:C_T;15:84539810:rs11073859:T_C;15:84541152:rs62029652:C_T;15:84544848:rs366717:G_A
1	34021172	Waist circumference adjusted for body mass index	15:84531103:rs62029649:C_T	1e-09	15:84268936:rs6422423:G_T	2.77202e-10	ENSG00000184206.12	GOLGA6L4	1	2972	11	15:83744075:rs113261930:C_T;15:83891964:rs57548773:C_T;15:83893851:rs62025857:C_G;15:83967480:rs112409013:A_G;15:83968467:rs138532692:A_G;15:83968899:rs55781136:A_G;15:84033975:rs2049511:A_G;15:84531103:rs62029649:C_T;15:84539810:rs11073859:T_C;15:84541152:rs62029652:C_T;15:84544848:rs366717:G_A
1	28448500	Body mass index	15:84597563:rs7176527:C_T	4e-08	15:84268936:rs6422423:G_T	2.77202e-10	ENSG00000184206.12	GOLGA6L4	0.866493	2982	4	15:84529297:rs62029646:T_C;15:84597563:rs7176527:C_T;15:84706886:rs72630462:G_A;15:84723543:rs35641144:C_T
1	30595370	Body mass index	15:89836982:rs8031576:C_A	2e-09	15:89875181:rs986505:T_A	8.86103e-13	ENSG00000157823.17	AP3S2	0.861593	3020	1	15:89836982:rs8031576:C_A
1	30595370	Body mass index	15:90959153:rs1105291:T_C	1e-300	15:90985645:rs150333865:G_A	1.09996e-14	ENSG00000166965.12	RCCD1	0.866886	3029	1	15:90959153:rs1105291:T_C
1	30595370	Body mass index	15:99734905:rs6598265:A_C	8e-09	15:99733412:rs11631604:T_C	1.58829e-20	ENSG00000183060.15	LYSMD4	0.814304	3074	2	15:99577110:rs11247113:A_C;15:99734905:rs6598265:A_C
1	30108127	Body mass index	16:19788891:rs7191155:T_C	2e-08	16:19708624:rs8044607:C_A	9.98326e-31	ENSG00000103550.14	KNOP1	0.957155	3141	10	16:19788891:rs7191155:T_C;16:19860660:rs11865578:G_A;16:19893022:rs66674044:A_T;16:19905573:rs9941245:T_G;16:19922278:rs12444979:C_T;16:19924067:rs12446632:G_A;16:19924441:rs114285994:G_A;16:19930646:rs9926784:T_C;16:19931605:rs7204864:C_T;16:19933041:rs11639988:A_G
1	31676860	Brain region volumes	16:28857374:rs62037364:G_A	7e-09	16:28816177:rs62036617:T_C	2.52221e-06	ENSG00000178952.11	TUFM	0.939229	3182	34	16:28296619:rs33957528:C_T;16:28319469:rs2726040:C_G;16:28322090:rs2650492:G_A;16:28325561:rs2726034:T_C;16:28329624:rs12598357:A_G;16:28335819:rs2726036:A_C;16:28368122:rs865719:A_G;16:28479196:rs151181:T_C;16:28520867:rs62034319:T_G;16:28527319:rs62034325:A_G;16:28532060:rs12446550:G_A;16:28544079:rs4787457:A_G;16:28574806:rs7193402:T_C;16:28609251:rs750155:C_T;16:28620700:rs2411453:T_G;16:2863…
1	31676860	Brain region volumes	16:28857374:rs62037364:G_A	7e-09	16:28821978:rs62036621:C_A	1.2393e-08	ENSG00000184110.14	EIF3C	0.939229	3182	34	16:28296619:rs33957528:C_T;16:28319469:rs2726040:C_G;16:28322090:rs2650492:G_A;16:28325561:rs2726034:T_C;16:28329624:rs12598357:A_G;16:28335819:rs2726036:A_C;16:28368122:rs865719:A_G;16:28479196:rs151181:T_C;16:28520867:rs62034319:T_G;16:28527319:rs62034325:A_G;16:28532060:rs12446550:G_A;16:28544079:rs4787457:A_G;16:28574806:rs7193402:T_C;16:28609251:rs750155:C_T;16:28620700:rs2411453:T_G;16:2863…
1	31676860	Brain region volumes	16:28857374:rs62037364:G_A	7e-09	16:28811776:rs62036613:A_G	1.15219e-05	ENSG00000213658.11	LAT	0.938775	3182	34	16:28296619:rs33957528:C_T;16:28319469:rs2726040:C_G;16:28322090:rs2650492:G_A;16:28325561:rs2726034:T_C;16:28329624:rs12598357:A_G;16:28335819:rs2726036:A_C;16:28368122:rs865719:A_G;16:28479196:rs151181:T_C;16:28520867:rs62034319:T_G;16:28527319:rs62034325:A_G;16:28532060:rs12446550:G_A;16:28544079:rs4787457:A_G;16:28574806:rs7193402:T_C;16:28609251:rs750155:C_T;16:28620700:rs2411453:T_G;16:2863…
1	30038396	Educational attainment (years of education)	16:28829060:rs72793812:A_G	8e-35	16:28816177:rs62036617:T_C	2.52221e-06	ENSG00000178952.11	TUFM	0.989921	3182	34	16:28296619:rs33957528:C_T;16:28319469:rs2726040:C_G;16:28322090:rs2650492:G_A;16:28325561:rs2726034:T_C;16:28329624:rs12598357:A_G;16:28335819:rs2726036:A_C;16:28368122:rs865719:A_G;16:28479196:rs151181:T_C;16:28520867:rs62034319:T_G;16:28527319:rs62034325:A_G;16:28532060:rs12446550:G_A;16:28544079:rs4787457:A_G;16:28574806:rs7193402:T_C;16:28609251:rs750155:C_T;16:28620700:rs2411453:T_G;16:2863…
1	30038396	Educational attainment (years of education)	16:28829060:rs72793812:A_G	8e-35	16:28821978:rs62036621:C_A	1.2393e-08	ENSG00000184110.14	EIF3C	0.989921	3182	34	16:28296619:rs33957528:C_T;16:28319469:rs2726040:C_G;16:28322090:rs2650492:G_A;16:28325561:rs2726034:T_C;16:28329624:rs12598357:A_G;16:28335819:rs2726036:A_C;16:28368122:rs865719:A_G;16:28479196:rs151181:T_C;16:28520867:rs62034319:T_G;16:28527319:rs62034325:A_G;16:28532060:rs12446550:G_A;16:28544079:rs4787457:A_G;16:28574806:rs7193402:T_C;16:28609251:rs750155:C_T;16:28620700:rs2411453:T_G;16:2863…
1	30038396	Educational attainment (years of education)	16:28829060:rs72793812:A_G	8e-35	16:28811776:rs62036613:A_G	1.15219e-05	ENSG00000213658.11	LAT	1	3182	34	16:28296619:rs33957528:C_T;16:28319469:rs2726040:C_G;16:28322090:rs2650492:G_A;16:28325561:rs2726034:T_C;16:28329624:rs12598357:A_G;16:28335819:rs2726036:A_C;16:28368122:rs865719:A_G;16:28479196:rs151181:T_C;16:28520867:rs62034319:T_G;16:28527319:rs62034325:A_G;16:28532060:rs12446550:G_A;16:28544079:rs4787457:A_G;16:28574806:rs7193402:T_C;16:28609251:rs750155:C_T;16:28620700:rs2411453:T_G;16:2863…
1	30595370	Body mass index	16:28574806:rs7193402:T_C	3e-10	16:28598008:rs62031562:A_T	1.28775e-07	ENSG00000196502.11	SULT1A1	0.979422	3182	34	16:28296619:rs33957528:C_T;16:28319469:rs2726040:C_G;16:28322090:rs2650492:G_A;16:28325561:rs2726034:T_C;16:28329624:rs12598357:A_G;16:28335819:rs2726036:A_C;16:28368122:rs865719:A_G;16:28479196:rs151181:T_C;16:28520867:rs62034319:T_G;16:28527319:rs62034325:A_G;16:28532060:rs12446550:G_A;16:28544079:rs4787457:A_G;16:28574806:rs7193402:T_C;16:28609251:rs750155:C_T;16:28620700:rs2411453:T_G;16:2863…
1	29186694	Cognitive ability (MTAG)	16:28826585:rs8062405:A_G	2e-09	16:28816177:rs62036617:T_C	2.52221e-06	ENSG00000178952.11	TUFM	0.979922	3182	34	16:28296619:rs33957528:C_T;16:28319469:rs2726040:C_G;16:28322090:rs2650492:G_A;16:28325561:rs2726034:T_C;16:28329624:rs12598357:A_G;16:28335819:rs2726036:A_C;16:28368122:rs865719:A_G;16:28479196:rs151181:T_C;16:28520867:rs62034319:T_G;16:28527319:rs62034325:A_G;16:28532060:rs12446550:G_A;16:28544079:rs4787457:A_G;16:28574806:rs7193402:T_C;16:28609251:rs750155:C_T;16:28620700:rs2411453:T_G;16:2863…
1	29186694	Cognitive ability (MTAG)	16:28826585:rs8062405:A_G	2e-09	16:28821978:rs62036621:C_A	1.2393e-08	ENSG00000184110.14	EIF3C	0.979922	3182	34	16:28296619:rs33957528:C_T;16:28319469:rs2726040:C_G;16:28322090:rs2650492:G_A;16:28325561:rs2726034:T_C;16:28329624:rs12598357:A_G;16:28335819:rs2726036:A_C;16:28368122:rs865719:A_G;16:28479196:rs151181:T_C;16:28520867:rs62034319:T_G;16:28527319:rs62034325:A_G;16:28532060:rs12446550:G_A;16:28544079:rs4787457:A_G;16:28574806:rs7193402:T_C;16:28609251:rs750155:C_T;16:28620700:rs2411453:T_G;16:2863…
1	29186694	Cognitive ability (MTAG)	16:28826585:rs8062405:A_G	2e-09	16:28811776:rs62036613:A_G	1.15219e-05	ENSG00000213658.11	LAT	0.969545	3182	34	16:28296619:rs33957528:C_T;16:28319469:rs2726040:C_G;16:28322090:rs2650492:G_A;16:28325561:rs2726034:T_C;16:28329624:rs12598357:A_G;16:28335819:rs2726036:A_C;16:28368122:rs865719:A_G;16:28479196:rs151181:T_C;16:28520867:rs62034319:T_G;16:28527319:rs62034325:A_G;16:28532060:rs12446550:G_A;16:28544079:rs4787457:A_G;16:28574806:rs7193402:T_C;16:28609251:rs750155:C_T;16:28620700:rs2411453:T_G;16:2863…
1	30595370	Body mass index	16:28882250:rs7498555:T_C	2e-15	16:28816177:rs62036617:T_C	2.52221e-06	ENSG00000178952.11	TUFM	0.979922	3182	34	16:28296619:rs33957528:C_T;16:28319469:rs2726040:C_G;16:28322090:rs2650492:G_A;16:28325561:rs2726034:T_C;16:28329624:rs12598357:A_G;16:28335819:rs2726036:A_C;16:28368122:rs865719:A_G;16:28479196:rs151181:T_C;16:28520867:rs62034319:T_G;16:28527319:rs62034325:A_G;16:28532060:rs12446550:G_A;16:28544079:rs4787457:A_G;16:28574806:rs7193402:T_C;16:28609251:rs750155:C_T;16:28620700:rs2411453:T_G;16:2863…
1	30595370	Body mass index	16:28882250:rs7498555:T_C	2e-15	16:28821978:rs62036621:C_A	1.2393e-08	ENSG00000184110.14	EIF3C	0.979922	3182	34	16:28296619:rs33957528:C_T;16:28319469:rs2726040:C_G;16:28322090:rs2650492:G_A;16:28325561:rs2726034:T_C;16:28329624:rs12598357:A_G;16:28335819:rs2726036:A_C;16:28368122:rs865719:A_G;16:28479196:rs151181:T_C;16:28520867:rs62034319:T_G;16:28527319:rs62034325:A_G;16:28532060:rs12446550:G_A;16:28544079:rs4787457:A_G;16:28574806:rs7193402:T_C;16:28609251:rs750155:C_T;16:28620700:rs2411453:T_G;16:2863…
1	30595370	Body mass index	16:28882250:rs7498555:T_C	2e-15	16:28811776:rs62036613:A_G	1.15219e-05	ENSG00000213658.11	LAT	0.989845	3182	34	16:28296619:rs33957528:C_T;16:28319469:rs2726040:C_G;16:28322090:rs2650492:G_A;16:28325561:rs2726034:T_C;16:28329624:rs12598357:A_G;16:28335819:rs2726036:A_C;16:28368122:rs865719:A_G;16:28479196:rs151181:T_C;16:28520867:rs62034319:T_G;16:28527319:rs62034325:A_G;16:28532060:rs12446550:G_A;16:28544079:rs4787457:A_G;16:28574806:rs7193402:T_C;16:28609251:rs750155:C_T;16:28620700:rs2411453:T_G;16:2863…
1	30038396	Educational attainment (years of education)	16:28863883:rs11864750:A_T	7e-37	16:28816177:rs62036617:T_C	2.52221e-06	ENSG00000178952.11	TUFM	0.989921	3182	34	16:28296619:rs33957528:C_T;16:28319469:rs2726040:C_G;16:28322090:rs2650492:G_A;16:28325561:rs2726034:T_C;16:28329624:rs12598357:A_G;16:28335819:rs2726036:A_C;16:28368122:rs865719:A_G;16:28479196:rs151181:T_C;16:28520867:rs62034319:T_G;16:28527319:rs62034325:A_G;16:28532060:rs12446550:G_A;16:28544079:rs4787457:A_G;16:28574806:rs7193402:T_C;16:28609251:rs750155:C_T;16:28620700:rs2411453:T_G;16:2863…
1	30038396	Educational attainment (years of education)	16:28863883:rs11864750:A_T	7e-37	16:28821978:rs62036621:C_A	1.2393e-08	ENSG00000184110.14	EIF3C	0.989921	3182	34	16:28296619:rs33957528:C_T;16:28319469:rs2726040:C_G;16:28322090:rs2650492:G_A;16:28325561:rs2726034:T_C;16:28329624:rs12598357:A_G;16:28335819:rs2726036:A_C;16:28368122:rs865719:A_G;16:28479196:rs151181:T_C;16:28520867:rs62034319:T_G;16:28527319:rs62034325:A_G;16:28532060:rs12446550:G_A;16:28544079:rs4787457:A_G;16:28574806:rs7193402:T_C;16:28609251:rs750155:C_T;16:28620700:rs2411453:T_G;16:2863…
1	30038396	Educational attainment (years of education)	16:28863883:rs11864750:A_T	7e-37	16:28811776:rs62036613:A_G	1.15219e-05	ENSG00000213658.11	LAT	0.979666	3182	34	16:28296619:rs33957528:C_T;16:28319469:rs2726040:C_G;16:28322090:rs2650492:G_A;16:28325561:rs2726034:T_C;16:28329624:rs12598357:A_G;16:28335819:rs2726036:A_C;16:28368122:rs865719:A_G;16:28479196:rs151181:T_C;16:28520867:rs62034319:T_G;16:28527319:rs62034325:A_G;16:28532060:rs12446550:G_A;16:28544079:rs4787457:A_G;16:28574806:rs7193402:T_C;16:28609251:rs750155:C_T;16:28620700:rs2411453:T_G;16:2863…
1	31374203	Cognitive ability, years of educational attainment or schizophrenia (pleiotropy)	16:28874338:rs7359397:C_T	7e-11	16:28816177:rs62036617:T_C	2.52221e-06	ENSG00000178952.11	TUFM	0.979922	3182	34	16:28296619:rs33957528:C_T;16:28319469:rs2726040:C_G;16:28322090:rs2650492:G_A;16:28325561:rs2726034:T_C;16:28329624:rs12598357:A_G;16:28335819:rs2726036:A_C;16:28368122:rs865719:A_G;16:28479196:rs151181:T_C;16:28520867:rs62034319:T_G;16:28527319:rs62034325:A_G;16:28532060:rs12446550:G_A;16:28544079:rs4787457:A_G;16:28574806:rs7193402:T_C;16:28609251:rs750155:C_T;16:28620700:rs2411453:T_G;16:2863…
1	20935630	Body mass index	16:28874338:rs7359397:C_T	2e-20	16:28816177:rs62036617:T_C	2.52221e-06	ENSG00000178952.11	TUFM	0.979922	3182	34	16:28296619:rs33957528:C_T;16:28319469:rs2726040:C_G;16:28322090:rs2650492:G_A;16:28325561:rs2726034:T_C;16:28329624:rs12598357:A_G;16:28335819:rs2726036:A_C;16:28368122:rs865719:A_G;16:28479196:rs151181:T_C;16:28520867:rs62034319:T_G;16:28527319:rs62034325:A_G;16:28532060:rs12446550:G_A;16:28544079:rs4787457:A_G;16:28574806:rs7193402:T_C;16:28609251:rs750155:C_T;16:28620700:rs2411453:T_G;16:2863…
1	31374203	Cognitive ability, years of educational attainment or schizophrenia (pleiotropy)	16:28874338:rs7359397:C_T	7e-11	16:28821978:rs62036621:C_A	1.2393e-08	ENSG00000184110.14	EIF3C	0.979922	3182	34	16:28296619:rs33957528:C_T;16:28319469:rs2726040:C_G;16:28322090:rs2650492:G_A;16:28325561:rs2726034:T_C;16:28329624:rs12598357:A_G;16:28335819:rs2726036:A_C;16:28368122:rs865719:A_G;16:28479196:rs151181:T_C;16:28520867:rs62034319:T_G;16:28527319:rs62034325:A_G;16:28532060:rs12446550:G_A;16:28544079:rs4787457:A_G;16:28574806:rs7193402:T_C;16:28609251:rs750155:C_T;16:28620700:rs2411453:T_G;16:2863…
1	20935630	Body mass index	16:28874338:rs7359397:C_T	2e-20	16:28821978:rs62036621:C_A	1.2393e-08	ENSG00000184110.14	EIF3C	0.979922	3182	34	16:28296619:rs33957528:C_T;16:28319469:rs2726040:C_G;16:28322090:rs2650492:G_A;16:28325561:rs2726034:T_C;16:28329624:rs12598357:A_G;16:28335819:rs2726036:A_C;16:28368122:rs865719:A_G;16:28479196:rs151181:T_C;16:28520867:rs62034319:T_G;16:28527319:rs62034325:A_G;16:28532060:rs12446550:G_A;16:28544079:rs4787457:A_G;16:28574806:rs7193402:T_C;16:28609251:rs750155:C_T;16:28620700:rs2411453:T_G;16:2863…
1	31374203	Cognitive ability, years of educational attainment or schizophrenia (pleiotropy)	16:28874338:rs7359397:C_T	7e-11	16:28811776:rs62036613:A_G	1.15219e-05	ENSG00000213658.11	LAT	0.989845	3182	34	16:28296619:rs33957528:C_T;16:28319469:rs2726040:C_G;16:28322090:rs2650492:G_A;16:28325561:rs2726034:T_C;16:28329624:rs12598357:A_G;16:28335819:rs2726036:A_C;16:28368122:rs865719:A_G;16:28479196:rs151181:T_C;16:28520867:rs62034319:T_G;16:28527319:rs62034325:A_G;16:28532060:rs12446550:G_A;16:28544079:rs4787457:A_G;16:28574806:rs7193402:T_C;16:28609251:rs750155:C_T;16:28620700:rs2411453:T_G;16:2863…
1	20935630	Body mass index	16:28874338:rs7359397:C_T	2e-20	16:28811776:rs62036613:A_G	1.15219e-05	ENSG00000213658.11	LAT	0.989845	3182	34	16:28296619:rs33957528:C_T;16:28319469:rs2726040:C_G;16:28322090:rs2650492:G_A;16:28325561:rs2726034:T_C;16:28329624:rs12598357:A_G;16:28335819:rs2726036:A_C;16:28368122:rs865719:A_G;16:28479196:rs151181:T_C;16:28520867:rs62034319:T_G;16:28527319:rs62034325:A_G;16:28532060:rs12446550:G_A;16:28544079:rs4787457:A_G;16:28574806:rs7193402:T_C;16:28609251:rs750155:C_T;16:28620700:rs2411453:T_G;16:2863…
1	29520040	Extremely high intelligence	16:28835925:rs12928404:T_C	2e-08	16:28816177:rs62036617:T_C	2.52221e-06	ENSG00000178952.11	TUFM	0.950234	3182	34	16:28296619:rs33957528:C_T;16:28319469:rs2726040:C_G;16:28322090:rs2650492:G_A;16:28325561:rs2726034:T_C;16:28329624:rs12598357:A_G;16:28335819:rs2726036:A_C;16:28368122:rs865719:A_G;16:28479196:rs151181:T_C;16:28520867:rs62034319:T_G;16:28527319:rs62034325:A_G;16:28532060:rs12446550:G_A;16:28544079:rs4787457:A_G;16:28574806:rs7193402:T_C;16:28609251:rs750155:C_T;16:28620700:rs2411453:T_G;16:2863…
1	28530673	Intelligence	16:28835925:rs12928404:T_C	1e-08	16:28816177:rs62036617:T_C	2.52221e-06	ENSG00000178952.11	TUFM	0.950234	3182	34	16:28296619:rs33957528:C_T;16:28319469:rs2726040:C_G;16:28322090:rs2650492:G_A;16:28325561:rs2726034:T_C;16:28329624:rs12598357:A_G;16:28335819:rs2726036:A_C;16:28368122:rs865719:A_G;16:28479196:rs151181:T_C;16:28520867:rs62034319:T_G;16:28527319:rs62034325:A_G;16:28532060:rs12446550:G_A;16:28544079:rs4787457:A_G;16:28574806:rs7193402:T_C;16:28609251:rs750155:C_T;16:28620700:rs2411453:T_G;16:2863…
1	29520040	Extremely high intelligence	16:28835925:rs12928404:T_C	2e-08	16:28821978:rs62036621:C_A	1.2393e-08	ENSG00000184110.14	EIF3C	0.950234	3182	34	16:28296619:rs33957528:C_T;16:28319469:rs2726040:C_G;16:28322090:rs2650492:G_A;16:28325561:rs2726034:T_C;16:28329624:rs12598357:A_G;16:28335819:rs2726036:A_C;16:28368122:rs865719:A_G;16:28479196:rs151181:T_C;16:28520867:rs62034319:T_G;16:28527319:rs62034325:A_G;16:28532060:rs12446550:G_A;16:28544079:rs4787457:A_G;16:28574806:rs7193402:T_C;16:28609251:rs750155:C_T;16:28620700:rs2411453:T_G;16:2863…
1	28530673	Intelligence	16:28835925:rs12928404:T_C	1e-08	16:28821978:rs62036621:C_A	1.2393e-08	ENSG00000184110.14	EIF3C	0.950234	3182	34	16:28296619:rs33957528:C_T;16:28319469:rs2726040:C_G;16:28322090:rs2650492:G_A;16:28325561:rs2726034:T_C;16:28329624:rs12598357:A_G;16:28335819:rs2726036:A_C;16:28368122:rs865719:A_G;16:28479196:rs151181:T_C;16:28520867:rs62034319:T_G;16:28527319:rs62034325:A_G;16:28532060:rs12446550:G_A;16:28544079:rs4787457:A_G;16:28574806:rs7193402:T_C;16:28609251:rs750155:C_T;16:28620700:rs2411453:T_G;16:2863…
1	29520040	Extremely high intelligence	16:28835925:rs12928404:T_C	2e-08	16:28811776:rs62036613:A_G	1.15219e-05	ENSG00000213658.11	LAT	0.940181	3182	34	16:28296619:rs33957528:C_T;16:28319469:rs2726040:C_G;16:28322090:rs2650492:G_A;16:28325561:rs2726034:T_C;16:28329624:rs12598357:A_G;16:28335819:rs2726036:A_C;16:28368122:rs865719:A_G;16:28479196:rs151181:T_C;16:28520867:rs62034319:T_G;16:28527319:rs62034325:A_G;16:28532060:rs12446550:G_A;16:28544079:rs4787457:A_G;16:28574806:rs7193402:T_C;16:28609251:rs750155:C_T;16:28620700:rs2411453:T_G;16:2863…
1	28530673	Intelligence	16:28835925:rs12928404:T_C	1e-08	16:28811776:rs62036613:A_G	1.15219e-05	ENSG00000213658.11	LAT	0.940181	3182	34	16:28296619:rs33957528:C_T;16:28319469:rs2726040:C_G;16:28322090:rs2650492:G_A;16:28325561:rs2726034:T_C;16:28329624:rs12598357:A_G;16:28335819:rs2726036:A_C;16:28368122:rs865719:A_G;16:28479196:rs151181:T_C;16:28520867:rs62034319:T_G;16:28527319:rs62034325:A_G;16:28532060:rs12446550:G_A;16:28544079:rs4787457:A_G;16:28574806:rs7193402:T_C;16:28609251:rs750155:C_T;16:28620700:rs2411453:T_G;16:2863…
1	28448500	Body mass index	16:28837347:rs12325113:T_C	2e-13	16:28816177:rs62036617:T_C	2.52221e-06	ENSG00000178952.11	TUFM	0.979922	3182	34	16:28296619:rs33957528:C_T;16:28319469:rs2726040:C_G;16:28322090:rs2650492:G_A;16:28325561:rs2726034:T_C;16:28329624:rs12598357:A_G;16:28335819:rs2726036:A_C;16:28368122:rs865719:A_G;16:28479196:rs151181:T_C;16:28520867:rs62034319:T_G;16:28527319:rs62034325:A_G;16:28532060:rs12446550:G_A;16:28544079:rs4787457:A_G;16:28574806:rs7193402:T_C;16:28609251:rs750155:C_T;16:28620700:rs2411453:T_G;16:2863…
1	30108127	Body mass index	16:28837347:rs12325113:T_C	4e-29	16:28816177:rs62036617:T_C	2.52221e-06	ENSG00000178952.11	TUFM	0.979922	3182	34	16:28296619:rs33957528:C_T;16:28319469:rs2726040:C_G;16:28322090:rs2650492:G_A;16:28325561:rs2726034:T_C;16:28329624:rs12598357:A_G;16:28335819:rs2726036:A_C;16:28368122:rs865719:A_G;16:28479196:rs151181:T_C;16:28520867:rs62034319:T_G;16:28527319:rs62034325:A_G;16:28532060:rs12446550:G_A;16:28544079:rs4787457:A_G;16:28574806:rs7193402:T_C;16:28609251:rs750155:C_T;16:28620700:rs2411453:T_G;16:2863…
1	28448500	Body mass index	16:28837347:rs12325113:T_C	2e-13	16:28821978:rs62036621:C_A	1.2393e-08	ENSG00000184110.14	EIF3C	0.979922	3182	34	16:28296619:rs33957528:C_T;16:28319469:rs2726040:C_G;16:28322090:rs2650492:G_A;16:28325561:rs2726034:T_C;16:28329624:rs12598357:A_G;16:28335819:rs2726036:A_C;16:28368122:rs865719:A_G;16:28479196:rs151181:T_C;16:28520867:rs62034319:T_G;16:28527319:rs62034325:A_G;16:28532060:rs12446550:G_A;16:28544079:rs4787457:A_G;16:28574806:rs7193402:T_C;16:28609251:rs750155:C_T;16:28620700:rs2411453:T_G;16:2863…
1	30108127	Body mass index	16:28837347:rs12325113:T_C	4e-29	16:28821978:rs62036621:C_A	1.2393e-08	ENSG00000184110.14	EIF3C	0.979922	3182	34	16:28296619:rs33957528:C_T;16:28319469:rs2726040:C_G;16:28322090:rs2650492:G_A;16:28325561:rs2726034:T_C;16:28329624:rs12598357:A_G;16:28335819:rs2726036:A_C;16:28368122:rs865719:A_G;16:28479196:rs151181:T_C;16:28520867:rs62034319:T_G;16:28527319:rs62034325:A_G;16:28532060:rs12446550:G_A;16:28544079:rs4787457:A_G;16:28574806:rs7193402:T_C;16:28609251:rs750155:C_T;16:28620700:rs2411453:T_G;16:2863…
1	28448500	Body mass index	16:28837347:rs12325113:T_C	2e-13	16:28811776:rs62036613:A_G	1.15219e-05	ENSG00000213658.11	LAT	0.989845	3182	34	16:28296619:rs33957528:C_T;16:28319469:rs2726040:C_G;16:28322090:rs2650492:G_A;16:28325561:rs2726034:T_C;16:28329624:rs12598357:A_G;16:28335819:rs2726036:A_C;16:28368122:rs865719:A_G;16:28479196:rs151181:T_C;16:28520867:rs62034319:T_G;16:28527319:rs62034325:A_G;16:28532060:rs12446550:G_A;16:28544079:rs4787457:A_G;16:28574806:rs7193402:T_C;16:28609251:rs750155:C_T;16:28620700:rs2411453:T_G;16:2863…
1	30108127	Body mass index	16:28837347:rs12325113:T_C	4e-29	16:28811776:rs62036613:A_G	1.15219e-05	ENSG00000213658.11	LAT	0.989845	3182	34	16:28296619:rs33957528:C_T;16:28319469:rs2726040:C_G;16:28322090:rs2650492:G_A;16:28325561:rs2726034:T_C;16:28329624:rs12598357:A_G;16:28335819:rs2726036:A_C;16:28368122:rs865719:A_G;16:28479196:rs151181:T_C;16:28520867:rs62034319:T_G;16:28527319:rs62034325:A_G;16:28532060:rs12446550:G_A;16:28544079:rs4787457:A_G;16:28574806:rs7193402:T_C;16:28609251:rs750155:C_T;16:28620700:rs2411453:T_G;16:2863…
1	30595370	Body mass index	16:28846324:rs7187776:A_G	3e-18	16:28816177:rs62036617:T_C	2.52221e-06	ENSG00000178952.11	TUFM	0.959975	3182	34	16:28296619:rs33957528:C_T;16:28319469:rs2726040:C_G;16:28322090:rs2650492:G_A;16:28325561:rs2726034:T_C;16:28329624:rs12598357:A_G;16:28335819:rs2726036:A_C;16:28368122:rs865719:A_G;16:28479196:rs151181:T_C;16:28520867:rs62034319:T_G;16:28527319:rs62034325:A_G;16:28532060:rs12446550:G_A;16:28544079:rs4787457:A_G;16:28574806:rs7193402:T_C;16:28609251:rs750155:C_T;16:28620700:rs2411453:T_G;16:2863…
1	25673412	Waist circumference adjusted for body mass index	16:28846324:rs7187776:A_G	4e-08	16:28816177:rs62036617:T_C	2.52221e-06	ENSG00000178952.11	TUFM	0.959975	3182	34	16:28296619:rs33957528:C_T;16:28319469:rs2726040:C_G;16:28322090:rs2650492:G_A;16:28325561:rs2726034:T_C;16:28329624:rs12598357:A_G;16:28335819:rs2726036:A_C;16:28368122:rs865719:A_G;16:28479196:rs151181:T_C;16:28520867:rs62034319:T_G;16:28527319:rs62034325:A_G;16:28532060:rs12446550:G_A;16:28544079:rs4787457:A_G;16:28574806:rs7193402:T_C;16:28609251:rs750155:C_T;16:28620700:rs2411453:T_G;16:2863…
1	30595370	Body mass index	16:28846324:rs7187776:A_G	3e-18	16:28821978:rs62036621:C_A	1.2393e-08	ENSG00000184110.14	EIF3C	0.959975	3182	34	16:28296619:rs33957528:C_T;16:28319469:rs2726040:C_G;16:28322090:rs2650492:G_A;16:28325561:rs2726034:T_C;16:28329624:rs12598357:A_G;16:28335819:rs2726036:A_C;16:28368122:rs865719:A_G;16:28479196:rs151181:T_C;16:28520867:rs62034319:T_G;16:28527319:rs62034325:A_G;16:28532060:rs12446550:G_A;16:28544079:rs4787457:A_G;16:28574806:rs7193402:T_C;16:28609251:rs750155:C_T;16:28620700:rs2411453:T_G;16:2863…
1	25673412	Waist circumference adjusted for body mass index	16:28846324:rs7187776:A_G	4e-08	16:28821978:rs62036621:C_A	1.2393e-08	ENSG00000184110.14	EIF3C	0.959975	3182	34	16:28296619:rs33957528:C_T;16:28319469:rs2726040:C_G;16:28322090:rs2650492:G_A;16:28325561:rs2726034:T_C;16:28329624:rs12598357:A_G;16:28335819:rs2726036:A_C;16:28368122:rs865719:A_G;16:28479196:rs151181:T_C;16:28520867:rs62034319:T_G;16:28527319:rs62034325:A_G;16:28532060:rs12446550:G_A;16:28544079:rs4787457:A_G;16:28574806:rs7193402:T_C;16:28609251:rs750155:C_T;16:28620700:rs2411453:T_G;16:2863…
1	30595370	Body mass index	16:28846324:rs7187776:A_G	3e-18	16:28811776:rs62036613:A_G	1.15219e-05	ENSG00000213658.11	LAT	0.949871	3182	34	16:28296619:rs33957528:C_T;16:28319469:rs2726040:C_G;16:28322090:rs2650492:G_A;16:28325561:rs2726034:T_C;16:28329624:rs12598357:A_G;16:28335819:rs2726036:A_C;16:28368122:rs865719:A_G;16:28479196:rs151181:T_C;16:28520867:rs62034319:T_G;16:28527319:rs62034325:A_G;16:28532060:rs12446550:G_A;16:28544079:rs4787457:A_G;16:28574806:rs7193402:T_C;16:28609251:rs750155:C_T;16:28620700:rs2411453:T_G;16:2863…
1	25673412	Waist circumference adjusted for body mass index	16:28846324:rs7187776:A_G	4e-08	16:28811776:rs62036613:A_G	1.15219e-05	ENSG00000213658.11	LAT	0.949871	3182	34	16:28296619:rs33957528:C_T;16:28319469:rs2726040:C_G;16:28322090:rs2650492:G_A;16:28325561:rs2726034:T_C;16:28329624:rs12598357:A_G;16:28335819:rs2726036:A_C;16:28368122:rs865719:A_G;16:28479196:rs151181:T_C;16:28520867:rs62034319:T_G;16:28527319:rs62034325:A_G;16:28532060:rs12446550:G_A;16:28544079:rs4787457:A_G;16:28574806:rs7193402:T_C;16:28609251:rs750155:C_T;16:28620700:rs2411453:T_G;16:2863…
1	30038396	Educational attainment (years of education)	16:28859641:rs12446589:G_A	3e-27	16:28816177:rs62036617:T_C	2.52221e-06	ENSG00000178952.11	TUFM	0.979922	3182	34	16:28296619:rs33957528:C_T;16:28319469:rs2726040:C_G;16:28322090:rs2650492:G_A;16:28325561:rs2726034:T_C;16:28329624:rs12598357:A_G;16:28335819:rs2726036:A_C;16:28368122:rs865719:A_G;16:28479196:rs151181:T_C;16:28520867:rs62034319:T_G;16:28527319:rs62034325:A_G;16:28532060:rs12446550:G_A;16:28544079:rs4787457:A_G;16:28574806:rs7193402:T_C;16:28609251:rs750155:C_T;16:28620700:rs2411453:T_G;16:2863…
1	30038396	Educational attainment (years of education)	16:28859641:rs12446589:G_A	3e-27	16:28821978:rs62036621:C_A	1.2393e-08	ENSG00000184110.14	EIF3C	0.97986	3182	34	16:28296619:rs33957528:C_T;16:28319469:rs2726040:C_G;16:28322090:rs2650492:G_A;16:28325561:rs2726034:T_C;16:28329624:rs12598357:A_G;16:28335819:rs2726036:A_C;16:28368122:rs865719:A_G;16:28479196:rs151181:T_C;16:28520867:rs62034319:T_G;16:28527319:rs62034325:A_G;16:28532060:rs12446550:G_A;16:28544079:rs4787457:A_G;16:28574806:rs7193402:T_C;16:28609251:rs750155:C_T;16:28620700:rs2411453:T_G;16:2863…
1	30038396	Educational attainment (years of education)	16:28859641:rs12446589:G_A	3e-27	16:28811776:rs62036613:A_G	1.15219e-05	ENSG00000213658.11	LAT	0.989814	3182	34	16:28296619:rs33957528:C_T;16:28319469:rs2726040:C_G;16:28322090:rs2650492:G_A;16:28325561:rs2726034:T_C;16:28329624:rs12598357:A_G;16:28335819:rs2726036:A_C;16:28368122:rs865719:A_G;16:28479196:rs151181:T_C;16:28520867:rs62034319:T_G;16:28527319:rs62034325:A_G;16:28532060:rs12446550:G_A;16:28544079:rs4787457:A_G;16:28574806:rs7193402:T_C;16:28609251:rs750155:C_T;16:28620700:rs2411453:T_G;16:2863…
1	28448500	Body mass index	16:28862077:rs4788102:G_A	1e-16	16:28816177:rs62036617:T_C	2.52221e-06	ENSG00000178952.11	TUFM	0.989921	3182	34	16:28296619:rs33957528:C_T;16:28319469:rs2726040:C_G;16:28322090:rs2650492:G_A;16:28325561:rs2726034:T_C;16:28329624:rs12598357:A_G;16:28335819:rs2726036:A_C;16:28368122:rs865719:A_G;16:28479196:rs151181:T_C;16:28520867:rs62034319:T_G;16:28527319:rs62034325:A_G;16:28532060:rs12446550:G_A;16:28544079:rs4787457:A_G;16:28574806:rs7193402:T_C;16:28609251:rs750155:C_T;16:28620700:rs2411453:T_G;16:2863…
1	28448500	Body mass index	16:28862077:rs4788102:G_A	1e-16	16:28821978:rs62036621:C_A	1.2393e-08	ENSG00000184110.14	EIF3C	0.989921	3182	34	16:28296619:rs33957528:C_T;16:28319469:rs2726040:C_G;16:28322090:rs2650492:G_A;16:28325561:rs2726034:T_C;16:28329624:rs12598357:A_G;16:28335819:rs2726036:A_C;16:28368122:rs865719:A_G;16:28479196:rs151181:T_C;16:28520867:rs62034319:T_G;16:28527319:rs62034325:A_G;16:28532060:rs12446550:G_A;16:28544079:rs4787457:A_G;16:28574806:rs7193402:T_C;16:28609251:rs750155:C_T;16:28620700:rs2411453:T_G;16:2863…
1	28448500	Body mass index	16:28862077:rs4788102:G_A	1e-16	16:28811776:rs62036613:A_G	1.15219e-05	ENSG00000213658.11	LAT	0.979666	3182	34	16:28296619:rs33957528:C_T;16:28319469:rs2726040:C_G;16:28322090:rs2650492:G_A;16:28325561:rs2726034:T_C;16:28329624:rs12598357:A_G;16:28335819:rs2726036:A_C;16:28368122:rs865719:A_G;16:28479196:rs151181:T_C;16:28520867:rs62034319:T_G;16:28527319:rs62034325:A_G;16:28532060:rs12446550:G_A;16:28544079:rs4787457:A_G;16:28574806:rs7193402:T_C;16:28609251:rs750155:C_T;16:28620700:rs2411453:T_G;16:2863…
1	27225129	Educational attainment (years of education)	16:28826194:rs8049439:T_C	7e-11	16:28816177:rs62036617:T_C	2.52221e-06	ENSG00000178952.11	TUFM	0.959975	3182	34	16:28296619:rs33957528:C_T;16:28319469:rs2726040:C_G;16:28322090:rs2650492:G_A;16:28325561:rs2726034:T_C;16:28329624:rs12598357:A_G;16:28335819:rs2726036:A_C;16:28368122:rs865719:A_G;16:28479196:rs151181:T_C;16:28520867:rs62034319:T_G;16:28527319:rs62034325:A_G;16:28532060:rs12446550:G_A;16:28544079:rs4787457:A_G;16:28574806:rs7193402:T_C;16:28609251:rs750155:C_T;16:28620700:rs2411453:T_G;16:2863…
1	ieu-a-1001	Years of schooling	16:28826194:rs8049439:T_C	2.68602e-09	16:28816177:rs62036617:T_C	2.52221e-06	ENSG00000178952.11	TUFM	0.959975	3182	34	16:28296619:rs33957528:C_T;16:28319469:rs2726040:C_G;16:28322090:rs2650492:G_A;16:28325561:rs2726034:T_C;16:28329624:rs12598357:A_G;16:28335819:rs2726036:A_C;16:28368122:rs865719:A_G;16:28479196:rs151181:T_C;16:28520867:rs62034319:T_G;16:28527319:rs62034325:A_G;16:28532060:rs12446550:G_A;16:28544079:rs4787457:A_G;16:28574806:rs7193402:T_C;16:28609251:rs750155:C_T;16:28620700:rs2411453:T_G;16:2863…
1	29326435	Intelligence (MTAG)	16:28826194:rs8049439:T_C	1e-19	16:28816177:rs62036617:T_C	2.52221e-06	ENSG00000178952.11	TUFM	0.959975	3182	34	16:28296619:rs33957528:C_T;16:28319469:rs2726040:C_G;16:28322090:rs2650492:G_A;16:28325561:rs2726034:T_C;16:28329624:rs12598357:A_G;16:28335819:rs2726036:A_C;16:28368122:rs865719:A_G;16:28479196:rs151181:T_C;16:28520867:rs62034319:T_G;16:28527319:rs62034325:A_G;16:28532060:rs12446550:G_A;16:28544079:rs4787457:A_G;16:28574806:rs7193402:T_C;16:28609251:rs750155:C_T;16:28620700:rs2411453:T_G;16:2863…
1	27225129	Educational attainment (years of education)	16:28826194:rs8049439:T_C	7e-11	16:28821978:rs62036621:C_A	1.2393e-08	ENSG00000184110.14	EIF3C	0.959975	3182	34	16:28296619:rs33957528:C_T;16:28319469:rs2726040:C_G;16:28322090:rs2650492:G_A;16:28325561:rs2726034:T_C;16:28329624:rs12598357:A_G;16:28335819:rs2726036:A_C;16:28368122:rs865719:A_G;16:28479196:rs151181:T_C;16:28520867:rs62034319:T_G;16:28527319:rs62034325:A_G;16:28532060:rs12446550:G_A;16:28544079:rs4787457:A_G;16:28574806:rs7193402:T_C;16:28609251:rs750155:C_T;16:28620700:rs2411453:T_G;16:2863…
1	ieu-a-1001	Years of schooling	16:28826194:rs8049439:T_C	2.68602e-09	16:28821978:rs62036621:C_A	1.2393e-08	ENSG00000184110.14	EIF3C	0.959975	3182	34	16:28296619:rs33957528:C_T;16:28319469:rs2726040:C_G;16:28322090:rs2650492:G_A;16:28325561:rs2726034:T_C;16:28329624:rs12598357:A_G;16:28335819:rs2726036:A_C;16:28368122:rs865719:A_G;16:28479196:rs151181:T_C;16:28520867:rs62034319:T_G;16:28527319:rs62034325:A_G;16:28532060:rs12446550:G_A;16:28544079:rs4787457:A_G;16:28574806:rs7193402:T_C;16:28609251:rs750155:C_T;16:28620700:rs2411453:T_G;16:2863…
1	29326435	Intelligence (MTAG)	16:28826194:rs8049439:T_C	1e-19	16:28821978:rs62036621:C_A	1.2393e-08	ENSG00000184110.14	EIF3C	0.959975	3182	34	16:28296619:rs33957528:C_T;16:28319469:rs2726040:C_G;16:28322090:rs2650492:G_A;16:28325561:rs2726034:T_C;16:28329624:rs12598357:A_G;16:28335819:rs2726036:A_C;16:28368122:rs865719:A_G;16:28479196:rs151181:T_C;16:28520867:rs62034319:T_G;16:28527319:rs62034325:A_G;16:28532060:rs12446550:G_A;16:28544079:rs4787457:A_G;16:28574806:rs7193402:T_C;16:28609251:rs750155:C_T;16:28620700:rs2411453:T_G;16:2863…
1	27225129	Educational attainment (years of education)	16:28826194:rs8049439:T_C	7e-11	16:28811776:rs62036613:A_G	1.15219e-05	ENSG00000213658.11	LAT	0.949871	3182	34	16:28296619:rs33957528:C_T;16:28319469:rs2726040:C_G;16:28322090:rs2650492:G_A;16:28325561:rs2726034:T_C;16:28329624:rs12598357:A_G;16:28335819:rs2726036:A_C;16:28368122:rs865719:A_G;16:28479196:rs151181:T_C;16:28520867:rs62034319:T_G;16:28527319:rs62034325:A_G;16:28532060:rs12446550:G_A;16:28544079:rs4787457:A_G;16:28574806:rs7193402:T_C;16:28609251:rs750155:C_T;16:28620700:rs2411453:T_G;16:2863…
1	ieu-a-1001	Years of schooling	16:28826194:rs8049439:T_C	2.68602e-09	16:28811776:rs62036613:A_G	1.15219e-05	ENSG00000213658.11	LAT	0.949871	3182	34	16:28296619:rs33957528:C_T;16:28319469:rs2726040:C_G;16:28322090:rs2650492:G_A;16:28325561:rs2726034:T_C;16:28329624:rs12598357:A_G;16:28335819:rs2726036:A_C;16:28368122:rs865719:A_G;16:28479196:rs151181:T_C;16:28520867:rs62034319:T_G;16:28527319:rs62034325:A_G;16:28532060:rs12446550:G_A;16:28544079:rs4787457:A_G;16:28574806:rs7193402:T_C;16:28609251:rs750155:C_T;16:28620700:rs2411453:T_G;16:2863…
1	29326435	Intelligence (MTAG)	16:28826194:rs8049439:T_C	1e-19	16:28811776:rs62036613:A_G	1.15219e-05	ENSG00000213658.11	LAT	0.949871	3182	34	16:28296619:rs33957528:C_T;16:28319469:rs2726040:C_G;16:28322090:rs2650492:G_A;16:28325561:rs2726034:T_C;16:28329624:rs12598357:A_G;16:28335819:rs2726036:A_C;16:28368122:rs865719:A_G;16:28479196:rs151181:T_C;16:28520867:rs62034319:T_G;16:28527319:rs62034325:A_G;16:28532060:rs12446550:G_A;16:28544079:rs4787457:A_G;16:28574806:rs7193402:T_C;16:28609251:rs750155:C_T;16:28620700:rs2411453:T_G;16:2863…
1	29942086	Intelligence	16:28814284:rs2008514:G_A	1e-24	16:28816177:rs62036617:T_C	2.52221e-06	ENSG00000178952.11	TUFM	1	3182	34	16:28296619:rs33957528:C_T;16:28319469:rs2726040:C_G;16:28322090:rs2650492:G_A;16:28325561:rs2726034:T_C;16:28329624:rs12598357:A_G;16:28335819:rs2726036:A_C;16:28368122:rs865719:A_G;16:28479196:rs151181:T_C;16:28520867:rs62034319:T_G;16:28527319:rs62034325:A_G;16:28532060:rs12446550:G_A;16:28544079:rs4787457:A_G;16:28574806:rs7193402:T_C;16:28609251:rs750155:C_T;16:28620700:rs2411453:T_G;16:2863…
1	ebi-a-GCST006250	Intelligence	16:28814284:rs2008514:G_A	1.24595e-24	16:28816177:rs62036617:T_C	2.52221e-06	ENSG00000178952.11	TUFM	1	3182	34	16:28296619:rs33957528:C_T;16:28319469:rs2726040:C_G;16:28322090:rs2650492:G_A;16:28325561:rs2726034:T_C;16:28329624:rs12598357:A_G;16:28335819:rs2726036:A_C;16:28368122:rs865719:A_G;16:28479196:rs151181:T_C;16:28520867:rs62034319:T_G;16:28527319:rs62034325:A_G;16:28532060:rs12446550:G_A;16:28544079:rs4787457:A_G;16:28574806:rs7193402:T_C;16:28609251:rs750155:C_T;16:28620700:rs2411453:T_G;16:2863…
1	28448500	Body mass index	16:28814284:rs2008514:G_A	1e-08	16:28816177:rs62036617:T_C	2.52221e-06	ENSG00000178952.11	TUFM	1	3182	34	16:28296619:rs33957528:C_T;16:28319469:rs2726040:C_G;16:28322090:rs2650492:G_A;16:28325561:rs2726034:T_C;16:28329624:rs12598357:A_G;16:28335819:rs2726036:A_C;16:28368122:rs865719:A_G;16:28479196:rs151181:T_C;16:28520867:rs62034319:T_G;16:28527319:rs62034325:A_G;16:28532060:rs12446550:G_A;16:28544079:rs4787457:A_G;16:28574806:rs7193402:T_C;16:28609251:rs750155:C_T;16:28620700:rs2411453:T_G;16:2863…
1	29942086	Intelligence	16:28814284:rs2008514:G_A	1e-24	16:28821978:rs62036621:C_A	1.2393e-08	ENSG00000184110.14	EIF3C	1	3182	34	16:28296619:rs33957528:C_T;16:28319469:rs2726040:C_G;16:28322090:rs2650492:G_A;16:28325561:rs2726034:T_C;16:28329624:rs12598357:A_G;16:28335819:rs2726036:A_C;16:28368122:rs865719:A_G;16:28479196:rs151181:T_C;16:28520867:rs62034319:T_G;16:28527319:rs62034325:A_G;16:28532060:rs12446550:G_A;16:28544079:rs4787457:A_G;16:28574806:rs7193402:T_C;16:28609251:rs750155:C_T;16:28620700:rs2411453:T_G;16:2863…
1	ebi-a-GCST006250	Intelligence	16:28814284:rs2008514:G_A	1.24595e-24	16:28821978:rs62036621:C_A	1.2393e-08	ENSG00000184110.14	EIF3C	1	3182	34	16:28296619:rs33957528:C_T;16:28319469:rs2726040:C_G;16:28322090:rs2650492:G_A;16:28325561:rs2726034:T_C;16:28329624:rs12598357:A_G;16:28335819:rs2726036:A_C;16:28368122:rs865719:A_G;16:28479196:rs151181:T_C;16:28520867:rs62034319:T_G;16:28527319:rs62034325:A_G;16:28532060:rs12446550:G_A;16:28544079:rs4787457:A_G;16:28574806:rs7193402:T_C;16:28609251:rs750155:C_T;16:28620700:rs2411453:T_G;16:2863…
1	28448500	Body mass index	16:28814284:rs2008514:G_A	1e-08	16:28821978:rs62036621:C_A	1.2393e-08	ENSG00000184110.14	EIF3C	1	3182	34	16:28296619:rs33957528:C_T;16:28319469:rs2726040:C_G;16:28322090:rs2650492:G_A;16:28325561:rs2726034:T_C;16:28329624:rs12598357:A_G;16:28335819:rs2726036:A_C;16:28368122:rs865719:A_G;16:28479196:rs151181:T_C;16:28520867:rs62034319:T_G;16:28527319:rs62034325:A_G;16:28532060:rs12446550:G_A;16:28544079:rs4787457:A_G;16:28574806:rs7193402:T_C;16:28609251:rs750155:C_T;16:28620700:rs2411453:T_G;16:2863…
1	29942086	Intelligence	16:28814284:rs2008514:G_A	1e-24	16:28811776:rs62036613:A_G	1.15219e-05	ENSG00000213658.11	LAT	0.989868	3182	34	16:28296619:rs33957528:C_T;16:28319469:rs2726040:C_G;16:28322090:rs2650492:G_A;16:28325561:rs2726034:T_C;16:28329624:rs12598357:A_G;16:28335819:rs2726036:A_C;16:28368122:rs865719:A_G;16:28479196:rs151181:T_C;16:28520867:rs62034319:T_G;16:28527319:rs62034325:A_G;16:28532060:rs12446550:G_A;16:28544079:rs4787457:A_G;16:28574806:rs7193402:T_C;16:28609251:rs750155:C_T;16:28620700:rs2411453:T_G;16:2863…
1	ebi-a-GCST006250	Intelligence	16:28814284:rs2008514:G_A	1.24595e-24	16:28811776:rs62036613:A_G	1.15219e-05	ENSG00000213658.11	LAT	0.989868	3182	34	16:28296619:rs33957528:C_T;16:28319469:rs2726040:C_G;16:28322090:rs2650492:G_A;16:28325561:rs2726034:T_C;16:28329624:rs12598357:A_G;16:28335819:rs2726036:A_C;16:28368122:rs865719:A_G;16:28479196:rs151181:T_C;16:28520867:rs62034319:T_G;16:28527319:rs62034325:A_G;16:28532060:rs12446550:G_A;16:28544079:rs4787457:A_G;16:28574806:rs7193402:T_C;16:28609251:rs750155:C_T;16:28620700:rs2411453:T_G;16:2863…
1	28448500	Body mass index	16:28814284:rs2008514:G_A	1e-08	16:28811776:rs62036613:A_G	1.15219e-05	ENSG00000213658.11	LAT	0.989868	3182	34	16:28296619:rs33957528:C_T;16:28319469:rs2726040:C_G;16:28322090:rs2650492:G_A;16:28325561:rs2726034:T_C;16:28329624:rs12598357:A_G;16:28335819:rs2726036:A_C;16:28368122:rs865719:A_G;16:28479196:rs151181:T_C;16:28520867:rs62034319:T_G;16:28527319:rs62034325:A_G;16:28532060:rs12446550:G_A;16:28544079:rs4787457:A_G;16:28574806:rs7193402:T_C;16:28609251:rs750155:C_T;16:28620700:rs2411453:T_G;16:2863…
1	ebi-a-GCST006368	Body mass index	16:28844406:rs4788099:A_G	8.99912e-30	16:28816177:rs62036617:T_C	2.52221e-06	ENSG00000178952.11	TUFM	0.989921	3182	34	16:28296619:rs33957528:C_T;16:28319469:rs2726040:C_G;16:28322090:rs2650492:G_A;16:28325561:rs2726034:T_C;16:28329624:rs12598357:A_G;16:28335819:rs2726036:A_C;16:28368122:rs865719:A_G;16:28479196:rs151181:T_C;16:28520867:rs62034319:T_G;16:28527319:rs62034325:A_G;16:28532060:rs12446550:G_A;16:28544079:rs4787457:A_G;16:28574806:rs7193402:T_C;16:28609251:rs750155:C_T;16:28620700:rs2411453:T_G;16:2863…
1	ebi-a-GCST006368	Body mass index	16:28844406:rs4788099:A_G	8.99912e-30	16:28821978:rs62036621:C_A	1.2393e-08	ENSG00000184110.14	EIF3C	0.989921	3182	34	16:28296619:rs33957528:C_T;16:28319469:rs2726040:C_G;16:28322090:rs2650492:G_A;16:28325561:rs2726034:T_C;16:28329624:rs12598357:A_G;16:28335819:rs2726036:A_C;16:28368122:rs865719:A_G;16:28479196:rs151181:T_C;16:28520867:rs62034319:T_G;16:28527319:rs62034325:A_G;16:28532060:rs12446550:G_A;16:28544079:rs4787457:A_G;16:28574806:rs7193402:T_C;16:28609251:rs750155:C_T;16:28620700:rs2411453:T_G;16:2863…
1	ebi-a-GCST006368	Body mass index	16:28844406:rs4788099:A_G	8.99912e-30	16:28811776:rs62036613:A_G	1.15219e-05	ENSG00000213658.11	LAT	0.979666	3182	34	16:28296619:rs33957528:C_T;16:28319469:rs2726040:C_G;16:28322090:rs2650492:G_A;16:28325561:rs2726034:T_C;16:28329624:rs12598357:A_G;16:28335819:rs2726036:A_C;16:28368122:rs865719:A_G;16:28479196:rs151181:T_C;16:28520867:rs62034319:T_G;16:28527319:rs62034325:A_G;16:28532060:rs12446550:G_A;16:28544079:rs4787457:A_G;16:28574806:rs7193402:T_C;16:28609251:rs750155:C_T;16:28620700:rs2411453:T_G;16:2863…
1	29186694	Cognitive ability (MTAG)	16:28869881:rs8055982:A_C	1e-09	16:28816177:rs62036617:T_C	2.52221e-06	ENSG00000178952.11	TUFM	0.989921	3182	34	16:28296619:rs33957528:C_T;16:28319469:rs2726040:C_G;16:28322090:rs2650492:G_A;16:28325561:rs2726034:T_C;16:28329624:rs12598357:A_G;16:28335819:rs2726036:A_C;16:28368122:rs865719:A_G;16:28479196:rs151181:T_C;16:28520867:rs62034319:T_G;16:28527319:rs62034325:A_G;16:28532060:rs12446550:G_A;16:28544079:rs4787457:A_G;16:28574806:rs7193402:T_C;16:28609251:rs750155:C_T;16:28620700:rs2411453:T_G;16:2863…
1	29186694	Cognitive ability (MTAG)	16:28869881:rs8055982:A_C	1e-09	16:28821978:rs62036621:C_A	1.2393e-08	ENSG00000184110.14	EIF3C	0.989921	3182	34	16:28296619:rs33957528:C_T;16:28319469:rs2726040:C_G;16:28322090:rs2650492:G_A;16:28325561:rs2726034:T_C;16:28329624:rs12598357:A_G;16:28335819:rs2726036:A_C;16:28368122:rs865719:A_G;16:28479196:rs151181:T_C;16:28520867:rs62034319:T_G;16:28527319:rs62034325:A_G;16:28532060:rs12446550:G_A;16:28544079:rs4787457:A_G;16:28574806:rs7193402:T_C;16:28609251:rs750155:C_T;16:28620700:rs2411453:T_G;16:2863…
1	29186694	Cognitive ability (MTAG)	16:28869881:rs8055982:A_C	1e-09	16:28811776:rs62036613:A_G	1.15219e-05	ENSG00000213658.11	LAT	0.979666	3182	34	16:28296619:rs33957528:C_T;16:28319469:rs2726040:C_G;16:28322090:rs2650492:G_A;16:28325561:rs2726034:T_C;16:28329624:rs12598357:A_G;16:28335819:rs2726036:A_C;16:28368122:rs865719:A_G;16:28479196:rs151181:T_C;16:28520867:rs62034319:T_G;16:28527319:rs62034325:A_G;16:28532060:rs12446550:G_A;16:28544079:rs4787457:A_G;16:28574806:rs7193402:T_C;16:28609251:rs750155:C_T;16:28620700:rs2411453:T_G;16:2863…
1	30239722	Body mass index	16:28883809:rs8061590:A_G	3e-66	16:28816177:rs62036617:T_C	2.52221e-06	ENSG00000178952.11	TUFM	0.98989	3182	34	16:28296619:rs33957528:C_T;16:28319469:rs2726040:C_G;16:28322090:rs2650492:G_A;16:28325561:rs2726034:T_C;16:28329624:rs12598357:A_G;16:28335819:rs2726036:A_C;16:28368122:rs865719:A_G;16:28479196:rs151181:T_C;16:28520867:rs62034319:T_G;16:28527319:rs62034325:A_G;16:28532060:rs12446550:G_A;16:28544079:rs4787457:A_G;16:28574806:rs7193402:T_C;16:28609251:rs750155:C_T;16:28620700:rs2411453:T_G;16:2863…
1	30239722	Body mass index	16:28883809:rs8061590:A_G	3e-66	16:28821978:rs62036621:C_A	1.2393e-08	ENSG00000184110.14	EIF3C	0.98989	3182	34	16:28296619:rs33957528:C_T;16:28319469:rs2726040:C_G;16:28322090:rs2650492:G_A;16:28325561:rs2726034:T_C;16:28329624:rs12598357:A_G;16:28335819:rs2726036:A_C;16:28368122:rs865719:A_G;16:28479196:rs151181:T_C;16:28520867:rs62034319:T_G;16:28527319:rs62034325:A_G;16:28532060:rs12446550:G_A;16:28544079:rs4787457:A_G;16:28574806:rs7193402:T_C;16:28609251:rs750155:C_T;16:28620700:rs2411453:T_G;16:2863…
1	30239722	Body mass index	16:28883809:rs8061590:A_G	3e-66	16:28811776:rs62036613:A_G	1.15219e-05	ENSG00000213658.11	LAT	0.979602	3182	34	16:28296619:rs33957528:C_T;16:28319469:rs2726040:C_G;16:28322090:rs2650492:G_A;16:28325561:rs2726034:T_C;16:28329624:rs12598357:A_G;16:28335819:rs2726036:A_C;16:28368122:rs865719:A_G;16:28479196:rs151181:T_C;16:28520867:rs62034319:T_G;16:28527319:rs62034325:A_G;16:28532060:rs12446550:G_A;16:28544079:rs4787457:A_G;16:28574806:rs7193402:T_C;16:28609251:rs750155:C_T;16:28620700:rs2411453:T_G;16:2863…
1	28892062	Body mass index	16:28527319:rs62034325:A_G	4e-10	16:28515900:rs62034318:C_T	2.75197e-07	ENSG00000233232.7	NPIPB7	0.81735	3182	34	16:28296619:rs33957528:C_T;16:28319469:rs2726040:C_G;16:28322090:rs2650492:G_A;16:28325561:rs2726034:T_C;16:28329624:rs12598357:A_G;16:28335819:rs2726036:A_C;16:28368122:rs865719:A_G;16:28479196:rs151181:T_C;16:28520867:rs62034319:T_G;16:28527319:rs62034325:A_G;16:28532060:rs12446550:G_A;16:28544079:rs4787457:A_G;16:28574806:rs7193402:T_C;16:28609251:rs750155:C_T;16:28620700:rs2411453:T_G;16:2863…
1	30108127	Body mass index	16:28527319:rs62034325:A_G	1e-15	16:28515900:rs62034318:C_T	2.75197e-07	ENSG00000233232.7	NPIPB7	0.81735	3182	34	16:28296619:rs33957528:C_T;16:28319469:rs2726040:C_G;16:28322090:rs2650492:G_A;16:28325561:rs2726034:T_C;16:28329624:rs12598357:A_G;16:28335819:rs2726036:A_C;16:28368122:rs865719:A_G;16:28479196:rs151181:T_C;16:28520867:rs62034319:T_G;16:28527319:rs62034325:A_G;16:28532060:rs12446550:G_A;16:28544079:rs4787457:A_G;16:28574806:rs7193402:T_C;16:28609251:rs750155:C_T;16:28620700:rs2411453:T_G;16:2863…
1	ebi-a-GCST004904	Body mass index	16:28527319:rs62034325:A_G	1.69801e-10	16:28515900:rs62034318:C_T	2.75197e-07	ENSG00000233232.7	NPIPB7	0.81735	3182	34	16:28296619:rs33957528:C_T;16:28319469:rs2726040:C_G;16:28322090:rs2650492:G_A;16:28325561:rs2726034:T_C;16:28329624:rs12598357:A_G;16:28335819:rs2726036:A_C;16:28368122:rs865719:A_G;16:28479196:rs151181:T_C;16:28520867:rs62034319:T_G;16:28527319:rs62034325:A_G;16:28532060:rs12446550:G_A;16:28544079:rs4787457:A_G;16:28574806:rs7193402:T_C;16:28609251:rs750155:C_T;16:28620700:rs2411453:T_G;16:2863…
1	28892062	Body mass index	16:28527319:rs62034325:A_G	4e-10	16:28598008:rs62031562:A_T	1.28775e-07	ENSG00000196502.11	SULT1A1	0.918422	3182	34	16:28296619:rs33957528:C_T;16:28319469:rs2726040:C_G;16:28322090:rs2650492:G_A;16:28325561:rs2726034:T_C;16:28329624:rs12598357:A_G;16:28335819:rs2726036:A_C;16:28368122:rs865719:A_G;16:28479196:rs151181:T_C;16:28520867:rs62034319:T_G;16:28527319:rs62034325:A_G;16:28532060:rs12446550:G_A;16:28544079:rs4787457:A_G;16:28574806:rs7193402:T_C;16:28609251:rs750155:C_T;16:28620700:rs2411453:T_G;16:2863…
1	30108127	Body mass index	16:28527319:rs62034325:A_G	1e-15	16:28598008:rs62031562:A_T	1.28775e-07	ENSG00000196502.11	SULT1A1	0.918422	3182	34	16:28296619:rs33957528:C_T;16:28319469:rs2726040:C_G;16:28322090:rs2650492:G_A;16:28325561:rs2726034:T_C;16:28329624:rs12598357:A_G;16:28335819:rs2726036:A_C;16:28368122:rs865719:A_G;16:28479196:rs151181:T_C;16:28520867:rs62034319:T_G;16:28527319:rs62034325:A_G;16:28532060:rs12446550:G_A;16:28544079:rs4787457:A_G;16:28574806:rs7193402:T_C;16:28609251:rs750155:C_T;16:28620700:rs2411453:T_G;16:2863…
1	ebi-a-GCST004904	Body mass index	16:28527319:rs62034325:A_G	1.69801e-10	16:28598008:rs62031562:A_T	1.28775e-07	ENSG00000196502.11	SULT1A1	0.918422	3182	34	16:28296619:rs33957528:C_T;16:28319469:rs2726040:C_G;16:28322090:rs2650492:G_A;16:28325561:rs2726034:T_C;16:28329624:rs12598357:A_G;16:28335819:rs2726036:A_C;16:28368122:rs865719:A_G;16:28479196:rs151181:T_C;16:28520867:rs62034319:T_G;16:28527319:rs62034325:A_G;16:28532060:rs12446550:G_A;16:28544079:rs4787457:A_G;16:28574806:rs7193402:T_C;16:28609251:rs750155:C_T;16:28620700:rs2411453:T_G;16:2863…
1	ukb-b-2303	Body mass index (BMI)	16:28871920:rs7498665:A_G	9.30037e-39	16:28816177:rs62036617:T_C	2.52221e-06	ENSG00000178952.11	TUFM	0.989836	3182	34	16:28296619:rs33957528:C_T;16:28319469:rs2726040:C_G;16:28322090:rs2650492:G_A;16:28325561:rs2726034:T_C;16:28329624:rs12598357:A_G;16:28335819:rs2726036:A_C;16:28368122:rs865719:A_G;16:28479196:rs151181:T_C;16:28520867:rs62034319:T_G;16:28527319:rs62034325:A_G;16:28532060:rs12446550:G_A;16:28544079:rs4787457:A_G;16:28574806:rs7193402:T_C;16:28609251:rs750155:C_T;16:28620700:rs2411453:T_G;16:2863…
1	ieu-b-40	body mass index	16:28871920:rs7498665:A_G	5.60015e-60	16:28816177:rs62036617:T_C	2.52221e-06	ENSG00000178952.11	TUFM	0.989836	3182	34	16:28296619:rs33957528:C_T;16:28319469:rs2726040:C_G;16:28322090:rs2650492:G_A;16:28325561:rs2726034:T_C;16:28329624:rs12598357:A_G;16:28335819:rs2726036:A_C;16:28368122:rs865719:A_G;16:28479196:rs151181:T_C;16:28520867:rs62034319:T_G;16:28527319:rs62034325:A_G;16:28532060:rs12446550:G_A;16:28544079:rs4787457:A_G;16:28574806:rs7193402:T_C;16:28609251:rs750155:C_T;16:28620700:rs2411453:T_G;16:2863…
1	19079261	Body mass index	16:28871920:rs7498665:A_G	5e-11	16:28816177:rs62036617:T_C	2.52221e-06	ENSG00000178952.11	TUFM	0.989836	3182	34	16:28296619:rs33957528:C_T;16:28319469:rs2726040:C_G;16:28322090:rs2650492:G_A;16:28325561:rs2726034:T_C;16:28329624:rs12598357:A_G;16:28335819:rs2726036:A_C;16:28368122:rs865719:A_G;16:28479196:rs151181:T_C;16:28520867:rs62034319:T_G;16:28527319:rs62034325:A_G;16:28532060:rs12446550:G_A;16:28544079:rs4787457:A_G;16:28574806:rs7193402:T_C;16:28609251:rs750155:C_T;16:28620700:rs2411453:T_G;16:2863…
1	ukb-b-19953	Body mass index (BMI)	16:28871920:rs7498665:A_G	2.29985e-40	16:28816177:rs62036617:T_C	2.52221e-06	ENSG00000178952.11	TUFM	0.989836	3182	34	16:28296619:rs33957528:C_T;16:28319469:rs2726040:C_G;16:28322090:rs2650492:G_A;16:28325561:rs2726034:T_C;16:28329624:rs12598357:A_G;16:28335819:rs2726036:A_C;16:28368122:rs865719:A_G;16:28479196:rs151181:T_C;16:28520867:rs62034319:T_G;16:28527319:rs62034325:A_G;16:28532060:rs12446550:G_A;16:28544079:rs4787457:A_G;16:28574806:rs7193402:T_C;16:28609251:rs750155:C_T;16:28620700:rs2411453:T_G;16:2863…
1	30595370	Body mass index	16:28871920:rs7498665:A_G	1e-40	16:28816177:rs62036617:T_C	2.52221e-06	ENSG00000178952.11	TUFM	0.989836	3182	34	16:28296619:rs33957528:C_T;16:28319469:rs2726040:C_G;16:28322090:rs2650492:G_A;16:28325561:rs2726034:T_C;16:28329624:rs12598357:A_G;16:28335819:rs2726036:A_C;16:28368122:rs865719:A_G;16:28479196:rs151181:T_C;16:28520867:rs62034319:T_G;16:28527319:rs62034325:A_G;16:28532060:rs12446550:G_A;16:28544079:rs4787457:A_G;16:28574806:rs7193402:T_C;16:28609251:rs750155:C_T;16:28620700:rs2411453:T_G;16:2863…
1	30239722	Body mass index	16:28871920:rs7498665:A_G	1e-66	16:28816177:rs62036617:T_C	2.52221e-06	ENSG00000178952.11	TUFM	0.989836	3182	34	16:28296619:rs33957528:C_T;16:28319469:rs2726040:C_G;16:28322090:rs2650492:G_A;16:28325561:rs2726034:T_C;16:28329624:rs12598357:A_G;16:28335819:rs2726036:A_C;16:28368122:rs865719:A_G;16:28479196:rs151181:T_C;16:28520867:rs62034319:T_G;16:28527319:rs62034325:A_G;16:28532060:rs12446550:G_A;16:28544079:rs4787457:A_G;16:28574806:rs7193402:T_C;16:28609251:rs750155:C_T;16:28620700:rs2411453:T_G;16:2863…
1	25673412	Waist circumference adjusted for body mass index	16:28871920:rs7498665:A_G	3e-12	16:28816177:rs62036617:T_C	2.52221e-06	ENSG00000178952.11	TUFM	0.989836	3182	34	16:28296619:rs33957528:C_T;16:28319469:rs2726040:C_G;16:28322090:rs2650492:G_A;16:28325561:rs2726034:T_C;16:28329624:rs12598357:A_G;16:28335819:rs2726036:A_C;16:28368122:rs865719:A_G;16:28479196:rs151181:T_C;16:28520867:rs62034319:T_G;16:28527319:rs62034325:A_G;16:28532060:rs12446550:G_A;16:28544079:rs4787457:A_G;16:28574806:rs7193402:T_C;16:28609251:rs750155:C_T;16:28620700:rs2411453:T_G;16:2863…
1	ukb-b-2303	Body mass index (BMI)	16:28871920:rs7498665:A_G	9.30037e-39	16:28821978:rs62036621:C_A	1.2393e-08	ENSG00000184110.14	EIF3C	0.989836	3182	34	16:28296619:rs33957528:C_T;16:28319469:rs2726040:C_G;16:28322090:rs2650492:G_A;16:28325561:rs2726034:T_C;16:28329624:rs12598357:A_G;16:28335819:rs2726036:A_C;16:28368122:rs865719:A_G;16:28479196:rs151181:T_C;16:28520867:rs62034319:T_G;16:28527319:rs62034325:A_G;16:28532060:rs12446550:G_A;16:28544079:rs4787457:A_G;16:28574806:rs7193402:T_C;16:28609251:rs750155:C_T;16:28620700:rs2411453:T_G;16:2863…
1	ieu-b-40	body mass index	16:28871920:rs7498665:A_G	5.60015e-60	16:28821978:rs62036621:C_A	1.2393e-08	ENSG00000184110.14	EIF3C	0.989836	3182	34	16:28296619:rs33957528:C_T;16:28319469:rs2726040:C_G;16:28322090:rs2650492:G_A;16:28325561:rs2726034:T_C;16:28329624:rs12598357:A_G;16:28335819:rs2726036:A_C;16:28368122:rs865719:A_G;16:28479196:rs151181:T_C;16:28520867:rs62034319:T_G;16:28527319:rs62034325:A_G;16:28532060:rs12446550:G_A;16:28544079:rs4787457:A_G;16:28574806:rs7193402:T_C;16:28609251:rs750155:C_T;16:28620700:rs2411453:T_G;16:2863…
1	19079261	Body mass index	16:28871920:rs7498665:A_G	5e-11	16:28821978:rs62036621:C_A	1.2393e-08	ENSG00000184110.14	EIF3C	0.989836	3182	34	16:28296619:rs33957528:C_T;16:28319469:rs2726040:C_G;16:28322090:rs2650492:G_A;16:28325561:rs2726034:T_C;16:28329624:rs12598357:A_G;16:28335819:rs2726036:A_C;16:28368122:rs865719:A_G;16:28479196:rs151181:T_C;16:28520867:rs62034319:T_G;16:28527319:rs62034325:A_G;16:28532060:rs12446550:G_A;16:28544079:rs4787457:A_G;16:28574806:rs7193402:T_C;16:28609251:rs750155:C_T;16:28620700:rs2411453:T_G;16:2863…
1	ukb-b-19953	Body mass index (BMI)	16:28871920:rs7498665:A_G	2.29985e-40	16:28821978:rs62036621:C_A	1.2393e-08	ENSG00000184110.14	EIF3C	0.989836	3182	34	16:28296619:rs33957528:C_T;16:28319469:rs2726040:C_G;16:28322090:rs2650492:G_A;16:28325561:rs2726034:T_C;16:28329624:rs12598357:A_G;16:28335819:rs2726036:A_C;16:28368122:rs865719:A_G;16:28479196:rs151181:T_C;16:28520867:rs62034319:T_G;16:28527319:rs62034325:A_G;16:28532060:rs12446550:G_A;16:28544079:rs4787457:A_G;16:28574806:rs7193402:T_C;16:28609251:rs750155:C_T;16:28620700:rs2411453:T_G;16:2863…
1	30595370	Body mass index	16:28871920:rs7498665:A_G	1e-40	16:28821978:rs62036621:C_A	1.2393e-08	ENSG00000184110.14	EIF3C	0.989836	3182	34	16:28296619:rs33957528:C_T;16:28319469:rs2726040:C_G;16:28322090:rs2650492:G_A;16:28325561:rs2726034:T_C;16:28329624:rs12598357:A_G;16:28335819:rs2726036:A_C;16:28368122:rs865719:A_G;16:28479196:rs151181:T_C;16:28520867:rs62034319:T_G;16:28527319:rs62034325:A_G;16:28532060:rs12446550:G_A;16:28544079:rs4787457:A_G;16:28574806:rs7193402:T_C;16:28609251:rs750155:C_T;16:28620700:rs2411453:T_G;16:2863…
1	30239722	Body mass index	16:28871920:rs7498665:A_G	1e-66	16:28821978:rs62036621:C_A	1.2393e-08	ENSG00000184110.14	EIF3C	0.989836	3182	34	16:28296619:rs33957528:C_T;16:28319469:rs2726040:C_G;16:28322090:rs2650492:G_A;16:28325561:rs2726034:T_C;16:28329624:rs12598357:A_G;16:28335819:rs2726036:A_C;16:28368122:rs865719:A_G;16:28479196:rs151181:T_C;16:28520867:rs62034319:T_G;16:28527319:rs62034325:A_G;16:28532060:rs12446550:G_A;16:28544079:rs4787457:A_G;16:28574806:rs7193402:T_C;16:28609251:rs750155:C_T;16:28620700:rs2411453:T_G;16:2863…
1	25673412	Waist circumference adjusted for body mass index	16:28871920:rs7498665:A_G	3e-12	16:28821978:rs62036621:C_A	1.2393e-08	ENSG00000184110.14	EIF3C	0.989836	3182	34	16:28296619:rs33957528:C_T;16:28319469:rs2726040:C_G;16:28322090:rs2650492:G_A;16:28325561:rs2726034:T_C;16:28329624:rs12598357:A_G;16:28335819:rs2726036:A_C;16:28368122:rs865719:A_G;16:28479196:rs151181:T_C;16:28520867:rs62034319:T_G;16:28527319:rs62034325:A_G;16:28532060:rs12446550:G_A;16:28544079:rs4787457:A_G;16:28574806:rs7193402:T_C;16:28609251:rs750155:C_T;16:28620700:rs2411453:T_G;16:2863…
1	ukb-b-2303	Body mass index (BMI)	16:28871920:rs7498665:A_G	9.30037e-39	16:28811776:rs62036613:A_G	1.15219e-05	ENSG00000213658.11	LAT	0.979493	3182	34	16:28296619:rs33957528:C_T;16:28319469:rs2726040:C_G;16:28322090:rs2650492:G_A;16:28325561:rs2726034:T_C;16:28329624:rs12598357:A_G;16:28335819:rs2726036:A_C;16:28368122:rs865719:A_G;16:28479196:rs151181:T_C;16:28520867:rs62034319:T_G;16:28527319:rs62034325:A_G;16:28532060:rs12446550:G_A;16:28544079:rs4787457:A_G;16:28574806:rs7193402:T_C;16:28609251:rs750155:C_T;16:28620700:rs2411453:T_G;16:2863…
1	ieu-b-40	body mass index	16:28871920:rs7498665:A_G	5.60015e-60	16:28811776:rs62036613:A_G	1.15219e-05	ENSG00000213658.11	LAT	0.979493	3182	34	16:28296619:rs33957528:C_T;16:28319469:rs2726040:C_G;16:28322090:rs2650492:G_A;16:28325561:rs2726034:T_C;16:28329624:rs12598357:A_G;16:28335819:rs2726036:A_C;16:28368122:rs865719:A_G;16:28479196:rs151181:T_C;16:28520867:rs62034319:T_G;16:28527319:rs62034325:A_G;16:28532060:rs12446550:G_A;16:28544079:rs4787457:A_G;16:28574806:rs7193402:T_C;16:28609251:rs750155:C_T;16:28620700:rs2411453:T_G;16:2863…
1	19079261	Body mass index	16:28871920:rs7498665:A_G	5e-11	16:28811776:rs62036613:A_G	1.15219e-05	ENSG00000213658.11	LAT	0.979493	3182	34	16:28296619:rs33957528:C_T;16:28319469:rs2726040:C_G;16:28322090:rs2650492:G_A;16:28325561:rs2726034:T_C;16:28329624:rs12598357:A_G;16:28335819:rs2726036:A_C;16:28368122:rs865719:A_G;16:28479196:rs151181:T_C;16:28520867:rs62034319:T_G;16:28527319:rs62034325:A_G;16:28532060:rs12446550:G_A;16:28544079:rs4787457:A_G;16:28574806:rs7193402:T_C;16:28609251:rs750155:C_T;16:28620700:rs2411453:T_G;16:2863…
1	ukb-b-19953	Body mass index (BMI)	16:28871920:rs7498665:A_G	2.29985e-40	16:28811776:rs62036613:A_G	1.15219e-05	ENSG00000213658.11	LAT	0.979493	3182	34	16:28296619:rs33957528:C_T;16:28319469:rs2726040:C_G;16:28322090:rs2650492:G_A;16:28325561:rs2726034:T_C;16:28329624:rs12598357:A_G;16:28335819:rs2726036:A_C;16:28368122:rs865719:A_G;16:28479196:rs151181:T_C;16:28520867:rs62034319:T_G;16:28527319:rs62034325:A_G;16:28532060:rs12446550:G_A;16:28544079:rs4787457:A_G;16:28574806:rs7193402:T_C;16:28609251:rs750155:C_T;16:28620700:rs2411453:T_G;16:2863…
1	30595370	Body mass index	16:28871920:rs7498665:A_G	1e-40	16:28811776:rs62036613:A_G	1.15219e-05	ENSG00000213658.11	LAT	0.979493	3182	34	16:28296619:rs33957528:C_T;16:28319469:rs2726040:C_G;16:28322090:rs2650492:G_A;16:28325561:rs2726034:T_C;16:28329624:rs12598357:A_G;16:28335819:rs2726036:A_C;16:28368122:rs865719:A_G;16:28479196:rs151181:T_C;16:28520867:rs62034319:T_G;16:28527319:rs62034325:A_G;16:28532060:rs12446550:G_A;16:28544079:rs4787457:A_G;16:28574806:rs7193402:T_C;16:28609251:rs750155:C_T;16:28620700:rs2411453:T_G;16:2863…
1	30239722	Body mass index	16:28871920:rs7498665:A_G	1e-66	16:28811776:rs62036613:A_G	1.15219e-05	ENSG00000213658.11	LAT	0.979493	3182	34	16:28296619:rs33957528:C_T;16:28319469:rs2726040:C_G;16:28322090:rs2650492:G_A;16:28325561:rs2726034:T_C;16:28329624:rs12598357:A_G;16:28335819:rs2726036:A_C;16:28368122:rs865719:A_G;16:28479196:rs151181:T_C;16:28520867:rs62034319:T_G;16:28527319:rs62034325:A_G;16:28532060:rs12446550:G_A;16:28544079:rs4787457:A_G;16:28574806:rs7193402:T_C;16:28609251:rs750155:C_T;16:28620700:rs2411453:T_G;16:2863…
1	25673412	Waist circumference adjusted for body mass index	16:28871920:rs7498665:A_G	3e-12	16:28811776:rs62036613:A_G	1.15219e-05	ENSG00000213658.11	LAT	0.979493	3182	34	16:28296619:rs33957528:C_T;16:28319469:rs2726040:C_G;16:28322090:rs2650492:G_A;16:28325561:rs2726034:T_C;16:28329624:rs12598357:A_G;16:28335819:rs2726036:A_C;16:28368122:rs865719:A_G;16:28479196:rs151181:T_C;16:28520867:rs62034319:T_G;16:28527319:rs62034325:A_G;16:28532060:rs12446550:G_A;16:28544079:rs4787457:A_G;16:28574806:rs7193402:T_C;16:28609251:rs750155:C_T;16:28620700:rs2411453:T_G;16:2863…
1	30038396	Educational attainment (years of education)	16:28544079:rs4787457:A_G	1e-28	16:28598008:rs62031562:A_T	1.28775e-07	ENSG00000196502.11	SULT1A1	0.969249	3182	34	16:28296619:rs33957528:C_T;16:28319469:rs2726040:C_G;16:28322090:rs2650492:G_A;16:28325561:rs2726034:T_C;16:28329624:rs12598357:A_G;16:28335819:rs2726036:A_C;16:28368122:rs865719:A_G;16:28479196:rs151181:T_C;16:28520867:rs62034319:T_G;16:28527319:rs62034325:A_G;16:28532060:rs12446550:G_A;16:28544079:rs4787457:A_G;16:28574806:rs7193402:T_C;16:28609251:rs750155:C_T;16:28620700:rs2411453:T_G;16:2863…
1	ieu-a-1239	Years of schooling	16:28544079:rs4787457:A_G	3.72992e-23	16:28598008:rs62031562:A_T	1.28775e-07	ENSG00000196502.11	SULT1A1	0.969249	3182	34	16:28296619:rs33957528:C_T;16:28319469:rs2726040:C_G;16:28322090:rs2650492:G_A;16:28325561:rs2726034:T_C;16:28329624:rs12598357:A_G;16:28335819:rs2726036:A_C;16:28368122:rs865719:A_G;16:28479196:rs151181:T_C;16:28520867:rs62034319:T_G;16:28527319:rs62034325:A_G;16:28532060:rs12446550:G_A;16:28544079:rs4787457:A_G;16:28574806:rs7193402:T_C;16:28609251:rs750155:C_T;16:28620700:rs2411453:T_G;16:2863…
1	28892062	Body mass index	16:28878165:rs3888190:C_A	2e-31	16:28816177:rs62036617:T_C	2.52221e-06	ENSG00000178952.11	TUFM	0.989921	3182	34	16:28296619:rs33957528:C_T;16:28319469:rs2726040:C_G;16:28322090:rs2650492:G_A;16:28325561:rs2726034:T_C;16:28329624:rs12598357:A_G;16:28335819:rs2726036:A_C;16:28368122:rs865719:A_G;16:28479196:rs151181:T_C;16:28520867:rs62034319:T_G;16:28527319:rs62034325:A_G;16:28532060:rs12446550:G_A;16:28544079:rs4787457:A_G;16:28574806:rs7193402:T_C;16:28609251:rs750155:C_T;16:28620700:rs2411453:T_G;16:2863…
1	ieu-a-785	Body mass index	16:28878165:rs3888190:C_A	1.32312e-17	16:28816177:rs62036617:T_C	2.52221e-06	ENSG00000178952.11	TUFM	0.989921	3182	34	16:28296619:rs33957528:C_T;16:28319469:rs2726040:C_G;16:28322090:rs2650492:G_A;16:28325561:rs2726034:T_C;16:28329624:rs12598357:A_G;16:28335819:rs2726036:A_C;16:28368122:rs865719:A_G;16:28479196:rs151181:T_C;16:28520867:rs62034319:T_G;16:28527319:rs62034325:A_G;16:28532060:rs12446550:G_A;16:28544079:rs4787457:A_G;16:28574806:rs7193402:T_C;16:28609251:rs750155:C_T;16:28620700:rs2411453:T_G;16:2863…
1	28443625	Waist circumference adjusted for BMI (adjusted for smoking behaviour)	16:28878165:rs3888190:C_A	6e-11	16:28816177:rs62036617:T_C	2.52221e-06	ENSG00000178952.11	TUFM	0.989921	3182	34	16:28296619:rs33957528:C_T;16:28319469:rs2726040:C_G;16:28322090:rs2650492:G_A;16:28325561:rs2726034:T_C;16:28329624:rs12598357:A_G;16:28335819:rs2726036:A_C;16:28368122:rs865719:A_G;16:28479196:rs151181:T_C;16:28520867:rs62034319:T_G;16:28527319:rs62034325:A_G;16:28532060:rs12446550:G_A;16:28544079:rs4787457:A_G;16:28574806:rs7193402:T_C;16:28609251:rs750155:C_T;16:28620700:rs2411453:T_G;16:2863…
1	31754094	Bipolar disorder or body mass index	16:28878165:rs3888190:C_A	1e-24	16:28816177:rs62036617:T_C	2.52221e-06	ENSG00000178952.11	TUFM	0.989921	3182	34	16:28296619:rs33957528:C_T;16:28319469:rs2726040:C_G;16:28322090:rs2650492:G_A;16:28325561:rs2726034:T_C;16:28329624:rs12598357:A_G;16:28335819:rs2726036:A_C;16:28368122:rs865719:A_G;16:28479196:rs151181:T_C;16:28520867:rs62034319:T_G;16:28527319:rs62034325:A_G;16:28532060:rs12446550:G_A;16:28544079:rs4787457:A_G;16:28574806:rs7193402:T_C;16:28609251:rs750155:C_T;16:28620700:rs2411453:T_G;16:2863…
1	bbj-a-1	Body mass index	16:28878165:rs3888190:C_A	1.61298e-09	16:28816177:rs62036617:T_C	2.52221e-06	ENSG00000178952.11	TUFM	0.989921	3182	34	16:28296619:rs33957528:C_T;16:28319469:rs2726040:C_G;16:28322090:rs2650492:G_A;16:28325561:rs2726034:T_C;16:28329624:rs12598357:A_G;16:28335819:rs2726036:A_C;16:28368122:rs865719:A_G;16:28479196:rs151181:T_C;16:28520867:rs62034319:T_G;16:28527319:rs62034325:A_G;16:28532060:rs12446550:G_A;16:28544079:rs4787457:A_G;16:28574806:rs7193402:T_C;16:28609251:rs750155:C_T;16:28620700:rs2411453:T_G;16:2863…
1	ieu-a-2	Body mass index	16:28878165:rs3888190:C_A	3.45382e-25	16:28816177:rs62036617:T_C	2.52221e-06	ENSG00000178952.11	TUFM	0.989921	3182	34	16:28296619:rs33957528:C_T;16:28319469:rs2726040:C_G;16:28322090:rs2650492:G_A;16:28325561:rs2726034:T_C;16:28329624:rs12598357:A_G;16:28335819:rs2726036:A_C;16:28368122:rs865719:A_G;16:28479196:rs151181:T_C;16:28520867:rs62034319:T_G;16:28527319:rs62034325:A_G;16:28532060:rs12446550:G_A;16:28544079:rs4787457:A_G;16:28574806:rs7193402:T_C;16:28609251:rs750155:C_T;16:28620700:rs2411453:T_G;16:2863…
1	ebi-a-GCST002783	Body mass index	16:28878165:rs3888190:C_A	3.45382e-25	16:28816177:rs62036617:T_C	2.52221e-06	ENSG00000178952.11	TUFM	0.989921	3182	34	16:28296619:rs33957528:C_T;16:28319469:rs2726040:C_G;16:28322090:rs2650492:G_A;16:28325561:rs2726034:T_C;16:28329624:rs12598357:A_G;16:28335819:rs2726036:A_C;16:28368122:rs865719:A_G;16:28479196:rs151181:T_C;16:28520867:rs62034319:T_G;16:28527319:rs62034325:A_G;16:28532060:rs12446550:G_A;16:28544079:rs4787457:A_G;16:28574806:rs7193402:T_C;16:28609251:rs750155:C_T;16:28620700:rs2411453:T_G;16:2863…
1	ieu-a-835	Body mass index	16:28878165:rs3888190:C_A	3.13979e-23	16:28816177:rs62036617:T_C	2.52221e-06	ENSG00000178952.11	TUFM	0.989921	3182	34	16:28296619:rs33957528:C_T;16:28319469:rs2726040:C_G;16:28322090:rs2650492:G_A;16:28325561:rs2726034:T_C;16:28329624:rs12598357:A_G;16:28335819:rs2726036:A_C;16:28368122:rs865719:A_G;16:28479196:rs151181:T_C;16:28520867:rs62034319:T_G;16:28527319:rs62034325:A_G;16:28532060:rs12446550:G_A;16:28544079:rs4787457:A_G;16:28574806:rs7193402:T_C;16:28609251:rs750155:C_T;16:28620700:rs2411453:T_G;16:2863…
1	26426971	Waist-to-hip ratio adjusted for BMI (age <50)	16:28878165:rs3888190:C_A	1e-29	16:28816177:rs62036617:T_C	2.52221e-06	ENSG00000178952.11	TUFM	0.989921	3182	34	16:28296619:rs33957528:C_T;16:28319469:rs2726040:C_G;16:28322090:rs2650492:G_A;16:28325561:rs2726034:T_C;16:28329624:rs12598357:A_G;16:28335819:rs2726036:A_C;16:28368122:rs865719:A_G;16:28479196:rs151181:T_C;16:28520867:rs62034319:T_G;16:28527319:rs62034325:A_G;16:28532060:rs12446550:G_A;16:28544079:rs4787457:A_G;16:28574806:rs7193402:T_C;16:28609251:rs750155:C_T;16:28620700:rs2411453:T_G;16:2863…
1	25673413	Body mass index	16:28878165:rs3888190:C_A	4e-12	16:28816177:rs62036617:T_C	2.52221e-06	ENSG00000178952.11	TUFM	0.989921	3182	34	16:28296619:rs33957528:C_T;16:28319469:rs2726040:C_G;16:28322090:rs2650492:G_A;16:28325561:rs2726034:T_C;16:28329624:rs12598357:A_G;16:28335819:rs2726036:A_C;16:28368122:rs865719:A_G;16:28479196:rs151181:T_C;16:28520867:rs62034319:T_G;16:28527319:rs62034325:A_G;16:28532060:rs12446550:G_A;16:28544079:rs4787457:A_G;16:28574806:rs7193402:T_C;16:28609251:rs750155:C_T;16:28620700:rs2411453:T_G;16:2863…
1	25673412	Waist circumference adjusted for body mass index	16:28878165:rs3888190:C_A	1e-11	16:28816177:rs62036617:T_C	2.52221e-06	ENSG00000178952.11	TUFM	0.989921	3182	34	16:28296619:rs33957528:C_T;16:28319469:rs2726040:C_G;16:28322090:rs2650492:G_A;16:28325561:rs2726034:T_C;16:28329624:rs12598357:A_G;16:28335819:rs2726036:A_C;16:28368122:rs865719:A_G;16:28479196:rs151181:T_C;16:28520867:rs62034319:T_G;16:28527319:rs62034325:A_G;16:28532060:rs12446550:G_A;16:28544079:rs4787457:A_G;16:28574806:rs7193402:T_C;16:28609251:rs750155:C_T;16:28620700:rs2411453:T_G;16:2863…
1	28892062	Body mass index	16:28878165:rs3888190:C_A	2e-31	16:28821978:rs62036621:C_A	1.2393e-08	ENSG00000184110.14	EIF3C	0.989921	3182	34	16:28296619:rs33957528:C_T;16:28319469:rs2726040:C_G;16:28322090:rs2650492:G_A;16:28325561:rs2726034:T_C;16:28329624:rs12598357:A_G;16:28335819:rs2726036:A_C;16:28368122:rs865719:A_G;16:28479196:rs151181:T_C;16:28520867:rs62034319:T_G;16:28527319:rs62034325:A_G;16:28532060:rs12446550:G_A;16:28544079:rs4787457:A_G;16:28574806:rs7193402:T_C;16:28609251:rs750155:C_T;16:28620700:rs2411453:T_G;16:2863…
1	ieu-a-785	Body mass index	16:28878165:rs3888190:C_A	1.32312e-17	16:28821978:rs62036621:C_A	1.2393e-08	ENSG00000184110.14	EIF3C	0.989921	3182	34	16:28296619:rs33957528:C_T;16:28319469:rs2726040:C_G;16:28322090:rs2650492:G_A;16:28325561:rs2726034:T_C;16:28329624:rs12598357:A_G;16:28335819:rs2726036:A_C;16:28368122:rs865719:A_G;16:28479196:rs151181:T_C;16:28520867:rs62034319:T_G;16:28527319:rs62034325:A_G;16:28532060:rs12446550:G_A;16:28544079:rs4787457:A_G;16:28574806:rs7193402:T_C;16:28609251:rs750155:C_T;16:28620700:rs2411453:T_G;16:2863…
1	28443625	Waist circumference adjusted for BMI (adjusted for smoking behaviour)	16:28878165:rs3888190:C_A	6e-11	16:28821978:rs62036621:C_A	1.2393e-08	ENSG00000184110.14	EIF3C	0.989921	3182	34	16:28296619:rs33957528:C_T;16:28319469:rs2726040:C_G;16:28322090:rs2650492:G_A;16:28325561:rs2726034:T_C;16:28329624:rs12598357:A_G;16:28335819:rs2726036:A_C;16:28368122:rs865719:A_G;16:28479196:rs151181:T_C;16:28520867:rs62034319:T_G;16:28527319:rs62034325:A_G;16:28532060:rs12446550:G_A;16:28544079:rs4787457:A_G;16:28574806:rs7193402:T_C;16:28609251:rs750155:C_T;16:28620700:rs2411453:T_G;16:2863…
1	31754094	Bipolar disorder or body mass index	16:28878165:rs3888190:C_A	1e-24	16:28821978:rs62036621:C_A	1.2393e-08	ENSG00000184110.14	EIF3C	0.989921	3182	34	16:28296619:rs33957528:C_T;16:28319469:rs2726040:C_G;16:28322090:rs2650492:G_A;16:28325561:rs2726034:T_C;16:28329624:rs12598357:A_G;16:28335819:rs2726036:A_C;16:28368122:rs865719:A_G;16:28479196:rs151181:T_C;16:28520867:rs62034319:T_G;16:28527319:rs62034325:A_G;16:28532060:rs12446550:G_A;16:28544079:rs4787457:A_G;16:28574806:rs7193402:T_C;16:28609251:rs750155:C_T;16:28620700:rs2411453:T_G;16:2863…
1	bbj-a-1	Body mass index	16:28878165:rs3888190:C_A	1.61298e-09	16:28821978:rs62036621:C_A	1.2393e-08	ENSG00000184110.14	EIF3C	0.989921	3182	34	16:28296619:rs33957528:C_T;16:28319469:rs2726040:C_G;16:28322090:rs2650492:G_A;16:28325561:rs2726034:T_C;16:28329624:rs12598357:A_G;16:28335819:rs2726036:A_C;16:28368122:rs865719:A_G;16:28479196:rs151181:T_C;16:28520867:rs62034319:T_G;16:28527319:rs62034325:A_G;16:28532060:rs12446550:G_A;16:28544079:rs4787457:A_G;16:28574806:rs7193402:T_C;16:28609251:rs750155:C_T;16:28620700:rs2411453:T_G;16:2863…
1	ieu-a-2	Body mass index	16:28878165:rs3888190:C_A	3.45382e-25	16:28821978:rs62036621:C_A	1.2393e-08	ENSG00000184110.14	EIF3C	0.989921	3182	34	16:28296619:rs33957528:C_T;16:28319469:rs2726040:C_G;16:28322090:rs2650492:G_A;16:28325561:rs2726034:T_C;16:28329624:rs12598357:A_G;16:28335819:rs2726036:A_C;16:28368122:rs865719:A_G;16:28479196:rs151181:T_C;16:28520867:rs62034319:T_G;16:28527319:rs62034325:A_G;16:28532060:rs12446550:G_A;16:28544079:rs4787457:A_G;16:28574806:rs7193402:T_C;16:28609251:rs750155:C_T;16:28620700:rs2411453:T_G;16:2863…
1	ebi-a-GCST002783	Body mass index	16:28878165:rs3888190:C_A	3.45382e-25	16:28821978:rs62036621:C_A	1.2393e-08	ENSG00000184110.14	EIF3C	0.989921	3182	34	16:28296619:rs33957528:C_T;16:28319469:rs2726040:C_G;16:28322090:rs2650492:G_A;16:28325561:rs2726034:T_C;16:28329624:rs12598357:A_G;16:28335819:rs2726036:A_C;16:28368122:rs865719:A_G;16:28479196:rs151181:T_C;16:28520867:rs62034319:T_G;16:28527319:rs62034325:A_G;16:28532060:rs12446550:G_A;16:28544079:rs4787457:A_G;16:28574806:rs7193402:T_C;16:28609251:rs750155:C_T;16:28620700:rs2411453:T_G;16:2863…
1	ieu-a-835	Body mass index	16:28878165:rs3888190:C_A	3.13979e-23	16:28821978:rs62036621:C_A	1.2393e-08	ENSG00000184110.14	EIF3C	0.989921	3182	34	16:28296619:rs33957528:C_T;16:28319469:rs2726040:C_G;16:28322090:rs2650492:G_A;16:28325561:rs2726034:T_C;16:28329624:rs12598357:A_G;16:28335819:rs2726036:A_C;16:28368122:rs865719:A_G;16:28479196:rs151181:T_C;16:28520867:rs62034319:T_G;16:28527319:rs62034325:A_G;16:28532060:rs12446550:G_A;16:28544079:rs4787457:A_G;16:28574806:rs7193402:T_C;16:28609251:rs750155:C_T;16:28620700:rs2411453:T_G;16:2863…
1	26426971	Waist-to-hip ratio adjusted for BMI (age <50)	16:28878165:rs3888190:C_A	1e-29	16:28821978:rs62036621:C_A	1.2393e-08	ENSG00000184110.14	EIF3C	0.989921	3182	34	16:28296619:rs33957528:C_T;16:28319469:rs2726040:C_G;16:28322090:rs2650492:G_A;16:28325561:rs2726034:T_C;16:28329624:rs12598357:A_G;16:28335819:rs2726036:A_C;16:28368122:rs865719:A_G;16:28479196:rs151181:T_C;16:28520867:rs62034319:T_G;16:28527319:rs62034325:A_G;16:28532060:rs12446550:G_A;16:28544079:rs4787457:A_G;16:28574806:rs7193402:T_C;16:28609251:rs750155:C_T;16:28620700:rs2411453:T_G;16:2863…
1	25673413	Body mass index	16:28878165:rs3888190:C_A	4e-12	16:28821978:rs62036621:C_A	1.2393e-08	ENSG00000184110.14	EIF3C	0.989921	3182	34	16:28296619:rs33957528:C_T;16:28319469:rs2726040:C_G;16:28322090:rs2650492:G_A;16:28325561:rs2726034:T_C;16:28329624:rs12598357:A_G;16:28335819:rs2726036:A_C;16:28368122:rs865719:A_G;16:28479196:rs151181:T_C;16:28520867:rs62034319:T_G;16:28527319:rs62034325:A_G;16:28532060:rs12446550:G_A;16:28544079:rs4787457:A_G;16:28574806:rs7193402:T_C;16:28609251:rs750155:C_T;16:28620700:rs2411453:T_G;16:2863…
1	25673412	Waist circumference adjusted for body mass index	16:28878165:rs3888190:C_A	1e-11	16:28821978:rs62036621:C_A	1.2393e-08	ENSG00000184110.14	EIF3C	0.989921	3182	34	16:28296619:rs33957528:C_T;16:28319469:rs2726040:C_G;16:28322090:rs2650492:G_A;16:28325561:rs2726034:T_C;16:28329624:rs12598357:A_G;16:28335819:rs2726036:A_C;16:28368122:rs865719:A_G;16:28479196:rs151181:T_C;16:28520867:rs62034319:T_G;16:28527319:rs62034325:A_G;16:28532060:rs12446550:G_A;16:28544079:rs4787457:A_G;16:28574806:rs7193402:T_C;16:28609251:rs750155:C_T;16:28620700:rs2411453:T_G;16:2863…
1	28892062	Body mass index	16:28878165:rs3888190:C_A	2e-31	16:28811776:rs62036613:A_G	1.15219e-05	ENSG00000213658.11	LAT	0.979666	3182	34	16:28296619:rs33957528:C_T;16:28319469:rs2726040:C_G;16:28322090:rs2650492:G_A;16:28325561:rs2726034:T_C;16:28329624:rs12598357:A_G;16:28335819:rs2726036:A_C;16:28368122:rs865719:A_G;16:28479196:rs151181:T_C;16:28520867:rs62034319:T_G;16:28527319:rs62034325:A_G;16:28532060:rs12446550:G_A;16:28544079:rs4787457:A_G;16:28574806:rs7193402:T_C;16:28609251:rs750155:C_T;16:28620700:rs2411453:T_G;16:2863…
1	ieu-a-785	Body mass index	16:28878165:rs3888190:C_A	1.32312e-17	16:28811776:rs62036613:A_G	1.15219e-05	ENSG00000213658.11	LAT	0.979666	3182	34	16:28296619:rs33957528:C_T;16:28319469:rs2726040:C_G;16:28322090:rs2650492:G_A;16:28325561:rs2726034:T_C;16:28329624:rs12598357:A_G;16:28335819:rs2726036:A_C;16:28368122:rs865719:A_G;16:28479196:rs151181:T_C;16:28520867:rs62034319:T_G;16:28527319:rs62034325:A_G;16:28532060:rs12446550:G_A;16:28544079:rs4787457:A_G;16:28574806:rs7193402:T_C;16:28609251:rs750155:C_T;16:28620700:rs2411453:T_G;16:2863…
1	28443625	Waist circumference adjusted for BMI (adjusted for smoking behaviour)	16:28878165:rs3888190:C_A	6e-11	16:28811776:rs62036613:A_G	1.15219e-05	ENSG00000213658.11	LAT	0.979666	3182	34	16:28296619:rs33957528:C_T;16:28319469:rs2726040:C_G;16:28322090:rs2650492:G_A;16:28325561:rs2726034:T_C;16:28329624:rs12598357:A_G;16:28335819:rs2726036:A_C;16:28368122:rs865719:A_G;16:28479196:rs151181:T_C;16:28520867:rs62034319:T_G;16:28527319:rs62034325:A_G;16:28532060:rs12446550:G_A;16:28544079:rs4787457:A_G;16:28574806:rs7193402:T_C;16:28609251:rs750155:C_T;16:28620700:rs2411453:T_G;16:2863…
1	31754094	Bipolar disorder or body mass index	16:28878165:rs3888190:C_A	1e-24	16:28811776:rs62036613:A_G	1.15219e-05	ENSG00000213658.11	LAT	0.979666	3182	34	16:28296619:rs33957528:C_T;16:28319469:rs2726040:C_G;16:28322090:rs2650492:G_A;16:28325561:rs2726034:T_C;16:28329624:rs12598357:A_G;16:28335819:rs2726036:A_C;16:28368122:rs865719:A_G;16:28479196:rs151181:T_C;16:28520867:rs62034319:T_G;16:28527319:rs62034325:A_G;16:28532060:rs12446550:G_A;16:28544079:rs4787457:A_G;16:28574806:rs7193402:T_C;16:28609251:rs750155:C_T;16:28620700:rs2411453:T_G;16:2863…
1	bbj-a-1	Body mass index	16:28878165:rs3888190:C_A	1.61298e-09	16:28811776:rs62036613:A_G	1.15219e-05	ENSG00000213658.11	LAT	0.979666	3182	34	16:28296619:rs33957528:C_T;16:28319469:rs2726040:C_G;16:28322090:rs2650492:G_A;16:28325561:rs2726034:T_C;16:28329624:rs12598357:A_G;16:28335819:rs2726036:A_C;16:28368122:rs865719:A_G;16:28479196:rs151181:T_C;16:28520867:rs62034319:T_G;16:28527319:rs62034325:A_G;16:28532060:rs12446550:G_A;16:28544079:rs4787457:A_G;16:28574806:rs7193402:T_C;16:28609251:rs750155:C_T;16:28620700:rs2411453:T_G;16:2863…
1	ieu-a-2	Body mass index	16:28878165:rs3888190:C_A	3.45382e-25	16:28811776:rs62036613:A_G	1.15219e-05	ENSG00000213658.11	LAT	0.979666	3182	34	16:28296619:rs33957528:C_T;16:28319469:rs2726040:C_G;16:28322090:rs2650492:G_A;16:28325561:rs2726034:T_C;16:28329624:rs12598357:A_G;16:28335819:rs2726036:A_C;16:28368122:rs865719:A_G;16:28479196:rs151181:T_C;16:28520867:rs62034319:T_G;16:28527319:rs62034325:A_G;16:28532060:rs12446550:G_A;16:28544079:rs4787457:A_G;16:28574806:rs7193402:T_C;16:28609251:rs750155:C_T;16:28620700:rs2411453:T_G;16:2863…
1	ebi-a-GCST002783	Body mass index	16:28878165:rs3888190:C_A	3.45382e-25	16:28811776:rs62036613:A_G	1.15219e-05	ENSG00000213658.11	LAT	0.979666	3182	34	16:28296619:rs33957528:C_T;16:28319469:rs2726040:C_G;16:28322090:rs2650492:G_A;16:28325561:rs2726034:T_C;16:28329624:rs12598357:A_G;16:28335819:rs2726036:A_C;16:28368122:rs865719:A_G;16:28479196:rs151181:T_C;16:28520867:rs62034319:T_G;16:28527319:rs62034325:A_G;16:28532060:rs12446550:G_A;16:28544079:rs4787457:A_G;16:28574806:rs7193402:T_C;16:28609251:rs750155:C_T;16:28620700:rs2411453:T_G;16:2863…
1	ieu-a-835	Body mass index	16:28878165:rs3888190:C_A	3.13979e-23	16:28811776:rs62036613:A_G	1.15219e-05	ENSG00000213658.11	LAT	0.979666	3182	34	16:28296619:rs33957528:C_T;16:28319469:rs2726040:C_G;16:28322090:rs2650492:G_A;16:28325561:rs2726034:T_C;16:28329624:rs12598357:A_G;16:28335819:rs2726036:A_C;16:28368122:rs865719:A_G;16:28479196:rs151181:T_C;16:28520867:rs62034319:T_G;16:28527319:rs62034325:A_G;16:28532060:rs12446550:G_A;16:28544079:rs4787457:A_G;16:28574806:rs7193402:T_C;16:28609251:rs750155:C_T;16:28620700:rs2411453:T_G;16:2863…
1	26426971	Waist-to-hip ratio adjusted for BMI (age <50)	16:28878165:rs3888190:C_A	1e-29	16:28811776:rs62036613:A_G	1.15219e-05	ENSG00000213658.11	LAT	0.979666	3182	34	16:28296619:rs33957528:C_T;16:28319469:rs2726040:C_G;16:28322090:rs2650492:G_A;16:28325561:rs2726034:T_C;16:28329624:rs12598357:A_G;16:28335819:rs2726036:A_C;16:28368122:rs865719:A_G;16:28479196:rs151181:T_C;16:28520867:rs62034319:T_G;16:28527319:rs62034325:A_G;16:28532060:rs12446550:G_A;16:28544079:rs4787457:A_G;16:28574806:rs7193402:T_C;16:28609251:rs750155:C_T;16:28620700:rs2411453:T_G;16:2863…
1	25673413	Body mass index	16:28878165:rs3888190:C_A	4e-12	16:28811776:rs62036613:A_G	1.15219e-05	ENSG00000213658.11	LAT	0.979666	3182	34	16:28296619:rs33957528:C_T;16:28319469:rs2726040:C_G;16:28322090:rs2650492:G_A;16:28325561:rs2726034:T_C;16:28329624:rs12598357:A_G;16:28335819:rs2726036:A_C;16:28368122:rs865719:A_G;16:28479196:rs151181:T_C;16:28520867:rs62034319:T_G;16:28527319:rs62034325:A_G;16:28532060:rs12446550:G_A;16:28544079:rs4787457:A_G;16:28574806:rs7193402:T_C;16:28609251:rs750155:C_T;16:28620700:rs2411453:T_G;16:2863…
1	25673412	Waist circumference adjusted for body mass index	16:28878165:rs3888190:C_A	1e-11	16:28811776:rs62036613:A_G	1.15219e-05	ENSG00000213658.11	LAT	0.979666	3182	34	16:28296619:rs33957528:C_T;16:28319469:rs2726040:C_G;16:28322090:rs2650492:G_A;16:28325561:rs2726034:T_C;16:28329624:rs12598357:A_G;16:28335819:rs2726036:A_C;16:28368122:rs865719:A_G;16:28479196:rs151181:T_C;16:28520867:rs62034319:T_G;16:28527319:rs62034325:A_G;16:28532060:rs12446550:G_A;16:28544079:rs4787457:A_G;16:28574806:rs7193402:T_C;16:28609251:rs750155:C_T;16:28620700:rs2411453:T_G;16:2863…
1	30595370	Body mass index	16:28502082:rs181206:A_G	2e-15	16:28515900:rs62034318:C_T	2.75197e-07	ENSG00000233232.7	NPIPB7	0.935008	3184	12	16:28478021:rs28374519:G_A;16:28502082:rs181206:A_G;16:28511823:rs56354901:T_C;16:28515900:rs62034318:C_T;16:28563294:rs480400:A_G;16:28607387:rs11648192:C_T;16:28633342:rs7193413:A_T;16:28633806:rs111820348:C_T;16:28814728:rs28472312:C_T;16:28894763:rs9931989:G_C;16:28903896:rs8046545:G_A;16:28904112:rs2071342:A_C
1	29326435	Intelligence (MTAG)	16:28515900:rs62034318:C_T	3e-11	16:28515900:rs62034318:C_T	2.75197e-07	ENSG00000233232.7	NPIPB7	1	3184	12	16:28478021:rs28374519:G_A;16:28502082:rs181206:A_G;16:28511823:rs56354901:T_C;16:28515900:rs62034318:C_T;16:28563294:rs480400:A_G;16:28607387:rs11648192:C_T;16:28633342:rs7193413:A_T;16:28633806:rs111820348:C_T;16:28814728:rs28472312:C_T;16:28894763:rs9931989:G_C;16:28903896:rs8046545:G_A;16:28904112:rs2071342:A_C
1	29942086	Intelligence	16:28511823:rs56354901:T_C	3e-14	16:28515900:rs62034318:C_T	2.75197e-07	ENSG00000233232.7	NPIPB7	1	3184	12	16:28478021:rs28374519:G_A;16:28502082:rs181206:A_G;16:28511823:rs56354901:T_C;16:28515900:rs62034318:C_T;16:28563294:rs480400:A_G;16:28607387:rs11648192:C_T;16:28633342:rs7193413:A_T;16:28633806:rs111820348:C_T;16:28814728:rs28472312:C_T;16:28894763:rs9931989:G_C;16:28903896:rs8046545:G_A;16:28904112:rs2071342:A_C
1	24076602	Multiple sclerosis	16:30145642:rs7204270:C_T	2e-11	16:30163605:rs6565176:T_C	2.97088e-09	ENSG00000169203.16	NPIPB12	0.924633	3190	23	16:29914124:rs8059619:C_T;16:29920743:rs4609871:C_T;16:29928556:rs12691307:A_G;16:29943333:rs4402589:T_G;16:29946895:rs8054556:G_A;16:29954956:rs11646127:G_C;16:29956113:rs4788196:A_G;16:29956694:rs7204797:C_T;16:29967506:rs4788203:G_A;16:29971798:rs9932196:G_T;16:29983601:rs3814883:C_T;16:29983897:rs4788204:G_A;16:29986879:rs4077410:A_G;16:29989580:rs3814881:G_A;16:30004016:rs4787491:A_G;16:3001…
1	30108127	Body mass index	16:31118574:rs9925964:G_A	2e-13	16:31118574:rs9925964:G_A	5.7065e-07	ENSG00000103510.20	KAT8	1	3196	23	16:30903305:rs1046276:T_C;16:30912281:rs12934900:T_A;16:30959620:rs1870293:T_C;16:30966478:rs11150601:G_A;16:30972891:rs7204459:G_A;16:30975823:rs12931046:G_A;16:30985550:rs12443808:C_G;16:30987821:rs9938550:A_G;16:30991343:rs8062719:A_G;16:30993491:rs12445568:T_C;16:30995651:rs2199036:C_T;16:30999862:rs4889606:G_A;16:31038712:rs732172:C_T;16:31077304:rs749670:G_A;16:31079888:rs3751855:T_C;16:310…
1	26426971	Waist-to-hip ratio adjusted for BMI (age <50)	16:31118574:rs9925964:G_A	7e-13	16:31118574:rs9925964:G_A	5.7065e-07	ENSG00000103510.20	KAT8	1	3196	23	16:30903305:rs1046276:T_C;16:30912281:rs12934900:T_A;16:30959620:rs1870293:T_C;16:30966478:rs11150601:G_A;16:30972891:rs7204459:G_A;16:30975823:rs12931046:G_A;16:30985550:rs12443808:C_G;16:30987821:rs9938550:A_G;16:30991343:rs8062719:A_G;16:30993491:rs12445568:T_C;16:30995651:rs2199036:C_T;16:30999862:rs4889606:G_A;16:31038712:rs732172:C_T;16:31077304:rs749670:G_A;16:31079888:rs3751855:T_C;16:310…
1	25673413	Body mass index	16:31118574:rs9925964:G_A	9e-11	16:31118574:rs9925964:G_A	5.7065e-07	ENSG00000103510.20	KAT8	1	3196	23	16:30903305:rs1046276:T_C;16:30912281:rs12934900:T_A;16:30959620:rs1870293:T_C;16:30966478:rs11150601:G_A;16:30972891:rs7204459:G_A;16:30975823:rs12931046:G_A;16:30985550:rs12443808:C_G;16:30987821:rs9938550:A_G;16:30991343:rs8062719:A_G;16:30993491:rs12445568:T_C;16:30995651:rs2199036:C_T;16:30999862:rs4889606:G_A;16:31038712:rs732172:C_T;16:31077304:rs749670:G_A;16:31079888:rs3751855:T_C;16:310…
1	30595370	Body mass index	16:31137821:rs9972727:A_G	1e-12	16:31118574:rs9925964:G_A	5.7065e-07	ENSG00000103510.20	KAT8	1	3196	23	16:30903305:rs1046276:T_C;16:30912281:rs12934900:T_A;16:30959620:rs1870293:T_C;16:30966478:rs11150601:G_A;16:30972891:rs7204459:G_A;16:30975823:rs12931046:G_A;16:30985550:rs12443808:C_G;16:30987821:rs9938550:A_G;16:30991343:rs8062719:A_G;16:30993491:rs12445568:T_C;16:30995651:rs2199036:C_T;16:30999862:rs4889606:G_A;16:31038712:rs732172:C_T;16:31077304:rs749670:G_A;16:31079888:rs3751855:T_C;16:310…
1	29777097	Family history of Alzheimer's disease	16:31111250:rs889555:C_T	3e-08	16:31121779:rs59735493:G_A	8.53303e-10	ENSG00000178226.11	PRSS36	0.976083	3196	23	16:30903305:rs1046276:T_C;16:30912281:rs12934900:T_A;16:30959620:rs1870293:T_C;16:30966478:rs11150601:G_A;16:30972891:rs7204459:G_A;16:30975823:rs12931046:G_A;16:30985550:rs12443808:C_G;16:30987821:rs9938550:A_G;16:30991343:rs8062719:A_G;16:30993491:rs12445568:T_C;16:30995651:rs2199036:C_T;16:30999862:rs4889606:G_A;16:31038712:rs732172:C_T;16:31077304:rs749670:G_A;16:31079888:rs3751855:T_C;16:310…
1	25673412	Waist circumference adjusted for body mass index	16:31130672:rs1549293:T_C	7e-09	16:31118574:rs9925964:G_A	5.7065e-07	ENSG00000103510.20	KAT8	0.978571	3196	23	16:30903305:rs1046276:T_C;16:30912281:rs12934900:T_A;16:30959620:rs1870293:T_C;16:30966478:rs11150601:G_A;16:30972891:rs7204459:G_A;16:30975823:rs12931046:G_A;16:30985550:rs12443808:C_G;16:30987821:rs9938550:A_G;16:30991343:rs8062719:A_G;16:30993491:rs12445568:T_C;16:30995651:rs2199036:C_T;16:30999862:rs4889606:G_A;16:31038712:rs732172:C_T;16:31077304:rs749670:G_A;16:31079888:rs3751855:T_C;16:310…
1	29273807	Body mass index	16:31077304:rs749670:G_A	7e-14	16:31118574:rs9925964:G_A	5.7065e-07	ENSG00000103510.20	KAT8	0.857573	3196	23	16:30903305:rs1046276:T_C;16:30912281:rs12934900:T_A;16:30959620:rs1870293:T_C;16:30966478:rs11150601:G_A;16:30972891:rs7204459:G_A;16:30975823:rs12931046:G_A;16:30985550:rs12443808:C_G;16:30987821:rs9938550:A_G;16:30991343:rs8062719:A_G;16:30993491:rs12445568:T_C;16:30995651:rs2199036:C_T;16:30999862:rs4889606:G_A;16:31038712:rs732172:C_T;16:31077304:rs749670:G_A;16:31079888:rs3751855:T_C;16:310…
1	29942085	Depression	16:31121779:rs59735493:G_A	2e-08	16:31121779:rs59735493:G_A	8.53303e-10	ENSG00000178226.11	PRSS36	1	3196	23	16:30903305:rs1046276:T_C;16:30912281:rs12934900:T_A;16:30959620:rs1870293:T_C;16:30966478:rs11150601:G_A;16:30972891:rs7204459:G_A;16:30975823:rs12931046:G_A;16:30985550:rs12443808:C_G;16:30987821:rs9938550:A_G;16:30991343:rs8062719:A_G;16:30993491:rs12445568:T_C;16:30995651:rs2199036:C_T;16:30999862:rs4889606:G_A;16:31038712:rs732172:C_T;16:31077304:rs749670:G_A;16:31079888:rs3751855:T_C;16:310…
1	30617256	Alzheimer's disease or family history of Alzheimer's disease	16:31121779:rs59735493:G_A	4e-08	16:31121779:rs59735493:G_A	8.53303e-10	ENSG00000178226.11	PRSS36	1	3196	23	16:30903305:rs1046276:T_C;16:30912281:rs12934900:T_A;16:30959620:rs1870293:T_C;16:30966478:rs11150601:G_A;16:30972891:rs7204459:G_A;16:30975823:rs12931046:G_A;16:30985550:rs12443808:C_G;16:30987821:rs9938550:A_G;16:30991343:rs8062719:A_G;16:30993491:rs12445568:T_C;16:30995651:rs2199036:C_T;16:30999862:rs4889606:G_A;16:31038712:rs732172:C_T;16:31077304:rs749670:G_A;16:31079888:rs3751855:T_C;16:310…
1	prot-a-2008	Neural cell adhesion molecule 2	16:369092:rs3830160:A_G	3.63078e-15	16:373420:rs1573732:C_T	1.42425e-06	ENSG00000086504.17	MRPL28	0.920609	3202	2	16:325782:rs9921222:C_T;16:369092:rs3830160:A_G
1	prot-a-2008	Neural cell adhesion molecule 2	16:369092:rs3830160:A_G	3.63078e-15	16:380842:rs3785289:C_G	5.61879e-14	ENSG00000129925.11	TMEM8A	0.91125	3202	2	16:325782:rs9921222:C_T;16:369092:rs3830160:A_G
1	30595370	Body mass index	16:3280179:rs458522:C_T	2e-09	16:3280179:rs458522:C_T	3.51751e-06	ENSG00000131652.14	THOC6	1	3203	2	16:3260883:rs178618:A_G;16:3280179:rs458522:C_T
1	30595370	Body mass index	16:3533173:rs3751837:C_T	1e-30	16:3533173:rs3751837:C_T	8.70404e-16	ENSG00000103351.13	CLUAP1	1	3209	7	16:3533173:rs3751837:C_T;16:3549655:rs12448257:G_A;16:3577357:rs758747:C_T;16:3579226:rs2077235:C_T;16:3587428:rs7199766:G_A;16:3692347:rs36099109:C_T;16:3699384:rs11646280:C_T
1	30297969	Type 2 diabetes (adjusted for BMI)	16:3533173:rs3751837:C_T	1e-08	16:3533173:rs3751837:C_T	8.70404e-16	ENSG00000103351.13	CLUAP1	1	3209	7	16:3533173:rs3751837:C_T;16:3549655:rs12448257:G_A;16:3577357:rs758747:C_T;16:3579226:rs2077235:C_T;16:3587428:rs7199766:G_A;16:3692347:rs36099109:C_T;16:3699384:rs11646280:C_T
1	ieu-b-40	body mass index	16:3549655:rs12448257:G_A	8.10028e-20	16:3533173:rs3751837:C_T	8.70404e-16	ENSG00000103351.13	CLUAP1	0.824573	3209	7	16:3533173:rs3751837:C_T;16:3549655:rs12448257:G_A;16:3577357:rs758747:C_T;16:3579226:rs2077235:C_T;16:3587428:rs7199766:G_A;16:3692347:rs36099109:C_T;16:3699384:rs11646280:C_T
1	ieu-a-2	Body mass index	16:3549655:rs12448257:G_A	3.89762e-11	16:3533173:rs3751837:C_T	8.70404e-16	ENSG00000103351.13	CLUAP1	0.824573	3209	7	16:3533173:rs3751837:C_T;16:3549655:rs12448257:G_A;16:3577357:rs758747:C_T;16:3579226:rs2077235:C_T;16:3587428:rs7199766:G_A;16:3692347:rs36099109:C_T;16:3699384:rs11646280:C_T
1	ebi-a-GCST002783	Body mass index	16:3549655:rs12448257:G_A	3.89762e-11	16:3533173:rs3751837:C_T	8.70404e-16	ENSG00000103351.13	CLUAP1	0.824573	3209	7	16:3533173:rs3751837:C_T;16:3549655:rs12448257:G_A;16:3577357:rs758747:C_T;16:3579226:rs2077235:C_T;16:3587428:rs7199766:G_A;16:3692347:rs36099109:C_T;16:3699384:rs11646280:C_T
1	30239722	Body mass index	16:3549655:rs12448257:G_A	9e-16	16:3533173:rs3751837:C_T	8.70404e-16	ENSG00000103351.13	CLUAP1	0.824573	3209	7	16:3533173:rs3751837:C_T;16:3549655:rs12448257:G_A;16:3577357:rs758747:C_T;16:3579226:rs2077235:C_T;16:3587428:rs7199766:G_A;16:3692347:rs36099109:C_T;16:3699384:rs11646280:C_T
1	30595370	Body mass index	16:3587428:rs7199766:G_A	3e-08	16:3533173:rs3751837:C_T	8.70404e-16	ENSG00000103351.13	CLUAP1	0.824637	3209	7	16:3533173:rs3751837:C_T;16:3549655:rs12448257:G_A;16:3577357:rs758747:C_T;16:3579226:rs2077235:C_T;16:3587428:rs7199766:G_A;16:3692347:rs36099109:C_T;16:3699384:rs11646280:C_T
1	30595370	Body mass index	16:4426088:rs1139652:T_C	2e-09	16:4447198:rs6500601:G_C	4.41268e-08	ENSG00000262246.6	CORO7	0.974187	3224	19	16:4332606:rs9938257:T_G;16:4340872:rs73507245:A_G;16:4358940:rs7191812:C_T;16:4365695:rs3747577:G_C;16:4372606:rs7200336:T_G;16:4375527:rs8052826:G_A;16:4382028:rs3810818:C_A;16:4389130:rs1530088:T_C;16:4390425:rs917304:G_C;16:4395326:rs3747579:T_C;16:4403318:rs4785960:C_G;16:4412896:rs11648292:C_A;16:4419283:rs13335685:T_C;16:4420026:rs6500596:G_T;16:4426088:rs1139652:T_C;16:4434395:rs1139653:A…
1	28991256	Schizophrenia	16:4420026:rs6500596:G_T	5e-09	16:4447198:rs6500601:G_C	4.41268e-08	ENSG00000262246.6	CORO7	0.961657	3224	19	16:4332606:rs9938257:T_G;16:4340872:rs73507245:A_G;16:4358940:rs7191812:C_T;16:4365695:rs3747577:G_C;16:4372606:rs7200336:T_G;16:4375527:rs8052826:G_A;16:4382028:rs3810818:C_A;16:4389130:rs1530088:T_C;16:4390425:rs917304:G_C;16:4395326:rs3747579:T_C;16:4403318:rs4785960:C_G;16:4412896:rs11648292:C_A;16:4419283:rs13335685:T_C;16:4420026:rs6500596:G_T;16:4426088:rs1139652:T_C;16:4434395:rs1139653:A…
1	34021172	Waist circumference adjusted for body mass index	16:4543039:rs1641866:C_A	3e-08	16:4487669:rs4786503:T_C	3.62233e-09	ENSG00000153406.13	NMRAL1	0.879727	3226	3	16:4378883:rs1291695:G_A;16:4391616:rs757593:C_A;16:4543039:rs1641866:C_A
1	28346443	Non-glioblastoma glioma	16:50094961:rs10852606:T_C	4e-11	16:50086757:rs2005402:G_C	4.91357e-14	ENSG00000155393.13	HEATR3	0.987847	3245	3	16:50059327:rs12599260:G_A;16:50072683:rs2287197:T_C;16:50094961:rs10852606:T_C
1	30595370	Body mass index	16:50072683:rs2287197:T_C	2e-30	16:50086757:rs2005402:G_C	4.91357e-14	ENSG00000155393.13	HEATR3	0.987847	3245	3	16:50059327:rs12599260:G_A;16:50072683:rs2287197:T_C;16:50094961:rs10852606:T_C
1	30595370	Body mass index	16:50059327:rs12599260:G_A	7e-23	16:50086757:rs2005402:G_C	4.91357e-14	ENSG00000155393.13	HEATR3	0.987935	3245	3	16:50059327:rs12599260:G_A;16:50072683:rs2287197:T_C;16:50094961:rs10852606:T_C
1	34021172	Waist circumference adjusted for body mass index	16:53460705:rs2024449:T_C	2e-10	16:53468034:rs4281707:G_A	6.96167e-09	ENSG00000103479.16	RBL2	0.887875	3277	3	16:53395863:rs7203132:G_A;16:53460705:rs2024449:T_C;16:53468034:rs4281707:G_A
1	30297969	Type 2 diabetes (adjusted for BMI)	16:53468034:rs4281707:G_A	3e-10	16:53468034:rs4281707:G_A	6.96167e-09	ENSG00000103479.16	RBL2	1	3277	3	16:53395863:rs7203132:G_A;16:53460705:rs2024449:T_C;16:53468034:rs4281707:G_A
1	29942086	Intelligence	16:53395863:rs7203132:G_A	2e-12	16:53468034:rs4281707:G_A	6.96167e-09	ENSG00000103479.16	RBL2	0.95214	3277	3	16:53395863:rs7203132:G_A;16:53460705:rs2024449:T_C;16:53468034:rs4281707:G_A
1	30595370	Body mass index	16:582138:rs4262946:C_T	2e-09	16:573103:rs4984894:T_C	7.88678e-08	ENSG00000007541.16	PIGQ	0.961609	3300	3	16:562698:rs4984890:T_C;16:582138:rs4262946:C_T;16:727129:rs1406813:A_G
1	34021172	Waist circumference adjusted for body mass index	16:727129:rs1406813:A_G	1e-10	16:720983:rs9935916:G_A	3.02152e-06	ENSG00000162004.17	CCDC78	0.898686	3300	3	16:562698:rs4984890:T_C;16:582138:rs4262946:C_T;16:727129:rs1406813:A_G
1	34021172	Waist circumference adjusted for body mass index	16:583764:rs8642:G_A	3e-08	16:625215:rs2269556:G_A	1.62238e-12	ENSG00000127578.7	WFIKKN1	0.960687	3321	8	16:583764:rs8642:G_A;16:627020:rs34997977:G_T;16:685794:rs11640115:A_G;16:690404:rs4984682:C_G;16:690682:rs11865690:C_T;16:696611:rs11861214:G_T;16:697454:rs12922098:T_C;16:710298:rs4984919:G_A
1	30038396	Educational attainment (years of education)	16:627020:rs34997977:G_T	2e-12	16:625215:rs2269556:G_A	1.62238e-12	ENSG00000127578.7	WFIKKN1	0.986877	3321	8	16:583764:rs8642:G_A;16:627020:rs34997977:G_T;16:685794:rs11640115:A_G;16:690404:rs4984682:C_G;16:690682:rs11865690:C_T;16:696611:rs11861214:G_T;16:697454:rs12922098:T_C;16:710298:rs4984919:G_A
1	30595370	Body mass index	16:67526710:rs7196853:T_C	6e-26	16:67526710:rs7196853:T_C	1.10822e-05	ENSG00000167264.18	DUS2	1	3367	3	16:67198457:rs9932087:T_C;16:67288215:rs17680862:G_C;16:67526710:rs7196853:T_C
1	30595370	Body mass index	16:69136024:rs9940899:T_C	2e-21	16:69255711:rs13339473:A_T	3.95524e-08	ENSG00000132612.16	VPS4A	0.821752	3379	2	16:69110248:rs7189149:C_G;16:69136024:rs9940899:T_C
1	30595370	Body mass index	16:71588304:rs7188406:A_G	7e-09	16:71693072:rs12923644:C_T	3.05961e-06	ENSG00000140832.9	MARVELD3	0.971279	3394	2	16:71588304:rs7188406:A_G;16:71936042:rs10852506:T_C
1	34021172	Waist circumference adjusted for body mass index	16:731292:rs13338700:T_C	7e-15	16:731292:rs13338700:T_C	2.38182e-09	ENSG00000103245.14	CIAO3	1	3396	2	16:716078:rs66649828:G_A;16:731292:rs13338700:T_C
1	30595370	Body mass index	16:72067626:rs34042070:G_C	2e-12	16:72074194:rs2000999:A_G	7.30865e-09	ENSG00000257017.9	HP	0.982027	3401	4	16:72063928:rs3794695:T_C;16:72067626:rs34042070:G_C;16:72155705:rs12933482:A_G;16:72278828:rs12921986:A_G
1	30595370	Body mass index	16:72067626:rs34042070:G_C	2e-12	16:72074194:rs2000999:A_G	4.45413e-30	ENSG00000261701.7	HPR	0.982027	3401	4	16:72063928:rs3794695:T_C;16:72067626:rs34042070:G_C;16:72155705:rs12933482:A_G;16:72278828:rs12921986:A_G
1	31719535	HDL cholesterol levels x long total sleep time interaction (2df test)	16:72063928:rs3794695:T_C	2e-17	16:72074194:rs2000999:A_G	7.30865e-09	ENSG00000257017.9	HP	0.982455	3401	4	16:72063928:rs3794695:T_C;16:72067626:rs34042070:G_C;16:72155705:rs12933482:A_G;16:72278828:rs12921986:A_G
1	31719535	HDL cholesterol levels x long total sleep time interaction (2df test)	16:72063928:rs3794695:T_C	2e-17	16:72074194:rs2000999:A_G	4.45413e-30	ENSG00000261701.7	HPR	0.982455	3401	4	16:72063928:rs3794695:T_C;16:72067626:rs34042070:G_C;16:72155705:rs12933482:A_G;16:72278828:rs12921986:A_G
1	30595370	Body mass index	16:89728897:rs74606487:A_G	9e-10	16:89728897:rs74606487:A_G	8.19983e-07	ENSG00000197912.15	SPG7	1	3563	10	16:89440922:rs74836424:C_T;16:89608911:rs4785698:G_C;16:89615782:rs57856222:C_T;16:89649814:rs4785699:G_T;16:89728897:rs74606487:A_G;16:89728952:rs79139787:C_T;16:89919709:rs1805007:C_T;16:89956285:rs146972365:T_C;16:89997482:rs62054570:T_G;16:90011614:rs77381714:T_C
1	34021172	Waist circumference adjusted for body mass index	16:89728897:rs74606487:A_G	3e-08	16:89728897:rs74606487:A_G	8.19983e-07	ENSG00000197912.15	SPG7	1	3563	10	16:89440922:rs74836424:C_T;16:89608911:rs4785698:G_C;16:89615782:rs57856222:C_T;16:89649814:rs4785699:G_T;16:89728897:rs74606487:A_G;16:89728952:rs79139787:C_T;16:89919709:rs1805007:C_T;16:89956285:rs146972365:T_C;16:89997482:rs62054570:T_G;16:90011614:rs77381714:T_C
1	30038396	Educational attainment (years of education)	16:89817902:rs76888998:G_T	1e-17	16:89641859:rs77651727:C_T	2.40779e-06	ENSG00000185324.22	CDK10	0.815725	3564	18	16:89575216:rs145590108:G_T;16:89632578:rs78961851:T_C;16:89673495:rs2118193:G_A;16:89817902:rs76888998:G_T;16:89845273:rs17719345:G_C;16:89901106:rs78498439:G_A;16:89919736:rs1805008:C_T;16:89924435:rs74415461:C_T;16:89925134:rs4625719:A_T;16:89926205:rs111398992:G_T;16:89961430:rs8062311:G_A;16:89967030:rs4785606:G_A;16:89995601:rs62054567:G_C;16:90012316:rs77576048:C_T;16:90014339:rs112579477:…
1	30038396	Educational attainment (years of education)	16:89901106:rs78498439:G_A	9e-22	16:89641859:rs77651727:C_T	2.40779e-06	ENSG00000185324.22	CDK10	0.862102	3564	18	16:89575216:rs145590108:G_T;16:89632578:rs78961851:T_C;16:89673495:rs2118193:G_A;16:89817902:rs76888998:G_T;16:89845273:rs17719345:G_C;16:89901106:rs78498439:G_A;16:89919736:rs1805008:C_T;16:89924435:rs74415461:C_T;16:89925134:rs4625719:A_T;16:89926205:rs111398992:G_T;16:89961430:rs8062311:G_A;16:89967030:rs4785606:G_A;16:89995601:rs62054567:G_C;16:90012316:rs77576048:C_T;16:90014339:rs112579477:…
1	30038396	Educational attainment (years of education)	16:89919736:rs1805008:C_T	2e-15	16:89641859:rs77651727:C_T	2.40779e-06	ENSG00000185324.22	CDK10	0.832598	3564	18	16:89575216:rs145590108:G_T;16:89632578:rs78961851:T_C;16:89673495:rs2118193:G_A;16:89817902:rs76888998:G_T;16:89845273:rs17719345:G_C;16:89901106:rs78498439:G_A;16:89919736:rs1805008:C_T;16:89924435:rs74415461:C_T;16:89925134:rs4625719:A_T;16:89926205:rs111398992:G_T;16:89961430:rs8062311:G_A;16:89967030:rs4785606:G_A;16:89995601:rs62054567:G_C;16:90012316:rs77576048:C_T;16:90014339:rs112579477:…
1	31666681	White matter microstructure (mean diusivities)	16:89919736:rs1805008:C_T	9e-10	16:89641859:rs77651727:C_T	2.40779e-06	ENSG00000185324.22	CDK10	0.832598	3564	18	16:89575216:rs145590108:G_T;16:89632578:rs78961851:T_C;16:89673495:rs2118193:G_A;16:89817902:rs76888998:G_T;16:89845273:rs17719345:G_C;16:89901106:rs78498439:G_A;16:89919736:rs1805008:C_T;16:89924435:rs74415461:C_T;16:89925134:rs4625719:A_T;16:89926205:rs111398992:G_T;16:89961430:rs8062311:G_A;16:89967030:rs4785606:G_A;16:89995601:rs62054567:G_C;16:90012316:rs77576048:C_T;16:90014339:rs112579477:…
1	30595370	Body mass index	16:89919736:rs1805008:C_T	2e-225	16:89641859:rs77651727:C_T	2.40779e-06	ENSG00000185324.22	CDK10	0.832598	3564	18	16:89575216:rs145590108:G_T;16:89632578:rs78961851:T_C;16:89673495:rs2118193:G_A;16:89817902:rs76888998:G_T;16:89845273:rs17719345:G_C;16:89901106:rs78498439:G_A;16:89919736:rs1805008:C_T;16:89924435:rs74415461:C_T;16:89925134:rs4625719:A_T;16:89926205:rs111398992:G_T;16:89961430:rs8062311:G_A;16:89967030:rs4785606:G_A;16:89995601:rs62054567:G_C;16:90012316:rs77576048:C_T;16:90014339:rs112579477:…
1	30038396	Educational attainment (years of education)	16:89924435:rs74415461:C_T	6e-12	16:89641859:rs77651727:C_T	2.40779e-06	ENSG00000185324.22	CDK10	0.832661	3564	18	16:89575216:rs145590108:G_T;16:89632578:rs78961851:T_C;16:89673495:rs2118193:G_A;16:89817902:rs76888998:G_T;16:89845273:rs17719345:G_C;16:89901106:rs78498439:G_A;16:89919736:rs1805008:C_T;16:89924435:rs74415461:C_T;16:89925134:rs4625719:A_T;16:89926205:rs111398992:G_T;16:89961430:rs8062311:G_A;16:89967030:rs4785606:G_A;16:89995601:rs62054567:G_C;16:90012316:rs77576048:C_T;16:90014339:rs112579477:…
1	ieu-b-40	body mass index	17:16040596:rs1075901:T_C	1.20005e-13	17:15973341:rs2779212:T_C	2.41343e-16	ENSG00000214941.8	ZSWIM7	0.911847	3602	8	17:15985134:rs8076669:T_C;17:16040596:rs1075901:T_C;17:16131911:rs10451230:A_T;17:16232975:rs178785:C_G;17:16235835:rs12945855:T_C;17:16252921:rs1029809:A_G;17:16283501:rs4792728:C_T;17:16325918:rs15739:A_G
1	30595370	Body mass index	17:16040596:rs1075901:T_C	4e-12	17:15973341:rs2779212:T_C	2.41343e-16	ENSG00000214941.8	ZSWIM7	0.911847	3602	8	17:15985134:rs8076669:T_C;17:16040596:rs1075901:T_C;17:16131911:rs10451230:A_T;17:16232975:rs178785:C_G;17:16235835:rs12945855:T_C;17:16252921:rs1029809:A_G;17:16283501:rs4792728:C_T;17:16325918:rs15739:A_G
1	30239722	Body mass index	17:16040596:rs1075901:T_C	4e-13	17:15973341:rs2779212:T_C	2.41343e-16	ENSG00000214941.8	ZSWIM7	0.911847	3602	8	17:15985134:rs8076669:T_C;17:16040596:rs1075901:T_C;17:16131911:rs10451230:A_T;17:16232975:rs178785:C_G;17:16235835:rs12945855:T_C;17:16252921:rs1029809:A_G;17:16283501:rs4792728:C_T;17:16325918:rs15739:A_G
1	ieu-b-40	body mass index	17:16040596:rs1075901:T_C	1.20005e-13	17:15987696:rs4792708:T_C	3.58541e-10	ENSG00000170425.3	ADORA2B	0.949977	3602	8	17:15985134:rs8076669:T_C;17:16040596:rs1075901:T_C;17:16131911:rs10451230:A_T;17:16232975:rs178785:C_G;17:16235835:rs12945855:T_C;17:16252921:rs1029809:A_G;17:16283501:rs4792728:C_T;17:16325918:rs15739:A_G
1	30595370	Body mass index	17:16040596:rs1075901:T_C	4e-12	17:15987696:rs4792708:T_C	3.58541e-10	ENSG00000170425.3	ADORA2B	0.949977	3602	8	17:15985134:rs8076669:T_C;17:16040596:rs1075901:T_C;17:16131911:rs10451230:A_T;17:16232975:rs178785:C_G;17:16235835:rs12945855:T_C;17:16252921:rs1029809:A_G;17:16283501:rs4792728:C_T;17:16325918:rs15739:A_G
1	30239722	Body mass index	17:16040596:rs1075901:T_C	4e-13	17:15987696:rs4792708:T_C	3.58541e-10	ENSG00000170425.3	ADORA2B	0.949977	3602	8	17:15985134:rs8076669:T_C;17:16040596:rs1075901:T_C;17:16131911:rs10451230:A_T;17:16232975:rs178785:C_G;17:16235835:rs12945855:T_C;17:16252921:rs1029809:A_G;17:16283501:rs4792728:C_T;17:16325918:rs15739:A_G
1	ieu-b-7	Parkinson's disease	17:16131911:rs10451230:A_T	4.42395e-08	17:15973341:rs2779212:T_C	2.41343e-16	ENSG00000214941.8	ZSWIM7	0.88279	3602	8	17:15985134:rs8076669:T_C;17:16040596:rs1075901:T_C;17:16131911:rs10451230:A_T;17:16232975:rs178785:C_G;17:16235835:rs12945855:T_C;17:16252921:rs1029809:A_G;17:16283501:rs4792728:C_T;17:16325918:rs15739:A_G
1	ieu-b-7	Parkinson's disease	17:16131911:rs10451230:A_T	4.42395e-08	17:15987696:rs4792708:T_C	3.58541e-10	ENSG00000170425.3	ADORA2B	0.920554	3602	8	17:15985134:rs8076669:T_C;17:16040596:rs1075901:T_C;17:16131911:rs10451230:A_T;17:16232975:rs178785:C_G;17:16235835:rs12945855:T_C;17:16252921:rs1029809:A_G;17:16283501:rs4792728:C_T;17:16325918:rs15739:A_G
1	ukb-b-2303	Body mass index (BMI)	17:15985134:rs8076669:T_C	5.90065e-12	17:15973341:rs2779212:T_C	2.41343e-16	ENSG00000214941.8	ZSWIM7	0.923626	3602	8	17:15985134:rs8076669:T_C;17:16040596:rs1075901:T_C;17:16131911:rs10451230:A_T;17:16232975:rs178785:C_G;17:16235835:rs12945855:T_C;17:16252921:rs1029809:A_G;17:16283501:rs4792728:C_T;17:16325918:rs15739:A_G
1	ukb-b-19953	Body mass index (BMI)	17:15985134:rs8076669:T_C	1.80011e-12	17:15973341:rs2779212:T_C	2.41343e-16	ENSG00000214941.8	ZSWIM7	0.923626	3602	8	17:15985134:rs8076669:T_C;17:16040596:rs1075901:T_C;17:16131911:rs10451230:A_T;17:16232975:rs178785:C_G;17:16235835:rs12945855:T_C;17:16252921:rs1029809:A_G;17:16283501:rs4792728:C_T;17:16325918:rs15739:A_G
1	ukb-b-2303	Body mass index (BMI)	17:15985134:rs8076669:T_C	5.90065e-12	17:15987696:rs4792708:T_C	3.58541e-10	ENSG00000170425.3	ADORA2B	0.960798	3602	8	17:15985134:rs8076669:T_C;17:16040596:rs1075901:T_C;17:16131911:rs10451230:A_T;17:16232975:rs178785:C_G;17:16235835:rs12945855:T_C;17:16252921:rs1029809:A_G;17:16283501:rs4792728:C_T;17:16325918:rs15739:A_G
1	ukb-b-19953	Body mass index (BMI)	17:15985134:rs8076669:T_C	1.80011e-12	17:15987696:rs4792708:T_C	3.58541e-10	ENSG00000170425.3	ADORA2B	0.960798	3602	8	17:15985134:rs8076669:T_C;17:16040596:rs1075901:T_C;17:16131911:rs10451230:A_T;17:16232975:rs178785:C_G;17:16235835:rs12945855:T_C;17:16252921:rs1029809:A_G;17:16283501:rs4792728:C_T;17:16325918:rs15739:A_G
1	prot-a-2104	Neurexin-2-beta	17:28349109:rs13469:C_T	2.0893e-09	17:28376663:rs7212510:T_A	8.65248e-06	ENSG00000244045.13	TMEM199	0.97092	3651	3	17:28349109:rs13469:C_T;17:28367840:rs704:G_A;17:28386951:rs967645:C_T
1	prot-a-2159	Oxytocin-neurophysin 1	17:28367840:rs704:G_A	6.30957e-10	17:28376663:rs7212510:T_A	8.65248e-06	ENSG00000244045.13	TMEM199	0.809239	3651	3	17:28349109:rs13469:C_T;17:28367840:rs704:G_A;17:28386951:rs967645:C_T
1	prot-a-2101	Neurensin-1	17:28367840:rs704:G_A	2.95121e-18	17:28376663:rs7212510:T_A	8.65248e-06	ENSG00000244045.13	TMEM199	0.809239	3651	3	17:28349109:rs13469:C_T;17:28367840:rs704:G_A;17:28386951:rs967645:C_T
1	prot-a-2073	Pro-FMRFamide-related neuropeptide FF	17:28367840:rs704:G_A	7.58578e-72	17:28376663:rs7212510:T_A	8.65248e-06	ENSG00000244045.13	TMEM199	0.809239	3651	3	17:28349109:rs13469:C_T;17:28367840:rs704:G_A;17:28386951:rs967645:C_T
1	prot-a-2947	Calcineurin B homologous protein 3	17:28367840:rs704:G_A	1.54882e-09	17:28376663:rs7212510:T_A	8.65248e-06	ENSG00000244045.13	TMEM199	0.809239	3651	3	17:28349109:rs13469:C_T;17:28367840:rs704:G_A;17:28386951:rs967645:C_T
1	30595370	Body mass index	17:28367840:rs704:G_A	2e-20	17:28376663:rs7212510:T_A	8.65248e-06	ENSG00000244045.13	TMEM199	0.809239	3651	3	17:28349109:rs13469:C_T;17:28367840:rs704:G_A;17:28386951:rs967645:C_T
1	prot-a-41	Pituitary adenylate cyclase-activating polypeptide 38	17:28386951:rs967645:C_T	2.51189e-09	17:28376663:rs7212510:T_A	8.65248e-06	ENSG00000244045.13	TMEM199	0.990318	3651	3	17:28349109:rs13469:C_T;17:28367840:rs704:G_A;17:28386951:rs967645:C_T
1	30595370	Body mass index	17:31907829:rs7209766:T_A	1e-27	17:31876529:rs11657849:G_A	7.14387e-07	ENSG00000185158.12	LRRC37B	0.802326	3684	4	17:31907829:rs7209766:T_A;17:31989366:rs561341:T_G;17:32017562:rs6505274:G_T;17:32099258:rs72825751:G_A
1	30038396	Educational attainment (years of education)	17:36549144:rs12601380:A_C	7e-09	17:36602917:rs8078079:T_C	4.76645e-10	ENSG00000278535.5	DHRS11	0.960174	3699	16	17:36486677:rs4796224:G_A;17:36493030:rs2306589:T_C;17:36498436:rs2306590:G_A;17:36510707:rs2306593:C_T;17:36511076:rs8070260:A_G;17:36544271:rs12941866:A_G;17:36544987:rs3736166:C_G;17:36549144:rs12601380:A_C;17:36549567:rs9906189:G_A;17:36558947:rs12150665:T_C;17:36586165:rs1106908:G_A;17:36587289:rs3744593:C_T;17:36593809:rs12937411:C_T;17:36594774:rs2285640:G_A;17:36596360:rs35258073:T_C;17:3…
1	ebi-a-GCST006368	Body mass index	17:36586165:rs1106908:G_A	1.59993e-12	17:36602917:rs8078079:T_C	4.76645e-10	ENSG00000278535.5	DHRS11	0.817795	3699	16	17:36486677:rs4796224:G_A;17:36493030:rs2306589:T_C;17:36498436:rs2306590:G_A;17:36510707:rs2306593:C_T;17:36511076:rs8070260:A_G;17:36544271:rs12941866:A_G;17:36544987:rs3736166:C_G;17:36549144:rs12601380:A_C;17:36549567:rs9906189:G_A;17:36558947:rs12150665:T_C;17:36586165:rs1106908:G_A;17:36587289:rs3744593:C_T;17:36593809:rs12937411:C_T;17:36594774:rs2285640:G_A;17:36596360:rs35258073:T_C;17:3…
1	30239722	Body mass index	17:36586165:rs1106908:G_A	8e-23	17:36602917:rs8078079:T_C	4.76645e-10	ENSG00000278535.5	DHRS11	0.817795	3699	16	17:36486677:rs4796224:G_A;17:36493030:rs2306589:T_C;17:36498436:rs2306590:G_A;17:36510707:rs2306593:C_T;17:36511076:rs8070260:A_G;17:36544271:rs12941866:A_G;17:36544987:rs3736166:C_G;17:36549144:rs12601380:A_C;17:36549567:rs9906189:G_A;17:36558947:rs12150665:T_C;17:36586165:rs1106908:G_A;17:36587289:rs3744593:C_T;17:36593809:rs12937411:C_T;17:36594774:rs2285640:G_A;17:36596360:rs35258073:T_C;17:3…
1	29326435	Intelligence (MTAG)	17:36587289:rs3744593:C_T	4e-10	17:36602917:rs8078079:T_C	4.76645e-10	ENSG00000278535.5	DHRS11	0.828606	3699	16	17:36486677:rs4796224:G_A;17:36493030:rs2306589:T_C;17:36498436:rs2306590:G_A;17:36510707:rs2306593:C_T;17:36511076:rs8070260:A_G;17:36544271:rs12941866:A_G;17:36544987:rs3736166:C_G;17:36549144:rs12601380:A_C;17:36549567:rs9906189:G_A;17:36558947:rs12150665:T_C;17:36586165:rs1106908:G_A;17:36587289:rs3744593:C_T;17:36593809:rs12937411:C_T;17:36594774:rs2285640:G_A;17:36596360:rs35258073:T_C;17:3…
1	30239722	Body mass index	17:36603030:rs12936319:A_G	1e-22	17:36602917:rs8078079:T_C	4.76645e-10	ENSG00000278535.5	DHRS11	1	3699	16	17:36486677:rs4796224:G_A;17:36493030:rs2306589:T_C;17:36498436:rs2306590:G_A;17:36510707:rs2306593:C_T;17:36511076:rs8070260:A_G;17:36544271:rs12941866:A_G;17:36544987:rs3736166:C_G;17:36549144:rs12601380:A_C;17:36549567:rs9906189:G_A;17:36558947:rs12150665:T_C;17:36586165:rs1106908:G_A;17:36587289:rs3744593:C_T;17:36593809:rs12937411:C_T;17:36594774:rs2285640:G_A;17:36596360:rs35258073:T_C;17:3…
1	29273807	Body mass index	17:36498436:rs2306590:G_A	2e-18	17:36602917:rs8078079:T_C	4.76645e-10	ENSG00000278535.5	DHRS11	0.882133	3699	16	17:36486677:rs4796224:G_A;17:36493030:rs2306589:T_C;17:36498436:rs2306590:G_A;17:36510707:rs2306593:C_T;17:36511076:rs8070260:A_G;17:36544271:rs12941866:A_G;17:36544987:rs3736166:C_G;17:36549144:rs12601380:A_C;17:36549567:rs9906189:G_A;17:36558947:rs12150665:T_C;17:36586165:rs1106908:G_A;17:36587289:rs3744593:C_T;17:36593809:rs12937411:C_T;17:36594774:rs2285640:G_A;17:36596360:rs35258073:T_C;17:3…
1	ukb-b-19953	Body mass index (BMI)	17:36593809:rs12937411:C_T	1.39991e-17	17:36602917:rs8078079:T_C	4.76645e-10	ENSG00000278535.5	DHRS11	0.969988	3699	16	17:36486677:rs4796224:G_A;17:36493030:rs2306589:T_C;17:36498436:rs2306590:G_A;17:36510707:rs2306593:C_T;17:36511076:rs8070260:A_G;17:36544271:rs12941866:A_G;17:36544987:rs3736166:C_G;17:36549144:rs12601380:A_C;17:36549567:rs9906189:G_A;17:36558947:rs12150665:T_C;17:36586165:rs1106908:G_A;17:36587289:rs3744593:C_T;17:36593809:rs12937411:C_T;17:36594774:rs2285640:G_A;17:36596360:rs35258073:T_C;17:3…
1	30038396	Educational attainment (years of education)	17:36596360:rs35258073:T_C	6e-11	17:36602917:rs8078079:T_C	4.76645e-10	ENSG00000278535.5	DHRS11	0.828606	3699	16	17:36486677:rs4796224:G_A;17:36493030:rs2306589:T_C;17:36498436:rs2306590:G_A;17:36510707:rs2306593:C_T;17:36511076:rs8070260:A_G;17:36544271:rs12941866:A_G;17:36544987:rs3736166:C_G;17:36549144:rs12601380:A_C;17:36549567:rs9906189:G_A;17:36558947:rs12150665:T_C;17:36586165:rs1106908:G_A;17:36587289:rs3744593:C_T;17:36593809:rs12937411:C_T;17:36594774:rs2285640:G_A;17:36596360:rs35258073:T_C;17:3…
1	33414549	Cognitive aspects of educational attainment	17:36596360:rs35258073:T_C	8e-11	17:36602917:rs8078079:T_C	4.76645e-10	ENSG00000278535.5	DHRS11	0.828606	3699	16	17:36486677:rs4796224:G_A;17:36493030:rs2306589:T_C;17:36498436:rs2306590:G_A;17:36510707:rs2306593:C_T;17:36511076:rs8070260:A_G;17:36544271:rs12941866:A_G;17:36544987:rs3736166:C_G;17:36549144:rs12601380:A_C;17:36549567:rs9906189:G_A;17:36558947:rs12150665:T_C;17:36586165:rs1106908:G_A;17:36587289:rs3744593:C_T;17:36593809:rs12937411:C_T;17:36594774:rs2285640:G_A;17:36596360:rs35258073:T_C;17:3…
1	28892062	Body mass index	17:36558947:rs12150665:T_C	5e-11	17:36602917:rs8078079:T_C	4.76645e-10	ENSG00000278535.5	DHRS11	0.969988	3699	16	17:36486677:rs4796224:G_A;17:36493030:rs2306589:T_C;17:36498436:rs2306590:G_A;17:36510707:rs2306593:C_T;17:36511076:rs8070260:A_G;17:36544271:rs12941866:A_G;17:36544987:rs3736166:C_G;17:36549144:rs12601380:A_C;17:36549567:rs9906189:G_A;17:36558947:rs12150665:T_C;17:36586165:rs1106908:G_A;17:36587289:rs3744593:C_T;17:36593809:rs12937411:C_T;17:36594774:rs2285640:G_A;17:36596360:rs35258073:T_C;17:3…
1	ieu-b-40	body mass index	17:36558947:rs12150665:T_C	1.59993e-22	17:36602917:rs8078079:T_C	4.76645e-10	ENSG00000278535.5	DHRS11	0.969988	3699	16	17:36486677:rs4796224:G_A;17:36493030:rs2306589:T_C;17:36498436:rs2306590:G_A;17:36510707:rs2306593:C_T;17:36511076:rs8070260:A_G;17:36544271:rs12941866:A_G;17:36544987:rs3736166:C_G;17:36549144:rs12601380:A_C;17:36549567:rs9906189:G_A;17:36558947:rs12150665:T_C;17:36586165:rs1106908:G_A;17:36587289:rs3744593:C_T;17:36593809:rs12937411:C_T;17:36594774:rs2285640:G_A;17:36596360:rs35258073:T_C;17:3…
1	26426971	Waist-to-hip ratio adjusted for BMI (age <50)	17:36558947:rs12150665:T_C	3e-13	17:36602917:rs8078079:T_C	4.76645e-10	ENSG00000278535.5	DHRS11	0.969988	3699	16	17:36486677:rs4796224:G_A;17:36493030:rs2306589:T_C;17:36498436:rs2306590:G_A;17:36510707:rs2306593:C_T;17:36511076:rs8070260:A_G;17:36544271:rs12941866:A_G;17:36544987:rs3736166:C_G;17:36549144:rs12601380:A_C;17:36549567:rs9906189:G_A;17:36558947:rs12150665:T_C;17:36586165:rs1106908:G_A;17:36587289:rs3744593:C_T;17:36593809:rs12937411:C_T;17:36594774:rs2285640:G_A;17:36596360:rs35258073:T_C;17:3…
1	30595370	Body mass index	17:40122783:rs117827273:C_G	4e-09	17:40122783:rs117827273:C_G	6.0126e-09	ENSG00000188895.12	MSL1	1	3728	4	17:40122783:rs117827273:C_G;17:40188233:rs2314338:T_C;17:40196136:rs34223321:C_A;17:40388941:rs13695:C_T
1	30804565	Insomnia	17:45080341:rs7214267:G_A	5e-13	17:45095905:rs2301597:T_C	1.80266e-07	ENSG00000136448.12	NMT1	0.970838	3771	16	17:45023913:rs7225735:A_C;17:45024014:rs7225329:C_T;17:45024918:rs730953:A_C;17:45051538:rs8071429:T_A;17:45058935:rs55897749:T_C;17:45066850:rs6503417:T_C;17:45074105:rs2157840:G_T;17:45078546:rs7213273:G_A;17:45080341:rs7214267:G_A;17:45083985:rs2027995:C_T;17:45086483:rs6503422:T_C;17:45091741:rs2239918:T_A;17:45095905:rs2301597:T_C;17:45099436:rs2239923:C_T;17:45110749:rs12948326:T_G;17:45115…
1	34021172	Waist circumference adjusted for body mass index	17:45086483:rs6503422:T_C	1e-11	17:45095905:rs2301597:T_C	1.80266e-07	ENSG00000136448.12	NMT1	0.97098	3771	16	17:45023913:rs7225735:A_C;17:45024014:rs7225329:C_T;17:45024918:rs730953:A_C;17:45051538:rs8071429:T_A;17:45058935:rs55897749:T_C;17:45066850:rs6503417:T_C;17:45074105:rs2157840:G_T;17:45078546:rs7213273:G_A;17:45080341:rs7214267:G_A;17:45083985:rs2027995:C_T;17:45086483:rs6503422:T_C;17:45091741:rs2239918:T_A;17:45095905:rs2301597:T_C;17:45099436:rs2239923:C_T;17:45110749:rs12948326:T_G;17:45115…
1	30595370	Body mass index	17:45095905:rs2301597:T_C	1e-08	17:45095905:rs2301597:T_C	1.80266e-07	ENSG00000136448.12	NMT1	1	3771	16	17:45023913:rs7225735:A_C;17:45024014:rs7225329:C_T;17:45024918:rs730953:A_C;17:45051538:rs8071429:T_A;17:45058935:rs55897749:T_C;17:45066850:rs6503417:T_C;17:45074105:rs2157840:G_T;17:45078546:rs7213273:G_A;17:45080341:rs7214267:G_A;17:45083985:rs2027995:C_T;17:45086483:rs6503422:T_C;17:45091741:rs2239918:T_A;17:45095905:rs2301597:T_C;17:45099436:rs2239923:C_T;17:45110749:rs12948326:T_G;17:45115…
1	ebi-a-GCST006943	Feeling miserable	17:45963741:rs56280951:G_A	7.54397e-13	17:45717872:rs76007856:G_A	1.31592e-17	ENSG00000185829.17	ARL17A	1	3780	100	17:45383008:rs62064595:A_G;17:45383525:rs61572747:A_G;17:45394123:rs4763:G_A;17:45397302:rs62064598:C_G;17:45411426:rs62064641:T_C;17:45421962:rs35519908:T_C;17:45434069:rs34465449:C_A;17:45438561:rs35354512:C_T;17:45477887:rs56192752:A_G;17:45491879:rs113322852:T_A;17:45492543:rs62065449:T_C;17:45496053:rs62065453:C_T;17:45592565:rs1724411:T_C;17:45610951:rs28768976:A_G;17:45637484:rs2942168:G_A…
1	29500382	Feeling miserable	17:45963741:rs56280951:G_A	8e-13	17:45717872:rs76007856:G_A	1.31592e-17	ENSG00000185829.17	ARL17A	1	3780	100	17:45383008:rs62064595:A_G;17:45383525:rs61572747:A_G;17:45394123:rs4763:G_A;17:45397302:rs62064598:C_G;17:45411426:rs62064641:T_C;17:45421962:rs35519908:T_C;17:45434069:rs34465449:C_A;17:45438561:rs35354512:C_T;17:45477887:rs56192752:A_G;17:45491879:rs113322852:T_A;17:45492543:rs62065449:T_C;17:45496053:rs62065453:C_T;17:45592565:rs1724411:T_C;17:45610951:rs28768976:A_G;17:45637484:rs2942168:G_A…
1	ebi-a-GCST006943	Feeling miserable	17:45963741:rs56280951:G_A	7.54397e-13	17:45608460:rs413519:A_G	1.58216e-06	ENSG00000225190.11	PLEKHM1	0.98603	3780	100	17:45383008:rs62064595:A_G;17:45383525:rs61572747:A_G;17:45394123:rs4763:G_A;17:45397302:rs62064598:C_G;17:45411426:rs62064641:T_C;17:45421962:rs35519908:T_C;17:45434069:rs34465449:C_A;17:45438561:rs35354512:C_T;17:45477887:rs56192752:A_G;17:45491879:rs113322852:T_A;17:45492543:rs62065449:T_C;17:45496053:rs62065453:C_T;17:45592565:rs1724411:T_C;17:45610951:rs28768976:A_G;17:45637484:rs2942168:G_A…
1	29500382	Feeling miserable	17:45963741:rs56280951:G_A	8e-13	17:45608460:rs413519:A_G	1.58216e-06	ENSG00000225190.11	PLEKHM1	0.98603	3780	100	17:45383008:rs62064595:A_G;17:45383525:rs61572747:A_G;17:45394123:rs4763:G_A;17:45397302:rs62064598:C_G;17:45411426:rs62064641:T_C;17:45421962:rs35519908:T_C;17:45434069:rs34465449:C_A;17:45438561:rs35354512:C_T;17:45477887:rs56192752:A_G;17:45491879:rs113322852:T_A;17:45492543:rs62065449:T_C;17:45496053:rs62065453:C_T;17:45592565:rs1724411:T_C;17:45610951:rs28768976:A_G;17:45637484:rs2942168:G_A…
1	ebi-a-GCST006943	Feeling miserable	17:45963741:rs56280951:G_A	7.54397e-13	17:46748690:rs9896243:C_G	2.13713e-16	ENSG00000228696.9	ARL17B	0.894309	3780	100	17:45383008:rs62064595:A_G;17:45383525:rs61572747:A_G;17:45394123:rs4763:G_A;17:45397302:rs62064598:C_G;17:45411426:rs62064641:T_C;17:45421962:rs35519908:T_C;17:45434069:rs34465449:C_A;17:45438561:rs35354512:C_T;17:45477887:rs56192752:A_G;17:45491879:rs113322852:T_A;17:45492543:rs62065449:T_C;17:45496053:rs62065453:C_T;17:45592565:rs1724411:T_C;17:45610951:rs28768976:A_G;17:45637484:rs2942168:G_A…
1	ebi-a-GCST006943	Feeling miserable	17:45963741:rs56280951:G_A	7.54397e-13	17:46748690:rs9896243:C_G	3.13959e-09	ENSG00000120071.14	KANSL1	0.894309	3780	100	17:45383008:rs62064595:A_G;17:45383525:rs61572747:A_G;17:45394123:rs4763:G_A;17:45397302:rs62064598:C_G;17:45411426:rs62064641:T_C;17:45421962:rs35519908:T_C;17:45434069:rs34465449:C_A;17:45438561:rs35354512:C_T;17:45477887:rs56192752:A_G;17:45491879:rs113322852:T_A;17:45492543:rs62065449:T_C;17:45496053:rs62065453:C_T;17:45592565:rs1724411:T_C;17:45610951:rs28768976:A_G;17:45637484:rs2942168:G_A…
1	29500382	Feeling miserable	17:45963741:rs56280951:G_A	8e-13	17:46748690:rs9896243:C_G	2.13713e-16	ENSG00000228696.9	ARL17B	0.894309	3780	100	17:45383008:rs62064595:A_G;17:45383525:rs61572747:A_G;17:45394123:rs4763:G_A;17:45397302:rs62064598:C_G;17:45411426:rs62064641:T_C;17:45421962:rs35519908:T_C;17:45434069:rs34465449:C_A;17:45438561:rs35354512:C_T;17:45477887:rs56192752:A_G;17:45491879:rs113322852:T_A;17:45492543:rs62065449:T_C;17:45496053:rs62065453:C_T;17:45592565:rs1724411:T_C;17:45610951:rs28768976:A_G;17:45637484:rs2942168:G_A…
1	29500382	Feeling miserable	17:45963741:rs56280951:G_A	8e-13	17:46748690:rs9896243:C_G	3.13959e-09	ENSG00000120071.14	KANSL1	0.894309	3780	100	17:45383008:rs62064595:A_G;17:45383525:rs61572747:A_G;17:45394123:rs4763:G_A;17:45397302:rs62064598:C_G;17:45411426:rs62064641:T_C;17:45421962:rs35519908:T_C;17:45434069:rs34465449:C_A;17:45438561:rs35354512:C_T;17:45477887:rs56192752:A_G;17:45491879:rs113322852:T_A;17:45492543:rs62065449:T_C;17:45496053:rs62065453:C_T;17:45592565:rs1724411:T_C;17:45610951:rs28768976:A_G;17:45637484:rs2942168:G_A…
1	ebi-a-GCST006943	Feeling miserable	17:45963741:rs56280951:G_A	7.54397e-13	17:45926233:rs56249311:C_T	9.71527e-22	ENSG00000238083.7	LRRC37A2	1	3780	100	17:45383008:rs62064595:A_G;17:45383525:rs61572747:A_G;17:45394123:rs4763:G_A;17:45397302:rs62064598:C_G;17:45411426:rs62064641:T_C;17:45421962:rs35519908:T_C;17:45434069:rs34465449:C_A;17:45438561:rs35354512:C_T;17:45477887:rs56192752:A_G;17:45491879:rs113322852:T_A;17:45492543:rs62065449:T_C;17:45496053:rs62065453:C_T;17:45592565:rs1724411:T_C;17:45610951:rs28768976:A_G;17:45637484:rs2942168:G_A…
1	29500382	Feeling miserable	17:45963741:rs56280951:G_A	8e-13	17:45926233:rs56249311:C_T	9.71527e-22	ENSG00000238083.7	LRRC37A2	1	3780	100	17:45383008:rs62064595:A_G;17:45383525:rs61572747:A_G;17:45394123:rs4763:G_A;17:45397302:rs62064598:C_G;17:45411426:rs62064641:T_C;17:45421962:rs35519908:T_C;17:45434069:rs34465449:C_A;17:45438561:rs35354512:C_T;17:45477887:rs56192752:A_G;17:45491879:rs113322852:T_A;17:45492543:rs62065449:T_C;17:45496053:rs62065453:C_T;17:45592565:rs1724411:T_C;17:45610951:rs28768976:A_G;17:45637484:rs2942168:G_A…
1	ubm-a-572	IDP dMRI TBSS OD Superior longitudinal fasciculus R	17:46003858:rs17573509:G_A	7.94328e-09	17:45717872:rs76007856:G_A	1.31592e-17	ENSG00000185829.17	ARL17A	1	3780	100	17:45383008:rs62064595:A_G;17:45383525:rs61572747:A_G;17:45394123:rs4763:G_A;17:45397302:rs62064598:C_G;17:45411426:rs62064641:T_C;17:45421962:rs35519908:T_C;17:45434069:rs34465449:C_A;17:45438561:rs35354512:C_T;17:45477887:rs56192752:A_G;17:45491879:rs113322852:T_A;17:45492543:rs62065449:T_C;17:45496053:rs62065453:C_T;17:45592565:rs1724411:T_C;17:45610951:rs28768976:A_G;17:45637484:rs2942168:G_A…
1	ubm-a-572	IDP dMRI TBSS OD Superior longitudinal fasciculus R	17:46003858:rs17573509:G_A	7.94328e-09	17:45608460:rs413519:A_G	1.58216e-06	ENSG00000225190.11	PLEKHM1	0.98603	3780	100	17:45383008:rs62064595:A_G;17:45383525:rs61572747:A_G;17:45394123:rs4763:G_A;17:45397302:rs62064598:C_G;17:45411426:rs62064641:T_C;17:45421962:rs35519908:T_C;17:45434069:rs34465449:C_A;17:45438561:rs35354512:C_T;17:45477887:rs56192752:A_G;17:45491879:rs113322852:T_A;17:45492543:rs62065449:T_C;17:45496053:rs62065453:C_T;17:45592565:rs1724411:T_C;17:45610951:rs28768976:A_G;17:45637484:rs2942168:G_A…
1	ubm-a-572	IDP dMRI TBSS OD Superior longitudinal fasciculus R	17:46003858:rs17573509:G_A	7.94328e-09	17:46748690:rs9896243:C_G	2.13713e-16	ENSG00000228696.9	ARL17B	0.894309	3780	100	17:45383008:rs62064595:A_G;17:45383525:rs61572747:A_G;17:45394123:rs4763:G_A;17:45397302:rs62064598:C_G;17:45411426:rs62064641:T_C;17:45421962:rs35519908:T_C;17:45434069:rs34465449:C_A;17:45438561:rs35354512:C_T;17:45477887:rs56192752:A_G;17:45491879:rs113322852:T_A;17:45492543:rs62065449:T_C;17:45496053:rs62065453:C_T;17:45592565:rs1724411:T_C;17:45610951:rs28768976:A_G;17:45637484:rs2942168:G_A…
1	ubm-a-572	IDP dMRI TBSS OD Superior longitudinal fasciculus R	17:46003858:rs17573509:G_A	7.94328e-09	17:46748690:rs9896243:C_G	3.13959e-09	ENSG00000120071.14	KANSL1	0.894309	3780	100	17:45383008:rs62064595:A_G;17:45383525:rs61572747:A_G;17:45394123:rs4763:G_A;17:45397302:rs62064598:C_G;17:45411426:rs62064641:T_C;17:45421962:rs35519908:T_C;17:45434069:rs34465449:C_A;17:45438561:rs35354512:C_T;17:45477887:rs56192752:A_G;17:45491879:rs113322852:T_A;17:45492543:rs62065449:T_C;17:45496053:rs62065453:C_T;17:45592565:rs1724411:T_C;17:45610951:rs28768976:A_G;17:45637484:rs2942168:G_A…
1	ubm-a-572	IDP dMRI TBSS OD Superior longitudinal fasciculus R	17:46003858:rs17573509:G_A	7.94328e-09	17:45926233:rs56249311:C_T	9.71527e-22	ENSG00000238083.7	LRRC37A2	1	3780	100	17:45383008:rs62064595:A_G;17:45383525:rs61572747:A_G;17:45394123:rs4763:G_A;17:45397302:rs62064598:C_G;17:45411426:rs62064641:T_C;17:45421962:rs35519908:T_C;17:45434069:rs34465449:C_A;17:45438561:rs35354512:C_T;17:45477887:rs56192752:A_G;17:45491879:rs113322852:T_A;17:45492543:rs62065449:T_C;17:45496053:rs62065453:C_T;17:45592565:rs1724411:T_C;17:45610951:rs28768976:A_G;17:45637484:rs2942168:G_A…
1	29500382	Feeling miserable	17:46278236:rs2696532:A_G	4e-08	17:45717872:rs76007856:G_A	1.31592e-17	ENSG00000185829.17	ARL17A	0.972069	3780	100	17:45383008:rs62064595:A_G;17:45383525:rs61572747:A_G;17:45394123:rs4763:G_A;17:45397302:rs62064598:C_G;17:45411426:rs62064641:T_C;17:45421962:rs35519908:T_C;17:45434069:rs34465449:C_A;17:45438561:rs35354512:C_T;17:45477887:rs56192752:A_G;17:45491879:rs113322852:T_A;17:45492543:rs62065449:T_C;17:45496053:rs62065453:C_T;17:45592565:rs1724411:T_C;17:45610951:rs28768976:A_G;17:45637484:rs2942168:G_A…
1	ukb-a-15	Daytime dozing / sleeping (narcolepsy)	17:46278236:rs2696532:A_G	2.61066e-10	17:45717872:rs76007856:G_A	1.31592e-17	ENSG00000185829.17	ARL17A	0.972069	3780	100	17:45383008:rs62064595:A_G;17:45383525:rs61572747:A_G;17:45394123:rs4763:G_A;17:45397302:rs62064598:C_G;17:45411426:rs62064641:T_C;17:45421962:rs35519908:T_C;17:45434069:rs34465449:C_A;17:45438561:rs35354512:C_T;17:45477887:rs56192752:A_G;17:45491879:rs113322852:T_A;17:45492543:rs62065449:T_C;17:45496053:rs62065453:C_T;17:45592565:rs1724411:T_C;17:45610951:rs28768976:A_G;17:45637484:rs2942168:G_A…
1	29500382	Feeling miserable	17:46278236:rs2696532:A_G	4e-08	17:45608460:rs413519:A_G	1.58216e-06	ENSG00000225190.11	PLEKHM1	0.957047	3780	100	17:45383008:rs62064595:A_G;17:45383525:rs61572747:A_G;17:45394123:rs4763:G_A;17:45397302:rs62064598:C_G;17:45411426:rs62064641:T_C;17:45421962:rs35519908:T_C;17:45434069:rs34465449:C_A;17:45438561:rs35354512:C_T;17:45477887:rs56192752:A_G;17:45491879:rs113322852:T_A;17:45492543:rs62065449:T_C;17:45496053:rs62065453:C_T;17:45592565:rs1724411:T_C;17:45610951:rs28768976:A_G;17:45637484:rs2942168:G_A…
1	ukb-a-15	Daytime dozing / sleeping (narcolepsy)	17:46278236:rs2696532:A_G	2.61066e-10	17:45608460:rs413519:A_G	1.58216e-06	ENSG00000225190.11	PLEKHM1	0.957047	3780	100	17:45383008:rs62064595:A_G;17:45383525:rs61572747:A_G;17:45394123:rs4763:G_A;17:45397302:rs62064598:C_G;17:45411426:rs62064641:T_C;17:45421962:rs35519908:T_C;17:45434069:rs34465449:C_A;17:45438561:rs35354512:C_T;17:45477887:rs56192752:A_G;17:45491879:rs113322852:T_A;17:45492543:rs62065449:T_C;17:45496053:rs62065453:C_T;17:45592565:rs1724411:T_C;17:45610951:rs28768976:A_G;17:45637484:rs2942168:G_A…
1	29500382	Feeling miserable	17:46278236:rs2696532:A_G	4e-08	17:46748690:rs9896243:C_G	2.13713e-16	ENSG00000228696.9	ARL17B	0.86254	3780	100	17:45383008:rs62064595:A_G;17:45383525:rs61572747:A_G;17:45394123:rs4763:G_A;17:45397302:rs62064598:C_G;17:45411426:rs62064641:T_C;17:45421962:rs35519908:T_C;17:45434069:rs34465449:C_A;17:45438561:rs35354512:C_T;17:45477887:rs56192752:A_G;17:45491879:rs113322852:T_A;17:45492543:rs62065449:T_C;17:45496053:rs62065453:C_T;17:45592565:rs1724411:T_C;17:45610951:rs28768976:A_G;17:45637484:rs2942168:G_A…
1	29500382	Feeling miserable	17:46278236:rs2696532:A_G	4e-08	17:46748690:rs9896243:C_G	3.13959e-09	ENSG00000120071.14	KANSL1	0.86254	3780	100	17:45383008:rs62064595:A_G;17:45383525:rs61572747:A_G;17:45394123:rs4763:G_A;17:45397302:rs62064598:C_G;17:45411426:rs62064641:T_C;17:45421962:rs35519908:T_C;17:45434069:rs34465449:C_A;17:45438561:rs35354512:C_T;17:45477887:rs56192752:A_G;17:45491879:rs113322852:T_A;17:45492543:rs62065449:T_C;17:45496053:rs62065453:C_T;17:45592565:rs1724411:T_C;17:45610951:rs28768976:A_G;17:45637484:rs2942168:G_A…
1	ukb-a-15	Daytime dozing / sleeping (narcolepsy)	17:46278236:rs2696532:A_G	2.61066e-10	17:46748690:rs9896243:C_G	2.13713e-16	ENSG00000228696.9	ARL17B	0.86254	3780	100	17:45383008:rs62064595:A_G;17:45383525:rs61572747:A_G;17:45394123:rs4763:G_A;17:45397302:rs62064598:C_G;17:45411426:rs62064641:T_C;17:45421962:rs35519908:T_C;17:45434069:rs34465449:C_A;17:45438561:rs35354512:C_T;17:45477887:rs56192752:A_G;17:45491879:rs113322852:T_A;17:45492543:rs62065449:T_C;17:45496053:rs62065453:C_T;17:45592565:rs1724411:T_C;17:45610951:rs28768976:A_G;17:45637484:rs2942168:G_A…
1	ukb-a-15	Daytime dozing / sleeping (narcolepsy)	17:46278236:rs2696532:A_G	2.61066e-10	17:46748690:rs9896243:C_G	3.13959e-09	ENSG00000120071.14	KANSL1	0.86254	3780	100	17:45383008:rs62064595:A_G;17:45383525:rs61572747:A_G;17:45394123:rs4763:G_A;17:45397302:rs62064598:C_G;17:45411426:rs62064641:T_C;17:45421962:rs35519908:T_C;17:45434069:rs34465449:C_A;17:45438561:rs35354512:C_T;17:45477887:rs56192752:A_G;17:45491879:rs113322852:T_A;17:45492543:rs62065449:T_C;17:45496053:rs62065453:C_T;17:45592565:rs1724411:T_C;17:45610951:rs28768976:A_G;17:45637484:rs2942168:G_A…
1	29500382	Feeling miserable	17:46278236:rs2696532:A_G	4e-08	17:45926233:rs56249311:C_T	9.71527e-22	ENSG00000238083.7	LRRC37A2	0.972282	3780	100	17:45383008:rs62064595:A_G;17:45383525:rs61572747:A_G;17:45394123:rs4763:G_A;17:45397302:rs62064598:C_G;17:45411426:rs62064641:T_C;17:45421962:rs35519908:T_C;17:45434069:rs34465449:C_A;17:45438561:rs35354512:C_T;17:45477887:rs56192752:A_G;17:45491879:rs113322852:T_A;17:45492543:rs62065449:T_C;17:45496053:rs62065453:C_T;17:45592565:rs1724411:T_C;17:45610951:rs28768976:A_G;17:45637484:rs2942168:G_A…
1	ukb-a-15	Daytime dozing / sleeping (narcolepsy)	17:46278236:rs2696532:A_G	2.61066e-10	17:45926233:rs56249311:C_T	9.71527e-22	ENSG00000238083.7	LRRC37A2	0.972282	3780	100	17:45383008:rs62064595:A_G;17:45383525:rs61572747:A_G;17:45394123:rs4763:G_A;17:45397302:rs62064598:C_G;17:45411426:rs62064641:T_C;17:45421962:rs35519908:T_C;17:45434069:rs34465449:C_A;17:45438561:rs35354512:C_T;17:45477887:rs56192752:A_G;17:45491879:rs113322852:T_A;17:45492543:rs62065449:T_C;17:45496053:rs62065453:C_T;17:45592565:rs1724411:T_C;17:45610951:rs28768976:A_G;17:45637484:rs2942168:G_A…
1	29500382	Feeling miserable	17:46171403:rs1881193:T_C	1e-18	17:45717872:rs76007856:G_A	1.31592e-17	ENSG00000185829.17	ARL17A	1	3780	100	17:45383008:rs62064595:A_G;17:45383525:rs61572747:A_G;17:45394123:rs4763:G_A;17:45397302:rs62064598:C_G;17:45411426:rs62064641:T_C;17:45421962:rs35519908:T_C;17:45434069:rs34465449:C_A;17:45438561:rs35354512:C_T;17:45477887:rs56192752:A_G;17:45491879:rs113322852:T_A;17:45492543:rs62065449:T_C;17:45496053:rs62065453:C_T;17:45592565:rs1724411:T_C;17:45610951:rs28768976:A_G;17:45637484:rs2942168:G_A…
1	29500382	Feeling miserable	17:46171403:rs1881193:T_C	1e-18	17:45608460:rs413519:A_G	1.58216e-06	ENSG00000225190.11	PLEKHM1	0.98603	3780	100	17:45383008:rs62064595:A_G;17:45383525:rs61572747:A_G;17:45394123:rs4763:G_A;17:45397302:rs62064598:C_G;17:45411426:rs62064641:T_C;17:45421962:rs35519908:T_C;17:45434069:rs34465449:C_A;17:45438561:rs35354512:C_T;17:45477887:rs56192752:A_G;17:45491879:rs113322852:T_A;17:45492543:rs62065449:T_C;17:45496053:rs62065453:C_T;17:45592565:rs1724411:T_C;17:45610951:rs28768976:A_G;17:45637484:rs2942168:G_A…
1	29500382	Feeling miserable	17:46171403:rs1881193:T_C	1e-18	17:46748690:rs9896243:C_G	2.13713e-16	ENSG00000228696.9	ARL17B	0.894309	3780	100	17:45383008:rs62064595:A_G;17:45383525:rs61572747:A_G;17:45394123:rs4763:G_A;17:45397302:rs62064598:C_G;17:45411426:rs62064641:T_C;17:45421962:rs35519908:T_C;17:45434069:rs34465449:C_A;17:45438561:rs35354512:C_T;17:45477887:rs56192752:A_G;17:45491879:rs113322852:T_A;17:45492543:rs62065449:T_C;17:45496053:rs62065453:C_T;17:45592565:rs1724411:T_C;17:45610951:rs28768976:A_G;17:45637484:rs2942168:G_A…
1	29500382	Feeling miserable	17:46171403:rs1881193:T_C	1e-18	17:46748690:rs9896243:C_G	3.13959e-09	ENSG00000120071.14	KANSL1	0.894309	3780	100	17:45383008:rs62064595:A_G;17:45383525:rs61572747:A_G;17:45394123:rs4763:G_A;17:45397302:rs62064598:C_G;17:45411426:rs62064641:T_C;17:45421962:rs35519908:T_C;17:45434069:rs34465449:C_A;17:45438561:rs35354512:C_T;17:45477887:rs56192752:A_G;17:45491879:rs113322852:T_A;17:45492543:rs62065449:T_C;17:45496053:rs62065453:C_T;17:45592565:rs1724411:T_C;17:45610951:rs28768976:A_G;17:45637484:rs2942168:G_A…
1	29500382	Feeling miserable	17:46171403:rs1881193:T_C	1e-18	17:45926233:rs56249311:C_T	9.71527e-22	ENSG00000238083.7	LRRC37A2	1	3780	100	17:45383008:rs62064595:A_G;17:45383525:rs61572747:A_G;17:45394123:rs4763:G_A;17:45397302:rs62064598:C_G;17:45411426:rs62064641:T_C;17:45421962:rs35519908:T_C;17:45434069:rs34465449:C_A;17:45438561:rs35354512:C_T;17:45477887:rs56192752:A_G;17:45491879:rs113322852:T_A;17:45492543:rs62065449:T_C;17:45496053:rs62065453:C_T;17:45592565:rs1724411:T_C;17:45610951:rs28768976:A_G;17:45637484:rs2942168:G_A…
1	ebi-a-GCST006950	Feeling worry	17:45701314:rs17688916:T_A	2.87475e-11	17:45717872:rs76007856:G_A	1.31592e-17	ENSG00000185829.17	ARL17A	0.866205	3780	100	17:45383008:rs62064595:A_G;17:45383525:rs61572747:A_G;17:45394123:rs4763:G_A;17:45397302:rs62064598:C_G;17:45411426:rs62064641:T_C;17:45421962:rs35519908:T_C;17:45434069:rs34465449:C_A;17:45438561:rs35354512:C_T;17:45477887:rs56192752:A_G;17:45491879:rs113322852:T_A;17:45492543:rs62065449:T_C;17:45496053:rs62065453:C_T;17:45592565:rs1724411:T_C;17:45610951:rs28768976:A_G;17:45637484:rs2942168:G_A…
1	30846698	Sleep duration	17:45701314:rs17688916:T_A	1e-11	17:45717872:rs76007856:G_A	1.31592e-17	ENSG00000185829.17	ARL17A	0.866205	3780	100	17:45383008:rs62064595:A_G;17:45383525:rs61572747:A_G;17:45394123:rs4763:G_A;17:45397302:rs62064598:C_G;17:45411426:rs62064641:T_C;17:45421962:rs35519908:T_C;17:45434069:rs34465449:C_A;17:45438561:rs35354512:C_T;17:45477887:rs56192752:A_G;17:45491879:rs113322852:T_A;17:45492543:rs62065449:T_C;17:45496053:rs62065453:C_T;17:45592565:rs1724411:T_C;17:45610951:rs28768976:A_G;17:45637484:rs2942168:G_A…
1	29500382	Feeling miserable	17:45701314:rs17688916:T_A	3e-11	17:45717872:rs76007856:G_A	1.31592e-17	ENSG00000185829.17	ARL17A	0.866205	3780	100	17:45383008:rs62064595:A_G;17:45383525:rs61572747:A_G;17:45394123:rs4763:G_A;17:45397302:rs62064598:C_G;17:45411426:rs62064641:T_C;17:45421962:rs35519908:T_C;17:45434069:rs34465449:C_A;17:45438561:rs35354512:C_T;17:45477887:rs56192752:A_G;17:45491879:rs113322852:T_A;17:45492543:rs62065449:T_C;17:45496053:rs62065453:C_T;17:45592565:rs1724411:T_C;17:45610951:rs28768976:A_G;17:45637484:rs2942168:G_A…
1	ebi-a-GCST006950	Feeling worry	17:45701314:rs17688916:T_A	2.87475e-11	17:45608460:rs413519:A_G	1.58216e-06	ENSG00000225190.11	PLEKHM1	0.848525	3780	100	17:45383008:rs62064595:A_G;17:45383525:rs61572747:A_G;17:45394123:rs4763:G_A;17:45397302:rs62064598:C_G;17:45411426:rs62064641:T_C;17:45421962:rs35519908:T_C;17:45434069:rs34465449:C_A;17:45438561:rs35354512:C_T;17:45477887:rs56192752:A_G;17:45491879:rs113322852:T_A;17:45492543:rs62065449:T_C;17:45496053:rs62065453:C_T;17:45592565:rs1724411:T_C;17:45610951:rs28768976:A_G;17:45637484:rs2942168:G_A…
1	30846698	Sleep duration	17:45701314:rs17688916:T_A	1e-11	17:45608460:rs413519:A_G	1.58216e-06	ENSG00000225190.11	PLEKHM1	0.848525	3780	100	17:45383008:rs62064595:A_G;17:45383525:rs61572747:A_G;17:45394123:rs4763:G_A;17:45397302:rs62064598:C_G;17:45411426:rs62064641:T_C;17:45421962:rs35519908:T_C;17:45434069:rs34465449:C_A;17:45438561:rs35354512:C_T;17:45477887:rs56192752:A_G;17:45491879:rs113322852:T_A;17:45492543:rs62065449:T_C;17:45496053:rs62065453:C_T;17:45592565:rs1724411:T_C;17:45610951:rs28768976:A_G;17:45637484:rs2942168:G_A…
1	29500382	Feeling miserable	17:45701314:rs17688916:T_A	3e-11	17:45608460:rs413519:A_G	1.58216e-06	ENSG00000225190.11	PLEKHM1	0.848525	3780	100	17:45383008:rs62064595:A_G;17:45383525:rs61572747:A_G;17:45394123:rs4763:G_A;17:45397302:rs62064598:C_G;17:45411426:rs62064641:T_C;17:45421962:rs35519908:T_C;17:45434069:rs34465449:C_A;17:45438561:rs35354512:C_T;17:45477887:rs56192752:A_G;17:45491879:rs113322852:T_A;17:45492543:rs62065449:T_C;17:45496053:rs62065453:C_T;17:45592565:rs1724411:T_C;17:45610951:rs28768976:A_G;17:45637484:rs2942168:G_A…
1	ebi-a-GCST006950	Feeling worry	17:45701314:rs17688916:T_A	2.87475e-11	17:45926233:rs56249311:C_T	9.71527e-22	ENSG00000238083.7	LRRC37A2	0.867206	3780	100	17:45383008:rs62064595:A_G;17:45383525:rs61572747:A_G;17:45394123:rs4763:G_A;17:45397302:rs62064598:C_G;17:45411426:rs62064641:T_C;17:45421962:rs35519908:T_C;17:45434069:rs34465449:C_A;17:45438561:rs35354512:C_T;17:45477887:rs56192752:A_G;17:45491879:rs113322852:T_A;17:45492543:rs62065449:T_C;17:45496053:rs62065453:C_T;17:45592565:rs1724411:T_C;17:45610951:rs28768976:A_G;17:45637484:rs2942168:G_A…
1	30846698	Sleep duration	17:45701314:rs17688916:T_A	1e-11	17:45926233:rs56249311:C_T	9.71527e-22	ENSG00000238083.7	LRRC37A2	0.867206	3780	100	17:45383008:rs62064595:A_G;17:45383525:rs61572747:A_G;17:45394123:rs4763:G_A;17:45397302:rs62064598:C_G;17:45411426:rs62064641:T_C;17:45421962:rs35519908:T_C;17:45434069:rs34465449:C_A;17:45438561:rs35354512:C_T;17:45477887:rs56192752:A_G;17:45491879:rs113322852:T_A;17:45492543:rs62065449:T_C;17:45496053:rs62065453:C_T;17:45592565:rs1724411:T_C;17:45610951:rs28768976:A_G;17:45637484:rs2942168:G_A…
1	29500382	Feeling miserable	17:45701314:rs17688916:T_A	3e-11	17:45926233:rs56249311:C_T	9.71527e-22	ENSG00000238083.7	LRRC37A2	0.867206	3780	100	17:45383008:rs62064595:A_G;17:45383525:rs61572747:A_G;17:45394123:rs4763:G_A;17:45397302:rs62064598:C_G;17:45411426:rs62064641:T_C;17:45421962:rs35519908:T_C;17:45434069:rs34465449:C_A;17:45438561:rs35354512:C_T;17:45477887:rs56192752:A_G;17:45491879:rs113322852:T_A;17:45492543:rs62065449:T_C;17:45496053:rs62065453:C_T;17:45592565:rs1724411:T_C;17:45610951:rs28768976:A_G;17:45637484:rs2942168:G_A…
1	19915575	Parkinson's disease	17:45641777:rs393152:A_G	2e-16	17:45717872:rs76007856:G_A	1.31592e-17	ENSG00000185829.17	ARL17A	0.986342	3780	100	17:45383008:rs62064595:A_G;17:45383525:rs61572747:A_G;17:45394123:rs4763:G_A;17:45397302:rs62064598:C_G;17:45411426:rs62064641:T_C;17:45421962:rs35519908:T_C;17:45434069:rs34465449:C_A;17:45438561:rs35354512:C_T;17:45477887:rs56192752:A_G;17:45491879:rs113322852:T_A;17:45492543:rs62065449:T_C;17:45496053:rs62065453:C_T;17:45592565:rs1724411:T_C;17:45610951:rs28768976:A_G;17:45637484:rs2942168:G_A…
1	19915575	Parkinson's disease	17:45641777:rs393152:A_G	2e-16	17:45608460:rs413519:A_G	1.58216e-06	ENSG00000225190.11	PLEKHM1	0.97236	3780	100	17:45383008:rs62064595:A_G;17:45383525:rs61572747:A_G;17:45394123:rs4763:G_A;17:45397302:rs62064598:C_G;17:45411426:rs62064641:T_C;17:45421962:rs35519908:T_C;17:45434069:rs34465449:C_A;17:45438561:rs35354512:C_T;17:45477887:rs56192752:A_G;17:45491879:rs113322852:T_A;17:45492543:rs62065449:T_C;17:45496053:rs62065453:C_T;17:45592565:rs1724411:T_C;17:45610951:rs28768976:A_G;17:45637484:rs2942168:G_A…
1	19915575	Parkinson's disease	17:45641777:rs393152:A_G	2e-16	17:45926233:rs56249311:C_T	9.71527e-22	ENSG00000238083.7	LRRC37A2	0.986442	3780	100	17:45383008:rs62064595:A_G;17:45383525:rs61572747:A_G;17:45394123:rs4763:G_A;17:45397302:rs62064598:C_G;17:45411426:rs62064641:T_C;17:45421962:rs35519908:T_C;17:45434069:rs34465449:C_A;17:45438561:rs35354512:C_T;17:45477887:rs56192752:A_G;17:45491879:rs113322852:T_A;17:45492543:rs62065449:T_C;17:45496053:rs62065453:C_T;17:45592565:rs1724411:T_C;17:45610951:rs28768976:A_G;17:45637484:rs2942168:G_A…
1	30804565	Insomnia	17:45938080:rs12150229:A_G	4e-09	17:45717872:rs76007856:G_A	1.31592e-17	ENSG00000185829.17	ARL17A	1	3780	100	17:45383008:rs62064595:A_G;17:45383525:rs61572747:A_G;17:45394123:rs4763:G_A;17:45397302:rs62064598:C_G;17:45411426:rs62064641:T_C;17:45421962:rs35519908:T_C;17:45434069:rs34465449:C_A;17:45438561:rs35354512:C_T;17:45477887:rs56192752:A_G;17:45491879:rs113322852:T_A;17:45492543:rs62065449:T_C;17:45496053:rs62065453:C_T;17:45592565:rs1724411:T_C;17:45610951:rs28768976:A_G;17:45637484:rs2942168:G_A…
1	30804565	Insomnia	17:45938080:rs12150229:A_G	4e-09	17:45608460:rs413519:A_G	1.58216e-06	ENSG00000225190.11	PLEKHM1	0.98603	3780	100	17:45383008:rs62064595:A_G;17:45383525:rs61572747:A_G;17:45394123:rs4763:G_A;17:45397302:rs62064598:C_G;17:45411426:rs62064641:T_C;17:45421962:rs35519908:T_C;17:45434069:rs34465449:C_A;17:45438561:rs35354512:C_T;17:45477887:rs56192752:A_G;17:45491879:rs113322852:T_A;17:45492543:rs62065449:T_C;17:45496053:rs62065453:C_T;17:45592565:rs1724411:T_C;17:45610951:rs28768976:A_G;17:45637484:rs2942168:G_A…
1	30804565	Insomnia	17:45938080:rs12150229:A_G	4e-09	17:46748690:rs9896243:C_G	2.13713e-16	ENSG00000228696.9	ARL17B	0.894309	3780	100	17:45383008:rs62064595:A_G;17:45383525:rs61572747:A_G;17:45394123:rs4763:G_A;17:45397302:rs62064598:C_G;17:45411426:rs62064641:T_C;17:45421962:rs35519908:T_C;17:45434069:rs34465449:C_A;17:45438561:rs35354512:C_T;17:45477887:rs56192752:A_G;17:45491879:rs113322852:T_A;17:45492543:rs62065449:T_C;17:45496053:rs62065453:C_T;17:45592565:rs1724411:T_C;17:45610951:rs28768976:A_G;17:45637484:rs2942168:G_A…
1	30804565	Insomnia	17:45938080:rs12150229:A_G	4e-09	17:46748690:rs9896243:C_G	3.13959e-09	ENSG00000120071.14	KANSL1	0.894309	3780	100	17:45383008:rs62064595:A_G;17:45383525:rs61572747:A_G;17:45394123:rs4763:G_A;17:45397302:rs62064598:C_G;17:45411426:rs62064641:T_C;17:45421962:rs35519908:T_C;17:45434069:rs34465449:C_A;17:45438561:rs35354512:C_T;17:45477887:rs56192752:A_G;17:45491879:rs113322852:T_A;17:45492543:rs62065449:T_C;17:45496053:rs62065453:C_T;17:45592565:rs1724411:T_C;17:45610951:rs28768976:A_G;17:45637484:rs2942168:G_A…
1	30804565	Insomnia	17:45938080:rs12150229:A_G	4e-09	17:45926233:rs56249311:C_T	9.71527e-22	ENSG00000238083.7	LRRC37A2	1	3780	100	17:45383008:rs62064595:A_G;17:45383525:rs61572747:A_G;17:45394123:rs4763:G_A;17:45397302:rs62064598:C_G;17:45411426:rs62064641:T_C;17:45421962:rs35519908:T_C;17:45434069:rs34465449:C_A;17:45438561:rs35354512:C_T;17:45477887:rs56192752:A_G;17:45491879:rs113322852:T_A;17:45492543:rs62065449:T_C;17:45496053:rs62065453:C_T;17:45592565:rs1724411:T_C;17:45610951:rs28768976:A_G;17:45637484:rs2942168:G_A…
1	29186694	Cognitive ability (MTAG)	17:46085231:rs8080583:C_A	1e-08	17:45717872:rs76007856:G_A	1.31592e-17	ENSG00000185829.17	ARL17A	1	3780	100	17:45383008:rs62064595:A_G;17:45383525:rs61572747:A_G;17:45394123:rs4763:G_A;17:45397302:rs62064598:C_G;17:45411426:rs62064641:T_C;17:45421962:rs35519908:T_C;17:45434069:rs34465449:C_A;17:45438561:rs35354512:C_T;17:45477887:rs56192752:A_G;17:45491879:rs113322852:T_A;17:45492543:rs62065449:T_C;17:45496053:rs62065453:C_T;17:45592565:rs1724411:T_C;17:45610951:rs28768976:A_G;17:45637484:rs2942168:G_A…
1	29186694	Cognitive ability (MTAG)	17:46085231:rs8080583:C_A	1e-08	17:45608460:rs413519:A_G	1.58216e-06	ENSG00000225190.11	PLEKHM1	0.98603	3780	100	17:45383008:rs62064595:A_G;17:45383525:rs61572747:A_G;17:45394123:rs4763:G_A;17:45397302:rs62064598:C_G;17:45411426:rs62064641:T_C;17:45421962:rs35519908:T_C;17:45434069:rs34465449:C_A;17:45438561:rs35354512:C_T;17:45477887:rs56192752:A_G;17:45491879:rs113322852:T_A;17:45492543:rs62065449:T_C;17:45496053:rs62065453:C_T;17:45592565:rs1724411:T_C;17:45610951:rs28768976:A_G;17:45637484:rs2942168:G_A…
1	29186694	Cognitive ability (MTAG)	17:46085231:rs8080583:C_A	1e-08	17:46748690:rs9896243:C_G	2.13713e-16	ENSG00000228696.9	ARL17B	0.894309	3780	100	17:45383008:rs62064595:A_G;17:45383525:rs61572747:A_G;17:45394123:rs4763:G_A;17:45397302:rs62064598:C_G;17:45411426:rs62064641:T_C;17:45421962:rs35519908:T_C;17:45434069:rs34465449:C_A;17:45438561:rs35354512:C_T;17:45477887:rs56192752:A_G;17:45491879:rs113322852:T_A;17:45492543:rs62065449:T_C;17:45496053:rs62065453:C_T;17:45592565:rs1724411:T_C;17:45610951:rs28768976:A_G;17:45637484:rs2942168:G_A…
1	29186694	Cognitive ability (MTAG)	17:46085231:rs8080583:C_A	1e-08	17:46748690:rs9896243:C_G	3.13959e-09	ENSG00000120071.14	KANSL1	0.894309	3780	100	17:45383008:rs62064595:A_G;17:45383525:rs61572747:A_G;17:45394123:rs4763:G_A;17:45397302:rs62064598:C_G;17:45411426:rs62064641:T_C;17:45421962:rs35519908:T_C;17:45434069:rs34465449:C_A;17:45438561:rs35354512:C_T;17:45477887:rs56192752:A_G;17:45491879:rs113322852:T_A;17:45492543:rs62065449:T_C;17:45496053:rs62065453:C_T;17:45592565:rs1724411:T_C;17:45610951:rs28768976:A_G;17:45637484:rs2942168:G_A…
1	29186694	Cognitive ability (MTAG)	17:46085231:rs8080583:C_A	1e-08	17:45926233:rs56249311:C_T	9.71527e-22	ENSG00000238083.7	LRRC37A2	1	3780	100	17:45383008:rs62064595:A_G;17:45383525:rs61572747:A_G;17:45394123:rs4763:G_A;17:45397302:rs62064598:C_G;17:45411426:rs62064641:T_C;17:45421962:rs35519908:T_C;17:45434069:rs34465449:C_A;17:45438561:rs35354512:C_T;17:45477887:rs56192752:A_G;17:45491879:rs113322852:T_A;17:45492543:rs62065449:T_C;17:45496053:rs62065453:C_T;17:45592565:rs1724411:T_C;17:45610951:rs28768976:A_G;17:45637484:rs2942168:G_A…
1	31666681	White matter microstructure (mean diusivities)	17:45950000:rs62062797:T_G	5e-11	17:45717872:rs76007856:G_A	1.31592e-17	ENSG00000185829.17	ARL17A	1	3780	100	17:45383008:rs62064595:A_G;17:45383525:rs61572747:A_G;17:45394123:rs4763:G_A;17:45397302:rs62064598:C_G;17:45411426:rs62064641:T_C;17:45421962:rs35519908:T_C;17:45434069:rs34465449:C_A;17:45438561:rs35354512:C_T;17:45477887:rs56192752:A_G;17:45491879:rs113322852:T_A;17:45492543:rs62065449:T_C;17:45496053:rs62065453:C_T;17:45592565:rs1724411:T_C;17:45610951:rs28768976:A_G;17:45637484:rs2942168:G_A…
1	31666681	White matter microstructure (mean diusivities)	17:45950000:rs62062797:T_G	5e-11	17:45608460:rs413519:A_G	1.58216e-06	ENSG00000225190.11	PLEKHM1	0.98603	3780	100	17:45383008:rs62064595:A_G;17:45383525:rs61572747:A_G;17:45394123:rs4763:G_A;17:45397302:rs62064598:C_G;17:45411426:rs62064641:T_C;17:45421962:rs35519908:T_C;17:45434069:rs34465449:C_A;17:45438561:rs35354512:C_T;17:45477887:rs56192752:A_G;17:45491879:rs113322852:T_A;17:45492543:rs62065449:T_C;17:45496053:rs62065453:C_T;17:45592565:rs1724411:T_C;17:45610951:rs28768976:A_G;17:45637484:rs2942168:G_A…
1	31666681	White matter microstructure (mean diusivities)	17:45950000:rs62062797:T_G	5e-11	17:46748690:rs9896243:C_G	2.13713e-16	ENSG00000228696.9	ARL17B	0.894309	3780	100	17:45383008:rs62064595:A_G;17:45383525:rs61572747:A_G;17:45394123:rs4763:G_A;17:45397302:rs62064598:C_G;17:45411426:rs62064641:T_C;17:45421962:rs35519908:T_C;17:45434069:rs34465449:C_A;17:45438561:rs35354512:C_T;17:45477887:rs56192752:A_G;17:45491879:rs113322852:T_A;17:45492543:rs62065449:T_C;17:45496053:rs62065453:C_T;17:45592565:rs1724411:T_C;17:45610951:rs28768976:A_G;17:45637484:rs2942168:G_A…
1	31666681	White matter microstructure (mean diusivities)	17:45950000:rs62062797:T_G	5e-11	17:46748690:rs9896243:C_G	3.13959e-09	ENSG00000120071.14	KANSL1	0.894309	3780	100	17:45383008:rs62064595:A_G;17:45383525:rs61572747:A_G;17:45394123:rs4763:G_A;17:45397302:rs62064598:C_G;17:45411426:rs62064641:T_C;17:45421962:rs35519908:T_C;17:45434069:rs34465449:C_A;17:45438561:rs35354512:C_T;17:45477887:rs56192752:A_G;17:45491879:rs113322852:T_A;17:45492543:rs62065449:T_C;17:45496053:rs62065453:C_T;17:45592565:rs1724411:T_C;17:45610951:rs28768976:A_G;17:45637484:rs2942168:G_A…
1	31666681	White matter microstructure (mean diusivities)	17:45950000:rs62062797:T_G	5e-11	17:45926233:rs56249311:C_T	9.71527e-22	ENSG00000238083.7	LRRC37A2	1	3780	100	17:45383008:rs62064595:A_G;17:45383525:rs61572747:A_G;17:45394123:rs4763:G_A;17:45397302:rs62064598:C_G;17:45411426:rs62064641:T_C;17:45421962:rs35519908:T_C;17:45434069:rs34465449:C_A;17:45438561:rs35354512:C_T;17:45477887:rs56192752:A_G;17:45491879:rs113322852:T_A;17:45492543:rs62065449:T_C;17:45496053:rs62065453:C_T;17:45592565:rs1724411:T_C;17:45610951:rs28768976:A_G;17:45637484:rs2942168:G_A…
1	ebi-a-GCST006940	Neurociticism	17:46019187:rs62062288:G_A	5.82371e-32	17:45717872:rs76007856:G_A	1.31592e-17	ENSG00000185829.17	ARL17A	0.972568	3780	100	17:45383008:rs62064595:A_G;17:45383525:rs61572747:A_G;17:45394123:rs4763:G_A;17:45397302:rs62064598:C_G;17:45411426:rs62064641:T_C;17:45421962:rs35519908:T_C;17:45434069:rs34465449:C_A;17:45438561:rs35354512:C_T;17:45477887:rs56192752:A_G;17:45491879:rs113322852:T_A;17:45492543:rs62065449:T_C;17:45496053:rs62065453:C_T;17:45592565:rs1724411:T_C;17:45610951:rs28768976:A_G;17:45637484:rs2942168:G_A…
1	29500382	Feeling miserable	17:46019187:rs62062288:G_A	1e-09	17:45717872:rs76007856:G_A	1.31592e-17	ENSG00000185829.17	ARL17A	0.972568	3780	100	17:45383008:rs62064595:A_G;17:45383525:rs61572747:A_G;17:45394123:rs4763:G_A;17:45397302:rs62064598:C_G;17:45411426:rs62064641:T_C;17:45421962:rs35519908:T_C;17:45434069:rs34465449:C_A;17:45438561:rs35354512:C_T;17:45477887:rs56192752:A_G;17:45491879:rs113322852:T_A;17:45492543:rs62065449:T_C;17:45496053:rs62065453:C_T;17:45592565:rs1724411:T_C;17:45610951:rs28768976:A_G;17:45637484:rs2942168:G_A…
1	ebi-a-GCST006948	Feeling nervous	17:46019187:rs62062288:G_A	1.45312e-15	17:45717872:rs76007856:G_A	1.31592e-17	ENSG00000185829.17	ARL17A	0.972568	3780	100	17:45383008:rs62064595:A_G;17:45383525:rs61572747:A_G;17:45394123:rs4763:G_A;17:45397302:rs62064598:C_G;17:45411426:rs62064641:T_C;17:45421962:rs35519908:T_C;17:45434069:rs34465449:C_A;17:45438561:rs35354512:C_T;17:45477887:rs56192752:A_G;17:45491879:rs113322852:T_A;17:45492543:rs62065449:T_C;17:45496053:rs62065453:C_T;17:45592565:rs1724411:T_C;17:45610951:rs28768976:A_G;17:45637484:rs2942168:G_A…
1	32231276	Major depressive disorder (lifetime)	17:46019187:rs62062288:G_A	7e-22	17:45717872:rs76007856:G_A	1.31592e-17	ENSG00000185829.17	ARL17A	0.972568	3780	100	17:45383008:rs62064595:A_G;17:45383525:rs61572747:A_G;17:45394123:rs4763:G_A;17:45397302:rs62064598:C_G;17:45411426:rs62064641:T_C;17:45421962:rs35519908:T_C;17:45434069:rs34465449:C_A;17:45438561:rs35354512:C_T;17:45477887:rs56192752:A_G;17:45491879:rs113322852:T_A;17:45492543:rs62065449:T_C;17:45496053:rs62065453:C_T;17:45592565:rs1724411:T_C;17:45610951:rs28768976:A_G;17:45637484:rs2942168:G_A…
1	ukb-a-230	Neuroticism score	17:46019187:rs62062288:G_A	7.09905e-21	17:45717872:rs76007856:G_A	1.31592e-17	ENSG00000185829.17	ARL17A	0.972568	3780	100	17:45383008:rs62064595:A_G;17:45383525:rs61572747:A_G;17:45394123:rs4763:G_A;17:45397302:rs62064598:C_G;17:45411426:rs62064641:T_C;17:45421962:rs35519908:T_C;17:45434069:rs34465449:C_A;17:45438561:rs35354512:C_T;17:45477887:rs56192752:A_G;17:45491879:rs113322852:T_A;17:45492543:rs62065449:T_C;17:45496053:rs62065453:C_T;17:45592565:rs1724411:T_C;17:45610951:rs28768976:A_G;17:45637484:rs2942168:G_A…
1	ebi-a-GCST006940	Neurociticism	17:46019187:rs62062288:G_A	5.82371e-32	17:45608460:rs413519:A_G	1.58216e-06	ENSG00000225190.11	PLEKHM1	0.971891	3780	100	17:45383008:rs62064595:A_G;17:45383525:rs61572747:A_G;17:45394123:rs4763:G_A;17:45397302:rs62064598:C_G;17:45411426:rs62064641:T_C;17:45421962:rs35519908:T_C;17:45434069:rs34465449:C_A;17:45438561:rs35354512:C_T;17:45477887:rs56192752:A_G;17:45491879:rs113322852:T_A;17:45492543:rs62065449:T_C;17:45496053:rs62065453:C_T;17:45592565:rs1724411:T_C;17:45610951:rs28768976:A_G;17:45637484:rs2942168:G_A…
1	29500382	Feeling miserable	17:46019187:rs62062288:G_A	1e-09	17:45608460:rs413519:A_G	1.58216e-06	ENSG00000225190.11	PLEKHM1	0.971891	3780	100	17:45383008:rs62064595:A_G;17:45383525:rs61572747:A_G;17:45394123:rs4763:G_A;17:45397302:rs62064598:C_G;17:45411426:rs62064641:T_C;17:45421962:rs35519908:T_C;17:45434069:rs34465449:C_A;17:45438561:rs35354512:C_T;17:45477887:rs56192752:A_G;17:45491879:rs113322852:T_A;17:45492543:rs62065449:T_C;17:45496053:rs62065453:C_T;17:45592565:rs1724411:T_C;17:45610951:rs28768976:A_G;17:45637484:rs2942168:G_A…
1	ebi-a-GCST006948	Feeling nervous	17:46019187:rs62062288:G_A	1.45312e-15	17:45608460:rs413519:A_G	1.58216e-06	ENSG00000225190.11	PLEKHM1	0.971891	3780	100	17:45383008:rs62064595:A_G;17:45383525:rs61572747:A_G;17:45394123:rs4763:G_A;17:45397302:rs62064598:C_G;17:45411426:rs62064641:T_C;17:45421962:rs35519908:T_C;17:45434069:rs34465449:C_A;17:45438561:rs35354512:C_T;17:45477887:rs56192752:A_G;17:45491879:rs113322852:T_A;17:45492543:rs62065449:T_C;17:45496053:rs62065453:C_T;17:45592565:rs1724411:T_C;17:45610951:rs28768976:A_G;17:45637484:rs2942168:G_A…
1	32231276	Major depressive disorder (lifetime)	17:46019187:rs62062288:G_A	7e-22	17:45608460:rs413519:A_G	1.58216e-06	ENSG00000225190.11	PLEKHM1	0.971891	3780	100	17:45383008:rs62064595:A_G;17:45383525:rs61572747:A_G;17:45394123:rs4763:G_A;17:45397302:rs62064598:C_G;17:45411426:rs62064641:T_C;17:45421962:rs35519908:T_C;17:45434069:rs34465449:C_A;17:45438561:rs35354512:C_T;17:45477887:rs56192752:A_G;17:45491879:rs113322852:T_A;17:45492543:rs62065449:T_C;17:45496053:rs62065453:C_T;17:45592565:rs1724411:T_C;17:45610951:rs28768976:A_G;17:45637484:rs2942168:G_A…
1	ukb-a-230	Neuroticism score	17:46019187:rs62062288:G_A	7.09905e-21	17:45608460:rs413519:A_G	1.58216e-06	ENSG00000225190.11	PLEKHM1	0.971891	3780	100	17:45383008:rs62064595:A_G;17:45383525:rs61572747:A_G;17:45394123:rs4763:G_A;17:45397302:rs62064598:C_G;17:45411426:rs62064641:T_C;17:45421962:rs35519908:T_C;17:45434069:rs34465449:C_A;17:45438561:rs35354512:C_T;17:45477887:rs56192752:A_G;17:45491879:rs113322852:T_A;17:45492543:rs62065449:T_C;17:45496053:rs62065453:C_T;17:45592565:rs1724411:T_C;17:45610951:rs28768976:A_G;17:45637484:rs2942168:G_A…
1	ebi-a-GCST006940	Neurociticism	17:46019187:rs62062288:G_A	5.82371e-32	17:46748690:rs9896243:C_G	2.13713e-16	ENSG00000228696.9	ARL17B	0.864997	3780	100	17:45383008:rs62064595:A_G;17:45383525:rs61572747:A_G;17:45394123:rs4763:G_A;17:45397302:rs62064598:C_G;17:45411426:rs62064641:T_C;17:45421962:rs35519908:T_C;17:45434069:rs34465449:C_A;17:45438561:rs35354512:C_T;17:45477887:rs56192752:A_G;17:45491879:rs113322852:T_A;17:45492543:rs62065449:T_C;17:45496053:rs62065453:C_T;17:45592565:rs1724411:T_C;17:45610951:rs28768976:A_G;17:45637484:rs2942168:G_A…
1	ebi-a-GCST006940	Neurociticism	17:46019187:rs62062288:G_A	5.82371e-32	17:46748690:rs9896243:C_G	3.13959e-09	ENSG00000120071.14	KANSL1	0.864997	3780	100	17:45383008:rs62064595:A_G;17:45383525:rs61572747:A_G;17:45394123:rs4763:G_A;17:45397302:rs62064598:C_G;17:45411426:rs62064641:T_C;17:45421962:rs35519908:T_C;17:45434069:rs34465449:C_A;17:45438561:rs35354512:C_T;17:45477887:rs56192752:A_G;17:45491879:rs113322852:T_A;17:45492543:rs62065449:T_C;17:45496053:rs62065453:C_T;17:45592565:rs1724411:T_C;17:45610951:rs28768976:A_G;17:45637484:rs2942168:G_A…
1	29500382	Feeling miserable	17:46019187:rs62062288:G_A	1e-09	17:46748690:rs9896243:C_G	2.13713e-16	ENSG00000228696.9	ARL17B	0.864997	3780	100	17:45383008:rs62064595:A_G;17:45383525:rs61572747:A_G;17:45394123:rs4763:G_A;17:45397302:rs62064598:C_G;17:45411426:rs62064641:T_C;17:45421962:rs35519908:T_C;17:45434069:rs34465449:C_A;17:45438561:rs35354512:C_T;17:45477887:rs56192752:A_G;17:45491879:rs113322852:T_A;17:45492543:rs62065449:T_C;17:45496053:rs62065453:C_T;17:45592565:rs1724411:T_C;17:45610951:rs28768976:A_G;17:45637484:rs2942168:G_A…
1	29500382	Feeling miserable	17:46019187:rs62062288:G_A	1e-09	17:46748690:rs9896243:C_G	3.13959e-09	ENSG00000120071.14	KANSL1	0.864997	3780	100	17:45383008:rs62064595:A_G;17:45383525:rs61572747:A_G;17:45394123:rs4763:G_A;17:45397302:rs62064598:C_G;17:45411426:rs62064641:T_C;17:45421962:rs35519908:T_C;17:45434069:rs34465449:C_A;17:45438561:rs35354512:C_T;17:45477887:rs56192752:A_G;17:45491879:rs113322852:T_A;17:45492543:rs62065449:T_C;17:45496053:rs62065453:C_T;17:45592565:rs1724411:T_C;17:45610951:rs28768976:A_G;17:45637484:rs2942168:G_A…
1	ebi-a-GCST006948	Feeling nervous	17:46019187:rs62062288:G_A	1.45312e-15	17:46748690:rs9896243:C_G	2.13713e-16	ENSG00000228696.9	ARL17B	0.864997	3780	100	17:45383008:rs62064595:A_G;17:45383525:rs61572747:A_G;17:45394123:rs4763:G_A;17:45397302:rs62064598:C_G;17:45411426:rs62064641:T_C;17:45421962:rs35519908:T_C;17:45434069:rs34465449:C_A;17:45438561:rs35354512:C_T;17:45477887:rs56192752:A_G;17:45491879:rs113322852:T_A;17:45492543:rs62065449:T_C;17:45496053:rs62065453:C_T;17:45592565:rs1724411:T_C;17:45610951:rs28768976:A_G;17:45637484:rs2942168:G_A…
1	ebi-a-GCST006948	Feeling nervous	17:46019187:rs62062288:G_A	1.45312e-15	17:46748690:rs9896243:C_G	3.13959e-09	ENSG00000120071.14	KANSL1	0.864997	3780	100	17:45383008:rs62064595:A_G;17:45383525:rs61572747:A_G;17:45394123:rs4763:G_A;17:45397302:rs62064598:C_G;17:45411426:rs62064641:T_C;17:45421962:rs35519908:T_C;17:45434069:rs34465449:C_A;17:45438561:rs35354512:C_T;17:45477887:rs56192752:A_G;17:45491879:rs113322852:T_A;17:45492543:rs62065449:T_C;17:45496053:rs62065453:C_T;17:45592565:rs1724411:T_C;17:45610951:rs28768976:A_G;17:45637484:rs2942168:G_A…
1	32231276	Major depressive disorder (lifetime)	17:46019187:rs62062288:G_A	7e-22	17:46748690:rs9896243:C_G	2.13713e-16	ENSG00000228696.9	ARL17B	0.864997	3780	100	17:45383008:rs62064595:A_G;17:45383525:rs61572747:A_G;17:45394123:rs4763:G_A;17:45397302:rs62064598:C_G;17:45411426:rs62064641:T_C;17:45421962:rs35519908:T_C;17:45434069:rs34465449:C_A;17:45438561:rs35354512:C_T;17:45477887:rs56192752:A_G;17:45491879:rs113322852:T_A;17:45492543:rs62065449:T_C;17:45496053:rs62065453:C_T;17:45592565:rs1724411:T_C;17:45610951:rs28768976:A_G;17:45637484:rs2942168:G_A…
1	32231276	Major depressive disorder (lifetime)	17:46019187:rs62062288:G_A	7e-22	17:46748690:rs9896243:C_G	3.13959e-09	ENSG00000120071.14	KANSL1	0.864997	3780	100	17:45383008:rs62064595:A_G;17:45383525:rs61572747:A_G;17:45394123:rs4763:G_A;17:45397302:rs62064598:C_G;17:45411426:rs62064641:T_C;17:45421962:rs35519908:T_C;17:45434069:rs34465449:C_A;17:45438561:rs35354512:C_T;17:45477887:rs56192752:A_G;17:45491879:rs113322852:T_A;17:45492543:rs62065449:T_C;17:45496053:rs62065453:C_T;17:45592565:rs1724411:T_C;17:45610951:rs28768976:A_G;17:45637484:rs2942168:G_A…
1	ukb-a-230	Neuroticism score	17:46019187:rs62062288:G_A	7.09905e-21	17:46748690:rs9896243:C_G	2.13713e-16	ENSG00000228696.9	ARL17B	0.864997	3780	100	17:45383008:rs62064595:A_G;17:45383525:rs61572747:A_G;17:45394123:rs4763:G_A;17:45397302:rs62064598:C_G;17:45411426:rs62064641:T_C;17:45421962:rs35519908:T_C;17:45434069:rs34465449:C_A;17:45438561:rs35354512:C_T;17:45477887:rs56192752:A_G;17:45491879:rs113322852:T_A;17:45492543:rs62065449:T_C;17:45496053:rs62065453:C_T;17:45592565:rs1724411:T_C;17:45610951:rs28768976:A_G;17:45637484:rs2942168:G_A…
1	ukb-a-230	Neuroticism score	17:46019187:rs62062288:G_A	7.09905e-21	17:46748690:rs9896243:C_G	3.13959e-09	ENSG00000120071.14	KANSL1	0.864997	3780	100	17:45383008:rs62064595:A_G;17:45383525:rs61572747:A_G;17:45394123:rs4763:G_A;17:45397302:rs62064598:C_G;17:45411426:rs62064641:T_C;17:45421962:rs35519908:T_C;17:45434069:rs34465449:C_A;17:45438561:rs35354512:C_T;17:45477887:rs56192752:A_G;17:45491879:rs113322852:T_A;17:45492543:rs62065449:T_C;17:45496053:rs62065453:C_T;17:45592565:rs1724411:T_C;17:45610951:rs28768976:A_G;17:45637484:rs2942168:G_A…
1	ebi-a-GCST006940	Neurociticism	17:46019187:rs62062288:G_A	5.82371e-32	17:45926233:rs56249311:C_T	9.71527e-22	ENSG00000238083.7	LRRC37A2	0.972771	3780	100	17:45383008:rs62064595:A_G;17:45383525:rs61572747:A_G;17:45394123:rs4763:G_A;17:45397302:rs62064598:C_G;17:45411426:rs62064641:T_C;17:45421962:rs35519908:T_C;17:45434069:rs34465449:C_A;17:45438561:rs35354512:C_T;17:45477887:rs56192752:A_G;17:45491879:rs113322852:T_A;17:45492543:rs62065449:T_C;17:45496053:rs62065453:C_T;17:45592565:rs1724411:T_C;17:45610951:rs28768976:A_G;17:45637484:rs2942168:G_A…
1	29500382	Feeling miserable	17:46019187:rs62062288:G_A	1e-09	17:45926233:rs56249311:C_T	9.71527e-22	ENSG00000238083.7	LRRC37A2	0.972771	3780	100	17:45383008:rs62064595:A_G;17:45383525:rs61572747:A_G;17:45394123:rs4763:G_A;17:45397302:rs62064598:C_G;17:45411426:rs62064641:T_C;17:45421962:rs35519908:T_C;17:45434069:rs34465449:C_A;17:45438561:rs35354512:C_T;17:45477887:rs56192752:A_G;17:45491879:rs113322852:T_A;17:45492543:rs62065449:T_C;17:45496053:rs62065453:C_T;17:45592565:rs1724411:T_C;17:45610951:rs28768976:A_G;17:45637484:rs2942168:G_A…
1	ebi-a-GCST006948	Feeling nervous	17:46019187:rs62062288:G_A	1.45312e-15	17:45926233:rs56249311:C_T	9.71527e-22	ENSG00000238083.7	LRRC37A2	0.972771	3780	100	17:45383008:rs62064595:A_G;17:45383525:rs61572747:A_G;17:45394123:rs4763:G_A;17:45397302:rs62064598:C_G;17:45411426:rs62064641:T_C;17:45421962:rs35519908:T_C;17:45434069:rs34465449:C_A;17:45438561:rs35354512:C_T;17:45477887:rs56192752:A_G;17:45491879:rs113322852:T_A;17:45492543:rs62065449:T_C;17:45496053:rs62065453:C_T;17:45592565:rs1724411:T_C;17:45610951:rs28768976:A_G;17:45637484:rs2942168:G_A…
1	32231276	Major depressive disorder (lifetime)	17:46019187:rs62062288:G_A	7e-22	17:45926233:rs56249311:C_T	9.71527e-22	ENSG00000238083.7	LRRC37A2	0.972771	3780	100	17:45383008:rs62064595:A_G;17:45383525:rs61572747:A_G;17:45394123:rs4763:G_A;17:45397302:rs62064598:C_G;17:45411426:rs62064641:T_C;17:45421962:rs35519908:T_C;17:45434069:rs34465449:C_A;17:45438561:rs35354512:C_T;17:45477887:rs56192752:A_G;17:45491879:rs113322852:T_A;17:45492543:rs62065449:T_C;17:45496053:rs62065453:C_T;17:45592565:rs1724411:T_C;17:45610951:rs28768976:A_G;17:45637484:rs2942168:G_A…
1	ukb-a-230	Neuroticism score	17:46019187:rs62062288:G_A	7.09905e-21	17:45926233:rs56249311:C_T	9.71527e-22	ENSG00000238083.7	LRRC37A2	0.972771	3780	100	17:45383008:rs62064595:A_G;17:45383525:rs61572747:A_G;17:45394123:rs4763:G_A;17:45397302:rs62064598:C_G;17:45411426:rs62064641:T_C;17:45421962:rs35519908:T_C;17:45434069:rs34465449:C_A;17:45438561:rs35354512:C_T;17:45477887:rs56192752:A_G;17:45491879:rs113322852:T_A;17:45492543:rs62065449:T_C;17:45496053:rs62065453:C_T;17:45592565:rs1724411:T_C;17:45610951:rs28768976:A_G;17:45637484:rs2942168:G_A…
1	29255261	Neuroticism	17:45733530:rs77804065:C_T	8e-26	17:45717872:rs76007856:G_A	1.31592e-17	ENSG00000185829.17	ARL17A	0.959099	3780	100	17:45383008:rs62064595:A_G;17:45383525:rs61572747:A_G;17:45394123:rs4763:G_A;17:45397302:rs62064598:C_G;17:45411426:rs62064641:T_C;17:45421962:rs35519908:T_C;17:45434069:rs34465449:C_A;17:45438561:rs35354512:C_T;17:45477887:rs56192752:A_G;17:45491879:rs113322852:T_A;17:45492543:rs62065449:T_C;17:45496053:rs62065453:C_T;17:45592565:rs1724411:T_C;17:45610951:rs28768976:A_G;17:45637484:rs2942168:G_A…
1	ebi-a-GCST006945	Feeling guilty	17:45733530:rs77804065:C_T	6.47903e-10	17:45717872:rs76007856:G_A	1.31592e-17	ENSG00000185829.17	ARL17A	0.959099	3780	100	17:45383008:rs62064595:A_G;17:45383525:rs61572747:A_G;17:45394123:rs4763:G_A;17:45397302:rs62064598:C_G;17:45411426:rs62064641:T_C;17:45421962:rs35519908:T_C;17:45434069:rs34465449:C_A;17:45438561:rs35354512:C_T;17:45477887:rs56192752:A_G;17:45491879:rs113322852:T_A;17:45492543:rs62065449:T_C;17:45496053:rs62065453:C_T;17:45592565:rs1724411:T_C;17:45610951:rs28768976:A_G;17:45637484:rs2942168:G_A…
1	ukb-b-6519	Worrier / anxious feelings	17:45733530:rs77804065:C_T	5.10035e-11	17:45717872:rs76007856:G_A	1.31592e-17	ENSG00000185829.17	ARL17A	0.959099	3780	100	17:45383008:rs62064595:A_G;17:45383525:rs61572747:A_G;17:45394123:rs4763:G_A;17:45397302:rs62064598:C_G;17:45411426:rs62064641:T_C;17:45421962:rs35519908:T_C;17:45434069:rs34465449:C_A;17:45438561:rs35354512:C_T;17:45477887:rs56192752:A_G;17:45491879:rs113322852:T_A;17:45492543:rs62065449:T_C;17:45496053:rs62065453:C_T;17:45592565:rs1724411:T_C;17:45610951:rs28768976:A_G;17:45637484:rs2942168:G_A…
1	29500382	Feeling miserable	17:45733530:rs77804065:C_T	6e-10	17:45717872:rs76007856:G_A	1.31592e-17	ENSG00000185829.17	ARL17A	0.959099	3780	100	17:45383008:rs62064595:A_G;17:45383525:rs61572747:A_G;17:45394123:rs4763:G_A;17:45397302:rs62064598:C_G;17:45411426:rs62064641:T_C;17:45421962:rs35519908:T_C;17:45434069:rs34465449:C_A;17:45438561:rs35354512:C_T;17:45477887:rs56192752:A_G;17:45491879:rs113322852:T_A;17:45492543:rs62065449:T_C;17:45496053:rs62065453:C_T;17:45592565:rs1724411:T_C;17:45610951:rs28768976:A_G;17:45637484:rs2942168:G_A…
1	29397368	Headache	17:45733530:rs77804065:C_T	6e-15	17:45717872:rs76007856:G_A	1.31592e-17	ENSG00000185829.17	ARL17A	0.959099	3780	100	17:45383008:rs62064595:A_G;17:45383525:rs61572747:A_G;17:45394123:rs4763:G_A;17:45397302:rs62064598:C_G;17:45411426:rs62064641:T_C;17:45421962:rs35519908:T_C;17:45434069:rs34465449:C_A;17:45438561:rs35354512:C_T;17:45477887:rs56192752:A_G;17:45491879:rs113322852:T_A;17:45492543:rs62065449:T_C;17:45496053:rs62065453:C_T;17:45592565:rs1724411:T_C;17:45610951:rs28768976:A_G;17:45637484:rs2942168:G_A…
1	29942085	Depression	17:45733530:rs77804065:C_T	1e-31	17:45717872:rs76007856:G_A	1.31592e-17	ENSG00000185829.17	ARL17A	0.959099	3780	100	17:45383008:rs62064595:A_G;17:45383525:rs61572747:A_G;17:45394123:rs4763:G_A;17:45397302:rs62064598:C_G;17:45411426:rs62064641:T_C;17:45421962:rs35519908:T_C;17:45434069:rs34465449:C_A;17:45438561:rs35354512:C_T;17:45477887:rs56192752:A_G;17:45491879:rs113322852:T_A;17:45492543:rs62065449:T_C;17:45496053:rs62065453:C_T;17:45592565:rs1724411:T_C;17:45610951:rs28768976:A_G;17:45637484:rs2942168:G_A…
1	ukb-b-10169	Guilty feelings	17:45733530:rs77804065:C_T	5.89997e-10	17:45717872:rs76007856:G_A	1.31592e-17	ENSG00000185829.17	ARL17A	0.959099	3780	100	17:45383008:rs62064595:A_G;17:45383525:rs61572747:A_G;17:45394123:rs4763:G_A;17:45397302:rs62064598:C_G;17:45411426:rs62064641:T_C;17:45421962:rs35519908:T_C;17:45434069:rs34465449:C_A;17:45438561:rs35354512:C_T;17:45477887:rs56192752:A_G;17:45491879:rs113322852:T_A;17:45492543:rs62065449:T_C;17:45496053:rs62065453:C_T;17:45592565:rs1724411:T_C;17:45610951:rs28768976:A_G;17:45637484:rs2942168:G_A…
1	ebi-a-GCST005232	Neuroticism	17:45733530:rs77804065:C_T	3.90841e-25	17:45717872:rs76007856:G_A	1.31592e-17	ENSG00000185829.17	ARL17A	0.959099	3780	100	17:45383008:rs62064595:A_G;17:45383525:rs61572747:A_G;17:45394123:rs4763:G_A;17:45397302:rs62064598:C_G;17:45411426:rs62064641:T_C;17:45421962:rs35519908:T_C;17:45434069:rs34465449:C_A;17:45438561:rs35354512:C_T;17:45477887:rs56192752:A_G;17:45491879:rs113322852:T_A;17:45492543:rs62065449:T_C;17:45496053:rs62065453:C_T;17:45592565:rs1724411:T_C;17:45610951:rs28768976:A_G;17:45637484:rs2942168:G_A…
1	ukb-a-51	Worrier / anxious feelings	17:45733530:rs77804065:C_T	7.05927e-09	17:45717872:rs76007856:G_A	1.31592e-17	ENSG00000185829.17	ARL17A	0.959099	3780	100	17:45383008:rs62064595:A_G;17:45383525:rs61572747:A_G;17:45394123:rs4763:G_A;17:45397302:rs62064598:C_G;17:45411426:rs62064641:T_C;17:45421962:rs35519908:T_C;17:45434069:rs34465449:C_A;17:45438561:rs35354512:C_T;17:45477887:rs56192752:A_G;17:45491879:rs113322852:T_A;17:45492543:rs62065449:T_C;17:45496053:rs62065453:C_T;17:45592565:rs1724411:T_C;17:45610951:rs28768976:A_G;17:45637484:rs2942168:G_A…
1	29255261	Neuroticism	17:45733530:rs77804065:C_T	8e-26	17:45608460:rs413519:A_G	1.58216e-06	ENSG00000225190.11	PLEKHM1	0.944736	3780	100	17:45383008:rs62064595:A_G;17:45383525:rs61572747:A_G;17:45394123:rs4763:G_A;17:45397302:rs62064598:C_G;17:45411426:rs62064641:T_C;17:45421962:rs35519908:T_C;17:45434069:rs34465449:C_A;17:45438561:rs35354512:C_T;17:45477887:rs56192752:A_G;17:45491879:rs113322852:T_A;17:45492543:rs62065449:T_C;17:45496053:rs62065453:C_T;17:45592565:rs1724411:T_C;17:45610951:rs28768976:A_G;17:45637484:rs2942168:G_A…
1	ebi-a-GCST006945	Feeling guilty	17:45733530:rs77804065:C_T	6.47903e-10	17:45608460:rs413519:A_G	1.58216e-06	ENSG00000225190.11	PLEKHM1	0.944736	3780	100	17:45383008:rs62064595:A_G;17:45383525:rs61572747:A_G;17:45394123:rs4763:G_A;17:45397302:rs62064598:C_G;17:45411426:rs62064641:T_C;17:45421962:rs35519908:T_C;17:45434069:rs34465449:C_A;17:45438561:rs35354512:C_T;17:45477887:rs56192752:A_G;17:45491879:rs113322852:T_A;17:45492543:rs62065449:T_C;17:45496053:rs62065453:C_T;17:45592565:rs1724411:T_C;17:45610951:rs28768976:A_G;17:45637484:rs2942168:G_A…
1	ukb-b-6519	Worrier / anxious feelings	17:45733530:rs77804065:C_T	5.10035e-11	17:45608460:rs413519:A_G	1.58216e-06	ENSG00000225190.11	PLEKHM1	0.944736	3780	100	17:45383008:rs62064595:A_G;17:45383525:rs61572747:A_G;17:45394123:rs4763:G_A;17:45397302:rs62064598:C_G;17:45411426:rs62064641:T_C;17:45421962:rs35519908:T_C;17:45434069:rs34465449:C_A;17:45438561:rs35354512:C_T;17:45477887:rs56192752:A_G;17:45491879:rs113322852:T_A;17:45492543:rs62065449:T_C;17:45496053:rs62065453:C_T;17:45592565:rs1724411:T_C;17:45610951:rs28768976:A_G;17:45637484:rs2942168:G_A…
1	29500382	Feeling miserable	17:45733530:rs77804065:C_T	6e-10	17:45608460:rs413519:A_G	1.58216e-06	ENSG00000225190.11	PLEKHM1	0.944736	3780	100	17:45383008:rs62064595:A_G;17:45383525:rs61572747:A_G;17:45394123:rs4763:G_A;17:45397302:rs62064598:C_G;17:45411426:rs62064641:T_C;17:45421962:rs35519908:T_C;17:45434069:rs34465449:C_A;17:45438561:rs35354512:C_T;17:45477887:rs56192752:A_G;17:45491879:rs113322852:T_A;17:45492543:rs62065449:T_C;17:45496053:rs62065453:C_T;17:45592565:rs1724411:T_C;17:45610951:rs28768976:A_G;17:45637484:rs2942168:G_A…
1	29397368	Headache	17:45733530:rs77804065:C_T	6e-15	17:45608460:rs413519:A_G	1.58216e-06	ENSG00000225190.11	PLEKHM1	0.944736	3780	100	17:45383008:rs62064595:A_G;17:45383525:rs61572747:A_G;17:45394123:rs4763:G_A;17:45397302:rs62064598:C_G;17:45411426:rs62064641:T_C;17:45421962:rs35519908:T_C;17:45434069:rs34465449:C_A;17:45438561:rs35354512:C_T;17:45477887:rs56192752:A_G;17:45491879:rs113322852:T_A;17:45492543:rs62065449:T_C;17:45496053:rs62065453:C_T;17:45592565:rs1724411:T_C;17:45610951:rs28768976:A_G;17:45637484:rs2942168:G_A…
1	29942085	Depression	17:45733530:rs77804065:C_T	1e-31	17:45608460:rs413519:A_G	1.58216e-06	ENSG00000225190.11	PLEKHM1	0.944736	3780	100	17:45383008:rs62064595:A_G;17:45383525:rs61572747:A_G;17:45394123:rs4763:G_A;17:45397302:rs62064598:C_G;17:45411426:rs62064641:T_C;17:45421962:rs35519908:T_C;17:45434069:rs34465449:C_A;17:45438561:rs35354512:C_T;17:45477887:rs56192752:A_G;17:45491879:rs113322852:T_A;17:45492543:rs62065449:T_C;17:45496053:rs62065453:C_T;17:45592565:rs1724411:T_C;17:45610951:rs28768976:A_G;17:45637484:rs2942168:G_A…
1	ukb-b-10169	Guilty feelings	17:45733530:rs77804065:C_T	5.89997e-10	17:45608460:rs413519:A_G	1.58216e-06	ENSG00000225190.11	PLEKHM1	0.944736	3780	100	17:45383008:rs62064595:A_G;17:45383525:rs61572747:A_G;17:45394123:rs4763:G_A;17:45397302:rs62064598:C_G;17:45411426:rs62064641:T_C;17:45421962:rs35519908:T_C;17:45434069:rs34465449:C_A;17:45438561:rs35354512:C_T;17:45477887:rs56192752:A_G;17:45491879:rs113322852:T_A;17:45492543:rs62065449:T_C;17:45496053:rs62065453:C_T;17:45592565:rs1724411:T_C;17:45610951:rs28768976:A_G;17:45637484:rs2942168:G_A…
1	ebi-a-GCST005232	Neuroticism	17:45733530:rs77804065:C_T	3.90841e-25	17:45608460:rs413519:A_G	1.58216e-06	ENSG00000225190.11	PLEKHM1	0.944736	3780	100	17:45383008:rs62064595:A_G;17:45383525:rs61572747:A_G;17:45394123:rs4763:G_A;17:45397302:rs62064598:C_G;17:45411426:rs62064641:T_C;17:45421962:rs35519908:T_C;17:45434069:rs34465449:C_A;17:45438561:rs35354512:C_T;17:45477887:rs56192752:A_G;17:45491879:rs113322852:T_A;17:45492543:rs62065449:T_C;17:45496053:rs62065453:C_T;17:45592565:rs1724411:T_C;17:45610951:rs28768976:A_G;17:45637484:rs2942168:G_A…
1	ukb-a-51	Worrier / anxious feelings	17:45733530:rs77804065:C_T	7.05927e-09	17:45608460:rs413519:A_G	1.58216e-06	ENSG00000225190.11	PLEKHM1	0.944736	3780	100	17:45383008:rs62064595:A_G;17:45383525:rs61572747:A_G;17:45394123:rs4763:G_A;17:45397302:rs62064598:C_G;17:45411426:rs62064641:T_C;17:45421962:rs35519908:T_C;17:45434069:rs34465449:C_A;17:45438561:rs35354512:C_T;17:45477887:rs56192752:A_G;17:45491879:rs113322852:T_A;17:45492543:rs62065449:T_C;17:45496053:rs62065453:C_T;17:45592565:rs1724411:T_C;17:45610951:rs28768976:A_G;17:45637484:rs2942168:G_A…
1	29255261	Neuroticism	17:45733530:rs77804065:C_T	8e-26	17:45926233:rs56249311:C_T	9.71527e-22	ENSG00000238083.7	LRRC37A2	0.959395	3780	100	17:45383008:rs62064595:A_G;17:45383525:rs61572747:A_G;17:45394123:rs4763:G_A;17:45397302:rs62064598:C_G;17:45411426:rs62064641:T_C;17:45421962:rs35519908:T_C;17:45434069:rs34465449:C_A;17:45438561:rs35354512:C_T;17:45477887:rs56192752:A_G;17:45491879:rs113322852:T_A;17:45492543:rs62065449:T_C;17:45496053:rs62065453:C_T;17:45592565:rs1724411:T_C;17:45610951:rs28768976:A_G;17:45637484:rs2942168:G_A…
1	ebi-a-GCST006945	Feeling guilty	17:45733530:rs77804065:C_T	6.47903e-10	17:45926233:rs56249311:C_T	9.71527e-22	ENSG00000238083.7	LRRC37A2	0.959395	3780	100	17:45383008:rs62064595:A_G;17:45383525:rs61572747:A_G;17:45394123:rs4763:G_A;17:45397302:rs62064598:C_G;17:45411426:rs62064641:T_C;17:45421962:rs35519908:T_C;17:45434069:rs34465449:C_A;17:45438561:rs35354512:C_T;17:45477887:rs56192752:A_G;17:45491879:rs113322852:T_A;17:45492543:rs62065449:T_C;17:45496053:rs62065453:C_T;17:45592565:rs1724411:T_C;17:45610951:rs28768976:A_G;17:45637484:rs2942168:G_A…
1	ukb-b-6519	Worrier / anxious feelings	17:45733530:rs77804065:C_T	5.10035e-11	17:45926233:rs56249311:C_T	9.71527e-22	ENSG00000238083.7	LRRC37A2	0.959395	3780	100	17:45383008:rs62064595:A_G;17:45383525:rs61572747:A_G;17:45394123:rs4763:G_A;17:45397302:rs62064598:C_G;17:45411426:rs62064641:T_C;17:45421962:rs35519908:T_C;17:45434069:rs34465449:C_A;17:45438561:rs35354512:C_T;17:45477887:rs56192752:A_G;17:45491879:rs113322852:T_A;17:45492543:rs62065449:T_C;17:45496053:rs62065453:C_T;17:45592565:rs1724411:T_C;17:45610951:rs28768976:A_G;17:45637484:rs2942168:G_A…
1	29500382	Feeling miserable	17:45733530:rs77804065:C_T	6e-10	17:45926233:rs56249311:C_T	9.71527e-22	ENSG00000238083.7	LRRC37A2	0.959395	3780	100	17:45383008:rs62064595:A_G;17:45383525:rs61572747:A_G;17:45394123:rs4763:G_A;17:45397302:rs62064598:C_G;17:45411426:rs62064641:T_C;17:45421962:rs35519908:T_C;17:45434069:rs34465449:C_A;17:45438561:rs35354512:C_T;17:45477887:rs56192752:A_G;17:45491879:rs113322852:T_A;17:45492543:rs62065449:T_C;17:45496053:rs62065453:C_T;17:45592565:rs1724411:T_C;17:45610951:rs28768976:A_G;17:45637484:rs2942168:G_A…
1	29397368	Headache	17:45733530:rs77804065:C_T	6e-15	17:45926233:rs56249311:C_T	9.71527e-22	ENSG00000238083.7	LRRC37A2	0.959395	3780	100	17:45383008:rs62064595:A_G;17:45383525:rs61572747:A_G;17:45394123:rs4763:G_A;17:45397302:rs62064598:C_G;17:45411426:rs62064641:T_C;17:45421962:rs35519908:T_C;17:45434069:rs34465449:C_A;17:45438561:rs35354512:C_T;17:45477887:rs56192752:A_G;17:45491879:rs113322852:T_A;17:45492543:rs62065449:T_C;17:45496053:rs62065453:C_T;17:45592565:rs1724411:T_C;17:45610951:rs28768976:A_G;17:45637484:rs2942168:G_A…
1	29942085	Depression	17:45733530:rs77804065:C_T	1e-31	17:45926233:rs56249311:C_T	9.71527e-22	ENSG00000238083.7	LRRC37A2	0.959395	3780	100	17:45383008:rs62064595:A_G;17:45383525:rs61572747:A_G;17:45394123:rs4763:G_A;17:45397302:rs62064598:C_G;17:45411426:rs62064641:T_C;17:45421962:rs35519908:T_C;17:45434069:rs34465449:C_A;17:45438561:rs35354512:C_T;17:45477887:rs56192752:A_G;17:45491879:rs113322852:T_A;17:45492543:rs62065449:T_C;17:45496053:rs62065453:C_T;17:45592565:rs1724411:T_C;17:45610951:rs28768976:A_G;17:45637484:rs2942168:G_A…
1	ukb-b-10169	Guilty feelings	17:45733530:rs77804065:C_T	5.89997e-10	17:45926233:rs56249311:C_T	9.71527e-22	ENSG00000238083.7	LRRC37A2	0.959395	3780	100	17:45383008:rs62064595:A_G;17:45383525:rs61572747:A_G;17:45394123:rs4763:G_A;17:45397302:rs62064598:C_G;17:45411426:rs62064641:T_C;17:45421962:rs35519908:T_C;17:45434069:rs34465449:C_A;17:45438561:rs35354512:C_T;17:45477887:rs56192752:A_G;17:45491879:rs113322852:T_A;17:45492543:rs62065449:T_C;17:45496053:rs62065453:C_T;17:45592565:rs1724411:T_C;17:45610951:rs28768976:A_G;17:45637484:rs2942168:G_A…
1	ebi-a-GCST005232	Neuroticism	17:45733530:rs77804065:C_T	3.90841e-25	17:45926233:rs56249311:C_T	9.71527e-22	ENSG00000238083.7	LRRC37A2	0.959395	3780	100	17:45383008:rs62064595:A_G;17:45383525:rs61572747:A_G;17:45394123:rs4763:G_A;17:45397302:rs62064598:C_G;17:45411426:rs62064641:T_C;17:45421962:rs35519908:T_C;17:45434069:rs34465449:C_A;17:45438561:rs35354512:C_T;17:45477887:rs56192752:A_G;17:45491879:rs113322852:T_A;17:45492543:rs62065449:T_C;17:45496053:rs62065453:C_T;17:45592565:rs1724411:T_C;17:45610951:rs28768976:A_G;17:45637484:rs2942168:G_A…
1	ukb-a-51	Worrier / anxious feelings	17:45733530:rs77804065:C_T	7.05927e-09	17:45926233:rs56249311:C_T	9.71527e-22	ENSG00000238083.7	LRRC37A2	0.959395	3780	100	17:45383008:rs62064595:A_G;17:45383525:rs61572747:A_G;17:45394123:rs4763:G_A;17:45397302:rs62064598:C_G;17:45411426:rs62064641:T_C;17:45421962:rs35519908:T_C;17:45434069:rs34465449:C_A;17:45438561:rs35354512:C_T;17:45477887:rs56192752:A_G;17:45491879:rs113322852:T_A;17:45492543:rs62065449:T_C;17:45496053:rs62065453:C_T;17:45592565:rs1724411:T_C;17:45610951:rs28768976:A_G;17:45637484:rs2942168:G_A…
1	ubm-a-170	IDP SWI T2star left putamen	17:45974222:rs117124984:C_G	4.16869e-09	17:45717872:rs76007856:G_A	1.31592e-17	ENSG00000185829.17	ARL17A	1	3780	100	17:45383008:rs62064595:A_G;17:45383525:rs61572747:A_G;17:45394123:rs4763:G_A;17:45397302:rs62064598:C_G;17:45411426:rs62064641:T_C;17:45421962:rs35519908:T_C;17:45434069:rs34465449:C_A;17:45438561:rs35354512:C_T;17:45477887:rs56192752:A_G;17:45491879:rs113322852:T_A;17:45492543:rs62065449:T_C;17:45496053:rs62065453:C_T;17:45592565:rs1724411:T_C;17:45610951:rs28768976:A_G;17:45637484:rs2942168:G_A…
1	30804565	Insomnia	17:45974222:rs117124984:C_G	3e-13	17:45717872:rs76007856:G_A	1.31592e-17	ENSG00000185829.17	ARL17A	1	3780	100	17:45383008:rs62064595:A_G;17:45383525:rs61572747:A_G;17:45394123:rs4763:G_A;17:45397302:rs62064598:C_G;17:45411426:rs62064641:T_C;17:45421962:rs35519908:T_C;17:45434069:rs34465449:C_A;17:45438561:rs35354512:C_T;17:45477887:rs56192752:A_G;17:45491879:rs113322852:T_A;17:45492543:rs62065449:T_C;17:45496053:rs62065453:C_T;17:45592565:rs1724411:T_C;17:45610951:rs28768976:A_G;17:45637484:rs2942168:G_A…
1	ubm-a-2651	IDP SWI T2star left putamen plus IDP SWI T2star right putamen	17:45974222:rs117124984:C_G	1.02329e-09	17:45717872:rs76007856:G_A	1.31592e-17	ENSG00000185829.17	ARL17A	1	3780	100	17:45383008:rs62064595:A_G;17:45383525:rs61572747:A_G;17:45394123:rs4763:G_A;17:45397302:rs62064598:C_G;17:45411426:rs62064641:T_C;17:45421962:rs35519908:T_C;17:45434069:rs34465449:C_A;17:45438561:rs35354512:C_T;17:45477887:rs56192752:A_G;17:45491879:rs113322852:T_A;17:45492543:rs62065449:T_C;17:45496053:rs62065453:C_T;17:45592565:rs1724411:T_C;17:45610951:rs28768976:A_G;17:45637484:rs2942168:G_A…
1	ubm-a-170	IDP SWI T2star left putamen	17:45974222:rs117124984:C_G	4.16869e-09	17:45608460:rs413519:A_G	1.58216e-06	ENSG00000225190.11	PLEKHM1	0.98603	3780	100	17:45383008:rs62064595:A_G;17:45383525:rs61572747:A_G;17:45394123:rs4763:G_A;17:45397302:rs62064598:C_G;17:45411426:rs62064641:T_C;17:45421962:rs35519908:T_C;17:45434069:rs34465449:C_A;17:45438561:rs35354512:C_T;17:45477887:rs56192752:A_G;17:45491879:rs113322852:T_A;17:45492543:rs62065449:T_C;17:45496053:rs62065453:C_T;17:45592565:rs1724411:T_C;17:45610951:rs28768976:A_G;17:45637484:rs2942168:G_A…
1	30804565	Insomnia	17:45974222:rs117124984:C_G	3e-13	17:45608460:rs413519:A_G	1.58216e-06	ENSG00000225190.11	PLEKHM1	0.98603	3780	100	17:45383008:rs62064595:A_G;17:45383525:rs61572747:A_G;17:45394123:rs4763:G_A;17:45397302:rs62064598:C_G;17:45411426:rs62064641:T_C;17:45421962:rs35519908:T_C;17:45434069:rs34465449:C_A;17:45438561:rs35354512:C_T;17:45477887:rs56192752:A_G;17:45491879:rs113322852:T_A;17:45492543:rs62065449:T_C;17:45496053:rs62065453:C_T;17:45592565:rs1724411:T_C;17:45610951:rs28768976:A_G;17:45637484:rs2942168:G_A…
1	ubm-a-2651	IDP SWI T2star left putamen plus IDP SWI T2star right putamen	17:45974222:rs117124984:C_G	1.02329e-09	17:45608460:rs413519:A_G	1.58216e-06	ENSG00000225190.11	PLEKHM1	0.98603	3780	100	17:45383008:rs62064595:A_G;17:45383525:rs61572747:A_G;17:45394123:rs4763:G_A;17:45397302:rs62064598:C_G;17:45411426:rs62064641:T_C;17:45421962:rs35519908:T_C;17:45434069:rs34465449:C_A;17:45438561:rs35354512:C_T;17:45477887:rs56192752:A_G;17:45491879:rs113322852:T_A;17:45492543:rs62065449:T_C;17:45496053:rs62065453:C_T;17:45592565:rs1724411:T_C;17:45610951:rs28768976:A_G;17:45637484:rs2942168:G_A…
1	ubm-a-170	IDP SWI T2star left putamen	17:45974222:rs117124984:C_G	4.16869e-09	17:46748690:rs9896243:C_G	2.13713e-16	ENSG00000228696.9	ARL17B	0.894309	3780	100	17:45383008:rs62064595:A_G;17:45383525:rs61572747:A_G;17:45394123:rs4763:G_A;17:45397302:rs62064598:C_G;17:45411426:rs62064641:T_C;17:45421962:rs35519908:T_C;17:45434069:rs34465449:C_A;17:45438561:rs35354512:C_T;17:45477887:rs56192752:A_G;17:45491879:rs113322852:T_A;17:45492543:rs62065449:T_C;17:45496053:rs62065453:C_T;17:45592565:rs1724411:T_C;17:45610951:rs28768976:A_G;17:45637484:rs2942168:G_A…
1	ubm-a-170	IDP SWI T2star left putamen	17:45974222:rs117124984:C_G	4.16869e-09	17:46748690:rs9896243:C_G	3.13959e-09	ENSG00000120071.14	KANSL1	0.894309	3780	100	17:45383008:rs62064595:A_G;17:45383525:rs61572747:A_G;17:45394123:rs4763:G_A;17:45397302:rs62064598:C_G;17:45411426:rs62064641:T_C;17:45421962:rs35519908:T_C;17:45434069:rs34465449:C_A;17:45438561:rs35354512:C_T;17:45477887:rs56192752:A_G;17:45491879:rs113322852:T_A;17:45492543:rs62065449:T_C;17:45496053:rs62065453:C_T;17:45592565:rs1724411:T_C;17:45610951:rs28768976:A_G;17:45637484:rs2942168:G_A…
1	30804565	Insomnia	17:45974222:rs117124984:C_G	3e-13	17:46748690:rs9896243:C_G	2.13713e-16	ENSG00000228696.9	ARL17B	0.894309	3780	100	17:45383008:rs62064595:A_G;17:45383525:rs61572747:A_G;17:45394123:rs4763:G_A;17:45397302:rs62064598:C_G;17:45411426:rs62064641:T_C;17:45421962:rs35519908:T_C;17:45434069:rs34465449:C_A;17:45438561:rs35354512:C_T;17:45477887:rs56192752:A_G;17:45491879:rs113322852:T_A;17:45492543:rs62065449:T_C;17:45496053:rs62065453:C_T;17:45592565:rs1724411:T_C;17:45610951:rs28768976:A_G;17:45637484:rs2942168:G_A…
1	30804565	Insomnia	17:45974222:rs117124984:C_G	3e-13	17:46748690:rs9896243:C_G	3.13959e-09	ENSG00000120071.14	KANSL1	0.894309	3780	100	17:45383008:rs62064595:A_G;17:45383525:rs61572747:A_G;17:45394123:rs4763:G_A;17:45397302:rs62064598:C_G;17:45411426:rs62064641:T_C;17:45421962:rs35519908:T_C;17:45434069:rs34465449:C_A;17:45438561:rs35354512:C_T;17:45477887:rs56192752:A_G;17:45491879:rs113322852:T_A;17:45492543:rs62065449:T_C;17:45496053:rs62065453:C_T;17:45592565:rs1724411:T_C;17:45610951:rs28768976:A_G;17:45637484:rs2942168:G_A…
1	ubm-a-2651	IDP SWI T2star left putamen plus IDP SWI T2star right putamen	17:45974222:rs117124984:C_G	1.02329e-09	17:46748690:rs9896243:C_G	2.13713e-16	ENSG00000228696.9	ARL17B	0.894309	3780	100	17:45383008:rs62064595:A_G;17:45383525:rs61572747:A_G;17:45394123:rs4763:G_A;17:45397302:rs62064598:C_G;17:45411426:rs62064641:T_C;17:45421962:rs35519908:T_C;17:45434069:rs34465449:C_A;17:45438561:rs35354512:C_T;17:45477887:rs56192752:A_G;17:45491879:rs113322852:T_A;17:45492543:rs62065449:T_C;17:45496053:rs62065453:C_T;17:45592565:rs1724411:T_C;17:45610951:rs28768976:A_G;17:45637484:rs2942168:G_A…
1	ubm-a-2651	IDP SWI T2star left putamen plus IDP SWI T2star right putamen	17:45974222:rs117124984:C_G	1.02329e-09	17:46748690:rs9896243:C_G	3.13959e-09	ENSG00000120071.14	KANSL1	0.894309	3780	100	17:45383008:rs62064595:A_G;17:45383525:rs61572747:A_G;17:45394123:rs4763:G_A;17:45397302:rs62064598:C_G;17:45411426:rs62064641:T_C;17:45421962:rs35519908:T_C;17:45434069:rs34465449:C_A;17:45438561:rs35354512:C_T;17:45477887:rs56192752:A_G;17:45491879:rs113322852:T_A;17:45492543:rs62065449:T_C;17:45496053:rs62065453:C_T;17:45592565:rs1724411:T_C;17:45610951:rs28768976:A_G;17:45637484:rs2942168:G_A…
1	ubm-a-170	IDP SWI T2star left putamen	17:45974222:rs117124984:C_G	4.16869e-09	17:45926233:rs56249311:C_T	9.71527e-22	ENSG00000238083.7	LRRC37A2	1	3780	100	17:45383008:rs62064595:A_G;17:45383525:rs61572747:A_G;17:45394123:rs4763:G_A;17:45397302:rs62064598:C_G;17:45411426:rs62064641:T_C;17:45421962:rs35519908:T_C;17:45434069:rs34465449:C_A;17:45438561:rs35354512:C_T;17:45477887:rs56192752:A_G;17:45491879:rs113322852:T_A;17:45492543:rs62065449:T_C;17:45496053:rs62065453:C_T;17:45592565:rs1724411:T_C;17:45610951:rs28768976:A_G;17:45637484:rs2942168:G_A…
1	30804565	Insomnia	17:45974222:rs117124984:C_G	3e-13	17:45926233:rs56249311:C_T	9.71527e-22	ENSG00000238083.7	LRRC37A2	1	3780	100	17:45383008:rs62064595:A_G;17:45383525:rs61572747:A_G;17:45394123:rs4763:G_A;17:45397302:rs62064598:C_G;17:45411426:rs62064641:T_C;17:45421962:rs35519908:T_C;17:45434069:rs34465449:C_A;17:45438561:rs35354512:C_T;17:45477887:rs56192752:A_G;17:45491879:rs113322852:T_A;17:45492543:rs62065449:T_C;17:45496053:rs62065453:C_T;17:45592565:rs1724411:T_C;17:45610951:rs28768976:A_G;17:45637484:rs2942168:G_A…
1	ubm-a-2651	IDP SWI T2star left putamen plus IDP SWI T2star right putamen	17:45974222:rs117124984:C_G	1.02329e-09	17:45926233:rs56249311:C_T	9.71527e-22	ENSG00000238083.7	LRRC37A2	1	3780	100	17:45383008:rs62064595:A_G;17:45383525:rs61572747:A_G;17:45394123:rs4763:G_A;17:45397302:rs62064598:C_G;17:45411426:rs62064641:T_C;17:45421962:rs35519908:T_C;17:45434069:rs34465449:C_A;17:45438561:rs35354512:C_T;17:45477887:rs56192752:A_G;17:45491879:rs113322852:T_A;17:45492543:rs62065449:T_C;17:45496053:rs62065453:C_T;17:45592565:rs1724411:T_C;17:45610951:rs28768976:A_G;17:45637484:rs2942168:G_A…
1	31666681	White matter microstructure (mean diusivities)	17:46084104:rs80028338:A_C	4e-08	17:45717872:rs76007856:G_A	1.31592e-17	ENSG00000185829.17	ARL17A	0.986241	3780	100	17:45383008:rs62064595:A_G;17:45383525:rs61572747:A_G;17:45394123:rs4763:G_A;17:45397302:rs62064598:C_G;17:45411426:rs62064641:T_C;17:45421962:rs35519908:T_C;17:45434069:rs34465449:C_A;17:45438561:rs35354512:C_T;17:45477887:rs56192752:A_G;17:45491879:rs113322852:T_A;17:45492543:rs62065449:T_C;17:45496053:rs62065453:C_T;17:45592565:rs1724411:T_C;17:45610951:rs28768976:A_G;17:45637484:rs2942168:G_A…
1	ubm-a-171	IDP SWI T2star right putamen	17:46084104:rs80028338:A_C	1.51356e-08	17:45717872:rs76007856:G_A	1.31592e-17	ENSG00000185829.17	ARL17A	0.986241	3780	100	17:45383008:rs62064595:A_G;17:45383525:rs61572747:A_G;17:45394123:rs4763:G_A;17:45397302:rs62064598:C_G;17:45411426:rs62064641:T_C;17:45421962:rs35519908:T_C;17:45434069:rs34465449:C_A;17:45438561:rs35354512:C_T;17:45477887:rs56192752:A_G;17:45491879:rs113322852:T_A;17:45492543:rs62065449:T_C;17:45496053:rs62065453:C_T;17:45592565:rs1724411:T_C;17:45610951:rs28768976:A_G;17:45637484:rs2942168:G_A…
1	31666681	White matter microstructure (mean diusivities)	17:46084104:rs80028338:A_C	4e-08	17:45608460:rs413519:A_G	1.58216e-06	ENSG00000225190.11	PLEKHM1	0.971891	3780	100	17:45383008:rs62064595:A_G;17:45383525:rs61572747:A_G;17:45394123:rs4763:G_A;17:45397302:rs62064598:C_G;17:45411426:rs62064641:T_C;17:45421962:rs35519908:T_C;17:45434069:rs34465449:C_A;17:45438561:rs35354512:C_T;17:45477887:rs56192752:A_G;17:45491879:rs113322852:T_A;17:45492543:rs62065449:T_C;17:45496053:rs62065453:C_T;17:45592565:rs1724411:T_C;17:45610951:rs28768976:A_G;17:45637484:rs2942168:G_A…
1	ubm-a-171	IDP SWI T2star right putamen	17:46084104:rs80028338:A_C	1.51356e-08	17:45608460:rs413519:A_G	1.58216e-06	ENSG00000225190.11	PLEKHM1	0.971891	3780	100	17:45383008:rs62064595:A_G;17:45383525:rs61572747:A_G;17:45394123:rs4763:G_A;17:45397302:rs62064598:C_G;17:45411426:rs62064641:T_C;17:45421962:rs35519908:T_C;17:45434069:rs34465449:C_A;17:45438561:rs35354512:C_T;17:45477887:rs56192752:A_G;17:45491879:rs113322852:T_A;17:45492543:rs62065449:T_C;17:45496053:rs62065453:C_T;17:45592565:rs1724411:T_C;17:45610951:rs28768976:A_G;17:45637484:rs2942168:G_A…
1	31666681	White matter microstructure (mean diusivities)	17:46084104:rs80028338:A_C	4e-08	17:46748690:rs9896243:C_G	2.13713e-16	ENSG00000228696.9	ARL17B	0.879604	3780	100	17:45383008:rs62064595:A_G;17:45383525:rs61572747:A_G;17:45394123:rs4763:G_A;17:45397302:rs62064598:C_G;17:45411426:rs62064641:T_C;17:45421962:rs35519908:T_C;17:45434069:rs34465449:C_A;17:45438561:rs35354512:C_T;17:45477887:rs56192752:A_G;17:45491879:rs113322852:T_A;17:45492543:rs62065449:T_C;17:45496053:rs62065453:C_T;17:45592565:rs1724411:T_C;17:45610951:rs28768976:A_G;17:45637484:rs2942168:G_A…
1	31666681	White matter microstructure (mean diusivities)	17:46084104:rs80028338:A_C	4e-08	17:46748690:rs9896243:C_G	3.13959e-09	ENSG00000120071.14	KANSL1	0.879604	3780	100	17:45383008:rs62064595:A_G;17:45383525:rs61572747:A_G;17:45394123:rs4763:G_A;17:45397302:rs62064598:C_G;17:45411426:rs62064641:T_C;17:45421962:rs35519908:T_C;17:45434069:rs34465449:C_A;17:45438561:rs35354512:C_T;17:45477887:rs56192752:A_G;17:45491879:rs113322852:T_A;17:45492543:rs62065449:T_C;17:45496053:rs62065453:C_T;17:45592565:rs1724411:T_C;17:45610951:rs28768976:A_G;17:45637484:rs2942168:G_A…
1	ubm-a-171	IDP SWI T2star right putamen	17:46084104:rs80028338:A_C	1.51356e-08	17:46748690:rs9896243:C_G	2.13713e-16	ENSG00000228696.9	ARL17B	0.879604	3780	100	17:45383008:rs62064595:A_G;17:45383525:rs61572747:A_G;17:45394123:rs4763:G_A;17:45397302:rs62064598:C_G;17:45411426:rs62064641:T_C;17:45421962:rs35519908:T_C;17:45434069:rs34465449:C_A;17:45438561:rs35354512:C_T;17:45477887:rs56192752:A_G;17:45491879:rs113322852:T_A;17:45492543:rs62065449:T_C;17:45496053:rs62065453:C_T;17:45592565:rs1724411:T_C;17:45610951:rs28768976:A_G;17:45637484:rs2942168:G_A…
1	ubm-a-171	IDP SWI T2star right putamen	17:46084104:rs80028338:A_C	1.51356e-08	17:46748690:rs9896243:C_G	3.13959e-09	ENSG00000120071.14	KANSL1	0.879604	3780	100	17:45383008:rs62064595:A_G;17:45383525:rs61572747:A_G;17:45394123:rs4763:G_A;17:45397302:rs62064598:C_G;17:45411426:rs62064641:T_C;17:45421962:rs35519908:T_C;17:45434069:rs34465449:C_A;17:45438561:rs35354512:C_T;17:45477887:rs56192752:A_G;17:45491879:rs113322852:T_A;17:45492543:rs62065449:T_C;17:45496053:rs62065453:C_T;17:45592565:rs1724411:T_C;17:45610951:rs28768976:A_G;17:45637484:rs2942168:G_A…
1	31666681	White matter microstructure (mean diusivities)	17:46084104:rs80028338:A_C	4e-08	17:45926233:rs56249311:C_T	9.71527e-22	ENSG00000238083.7	LRRC37A2	0.986342	3780	100	17:45383008:rs62064595:A_G;17:45383525:rs61572747:A_G;17:45394123:rs4763:G_A;17:45397302:rs62064598:C_G;17:45411426:rs62064641:T_C;17:45421962:rs35519908:T_C;17:45434069:rs34465449:C_A;17:45438561:rs35354512:C_T;17:45477887:rs56192752:A_G;17:45491879:rs113322852:T_A;17:45492543:rs62065449:T_C;17:45496053:rs62065453:C_T;17:45592565:rs1724411:T_C;17:45610951:rs28768976:A_G;17:45637484:rs2942168:G_A…
1	ubm-a-171	IDP SWI T2star right putamen	17:46084104:rs80028338:A_C	1.51356e-08	17:45926233:rs56249311:C_T	9.71527e-22	ENSG00000238083.7	LRRC37A2	0.986342	3780	100	17:45383008:rs62064595:A_G;17:45383525:rs61572747:A_G;17:45394123:rs4763:G_A;17:45397302:rs62064598:C_G;17:45411426:rs62064641:T_C;17:45421962:rs35519908:T_C;17:45434069:rs34465449:C_A;17:45438561:rs35354512:C_T;17:45477887:rs56192752:A_G;17:45491879:rs113322852:T_A;17:45492543:rs62065449:T_C;17:45496053:rs62065453:C_T;17:45592565:rs1724411:T_C;17:45610951:rs28768976:A_G;17:45637484:rs2942168:G_A…
1	34021172	Waist circumference adjusted for body mass index	17:46107462:rs4510068:T_G	7e-10	17:46212466:rs2696466:G_A	5.49849e-17	ENSG00000176681.14	LRRC37A	0.98993	3780	100	17:45383008:rs62064595:A_G;17:45383525:rs61572747:A_G;17:45394123:rs4763:G_A;17:45397302:rs62064598:C_G;17:45411426:rs62064641:T_C;17:45421962:rs35519908:T_C;17:45434069:rs34465449:C_A;17:45438561:rs35354512:C_T;17:45477887:rs56192752:A_G;17:45491879:rs113322852:T_A;17:45492543:rs62065449:T_C;17:45496053:rs62065453:C_T;17:45592565:rs1724411:T_C;17:45610951:rs28768976:A_G;17:45637484:rs2942168:G_A…
1	29500382	Feeling miserable	17:46115557:rs17577369:A_G	4e-12	17:45717872:rs76007856:G_A	1.31592e-17	ENSG00000185829.17	ARL17A	0.986241	3780	100	17:45383008:rs62064595:A_G;17:45383525:rs61572747:A_G;17:45394123:rs4763:G_A;17:45397302:rs62064598:C_G;17:45411426:rs62064641:T_C;17:45421962:rs35519908:T_C;17:45434069:rs34465449:C_A;17:45438561:rs35354512:C_T;17:45477887:rs56192752:A_G;17:45491879:rs113322852:T_A;17:45492543:rs62065449:T_C;17:45496053:rs62065453:C_T;17:45592565:rs1724411:T_C;17:45610951:rs28768976:A_G;17:45637484:rs2942168:G_A…
1	29500382	Feeling miserable	17:46115557:rs17577369:A_G	4e-12	17:45608460:rs413519:A_G	1.58216e-06	ENSG00000225190.11	PLEKHM1	0.97189	3780	100	17:45383008:rs62064595:A_G;17:45383525:rs61572747:A_G;17:45394123:rs4763:G_A;17:45397302:rs62064598:C_G;17:45411426:rs62064641:T_C;17:45421962:rs35519908:T_C;17:45434069:rs34465449:C_A;17:45438561:rs35354512:C_T;17:45477887:rs56192752:A_G;17:45491879:rs113322852:T_A;17:45492543:rs62065449:T_C;17:45496053:rs62065453:C_T;17:45592565:rs1724411:T_C;17:45610951:rs28768976:A_G;17:45637484:rs2942168:G_A…
1	29500382	Feeling miserable	17:46115557:rs17577369:A_G	4e-12	17:46748690:rs9896243:C_G	2.13713e-16	ENSG00000228696.9	ARL17B	0.879596	3780	100	17:45383008:rs62064595:A_G;17:45383525:rs61572747:A_G;17:45394123:rs4763:G_A;17:45397302:rs62064598:C_G;17:45411426:rs62064641:T_C;17:45421962:rs35519908:T_C;17:45434069:rs34465449:C_A;17:45438561:rs35354512:C_T;17:45477887:rs56192752:A_G;17:45491879:rs113322852:T_A;17:45492543:rs62065449:T_C;17:45496053:rs62065453:C_T;17:45592565:rs1724411:T_C;17:45610951:rs28768976:A_G;17:45637484:rs2942168:G_A…
1	29500382	Feeling miserable	17:46115557:rs17577369:A_G	4e-12	17:46748690:rs9896243:C_G	3.13959e-09	ENSG00000120071.14	KANSL1	0.879596	3780	100	17:45383008:rs62064595:A_G;17:45383525:rs61572747:A_G;17:45394123:rs4763:G_A;17:45397302:rs62064598:C_G;17:45411426:rs62064641:T_C;17:45421962:rs35519908:T_C;17:45434069:rs34465449:C_A;17:45438561:rs35354512:C_T;17:45477887:rs56192752:A_G;17:45491879:rs113322852:T_A;17:45492543:rs62065449:T_C;17:45496053:rs62065453:C_T;17:45592565:rs1724411:T_C;17:45610951:rs28768976:A_G;17:45637484:rs2942168:G_A…
1	29500382	Feeling miserable	17:46115557:rs17577369:A_G	4e-12	17:45926233:rs56249311:C_T	9.71527e-22	ENSG00000238083.7	LRRC37A2	0.986342	3780	100	17:45383008:rs62064595:A_G;17:45383525:rs61572747:A_G;17:45394123:rs4763:G_A;17:45397302:rs62064598:C_G;17:45411426:rs62064641:T_C;17:45421962:rs35519908:T_C;17:45434069:rs34465449:C_A;17:45438561:rs35354512:C_T;17:45477887:rs56192752:A_G;17:45491879:rs113322852:T_A;17:45492543:rs62065449:T_C;17:45496053:rs62065453:C_T;17:45592565:rs1724411:T_C;17:45610951:rs28768976:A_G;17:45637484:rs2942168:G_A…
1	ebi-a-GCST005327	Neuroticism	17:45824162:rs62057143:T_C	1.81001e-10	17:45717872:rs76007856:G_A	1.31592e-17	ENSG00000185829.17	ARL17A	1	3780	100	17:45383008:rs62064595:A_G;17:45383525:rs61572747:A_G;17:45394123:rs4763:G_A;17:45397302:rs62064598:C_G;17:45411426:rs62064641:T_C;17:45421962:rs35519908:T_C;17:45434069:rs34465449:C_A;17:45438561:rs35354512:C_T;17:45477887:rs56192752:A_G;17:45491879:rs113322852:T_A;17:45492543:rs62065449:T_C;17:45496053:rs62065453:C_T;17:45592565:rs1724411:T_C;17:45610951:rs28768976:A_G;17:45637484:rs2942168:G_A…
1	ieu-a-1007	Neuroticism	17:45824162:rs62057143:T_C	1.76202e-10	17:45717872:rs76007856:G_A	1.31592e-17	ENSG00000185829.17	ARL17A	1	3780	100	17:45383008:rs62064595:A_G;17:45383525:rs61572747:A_G;17:45394123:rs4763:G_A;17:45397302:rs62064598:C_G;17:45411426:rs62064641:T_C;17:45421962:rs35519908:T_C;17:45434069:rs34465449:C_A;17:45438561:rs35354512:C_T;17:45477887:rs56192752:A_G;17:45491879:rs113322852:T_A;17:45492543:rs62065449:T_C;17:45496053:rs62065453:C_T;17:45592565:rs1724411:T_C;17:45610951:rs28768976:A_G;17:45637484:rs2942168:G_A…
1	ebi-a-GCST005327	Neuroticism	17:45824162:rs62057143:T_C	1.81001e-10	17:45608460:rs413519:A_G	1.58216e-06	ENSG00000225190.11	PLEKHM1	0.98603	3780	100	17:45383008:rs62064595:A_G;17:45383525:rs61572747:A_G;17:45394123:rs4763:G_A;17:45397302:rs62064598:C_G;17:45411426:rs62064641:T_C;17:45421962:rs35519908:T_C;17:45434069:rs34465449:C_A;17:45438561:rs35354512:C_T;17:45477887:rs56192752:A_G;17:45491879:rs113322852:T_A;17:45492543:rs62065449:T_C;17:45496053:rs62065453:C_T;17:45592565:rs1724411:T_C;17:45610951:rs28768976:A_G;17:45637484:rs2942168:G_A…
1	ieu-a-1007	Neuroticism	17:45824162:rs62057143:T_C	1.76202e-10	17:45608460:rs413519:A_G	1.58216e-06	ENSG00000225190.11	PLEKHM1	0.98603	3780	100	17:45383008:rs62064595:A_G;17:45383525:rs61572747:A_G;17:45394123:rs4763:G_A;17:45397302:rs62064598:C_G;17:45411426:rs62064641:T_C;17:45421962:rs35519908:T_C;17:45434069:rs34465449:C_A;17:45438561:rs35354512:C_T;17:45477887:rs56192752:A_G;17:45491879:rs113322852:T_A;17:45492543:rs62065449:T_C;17:45496053:rs62065453:C_T;17:45592565:rs1724411:T_C;17:45610951:rs28768976:A_G;17:45637484:rs2942168:G_A…
1	ebi-a-GCST005327	Neuroticism	17:45824162:rs62057143:T_C	1.81001e-10	17:46748690:rs9896243:C_G	2.13713e-16	ENSG00000228696.9	ARL17B	0.894309	3780	100	17:45383008:rs62064595:A_G;17:45383525:rs61572747:A_G;17:45394123:rs4763:G_A;17:45397302:rs62064598:C_G;17:45411426:rs62064641:T_C;17:45421962:rs35519908:T_C;17:45434069:rs34465449:C_A;17:45438561:rs35354512:C_T;17:45477887:rs56192752:A_G;17:45491879:rs113322852:T_A;17:45492543:rs62065449:T_C;17:45496053:rs62065453:C_T;17:45592565:rs1724411:T_C;17:45610951:rs28768976:A_G;17:45637484:rs2942168:G_A…
1	ebi-a-GCST005327	Neuroticism	17:45824162:rs62057143:T_C	1.81001e-10	17:46748690:rs9896243:C_G	3.13959e-09	ENSG00000120071.14	KANSL1	0.894309	3780	100	17:45383008:rs62064595:A_G;17:45383525:rs61572747:A_G;17:45394123:rs4763:G_A;17:45397302:rs62064598:C_G;17:45411426:rs62064641:T_C;17:45421962:rs35519908:T_C;17:45434069:rs34465449:C_A;17:45438561:rs35354512:C_T;17:45477887:rs56192752:A_G;17:45491879:rs113322852:T_A;17:45492543:rs62065449:T_C;17:45496053:rs62065453:C_T;17:45592565:rs1724411:T_C;17:45610951:rs28768976:A_G;17:45637484:rs2942168:G_A…
1	ieu-a-1007	Neuroticism	17:45824162:rs62057143:T_C	1.76202e-10	17:46748690:rs9896243:C_G	2.13713e-16	ENSG00000228696.9	ARL17B	0.894309	3780	100	17:45383008:rs62064595:A_G;17:45383525:rs61572747:A_G;17:45394123:rs4763:G_A;17:45397302:rs62064598:C_G;17:45411426:rs62064641:T_C;17:45421962:rs35519908:T_C;17:45434069:rs34465449:C_A;17:45438561:rs35354512:C_T;17:45477887:rs56192752:A_G;17:45491879:rs113322852:T_A;17:45492543:rs62065449:T_C;17:45496053:rs62065453:C_T;17:45592565:rs1724411:T_C;17:45610951:rs28768976:A_G;17:45637484:rs2942168:G_A…
1	ieu-a-1007	Neuroticism	17:45824162:rs62057143:T_C	1.76202e-10	17:46748690:rs9896243:C_G	3.13959e-09	ENSG00000120071.14	KANSL1	0.894309	3780	100	17:45383008:rs62064595:A_G;17:45383525:rs61572747:A_G;17:45394123:rs4763:G_A;17:45397302:rs62064598:C_G;17:45411426:rs62064641:T_C;17:45421962:rs35519908:T_C;17:45434069:rs34465449:C_A;17:45438561:rs35354512:C_T;17:45477887:rs56192752:A_G;17:45491879:rs113322852:T_A;17:45492543:rs62065449:T_C;17:45496053:rs62065453:C_T;17:45592565:rs1724411:T_C;17:45610951:rs28768976:A_G;17:45637484:rs2942168:G_A…
1	ebi-a-GCST005327	Neuroticism	17:45824162:rs62057143:T_C	1.81001e-10	17:45926233:rs56249311:C_T	9.71527e-22	ENSG00000238083.7	LRRC37A2	1	3780	100	17:45383008:rs62064595:A_G;17:45383525:rs61572747:A_G;17:45394123:rs4763:G_A;17:45397302:rs62064598:C_G;17:45411426:rs62064641:T_C;17:45421962:rs35519908:T_C;17:45434069:rs34465449:C_A;17:45438561:rs35354512:C_T;17:45477887:rs56192752:A_G;17:45491879:rs113322852:T_A;17:45492543:rs62065449:T_C;17:45496053:rs62065453:C_T;17:45592565:rs1724411:T_C;17:45610951:rs28768976:A_G;17:45637484:rs2942168:G_A…
1	ieu-a-1007	Neuroticism	17:45824162:rs62057143:T_C	1.76202e-10	17:45926233:rs56249311:C_T	9.71527e-22	ENSG00000238083.7	LRRC37A2	1	3780	100	17:45383008:rs62064595:A_G;17:45383525:rs61572747:A_G;17:45394123:rs4763:G_A;17:45397302:rs62064598:C_G;17:45411426:rs62064641:T_C;17:45421962:rs35519908:T_C;17:45434069:rs34465449:C_A;17:45438561:rs35354512:C_T;17:45477887:rs56192752:A_G;17:45491879:rs113322852:T_A;17:45492543:rs62065449:T_C;17:45496053:rs62065453:C_T;17:45592565:rs1724411:T_C;17:45610951:rs28768976:A_G;17:45637484:rs2942168:G_A…
1	31666681	White matter microstructure (mean diusivities)	17:46188473:rs2532240:T_C	1e-08	17:46212466:rs2696466:G_A	5.49849e-17	ENSG00000176681.14	LRRC37A	1	3780	100	17:45383008:rs62064595:A_G;17:45383525:rs61572747:A_G;17:45394123:rs4763:G_A;17:45397302:rs62064598:C_G;17:45411426:rs62064641:T_C;17:45421962:rs35519908:T_C;17:45434069:rs34465449:C_A;17:45438561:rs35354512:C_T;17:45477887:rs56192752:A_G;17:45491879:rs113322852:T_A;17:45492543:rs62065449:T_C;17:45496053:rs62065453:C_T;17:45592565:rs1724411:T_C;17:45610951:rs28768976:A_G;17:45637484:rs2942168:G_A…
1	ubm-a-561	IDP dMRI TBSS OD Posterior thalamic radiation L	17:45663199:rs1724409:T_G	3.0903e-08	17:45717872:rs76007856:G_A	1.31592e-17	ENSG00000185829.17	ARL17A	0.886629	3780	100	17:45383008:rs62064595:A_G;17:45383525:rs61572747:A_G;17:45394123:rs4763:G_A;17:45397302:rs62064598:C_G;17:45411426:rs62064641:T_C;17:45421962:rs35519908:T_C;17:45434069:rs34465449:C_A;17:45438561:rs35354512:C_T;17:45477887:rs56192752:A_G;17:45491879:rs113322852:T_A;17:45492543:rs62065449:T_C;17:45496053:rs62065453:C_T;17:45592565:rs1724411:T_C;17:45610951:rs28768976:A_G;17:45637484:rs2942168:G_A…
1	ubm-a-380	IDP dMRI TBSS L1 Superior longitudinal fasciculus R	17:45663199:rs1724409:T_G	4.36516e-10	17:45717872:rs76007856:G_A	1.31592e-17	ENSG00000185829.17	ARL17A	0.886629	3780	100	17:45383008:rs62064595:A_G;17:45383525:rs61572747:A_G;17:45394123:rs4763:G_A;17:45397302:rs62064598:C_G;17:45411426:rs62064641:T_C;17:45421962:rs35519908:T_C;17:45434069:rs34465449:C_A;17:45438561:rs35354512:C_T;17:45477887:rs56192752:A_G;17:45491879:rs113322852:T_A;17:45492543:rs62065449:T_C;17:45496053:rs62065453:C_T;17:45592565:rs1724411:T_C;17:45610951:rs28768976:A_G;17:45637484:rs2942168:G_A…
1	ubm-a-561	IDP dMRI TBSS OD Posterior thalamic radiation L	17:45663199:rs1724409:T_G	3.0903e-08	17:45608460:rs413519:A_G	1.58216e-06	ENSG00000225190.11	PLEKHM1	0.872746	3780	100	17:45383008:rs62064595:A_G;17:45383525:rs61572747:A_G;17:45394123:rs4763:G_A;17:45397302:rs62064598:C_G;17:45411426:rs62064641:T_C;17:45421962:rs35519908:T_C;17:45434069:rs34465449:C_A;17:45438561:rs35354512:C_T;17:45477887:rs56192752:A_G;17:45491879:rs113322852:T_A;17:45492543:rs62065449:T_C;17:45496053:rs62065453:C_T;17:45592565:rs1724411:T_C;17:45610951:rs28768976:A_G;17:45637484:rs2942168:G_A…
1	ubm-a-380	IDP dMRI TBSS L1 Superior longitudinal fasciculus R	17:45663199:rs1724409:T_G	4.36516e-10	17:45608460:rs413519:A_G	1.58216e-06	ENSG00000225190.11	PLEKHM1	0.872746	3780	100	17:45383008:rs62064595:A_G;17:45383525:rs61572747:A_G;17:45394123:rs4763:G_A;17:45397302:rs62064598:C_G;17:45411426:rs62064641:T_C;17:45421962:rs35519908:T_C;17:45434069:rs34465449:C_A;17:45438561:rs35354512:C_T;17:45477887:rs56192752:A_G;17:45491879:rs113322852:T_A;17:45492543:rs62065449:T_C;17:45496053:rs62065453:C_T;17:45592565:rs1724411:T_C;17:45610951:rs28768976:A_G;17:45637484:rs2942168:G_A…
1	ubm-a-561	IDP dMRI TBSS OD Posterior thalamic radiation L	17:45663199:rs1724409:T_G	3.0903e-08	17:45926233:rs56249311:C_T	9.71527e-22	ENSG00000238083.7	LRRC37A2	0.887363	3780	100	17:45383008:rs62064595:A_G;17:45383525:rs61572747:A_G;17:45394123:rs4763:G_A;17:45397302:rs62064598:C_G;17:45411426:rs62064641:T_C;17:45421962:rs35519908:T_C;17:45434069:rs34465449:C_A;17:45438561:rs35354512:C_T;17:45477887:rs56192752:A_G;17:45491879:rs113322852:T_A;17:45492543:rs62065449:T_C;17:45496053:rs62065453:C_T;17:45592565:rs1724411:T_C;17:45610951:rs28768976:A_G;17:45637484:rs2942168:G_A…
1	ubm-a-380	IDP dMRI TBSS L1 Superior longitudinal fasciculus R	17:45663199:rs1724409:T_G	4.36516e-10	17:45926233:rs56249311:C_T	9.71527e-22	ENSG00000238083.7	LRRC37A2	0.887363	3780	100	17:45383008:rs62064595:A_G;17:45383525:rs61572747:A_G;17:45394123:rs4763:G_A;17:45397302:rs62064598:C_G;17:45411426:rs62064641:T_C;17:45421962:rs35519908:T_C;17:45434069:rs34465449:C_A;17:45438561:rs35354512:C_T;17:45477887:rs56192752:A_G;17:45491879:rs113322852:T_A;17:45492543:rs62065449:T_C;17:45496053:rs62065453:C_T;17:45592565:rs1724411:T_C;17:45610951:rs28768976:A_G;17:45637484:rs2942168:G_A…
1	29186694	Cognitive ability (MTAG)	17:45913906:rs17563986:A_G	5e-12	17:45717872:rs76007856:G_A	1.31592e-17	ENSG00000185829.17	ARL17A	1	3780	100	17:45383008:rs62064595:A_G;17:45383525:rs61572747:A_G;17:45394123:rs4763:G_A;17:45397302:rs62064598:C_G;17:45411426:rs62064641:T_C;17:45421962:rs35519908:T_C;17:45434069:rs34465449:C_A;17:45438561:rs35354512:C_T;17:45477887:rs56192752:A_G;17:45491879:rs113322852:T_A;17:45492543:rs62065449:T_C;17:45496053:rs62065453:C_T;17:45592565:rs1724411:T_C;17:45610951:rs28768976:A_G;17:45637484:rs2942168:G_A…
1	29186694	Cognitive ability (MTAG)	17:45913906:rs17563986:A_G	5e-12	17:45608460:rs413519:A_G	1.58216e-06	ENSG00000225190.11	PLEKHM1	0.98603	3780	100	17:45383008:rs62064595:A_G;17:45383525:rs61572747:A_G;17:45394123:rs4763:G_A;17:45397302:rs62064598:C_G;17:45411426:rs62064641:T_C;17:45421962:rs35519908:T_C;17:45434069:rs34465449:C_A;17:45438561:rs35354512:C_T;17:45477887:rs56192752:A_G;17:45491879:rs113322852:T_A;17:45492543:rs62065449:T_C;17:45496053:rs62065453:C_T;17:45592565:rs1724411:T_C;17:45610951:rs28768976:A_G;17:45637484:rs2942168:G_A…
1	29186694	Cognitive ability (MTAG)	17:45913906:rs17563986:A_G	5e-12	17:46748690:rs9896243:C_G	2.13713e-16	ENSG00000228696.9	ARL17B	0.894309	3780	100	17:45383008:rs62064595:A_G;17:45383525:rs61572747:A_G;17:45394123:rs4763:G_A;17:45397302:rs62064598:C_G;17:45411426:rs62064641:T_C;17:45421962:rs35519908:T_C;17:45434069:rs34465449:C_A;17:45438561:rs35354512:C_T;17:45477887:rs56192752:A_G;17:45491879:rs113322852:T_A;17:45492543:rs62065449:T_C;17:45496053:rs62065453:C_T;17:45592565:rs1724411:T_C;17:45610951:rs28768976:A_G;17:45637484:rs2942168:G_A…
1	29186694	Cognitive ability (MTAG)	17:45913906:rs17563986:A_G	5e-12	17:46748690:rs9896243:C_G	3.13959e-09	ENSG00000120071.14	KANSL1	0.894309	3780	100	17:45383008:rs62064595:A_G;17:45383525:rs61572747:A_G;17:45394123:rs4763:G_A;17:45397302:rs62064598:C_G;17:45411426:rs62064641:T_C;17:45421962:rs35519908:T_C;17:45434069:rs34465449:C_A;17:45438561:rs35354512:C_T;17:45477887:rs56192752:A_G;17:45491879:rs113322852:T_A;17:45492543:rs62065449:T_C;17:45496053:rs62065453:C_T;17:45592565:rs1724411:T_C;17:45610951:rs28768976:A_G;17:45637484:rs2942168:G_A…
1	29186694	Cognitive ability (MTAG)	17:45913906:rs17563986:A_G	5e-12	17:45926233:rs56249311:C_T	9.71527e-22	ENSG00000238083.7	LRRC37A2	1	3780	100	17:45383008:rs62064595:A_G;17:45383525:rs61572747:A_G;17:45394123:rs4763:G_A;17:45397302:rs62064598:C_G;17:45411426:rs62064641:T_C;17:45421962:rs35519908:T_C;17:45434069:rs34465449:C_A;17:45438561:rs35354512:C_T;17:45477887:rs56192752:A_G;17:45491879:rs113322852:T_A;17:45492543:rs62065449:T_C;17:45496053:rs62065453:C_T;17:45592565:rs1724411:T_C;17:45610951:rs28768976:A_G;17:45637484:rs2942168:G_A…
1	30038396	Educational attainment (years of education)	17:45825175:rs4327090:A_G	1e-10	17:45717872:rs76007856:G_A	1.31592e-17	ENSG00000185829.17	ARL17A	0.840426	3780	100	17:45383008:rs62064595:A_G;17:45383525:rs61572747:A_G;17:45394123:rs4763:G_A;17:45397302:rs62064598:C_G;17:45411426:rs62064641:T_C;17:45421962:rs35519908:T_C;17:45434069:rs34465449:C_A;17:45438561:rs35354512:C_T;17:45477887:rs56192752:A_G;17:45491879:rs113322852:T_A;17:45492543:rs62065449:T_C;17:45496053:rs62065453:C_T;17:45592565:rs1724411:T_C;17:45610951:rs28768976:A_G;17:45637484:rs2942168:G_A…
1	33414549	Cognitive aspects of educational attainment	17:45825175:rs4327090:A_G	9e-12	17:45717872:rs76007856:G_A	1.31592e-17	ENSG00000185829.17	ARL17A	0.840426	3780	100	17:45383008:rs62064595:A_G;17:45383525:rs61572747:A_G;17:45394123:rs4763:G_A;17:45397302:rs62064598:C_G;17:45411426:rs62064641:T_C;17:45421962:rs35519908:T_C;17:45434069:rs34465449:C_A;17:45438561:rs35354512:C_T;17:45477887:rs56192752:A_G;17:45491879:rs113322852:T_A;17:45492543:rs62065449:T_C;17:45496053:rs62065453:C_T;17:45592565:rs1724411:T_C;17:45610951:rs28768976:A_G;17:45637484:rs2942168:G_A…
1	30038396	Educational attainment (years of education)	17:45825175:rs4327090:A_G	1e-10	17:45608460:rs413519:A_G	1.58216e-06	ENSG00000225190.11	PLEKHM1	0.821977	3780	100	17:45383008:rs62064595:A_G;17:45383525:rs61572747:A_G;17:45394123:rs4763:G_A;17:45397302:rs62064598:C_G;17:45411426:rs62064641:T_C;17:45421962:rs35519908:T_C;17:45434069:rs34465449:C_A;17:45438561:rs35354512:C_T;17:45477887:rs56192752:A_G;17:45491879:rs113322852:T_A;17:45492543:rs62065449:T_C;17:45496053:rs62065453:C_T;17:45592565:rs1724411:T_C;17:45610951:rs28768976:A_G;17:45637484:rs2942168:G_A…
1	33414549	Cognitive aspects of educational attainment	17:45825175:rs4327090:A_G	9e-12	17:45608460:rs413519:A_G	1.58216e-06	ENSG00000225190.11	PLEKHM1	0.821977	3780	100	17:45383008:rs62064595:A_G;17:45383525:rs61572747:A_G;17:45394123:rs4763:G_A;17:45397302:rs62064598:C_G;17:45411426:rs62064641:T_C;17:45421962:rs35519908:T_C;17:45434069:rs34465449:C_A;17:45438561:rs35354512:C_T;17:45477887:rs56192752:A_G;17:45491879:rs113322852:T_A;17:45492543:rs62065449:T_C;17:45496053:rs62065453:C_T;17:45592565:rs1724411:T_C;17:45610951:rs28768976:A_G;17:45637484:rs2942168:G_A…
1	30038396	Educational attainment (years of education)	17:45825175:rs4327090:A_G	1e-10	17:45926233:rs56249311:C_T	9.71527e-22	ENSG00000238083.7	LRRC37A2	0.841622	3780	100	17:45383008:rs62064595:A_G;17:45383525:rs61572747:A_G;17:45394123:rs4763:G_A;17:45397302:rs62064598:C_G;17:45411426:rs62064641:T_C;17:45421962:rs35519908:T_C;17:45434069:rs34465449:C_A;17:45438561:rs35354512:C_T;17:45477887:rs56192752:A_G;17:45491879:rs113322852:T_A;17:45492543:rs62065449:T_C;17:45496053:rs62065453:C_T;17:45592565:rs1724411:T_C;17:45610951:rs28768976:A_G;17:45637484:rs2942168:G_A…
1	33414549	Cognitive aspects of educational attainment	17:45825175:rs4327090:A_G	9e-12	17:45926233:rs56249311:C_T	9.71527e-22	ENSG00000238083.7	LRRC37A2	0.841622	3780	100	17:45383008:rs62064595:A_G;17:45383525:rs61572747:A_G;17:45394123:rs4763:G_A;17:45397302:rs62064598:C_G;17:45411426:rs62064641:T_C;17:45421962:rs35519908:T_C;17:45434069:rs34465449:C_A;17:45438561:rs35354512:C_T;17:45477887:rs56192752:A_G;17:45491879:rs113322852:T_A;17:45492543:rs62065449:T_C;17:45496053:rs62065453:C_T;17:45592565:rs1724411:T_C;17:45610951:rs28768976:A_G;17:45637484:rs2942168:G_A…
1	30038396	Educational attainment (years of education)	17:45794616:rs56319902:C_T	6e-33	17:45717872:rs76007856:G_A	1.31592e-17	ENSG00000185829.17	ARL17A	1	3780	100	17:45383008:rs62064595:A_G;17:45383525:rs61572747:A_G;17:45394123:rs4763:G_A;17:45397302:rs62064598:C_G;17:45411426:rs62064641:T_C;17:45421962:rs35519908:T_C;17:45434069:rs34465449:C_A;17:45438561:rs35354512:C_T;17:45477887:rs56192752:A_G;17:45491879:rs113322852:T_A;17:45492543:rs62065449:T_C;17:45496053:rs62065453:C_T;17:45592565:rs1724411:T_C;17:45610951:rs28768976:A_G;17:45637484:rs2942168:G_A…
1	30038396	Educational attainment (years of education)	17:45794616:rs56319902:C_T	6e-33	17:45608460:rs413519:A_G	1.58216e-06	ENSG00000225190.11	PLEKHM1	0.98603	3780	100	17:45383008:rs62064595:A_G;17:45383525:rs61572747:A_G;17:45394123:rs4763:G_A;17:45397302:rs62064598:C_G;17:45411426:rs62064641:T_C;17:45421962:rs35519908:T_C;17:45434069:rs34465449:C_A;17:45438561:rs35354512:C_T;17:45477887:rs56192752:A_G;17:45491879:rs113322852:T_A;17:45492543:rs62065449:T_C;17:45496053:rs62065453:C_T;17:45592565:rs1724411:T_C;17:45610951:rs28768976:A_G;17:45637484:rs2942168:G_A…
1	30038396	Educational attainment (years of education)	17:45794616:rs56319902:C_T	6e-33	17:46748690:rs9896243:C_G	2.13713e-16	ENSG00000228696.9	ARL17B	0.894309	3780	100	17:45383008:rs62064595:A_G;17:45383525:rs61572747:A_G;17:45394123:rs4763:G_A;17:45397302:rs62064598:C_G;17:45411426:rs62064641:T_C;17:45421962:rs35519908:T_C;17:45434069:rs34465449:C_A;17:45438561:rs35354512:C_T;17:45477887:rs56192752:A_G;17:45491879:rs113322852:T_A;17:45492543:rs62065449:T_C;17:45496053:rs62065453:C_T;17:45592565:rs1724411:T_C;17:45610951:rs28768976:A_G;17:45637484:rs2942168:G_A…
1	30038396	Educational attainment (years of education)	17:45794616:rs56319902:C_T	6e-33	17:46748690:rs9896243:C_G	3.13959e-09	ENSG00000120071.14	KANSL1	0.894309	3780	100	17:45383008:rs62064595:A_G;17:45383525:rs61572747:A_G;17:45394123:rs4763:G_A;17:45397302:rs62064598:C_G;17:45411426:rs62064641:T_C;17:45421962:rs35519908:T_C;17:45434069:rs34465449:C_A;17:45438561:rs35354512:C_T;17:45477887:rs56192752:A_G;17:45491879:rs113322852:T_A;17:45492543:rs62065449:T_C;17:45496053:rs62065453:C_T;17:45592565:rs1724411:T_C;17:45610951:rs28768976:A_G;17:45637484:rs2942168:G_A…
1	30038396	Educational attainment (years of education)	17:45794616:rs56319902:C_T	6e-33	17:45926233:rs56249311:C_T	9.71527e-22	ENSG00000238083.7	LRRC37A2	1	3780	100	17:45383008:rs62064595:A_G;17:45383525:rs61572747:A_G;17:45394123:rs4763:G_A;17:45397302:rs62064598:C_G;17:45411426:rs62064641:T_C;17:45421962:rs35519908:T_C;17:45434069:rs34465449:C_A;17:45438561:rs35354512:C_T;17:45477887:rs56192752:A_G;17:45491879:rs113322852:T_A;17:45492543:rs62065449:T_C;17:45496053:rs62065453:C_T;17:45592565:rs1724411:T_C;17:45610951:rs28768976:A_G;17:45637484:rs2942168:G_A…
1	ukb-b-9981	Sensitivity / hurt feelings	17:45767193:rs56194509:T_G	1.80011e-32	17:45717872:rs76007856:G_A	1.31592e-17	ENSG00000185829.17	ARL17A	1	3780	100	17:45383008:rs62064595:A_G;17:45383525:rs61572747:A_G;17:45394123:rs4763:G_A;17:45397302:rs62064598:C_G;17:45411426:rs62064641:T_C;17:45421962:rs35519908:T_C;17:45434069:rs34465449:C_A;17:45438561:rs35354512:C_T;17:45477887:rs56192752:A_G;17:45491879:rs113322852:T_A;17:45492543:rs62065449:T_C;17:45496053:rs62065453:C_T;17:45592565:rs1724411:T_C;17:45610951:rs28768976:A_G;17:45637484:rs2942168:G_A…
1	ukb-a-48	Sensitivity / hurt feelings	17:45767193:rs56194509:T_G	4.62381e-23	17:45717872:rs76007856:G_A	1.31592e-17	ENSG00000185829.17	ARL17A	1	3780	100	17:45383008:rs62064595:A_G;17:45383525:rs61572747:A_G;17:45394123:rs4763:G_A;17:45397302:rs62064598:C_G;17:45411426:rs62064641:T_C;17:45421962:rs35519908:T_C;17:45434069:rs34465449:C_A;17:45438561:rs35354512:C_T;17:45477887:rs56192752:A_G;17:45491879:rs113322852:T_A;17:45492543:rs62065449:T_C;17:45496053:rs62065453:C_T;17:45592565:rs1724411:T_C;17:45610951:rs28768976:A_G;17:45637484:rs2942168:G_A…
1	ukb-b-9981	Sensitivity / hurt feelings	17:45767193:rs56194509:T_G	1.80011e-32	17:45608460:rs413519:A_G	1.58216e-06	ENSG00000225190.11	PLEKHM1	0.98603	3780	100	17:45383008:rs62064595:A_G;17:45383525:rs61572747:A_G;17:45394123:rs4763:G_A;17:45397302:rs62064598:C_G;17:45411426:rs62064641:T_C;17:45421962:rs35519908:T_C;17:45434069:rs34465449:C_A;17:45438561:rs35354512:C_T;17:45477887:rs56192752:A_G;17:45491879:rs113322852:T_A;17:45492543:rs62065449:T_C;17:45496053:rs62065453:C_T;17:45592565:rs1724411:T_C;17:45610951:rs28768976:A_G;17:45637484:rs2942168:G_A…
1	ukb-a-48	Sensitivity / hurt feelings	17:45767193:rs56194509:T_G	4.62381e-23	17:45608460:rs413519:A_G	1.58216e-06	ENSG00000225190.11	PLEKHM1	0.98603	3780	100	17:45383008:rs62064595:A_G;17:45383525:rs61572747:A_G;17:45394123:rs4763:G_A;17:45397302:rs62064598:C_G;17:45411426:rs62064641:T_C;17:45421962:rs35519908:T_C;17:45434069:rs34465449:C_A;17:45438561:rs35354512:C_T;17:45477887:rs56192752:A_G;17:45491879:rs113322852:T_A;17:45492543:rs62065449:T_C;17:45496053:rs62065453:C_T;17:45592565:rs1724411:T_C;17:45610951:rs28768976:A_G;17:45637484:rs2942168:G_A…
1	ukb-b-9981	Sensitivity / hurt feelings	17:45767193:rs56194509:T_G	1.80011e-32	17:46748690:rs9896243:C_G	2.13713e-16	ENSG00000228696.9	ARL17B	0.894309	3780	100	17:45383008:rs62064595:A_G;17:45383525:rs61572747:A_G;17:45394123:rs4763:G_A;17:45397302:rs62064598:C_G;17:45411426:rs62064641:T_C;17:45421962:rs35519908:T_C;17:45434069:rs34465449:C_A;17:45438561:rs35354512:C_T;17:45477887:rs56192752:A_G;17:45491879:rs113322852:T_A;17:45492543:rs62065449:T_C;17:45496053:rs62065453:C_T;17:45592565:rs1724411:T_C;17:45610951:rs28768976:A_G;17:45637484:rs2942168:G_A…
1	ukb-b-9981	Sensitivity / hurt feelings	17:45767193:rs56194509:T_G	1.80011e-32	17:46748690:rs9896243:C_G	3.13959e-09	ENSG00000120071.14	KANSL1	0.894309	3780	100	17:45383008:rs62064595:A_G;17:45383525:rs61572747:A_G;17:45394123:rs4763:G_A;17:45397302:rs62064598:C_G;17:45411426:rs62064641:T_C;17:45421962:rs35519908:T_C;17:45434069:rs34465449:C_A;17:45438561:rs35354512:C_T;17:45477887:rs56192752:A_G;17:45491879:rs113322852:T_A;17:45492543:rs62065449:T_C;17:45496053:rs62065453:C_T;17:45592565:rs1724411:T_C;17:45610951:rs28768976:A_G;17:45637484:rs2942168:G_A…
1	ukb-a-48	Sensitivity / hurt feelings	17:45767193:rs56194509:T_G	4.62381e-23	17:46748690:rs9896243:C_G	2.13713e-16	ENSG00000228696.9	ARL17B	0.894309	3780	100	17:45383008:rs62064595:A_G;17:45383525:rs61572747:A_G;17:45394123:rs4763:G_A;17:45397302:rs62064598:C_G;17:45411426:rs62064641:T_C;17:45421962:rs35519908:T_C;17:45434069:rs34465449:C_A;17:45438561:rs35354512:C_T;17:45477887:rs56192752:A_G;17:45491879:rs113322852:T_A;17:45492543:rs62065449:T_C;17:45496053:rs62065453:C_T;17:45592565:rs1724411:T_C;17:45610951:rs28768976:A_G;17:45637484:rs2942168:G_A…
1	ukb-a-48	Sensitivity / hurt feelings	17:45767193:rs56194509:T_G	4.62381e-23	17:46748690:rs9896243:C_G	3.13959e-09	ENSG00000120071.14	KANSL1	0.894309	3780	100	17:45383008:rs62064595:A_G;17:45383525:rs61572747:A_G;17:45394123:rs4763:G_A;17:45397302:rs62064598:C_G;17:45411426:rs62064641:T_C;17:45421962:rs35519908:T_C;17:45434069:rs34465449:C_A;17:45438561:rs35354512:C_T;17:45477887:rs56192752:A_G;17:45491879:rs113322852:T_A;17:45492543:rs62065449:T_C;17:45496053:rs62065453:C_T;17:45592565:rs1724411:T_C;17:45610951:rs28768976:A_G;17:45637484:rs2942168:G_A…
1	ukb-b-9981	Sensitivity / hurt feelings	17:45767193:rs56194509:T_G	1.80011e-32	17:45926233:rs56249311:C_T	9.71527e-22	ENSG00000238083.7	LRRC37A2	1	3780	100	17:45383008:rs62064595:A_G;17:45383525:rs61572747:A_G;17:45394123:rs4763:G_A;17:45397302:rs62064598:C_G;17:45411426:rs62064641:T_C;17:45421962:rs35519908:T_C;17:45434069:rs34465449:C_A;17:45438561:rs35354512:C_T;17:45477887:rs56192752:A_G;17:45491879:rs113322852:T_A;17:45492543:rs62065449:T_C;17:45496053:rs62065453:C_T;17:45592565:rs1724411:T_C;17:45610951:rs28768976:A_G;17:45637484:rs2942168:G_A…
1	ukb-a-48	Sensitivity / hurt feelings	17:45767193:rs56194509:T_G	4.62381e-23	17:45926233:rs56249311:C_T	9.71527e-22	ENSG00000238083.7	LRRC37A2	1	3780	100	17:45383008:rs62064595:A_G;17:45383525:rs61572747:A_G;17:45394123:rs4763:G_A;17:45397302:rs62064598:C_G;17:45411426:rs62064641:T_C;17:45421962:rs35519908:T_C;17:45434069:rs34465449:C_A;17:45438561:rs35354512:C_T;17:45477887:rs56192752:A_G;17:45491879:rs113322852:T_A;17:45492543:rs62065449:T_C;17:45496053:rs62065453:C_T;17:45592565:rs1724411:T_C;17:45610951:rs28768976:A_G;17:45637484:rs2942168:G_A…
1	30038396	Educational attainment (years of education)	17:45818666:rs62057107:C_T	4e-28	17:45717872:rs76007856:G_A	1.31592e-17	ENSG00000185829.17	ARL17A	1	3780	100	17:45383008:rs62064595:A_G;17:45383525:rs61572747:A_G;17:45394123:rs4763:G_A;17:45397302:rs62064598:C_G;17:45411426:rs62064641:T_C;17:45421962:rs35519908:T_C;17:45434069:rs34465449:C_A;17:45438561:rs35354512:C_T;17:45477887:rs56192752:A_G;17:45491879:rs113322852:T_A;17:45492543:rs62065449:T_C;17:45496053:rs62065453:C_T;17:45592565:rs1724411:T_C;17:45610951:rs28768976:A_G;17:45637484:rs2942168:G_A…
1	30038396	Educational attainment (years of education)	17:45818666:rs62057107:C_T	4e-28	17:45608460:rs413519:A_G	1.58216e-06	ENSG00000225190.11	PLEKHM1	0.98603	3780	100	17:45383008:rs62064595:A_G;17:45383525:rs61572747:A_G;17:45394123:rs4763:G_A;17:45397302:rs62064598:C_G;17:45411426:rs62064641:T_C;17:45421962:rs35519908:T_C;17:45434069:rs34465449:C_A;17:45438561:rs35354512:C_T;17:45477887:rs56192752:A_G;17:45491879:rs113322852:T_A;17:45492543:rs62065449:T_C;17:45496053:rs62065453:C_T;17:45592565:rs1724411:T_C;17:45610951:rs28768976:A_G;17:45637484:rs2942168:G_A…
1	30038396	Educational attainment (years of education)	17:45818666:rs62057107:C_T	4e-28	17:46748690:rs9896243:C_G	2.13713e-16	ENSG00000228696.9	ARL17B	0.894309	3780	100	17:45383008:rs62064595:A_G;17:45383525:rs61572747:A_G;17:45394123:rs4763:G_A;17:45397302:rs62064598:C_G;17:45411426:rs62064641:T_C;17:45421962:rs35519908:T_C;17:45434069:rs34465449:C_A;17:45438561:rs35354512:C_T;17:45477887:rs56192752:A_G;17:45491879:rs113322852:T_A;17:45492543:rs62065449:T_C;17:45496053:rs62065453:C_T;17:45592565:rs1724411:T_C;17:45610951:rs28768976:A_G;17:45637484:rs2942168:G_A…
1	30038396	Educational attainment (years of education)	17:45818666:rs62057107:C_T	4e-28	17:46748690:rs9896243:C_G	3.13959e-09	ENSG00000120071.14	KANSL1	0.894309	3780	100	17:45383008:rs62064595:A_G;17:45383525:rs61572747:A_G;17:45394123:rs4763:G_A;17:45397302:rs62064598:C_G;17:45411426:rs62064641:T_C;17:45421962:rs35519908:T_C;17:45434069:rs34465449:C_A;17:45438561:rs35354512:C_T;17:45477887:rs56192752:A_G;17:45491879:rs113322852:T_A;17:45492543:rs62065449:T_C;17:45496053:rs62065453:C_T;17:45592565:rs1724411:T_C;17:45610951:rs28768976:A_G;17:45637484:rs2942168:G_A…
1	30038396	Educational attainment (years of education)	17:45818666:rs62057107:C_T	4e-28	17:45926233:rs56249311:C_T	9.71527e-22	ENSG00000238083.7	LRRC37A2	1	3780	100	17:45383008:rs62064595:A_G;17:45383525:rs61572747:A_G;17:45394123:rs4763:G_A;17:45397302:rs62064598:C_G;17:45411426:rs62064641:T_C;17:45421962:rs35519908:T_C;17:45434069:rs34465449:C_A;17:45438561:rs35354512:C_T;17:45477887:rs56192752:A_G;17:45491879:rs113322852:T_A;17:45492543:rs62065449:T_C;17:45496053:rs62065453:C_T;17:45592565:rs1724411:T_C;17:45610951:rs28768976:A_G;17:45637484:rs2942168:G_A…
1	ukb-b-14180	Mood swings	17:45592565:rs1724411:T_C	4.19952e-21	17:45717872:rs76007856:G_A	1.31592e-17	ENSG00000185829.17	ARL17A	0.944997	3780	100	17:45383008:rs62064595:A_G;17:45383525:rs61572747:A_G;17:45394123:rs4763:G_A;17:45397302:rs62064598:C_G;17:45411426:rs62064641:T_C;17:45421962:rs35519908:T_C;17:45434069:rs34465449:C_A;17:45438561:rs35354512:C_T;17:45477887:rs56192752:A_G;17:45491879:rs113322852:T_A;17:45492543:rs62065449:T_C;17:45496053:rs62065453:C_T;17:45592565:rs1724411:T_C;17:45610951:rs28768976:A_G;17:45637484:rs2942168:G_A…
1	ukb-b-14180	Mood swings	17:45592565:rs1724411:T_C	4.19952e-21	17:45608460:rs413519:A_G	1.58216e-06	ENSG00000225190.11	PLEKHM1	0.957852	3780	100	17:45383008:rs62064595:A_G;17:45383525:rs61572747:A_G;17:45394123:rs4763:G_A;17:45397302:rs62064598:C_G;17:45411426:rs62064641:T_C;17:45421962:rs35519908:T_C;17:45434069:rs34465449:C_A;17:45438561:rs35354512:C_T;17:45477887:rs56192752:A_G;17:45491879:rs113322852:T_A;17:45492543:rs62065449:T_C;17:45496053:rs62065453:C_T;17:45592565:rs1724411:T_C;17:45610951:rs28768976:A_G;17:45637484:rs2942168:G_A…
1	ukb-b-14180	Mood swings	17:45592565:rs1724411:T_C	4.19952e-21	17:45926233:rs56249311:C_T	9.71527e-22	ENSG00000238083.7	LRRC37A2	0.945399	3780	100	17:45383008:rs62064595:A_G;17:45383525:rs61572747:A_G;17:45394123:rs4763:G_A;17:45397302:rs62064598:C_G;17:45411426:rs62064641:T_C;17:45421962:rs35519908:T_C;17:45434069:rs34465449:C_A;17:45438561:rs35354512:C_T;17:45477887:rs56192752:A_G;17:45491879:rs113322852:T_A;17:45492543:rs62065449:T_C;17:45496053:rs62065453:C_T;17:45592565:rs1724411:T_C;17:45610951:rs28768976:A_G;17:45637484:rs2942168:G_A…
1	29255261	Neuroticism	17:45496053:rs62065453:C_T	2e-24	17:45717872:rs76007856:G_A	1.31592e-17	ENSG00000185829.17	ARL17A	0.972529	3780	100	17:45383008:rs62064595:A_G;17:45383525:rs61572747:A_G;17:45394123:rs4763:G_A;17:45397302:rs62064598:C_G;17:45411426:rs62064641:T_C;17:45421962:rs35519908:T_C;17:45434069:rs34465449:C_A;17:45438561:rs35354512:C_T;17:45477887:rs56192752:A_G;17:45491879:rs113322852:T_A;17:45492543:rs62065449:T_C;17:45496053:rs62065453:C_T;17:45592565:rs1724411:T_C;17:45610951:rs28768976:A_G;17:45637484:rs2942168:G_A…
1	29500382	Feeling miserable	17:45496053:rs62065453:C_T	3e-12	17:45717872:rs76007856:G_A	1.31592e-17	ENSG00000185829.17	ARL17A	0.972529	3780	100	17:45383008:rs62064595:A_G;17:45383525:rs61572747:A_G;17:45394123:rs4763:G_A;17:45397302:rs62064598:C_G;17:45411426:rs62064641:T_C;17:45421962:rs35519908:T_C;17:45434069:rs34465449:C_A;17:45438561:rs35354512:C_T;17:45477887:rs56192752:A_G;17:45491879:rs113322852:T_A;17:45492543:rs62065449:T_C;17:45496053:rs62065453:C_T;17:45592565:rs1724411:T_C;17:45610951:rs28768976:A_G;17:45637484:rs2942168:G_A…
1	29255261	Neuroticism	17:45496053:rs62065453:C_T	2e-24	17:45608460:rs413519:A_G	1.58216e-06	ENSG00000225190.11	PLEKHM1	0.957781	3780	100	17:45383008:rs62064595:A_G;17:45383525:rs61572747:A_G;17:45394123:rs4763:G_A;17:45397302:rs62064598:C_G;17:45411426:rs62064641:T_C;17:45421962:rs35519908:T_C;17:45434069:rs34465449:C_A;17:45438561:rs35354512:C_T;17:45477887:rs56192752:A_G;17:45491879:rs113322852:T_A;17:45492543:rs62065449:T_C;17:45496053:rs62065453:C_T;17:45592565:rs1724411:T_C;17:45610951:rs28768976:A_G;17:45637484:rs2942168:G_A…
1	29500382	Feeling miserable	17:45496053:rs62065453:C_T	3e-12	17:45608460:rs413519:A_G	1.58216e-06	ENSG00000225190.11	PLEKHM1	0.957781	3780	100	17:45383008:rs62064595:A_G;17:45383525:rs61572747:A_G;17:45394123:rs4763:G_A;17:45397302:rs62064598:C_G;17:45411426:rs62064641:T_C;17:45421962:rs35519908:T_C;17:45434069:rs34465449:C_A;17:45438561:rs35354512:C_T;17:45477887:rs56192752:A_G;17:45491879:rs113322852:T_A;17:45492543:rs62065449:T_C;17:45496053:rs62065453:C_T;17:45592565:rs1724411:T_C;17:45610951:rs28768976:A_G;17:45637484:rs2942168:G_A…
1	29255261	Neuroticism	17:45496053:rs62065453:C_T	2e-24	17:45926233:rs56249311:C_T	9.71527e-22	ENSG00000238083.7	LRRC37A2	0.972732	3780	100	17:45383008:rs62064595:A_G;17:45383525:rs61572747:A_G;17:45394123:rs4763:G_A;17:45397302:rs62064598:C_G;17:45411426:rs62064641:T_C;17:45421962:rs35519908:T_C;17:45434069:rs34465449:C_A;17:45438561:rs35354512:C_T;17:45477887:rs56192752:A_G;17:45491879:rs113322852:T_A;17:45492543:rs62065449:T_C;17:45496053:rs62065453:C_T;17:45592565:rs1724411:T_C;17:45610951:rs28768976:A_G;17:45637484:rs2942168:G_A…
1	29500382	Feeling miserable	17:45496053:rs62065453:C_T	3e-12	17:45926233:rs56249311:C_T	9.71527e-22	ENSG00000238083.7	LRRC37A2	0.972732	3780	100	17:45383008:rs62064595:A_G;17:45383525:rs61572747:A_G;17:45394123:rs4763:G_A;17:45397302:rs62064598:C_G;17:45411426:rs62064641:T_C;17:45421962:rs35519908:T_C;17:45434069:rs34465449:C_A;17:45438561:rs35354512:C_T;17:45477887:rs56192752:A_G;17:45491879:rs113322852:T_A;17:45492543:rs62065449:T_C;17:45496053:rs62065453:C_T;17:45592565:rs1724411:T_C;17:45610951:rs28768976:A_G;17:45637484:rs2942168:G_A…
1	ebi-a-GCST006941	Irritable mood	17:45841739:rs2106785:C_T	3.16228e-13	17:45717872:rs76007856:G_A	1.31592e-17	ENSG00000185829.17	ARL17A	1	3780	100	17:45383008:rs62064595:A_G;17:45383525:rs61572747:A_G;17:45394123:rs4763:G_A;17:45397302:rs62064598:C_G;17:45411426:rs62064641:T_C;17:45421962:rs35519908:T_C;17:45434069:rs34465449:C_A;17:45438561:rs35354512:C_T;17:45477887:rs56192752:A_G;17:45491879:rs113322852:T_A;17:45492543:rs62065449:T_C;17:45496053:rs62065453:C_T;17:45592565:rs1724411:T_C;17:45610951:rs28768976:A_G;17:45637484:rs2942168:G_A…
1	29500382	Feeling miserable	17:45841739:rs2106785:C_T	3e-13	17:45717872:rs76007856:G_A	1.31592e-17	ENSG00000185829.17	ARL17A	1	3780	100	17:45383008:rs62064595:A_G;17:45383525:rs61572747:A_G;17:45394123:rs4763:G_A;17:45397302:rs62064598:C_G;17:45411426:rs62064641:T_C;17:45421962:rs35519908:T_C;17:45434069:rs34465449:C_A;17:45438561:rs35354512:C_T;17:45477887:rs56192752:A_G;17:45491879:rs113322852:T_A;17:45492543:rs62065449:T_C;17:45496053:rs62065453:C_T;17:45592565:rs1724411:T_C;17:45610951:rs28768976:A_G;17:45637484:rs2942168:G_A…
1	ebi-a-GCST006941	Irritable mood	17:45841739:rs2106785:C_T	3.16228e-13	17:45608460:rs413519:A_G	1.58216e-06	ENSG00000225190.11	PLEKHM1	0.98603	3780	100	17:45383008:rs62064595:A_G;17:45383525:rs61572747:A_G;17:45394123:rs4763:G_A;17:45397302:rs62064598:C_G;17:45411426:rs62064641:T_C;17:45421962:rs35519908:T_C;17:45434069:rs34465449:C_A;17:45438561:rs35354512:C_T;17:45477887:rs56192752:A_G;17:45491879:rs113322852:T_A;17:45492543:rs62065449:T_C;17:45496053:rs62065453:C_T;17:45592565:rs1724411:T_C;17:45610951:rs28768976:A_G;17:45637484:rs2942168:G_A…
1	29500382	Feeling miserable	17:45841739:rs2106785:C_T	3e-13	17:45608460:rs413519:A_G	1.58216e-06	ENSG00000225190.11	PLEKHM1	0.98603	3780	100	17:45383008:rs62064595:A_G;17:45383525:rs61572747:A_G;17:45394123:rs4763:G_A;17:45397302:rs62064598:C_G;17:45411426:rs62064641:T_C;17:45421962:rs35519908:T_C;17:45434069:rs34465449:C_A;17:45438561:rs35354512:C_T;17:45477887:rs56192752:A_G;17:45491879:rs113322852:T_A;17:45492543:rs62065449:T_C;17:45496053:rs62065453:C_T;17:45592565:rs1724411:T_C;17:45610951:rs28768976:A_G;17:45637484:rs2942168:G_A…
1	ebi-a-GCST006941	Irritable mood	17:45841739:rs2106785:C_T	3.16228e-13	17:46748690:rs9896243:C_G	2.13713e-16	ENSG00000228696.9	ARL17B	0.894309	3780	100	17:45383008:rs62064595:A_G;17:45383525:rs61572747:A_G;17:45394123:rs4763:G_A;17:45397302:rs62064598:C_G;17:45411426:rs62064641:T_C;17:45421962:rs35519908:T_C;17:45434069:rs34465449:C_A;17:45438561:rs35354512:C_T;17:45477887:rs56192752:A_G;17:45491879:rs113322852:T_A;17:45492543:rs62065449:T_C;17:45496053:rs62065453:C_T;17:45592565:rs1724411:T_C;17:45610951:rs28768976:A_G;17:45637484:rs2942168:G_A…
1	ebi-a-GCST006941	Irritable mood	17:45841739:rs2106785:C_T	3.16228e-13	17:46748690:rs9896243:C_G	3.13959e-09	ENSG00000120071.14	KANSL1	0.894309	3780	100	17:45383008:rs62064595:A_G;17:45383525:rs61572747:A_G;17:45394123:rs4763:G_A;17:45397302:rs62064598:C_G;17:45411426:rs62064641:T_C;17:45421962:rs35519908:T_C;17:45434069:rs34465449:C_A;17:45438561:rs35354512:C_T;17:45477887:rs56192752:A_G;17:45491879:rs113322852:T_A;17:45492543:rs62065449:T_C;17:45496053:rs62065453:C_T;17:45592565:rs1724411:T_C;17:45610951:rs28768976:A_G;17:45637484:rs2942168:G_A…
1	29500382	Feeling miserable	17:45841739:rs2106785:C_T	3e-13	17:46748690:rs9896243:C_G	2.13713e-16	ENSG00000228696.9	ARL17B	0.894309	3780	100	17:45383008:rs62064595:A_G;17:45383525:rs61572747:A_G;17:45394123:rs4763:G_A;17:45397302:rs62064598:C_G;17:45411426:rs62064641:T_C;17:45421962:rs35519908:T_C;17:45434069:rs34465449:C_A;17:45438561:rs35354512:C_T;17:45477887:rs56192752:A_G;17:45491879:rs113322852:T_A;17:45492543:rs62065449:T_C;17:45496053:rs62065453:C_T;17:45592565:rs1724411:T_C;17:45610951:rs28768976:A_G;17:45637484:rs2942168:G_A…
1	29500382	Feeling miserable	17:45841739:rs2106785:C_T	3e-13	17:46748690:rs9896243:C_G	3.13959e-09	ENSG00000120071.14	KANSL1	0.894309	3780	100	17:45383008:rs62064595:A_G;17:45383525:rs61572747:A_G;17:45394123:rs4763:G_A;17:45397302:rs62064598:C_G;17:45411426:rs62064641:T_C;17:45421962:rs35519908:T_C;17:45434069:rs34465449:C_A;17:45438561:rs35354512:C_T;17:45477887:rs56192752:A_G;17:45491879:rs113322852:T_A;17:45492543:rs62065449:T_C;17:45496053:rs62065453:C_T;17:45592565:rs1724411:T_C;17:45610951:rs28768976:A_G;17:45637484:rs2942168:G_A…
1	ebi-a-GCST006941	Irritable mood	17:45841739:rs2106785:C_T	3.16228e-13	17:45926233:rs56249311:C_T	9.71527e-22	ENSG00000238083.7	LRRC37A2	1	3780	100	17:45383008:rs62064595:A_G;17:45383525:rs61572747:A_G;17:45394123:rs4763:G_A;17:45397302:rs62064598:C_G;17:45411426:rs62064641:T_C;17:45421962:rs35519908:T_C;17:45434069:rs34465449:C_A;17:45438561:rs35354512:C_T;17:45477887:rs56192752:A_G;17:45491879:rs113322852:T_A;17:45492543:rs62065449:T_C;17:45496053:rs62065453:C_T;17:45592565:rs1724411:T_C;17:45610951:rs28768976:A_G;17:45637484:rs2942168:G_A…
1	29500382	Feeling miserable	17:45841739:rs2106785:C_T	3e-13	17:45926233:rs56249311:C_T	9.71527e-22	ENSG00000238083.7	LRRC37A2	1	3780	100	17:45383008:rs62064595:A_G;17:45383525:rs61572747:A_G;17:45394123:rs4763:G_A;17:45397302:rs62064598:C_G;17:45411426:rs62064641:T_C;17:45421962:rs35519908:T_C;17:45434069:rs34465449:C_A;17:45438561:rs35354512:C_T;17:45477887:rs56192752:A_G;17:45491879:rs113322852:T_A;17:45492543:rs62065449:T_C;17:45496053:rs62065453:C_T;17:45592565:rs1724411:T_C;17:45610951:rs28768976:A_G;17:45637484:rs2942168:G_A…
1	31972866	Sensitivity to environmental stress and adversity	17:45699376:rs80143279:T_C	8e-22	17:45717872:rs76007856:G_A	1.31592e-17	ENSG00000185829.17	ARL17A	1	3780	100	17:45383008:rs62064595:A_G;17:45383525:rs61572747:A_G;17:45394123:rs4763:G_A;17:45397302:rs62064598:C_G;17:45411426:rs62064641:T_C;17:45421962:rs35519908:T_C;17:45434069:rs34465449:C_A;17:45438561:rs35354512:C_T;17:45477887:rs56192752:A_G;17:45491879:rs113322852:T_A;17:45492543:rs62065449:T_C;17:45496053:rs62065453:C_T;17:45592565:rs1724411:T_C;17:45610951:rs28768976:A_G;17:45637484:rs2942168:G_A…
1	31972866	Sensitivity to environmental stress and adversity	17:45699376:rs80143279:T_C	8e-22	17:45608460:rs413519:A_G	1.58216e-06	ENSG00000225190.11	PLEKHM1	0.98603	3780	100	17:45383008:rs62064595:A_G;17:45383525:rs61572747:A_G;17:45394123:rs4763:G_A;17:45397302:rs62064598:C_G;17:45411426:rs62064641:T_C;17:45421962:rs35519908:T_C;17:45434069:rs34465449:C_A;17:45438561:rs35354512:C_T;17:45477887:rs56192752:A_G;17:45491879:rs113322852:T_A;17:45492543:rs62065449:T_C;17:45496053:rs62065453:C_T;17:45592565:rs1724411:T_C;17:45610951:rs28768976:A_G;17:45637484:rs2942168:G_A…
1	31972866	Sensitivity to environmental stress and adversity	17:45699376:rs80143279:T_C	8e-22	17:45926233:rs56249311:C_T	9.71527e-22	ENSG00000238083.7	LRRC37A2	1	3780	100	17:45383008:rs62064595:A_G;17:45383525:rs61572747:A_G;17:45394123:rs4763:G_A;17:45397302:rs62064598:C_G;17:45411426:rs62064641:T_C;17:45421962:rs35519908:T_C;17:45434069:rs34465449:C_A;17:45438561:rs35354512:C_T;17:45477887:rs56192752:A_G;17:45491879:rs113322852:T_A;17:45492543:rs62065449:T_C;17:45496053:rs62065453:C_T;17:45592565:rs1724411:T_C;17:45610951:rs28768976:A_G;17:45637484:rs2942168:G_A…
1	31676860	Brain region volumes	17:45974223:rs118087478:T_G	8e-14	17:45717872:rs76007856:G_A	1.31592e-17	ENSG00000185829.17	ARL17A	1	3780	100	17:45383008:rs62064595:A_G;17:45383525:rs61572747:A_G;17:45394123:rs4763:G_A;17:45397302:rs62064598:C_G;17:45411426:rs62064641:T_C;17:45421962:rs35519908:T_C;17:45434069:rs34465449:C_A;17:45438561:rs35354512:C_T;17:45477887:rs56192752:A_G;17:45491879:rs113322852:T_A;17:45492543:rs62065449:T_C;17:45496053:rs62065453:C_T;17:45592565:rs1724411:T_C;17:45610951:rs28768976:A_G;17:45637484:rs2942168:G_A…
1	31676860	Brain region volumes	17:45974223:rs118087478:T_G	8e-14	17:45608460:rs413519:A_G	1.58216e-06	ENSG00000225190.11	PLEKHM1	0.98603	3780	100	17:45383008:rs62064595:A_G;17:45383525:rs61572747:A_G;17:45394123:rs4763:G_A;17:45397302:rs62064598:C_G;17:45411426:rs62064641:T_C;17:45421962:rs35519908:T_C;17:45434069:rs34465449:C_A;17:45438561:rs35354512:C_T;17:45477887:rs56192752:A_G;17:45491879:rs113322852:T_A;17:45492543:rs62065449:T_C;17:45496053:rs62065453:C_T;17:45592565:rs1724411:T_C;17:45610951:rs28768976:A_G;17:45637484:rs2942168:G_A…
1	31676860	Brain region volumes	17:45974223:rs118087478:T_G	8e-14	17:46748690:rs9896243:C_G	2.13713e-16	ENSG00000228696.9	ARL17B	0.894309	3780	100	17:45383008:rs62064595:A_G;17:45383525:rs61572747:A_G;17:45394123:rs4763:G_A;17:45397302:rs62064598:C_G;17:45411426:rs62064641:T_C;17:45421962:rs35519908:T_C;17:45434069:rs34465449:C_A;17:45438561:rs35354512:C_T;17:45477887:rs56192752:A_G;17:45491879:rs113322852:T_A;17:45492543:rs62065449:T_C;17:45496053:rs62065453:C_T;17:45592565:rs1724411:T_C;17:45610951:rs28768976:A_G;17:45637484:rs2942168:G_A…
1	31676860	Brain region volumes	17:45974223:rs118087478:T_G	8e-14	17:46748690:rs9896243:C_G	3.13959e-09	ENSG00000120071.14	KANSL1	0.894309	3780	100	17:45383008:rs62064595:A_G;17:45383525:rs61572747:A_G;17:45394123:rs4763:G_A;17:45397302:rs62064598:C_G;17:45411426:rs62064641:T_C;17:45421962:rs35519908:T_C;17:45434069:rs34465449:C_A;17:45438561:rs35354512:C_T;17:45477887:rs56192752:A_G;17:45491879:rs113322852:T_A;17:45492543:rs62065449:T_C;17:45496053:rs62065453:C_T;17:45592565:rs1724411:T_C;17:45610951:rs28768976:A_G;17:45637484:rs2942168:G_A…
1	31676860	Brain region volumes	17:45974223:rs118087478:T_G	8e-14	17:45926233:rs56249311:C_T	9.71527e-22	ENSG00000238083.7	LRRC37A2	1	3780	100	17:45383008:rs62064595:A_G;17:45383525:rs61572747:A_G;17:45394123:rs4763:G_A;17:45397302:rs62064598:C_G;17:45411426:rs62064641:T_C;17:45421962:rs35519908:T_C;17:45434069:rs34465449:C_A;17:45438561:rs35354512:C_T;17:45477887:rs56192752:A_G;17:45491879:rs113322852:T_A;17:45492543:rs62065449:T_C;17:45496053:rs62065453:C_T;17:45592565:rs1724411:T_C;17:45610951:rs28768976:A_G;17:45637484:rs2942168:G_A…
1	29500382	Feeling miserable	17:46130566:rs79301522:A_G	1e-30	17:45717872:rs76007856:G_A	1.31592e-17	ENSG00000185829.17	ARL17A	1	3780	100	17:45383008:rs62064595:A_G;17:45383525:rs61572747:A_G;17:45394123:rs4763:G_A;17:45397302:rs62064598:C_G;17:45411426:rs62064641:T_C;17:45421962:rs35519908:T_C;17:45434069:rs34465449:C_A;17:45438561:rs35354512:C_T;17:45477887:rs56192752:A_G;17:45491879:rs113322852:T_A;17:45492543:rs62065449:T_C;17:45496053:rs62065453:C_T;17:45592565:rs1724411:T_C;17:45610951:rs28768976:A_G;17:45637484:rs2942168:G_A…
1	29500382	Feeling miserable	17:46130566:rs79301522:A_G	1e-30	17:45608460:rs413519:A_G	1.58216e-06	ENSG00000225190.11	PLEKHM1	0.98603	3780	100	17:45383008:rs62064595:A_G;17:45383525:rs61572747:A_G;17:45394123:rs4763:G_A;17:45397302:rs62064598:C_G;17:45411426:rs62064641:T_C;17:45421962:rs35519908:T_C;17:45434069:rs34465449:C_A;17:45438561:rs35354512:C_T;17:45477887:rs56192752:A_G;17:45491879:rs113322852:T_A;17:45492543:rs62065449:T_C;17:45496053:rs62065453:C_T;17:45592565:rs1724411:T_C;17:45610951:rs28768976:A_G;17:45637484:rs2942168:G_A…
1	29500382	Feeling miserable	17:46130566:rs79301522:A_G	1e-30	17:46748690:rs9896243:C_G	2.13713e-16	ENSG00000228696.9	ARL17B	0.894309	3780	100	17:45383008:rs62064595:A_G;17:45383525:rs61572747:A_G;17:45394123:rs4763:G_A;17:45397302:rs62064598:C_G;17:45411426:rs62064641:T_C;17:45421962:rs35519908:T_C;17:45434069:rs34465449:C_A;17:45438561:rs35354512:C_T;17:45477887:rs56192752:A_G;17:45491879:rs113322852:T_A;17:45492543:rs62065449:T_C;17:45496053:rs62065453:C_T;17:45592565:rs1724411:T_C;17:45610951:rs28768976:A_G;17:45637484:rs2942168:G_A…
1	29500382	Feeling miserable	17:46130566:rs79301522:A_G	1e-30	17:46748690:rs9896243:C_G	3.13959e-09	ENSG00000120071.14	KANSL1	0.894309	3780	100	17:45383008:rs62064595:A_G;17:45383525:rs61572747:A_G;17:45394123:rs4763:G_A;17:45397302:rs62064598:C_G;17:45411426:rs62064641:T_C;17:45421962:rs35519908:T_C;17:45434069:rs34465449:C_A;17:45438561:rs35354512:C_T;17:45477887:rs56192752:A_G;17:45491879:rs113322852:T_A;17:45492543:rs62065449:T_C;17:45496053:rs62065453:C_T;17:45592565:rs1724411:T_C;17:45610951:rs28768976:A_G;17:45637484:rs2942168:G_A…
1	29500382	Feeling miserable	17:46130566:rs79301522:A_G	1e-30	17:45926233:rs56249311:C_T	9.71527e-22	ENSG00000238083.7	LRRC37A2	1	3780	100	17:45383008:rs62064595:A_G;17:45383525:rs61572747:A_G;17:45394123:rs4763:G_A;17:45397302:rs62064598:C_G;17:45411426:rs62064641:T_C;17:45421962:rs35519908:T_C;17:45434069:rs34465449:C_A;17:45438561:rs35354512:C_T;17:45477887:rs56192752:A_G;17:45491879:rs113322852:T_A;17:45492543:rs62065449:T_C;17:45496053:rs62065453:C_T;17:45592565:rs1724411:T_C;17:45610951:rs28768976:A_G;17:45637484:rs2942168:G_A…
1	29500382	Feeling miserable	17:46240818:rs2696668:A_G	1e-26	17:45717872:rs76007856:G_A	1.31592e-17	ENSG00000185829.17	ARL17A	1	3780	100	17:45383008:rs62064595:A_G;17:45383525:rs61572747:A_G;17:45394123:rs4763:G_A;17:45397302:rs62064598:C_G;17:45411426:rs62064641:T_C;17:45421962:rs35519908:T_C;17:45434069:rs34465449:C_A;17:45438561:rs35354512:C_T;17:45477887:rs56192752:A_G;17:45491879:rs113322852:T_A;17:45492543:rs62065449:T_C;17:45496053:rs62065453:C_T;17:45592565:rs1724411:T_C;17:45610951:rs28768976:A_G;17:45637484:rs2942168:G_A…
1	29500382	Feeling miserable	17:46240818:rs2696668:A_G	1e-26	17:45608460:rs413519:A_G	1.58216e-06	ENSG00000225190.11	PLEKHM1	0.98603	3780	100	17:45383008:rs62064595:A_G;17:45383525:rs61572747:A_G;17:45394123:rs4763:G_A;17:45397302:rs62064598:C_G;17:45411426:rs62064641:T_C;17:45421962:rs35519908:T_C;17:45434069:rs34465449:C_A;17:45438561:rs35354512:C_T;17:45477887:rs56192752:A_G;17:45491879:rs113322852:T_A;17:45492543:rs62065449:T_C;17:45496053:rs62065453:C_T;17:45592565:rs1724411:T_C;17:45610951:rs28768976:A_G;17:45637484:rs2942168:G_A…
1	29500382	Feeling miserable	17:46240818:rs2696668:A_G	1e-26	17:46748690:rs9896243:C_G	2.13713e-16	ENSG00000228696.9	ARL17B	0.894309	3780	100	17:45383008:rs62064595:A_G;17:45383525:rs61572747:A_G;17:45394123:rs4763:G_A;17:45397302:rs62064598:C_G;17:45411426:rs62064641:T_C;17:45421962:rs35519908:T_C;17:45434069:rs34465449:C_A;17:45438561:rs35354512:C_T;17:45477887:rs56192752:A_G;17:45491879:rs113322852:T_A;17:45492543:rs62065449:T_C;17:45496053:rs62065453:C_T;17:45592565:rs1724411:T_C;17:45610951:rs28768976:A_G;17:45637484:rs2942168:G_A…
1	29500382	Feeling miserable	17:46240818:rs2696668:A_G	1e-26	17:46748690:rs9896243:C_G	3.13959e-09	ENSG00000120071.14	KANSL1	0.894309	3780	100	17:45383008:rs62064595:A_G;17:45383525:rs61572747:A_G;17:45394123:rs4763:G_A;17:45397302:rs62064598:C_G;17:45411426:rs62064641:T_C;17:45421962:rs35519908:T_C;17:45434069:rs34465449:C_A;17:45438561:rs35354512:C_T;17:45477887:rs56192752:A_G;17:45491879:rs113322852:T_A;17:45492543:rs62065449:T_C;17:45496053:rs62065453:C_T;17:45592565:rs1724411:T_C;17:45610951:rs28768976:A_G;17:45637484:rs2942168:G_A…
1	29500382	Feeling miserable	17:46240818:rs2696668:A_G	1e-26	17:45926233:rs56249311:C_T	9.71527e-22	ENSG00000238083.7	LRRC37A2	1	3780	100	17:45383008:rs62064595:A_G;17:45383525:rs61572747:A_G;17:45394123:rs4763:G_A;17:45397302:rs62064598:C_G;17:45411426:rs62064641:T_C;17:45421962:rs35519908:T_C;17:45434069:rs34465449:C_A;17:45438561:rs35354512:C_T;17:45477887:rs56192752:A_G;17:45491879:rs113322852:T_A;17:45492543:rs62065449:T_C;17:45496053:rs62065453:C_T;17:45592565:rs1724411:T_C;17:45610951:rs28768976:A_G;17:45637484:rs2942168:G_A…
1	30595370	Body mass index	17:45651010:rs417968:G_A	6e-16	17:45717872:rs76007856:G_A	1.31592e-17	ENSG00000185829.17	ARL17A	0.886629	3780	100	17:45383008:rs62064595:A_G;17:45383525:rs61572747:A_G;17:45394123:rs4763:G_A;17:45397302:rs62064598:C_G;17:45411426:rs62064641:T_C;17:45421962:rs35519908:T_C;17:45434069:rs34465449:C_A;17:45438561:rs35354512:C_T;17:45477887:rs56192752:A_G;17:45491879:rs113322852:T_A;17:45492543:rs62065449:T_C;17:45496053:rs62065453:C_T;17:45592565:rs1724411:T_C;17:45610951:rs28768976:A_G;17:45637484:rs2942168:G_A…
1	30595370	Body mass index	17:45651010:rs417968:G_A	6e-16	17:45608460:rs413519:A_G	1.58216e-06	ENSG00000225190.11	PLEKHM1	0.872746	3780	100	17:45383008:rs62064595:A_G;17:45383525:rs61572747:A_G;17:45394123:rs4763:G_A;17:45397302:rs62064598:C_G;17:45411426:rs62064641:T_C;17:45421962:rs35519908:T_C;17:45434069:rs34465449:C_A;17:45438561:rs35354512:C_T;17:45477887:rs56192752:A_G;17:45491879:rs113322852:T_A;17:45492543:rs62065449:T_C;17:45496053:rs62065453:C_T;17:45592565:rs1724411:T_C;17:45610951:rs28768976:A_G;17:45637484:rs2942168:G_A…
1	30595370	Body mass index	17:45651010:rs417968:G_A	6e-16	17:45926233:rs56249311:C_T	9.71527e-22	ENSG00000238083.7	LRRC37A2	0.887363	3780	100	17:45383008:rs62064595:A_G;17:45383525:rs61572747:A_G;17:45394123:rs4763:G_A;17:45397302:rs62064598:C_G;17:45411426:rs62064641:T_C;17:45421962:rs35519908:T_C;17:45434069:rs34465449:C_A;17:45438561:rs35354512:C_T;17:45477887:rs56192752:A_G;17:45491879:rs113322852:T_A;17:45492543:rs62065449:T_C;17:45496053:rs62065453:C_T;17:45592565:rs1724411:T_C;17:45610951:rs28768976:A_G;17:45637484:rs2942168:G_A…
1	29500382	Feeling miserable	17:45960125:rs17650842:A_G	2e-12	17:45717872:rs76007856:G_A	1.31592e-17	ENSG00000185829.17	ARL17A	1	3780	100	17:45383008:rs62064595:A_G;17:45383525:rs61572747:A_G;17:45394123:rs4763:G_A;17:45397302:rs62064598:C_G;17:45411426:rs62064641:T_C;17:45421962:rs35519908:T_C;17:45434069:rs34465449:C_A;17:45438561:rs35354512:C_T;17:45477887:rs56192752:A_G;17:45491879:rs113322852:T_A;17:45492543:rs62065449:T_C;17:45496053:rs62065453:C_T;17:45592565:rs1724411:T_C;17:45610951:rs28768976:A_G;17:45637484:rs2942168:G_A…
1	29500382	Feeling miserable	17:45960125:rs17650842:A_G	2e-12	17:45608460:rs413519:A_G	1.58216e-06	ENSG00000225190.11	PLEKHM1	0.98603	3780	100	17:45383008:rs62064595:A_G;17:45383525:rs61572747:A_G;17:45394123:rs4763:G_A;17:45397302:rs62064598:C_G;17:45411426:rs62064641:T_C;17:45421962:rs35519908:T_C;17:45434069:rs34465449:C_A;17:45438561:rs35354512:C_T;17:45477887:rs56192752:A_G;17:45491879:rs113322852:T_A;17:45492543:rs62065449:T_C;17:45496053:rs62065453:C_T;17:45592565:rs1724411:T_C;17:45610951:rs28768976:A_G;17:45637484:rs2942168:G_A…
1	29500382	Feeling miserable	17:45960125:rs17650842:A_G	2e-12	17:46748690:rs9896243:C_G	2.13713e-16	ENSG00000228696.9	ARL17B	0.894309	3780	100	17:45383008:rs62064595:A_G;17:45383525:rs61572747:A_G;17:45394123:rs4763:G_A;17:45397302:rs62064598:C_G;17:45411426:rs62064641:T_C;17:45421962:rs35519908:T_C;17:45434069:rs34465449:C_A;17:45438561:rs35354512:C_T;17:45477887:rs56192752:A_G;17:45491879:rs113322852:T_A;17:45492543:rs62065449:T_C;17:45496053:rs62065453:C_T;17:45592565:rs1724411:T_C;17:45610951:rs28768976:A_G;17:45637484:rs2942168:G_A…
1	29500382	Feeling miserable	17:45960125:rs17650842:A_G	2e-12	17:46748690:rs9896243:C_G	3.13959e-09	ENSG00000120071.14	KANSL1	0.894309	3780	100	17:45383008:rs62064595:A_G;17:45383525:rs61572747:A_G;17:45394123:rs4763:G_A;17:45397302:rs62064598:C_G;17:45411426:rs62064641:T_C;17:45421962:rs35519908:T_C;17:45434069:rs34465449:C_A;17:45438561:rs35354512:C_T;17:45477887:rs56192752:A_G;17:45491879:rs113322852:T_A;17:45492543:rs62065449:T_C;17:45496053:rs62065453:C_T;17:45592565:rs1724411:T_C;17:45610951:rs28768976:A_G;17:45637484:rs2942168:G_A…
1	29500382	Feeling miserable	17:45960125:rs17650842:A_G	2e-12	17:45926233:rs56249311:C_T	9.71527e-22	ENSG00000238083.7	LRRC37A2	1	3780	100	17:45383008:rs62064595:A_G;17:45383525:rs61572747:A_G;17:45394123:rs4763:G_A;17:45397302:rs62064598:C_G;17:45411426:rs62064641:T_C;17:45421962:rs35519908:T_C;17:45434069:rs34465449:C_A;17:45438561:rs35354512:C_T;17:45477887:rs56192752:A_G;17:45491879:rs113322852:T_A;17:45492543:rs62065449:T_C;17:45496053:rs62065453:C_T;17:45592565:rs1724411:T_C;17:45610951:rs28768976:A_G;17:45637484:rs2942168:G_A…
1	ukb-b-20544	Nervous feelings	17:45779273:rs62057061:C_G	3.80014e-16	17:45717872:rs76007856:G_A	1.31592e-17	ENSG00000185829.17	ARL17A	1	3780	100	17:45383008:rs62064595:A_G;17:45383525:rs61572747:A_G;17:45394123:rs4763:G_A;17:45397302:rs62064598:C_G;17:45411426:rs62064641:T_C;17:45421962:rs35519908:T_C;17:45434069:rs34465449:C_A;17:45438561:rs35354512:C_T;17:45477887:rs56192752:A_G;17:45491879:rs113322852:T_A;17:45492543:rs62065449:T_C;17:45496053:rs62065453:C_T;17:45592565:rs1724411:T_C;17:45610951:rs28768976:A_G;17:45637484:rs2942168:G_A…
1	29942085	Depression	17:45779273:rs62057061:C_G	2e-22	17:45717872:rs76007856:G_A	1.31592e-17	ENSG00000185829.17	ARL17A	1	3780	100	17:45383008:rs62064595:A_G;17:45383525:rs61572747:A_G;17:45394123:rs4763:G_A;17:45397302:rs62064598:C_G;17:45411426:rs62064641:T_C;17:45421962:rs35519908:T_C;17:45434069:rs34465449:C_A;17:45438561:rs35354512:C_T;17:45477887:rs56192752:A_G;17:45491879:rs113322852:T_A;17:45492543:rs62065449:T_C;17:45496053:rs62065453:C_T;17:45592565:rs1724411:T_C;17:45610951:rs28768976:A_G;17:45637484:rs2942168:G_A…
1	ebi-a-GCST006475	Depressed affect	17:45779273:rs62057061:C_G	2.37192e-22	17:45717872:rs76007856:G_A	1.31592e-17	ENSG00000185829.17	ARL17A	1	3780	100	17:45383008:rs62064595:A_G;17:45383525:rs61572747:A_G;17:45394123:rs4763:G_A;17:45397302:rs62064598:C_G;17:45411426:rs62064641:T_C;17:45421962:rs35519908:T_C;17:45434069:rs34465449:C_A;17:45438561:rs35354512:C_T;17:45477887:rs56192752:A_G;17:45491879:rs113322852:T_A;17:45492543:rs62065449:T_C;17:45496053:rs62065453:C_T;17:45592565:rs1724411:T_C;17:45610951:rs28768976:A_G;17:45637484:rs2942168:G_A…
1	ukb-b-20544	Nervous feelings	17:45779273:rs62057061:C_G	3.80014e-16	17:45608460:rs413519:A_G	1.58216e-06	ENSG00000225190.11	PLEKHM1	0.98603	3780	100	17:45383008:rs62064595:A_G;17:45383525:rs61572747:A_G;17:45394123:rs4763:G_A;17:45397302:rs62064598:C_G;17:45411426:rs62064641:T_C;17:45421962:rs35519908:T_C;17:45434069:rs34465449:C_A;17:45438561:rs35354512:C_T;17:45477887:rs56192752:A_G;17:45491879:rs113322852:T_A;17:45492543:rs62065449:T_C;17:45496053:rs62065453:C_T;17:45592565:rs1724411:T_C;17:45610951:rs28768976:A_G;17:45637484:rs2942168:G_A…
1	29942085	Depression	17:45779273:rs62057061:C_G	2e-22	17:45608460:rs413519:A_G	1.58216e-06	ENSG00000225190.11	PLEKHM1	0.98603	3780	100	17:45383008:rs62064595:A_G;17:45383525:rs61572747:A_G;17:45394123:rs4763:G_A;17:45397302:rs62064598:C_G;17:45411426:rs62064641:T_C;17:45421962:rs35519908:T_C;17:45434069:rs34465449:C_A;17:45438561:rs35354512:C_T;17:45477887:rs56192752:A_G;17:45491879:rs113322852:T_A;17:45492543:rs62065449:T_C;17:45496053:rs62065453:C_T;17:45592565:rs1724411:T_C;17:45610951:rs28768976:A_G;17:45637484:rs2942168:G_A…
1	ebi-a-GCST006475	Depressed affect	17:45779273:rs62057061:C_G	2.37192e-22	17:45608460:rs413519:A_G	1.58216e-06	ENSG00000225190.11	PLEKHM1	0.98603	3780	100	17:45383008:rs62064595:A_G;17:45383525:rs61572747:A_G;17:45394123:rs4763:G_A;17:45397302:rs62064598:C_G;17:45411426:rs62064641:T_C;17:45421962:rs35519908:T_C;17:45434069:rs34465449:C_A;17:45438561:rs35354512:C_T;17:45477887:rs56192752:A_G;17:45491879:rs113322852:T_A;17:45492543:rs62065449:T_C;17:45496053:rs62065453:C_T;17:45592565:rs1724411:T_C;17:45610951:rs28768976:A_G;17:45637484:rs2942168:G_A…
1	ukb-b-20544	Nervous feelings	17:45779273:rs62057061:C_G	3.80014e-16	17:46748690:rs9896243:C_G	2.13713e-16	ENSG00000228696.9	ARL17B	0.894309	3780	100	17:45383008:rs62064595:A_G;17:45383525:rs61572747:A_G;17:45394123:rs4763:G_A;17:45397302:rs62064598:C_G;17:45411426:rs62064641:T_C;17:45421962:rs35519908:T_C;17:45434069:rs34465449:C_A;17:45438561:rs35354512:C_T;17:45477887:rs56192752:A_G;17:45491879:rs113322852:T_A;17:45492543:rs62065449:T_C;17:45496053:rs62065453:C_T;17:45592565:rs1724411:T_C;17:45610951:rs28768976:A_G;17:45637484:rs2942168:G_A…
1	ukb-b-20544	Nervous feelings	17:45779273:rs62057061:C_G	3.80014e-16	17:46748690:rs9896243:C_G	3.13959e-09	ENSG00000120071.14	KANSL1	0.894309	3780	100	17:45383008:rs62064595:A_G;17:45383525:rs61572747:A_G;17:45394123:rs4763:G_A;17:45397302:rs62064598:C_G;17:45411426:rs62064641:T_C;17:45421962:rs35519908:T_C;17:45434069:rs34465449:C_A;17:45438561:rs35354512:C_T;17:45477887:rs56192752:A_G;17:45491879:rs113322852:T_A;17:45492543:rs62065449:T_C;17:45496053:rs62065453:C_T;17:45592565:rs1724411:T_C;17:45610951:rs28768976:A_G;17:45637484:rs2942168:G_A…
1	29942085	Depression	17:45779273:rs62057061:C_G	2e-22	17:46748690:rs9896243:C_G	2.13713e-16	ENSG00000228696.9	ARL17B	0.894309	3780	100	17:45383008:rs62064595:A_G;17:45383525:rs61572747:A_G;17:45394123:rs4763:G_A;17:45397302:rs62064598:C_G;17:45411426:rs62064641:T_C;17:45421962:rs35519908:T_C;17:45434069:rs34465449:C_A;17:45438561:rs35354512:C_T;17:45477887:rs56192752:A_G;17:45491879:rs113322852:T_A;17:45492543:rs62065449:T_C;17:45496053:rs62065453:C_T;17:45592565:rs1724411:T_C;17:45610951:rs28768976:A_G;17:45637484:rs2942168:G_A…
1	29942085	Depression	17:45779273:rs62057061:C_G	2e-22	17:46748690:rs9896243:C_G	3.13959e-09	ENSG00000120071.14	KANSL1	0.894309	3780	100	17:45383008:rs62064595:A_G;17:45383525:rs61572747:A_G;17:45394123:rs4763:G_A;17:45397302:rs62064598:C_G;17:45411426:rs62064641:T_C;17:45421962:rs35519908:T_C;17:45434069:rs34465449:C_A;17:45438561:rs35354512:C_T;17:45477887:rs56192752:A_G;17:45491879:rs113322852:T_A;17:45492543:rs62065449:T_C;17:45496053:rs62065453:C_T;17:45592565:rs1724411:T_C;17:45610951:rs28768976:A_G;17:45637484:rs2942168:G_A…
1	ebi-a-GCST006475	Depressed affect	17:45779273:rs62057061:C_G	2.37192e-22	17:46748690:rs9896243:C_G	2.13713e-16	ENSG00000228696.9	ARL17B	0.894309	3780	100	17:45383008:rs62064595:A_G;17:45383525:rs61572747:A_G;17:45394123:rs4763:G_A;17:45397302:rs62064598:C_G;17:45411426:rs62064641:T_C;17:45421962:rs35519908:T_C;17:45434069:rs34465449:C_A;17:45438561:rs35354512:C_T;17:45477887:rs56192752:A_G;17:45491879:rs113322852:T_A;17:45492543:rs62065449:T_C;17:45496053:rs62065453:C_T;17:45592565:rs1724411:T_C;17:45610951:rs28768976:A_G;17:45637484:rs2942168:G_A…
1	ebi-a-GCST006475	Depressed affect	17:45779273:rs62057061:C_G	2.37192e-22	17:46748690:rs9896243:C_G	3.13959e-09	ENSG00000120071.14	KANSL1	0.894309	3780	100	17:45383008:rs62064595:A_G;17:45383525:rs61572747:A_G;17:45394123:rs4763:G_A;17:45397302:rs62064598:C_G;17:45411426:rs62064641:T_C;17:45421962:rs35519908:T_C;17:45434069:rs34465449:C_A;17:45438561:rs35354512:C_T;17:45477887:rs56192752:A_G;17:45491879:rs113322852:T_A;17:45492543:rs62065449:T_C;17:45496053:rs62065453:C_T;17:45592565:rs1724411:T_C;17:45610951:rs28768976:A_G;17:45637484:rs2942168:G_A…
1	ukb-b-20544	Nervous feelings	17:45779273:rs62057061:C_G	3.80014e-16	17:45926233:rs56249311:C_T	9.71527e-22	ENSG00000238083.7	LRRC37A2	1	3780	100	17:45383008:rs62064595:A_G;17:45383525:rs61572747:A_G;17:45394123:rs4763:G_A;17:45397302:rs62064598:C_G;17:45411426:rs62064641:T_C;17:45421962:rs35519908:T_C;17:45434069:rs34465449:C_A;17:45438561:rs35354512:C_T;17:45477887:rs56192752:A_G;17:45491879:rs113322852:T_A;17:45492543:rs62065449:T_C;17:45496053:rs62065453:C_T;17:45592565:rs1724411:T_C;17:45610951:rs28768976:A_G;17:45637484:rs2942168:G_A…
1	29942085	Depression	17:45779273:rs62057061:C_G	2e-22	17:45926233:rs56249311:C_T	9.71527e-22	ENSG00000238083.7	LRRC37A2	1	3780	100	17:45383008:rs62064595:A_G;17:45383525:rs61572747:A_G;17:45394123:rs4763:G_A;17:45397302:rs62064598:C_G;17:45411426:rs62064641:T_C;17:45421962:rs35519908:T_C;17:45434069:rs34465449:C_A;17:45438561:rs35354512:C_T;17:45477887:rs56192752:A_G;17:45491879:rs113322852:T_A;17:45492543:rs62065449:T_C;17:45496053:rs62065453:C_T;17:45592565:rs1724411:T_C;17:45610951:rs28768976:A_G;17:45637484:rs2942168:G_A…
1	ebi-a-GCST006475	Depressed affect	17:45779273:rs62057061:C_G	2.37192e-22	17:45926233:rs56249311:C_T	9.71527e-22	ENSG00000238083.7	LRRC37A2	1	3780	100	17:45383008:rs62064595:A_G;17:45383525:rs61572747:A_G;17:45394123:rs4763:G_A;17:45397302:rs62064598:C_G;17:45411426:rs62064641:T_C;17:45421962:rs35519908:T_C;17:45434069:rs34465449:C_A;17:45438561:rs35354512:C_T;17:45477887:rs56192752:A_G;17:45491879:rs113322852:T_A;17:45492543:rs62065449:T_C;17:45496053:rs62065453:C_T;17:45592565:rs1724411:T_C;17:45610951:rs28768976:A_G;17:45637484:rs2942168:G_A…
1	21044948	Parkinson's disease	17:46003698:rs8070723:A_G	7e-12	17:45717872:rs76007856:G_A	1.31592e-17	ENSG00000185829.17	ARL17A	1	3780	100	17:45383008:rs62064595:A_G;17:45383525:rs61572747:A_G;17:45394123:rs4763:G_A;17:45397302:rs62064598:C_G;17:45411426:rs62064641:T_C;17:45421962:rs35519908:T_C;17:45434069:rs34465449:C_A;17:45438561:rs35354512:C_T;17:45477887:rs56192752:A_G;17:45491879:rs113322852:T_A;17:45492543:rs62065449:T_C;17:45496053:rs62065453:C_T;17:45592565:rs1724411:T_C;17:45610951:rs28768976:A_G;17:45637484:rs2942168:G_A…
1	21685912	Progressive supranuclear palsy	17:46003698:rs8070723:A_G	2e-118	17:45717872:rs76007856:G_A	1.31592e-17	ENSG00000185829.17	ARL17A	1	3780	100	17:45383008:rs62064595:A_G;17:45383525:rs61572747:A_G;17:45394123:rs4763:G_A;17:45397302:rs62064598:C_G;17:45411426:rs62064641:T_C;17:45421962:rs35519908:T_C;17:45434069:rs34465449:C_A;17:45438561:rs35354512:C_T;17:45477887:rs56192752:A_G;17:45491879:rs113322852:T_A;17:45492543:rs62065449:T_C;17:45496053:rs62065453:C_T;17:45592565:rs1724411:T_C;17:45610951:rs28768976:A_G;17:45637484:rs2942168:G_A…
1	30239722	Body mass index	17:46003698:rs8070723:A_G	4e-15	17:45717872:rs76007856:G_A	1.31592e-17	ENSG00000185829.17	ARL17A	1	3780	100	17:45383008:rs62064595:A_G;17:45383525:rs61572747:A_G;17:45394123:rs4763:G_A;17:45397302:rs62064598:C_G;17:45411426:rs62064641:T_C;17:45421962:rs35519908:T_C;17:45434069:rs34465449:C_A;17:45438561:rs35354512:C_T;17:45477887:rs56192752:A_G;17:45491879:rs113322852:T_A;17:45492543:rs62065449:T_C;17:45496053:rs62065453:C_T;17:45592565:rs1724411:T_C;17:45610951:rs28768976:A_G;17:45637484:rs2942168:G_A…
1	21044948	Parkinson's disease	17:46003698:rs8070723:A_G	7e-12	17:45608460:rs413519:A_G	1.58216e-06	ENSG00000225190.11	PLEKHM1	0.98603	3780	100	17:45383008:rs62064595:A_G;17:45383525:rs61572747:A_G;17:45394123:rs4763:G_A;17:45397302:rs62064598:C_G;17:45411426:rs62064641:T_C;17:45421962:rs35519908:T_C;17:45434069:rs34465449:C_A;17:45438561:rs35354512:C_T;17:45477887:rs56192752:A_G;17:45491879:rs113322852:T_A;17:45492543:rs62065449:T_C;17:45496053:rs62065453:C_T;17:45592565:rs1724411:T_C;17:45610951:rs28768976:A_G;17:45637484:rs2942168:G_A…
1	21685912	Progressive supranuclear palsy	17:46003698:rs8070723:A_G	2e-118	17:45608460:rs413519:A_G	1.58216e-06	ENSG00000225190.11	PLEKHM1	0.98603	3780	100	17:45383008:rs62064595:A_G;17:45383525:rs61572747:A_G;17:45394123:rs4763:G_A;17:45397302:rs62064598:C_G;17:45411426:rs62064641:T_C;17:45421962:rs35519908:T_C;17:45434069:rs34465449:C_A;17:45438561:rs35354512:C_T;17:45477887:rs56192752:A_G;17:45491879:rs113322852:T_A;17:45492543:rs62065449:T_C;17:45496053:rs62065453:C_T;17:45592565:rs1724411:T_C;17:45610951:rs28768976:A_G;17:45637484:rs2942168:G_A…
1	30239722	Body mass index	17:46003698:rs8070723:A_G	4e-15	17:45608460:rs413519:A_G	1.58216e-06	ENSG00000225190.11	PLEKHM1	0.98603	3780	100	17:45383008:rs62064595:A_G;17:45383525:rs61572747:A_G;17:45394123:rs4763:G_A;17:45397302:rs62064598:C_G;17:45411426:rs62064641:T_C;17:45421962:rs35519908:T_C;17:45434069:rs34465449:C_A;17:45438561:rs35354512:C_T;17:45477887:rs56192752:A_G;17:45491879:rs113322852:T_A;17:45492543:rs62065449:T_C;17:45496053:rs62065453:C_T;17:45592565:rs1724411:T_C;17:45610951:rs28768976:A_G;17:45637484:rs2942168:G_A…
1	21044948	Parkinson's disease	17:46003698:rs8070723:A_G	7e-12	17:46748690:rs9896243:C_G	2.13713e-16	ENSG00000228696.9	ARL17B	0.894309	3780	100	17:45383008:rs62064595:A_G;17:45383525:rs61572747:A_G;17:45394123:rs4763:G_A;17:45397302:rs62064598:C_G;17:45411426:rs62064641:T_C;17:45421962:rs35519908:T_C;17:45434069:rs34465449:C_A;17:45438561:rs35354512:C_T;17:45477887:rs56192752:A_G;17:45491879:rs113322852:T_A;17:45492543:rs62065449:T_C;17:45496053:rs62065453:C_T;17:45592565:rs1724411:T_C;17:45610951:rs28768976:A_G;17:45637484:rs2942168:G_A…
1	21044948	Parkinson's disease	17:46003698:rs8070723:A_G	7e-12	17:46748690:rs9896243:C_G	3.13959e-09	ENSG00000120071.14	KANSL1	0.894309	3780	100	17:45383008:rs62064595:A_G;17:45383525:rs61572747:A_G;17:45394123:rs4763:G_A;17:45397302:rs62064598:C_G;17:45411426:rs62064641:T_C;17:45421962:rs35519908:T_C;17:45434069:rs34465449:C_A;17:45438561:rs35354512:C_T;17:45477887:rs56192752:A_G;17:45491879:rs113322852:T_A;17:45492543:rs62065449:T_C;17:45496053:rs62065453:C_T;17:45592565:rs1724411:T_C;17:45610951:rs28768976:A_G;17:45637484:rs2942168:G_A…
1	21685912	Progressive supranuclear palsy	17:46003698:rs8070723:A_G	2e-118	17:46748690:rs9896243:C_G	2.13713e-16	ENSG00000228696.9	ARL17B	0.894309	3780	100	17:45383008:rs62064595:A_G;17:45383525:rs61572747:A_G;17:45394123:rs4763:G_A;17:45397302:rs62064598:C_G;17:45411426:rs62064641:T_C;17:45421962:rs35519908:T_C;17:45434069:rs34465449:C_A;17:45438561:rs35354512:C_T;17:45477887:rs56192752:A_G;17:45491879:rs113322852:T_A;17:45492543:rs62065449:T_C;17:45496053:rs62065453:C_T;17:45592565:rs1724411:T_C;17:45610951:rs28768976:A_G;17:45637484:rs2942168:G_A…
1	21685912	Progressive supranuclear palsy	17:46003698:rs8070723:A_G	2e-118	17:46748690:rs9896243:C_G	3.13959e-09	ENSG00000120071.14	KANSL1	0.894309	3780	100	17:45383008:rs62064595:A_G;17:45383525:rs61572747:A_G;17:45394123:rs4763:G_A;17:45397302:rs62064598:C_G;17:45411426:rs62064641:T_C;17:45421962:rs35519908:T_C;17:45434069:rs34465449:C_A;17:45438561:rs35354512:C_T;17:45477887:rs56192752:A_G;17:45491879:rs113322852:T_A;17:45492543:rs62065449:T_C;17:45496053:rs62065453:C_T;17:45592565:rs1724411:T_C;17:45610951:rs28768976:A_G;17:45637484:rs2942168:G_A…
1	30239722	Body mass index	17:46003698:rs8070723:A_G	4e-15	17:46748690:rs9896243:C_G	2.13713e-16	ENSG00000228696.9	ARL17B	0.894309	3780	100	17:45383008:rs62064595:A_G;17:45383525:rs61572747:A_G;17:45394123:rs4763:G_A;17:45397302:rs62064598:C_G;17:45411426:rs62064641:T_C;17:45421962:rs35519908:T_C;17:45434069:rs34465449:C_A;17:45438561:rs35354512:C_T;17:45477887:rs56192752:A_G;17:45491879:rs113322852:T_A;17:45492543:rs62065449:T_C;17:45496053:rs62065453:C_T;17:45592565:rs1724411:T_C;17:45610951:rs28768976:A_G;17:45637484:rs2942168:G_A…
1	30239722	Body mass index	17:46003698:rs8070723:A_G	4e-15	17:46748690:rs9896243:C_G	3.13959e-09	ENSG00000120071.14	KANSL1	0.894309	3780	100	17:45383008:rs62064595:A_G;17:45383525:rs61572747:A_G;17:45394123:rs4763:G_A;17:45397302:rs62064598:C_G;17:45411426:rs62064641:T_C;17:45421962:rs35519908:T_C;17:45434069:rs34465449:C_A;17:45438561:rs35354512:C_T;17:45477887:rs56192752:A_G;17:45491879:rs113322852:T_A;17:45492543:rs62065449:T_C;17:45496053:rs62065453:C_T;17:45592565:rs1724411:T_C;17:45610951:rs28768976:A_G;17:45637484:rs2942168:G_A…
1	21044948	Parkinson's disease	17:46003698:rs8070723:A_G	7e-12	17:45926233:rs56249311:C_T	9.71527e-22	ENSG00000238083.7	LRRC37A2	1	3780	100	17:45383008:rs62064595:A_G;17:45383525:rs61572747:A_G;17:45394123:rs4763:G_A;17:45397302:rs62064598:C_G;17:45411426:rs62064641:T_C;17:45421962:rs35519908:T_C;17:45434069:rs34465449:C_A;17:45438561:rs35354512:C_T;17:45477887:rs56192752:A_G;17:45491879:rs113322852:T_A;17:45492543:rs62065449:T_C;17:45496053:rs62065453:C_T;17:45592565:rs1724411:T_C;17:45610951:rs28768976:A_G;17:45637484:rs2942168:G_A…
1	21685912	Progressive supranuclear palsy	17:46003698:rs8070723:A_G	2e-118	17:45926233:rs56249311:C_T	9.71527e-22	ENSG00000238083.7	LRRC37A2	1	3780	100	17:45383008:rs62064595:A_G;17:45383525:rs61572747:A_G;17:45394123:rs4763:G_A;17:45397302:rs62064598:C_G;17:45411426:rs62064641:T_C;17:45421962:rs35519908:T_C;17:45434069:rs34465449:C_A;17:45438561:rs35354512:C_T;17:45477887:rs56192752:A_G;17:45491879:rs113322852:T_A;17:45492543:rs62065449:T_C;17:45496053:rs62065453:C_T;17:45592565:rs1724411:T_C;17:45610951:rs28768976:A_G;17:45637484:rs2942168:G_A…
1	30239722	Body mass index	17:46003698:rs8070723:A_G	4e-15	17:45926233:rs56249311:C_T	9.71527e-22	ENSG00000238083.7	LRRC37A2	1	3780	100	17:45383008:rs62064595:A_G;17:45383525:rs61572747:A_G;17:45394123:rs4763:G_A;17:45397302:rs62064598:C_G;17:45411426:rs62064641:T_C;17:45421962:rs35519908:T_C;17:45434069:rs34465449:C_A;17:45438561:rs35354512:C_T;17:45477887:rs56192752:A_G;17:45491879:rs113322852:T_A;17:45492543:rs62065449:T_C;17:45496053:rs62065453:C_T;17:45592565:rs1724411:T_C;17:45610951:rs28768976:A_G;17:45637484:rs2942168:G_A…
1	21292315	Parkinson's disease	17:45637484:rs2942168:G_A	1e-28	17:45717872:rs76007856:G_A	1.31592e-17	ENSG00000185829.17	ARL17A	1	3780	100	17:45383008:rs62064595:A_G;17:45383525:rs61572747:A_G;17:45394123:rs4763:G_A;17:45397302:rs62064598:C_G;17:45411426:rs62064641:T_C;17:45421962:rs35519908:T_C;17:45434069:rs34465449:C_A;17:45438561:rs35354512:C_T;17:45477887:rs56192752:A_G;17:45491879:rs113322852:T_A;17:45492543:rs62065449:T_C;17:45496053:rs62065453:C_T;17:45592565:rs1724411:T_C;17:45610951:rs28768976:A_G;17:45637484:rs2942168:G_A…
1	21292315	Parkinson's disease	17:45637484:rs2942168:G_A	1e-28	17:45608460:rs413519:A_G	1.58216e-06	ENSG00000225190.11	PLEKHM1	0.98603	3780	100	17:45383008:rs62064595:A_G;17:45383525:rs61572747:A_G;17:45394123:rs4763:G_A;17:45397302:rs62064598:C_G;17:45411426:rs62064641:T_C;17:45421962:rs35519908:T_C;17:45434069:rs34465449:C_A;17:45438561:rs35354512:C_T;17:45477887:rs56192752:A_G;17:45491879:rs113322852:T_A;17:45492543:rs62065449:T_C;17:45496053:rs62065453:C_T;17:45592565:rs1724411:T_C;17:45610951:rs28768976:A_G;17:45637484:rs2942168:G_A…
1	21292315	Parkinson's disease	17:45637484:rs2942168:G_A	1e-28	17:45926233:rs56249311:C_T	9.71527e-22	ENSG00000238083.7	LRRC37A2	1	3780	100	17:45383008:rs62064595:A_G;17:45383525:rs61572747:A_G;17:45394123:rs4763:G_A;17:45397302:rs62064598:C_G;17:45411426:rs62064641:T_C;17:45421962:rs35519908:T_C;17:45434069:rs34465449:C_A;17:45438561:rs35354512:C_T;17:45477887:rs56192752:A_G;17:45491879:rs113322852:T_A;17:45492543:rs62065449:T_C;17:45496053:rs62065453:C_T;17:45592565:rs1724411:T_C;17:45610951:rs28768976:A_G;17:45637484:rs2942168:G_A…
1	29500382	Feeling miserable	17:46115591:rs17661015:T_C	4e-12	17:45717872:rs76007856:G_A	1.31592e-17	ENSG00000185829.17	ARL17A	0.972525	3780	100	17:45383008:rs62064595:A_G;17:45383525:rs61572747:A_G;17:45394123:rs4763:G_A;17:45397302:rs62064598:C_G;17:45411426:rs62064641:T_C;17:45421962:rs35519908:T_C;17:45434069:rs34465449:C_A;17:45438561:rs35354512:C_T;17:45477887:rs56192752:A_G;17:45491879:rs113322852:T_A;17:45492543:rs62065449:T_C;17:45496053:rs62065453:C_T;17:45592565:rs1724411:T_C;17:45610951:rs28768976:A_G;17:45637484:rs2942168:G_A…
1	29500382	Feeling miserable	17:46115591:rs17661015:T_C	4e-12	17:45608460:rs413519:A_G	1.58216e-06	ENSG00000225190.11	PLEKHM1	0.958165	3780	100	17:45383008:rs62064595:A_G;17:45383525:rs61572747:A_G;17:45394123:rs4763:G_A;17:45397302:rs62064598:C_G;17:45411426:rs62064641:T_C;17:45421962:rs35519908:T_C;17:45434069:rs34465449:C_A;17:45438561:rs35354512:C_T;17:45477887:rs56192752:A_G;17:45491879:rs113322852:T_A;17:45492543:rs62065449:T_C;17:45496053:rs62065453:C_T;17:45592565:rs1724411:T_C;17:45610951:rs28768976:A_G;17:45637484:rs2942168:G_A…
1	29500382	Feeling miserable	17:46115591:rs17661015:T_C	4e-12	17:46748690:rs9896243:C_G	2.13713e-16	ENSG00000228696.9	ARL17B	0.867581	3780	100	17:45383008:rs62064595:A_G;17:45383525:rs61572747:A_G;17:45394123:rs4763:G_A;17:45397302:rs62064598:C_G;17:45411426:rs62064641:T_C;17:45421962:rs35519908:T_C;17:45434069:rs34465449:C_A;17:45438561:rs35354512:C_T;17:45477887:rs56192752:A_G;17:45491879:rs113322852:T_A;17:45492543:rs62065449:T_C;17:45496053:rs62065453:C_T;17:45592565:rs1724411:T_C;17:45610951:rs28768976:A_G;17:45637484:rs2942168:G_A…
1	29500382	Feeling miserable	17:46115591:rs17661015:T_C	4e-12	17:46748690:rs9896243:C_G	3.13959e-09	ENSG00000120071.14	KANSL1	0.867581	3780	100	17:45383008:rs62064595:A_G;17:45383525:rs61572747:A_G;17:45394123:rs4763:G_A;17:45397302:rs62064598:C_G;17:45411426:rs62064641:T_C;17:45421962:rs35519908:T_C;17:45434069:rs34465449:C_A;17:45438561:rs35354512:C_T;17:45477887:rs56192752:A_G;17:45491879:rs113322852:T_A;17:45492543:rs62065449:T_C;17:45496053:rs62065453:C_T;17:45592565:rs1724411:T_C;17:45610951:rs28768976:A_G;17:45637484:rs2942168:G_A…
1	29500382	Feeling miserable	17:46115591:rs17661015:T_C	4e-12	17:45926233:rs56249311:C_T	9.71527e-22	ENSG00000238083.7	LRRC37A2	0.972726	3780	100	17:45383008:rs62064595:A_G;17:45383525:rs61572747:A_G;17:45394123:rs4763:G_A;17:45397302:rs62064598:C_G;17:45411426:rs62064641:T_C;17:45421962:rs35519908:T_C;17:45434069:rs34465449:C_A;17:45438561:rs35354512:C_T;17:45477887:rs56192752:A_G;17:45491879:rs113322852:T_A;17:45492543:rs62065449:T_C;17:45496053:rs62065453:C_T;17:45592565:rs1724411:T_C;17:45610951:rs28768976:A_G;17:45637484:rs2942168:G_A…
1	30575882	Waist-to-hip ratio adjusted for BMI	17:45834077:rs1876829:T_C	7e-17	17:45717872:rs76007856:G_A	1.31592e-17	ENSG00000185829.17	ARL17A	1	3780	100	17:45383008:rs62064595:A_G;17:45383525:rs61572747:A_G;17:45394123:rs4763:G_A;17:45397302:rs62064598:C_G;17:45411426:rs62064641:T_C;17:45421962:rs35519908:T_C;17:45434069:rs34465449:C_A;17:45438561:rs35354512:C_T;17:45477887:rs56192752:A_G;17:45491879:rs113322852:T_A;17:45492543:rs62065449:T_C;17:45496053:rs62065453:C_T;17:45592565:rs1724411:T_C;17:45610951:rs28768976:A_G;17:45637484:rs2942168:G_A…
1	30575882	Waist-to-hip ratio adjusted for BMI	17:45834077:rs1876829:T_C	7e-17	17:45608460:rs413519:A_G	1.58216e-06	ENSG00000225190.11	PLEKHM1	0.98603	3780	100	17:45383008:rs62064595:A_G;17:45383525:rs61572747:A_G;17:45394123:rs4763:G_A;17:45397302:rs62064598:C_G;17:45411426:rs62064641:T_C;17:45421962:rs35519908:T_C;17:45434069:rs34465449:C_A;17:45438561:rs35354512:C_T;17:45477887:rs56192752:A_G;17:45491879:rs113322852:T_A;17:45492543:rs62065449:T_C;17:45496053:rs62065453:C_T;17:45592565:rs1724411:T_C;17:45610951:rs28768976:A_G;17:45637484:rs2942168:G_A…
1	30575882	Waist-to-hip ratio adjusted for BMI	17:45834077:rs1876829:T_C	7e-17	17:46748690:rs9896243:C_G	2.13713e-16	ENSG00000228696.9	ARL17B	0.894309	3780	100	17:45383008:rs62064595:A_G;17:45383525:rs61572747:A_G;17:45394123:rs4763:G_A;17:45397302:rs62064598:C_G;17:45411426:rs62064641:T_C;17:45421962:rs35519908:T_C;17:45434069:rs34465449:C_A;17:45438561:rs35354512:C_T;17:45477887:rs56192752:A_G;17:45491879:rs113322852:T_A;17:45492543:rs62065449:T_C;17:45496053:rs62065453:C_T;17:45592565:rs1724411:T_C;17:45610951:rs28768976:A_G;17:45637484:rs2942168:G_A…
1	30575882	Waist-to-hip ratio adjusted for BMI	17:45834077:rs1876829:T_C	7e-17	17:46748690:rs9896243:C_G	3.13959e-09	ENSG00000120071.14	KANSL1	0.894309	3780	100	17:45383008:rs62064595:A_G;17:45383525:rs61572747:A_G;17:45394123:rs4763:G_A;17:45397302:rs62064598:C_G;17:45411426:rs62064641:T_C;17:45421962:rs35519908:T_C;17:45434069:rs34465449:C_A;17:45438561:rs35354512:C_T;17:45477887:rs56192752:A_G;17:45491879:rs113322852:T_A;17:45492543:rs62065449:T_C;17:45496053:rs62065453:C_T;17:45592565:rs1724411:T_C;17:45610951:rs28768976:A_G;17:45637484:rs2942168:G_A…
1	30575882	Waist-to-hip ratio adjusted for BMI	17:45834077:rs1876829:T_C	7e-17	17:45926233:rs56249311:C_T	9.71527e-22	ENSG00000238083.7	LRRC37A2	1	3780	100	17:45383008:rs62064595:A_G;17:45383525:rs61572747:A_G;17:45394123:rs4763:G_A;17:45397302:rs62064598:C_G;17:45411426:rs62064641:T_C;17:45421962:rs35519908:T_C;17:45434069:rs34465449:C_A;17:45438561:rs35354512:C_T;17:45477887:rs56192752:A_G;17:45491879:rs113322852:T_A;17:45492543:rs62065449:T_C;17:45496053:rs62065453:C_T;17:45592565:rs1724411:T_C;17:45610951:rs28768976:A_G;17:45637484:rs2942168:G_A…
1	31701892	Parkinson's disease or first degree relation to individual with Parkinson's disease	17:46111701:rs7225002:G_A	2e-40	17:46212466:rs2696466:G_A	5.49849e-17	ENSG00000176681.14	LRRC37A	1	3780	100	17:45383008:rs62064595:A_G;17:45383525:rs61572747:A_G;17:45394123:rs4763:G_A;17:45397302:rs62064598:C_G;17:45411426:rs62064641:T_C;17:45421962:rs35519908:T_C;17:45434069:rs34465449:C_A;17:45438561:rs35354512:C_T;17:45477887:rs56192752:A_G;17:45491879:rs113322852:T_A;17:45492543:rs62065449:T_C;17:45496053:rs62065453:C_T;17:45592565:rs1724411:T_C;17:45610951:rs28768976:A_G;17:45637484:rs2942168:G_A…
1	30867560	Worry/vulnerability (special factor of neuroticism)	17:46111701:rs7225002:G_A	3e-08	17:46212466:rs2696466:G_A	5.49849e-17	ENSG00000176681.14	LRRC37A	1	3780	100	17:45383008:rs62064595:A_G;17:45383525:rs61572747:A_G;17:45394123:rs4763:G_A;17:45397302:rs62064598:C_G;17:45411426:rs62064641:T_C;17:45421962:rs35519908:T_C;17:45434069:rs34465449:C_A;17:45438561:rs35354512:C_T;17:45477887:rs56192752:A_G;17:45491879:rs113322852:T_A;17:45492543:rs62065449:T_C;17:45496053:rs62065453:C_T;17:45592565:rs1724411:T_C;17:45610951:rs28768976:A_G;17:45637484:rs2942168:G_A…
1	29942085	Depression	17:46111701:rs7225002:G_A	6e-09	17:46212466:rs2696466:G_A	5.49849e-17	ENSG00000176681.14	LRRC37A	1	3780	100	17:45383008:rs62064595:A_G;17:45383525:rs61572747:A_G;17:45394123:rs4763:G_A;17:45397302:rs62064598:C_G;17:45411426:rs62064641:T_C;17:45421962:rs35519908:T_C;17:45434069:rs34465449:C_A;17:45438561:rs35354512:C_T;17:45477887:rs56192752:A_G;17:45491879:rs113322852:T_A;17:45492543:rs62065449:T_C;17:45496053:rs62065453:C_T;17:45592565:rs1724411:T_C;17:45610951:rs28768976:A_G;17:45637484:rs2942168:G_A…
1	30595370	Body mass index	17:46111701:rs7225002:G_A	7e-78	17:46212466:rs2696466:G_A	5.49849e-17	ENSG00000176681.14	LRRC37A	1	3780	100	17:45383008:rs62064595:A_G;17:45383525:rs61572747:A_G;17:45394123:rs4763:G_A;17:45397302:rs62064598:C_G;17:45411426:rs62064641:T_C;17:45421962:rs35519908:T_C;17:45434069:rs34465449:C_A;17:45438561:rs35354512:C_T;17:45477887:rs56192752:A_G;17:45491879:rs113322852:T_A;17:45492543:rs62065449:T_C;17:45496053:rs62065453:C_T;17:45592565:rs1724411:T_C;17:45610951:rs28768976:A_G;17:45637484:rs2942168:G_A…
1	29500382	Feeling miserable	17:46128324:rs4471723:C_T	5e-09	17:45717872:rs76007856:G_A	1.31592e-17	ENSG00000185829.17	ARL17A	1	3780	100	17:45383008:rs62064595:A_G;17:45383525:rs61572747:A_G;17:45394123:rs4763:G_A;17:45397302:rs62064598:C_G;17:45411426:rs62064641:T_C;17:45421962:rs35519908:T_C;17:45434069:rs34465449:C_A;17:45438561:rs35354512:C_T;17:45477887:rs56192752:A_G;17:45491879:rs113322852:T_A;17:45492543:rs62065449:T_C;17:45496053:rs62065453:C_T;17:45592565:rs1724411:T_C;17:45610951:rs28768976:A_G;17:45637484:rs2942168:G_A…
1	29500382	Feeling miserable	17:46128324:rs4471723:C_T	5e-09	17:45608460:rs413519:A_G	1.58216e-06	ENSG00000225190.11	PLEKHM1	0.98603	3780	100	17:45383008:rs62064595:A_G;17:45383525:rs61572747:A_G;17:45394123:rs4763:G_A;17:45397302:rs62064598:C_G;17:45411426:rs62064641:T_C;17:45421962:rs35519908:T_C;17:45434069:rs34465449:C_A;17:45438561:rs35354512:C_T;17:45477887:rs56192752:A_G;17:45491879:rs113322852:T_A;17:45492543:rs62065449:T_C;17:45496053:rs62065453:C_T;17:45592565:rs1724411:T_C;17:45610951:rs28768976:A_G;17:45637484:rs2942168:G_A…
1	29500382	Feeling miserable	17:46128324:rs4471723:C_T	5e-09	17:46748690:rs9896243:C_G	2.13713e-16	ENSG00000228696.9	ARL17B	0.894309	3780	100	17:45383008:rs62064595:A_G;17:45383525:rs61572747:A_G;17:45394123:rs4763:G_A;17:45397302:rs62064598:C_G;17:45411426:rs62064641:T_C;17:45421962:rs35519908:T_C;17:45434069:rs34465449:C_A;17:45438561:rs35354512:C_T;17:45477887:rs56192752:A_G;17:45491879:rs113322852:T_A;17:45492543:rs62065449:T_C;17:45496053:rs62065453:C_T;17:45592565:rs1724411:T_C;17:45610951:rs28768976:A_G;17:45637484:rs2942168:G_A…
1	29500382	Feeling miserable	17:46128324:rs4471723:C_T	5e-09	17:46748690:rs9896243:C_G	3.13959e-09	ENSG00000120071.14	KANSL1	0.894309	3780	100	17:45383008:rs62064595:A_G;17:45383525:rs61572747:A_G;17:45394123:rs4763:G_A;17:45397302:rs62064598:C_G;17:45411426:rs62064641:T_C;17:45421962:rs35519908:T_C;17:45434069:rs34465449:C_A;17:45438561:rs35354512:C_T;17:45477887:rs56192752:A_G;17:45491879:rs113322852:T_A;17:45492543:rs62065449:T_C;17:45496053:rs62065453:C_T;17:45592565:rs1724411:T_C;17:45610951:rs28768976:A_G;17:45637484:rs2942168:G_A…
1	29500382	Feeling miserable	17:46128324:rs4471723:C_T	5e-09	17:45926233:rs56249311:C_T	9.71527e-22	ENSG00000238083.7	LRRC37A2	1	3780	100	17:45383008:rs62064595:A_G;17:45383525:rs61572747:A_G;17:45394123:rs4763:G_A;17:45397302:rs62064598:C_G;17:45411426:rs62064641:T_C;17:45421962:rs35519908:T_C;17:45434069:rs34465449:C_A;17:45438561:rs35354512:C_T;17:45477887:rs56192752:A_G;17:45491879:rs113322852:T_A;17:45492543:rs62065449:T_C;17:45496053:rs62065453:C_T;17:45592565:rs1724411:T_C;17:45610951:rs28768976:A_G;17:45637484:rs2942168:G_A…
1	ukb-a-49	Fed-up feelings	17:45759587:rs56214516:A_C	1.82978e-12	17:45717872:rs76007856:G_A	1.31592e-17	ENSG00000185829.17	ARL17A	0.826121	3780	100	17:45383008:rs62064595:A_G;17:45383525:rs61572747:A_G;17:45394123:rs4763:G_A;17:45397302:rs62064598:C_G;17:45411426:rs62064641:T_C;17:45421962:rs35519908:T_C;17:45434069:rs34465449:C_A;17:45438561:rs35354512:C_T;17:45477887:rs56192752:A_G;17:45491879:rs113322852:T_A;17:45492543:rs62065449:T_C;17:45496053:rs62065453:C_T;17:45592565:rs1724411:T_C;17:45610951:rs28768976:A_G;17:45637484:rs2942168:G_A…
1	29500382	Feeling miserable	17:45759587:rs56214516:A_C	1e-16	17:45717872:rs76007856:G_A	1.31592e-17	ENSG00000185829.17	ARL17A	0.826121	3780	100	17:45383008:rs62064595:A_G;17:45383525:rs61572747:A_G;17:45394123:rs4763:G_A;17:45397302:rs62064598:C_G;17:45411426:rs62064641:T_C;17:45421962:rs35519908:T_C;17:45434069:rs34465449:C_A;17:45438561:rs35354512:C_T;17:45477887:rs56192752:A_G;17:45491879:rs113322852:T_A;17:45492543:rs62065449:T_C;17:45496053:rs62065453:C_T;17:45592565:rs1724411:T_C;17:45610951:rs28768976:A_G;17:45637484:rs2942168:G_A…
1	ukb-a-49	Fed-up feelings	17:45759587:rs56214516:A_C	1.82978e-12	17:45608460:rs413519:A_G	1.58216e-06	ENSG00000225190.11	PLEKHM1	0.807086	3780	100	17:45383008:rs62064595:A_G;17:45383525:rs61572747:A_G;17:45394123:rs4763:G_A;17:45397302:rs62064598:C_G;17:45411426:rs62064641:T_C;17:45421962:rs35519908:T_C;17:45434069:rs34465449:C_A;17:45438561:rs35354512:C_T;17:45477887:rs56192752:A_G;17:45491879:rs113322852:T_A;17:45492543:rs62065449:T_C;17:45496053:rs62065453:C_T;17:45592565:rs1724411:T_C;17:45610951:rs28768976:A_G;17:45637484:rs2942168:G_A…
1	29500382	Feeling miserable	17:45759587:rs56214516:A_C	1e-16	17:45608460:rs413519:A_G	1.58216e-06	ENSG00000225190.11	PLEKHM1	0.807086	3780	100	17:45383008:rs62064595:A_G;17:45383525:rs61572747:A_G;17:45394123:rs4763:G_A;17:45397302:rs62064598:C_G;17:45411426:rs62064641:T_C;17:45421962:rs35519908:T_C;17:45434069:rs34465449:C_A;17:45438561:rs35354512:C_T;17:45477887:rs56192752:A_G;17:45491879:rs113322852:T_A;17:45492543:rs62065449:T_C;17:45496053:rs62065453:C_T;17:45592565:rs1724411:T_C;17:45610951:rs28768976:A_G;17:45637484:rs2942168:G_A…
1	ukb-a-49	Fed-up feelings	17:45759587:rs56214516:A_C	1.82978e-12	17:45926233:rs56249311:C_T	9.71527e-22	ENSG00000238083.7	LRRC37A2	0.827445	3780	100	17:45383008:rs62064595:A_G;17:45383525:rs61572747:A_G;17:45394123:rs4763:G_A;17:45397302:rs62064598:C_G;17:45411426:rs62064641:T_C;17:45421962:rs35519908:T_C;17:45434069:rs34465449:C_A;17:45438561:rs35354512:C_T;17:45477887:rs56192752:A_G;17:45491879:rs113322852:T_A;17:45492543:rs62065449:T_C;17:45496053:rs62065453:C_T;17:45592565:rs1724411:T_C;17:45610951:rs28768976:A_G;17:45637484:rs2942168:G_A…
1	29500382	Feeling miserable	17:45759587:rs56214516:A_C	1e-16	17:45926233:rs56249311:C_T	9.71527e-22	ENSG00000238083.7	LRRC37A2	0.827445	3780	100	17:45383008:rs62064595:A_G;17:45383525:rs61572747:A_G;17:45394123:rs4763:G_A;17:45397302:rs62064598:C_G;17:45411426:rs62064641:T_C;17:45421962:rs35519908:T_C;17:45434069:rs34465449:C_A;17:45438561:rs35354512:C_T;17:45477887:rs56192752:A_G;17:45491879:rs113322852:T_A;17:45492543:rs62065449:T_C;17:45496053:rs62065453:C_T;17:45592565:rs1724411:T_C;17:45610951:rs28768976:A_G;17:45637484:rs2942168:G_A…
1	21738487	Parkinson's disease	17:45846317:rs12185268:A_G	3e-14	17:45717872:rs76007856:G_A	1.31592e-17	ENSG00000185829.17	ARL17A	1	3780	100	17:45383008:rs62064595:A_G;17:45383525:rs61572747:A_G;17:45394123:rs4763:G_A;17:45397302:rs62064598:C_G;17:45411426:rs62064641:T_C;17:45421962:rs35519908:T_C;17:45434069:rs34465449:C_A;17:45438561:rs35354512:C_T;17:45477887:rs56192752:A_G;17:45491879:rs113322852:T_A;17:45492543:rs62065449:T_C;17:45496053:rs62065453:C_T;17:45592565:rs1724411:T_C;17:45610951:rs28768976:A_G;17:45637484:rs2942168:G_A…
1	21738487	Parkinson's disease	17:45846317:rs12185268:A_G	3e-14	17:45608460:rs413519:A_G	1.58216e-06	ENSG00000225190.11	PLEKHM1	0.98603	3780	100	17:45383008:rs62064595:A_G;17:45383525:rs61572747:A_G;17:45394123:rs4763:G_A;17:45397302:rs62064598:C_G;17:45411426:rs62064641:T_C;17:45421962:rs35519908:T_C;17:45434069:rs34465449:C_A;17:45438561:rs35354512:C_T;17:45477887:rs56192752:A_G;17:45491879:rs113322852:T_A;17:45492543:rs62065449:T_C;17:45496053:rs62065453:C_T;17:45592565:rs1724411:T_C;17:45610951:rs28768976:A_G;17:45637484:rs2942168:G_A…
1	21738487	Parkinson's disease	17:45846317:rs12185268:A_G	3e-14	17:46748690:rs9896243:C_G	2.13713e-16	ENSG00000228696.9	ARL17B	0.894309	3780	100	17:45383008:rs62064595:A_G;17:45383525:rs61572747:A_G;17:45394123:rs4763:G_A;17:45397302:rs62064598:C_G;17:45411426:rs62064641:T_C;17:45421962:rs35519908:T_C;17:45434069:rs34465449:C_A;17:45438561:rs35354512:C_T;17:45477887:rs56192752:A_G;17:45491879:rs113322852:T_A;17:45492543:rs62065449:T_C;17:45496053:rs62065453:C_T;17:45592565:rs1724411:T_C;17:45610951:rs28768976:A_G;17:45637484:rs2942168:G_A…
1	21738487	Parkinson's disease	17:45846317:rs12185268:A_G	3e-14	17:46748690:rs9896243:C_G	3.13959e-09	ENSG00000120071.14	KANSL1	0.894309	3780	100	17:45383008:rs62064595:A_G;17:45383525:rs61572747:A_G;17:45394123:rs4763:G_A;17:45397302:rs62064598:C_G;17:45411426:rs62064641:T_C;17:45421962:rs35519908:T_C;17:45434069:rs34465449:C_A;17:45438561:rs35354512:C_T;17:45477887:rs56192752:A_G;17:45491879:rs113322852:T_A;17:45492543:rs62065449:T_C;17:45496053:rs62065453:C_T;17:45592565:rs1724411:T_C;17:45610951:rs28768976:A_G;17:45637484:rs2942168:G_A…
1	21738487	Parkinson's disease	17:45846317:rs12185268:A_G	3e-14	17:45926233:rs56249311:C_T	9.71527e-22	ENSG00000238083.7	LRRC37A2	1	3780	100	17:45383008:rs62064595:A_G;17:45383525:rs61572747:A_G;17:45394123:rs4763:G_A;17:45397302:rs62064598:C_G;17:45411426:rs62064641:T_C;17:45421962:rs35519908:T_C;17:45434069:rs34465449:C_A;17:45438561:rs35354512:C_T;17:45477887:rs56192752:A_G;17:45491879:rs113322852:T_A;17:45492543:rs62065449:T_C;17:45496053:rs62065453:C_T;17:45592565:rs1724411:T_C;17:45610951:rs28768976:A_G;17:45637484:rs2942168:G_A…
1	ebi-a-GCST006478	Worry	17:45746994:rs7207400:T_C	2.38397e-15	17:45717872:rs76007856:G_A	1.31592e-17	ENSG00000185829.17	ARL17A	0.842364	3780	100	17:45383008:rs62064595:A_G;17:45383525:rs61572747:A_G;17:45394123:rs4763:G_A;17:45397302:rs62064598:C_G;17:45411426:rs62064641:T_C;17:45421962:rs35519908:T_C;17:45434069:rs34465449:C_A;17:45438561:rs35354512:C_T;17:45477887:rs56192752:A_G;17:45491879:rs113322852:T_A;17:45492543:rs62065449:T_C;17:45496053:rs62065453:C_T;17:45592565:rs1724411:T_C;17:45610951:rs28768976:A_G;17:45637484:rs2942168:G_A…
1	29942085	Depression	17:45746994:rs7207400:T_C	2e-15	17:45717872:rs76007856:G_A	1.31592e-17	ENSG00000185829.17	ARL17A	0.842364	3780	100	17:45383008:rs62064595:A_G;17:45383525:rs61572747:A_G;17:45394123:rs4763:G_A;17:45397302:rs62064598:C_G;17:45411426:rs62064641:T_C;17:45421962:rs35519908:T_C;17:45434069:rs34465449:C_A;17:45438561:rs35354512:C_T;17:45477887:rs56192752:A_G;17:45491879:rs113322852:T_A;17:45492543:rs62065449:T_C;17:45496053:rs62065453:C_T;17:45592565:rs1724411:T_C;17:45610951:rs28768976:A_G;17:45637484:rs2942168:G_A…
1	30595370	Body mass index	17:45746994:rs7207400:T_C	2e-30	17:45717872:rs76007856:G_A	1.31592e-17	ENSG00000185829.17	ARL17A	0.842364	3780	100	17:45383008:rs62064595:A_G;17:45383525:rs61572747:A_G;17:45394123:rs4763:G_A;17:45397302:rs62064598:C_G;17:45411426:rs62064641:T_C;17:45421962:rs35519908:T_C;17:45434069:rs34465449:C_A;17:45438561:rs35354512:C_T;17:45477887:rs56192752:A_G;17:45491879:rs113322852:T_A;17:45492543:rs62065449:T_C;17:45496053:rs62065453:C_T;17:45592565:rs1724411:T_C;17:45610951:rs28768976:A_G;17:45637484:rs2942168:G_A…
1	ebi-a-GCST006478	Worry	17:45746994:rs7207400:T_C	2.38397e-15	17:45608460:rs413519:A_G	1.58216e-06	ENSG00000225190.11	PLEKHM1	0.818123	3780	100	17:45383008:rs62064595:A_G;17:45383525:rs61572747:A_G;17:45394123:rs4763:G_A;17:45397302:rs62064598:C_G;17:45411426:rs62064641:T_C;17:45421962:rs35519908:T_C;17:45434069:rs34465449:C_A;17:45438561:rs35354512:C_T;17:45477887:rs56192752:A_G;17:45491879:rs113322852:T_A;17:45492543:rs62065449:T_C;17:45496053:rs62065453:C_T;17:45592565:rs1724411:T_C;17:45610951:rs28768976:A_G;17:45637484:rs2942168:G_A…
1	29942085	Depression	17:45746994:rs7207400:T_C	2e-15	17:45608460:rs413519:A_G	1.58216e-06	ENSG00000225190.11	PLEKHM1	0.818123	3780	100	17:45383008:rs62064595:A_G;17:45383525:rs61572747:A_G;17:45394123:rs4763:G_A;17:45397302:rs62064598:C_G;17:45411426:rs62064641:T_C;17:45421962:rs35519908:T_C;17:45434069:rs34465449:C_A;17:45438561:rs35354512:C_T;17:45477887:rs56192752:A_G;17:45491879:rs113322852:T_A;17:45492543:rs62065449:T_C;17:45496053:rs62065453:C_T;17:45592565:rs1724411:T_C;17:45610951:rs28768976:A_G;17:45637484:rs2942168:G_A…
1	30595370	Body mass index	17:45746994:rs7207400:T_C	2e-30	17:45608460:rs413519:A_G	1.58216e-06	ENSG00000225190.11	PLEKHM1	0.818123	3780	100	17:45383008:rs62064595:A_G;17:45383525:rs61572747:A_G;17:45394123:rs4763:G_A;17:45397302:rs62064598:C_G;17:45411426:rs62064641:T_C;17:45421962:rs35519908:T_C;17:45434069:rs34465449:C_A;17:45438561:rs35354512:C_T;17:45477887:rs56192752:A_G;17:45491879:rs113322852:T_A;17:45492543:rs62065449:T_C;17:45496053:rs62065453:C_T;17:45592565:rs1724411:T_C;17:45610951:rs28768976:A_G;17:45637484:rs2942168:G_A…
1	ebi-a-GCST006478	Worry	17:45746994:rs7207400:T_C	2.38397e-15	17:45926233:rs56249311:C_T	9.71527e-22	ENSG00000238083.7	LRRC37A2	0.843327	3780	100	17:45383008:rs62064595:A_G;17:45383525:rs61572747:A_G;17:45394123:rs4763:G_A;17:45397302:rs62064598:C_G;17:45411426:rs62064641:T_C;17:45421962:rs35519908:T_C;17:45434069:rs34465449:C_A;17:45438561:rs35354512:C_T;17:45477887:rs56192752:A_G;17:45491879:rs113322852:T_A;17:45492543:rs62065449:T_C;17:45496053:rs62065453:C_T;17:45592565:rs1724411:T_C;17:45610951:rs28768976:A_G;17:45637484:rs2942168:G_A…
1	29942085	Depression	17:45746994:rs7207400:T_C	2e-15	17:45926233:rs56249311:C_T	9.71527e-22	ENSG00000238083.7	LRRC37A2	0.843327	3780	100	17:45383008:rs62064595:A_G;17:45383525:rs61572747:A_G;17:45394123:rs4763:G_A;17:45397302:rs62064598:C_G;17:45411426:rs62064641:T_C;17:45421962:rs35519908:T_C;17:45434069:rs34465449:C_A;17:45438561:rs35354512:C_T;17:45477887:rs56192752:A_G;17:45491879:rs113322852:T_A;17:45492543:rs62065449:T_C;17:45496053:rs62065453:C_T;17:45592565:rs1724411:T_C;17:45610951:rs28768976:A_G;17:45637484:rs2942168:G_A…
1	30595370	Body mass index	17:45746994:rs7207400:T_C	2e-30	17:45926233:rs56249311:C_T	9.71527e-22	ENSG00000238083.7	LRRC37A2	0.843327	3780	100	17:45383008:rs62064595:A_G;17:45383525:rs61572747:A_G;17:45394123:rs4763:G_A;17:45397302:rs62064598:C_G;17:45411426:rs62064641:T_C;17:45421962:rs35519908:T_C;17:45434069:rs34465449:C_A;17:45438561:rs35354512:C_T;17:45477887:rs56192752:A_G;17:45491879:rs113322852:T_A;17:45492543:rs62065449:T_C;17:45496053:rs62065453:C_T;17:45592565:rs1724411:T_C;17:45610951:rs28768976:A_G;17:45637484:rs2942168:G_A…
1	29255261	Neuroticism	17:46021601:rs17652520:G_A	1e-25	17:45717872:rs76007856:G_A	1.31592e-17	ENSG00000185829.17	ARL17A	0.972969	3780	100	17:45383008:rs62064595:A_G;17:45383525:rs61572747:A_G;17:45394123:rs4763:G_A;17:45397302:rs62064598:C_G;17:45411426:rs62064641:T_C;17:45421962:rs35519908:T_C;17:45434069:rs34465449:C_A;17:45438561:rs35354512:C_T;17:45477887:rs56192752:A_G;17:45491879:rs113322852:T_A;17:45492543:rs62065449:T_C;17:45496053:rs62065453:C_T;17:45592565:rs1724411:T_C;17:45610951:rs28768976:A_G;17:45637484:rs2942168:G_A…
1	ukb-a-469	Pain type(s) experienced in last month: Headache	17:46021601:rs17652520:G_A	3.42058e-17	17:45717872:rs76007856:G_A	1.31592e-17	ENSG00000185829.17	ARL17A	0.972969	3780	100	17:45383008:rs62064595:A_G;17:45383525:rs61572747:A_G;17:45394123:rs4763:G_A;17:45397302:rs62064598:C_G;17:45411426:rs62064641:T_C;17:45421962:rs35519908:T_C;17:45434069:rs34465449:C_A;17:45438561:rs35354512:C_T;17:45477887:rs56192752:A_G;17:45491879:rs113322852:T_A;17:45492543:rs62065449:T_C;17:45496053:rs62065453:C_T;17:45592565:rs1724411:T_C;17:45610951:rs28768976:A_G;17:45637484:rs2942168:G_A…
1	ukb-b-12181	Pain type(s) experienced in last month: Headache	17:46021601:rs17652520:G_A	5.70033e-21	17:45717872:rs76007856:G_A	1.31592e-17	ENSG00000185829.17	ARL17A	0.972969	3780	100	17:45383008:rs62064595:A_G;17:45383525:rs61572747:A_G;17:45394123:rs4763:G_A;17:45397302:rs62064598:C_G;17:45411426:rs62064641:T_C;17:45421962:rs35519908:T_C;17:45434069:rs34465449:C_A;17:45438561:rs35354512:C_T;17:45477887:rs56192752:A_G;17:45491879:rs113322852:T_A;17:45492543:rs62065449:T_C;17:45496053:rs62065453:C_T;17:45592565:rs1724411:T_C;17:45610951:rs28768976:A_G;17:45637484:rs2942168:G_A…
1	30595370	Body mass index	17:46021601:rs17652520:G_A	2e-27	17:45717872:rs76007856:G_A	1.31592e-17	ENSG00000185829.17	ARL17A	0.972969	3780	100	17:45383008:rs62064595:A_G;17:45383525:rs61572747:A_G;17:45394123:rs4763:G_A;17:45397302:rs62064598:C_G;17:45411426:rs62064641:T_C;17:45421962:rs35519908:T_C;17:45434069:rs34465449:C_A;17:45438561:rs35354512:C_T;17:45477887:rs56192752:A_G;17:45491879:rs113322852:T_A;17:45492543:rs62065449:T_C;17:45496053:rs62065453:C_T;17:45592565:rs1724411:T_C;17:45610951:rs28768976:A_G;17:45637484:rs2942168:G_A…
1	ukb-b-4630	Neuroticism score	17:46021601:rs17652520:G_A	3.10027e-27	17:45717872:rs76007856:G_A	1.31592e-17	ENSG00000185829.17	ARL17A	0.972969	3780	100	17:45383008:rs62064595:A_G;17:45383525:rs61572747:A_G;17:45394123:rs4763:G_A;17:45397302:rs62064598:C_G;17:45411426:rs62064641:T_C;17:45421962:rs35519908:T_C;17:45434069:rs34465449:C_A;17:45438561:rs35354512:C_T;17:45477887:rs56192752:A_G;17:45491879:rs113322852:T_A;17:45492543:rs62065449:T_C;17:45496053:rs62065453:C_T;17:45592565:rs1724411:T_C;17:45610951:rs28768976:A_G;17:45637484:rs2942168:G_A…
1	29255261	Neuroticism	17:46021601:rs17652520:G_A	1e-25	17:45608460:rs413519:A_G	1.58216e-06	ENSG00000225190.11	PLEKHM1	0.958981	3780	100	17:45383008:rs62064595:A_G;17:45383525:rs61572747:A_G;17:45394123:rs4763:G_A;17:45397302:rs62064598:C_G;17:45411426:rs62064641:T_C;17:45421962:rs35519908:T_C;17:45434069:rs34465449:C_A;17:45438561:rs35354512:C_T;17:45477887:rs56192752:A_G;17:45491879:rs113322852:T_A;17:45492543:rs62065449:T_C;17:45496053:rs62065453:C_T;17:45592565:rs1724411:T_C;17:45610951:rs28768976:A_G;17:45637484:rs2942168:G_A…
1	ukb-a-469	Pain type(s) experienced in last month: Headache	17:46021601:rs17652520:G_A	3.42058e-17	17:45608460:rs413519:A_G	1.58216e-06	ENSG00000225190.11	PLEKHM1	0.958981	3780	100	17:45383008:rs62064595:A_G;17:45383525:rs61572747:A_G;17:45394123:rs4763:G_A;17:45397302:rs62064598:C_G;17:45411426:rs62064641:T_C;17:45421962:rs35519908:T_C;17:45434069:rs34465449:C_A;17:45438561:rs35354512:C_T;17:45477887:rs56192752:A_G;17:45491879:rs113322852:T_A;17:45492543:rs62065449:T_C;17:45496053:rs62065453:C_T;17:45592565:rs1724411:T_C;17:45610951:rs28768976:A_G;17:45637484:rs2942168:G_A…
1	ukb-b-12181	Pain type(s) experienced in last month: Headache	17:46021601:rs17652520:G_A	5.70033e-21	17:45608460:rs413519:A_G	1.58216e-06	ENSG00000225190.11	PLEKHM1	0.958981	3780	100	17:45383008:rs62064595:A_G;17:45383525:rs61572747:A_G;17:45394123:rs4763:G_A;17:45397302:rs62064598:C_G;17:45411426:rs62064641:T_C;17:45421962:rs35519908:T_C;17:45434069:rs34465449:C_A;17:45438561:rs35354512:C_T;17:45477887:rs56192752:A_G;17:45491879:rs113322852:T_A;17:45492543:rs62065449:T_C;17:45496053:rs62065453:C_T;17:45592565:rs1724411:T_C;17:45610951:rs28768976:A_G;17:45637484:rs2942168:G_A…
1	30595370	Body mass index	17:46021601:rs17652520:G_A	2e-27	17:45608460:rs413519:A_G	1.58216e-06	ENSG00000225190.11	PLEKHM1	0.958981	3780	100	17:45383008:rs62064595:A_G;17:45383525:rs61572747:A_G;17:45394123:rs4763:G_A;17:45397302:rs62064598:C_G;17:45411426:rs62064641:T_C;17:45421962:rs35519908:T_C;17:45434069:rs34465449:C_A;17:45438561:rs35354512:C_T;17:45477887:rs56192752:A_G;17:45491879:rs113322852:T_A;17:45492543:rs62065449:T_C;17:45496053:rs62065453:C_T;17:45592565:rs1724411:T_C;17:45610951:rs28768976:A_G;17:45637484:rs2942168:G_A…
1	ukb-b-4630	Neuroticism score	17:46021601:rs17652520:G_A	3.10027e-27	17:45608460:rs413519:A_G	1.58216e-06	ENSG00000225190.11	PLEKHM1	0.958981	3780	100	17:45383008:rs62064595:A_G;17:45383525:rs61572747:A_G;17:45394123:rs4763:G_A;17:45397302:rs62064598:C_G;17:45411426:rs62064641:T_C;17:45421962:rs35519908:T_C;17:45434069:rs34465449:C_A;17:45438561:rs35354512:C_T;17:45477887:rs56192752:A_G;17:45491879:rs113322852:T_A;17:45492543:rs62065449:T_C;17:45496053:rs62065453:C_T;17:45592565:rs1724411:T_C;17:45610951:rs28768976:A_G;17:45637484:rs2942168:G_A…
1	29255261	Neuroticism	17:46021601:rs17652520:G_A	1e-25	17:46748690:rs9896243:C_G	2.13713e-16	ENSG00000228696.9	ARL17B	0.870582	3780	100	17:45383008:rs62064595:A_G;17:45383525:rs61572747:A_G;17:45394123:rs4763:G_A;17:45397302:rs62064598:C_G;17:45411426:rs62064641:T_C;17:45421962:rs35519908:T_C;17:45434069:rs34465449:C_A;17:45438561:rs35354512:C_T;17:45477887:rs56192752:A_G;17:45491879:rs113322852:T_A;17:45492543:rs62065449:T_C;17:45496053:rs62065453:C_T;17:45592565:rs1724411:T_C;17:45610951:rs28768976:A_G;17:45637484:rs2942168:G_A…
1	29255261	Neuroticism	17:46021601:rs17652520:G_A	1e-25	17:46748690:rs9896243:C_G	3.13959e-09	ENSG00000120071.14	KANSL1	0.870582	3780	100	17:45383008:rs62064595:A_G;17:45383525:rs61572747:A_G;17:45394123:rs4763:G_A;17:45397302:rs62064598:C_G;17:45411426:rs62064641:T_C;17:45421962:rs35519908:T_C;17:45434069:rs34465449:C_A;17:45438561:rs35354512:C_T;17:45477887:rs56192752:A_G;17:45491879:rs113322852:T_A;17:45492543:rs62065449:T_C;17:45496053:rs62065453:C_T;17:45592565:rs1724411:T_C;17:45610951:rs28768976:A_G;17:45637484:rs2942168:G_A…
1	ukb-a-469	Pain type(s) experienced in last month: Headache	17:46021601:rs17652520:G_A	3.42058e-17	17:46748690:rs9896243:C_G	2.13713e-16	ENSG00000228696.9	ARL17B	0.870582	3780	100	17:45383008:rs62064595:A_G;17:45383525:rs61572747:A_G;17:45394123:rs4763:G_A;17:45397302:rs62064598:C_G;17:45411426:rs62064641:T_C;17:45421962:rs35519908:T_C;17:45434069:rs34465449:C_A;17:45438561:rs35354512:C_T;17:45477887:rs56192752:A_G;17:45491879:rs113322852:T_A;17:45492543:rs62065449:T_C;17:45496053:rs62065453:C_T;17:45592565:rs1724411:T_C;17:45610951:rs28768976:A_G;17:45637484:rs2942168:G_A…
1	ukb-a-469	Pain type(s) experienced in last month: Headache	17:46021601:rs17652520:G_A	3.42058e-17	17:46748690:rs9896243:C_G	3.13959e-09	ENSG00000120071.14	KANSL1	0.870582	3780	100	17:45383008:rs62064595:A_G;17:45383525:rs61572747:A_G;17:45394123:rs4763:G_A;17:45397302:rs62064598:C_G;17:45411426:rs62064641:T_C;17:45421962:rs35519908:T_C;17:45434069:rs34465449:C_A;17:45438561:rs35354512:C_T;17:45477887:rs56192752:A_G;17:45491879:rs113322852:T_A;17:45492543:rs62065449:T_C;17:45496053:rs62065453:C_T;17:45592565:rs1724411:T_C;17:45610951:rs28768976:A_G;17:45637484:rs2942168:G_A…
1	ukb-b-12181	Pain type(s) experienced in last month: Headache	17:46021601:rs17652520:G_A	5.70033e-21	17:46748690:rs9896243:C_G	2.13713e-16	ENSG00000228696.9	ARL17B	0.870582	3780	100	17:45383008:rs62064595:A_G;17:45383525:rs61572747:A_G;17:45394123:rs4763:G_A;17:45397302:rs62064598:C_G;17:45411426:rs62064641:T_C;17:45421962:rs35519908:T_C;17:45434069:rs34465449:C_A;17:45438561:rs35354512:C_T;17:45477887:rs56192752:A_G;17:45491879:rs113322852:T_A;17:45492543:rs62065449:T_C;17:45496053:rs62065453:C_T;17:45592565:rs1724411:T_C;17:45610951:rs28768976:A_G;17:45637484:rs2942168:G_A…
1	ukb-b-12181	Pain type(s) experienced in last month: Headache	17:46021601:rs17652520:G_A	5.70033e-21	17:46748690:rs9896243:C_G	3.13959e-09	ENSG00000120071.14	KANSL1	0.870582	3780	100	17:45383008:rs62064595:A_G;17:45383525:rs61572747:A_G;17:45394123:rs4763:G_A;17:45397302:rs62064598:C_G;17:45411426:rs62064641:T_C;17:45421962:rs35519908:T_C;17:45434069:rs34465449:C_A;17:45438561:rs35354512:C_T;17:45477887:rs56192752:A_G;17:45491879:rs113322852:T_A;17:45492543:rs62065449:T_C;17:45496053:rs62065453:C_T;17:45592565:rs1724411:T_C;17:45610951:rs28768976:A_G;17:45637484:rs2942168:G_A…
1	30595370	Body mass index	17:46021601:rs17652520:G_A	2e-27	17:46748690:rs9896243:C_G	2.13713e-16	ENSG00000228696.9	ARL17B	0.870582	3780	100	17:45383008:rs62064595:A_G;17:45383525:rs61572747:A_G;17:45394123:rs4763:G_A;17:45397302:rs62064598:C_G;17:45411426:rs62064641:T_C;17:45421962:rs35519908:T_C;17:45434069:rs34465449:C_A;17:45438561:rs35354512:C_T;17:45477887:rs56192752:A_G;17:45491879:rs113322852:T_A;17:45492543:rs62065449:T_C;17:45496053:rs62065453:C_T;17:45592565:rs1724411:T_C;17:45610951:rs28768976:A_G;17:45637484:rs2942168:G_A…
1	30595370	Body mass index	17:46021601:rs17652520:G_A	2e-27	17:46748690:rs9896243:C_G	3.13959e-09	ENSG00000120071.14	KANSL1	0.870582	3780	100	17:45383008:rs62064595:A_G;17:45383525:rs61572747:A_G;17:45394123:rs4763:G_A;17:45397302:rs62064598:C_G;17:45411426:rs62064641:T_C;17:45421962:rs35519908:T_C;17:45434069:rs34465449:C_A;17:45438561:rs35354512:C_T;17:45477887:rs56192752:A_G;17:45491879:rs113322852:T_A;17:45492543:rs62065449:T_C;17:45496053:rs62065453:C_T;17:45592565:rs1724411:T_C;17:45610951:rs28768976:A_G;17:45637484:rs2942168:G_A…
1	ukb-b-4630	Neuroticism score	17:46021601:rs17652520:G_A	3.10027e-27	17:46748690:rs9896243:C_G	2.13713e-16	ENSG00000228696.9	ARL17B	0.870582	3780	100	17:45383008:rs62064595:A_G;17:45383525:rs61572747:A_G;17:45394123:rs4763:G_A;17:45397302:rs62064598:C_G;17:45411426:rs62064641:T_C;17:45421962:rs35519908:T_C;17:45434069:rs34465449:C_A;17:45438561:rs35354512:C_T;17:45477887:rs56192752:A_G;17:45491879:rs113322852:T_A;17:45492543:rs62065449:T_C;17:45496053:rs62065453:C_T;17:45592565:rs1724411:T_C;17:45610951:rs28768976:A_G;17:45637484:rs2942168:G_A…
1	ukb-b-4630	Neuroticism score	17:46021601:rs17652520:G_A	3.10027e-27	17:46748690:rs9896243:C_G	3.13959e-09	ENSG00000120071.14	KANSL1	0.870582	3780	100	17:45383008:rs62064595:A_G;17:45383525:rs61572747:A_G;17:45394123:rs4763:G_A;17:45397302:rs62064598:C_G;17:45411426:rs62064641:T_C;17:45421962:rs35519908:T_C;17:45434069:rs34465449:C_A;17:45438561:rs35354512:C_T;17:45477887:rs56192752:A_G;17:45491879:rs113322852:T_A;17:45492543:rs62065449:T_C;17:45496053:rs62065453:C_T;17:45592565:rs1724411:T_C;17:45610951:rs28768976:A_G;17:45637484:rs2942168:G_A…
1	29255261	Neuroticism	17:46021601:rs17652520:G_A	1e-25	17:45926233:rs56249311:C_T	9.71527e-22	ENSG00000238083.7	LRRC37A2	0.973163	3780	100	17:45383008:rs62064595:A_G;17:45383525:rs61572747:A_G;17:45394123:rs4763:G_A;17:45397302:rs62064598:C_G;17:45411426:rs62064641:T_C;17:45421962:rs35519908:T_C;17:45434069:rs34465449:C_A;17:45438561:rs35354512:C_T;17:45477887:rs56192752:A_G;17:45491879:rs113322852:T_A;17:45492543:rs62065449:T_C;17:45496053:rs62065453:C_T;17:45592565:rs1724411:T_C;17:45610951:rs28768976:A_G;17:45637484:rs2942168:G_A…
1	ukb-a-469	Pain type(s) experienced in last month: Headache	17:46021601:rs17652520:G_A	3.42058e-17	17:45926233:rs56249311:C_T	9.71527e-22	ENSG00000238083.7	LRRC37A2	0.973163	3780	100	17:45383008:rs62064595:A_G;17:45383525:rs61572747:A_G;17:45394123:rs4763:G_A;17:45397302:rs62064598:C_G;17:45411426:rs62064641:T_C;17:45421962:rs35519908:T_C;17:45434069:rs34465449:C_A;17:45438561:rs35354512:C_T;17:45477887:rs56192752:A_G;17:45491879:rs113322852:T_A;17:45492543:rs62065449:T_C;17:45496053:rs62065453:C_T;17:45592565:rs1724411:T_C;17:45610951:rs28768976:A_G;17:45637484:rs2942168:G_A…
1	ukb-b-12181	Pain type(s) experienced in last month: Headache	17:46021601:rs17652520:G_A	5.70033e-21	17:45926233:rs56249311:C_T	9.71527e-22	ENSG00000238083.7	LRRC37A2	0.973163	3780	100	17:45383008:rs62064595:A_G;17:45383525:rs61572747:A_G;17:45394123:rs4763:G_A;17:45397302:rs62064598:C_G;17:45411426:rs62064641:T_C;17:45421962:rs35519908:T_C;17:45434069:rs34465449:C_A;17:45438561:rs35354512:C_T;17:45477887:rs56192752:A_G;17:45491879:rs113322852:T_A;17:45492543:rs62065449:T_C;17:45496053:rs62065453:C_T;17:45592565:rs1724411:T_C;17:45610951:rs28768976:A_G;17:45637484:rs2942168:G_A…
1	30595370	Body mass index	17:46021601:rs17652520:G_A	2e-27	17:45926233:rs56249311:C_T	9.71527e-22	ENSG00000238083.7	LRRC37A2	0.973163	3780	100	17:45383008:rs62064595:A_G;17:45383525:rs61572747:A_G;17:45394123:rs4763:G_A;17:45397302:rs62064598:C_G;17:45411426:rs62064641:T_C;17:45421962:rs35519908:T_C;17:45434069:rs34465449:C_A;17:45438561:rs35354512:C_T;17:45477887:rs56192752:A_G;17:45491879:rs113322852:T_A;17:45492543:rs62065449:T_C;17:45496053:rs62065453:C_T;17:45592565:rs1724411:T_C;17:45610951:rs28768976:A_G;17:45637484:rs2942168:G_A…
1	ukb-b-4630	Neuroticism score	17:46021601:rs17652520:G_A	3.10027e-27	17:45926233:rs56249311:C_T	9.71527e-22	ENSG00000238083.7	LRRC37A2	0.973163	3780	100	17:45383008:rs62064595:A_G;17:45383525:rs61572747:A_G;17:45394123:rs4763:G_A;17:45397302:rs62064598:C_G;17:45411426:rs62064641:T_C;17:45421962:rs35519908:T_C;17:45434069:rs34465449:C_A;17:45438561:rs35354512:C_T;17:45477887:rs56192752:A_G;17:45491879:rs113322852:T_A;17:45492543:rs62065449:T_C;17:45496053:rs62065453:C_T;17:45592565:rs1724411:T_C;17:45610951:rs28768976:A_G;17:45637484:rs2942168:G_A…
1	25064009	Parkinson's disease	17:45917282:rs17649553:C_T	2e-48	17:45717872:rs76007856:G_A	1.31592e-17	ENSG00000185829.17	ARL17A	1	3780	100	17:45383008:rs62064595:A_G;17:45383525:rs61572747:A_G;17:45394123:rs4763:G_A;17:45397302:rs62064598:C_G;17:45411426:rs62064641:T_C;17:45421962:rs35519908:T_C;17:45434069:rs34465449:C_A;17:45438561:rs35354512:C_T;17:45477887:rs56192752:A_G;17:45491879:rs113322852:T_A;17:45492543:rs62065449:T_C;17:45496053:rs62065453:C_T;17:45592565:rs1724411:T_C;17:45610951:rs28768976:A_G;17:45637484:rs2942168:G_A…
1	28892059	Parkinson's disease	17:45917282:rs17649553:C_T	1e-68	17:45717872:rs76007856:G_A	1.31592e-17	ENSG00000185829.17	ARL17A	1	3780	100	17:45383008:rs62064595:A_G;17:45383525:rs61572747:A_G;17:45394123:rs4763:G_A;17:45397302:rs62064598:C_G;17:45411426:rs62064641:T_C;17:45421962:rs35519908:T_C;17:45434069:rs34465449:C_A;17:45438561:rs35354512:C_T;17:45477887:rs56192752:A_G;17:45491879:rs113322852:T_A;17:45492543:rs62065449:T_C;17:45496053:rs62065453:C_T;17:45592565:rs1724411:T_C;17:45610951:rs28768976:A_G;17:45637484:rs2942168:G_A…
1	25064009	Parkinson's disease	17:45917282:rs17649553:C_T	2e-48	17:45608460:rs413519:A_G	1.58216e-06	ENSG00000225190.11	PLEKHM1	0.98603	3780	100	17:45383008:rs62064595:A_G;17:45383525:rs61572747:A_G;17:45394123:rs4763:G_A;17:45397302:rs62064598:C_G;17:45411426:rs62064641:T_C;17:45421962:rs35519908:T_C;17:45434069:rs34465449:C_A;17:45438561:rs35354512:C_T;17:45477887:rs56192752:A_G;17:45491879:rs113322852:T_A;17:45492543:rs62065449:T_C;17:45496053:rs62065453:C_T;17:45592565:rs1724411:T_C;17:45610951:rs28768976:A_G;17:45637484:rs2942168:G_A…
1	28892059	Parkinson's disease	17:45917282:rs17649553:C_T	1e-68	17:45608460:rs413519:A_G	1.58216e-06	ENSG00000225190.11	PLEKHM1	0.98603	3780	100	17:45383008:rs62064595:A_G;17:45383525:rs61572747:A_G;17:45394123:rs4763:G_A;17:45397302:rs62064598:C_G;17:45411426:rs62064641:T_C;17:45421962:rs35519908:T_C;17:45434069:rs34465449:C_A;17:45438561:rs35354512:C_T;17:45477887:rs56192752:A_G;17:45491879:rs113322852:T_A;17:45492543:rs62065449:T_C;17:45496053:rs62065453:C_T;17:45592565:rs1724411:T_C;17:45610951:rs28768976:A_G;17:45637484:rs2942168:G_A…
1	25064009	Parkinson's disease	17:45917282:rs17649553:C_T	2e-48	17:46748690:rs9896243:C_G	2.13713e-16	ENSG00000228696.9	ARL17B	0.894309	3780	100	17:45383008:rs62064595:A_G;17:45383525:rs61572747:A_G;17:45394123:rs4763:G_A;17:45397302:rs62064598:C_G;17:45411426:rs62064641:T_C;17:45421962:rs35519908:T_C;17:45434069:rs34465449:C_A;17:45438561:rs35354512:C_T;17:45477887:rs56192752:A_G;17:45491879:rs113322852:T_A;17:45492543:rs62065449:T_C;17:45496053:rs62065453:C_T;17:45592565:rs1724411:T_C;17:45610951:rs28768976:A_G;17:45637484:rs2942168:G_A…
1	25064009	Parkinson's disease	17:45917282:rs17649553:C_T	2e-48	17:46748690:rs9896243:C_G	3.13959e-09	ENSG00000120071.14	KANSL1	0.894309	3780	100	17:45383008:rs62064595:A_G;17:45383525:rs61572747:A_G;17:45394123:rs4763:G_A;17:45397302:rs62064598:C_G;17:45411426:rs62064641:T_C;17:45421962:rs35519908:T_C;17:45434069:rs34465449:C_A;17:45438561:rs35354512:C_T;17:45477887:rs56192752:A_G;17:45491879:rs113322852:T_A;17:45492543:rs62065449:T_C;17:45496053:rs62065453:C_T;17:45592565:rs1724411:T_C;17:45610951:rs28768976:A_G;17:45637484:rs2942168:G_A…
1	28892059	Parkinson's disease	17:45917282:rs17649553:C_T	1e-68	17:46748690:rs9896243:C_G	2.13713e-16	ENSG00000228696.9	ARL17B	0.894309	3780	100	17:45383008:rs62064595:A_G;17:45383525:rs61572747:A_G;17:45394123:rs4763:G_A;17:45397302:rs62064598:C_G;17:45411426:rs62064641:T_C;17:45421962:rs35519908:T_C;17:45434069:rs34465449:C_A;17:45438561:rs35354512:C_T;17:45477887:rs56192752:A_G;17:45491879:rs113322852:T_A;17:45492543:rs62065449:T_C;17:45496053:rs62065453:C_T;17:45592565:rs1724411:T_C;17:45610951:rs28768976:A_G;17:45637484:rs2942168:G_A…
1	28892059	Parkinson's disease	17:45917282:rs17649553:C_T	1e-68	17:46748690:rs9896243:C_G	3.13959e-09	ENSG00000120071.14	KANSL1	0.894309	3780	100	17:45383008:rs62064595:A_G;17:45383525:rs61572747:A_G;17:45394123:rs4763:G_A;17:45397302:rs62064598:C_G;17:45411426:rs62064641:T_C;17:45421962:rs35519908:T_C;17:45434069:rs34465449:C_A;17:45438561:rs35354512:C_T;17:45477887:rs56192752:A_G;17:45491879:rs113322852:T_A;17:45492543:rs62065449:T_C;17:45496053:rs62065453:C_T;17:45592565:rs1724411:T_C;17:45610951:rs28768976:A_G;17:45637484:rs2942168:G_A…
1	25064009	Parkinson's disease	17:45917282:rs17649553:C_T	2e-48	17:45926233:rs56249311:C_T	9.71527e-22	ENSG00000238083.7	LRRC37A2	1	3780	100	17:45383008:rs62064595:A_G;17:45383525:rs61572747:A_G;17:45394123:rs4763:G_A;17:45397302:rs62064598:C_G;17:45411426:rs62064641:T_C;17:45421962:rs35519908:T_C;17:45434069:rs34465449:C_A;17:45438561:rs35354512:C_T;17:45477887:rs56192752:A_G;17:45491879:rs113322852:T_A;17:45492543:rs62065449:T_C;17:45496053:rs62065453:C_T;17:45592565:rs1724411:T_C;17:45610951:rs28768976:A_G;17:45637484:rs2942168:G_A…
1	28892059	Parkinson's disease	17:45917282:rs17649553:C_T	1e-68	17:45926233:rs56249311:C_T	9.71527e-22	ENSG00000238083.7	LRRC37A2	1	3780	100	17:45383008:rs62064595:A_G;17:45383525:rs61572747:A_G;17:45394123:rs4763:G_A;17:45397302:rs62064598:C_G;17:45411426:rs62064641:T_C;17:45421962:rs35519908:T_C;17:45434069:rs34465449:C_A;17:45438561:rs35354512:C_T;17:45477887:rs56192752:A_G;17:45491879:rs113322852:T_A;17:45492543:rs62065449:T_C;17:45496053:rs62065453:C_T;17:45592565:rs1724411:T_C;17:45610951:rs28768976:A_G;17:45637484:rs2942168:G_A…
1	29326435	Intelligence (MTAG)	17:45753572:rs17426174:G_C	6e-11	17:45717872:rs76007856:G_A	1.31592e-17	ENSG00000185829.17	ARL17A	1	3780	100	17:45383008:rs62064595:A_G;17:45383525:rs61572747:A_G;17:45394123:rs4763:G_A;17:45397302:rs62064598:C_G;17:45411426:rs62064641:T_C;17:45421962:rs35519908:T_C;17:45434069:rs34465449:C_A;17:45438561:rs35354512:C_T;17:45477887:rs56192752:A_G;17:45491879:rs113322852:T_A;17:45492543:rs62065449:T_C;17:45496053:rs62065453:C_T;17:45592565:rs1724411:T_C;17:45610951:rs28768976:A_G;17:45637484:rs2942168:G_A…
1	29326435	Intelligence (MTAG)	17:45753572:rs17426174:G_C	6e-11	17:45608460:rs413519:A_G	1.58216e-06	ENSG00000225190.11	PLEKHM1	0.98603	3780	100	17:45383008:rs62064595:A_G;17:45383525:rs61572747:A_G;17:45394123:rs4763:G_A;17:45397302:rs62064598:C_G;17:45411426:rs62064641:T_C;17:45421962:rs35519908:T_C;17:45434069:rs34465449:C_A;17:45438561:rs35354512:C_T;17:45477887:rs56192752:A_G;17:45491879:rs113322852:T_A;17:45492543:rs62065449:T_C;17:45496053:rs62065453:C_T;17:45592565:rs1724411:T_C;17:45610951:rs28768976:A_G;17:45637484:rs2942168:G_A…
1	29326435	Intelligence (MTAG)	17:45753572:rs17426174:G_C	6e-11	17:46748690:rs9896243:C_G	2.13713e-16	ENSG00000228696.9	ARL17B	0.894309	3780	100	17:45383008:rs62064595:A_G;17:45383525:rs61572747:A_G;17:45394123:rs4763:G_A;17:45397302:rs62064598:C_G;17:45411426:rs62064641:T_C;17:45421962:rs35519908:T_C;17:45434069:rs34465449:C_A;17:45438561:rs35354512:C_T;17:45477887:rs56192752:A_G;17:45491879:rs113322852:T_A;17:45492543:rs62065449:T_C;17:45496053:rs62065453:C_T;17:45592565:rs1724411:T_C;17:45610951:rs28768976:A_G;17:45637484:rs2942168:G_A…
1	29326435	Intelligence (MTAG)	17:45753572:rs17426174:G_C	6e-11	17:46748690:rs9896243:C_G	3.13959e-09	ENSG00000120071.14	KANSL1	0.894309	3780	100	17:45383008:rs62064595:A_G;17:45383525:rs61572747:A_G;17:45394123:rs4763:G_A;17:45397302:rs62064598:C_G;17:45411426:rs62064641:T_C;17:45421962:rs35519908:T_C;17:45434069:rs34465449:C_A;17:45438561:rs35354512:C_T;17:45477887:rs56192752:A_G;17:45491879:rs113322852:T_A;17:45492543:rs62065449:T_C;17:45496053:rs62065453:C_T;17:45592565:rs1724411:T_C;17:45610951:rs28768976:A_G;17:45637484:rs2942168:G_A…
1	29326435	Intelligence (MTAG)	17:45753572:rs17426174:G_C	6e-11	17:45926233:rs56249311:C_T	9.71527e-22	ENSG00000238083.7	LRRC37A2	1	3780	100	17:45383008:rs62064595:A_G;17:45383525:rs61572747:A_G;17:45394123:rs4763:G_A;17:45397302:rs62064598:C_G;17:45411426:rs62064641:T_C;17:45421962:rs35519908:T_C;17:45434069:rs34465449:C_A;17:45438561:rs35354512:C_T;17:45477887:rs56192752:A_G;17:45491879:rs113322852:T_A;17:45492543:rs62065449:T_C;17:45496053:rs62065453:C_T;17:45592565:rs1724411:T_C;17:45610951:rs28768976:A_G;17:45637484:rs2942168:G_A…
1	30804565	Insomnia	17:45941122:rs62061734:T_C	2e-09	17:45717872:rs76007856:G_A	1.31592e-17	ENSG00000185829.17	ARL17A	0.972525	3780	100	17:45383008:rs62064595:A_G;17:45383525:rs61572747:A_G;17:45394123:rs4763:G_A;17:45397302:rs62064598:C_G;17:45411426:rs62064641:T_C;17:45421962:rs35519908:T_C;17:45434069:rs34465449:C_A;17:45438561:rs35354512:C_T;17:45477887:rs56192752:A_G;17:45491879:rs113322852:T_A;17:45492543:rs62065449:T_C;17:45496053:rs62065453:C_T;17:45592565:rs1724411:T_C;17:45610951:rs28768976:A_G;17:45637484:rs2942168:G_A…
1	30804565	Insomnia	17:45941122:rs62061734:T_C	2e-09	17:45608460:rs413519:A_G	1.58216e-06	ENSG00000225190.11	PLEKHM1	0.958165	3780	100	17:45383008:rs62064595:A_G;17:45383525:rs61572747:A_G;17:45394123:rs4763:G_A;17:45397302:rs62064598:C_G;17:45411426:rs62064641:T_C;17:45421962:rs35519908:T_C;17:45434069:rs34465449:C_A;17:45438561:rs35354512:C_T;17:45477887:rs56192752:A_G;17:45491879:rs113322852:T_A;17:45492543:rs62065449:T_C;17:45496053:rs62065453:C_T;17:45592565:rs1724411:T_C;17:45610951:rs28768976:A_G;17:45637484:rs2942168:G_A…
1	30804565	Insomnia	17:45941122:rs62061734:T_C	2e-09	17:46748690:rs9896243:C_G	2.13713e-16	ENSG00000228696.9	ARL17B	0.867581	3780	100	17:45383008:rs62064595:A_G;17:45383525:rs61572747:A_G;17:45394123:rs4763:G_A;17:45397302:rs62064598:C_G;17:45411426:rs62064641:T_C;17:45421962:rs35519908:T_C;17:45434069:rs34465449:C_A;17:45438561:rs35354512:C_T;17:45477887:rs56192752:A_G;17:45491879:rs113322852:T_A;17:45492543:rs62065449:T_C;17:45496053:rs62065453:C_T;17:45592565:rs1724411:T_C;17:45610951:rs28768976:A_G;17:45637484:rs2942168:G_A…
1	30804565	Insomnia	17:45941122:rs62061734:T_C	2e-09	17:46748690:rs9896243:C_G	3.13959e-09	ENSG00000120071.14	KANSL1	0.867581	3780	100	17:45383008:rs62064595:A_G;17:45383525:rs61572747:A_G;17:45394123:rs4763:G_A;17:45397302:rs62064598:C_G;17:45411426:rs62064641:T_C;17:45421962:rs35519908:T_C;17:45434069:rs34465449:C_A;17:45438561:rs35354512:C_T;17:45477887:rs56192752:A_G;17:45491879:rs113322852:T_A;17:45492543:rs62065449:T_C;17:45496053:rs62065453:C_T;17:45592565:rs1724411:T_C;17:45610951:rs28768976:A_G;17:45637484:rs2942168:G_A…
1	30804565	Insomnia	17:45941122:rs62061734:T_C	2e-09	17:45926233:rs56249311:C_T	9.71527e-22	ENSG00000238083.7	LRRC37A2	0.986342	3780	100	17:45383008:rs62064595:A_G;17:45383525:rs61572747:A_G;17:45394123:rs4763:G_A;17:45397302:rs62064598:C_G;17:45411426:rs62064641:T_C;17:45421962:rs35519908:T_C;17:45434069:rs34465449:C_A;17:45438561:rs35354512:C_T;17:45477887:rs56192752:A_G;17:45491879:rs113322852:T_A;17:45492543:rs62065449:T_C;17:45496053:rs62065453:C_T;17:45592565:rs1724411:T_C;17:45610951:rs28768976:A_G;17:45637484:rs2942168:G_A…
1	ukb-b-5776	Daytime dozing / sleeping (narcolepsy)	17:46133567:rs7207582:A_G	5.10035e-12	17:45717872:rs76007856:G_A	1.31592e-17	ENSG00000185829.17	ARL17A	1	3780	100	17:45383008:rs62064595:A_G;17:45383525:rs61572747:A_G;17:45394123:rs4763:G_A;17:45397302:rs62064598:C_G;17:45411426:rs62064641:T_C;17:45421962:rs35519908:T_C;17:45434069:rs34465449:C_A;17:45438561:rs35354512:C_T;17:45477887:rs56192752:A_G;17:45491879:rs113322852:T_A;17:45492543:rs62065449:T_C;17:45496053:rs62065453:C_T;17:45592565:rs1724411:T_C;17:45610951:rs28768976:A_G;17:45637484:rs2942168:G_A…
1	ukb-b-5776	Daytime dozing / sleeping (narcolepsy)	17:46133567:rs7207582:A_G	5.10035e-12	17:45608460:rs413519:A_G	1.58216e-06	ENSG00000225190.11	PLEKHM1	0.98603	3780	100	17:45383008:rs62064595:A_G;17:45383525:rs61572747:A_G;17:45394123:rs4763:G_A;17:45397302:rs62064598:C_G;17:45411426:rs62064641:T_C;17:45421962:rs35519908:T_C;17:45434069:rs34465449:C_A;17:45438561:rs35354512:C_T;17:45477887:rs56192752:A_G;17:45491879:rs113322852:T_A;17:45492543:rs62065449:T_C;17:45496053:rs62065453:C_T;17:45592565:rs1724411:T_C;17:45610951:rs28768976:A_G;17:45637484:rs2942168:G_A…
1	ukb-b-5776	Daytime dozing / sleeping (narcolepsy)	17:46133567:rs7207582:A_G	5.10035e-12	17:46748690:rs9896243:C_G	2.13713e-16	ENSG00000228696.9	ARL17B	0.894309	3780	100	17:45383008:rs62064595:A_G;17:45383525:rs61572747:A_G;17:45394123:rs4763:G_A;17:45397302:rs62064598:C_G;17:45411426:rs62064641:T_C;17:45421962:rs35519908:T_C;17:45434069:rs34465449:C_A;17:45438561:rs35354512:C_T;17:45477887:rs56192752:A_G;17:45491879:rs113322852:T_A;17:45492543:rs62065449:T_C;17:45496053:rs62065453:C_T;17:45592565:rs1724411:T_C;17:45610951:rs28768976:A_G;17:45637484:rs2942168:G_A…
1	ukb-b-5776	Daytime dozing / sleeping (narcolepsy)	17:46133567:rs7207582:A_G	5.10035e-12	17:46748690:rs9896243:C_G	3.13959e-09	ENSG00000120071.14	KANSL1	0.894309	3780	100	17:45383008:rs62064595:A_G;17:45383525:rs61572747:A_G;17:45394123:rs4763:G_A;17:45397302:rs62064598:C_G;17:45411426:rs62064641:T_C;17:45421962:rs35519908:T_C;17:45434069:rs34465449:C_A;17:45438561:rs35354512:C_T;17:45477887:rs56192752:A_G;17:45491879:rs113322852:T_A;17:45492543:rs62065449:T_C;17:45496053:rs62065453:C_T;17:45592565:rs1724411:T_C;17:45610951:rs28768976:A_G;17:45637484:rs2942168:G_A…
1	ukb-b-5776	Daytime dozing / sleeping (narcolepsy)	17:46133567:rs7207582:A_G	5.10035e-12	17:45926233:rs56249311:C_T	9.71527e-22	ENSG00000238083.7	LRRC37A2	1	3780	100	17:45383008:rs62064595:A_G;17:45383525:rs61572747:A_G;17:45394123:rs4763:G_A;17:45397302:rs62064598:C_G;17:45411426:rs62064641:T_C;17:45421962:rs35519908:T_C;17:45434069:rs34465449:C_A;17:45438561:rs35354512:C_T;17:45477887:rs56192752:A_G;17:45491879:rs113322852:T_A;17:45492543:rs62065449:T_C;17:45496053:rs62065453:C_T;17:45592565:rs1724411:T_C;17:45610951:rs28768976:A_G;17:45637484:rs2942168:G_A…
1	29255261	Neuroticism	17:45610951:rs28768976:A_G	1e-25	17:45717872:rs76007856:G_A	1.31592e-17	ENSG00000185829.17	ARL17A	0.972029	3780	100	17:45383008:rs62064595:A_G;17:45383525:rs61572747:A_G;17:45394123:rs4763:G_A;17:45397302:rs62064598:C_G;17:45411426:rs62064641:T_C;17:45421962:rs35519908:T_C;17:45434069:rs34465449:C_A;17:45438561:rs35354512:C_T;17:45477887:rs56192752:A_G;17:45491879:rs113322852:T_A;17:45492543:rs62065449:T_C;17:45496053:rs62065453:C_T;17:45592565:rs1724411:T_C;17:45610951:rs28768976:A_G;17:45637484:rs2942168:G_A…
1	29255261	Neuroticism	17:45610951:rs28768976:A_G	1e-25	17:45608460:rs413519:A_G	1.58216e-06	ENSG00000225190.11	PLEKHM1	0.985769	3780	100	17:45383008:rs62064595:A_G;17:45383525:rs61572747:A_G;17:45394123:rs4763:G_A;17:45397302:rs62064598:C_G;17:45411426:rs62064641:T_C;17:45421962:rs35519908:T_C;17:45434069:rs34465449:C_A;17:45438561:rs35354512:C_T;17:45477887:rs56192752:A_G;17:45491879:rs113322852:T_A;17:45492543:rs62065449:T_C;17:45496053:rs62065453:C_T;17:45592565:rs1724411:T_C;17:45610951:rs28768976:A_G;17:45637484:rs2942168:G_A…
1	29255261	Neuroticism	17:45610951:rs28768976:A_G	1e-25	17:45926233:rs56249311:C_T	9.71527e-22	ENSG00000238083.7	LRRC37A2	0.97224	3780	100	17:45383008:rs62064595:A_G;17:45383525:rs61572747:A_G;17:45394123:rs4763:G_A;17:45397302:rs62064598:C_G;17:45411426:rs62064641:T_C;17:45421962:rs35519908:T_C;17:45434069:rs34465449:C_A;17:45438561:rs35354512:C_T;17:45477887:rs56192752:A_G;17:45491879:rs113322852:T_A;17:45492543:rs62065449:T_C;17:45496053:rs62065453:C_T;17:45592565:rs1724411:T_C;17:45610951:rs28768976:A_G;17:45637484:rs2942168:G_A…
1	ubm-a-731	IDP dMRI ProbtrackX L1 slf r	17:45751398:rs79172804:G_A	4.89779e-10	17:45608460:rs413519:A_G	1.58216e-06	ENSG00000225190.11	PLEKHM1	0.81058	3780	100	17:45383008:rs62064595:A_G;17:45383525:rs61572747:A_G;17:45394123:rs4763:G_A;17:45397302:rs62064598:C_G;17:45411426:rs62064641:T_C;17:45421962:rs35519908:T_C;17:45434069:rs34465449:C_A;17:45438561:rs35354512:C_T;17:45477887:rs56192752:A_G;17:45491879:rs113322852:T_A;17:45492543:rs62065449:T_C;17:45496053:rs62065453:C_T;17:45592565:rs1724411:T_C;17:45610951:rs28768976:A_G;17:45637484:rs2942168:G_A…
1	31660654	Parkinson's disease (age of onset)	17:46049399:rs113434679:C_A	9e-13	17:45717872:rs76007856:G_A	1.31592e-17	ENSG00000185829.17	ARL17A	0.840426	3780	100	17:45383008:rs62064595:A_G;17:45383525:rs61572747:A_G;17:45394123:rs4763:G_A;17:45397302:rs62064598:C_G;17:45411426:rs62064641:T_C;17:45421962:rs35519908:T_C;17:45434069:rs34465449:C_A;17:45438561:rs35354512:C_T;17:45477887:rs56192752:A_G;17:45491879:rs113322852:T_A;17:45492543:rs62065449:T_C;17:45496053:rs62065453:C_T;17:45592565:rs1724411:T_C;17:45610951:rs28768976:A_G;17:45637484:rs2942168:G_A…
1	30867560	Worry/vulnerability (special factor of neuroticism)	17:46049399:rs113434679:C_A	3e-21	17:45717872:rs76007856:G_A	1.31592e-17	ENSG00000185829.17	ARL17A	0.840426	3780	100	17:45383008:rs62064595:A_G;17:45383525:rs61572747:A_G;17:45394123:rs4763:G_A;17:45397302:rs62064598:C_G;17:45411426:rs62064641:T_C;17:45421962:rs35519908:T_C;17:45434069:rs34465449:C_A;17:45438561:rs35354512:C_T;17:45477887:rs56192752:A_G;17:45491879:rs113322852:T_A;17:45492543:rs62065449:T_C;17:45496053:rs62065453:C_T;17:45592565:rs1724411:T_C;17:45610951:rs28768976:A_G;17:45637484:rs2942168:G_A…
1	31660654	Parkinson's disease (age of onset)	17:46049399:rs113434679:C_A	9e-13	17:45608460:rs413519:A_G	1.58216e-06	ENSG00000225190.11	PLEKHM1	0.821977	3780	100	17:45383008:rs62064595:A_G;17:45383525:rs61572747:A_G;17:45394123:rs4763:G_A;17:45397302:rs62064598:C_G;17:45411426:rs62064641:T_C;17:45421962:rs35519908:T_C;17:45434069:rs34465449:C_A;17:45438561:rs35354512:C_T;17:45477887:rs56192752:A_G;17:45491879:rs113322852:T_A;17:45492543:rs62065449:T_C;17:45496053:rs62065453:C_T;17:45592565:rs1724411:T_C;17:45610951:rs28768976:A_G;17:45637484:rs2942168:G_A…
1	30867560	Worry/vulnerability (special factor of neuroticism)	17:46049399:rs113434679:C_A	3e-21	17:45608460:rs413519:A_G	1.58216e-06	ENSG00000225190.11	PLEKHM1	0.821977	3780	100	17:45383008:rs62064595:A_G;17:45383525:rs61572747:A_G;17:45394123:rs4763:G_A;17:45397302:rs62064598:C_G;17:45411426:rs62064641:T_C;17:45421962:rs35519908:T_C;17:45434069:rs34465449:C_A;17:45438561:rs35354512:C_T;17:45477887:rs56192752:A_G;17:45491879:rs113322852:T_A;17:45492543:rs62065449:T_C;17:45496053:rs62065453:C_T;17:45592565:rs1724411:T_C;17:45610951:rs28768976:A_G;17:45637484:rs2942168:G_A…
1	31660654	Parkinson's disease (age of onset)	17:46049399:rs113434679:C_A	9e-13	17:45926233:rs56249311:C_T	9.71527e-22	ENSG00000238083.7	LRRC37A2	0.841622	3780	100	17:45383008:rs62064595:A_G;17:45383525:rs61572747:A_G;17:45394123:rs4763:G_A;17:45397302:rs62064598:C_G;17:45411426:rs62064641:T_C;17:45421962:rs35519908:T_C;17:45434069:rs34465449:C_A;17:45438561:rs35354512:C_T;17:45477887:rs56192752:A_G;17:45491879:rs113322852:T_A;17:45492543:rs62065449:T_C;17:45496053:rs62065453:C_T;17:45592565:rs1724411:T_C;17:45610951:rs28768976:A_G;17:45637484:rs2942168:G_A…
1	30867560	Worry/vulnerability (special factor of neuroticism)	17:46049399:rs113434679:C_A	3e-21	17:45926233:rs56249311:C_T	9.71527e-22	ENSG00000238083.7	LRRC37A2	0.841622	3780	100	17:45383008:rs62064595:A_G;17:45383525:rs61572747:A_G;17:45394123:rs4763:G_A;17:45397302:rs62064598:C_G;17:45411426:rs62064641:T_C;17:45421962:rs35519908:T_C;17:45434069:rs34465449:C_A;17:45438561:rs35354512:C_T;17:45477887:rs56192752:A_G;17:45491879:rs113322852:T_A;17:45492543:rs62065449:T_C;17:45496053:rs62065453:C_T;17:45592565:rs1724411:T_C;17:45610951:rs28768976:A_G;17:45637484:rs2942168:G_A…
1	29500382	Feeling miserable	17:45654353:rs241036:A_C	8e-20	17:45717872:rs76007856:G_A	1.31592e-17	ENSG00000185829.17	ARL17A	1	3780	100	17:45383008:rs62064595:A_G;17:45383525:rs61572747:A_G;17:45394123:rs4763:G_A;17:45397302:rs62064598:C_G;17:45411426:rs62064641:T_C;17:45421962:rs35519908:T_C;17:45434069:rs34465449:C_A;17:45438561:rs35354512:C_T;17:45477887:rs56192752:A_G;17:45491879:rs113322852:T_A;17:45492543:rs62065449:T_C;17:45496053:rs62065453:C_T;17:45592565:rs1724411:T_C;17:45610951:rs28768976:A_G;17:45637484:rs2942168:G_A…
1	30595370	Body mass index	17:45654353:rs241036:A_C	7e-13	17:45717872:rs76007856:G_A	1.31592e-17	ENSG00000185829.17	ARL17A	1	3780	100	17:45383008:rs62064595:A_G;17:45383525:rs61572747:A_G;17:45394123:rs4763:G_A;17:45397302:rs62064598:C_G;17:45411426:rs62064641:T_C;17:45421962:rs35519908:T_C;17:45434069:rs34465449:C_A;17:45438561:rs35354512:C_T;17:45477887:rs56192752:A_G;17:45491879:rs113322852:T_A;17:45492543:rs62065449:T_C;17:45496053:rs62065453:C_T;17:45592565:rs1724411:T_C;17:45610951:rs28768976:A_G;17:45637484:rs2942168:G_A…
1	29500382	Feeling miserable	17:45654353:rs241036:A_C	8e-20	17:45608460:rs413519:A_G	1.58216e-06	ENSG00000225190.11	PLEKHM1	0.98603	3780	100	17:45383008:rs62064595:A_G;17:45383525:rs61572747:A_G;17:45394123:rs4763:G_A;17:45397302:rs62064598:C_G;17:45411426:rs62064641:T_C;17:45421962:rs35519908:T_C;17:45434069:rs34465449:C_A;17:45438561:rs35354512:C_T;17:45477887:rs56192752:A_G;17:45491879:rs113322852:T_A;17:45492543:rs62065449:T_C;17:45496053:rs62065453:C_T;17:45592565:rs1724411:T_C;17:45610951:rs28768976:A_G;17:45637484:rs2942168:G_A…
1	30595370	Body mass index	17:45654353:rs241036:A_C	7e-13	17:45608460:rs413519:A_G	1.58216e-06	ENSG00000225190.11	PLEKHM1	0.98603	3780	100	17:45383008:rs62064595:A_G;17:45383525:rs61572747:A_G;17:45394123:rs4763:G_A;17:45397302:rs62064598:C_G;17:45411426:rs62064641:T_C;17:45421962:rs35519908:T_C;17:45434069:rs34465449:C_A;17:45438561:rs35354512:C_T;17:45477887:rs56192752:A_G;17:45491879:rs113322852:T_A;17:45492543:rs62065449:T_C;17:45496053:rs62065453:C_T;17:45592565:rs1724411:T_C;17:45610951:rs28768976:A_G;17:45637484:rs2942168:G_A…
1	29500382	Feeling miserable	17:45654353:rs241036:A_C	8e-20	17:45926233:rs56249311:C_T	9.71527e-22	ENSG00000238083.7	LRRC37A2	1	3780	100	17:45383008:rs62064595:A_G;17:45383525:rs61572747:A_G;17:45394123:rs4763:G_A;17:45397302:rs62064598:C_G;17:45411426:rs62064641:T_C;17:45421962:rs35519908:T_C;17:45434069:rs34465449:C_A;17:45438561:rs35354512:C_T;17:45477887:rs56192752:A_G;17:45491879:rs113322852:T_A;17:45492543:rs62065449:T_C;17:45496053:rs62065453:C_T;17:45592565:rs1724411:T_C;17:45610951:rs28768976:A_G;17:45637484:rs2942168:G_A…
1	30595370	Body mass index	17:45654353:rs241036:A_C	7e-13	17:45926233:rs56249311:C_T	9.71527e-22	ENSG00000238083.7	LRRC37A2	1	3780	100	17:45383008:rs62064595:A_G;17:45383525:rs61572747:A_G;17:45394123:rs4763:G_A;17:45397302:rs62064598:C_G;17:45411426:rs62064641:T_C;17:45421962:rs35519908:T_C;17:45434069:rs34465449:C_A;17:45438561:rs35354512:C_T;17:45477887:rs56192752:A_G;17:45491879:rs113322852:T_A;17:45492543:rs62065449:T_C;17:45496053:rs62065453:C_T;17:45592565:rs1724411:T_C;17:45610951:rs28768976:A_G;17:45637484:rs2942168:G_A…
1	30804565	Insomnia	17:45681532:rs57222984:A_G	3e-11	17:45717872:rs76007856:G_A	1.31592e-17	ENSG00000185829.17	ARL17A	0.946965	3780	100	17:45383008:rs62064595:A_G;17:45383525:rs61572747:A_G;17:45394123:rs4763:G_A;17:45397302:rs62064598:C_G;17:45411426:rs62064641:T_C;17:45421962:rs35519908:T_C;17:45434069:rs34465449:C_A;17:45438561:rs35354512:C_T;17:45477887:rs56192752:A_G;17:45491879:rs113322852:T_A;17:45492543:rs62065449:T_C;17:45496053:rs62065453:C_T;17:45592565:rs1724411:T_C;17:45610951:rs28768976:A_G;17:45637484:rs2942168:G_A…
1	30804565	Insomnia	17:45681532:rs57222984:A_G	3e-11	17:45608460:rs413519:A_G	1.58216e-06	ENSG00000225190.11	PLEKHM1	0.932965	3780	100	17:45383008:rs62064595:A_G;17:45383525:rs61572747:A_G;17:45394123:rs4763:G_A;17:45397302:rs62064598:C_G;17:45411426:rs62064641:T_C;17:45421962:rs35519908:T_C;17:45434069:rs34465449:C_A;17:45438561:rs35354512:C_T;17:45477887:rs56192752:A_G;17:45491879:rs113322852:T_A;17:45492543:rs62065449:T_C;17:45496053:rs62065453:C_T;17:45592565:rs1724411:T_C;17:45610951:rs28768976:A_G;17:45637484:rs2942168:G_A…
1	30804565	Insomnia	17:45681532:rs57222984:A_G	3e-11	17:45926233:rs56249311:C_T	9.71527e-22	ENSG00000238083.7	LRRC37A2	0.947333	3780	100	17:45383008:rs62064595:A_G;17:45383525:rs61572747:A_G;17:45394123:rs4763:G_A;17:45397302:rs62064598:C_G;17:45411426:rs62064641:T_C;17:45421962:rs35519908:T_C;17:45434069:rs34465449:C_A;17:45438561:rs35354512:C_T;17:45477887:rs56192752:A_G;17:45491879:rs113322852:T_A;17:45492543:rs62065449:T_C;17:45496053:rs62065453:C_T;17:45592565:rs1724411:T_C;17:45610951:rs28768976:A_G;17:45637484:rs2942168:G_A…
1	22504418	Intracranial volume	17:46109891:rs9303525:A_G	8e-15	17:45717872:rs76007856:G_A	1.31592e-17	ENSG00000185829.17	ARL17A	1	3780	100	17:45383008:rs62064595:A_G;17:45383525:rs61572747:A_G;17:45394123:rs4763:G_A;17:45397302:rs62064598:C_G;17:45411426:rs62064641:T_C;17:45421962:rs35519908:T_C;17:45434069:rs34465449:C_A;17:45438561:rs35354512:C_T;17:45477887:rs56192752:A_G;17:45491879:rs113322852:T_A;17:45492543:rs62065449:T_C;17:45496053:rs62065453:C_T;17:45592565:rs1724411:T_C;17:45610951:rs28768976:A_G;17:45637484:rs2942168:G_A…
1	22504418	Intracranial volume	17:46109891:rs9303525:A_G	8e-15	17:45608460:rs413519:A_G	1.58216e-06	ENSG00000225190.11	PLEKHM1	0.98603	3780	100	17:45383008:rs62064595:A_G;17:45383525:rs61572747:A_G;17:45394123:rs4763:G_A;17:45397302:rs62064598:C_G;17:45411426:rs62064641:T_C;17:45421962:rs35519908:T_C;17:45434069:rs34465449:C_A;17:45438561:rs35354512:C_T;17:45477887:rs56192752:A_G;17:45491879:rs113322852:T_A;17:45492543:rs62065449:T_C;17:45496053:rs62065453:C_T;17:45592565:rs1724411:T_C;17:45610951:rs28768976:A_G;17:45637484:rs2942168:G_A…
1	22504418	Intracranial volume	17:46109891:rs9303525:A_G	8e-15	17:46748690:rs9896243:C_G	2.13713e-16	ENSG00000228696.9	ARL17B	0.894309	3780	100	17:45383008:rs62064595:A_G;17:45383525:rs61572747:A_G;17:45394123:rs4763:G_A;17:45397302:rs62064598:C_G;17:45411426:rs62064641:T_C;17:45421962:rs35519908:T_C;17:45434069:rs34465449:C_A;17:45438561:rs35354512:C_T;17:45477887:rs56192752:A_G;17:45491879:rs113322852:T_A;17:45492543:rs62065449:T_C;17:45496053:rs62065453:C_T;17:45592565:rs1724411:T_C;17:45610951:rs28768976:A_G;17:45637484:rs2942168:G_A…
1	22504418	Intracranial volume	17:46109891:rs9303525:A_G	8e-15	17:46748690:rs9896243:C_G	3.13959e-09	ENSG00000120071.14	KANSL1	0.894309	3780	100	17:45383008:rs62064595:A_G;17:45383525:rs61572747:A_G;17:45394123:rs4763:G_A;17:45397302:rs62064598:C_G;17:45411426:rs62064641:T_C;17:45421962:rs35519908:T_C;17:45434069:rs34465449:C_A;17:45438561:rs35354512:C_T;17:45477887:rs56192752:A_G;17:45491879:rs113322852:T_A;17:45492543:rs62065449:T_C;17:45496053:rs62065453:C_T;17:45592565:rs1724411:T_C;17:45610951:rs28768976:A_G;17:45637484:rs2942168:G_A…
1	22504418	Intracranial volume	17:46109891:rs9303525:A_G	8e-15	17:45926233:rs56249311:C_T	9.71527e-22	ENSG00000238083.7	LRRC37A2	1	3780	100	17:45383008:rs62064595:A_G;17:45383525:rs61572747:A_G;17:45394123:rs4763:G_A;17:45397302:rs62064598:C_G;17:45411426:rs62064641:T_C;17:45421962:rs35519908:T_C;17:45434069:rs34465449:C_A;17:45438561:rs35354512:C_T;17:45477887:rs56192752:A_G;17:45491879:rs113322852:T_A;17:45492543:rs62065449:T_C;17:45496053:rs62065453:C_T;17:45592565:rs1724411:T_C;17:45610951:rs28768976:A_G;17:45637484:rs2942168:G_A…
1	ieu-a-1239	Years of schooling	17:45836192:rs74998289:T_G	1.31009e-17	17:45717872:rs76007856:G_A	1.31592e-17	ENSG00000185829.17	ARL17A	1	3780	100	17:45383008:rs62064595:A_G;17:45383525:rs61572747:A_G;17:45394123:rs4763:G_A;17:45397302:rs62064598:C_G;17:45411426:rs62064641:T_C;17:45421962:rs35519908:T_C;17:45434069:rs34465449:C_A;17:45438561:rs35354512:C_T;17:45477887:rs56192752:A_G;17:45491879:rs113322852:T_A;17:45492543:rs62065449:T_C;17:45496053:rs62065453:C_T;17:45592565:rs1724411:T_C;17:45610951:rs28768976:A_G;17:45637484:rs2942168:G_A…
1	ieu-a-1239	Years of schooling	17:45836192:rs74998289:T_G	1.31009e-17	17:45608460:rs413519:A_G	1.58216e-06	ENSG00000225190.11	PLEKHM1	0.98603	3780	100	17:45383008:rs62064595:A_G;17:45383525:rs61572747:A_G;17:45394123:rs4763:G_A;17:45397302:rs62064598:C_G;17:45411426:rs62064641:T_C;17:45421962:rs35519908:T_C;17:45434069:rs34465449:C_A;17:45438561:rs35354512:C_T;17:45477887:rs56192752:A_G;17:45491879:rs113322852:T_A;17:45492543:rs62065449:T_C;17:45496053:rs62065453:C_T;17:45592565:rs1724411:T_C;17:45610951:rs28768976:A_G;17:45637484:rs2942168:G_A…
1	ieu-a-1239	Years of schooling	17:45836192:rs74998289:T_G	1.31009e-17	17:46748690:rs9896243:C_G	2.13713e-16	ENSG00000228696.9	ARL17B	0.894309	3780	100	17:45383008:rs62064595:A_G;17:45383525:rs61572747:A_G;17:45394123:rs4763:G_A;17:45397302:rs62064598:C_G;17:45411426:rs62064641:T_C;17:45421962:rs35519908:T_C;17:45434069:rs34465449:C_A;17:45438561:rs35354512:C_T;17:45477887:rs56192752:A_G;17:45491879:rs113322852:T_A;17:45492543:rs62065449:T_C;17:45496053:rs62065453:C_T;17:45592565:rs1724411:T_C;17:45610951:rs28768976:A_G;17:45637484:rs2942168:G_A…
1	ieu-a-1239	Years of schooling	17:45836192:rs74998289:T_G	1.31009e-17	17:46748690:rs9896243:C_G	3.13959e-09	ENSG00000120071.14	KANSL1	0.894309	3780	100	17:45383008:rs62064595:A_G;17:45383525:rs61572747:A_G;17:45394123:rs4763:G_A;17:45397302:rs62064598:C_G;17:45411426:rs62064641:T_C;17:45421962:rs35519908:T_C;17:45434069:rs34465449:C_A;17:45438561:rs35354512:C_T;17:45477887:rs56192752:A_G;17:45491879:rs113322852:T_A;17:45492543:rs62065449:T_C;17:45496053:rs62065453:C_T;17:45592565:rs1724411:T_C;17:45610951:rs28768976:A_G;17:45637484:rs2942168:G_A…
1	ieu-a-1239	Years of schooling	17:45836192:rs74998289:T_G	1.31009e-17	17:45926233:rs56249311:C_T	9.71527e-22	ENSG00000238083.7	LRRC37A2	1	3780	100	17:45383008:rs62064595:A_G;17:45383525:rs61572747:A_G;17:45394123:rs4763:G_A;17:45397302:rs62064598:C_G;17:45411426:rs62064641:T_C;17:45421962:rs35519908:T_C;17:45434069:rs34465449:C_A;17:45438561:rs35354512:C_T;17:45477887:rs56192752:A_G;17:45491879:rs113322852:T_A;17:45492543:rs62065449:T_C;17:45496053:rs62065453:C_T;17:45592565:rs1724411:T_C;17:45610951:rs28768976:A_G;17:45637484:rs2942168:G_A…
1	ukb-a-50	Nervous feelings	17:45955766:rs113520245:C_T	2.59478e-11	17:45717872:rs76007856:G_A	1.31592e-17	ENSG00000185829.17	ARL17A	1	3780	100	17:45383008:rs62064595:A_G;17:45383525:rs61572747:A_G;17:45394123:rs4763:G_A;17:45397302:rs62064598:C_G;17:45411426:rs62064641:T_C;17:45421962:rs35519908:T_C;17:45434069:rs34465449:C_A;17:45438561:rs35354512:C_T;17:45477887:rs56192752:A_G;17:45491879:rs113322852:T_A;17:45492543:rs62065449:T_C;17:45496053:rs62065453:C_T;17:45592565:rs1724411:T_C;17:45610951:rs28768976:A_G;17:45637484:rs2942168:G_A…
1	ukb-a-50	Nervous feelings	17:45955766:rs113520245:C_T	2.59478e-11	17:45608460:rs413519:A_G	1.58216e-06	ENSG00000225190.11	PLEKHM1	0.985901	3780	100	17:45383008:rs62064595:A_G;17:45383525:rs61572747:A_G;17:45394123:rs4763:G_A;17:45397302:rs62064598:C_G;17:45411426:rs62064641:T_C;17:45421962:rs35519908:T_C;17:45434069:rs34465449:C_A;17:45438561:rs35354512:C_T;17:45477887:rs56192752:A_G;17:45491879:rs113322852:T_A;17:45492543:rs62065449:T_C;17:45496053:rs62065453:C_T;17:45592565:rs1724411:T_C;17:45610951:rs28768976:A_G;17:45637484:rs2942168:G_A…
1	ukb-a-50	Nervous feelings	17:45955766:rs113520245:C_T	2.59478e-11	17:46748690:rs9896243:C_G	2.13713e-16	ENSG00000228696.9	ARL17B	0.906426	3780	100	17:45383008:rs62064595:A_G;17:45383525:rs61572747:A_G;17:45394123:rs4763:G_A;17:45397302:rs62064598:C_G;17:45411426:rs62064641:T_C;17:45421962:rs35519908:T_C;17:45434069:rs34465449:C_A;17:45438561:rs35354512:C_T;17:45477887:rs56192752:A_G;17:45491879:rs113322852:T_A;17:45492543:rs62065449:T_C;17:45496053:rs62065453:C_T;17:45592565:rs1724411:T_C;17:45610951:rs28768976:A_G;17:45637484:rs2942168:G_A…
1	ukb-a-50	Nervous feelings	17:45955766:rs113520245:C_T	2.59478e-11	17:46748690:rs9896243:C_G	3.13959e-09	ENSG00000120071.14	KANSL1	0.906426	3780	100	17:45383008:rs62064595:A_G;17:45383525:rs61572747:A_G;17:45394123:rs4763:G_A;17:45397302:rs62064598:C_G;17:45411426:rs62064641:T_C;17:45421962:rs35519908:T_C;17:45434069:rs34465449:C_A;17:45438561:rs35354512:C_T;17:45477887:rs56192752:A_G;17:45491879:rs113322852:T_A;17:45492543:rs62065449:T_C;17:45496053:rs62065453:C_T;17:45592565:rs1724411:T_C;17:45610951:rs28768976:A_G;17:45637484:rs2942168:G_A…
1	ukb-a-50	Nervous feelings	17:45955766:rs113520245:C_T	2.59478e-11	17:45926233:rs56249311:C_T	9.71527e-22	ENSG00000238083.7	LRRC37A2	1	3780	100	17:45383008:rs62064595:A_G;17:45383525:rs61572747:A_G;17:45394123:rs4763:G_A;17:45397302:rs62064598:C_G;17:45411426:rs62064641:T_C;17:45421962:rs35519908:T_C;17:45434069:rs34465449:C_A;17:45438561:rs35354512:C_T;17:45477887:rs56192752:A_G;17:45491879:rs113322852:T_A;17:45492543:rs62065449:T_C;17:45496053:rs62065453:C_T;17:45592565:rs1724411:T_C;17:45610951:rs28768976:A_G;17:45637484:rs2942168:G_A…
1	29500382	Feeling miserable	17:45936109:rs79857651:G_A	9e-20	17:45717872:rs76007856:G_A	1.31592e-17	ENSG00000185829.17	ARL17A	1	3780	100	17:45383008:rs62064595:A_G;17:45383525:rs61572747:A_G;17:45394123:rs4763:G_A;17:45397302:rs62064598:C_G;17:45411426:rs62064641:T_C;17:45421962:rs35519908:T_C;17:45434069:rs34465449:C_A;17:45438561:rs35354512:C_T;17:45477887:rs56192752:A_G;17:45491879:rs113322852:T_A;17:45492543:rs62065449:T_C;17:45496053:rs62065453:C_T;17:45592565:rs1724411:T_C;17:45610951:rs28768976:A_G;17:45637484:rs2942168:G_A…
1	29500382	Feeling miserable	17:45936109:rs79857651:G_A	9e-20	17:45608460:rs413519:A_G	1.58216e-06	ENSG00000225190.11	PLEKHM1	0.98603	3780	100	17:45383008:rs62064595:A_G;17:45383525:rs61572747:A_G;17:45394123:rs4763:G_A;17:45397302:rs62064598:C_G;17:45411426:rs62064641:T_C;17:45421962:rs35519908:T_C;17:45434069:rs34465449:C_A;17:45438561:rs35354512:C_T;17:45477887:rs56192752:A_G;17:45491879:rs113322852:T_A;17:45492543:rs62065449:T_C;17:45496053:rs62065453:C_T;17:45592565:rs1724411:T_C;17:45610951:rs28768976:A_G;17:45637484:rs2942168:G_A…
1	29500382	Feeling miserable	17:45936109:rs79857651:G_A	9e-20	17:46748690:rs9896243:C_G	2.13713e-16	ENSG00000228696.9	ARL17B	0.894309	3780	100	17:45383008:rs62064595:A_G;17:45383525:rs61572747:A_G;17:45394123:rs4763:G_A;17:45397302:rs62064598:C_G;17:45411426:rs62064641:T_C;17:45421962:rs35519908:T_C;17:45434069:rs34465449:C_A;17:45438561:rs35354512:C_T;17:45477887:rs56192752:A_G;17:45491879:rs113322852:T_A;17:45492543:rs62065449:T_C;17:45496053:rs62065453:C_T;17:45592565:rs1724411:T_C;17:45610951:rs28768976:A_G;17:45637484:rs2942168:G_A…
[truncated: 605 more rows]

## Sheet: Basalganglia-EUR GWAS clusters
Cluster	SNP	GWAS ID	Trait
0	10:100039545:rs4486555:G_T	30595370	Body mass index
[truncated: 36,070 more rows]

## Sheet: Cerebellum-EUR
eQTL Rank	TraitId	Trait	TraitSNP	TraitP	EQTLSNP	EQTLP	EQTLGene	EQTLGeneSymbol	LD(Rsq)	GwasClusterID	GwasClusterSize	GwasClusterSNPs
[truncated: 6,244 more rows]

[truncated: 10 more sheets: Cerebellum-EUR trait summary, Cerebellum-EUR GWAS clusters, Cortex-EUR, Cortex-EUR trait summary, Cortex-EUR GWAS clusters, Hippocampus-EUR, Hippocampus-EUR GWAS clusters, Spinalcord-EUR, Spinalcord-EUR GWAS clusters, Included Traits]
