# Supplementary material for: Brain expression quantitative trait locus and network analyses reveal downstream effects and putative drivers for brain-related diseases
Source: Nat Genet. 2023 Feb 23;55(3):377–88. doi: 10.1038/s41588-023-01300-6 (PMC10011140; doi:10.1038/s41588-023-01300-6)
Supplement: Supplementary file 4 — Supplementary Tables 1–31. [file 41588_2023_1300_MOESM4_ESM.zip › Supplementary Table 12 - MR findings passing suggestive threshold.xlsx]

## Sheet: TopMR
								MetaBrain SNP effects					Outcome SNP effects					MR effects			1.43493e-07	Coloc results				Decon-QTL results																	Mendelian Disorders
ID	Chromosome	Position	SNP	Effect Allele	Non Effect Allele	Proxy Used	Proxy SNP	Ensembl Gene ID	Gene	Beta Exposure	SE Exposure	P Exposure	Outcome	MRBase ID	Beta Outcome	SE Outcome	P Outcome	WaldRatio	WaldRatio SE	WaldRatio P	Passes Bonferroni correction	Default Coloc PP4	COLOC PP4 Corrected for number of SNPs	Coloc Relaxed	Coloc Strict	eQTL SNP	LD R-squared	Astrocyte Beta	EndothelialCell Beta	Excitatory Beta	Inhibitory Beta	Microglia Beta	Oligodendrocyte Beta	OtherNeuron Beta	Astrocyte FDR	EndothelialCell FDR	Excitatory FDR	Inhibitory FDR	Microglia FDR	Oligodendrocyte FDR	OtherNeuron FDR	Number of cell types with significant interaction (FDR<0.05)	DDG2P (accessed: 22-01-18)	DDG2P - mutation consequence	OrphaNet
rs72678674:ENSG00000066135.13:ieu-a-1183	1	43759017	rs72678674	A	G	FALSE	FALSE	ENSG00000066135.13	KDM4A	0.178304	0.0312907	1.20994e-08	ADHD	ieu-a-1183	-0.0944975	0.0153	7.47997e-10	-0.529978	0.0858083	6.56183e-10	TRUE	0.568774	0.198694	FALSE	FALSE	rs72678674	1	0	0	2.96183	0	0	0	1.89848	1	1	1	0.560639	1	1	1	0
rs2275180:ENSG00000179178.11:ieu-a-1183	1	43307362	rs2275180	G	A	FALSE	FALSE	ENSG00000179178.11	TMEM125	0.22206	0.0277647	1.26536e-15	ADHD	ieu-a-1183	0.0751978	0.0138	5.45997e-08	0.338638	0.0621455	5.06208e-08	TRUE	0.000331625	6.60773e-05	FALSE	FALSE	rs2275180	1	0	0	0	0.726055	2.18559	7.58071	0	0.983164	1	1	1	1	1	1	0
rs2275180:ENSG00000117399.14:ieu-a-1183	1	43307362	rs2275180	G	A	FALSE	FALSE	ENSG00000117399.14	CDC20	0.277564	0.0275778	7.90737e-24	ADHD	ieu-a-1183	0.0751978	0.0138	5.45997e-08	0.27092	0.0497182	5.06208e-08	TRUE	0.000563852	0.00011237	FALSE	FALSE	rs2275180	1	0	0.429994	0	2.36479	3.84274	3.83807	0	1	0.111814	1	1	0.277336	0.421977	1	0
rs839764:ENSG00000253313.6:ieu-a-1183	1	43367703	rs839764	A	T	FALSE	FALSE	ENSG00000253313.6	C1orf210	-0.163457	0.0285776	1.06673e-08	ADHD	ieu-a-1183	-0.0727965	0.0138	1.43499e-07	0.445355	0.0844258	1.32677e-07	TRUE	0.000406383	8.20418e-05	FALSE	FALSE	rs839764	1	1.20945	1.61199	0	0	0.611661	3.4208	0.158813	1	1	1	1	0.770438	0.336962	0.972156	0
rs839763:ENSG00000159479.17:ieu-a-1183	1	43359973	rs839763	C	T	FALSE	FALSE	ENSG00000159479.17	MED8	0.313539	0.0273704	2.20915e-30	ADHD	ieu-a-1183	-0.0720974	0.0138	1.81101e-07	-0.229947	0.0440137	1.74674e-07	FALSE	0.00031512	6.38279e-05	FALSE	FALSE	rs839763	1	0	0	1.03353	0	0.44268	0.794991	2.94747	1	1	1	1	1	0.169366	0.679022	0
rs4660729:ENSG00000066056.14:ieu-a-1183	1	43302229	rs4660729	G	C	FALSE	FALSE	ENSG00000066056.14	TIE1	0.513893	0.026148	5.42629e-86	ADHD	ieu-a-1183	0.0713027	0.0137	2.10601e-07	0.13875	0.0266593	1.94439e-07	FALSE	0.000221465	4.4168e-05	FALSE	FALSE	rs4660729	1	0	7.10088	0	4.5739	0.332094	0	0	1	1.8687e-13	1	1	0.973584	1	1	1
rs866332:ENSG00000066322.15:ieu-a-1183	1	43323187	rs866332	T	C	FALSE	FALSE	ENSG00000066322.15	ELOVL1	-0.191392	0.0277631	5.43404e-12	ADHD	ieu-a-1183	-0.0716034	0.0139	2.40702e-07	0.374119	0.0726257	2.58654e-07	FALSE	0.00026735	5.3428e-05	FALSE	FALSE	rs866332	1	0	0	0	2.53494	4.3371	6.57768	0	1	1	1	1	1	0.621612	1	0
rs28360884:ENSG00000177595.18:ieu-a-1183	11	802902	rs28360884	T	G	FALSE	FALSE	ENSG00000177595.18	PIDD1	-0.523537	0.0269228	3.15726e-84	ADHD	ieu-a-1183	-0.0677972	0.0151	7.29306e-06	0.129498	0.0288423	7.1263e-06	FALSE	0.917359	0.683821	TRUE	FALSE	rs28360884	1	0.942515	0.0673419	0.254394	0	0.959827	1.98288	0	1	0.0632138	1	1	0.745474	0.842682	1	0	PIDD1-related neurodevelopmental disorder	absent gene product
rs28689676:ENSG00000177542.11:ieu-a-1183	11	805435	rs28689676	A	T	FALSE	FALSE	ENSG00000177542.11	SLC25A22	0.170594	0.0285724	2.36416e-09	ADHD	ieu-a-1183	-0.0674976	0.0151	7.61307e-06	-0.395663	0.0885143	7.82051e-06	FALSE	0.888489	0.608871	TRUE	FALSE	rs28689676	1	0	0	2.86866	0	0	0	2.4101	1	1	1	1	1	1	0.814216	0	EPILEPTIC ENCEPHALOPATHY, EARLY INFANTILE, 3	altered gene product structure	Early infantile epileptic encephalopathy | Early myoclonic encephalopathy | Malignant migrating focal seizures of infancy
rs62262675:ENSG00000173540.12:ieu-a-1183	3	49636229	rs62262675	G	A	FALSE	FALSE	ENSG00000173540.12	GMPPB	0.840451	0.0320391	1.14464e-151	ADHD	ieu-a-1183	0.0744003	0.0171	1.36101e-05	0.0885242	0.0203462	1.35583e-05	FALSE	0.891235	0.541274	TRUE	FALSE	rs62262675	1	0.304519	1.09702	1.55279	0	0	0	1.95638	0.0187133	1	1	1	0.836718	1	1	1	MUSCULAR DYSTROPHY-DYSTROGLYCANOPATHY (CONGENITAL WITH BRAIN AND EYE ANOMALIES), TYPE A, 14	absent gene product	GMPPB-related limb-girdle muscular dystrophy R19 | Congenital muscular dystrophy with cerebellar involvement | Congenital muscular dystrophy with intellectual disability | Congenital myasthenic syndromes with glycosylation defect | Muscle-eye-brain disease
rs3887728:ENSG00000187778.14:ieu-a-1183	12	49578549	rs3887728	A	G	FALSE	FALSE	ENSG00000187778.14	MCRS1	-0.275512	0.0430553	1.56361e-10	ADHD	ieu-a-1183	-0.0976018	0.0225	1.48201e-05	0.354256	0.081666	1.43878e-05	FALSE	0.954024	0.809486	TRUE	TRUE	rs3887728	1	0.569545	0	0	0	0	2.62498	1.79997	1	1	0.691134	1	1	0.346524	0.840062	0
rs2318043:ENSG00000125900.13:ieu-a-1183	20	1615827	rs2318043	G	A	FALSE	FALSE	ENSG00000125900.13	SIRPD	0.214222	0.0342942	4.19549e-10	ADHD	ieu-a-1183	0.0683966	0.016	1.884e-05	0.31928	0.074689	1.9132e-05	FALSE	0.962621	0.90494	TRUE	TRUE	rs2318043	1	0.709506	0	0.28835	0.376408	4.58381	0.16371	1.68076	1	1	1	1	2.78781e-05	1	1	1
rs34547894:ENSG00000183166.11:ieu-a-1183	7	72282599	rs34547894	T	C	FALSE	FALSE	ENSG00000183166.11	CALN1	-0.324758	0.0280548	5.46438e-31	ADHD	ieu-a-1183	0.0563992	0.0133	2.31702e-05	-0.173665	0.0409536	2.22981e-05	FALSE	0.900711	0.722568	TRUE	TRUE	rs34547894	1	0	0	0.941441	6.53591	0	0.712383	3.50671	1	1	0.471678	1	1	1	1	0
rs7014426:ENSG00000160972.9:ieu-a-1183	8	144484607	rs7014426	A	G	FALSE	FALSE	ENSG00000160972.9	PPP1R16A	0.175557	0.0271732	1.04226e-10	ADHD	ieu-a-1183	-0.0615988	0.0146	2.61999e-05	-0.350876	0.0831637	2.45284e-05	FALSE	0.891326	0.658794	TRUE	FALSE	rs7014426	1	2.53002	1.4691	0	0	0	0	2.87404	1	1	1	1	1	1	1	0
rs6479782:ENSG00000150347.16:ieu-a-1183	10	62047050	rs6479782	C	T	FALSE	FALSE	ENSG00000150347.16	ARID5B	-0.262892	0.0283482	1.79863e-20	ADHD	ieu-a-1183	-0.0551982	0.0134	3.62001e-05	0.209966	0.0509716	3.80077e-05	FALSE	0.848248	0.632076	TRUE	FALSE	rs6479782	1	0	0	2.01438	0	3.27351	0.339568	0	1	1	0.695857	1	0.170791	0.735157	0.360743	0
rs283484:ENSG00000204120.14:ieu-a-1183	2	232781795	rs283484	G	A	FALSE	FALSE	ENSG00000204120.14	GIGYF2	0.332589	0.028296	6.74187e-32	ADHD	ieu-a-1183	0.0568032	0.0138	3.89601e-05	0.170791	0.0414926	3.85214e-05	FALSE	0.860675	0.688041	TRUE	FALSE	rs283484	1	0.692364	0	0.52048	7.82392	0.332252	2.27737	0	1	0.790321	0.422805	1	0.225736	1	1	0			Hereditary late-onset Parkinson disease
rs12738136:ENSG00000142949.17:ieu-a-1183	1	43989545	rs12738136	A	G	FALSE	FALSE	ENSG00000142949.17	PTPRF	0.206516	0.0373801	3.29932e-08	ADHD	ieu-a-1183	-0.065499	0.016	4.06996e-05	-0.317161	0.0774757	4.24566e-05	FALSE	0.00160259	0.000316855	FALSE	FALSE	rs12738136	1	0.615524	0	2.07906	2.95218	0	0	1.15125	1	1	1	1	1	1	0.943492	0	ATHELIA	absent gene product	Isolated congenital breast hypoplasia/aplasia
rs59325138:ENSG00000130208.9:ieu-b-23	19	44913034	rs59325138	T	C	FALSE	FALSE	ENSG00000130208.9	APOC1	-0.226048	0.027544	2.27169e-16	Alzheimer’s disease	ieu-b-23	-0.287708	0.0100503	3.10456e-180	1.27278	0.044461	3.11716e-180	TRUE	1.22487e-09	3.62194e-10	FALSE	FALSE	rs59325138	1	0.533239	0	0	5.47536	10.8035	0	1.43753	0.491096	1	1	1	1	1	0.987609	0
rs10417602:ENSG00000007255.10:ieu-b-23	19	45157381	rs10417602	T	C	FALSE	FALSE	ENSG00000007255.10	TRAPPC6A	-0.410324	0.0506009	5.10298e-16	Alzheimer’s disease	ieu-b-23	0.2049	0.0177926	1.09547e-30	-0.499361	0.0433623	1.09551e-30	TRUE	2.11018e-10	5.79033e-11	FALSE	FALSE	rs10417602	1	2.4275	0	0	0	0.880985	3.13805	0.0677664	1	1	1	1	1	0.837689	1	0
rs2965112:ENSG00000142273.13:ieu-b-23	19	44799256	rs2965112	G	A	FALSE	FALSE	ENSG00000142273.13	CBLC	-0.245732	0.0412933	2.66697e-09	Alzheimer’s disease	ieu-b-23	-0.172658	0.0159033	1.85268e-27	0.702628	0.0647182	1.85244e-27	TRUE	4.67976e-05	1.4314e-05	FALSE	FALSE	rs2965112	1	0.869219	0.58787	0	1.98888	0	0.444607	3.1797	0.953868	1	1	1	1	1	1	0
rs2075619:ENSG00000104853.16:ieu-b-23	19	44992424	rs2075619	G	A	FALSE	FALSE	ENSG00000104853.16	CLPTM1	-0.253675	0.0287611	1.14384e-18	Alzheimer’s disease	ieu-b-23	0.102166	0.0101472	7.62781e-24	-0.402744	0.0400008	7.62129e-24	TRUE	3.18173e-14	9.05202e-15	FALSE	FALSE	rs2075619	1	0	0	2.4868	0	0	0	1.75008	1	1	1	1	1	0.554728	1	0
rs679515:ENSG00000203710.11:ieu-b-23	1	207577223	rs679515	T	C	FALSE	FALSE	ENSG00000203710.11	CR1	0.842822	0.0331692	1.96703e-142	Alzheimer’s disease	ieu-b-23	0.122753	0.0122652	1.40281e-23	0.145645	0.0145525	1.40232e-23	TRUE	0.999391	0.997546	TRUE	TRUE	rs679515	1	0	2.19252	0	2.01137	7.55957	2.05332	0	1	1	1	1	0.0822505	4.02036e-13	1	1
rs11118328:ENSG00000117322.17:ieu-b-23	1	207677194	rs11118328	C	T	FALSE	FALSE	ENSG00000117322.17	CR2	0.268352	0.0356838	5.46549e-14	Alzheimer’s disease	ieu-b-23	0.10561	0.0120285	1.63493e-18	0.39355	0.0448235	1.63502e-18	TRUE	4.40459e-07	1.12934e-07	FALSE	FALSE	NA	NA	NA	NA	NA	NA	NA	NA	NA	NA	NA	NA	NA	NA	NA	NA	0			Systemic lupus erythematosus | Common variable immunodeficiency
rs11540084:ENSG00000073008.15:ieu-b-23	19	44644040	rs11540084	T	G	FALSE	FALSE	ENSG00000073008.15	PVR	0.644164	0.0334168	8.43662e-83	Alzheimer’s disease	ieu-b-23	-0.0898636	0.0119759	6.2044e-14	-0.139504	0.0185914	6.20397e-14	TRUE	1.64706e-74	4.64635e-75	FALSE	FALSE	rs11540084	1	0	0	1.27642	0	0	0	2.7349	1	0.832358	0.0026927	1	1	1	0.563815	1
rs204467:ENSG00000234906.10:ieu-b-23	19	44987916	rs204467	A	G	FALSE	FALSE	ENSG00000234906.10	APOC2	0.27626	0.0279229	4.43433e-23	Alzheimer’s disease	ieu-b-23	0.0731864	0.00985845	1.13868e-13	0.264919	0.0356854	1.13873e-13	TRUE	1.89257e-18	5.3749e-19	FALSE	FALSE	rs204467	1	0	0	0	0	14.9115	0	1.22567	1	1	1	0.964724	1	0.672353	0.0260953	1			Familial apolipoprotein C-II deficiency
rs858508:ENSG00000066923.17:ieu-b-23	7	100223758	rs858508	C	G	FALSE	FALSE	ENSG00000066923.17	STAG3	0.48691	0.0300667	5.53036e-59	Alzheimer’s disease	ieu-b-23	-0.076532	0.0106896	8.09841e-13	-0.157179	0.021954	8.09824e-13	TRUE	0.00132786	0.000207113	FALSE	FALSE	rs858508	1	0	2.88931	0	1.66995	0.532977	3.96125	0	1	0.393921	1	1	1	0.00164434	1	1
rs1880949:ENSG00000166997.8:ieu-b-23	7	100124643	rs1880949	T	G	FALSE	FALSE	ENSG00000166997.8	CNPY4	0.187467	0.0310755	1.61328e-09	Alzheimer’s disease	ieu-b-23	-0.0710013	0.010612	2.22177e-11	-0.378741	0.0566074	2.22164e-11	TRUE	0.00074273	0.000113418	FALSE	FALSE	rs1880949	1	2.66775	1.93403	0	0.542047	0.461916	0.990055	0	0.661618	1	1	0.882575	1	0.756177	1	0
rs1880949:ENSG00000221838.10:ieu-b-23	7	100124643	rs1880949	T	G	FALSE	FALSE	ENSG00000221838.10	AP4M1	0.295232	0.0307615	8.19475e-22	Alzheimer’s disease	ieu-b-23	-0.0710013	0.010612	2.22177e-11	-0.240493	0.0359446	2.22164e-11	TRUE	3.40775e-05	5.20038e-06	FALSE	FALSE	rs1880949	1	1.33094	1.49267	0.614773	0	0	0.628813	1.21693	1	1	1	1	1	1	0.782026	0	CEREBRAL PALSY SPASTIC QUADRIPLEGIC TYPE 3	absent gene product	Severe intellectual disability and progressive spastic paraplegia
rs705867:ENSG00000213413.2:ieu-b-23	7	100221304	rs705867	T	C	FALSE	FALSE	ENSG00000213413.2	PVRIG	-0.379938	0.0263198	3.09764e-47	Alzheimer’s disease	ieu-b-23	0.0620404	0.009435	4.8473e-11	-0.163291	0.024833	4.84707e-11	TRUE	2.2069e-05	3.4318e-06	FALSE	FALSE	rs705867	1	0.160837	2.2188	0.121411	0.527221	1.83981	3.91741	0	1	1	1	1	1	1	1	0
rs3740688:ENSG00000165915.14:ieu-b-23	11	47358789	rs3740688	T	G	FALSE	FALSE	ENSG00000165915.14	SLC39A13	-0.273362	0.0269214	3.17726e-24	Alzheimer’s disease	ieu-b-23	0.0613991	0.00952215	1.13313e-10	-0.224607	0.0348334	1.13314e-10	TRUE	0.990384	0.940982	TRUE	TRUE	rs3740688	1	1.57356	4.12875	0.295147	0	0	0.662001	0	1	1	1	1	1	1	0.479114	0	SPONDYLOEPIMETAPHYSEAL DYSPLASIA WITH ABNORMAL DENTITION | EHLERS-DANLOS SYNDROME-LIKE SPONDYLOCHEIRODYSPLASIA	absent gene product | altered gene product structure	SLC39A13-related spondylodysplastic Ehlers-Danlos syndrome
rs11230251:ENSG00000110079.18:ieu-b-23	11	60321282	rs11230251	A	G	FALSE	FALSE	ENSG00000110079.18	MS4A4A	0.356541	0.0298918	8.4899e-33	Alzheimer’s disease	ieu-b-23	0.0592656	0.0100415	3.58938e-09	0.166224	0.0281637	3.58977e-09	TRUE	1.02908e-08	2.67562e-09	FALSE	FALSE	rs11230251	1	0	0	0	0	13.7006	0	1.67923	1	1	1	1	1.5357e-05	1	1	1
rs1902660:ENSG00000108219.15:ieu-b-23	10	80503927	rs1902660	C	G	FALSE	FALSE	ENSG00000108219.15	TSPAN14	0.595086	0.0342897	1.81914e-67	Alzheimer’s disease	ieu-b-23	0.0689797	0.0117784	4.72868e-09	0.115916	0.0197928	4.72844e-09	TRUE	0.983912	0.957536	TRUE	TRUE	rs1902660	1	0	1.804	0.712037	0	2.6249	0	1.35525	1	1	0.908412	1	1	1	1	0
rs9268863:ENSG00000204290.10:ieu-b-23	6	32462512	rs9268863	A	G	FALSE	FALSE	ENSG00000204290.10	BTNL2	0.371368	0.0273628	5.86752e-42	Alzheimer’s disease	ieu-b-23	0.0567662	0.00981476	7.30516e-09	0.152857	0.0264287	7.30499e-09	TRUE	4.62096e-05	5.01695e-05	FALSE	FALSE	rs9268863	1	0.585246	0	1.27211	0	0	0.482544	1.74922	0.38203	1	1	0.8299	1	1	0.228359	0			Sarcoidosis
rs117618017:ENSG00000138613.14:ieu-b-23	15	63277703	rs117618017	T	C	FALSE	FALSE	ENSG00000138613.14	APH1B	0.50654	0.0401509	1.72571e-36	Alzheimer’s disease	ieu-b-23	0.0849599	0.0148476	1.05186e-08	0.167726	0.0293118	1.05197e-08	TRUE	0.999386	0.997946	TRUE	TRUE	rs117618017	1	2.96518	0	0	6.62967	2.61135	2.52805	0	1	1	1	1	0.591197	0.981391	1	0
rs10419669:ENSG00000187244.11:ieu-b-23	19	44794812	rs10419669	A	G	FALSE	FALSE	ENSG00000187244.11	BCAM	0.361929	0.0525644	5.76112e-12	Alzheimer’s disease	ieu-b-23	-0.107861	0.0190628	1.52992e-08	-0.298017	0.05267	1.52975e-08	TRUE	3.07275e-07	9.35968e-08	FALSE	FALSE	rs10419669	1	1.79742	7.44063	0	0	0	0	0	1	1	1	0.792319	1	1	1	0
rs78924645:ENSG00000178226.11:ieu-b-23	16	31143037	rs78924645	A	G	FALSE	FALSE	ENSG00000178226.11	PRSS36	0.685226	0.0275699	2.33443e-136	Alzheimer’s disease	ieu-b-23	-0.0607564	0.0107581	1.62802e-08	-0.0886663	0.0157001	1.62795e-08	TRUE	0.97617	0.849429	TRUE	TRUE	rs78924645	1	0.457416	0.882839	1.33512	0	0	0.375887	1.64496	0.467431	1	0.712764	1	1	1	0.714192	0
rs7569598:ENSG00000168918.14:ieu-b-23	2	233116689	rs7569598	C	T	FALSE	FALSE	ENSG00000168918.14	INPP5D	-0.223537	0.035748	4.02272e-10	Alzheimer’s disease	ieu-b-23	-0.072004	0.0127765	1.74405e-08	0.322112	0.057156	1.7439e-08	TRUE	0.997924	0.992801	TRUE	TRUE	NA	NA	NA	NA	NA	NA	NA	NA	NA	NA	NA	NA	NA	NA	NA	NA	0
rs2359612:ENSG00000167394.13:ieu-b-23	16	31092475	rs2359612	G	A	FALSE	FALSE	ENSG00000167394.13	ZNF668	-0.195876	0.0275597	1.1831e-12	Alzheimer’s disease	ieu-b-23	-0.0518007	0.00972553	1.00254e-07	0.264457	0.0496514	1.00256e-07	TRUE	0.821004	0.375344	TRUE	FALSE	rs2359612	1	0	0	3.0334	1.47254	0	0	1.24211	1	1	1	1	1	1	0.888166	0
rs11039154:ENSG00000025434.19:ieu-b-23	11	47256951	rs11039154	T	C	FALSE	FALSE	ENSG00000025434.19	NR1H3	-0.273738	0.0304956	2.79982e-19	Alzheimer’s disease	ieu-b-23	0.0552906	0.0104874	1.34881e-07	-0.201984	0.0383118	1.34873e-07	TRUE	0.112626	0.0189882	FALSE	FALSE	rs11039149	0.9901	2.25911	3.37723	0	0	1.46796	0	0	1	1	1	1	1	1	1	0
rs4291:ENSG00000159640.16:ieu-b-23	17	63476833	rs4291	T	A	FALSE	FALSE	ENSG00000159640.16	ACE	0.497595	0.0278235	1.57203e-71	Alzheimer’s disease	ieu-b-23	-0.0518276	0.00984083	1.38979e-07	-0.104156	0.0197768	1.38982e-07	TRUE	0.975886	0.867762	TRUE	TRUE	rs4291	1	0	0	2.99527	0	0	0	1.27704	1	1	0.319564	1	1	1	0.455586	0			Renal tubular dysgenesis of genetic origin
rs9972727:ENSG00000103510.20:ieu-b-23	16	31137821	rs9972727	G	A	FALSE	FALSE	ENSG00000103510.20	KAT8	0.461301	0.0265962	2.16662e-67	Alzheimer’s disease	ieu-b-23	-0.0521007	0.00991062	1.46376e-07	-0.112943	0.0214841	1.46378e-07	FALSE	0.874197	0.488452	TRUE	FALSE	rs9972727	1	1.55798	0	1.98939	0	0	0	0.525514	1	1	1	1	1	1	0.77825	0
rs3857580:ENSG00000124731.13:ieu-b-23	6	41248596	rs3857580	G	A	FALSE	FALSE	ENSG00000124731.13	TREM1	0.162512	0.0288425	1.75613e-08	Alzheimer’s disease	ieu-b-23	-0.0503548	0.00958672	1.5e-07	-0.309854	0.058991	1.50001e-07	FALSE	0.000851677	0.000267822	FALSE	FALSE	rs3857580	1	0	3.3837	0.0991685	2.61652	7.56848	0	0.192655	1	1	1	1	0.824915	1	0.724905	0
rs9273167:ENSG00000196735.12:ieu-b-23	6	32645386	rs9273167	A	C	TRUE	rs17843610	ENSG00000196735.12	HLA-DQA1	-0.80101	0.0252538	1e-200	Alzheimer’s disease	ieu-b-23	-0.0526508	0.0101665	2.2328e-07	0.0657305	0.0126921	2.23255e-07	FALSE	5.33114e-11	6.73162e-11	FALSE	FALSE	NA	NA	NA	NA	NA	NA	NA	NA	NA	NA	NA	NA	NA	NA	NA	NA	0			Idiopathic achalasia | Adult-onset myasthenia gravis
rs2288004:ENSG00000167395.10:ieu-b-23	16	31042719	rs2288004	C	G	FALSE	FALSE	ENSG00000167395.10	ZNF646	-0.334586	0.0270018	2.91445e-35	Alzheimer’s disease	ieu-b-23	0.0498041	0.00970787	2.89314e-07	-0.148853	0.0290146	2.8931e-07	FALSE	0.71627	0.23235	TRUE	FALSE	rs2288004	1	0.0332234	1.47901	0.937557	0	1.83087	0.0376445	0	1	0.954886	0.00153638	1	1	0.853012	1	1
rs79436576:ENSG00000108556.10:ieu-b-23	17	4901872	rs79436576	T	C	FALSE	FALSE	ENSG00000108556.10	CHRNE	0.990173	0.0447511	1.76807e-108	Alzheimer’s disease	ieu-b-23	0.0826797	0.0164286	4.83704e-07	0.0835003	0.0165917	4.83699e-07	FALSE	0.813325	0.573661	TRUE	FALSE	rs79436576	1	0.40025	1.03426	1.48385	0	2.40835	0	1.04703	0.625379	0.0108551	1	1	1	1	0.625836	1			Postsynaptic congenital myasthenic syndromes
rs1697553:ENSG00000105383.15:ieu-b-23	19	51224066	rs1697553	G	A	FALSE	FALSE	ENSG00000105383.15	CD33	0.22227	0.0286904	9.39474e-15	Alzheimer’s disease	ieu-b-23	0.0462003	0.00963453	1.62443e-06	0.207857	0.0433461	1.62445e-06	FALSE	0.798264	0.589259	TRUE	FALSE	rs1697553	1	0	0	0	1.91981	12.9554	0	1.76835	1	1	1	0.966271	0.00140547	1	1	1
rs8103552:ENSG00000161640.15:ieu-b-23	19	49955674	rs8103552	A	C	FALSE	FALSE	ENSG00000161640.15	SIGLEC11	0.693278	0.0293245	1.44091e-123	Alzheimer’s disease	ieu-b-23	0.0542229	0.0113116	1.63848e-06	0.0782123	0.0163161	1.63843e-06	FALSE	0.987625	0.956624	TRUE	TRUE	rs8103552	1	0.0330445	0	0	2.99019	9.47252	0.583624	1.57374	0.936327	1	1	0.957079	1.02356e-09	1	0.0431395	2
rs2070902:ENSG00000158869.11:ieu-b-23	1	161217875	rs2070902	T	C	FALSE	FALSE	ENSG00000158869.11	FCER1G	0.251446	0.0306646	2.40603e-16	Alzheimer’s disease	ieu-b-23	-0.0521693	0.0108842	1.6421e-06	-0.207477	0.0432864	1.64206e-06	FALSE	0.898902	0.698548	TRUE	FALSE	rs2070902	1	0	0	0	0	15.4175	0	1.48362	1	1	1	0.977356	0.0649189	1	1	0
rs12977604:ENSG00000130208.9:ieu-b-23	19	44939271	rs12977604	G	C	FALSE	FALSE	ENSG00000130208.9	APOC1	0.244766	0.0406366	1.70916e-09	Alzheimer’s disease	ieu-b-23	0.0486309	0.0102686	2.18112e-06	0.198684	0.0419528	2.18102e-06	FALSE	1.22486e-09	3.56923e-10	FALSE	FALSE	NA	NA	NA	NA	NA	NA	NA	NA	NA	NA	NA	NA	NA	NA	NA	NA	0
rs9271605:ENSG00000237541.4:ieu-b-23	6	32623671	rs9271605	A	G	FALSE	FALSE	ENSG00000237541.4	HLA-DQA2	0.915464	0.024321	1e-200	Alzheimer’s disease	ieu-b-23	-0.0489743	0.0103761	2.35939e-06	-0.0534967	0.0113343	2.35944e-06	FALSE	1.93e-07	2.38299e-07	FALSE	FALSE	rs9271605	1	0.349576	0	0	0	3.45504	1.0499	1.25287	1	1	1	1	9.93105e-79	1	0.00015936	2
rs2884737:ENSG00000167397.15:ieu-b-23	16	31094233	rs2884737	C	A	FALSE	FALSE	ENSG00000167397.15	VKORC1	0.374223	0.0294619	5.7692e-37	Alzheimer’s disease	ieu-b-23	0.0539478	0.0114781	2.60082e-06	0.144159	0.0306718	2.6008e-06	FALSE	0.240406	0.0399863	FALSE	FALSE	rs2884737	1	0.499794	3.83123	0	0	3.80359	1.89857	0	1	1	1	1	0.462462	0.67427	0.954074	0			Hereditary combined deficiency of vitamin K-dependent clotting factors
rs11647284:ENSG00000151006.7:ieu-b-23	16	31066014	rs11647284	A	G	FALSE	FALSE	ENSG00000151006.7	PRSS53	-0.218868	0.0280971	6.71701e-15	Alzheimer’s disease	ieu-b-23	-0.0459074	0.00979957	2.80466e-06	0.209749	0.0447739	2.8046e-06	FALSE	0.201063	0.0306168	FALSE	FALSE	rs11647284	1	0.256515	1.04588	2.74556	0	1.08003	0	0	1	1	1	1	1	1	1	0
rs5848:ENSG00000030582.18:ieu-b-23	17	44352876	rs5848	T	C	FALSE	FALSE	ENSG00000030582.18	GRN	-0.459101	0.0290465	2.83999e-56	Alzheimer’s disease	ieu-b-23	0.0505721	0.0108251	2.98676e-06	-0.110155	0.0235789	2.98653e-06	FALSE	0.994651	0.987258	TRUE	TRUE	rs5848	1	0	1.35236	0	0	9.68238	0.367848	0.582562	1	0.0720743	1	1	1	1	1	0			CLN11 disease | Behavioral variant of frontotemporal dementia | Semantic dementia | Progressive non-fluent aphasia
rs9274062:ENSG00000232629.9:ieu-b-23	6	32662317	rs9274062	G	A	TRUE	rs1049072	ENSG00000232629.9	HLA-DQB2	0.57503	0.040401	5.71284e-46	Alzheimer’s disease	ieu-b-23	-0.0611243	0.0131074	3.11114e-06	-0.106298	0.0227943	3.11114e-06	FALSE	4.17021e-12	5.30493e-12	FALSE	FALSE	NA	NA	NA	NA	NA	NA	NA	NA	NA	NA	NA	NA	NA	NA	NA	NA	0
rs33941127:ENSG00000158859.10:ieu-b-23	1	161198214	rs33941127	T	C	FALSE	FALSE	ENSG00000158859.10	ADAMTS4	-0.177901	0.0325332	4.5439e-08	Alzheimer’s disease	ieu-b-23	-0.0539699	0.0117295	4.20078e-06	0.303371	0.0659328	4.20042e-06	FALSE	0.825373	0.55851	TRUE	FALSE	rs33941127	1	0	0.0787337	0	0	3.79043	5.51595	0	1	0.848636	1	0.472636	0.420217	1	1	0
rs1317149:ENSG00000109919.10:ieu-b-23	11	47465333	rs1317149	T	C	FALSE	FALSE	ENSG00000109919.10	MTCH2	0.358068	0.0281274	4.01634e-37	Alzheimer’s disease	ieu-b-23	-0.0455968	0.00991263	4.22766e-06	-0.127341	0.0276836	4.22757e-06	FALSE	0.0043553	0.000687626	FALSE	FALSE	rs1317149	1	1.7056	0	0	6.00733	0	1.88731	2.5411	1	1	1	1	1	1	0.0891913	0
rs9274193:ENSG00000232629.9:ieu-b-23	6	32662907	rs9274193	T	C	FALSE	FALSE	ENSG00000232629.9	HLA-DQB2	0.857308	0.0343545	1.89754e-137	Alzheimer’s disease	ieu-b-23	-0.0488192	0.0106632	4.68781e-06	-0.0569448	0.012438	4.68797e-06	FALSE	4.17021e-12	5.30535e-12	FALSE	FALSE	NA	NA	NA	NA	NA	NA	NA	NA	NA	NA	NA	NA	NA	NA	NA	NA	0
rs57576577:ENSG00000103496.15:ieu-b-23	16	31025046	rs57576577	A	G	FALSE	FALSE	ENSG00000103496.15	STX4	-0.357737	0.0276396	2.5761e-38	Alzheimer’s disease	ieu-b-23	-0.0447404	0.00980788	5.07446e-06	0.125065	0.0274164	5.07462e-06	FALSE	0.199112	0.0276061	FALSE	FALSE	rs57576577	1	0	1.2647	0	0	4.14218	4.23144	0.34343	1	1	1	1	1	0.296302	1	0
rs11039327:ENSG00000213619.10:ieu-b-23	11	47652532	rs11039327	T	A	FALSE	FALSE	ENSG00000213619.10	NDUFS3	0.16641	0.0289813	9.35756e-09	Alzheimer’s disease	ieu-b-23	-0.0450942	0.0099312	5.60803e-06	-0.270983	0.0596792	5.60785e-06	FALSE	0.00685745	0.00115218	FALSE	FALSE	rs11039327	1	1.44524	0	0	0	0	2.01475	3.55203	0.499816	1	1	1	1	1	1	0			Isolated complex I deficiency | Leigh syndrome with leukodystrophy
rs3120976:ENSG00000151224.13:ieu-b-23	10	80265926	rs3120976	A	C	FALSE	FALSE	ENSG00000151224.13	MAT1A	-0.266871	0.0288174	2.02984e-20	Alzheimer’s disease	ieu-b-23	0.0455621	0.0100385	5.65966e-06	-0.170727	0.0376155	5.65925e-06	FALSE	0.0816697	0.0313302	FALSE	FALSE	rs3120976	1	0.163936	3.42152	0.586812	0	0.9344	0.0367368	0.835909	1	0.345418	1	1	1	1	0.793324	0	METHIONINE ADENOSYLTRANSFERASE DEFICIENCY	absent gene product	Brain demyelination due to methionine adenosyltransferase deficiency
rs35733741:ENSG00000099381.18:ieu-b-23	16	30934566	rs35733741	A	G	FALSE	FALSE	ENSG00000099381.18	SETD1A	-0.157835	0.0274036	8.42862e-09	Alzheimer’s disease	ieu-b-23	0.0442233	0.00979119	6.28275e-06	-0.280186	0.0620342	6.2828e-06	FALSE	0.55334	0.124843	FALSE	FALSE	rs35733741	1	0	0.505235	2.21063	0	0	0	0	1	0.517621	0.0150442	1	1	1	1	1	INTELLECTUAL DISABILITY	absent gene product
rs3178166:ENSG00000142252.11:ieu-b-23	19	45090912	rs3178166	G	A	FALSE	FALSE	ENSG00000142252.11	GEMIN7	-0.235286	0.0269532	2.55941e-18	Alzheimer’s disease	ieu-b-23	-0.0427861	0.00948796	6.49771e-06	0.181847	0.0403252	6.49759e-06	FALSE	2.1455e-13	5.88512e-14	FALSE	FALSE	rs3178166	1	0.352645	0.743156	1.69726	0	0.415411	0	1.85058	0.701436	1	1	1	1	1	1	0
rs7819800:ENSG00000156170.13:ieu-b-23	8	94962940	rs7819800	G	A	FALSE	FALSE	ENSG00000156170.13	NDUFAF6	0.33554	0.0265588	1.37429e-36	Alzheimer’s disease	ieu-b-23	0.0423738	0.00944105	7.18108e-06	0.126286	0.0281369	7.18104e-06	FALSE	0.949624	0.872062	TRUE	TRUE	rs7819800	1	0.418296	0	0	1.54011	0.502469	2.12073	3.46922	0.866658	1	1	1	1	0.369098	1	0			Leigh syndrome with leukodystrophy
rs28472312:ENSG00000198156.10:ieu-b-23	16	28814728	rs28472312	C	T	FALSE	FALSE	ENSG00000198156.10	NPIPB6	-0.373063	0.028839	2.81694e-38	Alzheimer’s disease	ieu-b-23	0.0486634	0.0108798	7.71916e-06	-0.130443	0.0291634	7.71943e-06	FALSE	0.977858	0.912612	TRUE	TRUE	rs28472312	1	1.36667	2.28765	0.158816	0	0.7931	0.799939	0	1	1	1	1	0.267932	0.224765	1	0
rs113706587:ENSG00000146090.16:ieu-b-23	5	180201150	rs113706587	A	G	FALSE	FALSE	ENSG00000146090.16	RASGEF1C	-0.314424	0.0441319	1.04362e-12	Alzheimer’s disease	ieu-b-23	0.0717916	0.0161028	8.25981e-06	-0.228328	0.0512137	8.26006e-06	FALSE	0.00388884	0.00204518	FALSE	FALSE	rs113706587	1	0	0	1.03124	0	0	0.869117	2.6108	1	1	1	0.929376	0.303764	0.658436	1	0
rs6504570:ENSG00000186665.9:ieu-b-23	17	68010581	rs6504570	G	T	FALSE	FALSE	ENSG00000186665.9	C17orf58	0.220538	0.0292077	4.33003e-14	Alzheimer’s disease	ieu-b-23	0.0473791	0.0106811	9.17403e-06	0.214834	0.0484321	9.17359e-06	FALSE	0.935087	0.84339	TRUE	TRUE	rs6504570	1	1.42847	0.257332	0	0.821582	0	0	2.86692	0.232968	1	1	0.436821	1	0.973132	1	0
rs2114573:ENSG00000137845.15:ieu-b-23	15	58660608	rs2114573	C	T	FALSE	FALSE	ENSG00000137845.15	ADAM10	-0.46896	0.0425151	2.726e-28	Alzheimer’s disease	ieu-b-23	-0.0641221	0.0148069	1.48741e-05	0.136733	0.0315739	1.48734e-05	FALSE	0.0612217	0.0192957	FALSE	FALSE	rs2114573	1	0	1.13541	0	3.90154	3.69168	3.50981	0	1	1	1	1	0.574037	1	0.755719	0			Reticulate acropigmentation of Kitamura
rs72932737:ENSG00000138380.18:ieu-b-23	2	202789817	rs72932737	A	G	FALSE	FALSE	ENSG00000138380.18	CARF	-0.454349	0.0406851	5.8836e-29	Alzheimer’s disease	ieu-b-23	-0.0609644	0.0141392	1.61968e-05	0.13418	0.0311197	1.61983e-05	FALSE	0.790527	0.376125	TRUE	FALSE	rs72932737	1	0.719586	0.171608	0	10.5648	0.293523	3.47677	0.618749	1	1	1	1	1	0.799888	1	0
rs13257021:ENSG00000164938.14:ieu-b-23	8	94953467	rs13257021	G	A	FALSE	FALSE	ENSG00000164938.14	TP53INP1	-0.226102	0.0269998	5.56076e-17	Alzheimer’s disease	ieu-b-23	0.0404426	0.00944879	1.86737e-05	-0.178869	0.04179	1.86735e-05	FALSE	0.88885	0.740226	TRUE	TRUE	rs13257021	1	0.81624	0.993482	0	10.0623	5.18845	0.518712	0	0.520664	0.0449235	1	1	0.293189	0.0427547	1	2
rs9267654:ENSG00000204394.13:ieu-b-23	6	31873232	rs9267654	A	G	FALSE	FALSE	ENSG00000204394.13	VARS	-0.24678	0.037362	3.97237e-11	Alzheimer’s disease	ieu-b-23	0.052366	0.0122513	1.91734e-05	-0.212197	0.0496447	1.9172e-05	FALSE	0.0279727	0.0154455	FALSE	FALSE	rs9267654	1	0	0	2.65208	0	0.387307	0	0.978503	1	1	1	1	1	0.900264	0.500124	0
rs4487482:ENSG00000145832.14:ieu-b-23	5	135866082	rs4487482	G	A	FALSE	FALSE	ENSG00000145832.14	SLC25A48	-0.533446	0.0345193	7.13994e-54	Alzheimer’s disease	ieu-b-23	0.0507035	0.0119217	2.10892e-05	-0.0950489	0.0223484	2.10885e-05	FALSE	0.943467	0.867364	TRUE	TRUE	rs4487482	1	2.48981	0.44493	0	1.63046	0	0.386458	0	0.782469	1	1	1	1	0.0134668	1	1
rs6928482:ENSG00000237541.4:ieu-b-23	6	32658472	rs6928482	C	T	FALSE	FALSE	ENSG00000237541.4	HLA-DQA2	0.839218	0.022613	1e-200	Alzheimer’s disease	ieu-b-23	-0.0413317	0.00975349	2.25897e-05	-0.0492502	0.0116221	2.2589e-05	FALSE	1.93299e-07	2.45818e-07	FALSE	FALSE	NA	NA	NA	NA	NA	NA	NA	NA	NA	NA	NA	NA	NA	NA	NA	NA	0
rs116426890:ENSG00000144426.18:ieu-b-23	2	203331895	rs116426890	T	C	FALSE	FALSE	ENSG00000144426.18	NBEAL1	-0.365111	0.0414902	1.369e-18	Alzheimer’s disease	ieu-b-23	-0.0614949	0.0145183	2.27866e-05	0.168428	0.0397641	2.27859e-05	FALSE	0.819188	0.464788	TRUE	FALSE	rs116426890	1	1.47032	0.572566	0.017072	7.19228	0.597384	0.627887	0.19284	1	1	1	1	0.884295	1	1	0
rs9915776:ENSG00000175662.17:ieu-b-23	17	17845742	rs9915776	G	A	FALSE	FALSE	ENSG00000175662.17	TOM1L2	0.535903	0.0260881	9.06809e-94	Alzheimer’s disease	ieu-b-23	0.0417104	0.00985429	2.30887e-05	0.0778321	0.0183882	2.30887e-05	FALSE	0.741099	0.381947	TRUE	FALSE	rs9915776	1	0.791063	0	2.00215	0	0	0.710507	0	1	1	0.457311	1	1	1	0.717182	0
rs11150600:ENSG00000099377.14:ieu-b-23	16	30929010	rs11150600	T	C	FALSE	FALSE	ENSG00000099377.14	HSD3B7	-0.253493	0.0282842	3.17861e-19	Alzheimer’s disease	ieu-b-23	0.0415623	0.0098196	2.31015e-05	-0.163959	0.0387372	2.3102e-05	FALSE	0.0406767	0.0048354	FALSE	FALSE	rs11150600	1	1.1616	1.78811	0	0.321835	6.63553	0	0	0.500126	1	0.757204	1	0.00617023	1	1	1	BILE ACID SYNTHESIS DEFECT, CONGENITAL, 1	absent gene product	Congenital bile acid synthesis defect type 1
rs9357350:ENSG00000095970.16:ieu-b-23	6	41233556	rs9357350	T	G	FALSE	FALSE	ENSG00000095970.16	TREM2	0.245283	0.0307526	1.51169e-15	Alzheimer’s disease	ieu-b-23	-0.0425907	0.0100727	2.35413e-05	-0.173639	0.0410657	2.35432e-05	FALSE	0.000325893	0.000103364	FALSE	FALSE	rs9357350	1	0	0	0	0	14.2424	0.232703	1.1402	1	1	1	1	0.0501039	0.9202	0.751028	0			Amyotrophic lateral sclerosis | Early-onset autosomal dominant Alzheimer disease | Nasu-Hakola disease | Behavioral variant of frontotemporal dementia | Semantic dementia | Progressive non-fluent aphasia
rs11953030:ENSG00000145839.2:ieu-b-23	5	135862309	rs11953030	T	G	FALSE	FALSE	ENSG00000145839.2	IL9	-0.317716	0.0356358	4.84975e-19	Alzheimer’s disease	ieu-b-23	0.0501544	0.0118727	2.39635e-05	-0.157859	0.0373689	2.39635e-05	FALSE	0.943029	0.866279	TRUE	TRUE	rs11953030	1	1.00055	1.65388	0	4.0072	0.147479	0	0.0383	0.472293	1	0.897444	1	0.93868	0.102031	1	0
rs11879910:ENSG00000064687.12:ieu-b-23	19	1039992	rs11879910	T	C	FALSE	FALSE	ENSG00000064687.12	ABCA7	0.482045	0.0416803	6.17836e-31	Alzheimer’s disease	ieu-b-23	0.0632882	0.0150829	2.7165e-05	0.131291	0.0312894	2.71642e-05	FALSE	9.65227e-06	3.43816e-06	FALSE	FALSE	rs11879910	1	0	0.943307	3.69946	0	0	0	0	1	1	1	1	1	1	0.945759	0			Early-onset autosomal dominant Alzheimer disease
rs10218622:ENSG00000158864.12:ieu-b-23	1	161108502	rs10218622	T	A	FALSE	FALSE	ENSG00000158864.12	NDUFS2	-0.212204	0.0286057	1.1871e-13	Alzheimer’s disease	ieu-b-23	0.0405157	0.00966407	2.76007e-05	-0.190929	0.0455415	2.76012e-05	FALSE	0.832232	0.57079	TRUE	FALSE	NA	NA	NA	NA	NA	NA	NA	NA	NA	NA	NA	NA	NA	NA	NA	NA	0			Leber hereditary optic neuropathy | Isolated complex I deficiency | Leigh syndrome with leukodystrophy | Leigh syndrome with cardiomyopathy
rs7080169:ENSG00000178217.14:ieu-b-23	10	80472950	rs7080169	A	G	FALSE	FALSE	ENSG00000178217.14	SH2D4B	-0.156433	0.0278595	1.96501e-08	Alzheimer’s disease	ieu-b-23	0.0413672	0.00987799	2.81644e-05	-0.264441	0.0631453	2.81652e-05	FALSE	0.000208012	7.73875e-05	FALSE	FALSE	rs7080169	1	0.340341	0	1.84534	4.12105	0	0	1.82856	1	1	1	1	0.662564	1	0.51123	0
rs7803714:ENSG00000166529.15:ieu-b-23	7	99987527	rs7803714	G	T	FALSE	FALSE	ENSG00000166529.15	ZSCAN21	0.212574	0.0275462	1.19085e-14	Alzheimer’s disease	ieu-b-23	-0.0404259	0.00968974	3.01891e-05	-0.190173	0.0455829	3.01896e-05	FALSE	1.94565e-11	2.97296e-12	FALSE	FALSE	NA	NA	NA	NA	NA	NA	NA	NA	NA	NA	NA	NA	NA	NA	NA	NA	0
rs72932752:ENSG00000163596.16:ieu-b-23	2	202802803	rs72932752	T	G	FALSE	FALSE	ENSG00000163596.16	ICA1L	-0.65903	0.0395706	2.80447e-62	Alzheimer’s disease	ieu-b-23	-0.0584307	0.0140127	3.04832e-05	0.0886616	0.0212626	3.04815e-05	FALSE	0.769571	0.347232	TRUE	FALSE	rs72932752	1	0.788927	0	0.958507	0	0	0.273428	2.26023	1	1	1	1	1	1	0.329516	0
rs7696573:ENSG00000151247.12:ieu-b-23	4	98872088	rs7696573	G	A	TRUE	rs9332467	ENSG00000151247.12	EIF4E	0.451095	0.0265892	1.48187e-64	Alzheimer’s disease	ieu-b-23	-0.0403567	0.00978231	3.69964e-05	-0.0894639	0.0216857	3.69966e-05	FALSE	0.941318	0.888144	TRUE	TRUE	rs7696573	1	0	0	0	0	0	1.5293	4.40596	1	1	1	1	1	0.0698981	0.0340518	1
rs79076469:ENSG00000198502.6:ieu-b-23	6	32533347	rs79076469	A	G	TRUE	rs113972770	ENSG00000198502.6	HLA-DRB5	1.28217	0.04068	1e-200	Alzheimer’s disease	ieu-b-23	0.0560754	0.0135971	3.72237e-05	0.0437349	0.0106048	3.72235e-05	FALSE	6.23997e-09	7.06053e-09	FALSE	FALSE	NA	NA	NA	NA	NA	NA	NA	NA	NA	NA	NA	NA	NA	NA	NA	NA	0
rs4808683:ENSG00000130475.14:ieu-b-23	19	17752116	rs4808683	G	C	FALSE	FALSE	ENSG00000130475.14	FCHO1	-0.252847	0.0270114	7.91827e-21	Alzheimer’s disease	ieu-b-23	0.039453	0.00960665	4.01107e-05	-0.156035	0.0379939	4.01104e-05	FALSE	0.894228	0.784371	TRUE	TRUE	rs4808683	1	0	0.0414826	0.224346	0	0.621019	6.16894	0	1	0.933617	1	1	0.236138	1	1	0
rs1035909:ENSG00000066230.12:ieu-b-23	5	465518	rs1035909	T	C	FALSE	FALSE	ENSG00000066230.12	SLC9A3	-0.319049	0.0272563	1.19425e-31	Alzheimer’s disease	ieu-b-23	0.0403757	0.00987311	4.32384e-05	-0.12655	0.0309454	4.32376e-05	FALSE	0.00777079	0.00496045	FALSE	FALSE	NA	NA	NA	NA	NA	NA	NA	NA	NA	NA	NA	NA	NA	NA	NA	NA	0			Congenital sodium diarrhea
rs3803286:ENSG00000131323.14:ieu-b-23	14	102780133	rs3803286	G	A	TRUE	rs12888955	ENSG00000131323.14	TRAF3	-0.381974	0.0278907	1.08205e-42	Alzheimer’s disease	ieu-b-23	0.0406308	0.00994289	4.38087e-05	-0.106371	0.0260303	4.38085e-05	FALSE	0.92073	0.847831	TRUE	TRUE	rs3803286	1	0	0	2.83257	0	0	0	2.37712	1	1	1	1	1	1	0.233655	0			Herpes simplex virus encephalitis
rs2923446:ENSG00000168575.10:ieu-b-23	8	42549034	rs2923446	A	G	FALSE	FALSE	ENSG00000168575.10	SLC20A2	-0.312425	0.0284987	5.76895e-28	Alzheimer’s disease	ieu-b-23	0.0392254	0.00960322	4.41509e-05	-0.125551	0.0307377	4.41511e-05	FALSE	0.82613	0.570976	TRUE	FALSE	rs2923446	1	0.527118	2.53232	0	7.308	2.98052	1.81419	0	0.544614	0.976799	1	1	1	0.702192	0.860699	0			Bilateral striopallidodentate calcinosis
rs2923446:ENSG00000176209.11:ieu-b-23	8	42549034	rs2923446	A	G	FALSE	FALSE	ENSG00000176209.11	SMIM19	-0.778058	0.0245762	1e-200	Alzheimer’s disease	ieu-b-23	0.0392254	0.00960322	4.41509e-05	-0.0504145	0.0123425	4.41511e-05	FALSE	0.837949	0.5916	TRUE	FALSE	rs73633616	0.887	0.783162	0	0	0	0.0655466	1.59985	3.2373	0.102388	1	1	1	1	0.557554	0.00394975	1
rs75825150:ENSG00000089737.17:ieu-b-23	14	94080599	rs75825150	A	G	FALSE	FALSE	ENSG00000089737.17	DDX24	-0.57777	0.084964	1.04496e-11	Alzheimer’s disease	ieu-b-23	0.145996	0.0358243	4.59494e-05	-0.252689	0.0620045	4.59483e-05	FALSE	0.980159	0.97623	TRUE	TRUE	NA	NA	NA	NA	NA	NA	NA	NA	NA	NA	NA	NA	NA	NA	NA	NA	0
rs10153915:ENSG00000170745.12:ieu-a-1043	2	18100682	rs10153915	T	C	FALSE	FALSE	ENSG00000170745.12	KCNS3	0.359371	0.0296924	1.01678e-33	Amygdala volume	ieu-a-1043	10.4038	2.5382	4.15002e-05	28.9501	7.0629	4.15138e-05	FALSE	0.936859	0.864844	TRUE	TRUE	rs10153915	1	0	0	0	9.05194	0	2.13299	3.74804	1	1	1	0.912804	1	1.12564e-08	0.249814	1
rs7974107:ENSG00000120860.11:ieu-a-1043	12	102142648	rs7974107	C	A	FALSE	FALSE	ENSG00000120860.11	WASHC3	-0.593281	0.031349	7.09391e-80	Amygdala volume	ieu-a-1043	-11.7175	2.8627	4.25598e-05	19.7503	4.8252	4.25527e-05	FALSE	0.838686	0.549786	TRUE	FALSE	rs7974107	1	1.1183	0	0	0	2.57798	2.9009	0.392798	1	1	1	1	1	0.735157	0.323268	0
rs229243:ENSG00000092108.21:ieu-b-27	14	30614542	rs229243	A	C	FALSE	FALSE	ENSG00000092108.21	SCFD1	0.526867	0.0271038	3.62345e-84	Amyotrophic Lateral Sclerosis	ieu-b-27	0.0922	0.0118	5.40879e-15	0.174997	0.0223965	5.55952e-15	TRUE	0.979682	0.907512	TRUE	TRUE	rs229243	1	0.447857	0	0	0	0.00339105	1.5607	3.52299	0.858366	1	1	1	0.278391	0.267206	0.0794462	0
rs229244:ENSG00000092140.16:ieu-b-27	14	30615882	rs229244	T	C	FALSE	FALSE	ENSG00000092140.16	G2E3	-0.365458	0.0289106	1.25505e-36	Amyotrophic Lateral Sclerosis	ieu-b-27	0.0877	0.0121	4.91587e-13	-0.239973	0.0331092	4.23177e-13	TRUE	0.961455	0.835556	TRUE	TRUE	rs229244	1	0	0	2.8002	5.50642	0.656734	0	0.653109	1	1	1	1	0.824432	0.776853	1	0
rs6772037:ENSG00000168314.17:ieu-b-27	3	39450438	rs6772037	G	A	FALSE	FALSE	ENSG00000168314.17	MOBP	-0.224214	0.0269648	9.17135e-17	Amyotrophic Lateral Sclerosis	ieu-b-27	-0.064	0.0112	9.72008e-09	0.285442	0.0499523	1.10166e-08	TRUE	0.785109	0.511168	TRUE	FALSE	rs6772037	1	0	0	0	4.30239	1.13659	7.36643	0	0.451112	1	1	1	0.932027	1	1	0
rs6020069:ENSG00000197818.11:ieu-b-27	20	49822035	rs6020069	C	T	FALSE	FALSE	ENSG00000197818.11	SLC9A8	0.462515	0.0260315	1.26199e-70	Amyotrophic Lateral Sclerosis	ieu-b-27	0.0587	0.0112	1.64101e-07	0.126915	0.0242154	1.59647e-07	FALSE	0.254522	0.0826577	FALSE	FALSE	rs6020069	1	2.71826	0.664403	0	3.33766	0	0.987153	0	1	1	0.183938	1	1	1	0.854248	0
rs4796224:ENSG00000278259.4:ieu-b-27	17	36486677	rs4796224	A	G	FALSE	FALSE	ENSG00000278259.4	MYO19	-0.425881	0.0260844	6.34026e-60	Amyotrophic Lateral Sclerosis	ieu-b-27	0.057	0.0112	3.26302e-07	-0.13384	0.0262984	3.59415e-07	FALSE	0.972596	0.850001	TRUE	TRUE	rs4796224	1	0	2.01478	0.541087	0	0	1.58465	0.361791	0.152025	1	0.191997	1	1	1	1	0
rs1031153:ENSG00000147894.16:ieu-b-27	9	27565938	rs1031153	T	C	FALSE	FALSE	ENSG00000147894.16	C9orf72	-0.729381	0.0273304	6.57251e-157	Amyotrophic Lateral Sclerosis	ieu-b-27	-0.0625	0.0125	6.33199e-07	0.0856891	0.0171378	5.73303e-07	FALSE	1.89113e-33	6.57923e-34	FALSE	FALSE	rs1031153	1	0	0	1.19785	0	1.11086	1.24033	1.30239	1	1	1	1	0.726411	1	0.118225	0
rs2385400:ENSG00000182698.12:ieu-b-27	2	219333008	rs2385400	C	G	FALSE	FALSE	ENSG00000182698.12	RESP18	-0.959821	0.0293655	1e-200	Amyotrophic Lateral Sclerosis	ieu-b-27	-0.0601	0.0122	9.03504e-07	0.0626158	0.0127107	8.38315e-07	FALSE	0.957246	0.801239	TRUE	TRUE	rs11892648	0.995	-0.0808208	0	0	0	-0.330597	-0.548405	-0.790891	0.206723	1	0.0327764	1	1	0.789622	1.22674e-06	2
rs12941866:ENSG00000277161.2:ieu-b-27	17	36544271	rs12941866	G	A	FALSE	FALSE	ENSG00000277161.2	PIGW	-0.313529	0.026883	1.97638e-31	Amyotrophic Lateral Sclerosis	ieu-b-27	0.0539	0.0111	1.17401e-06	-0.171914	0.0354035	1.19868e-06	FALSE	0.903183	0.575586	TRUE	FALSE	rs12941866	1	0.189981	2.18858	0	4.03888	1.03327	1.88109	1.44916	1	1	1	1	1	0.485702	0.0918008	0	HYPERPHOSPHATASIA WITH MENTAL RETARDATION SYNDROME 5	altered gene product structure	Hypercoagulability syndrome due to glycosylphosphatidylinositol deficiency | Hyperphosphatasia-intellectual disability syndrome
rs6436132:ENSG00000054356.14:ieu-b-27	2	219295922	rs6436132	T	G	FALSE	FALSE	ENSG00000054356.14	PTPRN	0.191735	0.032035	2.16154e-09	Amyotrophic Lateral Sclerosis	ieu-b-27	-0.0622	0.0131	1.98701e-06	-0.324406	0.0683235	2.05345e-06	FALSE	0.818979	0.436056	TRUE	FALSE	rs6436132	1	0	0	1.34136	0	0	0.830343	4.32952	1	1	1	1	1	1	1	0
rs4569:ENSG00000240053.8:ieu-b-27	6	31670030	rs4569	T	C	FALSE	FALSE	ENSG00000240053.8	LY6G5B	-0.660317	0.0287743	1.53797e-116	Amyotrophic Lateral Sclerosis	ieu-b-27	-0.059	0.0125	2.56898e-06	0.0893511	0.0189303	2.35845e-06	FALSE	0.889363	0.855767	TRUE	TRUE	rs4569	1	0.804491	2.70773	0	0	0	2.16835	0.589214	0.710208	1	1	1	1	1	0.885739	0
rs805281:ENSG00000204428.12:ieu-b-27	6	31693712	rs805281	C	T	FALSE	FALSE	ENSG00000204428.12	LY6G5C	-0.966294	0.0250911	1e-200	Amyotrophic Lateral Sclerosis	ieu-b-27	-0.0589	0.0125	2.56201e-06	0.0609545	0.012936	2.45297e-06	FALSE	0.884695	0.845906	TRUE	TRUE	rs805274	1	0.958098	0.796355	0	0	0.98977	0	0	1	0.849643	0.00133356	1	0.720307	1	0.0768277	1
rs9904602:ENSG00000276085.1:ieu-b-27	17	36479673	rs9904602	T	A	FALSE	FALSE	ENSG00000276085.1	CCL3L1	-0.161378	0.0274171	3.95599e-09	Amyotrophic Lateral Sclerosis	ieu-b-27	0.0531	0.0113	2.52098e-06	-0.329042	0.0700221	2.61291e-06	FALSE	0.000137993	2.22076e-05	FALSE	FALSE	NA	NA	NA	NA	NA	NA	NA	NA	NA	NA	NA	NA	NA	NA	NA	NA	0
rs6965224:ENSG00000157954.15:ieu-b-27	7	5189479	rs6965224	T	C	FALSE	FALSE	ENSG00000157954.15	WIPI2	0.252229	0.038881	8.74449e-11	Amyotrophic Lateral Sclerosis	ieu-b-27	-0.0776	0.0166	2.79898e-06	-0.307657	0.0658132	2.94385e-06	FALSE	0.985812	0.955674	TRUE	TRUE	rs6965224	1	0	0	2.19282	0	0	0	1.86036	1	1	0.91408	1	1	0.889905	0.279771	0
rs2857698:ENSG00000204435.13:ieu-b-27	6	31617307	rs2857698	T	C	FALSE	FALSE	ENSG00000204435.13	CSNK2B	-0.339245	0.0300559	1.51921e-29	Amyotrophic Lateral Sclerosis	ieu-b-27	0.0509	0.0119	1.957e-05	-0.150039	0.0350779	1.89165e-05	FALSE	0.509136	0.445545	FALSE	FALSE	rs2857698	1	0.0732793	0	0	0	1.82528	2.39713	1.6896	0.393496	1	1	1	0.766172	1	1	0	CSNK2B-related developmental disorder (monoallelic)	absent gene product	Autosomal dominant non-syndromic intellectual disability
rs12318559:ENSG00000184575.12:ieu-b-27	12	64361242	rs12318559	C	T	TRUE	rs11175385	ENSG00000184575.12	XPOT	-0.180484	0.0304062	2.92476e-09	Amyotrophic Lateral Sclerosis	ieu-b-27	-0.0531	0.0125	2.24001e-05	0.294209	0.0692583	2.15687e-05	FALSE	0.75392	0.366412	TRUE	FALSE	rs12318559	1	1.49457	0.0918741	0.38302	4.67226	5.03725	0	1.11532	1	1	1	1	0.990173	0.903399	1	0
rs3736167:ENSG00000273611.5:ieu-b-27	17	36544998	rs3736167	C	A	FALSE	FALSE	ENSG00000273611.5	ZNHIT3	-0.162784	0.0277524	4.47554e-09	Amyotrophic Lateral Sclerosis	ieu-b-27	0.048	0.0113	2.037e-05	-0.294869	0.069417	2.15892e-05	FALSE	0.58761	0.171417	FALSE	FALSE	rs3736167	1	0.459717	0	0	0	1.08313	2.08558	2.58394	0.38203	1	1	1	1	0.948464	0.000991132	1			PEHO syndrome
rs3736167:ENSG00000278535.5:ieu-b-27	17	36544998	rs3736167	C	A	FALSE	FALSE	ENSG00000278535.5	DHRS11	-0.763515	0.0237185	1e-200	Amyotrophic Lateral Sclerosis	ieu-b-27	0.048	0.0113	2.037e-05	-0.0628671	0.0148	2.15892e-05	FALSE	0.4688	0.11356	FALSE	FALSE	rs12949679	0.9551	0.0397699	0	1.04584	0	0	0.756294	1.23367	0.965683	1	1	1	1	0.231913	9.7796e-07	1
rs35751000:ENSG00000278311.5:ieu-b-27	17	36557688	rs35751000	A	G	FALSE	FALSE	ENSG00000278311.5	GGNBP2	0.40751	0.0266588	9.46448e-53	Amyotrophic Lateral Sclerosis	ieu-b-27	0.0475	0.0112	2.39602e-05	0.116562	0.027484	2.22455e-05	FALSE	0.377456	0.0812029	FALSE	FALSE	rs35751000	1	0	0	0.839475	0	1.39336	1.59565	2.39204	1	1	0.930643	1	0.945204	0.630057	1	0
rs805293:ENSG00000204390.10:ieu-b-27	6	31720741	rs805293	A	T	FALSE	FALSE	ENSG00000204390.10	HSPA1L	-0.249335	0.0276288	1.80624e-19	Amyotrophic Lateral Sclerosis	ieu-b-27	0.047	0.0111	2.32498e-05	-0.188502	0.0445185	2.29332e-05	FALSE	0.29286	0.222433	FALSE	FALSE	rs805293	1	1.03406	0.92758	1.63059	0	1.26803	0.296478	0	0.899569	1	1	1	1	1	0.432207	0
rs7751856:ENSG00000241106.8:ieu-b-27	6	32731211	rs7751856	A	C	FALSE	FALSE	ENSG00000241106.8	HLA-DOB	-0.290268	0.0274739	4.31859e-26	Amyotrophic Lateral Sclerosis	ieu-b-27	0.0471	0.0112	2.60699e-05	-0.162264	0.038585	2.6067e-05	FALSE	5.47982e-08	4.43208e-08	FALSE	FALSE	NA	NA	NA	NA	NA	NA	NA	NA	NA	NA	NA	NA	NA	NA	NA	NA	0
rs13716:ENSG00000204463.12:ieu-b-27	6	31636233	rs13716	G	C	FALSE	FALSE	ENSG00000204463.12	BAG6	0.617081	0.027106	1.00907e-114	Amyotrophic Lateral Sclerosis	ieu-b-27	0.0494	0.0118	2.84997e-05	0.0800543	0.0191223	2.83363e-05	FALSE	0.410796	0.345741	FALSE	FALSE	rs13716	1	0	0	3.29024	1.69877	0	0	0.36529	1	1	0.126949	1	1	1	0.711374	0
rs7184978:ENSG00000141084.11:ieu-b-27	16	67702937	rs7184978	T	A	FALSE	FALSE	ENSG00000141084.11	RANBP10	-0.727589	0.0562609	2.95422e-38	Amyotrophic Lateral Sclerosis	ieu-b-27	-0.1066	0.0255	2.89001e-05	0.146511	0.0350473	2.91007e-05	FALSE	0.919734	0.593627	TRUE	FALSE	rs7184978	1	0.610113	1.77842	0	0	0	0	0.215398	1	1	0.38144	1	1	1	0.409077	0
rs12657663:ENSG00000164615.5:ieu-b-27	5	134741122	rs12657663	A	G	FALSE	FALSE	ENSG00000164615.5	CAMLG	1.2795	0.040089	1e-200	Amyotrophic Lateral Sclerosis	ieu-b-27	-0.0797	0.0191	2.89001e-05	-0.0622901	0.0149277	3.00912e-05	FALSE	0.925645	0.732453	TRUE	TRUE	rs12657663	1	0.966344	0	0.0491276	0	1.30143	1.33227	3.4467	1	1	0.50463	1	1	0.854786	3.70207e-05	1
rs9267803:ENSG00000213676.13:ieu-b-27	6	32133985	rs9267803	T	C	FALSE	FALSE	ENSG00000213676.13	ATF6B	0.33749	0.0298579	1.2656e-29	Amyotrophic Lateral Sclerosis	ieu-b-27	0.0506	0.0122	3.31101e-05	0.149931	0.0361493	3.36065e-05	FALSE	0.314607	0.169497	FALSE	FALSE	rs9267803	1	0.498599	1.11364	1.6443	0	0	0.722483	0	0.99433	0.0660737	1	1	1	1	0.907464	0
rs3803800:ENSG00000161955.16:ieu-b-27	17	7559652	rs3803800	A	G	FALSE	FALSE	ENSG00000161955.16	TNFSF13	0.359645	0.0331663	2.13732e-27	Amyotrophic Lateral Sclerosis	ieu-b-27	-0.0562	0.0136	3.74102e-05	-0.156265	0.0378151	3.59068e-05	FALSE	0.916789	0.782264	TRUE	TRUE	rs3803800	1	4.88931	0	0	0.964411	0	0	0	0.000360427	1	1	1	0.679841	1	1	1
rs3792796:ENSG00000211445.12:ieu-b-27	5	151022929	rs3792796	C	G	FALSE	FALSE	ENSG00000211445.12	GPX3	0.35969	0.0273803	2.02514e-39	Amyotrophic Lateral Sclerosis	ieu-b-27	-0.0468	0.0114	4.00101e-05	-0.130112	0.0316939	4.03855e-05	FALSE	0.00417269	0.00119625	FALSE	FALSE	rs3792796	1	0	3.73294	1.47738	0	0	0	1.04013	1	1	1	1	0.971009	1	0.970392	0
rs72758306:ENSG00000136404.16:ieu-b-27	15	83156457	rs72758306	C	T	FALSE	FALSE	ENSG00000136404.16	TM6SF1	-0.320637	0.0566912	1.55075e-08	Amyotrophic Lateral Sclerosis	ieu-b-27	-0.0894	0.0219	4.58796e-05	0.27882	0.0683015	4.4613e-05	FALSE	0.556409	0.206477	FALSE	FALSE	rs72758306	1	0	0	0.648233	0	0	0.287837	4.07365	1	1	1	1	1	1	1	0
rs11248061:ENSG00000127415.13:ieu-b-27	4	987108	rs11248061	A	C	FALSE	FALSE	ENSG00000127415.13	IDUA	0.334807	0.0268558	1.1323e-35	Amyotrophic Lateral Sclerosis	ieu-b-27	-0.0497	0.0122	4.62903e-05	-0.148444	0.0364389	4.62581e-05	FALSE	0.515591	0.230946	FALSE	FALSE	rs11248061	1	0.323864	2.24392	1.38645	0	0	0	1.07263	1	1	0.752057	1	1	1	1	0	MUCOPOLYSACCHARIDOSIS TYPE 1S	absent gene product	Scheie syndrome | Hurler-Scheie syndrome | Hurler syndrome
rs75712986:ENSG00000035681.9:ieu-b-27	8	58637233	rs75712986	T	C	FALSE	FALSE	ENSG00000035681.9	NSMAF	-0.634225	0.058484	2.11985e-27	Amyotrophic Lateral Sclerosis	ieu-b-27	0.1027	0.0253	4.92901e-05	-0.16193	0.0398912	4.92225e-05	FALSE	0.962302	0.95259	TRUE	TRUE	rs75712986	1	0.0667242	0	1.90139	0	1.59965	0	0	1	1	1	1	1	1	0.17983	0
rs3808604:ENSG00000254093.9:ieu-a-1185	8	10840717	rs3808604	A	T	FALSE	FALSE	ENSG00000254093.9	PINX1	0.182853	0.0293267	4.51657e-10	Autism Spectrum Disorder	ieu-a-1185	-0.0786969	0.0151	1.854e-07	-0.430383	0.0825799	1.87103e-07	FALSE	0.915147	0.798198	TRUE	TRUE	rs3808604	1	0	0	0.308432	0	2.07492	1.26227	1.51455	1	1	0.35276	1	0.860827	1	0.881758	0
rs6113140:ENSG00000088970.16:ieu-a-1185	20	21119687	rs6113140	C	T	FALSE	FALSE	ENSG00000088970.16	KIZ	0.279667	0.0278778	1.10384e-23	Autism Spectrum Disorder	ieu-a-1185	0.0698969	0.0143	9.70599e-07	0.249929	0.0511323	1.0192e-06	FALSE	0.153363	0.0358601	FALSE	FALSE	rs6113140	1	0.854143	0.116692	0	0	3.722	5.0654	0	1	1	1	1	1	0.42204	1	0			Retinitis pigmentosa
rs28359967:ENSG00000204681.11:ieu-a-1185	6	29612488	rs28359967	T	G	FALSE	FALSE	ENSG00000204681.11	GABBR1	0.642617	0.0429053	1.02911e-50	Autism Spectrum Disorder	ieu-a-1185	0.112596	0.0238	2.14798e-06	0.175215	0.037036	2.235e-06	FALSE	0.94988	0.937818	TRUE	TRUE	rs28359967	1	1.80777	0	0	2.94586	0	0.0417673	3.33765	0.000323947	1	1	1	1	1	0.785616	1
rs80120913:ENSG00000256762.1:ieu-a-1185	17	46100389	rs80120913	G	C	FALSE	FALSE	ENSG00000256762.1	STH	0.24589	0.0341121	5.66512e-13	Autism Spectrum Disorder	ieu-a-1185	0.0769998	0.0172	7.67998e-06	0.313147	0.0699499	7.57941e-06	FALSE	0.30764	0.112592	FALSE	FALSE	rs80120913	1	0	2.74694	2.27466	0	0	0	0	1	1	0.453377	1	1	0.217555	1	0
rs2668622:ENSG00000186868.15:ieu-a-1185	17	46274765	rs2668622	G	T	FALSE	FALSE	ENSG00000186868.15	MAPT	0.444646	0.0426434	1.8653e-25	Autism Spectrum Disorder	ieu-a-1185	-0.0773961	0.0173	7.66902e-06	-0.174062	0.0389074	7.68549e-06	FALSE	0.412893	0.131819	FALSE	FALSE	NA	NA	NA	NA	NA	NA	NA	NA	NA	NA	NA	NA	NA	NA	NA	NA	0			Progressive supranuclear palsy-progressive non-fluent aphasia syndrome | Progressive supranuclear palsy-corticobasal syndrome | Progressive supranuclear palsy-pure akinesia with gait freezing syndrome | Progressive supranuclear palsy-parkinsonism syndrome | Behavioral variant of frontotemporal dementia | Classic progressive supranuclear palsy syndrome | Semantic dementia | Progressive non-fluent …
rs62054398:ENSG00000228696.9:ieu-a-1185	17	45735233	rs62054398	G	A	FALSE	FALSE	ENSG00000228696.9	ARL17B	0.994006	0.0277232	1e-200	Autism Spectrum Disorder	ieu-a-1185	0.0769026	0.0172	7.44098e-06	0.0773664	0.0173037	7.78251e-06	FALSE	0.458291	0.20542	FALSE	FALSE	rs538628	0.8774	0.55357	0.671132	0.879378	1.65955	0.551658	1.01366	0	2.9352e-06	0.659192	2.91914e-05	1	2.42429e-08	1	0.0762252	3
rs440778:ENSG00000185294.7:ieu-a-1185	17	45609054	rs440778	G	A	FALSE	FALSE	ENSG00000185294.7	SPPL2C	0.339451	0.033635	5.98129e-24	Autism Spectrum Disorder	ieu-a-1185	0.0765031	0.0172	8.9809e-06	0.225373	0.05067	8.67322e-06	FALSE	0.336196	0.143377	FALSE	FALSE	rs440778	1	0	0	3.52566	0	1.4783	0	0.675367	1	1	0.722781	1	1	1	1	0
rs55929190:ENSG00000185829.17:ieu-a-1185	17	46070233	rs55929190	C	G	FALSE	FALSE	ENSG00000185829.17	ARL17A	1.06646	0.026143	1e-200	Autism Spectrum Disorder	ieu-a-1185	0.076498	0.0172	8.25392e-06	0.0717305	0.0161281	8.6852e-06	FALSE	0.19695	0.0655324	FALSE	FALSE	rs4471723	0.9681	0.414955	1.36579	1.23715	1.07015	0.146175	0.529014	0	0.0588832	0.760321	2.65903e-12	1	1	1	1	1
rs11249906:ENSG00000173281.5:ieu-a-1185	8	9185097	rs11249906	G	T	FALSE	FALSE	ENSG00000173281.5	PPP1R3B	0.212224	0.030708	4.81068e-12	Autism Spectrum Disorder	ieu-a-1185	-0.0724044	0.0163	9.26702e-06	-0.341169	0.0768055	8.91316e-06	FALSE	0.920813	0.842572	TRUE	TRUE	rs11249906	1	0	4.38201	0	4.59909	9.46984	0	0	1	1	1	1	1	0.418473	1	0
rs62063687:ENSG00000120088.14:ieu-a-1185	17	46055226	rs62063687	G	A	FALSE	FALSE	ENSG00000120088.14	CRHR1	0.537823	0.0316674	1.08803e-64	Autism Spectrum Disorder	ieu-a-1185	0.0762009	0.0172	8.81292e-06	0.141684	0.0319808	9.41087e-06	FALSE	0.301228	0.109875	FALSE	FALSE	rs62063687	1	0	0	1.8694	0	0	0	3.72633	1	1	0.0234004	1	1	1	1	1
rs34043286:ENSG00000238083.7:ieu-a-1185	17	46039753	rs34043286	G	A	FALSE	FALSE	ENSG00000238083.7	LRRC37A2	0.961237	0.0275985	1e-200	Autism Spectrum Disorder	ieu-a-1185	0.0758988	0.0172	9.78994e-06	0.0789595	0.0178936	1.0208e-05	FALSE	0.000271385	7.77244e-05	FALSE	FALSE	NA	NA	NA	NA	NA	NA	NA	NA	NA	NA	NA	NA	NA	NA	NA	NA	0
rs7184422:ENSG00000167005.14:ieu-a-1185	16	56451883	rs7184422	A	G	FALSE	FALSE	ENSG00000167005.14	NUDT21	0.381559	0.049053	7.33815e-15	Autism Spectrum Disorder	ieu-a-1185	0.105701	0.0244	1.42099e-05	0.277024	0.0639481	1.47755e-05	FALSE	0.986995	0.973329	TRUE	TRUE	rs7184422	1	0	0	0	2.86053	0	0.664199	3.56318	1	1	0.918276	1	1	0.749304	0.796489	0
rs28364433:ENSG00000103994.17:ieu-a-1185	15	42391432	rs28364433	A	G	FALSE	FALSE	ENSG00000103994.17	ZNF106	0.514659	0.0830615	5.78729e-10	Autism Spectrum Disorder	ieu-a-1185	-0.158	0.0375	2.49597e-05	-0.307	0.0728638	2.51629e-05	FALSE	0.971441	0.926422	TRUE	TRUE	NA	NA	NA	NA	NA	NA	NA	NA	NA	NA	NA	NA	NA	NA	NA	NA	0
rs199451:ENSG00000120071.14:ieu-a-1185	17	46724418	rs199451	A	G	FALSE	FALSE	ENSG00000120071.14	KANSL1	0.892425	0.0295183	1e-200	Autism Spectrum Disorder	ieu-a-1185	0.0713993	0.0174	4.15796e-05	0.0800059	0.0194974	4.07108e-05	FALSE	0.646805	0.203776	FALSE	FALSE	rs169201	0.9886	0.564196	0	2.03123	1.33242	0.791774	0.253379	0	0.691776	1	0.000151969	0.919675	0.162895	1	1	1	CHROMOSOME 17Q21.31 MICRODELETION SYNDROME	absent gene product	Koolen-De Vries syndrome due to a point mutation | 17q21.31 microdeletion syndrome
rs9834970:ENSG00000163673.7:ieu-b-41	3	36814539	rs9834970	C	T	FALSE	FALSE	ENSG00000163673.7	DCLK3	-0.313161	0.0266275	6.21197e-32	bipolar disorder	ieu-b-41	0.101003	0.0134	5.53095e-14	-0.322527	0.0427894	4.7893e-14	TRUE	0.999986	0.999947	TRUE	TRUE	rs9834970	1	0.630092	0	0.878978	0	0	0	4.71409	1	1	1	1	1	1	1	0
rs17216041:ENSG00000187664.9:ieu-b-41	19	19255834	rs17216041	A	G	FALSE	FALSE	ENSG00000187664.9	HAPLN4	0.495282	0.0348083	6.06691e-46	bipolar disorder	ieu-b-41	0.105602	0.018	4.19701e-09	0.213216	0.0363429	4.44346e-09	TRUE	0.894305	0.654318	TRUE	FALSE	rs17216041	1	0	0	3.0363	0	0	0	1.86971	1	1	0.27094	1	1	1	1	0
rs7646741:ENSG00000163938.17:ieu-b-41	3	52751222	rs7646741	G	A	FALSE	FALSE	ENSG00000163938.17	GNL3	-0.416828	0.026125	2.62529e-57	bipolar disorder	ieu-b-41	-0.077202	0.0135	9.517e-09	0.185213	0.0323875	1.07363e-08	TRUE	0.961378	0.836812	TRUE	TRUE	rs7646741	1	0	0	0	0	3.49454	1.99876	3.65008	1	1	1	1	1	0.577698	0.554399	0
rs6779665:ENSG00000168016.14:ieu-b-41	3	36911441	rs6779665	C	T	FALSE	FALSE	ENSG00000168016.14	TRANK1	-0.335474	0.0268966	1.0517e-35	bipolar disorder	ieu-b-41	0.077097	0.0136	1.56899e-08	-0.229815	0.0405397	1.4372e-08	TRUE	0.0519488	0.013679	FALSE	FALSE	rs6779665	1	0	0	2.8088	0	0	0	2.25399	1	1	0.95504	1	1	1	0.599709	0
rs58361269:ENSG00000114988.11:ieu-b-41	2	96737373	rs58361269	A	G	FALSE	FALSE	ENSG00000114988.11	LMAN2L	0.33131	0.0291123	5.23317e-30	bipolar disorder	ieu-b-41	-0.081102	0.0144	1.99099e-08	-0.244792	0.0434638	1.78046e-08	TRUE	0.97787	0.858854	TRUE	TRUE	rs58361269	1	2.22649	1.40365	1.00645	0	2.00061	0	0	1	1	1	1	1	1	1	0			Autosomal recessive non-syndromic intellectual disability
rs4808969:ENSG00000178093.14:ieu-b-41	19	19536651	rs4808969	T	C	FALSE	FALSE	ENSG00000178093.14	TSSK6	0.269528	0.0350786	1.54746e-14	bipolar disorder	ieu-b-41	0.095301	0.0175	5.55098e-08	0.353585	0.0649283	5.15813e-08	TRUE	0.591083	0.270948	FALSE	FALSE	rs4808969	1	1.20525	0.788189	0	0	2.64979	3.28843	0	0.211385	1	1	1	1	1	1	0
rs12486554:ENSG00000163939.18:ieu-b-41	3	52708521	rs12486554	T	A	TRUE	rs2109634	ENSG00000163939.18	PBRM1	0.178025	0.0274189	8.42607e-11	bipolar disorder	ieu-b-41	-0.069302	0.0135	3.09001e-07	-0.389282	0.075832	2.84431e-07	FALSE	0.401758	0.114002	FALSE	FALSE	rs12486554	1	0	0.126102	0	7.2178	3.24922	2.54162	0.847426	0.832761	0.585131	1	0.0333736	0.100424	1	0.816069	1			Clear cell papillary renal cell carcinoma
rs138354:ENSG00000196236.13:ieu-b-41	22	40876139	rs138354	C	T	FALSE	FALSE	ENSG00000196236.13	XPNPEP3	0.409325	0.0274559	2.90426e-50	bipolar disorder	ieu-b-41	0.068204	0.0135	4.56205e-07	0.166626	0.0329811	4.36869e-07	FALSE	0.927836	0.696822	TRUE	FALSE	rs138354	1	2.90764	0	0	2.49238	2.66152	1.62885	0	1	1	1	1	1	1	1	0	NEPHRONOPHTHISIS-LIKE NEPHROPATHY TYPE 1	absent gene product	Late-onset nephronophthisis
rs6770463:ENSG00000114904.13:ieu-b-41	3	52652871	rs6770463	A	G	FALSE	FALSE	ENSG00000114904.13	NEK4	-0.565749	0.0255156	6.30282e-109	bipolar disorder	ieu-b-41	-0.068996	0.0137	4.41103e-07	0.121955	0.0242157	4.74854e-07	FALSE	0.547041	0.185275	FALSE	FALSE	rs6770463	1	2.1536	1.53865	0	0.530369	1.89467	0	1.35432	0.891532	1	1	1	1	1	1	0
rs2043304:ENSG00000129351.17:ieu-b-41	19	10661436	rs2043304	C	T	FALSE	FALSE	ENSG00000129351.17	ILF3	-0.157545	0.0286329	3.75053e-08	bipolar disorder	ieu-b-41	0.070004	0.0141	6.75694e-07	-0.444344	0.0894985	6.87639e-07	FALSE	0.947465	0.819833	TRUE	TRUE	rs2043304	1	1.0671	0.863199	0.536278	0	0.321512	1.28408	0.869313	1	1	1	0.424636	1	0.962646	0.969976	0
rs11168850:ENSG00000167550.11:ieu-b-41	12	49079182	rs11168850	G	A	FALSE	FALSE	ENSG00000167550.11	RHEBL1	-0.401976	0.0264798	4.76321e-52	bipolar disorder	ieu-b-41	-0.066696	0.0135	8.10998e-07	0.16592	0.0335841	7.79447e-07	FALSE	0.98569	0.933381	TRUE	TRUE	rs11168850	1	0	0	1.56961	0	0	0.804876	3.3028	1	1	1	1	1	1	0.0439041	1
rs5758152:ENSG00000100372.15:ieu-b-41	22	40986159	rs5758152	G	A	FALSE	FALSE	ENSG00000100372.15	SLC25A17	0.250702	0.0283491	9.28673e-19	bipolar disorder	ieu-b-41	-0.070002	0.0142	8.93593e-07	-0.279224	0.056641	8.23483e-07	FALSE	0.898402	0.612772	TRUE	FALSE	rs5758152	1	0	0.906796	0	3.76897	0	2.93955	2.54069	1	1	1	1	1	0.483218	0.36643	0
rs472518:ENSG00000175115.12:ieu-b-41	11	66084431	rs472518	G	A	FALSE	FALSE	ENSG00000175115.12	PACS1	0.486638	0.0307508	2.08501e-56	bipolar disorder	ieu-b-41	0.0786	0.016	8.76597e-07	0.161516	0.0328787	8.99224e-07	FALSE	0.868187	0.562317	TRUE	FALSE	rs472518	1	0	0	1.98774	1.06302	0	0	1.5979	1	1	0.0108335	1	1	1	0.92669	1	INTELLECTUAL DISABILITY	altered gene product structure	Intellectual disability-craniofacial dysmorphism-cryptorchidism syndrome
rs1061737:ENSG00000177082.12:ieu-b-41	15	84640559	rs1061737	C	G	FALSE	FALSE	ENSG00000177082.12	WDR73	-0.427346	0.0296641	4.73024e-47	bipolar disorder	ieu-b-41	-0.072797	0.015	1.12199e-06	0.170347	0.0351003	1.21526e-06	FALSE	0.512924	0.184548	FALSE	FALSE	rs1061737	1	1.89547	1.59438	0	0.28118	0	0.636353	0.808326	1	1	1	0.727044	0.8046	1	1	0	GALLOWAY-MOWAT SYNDROME: MICROCEPHALY AND STEROID-RESISTANT NEPHROTIC SYNDROME	absent gene product	CAMOS syndrome | Galloway-Mowat syndrome
rs6445358:ENSG00000168237.18:ieu-b-41	3	52274829	rs6445358	G	C	FALSE	FALSE	ENSG00000168237.18	GLYCTK	-0.307347	0.0266787	1.04241e-30	bipolar disorder	ieu-b-41	-0.065497	0.0135	1.181e-06	0.213104	0.0439243	1.22451e-06	FALSE	0.619386	0.210853	FALSE	FALSE	rs6445358	1	0.164356	3.35409	0	5.05388	0	1.8344	0.868273	0.166599	1	1	1	0.69572	1	0.793324	0			D-glyceric aciduria
rs6073587:ENSG00000101109.12:ieu-b-41	20	44986767	rs6073587	A	G	FALSE	FALSE	ENSG00000101109.12	STK4	-0.2928	0.0291249	8.88605e-24	bipolar disorder	ieu-b-41	-0.070798	0.0146	1.299e-06	0.241796	0.0498633	1.23974e-06	FALSE	0.952737	0.829371	TRUE	TRUE	rs6073587	1	0	0	0.20032	0	6.01594	1.08811	1.81743	1	1	0.576978	1	1	1	0.863131	0			Combined immunodeficiency due to STK4 deficiency
rs2965202:ENSG00000160161.9:ieu-b-41	19	19367645	rs2965202	C	G	FALSE	FALSE	ENSG00000160161.9	CILP2	0.225367	0.0352076	1.54269e-10	bipolar disorder	ieu-b-41	0.084203	0.0175	1.41e-06	0.373626	0.0776511	1.49727e-06	FALSE	0.679838	0.327659	FALSE	FALSE	rs2965202	1	0.258231	0	0	0	0.683502	0	2.39351	1	0.84988	0.187292	1	0.270888	1	0.134267	0
rs2319280:ENSG00000136631.15:ieu-b-41	1	150042041	rs2319280	A	C	TRUE	rs12064532	ENSG00000136631.15	VPS45	0.315375	0.0382045	1.52e-16	bipolar disorder	ieu-b-41	-0.089502	0.0187	1.652e-06	-0.283795	0.0592945	1.69966e-06	FALSE	0.850028	0.457437	TRUE	FALSE	rs2319280	1	2.65324	0	0	0	0	0.0789774	3.35745	0.610196	1	1	1	1	1	1	0			Congenital neutropenia-myelofibrosis-nephromegaly syndrome
rs35409678:ENSG00000164088.18:ieu-b-41	3	52653670	rs35409678	A	G	FALSE	FALSE	ENSG00000164088.18	PPM1M	-0.284851	0.0272708	1.54008e-25	bipolar disorder	ieu-b-41	-0.065798	0.0138	1.83899e-06	0.230991	0.0484464	1.86091e-06	FALSE	9.32856e-06	1.7575e-06	FALSE	FALSE	NA	NA	NA	NA	NA	NA	NA	NA	NA	NA	NA	NA	NA	NA	NA	NA	0
rs2083180:ENSG00000016864.18:ieu-b-41	3	52634103	rs2083180	T	G	FALSE	FALSE	ENSG00000016864.18	GLT8D1	0.225367	0.02727	1.40548e-16	bipolar disorder	ieu-b-41	-0.0644	0.0136	2.26501e-06	-0.285756	0.0603461	2.18738e-06	FALSE	0.536593	0.177755	FALSE	FALSE	rs2083180	1	1.59438	0.42492	0	0	0.713622	2.19528	1.75594	1	1	1	1	1	1	0.064019	0			Amyotrophic lateral sclerosis
rs1060293:ENSG00000180979.10:ieu-b-41	15	42545300	rs1060293	A	T	FALSE	FALSE	ENSG00000180979.10	LRRC57	0.427513	0.0448125	1.42764e-21	bipolar disorder	ieu-b-41	0.109796	0.0232	2.16098e-06	0.256825	0.0542673	2.21677e-06	FALSE	0.92082	0.685377	TRUE	FALSE	rs1060293	1	0.666868	0	2.1212	0	0	0	2.11047	0.831572	1	1	1	1	1	0.296548	0
rs11577346:ENSG00000023902.14:ieu-b-41	1	150094433	rs11577346	T	A	FALSE	FALSE	ENSG00000023902.14	PLEKHO1	0.255622	0.0371193	5.71827e-12	bipolar disorder	ieu-b-41	-0.086104	0.0182	2.088e-06	-0.336841	0.0711989	2.23429e-06	FALSE	0.844571	0.463482	TRUE	FALSE	rs11577346	1	1.80002	0	0	0	4.3173	0	2.45589	1	1	1	1	1	1	0.233016	0
rs112860674:ENSG00000114902.14:ieu-b-41	3	52745575	rs112860674	T	C	FALSE	FALSE	ENSG00000114902.14	SPCS1	0.365742	0.0421239	3.87097e-18	bipolar disorder	ieu-b-41	-0.064603	0.0138	2.67399e-06	-0.176635	0.0377315	2.84955e-06	FALSE	0.146842	0.0340017	FALSE	FALSE	NA	NA	NA	NA	NA	NA	NA	NA	NA	NA	NA	NA	NA	NA	NA	NA	0
rs1349348:ENSG00000148700.15:ieu-b-41	10	110034796	rs1349348	C	T	FALSE	FALSE	ENSG00000148700.15	ADD3	-0.543072	0.036145	5.05069e-51	bipolar disorder	ieu-b-41	-0.084203	0.018	3.02601e-06	0.155049	0.0331448	2.89765e-06	FALSE	0.740113	0.426506	TRUE	FALSE	rs1349348	1	4.68166	0	0	9.64627	1.8669	0	0	1	1	1	1	1	0.697708	1	0			Inherited congenital spastic tetraplegia
rs36008763:ENSG00000141664.10:ieu-b-41	18	62579736	rs36008763	G	T	FALSE	FALSE	ENSG00000141664.10	ZCCHC2	-0.344738	0.0297875	5.63148e-31	bipolar disorder	ieu-b-41	0.066396	0.0142	3.01599e-06	-0.192599	0.0411908	2.92846e-06	FALSE	0.986039	0.959	TRUE	TRUE	rs36008763	1	0	0	3.83346	0	0.899154	0	0	1	1	1	1	0.860448	1	1	0
rs7191614:ENSG00000132604.11:ieu-b-41	16	69348292	rs7191614	G	A	FALSE	FALSE	ENSG00000132604.11	TERF2	-0.256754	0.0300505	1.29537e-17	bipolar disorder	ieu-b-41	0.0692	0.0148	3.17797e-06	-0.269518	0.0576427	2.92987e-06	FALSE	0.977137	0.911448	TRUE	TRUE	rs7191614	1	0	0	1.81402	0	0	0.18057	2.55841	1	1	0.619961	1	1	0.674085	1	0
rs255374:ENSG00000175471.19:ieu-b-41	5	94775924	rs255374	T	C	TRUE	rs185310	ENSG00000175471.19	MCTP1	-0.302586	0.0425284	1.11986e-12	bipolar disorder	ieu-b-41	0.063303	0.0136	3.21499e-06	-0.209207	0.0449459	3.24559e-06	FALSE	0.983252	0.938156	TRUE	TRUE	rs255374	1	0	0	2.2339	0	0	0	3.4711	1	1	1	1	1	0.823376	0.975641	0
rs6060043:ENSG00000198646.14:ieu-b-41	20	34776781	rs6060043	T	C	FALSE	FALSE	ENSG00000198646.14	NCOA6	-0.346049	0.036381	1.87412e-21	bipolar disorder	ieu-b-41	0.0847	0.0182	3.19499e-06	-0.244763	0.0525938	3.258e-06	FALSE	0.864487	0.529445	TRUE	FALSE	rs6060043	1	0	0	2.63959	2.48283	1.15062	1.19813	0	1	1	0.74445	1	1	1	1	0
rs4473241:ENSG00000161664.7:ieu-b-41	17	44203914	rs4473241	G	T	FALSE	FALSE	ENSG00000161664.7	ASB16	0.209401	0.0340578	7.82713e-10	bipolar disorder	ieu-b-41	-0.068303	0.0148	3.86803e-06	-0.326183	0.0706779	3.92967e-06	FALSE	0.960818	0.845735	TRUE	TRUE	rs4473241	1	1.23142	3.30958	0	0.654058	0.528904	1.33469	0	0.971915	1	1	1	1	1	0.792432	0
rs12453343:ENSG00000008838.20:ieu-b-41	17	40024923	rs12453343	A	C	FALSE	FALSE	ENSG00000008838.20	MED24	-0.584555	0.0256678	8.32938e-115	bipolar disorder	ieu-b-41	-0.063899	0.0139	4.16102e-06	0.109312	0.0237788	4.28514e-06	FALSE	0.899148	0.650614	TRUE	FALSE	rs12453343	1	0	0	2.69908	0	0	0	0.198544	1	1	0.124961	1	1	1	0.0324257	1
rs240064:ENSG00000100034.14:ieu-b-41	22	21927265	rs240064	C	T	FALSE	FALSE	ENSG00000100034.14	PPM1F	-0.282552	0.0267686	4.7981e-26	bipolar disorder	ieu-b-41	-0.061998	0.0135	4.58902e-06	0.219422	0.0477789	4.38084e-06	FALSE	0.761814	0.503732	TRUE	FALSE	rs240064	1	0.220224	1.64704	1.78579	0	0	0	2.17416	1	1	1	1	1	1	0.722908	0
rs2079883:ENSG00000243678.11:ieu-b-41	17	51214307	rs2079883	T	C	FALSE	FALSE	ENSG00000243678.11	NME2	0.472658	0.0257865	4.79624e-75	bipolar disorder	ieu-b-41	0.061105	0.0134	4.81005e-06	0.12928	0.0283503	5.11354e-06	FALSE	0.764199	0.468174	TRUE	FALSE	rs2079883	1	0.898245	0	0	0	3.6455	1.18681	2.87143	1	1	1	1	1	0.406061	0.416502	0
rs7999579:ENSG00000139842.15:ieu-b-41	13	113225043	rs7999579	C	T	FALSE	FALSE	ENSG00000139842.15	CUL4A	0.193896	0.0330872	4.62447e-09	bipolar disorder	ieu-b-41	-0.072497	0.0159	5.25497e-06	-0.373897	0.0820028	5.1261e-06	FALSE	0.911194	0.742143	TRUE	TRUE	rs7999579	1	1.16815	2.8922	0	4.52718	3.80748	0.263291	0.393597	1	1	1	1	1	0.93979	0.885739	0
rs6992943:ENSG00000085788.14:ieu-b-41	8	38238781	rs6992943	G	A	FALSE	FALSE	ENSG00000085788.14	DDHD2	0.464392	0.0313338	1.07461e-49	bipolar disorder	ieu-b-41	-0.072404	0.0159	4.94299e-06	-0.155911	0.0342383	5.27078e-06	FALSE	0.909964	0.652611	TRUE	FALSE	rs6992943	1	0	0	0	0	0	3.53112	3.47661	1	1	1	1	1	1	0.187429	0	COMPLEX HEREDITARY SPASTIC PARAPLEGIA	absent gene product	Autosomal recessive spastic paraplegia type 54
rs59176647:ENSG00000165046.12:ieu-b-41	8	38391943	rs59176647	C	T	FALSE	FALSE	ENSG00000165046.12	LETM2	0.298359	0.0320529	1.2986e-20	bipolar disorder	ieu-b-41	-0.072804	0.016	5.427e-06	-0.244015	0.0536267	5.35822e-06	FALSE	0.852202	0.529902	TRUE	FALSE	rs59176647	1	0.742827	0	2.12487	0.154823	0	0	0.0425055	0.122325	1	1	0.610803	0.416731	1	0.550327	0
rs12603332:ENSG00000172057.10:ieu-b-41	17	39926554	rs12603332	C	T	FALSE	FALSE	ENSG00000172057.10	ORMDL3	0.30812	0.0266647	6.93637e-31	bipolar disorder	ieu-b-41	0.061099	0.0135	5.62302e-06	0.198296	0.0438142	6.01527e-06	FALSE	0.781164	0.418391	TRUE	FALSE	rs12603332	1	3.91025	1.70919	0	0	0	0	0.145108	1	1	1	1	1	1	0.369876	0
rs11130326:ENSG00000114902.14:ieu-b-41	3	52737904	rs11130326	G	C	FALSE	FALSE	ENSG00000114902.14	SPCS1	0.370605	0.0422435	1.73871e-18	bipolar disorder	ieu-b-41	-0.061904	0.0137	6.02393e-06	-0.167035	0.0369666	6.22675e-06	FALSE	0.146586	0.0334533	FALSE	FALSE	rs11130326	1	1.46426	0	0	0	0	1.92794	2.68739	1	1	1	1	1	0.983207	1	0
rs174538:ENSG00000134825.16:ieu-b-41	11	61792609	rs174538	A	G	FALSE	FALSE	ENSG00000134825.16	TMEM258	0.334108	0.0288511	5.17804e-31	bipolar disorder	ieu-b-41	0.064598	0.0143	6.63193e-06	0.193344	0.0428005	6.26205e-06	FALSE	0.50817	0.192012	FALSE	FALSE	rs174538	1	0.797318	0	0	0	4.68082	4.79471	0	0.699137	1	1	1	1	0.840902	1	0
rs57011135:ENSG00000147535.17:ieu-b-41	8	38335493	rs57011135	C	A	TRUE	rs28460372	ENSG00000147535.17	PLPP5	0.350026	0.0494366	1.43829e-12	bipolar disorder	ieu-b-41	-0.071604	0.0159	6.92596e-06	-0.204567	0.0454251	6.6876e-06	FALSE	0.834558	0.490455	TRUE	FALSE	rs57011135	1	4.15252	1.01595	0	0	0.840354	0	0	0.396182	1	1	1	1	1	1	0
rs174555:ENSG00000149485.19:ieu-b-41	11	61812288	rs174555	C	T	TRUE	rs174560	ENSG00000149485.19	FADS1	-0.652292	0.0270486	1.71795e-128	bipolar disorder	ieu-b-41	0.063398	0.0143	9.86507e-06	-0.0971927	0.0219227	9.27471e-06	FALSE	0.647887	0.302695	FALSE	FALSE	rs174555	1	2.05496	0	0	8.96926	2.24533	1.86663	0	0.275591	1	1	0.573423	0.501378	1	1	0
rs7210415:ENSG00000180901.11:ieu-b-41	17	75041773	rs7210415	G	C	FALSE	FALSE	ENSG00000180901.11	KCTD2	-0.227902	0.0269996	3.14766e-17	bipolar disorder	ieu-b-41	0.060802	0.0138	1.12899e-05	-0.26679	0.0605523	1.05325e-05	FALSE	0.984048	0.971188	TRUE	TRUE	rs7210415	1	0	0	3.06287	0	0	0	1.91499	1	1	0.624421	1	1	1	1	0
rs4808975:ENSG00000089639.11:ieu-b-41	19	19643340	rs4808975	C	G	FALSE	FALSE	ENSG00000089639.11	GMIP	0.216004	0.0311321	3.96786e-12	bipolar disorder	ieu-b-41	0.070002	0.0159	1.07701e-05	0.324077	0.0736097	1.06941e-05	FALSE	0.00817002	0.00226349	FALSE	FALSE	rs4808975	1	0	0	0.36271	0.140788	10.3411	0	1.91212	1	1	1	0.626532	1	1	0.365299	0
rs76034359:ENSG00000052723.11:ieu-b-41	1	114832427	rs76034359	G	C	FALSE	FALSE	ENSG00000052723.11	SIKE1	-0.303413	0.0329794	3.57706e-20	bipolar disorder	ieu-b-41	-0.071697	0.0163	1.05499e-05	0.236302	0.0537222	1.08957e-05	FALSE	0.958436	0.878028	TRUE	TRUE	rs76034359	1	0.429774	0.0982632	0	11.8387	3.05466	0.785342	1.57386	1	1	1	1	1	0.670986	0.992829	0
rs4845401:ENSG00000160685.13:ieu-b-41	1	154969117	rs4845401	G	C	FALSE	FALSE	ENSG00000160685.13	ZBTB7B	0.165564	0.0273892	1.49555e-09	bipolar disorder	ieu-b-41	0.062003	0.0141	1.187e-05	0.374496	0.0851636	1.09568e-05	FALSE	0.976166	0.916961	TRUE	TRUE	rs4845401	1	0.389033	2.51035	0	1.68532	5.43453	1.73314	0	0.490556	1	1	1	0.956116	1	1	0
rs2888422:ENSG00000163807.6:ieu-b-41	3	44869605	rs2888422	T	C	FALSE	FALSE	ENSG00000163807.6	KIAA1143	0.313438	0.0273089	1.71162e-30	bipolar disorder	ieu-b-41	0.059796	0.0136	1.137e-05	0.190774	0.0433897	1.09876e-05	FALSE	0.970388	0.923481	TRUE	TRUE	rs2888422	1	0.807847	0	0	5.99701	3.44173	2.86225	1.48905	1	1	1	1	1	0.315092	1	0
rs2022265:ENSG00000065609.14:ieu-b-41	6	83583552	rs2022265	G	A	TRUE	rs9283801	ENSG00000065609.14	SNAP91	-0.276026	0.027053	1.91902e-24	bipolar disorder	ieu-b-41	-0.058901	0.0134	1.14599e-05	0.213389	0.0485461	1.10469e-05	FALSE	0.946621	0.810862	TRUE	TRUE	rs2022265	1	0	0	1.45634	0	0	1.2691	3.90376	1	1	1	1	1	1	0.918126	0
rs12764049:ENSG00000148842.18:ieu-b-41	10	102875199	rs12764049	G	A	FALSE	FALSE	ENSG00000148842.18	CNNM2	0.440879	0.0302901	5.41327e-48	bipolar disorder	ieu-b-41	-0.069004	0.0157	1.12001e-05	-0.156515	0.0356107	1.10692e-05	FALSE	0.94987	0.824182	TRUE	TRUE	rs12764049	1	0	0	3.02767	0	0	0.690493	1.48189	1	1	1	1	1	1	1	0	CNNM2-related neurodevelopmental disorder with hypomagnesemia | CNNM2-related neurodevelopmental disorder with hypomagnesemia; autosomal recessive form	altered gene product structure | absent gene product	Familial primary hypomagnesemia with normocalciuria and normocalcemia
rs2267847:ENSG00000247596.9:ieu-b-41	3	52233716	rs2267847	G	C	FALSE	FALSE	ENSG00000247596.9	TWF2	0.158358	0.0284526	2.61122e-08	bipolar disorder	ieu-b-41	-0.062402	0.0143	1.309e-05	-0.394056	0.0903015	1.27836e-05	FALSE	0.103668	0.018307	FALSE	FALSE	rs2267847	1	0	0	1.50933	0	0	0.650304	3.64182	1	1	1	1	1	0.949288	0.767292	0
rs8078941:ENSG00000011260.14:ieu-b-41	17	51287073	rs8078941	G	A	FALSE	FALSE	ENSG00000011260.14	UTP18	0.593183	0.0249043	2.14999e-125	bipolar disorder	ieu-b-41	0.058201	0.0134	1.34602e-05	0.0981165	0.02259	1.40321e-05	FALSE	0.525839	0.231495	FALSE	FALSE	rs8078941	1	0.12259	0	0	0	4.57044	1.47958	2.73078	1	1	1	1	1	0.19953	0.0117175	1
rs2710345:ENSG00000163935.14:ieu-b-41	3	52942059	rs2710345	T	C	FALSE	FALSE	ENSG00000163935.14	SFMBT1	0.432433	0.0304294	7.82708e-46	bipolar disorder	ieu-b-41	-0.068097	0.0157	1.39399e-05	-0.157474	0.0363062	1.44186e-05	FALSE	0.0504501	0.0111646	FALSE	FALSE	rs2710345	1	0.469775	2.59277	0	5.75885	4.04397	0.770459	1.37283	1	1	1	1	1	1	1	0
rs34031516:ENSG00000077063.11:ieu-b-41	7	117877721	rs34031516	C	T	FALSE	FALSE	ENSG00000077063.11	CTTNBP2	-0.199817	0.030626	6.82559e-11	bipolar disorder	ieu-b-41	-0.061105	0.0142	1.62002e-05	0.305804	0.0710649	1.68372e-05	FALSE	0.921734	0.760079	TRUE	TRUE	rs34031516	1	0	0	0	4.2669	1.03506	5.83517	0.271143	1	1	0.741072	0.845683	1	0.963772	0.558641	0
rs1968047:ENSG00000105717.14:ieu-b-41	19	19610252	rs1968047	G	A	FALSE	FALSE	ENSG00000105717.14	PBX4	0.235483	0.0306715	1.62124e-14	bipolar disorder	ieu-b-41	0.065499	0.0153	1.821e-05	0.278147	0.0649728	1.86072e-05	FALSE	0.00844068	0.00232792	FALSE	FALSE	rs1968047	1	2.00727	0.725385	0.2069	2.65148	0	0	1.36086	1	1	1	1	1	1	0.273138	0
rs4687672:ENSG00000162267.12:ieu-b-41	3	52846527	rs4687672	A	G	FALSE	FALSE	ENSG00000162267.12	ITIH3	0.264699	0.0312357	2.3658e-17	bipolar disorder	ieu-b-41	-0.067605	0.0158	1.91999e-05	-0.255403	0.0596903	1.87906e-05	FALSE	0.0459232	0.00987511	FALSE	FALSE	rs4687672	1	0	4.97635	0.643421	0	0	0	1.10894	1	1	0.565722	1	0.732339	1	1	0
rs7638524:ENSG00000213533.12:ieu-b-41	3	52840845	rs7638524	A	G	FALSE	FALSE	ENSG00000213533.12	STIMATE	0.530456	0.029924	2.60573e-70	bipolar disorder	ieu-b-41	-0.067498	0.0158	1.948e-05	-0.127245	0.0297857	1.93706e-05	FALSE	0.043574	0.00934738	FALSE	FALSE	rs7638524	1	0	4.89758	0	3.96706	0	0.754515	0	0.531837	0.048773	1	1	1	0.012725	1	2
rs9366035:ENSG00000071242.12:ieu-b-41	6	166638140	rs9366035	G	A	FALSE	FALSE	ENSG00000071242.12	RPS6KA2	0.285353	0.0369347	1.11084e-14	bipolar disorder	ieu-b-41	-0.076998	0.0181	2.006e-05	-0.269834	0.0634302	2.09954e-05	FALSE	0.255585	0.110504	FALSE	FALSE	rs9366035	1	0	2.09974	0.0251038	0	1.71695	3.43372	0	0.270229	1	1	0.607482	1	1	1	0
rs907393:ENSG00000169783.12:ieu-b-41	15	77611105	rs907393	T	C	FALSE	FALSE	ENSG00000169783.12	LINGO1	0.318381	0.0275412	6.56001e-31	bipolar disorder	ieu-b-41	-0.058403	0.0138	2.44901e-05	-0.183438	0.0433444	2.31518e-05	FALSE	0.918682	0.817613	TRUE	TRUE	rs907393	1	0	0	1.77718	0	0	0.815772	3.47296	1	1	1	1	1	1	1	0	LINGO1 related intellectual disability with microcephaly, speech and motor delay	absent gene product
rs2062547:ENSG00000258429.2:ieu-b-41	16	69340558	rs2062547	C	G	FALSE	FALSE	ENSG00000258429.2	PDF	-0.466573	0.0278489	5.3209e-63	bipolar disorder	ieu-b-41	0.060003	0.0143	2.613e-05	-0.128604	0.030649	2.71653e-05	FALSE	0.857639	0.591635	TRUE	FALSE	rs2062547	1	0.118916	0.0640126	1.43178	0	0	0.483495	1.48191	1	1	1	1	1	0.897191	0.19747	0
rs3759979:ENSG00000132603.15:ieu-b-41	16	69339024	rs3759979	C	T	FALSE	FALSE	ENSG00000132603.15	NIP7	-0.391809	0.0283036	1.40031e-43	bipolar disorder	ieu-b-41	0.059899	0.0143	2.78503e-05	-0.152878	0.0364974	2.80506e-05	FALSE	0.849676	0.576133	TRUE	FALSE	rs3759979	1	0	0.268744	0	0	4.193	1.83215	2.08415	0.645751	0.827087	1	1	1	1	0.729034	0
rs8033343:ENSG00000166716.10:ieu-b-41	15	84661669	rs8033343	A	G	FALSE	FALSE	ENSG00000166716.10	ZNF592	-0.231914	0.0404798	1.00938e-08	bipolar disorder	ieu-b-41	0.057995	0.0139	2.86398e-05	-0.250071	0.0599359	3.01537e-05	FALSE	0.25049	0.0685176	FALSE	FALSE	rs8033343	1	0	2.74779	1.87452	0	1.23204	1.11798	0	1	1	1	1	1	1	1	0			CAMOS syndrome
rs1573815:ENSG00000055955.17:ieu-b-41	3	52836116	rs1573815	A	G	FALSE	FALSE	ENSG00000055955.17	ITIH4	0.88446	0.0268706	1e-200	bipolar disorder	ieu-b-41	-0.066097	0.0159	3.34996e-05	-0.0747315	0.0179771	3.22392e-05	FALSE	0.0278257	0.00588157	FALSE	FALSE	rs3733047	1	0.925936	2.20545	0.861106	0	0	0	1.49859	0.39209	1	0.893146	0.919675	1	0.386427	0.528652	0
rs10888581:ENSG00000163125.15:ieu-b-41	1	150451696	rs10888581	A	G	FALSE	FALSE	ENSG00000163125.15	RPRD2	0.989126	0.0471152	7.47987e-98	bipolar disorder	ieu-b-41	-0.067701	0.0164	3.71099e-05	-0.0684453	0.0165803	3.65758e-05	FALSE	0.143296	0.0336231	FALSE	FALSE	rs10888581	1	0	0	2.67994	0	0	0	0.987579	1	0.656192	0.928214	1	1	1	0.0142111	1
rs1127231:ENSG00000132612.16:ieu-b-41	16	69321060	rs1127231	G	A	FALSE	FALSE	ENSG00000132612.16	VPS4A	0.503442	0.027773	1.9501e-73	bipolar disorder	ieu-b-41	0.058795	0.0143	3.94403e-05	0.116786	0.0284044	3.93031e-05	FALSE	0.822309	0.528728	TRUE	FALSE	rs1127231	1	0	0	2.9033	0	0	0.848592	0.778037	1	1	1	1	1	0.144853	0.49331	0	CIMDAG Syndrome, monoallelic | CIMDAG Syndrome, biallelic	altered gene product structure | altered gene product structure
rs196065:ENSG00000168135.4:ieu-b-41	22	38455824	rs196065	C	T	FALSE	FALSE	ENSG00000168135.4	KCNJ4	0.257012	0.0278884	3.09145e-20	bipolar disorder	ieu-b-41	0.059601	0.0145	3.78896e-05	0.2319	0.0564176	3.94951e-05	FALSE	0.943303	0.899795	TRUE	TRUE	rs196065	1	0	0	2.37419	0	0	0	2.69726	1	1	1	1	1	1	0.947324	0
rs11234389:ENSG00000137501.17:ieu-b-41	11	85721350	rs11234389	A	G	FALSE	FALSE	ENSG00000137501.17	SYTL2	0.484399	0.0519361	1.09094e-20	bipolar disorder	ieu-b-41	-0.114199	0.0278	3.91003e-05	-0.235754	0.0573907	3.99311e-05	FALSE	0.96879	0.932053	TRUE	TRUE	rs11234389	1	0	0	2.19786	0	1.34523	0	1.52143	0.897986	1	1	1	0.555634	1	1	0
rs10159628:ENSG00000148600.15:ieu-b-41	10	84185965	rs10159628	T	C	FALSE	FALSE	ENSG00000148600.15	CDHR1	0.833195	0.0240235	1e-200	bipolar disorder	ieu-b-41	-0.058	0.0142	4.20097e-05	-0.0696116	0.0170428	4.41705e-05	FALSE	0.891399	0.780506	TRUE	TRUE	rs7099098	0.9913	0	0	0.880905	0	0	1.62206	1.69823	1	1	0.301169	0.795615	1	0.0550738	0.000358975	1			Retinitis pigmentosa | Cone rod dystrophy
rs62206433:ENSG00000124134.9:ieu-b-41	20	45121477	rs62206433	C	T	FALSE	FALSE	ENSG00000124134.9	KCNS1	0.206693	0.0343965	1.8653e-09	bipolar disorder	ieu-b-41	-0.069797	0.0171	4.45102e-05	-0.337685	0.0827315	4.47083e-05	FALSE	0.00051288	0.000141517	FALSE	FALSE	rs62206433	1	0	0	3.41964	0	0	0	1.8135	1	1	1	1	1	1	0.681075	0
rs12708897:ENSG00000213380.15:ieu-b-41	16	69338024	rs12708897	G	A	FALSE	FALSE	ENSG00000213380.15	COG8	0.427366	0.028148	4.59631e-52	bipolar disorder	ieu-b-41	0.058297	0.0143	4.489e-05	0.13641	0.0334607	4.56768e-05	FALSE	0.811495	0.508719	TRUE	FALSE	rs12708897	1	1.93678	1.56489	0.229406	0	0	1.81824	0	1	1	0.101234	1	1	1	1	0	COG8-CDG	absent gene product	COG8-CDG
rs2283881:ENSG00000182541.18:ieu-b-41	22	31242946	rs2283881	A	G	FALSE	FALSE	ENSG00000182541.18	LIMK2	0.536084	0.0287281	1.03541e-77	bipolar disorder	ieu-b-41	-0.059495	0.0146	4.90298e-05	-0.110981	0.0272346	4.60143e-05	FALSE	0.899159	0.741696	TRUE	TRUE	rs2283881	1	2.43209	1.41337	0	3.12929	4.58815	0	0	1	1	1	1	0.00639532	1	1	1
rs497993:ENSG00000168792.5:ieu-b-41	17	29568510	rs497993	C	T	FALSE	FALSE	ENSG00000168792.5	ABHD15	-0.41468	0.0284293	3.43086e-48	bipolar disorder	ieu-b-41	0.060302	0.0148	4.71596e-05	-0.145418	0.0356902	4.61213e-05	FALSE	0.955187	0.895865	TRUE	TRUE	rs497993	1	3.13219	1.36262	0	2.55309	3.69396	0	0	1	1	1	1	0.00623685	1	1	1
rs7099098:ENSG00000204033.9:ieu-b-41	10	84190650	rs7099098	T	C	FALSE	FALSE	ENSG00000204033.9	LRIT2	0.640756	0.0262052	4.8515e-132	bipolar disorder	ieu-b-41	-0.057703	0.0142	4.68403e-05	-0.0900546	0.0221613	4.83234e-05	FALSE	0.891156	0.779813	TRUE	TRUE	rs7099098	1	0.0337565	0	1.5159	1.23589	1.08641	0.500883	1.12442	1	1	0.0444908	1	1	1	0.992689	1
rs7531118:ENSG00000172260.15:ebi-a-GCST005902	1	72371556	rs7531118	C	T	FALSE	FALSE	ENSG00000172260.15	NEGR1	0.266984	0.0295405	1.59708e-19	Depression (broad)	ebi-a-GCST005902	0.0082265	0.0011863	4.08319e-12	0.0308127	0.00444334	4.07411e-12	TRUE	0.88245	0.606947	TRUE	FALSE	rs7531118	1	0	0	1.51124	0	0	1.41717	2.97644	1	1	1	1	1	1	0.71599	0
rs28986300:ENSG00000204681.11:ebi-a-GCST005902	6	29583119	rs28986300	G	A	FALSE	FALSE	ENSG00000204681.11	GABBR1	-0.369298	0.0526246	2.25743e-12	Depression (broad)	ebi-a-GCST005902	0.013324	0.0023815	2.20953e-08	-0.0360793	0.00644873	2.20885e-08	TRUE	1.59477e-09	9.35173e-10	FALSE	FALSE	NA	NA	NA	NA	NA	NA	NA	NA	NA	NA	NA	NA	NA	NA	NA	NA	0
rs9074:ENSG00000124140.13:ebi-a-GCST005902	20	46060026	rs9074	A	G	FALSE	FALSE	ENSG00000124140.13	SLC12A5	0.297873	0.0302257	6.52591e-23	Depression (broad)	ebi-a-GCST005902	0.007213	0.0013441	8.03526e-08	0.024215	0.00451233	8.03165e-08	TRUE	0.993746	0.978412	TRUE	TRUE	rs9074	1	0	0	2.16056	0	0	0.304008	3.66382	1	1	1	1	1	1	1	0	SLC12A5-related epilepsy of infancy with migrating focal seizures	altered gene product structure	Malignant migrating focal seizures of infancy
rs35576511:ENSG00000198315.11:ebi-a-GCST005902	6	28107147	rs35576511	A	C	TRUE	rs6931858	ENSG00000198315.11	ZKSCAN8	-0.47715	0.047993	2.73047e-23	Depression (broad)	ebi-a-GCST005902	-0.0073541	0.0013868	1.13999e-07	0.0154125	0.00290642	1.1396e-07	TRUE	0.000341735	7.56296e-05	FALSE	FALSE	NA	NA	NA	NA	NA	NA	NA	NA	NA	NA	NA	NA	NA	NA	NA	NA	0
rs13217285:ENSG00000273542.1:ebi-a-GCST005902	6	27032066	rs13217285	T	C	FALSE	FALSE	ENSG00000273542.1	HIST1H4K	-0.250516	0.0457744	4.42857e-08	Depression (broad)	ebi-a-GCST005902	-0.0091453	0.0017499	1.73261e-07	0.0365058	0.00698517	1.73044e-07	FALSE	0.945429	0.745612	TRUE	TRUE	NA	NA	NA	NA	NA	NA	NA	NA	NA	NA	NA	NA	NA	NA	NA	NA	0
rs56034294:ENSG00000161904.12:ebi-a-GCST005902	6	33837959	rs56034294	G	A	FALSE	FALSE	ENSG00000161904.12	LEMD2	0.158347	0.0281347	1.82112e-08	Depression (broad)	ebi-a-GCST005902	-0.0061764	0.0012048	2.95325e-07	-0.0390054	0.00760858	2.95187e-07	FALSE	0.000614861	0.000258853	FALSE	FALSE	NA	NA	NA	NA	NA	NA	NA	NA	NA	NA	NA	NA	NA	NA	NA	NA	0	Nuclear Envelopathy with Early Progeroid Appearance	altered gene product structure	Early-onset posterior subcapsular cataract | Total early-onset cataract
rs760587:ENSG00000197238.4:ebi-a-GCST005902	6	27772521	rs760587	A	C	FALSE	FALSE	ENSG00000197238.4	HIST1H4J	-0.270286	0.0338458	1.39592e-15	Depression (broad)	ebi-a-GCST005902	-0.0070381	0.001381	3.46577e-07	0.0260394	0.0051094	3.46211e-07	FALSE	0.000975066	0.000236141	FALSE	FALSE	rs760587	1	1.78646	0	0	0	0.555517	0	2.2196	1	1	1	0.990304	1	0.0615532	0.945759	0
rs34900764:ENSG00000182791.5:ebi-a-GCST005902	11	66654505	rs34900764	T	A	FALSE	FALSE	ENSG00000182791.5	CCDC87	-0.155618	0.028332	3.9593e-08	Depression (broad)	ebi-a-GCST005902	0.0059763	0.0011783	3.94094e-07	-0.0384036	0.00757173	3.93722e-07	FALSE	0.978539	0.883675	TRUE	TRUE	rs34900764	1	0.503463	0	1.01496	0	0	1.04363	2.37633	1	1	1	1	1	1	1	0
rs7767581:ENSG00000204525.16:ebi-a-GCST005902	6	31272078	rs7767581	G	C	FALSE	FALSE	ENSG00000204525.16	HLA-C	-0.967398	0.0234151	1e-200	Depression (broad)	ebi-a-GCST005902	0.0062674	0.0012387	4.20049e-07	-0.00647862	0.00128045	4.20006e-07	FALSE	0.482038	0.42676	FALSE	FALSE	rs2524093	0.995	0	-4.16063	0	0	-7.62446	0	-0.0461434	1	0.000296133	1	1	1	0.574756	1	1			Precursor B-cell acute lymphoblastic leukemia
rs2622319:ENSG00000235109.7:ebi-a-GCST005902	6	28152623	rs2622319	C	G	FALSE	FALSE	ENSG00000235109.7	ZSCAN31	0.840782	0.0271929	1e-200	Depression (broad)	ebi-a-GCST005902	-0.0065325	0.0013032	5.36661e-07	-0.00776956	0.00154999	5.36824e-07	FALSE	1.92563e-09	4.33267e-10	FALSE	FALSE	NA	NA	NA	NA	NA	NA	NA	NA	NA	NA	NA	NA	NA	NA	NA	NA	0
rs2844559:ENSG00000231852.9:ebi-a-GCST005902	6	31372298	rs2844559	C	T	FALSE	FALSE	ENSG00000231852.9	CYP21A2	-0.649545	0.0419821	5.36585e-54	Depression (broad)	ebi-a-GCST005902	0.0083751	0.0016751	5.73984e-07	-0.0128938	0.00257888	5.74014e-07	FALSE	0.100027	0.0697912	FALSE	FALSE	NA	NA	NA	NA	NA	NA	NA	NA	NA	NA	NA	NA	NA	NA	NA	NA	0			Classic congenital adrenal hyperplasia due to 21-hydroxylase deficiency, simple virilizing form | Classic congenital adrenal hyperplasia due to 21-hydroxylase deficiency, salt wasting form
rs149950:ENSG00000196812.5:ebi-a-GCST005902	6	28065261	rs149950	G	T	FALSE	FALSE	ENSG00000196812.5	ZSCAN16	-0.259952	0.0309814	4.83815e-17	Depression (broad)	ebi-a-GCST005902	-0.0064652	0.0012979	6.3183e-07	0.0248708	0.00499285	6.31659e-07	FALSE	0.000103065	2.26659e-05	FALSE	FALSE	rs149950	1	0.534488	0	0	0.270901	4.07557	4.1504	0	1	0.535574	1	1	1	1	1	0
rs12587457:ENSG00000119682.17:ebi-a-GCST005902	14	74697438	rs12587457	T	C	FALSE	FALSE	ENSG00000119682.17	AREL1	-0.567855	0.0250212	5.02401e-114	Depression (broad)	ebi-a-GCST005902	0.0058358	0.0011755	6.89446e-07	-0.0102769	0.00207007	6.88692e-07	FALSE	0.890015	0.626749	TRUE	FALSE	rs12587457	1	0	0	1.6252	0	0	1.10446	2.46745	1	1	1	1	1	0.835802	0.0225572	1
rs9366653:ENSG00000186470.14:ebi-a-GCST005902	6	26354019	rs9366653	A	G	FALSE	FALSE	ENSG00000186470.14	BTN3A2	-1.17871	0.0414697	1.03545e-177	Depression (broad)	ebi-a-GCST005902	-0.0086375	0.0017595	9.1601e-07	0.0073279	0.00149273	9.15116e-07	FALSE	0.240854	0.0747318	FALSE	FALSE	rs9366653	1	0	0	0	1.41818	1.52431	0	0	1	0.048401	1	1	6.33734e-05	1	0.925418	2
rs41291770:ENSG00000204657.4:ebi-a-GCST005902	6	29626488	rs41291770	C	T	FALSE	FALSE	ENSG00000204657.4	OR2H2	-0.475125	0.0413844	1.6479e-30	Depression (broad)	ebi-a-GCST005902	0.0089308	0.0018211	9.39291e-07	-0.0187967	0.00383288	9.38715e-07	FALSE	0.000120117	7.17132e-05	FALSE	FALSE	rs41291770	1	2.37394	0	0	0	0	0	0.577535	1	0.829858	0.451714	1	0.967845	1	1	0
rs7525761:ENSG00000172410.4:ebi-a-GCST005902	1	66773663	rs7525761	A	G	FALSE	FALSE	ENSG00000172410.4	INSL5	-0.234303	0.0410184	1.11563e-08	Depression (broad)	ebi-a-GCST005902	-0.0084271	0.0017324	1.14789e-06	0.0359667	0.00739385	1.148e-06	FALSE	0.143979	0.0454823	FALSE	FALSE	rs7525761	1	0.490652	0	3.36841	0	0	0	0	1	1	0.415052	1	1	1	0.808457	0
rs6699313:ENSG00000152760.10:ebi-a-GCST005902	1	66775043	rs6699313	C	T	FALSE	FALSE	ENSG00000152760.10	TCTEX1D1	0.746224	0.0384232	5.11138e-84	Depression (broad)	ebi-a-GCST005902	-0.0084188	0.0017325	1.17896e-06	-0.0112819	0.00232169	1.1778e-06	FALSE	0.170234	0.05504	FALSE	FALSE	rs6699313	1	0	0.115046	0	0	0	0.655461	1.24332	1	1	0.578483	1	1	0.963772	0.0224777	1
rs34031516:ENSG00000077063.11:ebi-a-GCST005902	7	117877721	rs34031516	C	T	FALSE	FALSE	ENSG00000077063.11	CTTNBP2	-0.199817	0.030626	6.82559e-11	Depression (broad)	ebi-a-GCST005902	0.0061419	0.0012656	1.21703e-06	-0.0307376	0.00633379	1.21635e-06	FALSE	0.387054	0.113592	FALSE	FALSE	rs34031516	1	0	0	0	4.2669	1.03506	5.83517	0.271143	1	1	0.741072	0.845683	1	0.963772	0.558641	0
rs1402753:ENSG00000186448.15:ebi-a-GCST005902	3	44660246	rs1402753	G	A	FALSE	FALSE	ENSG00000186448.15	ZNF197	-0.28895	0.0293454	7.09593e-23	Depression (broad)	ebi-a-GCST005902	0.0061203	0.0012668	1.35644e-06	-0.0211811	0.00438414	1.3564e-06	FALSE	0.898332	0.655527	TRUE	FALSE	rs1402753	1	2.01391	0.440829	0	8.77926	1.72478	0.873011	0.127991	1	1	1	1	1	0.345182	0.477501	0
rs6591221:ENSG00000173992.9:ebi-a-GCST005902	11	66674223	rs6591221	C	T	TRUE	rs4930387	ENSG00000173992.9	CCS	0.345194	0.0420727	2.31146e-16	Depression (broad)	ebi-a-GCST005902	0.005659	0.0011806	1.64135e-06	0.0163937	0.00342011	1.64039e-06	FALSE	0.977417	0.876828	TRUE	TRUE	rs6591221	1	2.28522	0	0	0	0	1.79471	1.67078	0.324539	1	1	1	1	1	1	0
rs1849164:ENSG00000187676.8:ebi-a-GCST005902	13	31278760	rs1849164	T	A	FALSE	FALSE	ENSG00000187676.8	B3GLCT	-0.587755	0.0293105	1.91123e-89	Depression (broad)	ebi-a-GCST005902	0.0061891	0.0012914	1.64627e-06	-0.0105301	0.00219717	1.64674e-06	FALSE	0.158491	0.0513209	FALSE	FALSE	rs1849164	1	2.22925	0	0.74001	3.57928	0	0.954337	0.816861	1	1	0.699631	0.939403	0.775304	1	1	0			Peters plus syndrome
rs2235251:ENSG00000112763.17:ebi-a-GCST005902	6	26431754	rs2235251	T	C	FALSE	FALSE	ENSG00000112763.17	BTN2A1	-0.258873	0.046445	2.49303e-08	Depression (broad)	ebi-a-GCST005902	-0.0084235	0.0017647	1.81176e-06	0.0325391	0.00681686	1.81202e-06	FALSE	1.72636e-06	4.118e-07	FALSE	FALSE	NA	NA	NA	NA	NA	NA	NA	NA	NA	NA	NA	NA	NA	NA	NA	NA	0
rs12044242:ENSG00000159377.11:ebi-a-GCST005902	1	151398465	rs12044242	C	T	FALSE	FALSE	ENSG00000159377.11	PSMB4	0.285171	0.0466642	9.89275e-10	Depression (broad)	ebi-a-GCST005902	-0.0073315	0.0015499	2.24078e-06	-0.0257091	0.00543499	2.24183e-06	FALSE	0.983606	0.924843	TRUE	TRUE	rs12044242	1	0.897591	0.0832096	0	0	1.75934	1.65304	2.00367	1	1	1	1	0.699558	1	1	0
rs2269555:ENSG00000197935.6:ebi-a-GCST005902	6	28997070	rs2269555	T	C	FALSE	FALSE	ENSG00000197935.6	ZNF311	-0.307847	0.0278544	2.14368e-28	Depression (broad)	ebi-a-GCST005902	-0.0056751	0.0012011	2.30091e-06	0.0184348	0.00390161	2.30207e-06	FALSE	7.3817e-05	2.25154e-05	FALSE	FALSE	rs2269555	1	1.44243	1.62445	0	7.65089	2.34015	2.58819	0	0.976227	1	1	0.660787	1	1	1	0
rs3095086:ENSG00000137411.18:ebi-a-GCST005902	6	30968886	rs3095086	A	G	FALSE	FALSE	ENSG00000137411.18	VARS2	-0.351168	0.0315871	1.03191e-28	Depression (broad)	ebi-a-GCST005902	-0.0062642	0.0013292	2.44287e-06	0.0178382	0.00378508	2.44384e-06	FALSE	7.60233e-09	5.73901e-09	FALSE	FALSE	NA	NA	NA	NA	NA	NA	NA	NA	NA	NA	NA	NA	NA	NA	NA	NA	0			Combined oxidative phosphorylation defect type 20
rs11204809:ENSG00000143442.22:ebi-a-GCST005902	1	151422741	rs11204809	G	A	FALSE	FALSE	ENSG00000143442.22	POGZ	0.474684	0.0342228	9.57234e-44	Depression (broad)	ebi-a-GCST005902	-0.0072671	0.0015509	2.79126e-06	-0.0153094	0.00326723	2.78963e-06	FALSE	0.897427	0.642107	TRUE	FALSE	rs11204809	1	0.145347	0	1.50923	0	0	2.51784	0	0.981887	1	0.0862497	1	1	1	1	0	INTELLECTUAL DISABILITY	absent gene product	Intellectual disability-microcephaly-strabismus-behavioral abnormalities syndrome
rs2756119:ENSG00000166166.13:ebi-a-GCST005902	14	103535180	rs2756119	A	G	FALSE	FALSE	ENSG00000166166.13	TRMT61A	-0.413303	0.0273073	9.47946e-52	Depression (broad)	ebi-a-GCST005902	-0.0056276	0.0012152	3.63999e-06	0.0136162	0.00294022	3.63891e-06	FALSE	0.858306	0.67385	TRUE	FALSE	rs2756119	1	1.34792	0.346692	0	0	0	2.3588	1.52769	1	1	0.562462	1	1	1	1	0
rs7154845:ENSG00000119608.12:ebi-a-GCST005902	14	74781043	rs7154845	G	A	FALSE	FALSE	ENSG00000119608.12	PROX2	-0.199383	0.0270767	1.78949e-13	Depression (broad)	ebi-a-GCST005902	0.0053676	0.0011762	5.03617e-06	-0.026921	0.0058992	5.03055e-06	FALSE	0.767987	0.398777	TRUE	FALSE	rs7154845	1	0	0.639383	3.31762	0	0.0906311	0	0.386629	0.473339	1	1	1	1	1	1	0
rs2700318:ENSG00000214160.10:ebi-a-GCST005902	3	184264338	rs2700318	C	T	TRUE	rs73187605	ENSG00000214160.10	ALG3	0.330656	0.0490022	1.50129e-11	Depression (broad)	ebi-a-GCST005902	0.0059593	0.0013254	6.9199e-06	0.0180227	0.0040084	6.91697e-06	FALSE	0.324859	0.222204	FALSE	FALSE	rs2700318	1	0	0	2.15704	0	0.719204	0.485041	0.640963	1	1	1	1	0.879709	1	0.885739	0	ALG3-CDG	absent gene product	ALG3-CDG
rs1030097:ENSG00000108932.12:ebi-a-GCST005902	17	68397040	rs1030097	C	G	FALSE	FALSE	ENSG00000108932.12	SLC16A6	0.166654	0.0284482	4.67983e-09	Depression (broad)	ebi-a-GCST005902	-0.005219	0.0011861	1.08268e-05	-0.0313163	0.00711713	1.08184e-05	FALSE	0.00449923	0.00144864	FALSE	FALSE	rs1030097	1	0	3.25666	0.661924	3.57424	0	0.0675855	0.540557	1	0.953482	0.69207	1	1	0.822482	0.929158	0
rs1238787:ENSG00000204713.11:ebi-a-GCST005902	6	28932722	rs1238787	T	C	FALSE	FALSE	ENSG00000204713.11	TRIM27	0.350557	0.0295858	2.18205e-32	Depression (broad)	ebi-a-GCST005902	0.0057691	0.0013127	1.10969e-05	0.0164569	0.00374461	1.10857e-05	FALSE	2.67118e-05	7.88282e-06	FALSE	FALSE	rs1238787	1	0	0	2.5839	0	2.6202	0	1.6242	1	1	1	1	1	1	0.883044	0			Differentiated thyroid carcinoma
rs9267544:ENSG00000204410.15:ebi-a-GCST005902	6	31703780	rs9267544	A	C	FALSE	FALSE	ENSG00000204410.15	MSH5	-0.261185	0.0455964	1.01499e-08	Depression (broad)	ebi-a-GCST005902	-0.0076566	0.0017738	1.58599e-05	0.0293148	0.00679134	1.58526e-05	FALSE	0.13922	0.0880396	FALSE	FALSE	rs9267544	1	2.44588	0.827465	0	6.53403	2.89656	1.15018	0	1	1	1	1	1	0.926615	0.789583	0
rs7204005:ENSG00000185864.16:ebi-a-GCST005902	16	21654543	rs7204005	A	T	FALSE	FALSE	ENSG00000185864.16	NPIPB4	0.383019	0.0323276	2.20283e-32	Depression (broad)	ebi-a-GCST005902	-0.0058104	0.0013467	1.59956e-05	-0.01517	0.00351602	1.59931e-05	FALSE	0.417252	0.0680062	FALSE	FALSE	rs7204005	1	0	4.15701	1.5486	0.697568	0.288053	0.709859	0.313681	1	1	1	1	1	1	1	0
rs13100967:ENSG00000185219.17:ebi-a-GCST005902	3	44534949	rs13100967	T	C	FALSE	FALSE	ENSG00000185219.17	ZNF445	-0.33338	0.0289835	1.28288e-30	Depression (broad)	ebi-a-GCST005902	0.0054433	0.0012644	1.66917e-05	-0.0163276	0.00379267	1.66951e-05	FALSE	0.541779	0.191084	FALSE	FALSE	rs13100967	1	0	0	2.23646	9.89478	0	0.266523	0	1	1	0.0192354	1	1	1	1	1
rs17408393:ENSG00000187323.12:ebi-a-GCST005902	18	53183611	rs17408393	G	A	FALSE	FALSE	ENSG00000187323.12	DCC	0.301287	0.0287283	9.8627e-26	Depression (broad)	ebi-a-GCST005902	0.0051562	0.0011978	1.67109e-05	0.0171139	0.00397561	1.67193e-05	FALSE	0.782798	0.570406	TRUE	FALSE	rs17408393	1	0	0	2.17925	0.328402	0	1.05005	2.34209	1	1	1	1	1	1	0.955422	0	Midline-bridging neuronal commissure disruption, horizontal gaze palsy, scoliosis, and intellectual disability	absent gene product	Horizontal gaze palsy with progressive scoliosis | Kallmann syndrome | Familial congenital mirror movements
rs537448:ENSG00000248746.6:ebi-a-GCST005902	11	66575140	rs537448	G	A	FALSE	FALSE	ENSG00000248746.6	ACTN3	0.152552	0.0271538	1.93071e-08	Depression (broad)	ebi-a-GCST005902	0.0050949	0.0011846	1.70255e-05	0.0333977	0.0077652	1.70071e-05	FALSE	0.647021	0.236711	FALSE	FALSE	rs537448	1	0.899863	2.31984	0.952813	0.98679	0.00490436	0.628937	0	1	1	0.944746	1	1	1	0.751015	0
rs6574199:ENSG00000119689.15:ebi-a-GCST005902	14	74889400	rs6574199	C	T	FALSE	FALSE	ENSG00000119689.15	DLST	-0.172258	0.0278795	6.46464e-10	Depression (broad)	ebi-a-GCST005902	-0.0050194	0.0011772	2.01002e-05	0.0291389	0.00683394	2.00938e-05	FALSE	0.376003	0.11456	FALSE	FALSE	rs6574199	1	0.704302	0	2.11989	0.607364	0	0	0	0.212485	0.790321	1	0.798201	1	1	0.887767	0			Hereditary pheochromocytoma-paraganglioma
rs9267549:ENSG00000213719.8:ebi-a-GCST005902	6	31709614	rs9267549	A	G	FALSE	FALSE	ENSG00000213719.8	CLIC1	-0.311942	0.0453913	6.31851e-12	Depression (broad)	ebi-a-GCST005902	-0.0073887	0.0017696	2.97715e-05	0.0236862	0.00567286	2.97528e-05	FALSE	0.284988	0.190601	FALSE	FALSE	rs9267549	1	0	4.35397	0	0	9.34169	0	0	1	1	1	1	1	1	1	0
rs9855152:ENSG00000178917.16:ebi-a-GCST005902	3	44417238	rs9855152	T	C	FALSE	FALSE	ENSG00000178917.16	ZNF852	-0.206751	0.0321124	1.20783e-10	Depression (broad)	ebi-a-GCST005902	0.0052126	0.0012637	3.70851e-05	-0.025212	0.00611219	3.70942e-05	FALSE	0.50151	0.171968	FALSE	FALSE	rs9855152	1	0.00222968	2.6305	1.78783	0	0.16556	0	0.366022	1	1	1	1	0.994324	1	1	0
rs34512931:ENSG00000168056.16:ebi-a-GCST005902	11	65457089	rs34512931	G	A	TRUE	rs10896010	ENSG00000168056.16	LTBP3	0.324257	0.0497435	7.09786e-11	Depression (broad)	ebi-a-GCST005902	0.0060519	0.0014677	3.73422e-05	0.0186639	0.00452635	3.73336e-05	FALSE	0.663768	0.516796	FALSE	FALSE	rs34512931	1	2.12058	2.79986	0.435038	0	0	0	0	1	1	1	1	1	1	1	0	PLATYSPONDYLY WITH AMELOGENESIS IMPERFECTA	absent gene product	Acromicric dysplasia | Brachyolmia-amelogenesis imperfecta syndrome | Geleophysic dysplasia
rs1772143:ENSG00000276600.5:ebi-a-GCST005902	1	205830859	rs1772143	A	T	FALSE	FALSE	ENSG00000276600.5	RAB7B	0.28365	0.0273167	2.93982e-25	Depression (broad)	ebi-a-GCST005902	0.0048931	0.0011942	4.17734e-05	0.0172505	0.00421011	4.17839e-05	FALSE	0.676544	0.651572	FALSE	FALSE	rs1772143	1	1.05183	0	0	0	0.967395	2.46497	1.07915	0.978485	1	0.604235	1	1	1	0.72429	0
rs3094604:ENSG00000168477.19:ebi-a-GCST005902	6	31466334	rs3094604	A	G	FALSE	FALSE	ENSG00000168477.19	TNXB	-0.237609	0.0364599	7.17329e-11	Depression (broad)	ebi-a-GCST005902	0.0062524	0.0015378	4.78961e-05	-0.0263138	0.00647198	4.78663e-05	FALSE	0.148166	0.0985554	FALSE	FALSE	rs3094604	1	0	6.80364	0.697701	0	0	0	0	1	1	0.761149	1	1	1	0.908024	0			Classical-like Ehlers-Danlos syndrome type 1 | Familial vesicoureteral reflux
rs62335896:ENSG00000164124.11:ieu-b-8	4	158229315	rs62335896	A	G	TRUE	rs12511528	ENSG00000164124.11	TMEM144	-0.336899	0.0426059	2.62995e-15	epilepsy, all documented cases	ieu-b-8	-0.0537021	0.0121718	1.02301e-05	0.159401	0.036129	1.02416e-05	FALSE	0.994419	0.97024	TRUE	TRUE	rs62335896	1	0	0	0	2.97814	2.61117	6.25083	0	1	1	1	1	0.669532	0.625745	1	0
rs61779310:ENSG00000183682.8:ieu-b-8	1	39476625	rs61779310	G	C	FALSE	FALSE	ENSG00000183682.8	BMP8A	0.42921	0.0308053	3.99276e-44	epilepsy, all documented cases	ieu-b-8	0.037329	0.00865499	1.61002e-05	0.0869714	0.0201649	1.61052e-05	FALSE	0.72832	0.256331	TRUE	FALSE	rs61779310	1	0	2.14564	2.82578	0	0	0.351597	0	1	1	0.460487	1	0.663882	1	1	0
rs10837335:ENSG00000167360.6:ieu-b-8	11	5100436	rs10837335	A	G	FALSE	FALSE	ENSG00000167360.6	OR51Q1	-0.248357	0.0373976	3.11559e-11	epilepsy, all documented cases	ieu-b-8	0.0377612	0.00914979	3.67799e-05	-0.152044	0.0368412	3.67523e-05	FALSE	0.938967	0.902786	TRUE	TRUE	NA	NA	NA	NA	NA	NA	NA	NA	NA	NA	NA	NA	NA	NA	NA	NA	0
rs1634815:ENSG00000089159.16:ieu-b-8	12	120249277	rs1634815	C	G	FALSE	FALSE	ENSG00000089159.16	PXN	0.526428	0.0412658	2.85034e-37	epilepsy, all documented cases	ieu-b-8	-0.0413318	0.0100957	4.24405e-05	-0.0785137	0.0191778	4.23994e-05	FALSE	0.889663	0.647651	TRUE	FALSE	rs1634815	1	0	5.44325	0	0	5.79852	0	0	0.780241	1	1	0.847328	0.0760016	0.984064	1	0
rs62335896:ENSG00000164124.11:ieu-b-10	4	158229315	rs62335896	A	G	TRUE	rs12511528	ENSG00000164124.11	TMEM144	-0.336899	0.0426059	2.62995e-15	focal epilepsy, all documented cases	ieu-b-10	-0.0600869	0.0141447	2.15998e-05	0.178353	0.041985	2.15673e-05	FALSE	0.986563	0.956401	TRUE	TRUE	rs62335896	1	0	0	0	2.97814	2.61117	6.25083	0	1	1	1	1	0.669532	0.625745	1	0
rs73067109:ENSG00000157036.13:ieu-b-14	3	38530121	rs73067109	T	C	FALSE	FALSE	ENSG00000157036.13	EXOG	-0.476648	0.0652679	2.81531e-13	focal epilepsy, documented hippocampal sclerosis	ieu-b-14	0.0151558	0.00335906	6.4e-06	-0.0317966	0.00704725	6.42443e-06	FALSE	0.759371	0.490652	TRUE	FALSE	NA	NA	NA	NA	NA	NA	NA	NA	NA	NA	NA	NA	NA	NA	NA	NA	0
rs138495919:ENSG00000101307.15:ieu-b-11	20	1608707	rs138495919	T	C	FALSE	FALSE	ENSG00000101307.15	SIRPB1	-0.178903	0.0308029	6.32211e-09	focal epilepsy, documented lesion negative	ieu-b-11	0.0127704	0.00268954	2.1e-06	-0.0713816	0.0150335	2.05263e-06	FALSE	0.00079616	0.000244087	FALSE	FALSE	NA	NA	NA	NA	NA	NA	NA	NA	NA	NA	NA	NA	NA	NA	NA	NA	0
rs2318043:ENSG00000125900.13:ieu-b-11	20	1615827	rs2318043	G	A	FALSE	FALSE	ENSG00000125900.13	SIRPD	0.214222	0.0342942	4.19549e-10	focal epilepsy, documented lesion negative	ieu-b-11	-0.014535	0.00314188	3.69999e-06	-0.0678503	0.0146665	3.72416e-06	FALSE	0.954154	0.8658	TRUE	TRUE	rs2318043	1	0.709506	0	0.28835	0.376408	4.58381	0.16371	1.68076	1	1	1	1	2.78781e-05	1	1	1
rs12701110:ENSG00000180347.13:ieu-b-11	7	31529933	rs12701110	A	G	FALSE	FALSE	ENSG00000180347.13	ITPRID1	-0.232827	0.033614	4.31411e-12	focal epilepsy, documented lesion negative	ieu-b-11	0.0128352	0.00305483	2.69998e-05	-0.0551276	0.0131206	2.65025e-05	FALSE	0.82901	0.725711	TRUE	TRUE	rs12701110	1	0	0	0.861366	1.06637	0.32799	2.67084	1.55149	1	1	0.986538	0.74885	1	1	1	0
rs9536161:ENSG00000165416.14:ieu-b-15	13	52585121	rs9536161	A	T	FALSE	FALSE	ENSG00000165416.14	SUGT1	-0.278021	0.0277983	1.5031e-23	focal epilepsy, documented lesion other than hippocampal sclerosis	ieu-b-15	-0.0114685	0.00269421	2.1e-05	0.0412505	0.00969068	2.07447e-05	FALSE	0.858963	0.810117	TRUE	TRUE	rs9536161	1	0.0842517	0	2.34589	0	0.0748328	0.72135	0.364005	0.95404	1	1	0.853854	0.643169	1	1	0
rs9268863:ENSG00000204290.10:ieu-a-1181	6	32462512	rs9268863	A	G	FALSE	FALSE	ENSG00000204290.10	BTNL2	0.371368	0.0273628	5.86752e-42	Frontotemporal Dementia	ieu-a-1181	0.2786	0.0438969	2.19999e-10	0.750199	0.118203	2.19997e-10	TRUE	0.997776	0.991729	TRUE	TRUE	rs9268863	1	0.585246	0	1.27211	0	0	0.482544	1.74922	0.38203	1	1	0.8299	1	1	0.228359	0			Sarcoidosis
rs7773668:ENSG00000204438.11:ieu-a-1181	6	32410047	rs7773668	G	C	TRUE	rs3135394	ENSG00000204438.11	GPANK1	-0.528142	0.0702823	5.70946e-14	Frontotemporal Dementia	ieu-a-1181	-0.3471	0.0778333	8.21391e-06	0.65721	0.147372	8.21393e-06	FALSE	0.187817	0.0302619	FALSE	FALSE	rs7773668	1	0.708631	0.19445	0	0	0	1.80353	0	0.804808	1	1	1	1	0.857641	1	0
rs6881804:ENSG00000153071.15:ieu-b-43	5	39432382	rs6881804	T	C	TRUE	rs2887029	ENSG00000153071.15	DAB2	0.182071	0.0312758	5.83274e-09	frontotemporal dementia (TDP subtype)	ieu-b-43	0.301585	0.0723203	3.046e-05	1.65641	0.397208	3.04427e-05	FALSE	0.974607	0.850515	TRUE	TRUE	rs6881804	1	0	4.29656	0	4.18717	4.93507	0	0.874636	1	0.111907	1	0.916122	0.107797	1	1	0
rs72932939:ENSG00000170899.11:ieu-b-16	6	52990900	rs72932939	T	C	FALSE	FALSE	ENSG00000170899.11	GSTA4	-0.380907	0.0548688	3.86186e-12	generalized epilepsy with tonic-clonic seizures	ieu-b-16	0.00850773	0.00173505	9.40005e-07	-0.0223355	0.00455505	9.41682e-07	FALSE	0.963138	0.856856	TRUE	TRUE	rs72932939	1	0	0	0	0	0	1.63301	3.96403	0.546047	1	1	1	1	1	0.963704	0
rs1956905:ENSG00000139899.11:ieu-b-16	14	24431003	rs1956905	G	C	TRUE	rs2255591	ENSG00000139899.11	CBLN3	0.777841	0.0266811	7.60673e-187	generalized epilepsy with tonic-clonic seizures	ieu-b-16	-0.00400286	0.000974202	4e-05	-0.00514612	0.00125244	3.97616e-05	FALSE	0.788913	0.764824	TRUE	TRUE	rs1956905	1	1.05019	0	0.020079	0	0	0.911432	0.299177	0.46222	0.85913	0.364913	1	1	1	1	0
rs2898945:ENSG00000167107.12:ieu-b-9	17	50476555	rs2898945	G	C	FALSE	FALSE	ENSG00000167107.12	ACSF2	0.563874	0.0254151	4.62998e-109	generalized epilepsy, all documented cases	ieu-b-9	0.0588335	0.0127125	3.69999e-06	0.104338	0.0225449	3.69207e-06	FALSE	0.993944	0.971714	TRUE	TRUE	rs2898945	1	3.77313	0.441728	0	0	0.0725205	0	0	0.00133053	0.68739	1	0.40515	1	1	1	1
rs2898945:ENSG00000136457.10:ieu-b-9	17	50476555	rs2898945	G	C	FALSE	FALSE	ENSG00000136457.10	CHAD	0.711055	0.0239998	6.60169e-193	generalized epilepsy, all documented cases	ieu-b-9	0.0588335	0.0127125	3.69999e-06	0.0827411	0.0178784	3.69207e-06	FALSE	0.993944	0.971714	TRUE	TRUE	rs2898945	1	0.755854	2.99891	0.191173	0	0	0	0.440941	0.0643279	1	1	1	1	1	0.167334	0
rs11150600:ENSG00000099377.14:ieu-b-9	16	30929010	rs11150600	T	C	FALSE	FALSE	ENSG00000099377.14	HSD3B7	-0.253493	0.0282842	3.17861e-19	generalized epilepsy, all documented cases	ieu-b-9	-0.0599213	0.0130235	4.20001e-06	0.236383	0.0513763	4.2044e-06	FALSE	0.95271	0.552213	TRUE	FALSE	rs11150600	1	1.1616	1.78811	0	0.321835	6.63553	0	0	0.500126	1	0.757204	1	0.00617023	1	1	1	BILE ACID SYNTHESIS DEFECT, CONGENITAL, 1	absent gene product	Congenital bile acid synthesis defect type 1
rs2074960:ENSG00000065000.18:ieu-b-9	19	2116650	rs2074960	G	A	TRUE	rs4807203	ENSG00000065000.18	AP3D1	-0.325059	0.0334898	2.83656e-22	generalized epilepsy, all documented cases	ieu-b-9	-0.0682338	0.0150993	6.19998e-06	0.209912	0.0464509	6.21312e-06	FALSE	0.930641	0.369746	TRUE	FALSE	NA	NA	NA	NA	NA	NA	NA	NA	NA	NA	NA	NA	NA	NA	NA	NA	0
rs3825075:ENSG00000177963.14:ieu-b-9	11	217140	rs3825075	C	T	FALSE	FALSE	ENSG00000177963.14	RIC8A	-0.667932	0.0269779	2.50915e-135	generalized epilepsy, all documented cases	ieu-b-9	-0.0612926	0.0137304	8.051e-06	0.0917647	0.0205566	8.0441e-06	FALSE	0.987614	0.946853	TRUE	TRUE	rs3825075	1	0.238478	0	2.09755	0	0	0	2.0409	1	1	0.0782737	1	0.62823	1	0.982782	0
rs4473241:ENSG00000161664.7:ieu-b-9	17	44203914	rs4473241	G	T	FALSE	FALSE	ENSG00000161664.7	ASB16	0.209401	0.0340578	7.82713e-10	generalized epilepsy, all documented cases	ieu-b-9	0.0619399	0.0139035	8.40001e-06	0.295796	0.0663967	8.38986e-06	FALSE	0.952446	0.776652	TRUE	TRUE	rs4473241	1	1.23142	3.30958	0	0.654058	0.528904	1.33469	0	0.971915	1	1	1	1	1	0.792432	0
rs57576577:ENSG00000103496.15:ieu-b-9	16	31025046	rs57576577	A	G	FALSE	FALSE	ENSG00000103496.15	STX4	-0.357737	0.0276396	2.5761e-38	generalized epilepsy, all documented cases	ieu-b-9	0.0573321	0.0129799	1e-05	-0.160263	0.0362833	1.00084e-05	FALSE	0.912309	0.408274	TRUE	FALSE	rs57576577	1	0	1.2647	0	0	4.14218	4.23144	0.34343	1	1	1	1	1	0.296302	1	0
rs1816977:ENSG00000198648.11:ieu-b-9	2	168119277	rs1816977	C	A	FALSE	FALSE	ENSG00000198648.11	STK39	-0.241287	0.0363758	3.28573e-11	generalized epilepsy, all documented cases	ieu-b-9	-0.0697905	0.0159412	1.2e-05	0.289243	0.0660675	1.19776e-05	FALSE	0.979728	0.922756	TRUE	TRUE	rs1816977	1	0	0	0	0	0	6.00858	2.05116	1	1	1	1	1	1	0.338105	0
rs7039458:ENSG00000178966.16:ieu-b-9	9	84025084	rs7039458	G	A	FALSE	FALSE	ENSG00000178966.16	RMI1	-0.37039	0.0299694	4.35757e-35	generalized epilepsy, all documented cases	ieu-b-9	-0.0621127	0.0143481	1.5e-05	0.167695	0.0387378	1.49799e-05	FALSE	0.89813	0.611921	TRUE	FALSE	rs7039458	1	1.44823	0	0	5.68433	2.50429	1.68158	0.481505	0.649035	1	1	1	0.671442	0.912853	0.938919	0	Bloom Syndrome like Disorder	absent gene product
rs12132841:ENSG00000037637.11:ieu-b-9	1	16309548	rs12132841	T	A	FALSE	FALSE	ENSG00000037637.11	FBXO42	-0.478398	0.0268455	4.90429e-71	generalized epilepsy, all documented cases	ieu-b-9	-0.0556975	0.0128691	1.50501e-05	0.116425	0.0269004	1.50468e-05	FALSE	0.867642	0.431907	TRUE	FALSE	rs12132841	1	0.0124664	0	2.06978	0	0.595617	0	1.21569	1	1	0.095651	1	1	1	1	0
rs11647284:ENSG00000151006.7:ieu-b-9	16	31066014	rs11647284	A	G	FALSE	FALSE	ENSG00000151006.7	PRSS53	-0.218868	0.0280971	6.71701e-15	generalized epilepsy, all documented cases	ieu-b-9	0.0539222	0.0129652	3.2e-05	-0.246369	0.0592375	3.19651e-05	FALSE	0.864586	0.332387	TRUE	FALSE	rs11647284	1	0.256515	1.04588	2.74556	0	1.08003	0	0	1	1	1	1	1	1	1	0
rs6060507:ENSG00000061656.10:ieu-a-1045	20	35610412	rs6060507	G	A	FALSE	FALSE	ENSG00000061656.10	SPAG4	-0.240156	0.0380684	2.8169e-10	Hippocampus volume	ieu-a-1045	28.5005	6.2191	4.58997e-06	-118.675	25.8961	4.58929e-06	FALSE	0.972672	0.870478	TRUE	TRUE	rs6060507	1	0	4.59548	0	0	0	0	1.25981	1	1	0.468009	1	1	1	1	0
rs79623590:ENSG00000174099.11:ieu-a-1045	12	65276701	rs79623590	A	G	FALSE	FALSE	ENSG00000174099.11	MSRB3	0.251159	0.0431748	5.98222e-09	Hippocampus volume	ieu-a-1045	-36.7114	8.17	7.00793e-06	-146.168	32.5292	7.0082e-06	FALSE	0.280778	0.0529535	FALSE	FALSE	rs79623590	1	2.60296	5.08874	0	0	0	0	0	0.898469	1	1	1	1	1	1	0			Autosomal recessive non-syndromic sensorineural deafness type DFNB
rs17101177:ENSG00000174106.3:ieu-a-1045	12	65241594	rs17101177	C	T	FALSE	FALSE	ENSG00000174106.3	LEMD3	0.243357	0.0294778	1.51152e-16	Hippocampus volume	ieu-a-1045	-21.3032	5.0045	2.07401e-05	-87.539	20.5645	2.07365e-05	FALSE	0.023118	0.00330288	FALSE	FALSE	rs17101177	1	0	0	0.792504	1.96716	0	1.45031	3.4544	1	1	1	1	0.809413	1	1	0	BUSCHKE-OLLENDORFF SYNDROME	absent gene product	Isolated osteopoikilosis | Melorheostosis with osteopoikilosis | Buschke-Ollendorff syndrome | 12q14 microdeletion syndrome
rs1982515:ENSG00000140623.13:ieu-a-1045	16	4797523	rs1982515	T	C	FALSE	FALSE	ENSG00000140623.13	SEPTIN12	-0.885152	0.0213575	1e-200	Hippocampus volume	ieu-a-1045	-19.9995	4.8184	3.31497e-05	22.5944	5.44359	3.3153e-05	FALSE	0.956286	0.890483	TRUE	TRUE	rs1982515	1	0.655782	0	0.50885	0	0.412846	0.906068	0.168301	1	0.0513159	1	1	0.018336	4.74012e-15	1	2
rs8118:ENSG00000267795.6:ieu-a-1045	16	4797168	rs8118	G	A	FALSE	FALSE	ENSG00000267795.6	SMIM22	-0.584696	0.0249356	1.37746e-121	Hippocampus volume	ieu-a-1045	-19.9644	4.8168	3.40197e-05	34.1449	8.23813	3.40194e-05	FALSE	0.95566	0.889006	TRUE	TRUE	rs8118	1	0	1.47461	0.91812	0.0308907	0.532271	2.49714	0.0972177	0.662604	1	1	1	1	0.0154254	0.995749	1
rs79173724:ENSG00000144802.11:ieu-a-1045	3	101990997	rs79173724	C	T	FALSE	FALSE	ENSG00000144802.11	NFKBIZ	0.487967	0.0473249	6.28426e-25	Hippocampus volume	ieu-a-1045	-31.9674	7.7361	3.59302e-05	-65.5114	15.8537	3.59249e-05	FALSE	0.961056	0.896979	TRUE	TRUE	rs79173724	1	0	4.25972	0	1.2898	7.40752	0	0.684613	1	1	1	1	0.865987	1	1	0
rs2271961:ENSG00000164068.16:ebi-a-GCST006250	3	49840680	rs2271961	C	T	FALSE	FALSE	ENSG00000164068.16	RNF123	0.409576	0.0261829	3.7152e-55	cognitive function	ebi-a-GCST006250	-0.0296509	0.00272727	1.57398e-27	-0.0723941	0.00665876	1.56714e-27	TRUE	0.685369	0.235101	FALSE	FALSE	rs2271961	1	0	0	2.82711	0	0	0	2.40412	1	1	1	1	1	1	0.102053	0
rs12490656:ENSG00000182179.13:ebi-a-GCST006250	3	49761087	rs12490656	A	G	FALSE	FALSE	ENSG00000182179.13	UBA7	-0.223956	0.0271577	1.631e-16	cognitive function	ebi-a-GCST006250	-0.0289828	0.00274329	4.31122e-26	0.129413	0.0122492	4.33068e-26	TRUE	0.758562	0.310452	TRUE	FALSE	rs12490656	1	0.906967	3.52833	0	5.46735	6.03793	0	0.0693288	1	1	1	1	0.421079	1	1	0
rs62036614:ENSG00000205609.12:ebi-a-GCST006250	16	28813364	rs62036614	T	C	FALSE	FALSE	ENSG00000205609.12	EIF3CL	-0.261202	0.0286015	6.69675e-20	cognitive function	ebi-a-GCST006250	0.0288281	0.00282629	1.99205e-24	-0.110367	0.0108203	1.98314e-24	TRUE	0.942929	0.696806	TRUE	FALSE	rs62036614	1	1.01182	0.0248423	1.51656	0	0.538496	1.33933	1.19971	1	1	1	1	1	1	1	0
rs7187776:ENSG00000178952.11:ebi-a-GCST006250	16	28846324	rs7187776	A	G	FALSE	FALSE	ENSG00000178952.11	TUFM	-0.312766	0.0274809	5.18697e-30	cognitive function	ebi-a-GCST006250	0.0283956	0.00278881	2.38506e-24	-0.0907886	0.0089166	2.38662e-24	TRUE	0.944389	0.704071	TRUE	TRUE	rs7187776	1	2.84833	0	0	0	0.923791	1.44026	1.12684	1	1	1	1	1	0.925853	0.324355	0	COMBINED OXIDATIVE PHOSPHORYLATION DEFICIENCY 4	altered gene product structure	Combined oxidative phosphorylation defect type 4
rs1987471:ENSG00000196993.8:ebi-a-GCST006250	16	28814545	rs1987471	T	G	FALSE	FALSE	ENSG00000196993.8	NPIPB9	0.345154	0.0273698	1.84204e-36	cognitive function	ebi-a-GCST006250	0.0286233	0.00281614	2.86022e-24	0.0829292	0.00815909	2.86997e-24	TRUE	0.942946	0.697329	TRUE	FALSE	rs1987471	1	0	1.48811	0.858788	0	1.4374	0.601638	0	0.0640064	1	1	1	0.926515	0.0874728	0.969882	0
rs34080578:ENSG00000004534.15:ebi-a-GCST006250	3	49988596	rs34080578	C	A	FALSE	FALSE	ENSG00000004534.15	RBM6	-0.783628	0.0227279	1e-200	cognitive function	ebi-a-GCST006250	-0.0264685	0.00274313	4.95222e-22	0.0337769	0.00350055	4.96306e-22	TRUE	7.26747e-05	1.03423e-05	FALSE	FALSE	rs2526748	0.992	-0.814343	-2.78411	-0.747445	0	0	0	0	0.873844	1	1	0.212427	0.342484	0.176485	1	0
rs62037365:ENSG00000176953.12:ebi-a-GCST006250	16	28857641	rs62037365	C	G	FALSE	FALSE	ENSG00000176953.12	NFATC2IP	-0.248019	0.0278243	4.93339e-19	cognitive function	ebi-a-GCST006250	0.027946	0.00290047	5.69246e-22	-0.112677	0.0116945	5.68974e-22	TRUE	0.905894	0.574571	TRUE	FALSE	rs62037365	1	0	2.50453	0	5.16888	0	1.59361	1.02855	0.928583	1	1	1	0.956303	0.536167	0.609481	0
rs2280406:ENSG00000164078.13:ebi-a-GCST006250	3	49904003	rs2280406	A	G	FALSE	FALSE	ENSG00000164078.13	MST1R	0.343108	0.0265118	2.61756e-38	cognitive function	ebi-a-GCST006250	-0.0252001	0.00272699	2.43501e-20	-0.0734465	0.0079479	2.44216e-20	TRUE	0.000371256	5.07299e-05	FALSE	FALSE	rs2280406	1	0.0574848	1.54007	1.5699	0	0	0	1.99369	1	1	1	1	0.897984	1	0.724482	0
rs8046545:ENSG00000184110.14:ebi-a-GCST006250	16	28903896	rs8046545	A	G	FALSE	FALSE	ENSG00000184110.14	EIF3C	-0.385296	0.0279928	4.19007e-43	cognitive function	ebi-a-GCST006250	0.026468	0.00290537	8.24328e-20	-0.0686953	0.00754062	8.23612e-20	TRUE	0.00710226	0.001004	FALSE	FALSE	rs8046545	1	0.333739	1.28607	2.20306	1.01619	0	0	1.25328	1	1	1	1	1	0.815352	0.961801	0
rs28772958:ENSG00000233232.7:ebi-a-GCST006250	16	28523984	rs28772958	A	G	FALSE	FALSE	ENSG00000233232.7	NPIPB7	0.560671	0.025716	2.20325e-105	cognitive function	ebi-a-GCST006250	0.0248151	0.0027879	5.52459e-19	0.0442597	0.00497244	5.53454e-19	TRUE	0.000102251	1.15248e-05	FALSE	FALSE	rs28772958	1	0.0921989	2.07541	1.37289	0	0.94387	0	0	0.0225157	1	0.477641	1	1	1	1	1
rs743590:ENSG00000197165.11:ebi-a-GCST006250	16	28596909	rs743590	G	A	FALSE	FALSE	ENSG00000197165.11	SULT1A2	-0.565448	0.0263209	2.25185e-102	cognitive function	ebi-a-GCST006250	0.0248097	0.00284743	2.95801e-18	-0.0438761	0.0050357	2.95898e-18	TRUE	4.32693e-05	4.39634e-06	FALSE	FALSE	rs743590	1	0.937713	1.68689	1.06835	0	0	0	0.915801	1	1	0.171482	1	1	1	0.748034	0
rs743590:ENSG00000196502.11:ebi-a-GCST006250	16	28596909	rs743590	G	A	FALSE	FALSE	ENSG00000196502.11	SULT1A1	0.620811	0.0258512	1.94933e-127	cognitive function	ebi-a-GCST006250	0.0248097	0.00284743	2.95801e-18	0.0399634	0.00458663	2.95898e-18	TRUE	3.65456e-05	3.71315e-06	FALSE	FALSE	rs743590	1	0.534211	0	0.87737	0	0	0.406662	1.43951	0.156143	1	1	1	1	1	0.0618857	0
rs28472312:ENSG00000198156.10:ebi-a-GCST006250	16	28814728	rs28472312	C	T	FALSE	FALSE	ENSG00000198156.10	NPIPB6	-0.373063	0.028839	2.81694e-38	cognitive function	ebi-a-GCST006250	0.0264192	0.00304264	3.86901e-18	-0.070817	0.00815583	3.85512e-18	TRUE	1.46845e-05	2.04557e-06	FALSE	FALSE	rs28472312	1	1.36667	2.28765	0.158816	0	0.7931	0.799939	0	1	1	1	1	0.267932	0.224765	1	0
rs2426109:ENSG00000124214.19:ebi-a-GCST006250	20	49046090	rs2426109	C	G	TRUE	rs7265500	ENSG00000124214.19	STAU1	-0.344274	0.0270413	3.95627e-37	cognitive function	ebi-a-GCST006250	0.0230128	0.00276962	9.64051e-17	-0.0668444	0.00804481	9.65039e-17	TRUE	0.874297	0.673069	TRUE	FALSE	rs2426109	1	0	0	3.07807	4.09629	1.70771	0	0.0171806	1	1	0.648782	1	1	1	1	0
rs7531118:ENSG00000172260.15:ebi-a-GCST006250	1	72371556	rs7531118	C	T	FALSE	FALSE	ENSG00000172260.15	NEGR1	0.266984	0.0295405	1.59708e-19	cognitive function	ebi-a-GCST006250	0.0231931	0.00279873	1.16091e-16	0.0868707	0.0104828	1.16132e-16	TRUE	0.0291028	0.00666668	FALSE	FALSE	rs7531118	1	0	0	1.51124	0	0	1.41717	2.97644	1	1	1	1	1	1	0.71599	0
rs42861:ENSG00000188603.19:ebi-a-GCST006250	16	28483100	rs42861	A	G	FALSE	FALSE	ENSG00000188603.19	CLN3	-0.184684	0.0273557	1.46609e-11	cognitive function	ebi-a-GCST006250	0.0227993	0.00278209	2.49689e-16	-0.12345	0.015064	2.50539e-16	TRUE	0.00130598	0.000152715	FALSE	FALSE	rs42861	1	1.18817	4.02667	0	0	4.30378	0.653539	0	1	1	1	1	1	1	1	0	NEURONAL CEROID LIPOFUSCINOSIS TYPE 3	absent gene product	CLN3 disease
rs7184597:ENSG00000177548.13:ebi-a-GCST006250	16	28910488	rs7184597	C	T	FALSE	FALSE	ENSG00000177548.13	RABEP2	-0.205517	0.0291353	1.73992e-12	cognitive function	ebi-a-GCST006250	0.0237709	0.00293034	4.9705e-16	-0.115664	0.0142584	4.97958e-16	TRUE	0.803953	0.365878	TRUE	FALSE	rs7184597	1	1.04728	0.809653	0	0.10871	2.23697	2.66205	0.615964	1	1	1	1	0.839965	1	0.276012	0
rs6063351:ENSG00000124207.17:ebi-a-GCST006250	20	49091407	rs6063351	T	C	FALSE	FALSE	ENSG00000124207.17	CSE1L	0.323386	0.0269817	4.23908e-33	cognitive function	ebi-a-GCST006250	-0.0218382	0.0027577	2.39387e-15	-0.0675298	0.00852757	2.39447e-15	TRUE	0.86906	0.659173	TRUE	FALSE	rs6063351	1	0	0	0	0	2.18959	4.14464	2.20267	1	1	1	1	0.486259	1	0.277939	0
rs12448482:ENSG00000196296.13:ebi-a-GCST006250	16	28826752	rs12448482	A	G	FALSE	FALSE	ENSG00000196296.13	ATP2A1	-0.231233	0.0282944	3.02352e-16	cognitive function	ebi-a-GCST006250	0.0227088	0.00295918	1.66112e-14	-0.0982075	0.0127974	1.66691e-14	TRUE	0.000347817	4.83611e-05	FALSE	FALSE	rs12448482	1	1.24964	1.58213	1.30904	0	0	0	0	1	0.858581	1	1	0.516782	0.383636	1	0			Brody myopathy
rs34547894:ENSG00000183166.11:ebi-a-GCST006250	7	72282599	rs34547894	T	C	FALSE	FALSE	ENSG00000183166.11	CALN1	-0.324758	0.0280548	5.46438e-31	cognitive function	ebi-a-GCST006250	-0.0208736	0.0027596	3.90481e-14	0.0642743	0.00849741	3.90875e-14	TRUE	0.873296	0.619181	TRUE	FALSE	rs34547894	1	0	0	0.941441	6.53591	0	0.712383	3.50671	1	1	0.471678	1	1	1	1	0
rs11168850:ENSG00000167550.11:ebi-a-GCST006250	12	49079182	rs11168850	G	A	FALSE	FALSE	ENSG00000167550.11	RHEBL1	-0.401976	0.0264798	4.76321e-52	cognitive function	ebi-a-GCST006250	-0.01945	0.0027573	1.739e-12	0.048386	0.00685937	1.73844e-12	TRUE	0.855655	0.528645	TRUE	FALSE	rs11168850	1	0	0	1.56961	0	0	0.804876	3.3028	1	1	1	1	1	1	0.0439041	1
rs2756119:ENSG00000166166.13:ebi-a-GCST006250	14	103535180	rs2756119	A	G	FALSE	FALSE	ENSG00000166166.13	TRMT61A	-0.413303	0.0273073	9.47946e-52	cognitive function	ebi-a-GCST006250	-0.0200711	0.00286444	2.43108e-12	0.0485627	0.00693061	2.43501e-12	TRUE	0.68583	0.389532	FALSE	FALSE	rs2756119	1	1.34792	0.346692	0	0	0	2.3588	1.52769	1	1	0.562462	1	1	1	1	0
rs35474403:ENSG00000185614.6:ebi-a-GCST006250	3	49782346	rs35474403	G	T	FALSE	FALSE	ENSG00000185614.6	INKA1	-0.184102	0.0298054	6.54116e-10	cognitive function	ebi-a-GCST006250	-0.02095	0.00300358	3.05e-12	0.113796	0.0163148	3.05849e-12	TRUE	0.0376971	0.00557083	FALSE	FALSE	rs35474403	1	0.723091	0	0	0	4.18706	0.984688	3.04123	1	1	1	1	0.996089	0.536836	0.990813	0
rs9921587:ENSG00000103479.16:ebi-a-GCST006250	16	53441738	rs9921587	G	A	FALSE	FALSE	ENSG00000103479.16	RBL2	-0.732678	0.0233876	1e-200	cognitive function	ebi-a-GCST006250	0.01901	0.00272779	3.19669e-12	-0.0259459	0.00372304	3.19176e-12	TRUE	0.0848143	0.0219707	FALSE	FALSE	NA	NA	NA	NA	NA	NA	NA	NA	NA	NA	NA	NA	NA	NA	NA	NA	0
rs73084135:ENSG00000188315.8:ebi-a-GCST006250	3	49234785	rs73084135	G	A	FALSE	FALSE	ENSG00000188315.8	C3orf62	-0.644449	0.0438733	7.59902e-49	cognitive function	ebi-a-GCST006250	0.0316994	0.00454928	3.21218e-12	-0.0491884	0.00705918	3.2147e-12	TRUE	5.42004e-14	6.71543e-15	FALSE	FALSE	rs73084135	1	0.395312	0.538645	1.07569	0	2.82906	0	0	1	1	0.670757	1	1	1	1	0
rs6542937:ENSG00000115526.11:ebi-a-GCST006250	2	100354433	rs6542937	A	G	FALSE	FALSE	ENSG00000115526.11	CHST10	-0.324419	0.026601	3.27443e-34	cognitive function	ebi-a-GCST006250	-0.0190232	0.0027403	3.87525e-12	0.0586377	0.00844679	3.8655e-12	TRUE	0.0486861	0.0157116	FALSE	FALSE	rs6542937	1	2.62201	0	0.422056	0	0	0	2.46856	0.417181	1	1	1	1	1	0.893103	0
rs113186424:ENSG00000173421.17:ebi-a-GCST006250	3	49235293	rs113186424	C	T	FALSE	FALSE	ENSG00000173421.17	CCDC36	-0.376897	0.0444674	2.33441e-17	cognitive function	ebi-a-GCST006250	0.0299152	0.00437804	8.2966e-12	-0.0793723	0.011616	8.315e-12	TRUE	2.96323e-13	3.6744e-14	FALSE	FALSE	rs113186424	1	0.284613	2.45407	0.863317	0	2.09221	0	0.00540094	1	1	1	1	1	1	1	0
rs35393280:ENSG00000124198.9:ebi-a-GCST006250	20	48927097	rs35393280	C	A	FALSE	FALSE	ENSG00000124198.9	ARFGEF2	-0.4742	0.0309808	6.94677e-53	cognitive function	ebi-a-GCST006250	0.0223702	0.00329945	1.20088e-11	-0.0471747	0.00695794	1.20194e-11	TRUE	0.000106905	3.15713e-05	FALSE	FALSE	rs35393280	1	0	0	2.8088	0	0	0.00635234	1.78393	1	1	1	1	1	0.776853	1	0	PERIVENTRICULAR HETEROTOPIA WITH MICROCEPHALY	absent gene product	Periventricular nodular heterotopia
rs6001599:ENSG00000128268.12:ebi-a-GCST006250	22	39456715	rs6001599	G	A	FALSE	FALSE	ENSG00000128268.12	MGAT3	0.402957	0.0295266	2.09646e-42	cognitive function	ebi-a-GCST006250	0.0210946	0.00318458	3.49784e-11	0.0523495	0.00790302	3.4965e-11	TRUE	0.793783	0.471208	TRUE	FALSE	rs6001599	1	0	0	2.44477	0	0	0	2.46772	1	1	0.365089	1	1	1	1	0
rs17193176:ENSG00000166971.17:ebi-a-GCST006250	16	53484316	rs17193176	C	T	FALSE	FALSE	ENSG00000166971.17	AKTIP	-0.50896	0.0255164	1.61096e-88	cognitive function	ebi-a-GCST006250	0.0181375	0.00274395	3.83266e-11	-0.0356364	0.00539129	3.84329e-11	TRUE	0.0863317	0.0218582	FALSE	FALSE	rs17193176	1	0.48112	0	0	0	0	2.04569	2.17722	0.919141	1	0.437104	1	1	1	0.0427193	1
rs335468:ENSG00000113758.13:ebi-a-GCST006250	5	177465348	rs335468	A	G	FALSE	FALSE	ENSG00000113758.13	DBN1	0.154347	0.0271784	1.35464e-08	cognitive function	ebi-a-GCST006250	-0.0179965	0.00274169	5.23239e-11	-0.116598	0.0177631	5.23772e-11	TRUE	0.981096	0.899903	TRUE	TRUE	rs335468	1	0	0	2.45923	0	0	0	2.44709	0.516837	1	1	1	1	1	1	0
rs13085567:ENSG00000001617.12:ebi-a-GCST006250	3	50180221	rs13085567	T	C	FALSE	FALSE	ENSG00000001617.12	SEMA3F	0.348449	0.0266907	5.94377e-39	cognitive function	ebi-a-GCST006250	0.017989	0.00276244	7.39435e-11	0.0516259	0.00792781	7.41584e-11	TRUE	2.13476e-15	3.15091e-16	FALSE	FALSE	NA	NA	NA	NA	NA	NA	NA	NA	NA	NA	NA	NA	NA	NA	NA	NA	0
rs6425777:ENSG00000162517.13:ebi-a-GCST006250	1	31639846	rs6425777	C	G	FALSE	FALSE	ENSG00000162517.13	PEF1	0.287803	0.0275462	1.49654e-25	cognitive function	ebi-a-GCST006250	0.0183462	0.00282293	8.10214e-11	0.0637457	0.00980855	8.08599e-11	TRUE	0.811654	0.480114	TRUE	FALSE	NA	NA	NA	NA	NA	NA	NA	NA	NA	NA	NA	NA	NA	NA	NA	NA	0
rs61873589:ENSG00000107833.10:ebi-a-GCST006250	10	101868128	rs61873589	C	G	FALSE	FALSE	ENSG00000107833.10	NPM3	-0.293735	0.0275041	1.26699e-26	cognitive function	ebi-a-GCST006250	0.018622	0.00286713	8.28705e-11	-0.0633973	0.00976095	8.30352e-11	TRUE	0.00178578	0.00026756	FALSE	FALSE	rs61873589	1	0	0	0	0	0.169994	1.15803	4.21678	0.299488	1	0.669952	1	1	0.815083	0.821252	0
rs11714799:ENSG00000001617.12:ebi-a-GCST006250	3	50180466	rs11714799	G	T	FALSE	FALSE	ENSG00000001617.12	SEMA3F	0.349177	0.0266846	3.99532e-39	cognitive function	ebi-a-GCST006250	0.017888	0.00276391	9.67164e-11	0.0512291	0.0079155	9.672e-11	TRUE	2.13e-15	3.15091e-16	FALSE	FALSE	rs11714799	1	0	6.09469	0	0	2.60747	0	0.057903	1	0.909717	0.935533	1	0.0247402	1	1	1
rs6825241:ENSG00000164142.16:ebi-a-GCST006250	4	151622631	rs6825241	A	C	FALSE	FALSE	ENSG00000164142.16	FAM160A1	-0.364363	0.0265691	8.39386e-43	cognitive function	ebi-a-GCST006250	-0.0177352	0.00274752	1.07999e-10	0.0486745	0.0075406	1.0823e-10	TRUE	0.581688	0.266664	FALSE	FALSE	rs6825241	1	0	0	2.6648	0	0	0	1.89626	1	1	0.135712	1	1	1	0.732373	0
rs67632185:ENSG00000197157.11:ebi-a-GCST006250	7	127676499	rs67632185	T	C	FALSE	FALSE	ENSG00000197157.11	SND1	-0.426634	0.0301821	2.30088e-45	cognitive function	ebi-a-GCST006250	0.0196987	0.00306547	1.31e-10	-0.0461723	0.00718524	1.31008e-10	TRUE	0.493655	0.184787	FALSE	FALSE	NA	NA	NA	NA	NA	NA	NA	NA	NA	NA	NA	NA	NA	NA	NA	NA	0
rs35409678:ENSG00000164088.18:ebi-a-GCST006250	3	52653670	rs35409678	A	G	FALSE	FALSE	ENSG00000164088.18	PPM1M	-0.284851	0.0272708	1.54008e-25	cognitive function	ebi-a-GCST006250	0.0179654	0.00280053	1.41e-10	-0.0630694	0.00983156	1.40823e-10	TRUE	5.03326e-09	9.73937e-10	FALSE	FALSE	NA	NA	NA	NA	NA	NA	NA	NA	NA	NA	NA	NA	NA	NA	NA	NA	0
rs749056:ENSG00000174151.14:ebi-a-GCST006250	1	109495216	rs749056	G	T	FALSE	FALSE	ENSG00000174151.14	CYB561D1	-0.213709	0.0294689	4.10594e-13	cognitive function	ebi-a-GCST006250	0.0184165	0.00295752	4.74898e-10	-0.0861755	0.013839	4.75428e-10	TRUE	0.917249	0.729826	TRUE	TRUE	rs749056	1	0	0	3.24152	0	0	0	1.10244	1	1	1	1	1	1	0.392428	0
rs801183:ENSG00000112855.17:ebi-a-GCST006250	5	140711530	rs801183	G	A	FALSE	FALSE	ENSG00000112855.17	HARS2	0.160408	0.0273198	4.31919e-09	cognitive function	ebi-a-GCST006250	-0.0170441	0.00274152	5.07598e-10	-0.106255	0.017091	5.06667e-10	TRUE	0.459434	0.129488	FALSE	FALSE	rs801183	1	1.96862	0	0	0	1.1364	2.36585	1.22728	0.946934	1	1	1	1	1	0.910816	0			Perrault syndrome
rs112860674:ENSG00000114902.14:ebi-a-GCST006250	3	52745575	rs112860674	T	C	TRUE	rs6414570	ENSG00000114902.14	SPCS1	0.365742	0.0421239	3.87097e-18	cognitive function	ebi-a-GCST006250	0.0170944	0.00276922	6.68298e-10	0.046739	0.00757151	6.70055e-10	TRUE	0.532894	0.193125	FALSE	FALSE	NA	NA	NA	NA	NA	NA	NA	NA	NA	NA	NA	NA	NA	NA	NA	NA	0
rs370088:ENSG00000134243.12:ebi-a-GCST006250	1	109315497	rs370088	C	T	FALSE	FALSE	ENSG00000134243.12	SORT1	0.175729	0.0304971	8.30575e-09	cognitive function	ebi-a-GCST006250	-0.018751	0.003043	7.19201e-10	-0.106704	0.0173165	7.18268e-10	TRUE	0.868649	0.625104	TRUE	FALSE	rs370088	1	0	0	0.681842	0	1.24642	5.24695	0	1	0.983665	1	1	0.276969	1	1	0
rs2083180:ENSG00000016864.18:ebi-a-GCST006250	3	52634103	rs2083180	T	G	FALSE	FALSE	ENSG00000016864.18	GLT8D1	0.225367	0.02727	1.40548e-16	cognitive function	ebi-a-GCST006250	0.0169907	0.00276137	7.60694e-10	0.0753913	0.0122528	7.60325e-10	TRUE	0.488956	0.155056	FALSE	FALSE	rs2083180	1	1.59438	0.42492	0	0	0.713622	2.19528	1.75594	1	1	1	1	1	1	0.064019	0			Amyotrophic lateral sclerosis
rs6666119:ENSG00000143028.9:ebi-a-GCST006250	1	109497688	rs6666119	G	A	FALSE	FALSE	ENSG00000143028.9	SYPL2	0.261025	0.0292737	4.80452e-19	cognitive function	ebi-a-GCST006250	0.0182834	0.00297775	8.24594e-10	0.0700447	0.0114079	8.25189e-10	TRUE	0.886058	0.654129	TRUE	FALSE	rs6666119	1	4.70545	1.32762	0	1.39483	0	0	0.316422	1	1	1	1	1	1	1	0
rs12540357:ENSG00000197157.11:ebi-a-GCST006250	7	127750595	rs12540357	C	T	FALSE	FALSE	ENSG00000197157.11	SND1	-0.433555	0.0306203	1.64136e-45	cognitive function	ebi-a-GCST006250	0.0190581	0.00310747	8.62105e-10	-0.0439578	0.00716742	8.62395e-10	TRUE	0.493655	0.183424	FALSE	FALSE	rs12540357	1	0	0	2.12077	0	1.0231	0	1.14974	1	1	0.0991059	1	1	1	1	0
rs2304442:ENSG00000114316.13:ebi-a-GCST006250	3	49284594	rs2304442	A	T	FALSE	FALSE	ENSG00000114316.13	USP4	0.259747	0.0356777	3.32868e-13	cognitive function	ebi-a-GCST006250	0.0216106	0.00353693	9.94604e-10	0.0831986	0.0136168	9.96386e-10	TRUE	1.37205e-06	1.74525e-07	FALSE	FALSE	rs2304442	1	1.09453	0	0.995417	0	0.504708	0	1.3015	0.891993	1	0.84962	1	0.428265	1	1	0
rs6848:ENSG00000146007.11:ebi-a-GCST006250	5	140706477	rs6848	T	A	TRUE	rs702395	ENSG00000146007.11	ZMAT2	0.451662	0.0260186	1.68085e-67	cognitive function	ebi-a-GCST006250	-0.0168022	0.00275626	1.08901e-09	-0.0372008	0.00610249	1.08746e-09	TRUE	0.37927	0.0966973	FALSE	FALSE	rs6848	1	0.343901	0	0	0	0.35887	2.16457	4.21385	0.988725	1	1	1	1	1	0.0340816	1
rs12486554:ENSG00000163939.18:ebi-a-GCST006250	3	52708521	rs12486554	T	A	TRUE	rs4687644	ENSG00000163939.18	PBRM1	0.178025	0.0274189	8.42607e-11	cognitive function	ebi-a-GCST006250	0.016755	0.00276759	1.41501e-09	0.0941159	0.0155461	1.41289e-09	TRUE	0.803177	0.447271	TRUE	FALSE	rs12486554	1	0	0.126102	0	7.2178	3.24922	2.54162	0.847426	0.832761	0.585131	1	0.0333736	0.100424	1	0.816069	1			Clear cell papillary renal cell carcinoma
rs1962648:ENSG00000131495.8:ebi-a-GCST006250	5	140650721	rs1962648	T	C	FALSE	FALSE	ENSG00000131495.8	NDUFA2	-0.289849	0.0270871	1.011e-26	cognitive function	ebi-a-GCST006250	-0.0167698	0.00277508	1.51702e-09	0.0578571	0.00957424	1.51278e-09	TRUE	0.359819	0.0871695	FALSE	FALSE	rs1962648	1	2.10661	0	0	0	0	1.85518	2.18427	1	1	1	1	1	0.674085	0.311075	0			Cystic leukoencephalopathy without megalencephaly | Leigh syndrome with leukodystrophy
rs73082362:ENSG00000114302.16:ebi-a-GCST006250	3	49076296	rs73082362	T	C	FALSE	FALSE	ENSG00000114302.16	PRKAR2A	-0.40191	0.0481408	6.90568e-17	cognitive function	ebi-a-GCST006250	0.0293551	0.00486494	1.60299e-09	-0.073039	0.0121046	1.59939e-09	TRUE	3.15628e-08	3.90116e-09	FALSE	FALSE	rs73082362	1	0	0	0	0	4.14141	1.42477	1.24947	1	1	1	0.759868	1	1	1	0
rs7140:ENSG00000213658.11:ebi-a-GCST006250	16	28984436	rs7140	A	C	FALSE	FALSE	ENSG00000213658.11	LAT	-0.384726	0.0293065	2.28581e-39	cognitive function	ebi-a-GCST006250	0.0180596	0.00301093	1.99301e-09	-0.0469414	0.00782616	1.99745e-09	TRUE	2.94291e-14	4.12008e-15	FALSE	FALSE	rs7140	1	1.19624	2.69046	1.76616	0	0.0795584	0	0.0728719	1	1	1	1	1	1	1	0			Severe combined immunodeficiency due to LAT deficiency
rs66786328:ENSG00000113068.10:ebi-a-GCST006250	5	140270680	rs66786328	A	C	FALSE	FALSE	ENSG00000113068.10	PFDN1	-0.339024	0.0330953	1.26112e-24	cognitive function	ebi-a-GCST006250	-0.0202339	0.00338133	2.17701e-09	0.0596829	0.00997373	2.17715e-09	TRUE	0.120648	0.0217565	FALSE	FALSE	rs66786328	1	0.319796	0	0	0	0	2.551	3.45228	1	1	1	1	1	1	0.679641	0
rs10889959:ENSG00000204060.7:ebi-a-GCST006250	1	41384063	rs10889959	C	T	FALSE	FALSE	ENSG00000204060.7	FOXO6	-0.294382	0.0282523	2.01441e-25	cognitive function	ebi-a-GCST006250	0.0165384	0.00278331	2.81397e-09	-0.05618	0.00945475	2.81583e-09	TRUE	6.25391e-06	1.84804e-06	FALSE	FALSE	rs10889959	1	0	0	1.95549	1.88098	1.4796	0.954647	1.09589	0.940386	1	1	1	1	0.962787	1	0
rs6770463:ENSG00000114904.13:ebi-a-GCST006250	3	52652871	rs6770463	A	G	FALSE	FALSE	ENSG00000114904.13	NEK4	-0.565749	0.0255156	6.30282e-109	cognitive function	ebi-a-GCST006250	0.0165973	0.00279511	2.88702e-09	-0.0293368	0.00494055	2.8856e-09	TRUE	0.199982	0.0461153	FALSE	FALSE	rs6770463	1	2.1536	1.53865	0	0.530369	1.89467	0	1.35432	0.891532	1	1	1	1	1	1	0
rs3822739:ENSG00000120306.11:ebi-a-GCST006250	5	140246158	rs3822739	G	A	FALSE	FALSE	ENSG00000120306.11	CYSTM1	-0.680461	0.0314535	8.61961e-104	cognitive function	ebi-a-GCST006250	-0.019875	0.0033516	3.02803e-09	0.0292082	0.00492549	3.02928e-09	TRUE	0.118397	0.0208167	FALSE	FALSE	rs3822739	1	1.59866	2.001	0	0	2.16685	0	0	0.0913499	1	1	1	1	1	0.919992	0
rs11710798:ENSG00000068745.15:ebi-a-GCST006250	3	48533253	rs11710798	C	A	FALSE	FALSE	ENSG00000068745.15	IP6K2	-0.286719	0.0412798	3.7646e-12	cognitive function	ebi-a-GCST006250	0.0266761	0.00451525	3.45502e-09	-0.0930392	0.015748	3.46285e-09	TRUE	1.1789e-08	1.44298e-09	FALSE	FALSE	NA	NA	NA	NA	NA	NA	NA	NA	NA	NA	NA	NA	NA	NA	NA	NA	0
rs2143103:ENSG00000162552.15:ebi-a-GCST006250	1	22103576	rs2143103	A	G	FALSE	FALSE	ENSG00000162552.15	WNT4	-0.353934	0.0390217	1.18802e-19	cognitive function	ebi-a-GCST006250	0.0237271	0.0040161	3.46801e-09	-0.0670381	0.011347	3.46296e-09	TRUE	0.987866	0.965234	TRUE	TRUE	rs2143103	1	0	1.61949	0	0.811725	0	0.146009	2.22942	1	1	1	1	1	1	1	0	SERKAL SYNDROME | MULLERIAN APLASIA AND HYPERANDROGENISM	altered gene product structure | altered gene product structure	SERKAL syndrome | M√ºllerian aplasia and hyperandrogenism
rs2721138:ENSG00000213563.7:ebi-a-GCST006250	8	144524754	rs2721138	T	C	FALSE	FALSE	ENSG00000213563.7	C8orf82	0.182894	0.0271216	1.54624e-11	cognitive function	ebi-a-GCST006250	0.016196	0.00274509	3.63003e-09	0.088554	0.0150092	3.63526e-09	TRUE	0.992653	0.955005	TRUE	TRUE	rs2721138	1	2.99549	2.01829	0	0	0.12524	0.773503	0.438586	1	1	1	1	1	1	1	0
rs2282749:ENSG00000188338.15:ebi-a-GCST006250	3	50213404	rs2282749	C	T	FALSE	FALSE	ENSG00000188338.15	SLC38A3	-0.240177	0.0271598	9.30984e-19	cognitive function	ebi-a-GCST006250	-0.0162418	0.00275472	3.71604e-09	0.0676243	0.0114695	3.72443e-09	TRUE	1.80172e-10	2.67375e-11	FALSE	FALSE	rs2282749	1	2.69274	3.35255	0	9.81286	0.266	0	0	1	1	1	1	1	1	1	0	SLC38A3-associated epileptic encephalopathy.	absent gene product
rs10155771:ENSG00000137266.14:ebi-a-GCST006250	6	3465696	rs10155771	G	A	FALSE	FALSE	ENSG00000137266.14	SLC22A23	-0.230598	0.0284587	5.36676e-16	cognitive function	ebi-a-GCST006250	-0.016285	0.00277428	4.345e-09	0.0706209	0.0120308	4.35818e-09	TRUE	0.9865	0.960157	TRUE	TRUE	rs10155771	1	0	0.666033	0.82514	0	2.01381	3.49829	0	1	1	1	1	0.0162398	1	1	1
rs2776309:ENSG00000185658.13:ebi-a-GCST006250	21	39343865	rs2776309	G	A	FALSE	FALSE	ENSG00000185658.13	BRWD1	-0.422517	0.0277752	2.94148e-52	cognitive function	ebi-a-GCST006250	0.0172244	0.00293932	4.635e-09	-0.0407661	0.00695668	4.62882e-09	TRUE	0.110337	0.0416245	FALSE	FALSE	rs2776309	1	0	0	0.069967	0.25276	0	2.53984	4.21014	1	1	1	1	1	1	0.429858	0
rs596714:ENSG00000121101.15:ebi-a-GCST006250	17	58634181	rs596714	G	A	FALSE	FALSE	ENSG00000121101.15	TEX14	-0.437427	0.0261951	1.33623e-62	cognitive function	ebi-a-GCST006250	-0.0159561	0.00274868	6.43799e-09	0.0364772	0.00628374	6.43642e-09	TRUE	0.000645102	0.000115534	FALSE	FALSE	rs596714	1	1.16138	1.57379	0	0	2.24636	1.62881	0	1	1	1	1	0.0145165	0.000657973	1	2			Male infertility with azoospermia or oligozoospermia due to single gene mutation
rs2073561:ENSG00000179562.3:ebi-a-GCST006250	7	127587715	rs2073561	C	G	FALSE	FALSE	ENSG00000179562.3	GCC1	-0.369839	0.0339062	1.05905e-27	cognitive function	ebi-a-GCST006250	-0.0192771	0.00332135	6.45595e-09	0.052123	0.00898054	6.47531e-09	TRUE	0.0798088	0.0190825	FALSE	FALSE	rs2073561	1	1.41311	0.136981	0.494477	1.52986	3.7545	0.440171	0	1	0.560223	1	1	1	1	1	0
rs2145308:ENSG00000107874.11:ebi-a-GCST006250	10	102391242	rs2145308	C	T	FALSE	FALSE	ENSG00000107874.11	CUEDC2	-0.202127	0.0285573	1.46301e-12	cognitive function	ebi-a-GCST006250	0.0166562	0.00289372	8.59904e-09	-0.0824045	0.0143163	8.61396e-09	TRUE	0.0106278	0.00196407	FALSE	FALSE	rs2145308	1	1.32797	0	0	0	0	1.55127	3.22438	1	1	1	1	1	0.0315597	1	1
rs4796224:ENSG00000278259.4:ebi-a-GCST006250	17	36486677	rs4796224	A	G	TRUE	rs2306589	ENSG00000278259.4	MYO19	-0.425881	0.0260844	6.34026e-60	cognitive function	ebi-a-GCST006250	0.0157639	0.00274107	8.85095e-09	-0.0370148	0.00643624	8.87159e-09	TRUE	0.866503	0.467799	TRUE	FALSE	rs4796224	1	0	2.01478	0.541087	0	0	1.58465	0.361791	0.152025	1	0.191997	1	1	1	1	0
rs12941866:ENSG00000277161.2:ebi-a-GCST006250	17	36544271	rs12941866	G	A	FALSE	FALSE	ENSG00000277161.2	PIGW	-0.313529	0.026883	1.97638e-31	cognitive function	ebi-a-GCST006250	0.0157911	0.00275059	9.41391e-09	-0.0503657	0.00877301	9.41266e-09	TRUE	0.973002	0.819902	TRUE	TRUE	rs12941866	1	0.189981	2.18858	0	4.03888	1.03327	1.88109	1.44916	1	1	1	1	1	0.485702	0.0918008	0	HYPERPHOSPHATASIA WITH MENTAL RETARDATION SYNDROME 5	altered gene product structure	Hypercoagulability syndrome due to glycosylphosphatidylinositol deficiency | Hyperphosphatasia-intellectual disability syndrome
rs3124509:ENSG00000095321.17:ebi-a-GCST006250	9	129134720	rs3124509	T	C	FALSE	FALSE	ENSG00000095321.17	CRAT	-0.474694	0.0284941	2.58577e-62	cognitive function	ebi-a-GCST006250	0.0172718	0.00301428	1.003e-08	-0.0363851	0.00634994	1.00435e-08	TRUE	0.653958	0.299012	FALSE	FALSE	rs3124509	1	2.55344	0	1.54309	0	0	0	0	0.227652	1	1	1	1	1	1	0
rs6857073:ENSG00000059691.12:ebi-a-GCST006250	4	151768122	rs6857073	A	G	FALSE	FALSE	ENSG00000059691.12	GATB	-0.478725	0.026904	7.88927e-71	cognitive function	ebi-a-GCST006250	-0.016247	0.00283889	1.04901e-08	0.033938	0.0059301	1.04652e-08	TRUE	0.00244688	0.000665269	FALSE	FALSE	rs6857073	1	0	0	2.0708	0	0	0	2.21932	1	1	1	1	1	0.508667	0.0156335	1
rs7646741:ENSG00000163938.17:ebi-a-GCST006250	3	52751222	rs7646741	G	A	FALSE	FALSE	ENSG00000163938.17	GNL3	-0.416828	0.026125	2.62529e-57	cognitive function	ebi-a-GCST006250	0.01565	0.00274417	1.17801e-08	-0.0375455	0.00658346	1.17717e-08	TRUE	0.0431423	0.00942381	FALSE	FALSE	rs7646741	1	0	0	0	0	3.49454	1.99876	3.65008	1	1	1	1	1	0.577698	0.554399	0
rs4855852:ENSG00000173531.15:ebi-a-GCST006250	3	49611638	rs4855852	T	C	FALSE	FALSE	ENSG00000173531.15	MST1	-0.329606	0.0265565	2.263e-35	cognitive function	ebi-a-GCST006250	-0.0155176	0.00274017	1.48898e-08	0.0470792	0.00831346	1.48744e-08	TRUE	1.31088e-07	1.87063e-08	FALSE	FALSE	rs4855852	1	2.87135	2.38708	0.411251	0	0	0	0	1	1	1	1	1	0.173919	1	0			Primary sclerosing cholangitis
rs10036519:ENSG00000204969.7:ebi-a-GCST006250	5	140772116	rs10036519	G	A	FALSE	FALSE	ENSG00000204969.7	PCDHA2	-0.313768	0.0266722	5.99493e-32	cognitive function	ebi-a-GCST006250	0.0155435	0.00274572	1.502e-08	-0.0495383	0.00875081	1.505e-08	TRUE	0.11425	0.0224444	FALSE	FALSE	rs10036519	1	0	0.753891	1.91541	8.56239	0.910866	0	1.27618	0.616874	1	1	1	1	0.104554	0.844037	0
rs35751000:ENSG00000278311.5:ebi-a-GCST006250	17	36557688	rs35751000	A	G	FALSE	FALSE	ENSG00000278311.5	GGNBP2	0.40751	0.0266588	9.46448e-53	cognitive function	ebi-a-GCST006250	0.0157678	0.00279175	1.62099e-08	0.0386931	0.00685076	1.62327e-08	TRUE	0.665133	0.201593	FALSE	FALSE	rs35751000	1	0	0	0.839475	0	1.39336	1.59565	2.39204	1	1	0.930643	1	0.945204	0.630057	1	0
rs750472:ENSG00000167702.12:ebi-a-GCST006250	8	144476070	rs750472	C	A	FALSE	FALSE	ENSG00000167702.12	KIFC2	-0.324041	0.0265763	3.39287e-34	cognitive function	ebi-a-GCST006250	0.0153824	0.0027298	1.749e-08	-0.0474705	0.00842423	1.75067e-08	TRUE	0.947916	0.733642	TRUE	TRUE	rs750472	1	0	0	2.67137	0	0	0	2.42759	1	1	1	1	1	1	0.187533	0
rs9784000:ENSG00000144218.19:ebi-a-GCST006250	2	100080739	rs9784000	C	G	FALSE	FALSE	ENSG00000144218.19	AFF3	0.884776	0.032028	5.55777e-168	cognitive function	ebi-a-GCST006250	0.0198763	0.00355251	2.20399e-08	0.0224648	0.00401515	2.20619e-08	TRUE	9.93776e-05	2.9547e-05	FALSE	FALSE	rs9784000	1	0	0	2.81249	0	0	0	2.11183	1	1	0.000182953	1	1	1	1	1	Skeletal dysplasia with severe neurological disease	altered gene product structure
rs1317149:ENSG00000109919.10:ebi-a-GCST006250	11	47465333	rs1317149	T	C	FALSE	FALSE	ENSG00000109919.10	MTCH2	0.358068	0.0281274	4.01634e-37	cognitive function	ebi-a-GCST006250	-0.016071	0.00287341	2.229e-08	-0.0448825	0.00802476	2.23171e-08	TRUE	0.961873	0.811491	TRUE	TRUE	rs1317149	1	1.7056	0	0	6.00733	0	1.88731	2.5411	1	1	1	1	1	1	0.0891913	0
rs28470877:ENSG00000278662.5:ebi-a-GCST006250	15	82245797	rs28470877	C	T	FALSE	FALSE	ENSG00000278662.5	GOLGA6L10	-0.887351	0.0293149	1e-200	cognitive function	ebi-a-GCST006250	0.0187912	0.00337364	2.54501e-08	-0.0211767	0.00380192	2.54728e-08	TRUE	0.571389	0.224004	FALSE	FALSE	rs62012011	0.962	0.324715	0.759971	0.637444	0	0	0	0	1	1	0.00138937	1	1	1	0.594031	1
rs17408393:ENSG00000187323.12:ebi-a-GCST006250	18	53183611	rs17408393	G	A	FALSE	FALSE	ENSG00000187323.12	DCC	0.301287	0.0287283	9.8627e-26	cognitive function	ebi-a-GCST006250	-0.0156175	0.00281397	2.857e-08	-0.0518359	0.00933982	2.85689e-08	TRUE	0.0174693	0.0047248	FALSE	FALSE	rs17408393	1	0	0	2.17925	0.328402	0	1.05005	2.34209	1	1	1	1	1	1	0.955422	0	Midline-bridging neuronal commissure disruption, horizontal gaze palsy, scoliosis, and intellectual disability	absent gene product	Horizontal gaze palsy with progressive scoliosis | Kallmann syndrome | Familial congenital mirror movements
rs1058001:ENSG00000081377.17:ebi-a-GCST006250	9	96502857	rs1058001	A	T	TRUE	rs10114668	ENSG00000081377.17	CDC14B	-0.510146	0.0545491	8.59636e-21	cognitive function	ebi-a-GCST006250	0.0198905	0.00359034	3.02002e-08	-0.0389898	0.00703787	3.02464e-08	TRUE	0.945524	0.783413	TRUE	TRUE	NA	NA	NA	NA	NA	NA	NA	NA	NA	NA	NA	NA	NA	NA	NA	NA	0
rs4396807:ENSG00000100106.22:ebi-a-GCST006250	22	37742372	rs4396807	C	G	FALSE	FALSE	ENSG00000100106.22	TRIOBP	-0.69365	0.0256126	1.58963e-161	cognitive function	ebi-a-GCST006250	-0.0157319	0.00285515	3.58204e-08	0.0226799	0.00411612	3.58817e-08	TRUE	0.991311	0.965676	TRUE	TRUE	rs4396807	1	0.554256	4.77547	0	8.13332	2.88336	0	0	0.953138	1	1	1	0.223524	0.482841	1	0			Autosomal recessive non-syndromic sensorineural deafness type DFNB
rs10410601:ENSG00000121297.8:ebi-a-GCST006250	19	31358822	rs10410601	A	G	FALSE	FALSE	ENSG00000121297.8	TSHZ3	0.197346	0.0301058	5.56059e-11	cognitive function	ebi-a-GCST006250	0.0165704	0.00301116	3.72804e-08	0.0839661	0.0152582	3.73392e-08	TRUE	2.40136e-07	5.57357e-08	FALSE	FALSE	NA	NA	NA	NA	NA	NA	NA	NA	NA	NA	NA	NA	NA	NA	NA	NA	0
rs8040488:ENSG00000103723.15:ebi-a-GCST006250	15	82699081	rs8040488	G	A	FALSE	FALSE	ENSG00000103723.15	AP3B2	0.516784	0.0328443	8.79296e-56	cognitive function	ebi-a-GCST006250	0.0195633	0.00355631	3.78504e-08	0.0378558	0.00688162	3.7762e-08	TRUE	0.678545	0.273039	FALSE	FALSE	rs8040488	1	0	0	1.81144	0	0	0.408709	3.61646	1	1	1	1	1	1	0.197676	0	Epileptic Encephalopathy with Optic Atrophy	absent gene product	Undetermined early-onset epileptic encephalopathy
rs991918:ENSG00000204962.6:ebi-a-GCST006250	5	140815273	rs991918	T	C	FALSE	FALSE	ENSG00000204962.6	PCDHA8	-0.484339	0.0257297	4.78728e-79	cognitive function	ebi-a-GCST006250	0.0150141	0.0027358	4.06902e-08	-0.0309992	0.00564852	4.06485e-08	TRUE	0.151375	0.031695	FALSE	FALSE	rs991918	1	0	0	2.49735	1.43122	0	0	0.826469	1	1	1	0.650661	1	0.104138	0.0800414	0
rs9672605:ENSG00000104112.9:ebi-a-GCST006250	15	51698590	rs9672605	C	T	FALSE	FALSE	ENSG00000104112.9	SCG3	-0.452121	0.0305629	1.62245e-49	cognitive function	ebi-a-GCST006250	0.017807	0.00325241	4.37301e-08	-0.0393855	0.00719367	4.3747e-08	TRUE	0.0458947	0.0121128	FALSE	FALSE	rs9672605	1	2.6518	0	0	5.38513	0	0	1.98553	0.0106083	1	1	1	1	1	0.732373	1
rs11039308:ENSG00000196666.5:ebi-a-GCST006250	11	47600860	rs11039308	A	G	FALSE	FALSE	ENSG00000196666.5	FAM180B	0.56884	0.0255141	4.12022e-110	cognitive function	ebi-a-GCST006250	-0.0151767	0.0027991	5.90405e-08	-0.0266801	0.00492072	5.89383e-08	TRUE	0.913515	0.651824	TRUE	FALSE	rs11039308	1	1.64867	0	0.531123	0.483813	0	0.733835	1.11618	0.58083	1	1	0.540445	1	1	0.00732993	1
rs13078949:ENSG00000145022.4:ebi-a-GCST006250	3	49324358	rs13078949	G	A	FALSE	FALSE	ENSG00000145022.4	TCTA	0.156331	0.0275572	1.40347e-08	cognitive function	ebi-a-GCST006250	-0.0149566	0.00276768	6.50294e-08	-0.0956726	0.017704	6.51634e-08	TRUE	2.11263e-05	2.72877e-06	FALSE	FALSE	rs13078949	1	1.69596	3.13243	0	0	0	1.5276	0.0595135	1	1	1	1	1	0.959898	0.785616	0
rs3017756:ENSG00000166037.11:ebi-a-GCST006250	11	95804194	rs3017756	G	A	FALSE	FALSE	ENSG00000166037.11	CEP57	-0.31368	0.0268277	1.39366e-31	cognitive function	ebi-a-GCST006250	-0.0149468	0.00276589	6.51103e-08	0.0476498	0.00881755	6.51801e-08	TRUE	0.63721	0.345428	FALSE	FALSE	rs3017756	1	1.45487	0.787317	0	5.44673	2.14378	1.11283	2.12209	1	1	1	1	1	1	0.99594	0	MOSAIC VARIEGATED ANEUPLOIDY SYNDROME 2	absent gene product	Mosaic variegated aneuploidy syndrome
rs748195:ENSG00000187954.12:ebi-a-GCST006250	8	144457131	rs748195	T	C	FALSE	FALSE	ENSG00000187954.12	CYHR1	-0.289489	0.0271078	1.27383e-26	cognitive function	ebi-a-GCST006250	0.0147674	0.00273521	6.718e-08	-0.051012	0.00944841	6.70132e-08	TRUE	0.878829	0.518262	TRUE	FALSE	rs748195	1	2.03333	0.163288	1.80675	0	0	0	0.34767	1	1	0.708282	1	1	1	0.793324	0
rs1134043:ENSG00000177352.10:ebi-a-GCST006250	3	49162704	rs1134043	T	G	FALSE	FALSE	ENSG00000177352.10	CCDC71	0.307166	0.0391224	4.11438e-15	cognitive function	ebi-a-GCST006250	0.0201184	0.003727	6.74792e-08	0.0654969	0.0121335	6.73824e-08	TRUE	3.06604e-11	3.87241e-12	FALSE	FALSE	rs1134043	1	2.1419	0	0	0	0.78049	1.36777	1.12591	0.226391	1	1	0.699863	1	0.703087	1	0
rs3736167:ENSG00000278535.5:ebi-a-GCST006250	17	36544998	rs3736167	C	A	FALSE	FALSE	ENSG00000278535.5	DHRS11	-0.763515	0.0237185	1e-200	cognitive function	ebi-a-GCST006250	0.0151513	0.00280891	6.88002e-08	-0.0198441	0.00367892	6.89008e-08	TRUE	0.747145	0.271489	TRUE	FALSE	rs12949679	0.9551	0.0397699	0	1.04584	0	0	0.756294	1.23367	0.965683	1	1	1	1	0.231913	9.7796e-07	1
rs3736167:ENSG00000273611.5:ebi-a-GCST006250	17	36544998	rs3736167	C	A	FALSE	FALSE	ENSG00000273611.5	ZNHIT3	-0.162784	0.0277524	4.47554e-09	cognitive function	ebi-a-GCST006250	0.0151513	0.00280891	6.88002e-08	-0.0930759	0.0172554	6.89008e-08	TRUE	0.686382	0.216354	FALSE	FALSE	rs3736167	1	0.459717	0	0	0	1.08313	2.08558	2.58394	0.38203	1	1	1	1	0.948464	0.000991132	1			PEHO syndrome
rs62262675:ENSG00000173540.12:ebi-a-GCST006250	3	49636229	rs62262675	G	A	FALSE	FALSE	ENSG00000173540.12	GMPPB	0.840451	0.0320391	1.14464e-151	cognitive function	ebi-a-GCST006250	-0.0197748	0.00367288	7.29592e-08	-0.0235288	0.00437013	7.2847e-08	TRUE	7.55123e-19	1.07832e-19	FALSE	FALSE	rs62262675	1	0.304519	1.09702	1.55279	0	0	0	1.95638	0.0187133	1	1	1	0.836718	1	1	1	MUSCULAR DYSTROPHY-DYSTROGLYCANOPATHY (CONGENITAL WITH BRAIN AND EYE ANOMALIES), TYPE A, 14	absent gene product	GMPPB-related limb-girdle muscular dystrophy R19 | Congenital muscular dystrophy with cerebellar involvement | Congenital muscular dystrophy with intellectual disability | Congenital myasthenic syndromes with glycosylation defect | Muscle-eye-brain disease
rs11039307:ENSG00000172247.4:ebi-a-GCST006250	11	47589600	rs11039307	T	C	FALSE	FALSE	ENSG00000172247.4	C1QTNF4	-0.189492	0.0275442	6.00284e-12	cognitive function	ebi-a-GCST006250	-0.0150654	0.00279921	7.36597e-08	0.079504	0.0147722	7.36552e-08	TRUE	0.886224	0.577018	TRUE	FALSE	rs11039307	1	0	0	0.84735	0	0	1.19892	3.21253	0.58628	1	1	1	1	1	0.0463349	1
rs1517480:ENSG00000144460.12:ebi-a-GCST006250	2	225417276	rs1517480	T	G	FALSE	FALSE	ENSG00000144460.12	NYAP2	0.195864	0.0355261	3.52276e-08	cognitive function	ebi-a-GCST006250	0.0179745	0.00334409	7.67096e-08	0.0917703	0.0170735	7.65806e-08	TRUE	0.991229	0.968641	TRUE	TRUE	rs1517480	1	0	0	1.34447	1.35804	0	0.0188369	3.68701	1	1	0.457311	1	1	0.901119	1	0
rs10822168:ENSG00000148572.16:ebi-a-GCST006250	10	63405424	rs10822168	A	G	FALSE	FALSE	ENSG00000148572.16	NRBF2	-0.308384	0.0267384	8.95691e-31	cognitive function	ebi-a-GCST006250	0.0147103	0.00274344	8.23493e-08	-0.0477012	0.00889617	8.23097e-08	TRUE	0.511393	0.23283	FALSE	FALSE	rs10822168	1	0	0	0.977157	0	0.259741	0.955403	3.95945	1	1	1	1	0.980337	1	1	0
rs9904602:ENSG00000276085.1:ebi-a-GCST006250	17	36479673	rs9904602	T	A	TRUE	rs1483544	ENSG00000276085.1	CCL3L1	-0.161378	0.0274171	3.95599e-09	cognitive function	ebi-a-GCST006250	0.0147238	0.00274801	8.43005e-08	-0.0912381	0.0170284	8.41546e-08	TRUE	4.4398e-07	6.05239e-08	FALSE	FALSE	NA	NA	NA	NA	NA	NA	NA	NA	NA	NA	NA	NA	NA	NA	NA	NA	0
rs1062753:ENSG00000183066.14:ebi-a-GCST006250	22	41996807	rs1062753	A	G	FALSE	FALSE	ENSG00000183066.14	WBP2NL	-0.772318	0.0258572	5.04178e-196	cognitive function	ebi-a-GCST006250	0.0162524	0.00305841	1.06999e-07	-0.0210437	0.00396004	1.07243e-07	TRUE	0.0139711	0.00315397	FALSE	FALSE	rs1062753	1	1.66034	0.453117	0	1.10462	0	0.372229	0.0611833	1.80806e-10	1	1	1	1	0.0271358	0.597675	2
rs10831427:ENSG00000077458.13:ebi-a-GCST006250	11	95775219	rs10831427	G	T	FALSE	FALSE	ENSG00000077458.13	FAM76B	0.198034	0.0273806	4.73764e-13	cognitive function	ebi-a-GCST006250	-0.0146862	0.00276577	1.096e-07	-0.0741601	0.0139662	1.09634e-07	TRUE	0.613142	0.317893	FALSE	FALSE	rs10831427	1	1.23874	1.91405	0	5.51843	2.99378	2.02707	0.0142958	1	1	1	1	1	1	0.889525	0
rs12072831:ENSG00000253304.2:ebi-a-GCST006250	1	29066648	rs12072831	A	G	FALSE	FALSE	ENSG00000253304.2	TMEM200B	0.312372	0.038972	1.09859e-15	cognitive function	ebi-a-GCST006250	-0.02031	0.00383424	1.17601e-07	-0.0650185	0.0122746	1.17716e-07	TRUE	0.964236	0.861981	TRUE	TRUE	rs12072831	1	0	5.44161	0.863105	0	0	0	0.0170353	1	1	0.60181	1	1	1	0.429453	0
rs133376:ENSG00000198951.12:ebi-a-GCST006250	22	42070901	rs133376	T	C	FALSE	FALSE	ENSG00000198951.12	NAGA	0.691278	0.023989	1.33572e-182	cognitive function	ebi-a-GCST006250	-0.0144882	0.00276439	1.59901e-07	-0.0209586	0.00399895	1.59699e-07	FALSE	0.0157417	0.00360153	FALSE	FALSE	rs133376	1	0.515641	1.0232	0	3.96374	10.7162	0	0	0.0119902	0.797726	1	1	1	1	0.898746	1	KANZAKI DISEASE	absent gene product	Alpha-N-acetylgalactosaminidase deficiency type 1 | Alpha-N-acetylgalactosaminidase deficiency type 2 | Alpha-N-acetylgalactosaminidase deficiency type 3
rs35565646:ENSG00000140323.6:ebi-a-GCST006250	15	40368314	rs35565646	A	G	FALSE	FALSE	ENSG00000140323.6	DISP2	0.636529	0.0346889	3.32407e-75	cognitive function	ebi-a-GCST006250	-0.0197743	0.00378455	1.739e-07	-0.0310658	0.0059456	1.74149e-07	FALSE	0.954919	0.827952	TRUE	TRUE	rs35565646	1	0	0	2.68077	0	0	0	2.82983	1	1	0.118816	1	1	1	1	0
rs9896343:ENSG00000108587.15:ebi-a-GCST006250	17	30504235	rs9896343	C	T	FALSE	FALSE	ENSG00000108587.15	GOSR1	-0.660983	0.0241691	1.13444e-164	cognitive function	ebi-a-GCST006250	-0.01434	0.00274766	1.80302e-07	0.021695	0.00415693	1.79905e-07	FALSE	0.964998	0.844123	TRUE	TRUE	rs9896343	1	0.380023	0	1.59277	5.40514	2.07245	0.218319	0.109393	0.59266	1	1	1	1	0.211866	0.116535	0
rs11039327:ENSG00000213619.10:ebi-a-GCST006250	11	47652532	rs11039327	T	A	FALSE	FALSE	ENSG00000213619.10	NDUFS3	0.16641	0.0289813	9.35756e-09	cognitive function	ebi-a-GCST006250	-0.0151522	0.00290383	1.81001e-07	-0.0910535	0.0174499	1.8086e-07	FALSE	0.899583	0.618145	TRUE	FALSE	rs11039327	1	1.44524	0	0	0	0	2.01475	3.55203	0.499816	1	1	1	1	1	1	0			Isolated complex I deficiency | Leigh syndrome with leukodystrophy
rs7218912:ENSG00000108582.12:ebi-a-GCST006250	17	30494808	rs7218912	A	C	FALSE	FALSE	ENSG00000108582.12	CPD	0.25517	0.0269077	2.46691e-21	cognitive function	ebi-a-GCST006250	-0.0143249	0.00274792	1.85999e-07	-0.0561386	0.010769	1.85813e-07	FALSE	0.957385	0.815855	TRUE	TRUE	rs7218912	1	0	0.151276	1.42545	0	3.25897	2.2772	0.193254	1	1	1	1	1	0.591676	1	0
rs4687672:ENSG00000162267.12:ebi-a-GCST006250	3	52846527	rs4687672	A	G	FALSE	FALSE	ENSG00000162267.12	ITIH3	0.264699	0.0312357	2.3658e-17	cognitive function	ebi-a-GCST006250	0.0164953	0.00316852	1.93001e-07	0.0623171	0.0119703	1.9296e-07	FALSE	0.0020153	0.000426712	FALSE	FALSE	rs4687672	1	0	4.97635	0.643421	0	0	0	1.10894	1	1	0.565722	1	0.732339	1	1	0
rs9388486:ENSG00000203760.8:ebi-a-GCST006250	6	126340008	rs9388486	T	C	FALSE	FALSE	ENSG00000203760.8	CENPW	0.267631	0.0282543	2.73973e-21	cognitive function	ebi-a-GCST006250	-0.0142117	0.00273092	1.94998e-07	-0.0531019	0.0102041	1.95047e-07	FALSE	0.751642	0.266208	TRUE	FALSE	rs9388486	1	0	0	1.88377	0	1.86895	0.0215979	2.16896	1	1	1	1	1	0.621612	1	0
rs5749189:ENSG00000133422.13:ebi-a-GCST006250	22	30895918	rs5749189	A	G	TRUE	rs5753377	ENSG00000133422.13	MORC2	0.396769	0.0589781	1.72732e-11	cognitive function	ebi-a-GCST006250	0.0158703	0.00306257	2.19498e-07	0.0399988	0.00771877	2.19495e-07	FALSE	0.935182	0.803421	TRUE	TRUE	rs5749189	1	0	0	2.91738	0.29369	1.60655	0	0	1	1	1	1	1	1	0.889525	0	MORC2 - axonal neuropathy and neurodevelopmental disorder	altered gene product structure	Autosomal dominant Charcot-Marie-Tooth disease type 2Z
rs13409366:ENSG00000144035.4:ebi-a-GCST006250	2	73619640	rs13409366	G	A	FALSE	FALSE	ENSG00000144035.4	NAT8	0.594503	0.0300732	5.55722e-87	cognitive function	ebi-a-GCST006250	-0.0170129	0.00328371	2.208e-07	-0.028617	0.00552345	2.207e-07	FALSE	0.384701	0.121934	FALSE	FALSE	rs13409366	1	0.171636	0	3.20539	0.414737	0.352937	0	0.353603	0.0554472	1	1	1	1	1	0.392408	0
rs2721150:ENSG00000160957.13:ebi-a-GCST006250	8	144499590	rs2721150	C	G	TRUE	rs13254911	ENSG00000160957.13	RECQL4	0.284609	0.0268035	2.44815e-26	cognitive function	ebi-a-GCST006250	0.0141578	0.0027337	2.225e-07	0.0497447	0.00960509	2.23093e-07	FALSE	0.915665	0.624751	TRUE	FALSE	rs2721150	1	0	1.09255	2.51538	0	0	0	0.407834	1	0.909717	0.303015	1	1	1	1	0	BALLER-GEROLD SYNDROME	absent gene product	Baller-Gerold syndrome | RAPADILINO syndrome | Rothmund-Thomson syndrome type 2
rs7638524:ENSG00000213533.12:ebi-a-GCST006250	3	52840845	rs7638524	A	G	FALSE	FALSE	ENSG00000213533.12	STIMATE	0.530456	0.029924	2.60573e-70	cognitive function	ebi-a-GCST006250	0.0164368	0.00318542	2.46598e-07	0.0309862	0.00600506	2.46936e-07	FALSE	0.00306264	0.000649623	FALSE	FALSE	rs7638524	1	0	4.89758	0	3.96706	0	0.754515	0	0.531837	0.048773	1	1	1	0.012725	1	2
rs35601145:ENSG00000005483.21:ebi-a-GCST006250	7	105390661	rs35601145	T	C	FALSE	FALSE	ENSG00000005483.21	KMT2E	0.229232	0.0410364	2.32251e-08	cognitive function	ebi-a-GCST006250	-0.0151028	0.002936	2.68999e-07	-0.0658842	0.012808	2.68942e-07	FALSE	0.418974	0.141528	FALSE	FALSE	rs35601145	1	0.0214211	0	0	8.40711	2.65586	3.21118	1.01141	0.984772	1	0.856121	1	1	0.956161	1	0	INTELLECTUAL DISABILITY	absent gene product	Non-specific syndromic intellectual disability
rs7971751:ENSG00000065361.15:ebi-a-GCST006250	12	56084874	rs7971751	A	C	FALSE	FALSE	ENSG00000065361.15	ERBB3	-0.286844	0.0278079	6.01563e-25	cognitive function	ebi-a-GCST006250	0.0143088	0.00278544	2.79898e-07	-0.0498835	0.00971064	2.79162e-07	FALSE	0.984677	0.90422	TRUE	TRUE	rs7971751	1	0	0	0	4.17106	3.13558	6.62288	0	1	1	1	1	1	0.151381	1	0	LETHAL CONGENITAL CONTRACTURE SYNDROME TYPE 2 | Hirschprung disease with intestinal pseudo-obstruction	uncertain | altered gene product structure	Lethal congenital contracture syndrome type 2
rs9606796:ENSG00000184792.16:ebi-a-GCST006250	22	31000453	rs9606796	T	C	FALSE	FALSE	ENSG00000184792.16	OSBP2	-0.286156	0.028652	1.73253e-23	cognitive function	ebi-a-GCST006250	0.0148375	0.00289512	2.97098e-07	-0.0518511	0.0101173	2.97532e-07	FALSE	0.882405	0.670781	TRUE	FALSE	rs9606796	1	0	0	1.07157	0	0	1.29911	3.38191	1	1	1	1	1	0.834457	0.970747	0
rs1790116:ENSG00000150967.18:ebi-a-GCST006250	12	123133997	rs1790116	T	G	FALSE	FALSE	ENSG00000150967.18	ABCB9	-0.227155	0.0348571	7.18498e-11	cognitive function	ebi-a-GCST006250	-0.0165989	0.00324071	3.02399e-07	0.0730731	0.0142665	3.0232e-07	FALSE	0.561585	0.227412	FALSE	FALSE	rs1790116	1	1.21666	0	2.07331	0	0	0	1.4876	1	1	1	1	1	1	0.926848	0
rs8102457:ENSG00000171574.18:ebi-a-GCST006250	19	58414641	rs8102457	T	C	FALSE	FALSE	ENSG00000171574.18	ZNF584	0.502181	0.0295373	7.98991e-65	cognitive function	ebi-a-GCST006250	0.015802	0.00308632	3.05703e-07	0.0314667	0.00614583	3.05514e-07	FALSE	0.331611	0.0762869	FALSE	FALSE	rs8102457	1	0.211037	0	1.50229	0.0238006	0	1.2102	2.54939	1	1	1	1	1	1	0.27787	0
rs569670:ENSG00000221986.7:ebi-a-GCST006250	1	109480274	rs569670	C	A	FALSE	FALSE	ENSG00000221986.7	MYBPHL	0.184907	0.0321973	9.30463e-09	cognitive function	ebi-a-GCST006250	0.0162205	0.00317613	3.26701e-07	0.0877224	0.0171769	3.27312e-07	FALSE	0.348486	0.1158	FALSE	FALSE	rs569670	1	0.876793	0.726227	1.09709	0	0	1.24473	0	0.477995	1	1	1	0.0316675	0.890177	1	1
rs4724319:ENSG00000122515.15:ebi-a-GCST006250	7	44763687	rs4724319	A	G	FALSE	FALSE	ENSG00000122515.15	ZMIZ2	-0.230329	0.0273039	3.29086e-17	cognitive function	ebi-a-GCST006250	0.0141205	0.00277526	3.62602e-07	-0.0613059	0.0120491	3.61875e-07	FALSE	0.0337102	0.00949939	FALSE	FALSE	rs4724319	1	0	0.731411	3.20203	0	0	0	1.12764	1	1	1	1	1	1	1	0
rs28522807:ENSG00000188659.9:ebi-a-GCST006250	15	82272708	rs28522807	A	G	FALSE	FALSE	ENSG00000188659.9	SAXO2	0.731779	0.0245408	2.22381e-195	cognitive function	ebi-a-GCST006250	-0.0139391	0.00274069	3.66303e-07	-0.0190482	0.00374524	3.65729e-07	FALSE	0.145823	0.0354898	FALSE	FALSE	rs28522807	1	0.130901	0.465798	2.06602	0	0	0	0.116016	1	0.684359	0.0907703	1	1	1	0.0673882	0
rs12162090:ENSG00000150394.14:ebi-a-GCST006250	16	62047130	rs12162090	G	A	FALSE	FALSE	ENSG00000150394.14	CDH8	0.260824	0.0375335	3.67636e-12	cognitive function	ebi-a-GCST006250	0.0186151	0.00366656	3.82798e-07	0.0713703	0.0140576	3.83455e-07	FALSE	0.486418	0.20361	FALSE	FALSE	rs12162090	1	0	0	1.08869	0	0	0.867622	4.30481	1	1	1	1	1	1	0.687194	0
rs7014426:ENSG00000160972.9:ebi-a-GCST006250	8	144484607	rs7014426	A	G	FALSE	FALSE	ENSG00000160972.9	PPP1R16A	0.175557	0.0271732	1.04226e-10	cognitive function	ebi-a-GCST006250	0.013934	0.00274833	3.96798e-07	0.0793701	0.0156549	3.97841e-07	FALSE	0.891599	0.555662	TRUE	FALSE	rs7014426	1	2.53002	1.4691	0	0	0	0	2.87404	1	1	1	1	1	1	1	0
rs2285720:ENSG00000168769.13:ebi-a-GCST006250	4	105162619	rs2285720	T	C	FALSE	FALSE	ENSG00000168769.13	TET2	-0.202439	0.0292226	4.28438e-12	cognitive function	ebi-a-GCST006250	0.0142415	0.00281675	4.28795e-07	-0.0703497	0.0139141	4.28132e-07	FALSE	5.37233e-07	1.43495e-07	FALSE	FALSE	rs2285720	1	0.285128	1.65792	0	13.4468	3.82467	2.41937	0	1	1	1	1	1	1	0.711673	0			Primary myelofibrosis | Polycythemia vera | Acquired idiopathic sideroblastic anemia | Refractory anemia with excess blasts | Acute myeloid leukaemia with myelodysplasia-related features | Refractory anemia | Systemic mastocytosis with associated hematologic neoplasm | Essential thrombocythemia
rs1701704:ENSG00000197728.11:ebi-a-GCST006250	12	56018703	rs1701704	G	T	FALSE	FALSE	ENSG00000197728.11	RPS26	0.966919	0.0225835	1e-200	cognitive function	ebi-a-GCST006250	0.0148055	0.00292889	4.30101e-07	0.015312	0.0030291	4.30421e-07	FALSE	0.986008	0.911641	TRUE	TRUE	NA	NA	NA	NA	NA	NA	NA	NA	NA	NA	NA	NA	NA	NA	NA	NA	0	DIAMOND-BLACKFAN ANEMIA 10	absent gene product	Blackfan-Diamond anemia
rs1798794:ENSG00000168036.18:ebi-a-GCST006250	3	41213867	rs1798794	G	T	FALSE	FALSE	ENSG00000168036.18	CTNNB1	-0.361403	0.027708	6.94311e-39	cognitive function	ebi-a-GCST006250	-0.0138192	0.00274462	4.78895e-07	0.0382376	0.00759435	4.77814e-07	FALSE	0.909774	0.695761	TRUE	FALSE	rs1798794	1	0.574928	2.84416	0	8.11517	2.05581	0.492103	1.72121	0.889771	1	1	1	0.84048	1	1	0	MENTAL RETARDATION, AUTOSOMAL DOMINANT 19	absent gene product	Adult hepatocellular carcinoma | Severe intellectual disability-progressive spastic diplegia syndrome | Desmoid tumor | Craniopharyngioma | Microcystic stromal tumor | Pediatric hepatocellular carcinoma | Pilomatrixoma | Familial exudative vitreoretinopathy
rs7460728:ENSG00000104442.10:ebi-a-GCST006250	8	65573953	rs7460728	C	T	FALSE	FALSE	ENSG00000104442.10	ARMC1	0.4577	0.026686	6.14125e-66	cognitive function	ebi-a-GCST006250	-0.0140767	0.00280134	5.02701e-07	-0.0307553	0.00612047	5.03464e-07	FALSE	0.815872	0.561082	TRUE	FALSE	rs7460728	1	0	0	0	1.1114	0.940186	3.46495	2.10011	1	1	1	1	1	0.00821893	0.121939	1
rs62054398:ENSG00000228696.9:ebi-a-GCST006250	17	45735233	rs62054398	G	A	FALSE	FALSE	ENSG00000228696.9	ARL17B	0.994006	0.0277232	1e-200	cognitive function	ebi-a-GCST006250	-0.0170149	0.00340434	5.78602e-07	-0.0171175	0.00342487	5.79272e-07	FALSE	0.146445	0.0475169	FALSE	FALSE	rs538628	0.8774	0.55357	0.671132	0.879378	1.65955	0.551658	1.01366	0	2.9352e-06	0.659192	2.91914e-05	1	2.42429e-08	1	0.0762252	3
rs440778:ENSG00000185294.7:ebi-a-GCST006250	17	45609054	rs440778	G	A	FALSE	FALSE	ENSG00000185294.7	SPPL2C	0.339451	0.033635	5.98129e-24	cognitive function	ebi-a-GCST006250	-0.0170206	0.00341436	6.19199e-07	-0.0501415	0.0100585	6.19604e-07	FALSE	0.360844	0.15046	FALSE	FALSE	rs440778	1	0	0	3.52566	0	1.4783	0	0.675367	1	1	0.722781	1	1	1	1	0
rs3751326:ENSG00000166896.9:ebi-a-GCST006250	12	57941547	rs3751326	G	C	FALSE	FALSE	ENSG00000166896.9	ATP23	-0.758197	0.0254474	4.57327e-195	cognitive function	ebi-a-GCST006250	-0.0147085	0.00295351	6.36107e-07	0.0193993	0.00389544	6.3582e-07	FALSE	0.00539541	0.00105779	FALSE	FALSE	rs3751326	1	0	0	1.32393	0	0	0	1.58989	0.492389	1	0.131277	1	0.821163	1	0.197689	0
rs67780641:ENSG00000070061.15:ebi-a-GCST006250	9	109088430	rs67780641	G	A	FALSE	FALSE	ENSG00000070061.15	ELP1	0.263741	0.0270493	1.83769e-22	cognitive function	ebi-a-GCST006250	0.0138166	0.00277664	6.48201e-07	0.0523871	0.0105279	6.49069e-07	FALSE	0.992126	0.979613	TRUE	TRUE	rs67780641	1	0	0	3.10578	0	0	0	0.658704	1	1	0.00305382	1	1	1	0.75192	1			Familial dysautonomia
rs7873569:ENSG00000106771.13:ebi-a-GCST006250	9	109034473	rs7873569	T	A	TRUE	rs67780641	ENSG00000106771.13	TMEM245	-0.447307	0.0260693	5.44492e-66	cognitive function	ebi-a-GCST006250	0.0138166	0.00277664	6.48201e-07	-0.0308884	0.00620746	6.49069e-07	FALSE	0.867109	0.706221	TRUE	TRUE	rs7873569	1	0	0	3.09163	0	1.76214	0	0.607542	1	1	0.389259	1	1	1	1	0
rs73156375:ENSG00000178700.8:ebi-a-GCST006250	3	94062771	rs73156375	T	G	FALSE	FALSE	ENSG00000178700.8	DHFR2	0.394169	0.0459038	8.93926e-18	cognitive function	ebi-a-GCST006250	-0.0236591	0.00476613	6.91099e-07	-0.0600227	0.0120916	6.90537e-07	FALSE	0.000254821	3.64909e-05	FALSE	FALSE	rs73156375	1	2.38202	0	0	12.2281	0.919605	3.84542	0	1	1	1	1	1	0.981391	1	0
rs1573815:ENSG00000055955.17:ebi-a-GCST006250	3	52836116	rs1573815	A	G	FALSE	FALSE	ENSG00000055955.17	ITIH4	0.88446	0.0268706	1e-200	cognitive function	ebi-a-GCST006250	0.0157517	0.00318989	7.90497e-07	0.0178094	0.0036066	7.89249e-07	FALSE	0.000835518	0.000176662	FALSE	FALSE	rs3733047	1	0.925936	2.20545	0.861106	0	0	0	1.49859	0.39209	1	0.893146	0.919675	1	0.386427	0.528652	0
rs10988229:ENSG00000188483.8:ebi-a-GCST006250	9	129145231	rs10988229	C	T	FALSE	FALSE	ENSG00000188483.8	IER5L	-0.193432	0.0329938	4.55505e-09	cognitive function	ebi-a-GCST006250	0.0170949	0.00346823	8.25296e-07	-0.0883769	0.01793	8.26523e-07	FALSE	0.221761	0.0609258	FALSE	FALSE	rs10988229	1	0	1.09771	1.37271	0	3.21633	0	1.88484	1	1	1	1	1	1	1	0
rs9908895:ENSG00000167447.12:ebi-a-GCST006250	17	59188833	rs9908895	C	A	FALSE	FALSE	ENSG00000167447.12	SMG8	0.164419	0.0284738	7.72333e-09	cognitive function	ebi-a-GCST006250	0.0143341	0.00291285	8.6139e-07	0.0871805	0.0177161	8.61084e-07	FALSE	0.10779	0.0193103	FALSE	FALSE	rs9908895	1	1.76625	0	0.668028	2.41648	2.51917	0	1.98747	1	1	1	1	1	1	1	0	SMG8-related Developmental Disorder	absent gene product
rs1114380:ENSG00000116127.18:ebi-a-GCST006250	2	73577581	rs1114380	A	G	FALSE	FALSE	ENSG00000116127.18	ALMS1	-0.31024	0.0396959	5.47858e-15	cognitive function	ebi-a-GCST006250	0.016067	0.00326566	8.65008e-07	-0.051789	0.0105262	8.65506e-07	FALSE	0.658589	0.299656	FALSE	FALSE	rs1114380	1	1.18848	1.06091	0.261364	11.254	2.15151	1.21401	0	1	1	1	0.918732	0.471193	0.844396	1	0	ALSTROM SYNDROME	absent gene product	Alstr√∂m syndrome
rs55929190:ENSG00000185829.17:ebi-a-GCST006250	17	46070233	rs55929190	C	G	FALSE	FALSE	ENSG00000185829.17	ARL17A	1.06646	0.026143	1e-200	cognitive function	ebi-a-GCST006250	-0.0167469	0.00341773	9.60705e-07	-0.0157032	0.00320473	9.58334e-07	FALSE	0.217405	0.0697888	FALSE	FALSE	rs4471723	0.9681	0.414955	1.36579	1.23715	1.07015	0.146175	0.529014	0	0.0588832	0.760321	2.65903e-12	1	1	1	1	1
rs6958902:ENSG00000105968.18:ebi-a-GCST006250	7	44861133	rs6958902	C	T	FALSE	FALSE	ENSG00000105968.18	H2AFV	-0.214096	0.0277644	1.24676e-14	cognitive function	ebi-a-GCST006250	0.0138221	0.00283124	1.05e-06	-0.0645603	0.0132242	1.05018e-06	FALSE	0.0172181	0.00489215	FALSE	FALSE	rs6958902	1	1.87747	0	0.237448	5.73219	0.209012	0.305212	0	0.364693	1	0.31796	1	1	0.40444	0.559302	0
rs139447:ENSG00000100399.16:ebi-a-GCST006250	22	41213426	rs139447	A	G	FALSE	FALSE	ENSG00000100399.16	CHADL	-0.274086	0.0278908	8.60603e-23	cognitive function	ebi-a-GCST006250	0.0138693	0.00284381	1.078e-06	-0.050602	0.0103756	1.07704e-06	FALSE	0.000715837	0.000125847	FALSE	FALSE	rs139447	1	0.646148	0	0	3.52853	0.0244991	6.31544	0	0.992308	1	1	0.970454	0.00964723	1	1	1
rs67967476:ENSG00000152061.23:ebi-a-GCST006250	1	174616119	rs67967476	G	C	TRUE	rs6664864	ENSG00000152061.23	RABGAP1L	0.271481	0.0268708	5.34539e-24	cognitive function	ebi-a-GCST006250	0.0132886	0.00272642	1.09199e-06	0.0489485	0.0100428	1.09355e-06	FALSE	0.722673	0.338901	TRUE	FALSE	rs67967476	1	0	0	0.832028	0	0	2.13806	2.61335	1	1	0.827293	1	1	1	0.0156471	1
rs4678406:ENSG00000181322.14:ebi-a-GCST006250	3	138312597	rs4678406	C	T	FALSE	FALSE	ENSG00000181322.14	NME9	0.541648	0.0281168	1.07272e-82	cognitive function	ebi-a-GCST006250	-0.014978	0.00307304	1.09499e-06	-0.0276526	0.0056735	1.0936e-06	FALSE	0.98385	0.928837	TRUE	TRUE	rs4678406	1	0.357723	0	1.70058	0	0	0.449594	0.874747	1	1	0.969045	1	1	1	0.381973	0
rs62063687:ENSG00000120088.14:ebi-a-GCST006250	17	46055226	rs62063687	G	A	FALSE	FALSE	ENSG00000120088.14	CRHR1	0.537823	0.0316674	1.08803e-64	cognitive function	ebi-a-GCST006250	-0.0166548	0.00341776	1.09901e-06	-0.0309671	0.0063548	1.09907e-06	FALSE	0.290743	0.0997066	FALSE	FALSE	rs62063687	1	0	0	1.8694	0	0	0	3.72633	1	1	0.0234004	1	1	1	1	1
rs1716170:ENSG00000111325.16:ebi-a-GCST006250	12	123231966	rs1716170	T	C	FALSE	FALSE	ENSG00000111325.16	OGFOD2	0.238114	0.035978	3.63278e-11	cognitive function	ebi-a-GCST006250	-0.0158444	0.00325281	1.10999e-06	-0.0665412	0.0136607	1.11041e-06	FALSE	0.291323	0.0899032	FALSE	FALSE	rs1716170	1	0.416076	0.0281939	1.70964	0	0.190205	0.552489	0	1	0.809997	1	1	1	1	0.939528	0
rs3138499:ENSG00000130222.11:ebi-a-GCST006250	9	89605006	rs3138499	C	A	FALSE	FALSE	ENSG00000130222.11	GADD45G	0.215552	0.02882	7.47465e-14	cognitive function	ebi-a-GCST006250	-0.0134919	0.00277439	1.158e-06	-0.0625922	0.0128711	1.15611e-06	FALSE	0.980149	0.938655	TRUE	TRUE	rs3138499	1	2.44118	2.4054	0.405734	0	1.2813	0	0	1	1	1	1	0.929227	1	1	0
rs2344731:ENSG00000106554.13:ebi-a-GCST006250	7	133085669	rs2344731	C	T	FALSE	FALSE	ENSG00000106554.13	CHCHD3	-0.164992	0.0298753	3.3385e-08	cognitive function	ebi-a-GCST006250	0.0138839	0.002855	1.15699e-06	-0.0841488	0.0173038	1.15613e-06	FALSE	0.00098016	0.000191559	FALSE	FALSE	rs2344731	1	1.22408	0	0	1.74184	1.43509	1.45389	3.3262	1	1	1	1	1	1	0.5574	0
rs3130665:ENSG00000137312.15:ebi-a-GCST006250	6	30768202	rs3130665	T	C	TRUE	rs3132605	ENSG00000137312.15	FLOT1	0.571665	0.0597491	1.09253e-21	cognitive function	ebi-a-GCST006250	0.022084	0.00454872	1.20301e-06	0.038631	0.00795697	1.20391e-06	FALSE	0.000353278	0.000256602	FALSE	FALSE	NA	NA	NA	NA	NA	NA	NA	NA	NA	NA	NA	NA	NA	NA	NA	NA	0
rs35531336:ENSG00000155530.3:ebi-a-GCST006250	7	133753379	rs35531336	G	A	FALSE	FALSE	ENSG00000155530.3	LRGUK	-0.31397	0.0411056	2.20404e-14	cognitive function	ebi-a-GCST006250	0.019902	0.00410182	1.224e-06	-0.0633883	0.0130644	1.22227e-06	FALSE	4.27208e-11	8.18531e-12	FALSE	FALSE	NA	NA	NA	NA	NA	NA	NA	NA	NA	NA	NA	NA	NA	NA	NA	NA	0
rs72673939:ENSG00000182197.11:ebi-a-GCST006250	8	117855454	rs72673939	C	G	FALSE	FALSE	ENSG00000182197.11	EXT1	0.188095	0.0342058	3.82114e-08	cognitive function	ebi-a-GCST006250	-0.0168733	0.00348334	1.27101e-06	-0.0897062	0.018519	1.27251e-06	FALSE	0.963256	0.876971	TRUE	TRUE	rs72673939	1	0	0	1.86745	1.54335	0	0.4567	3.47656	1	1	1	1	1	1	1	0	HEREDITARY MULTIPLE EXOSTOSES TYPE 1	absent gene product	Trichorhinophalangeal syndrome type 2 | Chondrosarcoma | Multiple osteochondromas
rs5751245:ENSG00000183172.9:ebi-a-GCST006250	22	42224934	rs5751245	C	T	FALSE	FALSE	ENSG00000183172.9	SMDT1	0.191531	0.0298664	1.42757e-10	cognitive function	ebi-a-GCST006250	0.0146977	0.00303483	1.278e-06	0.0767381	0.0158451	1.27889e-06	FALSE	2.97082e-05	7.44616e-06	FALSE	FALSE	NA	NA	NA	NA	NA	NA	NA	NA	NA	NA	NA	NA	NA	NA	NA	NA	0
rs2710345:ENSG00000163935.14:ebi-a-GCST006250	3	52942059	rs2710345	T	C	FALSE	FALSE	ENSG00000163935.14	SFMBT1	0.432433	0.0304294	7.82708e-46	cognitive function	ebi-a-GCST006250	0.0153132	0.00316716	1.333e-06	0.0354117	0.00732405	1.3315e-06	FALSE	0.000418637	9.07903e-05	FALSE	FALSE	rs2710345	1	0.469775	2.59277	0	5.75885	4.04397	0.770459	1.37283	1	1	1	1	1	1	1	0
rs7550401:ENSG00000134222.16:ebi-a-GCST006250	1	109334263	rs7550401	T	C	FALSE	FALSE	ENSG00000134222.16	PSRC1	-0.330027	0.0327835	7.73871e-24	cognitive function	ebi-a-GCST006250	0.0160185	0.00331508	1.354e-06	-0.0485369	0.0100449	1.35161e-06	FALSE	4.54559e-08	1.16096e-08	FALSE	FALSE	rs1149168	0.9944	1.01409	1.02583	0	0	0	2.62863	0	0.709234	1	1	1	0.00164237	0.230374	1	1
rs696520:ENSG00000114054.14:ebi-a-GCST006250	3	136338019	rs696520	C	T	FALSE	FALSE	ENSG00000114054.14	PCCB	0.551393	0.0269358	3.93428e-93	cognitive function	ebi-a-GCST006250	0.0132736	0.00274987	1.38899e-06	0.0240728	0.00498713	1.38611e-06	FALSE	0.122717	0.0225861	FALSE	FALSE	rs696520	1	2.30108	0	0	8.13055	0	3.7707	0	1	1	1	1	1	0.00903567	0.881303	1	PROPIONIC ACIDEMIA	absent gene product	Propionic acidemia
rs28413626:ENSG00000111328.7:ebi-a-GCST006250	12	123376905	rs28413626	A	G	FALSE	FALSE	ENSG00000111328.7	CDK2AP1	-0.277602	0.0322349	7.1905e-18	cognitive function	ebi-a-GCST006250	0.0159444	0.00330385	1.39601e-06	-0.0574363	0.0119014	1.39298e-06	FALSE	0.209771	0.0608078	FALSE	FALSE	rs28413626	1	2.31703	2.40583	0	0	3.41291	0	0	1	1	1	0.839861	1	1	1	0
rs1593759:ENSG00000144229.12:ebi-a-GCST006250	2	136794684	rs1593759	T	C	FALSE	FALSE	ENSG00000144229.12	THSD7B	-0.265058	0.0283852	9.82728e-21	cognitive function	ebi-a-GCST006250	-0.013277	0.00275114	1.39499e-06	0.0500909	0.0103794	1.39303e-06	FALSE	0.839444	0.66316	TRUE	FALSE	rs1593759	1	0	1.1117	0	8.50487	0	0.125995	3.70074	1	0.0186484	1	0.129159	0.343167	1	1	1
rs2176263:ENSG00000173960.14:ebi-a-GCST006250	2	23869903	rs2176263	C	G	FALSE	FALSE	ENSG00000173960.14	UBXN2A	-0.277658	0.0274817	5.33727e-24	cognitive function	ebi-a-GCST006250	0.0137648	0.00286051	1.49101e-06	-0.0495747	0.0103023	1.49421e-06	FALSE	0.721304	0.440084	TRUE	FALSE	rs2176263	1	2.09565	1.90906	0	6.94229	3.2353	0.669291	0	1	1	1	1	0.897377	0.285506	1	0
rs23555:ENSG00000166501.14:ebi-a-GCST006250	16	24142593	rs23555	G	C	FALSE	FALSE	ENSG00000166501.14	PRKCB	0.264877	0.0363805	3.31973e-13	cognitive function	ebi-a-GCST006250	-0.013917	0.00289334	1.51199e-06	-0.0525413	0.0109233	1.50921e-06	FALSE	0.933895	0.827374	TRUE	TRUE	rs23555	1	0	0	0.830296	0	0	1.21911	3.32806	1	1	1	1	1	1	0.434568	0
rs2360610:ENSG00000197885.10:ebi-a-GCST006250	3	23916438	rs2360610	A	G	FALSE	FALSE	ENSG00000197885.10	NKIRAS1	0.387328	0.0264839	1.94445e-48	cognitive function	ebi-a-GCST006250	-0.0132197	0.00275525	1.60299e-06	-0.0341305	0.00711349	1.60255e-06	FALSE	4.73962e-09	1.36264e-09	FALSE	FALSE	rs2360610	1	0	0	0	0	0	1.45196	3.46934	1	1	0.200209	1	1	0.870107	3.06796e-06	1
rs34043286:ENSG00000238083.7:ebi-a-GCST006250	17	46039753	rs34043286	G	A	FALSE	FALSE	ENSG00000238083.7	LRRC37A2	0.961237	0.0275985	1e-200	cognitive function	ebi-a-GCST006250	-0.0164383	0.00342751	1.61801e-06	-0.0171012	0.00356573	1.61874e-06	FALSE	2.9558e-06	7.98563e-07	FALSE	FALSE	NA	NA	NA	NA	NA	NA	NA	NA	NA	NA	NA	NA	NA	NA	NA	NA	0
rs55873931:ENSG00000028116.17:ebi-a-GCST006250	2	57732152	rs55873931	T	C	FALSE	FALSE	ENSG00000028116.17	VRK2	0.304441	0.052311	5.89047e-09	cognitive function	ebi-a-GCST006250	-0.0236325	0.00493063	1.64699e-06	-0.0776258	0.0161957	1.64307e-06	FALSE	0.928262	0.799972	TRUE	TRUE	rs55873931	1	0	0	0	7.32552	5.49714	5.85241	0	1	1	1	1	0.48387	1	1	0
rs6925703:ENSG00000182952.5:ebi-a-GCST006250	6	26521361	rs6925703	A	G	FALSE	FALSE	ENSG00000182952.5	HMGN4	-0.228794	0.0270021	2.38746e-17	cognitive function	ebi-a-GCST006250	-0.013132	0.00274268	1.68399e-06	0.0573967	0.0119876	1.68437e-06	FALSE	0.581414	0.265355	FALSE	FALSE	rs6925703	1	1.32173	1.35912	0	2.60913	2.57436	0.328375	2.53996	1	1	1	1	1	1	0.731733	0
rs2668622:ENSG00000186868.15:ebi-a-GCST006250	17	46274765	rs2668622	G	T	FALSE	FALSE	ENSG00000186868.15	MAPT	0.444646	0.0426434	1.8653e-25	cognitive function	ebi-a-GCST006250	0.01667	0.00348163	1.68202e-06	0.0374905	0.00783012	1.68462e-06	FALSE	0.247904	0.0639685	FALSE	FALSE	NA	NA	NA	NA	NA	NA	NA	NA	NA	NA	NA	NA	NA	NA	NA	NA	0			Progressive supranuclear palsy-progressive non-fluent aphasia syndrome | Progressive supranuclear palsy-corticobasal syndrome | Progressive supranuclear palsy-pure akinesia with gait freezing syndrome | Progressive supranuclear palsy-parkinsonism syndrome | Behavioral variant of frontotemporal dementia | Classic progressive supranuclear palsy syndrome | Semantic dementia | Progressive non-fluent …
rs80120913:ENSG00000256762.1:ebi-a-GCST006250	17	46100389	rs80120913	G	C	FALSE	FALSE	ENSG00000256762.1	STH	0.24589	0.0341121	5.66512e-13	cognitive function	ebi-a-GCST006250	-0.016371	0.00342133	1.70801e-06	-0.0665785	0.0139141	1.71003e-06	FALSE	0.29716	0.10221	FALSE	FALSE	rs80120913	1	0	2.74694	2.27466	0	0	0	0	1	1	0.453377	1	1	0.217555	1	0
rs2569190:ENSG00000113119.12:ebi-a-GCST006250	5	140633331	rs2569190	G	A	FALSE	FALSE	ENSG00000113119.12	TMCO6	0.268456	0.0268424	1.50595e-23	cognitive function	ebi-a-GCST006250	-0.0130362	0.00272894	1.78398e-06	-0.0485599	0.0101653	1.77912e-06	FALSE	0.134088	0.0253114	FALSE	FALSE	rs2569190	1	0.46828	1.00343	0.542218	0	4.05528	1.29165	0	1	0.647358	1	1	1	0.143884	1	0
rs1022074:ENSG00000137473.17:ebi-a-GCST006250	4	146857947	rs1022074	T	C	FALSE	FALSE	ENSG00000137473.17	TTC29	0.189477	0.0330104	9.4732e-09	cognitive function	ebi-a-GCST006250	0.014941	0.00313558	1.892e-06	0.0788541	0.0165486	1.88865e-06	FALSE	0.649555	0.310315	FALSE	FALSE	rs1022074	1	0.00152175	0	2.19676	2.85283	2.10858	1.95115	0	1	1	1	1	1	0.683178	0.8296	0
rs62169190:ENSG00000121964.14:ebi-a-GCST006250	2	144321208	rs62169190	T	C	FALSE	FALSE	ENSG00000121964.14	GTDC1	-0.457024	0.0358384	3.02448e-37	cognitive function	ebi-a-GCST006250	-0.0169936	0.00357609	2.01201e-06	0.0371831	0.00782473	2.01409e-06	FALSE	0.992794	0.981618	TRUE	TRUE	rs62169190	1	0	0	1.30227	0	0	1.69437	1.78767	1	1	1	1	1	0.697522	0.987609	0
rs59663815:ENSG00000221823.11:ebi-a-GCST006250	2	68246623	rs59663815	G	T	FALSE	FALSE	ENSG00000221823.11	PPP3R1	-0.270199	0.0293723	3.60915e-20	cognitive function	ebi-a-GCST006250	0.0136317	0.00289666	2.52598e-06	-0.0504505	0.0107205	2.52617e-06	FALSE	0.980795	0.955618	TRUE	TRUE	rs59663815	1	0	0	1.71786	0	0	0.687009	3.47578	1	1	1	1	1	1	0.625308	0
rs5995996:ENSG00000100395.15:ebi-a-GCST006250	22	41112389	rs5995996	G	T	FALSE	FALSE	ENSG00000100395.15	L3MBTL2	0.415607	0.0271696	8.03637e-53	cognitive function	ebi-a-GCST006250	-0.0134314	0.00285715	2.59e-06	-0.0323175	0.00687464	2.58918e-06	FALSE	0.000655046	0.000118824	FALSE	FALSE	NA	NA	NA	NA	NA	NA	NA	NA	NA	NA	NA	NA	NA	NA	NA	NA	0
rs28496545:ENSG00000183955.13:ebi-a-GCST006250	12	123406346	rs28496545	T	C	FALSE	FALSE	ENSG00000183955.13	KMT5A	0.288333	0.0292489	6.33451e-23	cognitive function	ebi-a-GCST006250	-0.013854	0.00296723	3.02099e-06	-0.0480486	0.010291	3.02668e-06	FALSE	0.140307	0.0392628	FALSE	FALSE	rs28496545	1	0.896863	1.32114	1.33541	0	0	0	0.445346	1	0.610764	1	1	0.363418	1	0.910182	0
rs12452273:ENSG00000225190.11:ebi-a-GCST006250	17	45475555	rs12452273	T	C	FALSE	FALSE	ENSG00000225190.11	PLEKHM1	0.383306	0.0351687	1.16468e-27	cognitive function	ebi-a-GCST006250	-0.0169688	0.00363513	3.04797e-06	-0.0442696	0.00948363	3.04141e-06	FALSE	0.24211	0.0845641	FALSE	FALSE	NA	NA	NA	NA	NA	NA	NA	NA	NA	NA	NA	NA	NA	NA	NA	NA	0			Intermediate osteopetrosis
rs198209:ENSG00000166501.14:ebi-a-GCST006250	16	24168800	rs198209	C	T	FALSE	FALSE	ENSG00000166501.14	PRKCB	-0.203201	0.0295902	6.54945e-12	cognitive function	ebi-a-GCST006250	0.0135615	0.0029077	3.09899e-06	-0.0667395	0.0143095	3.10128e-06	FALSE	0.933874	0.827682	TRUE	TRUE	NA	NA	NA	NA	NA	NA	NA	NA	NA	NA	NA	NA	NA	NA	NA	NA	0
rs79860296:ENSG00000162066.15:ebi-a-GCST006250	16	2487169	rs79860296	T	C	FALSE	FALSE	ENSG00000162066.15	AMDHD2	-0.525721	0.0436286	1.9417e-33	cognitive function	ebi-a-GCST006250	0.0231642	0.00500091	3.62402e-06	-0.0440618	0.00951249	3.62155e-06	FALSE	0.992923	0.991391	TRUE	TRUE	rs79860296	1	0	0.96857	1.40188	0	0	1.49503	0	1	1	1	1	1	1	0.0611517	0
rs7599453:ENSG00000144034.15:ebi-a-GCST006250	2	73710774	rs7599453	G	T	FALSE	FALSE	ENSG00000144034.15	TPRKB	-0.239095	0.0280854	1.69259e-17	cognitive function	ebi-a-GCST006250	0.0131158	0.00283646	3.75803e-06	-0.054856	0.0118633	3.76404e-06	FALSE	0.0401687	0.00876963	FALSE	FALSE	rs7599453	1	0.873038	0.564209	0	0	4.15986	1.3421	0.671466	0.868976	0.101333	1	1	1	1	0.588176	0	GALLOWAY-MOWAT SYNDROME 5	altered gene product structure	Galloway-Mowat syndrome
rs524998:ENSG00000116337.18:ebi-a-GCST006250	1	109627335	rs524998	A	G	FALSE	FALSE	ENSG00000116337.18	AMPD2	0.21226	0.0283913	7.64957e-14	cognitive function	ebi-a-GCST006250	0.0135506	0.00293112	3.79097e-06	0.0638398	0.0138091	3.7821e-06	FALSE	0.00115571	0.000265014	FALSE	FALSE	rs524998	1	0	0	1.79972	0	0	0	3.81158	1	1	0.366099	1	1	1	0.926848	0	PONTOCEREBELLAR HYPOPLASIA	absent gene product	Pontocerebellar hypoplasia type 9 | Autosomal recessive spastic paraplegia type 63
rs78278641:ENSG00000089597.18:ebi-a-GCST006250	11	62646190	rs78278641	T	C	FALSE	FALSE	ENSG00000089597.18	GANAB	-0.63978	0.0369954	5.26422e-67	cognitive function	ebi-a-GCST006250	0.018812	0.0040701	3.80899e-06	-0.0294038	0.00636171	3.80059e-06	FALSE	0.988515	0.981391	TRUE	TRUE	rs78278641	1	0	0	0.297929	0	1.98138	0.823729	1.08972	0.832055	0.78073	1	1	0.796229	0.845423	1	0			Autosomal dominant polycystic kidney disease
rs2491015:ENSG00000198954.8:ebi-a-GCST006250	10	69007057	rs2491015	C	T	FALSE	FALSE	ENSG00000198954.8	KIF1BP	0.399	0.0273097	2.41804e-48	cognitive function	ebi-a-GCST006250	-0.0133339	0.00288613	3.83698e-06	-0.0334183	0.00723342	3.83753e-06	FALSE	0.944394	0.862807	TRUE	TRUE	rs2491015	1	0	0	1.02006	0	0	0.995302	2.74629	1	1	1	1	1	0.0572698	0.565935	0			Goldberg-Shprintzen megacolon syndrome
rs56084453:ENSG00000196653.12:ebi-a-GCST006250	3	44721338	rs56084453	G	A	FALSE	FALSE	ENSG00000196653.12	ZNF502	0.975822	0.0270573	1e-200	cognitive function	ebi-a-GCST006250	0.0155705	0.00337461	3.95003e-06	0.0159563	0.00345822	3.94965e-06	FALSE	0.982513	0.962177	TRUE	TRUE	rs56084453	1	2.4642	0	0	7.00947	1.27398	1.11337	0.601872	1.63413e-05	1	1	1	1	0.0887089	0.0764653	1
rs56084453:ENSG00000163808.17:ebi-a-GCST006250	3	44721338	rs56084453	G	A	FALSE	FALSE	ENSG00000163808.17	KIF15	0.446033	0.0318255	1.26253e-44	cognitive function	ebi-a-GCST006250	0.0155705	0.00337461	3.95003e-06	0.0349089	0.00756583	3.94965e-06	FALSE	0.98162	0.960203	TRUE	TRUE	rs56084453	1	1.63996	1.9115	0.450585	1.03431	3.0229	0.113656	0.702822	1	1	1	1	0.932575	1	1	0			21q22.11q22.12 microdeletion syndrome
rs217379:ENSG00000158604.15:ebi-a-GCST006250	7	44567573	rs217379	T	C	FALSE	FALSE	ENSG00000158604.15	TMED4	-0.391503	0.0264448	1.36979e-49	cognitive function	ebi-a-GCST006250	-0.0126705	0.00275446	4.23e-06	0.0323637	0.00703561	4.22503e-06	FALSE	0.00338831	0.000816677	FALSE	FALSE	rs217379	1	1.98816	0	0	0	0.855805	2.57981	0.0200124	0.374431	1	1	1	1	1	0.192788	0
rs75810319:ENSG00000162545.6:ebi-a-GCST006250	1	20480580	rs75810319	T	G	FALSE	FALSE	ENSG00000162545.6	CAMK2N1	-0.385523	0.0458673	4.27237e-17	cognitive function	ebi-a-GCST006250	0.022257	0.00484691	4.385e-06	-0.057732	0.0125723	4.39023e-06	FALSE	0.965768	0.90635	TRUE	TRUE	rs75810319	1	0.376075	0	0.0603856	0	0	0	4.98462	1	1	1	1	1	0.351132	1	0
rs12917564:ENSG00000174485.15:ebi-a-GCST006250	15	65631408	rs12917564	C	G	FALSE	FALSE	ENSG00000174485.15	DENND4A	0.401237	0.0347208	6.87678e-31	cognitive function	ebi-a-GCST006250	0.0155147	0.00339416	4.85099e-06	0.0386671	0.00845923	4.85406e-06	FALSE	0.0751179	0.0179264	FALSE	FALSE	rs12917564	1	0	0	1.54397	4.75663	5.60954	0	1.79792	1	1	1	1	1	0.963772	1	0
rs4684107:ENSG00000132155.11:ebi-a-GCST006250	3	12572881	rs4684107	A	G	FALSE	FALSE	ENSG00000132155.11	RAF1	0.39931	0.0393623	3.50654e-24	cognitive function	ebi-a-GCST006250	0.0173238	0.00379326	4.95804e-06	0.0433843	0.00949953	4.94765e-06	FALSE	0.809329	0.555068	TRUE	FALSE	rs4684107	1	0	2.72685	1.17104	0	1.91886	0	0	0.524089	1	0.448206	0.198947	1	1	1	0	NOONAN SYNDROME 5	altered gene product structure	Pilomyxoid astrocytoma | Noonan syndrome | Familial isolated dilated cardiomyopathy | Noonan syndrome with multiple lentigines
rs560018:ENSG00000168765.17:ebi-a-GCST006250	1	109657738	rs560018	C	T	FALSE	FALSE	ENSG00000168765.17	GSTM4	-0.605105	0.0259025	1.06742e-120	cognitive function	ebi-a-GCST006250	0.0132783	0.00291126	5.08499e-06	-0.0219438	0.00481116	5.0907e-06	FALSE	0.00129019	0.000288005	FALSE	FALSE	rs560018	1	1.21387	0	0.346723	0	1.33891	0	0.622503	0.000306741	1	0.733737	1	1	1	0.80531	1
rs59499156:ENSG00000124201.15:ebi-a-GCST006250	20	49268018	rs59499156	T	C	FALSE	FALSE	ENSG00000124201.15	ZNFX1	-0.413871	0.050254	1.78687e-16	cognitive function	ebi-a-GCST006250	0.0233512	0.00514117	5.56698e-06	-0.0564215	0.0124222	5.57227e-06	FALSE	0.726893	0.42323	TRUE	FALSE	rs59499156	1	1.62157	0	0	4.65748	4.80553	0	0	0.743837	0.329866	1	1	0.827964	0.992041	1	0
rs2501261:ENSG00000070831.17:ebi-a-GCST006250	1	22084684	rs2501261	G	A	FALSE	FALSE	ENSG00000070831.17	CDC42	-0.269104	0.0313151	8.44212e-18	cognitive function	ebi-a-GCST006250	-0.014508	0.00319629	5.64105e-06	0.0539123	0.0118775	5.65183e-06	FALSE	0.462284	0.225874	FALSE	FALSE	rs2501261	1	0	0	0	3.70644	3.05812	2.98258	2.71246	1	1	1	1	0.142398	1	0.781002	0	CDC42-related Neurodevelopmental Disorder	altered gene product structure	Macrothrombocytopenia-lymphedema-developmental delay-facial dysmorphism-camptodactyly syndrome
rs1334688:ENSG00000029639.11:ebi-a-GCST006250	6	155314490	rs1334688	A	G	FALSE	FALSE	ENSG00000029639.11	TFB1M	0.544848	0.0256972	9.02202e-100	cognitive function	ebi-a-GCST006250	-0.0125287	0.00276266	5.77298e-06	-0.0229948	0.00507051	5.75998e-06	FALSE	0.806902	0.583799	TRUE	FALSE	rs1334688	1	0.973805	0	1.1625	0	0	1.24712	0.885905	1	1	1	1	1	0.774658	0.0345662	1			Mitochondrial non-syndromic sensorineural deafness
rs12784396:ENSG00000095485.18:ebi-a-GCST006250	10	100267650	rs12784396	T	C	FALSE	FALSE	ENSG00000095485.18	CWF19L1	0.946332	0.0209615	1e-200	cognitive function	ebi-a-GCST006250	0.0125924	0.00277795	5.80898e-06	0.0133065	0.00293549	5.81565e-06	FALSE	0.22757	0.0687348	FALSE	FALSE	rs12784396	1	0.420311	0	0	0	0	1.82692	1.47831	0.000549306	1	1	1	0.399503	0.00157734	2.90185e-10	3			Autosomal recessive cerebellar ataxia due to CWF19L1 deficiency
rs28404946:ENSG00000242852.7:ebi-a-GCST006250	19	12433967	rs28404946	G	A	FALSE	FALSE	ENSG00000242852.7	ZNF709	-0.440838	0.0325514	8.7343e-42	cognitive function	ebi-a-GCST006250	0.0147251	0.00325632	6.13494e-06	-0.0334025	0.00738666	6.12562e-06	FALSE	0.241407	0.0673429	FALSE	FALSE	rs28404946	1	2.46037	0	0	4.307	0	0.0394057	1.67478	0.838872	1	1	1	1	1	0.392521	0
rs4453786:ENSG00000100197.22:ebi-a-GCST006250	22	42167302	rs4453786	T	C	FALSE	FALSE	ENSG00000100197.22	CYP2D6	0.900864	0.0288422	1e-200	cognitive function	ebi-a-GCST006250	0.0151798	0.00336135	6.31204e-06	0.0168503	0.00373125	6.30237e-06	FALSE	0.00892123	0.0021139	FALSE	FALSE	rs2743456	0.9277	0.68531	1.52698	0.942654	1.11738	0	0.345684	0.248155	0.353335	0.138768	1	1	1	0.828601	0.00159748	1
rs540428:ENSG00000136271.10:ebi-a-GCST006250	7	44552472	rs540428	T	A	TRUE	rs217387	ENSG00000136271.10	DDX56	-0.284151	0.0428803	3.43483e-11	cognitive function	ebi-a-GCST006250	-0.0126065	0.0027971	6.56493e-06	0.0443655	0.0098437	6.57539e-06	FALSE	0.00320404	0.0007712	FALSE	FALSE	rs540428	1	0	0.507196	3.24488	0	0	0	0	1	1	1	1	1	1	1	0
rs2713864:ENSG00000138777.20:ebi-a-GCST006250	4	105438828	rs2713864	A	G	FALSE	FALSE	ENSG00000138777.20	PPA2	0.423569	0.0280268	1.329e-51	cognitive function	ebi-a-GCST006250	-0.0125892	0.00279387	6.60404e-06	-0.0297217	0.00659602	6.60587e-06	FALSE	2.73274e-15	7.32102e-16	FALSE	FALSE	NA	NA	NA	NA	NA	NA	NA	NA	NA	NA	NA	NA	NA	NA	NA	NA	0	Sudden arrhythmic cardiac death after infectious or alcohol trigger	altered gene product structure
rs1034811:ENSG00000144057.15:ebi-a-GCST006250	2	106886868	rs1034811	T	C	FALSE	FALSE	ENSG00000144057.15	ST6GAL2	-0.487254	0.0293188	5.06322e-62	cognitive function	ebi-a-GCST006250	0.0133472	0.00296473	6.72001e-06	-0.0273927	0.00608456	6.73185e-06	FALSE	0.965865	0.936981	TRUE	TRUE	rs1034811	1	0.82459	0	0.390102	3.60973	0	1.35313	3.46335	0.92775	1	1	1	1	1	0.899421	0
rs4284240:ENSG00000137944.18:ebi-a-GCST006250	1	88900785	rs4284240	G	A	FALSE	FALSE	ENSG00000137944.18	KYAT3	-0.87538	0.023013	1e-200	cognitive function	ebi-a-GCST006250	-0.0129397	0.00288768	7.42198e-06	0.0147818	0.00329877	7.42934e-06	FALSE	0.448558	0.176773	FALSE	FALSE	rs9787246	0.9203	-0.241029	0	0	0	0	-1.27001	-0.856971	0.000100732	1	1	0.957079	0.800367	0.0337183	4.74549e-15	3
rs11720542:ENSG00000145020.15:ebi-a-GCST006250	3	49319994	rs11720542	A	G	FALSE	FALSE	ENSG00000145020.15	AMT	-0.608141	0.0288499	1.22615e-98	cognitive function	ebi-a-GCST006250	-0.0140981	0.0031469	7.48101e-06	0.0231823	0.00517462	7.46444e-06	FALSE	2.12025e-20	2.72664e-21	FALSE	FALSE	rs11720542	1	2.25524	1.87934	0	0	0	0.418522	0.273066	0.0670731	1	1	1	1	1	0.8296	0	GLYCINE ENCEPHALOPATHY	absent gene product	Neonatal glycine encephalopathy | Infantile glycine encephalopathy | Atypical glycine encephalopathy
rs10882042:ENSG00000198060.10:ebi-a-GCST006250	10	92265851	rs10882042	C	G	TRUE	rs7094433	ENSG00000198060.10	MARCH5	0.169803	0.0300183	1.5437e-08	cognitive function	ebi-a-GCST006250	-0.0125269	0.00280243	7.826e-06	-0.0737733	0.016504	7.82147e-06	FALSE	0.624865	0.269283	FALSE	FALSE	rs10882042	1	2.334	0.0978283	0	6.4625	0.91179	0	2.01051	1	1	0.764174	1	1	1	1	0
rs9366653:ENSG00000186470.14:ebi-a-GCST006250	6	26354019	rs9366653	A	G	FALSE	FALSE	ENSG00000186470.14	BTN3A2	-1.17871	0.0414697	1.03545e-177	cognitive function	ebi-a-GCST006250	0.020124	0.00451008	8.10308e-06	-0.0170728	0.00382627	8.11963e-06	FALSE	0.25901	0.0923022	FALSE	FALSE	rs9366653	1	0	0	0	1.41818	1.52431	0	0	1	0.048401	1	1	6.33734e-05	1	0.925418	2
rs705700:ENSG00000139531.13:ebi-a-GCST006250	12	55995509	rs705700	C	T	FALSE	FALSE	ENSG00000139531.13	SUOX	-0.434809	0.0265569	2.99576e-60	cognitive function	ebi-a-GCST006250	0.0125002	0.00280148	8.11503e-06	-0.0287487	0.00644302	8.11987e-06	FALSE	0.723428	0.286456	TRUE	FALSE	rs705700	1	4.10307	0	0	0.331938	0	0	0.642069	0.0772511	1	1	1	1	0.942192	1	0	Sulfite oxidase deficiency	absent gene product	Isolated sulfite oxidase deficiency
rs280177:ENSG00000180537.13:ebi-a-GCST006250	6	13957461	rs280177	G	A	FALSE	FALSE	ENSG00000180537.13	RNF182	-0.208921	0.0270134	1.0424e-14	cognitive function	ebi-a-GCST006250	0.0121413	0.00273023	8.70803e-06	-0.0581144	0.0130683	8.70827e-06	FALSE	0.624129	0.281414	FALSE	FALSE	rs280177	1	5.38594	0	0	3.02697	0	0	0	0.00700898	1	1	1	1	1	1	1
rs56033866:ENSG00000113812.14:ebi-a-GCST006250	3	54222620	rs56033866	T	C	FALSE	FALSE	ENSG00000113812.14	ACTR8	-0.266423	0.0464001	9.3644e-09	cognitive function	ebi-a-GCST006250	-0.0195098	0.00438816	8.75004e-06	0.0732287	0.0164707	8.74802e-06	FALSE	1.56172e-05	4.59654e-06	FALSE	FALSE	NA	NA	NA	NA	NA	NA	NA	NA	NA	NA	NA	NA	NA	NA	NA	NA	0
rs2235251:ENSG00000112763.17:ebi-a-GCST006250	6	26431754	rs2235251	T	C	FALSE	FALSE	ENSG00000112763.17	BTN2A1	-0.258873	0.046445	2.49303e-08	cognitive function	ebi-a-GCST006250	0.0201299	0.00452765	8.75992e-06	-0.0777598	0.0174899	8.74868e-06	FALSE	2.30865e-05	6.22652e-06	FALSE	FALSE	NA	NA	NA	NA	NA	NA	NA	NA	NA	NA	NA	NA	NA	NA	NA	NA	0
rs62240987:ENSG00000205704.7:ebi-a-GCST006250	22	41915093	rs62240987	A	G	TRUE	rs5758511	ENSG00000205704.7	LINC00634	-0.382492	0.0459538	8.5469e-17	cognitive function	ebi-a-GCST006250	0.0136192	0.00306601	8.90594e-06	-0.0356065	0.00801588	8.91288e-06	FALSE	4.81897e-08	1.05198e-08	FALSE	FALSE	NA	NA	NA	NA	NA	NA	NA	NA	NA	NA	NA	NA	NA	NA	NA	NA	0
rs34739056:ENSG00000128891.15:ebi-a-GCST006250	15	40674182	rs34739056	T	C	FALSE	FALSE	ENSG00000128891.15	CCDC32	-0.910225	0.0211716	1e-200	cognitive function	ebi-a-GCST006250	-0.0123512	0.00278243	9.03109e-06	0.0135694	0.00305686	9.03788e-06	FALSE	0.124767	0.030562	FALSE	FALSE	rs17673703	0.9343	0	-1.0851	-0.0835723	-0.96339	0	0	-1.75435	1	1	1.52252e-05	0.0547631	1	0.30448	1	1	CCDC32-associated neurodevelopmental syndrome	absent gene product
rs17739702:ENSG00000158553.4:ebi-a-GCST006250	6	27361488	rs17739702	G	C	FALSE	FALSE	ENSG00000158553.4	POM121L2	1.00975	0.0424036	2.46044e-125	cognitive function	ebi-a-GCST006250	-0.0210839	0.00476904	9.8451e-06	-0.0208804	0.004723	9.82476e-06	FALSE	0.648103	0.338136	FALSE	FALSE	rs17739702	1	0.718482	0	2.29171	0	0	0	0.814939	0.0395466	1	2.44313e-05	1	0.786613	1	1	2
rs555379:ENSG00000110917.8:ebi-a-GCST006250	12	120652695	rs555379	C	A	FALSE	FALSE	ENSG00000110917.8	MLEC	-0.170051	0.0272995	4.69215e-10	cognitive function	ebi-a-GCST006250	-0.012312	0.0027849	9.80189e-06	0.0724019	0.0163769	9.82522e-06	FALSE	0.00368411	0.00127968	FALSE	FALSE	NA	NA	NA	NA	NA	NA	NA	NA	NA	NA	NA	NA	NA	NA	NA	NA	0
rs62114566:ENSG00000197872.11:ebi-a-GCST006250	2	16528506	rs62114566	C	T	FALSE	FALSE	ENSG00000197872.11	FAM49A	-0.251388	0.032365	8.01932e-15	cognitive function	ebi-a-GCST006250	0.0147058	0.00333691	1.05e-05	-0.0584984	0.013274	1.04807e-05	FALSE	0.501092	0.219647	FALSE	FALSE	rs62114566	1	0	0	0	0	0	1.12441	5.34643	1	1	0.505155	1	1	0.49272	1	0
rs6756228:ENSG00000204335.4:ebi-a-GCST006250	2	170766823	rs6756228	A	T	FALSE	FALSE	ENSG00000204335.4	SP5	0.236426	0.0291934	5.55797e-16	cognitive function	ebi-a-GCST006250	-0.0129979	0.00295272	1.071e-05	-0.0549765	0.012489	1.07253e-05	FALSE	0.28506	0.101915	FALSE	FALSE	rs6756228	1	1.32823	0.609713	0	9.46137	0	0.111093	2.64702	0.398055	1	1	0.462788	1	0.248819	0.713211	0
rs4894:ENSG00000128272.14:ebi-a-GCST006250	22	39521510	rs4894	C	A	FALSE	FALSE	ENSG00000128272.14	ATF4	0.522218	0.0274309	8.33276e-81	cognitive function	ebi-a-GCST006250	-0.0130777	0.00297221	1.08101e-05	-0.0250426	0.00569152	1.08255e-05	FALSE	1.02732e-05	2.35875e-06	FALSE	FALSE	rs4894	1	0	2.54952	0.00638185	0	5.16893	1.22376	1.14631	1	0.922972	1	1	0.884947	1	0.866274	0
rs12550729:ENSG00000197858.11:ebi-a-GCST006250	8	144100505	rs12550729	C	T	FALSE	FALSE	ENSG00000197858.11	GPAA1	0.588258	0.0489274	2.68795e-33	cognitive function	ebi-a-GCST006250	-0.0209001	0.00475435	1.102e-05	-0.0355288	0.00808209	1.10266e-05	FALSE	0.16672	0.0326446	FALSE	FALSE	rs12550729	1	1.69875	0	0	0	0	2.56453	2.65471	1	1	1	1	1	1	0.998318	0	Developmental Delay, Epilepsy, Cerebellar Atrophy, and Osteopenia	absent gene product	Neurodevelopmental delay-seizures-ophthalmic anomalies-osteopenia-cerebellar atrophy syndrome
rs174538:ENSG00000134825.16:ebi-a-GCST006250	11	61792609	rs174538	A	G	FALSE	FALSE	ENSG00000134825.16	TMEM258	0.334108	0.0288511	5.17804e-31	cognitive function	ebi-a-GCST006250	0.0130917	0.0029808	1.12401e-05	0.039184	0.00892166	1.12308e-05	FALSE	0.343037	0.105691	FALSE	FALSE	rs174538	1	0.797318	0	0	0	4.68082	4.79471	0	0.699137	1	1	1	1	0.840902	1	0
rs2418895:ENSG00000124374.9:ebi-a-GCST006250	2	71209009	rs2418895	A	G	FALSE	FALSE	ENSG00000124374.9	PAIP2B	-0.273988	0.0269346	2.63451e-24	cognitive function	ebi-a-GCST006250	0.0121425	0.0027672	1.14599e-05	-0.0443176	0.0100997	1.14393e-05	FALSE	8.01574e-07	2.79669e-07	FALSE	FALSE	rs2418895	1	0.465567	0.295878	0	0.846457	1.96861	5.30467	0	1	1	1	1	1	0.000248631	1	1
rs2293449:ENSG00000134285.11:ebi-a-GCST006250	12	48924763	rs2293449	A	G	FALSE	FALSE	ENSG00000134285.11	FKBP11	-0.789364	0.0227952	1e-200	cognitive function	ebi-a-GCST006250	-0.0119862	0.00273346	1.158e-05	0.0151846	0.00346286	1.1599e-05	FALSE	1.68e-06	3.61578e-07	FALSE	FALSE	rs2293449	1	0	0	1.40981	0	0	0	2.19439	1	1	2.18279e-12	1	1	1	0.383743	1
rs2293449:ENSG00000139537.11:ebi-a-GCST006250	12	48924763	rs2293449	A	G	FALSE	FALSE	ENSG00000139537.11	CCDC65	-0.773509	0.0229969	1e-200	cognitive function	ebi-a-GCST006250	-0.0119862	0.00273346	1.158e-05	0.0154959	0.00353384	1.1599e-05	FALSE	1.68e-06	3.61578e-07	FALSE	FALSE	rs2293449	1	0	0	1.42764	0	0	0	2.32546	1	1	3.98552e-09	1	1	1	0.0320412	2	PRIMARY CILIARY DYSKINESIA	absent gene product	Primary ciliary dyskinesia
rs2293449:ENSG00000134287.10:ebi-a-GCST006250	12	48924763	rs2293449	A	G	FALSE	FALSE	ENSG00000134287.10	ARF3	0.259915	0.026957	5.32278e-22	cognitive function	ebi-a-GCST006250	-0.0119862	0.00273346	1.158e-05	-0.0461159	0.0105168	1.1599e-05	FALSE	1.62228e-06	3.50088e-07	FALSE	FALSE	rs2293449	1	0	0	1.11292	0	0	0.571294	4.93785	1	1	1	1	1	1	1	0
rs162981:ENSG00000171217.5:ebi-a-GCST006250	6	155314451	rs162981	A	C	FALSE	FALSE	ENSG00000171217.5	CLDN20	-0.180562	0.027672	6.79675e-11	cognitive function	ebi-a-GCST006250	-0.0122598	0.00280096	1.20099e-05	0.067898	0.0155125	1.20324e-05	FALSE	0.655407	0.389638	FALSE	FALSE	rs162981	1	0.979994	0.255018	2.16598	0	0	0	0.353572	0.89926	1	1	1	1	0.984024	0.936286	0
rs13022099:ENSG00000125633.11:ebi-a-GCST006250	2	118018680	rs13022099	T	G	FALSE	FALSE	ENSG00000125633.11	CCDC93	-0.373356	0.027738	2.68621e-41	cognitive function	ebi-a-GCST006250	0.0125502	0.00287189	1.24e-05	-0.0336146	0.00769209	1.24238e-05	FALSE	0.634593	0.3622	FALSE	FALSE	rs13022099	1	1.89406	3.06552	0.640683	4.47888	0	0	0.413492	0.306603	1	1	1	1	1	0.878821	0
rs2141277:ENSG00000106536.19:ebi-a-GCST006250	7	39059578	rs2141277	G	A	FALSE	FALSE	ENSG00000106536.19	POU6F2	0.185104	0.0291588	2.17947e-10	cognitive function	ebi-a-GCST006250	-0.0120679	0.0027628	1.25701e-05	-0.0651953	0.0149257	1.25392e-05	FALSE	0.348408	0.147032	FALSE	FALSE	rs2141277	1	0	0	3.15903	0	0	0.634113	0.711452	1	1	1	1	1	1	1	0			Nephroblastoma
rs11562624:ENSG00000187609.16:ebi-a-GCST006250	9	137354802	rs11562624	A	G	FALSE	FALSE	ENSG00000187609.16	EXD3	0.282323	0.0301906	8.65252e-21	cognitive function	ebi-a-GCST006250	0.0135548	0.00310462	1.26401e-05	0.0480116	0.0109967	1.26537e-05	FALSE	0.761735	0.445976	TRUE	FALSE	rs11562624	1	0.282733	0.477993	0.171126	0	0	0.831771	1.77372	0.198022	0.242534	1	1	1	1	1	0
rs3740688:ENSG00000165915.14:ebi-a-GCST006250	11	47358789	rs3740688	T	G	FALSE	FALSE	ENSG00000165915.14	SLC39A13	-0.273362	0.0269214	3.17726e-24	cognitive function	ebi-a-GCST006250	0.0120831	0.00276817	1.273e-05	-0.0442018	0.0101264	1.27115e-05	FALSE	0.272315	0.0597613	FALSE	FALSE	rs3740688	1	1.57356	4.12875	0.295147	0	0	0.662001	0	1	1	1	1	1	1	0.479114	0	SPONDYLOEPIMETAPHYSEAL DYSPLASIA WITH ABNORMAL DENTITION | EHLERS-DANLOS SYNDROME-LIKE SPONDYLOCHEIRODYSPLASIA	absent gene product | altered gene product structure	SLC39A13-related spondylodysplastic Ehlers-Danlos syndrome
rs8025999:ENSG00000140403.12:ebi-a-GCST006250	15	78267657	rs8025999	A	G	FALSE	FALSE	ENSG00000140403.12	DNAJA4	-0.625182	0.0333584	2.27592e-78	cognitive function	ebi-a-GCST006250	0.0156597	0.00358919	1.28301e-05	-0.0250482	0.00574103	1.2828e-05	FALSE	0.940316	0.888076	TRUE	TRUE	rs8025999	1	0	0	2.31032	0	0	0	2.42349	1	1	0.896217	1	0.796609	0.914507	0.641753	0
rs11265425:ENSG00000143575.14:ebi-a-GCST006250	1	154272666	rs11265425	G	T	FALSE	FALSE	ENSG00000143575.14	HAX1	0.441946	0.0290682	3.33716e-52	cognitive function	ebi-a-GCST006250	0.0133113	0.00305796	1.34602e-05	0.0301197	0.0069193	1.34287e-05	FALSE	0.0419245	0.00818506	FALSE	FALSE	rs11265425	1	1.21949	0	0	0	2.33491	1.6656	3.09167	1	1	1	1	1	0.428135	1	0	NEUTROPENIA, SEVERE CONGENITAL 3, AUTOSOMAL RECESSIVE	absent gene product	Kostmann syndrome
rs11868320:ENSG00000160551.11:ebi-a-GCST006250	17	29548195	rs11868320	A	G	FALSE	FALSE	ENSG00000160551.11	TAOK1	0.212701	0.0332558	1.59589e-10	cognitive function	ebi-a-GCST006250	0.0153434	0.00352559	1.348e-05	0.0721359	0.0165753	1.34896e-05	FALSE	0.817564	0.449629	TRUE	FALSE	rs11868320	1	0	0	0.286595	7.38814	2.503	3.08484	1.45282	1	1	1	1	1	1	1	0	INTELLECTUAL DISABILITY	absent gene product	Autosomal dominant non-syndromic intellectual disability
rs3961283:ENSG00000103064.15:ebi-a-GCST006250	16	68283733	rs3961283	A	G	FALSE	FALSE	ENSG00000103064.15	SLC7A6	0.24618	0.0303459	4.96134e-16	cognitive function	ebi-a-GCST006250	-0.0134945	0.00310219	1.36399e-05	-0.0548157	0.0126013	1.36143e-05	FALSE	0.6213	0.257754	FALSE	FALSE	rs3961283	1	0	0	1.85953	0.62593	1.22828	0	1.75134	1	1	0.170144	0.569497	1	1	0.956027	0
rs13217285:ENSG00000273542.1:ebi-a-GCST006250	6	27032066	rs13217285	T	C	FALSE	FALSE	ENSG00000273542.1	HIST1H4K	-0.250516	0.0457744	4.42857e-08	cognitive function	ebi-a-GCST006250	0.0198421	0.0045677	1.39801e-05	-0.0792048	0.0182331	1.3991e-05	FALSE	0.904327	0.652684	TRUE	FALSE	NA	NA	NA	NA	NA	NA	NA	NA	NA	NA	NA	NA	NA	NA	NA	NA	0
rs56097211:ENSG00000103066.13:ebi-a-GCST006250	16	68164185	rs56097211	C	T	TRUE	rs12448677	ENSG00000103066.13	PLA2G15	-0.398838	0.0643534	5.73254e-10	cognitive function	ebi-a-GCST006250	-0.0172772	0.00398827	1.47999e-05	0.0433189	0.00999973	1.47759e-05	FALSE	0.661194	0.269012	FALSE	FALSE	rs56097211	1	0	0	1.82912	0	0	0	1.52775	1	1	1	1	0.485243	1	0.582382	0
rs7220401:ENSG00000167549.18:ebi-a-GCST006250	17	29608670	rs7220401	T	C	FALSE	FALSE	ENSG00000167549.18	CORO6	-0.254658	0.0269115	2.99816e-21	cognitive function	ebi-a-GCST006250	-0.0118296	0.0027396	1.57398e-05	0.0464529	0.010758	1.57448e-05	FALSE	0.877886	0.548757	TRUE	FALSE	rs7220401	1	0	0	3.10121	0	0	0.0250792	1.68297	1	1	1	1	1	1	0.955462	0
rs12750321:ENSG00000143575.14:ebi-a-GCST006250	1	154279150	rs12750321	G	A	FALSE	FALSE	ENSG00000143575.14	HAX1	0.441443	0.0290773	4.67622e-52	cognitive function	ebi-a-GCST006250	0.0131304	0.00304086	1.57801e-05	0.0297443	0.00688846	1.57457e-05	FALSE	0.0419244	0.00821522	FALSE	FALSE	NA	NA	NA	NA	NA	NA	NA	NA	NA	NA	NA	NA	NA	NA	NA	NA	0	NEUTROPENIA, SEVERE CONGENITAL 3, AUTOSOMAL RECESSIVE	absent gene product	Kostmann syndrome
rs12750321:ENSG00000143569.19:ebi-a-GCST006250	1	154279150	rs12750321	G	A	FALSE	FALSE	ENSG00000143569.19	UBAP2L	-0.265891	0.0298631	5.40414e-19	cognitive function	ebi-a-GCST006250	0.0131304	0.00304086	1.57801e-05	-0.0493827	0.0114365	1.57457e-05	FALSE	0.0406717	0.00796136	FALSE	FALSE	rs12750321	1	0	0	2.77373	0.484672	0	0	1.19376	1	1	0.781317	1	1	1	1	0
rs80080632:ENSG00000120049.19:ebi-a-GCST006250	10	101950244	rs80080632	C	T	FALSE	FALSE	ENSG00000120049.19	KCNIP2	-0.381097	0.0606323	3.27036e-10	cognitive function	ebi-a-GCST006250	-0.0262575	0.00608659	1.60299e-05	0.0688997	0.0159712	1.60333e-05	FALSE	1.41476e-05	2.03036e-06	FALSE	FALSE	rs80080632	1	0	0	0.0575886	0	0	0	3.77208	0.829244	1	1	1	1	1	0.490533	0
rs2267847:ENSG00000247596.9:ebi-a-GCST006250	3	52233716	rs2267847	G	C	FALSE	FALSE	ENSG00000247596.9	TWF2	0.158358	0.0284526	2.61122e-08	cognitive function	ebi-a-GCST006250	0.0124997	0.00289881	1.61499e-05	0.078933	0.0183054	1.61777e-05	FALSE	0.00155329	0.000251779	FALSE	FALSE	rs2267847	1	0	0	1.50933	0	0	0.650304	3.64182	1	1	1	1	1	0.949288	0.767292	0
rs12893163:ENSG00000183379.9:ebi-a-GCST006250	14	74428292	rs12893163	T	C	FALSE	FALSE	ENSG00000183379.9	SYNDIG1L	0.456609	0.0272759	6.65484e-63	cognitive function	ebi-a-GCST006250	0.0119376	0.00277102	1.64801e-05	0.026144	0.0060687	1.64725e-05	FALSE	0.927762	0.866906	TRUE	TRUE	rs12893163	1	1.46118	0	0	9.30324	0	0.318924	2.57113	0.73433	1	1	1	1	0.474497	0.00784073	1
rs11637422:ENSG00000166133.18:ebi-a-GCST006250	15	40568510	rs11637422	A	T	TRUE	rs1058734	ENSG00000166133.18	RPUSD2	-0.244803	0.0270759	1.54738e-19	cognitive function	ebi-a-GCST006250	-0.0119154	0.00276588	1.65101e-05	0.0486735	0.0112984	1.6474e-05	FALSE	0.124294	0.0298481	FALSE	FALSE	rs11637422	1	2.1149	0	0	0	0	1.67387	2.50814	1	1	1	1	1	0.695535	0.359533	0
rs7720233:ENSG00000164181.14:ebi-a-GCST006250	5	60751005	rs7720233	T	C	FALSE	FALSE	ENSG00000164181.14	ELOVL7	0.226711	0.0277931	3.43168e-16	cognitive function	ebi-a-GCST006250	-0.0118452	0.00275342	1.69602e-05	-0.052248	0.0121451	1.69267e-05	FALSE	0.060367	0.0153744	FALSE	FALSE	rs7720233	1	0	6.67898	0	4.0358	3.92308	0	0	1	1	1	1	0.0393999	1	1	1
rs4515595:ENSG00000261587.2:ebi-a-GCST006250	8	144355152	rs4515595	A	G	FALSE	FALSE	ENSG00000261587.2	TMEM249	0.222155	0.0284054	5.24553e-15	cognitive function	ebi-a-GCST006250	0.0125856	0.00292893	1.73201e-05	0.0566523	0.0131842	1.73128e-05	FALSE	0.0457026	0.00729955	FALSE	FALSE	rs4515595	1	0.387731	0.688438	1.68819	0	0	0	1.57931	0.738887	1	1	1	1	1	0.435799	0
rs114634117:ENSG00000179526.17:ebi-a-GCST006250	8	144124351	rs114634117	A	G	FALSE	FALSE	ENSG00000179526.17	SHARPIN	0.354484	0.0514028	5.34089e-12	cognitive function	ebi-a-GCST006250	-0.0215285	0.0050113	1.735e-05	-0.0607319	0.0141369	1.73915e-05	FALSE	0.105426	0.0192176	FALSE	FALSE	rs114634117	1	1.82846	2.19468	0	0	1.52646	1.703	0.354102	1	1	1	1	0.904647	1	0.934656	0
rs7609893:ENSG00000158220.14:ebi-a-GCST006250	3	138435332	rs7609893	T	C	FALSE	FALSE	ENSG00000158220.14	ESYT3	-0.361522	0.0270086	7.3577e-41	cognitive function	ebi-a-GCST006250	-0.0120453	0.00281169	1.83802e-05	0.0333183	0.00777737	1.83557e-05	FALSE	0.789454	0.433511	TRUE	FALSE	rs7609893	1	0	0	3.85954	0	0	0	0.568546	1	1	0.637656	1	1	1	1	0
rs10221384:ENSG00000101639.18:ebi-a-GCST006250	18	13035832	rs10221384	A	G	FALSE	FALSE	ENSG00000101639.18	CEP192	-0.810759	0.0227627	1e-200	cognitive function	ebi-a-GCST006250	-0.0118463	0.00276847	1.87901e-05	0.0146114	0.00341466	1.8773e-05	FALSE	0.915353	0.810678	TRUE	TRUE	rs578208	0.8612	1.15574	0.77665	0	1.98448	1.36334	1.71413	0	5.95301e-06	1	1	1	1	3.60706e-06	0.756378	2
rs6060507:ENSG00000061656.10:ebi-a-GCST006250	20	35610412	rs6060507	G	A	FALSE	FALSE	ENSG00000061656.10	SPAG4	-0.240156	0.0380684	2.8169e-10	cognitive function	ebi-a-GCST006250	0.0157455	0.00368229	1.907e-05	-0.0655637	0.0153329	1.90275e-05	FALSE	0.0121459	0.00250748	FALSE	FALSE	rs6060507	1	0	4.59548	0	0	0	0	1.25981	1	1	0.468009	1	1	1	1	0
rs2525080:ENSG00000165282.14:ebi-a-GCST006250	9	35021413	rs2525080	T	C	FALSE	FALSE	ENSG00000165282.14	PIGO	0.200281	0.0271929	1.76893e-13	cognitive function	ebi-a-GCST006250	-0.0117829	0.00275688	1.91898e-05	-0.0588318	0.0137651	1.91999e-05	FALSE	0.903361	0.769749	TRUE	TRUE	rs2525080	1	1.95471	2.01808	0	3.57119	0.614489	2.67689	0	1	1	1	1	0.70386	1	1	0	HYPERPHOSPHATASIA WITH MENTAL RETARDATION SYNDROME 2	absent gene product	Hyperphosphatasia-intellectual disability syndrome
rs7290156:ENSG00000128310.3:ebi-a-GCST006250	22	37822630	rs7290156	T	C	FALSE	FALSE	ENSG00000128310.3	GALR3	-0.161527	0.0283003	1.14581e-08	cognitive function	ebi-a-GCST006250	0.0122358	0.0028709	2.03002e-05	-0.075751	0.0177735	2.02598e-05	FALSE	0.137435	0.0366186	FALSE	FALSE	rs7290156	1	1.71943	0.280263	1.51102	0	0	0	0.688839	1	1	1	1	1	1	0.954964	0
rs10509112:ENSG00000227877.7:ebi-a-GCST006250	10	59806242	rs10509112	T	C	FALSE	FALSE	ENSG00000227877.7	MRLN	0.169498	0.0275672	7.82024e-10	cognitive function	ebi-a-GCST006250	0.0119128	0.00279577	2.03798e-05	0.070283	0.0164944	2.03506e-05	FALSE	0.00232947	0.00146239	FALSE	FALSE	NA	NA	NA	NA	NA	NA	NA	NA	NA	NA	NA	NA	NA	NA	NA	NA	0
rs876654:ENSG00000065809.13:ebi-a-GCST006250	10	14567488	rs876654	T	C	FALSE	FALSE	ENSG00000065809.13	FAM107B	0.494639	0.036131	1.16229e-42	cognitive function	ebi-a-GCST006250	-0.0152932	0.00358911	2.03498e-05	-0.0309179	0.00725602	2.03514e-05	FALSE	0.903036	0.856268	TRUE	TRUE	rs876654	1	0	0	0	6.10358	4.26368	6.51904	0	1	1	1	1	0.0226558	0.903263	1	1
rs2517614:ENSG00000234127.9:ebi-a-GCST006250	6	30196178	rs2517614	A	G	FALSE	FALSE	ENSG00000234127.9	TRIM26	0.44649	0.0338031	7.83104e-40	cognitive function	ebi-a-GCST006250	0.0155196	0.0036448	2.06201e-05	0.0347591	0.00816322	2.06253e-05	FALSE	0.0724713	0.0581727	FALSE	FALSE	rs2517614	1	0.622555	1.7253	1.40672	0	1.89948	1.65504	0	1	1	1	1	1	0.822309	0.848744	0
rs6825:ENSG00000260230.3:ebi-a-GCST006250	9	109119647	rs6825	C	T	FALSE	FALSE	ENSG00000260230.3	FRRS1L	0.180816	0.0271381	2.68649e-11	cognitive function	ebi-a-GCST006250	0.0116606	0.00273915	2.07601e-05	0.0644888	0.0151488	2.07175e-05	FALSE	0.000282369	0.000106053	FALSE	FALSE	rs7022699	0.9109	0	0	-1.74208	0	0	0	-4.00621	1	1	1	1	1	0.89853	0.888986	0	Epileptic encephalopathy with continuous spike-and-wave during sleep	absent gene product	Continuous spikes and waves during sleep | Autosomal recessive non-syndromic intellectual disability
rs1457563:ENSG00000154928.18:ebi-a-GCST006250	3	134960324	rs1457563	G	T	FALSE	FALSE	ENSG00000154928.18	EPHB1	0.163919	0.0285385	9.25931e-09	cognitive function	ebi-a-GCST006250	0.0116555	0.00273925	2.093e-05	0.0711054	0.016711	2.09052e-05	FALSE	0.159036	0.0793785	FALSE	FALSE	NA	NA	NA	NA	NA	NA	NA	NA	NA	NA	NA	NA	NA	NA	NA	NA	0
rs27993:ENSG00000164308.16:ebi-a-GCST006250	5	97019899	rs27993	G	A	FALSE	FALSE	ENSG00000164308.16	ERAP2	-1.03153	0.0195847	1e-200	cognitive function	ebi-a-GCST006250	0.0118427	0.00278456	2.11101e-05	-0.0114807	0.00269944	2.10937e-05	FALSE	0.161545	0.0631853	FALSE	FALSE	rs2910686	0.8989	0.296801	1.56431	0	0.747281	1.88778	0.554217	0.407524	0.000545598	1.42805e-09	1	0.673814	4.50784e-22	1	1	3
rs11686696:ENSG00000125633.11:ebi-a-GCST006250	2	117803286	rs11686696	C	T	FALSE	FALSE	ENSG00000125633.11	CCDC93	0.393224	0.0679787	7.27189e-09	cognitive function	ebi-a-GCST006250	0.0316299	0.00743882	2.12202e-05	0.0804373	0.0189175	2.11865e-05	FALSE	0.634284	0.359573	FALSE	FALSE	NA	NA	NA	NA	NA	NA	NA	NA	NA	NA	NA	NA	NA	NA	NA	NA	0
rs66797489:ENSG00000147804.9:ebi-a-GCST006250	8	144409929	rs66797489	T	C	FALSE	FALSE	ENSG00000147804.9	SLC39A4	0.584413	0.0263429	4.8106e-109	cognitive function	ebi-a-GCST006250	0.0122547	0.00288414	2.14699e-05	0.0209692	0.0049351	2.14731e-05	FALSE	0.0393371	0.00614247	FALSE	FALSE	rs66797489	1	0.382442	0	1.87008	0	0	0	2.47756	1	1	0.0740855	1	1	1	0.938024	0			Acrodermatitis enteropathica
rs7716761:ENSG00000112893.9:ebi-a-GCST006250	5	109788070	rs7716761	T	C	FALSE	FALSE	ENSG00000112893.9	MAN2A1	-0.25267	0.028021	1.93016e-19	cognitive function	ebi-a-GCST006250	-0.0116847	0.00275259	2.18701e-05	0.0462449	0.010894	2.18609e-05	FALSE	0.103725	0.0376899	FALSE	FALSE	rs7716761	1	0	1.10226	0	5.18578	4.72796	4.8812	0	1	1	1	0.874943	1	0.815101	1	0
rs2949922:ENSG00000154217.15:ebi-a-GCST006250	17	67478472	rs2949922	C	T	FALSE	FALSE	ENSG00000154217.15	PITPNC1	-0.296025	0.0280662	5.22326e-26	cognitive function	ebi-a-GCST006250	0.011749	0.00276969	2.21299e-05	-0.0396892	0.00935627	2.21546e-05	FALSE	0.924734	0.886285	TRUE	TRUE	rs2949922	1	4.97834	0	0	12.0234	0	0	0	1	1	1	1	1	1	1	0
rs4926524:ENSG00000162367.11:ebi-a-GCST006250	1	47213586	rs4926524	T	C	FALSE	FALSE	ENSG00000162367.11	TAL1	-0.329342	0.02845	5.44351e-31	cognitive function	ebi-a-GCST006250	-0.0116772	0.0027534	2.22998e-05	0.0354562	0.00836032	2.22515e-05	FALSE	0.62388	0.298214	FALSE	FALSE	rs4926524	1	0	2.67043	0	3.13753	11.3505	0	0.475065	1	1	1	1	1	1	0.44096	0			Precursor T-cell acute lymphoblastic leukemia
rs726764:ENSG00000050628.20:ebi-a-GCST006250	1	70977716	rs726764	C	T	FALSE	FALSE	ENSG00000050628.20	PTGER3	-0.280238	0.0349061	9.87913e-16	cognitive function	ebi-a-GCST006250	0.0142829	0.00337259	2.28502e-05	-0.050967	0.0120347	2.28557e-05	FALSE	0.000161883	3.82572e-05	FALSE	FALSE	NA	NA	NA	NA	NA	NA	NA	NA	NA	NA	NA	NA	NA	NA	NA	NA	0
rs35324223:ENSG00000110492.15:ebi-a-GCST006250	11	46381302	rs35324223	G	A	FALSE	FALSE	ENSG00000110492.15	MDK	-0.312741	0.0402987	8.45443e-15	cognitive function	ebi-a-GCST006250	-0.0150979	0.00357009	2.34401e-05	0.048276	0.0114155	2.34735e-05	FALSE	0.531167	0.164983	FALSE	FALSE	rs35324223	1	1.38819	3.32	0	0	0.88545	0	0.648092	0.524089	1	1	1	1	1	0.987609	0
rs251372:ENSG00000250120.8:ebi-a-GCST006250	5	140870667	rs251372	C	T	FALSE	FALSE	ENSG00000250120.8	PCDHA10	0.50088	0.0255393	1.21885e-85	cognitive function	ebi-a-GCST006250	-0.0116288	0.00275238	2.39398e-05	-0.0232167	0.00549509	2.38943e-05	FALSE	0.000731875	0.00013724	FALSE	FALSE	rs251372	1	0.874716	0.752611	0.119631	5.41043	0	1.20325	1.3825	0.716032	1	0.708945	1	0.561299	1	1	0
rs72678674:ENSG00000066135.13:ebi-a-GCST006250	1	43759017	rs72678674	A	G	FALSE	FALSE	ENSG00000066135.13	KDM4A	0.178304	0.0312907	1.20994e-08	cognitive function	ebi-a-GCST006250	0.013266	0.00314062	2.399e-05	0.0744008	0.0176138	2.39997e-05	FALSE	0.0222505	0.00462595	FALSE	FALSE	rs72678674	1	0	0	2.96183	0	0	0	1.89848	1	1	1	0.560639	1	1	1	0
rs9905638:ENSG00000176927.15:ebi-a-GCST006250	17	29934004	rs9905638	G	C	TRUE	rs62070270	ENSG00000176927.15	EFCAB5	0.595932	0.0247743	7.49148e-128	cognitive function	ebi-a-GCST006250	-0.011591	0.00274928	2.48399e-05	-0.0194502	0.00461341	2.4866e-05	FALSE	0.687964	0.236845	FALSE	FALSE	rs9905638	1	0	0	1.34936	0	1.02424	1.00577	0.964952	1	1	0.00241797	1	1	1	1	1
rs11942564:ENSG00000052795.13:ebi-a-GCST006250	4	158784715	rs11942564	G	A	FALSE	FALSE	ENSG00000052795.13	FNIP2	-0.177425	0.0282542	3.3947e-10	cognitive function	ebi-a-GCST006250	-0.0119614	0.00283848	2.509e-05	0.0674167	0.0159982	2.5087e-05	FALSE	0.77401	0.52363	TRUE	FALSE	rs11942564	1	0	0	1.46679	0	2.3196	0.773576	1.76743	1	1	1	1	0.779481	0.375824	1	0
rs7436623:ENSG00000109814.12:ebi-a-GCST006250	4	39472146	rs7436623	T	C	TRUE	rs1048140	ENSG00000109814.12	UGDH	-0.301555	0.0436944	5.14727e-12	cognitive function	ebi-a-GCST006250	-0.0116581	0.00276651	2.51102e-05	0.0386599	0.00917414	2.50876e-05	FALSE	0.570608	0.554001	FALSE	FALSE	rs7436623	1	0	3.35286	0	0	5.31581	0	0.494329	1	0.903693	1	1	1	1	0.606534	0
rs7080953:ENSG00000120057.5:ebi-a-GCST006250	10	97758255	rs7080953	G	A	FALSE	FALSE	ENSG00000120057.5	SFRP5	-0.386909	0.0324864	1.0516e-32	cognitive function	ebi-a-GCST006250	-0.0139576	0.00331534	2.551e-05	0.0360746	0.00856879	2.55364e-05	FALSE	0.850642	0.736515	TRUE	TRUE	rs7080953	1	0.312091	0	2.21916	0	0	0.0664841	1.21789	0.701436	1	1	1	1	1	0.166824	0
rs2273699:ENSG00000075413.18:ebi-a-GCST006250	14	103457138	rs2273699	G	A	FALSE	FALSE	ENSG00000075413.18	MARK3	0.338626	0.0274108	4.65148e-35	cognitive function	ebi-a-GCST006250	0.0119768	0.00284619	2.57502e-05	0.0353689	0.00840512	2.57628e-05	FALSE	5.55821e-07	1.6091e-07	FALSE	FALSE	rs2273699	1	1.01452	0	2.00145	0	2.30347	0	0.273014	1	1	1	1	0.757477	1	0.522766	0
rs10895897:ENSG00000170903.11:ebi-a-GCST006250	11	106039544	rs10895897	G	A	FALSE	FALSE	ENSG00000170903.11	MSANTD4	0.449478	0.0281908	3.13066e-57	cognitive function	ebi-a-GCST006250	0.0124866	0.00296805	2.58601e-05	0.0277802	0.00660333	2.58778e-05	FALSE	0.138366	0.035624	FALSE	FALSE	rs10895897	1	3.37238	0.0352778	0.0737396	5.73632	1.74756	0.46394	0.887295	1	1	1	0.891839	1	1	1	0
rs72683163:ENSG00000176406.23:ebi-a-GCST006250	8	104031334	rs72683163	G	A	FALSE	FALSE	ENSG00000176406.23	RIMS2	0.185924	0.0334723	2.78313e-08	cognitive function	ebi-a-GCST006250	-0.0129924	0.00309269	2.65497e-05	-0.0698802	0.0166342	2.65735e-05	FALSE	0.96535	0.900065	TRUE	TRUE	NA	NA	NA	NA	NA	NA	NA	NA	NA	NA	NA	NA	NA	NA	NA	NA	0	RIMS2 Syndromic Congenital Cone-Rod Synaptic Disease	absent gene product
rs9915776:ENSG00000175662.17:ebi-a-GCST006250	17	17845742	rs9915776	G	A	FALSE	FALSE	ENSG00000175662.17	TOM1L2	0.535903	0.0260881	9.06809e-94	cognitive function	ebi-a-GCST006250	0.0117063	0.00278788	2.67701e-05	0.0218441	0.00520221	2.681e-05	FALSE	0.352448	0.104087	FALSE	FALSE	rs9915776	1	0.791063	0	2.00215	0	0	0.710507	0	1	1	0.457311	1	1	1	0.717182	0
rs199451:ENSG00000120071.14:ebi-a-GCST006250	17	46724418	rs199451	A	G	FALSE	FALSE	ENSG00000120071.14	KANSL1	0.892425	0.0295183	1e-200	cognitive function	ebi-a-GCST006250	-0.0146725	0.00349512	2.69302e-05	-0.0164412	0.00391643	2.69287e-05	FALSE	0.270742	0.0433304	FALSE	FALSE	rs169201	0.9886	0.564196	0	2.03123	1.33242	0.791774	0.253379	0	0.691776	1	0.000151969	0.919675	0.162895	1	1	1	CHROMOSOME 17Q21.31 MICRODELETION SYNDROME	absent gene product	Koolen-De Vries syndrome due to a point mutation | 17q21.31 microdeletion syndrome
rs10775304:ENSG00000103056.12:ebi-a-GCST006250	16	68377259	rs10775304	T	C	FALSE	FALSE	ENSG00000103056.12	SMPD3	0.272285	0.0294588	2.39883e-20	cognitive function	ebi-a-GCST006250	-0.012542	0.00299474	2.82001e-05	-0.046062	0.0109985	2.81412e-05	FALSE	0.240122	0.0672478	FALSE	FALSE	rs10775304	1	0	0	2.19079	0.364932	0	0	2.8514	1	1	0.460487	1	1	1	1	0
rs9897206:ENSG00000141298.19:ebi-a-GCST006250	17	30079090	rs9897206	C	T	FALSE	FALSE	ENSG00000141298.19	SSH2	0.202029	0.0270913	8.82862e-14	cognitive function	ebi-a-GCST006250	-0.0115078	0.00275306	2.91099e-05	-0.0569612	0.0136271	2.91505e-05	FALSE	0.252195	0.0438843	FALSE	FALSE	rs9897206	1	0	0	0.576046	3.11325	7.06719	2.75487	0.222229	1	1	1	1	0.596502	0.987116	0.974013	0
rs11952735:ENSG00000035499.13:ebi-a-GCST006250	5	60643319	rs11952735	C	T	FALSE	FALSE	ENSG00000035499.13	DEPDC1B	0.187247	0.0290522	1.15437e-10	cognitive function	ebi-a-GCST006250	0.011514	0.00275456	2.91501e-05	0.0614908	0.0147108	2.91537e-05	FALSE	0.0766964	0.0192824	FALSE	FALSE	rs11952735	1	0	0	1.33955	1.81172	1.23172	1.07022	0.480148	1	1	0.336959	1	0.956672	0.904895	0.876241	0
rs1778256:ENSG00000135312.6:ebi-a-GCST006250	6	77457738	rs1778256	T	C	FALSE	FALSE	ENSG00000135312.6	HTR1B	-0.351407	0.0421024	7.0328e-17	cognitive function	ebi-a-GCST006250	0.0170841	0.00409298	2.99199e-05	-0.0486163	0.0116474	2.99297e-05	FALSE	0.981978	0.966471	TRUE	TRUE	rs1778256	1	0	2.8402	2.51701	0.867045	0	0	0.500293	1	1	1	1	1	1	0.519889	0
rs1409152:ENSG00000137944.18:ebi-a-GCST006250	1	88952720	rs1409152	T	C	FALSE	FALSE	ENSG00000137944.18	KYAT3	-0.977888	0.0197934	1e-200	cognitive function	ebi-a-GCST006250	-0.0113656	0.00272817	3.10099e-05	0.0116226	0.00278986	3.09969e-05	FALSE	0.448594	0.176789	FALSE	FALSE	rs1409152	1	0.393639	0	0	0	0	1.27998	0.904037	3.18063e-06	1	1	0.736355	0.754685	0.000838852	8.73236e-21	3
rs861576:ENSG00000116406.19:ebi-a-GCST006250	1	184756263	rs861576	T	C	FALSE	FALSE	ENSG00000116406.19	EDEM3	-0.354728	0.0271985	7.03953e-39	cognitive function	ebi-a-GCST006250	-0.0117938	0.0028371	3.22597e-05	0.0332475	0.00799796	3.22466e-05	FALSE	0.670373	0.469529	FALSE	FALSE	rs861576	1	0	0	1.47099	6.10753	2.64429	0	1.24306	0.965683	1	1	1	0.770317	1	0.632047	0	EDEM3-related congenital disorder of glycosylation	absent gene product
rs12776318:ENSG00000095485.18:ebi-a-GCST006250	10	100108920	rs12776318	G	T	FALSE	FALSE	ENSG00000095485.18	CWF19L1	0.810621	0.0239418	1e-200	cognitive function	ebi-a-GCST006250	0.0120245	0.00289397	3.25402e-05	0.0148337	0.00357007	3.25261e-05	FALSE	0.227481	0.0673921	FALSE	FALSE	NA	NA	NA	NA	NA	NA	NA	NA	NA	NA	NA	NA	NA	NA	NA	NA	0			Autosomal recessive cerebellar ataxia due to CWF19L1 deficiency
rs753279:ENSG00000113141.18:ebi-a-GCST006250	5	140644233	rs753279	T	C	FALSE	FALSE	ENSG00000113141.18	IK	-0.249502	0.0270562	2.92644e-20	cognitive function	ebi-a-GCST006250	0.0114984	0.0027794	3.51901e-05	-0.0460854	0.0111398	3.51864e-05	FALSE	0.0725181	0.0129806	FALSE	FALSE	rs753279	1	0.491901	1.87364	0	0	1.41843	2.62095	1.52835	0.822367	1	1	1	1	1	1	0
rs6435151:ENSG00000204217.15:ebi-a-GCST006250	2	202422075	rs6435151	C	A	FALSE	FALSE	ENSG00000204217.15	BMPR2	0.368968	0.040903	1.87129e-19	cognitive function	ebi-a-GCST006250	-0.0170867	0.00414122	3.684e-05	-0.0463094	0.0112238	3.69117e-05	FALSE	0.835717	0.576359	TRUE	FALSE	rs6435151	1	0	0	2.4565	4.06422	0	0	2.94858	1	1	1	1	1	1	1	0			Pulmonary venoocclusive disease | Heritable pulmonary arterial hypertension
rs805406:ENSG00000115239.22:ebi-a-GCST006250	2	53891906	rs805406	C	T	FALSE	FALSE	ENSG00000115239.22	ASB3	-0.273533	0.0300915	9.9006e-20	cognitive function	ebi-a-GCST006250	-0.0123162	0.00298573	3.71099e-05	0.0450264	0.0109154	3.707e-05	FALSE	0.724593	0.533145	TRUE	FALSE	rs805406	1	4.8519	0	0	3.65212	0	0	0.156802	1	1	1	1	0.662564	1	0.647551	0
rs12574668:ENSG00000175224.16:ebi-a-GCST006250	11	46401136	rs12574668	A	C	FALSE	FALSE	ENSG00000175224.16	ATG13	-0.30438	0.0348847	2.65487e-18	cognitive function	ebi-a-GCST006250	-0.0150032	0.00364068	3.764e-05	0.0492911	0.011961	3.7725e-05	FALSE	0.484368	0.140466	FALSE	FALSE	rs12574668	1	0	0	2.08546	0	0	4.43912	0	1	1	1	1	1	1	1	0
rs10228845:ENSG00000105877.18:ebi-a-GCST006250	7	21543999	rs10228845	A	G	FALSE	FALSE	ENSG00000105877.18	DNAH11	-0.532574	0.0265282	1.20189e-89	cognitive function	ebi-a-GCST006250	0.0113512	0.0027585	3.86901e-05	-0.0213139	0.00517957	3.87196e-05	FALSE	0.723144	0.555264	TRUE	FALSE	rs10228845	1	0.533287	1.78189	0.102123	6.42312	3.35063	0	0	0.771221	0.0108551	0.247783	1	0.932027	1	1	1			Primary ciliary dyskinesia
rs77199433:ENSG00000185437.13:ebi-a-GCST006250	21	39440623	rs77199433	A	G	FALSE	FALSE	ENSG00000185437.13	SH3BGR	0.52177	0.0324132	2.65841e-58	cognitive function	ebi-a-GCST006250	0.0144441	0.00351351	3.94103e-05	0.0276829	0.00673383	3.9392e-05	FALSE	2.19331e-05	7.73372e-06	FALSE	FALSE	rs77199433	1	2.4064	0	0	0	4.05835	1.64409	0	0.664292	1	1	1	0.559319	0.013712	1	1
rs11667638:ENSG00000079313.15:ebi-a-GCST006250	19	1841502	rs11667638	A	G	FALSE	FALSE	ENSG00000079313.15	REXO1	-0.203305	0.0270364	5.49e-14	cognitive function	ebi-a-GCST006250	0.0114047	0.00277487	3.95804e-05	-0.0560964	0.0136488	3.95669e-05	FALSE	0.813422	0.569691	TRUE	FALSE	rs11667638	1	0	0	3.16147	0	0	0	1.07746	1	1	1	1	1	1	0.398607	0
rs2647403:ENSG00000112701.18:ebi-a-GCST006250	6	75652330	rs2647403	C	T	FALSE	FALSE	ENSG00000112701.18	SENP6	0.225366	0.0282838	1.6125e-15	cognitive function	ebi-a-GCST006250	-0.0116945	0.00285093	4.09902e-05	-0.0518912	0.0126502	4.09604e-05	FALSE	0.0919049	0.0189316	FALSE	FALSE	rs2647403	1	0.996924	0.128393	0	7.73789	3.1059	2.69664	1.17187	1	1	1	1	1	0.744565	1	0
rs7288420:ENSG00000100346.18:ebi-a-GCST006250	22	39619054	rs7288420	C	T	FALSE	FALSE	ENSG00000100346.18	CACNA1I	-0.196478	0.0283526	4.21422e-12	cognitive function	ebi-a-GCST006250	0.0113129	0.00276328	4.24102e-05	-0.0575785	0.0140641	4.23973e-05	FALSE	1.48639e-05	3.13929e-06	FALSE	FALSE	rs7288420	1	0	0	3.3608	0	0	0	0.907207	1	1	0.669728	1	1	1	0.867376	0
rs28427480:ENSG00000185920.15:ebi-a-GCST006250	9	95502660	rs28427480	C	A	FALSE	FALSE	ENSG00000185920.15	PTCH1	0.276431	0.0488117	1.48553e-08	cognitive function	ebi-a-GCST006250	0.0192143	0.00469444	4.25804e-05	0.0695084	0.0169823	4.25845e-05	FALSE	0.0385426	0.00942495	FALSE	FALSE	rs28427480	1	4.95934	0.45504	0	0	0	0	0	0.899568	1	1	0.675005	1	1	1	0	HOLOPROSENCEPHALY-7 | BASAL CELL NEVUS SYNDROME	uncertain | absent gene product	Gorlin syndrome | Schilbach-Rott syndrome | Monosomy 9q22.3 | Microform holoprosencephaly | Septopreoptic holoprosencephaly | Semilobar holoprosencephaly | Midline interhemispheric variant of holoprosencephaly | Lobar holoprosencephaly | Alobar holoprosencephaly
rs45495794:ENSG00000101220.17:ebi-a-GCST006250	20	3753520	rs45495794	C	T	FALSE	FALSE	ENSG00000101220.17	C20orf27	-0.730024	0.0617648	3.09848e-32	cognitive function	ebi-a-GCST006250	-0.0264718	0.00646916	4.27799e-05	0.0362616	0.00886157	4.27669e-05	FALSE	0.937606	0.917559	TRUE	TRUE	rs45495794	1	0	0.23687	0	0.303688	0	0.309015	1.26735	0.972134	1	1	1	1	1	0.0426666	1
rs45495794:ENSG00000132622.11:ebi-a-GCST006250	20	3753520	rs45495794	C	T	FALSE	FALSE	ENSG00000132622.11	HSPA12B	0.704728	0.0618852	4.81697e-30	cognitive function	ebi-a-GCST006250	-0.0264718	0.00646916	4.27799e-05	-0.0375632	0.00917966	4.27669e-05	FALSE	0.937606	0.917559	TRUE	TRUE	rs45495794	1	0	9.48009	0	0	0	0	0.410359	1	1	1	1	1	1	0.939967	0
rs78431736:ENSG00000196072.12:ebi-a-GCST006250	10	100277392	rs78431736	T	G	TRUE	rs7093193	ENSG00000196072.12	BLOC1S2	-0.635427	0.100513	2.58489e-10	cognitive function	ebi-a-GCST006250	-0.0259229	0.00633503	4.28598e-05	0.040796	0.00996971	4.27681e-05	FALSE	0.104555	0.0291366	FALSE	FALSE	NA	NA	NA	NA	NA	NA	NA	NA	NA	NA	NA	NA	NA	NA	NA	NA	0
rs3009540:ENSG00000107745.19:ebi-a-GCST006250	10	72602597	rs3009540	T	C	FALSE	FALSE	ENSG00000107745.19	MICU1	-0.391132	0.0303035	4.10039e-38	cognitive function	ebi-a-GCST006250	0.0118316	0.0028921	4.292e-05	-0.0302496	0.00739417	4.29505e-05	FALSE	0.204798	0.0382456	FALSE	FALSE	rs3009540	1	0	0	0.996164	0	0	0.479813	2.91998	1	1	0.145653	1	1	0.836264	0.882067	0	MYOPATHY WITH EXTRAPYRAMIDAL SIGNS	absent gene product	Proximal myopathy with extrapyramidal signs
rs2038537:ENSG00000119820.11:ebi-a-GCST006250	2	32320811	rs2038537	C	T	FALSE	FALSE	ENSG00000119820.11	YIPF4	0.30002	0.0268327	5.04354e-29	cognitive function	ebi-a-GCST006250	0.0112183	0.00274958	4.50495e-05	0.0373918	0.00916464	4.50347e-05	FALSE	0.759508	0.474887	TRUE	FALSE	rs2038537	1	0.535588	0.262485	0	4.02851	1.77359	2.49931	1.20228	1	0.983665	0.992917	1	1	0.980341	1	0
rs10735071:ENSG00000089154.11:ebi-a-GCST006250	12	120153447	rs10735071	C	T	FALSE	FALSE	ENSG00000089154.11	GCN1	-0.376413	0.0319477	4.82532e-32	cognitive function	ebi-a-GCST006250	-0.0134679	0.00330501	4.59801e-05	0.0357796	0.00878029	4.60153e-05	FALSE	0.673669	0.366726	FALSE	FALSE	rs10735071	1	0	0.991835	1.39919	2.67951	3.15864	0.507084	0	1	1	1	1	0.591476	1	1	0
rs6947660:ENSG00000241127.8:ebi-a-GCST006250	7	39570578	rs6947660	G	A	FALSE	FALSE	ENSG00000241127.8	YAE1	-0.285364	0.0463865	7.65721e-10	cognitive function	ebi-a-GCST006250	0.019334	0.00474687	4.64098e-05	-0.0677521	0.0166345	4.64115e-05	FALSE	0.415895	0.153651	FALSE	FALSE	rs6947660	1	2.13069	0	0	0.879237	0	1.46071	1.14673	0.577758	1	1	1	0.366827	1	1	0
rs11248633:ENSG00000154478.4:ebi-a-GCST006250	10	123663612	rs11248633	G	A	FALSE	FALSE	ENSG00000154478.4	GPR26	0.432315	0.0422054	1.27064e-24	cognitive function	ebi-a-GCST006250	-0.0174426	0.00429302	4.84105e-05	-0.040347	0.0099303	4.84431e-05	FALSE	0.0257368	0.00931061	FALSE	FALSE	rs11248633	1	0	0	1.84859	0.676922	0	0	3.02876	1	1	1	1	1	1	1	0
rs8069459:ENSG00000132478.10:ebi-a-GCST006250	17	75841287	rs8069459	C	G	FALSE	FALSE	ENSG00000132478.10	UNK	-0.33734	0.0609277	3.08182e-08	cognitive function	ebi-a-GCST006250	0.0202358	0.0049854	4.92006e-05	-0.0599864	0.0147786	4.92807e-05	FALSE	0.877382	0.820858	TRUE	TRUE	rs8069459	1	0.411272	3.14013	0	0	0.83223	0	0	1	1	1	0.903975	0.821163	0.115541	1	0
rs9865051:ENSG00000145029.13:ebi-a-GCST006250	3	49128636	rs9865051	C	T	FALSE	FALSE	ENSG00000145029.13	NICN1	0.401211	0.0311264	5.14151e-38	cognitive function	ebi-a-GCST006250	-0.0133826	0.00329702	4.93094e-05	-0.0333555	0.00821767	4.92836e-05	FALSE	4.93737e-21	6.1964e-22	FALSE	FALSE	rs9865051	1	0	0	1.32379	0	0	0.55952	3.91854	1	1	0.804956	1	1	1	0.738375	0
rs28648837:ENSG00000128833.13:ebi-a-GCST006250	15	52285698	rs28648837	T	G	FALSE	FALSE	ENSG00000128833.13	MYO5C	-0.315338	0.0343219	4.01428e-20	cognitive function	ebi-a-GCST006250	-0.0144031	0.00354931	4.95804e-05	0.0456751	0.0112556	4.94948e-05	FALSE	0.000728333	0.000185983	FALSE	FALSE	rs28648837	1	0	5.68575	0	0	0	0	1.2236	0.561683	1	1	1	1	1	0.987204	0
rs6075340:ENSG00000101307.15:ebi-a-GCST006250	20	1913689	rs6075340	A	G	FALSE	FALSE	ENSG00000101307.15	SIRPB1	1.05794	0.0205766	1e-200	cognitive function	ebi-a-GCST006250	-0.0115542	0.00284727	4.94504e-05	-0.0109214	0.00269133	4.94964e-05	FALSE	0.861016	0.817728	TRUE	TRUE	rs6075340	1	0.207684	0.785907	0.362	0	0	0	0.10508	1	1	9.28235e-34	1	0.0838935	1	0.880726	1
rs10514710:ENSG00000186446.12:ebi-a-GCST006250	3	44842479	rs10514710	A	G	FALSE	FALSE	ENSG00000186446.12	ZNF501	0.884526	0.0287618	1e-200	cognitive function	ebi-a-GCST006250	0.0138681	0.00341831	4.96101e-05	0.0156786	0.00386457	4.97061e-05	FALSE	0.98273	0.964615	TRUE	TRUE	rs56084453	0.9323	2.3193	0.557623	0	13.8483	1.8055	1.5071	0	0.00200371	1	1	1	0.688404	0.149929	1	1
rs440778:ENSG00000185294.7:ieu-a-1041	17	45609054	rs440778	G	A	TRUE	rs55915917	ENSG00000185294.7	SPPL2C	0.339451	0.033635	5.98129e-24	Intracranial volume	ieu-a-1041	-15183.6	2652.21	1.035e-08	-44729.8	7813.23	1.03503e-08	TRUE	0.889877	0.309244	TRUE	FALSE	rs440778	1	0	0	3.52566	0	1.4783	0	0.675367	1	1	0.722781	1	1	1	1	0
rs199451:ENSG00000120071.14:ieu-a-1041	17	46724418	rs199451	A	G	FALSE	FALSE	ENSG00000120071.14	KANSL1	0.892425	0.0295183	1e-200	Intracranial volume	ieu-a-1041	-12829	2360.07	5.45406e-08	-14375.4	2644.56	5.45341e-08	TRUE	0.973916	0.776349	TRUE	TRUE	rs169201	0.9886	0.564196	0	2.03123	1.33242	0.791774	0.253379	0	0.691776	1	0.000151969	0.919675	0.162895	1	1	1	CHROMOSOME 17Q21.31 MICRODELETION SYNDROME	absent gene product	Koolen-De Vries syndrome due to a point mutation | 17q21.31 microdeletion syndrome
rs62054398:ENSG00000228696.9:ieu-a-1041	17	45735233	rs62054398	G	A	TRUE	rs111370985	ENSG00000228696.9	ARL17B	0.994006	0.0277232	1e-200	Intracranial volume	ieu-a-1041	-14601.9	3041.83	1.58402e-06	-14690	3060.17	1.58375e-06	FALSE	0.923472	0.187316	TRUE	FALSE	rs538628	0.8774	-0.55357	-0.671132	-0.879378	-1.65955	-0.551658	-1.01366	0	2.9352e-06	0.659192	2.91914e-05	1	2.42429e-08	1	0.0762252	3
rs12452273:ENSG00000225190.11:ieu-a-1041	17	45475555	rs12452273	T	C	TRUE	rs62065438	ENSG00000225190.11	PLEKHM1	0.383306	0.0351687	1.16468e-27	Intracranial volume	ieu-a-1041	-18161.4	4061.45	7.76193e-06	-47381	10595.8	7.76169e-06	FALSE	0.010143	0.000900947	FALSE	FALSE	NA	NA	NA	NA	NA	NA	NA	NA	NA	NA	NA	NA	NA	NA	NA	NA	0			Intermediate osteopetrosis
rs9388486:ENSG00000203760.8:ieu-a-1041	6	126340008	rs9388486	T	C	FALSE	FALSE	ENSG00000203760.8	CENPW	0.267631	0.0282543	2.73973e-21	Intracranial volume	ieu-a-1041	-8076.22	1919.14	2.57401e-05	-30176.7	7170.85	2.57357e-05	FALSE	0.695288	0.172645	FALSE	FALSE	rs9388486	1	0	0	1.88377	0	1.86895	0.0215979	2.16896	1	1	1	1	1	0.621612	1	0
rs4819225:ENSG00000160294.11:ieu-b-12	21	46292271	rs4819225	C	T	FALSE	FALSE	ENSG00000160294.11	MCM3AP	-0.436474	0.0276671	4.55716e-56	juvenile absence epilepsy	ieu-b-12	-0.00597698	0.00121142	8.09991e-07	0.0136938	0.00277547	8.06191e-07	FALSE	0.95035	0.830032	TRUE	TRUE	rs4819225	1	0	0	2.53284	4.46138	0.795443	1.94866	0	1	0.626574	1	1	1	0.929164	1	0
rs2096507:ENSG00000160299.17:ieu-b-12	21	46522003	rs2096507	A	G	FALSE	FALSE	ENSG00000160299.17	PCNT	-0.537626	0.0252938	2.95144e-100	juvenile absence epilepsy	ieu-b-12	-0.00539543	0.00115847	3.2e-06	0.0100357	0.00215479	3.20266e-06	FALSE	0.876347	0.581093	TRUE	FALSE	rs2096507	1	0	0	3.29362	0	0	0	0.324363	1	1	0.102793	1	1	1	0.356604	0	MICROCEPHALIC OSTEODYSPLASTIC PRIMORDIAL DWARFISM, TYPE II	absent gene product	Microcephalic osteodysplastic primordial dwarfism type II | Seckel syndrome
rs9539285:ENSG00000280165.1:ieu-b-12	13	61750334	rs9539285	G	A	FALSE	FALSE	ENSG00000280165.1	PCDH20	-0.191725	0.0301735	2.09652e-10	juvenile absence epilepsy	ieu-b-12	0.00505541	0.00118965	2.1e-05	-0.026368	0.00620497	2.14254e-05	FALSE	0.428087	0.185743	FALSE	FALSE	NA	NA	NA	NA	NA	NA	NA	NA	NA	NA	NA	NA	NA	NA	NA	NA	0
rs3827147:ENSG00000196476.12:ieu-b-12	20	276086	rs3827147	A	T	FALSE	FALSE	ENSG00000196476.12	C20orf96	0.424248	0.026651	4.70453e-57	juvenile absence epilepsy	ieu-b-12	-0.00487437	0.00119531	4.49997e-05	-0.0114894	0.00281748	4.54418e-05	FALSE	0.699183	0.679217	FALSE	FALSE	rs3827147	1	0.818067	0.134909	1.05229	0	1.94816	0	1.09392	0.917732	0.666147	1	1	1	1	1	0
rs11150600:ENSG00000099377.14:ieu-b-17	16	30929010	rs11150600	T	C	FALSE	FALSE	ENSG00000099377.14	HSD3B7	-0.253493	0.0282842	3.17861e-19	juvenile myoclonic epilepsy	ieu-b-17	-0.0112113	0.00190481	4e-09	0.0442273	0.00751426	3.96172e-09	TRUE	0.891402	0.324437	TRUE	FALSE	rs11150600	1	1.1616	1.78811	0	0.321835	6.63553	0	0	0.500126	1	0.757204	1	0.00617023	1	1	1	BILE ACID SYNTHESIS DEFECT, CONGENITAL, 1	absent gene product	Congenital bile acid synthesis defect type 1
rs57576577:ENSG00000103496.15:ieu-b-17	16	31025046	rs57576577	A	G	FALSE	FALSE	ENSG00000103496.15	STX4	-0.357737	0.0276396	2.5761e-38	juvenile myoclonic epilepsy	ieu-b-17	0.00968329	0.00190429	3.69999e-07	-0.0270682	0.00532315	3.67651e-07	FALSE	0.057264	0.00381266	FALSE	FALSE	rs57576577	1	0	1.2647	0	0	4.14218	4.23144	0.34343	1	1	1	1	1	0.296302	1	0
rs11647284:ENSG00000151006.7:ieu-b-17	16	31066014	rs11647284	A	G	FALSE	FALSE	ENSG00000151006.7	PRSS53	-0.218868	0.0280971	6.71701e-15	juvenile myoclonic epilepsy	ieu-b-17	0.00946326	0.00190359	6.69993e-07	-0.0432373	0.00869743	6.65157e-07	FALSE	0.0693922	0.00545143	FALSE	FALSE	rs11647284	1	0.256515	1.04588	2.74556	0	1.08003	0	0	1	1	1	1	1	1	1	0
rs1295988:ENSG00000221968.9:ieu-b-17	11	61889186	rs1295988	A	C	FALSE	FALSE	ENSG00000221968.9	FADS3	0.246526	0.0381998	1.09237e-10	juvenile myoclonic epilepsy	ieu-b-17	-0.00937863	0.00209254	7.39997e-06	-0.0380432	0.00848812	7.3969e-06	FALSE	0.937787	0.86052	TRUE	TRUE	rs1295988	1	0.687206	1.8768	1.24132	0	3.29566	0	0	1	1	0.701576	1	1	1	1	0
rs13410506:ENSG00000138092.11:ieu-b-17	2	24800162	rs13410506	G	A	FALSE	FALSE	ENSG00000138092.11	CENPO	-0.159943	0.02845	1.88857e-08	juvenile myoclonic epilepsy	ieu-b-17	-0.00799336	0.00193161	3.50002e-05	0.0499762	0.0120768	3.50064e-05	FALSE	0.00361172	0.00261589	FALSE	FALSE	NA	NA	NA	NA	NA	NA	NA	NA	NA	NA	NA	NA	NA	NA	NA	NA	0
rs2288004:ENSG00000167395.10:ieu-b-17	16	31042719	rs2288004	C	G	FALSE	FALSE	ENSG00000167395.10	ZNF646	-0.334586	0.0270018	2.91445e-35	juvenile myoclonic epilepsy	ieu-b-17	-0.00778247	0.00189	3.79997e-05	0.02326	0.00564877	3.82657e-05	FALSE	0.000612137	4.1838e-05	FALSE	FALSE	rs2288004	1	0.0332234	1.47901	0.937557	0	1.83087	0.0376445	0	1	0.954886	0.00153638	1	1	0.853012	1	1
rs9270986:ENSG00000196126.11:ieu-b-18	6	32606283	rs9270986	A	C	TRUE	rs9271125	ENSG00000196126.11	HLA-DRB1	1.16349	0.0327371	1e-200	multiple sclerosis	ieu-b-18	1.15423	0.0333507	1e-200	0.992044	0.0286645	1.8583e-262	TRUE	2.12089e-34	1.83372e-34	FALSE	FALSE	rs9271055	0.8222	0	0	0	0	-13.3875	0	-1.2408	1	0.266607	1	1	7.60091e-06	0.369474	8.51811e-06	2			Limbic encephalitis with LGI1 antibodies | Systemic lupus erythematosus | Limited cutaneous systemic sclerosis | Limited systemic sclerosis | Diffuse cutaneous systemic sclerosis | Follicular lymphoma | Bullous pemphigoid | Pediatric multiple sclerosis | Systemic-onset juvenile idiopathic arthritis | Narcolepsy type 2 | Sarcoidosis | Narcolepsy type 1
rs79076469:ENSG00000198502.6:ieu-b-18	6	32533347	rs79076469	A	G	TRUE	rs113972770	ENSG00000198502.6	HLA-DRB5	1.28217	0.04068	1e-200	multiple sclerosis	ieu-b-18	1.63219	0.0475192	1e-200	1.273	0.0370617	1.50809e-258	TRUE	1.4832e-60	1.18285e-60	FALSE	FALSE	NA	NA	NA	NA	NA	NA	NA	NA	NA	NA	NA	NA	NA	NA	NA	NA	0
rs4410767:ENSG00000196735.12:ieu-b-18	6	32480352	rs4410767	T	C	TRUE	rs5020947	ENSG00000196735.12	HLA-DQA1	0.525823	0.0385401	2.20598e-42	multiple sclerosis	ieu-b-18	1.05699	0.0322153	1e-200	2.01016	0.0612664	4.21419e-236	TRUE	2.72046e-128	2.07244e-128	FALSE	FALSE	NA	NA	NA	NA	NA	NA	NA	NA	NA	NA	NA	NA	NA	NA	NA	NA	0			Idiopathic achalasia | Adult-onset myasthenia gravis
rs9274247:ENSG00000242574.9:ieu-b-18	6	32663518	rs9274247	G	A	FALSE	FALSE	ENSG00000242574.9	HLA-DMB	-0.217515	0.0341939	2.00158e-10	multiple sclerosis	ieu-b-18	0.956072	0.0297368	1e-200	-4.39543	0.136712	8.51417e-227	TRUE	7.22392e-57	6.62289e-57	FALSE	FALSE	NA	NA	NA	NA	NA	NA	NA	NA	NA	NA	NA	NA	NA	NA	NA	NA	0
rs9274247:ENSG00000204256.13:ieu-b-18	6	32663518	rs9274247	G	A	FALSE	FALSE	ENSG00000204256.13	BRD2	-0.260061	0.0340621	2.25942e-14	multiple sclerosis	ieu-b-18	0.956072	0.0297368	1e-200	-3.67633	0.114345	8.51417e-227	TRUE	2.02267e-63	1.85438e-63	FALSE	FALSE	NA	NA	NA	NA	NA	NA	NA	NA	NA	NA	NA	NA	NA	NA	NA	NA	0
rs9274247:ENSG00000244731.8:ieu-b-18	6	32663518	rs9274247	G	A	FALSE	FALSE	ENSG00000244731.8	C4A	0.498895	0.0328626	4.70538e-52	multiple sclerosis	ieu-b-18	0.956072	0.0297368	1e-200	1.91638	0.0596053	8.51417e-227	TRUE	5.86353e-118	4.34077e-118	FALSE	FALSE	NA	NA	NA	NA	NA	NA	NA	NA	NA	NA	NA	NA	NA	NA	NA	NA	0			Systemic lupus erythematosus | Beh√ßet disease | Autosomal systemic lupus erythematosus | Immunodeficiency due to a classical component pathway complement deficiency
rs6928482:ENSG00000237541.4:ieu-b-18	6	32658472	rs6928482	C	T	FALSE	FALSE	ENSG00000237541.4	HLA-DQA2	0.839218	0.022613	1e-200	multiple sclerosis	ieu-b-18	-0.867501	0.0272423	1e-200	-1.0337	0.0324615	1.599e-222	TRUE	3.82426e-91	3.50494e-91	FALSE	FALSE	NA	NA	NA	NA	NA	NA	NA	NA	NA	NA	NA	NA	NA	NA	NA	NA	0
rs9273167:ENSG00000196735.12:ieu-b-18	6	32645386	rs9273167	A	C	TRUE	rs17613243	ENSG00000196735.12	HLA-DQA1	-0.80101	0.0252538	1e-200	multiple sclerosis	ieu-b-18	-0.991014	0.0319346	1e-200	1.2372	0.0398679	1.95841e-211	TRUE	2.68637e-128	2.44057e-128	FALSE	FALSE	NA	NA	NA	NA	NA	NA	NA	NA	NA	NA	NA	NA	NA	NA	NA	NA	0			Idiopathic achalasia | Adult-onset myasthenia gravis
rs9267654:ENSG00000204394.13:ieu-b-18	6	31873232	rs9267654	A	G	FALSE	FALSE	ENSG00000204394.13	VARS	-0.24678	0.037362	3.97237e-11	multiple sclerosis	ieu-b-18	0.625675	0.0209839	2.35505e-195	-2.53536	0.0850309	2.35874e-195	TRUE	0.000750619	0.000311797	FALSE	FALSE	rs9267654	1	0	0	2.65208	0	0.387307	0	0.978503	1	1	1	1	1	0.900264	0.500124	0
rs9267659:ENSG00000231852.9:ieu-b-18	6	31878457	rs9267659	A	G	FALSE	FALSE	ENSG00000231852.9	CYP21A2	-0.578001	0.0331905	6.38961e-68	multiple sclerosis	ieu-b-18	0.604953	0.0210598	1.83231e-181	-1.04663	0.0364356	1.83369e-181	TRUE	2.91403e-11	1.19446e-11	FALSE	FALSE	rs9267659	1	1.83054	1.0481	0.310789	0	2.10266	0	0.11152	1	1	1	1	0.293002	1	1	0			Classic congenital adrenal hyperplasia due to 21-hydroxylase deficiency, simple virilizing form | Classic congenital adrenal hyperplasia due to 21-hydroxylase deficiency, salt wasting form
rs1061808:ENSG00000204310.13:ieu-b-18	6	32168770	rs1061808	G	T	FALSE	FALSE	ENSG00000204310.13	AGPAT1	0.244493	0.0286519	1.42326e-17	multiple sclerosis	ieu-b-18	-0.477713	0.0178869	3.85478e-157	-1.95389	0.0731591	3.85941e-157	TRUE	1.82221e-08	9.37347e-09	FALSE	FALSE	rs1061808	1	0	0	1.34282	0	0	0.484187	1.68912	1	1	0.479587	1	1	0.433193	0.995171	0
rs9268863:ENSG00000204290.10:ieu-b-18	6	32462512	rs9268863	A	G	FALSE	FALSE	ENSG00000204290.10	BTNL2	0.371368	0.0273628	5.86752e-42	multiple sclerosis	ieu-b-18	0.495445	0.0185971	2.2751e-156	1.33411	0.0500773	2.27659e-156	TRUE	2.13736e-21	1.62503e-21	FALSE	FALSE	rs9268863	1	0.585246	0	1.27211	0	0	0.482544	1.74922	0.38203	1	1	0.8299	1	1	0.228359	0			Sarcoidosis
rs7751856:ENSG00000241106.8:ieu-b-18	6	32731211	rs7751856	A	C	FALSE	FALSE	ENSG00000241106.8	HLA-DOB	-0.290268	0.0274739	4.31859e-26	multiple sclerosis	ieu-b-18	-0.452242	0.0175256	7.85236e-147	1.55801	0.0603772	7.86284e-147	TRUE	3.98192e-234	3.60842e-234	FALSE	FALSE	NA	NA	NA	NA	NA	NA	NA	NA	NA	NA	NA	NA	NA	NA	NA	NA	0
rs553108:ENSG00000240053.8:ieu-b-18	6	31872678	rs553108	G	A	FALSE	FALSE	ENSG00000240053.8	LY6G5B	-0.239242	0.0287755	9.24716e-17	multiple sclerosis	ieu-b-18	-0.50235	0.0195056	2.90402e-146	2.09976	0.081531	2.89681e-146	TRUE	5.06403e-102	2.10714e-102	FALSE	FALSE	NA	NA	NA	NA	NA	NA	NA	NA	NA	NA	NA	NA	NA	NA	NA	NA	0
rs9276605:ENSG00000204267.15:ieu-b-18	6	32767534	rs9276605	G	A	FALSE	FALSE	ENSG00000204267.15	TAP2	0.253636	0.0294978	8.07912e-18	multiple sclerosis	ieu-b-18	-0.450201	0.018347	5.78096e-133	-1.77499	0.072336	5.79113e-133	TRUE	7.80009e-79	6.88202e-79	FALSE	FALSE	NA	NA	NA	NA	NA	NA	NA	NA	NA	NA	NA	NA	NA	NA	NA	NA	0			Immunodeficiency by defective expression of MHC class I
rs7773668:ENSG00000204438.11:ieu-b-18	6	32410047	rs7773668	G	C	TRUE	rs9268510	ENSG00000204438.11	GPANK1	-0.528142	0.0702823	5.70946e-14	multiple sclerosis	ieu-b-18	-0.492986	0.0204655	3.28852e-128	0.933435	0.03875	3.28849e-128	TRUE	3.30945e-07	1.53592e-07	FALSE	FALSE	rs7773668	1	0.708631	0.19445	0	0	0	1.80353	0	0.804808	1	1	1	1	0.857641	1	0
rs9267948:ENSG00000204305.14:ieu-b-18	6	32244456	rs9267948	A	G	FALSE	FALSE	ENSG00000204305.14	AGER	0.216863	0.0294287	1.7179e-13	multiple sclerosis	ieu-b-18	-0.404516	0.01743	3.77572e-119	-1.8653	0.0803732	3.77768e-119	TRUE	0.00737493	0.00479581	FALSE	FALSE	rs9267948	1	1.50926	2.76269	0	1.02801	1.1686	1.45006	0	0.510054	1	1	1	0.670079	1	1	0
rs1077394:ENSG00000204472.13:ieu-b-18	6	31642607	rs1077394	T	C	FALSE	FALSE	ENSG00000204472.13	AIF1	0.30436	0.0293385	3.25354e-25	multiple sclerosis	ieu-b-18	-0.38684	0.0169543	3.13329e-115	-1.271	0.0557048	3.13546e-115	TRUE	3.34698e-10	2.27159e-10	FALSE	FALSE	rs1077394	1	0	0	0	0.815573	15.6002	0	1.47309	1	1	1	1	1	1	0.604384	0
rs9267803:ENSG00000213676.13:ieu-b-18	6	32133985	rs9267803	T	C	FALSE	FALSE	ENSG00000213676.13	ATF6B	0.33749	0.0298579	1.2656e-29	multiple sclerosis	ieu-b-18	-0.515276	0.0228293	8.3946e-113	-1.52679	0.0676445	8.38778e-113	TRUE	1.06775e-22	4.89561e-23	FALSE	FALSE	rs9267803	1	0.498599	1.11364	1.6443	0	0	0.722483	0	0.99433	0.0660737	1	1	1	1	0.907464	0
rs2507954:ENSG00000204520.13:ieu-b-18	6	31858637	rs2507954	G	A	FALSE	FALSE	ENSG00000204520.13	MICA	-0.16404	0.0294176	2.45766e-08	multiple sclerosis	ieu-b-18	-0.483968	0.023506	3.434e-94	2.95031	0.143295	3.43508e-94	TRUE	3.00412e-211	1.3164e-211	FALSE	FALSE	NA	NA	NA	NA	NA	NA	NA	NA	NA	NA	NA	NA	NA	NA	NA	NA	0
rs2621331:ENSG00000232629.9:ieu-b-18	6	32812693	rs2621331	T	C	FALSE	FALSE	ENSG00000232629.9	HLA-DQB2	0.167116	0.0290383	8.66277e-09	multiple sclerosis	ieu-b-18	-0.341033	0.0170425	4.43813e-89	-2.04069	0.10198	4.44027e-89	TRUE	5.43703e-122	4.70684e-122	FALSE	FALSE	NA	NA	NA	NA	NA	NA	NA	NA	NA	NA	NA	NA	NA	NA	NA	NA	0
rs2621331:ENSG00000196735.12:ieu-b-18	6	32812693	rs2621331	T	C	FALSE	FALSE	ENSG00000196735.12	HLA-DQA1	-0.17462	0.029021	1.77639e-09	multiple sclerosis	ieu-b-18	-0.341033	0.0170425	4.43813e-89	1.953	0.0975974	4.44027e-89	TRUE	1.05982e-126	9.1749e-127	FALSE	FALSE	NA	NA	NA	NA	NA	NA	NA	NA	NA	NA	NA	NA	NA	NA	NA	NA	0			Idiopathic achalasia | Adult-onset myasthenia gravis
rs9271605:ENSG00000237541.4:ieu-b-18	6	32623671	rs9271605	A	G	FALSE	FALSE	ENSG00000237541.4	HLA-DQA2	0.915464	0.024321	1e-200	multiple sclerosis	ieu-b-18	-0.61578	0.0307808	4.94652e-89	-0.672643	0.0336232	4.9492e-89	TRUE	9.83e-93	8.64838e-93	FALSE	FALSE	rs9271605	1	0.349576	0	0	0	3.45504	1.0499	1.25287	1	1	1	1	9.93105e-79	1	0.00015936	2
rs707930:ENSG00000204420.10:ieu-b-18	6	31773882	rs707930	T	C	FALSE	FALSE	ENSG00000204420.10	MPIG6B	0.17737	0.0277905	1.74315e-10	multiple sclerosis	ieu-b-18	-0.336972	0.0170751	1.08493e-86	-1.89982	0.0962681	1.08586e-86	TRUE	2.32277e-06	1.32937e-06	FALSE	FALSE	rs707930	1	1.16646	4.39813	0	4.47862	1.8474	0	0.271175	1	0.889477	1	1	1	1	0.666222	0
rs707930:ENSG00000204421.3:ieu-b-18	6	31773882	rs707930	T	C	FALSE	FALSE	ENSG00000204421.3	LY6G6C	0.262665	0.0275243	1.38723e-21	multiple sclerosis	ieu-b-18	-0.336972	0.0170751	1.08493e-86	-1.2829	0.0650072	1.08586e-86	TRUE	1.4119e-15	8.08031e-16	FALSE	FALSE	rs707930	1	1.54648	1.58986	0.642787	0	0.784417	0.663012	0.577864	1	1	1	0.952518	1	1	1	0
rs2187685:ENSG00000179344.16:ieu-b-18	6	32796538	rs2187685	C	T	FALSE	FALSE	ENSG00000179344.16	HLA-DQB1	-0.289783	0.0278558	2.40327e-25	multiple sclerosis	ieu-b-18	-0.296617	0.0165701	1.16413e-71	1.02358	0.0571811	1.16372e-71	TRUE	7.40489e-81	6.46077e-81	FALSE	FALSE	NA	NA	NA	NA	NA	NA	NA	NA	NA	NA	NA	NA	NA	NA	NA	NA	0			Limbic encephalitis with LGI1 antibodies | Idiopathic achalasia | Bullous pemphigoid | Pediatric multiple sclerosis | Narcolepsy type 2 | Narcolepsy type 1
rs7767581:ENSG00000204525.16:ieu-b-18	6	31272078	rs7767581	G	C	FALSE	FALSE	ENSG00000204525.16	HLA-C	-0.967398	0.0234151	1e-200	multiple sclerosis	ieu-b-18	-0.308954	0.0173172	3.40017e-71	0.319366	0.0179008	3.40325e-71	TRUE	1.00388e-165	8.50487e-166	FALSE	FALSE	rs2524093	0.995	0	-4.16063	0	0	-7.62446	0	-0.0461434	1	0.000296133	1	1	1	0.574756	1	1			Precursor B-cell acute lymphoblastic leukemia
rs805293:ENSG00000204390.10:ieu-b-18	6	31720741	rs805293	A	T	FALSE	FALSE	ENSG00000204390.10	HSPA1L	-0.249335	0.0276288	1.80624e-19	multiple sclerosis	ieu-b-18	-0.284803	0.016683	2.42326e-65	1.14225	0.06691	2.42111e-65	TRUE	1.43968e-10	8.89434e-11	FALSE	FALSE	rs805293	1	1.03406	0.92758	1.63059	0	1.26803	0.296478	0	0.899569	1	1	1	1	1	0.432207	0
rs2607013:ENSG00000204366.4:ieu-b-18	6	31852623	rs2607013	T	C	FALSE	FALSE	ENSG00000204366.4	ZBTB12	-0.206653	0.0349225	3.26943e-09	multiple sclerosis	ieu-b-18	-0.589008	0.0356683	2.93427e-61	2.85023	0.1726	2.93429e-61	TRUE	7.19831e-05	3.27205e-05	FALSE	FALSE	rs2607013	1	0.794947	2.8349	0	0	1.89064	1.82015	0	1	1	1	1	1	0.389158	0.922004	0
rs3130560:ENSG00000234745.11:ieu-b-18	6	31129676	rs3130560	T	G	FALSE	FALSE	ENSG00000234745.11	HLA-B	-0.24244	0.0310223	5.49446e-15	multiple sclerosis	ieu-b-18	0.288749	0.0176295	2.71394e-60	-1.19101	0.0727169	2.71304e-60	TRUE	3.05279e-34	2.5961e-34	FALSE	FALSE	NA	NA	NA	NA	NA	NA	NA	NA	NA	NA	NA	NA	NA	NA	NA	NA	0			Beh√ßet disease | Takayasu arteritis | Stevens-Johnson syndrome
rs9267821:ENSG00000204301.6:ieu-b-18	6	32201797	rs9267821	C	T	FALSE	FALSE	ENSG00000204301.6	NOTCH4	-0.168989	0.0301581	2.10136e-08	multiple sclerosis	ieu-b-18	-0.308146	0.0192568	1.23794e-57	1.82347	0.113953	1.23871e-57	TRUE	1.23349e-37	6.9976e-38	FALSE	FALSE	NA	NA	NA	NA	NA	NA	NA	NA	NA	NA	NA	NA	NA	NA	NA	NA	0
rs9260408:ENSG00000204632.11:ieu-b-18	6	29951140	rs9260408	T	C	TRUE	rs2517707	ENSG00000204632.11	HLA-G	0.233708	0.0282649	1.35681e-16	multiple sclerosis	ieu-b-18	-0.278843	0.0178929	9.34975e-55	-1.19313	0.076561	9.35115e-55	TRUE	7.38579e-11	5.29635e-11	FALSE	FALSE	rs9260408	1	0.725416	1.51882	0	0	3.90138	0.723939	1.17415	0.875378	1	1	1	0.684248	0.657082	1	0
rs707939:ENSG00000204463.12:ieu-b-18	6	31758911	rs707939	A	C	FALSE	FALSE	ENSG00000204463.12	BAG6	0.610724	0.0275589	8.22496e-109	multiple sclerosis	ieu-b-18	-0.267275	0.0182047	8.45084e-49	-0.437636	0.0298084	8.4511e-49	TRUE	2.31019e-96	1.39235e-96	FALSE	FALSE	NA	NA	NA	NA	NA	NA	NA	NA	NA	NA	NA	NA	NA	NA	NA	NA	0
rs2523580:ENSG00000204463.12:ieu-b-18	6	31360468	rs2523580	G	A	FALSE	FALSE	ENSG00000204463.12	BAG6	0.226092	0.0297524	2.9815e-14	multiple sclerosis	ieu-b-18	-0.314081	0.0217777	3.75491e-47	-1.38917	0.0963221	3.75526e-47	TRUE	8.27992e-87	6.71336e-87	FALSE	FALSE	NA	NA	NA	NA	NA	NA	NA	NA	NA	NA	NA	NA	NA	NA	NA	NA	0
rs13716:ENSG00000204463.12:ieu-b-18	6	31636233	rs13716	G	C	FALSE	FALSE	ENSG00000204463.12	BAG6	0.617081	0.027106	1.00907e-114	multiple sclerosis	ieu-b-18	-0.253789	0.0182802	7.9965e-44	-0.411273	0.0296237	8.0006e-44	TRUE	3.26e-96	2.2268e-96	FALSE	FALSE	rs13716	1	0	0	3.29024	1.69877	0	0	0.36529	1	1	0.126949	1	1	1	0.711374	0
rs1632959:ENSG00000204644.9:ieu-b-18	6	29720864	rs1632959	C	G	TRUE	rs1632953	ENSG00000204644.9	ZFP57	0.235246	0.0372521	2.70215e-10	multiple sclerosis	ieu-b-18	0.278656	0.0201861	2.39773e-43	1.18453	0.0858086	2.39925e-43	TRUE	5.66291e-06	3.74208e-06	FALSE	FALSE	rs1632959	1	0	0	0	0	2.99605	6.91157	0	0.919846	1	1	1	1	0.0502024	1	0	DIABETES MELLITUS, 6Q24-RELATED TRANSIENT NEONATAL	absent gene product	Transient neonatal diabetes mellitus
rs2857698:ENSG00000204435.13:ieu-b-18	6	31617307	rs2857698	T	C	FALSE	FALSE	ENSG00000204435.13	CSNK2B	-0.339245	0.0300559	1.51921e-29	multiple sclerosis	ieu-b-18	-0.252935	0.0184682	1.07696e-42	0.745582	0.0544391	1.07711e-42	TRUE	2.79667e-24	1.95515e-24	FALSE	FALSE	rs2857698	1	0.0732793	0	0	0	1.82528	2.39713	1.6896	0.393496	1	1	1	0.766172	1	1	0	CSNK2B-related developmental disorder (monoallelic)	absent gene product	Autosomal dominant non-syndromic intellectual disability
rs707974:ENSG00000204315.4:ieu-b-18	6	31661722	rs707974	G	A	FALSE	FALSE	ENSG00000204315.4	FKBPL	-0.360885	0.0450198	1.09129e-15	multiple sclerosis	ieu-b-18	-0.43761	0.0325437	3.21366e-41	1.2126	0.0901775	3.21303e-41	TRUE	1.15775e-10	7.72569e-11	FALSE	FALSE	rs707974	1	0.576425	0	0	0	0	1.29038	2.27843	1	1	1	1	1	0.892711	0.804526	0
rs12527323:ENSG00000204287.14:ieu-b-18	6	32461917	rs12527323	A	C	FALSE	FALSE	ENSG00000204287.14	HLA-DRA	0.631431	0.0439545	8.5116e-47	multiple sclerosis	ieu-b-18	-0.439029	0.0339118	2.46888e-38	-0.695292	0.0537063	2.4687e-38	TRUE	2.5105e-38	1.90848e-38	FALSE	FALSE	rs12527323	1	0	0	0	0	15.8875	0	0.452026	0.816003	1	1	1	1	1	0.397501	0			Graham Little-Piccardi-Lassueur syndrome
rs2071552:ENSG00000204267.15:ieu-b-18	6	32838684	rs2071552	A	G	TRUE	rs9391747	ENSG00000204267.15	TAP2	-0.518041	0.0261898	4.40415e-87	multiple sclerosis	ieu-b-18	0.218332	0.0169935	8.82877e-38	-0.421457	0.0328034	8.82955e-38	TRUE	7.81243e-79	6.6515e-79	FALSE	FALSE	rs2071552	1	0.0364525	4.02529	0	1.15669	5.92215	0	0.501716	1	0.810276	1	1	1	1	0.169539	0			Immunodeficiency by defective expression of MHC class I
rs3130519:ENSG00000204531.18:ieu-b-18	6	31227320	rs3130519	T	C	FALSE	FALSE	ENSG00000204531.18	POU5F1	-0.335734	0.0299735	4.03033e-29	multiple sclerosis	ieu-b-18	0.22477	0.017966	6.51328e-36	-0.669488	0.0535125	6.51205e-36	TRUE	3.04468e-42	2.59224e-42	FALSE	FALSE	NA	NA	NA	NA	NA	NA	NA	NA	NA	NA	NA	NA	NA	NA	NA	NA	0
rs3094221:ENSG00000204539.4:ieu-b-18	6	31114957	rs3094221	A	G	FALSE	FALSE	ENSG00000204539.4	CDSN	0.257886	0.0278658	2.15104e-20	multiple sclerosis	ieu-b-18	-0.193756	0.0163722	2.59119e-32	-0.751324	0.0634862	2.59033e-32	TRUE	7.23013e-16	6.12537e-16	FALSE	FALSE	rs3094221	1	0	2.22481	0.198123	0.785713	1.16793	1.91534	0	0.0873059	1	1	0.918963	0.363194	1	0.276602	0			Peeling skin syndrome type B | Hypotrichosis simplex of the scalp
rs3094218:ENSG00000204538.4:ieu-b-18	6	31115720	rs3094218	A	C	FALSE	FALSE	ENSG00000204538.4	PSORS1C2	0.356243	0.0271157	1.99692e-39	multiple sclerosis	ieu-b-18	-0.193509	0.0163751	3.1798e-32	-0.543193	0.0459661	3.17841e-32	TRUE	1.3571e-34	1.15027e-34	FALSE	FALSE	rs3094218	1	1.25355	0.986352	0.284805	0	0.884476	0.728776	0.0816907	0.726735	0.962902	1	1	0.514276	1	0.172444	0
rs9357110:ENSG00000196260.5:ieu-b-18	6	31179948	rs9357110	G	A	FALSE	FALSE	ENSG00000196260.5	SFTA2	0.180002	0.0284807	2.61313e-10	multiple sclerosis	ieu-b-18	-0.20098	0.017081	5.82237e-32	-1.11654	0.0948934	5.82294e-32	TRUE	2.33717e-90	2.00085e-90	FALSE	FALSE	NA	NA	NA	NA	NA	NA	NA	NA	NA	NA	NA	NA	NA	NA	NA	NA	0
rs9357111:ENSG00000137411.18:ieu-b-18	6	31180139	rs9357111	T	C	FALSE	FALSE	ENSG00000137411.18	VARS2	0.246662	0.0283117	2.9755e-18	multiple sclerosis	ieu-b-18	-0.200243	0.0170776	9.43626e-32	-0.81181	0.0692347	9.43684e-32	TRUE	3.02308e-216	2.58745e-216	FALSE	FALSE	NA	NA	NA	NA	NA	NA	NA	NA	NA	NA	NA	NA	NA	NA	NA	NA	0			Combined oxidative phosphorylation defect type 20
rs241449:ENSG00000241106.8:ieu-b-18	6	32828876	rs241449	A	C	FALSE	FALSE	ENSG00000241106.8	HLA-DOB	-0.883824	0.0264065	1e-200	multiple sclerosis	ieu-b-18	-0.215273	0.0190664	1.45915e-29	0.24357	0.0215726	1.4587e-29	TRUE	4.10553e-234	3.5172e-234	FALSE	FALSE	rs241440	0.9655	0.181911	0.682769	0	0	1.06682	0.0853639	0.696196	0.00271609	1	1	1	1	0.0610786	1	1
rs9266721:ENSG00000204428.12:ieu-b-18	6	31382042	rs9266721	C	A	FALSE	FALSE	ENSG00000204428.12	LY6G5C	-0.162965	0.0284771	1.04875e-08	multiple sclerosis	ieu-b-18	0.187535	0.0167672	4.84953e-29	-1.15077	0.102889	4.849e-29	TRUE	3.37801e-242	2.73788e-242	FALSE	FALSE	NA	NA	NA	NA	NA	NA	NA	NA	NA	NA	NA	NA	NA	NA	NA	NA	0
rs9380261:ENSG00000204482.10:ieu-b-18	6	31538007	rs9380261	C	G	FALSE	FALSE	ENSG00000204482.10	LST1	0.316684	0.038011	7.98978e-17	multiple sclerosis	ieu-b-18	-0.277177	0.0249043	8.99705e-29	-0.875247	0.0786408	8.99534e-29	TRUE	2.87356e-12	2.16925e-12	FALSE	FALSE	rs9380261	1	0	0	0	0.0613423	14.9102	0.0628685	1.40061	1	1	1	0.363197	1	1	0.515184	0
rs45457097:ENSG00000226979.8:ieu-b-18	6	31558769	rs45457097	A	G	FALSE	FALSE	ENSG00000226979.8	LTA	0.382978	0.0415253	2.89545e-20	multiple sclerosis	ieu-b-18	-0.311301	0.0280594	1.33598e-28	-0.812843	0.0732663	1.33617e-28	TRUE	1.70401e-13	1.26454e-13	FALSE	FALSE	rs45457097	1	1.19901	1.40844	1.00692	0	3.77819	0.0499221	0	1	1	1	1	0.529875	0.824106	1	0
rs17422727:ENSG00000179344.16:ieu-b-18	6	32292146	rs17422727	G	C	FALSE	FALSE	ENSG00000179344.16	HLA-DQB1	-0.388871	0.0404916	7.70912e-22	multiple sclerosis	ieu-b-18	-0.263133	0.0240383	6.91353e-28	0.676659	0.0618157	6.91364e-28	TRUE	1.85538e-82	1.2971e-82	FALSE	FALSE	NA	NA	NA	NA	NA	NA	NA	NA	NA	NA	NA	NA	NA	NA	NA	NA	0			Limbic encephalitis with LGI1 antibodies | Idiopathic achalasia | Bullous pemphigoid | Pediatric multiple sclerosis | Narcolepsy type 2 | Narcolepsy type 1
rs769174:ENSG00000204498.11:ieu-b-18	6	31583289	rs769174	G	C	FALSE	FALSE	ENSG00000204498.11	NFKBIL1	-0.237957	0.0412606	8.0614e-09	multiple sclerosis	ieu-b-18	-0.304908	0.0278801	7.72147e-28	1.28136	0.117164	7.72027e-28	TRUE	6.33559e-05	4.62235e-05	FALSE	FALSE	rs769174	1	1.07625	0	0	0	0.197374	2.17266	1.21128	0.909857	1	1	1	1	0.906956	0.690859	0
rs3131641:ENSG00000213760.10:ieu-b-18	6	31564787	rs3131641	G	A	FALSE	FALSE	ENSG00000213760.10	ATP6V1G2	0.260109	0.0300024	4.33682e-18	multiple sclerosis	ieu-b-18	0.194556	0.0178139	9.08866e-28	0.747979	0.0684863	9.08968e-28	TRUE	1.69026e-12	1.24876e-12	FALSE	FALSE	rs3131641	1	0	0	0.29865	0	0	1.53849	4.99271	1	1	1	1	1	0.99782	0.957347	0
rs9274062:ENSG00000232629.9:ieu-b-18	6	32662317	rs9274062	G	A	TRUE	rs3828796	ENSG00000232629.9	HLA-DQB2	0.57503	0.040401	5.71284e-46	multiple sclerosis	ieu-b-18	-1.83598	0.168299	1.04304e-27	-3.19284	0.292679	1.04356e-27	TRUE	5.37685e-122	4.9295e-122	FALSE	FALSE	NA	NA	NA	NA	NA	NA	NA	NA	NA	NA	NA	NA	NA	NA	NA	NA	0
rs7763192:ENSG00000204296.11:ieu-b-18	6	32371108	rs7763192	G	C	FALSE	FALSE	ENSG00000204296.11	TSBP1	0.344113	0.0436087	2.99924e-15	multiple sclerosis	ieu-b-18	-0.279751	0.0277054	5.67545e-24	-0.812962	0.0805124	5.67576e-24	TRUE	1.68461e-14	1.24981e-14	FALSE	FALSE	NA	NA	NA	NA	NA	NA	NA	NA	NA	NA	NA	NA	NA	NA	NA	NA	0
rs17189763:ENSG00000196260.5:ieu-b-18	6	30955750	rs17189763	T	C	FALSE	FALSE	ENSG00000196260.5	SFTA2	0.572123	0.0268914	1.92004e-100	multiple sclerosis	ieu-b-18	-0.1667	0.0172741	4.90117e-22	-0.291371	0.030193	4.9019e-22	TRUE	3.13782e-89	2.47637e-89	FALSE	FALSE	rs17189763	1	2.46011	0.701375	0	0.332035	1.06218	0.985622	0.501107	1	1	1	1	0.267557	9.50766e-12	1	1
rs9274193:ENSG00000232629.9:ieu-b-18	6	32662907	rs9274193	T	C	FALSE	FALSE	ENSG00000232629.9	HLA-DQB2	0.857308	0.0343545	1.89754e-137	multiple sclerosis	ieu-b-18	-1.26737	0.132163	8.85523e-22	-1.47831	0.15416	8.85589e-22	TRUE	5.37548e-122	4.92877e-122	FALSE	FALSE	NA	NA	NA	NA	NA	NA	NA	NA	NA	NA	NA	NA	NA	NA	NA	NA	0
rs11754821:ENSG00000204516.10:ieu-b-18	6	31109837	rs11754821	C	G	FALSE	FALSE	ENSG00000204516.10	MICB	-0.323645	0.0461504	2.33544e-12	multiple sclerosis	ieu-b-18	-0.278994	0.030364	3.99025e-20	0.862037	0.0938189	3.99042e-20	TRUE	1.36483e-173	1.15683e-173	FALSE	FALSE	NA	NA	NA	NA	NA	NA	NA	NA	NA	NA	NA	NA	NA	NA	NA	NA	0
rs2532920:ENSG00000168631.13:ieu-b-18	6	30955852	rs2532920	T	C	FALSE	FALSE	ENSG00000168631.13	MUCL3	0.384848	0.0279736	4.58987e-43	multiple sclerosis	ieu-b-18	-0.156662	0.017105	5.24687e-20	-0.407075	0.0444461	5.2457e-20	TRUE	1.65071e-35	1.30241e-35	FALSE	FALSE	rs2532920	1	1.65673	0.731453	0	3.76442	0.721529	1.75379	0.306033	0.867531	1	1	1	0.644493	0.00241435	0.424584	1			Diffuse panbronchiolitis
rs2857607:ENSG00000198563.14:ieu-b-18	6	31549471	rs2857607	T	C	FALSE	FALSE	ENSG00000198563.14	DDX39B	0.487492	0.0558568	2.60281e-18	multiple sclerosis	ieu-b-18	-0.305939	0.034153	3.30902e-19	-0.627578	0.0700586	3.30934e-19	TRUE	8.65635e-12	6.48101e-12	FALSE	FALSE	rs2857607	1	1.62393	1.46275	0	0	1.63517	2.60825	0.587293	1	1	1	1	1	1	1	0
rs2517463:ENSG00000137411.18:ieu-b-18	6	30927487	rs2517463	T	C	FALSE	FALSE	ENSG00000137411.18	VARS2	0.863954	0.0234447	1e-200	multiple sclerosis	ieu-b-18	-0.154265	0.0172497	3.78617e-19	-0.178557	0.019966	3.7856e-19	TRUE	3.26416e-106	2.5702e-106	FALSE	FALSE	rs1264320	1	1.52198	0.683688	1.58043	0	0	0	0.472915	1	0.536263	0.531427	1	1	1	1	0			Combined oxidative phosphorylation defect type 20
rs1042337:ENSG00000223865.11:ieu-b-18	6	32937204	rs1042337	G	A	FALSE	FALSE	ENSG00000223865.11	HLA-DPB1	-0.221952	0.0333687	2.90115e-11	multiple sclerosis	ieu-b-18	0.165769	0.019893	7.87952e-17	-0.746868	0.0896274	7.8798e-17	TRUE	1.42462e-37	1.11234e-37	FALSE	FALSE	NA	NA	NA	NA	NA	NA	NA	NA	NA	NA	NA	NA	NA	NA	NA	NA	0			Granulomatosis with polyangiitis | Chronic beryllium disease
rs9267812:ENSG00000237541.4:ieu-b-18	6	32160617	rs9267812	T	C	FALSE	FALSE	ENSG00000237541.4	HLA-DQA2	0.218334	0.0394405	3.09831e-08	multiple sclerosis	ieu-b-18	-0.233648	0.0283946	1.89409e-16	-1.07014	0.130051	1.89403e-16	TRUE	1.11417e-92	5.44049e-93	FALSE	FALSE	NA	NA	NA	NA	NA	NA	NA	NA	NA	NA	NA	NA	NA	NA	NA	NA	0
rs9267812:ENSG00000224389.9:ieu-b-18	6	32160617	rs9267812	T	C	FALSE	FALSE	ENSG00000224389.9	C4B	-0.393227	0.0389039	5.1096e-24	multiple sclerosis	ieu-b-18	-0.233648	0.0283946	1.89409e-16	0.594182	0.0722092	1.89403e-16	TRUE	2.33643e-18	1.17709e-18	FALSE	FALSE	rs9267812	1	2.16644	0.541857	0	3.79331	4.99964	0	0	1	1	1	1	0.374759	1	1	0			Systemic lupus erythematosus | Immunodeficiency due to a classical component pathway complement deficiency
rs2859368:ENSG00000187987.9:ieu-b-18	6	28450262	rs2859368	C	T	FALSE	FALSE	ENSG00000187987.9	ZSCAN23	0.677492	0.024292	3.58108e-171	multiple sclerosis	ieu-b-18	0.135492	0.0167344	5.65197e-16	0.199991	0.0247005	5.65094e-16	TRUE	3.85811e-11	8.38753e-12	FALSE	FALSE	rs2859368	1	0.856835	1.10666	1.00822	5.76532	0.669377	0.268592	0.650277	0.972346	1	1	1	1	0.645433	0.79195	0
rs10797438:ENSG00000215912.12:ieu-b-18	1	2608823	rs10797438	T	C	TRUE	rs10752748	ENSG00000215912.12	TTC34	0.328983	0.0286933	1.96601e-30	multiple sclerosis	ieu-b-18	-0.141218	0.0177908	2.06016e-15	-0.429256	0.0540781	2.05968e-15	TRUE	0.946973	0.76232	TRUE	TRUE	rs10797438	1	2.03776	1.88494	0	0	0	0	0.770622	0.234891	1	0.970121	1	1	0.535879	0.308635	0
rs9276909:ENSG00000240065.8:ieu-b-18	6	32883062	rs9276909	T	C	FALSE	FALSE	ENSG00000240065.8	PSMB9	0.543296	0.0300545	4.83119e-73	multiple sclerosis	ieu-b-18	-0.147212	0.0188375	5.50301e-15	-0.270961	0.0346726	5.5034e-15	TRUE	1.93673e-65	1.60749e-65	FALSE	FALSE	rs9276909	1	0.17492	3.20663	0	0.842971	9.45662	0.697414	0	0.835725	1	1	1	1	0.247363	1	0
rs434841:ENSG00000204301.6:ieu-b-18	6	32223264	rs434841	A	G	FALSE	FALSE	ENSG00000204301.6	NOTCH4	-0.452611	0.0288735	2.21912e-55	multiple sclerosis	ieu-b-18	-0.154551	0.0202759	2.49e-14	0.341465	0.0447976	2.49004e-14	TRUE	1.23102e-37	7.49443e-38	FALSE	FALSE	rs434841	1	0	7.4306	0	3.49253	2.70025	0	0	1	0.231074	1	1	1	1	1	0
rs2071536:ENSG00000168394.11:ieu-b-18	6	32853670	rs2071536	T	C	FALSE	FALSE	ENSG00000168394.11	TAP1	-0.40177	0.0432472	1.54158e-20	multiple sclerosis	ieu-b-18	-0.201634	0.0265506	3.09386e-14	0.501864	0.0660841	3.09391e-14	TRUE	1.06767e-14	9.03782e-15	FALSE	FALSE	rs2071536	1	0.0080716	3.60739	0	0.536044	6.04157	0	0	0.850207	0.967171	1	1	0.84195	1	1	0			Immunodeficiency by defective expression of MHC class I
rs9262444:ENSG00000204520.13:ieu-b-18	6	31001522	rs9262444	A	G	TRUE	rs9262451	ENSG00000204520.13	MICA	-0.304939	0.0522102	5.20157e-09	multiple sclerosis	ieu-b-18	-0.184902	0.0244326	3.7949e-14	0.606358	0.080123	3.79482e-14	TRUE	3.28276e-139	2.67348e-139	FALSE	FALSE	NA	NA	NA	NA	NA	NA	NA	NA	NA	NA	NA	NA	NA	NA	NA	NA	0
rs3094640:ENSG00000241370.5:ieu-b-18	6	30237866	rs3094640	T	C	FALSE	FALSE	ENSG00000241370.5	RPP21	0.298748	0.0283175	5.08218e-26	multiple sclerosis	ieu-b-18	-0.126584	0.0170773	1.23994e-13	-0.423714	0.0571628	1.24022e-13	TRUE	2.32362e-18	1.53127e-18	FALSE	FALSE	rs3094640	1	1.3807	0	0	0	1.37308	2.17535	1.95869	1	1	1	1	1	0.791706	0.846985	0
rs9074:ENSG00000124140.13:ieu-b-18	20	46060026	rs9074	A	G	FALSE	FALSE	ENSG00000124140.13	SLC12A5	0.297873	0.0302257	6.52591e-23	multiple sclerosis	ieu-b-18	0.131028	0.0181448	5.1511e-13	0.439879	0.0609146	5.15147e-13	TRUE	0.981277	0.916563	TRUE	TRUE	rs9074	1	0	0	2.16056	0	0	0.304008	3.66382	1	1	1	1	1	1	1	0	SLC12A5-related epilepsy of infancy with migrating focal seizures	altered gene product structure	Malignant migrating focal seizures of infancy
rs12195671:ENSG00000204344.14:ieu-b-18	6	32063047	rs12195671	T	C	FALSE	FALSE	ENSG00000204344.14	STK19	-1.05608	0.0801932	1.31892e-39	multiple sclerosis	ieu-b-18	-0.496767	0.069598	9.49292e-13	0.470386	0.0659019	9.49317e-13	TRUE	9.15744e-27	3.42397e-27	FALSE	FALSE	NA	NA	NA	NA	NA	NA	NA	NA	NA	NA	NA	NA	NA	NA	NA	NA	0
rs4569:ENSG00000240053.8:ieu-b-18	6	31670030	rs4569	T	C	FALSE	FALSE	ENSG00000240053.8	LY6G5B	-0.660317	0.0287743	1.53797e-116	multiple sclerosis	ieu-b-18	-0.133481	0.0187848	1.19591e-12	0.202147	0.0284482	1.19629e-12	TRUE	4.9658e-102	3.29531e-102	FALSE	FALSE	rs4569	1	0.804491	2.70773	0	0	0	2.16835	0.589214	0.710208	1	1	1	1	1	0.885739	0
rs2523497:ENSG00000234745.11:ieu-b-18	6	31409151	rs2523497	C	T	FALSE	FALSE	ENSG00000234745.11	HLA-B	-0.365157	0.0276306	7.12507e-40	multiple sclerosis	ieu-b-18	-0.147126	0.0207143	1.22405e-12	0.402911	0.0567271	1.22405e-12	TRUE	3.37229e-34	2.71874e-34	FALSE	FALSE	rs2523497	1	0	4.35429	0	1.66619	9.18887	0	0	1	0.865762	1	1	0.70895	1	1	0			Beh√ßet disease | Takayasu arteritis | Stevens-Johnson syndrome
rs17206750:ENSG00000204520.13:ieu-b-18	6	31422032	rs17206750	C	T	FALSE	FALSE	ENSG00000204520.13	MICA	-0.848858	0.0266558	1e-200	multiple sclerosis	ieu-b-18	-0.136975	0.0194007	1.66112e-12	0.161364	0.0228551	1.66129e-12	TRUE	7.00307e-209	5.63397e-209	FALSE	FALSE	rs10223421	1	1.03354	2.64894	0	0	1.12571	0	0	0.00771595	0.523113	1	1	1	1	1	1
rs3135386:ENSG00000198502.6:ieu-b-18	6	32447649	rs3135386	G	A	FALSE	FALSE	ENSG00000198502.6	HLA-DRB5	-0.483693	0.034369	5.5238e-45	multiple sclerosis	ieu-b-18	-0.148732	0.0213994	3.64502e-12	0.307493	0.0442417	3.6454e-12	TRUE	1.4832e-60	1.12605e-60	FALSE	FALSE	NA	NA	NA	NA	NA	NA	NA	NA	NA	NA	NA	NA	NA	NA	NA	NA	0
rs805281:ENSG00000204428.12:ieu-b-18	6	31693712	rs805281	C	T	FALSE	FALSE	ENSG00000204428.12	LY6G5C	-0.966294	0.0250911	1e-200	multiple sclerosis	ieu-b-18	-0.130502	0.0188072	3.95094e-12	0.135054	0.0194632	3.95058e-12	TRUE	3.20414e-291	2.05962e-291	FALSE	FALSE	rs805274	1	0.958098	0.796355	0	0	0.98977	0	0	1	0.849643	0.00133356	1	0.720307	1	0.0768277	1
rs1044821:ENSG00000254858.10:ieu-b-18	19	18196298	rs1044821	C	T	TRUE	rs56324036	ENSG00000254858.10	MPV17L2	-0.250072	0.0297707	4.46686e-17	multiple sclerosis	ieu-b-18	0.126471	0.0184727	7.5753e-12	-0.505738	0.0738694	7.57457e-12	TRUE	0.991118	0.959333	TRUE	TRUE	rs1044821	1	1.50982	0.722713	0.25808	0	0.745464	1.26528	1.51012	1	1	1	1	0.631579	0.999512	1	0
rs4231:ENSG00000112514.16:ieu-b-18	6	33416197	rs4231	C	G	FALSE	FALSE	ENSG00000112514.16	CUTA	-0.278296	0.0384193	4.36752e-13	multiple sclerosis	ieu-b-18	-0.170586	0.0251933	1.27791e-11	0.612965	0.0905269	1.27819e-11	TRUE	7.49231e-09	3.05836e-09	FALSE	FALSE	rs4231	1	0.20162	0	0	0	0.71822	2.06492	3.26481	0.997138	1	1	1	1	0.670876	1	0
rs4239702:ENSG00000101017.14:ieu-b-18	20	46120612	rs4239702	T	C	FALSE	FALSE	ENSG00000101017.14	CD40	-0.371625	0.0292002	4.19715e-37	multiple sclerosis	ieu-b-18	0.118494	0.017709	2.21411e-11	-0.318854	0.0476529	2.21387e-11	TRUE	0.605627	0.233707	FALSE	FALSE	rs4239702	1	0.255693	5.12534	0	0	4.87943	0	0	0.413271	1	1	1	0.694806	1	1	0			Hyper-IgM syndrome type 3
rs10877011:ENSG00000135452.10:ieu-b-18	12	57731209	rs10877011	G	T	TRUE	rs4646536	ENSG00000135452.10	TSPAN31	-0.241996	0.0286013	2.65064e-17	multiple sclerosis	ieu-b-18	-0.116093	0.017678	5.13098e-11	0.479732	0.0730509	5.13084e-11	TRUE	0.842512	0.411489	TRUE	FALSE	rs10877011	1	1.61576	2.27651	0	0	4.56619	1.11874	0.177087	1	1	1	1	1	1	1	0
rs2248137:ENSG00000019186.10:ieu-b-18	20	54173204	rs2248137	G	C	FALSE	FALSE	ENSG00000019186.10	CYP24A1	-0.832312	0.0236579	1e-200	multiple sclerosis	ieu-b-18	-0.11205	0.0172271	7.80728e-11	0.134625	0.0206979	7.80628e-11	TRUE	0.998596	0.99478	TRUE	TRUE	rs2248137	1	0	0	0.321259	0	0	0.232856	0.866351	1	0.695001	8.43124e-09	1	1	1	3.01708e-06	2	Hereditary 1,25-dihydroxyvitamin D-resistant rickets	absent gene product	Autosomal recessive infantile hypercalcemia
rs10877013:ENSG00000123427.17:ieu-b-18	12	57771302	rs10877013	T	C	FALSE	FALSE	ENSG00000123427.17	EEF1AKMT3	0.911952	0.0234118	1e-200	multiple sclerosis	ieu-b-18	-0.114489	0.0176597	8.98876e-11	-0.125543	0.0193647	8.98772e-11	TRUE	0.912732	0.593163	TRUE	FALSE	rs2291617	0.9954	1.21987	2.8919	0	0.528277	3.36135	0.00790155	0	0.25301	0.183048	0.716723	1	0.00723099	1	1	1
rs4239163:ENSG00000141279.16:ieu-b-18	17	47678588	rs4239163	T	C	FALSE	FALSE	ENSG00000141279.16	NPEPPS	-0.245179	0.0269249	8.54539e-20	multiple sclerosis	ieu-b-18	-0.10508	0.0162992	1.14101e-10	0.428585	0.0664788	1.14129e-10	TRUE	0.94444	0.74392	TRUE	TRUE	rs4239163	1	0	0	2.94317	0.884517	0.153491	0	2.01771	1	1	1	1	1	1	0.969496	0
rs10877018:ENSG00000135407.10:ieu-b-18	12	57777943	rs10877018	C	T	FALSE	FALSE	ENSG00000135407.10	AVIL	-0.328939	0.0360624	7.41723e-20	multiple sclerosis	ieu-b-18	-0.11315	0.017683	1.56599e-10	0.343985	0.0537577	1.56602e-10	TRUE	0.919187	0.614593	TRUE	FALSE	rs10877018	1	0.15909	0	2.69553	0	0	0	1.22889	1	1	1	1	1	1	1	0
rs11172335:ENSG00000123297.19:ieu-b-18	12	57781418	rs11172335	T	C	FALSE	FALSE	ENSG00000123297.19	TSFM	-0.717436	0.0258638	2.36683e-169	multiple sclerosis	ieu-b-18	-0.113239	0.017697	1.56599e-10	0.157838	0.024667	1.56635e-10	TRUE	0.92351	0.630287	TRUE	FALSE	rs11172335	1	0.601496	0	0.701415	0	0	0.237308	2.32241	0.57236	1	1	1	1	1	0.0340159	1			Fatal mitochondrial disease due to combined oxidative phosphorylation defect type 3
rs707923:ENSG00000204388.7:ieu-b-18	6	31786275	rs707923	C	A	FALSE	FALSE	ENSG00000204388.7	HSPA1B	-0.312442	0.0385926	5.68394e-16	multiple sclerosis	ieu-b-18	-0.149971	0.0238735	3.34503e-10	0.479996	0.0764093	3.34455e-10	TRUE	4.42557e-08	2.4438e-08	FALSE	FALSE	rs707923	1	0.738413	0.730142	1.2425	0	3.58778	0	0.123635	1	1	0.929118	1	1	1	1	0
rs240064:ENSG00000100034.14:ieu-b-18	22	21927265	rs240064	C	T	FALSE	FALSE	ENSG00000100034.14	PPM1F	-0.282552	0.0267686	4.7981e-26	multiple sclerosis	ieu-b-18	0.102918	0.0164112	3.58303e-10	-0.364245	0.0580821	3.58264e-10	TRUE	0.784734	0.468808	TRUE	FALSE	rs240064	1	0.220224	1.64704	1.78579	0	0	0	2.17416	1	1	1	1	1	1	0.722908	0
rs805294:ENSG00000213722.9:ieu-b-18	6	31720440	rs805294	G	A	TRUE	rs707916	ENSG00000213722.9	DDAH2	-0.431526	0.0279184	6.80361e-54	multiple sclerosis	ieu-b-18	-0.107585	0.0172545	4.51201e-10	0.249313	0.0399849	4.51244e-10	TRUE	7.60511e-46	4.703e-46	FALSE	FALSE	rs805294	1	2.63823	1.3486	0	4.38029	4.53643	0	0	1	0.801679	1	1	1	1	1	0
rs2288481:ENSG00000161609.10:ieu-b-18	19	49374939	rs2288481	A	G	FALSE	FALSE	ENSG00000161609.10	CCDC155	-0.207159	0.0342868	1.52265e-09	multiple sclerosis	ieu-b-18	0.119459	0.019518	9.32911e-10	-0.576654	0.0942175	9.33098e-10	TRUE	0.961207	0.807635	TRUE	TRUE	rs2288481	1	0	0.428819	0.0293905	0.755655	1.17237	1.31315	1.78055	0.871919	1	1	1	0.995019	1	1	0
rs204999:ENSG00000204516.10:ieu-b-18	6	32142202	rs204999	G	A	FALSE	FALSE	ENSG00000204516.10	MICB	0.27392	0.0313828	2.58417e-18	multiple sclerosis	ieu-b-18	-0.121264	0.0199031	1.10999e-09	-0.442698	0.0726602	1.11009e-09	TRUE	6.4466e-44	2.18411e-44	FALSE	FALSE	NA	NA	NA	NA	NA	NA	NA	NA	NA	NA	NA	NA	NA	NA	NA	NA	0
rs7306304:ENSG00000184293.7:ieu-b-18	12	9724600	rs7306304	A	G	FALSE	FALSE	ENSG00000184293.7	CLECL1	-0.630917	0.0256709	2.21997e-133	multiple sclerosis	ieu-b-18	0.0978334	0.0162073	1.57601e-09	-0.155065	0.0256885	1.57611e-09	TRUE	0.965038	0.87263	TRUE	TRUE	rs7306304	1	0.32985	0.474587	0	0	2.72288	0.72003	1.28554	1	1	1	1	2.16328e-33	1	1	1
rs916920:ENSG00000213780.11:ieu-b-18	6	30909425	rs916920	C	T	FALSE	FALSE	ENSG00000213780.11	GTF2H4	-0.384192	0.0345334	9.45716e-29	multiple sclerosis	ieu-b-18	-0.128921	0.0214097	1.72699e-09	0.335564	0.0557266	1.72684e-09	TRUE	2.78516e-24	2.1844e-24	FALSE	FALSE	rs916920	1	0.254827	0	2.58573	0	0	0	0.400399	1	1	1	1	1	1	0.614239	0
rs180534:ENSG00000189050.16:ieu-b-18	17	59922079	rs180534	T	C	FALSE	FALSE	ENSG00000189050.16	RNFT1	0.321536	0.0268522	4.84469e-33	multiple sclerosis	ieu-b-18	-0.0972174	0.0162378	2.13599e-09	-0.302353	0.0505007	2.1361e-09	TRUE	0.89425	0.416187	TRUE	FALSE	rs180534	1	1.09784	1.83241	0	0	2.46087	0	1.87013	1	1	1	1	0.459595	1	0.404631	0
rs5995268:ENSG00000100038.19:ieu-b-18	22	21934659	rs5995268	T	C	FALSE	FALSE	ENSG00000100038.19	TOP3B	-0.201337	0.0272633	1.52532e-13	multiple sclerosis	ieu-b-18	0.0983057	0.0165545	2.87998e-09	-0.488264	0.0822227	2.87981e-09	TRUE	0.187959	0.053313	FALSE	FALSE	rs5995268	1	0	1.22446	2.78872	0	0.60984	0	0	1	1	1	1	1	1	1	0
rs3130182:ENSG00000204252.14:ieu-b-18	6	33055802	rs3130182	A	G	FALSE	FALSE	ENSG00000204252.14	HLA-DOA	0.274456	0.0315374	3.24542e-18	multiple sclerosis	ieu-b-18	0.115411	0.0194503	2.96299e-09	0.420509	0.0708686	2.96298e-09	TRUE	1.53817e-13	1.13501e-13	FALSE	FALSE	rs3130182	1	0	0	0	2.40601	15.1757	0.247731	1.12161	1	1	1	1	0.445826	0.806174	0.851138	0
rs7187741:ENSG00000175643.10:ieu-b-18	16	11339246	rs7187741	C	G	FALSE	FALSE	ENSG00000175643.10	RMI2	0.98042	0.020695	1e-200	multiple sclerosis	ieu-b-18	-0.0982151	0.0169964	7.53304e-09	-0.100177	0.0173358	7.53326e-09	TRUE	5.41369e-14	1.54452e-14	FALSE	FALSE	rs12149160	0.9881	-0.206995	-0.0808615	-1.03249	0	0	0	-0.480259	0.531837	1	6.87863e-06	1	1	1	2.38741e-10	2			Congenital multiple caf√©-au-lait macules-increased sister chromatid exchange syndrome
rs3803286:ENSG00000131323.14:ieu-b-18	14	102780133	rs3803286	G	A	TRUE	rs12888955	ENSG00000131323.14	TRAF3	-0.381974	0.0278907	1.08205e-42	multiple sclerosis	ieu-b-18	-0.098716	0.0171147	8.02602e-09	0.258437	0.044806	8.0262e-09	TRUE	0.967335	0.83859	TRUE	TRUE	rs3803286	1	0	0	2.83257	0	0	0	2.37712	1	1	1	1	1	1	0.233655	0			Herpes simplex virus encephalitis
rs1574036:ENSG00000173226.17:ieu-b-18	3	121764407	rs1574036	G	A	FALSE	FALSE	ENSG00000173226.17	IQCB1	0.795516	0.0235129	1e-200	multiple sclerosis	ieu-b-18	0.0960372	0.0169345	1.41899e-08	0.120723	0.0212874	1.41886e-08	TRUE	0.0157106	0.00303142	FALSE	FALSE	rs9834039	0.9958	0.116651	0	0	0	0.818803	1.09257	1.27567	1	1	0.00137672	0.950848	0.556666	1	0.0978388	1			Senior-Loken syndrome | Leber congenital amaurosis
rs2717538:ENSG00000104432.14:ieu-b-18	8	78720914	rs2717538	G	A	FALSE	FALSE	ENSG00000104432.14	IL7	0.672934	0.0275195	4.67338e-132	multiple sclerosis	ieu-b-18	-0.102557	0.0181001	1.461e-08	-0.152403	0.0268973	1.46083e-08	TRUE	0.911761	0.656451	TRUE	FALSE	rs2717538	1	0.101238	0	0.473408	2.63405	3.49454	0	0.879995	0.953868	1	0.0207222	1	0.889159	1	1	1			Epidermodysplasia verruciformis
rs3011685:ENSG00000090104.12:ieu-b-18	1	192555863	rs3011685	C	T	FALSE	FALSE	ENSG00000090104.12	RGS1	0.261851	0.0373759	2.45447e-12	multiple sclerosis	ieu-b-18	-0.124163	0.0219492	1.54198e-08	-0.474174	0.0838233	1.5419e-08	TRUE	0.980967	0.894568	TRUE	TRUE	rs3011685	1	0	0.275738	0	3.63928	11.9722	0	1.06598	1	1	1	1	0.619993	1	0.435881	0
rs6421983:ENSG00000185885.16:ieu-b-18	11	320394	rs6421983	T	C	TRUE	rs56232455	ENSG00000185885.16	IFITM1	0.322585	0.0278012	3.96714e-31	multiple sclerosis	ieu-b-18	0.15841	0.0281246	1.77701e-08	0.491065	0.0871852	1.77682e-08	TRUE	0.997132	0.981834	TRUE	TRUE	rs6421983	1	0	5.07538	0	0.0389508	7.14947	0	0	1	1	1	1	0.0106941	1	1	1
rs6421983:ENSG00000142102.16:ieu-b-18	11	320394	rs6421983	T	C	TRUE	rs56232455	ENSG00000142102.16	PGGHG	0.328656	0.0277724	2.60686e-32	multiple sclerosis	ieu-b-18	0.15841	0.0281246	1.77701e-08	0.481993	0.0855746	1.77682e-08	TRUE	5.16089e-05	8.01327e-06	FALSE	FALSE	rs34481144	0.8509	-0.206933	-5.40477	0	-1.76016	-4.99762	0	0	1	1	1	1	0.0755774	1	1	0
rs201234300:ENSG00000162695.12:ieu-b-18	1	100985707	rs201234300	C	A	TRUE	rs6681932	ENSG00000162695.12	SLC30A7	-0.536327	0.0636562	3.59605e-17	multiple sclerosis	ieu-b-18	0.137195	0.0243882	1.84999e-08	-0.255805	0.0454726	1.85007e-08	TRUE	2.86777e-05	5.83031e-06	FALSE	FALSE	rs201234300	1	1.03383	0	0.132262	4.37483	5.16041	0	0	1	1	1	1	1	1	0.840694	0
rs2013383:ENSG00000198933.9:ieu-b-18	17	47713757	rs2013383	G	T	FALSE	FALSE	ENSG00000198933.9	TBKBP1	-0.24239	0.0273058	6.87743e-19	multiple sclerosis	ieu-b-18	-0.0938712	0.0167191	1.97002e-08	0.387273	0.068976	1.97008e-08	TRUE	0.0859774	0.0159307	FALSE	FALSE	rs2013383	1	1.27947	0.0212497	1.83993	0	0	0	1.86635	1	1	1	1	1	1	1	0
rs34481144:ENSG00000142089.16:ieu-b-18	11	320836	rs34481144	T	C	FALSE	FALSE	ENSG00000142089.16	IFITM3	-0.533403	0.02643	1.41671e-90	multiple sclerosis	ieu-b-18	0.157707	0.0282399	2.34299e-08	-0.295662	0.0529429	2.34312e-08	TRUE	0.997183	0.982165	TRUE	TRUE	rs34481144	1	0.0145388	4.03114	0	0	8.66246	0	0	1	1	1	1	0.825836	1	1	0
rs3809627:ENSG00000149922.10:ieu-b-18	16	30091839	rs3809627	C	A	FALSE	FALSE	ENSG00000149922.10	TBX6	0.476769	0.0260763	1.11742e-74	multiple sclerosis	ieu-b-18	0.0969515	0.0175395	3.24601e-08	0.203351	0.0367882	3.24624e-08	TRUE	0.996516	0.951875	TRUE	TRUE	rs3809627	1	1.51881	2.24036	0	0	2.28879	1.57694	0	1	0.801679	1	1	0.626055	1	1	0			Autosomal dominant spondylocostal dysostosis
rs1790116:ENSG00000150967.18:ieu-b-18	12	123133997	rs1790116	T	G	FALSE	FALSE	ENSG00000150967.18	ABCB9	-0.227155	0.0348571	7.18498e-11	multiple sclerosis	ieu-b-18	-0.106806	0.0193779	3.55304e-08	0.470191	0.0853071	3.55298e-08	TRUE	0.887979	0.542262	TRUE	FALSE	rs1790116	1	1.21666	0	2.07331	0	0	0	1.4876	1	1	1	1	1	1	0.926848	0
rs12211068:ENSG00000261272.1:ieu-b-18	6	31045217	rs12211068	T	G	FALSE	FALSE	ENSG00000261272.1	MUC22	0.625215	0.0730839	1.18126e-17	multiple sclerosis	ieu-b-18	-0.265666	0.0483659	3.95503e-08	-0.42492	0.0773589	3.95528e-08	TRUE	2.57272e-10	2.14719e-10	FALSE	FALSE	NA	NA	NA	NA	NA	NA	NA	NA	NA	NA	NA	NA	NA	NA	NA	NA	0
rs12042279:ENSG00000157873.17:ieu-b-18	1	2539409	rs12042279	A	G	FALSE	FALSE	ENSG00000157873.17	TNFRSF14	0.198278	0.0270597	2.34587e-13	multiple sclerosis	ieu-b-18	-0.0991576	0.0181298	4.51804e-08	-0.500094	0.0914362	4.51776e-08	TRUE	1.60486e-06	2.85986e-07	FALSE	FALSE	rs12042279	1	0	5.77601	0	0	1.64135	0	1.65446	1	1	1	1	1	1	0.621035	0
rs928976:ENSG00000223865.11:ieu-b-18	6	33081434	rs928976	T	C	FALSE	FALSE	ENSG00000223865.11	HLA-DPB1	0.411084	0.0293841	1.79361e-44	multiple sclerosis	ieu-b-18	0.0959604	0.017654	5.46097e-08	0.233432	0.042945	5.46068e-08	TRUE	1.03778e-37	7.72422e-38	FALSE	FALSE	rs928976	1	0	0.880035	0	0	13.3027	0	0.693011	1	1	1	1	0.597695	0.561273	0.000944415	1			Granulomatosis with polyangiitis | Chronic beryllium disease
rs131795:ENSG00000025708.14:ieu-b-18	22	50533277	rs131795	A	T	TRUE	rs131794	ENSG00000025708.14	TYMP	-0.429923	0.0481208	4.09948e-19	multiple sclerosis	ieu-b-18	0.108811	0.0201022	6.20197e-08	-0.253094	0.0467576	6.20155e-08	TRUE	0.877318	0.548442	TRUE	FALSE	rs131795	1	0	0	0	0	12.18	0	1.30039	1	1	1	1	0.108296	1	0.895473	0			Mitochondrial neurogastrointestinal encephalomyopathy
rs131794:ENSG00000284194.2:ieu-b-18	22	50533323	rs131794	A	C	FALSE	FALSE	ENSG00000284194.2	SCO2	0.325404	0.0326069	1.87223e-23	multiple sclerosis	ieu-b-18	0.108811	0.0201022	6.20197e-08	0.334387	0.0617761	6.20155e-08	TRUE	0.858777	0.508068	TRUE	FALSE	rs131794	1	0.207971	0	0.503646	0	3.22228	0.25236	2.5926	1	1	0.270525	1	1	1	0.862935	0	FATAL INFANTILE CARDIOENCEPHALOMYOPATHY DUE TO CYTOCHROME C OXIDASE DEFICIENCY	absent gene product	Autosomal recessive axonal Charcot-Marie-Tooth disease due to copper metabolism defect | Fatal infantile cytochrome C oxidase deficiency | Leigh syndrome with cardiomyopathy | Rare isolated myopia
rs1046140:ENSG00000181220.17:ieu-b-18	7	149473145	rs1046140	T	C	FALSE	FALSE	ENSG00000181220.17	ZNF746	0.186734	0.0306776	1.15074e-09	multiple sclerosis	ieu-b-18	-0.10571	0.0197195	8.28991e-08	-0.566101	0.105602	8.29076e-08	TRUE	0.942774	0.772341	TRUE	TRUE	rs1046140	1	0	0.432216	2.80675	0	0.199689	0	1.119	0.553468	0.876611	1	1	1	1	1	0
rs112119371:ENSG00000228727.9:ieu-b-18	6	31788632	rs112119371	T	C	TRUE	rs17207629	ENSG00000228727.9	SAPCD1	-0.684821	0.0678886	6.27954e-24	multiple sclerosis	ieu-b-18	-0.239253	0.0447367	8.89201e-08	0.349366	0.0653261	8.89191e-08	TRUE	1.13066e-15	6.20507e-16	FALSE	FALSE	NA	NA	NA	NA	NA	NA	NA	NA	NA	NA	NA	NA	NA	NA	NA	NA	0
rs139938004:ENSG00000204396.11:ieu-b-18	6	31802357	rs139938004	A	G	TRUE	rs17207629	ENSG00000204396.11	VWA7	-0.895085	0.069225	3.04522e-38	multiple sclerosis	ieu-b-18	-0.239253	0.0447367	8.89201e-08	0.267297	0.0499804	8.89191e-08	TRUE	2.97817e-28	1.57247e-28	FALSE	FALSE	NA	NA	NA	NA	NA	NA	NA	NA	NA	NA	NA	NA	NA	NA	NA	NA	0
rs1250539:ENSG00000108175.17:ieu-b-18	10	79277472	rs1250539	A	G	FALSE	FALSE	ENSG00000108175.17	ZMIZ1	0.200428	0.0284333	1.80123e-12	multiple sclerosis	ieu-b-18	0.0875206	0.0163872	9.25401e-08	0.436668	0.081761	9.25422e-08	TRUE	0.110173	0.0280281	FALSE	FALSE	rs1250539	1	0	0.571163	2.696	4.24081	2.44378	0	0	1	1	1	1	1	1	1	0	Syndromic Neurodevelopmental Disorder	absent gene product	Non-specific syndromic intellectual disability
rs112188874:ENSG00000099308.10:ieu-b-18	19	18106467	rs112188874	C	G	FALSE	FALSE	ENSG00000099308.10	MAST3	-0.188387	0.0312705	1.69692e-09	multiple sclerosis	ieu-b-18	-0.104583	0.0196162	9.74204e-08	0.55515	0.104127	9.74259e-08	TRUE	0.890944	0.643787	TRUE	FALSE	rs112188874	1	0	0	1.71639	0	0	0.469393	2.6188	1	1	0.58958	1	1	0.463303	1	0
rs6457457:ENSG00000204351.12:ieu-b-18	6	31910331	rs6457457	T	C	FALSE	FALSE	ENSG00000204351.12	SKIV2L	0.37695	0.0599052	3.1252e-10	multiple sclerosis	ieu-b-18	-0.217045	0.0409506	1.15699e-07	-0.575793	0.108637	1.15697e-07	TRUE	1.15002e-122	4.57821e-123	FALSE	FALSE	NA	NA	NA	NA	NA	NA	NA	NA	NA	NA	NA	NA	NA	NA	NA	NA	0	TRICHOHEPATOENTERIC SYNDROME 2	absent gene product	Syndromic diarrhea
rs9866116:ENSG00000085274.15:ieu-b-18	3	169776839	rs9866116	G	A	TRUE	rs3772190	ENSG00000085274.15	MYNN	0.234386	0.0318572	1.87561e-13	multiple sclerosis	ieu-b-18	-0.101202	0.0191264	1.21501e-07	-0.431775	0.0816022	1.21503e-07	TRUE	0.865336	0.518055	TRUE	FALSE	rs9866116	1	1.21321	0	0	6.07418	2.61127	1.22167	2.14905	1	1	1	1	0.711597	1	0.632849	0
rs12199994:ENSG00000137331.12:ieu-b-18	6	30756137	rs12199994	G	A	FALSE	FALSE	ENSG00000137331.12	IER3	0.283887	0.0374968	3.70513e-14	multiple sclerosis	ieu-b-18	-0.11805	0.0223224	1.23401e-07	-0.415835	0.0786314	1.23384e-07	TRUE	2.28956e-09	1.23339e-09	FALSE	FALSE	rs12199994	1	0	4.21526	0	0	8.33735	0	1.09951	1	1	1	1	0.0955999	1	1	0
rs4796224:ENSG00000278259.4:ieu-b-18	17	36486677	rs4796224	A	G	FALSE	FALSE	ENSG00000278259.4	MYO19	-0.425881	0.0260844	6.34026e-60	multiple sclerosis	ieu-b-18	-0.085449	0.0163132	1.62301e-07	0.200641	0.0383046	1.62301e-07	FALSE	0.990666	0.942069	TRUE	TRUE	rs4796224	1	0	2.01478	0.541087	0	0	1.58465	0.361791	0.152025	1	0.191997	1	1	1	1	0
rs1552842:ENSG00000135502.18:ieu-b-18	12	57618380	rs1552842	G	A	FALSE	FALSE	ENSG00000135502.18	SLC26A10	-0.285776	0.0270324	4.03545e-26	multiple sclerosis	ieu-b-18	-0.085449	0.0163817	1.82701e-07	0.299007	0.0573236	1.82705e-07	FALSE	0.0115163	0.00148672	FALSE	FALSE	rs1552842	1	0.526052	0.679179	1.40694	0	0	0	1.79372	1	1	0.447544	1	1	1	1	0
rs56154109:ENSG00000175334.8:ieu-b-18	11	65975367	rs56154109	T	C	FALSE	FALSE	ENSG00000175334.8	BANF1	0.202883	0.0272858	1.04182e-13	multiple sclerosis	ieu-b-18	0.086975	0.0167148	1.95601e-07	0.428695	0.0823863	1.95599e-07	FALSE	0.950936	0.723148	TRUE	TRUE	rs56154109	1	1.15893	0	0	0	2.15386	0.951487	1.40559	0.592645	0.100203	1	1	1	0.213527	1	0	NESTOR-GUILLERMO PROGERIA SYNDROME	altered gene product structure	Nestor-Guillermo progeria syndrome
rs12919683:ENSG00000174939.11:ieu-b-18	16	29932046	rs12919683	C	T	FALSE	FALSE	ENSG00000174939.11	ASPHD1	0.295296	0.0400161	1.58968e-13	multiple sclerosis	ieu-b-18	0.0863207	0.0166916	2.32199e-07	0.292319	0.0565249	2.32216e-07	FALSE	0.955705	0.547854	TRUE	FALSE	rs12919683	1	0.269896	0	0	0	0	3.50725	1.93998	1	1	1	1	1	0.00180167	0.309526	1
rs2242508:ENSG00000164776.9:ieu-b-18	7	56083796	rs2242508	G	A	FALSE	FALSE	ENSG00000164776.9	PHKG1	-0.188131	0.0274405	7.08447e-12	multiple sclerosis	ieu-b-18	-0.0888312	0.0173251	2.939e-07	0.472178	0.0920907	2.93908e-07	FALSE	0.992511	0.967735	TRUE	TRUE	rs2242508	1	4.06344	0	0	5.00331	3.47463	0	0	0.338032	1	1	1	1	1	1	0			Glycogen storage disease due to muscle phosphorylase kinase deficiency
rs3743418:ENSG00000196391.11:ieu-b-18	15	90391099	rs3743418	G	A	FALSE	FALSE	ENSG00000196391.11	ZNF774	-0.24861	0.0302858	2.23429e-16	multiple sclerosis	ieu-b-18	0.0948603	0.0185517	3.16599e-07	-0.381563	0.0746218	3.16589e-07	FALSE	8.90829e-05	1.88463e-05	FALSE	FALSE	rs3743418	1	0	0	2.317	0	0	0	1.44185	1	1	0.0119953	1	1	1	0.539903	1
rs62395272:ENSG00000204540.11:ieu-b-18	6	31426647	rs62395272	T	C	FALSE	FALSE	ENSG00000204540.11	PSORS1C1	0.280837	0.0501553	2.15162e-08	multiple sclerosis	ieu-b-18	-0.209369	0.0410331	3.35297e-07	-0.745518	0.14611	3.35299e-07	FALSE	1.118e-132	8.98424e-133	FALSE	FALSE	NA	NA	NA	NA	NA	NA	NA	NA	NA	NA	NA	NA	NA	NA	NA	NA	0
rs73066930:ENSG00000074219.13:ieu-b-18	19	49363477	rs73066930	C	A	TRUE	rs11878470	ENSG00000074219.13	TEAD2	0.622175	0.0306018	6.79039e-92	multiple sclerosis	ieu-b-18	-0.0997548	0.0195524	3.36202e-07	-0.160332	0.0314259	3.36223e-07	FALSE	0.0283121	0.00496065	FALSE	FALSE	rs73066930	1	0	6.92529	0	0	3.81522	0	0	0.996316	1	1	1	0.00395782	1	1	1
rs11665687:ENSG00000063127.16:ieu-b-18	19	49383435	rs11665687	G	A	FALSE	FALSE	ENSG00000063127.16	SLC6A16	0.230697	0.0328572	2.19954e-12	multiple sclerosis	ieu-b-18	-0.0996643	0.0195611	3.48698e-07	-0.432013	0.0847912	3.48695e-07	FALSE	0.0244986	0.00418898	FALSE	FALSE	rs11665687	1	1.65968	5.97327	0	0	0	0	0	0.553468	1	1	1	0.70386	1	0.916272	0
rs11150575:ENSG00000174943.11:ieu-b-18	16	29923745	rs11150575	C	G	TRUE	rs12716972	ENSG00000174943.11	KCTD13	-0.159212	0.0272794	5.33568e-09	multiple sclerosis	ieu-b-18	0.0839252	0.0165093	3.70502e-07	-0.527129	0.103694	3.70522e-07	FALSE	0.939942	0.468767	TRUE	FALSE	rs11150575	1	0.675828	0	0.381819	0	0	1.98086	2.53955	1	0.328044	1	1	1	0.735157	1	0
rs12983921:ENSG00000220201.7:ieu-b-18	19	10436550	rs12983921	T	C	FALSE	FALSE	ENSG00000220201.7	ZGLP1	0.219212	0.0342541	1.55788e-10	multiple sclerosis	ieu-b-18	-0.10984	0.0218132	4.76596e-07	-0.501067	0.0995071	4.76645e-07	FALSE	1.26598e-06	2.17627e-07	FALSE	FALSE	NA	NA	NA	NA	NA	NA	NA	NA	NA	NA	NA	NA	NA	NA	NA	NA	0
rs56369689:ENSG00000102886.15:ieu-b-18	16	30108987	rs56369689	A	G	FALSE	FALSE	ENSG00000102886.15	GDPD3	-0.28968	0.0277534	1.66901e-25	multiple sclerosis	ieu-b-18	0.0982746	0.0196224	5.49199e-07	-0.339252	0.0677382	5.49168e-07	FALSE	0.944683	0.53997	TRUE	FALSE	rs56369689	1	0.624252	3.90248	1.10002	0	3.52991	0	0	1	1	1	1	0.908667	1	1	0
rs7256111:ENSG00000130522.6:ieu-b-18	19	18283951	rs7256111	G	A	FALSE	FALSE	ENSG00000130522.6	JUND	-0.160449	0.0282484	1.34746e-08	multiple sclerosis	ieu-b-18	0.0861027	0.0172297	5.813e-07	-0.536635	0.107384	5.8126e-07	FALSE	0.00199961	0.000403807	FALSE	FALSE	rs7256111	1	0.642038	0	0.334507	0	2.67402	1.84855	1.20314	0.716961	1	1	1	1	1	0.79388	0
rs28413626:ENSG00000111328.7:ieu-b-18	12	123376905	rs28413626	A	G	TRUE	rs12299125	ENSG00000111328.7	CDK2AP1	-0.277602	0.0322349	7.1905e-18	multiple sclerosis	ieu-b-18	0.101479	0.0205424	7.81304e-07	-0.365556	0.0739996	7.81315e-07	FALSE	0.474838	0.1189	FALSE	FALSE	rs28413626	1	2.31703	2.40583	0	0	3.41291	0	0	1	1	1	0.839861	1	1	1	0
rs1716170:ENSG00000111325.16:ieu-b-18	12	123231966	rs1716170	T	C	FALSE	FALSE	ENSG00000111325.16	OGFOD2	0.238114	0.035978	3.63278e-11	multiple sclerosis	ieu-b-18	-0.0953002	0.0193379	8.30099e-07	-0.400229	0.0812127	8.30091e-07	FALSE	0.435448	0.10682	FALSE	FALSE	rs1716170	1	0.416076	0.0281939	1.70964	0	0.190205	0.552489	0	1	0.809997	1	1	1	1	0.939528	0
rs11083973:ENSG00000104901.7:ieu-b-18	19	49394143	rs11083973	C	G	FALSE	FALSE	ENSG00000104901.7	DKKL1	0.31554	0.032378	1.92848e-22	multiple sclerosis	ieu-b-18	-0.0992116	0.0201372	8.35892e-07	-0.314419	0.0638182	8.35948e-07	FALSE	0.023959	0.00402908	FALSE	FALSE	rs11083973	1	1.03246	4.76737	0	1.26217	2.09231	0	0.568963	1	1	1	1	0.404656	1	1	0
rs71514858:ENSG00000171033.13:ieu-b-18	8	78562805	rs71514858	A	G	FALSE	FALSE	ENSG00000171033.13	PKIA	0.251398	0.0456899	3.74939e-08	multiple sclerosis	ieu-b-18	0.127833	0.0260161	8.94108e-07	0.508488	0.103486	8.9414e-07	FALSE	0.18667	0.0438313	FALSE	FALSE	rs71514858	1	0	0	1.06038	0	2.23532	0	3.14384	0.868376	1	1	0.784758	0.710344	1	1	0
rs2273699:ENSG00000075413.18:ieu-b-18	14	103457138	rs2273699	G	A	FALSE	FALSE	ENSG00000075413.18	MARK3	0.338626	0.0274108	4.65148e-35	multiple sclerosis	ieu-b-18	0.0833816	0.0169985	9.33104e-07	0.246235	0.0501985	9.33166e-07	FALSE	0.940807	0.760768	TRUE	TRUE	rs2273699	1	1.01452	0	2.00145	0	2.30347	0	0.273014	1	1	1	1	0.757477	1	0.522766	0
rs12069727:ENSG00000154511.12:ieu-b-18	1	92933503	rs12069727	C	A	FALSE	FALSE	ENSG00000154511.12	DIPK1A	0.320616	0.02804	2.81999e-30	multiple sclerosis	ieu-b-18	0.0813185	0.0167206	1.15401e-06	0.253632	0.0521514	1.15403e-06	FALSE	3.68888e-07	5.65875e-08	FALSE	FALSE	rs12069727	1	0	0	0	0.0232615	1.40744	5.07496	2.05522	1	1	1	1	0.512425	1	0.867979	0
rs307896:ENSG00000105327.17:ieu-b-18	19	47158236	rs307896	A	G	FALSE	FALSE	ENSG00000105327.17	BBC3	0.319406	0.0300305	2.02594e-26	multiple sclerosis	ieu-b-18	-0.0920321	0.0189594	1.20901e-06	-0.288136	0.0593584	1.20894e-06	FALSE	0.787035	0.341857	TRUE	FALSE	rs307896	1	0.527007	0.844628	1.53324	0	0.088915	0	1.6186	1	1	0.933975	1	1	1	0.950376	0
rs3094216:ENSG00000204540.11:ieu-b-18	6	31116271	rs3094216	A	G	FALSE	FALSE	ENSG00000204540.11	PSORS1C1	0.760298	0.0298866	9.23446e-143	multiple sclerosis	ieu-b-18	0.0978334	0.0202793	1.40501e-06	0.128678	0.0266728	1.40497e-06	FALSE	4.31032e-132	3.65558e-132	FALSE	FALSE	rs3094216	1	0.99343	1.87656	0	1.05987	0	0.791091	0	1	1	1	1	0.000822363	0.00990453	0.779488	2
rs55643278:ENSG00000124575.6:ieu-b-18	6	26222660	rs55643278	A	C	FALSE	FALSE	ENSG00000124575.6	HIST1H1D	0.497214	0.0412265	1.7067e-33	multiple sclerosis	ieu-b-18	-0.117338	0.024359	1.457e-06	-0.235991	0.048991	1.45712e-06	FALSE	0.968631	0.879939	TRUE	TRUE	NA	NA	NA	NA	NA	NA	NA	NA	NA	NA	NA	NA	NA	NA	NA	NA	0
rs1151625:ENSG00000125520.14:ieu-b-18	20	63738644	rs1151625	T	C	FALSE	FALSE	ENSG00000125520.14	SLC2A4RG	0.302981	0.0516446	4.44685e-09	multiple sclerosis	ieu-b-18	-0.155721	0.0324387	1.583e-06	-0.513963	0.107065	1.58294e-06	FALSE	0.963713	0.867996	TRUE	TRUE	rs1151625	1	3.2237	3.35016	0	0	0	0	0	1	1	1	1	1	0.870235	1	0
rs10022539:ENSG00000163633.12:ieu-b-18	4	86926461	rs10022539	G	T	FALSE	FALSE	ENSG00000163633.12	C4orf36	0.234195	0.0271148	5.7614e-18	multiple sclerosis	ieu-b-18	-0.0786104	0.016399	1.63799e-06	-0.335662	0.0700228	1.63807e-06	FALSE	0.957633	0.788631	TRUE	TRUE	rs10022539	1	0.966185	0.136783	0	3.7263	0	2.44414	2.35497	1	1	1	1	1	0.00639505	1	1
rs579177:ENSG00000184530.9:ieu-b-18	6	127656015	rs579177	T	C	FALSE	FALSE	ENSG00000184530.9	C6orf58	0.242742	0.028216	7.76633e-18	multiple sclerosis	ieu-b-18	0.0795503	0.0167108	1.93201e-06	0.327716	0.0688418	1.93198e-06	FALSE	0.0504409	0.00849097	FALSE	FALSE	rs579177	1	0	0	2.8637	1.983	0.215621	0.431959	0	0.826061	1	0.440091	1	0.975809	1	1	0
rs3847502:ENSG00000134575.12:ieu-b-18	11	47312134	rs3847502	A	C	FALSE	FALSE	ENSG00000134575.12	ACP2	-0.22223	0.0294081	4.13314e-14	multiple sclerosis	ieu-b-18	0.0817525	0.0174109	2.65999e-06	-0.367874	0.0783465	2.65984e-06	FALSE	0.932254	0.605127	TRUE	FALSE	rs3847502	1	0.485944	0	0.426245	0	0	2.43988	3.1967	1	1	1	1	1	1	0.7445	0
rs438999:ENSG00000204356.14:ieu-b-18	6	31960529	rs438999	G	A	FALSE	FALSE	ENSG00000204356.14	NELFE	-0.395226	0.0507849	7.11844e-15	multiple sclerosis	ieu-b-18	-0.14037	0.0299196	2.711e-06	0.355164	0.0757025	2.71112e-06	FALSE	1.26698e-10	5.206e-11	FALSE	FALSE	rs438999	1	1.24499	0.561602	0	0.115967	1.92558	3.67445	0	1	1	1	1	1	1	1	0
rs1313994:ENSG00000243649.8:ieu-b-18	6	31919299	rs1313994	G	C	TRUE	rs511294	ENSG00000243649.8	CFB	-0.52763	0.0592817	5.56529e-19	multiple sclerosis	ieu-b-18	-0.173533	0.0371024	2.90898e-06	0.328892	0.070319	2.90908e-06	FALSE	1.55974e-12	6.17035e-13	FALSE	FALSE	rs1313994	1	0	5.508	0	0	6.58753	0	0	1	1	1	1	1	1	1	0			Atypical hemolytic uremic syndrome with complement gene abnormality
rs12722497:ENSG00000134460.17:ieu-b-18	10	6053965	rs12722497	A	C	FALSE	FALSE	ENSG00000134460.17	IL2RA	0.370315	0.0453155	3.03518e-16	multiple sclerosis	ieu-b-18	0.122837	0.0263723	3.19602e-06	0.33171	0.0712159	3.19601e-06	FALSE	6.93563e-10	1.97735e-10	FALSE	FALSE	rs12722497	1	0	2.53815	0	1.65981	4.21124	0	1.18777	1	1	0.643323	1	0.0794592	1	0.178204	0			Immunodeficiency due to CD25 deficiency | Oligoarticular juvenile idiopathic arthritis | Rheumatoid factor-negative polyarticular juvenile idiopathic arthritis
rs11039166:ENSG00000134575.12:ieu-b-18	11	47295140	rs11039166	C	A	FALSE	FALSE	ENSG00000134575.12	ACP2	-0.216407	0.0290424	9.23483e-14	multiple sclerosis	ieu-b-18	0.0807763	0.0173719	3.322e-06	-0.373262	0.0802744	3.32216e-06	FALSE	0.932214	0.605632	TRUE	FALSE	NA	NA	NA	NA	NA	NA	NA	NA	NA	NA	NA	NA	NA	NA	NA	NA	0
rs3734869:ENSG00000204531.18:ieu-b-18	6	31175862	rs3734869	A	G	FALSE	FALSE	ENSG00000204531.18	POU5F1	-0.490672	0.0328553	1.97009e-50	multiple sclerosis	ieu-b-18	-0.0978524	0.0211761	3.82103e-06	0.199425	0.0431573	3.821e-06	FALSE	3.04511e-42	2.60784e-42	FALSE	FALSE	rs3734869	1	0.783167	2.56334	0.0234802	0	1.13788	0	0.697257	1	1	0.94517	1	0.550166	1	1	0
rs2063121:ENSG00000163362.11:ieu-b-18	1	200964468	rs2063121	C	T	FALSE	FALSE	ENSG00000163362.11	INAVA	0.167719	0.0272586	7.60737e-10	multiple sclerosis	ieu-b-18	-0.0753703	0.0163583	4.07596e-06	-0.449383	0.0975337	4.07607e-06	FALSE	0.152917	0.0421597	FALSE	FALSE	rs2063121	1	1.85281	2.37035	0	9.68125	0.557608	0	0.234823	0.173485	0.533708	1	1	1	1	1	0
rs888665:ENSG00000284797.1:ieu-b-18	19	18246579	rs888665	T	C	FALSE	FALSE	ENSG00000284797.1	AC008397.1	-0.176478	0.0277664	2.07324e-10	multiple sclerosis	ieu-b-18	0.0802344	0.0174441	4.23497e-06	-0.454642	0.0988456	4.23476e-06	FALSE	2.19363e-05	4.5741e-06	FALSE	FALSE	rs888665	1	1.00957	0	0.830229	0	0	0.055048	1.94265	0.788565	1	1	1	1	1	1	0
rs617698:ENSG00000132681.16:ieu-b-18	1	160193082	rs617698	G	A	FALSE	FALSE	ENSG00000132681.16	ATP1A4	0.258694	0.027521	5.46228e-21	multiple sclerosis	ieu-b-18	0.0795503	0.0173868	4.75499e-06	0.307507	0.0672099	4.75476e-06	FALSE	0.904855	0.653454	TRUE	FALSE	rs617698	1	2.8618	0.269486	1.67929	0.580063	0	0.0601428	0	1	1	1	1	1	1	0.71599	0
rs9904602:ENSG00000276085.1:ieu-b-18	17	36479673	rs9904602	T	A	FALSE	FALSE	ENSG00000276085.1	CCL3L1	-0.161378	0.0274171	3.95599e-09	multiple sclerosis	ieu-b-18	-0.0761254	0.0166443	4.79303e-06	0.471722	0.103139	4.79273e-06	FALSE	0.00465448	0.000717364	FALSE	FALSE	NA	NA	NA	NA	NA	NA	NA	NA	NA	NA	NA	NA	NA	NA	NA	NA	0
rs377370:ENSG00000204351.12:ieu-b-18	6	31974737	rs377370	G	A	FALSE	FALSE	ENSG00000204351.12	SKIV2L	0.98263	0.0388273	2.62899e-141	multiple sclerosis	ieu-b-18	-0.117783	0.0257631	4.83604e-06	-0.119865	0.0262185	4.83619e-06	FALSE	1.14856e-122	4.81248e-123	FALSE	FALSE	rs377370	1	0	0.0710102	2.65111	0	0	0	0.794908	1	1	0.0431894	1	1	1	0.126816	1	TRICHOHEPATOENTERIC SYNDROME 2	absent gene product	Syndromic diarrhea
rs9936459:ENSG00000188897.9:ieu-b-18	16	11343922	rs9936459	C	T	FALSE	FALSE	ENSG00000188897.9	AC099489.1	0.438683	0.0299959	1.95142e-48	multiple sclerosis	ieu-b-18	-0.0860859	0.0189148	5.33298e-06	-0.196237	0.0431172	5.33293e-06	FALSE	2.12321e-16	6.06176e-17	FALSE	FALSE	rs9936459	1	0.53147	2.09911	0	0	3.35027	3.2228	0	1	1	1	0.469591	1	0.000978893	1	1
rs281422:ENSG00000267673.6:ieu-b-18	19	10325679	rs281422	T	C	FALSE	FALSE	ENSG00000267673.6	FDX2	0.29975	0.0350436	1.19272e-17	multiple sclerosis	ieu-b-18	-0.101563	0.0223349	5.434e-06	-0.338826	0.0745118	5.43442e-06	FALSE	0.00699949	0.00128057	FALSE	FALSE	rs281422	1	0.600488	0	0	0	0	2.11094	4.58525	1	1	1	1	1	0.739452	0.351702	0
rs3922481:ENSG00000182108.11:ieu-b-18	16	10931197	rs3922481	G	A	FALSE	FALSE	ENSG00000182108.11	DEXI	0.198901	0.0284193	2.58144e-12	multiple sclerosis	ieu-b-18	0.0773313	0.0170312	5.60996e-06	0.388792	0.0856264	5.61032e-06	FALSE	0.000132639	3.84691e-05	FALSE	FALSE	rs3922481	1	0	1.68564	0.946061	2.07595	5.57833	0	0	1	0.980147	1	1	0.00626571	1	0.445526	1
rs12941866:ENSG00000277161.2:ieu-b-18	17	36544271	rs12941866	G	A	FALSE	FALSE	ENSG00000277161.2	PIGW	-0.313529	0.026883	1.97638e-31	multiple sclerosis	ieu-b-18	-0.074508	0.0164553	5.95703e-06	0.237643	0.0524842	5.9572e-06	FALSE	0.74154	0.287862	TRUE	FALSE	rs12941866	1	0.189981	2.18858	0	4.03888	1.03327	1.88109	1.44916	1	1	1	1	1	0.485702	0.0918008	0	HYPERPHOSPHATASIA WITH MENTAL RETARDATION SYNDROME 5	altered gene product structure	Hypercoagulability syndrome due to glycosylphosphatidylinositol deficiency | Hyperphosphatasia-intellectual disability syndrome
rs948493:ENSG00000172818.10:ieu-b-18	11	65784683	rs948493	T	C	FALSE	FALSE	ENSG00000172818.10	OVOL1	0.457098	0.0270802	6.37596e-64	multiple sclerosis	ieu-b-18	0.076881	0.0170102	6.19298e-06	0.168194	0.0372134	6.19273e-06	FALSE	0.472978	0.105235	FALSE	FALSE	rs948493	1	1.58195	0.419161	0.886552	1.14017	1.60814	0	0.313104	1	1	0.23258	1	1	0.730509	0.969847	0
rs617599:ENSG00000143318.13:ieu-b-18	1	160193169	rs617599	A	G	FALSE	FALSE	ENSG00000143318.13	CASQ1	-0.924074	0.0215949	1e-200	multiple sclerosis	ieu-b-18	0.078996	0.0175044	6.39396e-06	-0.0854867	0.0189426	6.39404e-06	FALSE	0.886581	0.607811	TRUE	FALSE	rs617599	1	0	0	0.34169	0	0	0.684396	1.85377	1	1	0.118564	1	1	1	1.35386e-11	1			Vacuolar myopathy with sarcoplasmic reticulum protein aggregates | Tubular aggregate myopathy
rs35751000:ENSG00000278311.5:ieu-b-18	17	36557688	rs35751000	A	G	FALSE	FALSE	ENSG00000278311.5	GGNBP2	0.40751	0.0266588	9.46448e-53	multiple sclerosis	ieu-b-18	-0.0754781	0.01676	6.68498e-06	-0.185218	0.0411278	6.68539e-06	FALSE	0.690914	0.239113	FALSE	FALSE	rs35751000	1	0	0	0.839475	0	1.39336	1.59565	2.39204	1	1	0.930643	1	0.945204	0.630057	1	0
rs1758206:ENSG00000203896.10:ieu-b-18	20	63704982	rs1758206	T	C	FALSE	FALSE	ENSG00000203896.10	LIME1	0.514071	0.0502465	1.44059e-24	multiple sclerosis	ieu-b-18	-0.143234	0.0319505	7.36004e-06	-0.278627	0.062152	7.36019e-06	FALSE	0.902876	0.694708	TRUE	FALSE	rs1758206	1	1.02877	0.545002	1.22696	0	0.707505	0	0.351827	1	1	0.872062	1	1	0.920276	1	0
rs12808517:ENSG00000168010.11:ieu-b-18	11	72890231	rs12808517	T	C	FALSE	FALSE	ENSG00000168010.11	ATG16L2	-0.34603	0.0321741	5.61807e-27	multiple sclerosis	ieu-b-18	-0.090389	0.0202345	7.92994e-06	0.261218	0.0584762	7.92969e-06	FALSE	0.959068	0.784758	TRUE	TRUE	rs12808517	1	0	1.46433	0.8343	0	3.21715	0.166001	0.0748578	1	1	0.81896	1	0.502987	1	0.973425	0
rs2282850:ENSG00000237441.10:ieu-b-18	6	33299326	rs2282850	T	C	FALSE	FALSE	ENSG00000237441.10	RGL2	0.394669	0.0337507	1.37315e-31	multiple sclerosis	ieu-b-18	-0.0942008	0.0212385	9.19094e-06	-0.238683	0.0538134	9.19104e-06	FALSE	2.9096e-25	1.25898e-25	FALSE	FALSE	rs2282850	1	1.74573	5.38568	0	0	0.858259	0	0	0.318294	1	1	1	0.871272	1	1	0
rs3736167:ENSG00000273611.5:ieu-b-18	17	36544998	rs3736167	C	A	FALSE	FALSE	ENSG00000273611.5	ZNHIT3	-0.162784	0.0277524	4.47554e-09	multiple sclerosis	ieu-b-18	-0.0739695	0.0166804	9.22805e-06	0.454402	0.102469	9.22794e-06	FALSE	0.719802	0.265507	TRUE	FALSE	rs3736167	1	0.459717	0	0	0	1.08313	2.08558	2.58394	0.38203	1	1	1	1	0.948464	0.000991132	1			PEHO syndrome
rs3736167:ENSG00000278535.5:ieu-b-18	17	36544998	rs3736167	C	A	FALSE	FALSE	ENSG00000278535.5	DHRS11	-0.763515	0.0237185	1e-200	multiple sclerosis	ieu-b-18	-0.0739695	0.0166804	9.22805e-06	0.0968802	0.0218468	9.22794e-06	FALSE	0.618772	0.185897	FALSE	FALSE	rs12949679	0.9551	0.0397699	0	1.04584	0	0	0.756294	1.23367	0.965683	1	1	1	1	0.231913	9.7796e-07	1
rs2210366:ENSG00000118514.14:ieu-b-18	6	135094070	rs2210366	A	G	FALSE	FALSE	ENSG00000118514.14	ALDH8A1	-0.367949	0.0331704	1.36157e-28	multiple sclerosis	ieu-b-18	0.0830536	0.0187531	9.47589e-06	-0.225721	0.0509666	9.47619e-06	FALSE	3.56962e-10	5.47223e-11	FALSE	FALSE	NA	NA	NA	NA	NA	NA	NA	NA	NA	NA	NA	NA	NA	NA	NA	NA	0
rs57149692:ENSG00000102882.12:ieu-b-18	16	30130700	rs57149692	G	C	FALSE	FALSE	ENSG00000102882.12	MAPK3	-0.57112	0.0253835	4.18116e-112	multiple sclerosis	ieu-b-18	0.0812101	0.0183551	9.67208e-06	-0.142194	0.0321388	9.67157e-06	FALSE	0.497709	0.0644547	FALSE	FALSE	rs57149692	1	1.5792	0	1.06489	0	0	0	1.82992	1	1	0.179489	1	1	1	1	0
rs2935410:ENSG00000162434.13:ieu-b-18	1	65044693	rs2935410	T	C	FALSE	FALSE	ENSG00000162434.13	JAK1	-0.201985	0.0358097	1.69548e-08	multiple sclerosis	ieu-b-18	0.091348	0.0207462	1.06699e-05	-0.452251	0.102712	1.06705e-05	FALSE	0.532951	0.201556	FALSE	FALSE	NA	NA	NA	NA	NA	NA	NA	NA	NA	NA	NA	NA	NA	NA	NA	NA	0
rs1800837:ENSG00000231925.11:ieu-b-18	6	33304849	rs1800837	T	C	FALSE	FALSE	ENSG00000231925.11	TAPBP	0.523843	0.0325482	2.7927e-58	multiple sclerosis	ieu-b-18	-0.0920056	0.0209972	1.17701e-05	-0.175636	0.040083	1.17701e-05	FALSE	1.74567e-51	7.49939e-52	FALSE	FALSE	rs1800837	1	0.265789	2.77449	1.62467	0	1.44064	0	1.07932	1	1	1	1	1	1	1	0			Immunodeficiency by defective expression of MHC class I
rs7220606:ENSG00000178852.16:ieu-b-18	17	47297429	rs7220606	A	G	FALSE	FALSE	ENSG00000178852.16	EFCAB13	-0.479293	0.0271898	1.5111e-69	multiple sclerosis	ieu-b-18	0.0717624	0.0164428	1.275e-05	-0.149726	0.0343064	1.27492e-05	FALSE	0.000189409	3.07271e-05	FALSE	FALSE	rs7220606	1	0.720172	0.65535	0	2.50294	4.0349	1.25298	0.256959	1	0.0076805	1	1	1	0.644845	1	1
rs13386353:ENSG00000213626.13:ieu-b-18	2	30257890	rs13386353	G	A	TRUE	rs13386455	ENSG00000213626.13	LBH	-0.28178	0.0350041	8.28495e-16	multiple sclerosis	ieu-b-18	-0.0933082	0.0214111	1.31299e-05	0.331139	0.0759852	1.31295e-05	FALSE	0.962464	0.881902	TRUE	TRUE	rs13386353	1	0	2.23432	0	2.65914	0.0690011	1.3405	3.43432	1	1	1	0.835575	1	1	0.429865	0
rs28496545:ENSG00000183955.13:ieu-b-18	12	123406346	rs28496545	T	C	FALSE	FALSE	ENSG00000183955.13	KMT5A	0.288333	0.0292489	6.33451e-23	multiple sclerosis	ieu-b-18	-0.0852311	0.0195741	1.335e-05	-0.295599	0.0678871	1.33505e-05	FALSE	0.042211	0.00665197	FALSE	FALSE	rs28496545	1	0.896863	1.32114	1.33541	0	0	0	0.445346	1	0.610764	1	1	0.363418	1	0.910182	0
rs6512114:ENSG00000127527.14:ieu-b-18	19	16491006	rs6512114	T	C	FALSE	FALSE	ENSG00000127527.14	EPS15L1	-0.274821	0.0295916	1.58486e-20	multiple sclerosis	ieu-b-18	-0.0761274	0.017531	1.409e-05	0.277007	0.0637906	1.40906e-05	FALSE	0.555548	0.188965	FALSE	FALSE	rs6512114	1	0.370788	0	3.547	0	0	0	0.0763774	1	1	1	1	1	1	0.640112	0			Isolated split hand-split foot malformation
rs62306540:ENSG00000172493.20:ieu-b-18	4	87127711	rs62306540	C	T	FALSE	FALSE	ENSG00000172493.20	AFF1	-0.270628	0.0333996	5.3745e-16	multiple sclerosis	ieu-b-18	-0.0914847	0.0211459	1.516e-05	0.338046	0.0781365	1.51596e-05	FALSE	0.877644	0.582027	TRUE	FALSE	rs62306540	1	1.66093	3.80401	0	2.40862	2.4601	0	0	1	1	1	1	0.102188	1	1	0			Precursor B-cell acute lymphoblastic leukemia
rs2268995:ENSG00000164414.18:ieu-b-18	6	87475732	rs2268995	T	C	FALSE	FALSE	ENSG00000164414.18	SLC35A1	0.362307	0.0276576	3.30488e-39	multiple sclerosis	ieu-b-18	0.0732505	0.0170983	1.83502e-05	0.202178	0.0471929	1.83496e-05	FALSE	0.805938	0.48208	TRUE	FALSE	rs2268995	1	0.37981	0.226089	1.47941	0	0	0.770322	2.04648	1	1	1	1	1	1	0.936286	0	CONGENITAL DISORDERS OF GLYCOSYLATION	absent gene product	SLC35A1-CDG
rs7628572:ENSG00000188306.6:ieu-b-18	3	169821861	rs7628572	A	T	TRUE	rs1920119	ENSG00000188306.6	LRRIQ4	0.317501	0.028382	4.73676e-29	multiple sclerosis	ieu-b-18	-0.0750469	0.0176781	2.18399e-05	-0.236368	0.0556789	2.18408e-05	FALSE	0.0743623	0.0130646	FALSE	FALSE	rs7628572	1	1.41603	0.503439	1.65593	1.05511	0.959281	0	0.688848	1	1	1	1	1	1	0.26839	0
rs1799910:ENSG00000231389.7:ieu-b-18	6	33171551	rs1799910	T	C	FALSE	FALSE	ENSG00000231389.7	HLA-DPA1	0.168472	0.0279052	1.56705e-09	multiple sclerosis	ieu-b-18	-0.0695645	0.016414	2.25398e-05	-0.412913	0.0974284	2.25399e-05	FALSE	1.73319e-88	1.04096e-88	FALSE	FALSE	NA	NA	NA	NA	NA	NA	NA	NA	NA	NA	NA	NA	NA	NA	NA	NA	0			Granulomatosis with polyangiitis
rs916570:ENSG00000261272.1:ieu-b-18	6	30098254	rs916570	G	A	FALSE	FALSE	ENSG00000261272.1	MUC22	0.176279	0.0312251	1.64777e-08	multiple sclerosis	ieu-b-18	0.0788112	0.0186298	2.33297e-05	0.447082	0.105684	2.33293e-05	FALSE	0.00044604	0.000120752	FALSE	FALSE	NA	NA	NA	NA	NA	NA	NA	NA	NA	NA	NA	NA	NA	NA	NA	NA	0
rs6793160:ENSG00000171757.16:ieu-b-18	3	169817478	rs6793160	T	G	FALSE	FALSE	ENSG00000171757.16	LRRC34	-0.461132	0.0275409	6.31297e-63	multiple sclerosis	ieu-b-18	-0.0742926	0.0176575	2.58297e-05	0.161109	0.0382916	2.58298e-05	FALSE	0.0700288	0.0122707	FALSE	FALSE	rs6793160	1	3.21516	0.353394	0	0	0	0	1.06747	0.000984516	1	1	0.974365	1	1	1	1
rs115159823:ENSG00000170509.12:ieu-b-18	4	86595073	rs115159823	T	G	TRUE	rs34130647	ENSG00000170509.12	HSD17B13	-0.32009	0.0503918	2.12499e-10	multiple sclerosis	ieu-b-18	-0.117996	0.0282153	2.89001e-05	0.368634	0.0881481	2.88973e-05	FALSE	0.337405	0.0570434	FALSE	FALSE	NA	NA	NA	NA	NA	NA	NA	NA	NA	NA	NA	NA	NA	NA	NA	NA	0
rs72645656:ENSG00000134882.16:ieu-b-18	13	99131666	rs72645656	C	T	FALSE	FALSE	ENSG00000134882.16	UBAC2	-0.339506	0.0438327	9.52073e-15	multiple sclerosis	ieu-b-18	-0.1067	0.0256698	3.22998e-05	0.31428	0.0756093	3.22969e-05	FALSE	0.912065	0.721062	TRUE	TRUE	rs72645656	1	1.80498	0.172466	0	0	2.49008	0	1.11503	0.938874	1	1	1	1	1	0.258289	0			Beh√ßet disease
rs464367:ENSG00000235863.4:ieu-b-18	6	33276864	rs464367	T	C	TRUE	rs213215	ENSG00000235863.4	B3GALT4	0.166452	0.0285428	5.48762e-09	multiple sclerosis	ieu-b-18	-0.0686001	0.0165122	3.26002e-05	-0.412131	0.0992007	3.25985e-05	FALSE	3.92904e-05	1.80494e-05	FALSE	FALSE	rs464367	1	0.29846	3.2307	0	0.269716	0.154679	2.11353	1.04375	1	1	1	1	0.631579	1	0.251672	0
rs213215:ENSG00000227057.10:ieu-b-18	6	33280397	rs213215	A	G	FALSE	FALSE	ENSG00000227057.10	WDR46	0.324949	0.0273915	1.83948e-32	multiple sclerosis	ieu-b-18	-0.0686001	0.0165122	3.26002e-05	-0.21111	0.0508148	3.25985e-05	FALSE	7.94537e-27	3.60799e-27	FALSE	FALSE	rs213215	1	0.291486	0	0.425608	0	0	1.75035	3.77101	1	1	1	1	1	1	1	0
rs35105141:ENSG00000102879.15:ieu-b-18	16	30045827	rs35105141	T	C	FALSE	FALSE	ENSG00000102879.15	CORO1A	-0.154478	0.0280244	3.54274e-08	multiple sclerosis	ieu-b-18	0.0692429	0.0167032	3.39102e-05	-0.448239	0.108127	3.39092e-05	FALSE	0.435907	0.0503465	FALSE	FALSE	rs35105141	1	0	0	0.339428	0	3.22951	0	4.66016	1	1	1	1	0.698764	0.486397	1	0			Severe combined immunodeficiency due to CORO1A deficiency
rs10051765:ENSG00000169220.18:ieu-b-18	5	177372991	rs10051765	C	T	FALSE	FALSE	ENSG00000169220.18	RGS14	-0.684309	0.0255469	4.66329e-158	multiple sclerosis	ieu-b-18	0.0772051	0.01863	3.41099e-05	-0.112822	0.0272246	3.4111e-05	FALSE	0.6285	0.153543	FALSE	FALSE	rs10051765	1	0.214361	0	0	0	0	0	3.2727	0.0439741	1	0.000469556	1	1	1	0.507157	2
rs7506913:ENSG00000172175.15:ieu-b-18	18	58671446	rs7506913	A	C	FALSE	FALSE	ENSG00000172175.15	MALT1	0.342899	0.0285282	2.80148e-33	multiple sclerosis	ieu-b-18	0.0794762	0.0191854	3.43503e-05	0.231777	0.0559506	3.43487e-05	FALSE	0.0379419	0.00914626	FALSE	FALSE	rs7506913	1	0.228432	3.25939	0	0.10351	2.17253	0	2.22423	1	1	1	1	0.00691425	1	0.811351	1			Combined immunodeficiency due to MALT1 deficiency | MALT lymphoma
rs2855433:ENSG00000204228.4:ieu-b-18	6	33190241	rs2855433	G	T	FALSE	FALSE	ENSG00000204228.4	HSD17B8	0.429057	0.0286299	9.01915e-51	multiple sclerosis	ieu-b-18	0.0713886	0.0172678	3.56197e-05	0.166385	0.0402459	3.56188e-05	FALSE	1.53538e-44	8.88219e-45	FALSE	FALSE	rs2855433	1	3.34432	0	0	3.7981	0.381231	1.67884	0.0537204	0.672344	1	1	1	1	0.0317107	1	1
rs2269610:ENSG00000236104.3:ieu-b-18	6	33322158	rs2269610	C	G	FALSE	FALSE	ENSG00000236104.3	ZBTB22	0.406198	0.0516173	3.56306e-15	multiple sclerosis	ieu-b-18	-0.0921153	0.0223947	3.90104e-05	-0.226774	0.0551324	3.90105e-05	FALSE	7.94527e-10	3.32192e-10	FALSE	FALSE	rs2269610	1	0.0657303	0	2.30971	0	0	0.351631	2.68809	1	1	1	1	1	1	0.980657	0
rs280497:ENSG00000105397.14:ieu-b-18	19	10354011	rs280497	G	A	FALSE	FALSE	ENSG00000105397.14	TYK2	0.218532	0.0270377	6.3463e-16	multiple sclerosis	ieu-b-18	-0.0685928	0.0167107	4.048e-05	-0.31388	0.076468	4.04799e-05	FALSE	0.0679254	0.0129835	FALSE	FALSE	rs280497	1	1.32501	3.19507	0	0	4.54955	0.161996	0	1	1	1	1	1	0.186292	1	0			Susceptibility to infection due to TYK2 deficiency | Primary cutaneous anaplastic large cell lymphoma | Lymphomatoid papulosis
rs11540084:ENSG00000073008.15:ieu-b-18	19	44644040	rs11540084	T	G	FALSE	FALSE	ENSG00000073008.15	PVR	0.644164	0.0334168	8.43662e-83	multiple sclerosis	ieu-b-18	0.0844692	0.0206116	4.16505e-05	0.13113	0.0319974	4.16485e-05	FALSE	0.88406	0.645735	TRUE	FALSE	rs11540084	1	0	0	1.27642	0	0	0	2.7349	1	0.832358	0.0026927	1	1	1	0.563815	1
rs10773015:ENSG00000130921.8:ieu-b-18	12	123358675	rs10773015	A	G	FALSE	FALSE	ENSG00000130921.8	C12orf65	0.934935	0.111713	5.80758e-17	multiple sclerosis	ieu-b-18	-0.149312	0.0364691	4.23604e-05	-0.159703	0.0390071	4.23618e-05	FALSE	0.00011439	1.69139e-05	FALSE	FALSE	NA	NA	NA	NA	NA	NA	NA	NA	NA	NA	NA	NA	NA	NA	NA	NA	0
rs28525288:ENSG00000187033.9:ieu-b-18	3	169837084	rs28525288	G	A	FALSE	FALSE	ENSG00000187033.9	SAMD7	0.214403	0.0292488	2.29608e-13	multiple sclerosis	ieu-b-18	-0.0692429	0.0169569	4.43701e-05	-0.322957	0.0790889	4.43692e-05	FALSE	0.0597365	0.0103041	FALSE	FALSE	rs28525288	1	0.909337	1.60612	1.58941	2.1025	1.30985	0	0.0352877	1	1	1	1	0.932027	1	0.778141	0
rs9888026:ENSG00000052749.13:ieu-b-18	10	97400112	rs9888026	C	A	FALSE	FALSE	ENSG00000052749.13	RRP12	0.65841	0.0260357	4.24856e-141	multiple sclerosis	ieu-b-18	0.0702079	0.0172446	4.67498e-05	0.106633	0.0261913	4.6752e-05	FALSE	0.876868	0.615666	TRUE	FALSE	rs9888026	1	0	0	3.04226	0	0	0	1.45379	1	1	0.0166248	1	1	1	0.283949	1
rs10750217:ENSG00000154127.10:ieu-b-18	11	122660866	rs10750217	G	A	FALSE	FALSE	ENSG00000154127.10	UBASH3B	0.190373	0.0294556	1.02617e-10	multiple sclerosis	ieu-b-18	0.0682788	0.0167814	4.72705e-05	0.358659	0.0881502	4.72723e-05	FALSE	0.915281	0.746861	TRUE	TRUE	rs10750217	1	0	0	0	5.6947	1.21611	1.25577	4.94594	1	1	1	1	1	1	0.0323659	1
rs79759076:ENSG00000274750.2:ieu-b-18	6	26223466	rs79759076	G	C	TRUE	rs56119218	ENSG00000274750.2	HIST1H3E	1.37536	0.0440631	1e-200	multiple sclerosis	ieu-b-18	-0.11947	0.0293794	4.77298e-05	-0.0868646	0.0213613	4.77338e-05	FALSE	0.653901	0.309191	FALSE	FALSE	rs11751062	1	0	-1.1441	-0.91117	0	-3.90497	-1.41447	0	1	0.00583632	1	1	3.84069e-06	3.15347e-26	0.0918678	3
rs55929190:ENSG00000185829.17:ieu-b-7	17	46070233	rs55929190	C	G	FALSE	FALSE	ENSG00000185829.17	ARL17A	1.06646	0.026143	1e-200	Parkinson's disease	ieu-b-7	-0.238	0.0253	5.81835e-21	-0.223167	0.0237232	5.09943e-21	TRUE	0.223943	0.074115	FALSE	FALSE	rs4471723	0.9681	0.414955	1.36579	1.23715	1.07015	0.146175	0.529014	0	0.0588832	0.760321	2.65903e-12	1	1	1	1	1
rs80120913:ENSG00000256762.1:ieu-b-7	17	46100389	rs80120913	G	C	FALSE	FALSE	ENSG00000256762.1	STH	0.24589	0.0341121	5.66512e-13	Parkinson's disease	ieu-b-7	-0.2539	0.027	4.68166e-21	-1.03257	0.109805	5.26755e-21	TRUE	0.436232	0.174928	FALSE	FALSE	rs80120913	1	0	2.74694	2.27466	0	0	0	0	1	1	0.453377	1	1	0.217555	1	0
rs62063687:ENSG00000120088.14:ieu-b-7	17	46055226	rs62063687	G	A	TRUE	rs62060760	ENSG00000120088.14	CRHR1	0.537823	0.0316674	1.08803e-64	Parkinson's disease	ieu-b-7	-0.2377	0.0253	5.72137e-21	-0.441967	0.0470415	5.70784e-21	TRUE	0.454467	0.188483	FALSE	FALSE	rs62063687	1	0	0	1.8694	0	0	0	3.72633	1	1	0.0234004	1	1	1	1	1
rs34043286:ENSG00000238083.7:ieu-b-7	17	46039753	rs34043286	G	A	FALSE	FALSE	ENSG00000238083.7	LRRC37A2	0.961237	0.0275985	1e-200	Parkinson's disease	ieu-b-7	-0.2374	0.0253	5.91153e-21	-0.246973	0.0263203	6.38794e-21	TRUE	7.59932e-14	2.11793e-14	FALSE	FALSE	NA	NA	NA	NA	NA	NA	NA	NA	NA	NA	NA	NA	NA	NA	NA	NA	0
rs62054398:ENSG00000228696.9:ieu-b-7	17	45735233	rs62054398	G	A	FALSE	FALSE	ENSG00000228696.9	ARL17B	0.994006	0.0277232	1e-200	Parkinson's disease	ieu-b-7	-0.2511	0.0269	1.0349e-20	-0.252614	0.0270622	1.014e-20	TRUE	0.357982	0.142773	FALSE	FALSE	rs538628	0.8774	0.55357	0.671132	0.879378	1.65955	0.551658	1.01366	0	2.9352e-06	0.659192	2.91914e-05	1	2.42429e-08	1	0.0762252	3
rs199451:ENSG00000120071.14:ieu-b-7	17	46724418	rs199451	A	G	FALSE	FALSE	ENSG00000120071.14	KANSL1	0.892425	0.0295183	1e-200	Parkinson's disease	ieu-b-7	-0.2266	0.0253	3.0839e-19	-0.253915	0.0283497	3.35081e-19	TRUE	0.725301	0.246199	TRUE	FALSE	rs169201	0.9886	0.564196	0	2.03123	1.33242	0.791774	0.253379	0	0.691776	1	0.000151969	0.919675	0.162895	1	1	1	CHROMOSOME 17Q21.31 MICRODELETION SYNDROME	absent gene product	Koolen-De Vries syndrome due to a point mutation | 17q21.31 microdeletion syndrome
rs2668622:ENSG00000186868.15:ieu-b-7	17	46274765	rs2668622	G	T	FALSE	FALSE	ENSG00000186868.15	MAPT	0.444646	0.0426434	1.8653e-25	Parkinson's disease	ieu-b-7	0.2461	0.0277	6.57961e-19	0.553474	0.0622968	6.42224e-19	TRUE	0.0292705	0.0063578	FALSE	FALSE	NA	NA	NA	NA	NA	NA	NA	NA	NA	NA	NA	NA	NA	NA	NA	NA	0			Progressive supranuclear palsy-progressive non-fluent aphasia syndrome | Progressive supranuclear palsy-corticobasal syndrome | Progressive supranuclear palsy-pure akinesia with gait freezing syndrome | Progressive supranuclear palsy-parkinsonism syndrome | Behavioral variant of frontotemporal dementia | Classic progressive supranuclear palsy syndrome | Semantic dementia | Progressive non-fluent …
rs12452076:ENSG00000225190.11:ieu-b-7	17	45475351	rs12452076	C	G	FALSE	FALSE	ENSG00000225190.11	PLEKHM1	0.384115	0.0351967	9.94703e-28	Parkinson's disease	ieu-b-7	-0.2257	0.0276	2.91608e-16	-0.587584	0.0718535	2.89706e-16	TRUE	3.94e-05	1.15838e-05	FALSE	FALSE	rs12452076	1	0.0925614	0.659117	2.08133	0	1.7601	0	0	0.933294	1	1	1	1	0.605498	1	0			Intermediate osteopetrosis
rs12452273:ENSG00000225190.11:ieu-b-7	17	45475555	rs12452273	T	C	FALSE	FALSE	ENSG00000225190.11	PLEKHM1	0.383306	0.0351687	1.16468e-27	Parkinson's disease	ieu-b-7	-0.2257	0.0276	2.90871e-16	-0.588825	0.0720052	2.89706e-16	TRUE	3.93678e-05	1.15784e-05	FALSE	FALSE	NA	NA	NA	NA	NA	NA	NA	NA	NA	NA	NA	NA	NA	NA	NA	NA	0			Intermediate osteopetrosis
rs4698412:ENSG00000004468.13:ieu-b-7	4	15735725	rs4698412	A	G	FALSE	FALSE	ENSG00000004468.13	CD38	-0.534895	0.025415	2.46389e-98	Parkinson's disease	ieu-b-7	0.1258	0.0168	7.04855e-14	-0.235186	0.031408	6.98803e-14	TRUE	0.997466	0.991461	TRUE	TRUE	rs4698412	1	2.61954	0	0	12.217	0	2.18275	0	3.17605e-10	1	1	1	1	1	1	1
rs113863514:ENSG00000138722.10:ieu-b-7	4	89897476	rs113863514	T	G	FALSE	FALSE	ENSG00000138722.10	MMRN1	1.33909	0.0716067	4.88907e-78	Parkinson's disease	ieu-b-7	0.3112	0.0441	1.72584e-12	0.232396	0.0329327	1.70516e-12	TRUE	2.06119e-26	6.49689e-27	FALSE	FALSE	NA	NA	NA	NA	NA	NA	NA	NA	NA	NA	NA	NA	NA	NA	NA	NA	0
rs2732600:ENSG00000186868.15:ieu-b-7	17	46290849	rs2732600	C	G	FALSE	FALSE	ENSG00000186868.15	MAPT	0.45404	0.0430823	5.71688e-26	Parkinson's disease	ieu-b-7	0.2157	0.0323	2.56803e-11	0.475069	0.0711392	2.42194e-11	TRUE	0.0298219	0.00646528	FALSE	FALSE	rs2732600	1	0	0	0.750917	0	0	0	2.50483	1	1	0.322957	1	1	0.861816	0.715138	0			Progressive supranuclear palsy-progressive non-fluent aphasia syndrome | Progressive supranuclear palsy-corticobasal syndrome | Progressive supranuclear palsy-pure akinesia with gait freezing syndrome | Progressive supranuclear palsy-parkinsonism syndrome | Behavioral variant of frontotemporal dementia | Classic progressive supranuclear palsy syndrome | Semantic dementia | Progressive non-fluent …
rs11150600:ENSG00000099377.14:ieu-b-7	16	30929010	rs11150600	T	C	FALSE	FALSE	ENSG00000099377.14	HSD3B7	-0.253493	0.0282842	3.17861e-19	Parkinson's disease	ieu-b-7	0.1172	0.0184	1.93299e-10	-0.462341	0.0725859	1.89565e-10	TRUE	0.972605	0.808737	TRUE	TRUE	rs11150600	1	1.1616	1.78811	0	0.321835	6.63553	0	0	0.500126	1	0.757204	1	0.00617023	1	1	1	BILE ACID SYNTHESIS DEFECT, CONGENITAL, 1	absent gene product	Congenital bile acid synthesis defect type 1
rs440778:ENSG00000185294.7:ieu-b-7	17	45609054	rs440778	G	A	TRUE	rs382362	ENSG00000185294.7	SPPL2C	0.339451	0.033635	5.98129e-24	Parkinson's disease	ieu-b-7	-0.2314	0.0367	2.77198e-10	-0.681689	0.108116	2.87865e-10	TRUE	0.361613	0.152189	FALSE	FALSE	rs440778	1	0	0	3.52566	0	1.4783	0	0.675367	1	1	0.722781	1	1	1	1	0
rs3755958:ENSG00000145214.14:ieu-b-7	4	969254	rs3755958	A	C	FALSE	FALSE	ENSG00000145214.14	DGKQ	-0.562051	0.0395231	6.80321e-46	Parkinson's disease	ieu-b-7	0.169	0.0274	7.24202e-10	-0.300684	0.04875	6.92102e-10	TRUE	2.07358e-10	6.35758e-11	FALSE	FALSE	rs3755958	1	0	0	1.93203	0	0	0	2.14297	1	1	0.105766	1	1	1	1	0
rs2290402:ENSG00000127419.17:ieu-b-7	4	947730	rs2290402	T	C	FALSE	FALSE	ENSG00000127419.17	TMEM175	-0.49808	0.0358937	8.79072e-44	Parkinson's disease	ieu-b-7	0.1389	0.0227	9.19306e-10	-0.278871	0.045575	9.41982e-10	TRUE	1.99114e-10	6.23625e-11	FALSE	FALSE	rs2290402	1	1.04178	0.632914	1.8765	0	0	0.890691	0.0558888	1	1	1	1	1	1	0.836982	0
rs35733741:ENSG00000099381.18:ieu-b-7	16	30934566	rs35733741	A	G	FALSE	FALSE	ENSG00000099381.18	SETD1A	-0.157835	0.0274036	8.42862e-09	Parkinson's disease	ieu-b-7	0.105	0.0176	2.20298e-09	-0.66525	0.111509	2.43276e-09	TRUE	0.920472	0.580505	TRUE	FALSE	rs35733741	1	0	0.505235	2.21063	0	0	0	0	1	0.517621	0.0150442	1	1	1	1	1	INTELLECTUAL DISABILITY	absent gene product
rs708723:ENSG00000117280.13:ieu-b-7	1	205770138	rs708723	T	C	FALSE	FALSE	ENSG00000117280.13	RAB29	0.456604	0.0260554	9.33581e-69	Parkinson's disease	ieu-b-7	0.0979	0.0171	9.73106e-09	0.214409	0.0374504	1.03345e-08	TRUE	0.905773	0.675156	TRUE	FALSE	rs708723	1	2.0825	1.62869	0	2.6011	6.0146	0	0	1	1	1	1	0.188598	1	1	0
rs42437:ENSG00000164182.11:ieu-b-7	5	61052219	rs42437	G	A	FALSE	FALSE	ENSG00000164182.11	NDUFAF2	0.357542	0.0290891	1.00892e-34	Parkinson's disease	ieu-b-7	0.113	0.0202	2.37498e-08	0.316047	0.0564968	2.21821e-08	TRUE	0.00296853	0.000653998	FALSE	FALSE	rs42437	1	0.301289	0	0	0	1.63073	1.63646	3.4503	1	1	0.856231	1	1	1	0.465972	0	LEIGH SYNDROME	absent gene product	Isolated complex I deficiency | Leigh syndrome with leukodystrophy
rs2263418:ENSG00000188906.16:ieu-b-7	12	40189191	rs2263418	G	A	FALSE	FALSE	ENSG00000188906.16	LRRK2	-0.361645	0.0451953	1.226e-15	Parkinson's disease	ieu-b-7	-0.1466	0.0265	3.34403e-08	0.40537	0.0732764	3.16464e-08	TRUE	1.83043e-05	5.98128e-06	FALSE	FALSE	NA	NA	NA	NA	NA	NA	NA	NA	NA	NA	NA	NA	NA	NA	NA	NA	0			Young-onset Parkinson disease | Hereditary late-onset Parkinson disease
rs11248061:ENSG00000127415.13:ieu-b-7	4	987108	rs11248061	A	C	FALSE	FALSE	ENSG00000127415.13	IDUA	0.334807	0.0268558	1.1323e-35	Parkinson's disease	ieu-b-7	-0.0998	0.0182	4.20301e-08	-0.298082	0.0543597	4.16953e-08	TRUE	6.91161e-08	2.09629e-08	FALSE	FALSE	rs11248061	1	0.323864	2.24392	1.38645	0	0	0	1.07263	1	1	0.752057	1	1	1	1	0	MUCOPOLYSACCHARIDOSIS TYPE 1S	absent gene product	Scheie syndrome | Hurler-Scheie syndrome | Hurler syndrome
rs7697073:ENSG00000138760.10:ieu-b-7	4	76211481	rs7697073	T	C	FALSE	FALSE	ENSG00000138760.10	SCARB2	0.331469	0.0279963	2.4319e-32	Parkinson's disease	ieu-b-7	0.0951	0.0176	6.89208e-08	0.286905	0.053097	6.53861e-08	TRUE	0.868112	0.664747	TRUE	FALSE	rs7697073	1	0.0186621	0	0	7.76735	2.23483	5.66999	0	1	0.841463	1	1	0.255461	0.791706	1	0			Action myoclonus-renal failure syndrome | Gaucher disease type 1 | Unverricht-Lundborg disease
rs6502482:ENSG00000214941.8:ieu-b-7	17	15995927	rs6502482	G	C	FALSE	FALSE	ENSG00000214941.8	ZSWIM7	-0.853369	0.0232754	1e-200	Parkinson's disease	ieu-b-7	-0.0893	0.017	1.414e-07	0.104644	0.019921	1.49689e-07	FALSE	0.794068	0.432106	TRUE	FALSE	NA	NA	NA	NA	NA	NA	NA	NA	NA	NA	NA	NA	NA	NA	NA	NA	0
rs7225002:ENSG00000176681.14:ieu-b-7	17	46111701	rs7225002	G	A	TRUE	rs2696466	ENSG00000176681.14	LRRC37A	0.847995	0.0233937	1e-200	Parkinson's disease	ieu-b-7	-0.104	0.0198	1.55199e-07	-0.122642	0.0233492	1.50028e-07	FALSE	7.60283e-14	2.0809e-14	FALSE	FALSE	rs2696466	1	0.370259	0.787551	0.774778	0	1.01893	0.795292	0.421889	0.0536974	1	0.0188873	1	1	1	1	1
rs2696466:ENSG00000238083.7:ieu-b-7	17	46212466	rs2696466	G	A	FALSE	FALSE	ENSG00000238083.7	LRRC37A2	0.89977	0.0220622	1e-200	Parkinson's disease	ieu-b-7	-0.104	0.0198	1.55199e-07	-0.115585	0.0220056	1.50028e-07	FALSE	9.08e-14	2.17585e-14	FALSE	FALSE	rs2696466	1	0.182403	0.926683	0.519495	0.140759	0	0.696431	0.489248	0.061026	1	3.09557e-07	1	0.586653	1	1	1
rs8080706:ENSG00000141027.21:ieu-b-7	17	16088246	rs8080706	C	G	FALSE	FALSE	ENSG00000141027.21	NCOR1	-0.288875	0.026921	7.32002e-27	Parkinson's disease	ieu-b-7	-0.0898	0.0172	1.84502e-07	0.310861	0.0595412	1.78027e-07	FALSE	0.740673	0.367499	TRUE	FALSE	rs8080706	1	0	0	2.63671	1.7715	0	0.607854	0.0231944	1	1	0.324692	1	0.583065	1	0.69704	0	NCOR1-related developmental disorder	absent gene product
rs2779212:ENSG00000214941.8:ieu-b-7	17	15973341	rs2779212	C	T	FALSE	FALSE	ENSG00000214941.8	ZSWIM7	-0.890203	0.0228755	1e-200	Parkinson's disease	ieu-b-7	-0.0896	0.0173	2.25699e-07	0.100651	0.0194338	2.22851e-07	FALSE	0.794068	0.432478	TRUE	FALSE	rs2779212	1	1.25338	1.06324	0	0.0824509	1.61062	1.06392	0.0362388	0.187426	1	1	1	1	2.2999e-05	8.21746e-15	2
rs9972727:ENSG00000103510.20:ieu-b-7	16	31137821	rs9972727	G	A	FALSE	FALSE	ENSG00000103510.20	KAT8	0.461301	0.0265962	2.16662e-67	Parkinson's disease	ieu-b-7	-0.0922	0.018	2.94002e-07	-0.199869	0.0390201	3.01956e-07	FALSE	0.0519463	0.00769895	FALSE	FALSE	rs9972727	1	1.55798	0	1.98939	0	0	0	0.525514	1	1	1	1	1	1	0.77825	0
rs2779210:ENSG00000170425.3:ieu-b-7	17	15971833	rs2779210	A	G	FALSE	FALSE	ENSG00000170425.3	ADORA2B	-0.635446	0.0260813	4.1146e-131	Parkinson's disease	ieu-b-7	-0.0888	0.0174	3.31398e-07	0.139744	0.0273823	3.3352e-07	FALSE	0.742286	0.363677	TRUE	FALSE	rs2779210	1	4.57326	0	0	7.98502	0	0	0	7.37194e-06	1	1	1	1	1	1	1
rs3735228:ENSG00000136243.17:ieu-b-7	7	23130808	rs3735228	G	T	FALSE	FALSE	ENSG00000136243.17	NUP42	-0.752751	0.0242106	1e-200	Parkinson's disease	ieu-b-7	-0.0901	0.0178	4.35803e-07	0.119694	0.0236466	4.15321e-07	FALSE	0.239403	0.0774286	FALSE	FALSE	rs10279691	0.8685	0.099063	1.12172	0	1.5449	0.866445	0.871732	1.64105	0.299674	1	1	0.93553	1	0.868906	3.01708e-06	1
rs11872032:ENSG00000011295.16:ieu-b-7	17	16094459	rs11872032	C	A	TRUE	rs4791661	ENSG00000011295.16	TTC19	0.198375	0.0271246	2.60331e-13	Parkinson's disease	ieu-b-7	-0.0872	0.0173	4.76003e-07	-0.439572	0.0872087	4.64408e-07	FALSE	0.702278	0.324691	TRUE	FALSE	rs11872032	1	0.147595	0	1.25262	0	0	1.51908	3.27221	1	1	1	1	1	1	0.911876	0	MITOCHONDRIAL COMPLEX III DEFICIENCY	absent gene product	Isolated complex III deficiency
rs57576577:ENSG00000103496.15:ieu-b-7	16	31025046	rs57576577	A	G	FALSE	FALSE	ENSG00000103496.15	STX4	-0.357737	0.0276396	2.5761e-38	Parkinson's disease	ieu-b-7	-0.0907	0.0185	8.95097e-07	0.253538	0.0517139	9.4527e-07	FALSE	0.0214591	0.00260286	FALSE	FALSE	rs57576577	1	0	1.2647	0	0	4.14218	4.23144	0.34343	1	1	1	1	1	0.296302	1	0
rs2288004:ENSG00000167395.10:ieu-b-7	16	31042719	rs2288004	C	G	FALSE	FALSE	ENSG00000167395.10	ZNF646	-0.334586	0.0270018	2.91445e-35	Parkinson's disease	ieu-b-7	0.0867	0.0177	9.619e-07	-0.259126	0.0529012	9.66669e-07	FALSE	0.0101831	0.0012792	FALSE	FALSE	rs2288004	1	0.0332234	1.47901	0.937557	0	1.83087	0.0376445	0	1	0.954886	0.00153638	1	1	0.853012	1	1
rs7791200:ENSG00000136235.16:ieu-b-7	7	23142502	rs7791200	T	A	FALSE	FALSE	ENSG00000136235.16	GPNMB	-0.75389	0.0244857	1e-200	Parkinson's disease	ieu-b-7	-0.0884	0.0181	1.032e-06	0.117258	0.0240088	1.03967e-06	FALSE	0.924656	0.76634	TRUE	TRUE	NA	NA	NA	NA	NA	NA	NA	NA	NA	NA	NA	NA	NA	NA	NA	NA	0			Amyloidosis cutis dyschromia
rs11647284:ENSG00000151006.7:ieu-b-7	16	31066014	rs11647284	A	G	FALSE	FALSE	ENSG00000151006.7	PRSS53	-0.218868	0.0280971	6.71701e-15	Parkinson's disease	ieu-b-7	-0.0888	0.0182	1.118e-06	0.405724	0.0831551	1.0656e-06	FALSE	0.0458831	0.00621285	FALSE	FALSE	rs11647284	1	0.256515	1.04588	2.74556	0	1.08003	0	0	1	1	1	1	1	1	1	0
rs13338946:ENSG00000196118.12:ieu-b-7	16	30689537	rs13338946	C	T	FALSE	FALSE	ENSG00000196118.12	CCDC189	-0.540709	0.0295104	5.45669e-75	Parkinson's disease	ieu-b-7	-0.0965	0.0198	1.128e-06	0.178469	0.0366186	1.09507e-06	FALSE	0.0101944	0.000988804	FALSE	FALSE	rs13338946	1	0	0	0.828134	0	0	1.2712	2.63614	1	1	1	1	1	1	0.355872	0
rs2359612:ENSG00000167394.13:ieu-b-7	16	31092475	rs2359612	G	A	FALSE	FALSE	ENSG00000167394.13	ZNF668	-0.195876	0.0275597	1.1831e-12	Parkinson's disease	ieu-b-7	-0.0856	0.0177	1.32902e-06	0.437011	0.0903633	1.32373e-06	FALSE	0.018151	0.00250421	FALSE	FALSE	rs2359612	1	0	0	3.0334	1.47254	0	0	1.24211	1	1	1	1	1	1	0.888166	0
rs4616297:ENSG00000103549.21:ieu-b-7	16	30719358	rs4616297	A	G	FALSE	FALSE	ENSG00000103549.21	RNF40	0.398318	0.0304701	4.73234e-39	Parkinson's disease	ieu-b-7	-0.094	0.0199	2.23301e-06	-0.235992	0.0499601	2.31685e-06	FALSE	0.00564989	0.000557097	FALSE	FALSE	rs4616297	1	0.983397	0.670992	1.59014	3.03664	0	0	1.10646	1	1	1	0.511704	1	1	1	0
rs10756899:ENSG00000107295.10:ieu-b-7	9	17684786	rs10756899	C	G	FALSE	FALSE	ENSG00000107295.10	SH3GL2	0.554398	0.0335748	2.9914e-61	Parkinson's disease	ieu-b-7	0.0971	0.0206	2.41602e-06	0.175145	0.0371574	2.43387e-06	FALSE	0.852709	0.692011	TRUE	FALSE	rs10756899	1	0	0	2.73589	0	0	0	2.17853	1	1	0.862767	1	1	1	0.651076	0
rs7677266:ENSG00000163749.17:ieu-b-7	4	76357098	rs7677266	A	G	FALSE	FALSE	ENSG00000163749.17	CCDC158	0.792158	0.0285471	1.78575e-169	Parkinson's disease	ieu-b-7	-0.0904	0.0197	4.16601e-06	-0.114119	0.0248688	4.45732e-06	FALSE	0.057556	0.0186532	FALSE	FALSE	rs7677266	1	0	0	2.35159	0.90183	0	0	1.71634	1	1	0.00462772	1	1	0.655411	0.640613	1
rs2295549:ENSG00000198171.13:ieu-b-7	20	3194910	rs2295549	C	G	FALSE	FALSE	ENSG00000198171.13	DDRGK1	0.281794	0.0277009	2.6244e-24	Parkinson's disease	ieu-b-7	0.0805	0.0177	5.432e-06	0.28567	0.0628119	5.41523e-06	FALSE	0.946875	0.838267	TRUE	TRUE	rs2295549	1	0.284363	1.40143	0.146108	0	0	0.478211	2.68662	1	1	0.669952	1	1	1	1	0			Spondyloepimetaphyseal dysplasia, Shohat type
rs2884737:ENSG00000167397.15:ieu-b-7	16	31094233	rs2884737	C	A	FALSE	FALSE	ENSG00000167397.15	VKORC1	0.374223	0.0294619	5.7692e-37	Parkinson's disease	ieu-b-7	0.0872	0.0192	5.63599e-06	0.233016	0.0513063	5.58112e-06	FALSE	0.00219189	0.000299543	FALSE	FALSE	rs2884737	1	0.499794	3.83123	0	0	3.80359	1.89857	0	1	1	1	1	0.462462	0.67427	0.954074	0			Hereditary combined deficiency of vitamin K-dependent clotting factors
rs58355196:ENSG00000205592.14:ieu-b-7	12	40567813	rs58355196	A	G	FALSE	FALSE	ENSG00000205592.14	MUC19	0.26661	0.0303748	1.67395e-18	Parkinson's disease	ieu-b-7	-0.0931	0.021	9.683e-06	-0.3492	0.0787668	9.27872e-06	FALSE	0.252527	0.108898	FALSE	FALSE	rs58355196	1	1.1751	1.34177	0.29032	0	0	0	3.21957	1	1	0.733737	1	1	1	1	0
rs4859439:ENSG00000189157.14:ieu-b-7	4	76273844	rs4859439	T	G	FALSE	FALSE	ENSG00000189157.14	FAM47E	-0.860885	0.0234296	1e-200	Parkinson's disease	ieu-b-7	0.0751	0.017	1.00099e-05	-0.0872358	0.0197471	9.97812e-06	FALSE	0.0275105	0.00843857	FALSE	FALSE	rs4859657	0.9959	0.372786	0	0.145905	0	0	1.23394	2.25688	1	1	0.159061	1	1	0.576751	0.599709	0
rs6815254:ENSG00000237765.7:ieu-b-7	4	15690435	rs6815254	C	T	FALSE	FALSE	ENSG00000237765.7	FAM200B	-0.788091	0.0260814	1.43558e-200	Parkinson's disease	ieu-b-7	-0.0828	0.0189	1.18599e-05	0.105064	0.023982	1.18162e-05	FALSE	4.40137e-06	1.31073e-06	FALSE	FALSE	rs6815254	1	0.434476	0	0	0	1.88768	1.03549	1.1037	0.727158	1	1	1	1	0.00536359	0.0513359	1
rs10080569:ENSG00000124613.8:ieu-b-7	6	27395297	rs10080569	G	A	FALSE	FALSE	ENSG00000124613.8	ZNF391	-0.498485	0.0301773	2.69905e-61	Parkinson's disease	ieu-b-7	-0.0905	0.0211	1.884e-05	0.18155	0.0423282	1.79399e-05	FALSE	0.854908	0.639022	TRUE	FALSE	rs10080569	1	0	0	1.97923	0	0	0	2.30815	1	1	0.880551	1	1	1	0.337472	0
rs11199121:ENSG00000107651.13:ieu-b-7	10	119920321	rs11199121	A	C	FALSE	FALSE	ENSG00000107651.13	SEC23IP	-0.402281	0.0328677	1.91503e-34	Parkinson's disease	ieu-b-7	-0.102	0.0239	2.02801e-05	0.253554	0.0594113	1.97426e-05	FALSE	0.0095711	0.0028429	FALSE	FALSE	rs11199121	1	0	0	0	6.3264	3.66522	1.76544	1.38599	0.61255	1	1	1	1	0.482841	0.803304	0
rs4387990:ENSG00000168306.13:ieu-b-7	3	58530656	rs4387990	G	A	FALSE	FALSE	ENSG00000168306.13	ACOX2	0.259219	0.0269463	6.59471e-22	Parkinson's disease	ieu-b-7	-0.0842	0.0203	3.51803e-05	-0.324822	0.0783123	3.3571e-05	FALSE	0.326027	0.109203	FALSE	FALSE	rs4387990	1	4.35301	0.597369	0	1.93632	0	0	0	0.0871078	1	1	1	1	1	1	0
rs9267948:ENSG00000204305.14:ieu-b-7	6	32244456	rs9267948	A	G	FALSE	FALSE	ENSG00000204305.14	AGER	0.216863	0.0294287	1.7179e-13	Parkinson's disease	ieu-b-7	0.0939	0.0229	3.96004e-05	0.432992	0.105597	4.12371e-05	FALSE	0.000755882	0.000550169	FALSE	FALSE	rs9267948	1	1.50926	2.76269	0	1.02801	1.1686	1.45006	0	0.510054	1	1	1	0.670079	1	1	0
rs12047986:ENSG00000143537.13:ieu-b-7	1	155071336	rs12047986	A	G	FALSE	FALSE	ENSG00000143537.13	ADAM15	-0.193005	0.0270902	1.04445e-12	Parkinson's disease	ieu-b-7	0.0691	0.017	5.01395e-05	-0.358022	0.0880806	4.80931e-05	FALSE	3.26634e-23	5.25228e-24	FALSE	FALSE	NA	NA	NA	NA	NA	NA	NA	NA	NA	NA	NA	NA	NA	NA	NA	NA	0
rs17408393:ENSG00000187323.12:ieu-a-1047	18	53183611	rs17408393	G	A	FALSE	FALSE	ENSG00000187323.12	DCC	0.301287	0.0287283	9.8627e-26	Putamen volume	ieu-a-1047	31.6077	5.9834	1.274e-07	104.909	19.8595	1.27388e-07	TRUE	0.579223	0.229109	FALSE	FALSE	rs17408393	1	0	0	2.17925	0.328402	0	1.05005	2.34209	1	1	1	1	1	1	0.955422	0	Midline-bridging neuronal commissure disruption, horizontal gaze palsy, scoliosis, and intellectual disability	absent gene product	Horizontal gaze palsy with progressive scoliosis | Kallmann syndrome | Familial congenital mirror movements
rs6089055:ENSG00000101306.10:ieu-a-1047	20	31736242	rs6089055	T	C	FALSE	FALSE	ENSG00000101306.10	MYLK2	-0.414794	0.0325351	3.15334e-37	Putamen volume	ieu-a-1047	-35.0224	7.1767	1.06101e-06	84.4333	17.3019	1.06078e-06	FALSE	0.340368	0.0720387	FALSE	FALSE	rs6089055	1	0	2.63881	0	4.34785	0	1.17535	1.37987	1	0.00266245	1	1	1	1	1	1
rs660065:ENSG00000104408.10:ieu-a-1047	8	108179703	rs660065	C	G	TRUE	rs686265	ENSG00000104408.10	EIF3E	-0.360306	0.0279112	4.00312e-38	Putamen volume	ieu-a-1047	25.1548	5.8916	1.95799e-05	-69.815	16.3516	1.9582e-05	FALSE	0.851058	0.593122	TRUE	FALSE	rs660065	1	0.916233	0	0	0.608417	7.00484	1.36547	1.3672	1	1	1	0.964724	1	1	0.255519	0
rs2517614:ENSG00000234127.9:ieu-b-42	6	30196178	rs2517614	A	G	FALSE	FALSE	ENSG00000234127.9	TRIM26	0.44649	0.0338031	7.83104e-40	schizophrenia	ieu-b-42	-0.182602	0.0196	1.08393e-20	-0.408972	0.0438979	1.20322e-20	TRUE	0.0287599	0.0254441	FALSE	FALSE	rs2517614	1	0.622555	1.7253	1.40672	0	1.89948	1.65504	0	1	1	1	1	1	0.822309	0.848744	0
rs2235251:ENSG00000112763.17:ieu-b-42	6	26431754	rs2235251	T	C	FALSE	FALSE	ENSG00000112763.17	BTN2A1	-0.258873	0.046445	2.49303e-08	schizophrenia	ieu-b-42	-0.163802	0.0179	6.10239e-20	0.632751	0.0691459	5.64352e-20	TRUE	3.71937e-23	1.04589e-23	FALSE	FALSE	NA	NA	NA	NA	NA	NA	NA	NA	NA	NA	NA	NA	NA	NA	NA	NA	0
rs9265954:ENSG00000146112.12:ieu-b-42	6	31347562	rs9265954	C	T	FALSE	FALSE	ENSG00000146112.12	PPP1R18	0.346597	0.0573745	1.53203e-09	schizophrenia	ieu-b-42	0.165205	0.0182	9.11381e-20	0.476649	0.0525106	1.11406e-19	TRUE	0.715832	0.71863	TRUE	TRUE	rs9265954	1	0	2.05723	0	1.74952	10.8762	0	0.227905	1	1	1	1	1	1	1	0
rs9366653:ENSG00000186470.14:ieu-b-42	6	26354019	rs9366653	A	G	FALSE	FALSE	ENSG00000186470.14	BTN3A2	-1.17871	0.0414697	1.03545e-177	schizophrenia	ieu-b-42	-0.160697	0.0178	1.5181e-19	0.136332	0.0151012	1.74964e-19	TRUE	1.85588e-05	5.44893e-06	FALSE	FALSE	rs9366653	1	0	0	0	1.41818	1.52431	0	0	1	0.048401	1	1	6.33734e-05	1	0.925418	2
rs3130665:ENSG00000137312.15:ieu-b-42	6	30768202	rs3130665	T	C	FALSE	FALSE	ENSG00000137312.15	FLOT1	0.571665	0.0597491	1.09253e-21	schizophrenia	ieu-b-42	-0.184596	0.0205	2.47799e-19	-0.32291	0.0358602	2.1629e-19	TRUE	3.19274e-07	2.40509e-07	FALSE	FALSE	NA	NA	NA	NA	NA	NA	NA	NA	NA	NA	NA	NA	NA	NA	NA	NA	0
rs3094012:ENSG00000204296.11:ieu-b-42	6	31466743	rs3094012	G	C	FALSE	FALSE	ENSG00000204296.11	TSBP1	0.254631	0.0426113	2.29151e-09	schizophrenia	ieu-b-42	0.156502	0.0175	3.64083e-19	0.614623	0.0687269	3.78844e-19	TRUE	9.79415e-07	3.52981e-07	FALSE	FALSE	NA	NA	NA	NA	NA	NA	NA	NA	NA	NA	NA	NA	NA	NA	NA	NA	0
rs9267544:ENSG00000204410.15:ieu-b-42	6	31703780	rs9267544	A	C	FALSE	FALSE	ENSG00000204410.15	MSH5	-0.261185	0.0455964	1.01499e-08	schizophrenia	ieu-b-42	-0.162601	0.0182	4.46786e-19	0.62255	0.0696823	4.10428e-19	TRUE	0.629476	0.590432	FALSE	FALSE	rs9267544	1	2.44588	0.827465	0	6.53403	2.89656	1.15018	0	1	1	1	1	1	0.926615	0.789583	0
rs9267549:ENSG00000213719.8:ieu-b-42	6	31709614	rs9267549	A	G	FALSE	FALSE	ENSG00000213719.8	CLIC1	-0.311942	0.0453913	6.31851e-12	schizophrenia	ieu-b-42	-0.160897	0.0182	7.71436e-19	0.515792	0.0583443	9.52959e-19	TRUE	0.640153	0.599719	FALSE	FALSE	rs9267549	1	0	4.35397	0	0	9.34169	0	0	1	1	1	1	1	1	1	0
rs13217285:ENSG00000273542.1:ieu-b-42	6	27032066	rs13217285	T	C	FALSE	FALSE	ENSG00000273542.1	HIST1H4K	-0.250516	0.0457744	4.42857e-08	schizophrenia	ieu-b-42	-0.156595	0.0178	1.42495e-18	0.625089	0.0710532	1.39933e-18	TRUE	0.923156	0.714531	TRUE	TRUE	NA	NA	NA	NA	NA	NA	NA	NA	NA	NA	NA	NA	NA	NA	NA	NA	0
rs1270942:ENSG00000244731.8:ieu-b-42	6	31951083	rs1270942	G	A	FALSE	FALSE	ENSG00000244731.8	C4A	-1.07348	0.0407968	1.36886e-152	schizophrenia	ieu-b-42	-0.1562	0.0181	6.70348e-18	0.145508	0.0168611	6.14409e-18	TRUE	0.384637	0.252982	FALSE	FALSE	rs1270942	1	2.5724	1.05869	0	4.68329	7.36674	0	0	1	1	1	1	1	1	1	0			Systemic lupus erythematosus | Beh√ßet disease | Autosomal systemic lupus erythematosus | Immunodeficiency due to a classical component pathway complement deficiency
rs2844559:ENSG00000231852.9:ieu-b-42	6	31372298	rs2844559	C	T	FALSE	FALSE	ENSG00000231852.9	CYP21A2	-0.649545	0.0419821	5.36585e-54	schizophrenia	ieu-b-42	0.1513	0.018	4.71737e-17	-0.232932	0.0277117	4.25841e-17	TRUE	0.628687	0.616487	FALSE	FALSE	NA	NA	NA	NA	NA	NA	NA	NA	NA	NA	NA	NA	NA	NA	NA	NA	0			Classic congenital adrenal hyperplasia due to 21-hydroxylase deficiency, simple virilizing form | Classic congenital adrenal hyperplasia due to 21-hydroxylase deficiency, salt wasting form
rs356971:ENSG00000241370.5:ieu-b-42	6	30012020	rs356971	G	T	FALSE	FALSE	ENSG00000241370.5	RPP21	-0.231942	0.0372533	4.78302e-10	schizophrenia	ieu-b-42	-0.147998	0.0178	8.74178e-17	0.638083	0.0767434	9.21443e-17	TRUE	3.363e-19	3.09733e-19	FALSE	FALSE	NA	NA	NA	NA	NA	NA	NA	NA	NA	NA	NA	NA	NA	NA	NA	NA	0
rs79780963:ENSG00000076685.18:ieu-b-42	10	103192742	rs79780963	T	C	FALSE	FALSE	ENSG00000076685.18	NT5C2	0.305958	0.0483548	2.4939e-10	schizophrenia	ieu-b-42	-0.159699	0.0195	2.7919e-16	-0.521963	0.0637342	2.61895e-16	TRUE	1.25285e-08	2.78759e-09	FALSE	FALSE	NA	NA	NA	NA	NA	NA	NA	NA	NA	NA	NA	NA	NA	NA	NA	NA	0			Autosomal recessive spastic paraplegia type 45
rs73396802:ENSG00000204257.15:ieu-b-42	6	32948020	rs73396802	T	C	FALSE	FALSE	ENSG00000204257.15	HLA-DMA	1.27062	0.0486949	4.32627e-150	schizophrenia	ieu-b-42	-0.178505	0.0221	7.61027e-16	-0.140487	0.0173931	6.62983e-16	TRUE	0.000152994	0.000168918	FALSE	FALSE	rs73396802	1	0	0.922618	0	0	6.43935	0.0729972	0.863141	1	0.889477	1	1	0.000272881	7.65449e-09	0.349077	2
rs73396802:ENSG00000242574.9:ieu-b-42	6	32948020	rs73396802	T	C	FALSE	FALSE	ENSG00000242574.9	HLA-DMB	0.916176	0.0517207	3.27539e-70	schizophrenia	ieu-b-42	-0.178505	0.0221	7.61027e-16	-0.194837	0.024122	6.62983e-16	TRUE	0.000139225	0.000153716	FALSE	FALSE	rs73396802	1	0	0	0	0	12.9061	0	1.43473	1	1	1	1	0.555138	1	0.411193	0
rs57651384:ENSG00000204256.13:ieu-b-42	6	32956072	rs57651384	A	G	FALSE	FALSE	ENSG00000204256.13	BRD2	0.947029	0.0514272	9.97165e-76	schizophrenia	ieu-b-42	-0.176904	0.0221	1.2939e-15	-0.186799	0.0233361	1.19753e-15	TRUE	0.000135263	0.000146934	FALSE	FALSE	rs57651384	1	0	0	1.67025	2.30114	0	0.980333	0.348924	1	1	0.108461	0.610803	0.956116	1	1	0
rs204999:ENSG00000204516.10:ieu-b-42	6	32142202	rs204999	G	A	FALSE	FALSE	ENSG00000204516.10	MICB	0.27392	0.0313828	2.58417e-18	schizophrenia	ieu-b-42	-0.101798	0.0128	2.28087e-15	-0.371634	0.0467289	1.82094e-15	TRUE	0.924287	0.852356	TRUE	TRUE	NA	NA	NA	NA	NA	NA	NA	NA	NA	NA	NA	NA	NA	NA	NA	NA	0
rs12764049:ENSG00000148842.18:ieu-b-42	10	102875199	rs12764049	G	A	FALSE	FALSE	ENSG00000148842.18	CNNM2	0.440879	0.0302901	5.41327e-48	schizophrenia	ieu-b-42	-0.101798	0.0128	2.22382e-15	-0.230898	0.0290329	1.82094e-15	TRUE	0.551281	0.212318	FALSE	FALSE	rs12764049	1	0	0	3.02767	0	0	0.690493	1.48189	1	1	1	1	1	1	1	0	CNNM2-related neurodevelopmental disorder with hypomagnesemia | CNNM2-related neurodevelopmental disorder with hypomagnesemia; autosomal recessive form	altered gene product structure | absent gene product	Familial primary hypomagnesemia with normocalciuria and normocalcemia
rs7763805:ENSG00000204290.10:ieu-b-42	6	32639477	rs7763805	A	G	FALSE	FALSE	ENSG00000204290.10	BTNL2	-0.415579	0.0624527	2.84642e-11	schizophrenia	ieu-b-42	-0.159699	0.0205	5.92652e-15	0.384281	0.0493288	6.69058e-15	TRUE	1.29057e-12	1.65825e-12	FALSE	FALSE	NA	NA	NA	NA	NA	NA	NA	NA	NA	NA	NA	NA	NA	NA	NA	NA	0			Sarcoidosis
rs805294:ENSG00000213722.9:ieu-b-42	6	31720440	rs805294	G	A	TRUE	rs707916	ENSG00000213722.9	DDAH2	-0.431526	0.0279184	6.80361e-54	schizophrenia	ieu-b-42	-0.0887	0.0115	1.41384e-14	0.20555	0.0266496	1.22852e-14	TRUE	7.81447e-05	6.49938e-05	FALSE	FALSE	rs805294	1	2.63823	1.3486	0	4.38029	4.53643	0	0	1	0.801679	1	1	1	1	1	0
rs3135386:ENSG00000198502.6:ieu-b-42	6	32447649	rs3135386	G	A	FALSE	FALSE	ENSG00000198502.6	HLA-DRB5	-0.483693	0.034369	5.5238e-45	schizophrenia	ieu-b-42	-0.123703	0.0165	7.19283e-14	0.255747	0.0341126	6.52196e-14	TRUE	3.7975e-17	4.22358e-17	FALSE	FALSE	NA	NA	NA	NA	NA	NA	NA	NA	NA	NA	NA	NA	NA	NA	NA	NA	0
rs2949006:ENSG00000226124.7:ieu-b-42	2	199850665	rs2949006	T	G	FALSE	FALSE	ENSG00000226124.7	FTCDNL1	-0.637583	0.0326417	5.77883e-85	schizophrenia	ieu-b-42	0.103098	0.0138	6.66653e-14	-0.161701	0.0216442	7.96666e-14	TRUE	0.983277	0.923359	TRUE	TRUE	rs2949006	1	0.325846	0	0	0	1.61434	2.25089	0.970443	0.679875	1	1	1	1	0.03357	0.404631	1
rs7773668:ENSG00000204438.11:ieu-b-42	6	32410047	rs7773668	G	C	TRUE	rs9268510	ENSG00000204438.11	GPANK1	-0.528142	0.0702823	5.70946e-14	schizophrenia	ieu-b-42	-0.125098	0.0171	2.81903e-13	0.236864	0.0323777	2.56096e-13	TRUE	0.881992	0.844404	TRUE	TRUE	rs7773668	1	0.708631	0.19445	0	0	0	1.80353	0	0.804808	1	1	1	1	0.857641	1	0
rs3094604:ENSG00000168477.19:ieu-b-42	6	31466334	rs3094604	A	G	FALSE	FALSE	ENSG00000168477.19	TNXB	-0.237609	0.0364599	7.17329e-11	schizophrenia	ieu-b-42	0.115701	0.0159	3.61077e-13	-0.486939	0.0669167	3.41851e-13	TRUE	0.486757	0.460054	FALSE	FALSE	rs3094604	1	0	6.80364	0.697701	0	0	0	0	1	1	0.761149	1	1	1	0.908024	0			Classical-like Ehlers-Danlos syndrome type 1 | Familial vesicoureteral reflux
rs707939:ENSG00000204463.12:ieu-b-42	6	31758911	rs707939	A	C	FALSE	FALSE	ENSG00000204463.12	BAG6	0.610724	0.0275589	8.22496e-109	schizophrenia	ieu-b-42	0.082004	0.0114	5.7544e-13	0.134273	0.0186664	6.32283e-13	TRUE	1.4617e-08	1.17272e-08	FALSE	FALSE	NA	NA	NA	NA	NA	NA	NA	NA	NA	NA	NA	NA	NA	NA	NA	NA	0
rs213236:ENSG00000189298.14:ieu-b-42	6	28356620	rs213236	C	T	FALSE	FALSE	ENSG00000189298.14	ZKSCAN3	-0.498239	0.0266267	3.95403e-78	schizophrenia	ieu-b-42	-0.080197	0.0113	1.02991e-12	0.160961	0.0226799	1.27421e-12	TRUE	5.07292e-18	1.66848e-18	FALSE	FALSE	rs213236	1	1.86162	0	0	7.39753	0	1.68739	1.01569	1	0.0343276	1	1	1	1	1	1
rs4702:ENSG00000140564.12:ieu-b-42	15	90883330	rs4702	A	G	FALSE	FALSE	ENSG00000140564.12	FURIN	0.356775	0.026553	3.70441e-41	schizophrenia	ieu-b-42	-0.080505	0.0115	2.62422e-12	-0.225647	0.0322332	2.55169e-12	TRUE	0.999938	0.999791	TRUE	TRUE	rs4702	1	0	2.21305	1.97327	0	1.20263	0	0.68765	1	1	0.816175	1	0.935042	1	1	0
rs916570:ENSG00000261272.1:ieu-b-42	6	30098254	rs916570	G	A	FALSE	FALSE	ENSG00000261272.1	MUC22	0.176279	0.0312251	1.64777e-08	schizophrenia	ieu-b-42	-0.123898	0.0177	2.9181e-12	-0.702852	0.100409	2.56169e-12	TRUE	0.391434	0.185886	FALSE	FALSE	NA	NA	NA	NA	NA	NA	NA	NA	NA	NA	NA	NA	NA	NA	NA	NA	0
rs760587:ENSG00000197238.4:ieu-b-42	6	27772521	rs760587	A	C	FALSE	FALSE	ENSG00000197238.4	HIST1H4J	-0.270286	0.0338458	1.39592e-15	schizophrenia	ieu-b-42	-0.090505	0.0132	7.9726e-12	0.334849	0.0488371	7.0598e-12	TRUE	1.47819e-07	4.4464e-08	FALSE	FALSE	rs760587	1	1.78646	0	0	0	0.555517	0	2.2196	1	1	1	0.990304	1	0.0615532	0.945759	0
rs9258051:ENSG00000206503.13:ieu-b-42	6	29697451	rs9258051	G	A	TRUE	rs9258052	ENSG00000206503.13	HLA-A	-0.301499	0.0273649	3.13795e-28	schizophrenia	ieu-b-42	-0.077202	0.0114	1.40605e-11	0.25606	0.037811	1.26922e-11	TRUE	6.3015e-24	5.45836e-24	FALSE	FALSE	NA	NA	NA	NA	NA	NA	NA	NA	NA	NA	NA	NA	NA	NA	NA	NA	0			Birdshot chorioretinopathy
rs4906350:ENSG00000126215.14:ieu-b-42	14	103645457	rs4906350	T	C	FALSE	FALSE	ENSG00000126215.14	XRCC3	0.322743	0.0285717	1.37502e-29	schizophrenia	ieu-b-42	0.077396	0.0115	2.01094e-11	0.239807	0.035632	1.69562e-11	TRUE	0.666812	0.375856	FALSE	FALSE	rs4906350	1	2.34475	3.57672	0	0	0.636948	1.14295	0	1	1	1	0.794812	0.264499	0.862273	1	0
rs2859368:ENSG00000187987.9:ieu-b-42	6	28450262	rs2859368	C	T	FALSE	FALSE	ENSG00000187987.9	ZSCAN23	0.677492	0.024292	3.58108e-171	schizophrenia	ieu-b-42	-0.0766	0.0114	1.83612e-11	-0.113064	0.0168268	1.82602e-11	TRUE	5.17496e-18	1.77242e-18	FALSE	FALSE	rs2859368	1	0.856835	1.10666	1.00822	5.76532	0.669377	0.268592	0.650277	0.972346	1	1	1	1	0.645433	0.79195	0
rs1233713:ENSG00000197062.11:ieu-b-42	6	28230503	rs1233713	G	A	FALSE	FALSE	ENSG00000197062.11	ZSCAN26	-0.549141	0.0301501	4.0265e-74	schizophrenia	ieu-b-42	-0.074597	0.0112	3.37598e-11	0.135843	0.0203955	2.72997e-11	TRUE	5.43819e-18	1.63635e-18	FALSE	FALSE	rs1233713	1	1.86956	0	0.576287	0	0.304816	0.719924	0.411736	0.705462	1	1	1	1	1	1	0
rs788018:ENSG00000115524.16:ieu-b-42	2	197400802	rs788018	A	G	FALSE	FALSE	ENSG00000115524.16	SF3B1	0.355918	0.0284729	7.44078e-36	schizophrenia	ieu-b-42	0.074996	0.0115	7.04369e-11	0.210711	0.0323108	6.96582e-11	TRUE	0.936292	0.73621	TRUE	TRUE	rs788018	1	0.726877	1.84586	0	3.34379	2.3857	2.14029	0.049777	0.607087	1	1	1	0.708222	0.561753	0.354691	0			Acquired idiopathic sideroblastic anemia | Uveal melanoma
rs2857698:ENSG00000204435.13:ieu-b-42	6	31617307	rs2857698	T	C	FALSE	FALSE	ENSG00000204435.13	CSNK2B	-0.339245	0.0300559	1.51921e-29	schizophrenia	ieu-b-42	0.081396	0.0125	8.50354e-11	-0.239933	0.0368465	7.43149e-11	TRUE	2.09857e-08	1.93866e-08	FALSE	FALSE	rs2857698	1	0.0732793	0	0	0	1.82528	2.39713	1.6896	0.393496	1	1	1	0.766172	1	1	0	CSNK2B-related developmental disorder (monoallelic)	absent gene product	Autosomal dominant non-syndromic intellectual disability
rs35576511:ENSG00000198315.11:ieu-b-42	6	28107147	rs35576511	A	C	FALSE	FALSE	ENSG00000198315.11	ZKSCAN8	-0.47715	0.047993	2.73047e-23	schizophrenia	ieu-b-42	-0.084905	0.0131	1.024e-10	0.177942	0.0274547	9.0937e-11	TRUE	2.82149e-12	8.26131e-13	FALSE	FALSE	NA	NA	NA	NA	NA	NA	NA	NA	NA	NA	NA	NA	NA	NA	NA	NA	0
rs13716:ENSG00000204463.12:ieu-b-42	6	31636233	rs13716	G	C	FALSE	FALSE	ENSG00000204463.12	BAG6	0.617081	0.027106	1.00907e-114	schizophrenia	ieu-b-42	0.080299	0.0124	9.54553e-11	0.130127	0.0200946	9.43573e-11	TRUE	1.41e-08	1.27738e-08	FALSE	FALSE	rs13716	1	0	0	3.29024	1.69877	0	0	0.36529	1	1	0.126949	1	1	1	0.711374	0
rs2507954:ENSG00000204520.13:ieu-b-42	6	31858637	rs2507954	G	A	FALSE	FALSE	ENSG00000204520.13	MICA	-0.16404	0.0294176	2.45766e-08	schizophrenia	ieu-b-42	0.0744	0.0116	1.287e-10	-0.453549	0.0707146	1.41943e-10	TRUE	1.85698e-16	1.06832e-16	FALSE	FALSE	NA	NA	NA	NA	NA	NA	NA	NA	NA	NA	NA	NA	NA	NA	NA	NA	0
rs805293:ENSG00000204390.10:ieu-b-42	6	31720741	rs805293	A	T	FALSE	FALSE	ENSG00000204390.10	HSPA1L	-0.249335	0.0276288	1.80624e-19	schizophrenia	ieu-b-42	0.070803	0.0111	1.55099e-10	-0.283968	0.0445185	1.78657e-10	TRUE	3.6801e-09	3.05853e-09	FALSE	FALSE	rs805293	1	1.03406	0.92758	1.63059	0	1.26803	0.296478	0	0.899569	1	1	1	1	1	0.432207	0
rs34024998:ENSG00000235109.7:ieu-b-42	6	28229974	rs34024998	C	G	FALSE	FALSE	ENSG00000235109.7	ZSCAN31	0.792865	0.0241782	1e-200	schizophrenia	ieu-b-42	-0.073098	0.0115	2.10102e-10	-0.0921948	0.0145044	2.06607e-10	TRUE	2.26e-18	6.80278e-19	FALSE	FALSE	rs34024998	1	0.747703	0	1.78068	0	0	0	0	0.0442834	1	0.000599363	1	0.335378	1	0.594356	2
rs35324223:ENSG00000110492.15:ieu-b-42	11	46381302	rs35324223	G	A	FALSE	FALSE	ENSG00000110492.15	MDK	-0.312741	0.0402987	8.45443e-15	schizophrenia	ieu-b-42	0.091995	0.0145	2.04099e-10	-0.294157	0.0463642	2.23174e-10	TRUE	0.968608	0.828532	TRUE	TRUE	rs35324223	1	1.38819	3.32	0	0	0.88545	0	0.648092	0.524089	1	1	1	1	1	0.987609	0
rs9834970:ENSG00000163673.7:ieu-b-42	3	36814539	rs9834970	C	T	FALSE	FALSE	ENSG00000163673.7	DCLK3	-0.313161	0.0266275	6.21197e-32	schizophrenia	ieu-b-42	0.066995	0.0108	6.35302e-10	-0.213931	0.034487	5.53121e-10	TRUE	0.538526	0.237765	FALSE	FALSE	rs9834970	1	0.630092	0	0.878978	0	0	0	4.71409	1	1	1	1	1	1	1	0
rs832190:ENSG00000163634.12:ieu-b-42	3	63856953	rs832190	T	C	FALSE	FALSE	ENSG00000163634.12	THOC7	0.490414	0.0263409	2.29957e-77	schizophrenia	ieu-b-42	-0.069897	0.0113	5.73099e-10	-0.142527	0.0230418	6.18764e-10	TRUE	0.996861	0.989574	TRUE	TRUE	rs832190	1	0	0	0	0	0.338351	2.37672	3.83061	0.334844	1	1	1	1	1	0.0117005	1
rs17194427:ENSG00000144619.15:ieu-b-42	3	2453518	rs17194427	A	C	FALSE	FALSE	ENSG00000144619.15	CNTN4	0.286587	0.0316891	1.51459e-19	schizophrenia	ieu-b-42	0.074699	0.0122	8.41996e-10	0.26065	0.04257	9.19053e-10	TRUE	0.903336	0.802537	TRUE	TRUE	rs17194427	1	0	0	1.48606	0	0	0.529594	3.91157	1	1	1	1	1	1	0.867979	0
rs4788200:ENSG00000149930.18:ieu-b-42	16	29959944	rs4788200	T	G	FALSE	FALSE	ENSG00000149930.18	TAOK2	-0.149893	0.0273222	4.10813e-08	schizophrenia	ieu-b-42	-0.066503	0.0109	1.08101e-09	0.443668	0.0727183	1.0528e-09	TRUE	0.931921	0.571511	TRUE	FALSE	rs4788200	1	0	0	2.4825	0.613882	0	0	2.19093	0.391608	1	0.972075	1	1	1	1	0
rs434841:ENSG00000204301.6:ieu-b-42	6	32223264	rs434841	A	G	FALSE	FALSE	ENSG00000204301.6	NOTCH4	-0.452611	0.0288735	2.21912e-55	schizophrenia	ieu-b-42	-0.087804	0.0144	1.20901e-09	0.193994	0.0318154	1.0774e-09	TRUE	1.22829e-10	1.14231e-10	FALSE	FALSE	rs434841	1	0	7.4306	0	3.49253	2.70025	0	0	1	0.231074	1	1	1	1	1	0
rs696520:ENSG00000114054.14:ieu-b-42	3	136338019	rs696520	C	T	FALSE	FALSE	ENSG00000114054.14	PCCB	0.551393	0.0269358	3.93428e-93	schizophrenia	ieu-b-42	-0.067004	0.011	1.05699e-09	-0.121518	0.0199495	1.12017e-09	TRUE	0.897936	0.590052	TRUE	FALSE	rs696520	1	2.30108	0	0	8.13055	0	3.7707	0	1	1	1	1	1	0.00903567	0.881303	1	PROPIONIC ACIDEMIA	absent gene product	Propionic acidemia
rs12574668:ENSG00000175224.16:ieu-b-42	11	46401136	rs12574668	A	C	FALSE	FALSE	ENSG00000175224.16	ATG13	-0.30438	0.0348847	2.65487e-18	schizophrenia	ieu-b-42	0.087498	0.0144	1.23501e-09	-0.287463	0.0473093	1.23026e-09	TRUE	0.938762	0.706339	TRUE	TRUE	rs12574668	1	0	0	2.08546	0	0	4.43912	0	1	1	1	1	1	1	1	0
rs12919683:ENSG00000174939.11:ieu-b-42	16	29932046	rs12919683	C	T	FALSE	FALSE	ENSG00000174939.11	ASPHD1	0.295296	0.0400161	1.58968e-13	schizophrenia	ieu-b-42	-0.066696	0.011	1.501e-09	-0.225861	0.0372507	1.33379e-09	TRUE	0.902688	0.462347	TRUE	FALSE	rs12919683	1	0.269896	0	0	0	0	3.50725	1.93998	1	1	1	1	1	0.00180167	0.309526	1
rs149950:ENSG00000196812.5:ieu-b-42	6	28065261	rs149950	G	T	FALSE	FALSE	ENSG00000196812.5	ZSCAN16	-0.259952	0.0309814	4.83815e-17	schizophrenia	ieu-b-42	-0.073604	0.0122	1.626e-09	0.283145	0.0469318	1.60829e-09	TRUE	1.19688e-11	3.48293e-12	FALSE	FALSE	rs149950	1	0.534488	0	0	0.270901	4.07557	4.1504	0	1	0.535574	1	1	1	1	1	0
rs284857:ENSG00000148795.7:ieu-b-42	10	102814306	rs284857	G	A	FALSE	FALSE	ENSG00000148795.7	CYP17A1	0.361773	0.0267727	1.31525e-41	schizophrenia	ieu-b-42	-0.066303	0.011	1.902e-09	-0.183273	0.0304058	1.66468e-09	TRUE	6.78598e-07	1.49292e-07	FALSE	FALSE	rs284857	1	1.60542	0	0	0.988757	0	1.58807	1.52035	0.40642	1	1	1	1	0.823376	0.881303	0			Congenital adrenal hyperplasia due to 17-alpha-hydroxylase deficiency | 46,XY disorder of sex development due to isolated 17,20-lyase deficiency
rs9925102:ENSG00000149932.17:ieu-b-42	16	29971827	rs9925102	C	T	FALSE	FALSE	ENSG00000149932.17	TMEM219	-0.216372	0.0275212	3.77986e-15	schizophrenia	ieu-b-42	-0.065497	0.0109	1.821e-09	0.302705	0.0503762	1.86787e-09	TRUE	0.927626	0.560506	TRUE	FALSE	rs9925102	1	3.013	0	0	0	1.99304	2.07248	0	1	1	1	1	0.552146	1	1	0
rs12921996:ENSG00000149927.18:ieu-b-42	16	30000297	rs12921996	T	C	FALSE	FALSE	ENSG00000149927.18	DOC2A	-0.239377	0.0270874	9.8157e-19	schizophrenia	ieu-b-42	-0.065403	0.0109	2.016e-09	0.273222	0.0455349	1.96983e-09	TRUE	0.916574	0.534482	TRUE	FALSE	rs12921996	1	0	0	1.61072	0	0	0.158755	3.60998	1	1	0.946492	1	1	0.564408	0.993244	0
rs11577346:ENSG00000023902.14:ieu-b-42	1	150094433	rs11577346	T	A	FALSE	FALSE	ENSG00000023902.14	PLEKHO1	0.255622	0.0371193	5.71827e-12	schizophrenia	ieu-b-42	-0.088798	0.0148	1.77902e-09	-0.34738	0.057898	1.97482e-09	TRUE	0.891583	0.552288	TRUE	FALSE	rs11577346	1	1.80002	0	0	0	4.3173	0	2.45589	1	1	1	1	1	1	0.233016	0
rs1630062:ENSG00000204642.14:ieu-b-42	6	29779829	rs1630062	C	T	FALSE	FALSE	ENSG00000204642.14	HLA-F	-0.209896	0.0289023	3.80673e-13	schizophrenia	ieu-b-42	-0.080704	0.0135	2.27599e-09	0.384495	0.0643176	2.25791e-09	TRUE	6.44811e-07	5.70851e-07	FALSE	FALSE	rs1630062	1	0	5.79566	0	0.874099	6.0142	0	0	1	1	1	1	1	1	0.63822	0
rs3814880:ENSG00000169592.15:ieu-b-42	16	30006574	rs3814880	C	T	FALSE	FALSE	ENSG00000169592.15	INO80E	-0.583755	0.0250795	7.72363e-120	schizophrenia	ieu-b-42	-0.065001	0.0109	2.53303e-09	0.11135	0.0186722	2.47051e-09	TRUE	0.905637	0.504771	TRUE	FALSE	rs3814880	1	0.8453	0.825527	0	0	0.777654	2.89699	0.574417	0.462338	0.958692	1	1	0.956628	0.952422	0.975203	0
rs2622319:ENSG00000235109.7:ieu-b-42	6	28152623	rs2622319	C	G	FALSE	FALSE	ENSG00000235109.7	ZSCAN31	0.840782	0.0271929	1e-200	schizophrenia	ieu-b-42	-0.072797	0.0123	3.38298e-09	-0.0865825	0.0146292	3.24979e-09	TRUE	1.03951e-16	3.08213e-17	FALSE	FALSE	NA	NA	NA	NA	NA	NA	NA	NA	NA	NA	NA	NA	NA	NA	NA	NA	0
rs7646741:ENSG00000163938.17:ieu-b-42	3	52751222	rs7646741	G	A	FALSE	FALSE	ENSG00000163938.17	GNL3	-0.416828	0.026125	2.62529e-57	schizophrenia	ieu-b-42	-0.064401	0.0109	3.78103e-09	0.154503	0.0261499	3.45554e-09	TRUE	0.726926	0.354277	TRUE	FALSE	rs7646741	1	0	0	0	0	3.49454	1.99876	3.65008	1	1	1	1	1	0.577698	0.554399	0
rs2022265:ENSG00000065609.14:ieu-b-42	6	83583552	rs2022265	G	A	TRUE	rs9283801	ENSG00000065609.14	SNAP91	-0.276026	0.027053	1.91902e-24	schizophrenia	ieu-b-42	-0.063303	0.0109	7.01003e-09	0.229337	0.039489	6.33691e-09	TRUE	0.928733	0.727651	TRUE	TRUE	rs2022265	1	0	0	1.45634	0	0	1.2691	3.90376	1	1	1	1	1	1	0.918126	0
rs1061737:ENSG00000177082.12:ieu-b-42	15	84640559	rs1061737	C	G	FALSE	FALSE	ENSG00000177082.12	WDR73	-0.427346	0.0296641	4.73024e-47	schizophrenia	ieu-b-42	-0.070798	0.0122	7.21107e-09	0.165669	0.0285483	6.50942e-09	TRUE	0.537269	0.199394	FALSE	FALSE	rs1061737	1	1.89547	1.59438	0	0.28118	0	0.636353	0.808326	1	1	1	0.727044	0.8046	1	1	0	GALLOWAY-MOWAT SYNDROME: MICROCEPHALY AND STEROID-RESISTANT NEPHROTIC SYNDROME	absent gene product	CAMOS syndrome | Galloway-Mowat syndrome
rs9467737:ENSG00000026950.17:ieu-b-42	6	26381402	rs9467737	C	T	FALSE	FALSE	ENSG00000026950.17	BTN3A1	0.37127	0.0268679	1.97562e-43	schizophrenia	ieu-b-42	-0.063801	0.011	6.82905e-09	-0.171845	0.0296281	6.6279e-09	TRUE	3.46233e-16	9.99575e-17	FALSE	FALSE	rs9467737	1	0.153931	4.34214	0	4.71747	5.76422	0	0	0.237234	1	1	0.250973	1	0.852569	0.912773	0
rs2905432:ENSG00000213996.13:ieu-b-42	19	19373486	rs2905432	G	A	FALSE	FALSE	ENSG00000213996.13	TM6SF2	0.253108	0.0309463	2.86331e-16	schizophrenia	ieu-b-42	0.066001	0.0114	7.51398e-09	0.260762	0.04504	7.05705e-09	TRUE	0.964137	0.861498	TRUE	TRUE	rs2905432	1	1.62695	2.65195	0	0	0	0.107258	1.94858	1	1	1	1	1	0.874579	0.777911	0
rs11150575:ENSG00000174943.11:ieu-b-42	16	29923745	rs11150575	C	G	TRUE	rs12716972	ENSG00000174943.11	KCTD13	-0.159212	0.0272794	5.33568e-09	schizophrenia	ieu-b-42	-0.062599	0.0109	8.59508e-09	0.39318	0.0684622	9.29986e-09	TRUE	0.945357	0.617821	TRUE	FALSE	rs11150575	1	0.675828	0	0.381819	0	0	1.98086	2.53955	1	0.328044	1	1	1	0.735157	1	0
rs539689:ENSG00000204388.7:ieu-b-42	6	31829810	rs539689	G	C	FALSE	FALSE	ENSG00000204388.7	HSPA1B	-0.3593	0.0396034	1.16372e-19	schizophrenia	ieu-b-42	0.062897	0.011	1.09499e-08	-0.175054	0.0306151	1.07843e-08	TRUE	3.34e-10	2.21755e-10	FALSE	FALSE	rs539689	1	0	0	1.39556	0	3.86831	0	0	1	1	1	1	0.0945509	1	0.226805	0
rs2319280:ENSG00000136631.15:ieu-b-42	1	150042041	rs2319280	A	C	TRUE	rs12064532	ENSG00000136631.15	VPS45	0.315375	0.0382045	1.52e-16	schizophrenia	ieu-b-42	-0.0867	0.0152	1.085e-08	-0.274911	0.0481966	1.17064e-08	TRUE	0.886939	0.523421	TRUE	FALSE	rs2319280	1	2.65324	0	0	0	0	0.0789774	3.35745	0.610196	1	1	1	1	1	1	0			Congenital neutropenia-myelofibrosis-nephromegaly syndrome
rs7288420:ENSG00000100346.18:ieu-b-42	22	39619054	rs7288420	C	T	FALSE	FALSE	ENSG00000100346.18	CACNA1I	-0.196478	0.0283526	4.21422e-12	schizophrenia	ieu-b-42	-0.062101	0.0109	1.43599e-08	0.316071	0.055477	1.21691e-08	TRUE	0.889068	0.638521	TRUE	FALSE	rs7288420	1	0	0	3.3608	0	0	0	0.907207	1	1	0.669728	1	1	1	0.867376	0
rs12975119:ENSG00000167491.17:ieu-b-42	19	19439655	rs12975119	C	A	FALSE	FALSE	ENSG00000167491.17	GATAD2A	-0.550023	0.0265051	1.18556e-95	schizophrenia	ieu-b-42	0.064197	0.0113	1.26e-08	-0.116717	0.0205446	1.33792e-08	TRUE	0.933137	0.766768	TRUE	TRUE	rs12975119	1	1.92098	2.64007	0	3.09514	2.24663	0	0	1	0.238475	1	1	1	1	1	0
rs35601145:ENSG00000005483.21:ieu-b-42	7	105390661	rs35601145	T	C	FALSE	FALSE	ENSG00000005483.21	KMT2E	0.229232	0.0410364	2.32251e-08	schizophrenia	ieu-b-42	0.065497	0.0116	1.66802e-08	0.285723	0.0506037	1.63944e-08	TRUE	0.834221	0.537486	TRUE	FALSE	rs35601145	1	0.0214211	0	0	8.40711	2.65586	3.21118	1.01141	0.984772	1	0.856121	1	1	0.956161	1	0	INTELLECTUAL DISABILITY	absent gene product	Non-specific syndromic intellectual disability
rs1790116:ENSG00000150967.18:ieu-b-42	12	123133997	rs1790116	T	G	FALSE	FALSE	ENSG00000150967.18	ABCB9	-0.227155	0.0348571	7.18498e-11	schizophrenia	ieu-b-42	-0.0727	0.0129	1.661e-08	0.320046	0.0567895	1.7439e-08	TRUE	0.0888052	0.0222414	FALSE	FALSE	rs1790116	1	1.21666	0	2.07331	0	0	0	1.4876	1	1	1	1	1	1	0.926848	0
rs2636425:ENSG00000181315.11:ieu-b-42	6	26831681	rs2636425	G	A	FALSE	FALSE	ENSG00000181315.11	ZNF322	-0.342291	0.0280477	2.96291e-34	schizophrenia	ieu-b-42	0.068097	0.0121	1.77198e-08	-0.198945	0.03535	1.82468e-08	TRUE	2.66387e-20	6.99001e-21	FALSE	FALSE	rs2636425	1	0.773082	2.72788	0	5.64427	3.35066	2.1285	0.192987	1	1	1	0.964724	1	1	0.684987	0
rs2607013:ENSG00000204366.4:ieu-b-42	6	31852623	rs2607013	T	C	FALSE	FALSE	ENSG00000204366.4	ZBTB12	-0.206653	0.0349225	3.26943e-09	schizophrenia	ieu-b-42	0.0847	0.0151	1.80901e-08	-0.409867	0.0730695	2.0318e-08	TRUE	0.00018697	0.000111241	FALSE	FALSE	rs2607013	1	0.794947	2.8349	0	0	1.89064	1.82015	0	1	1	1	1	1	0.389158	0.922004	0
rs3095086:ENSG00000137411.18:ieu-b-42	6	30968886	rs3095086	A	G	FALSE	FALSE	ENSG00000137411.18	VARS2	-0.351168	0.0315871	1.03191e-28	schizophrenia	ieu-b-42	-0.083501	0.015	2.82501e-08	0.237781	0.0427146	2.59559e-08	TRUE	7.80459e-15	8.31188e-15	FALSE	FALSE	NA	NA	NA	NA	NA	NA	NA	NA	NA	NA	NA	NA	NA	NA	NA	NA	0			Combined oxidative phosphorylation defect type 20
rs72986630:ENSG00000197933.13:ieu-b-42	19	11738921	rs72986630	T	C	FALSE	FALSE	ENSG00000197933.13	ZNF823	0.785418	0.0556886	3.60101e-45	schizophrenia	ieu-b-42	0.1459	0.0266	4.12401e-08	0.185761	0.0338673	4.13557e-08	TRUE	0.999917	0.999763	TRUE	TRUE	rs72986630	1	1.58146	1.80889	0	0	0	1.48043	0.243458	0.333526	1	1	0.786572	0.267071	0.182944	0.665117	0
rs267700:ENSG00000060656.20:ieu-b-42	1	29957519	rs267700	G	T	FALSE	FALSE	ENSG00000060656.20	PTPRU	0.34505	0.0306463	2.08785e-29	schizophrenia	ieu-b-42	-0.065198	0.0119	4.495e-08	-0.188952	0.0344877	4.28163e-08	TRUE	0.823876	0.549783	TRUE	FALSE	rs267700	1	0	0	3.67242	0	0	0	0	1	1	0.0132937	1	1	1	1	1
rs301792:ENSG00000142599.19:ieu-b-42	1	8408218	rs301792	G	A	FALSE	FALSE	ENSG00000142599.19	RERE	0.40045	0.0288866	1.06416e-43	schizophrenia	ieu-b-42	0.062695	0.0115	5.68198e-08	0.156561	0.0287177	4.98796e-08	TRUE	0.964037	0.843691	TRUE	TRUE	rs301792	1	0	0	3.51707	0	0.541748	0	0	0.371003	1	1	1	0.820434	1	1	0	Phenocopy of Proximal 1p36 Deletions	absent gene product	RERE-related neurodevelopmental syndrome | 1p36 deletion syndrome
rs1716170:ENSG00000111325.16:ieu-b-42	12	123231966	rs1716170	T	C	FALSE	FALSE	ENSG00000111325.16	OGFOD2	0.238114	0.035978	3.63278e-11	schizophrenia	ieu-b-42	-0.0698	0.0129	6.26902e-08	-0.293137	0.0541757	6.27253e-08	TRUE	0.0181668	0.0044542	FALSE	FALSE	rs1716170	1	0.416076	0.0281939	1.70964	0	0.190205	0.552489	0	1	0.809997	1	1	1	1	0.939528	0
rs6445358:ENSG00000168237.18:ieu-b-42	3	52274829	rs6445358	G	C	FALSE	FALSE	ENSG00000168237.18	GLYCTK	-0.307347	0.0266787	1.04241e-30	schizophrenia	ieu-b-42	-0.058703	0.0109	6.73798e-08	0.190999	0.0354648	7.22049e-08	TRUE	0.839837	0.462608	TRUE	FALSE	rs6445358	1	0.164356	3.35409	0	5.05388	0	1.8344	0.868273	0.166599	1	1	1	0.69572	1	0.793324	0			D-glyceric aciduria
rs511515:ENSG00000030110.13:ieu-b-42	6	33573730	rs511515	A	G	TRUE	rs210142	ENSG00000030110.13	BAK1	0.509831	0.0287766	3.10692e-70	schizophrenia	ieu-b-42	-0.065702	0.0122	7.92903e-08	-0.12887	0.0239295	7.22798e-08	TRUE	0.043653	0.0209941	FALSE	FALSE	rs511515	1	1.15217	1.98205	0.440233	0	3.28305	0.0542405	0.250622	0.946934	1	1	1	1	0.192603	0.395884	0
rs7247309:ENSG00000129933.21:ieu-b-42	19	19328822	rs7247309	A	T	FALSE	FALSE	ENSG00000129933.21	MAU2	-0.399127	0.0277818	8.39965e-47	schizophrenia	ieu-b-42	0.060502	0.0113	9.42909e-08	-0.151586	0.0283118	8.59551e-08	TRUE	0.555185	0.220824	FALSE	FALSE	rs7247309	1	0.867776	2.55428	0	0	1.10639	3.13191	0	1	1	1	1	1	0.110068	1	0	MAU2 neurodevelopmental disorder	absent gene product
rs3751039:ENSG00000120451.10:ieu-b-42	11	130903181	rs3751039	A	G	FALSE	FALSE	ENSG00000120451.10	SNX19	-0.752879	0.0232734	1e-200	schizophrenia	ieu-b-42	-0.058201	0.0109	8.50805e-08	0.0773046	0.0144778	9.3182e-08	TRUE	0.00074144	0.000255847	FALSE	FALSE	NA	NA	NA	NA	NA	NA	NA	NA	NA	NA	NA	NA	NA	NA	NA	NA	0
rs2810078:ENSG00000100731.16:ieu-b-42	14	70895537	rs2810078	T	C	FALSE	FALSE	ENSG00000100731.16	PCNX1	0.449594	0.0260596	1.07145e-66	schizophrenia	ieu-b-42	-0.058604	0.011	8.79691e-08	-0.130349	0.0244665	9.94991e-08	TRUE	0.601051	0.335255	FALSE	FALSE	rs2810078	1	0	0	2.59851	6.30274	0	0.684454	1.13748	1	1	1	1	1	0.66485	0.979173	0
rs7245672:ENSG00000105726.17:ieu-b-42	19	19589154	rs7245672	T	C	FALSE	FALSE	ENSG00000105726.17	ATP13A1	0.205691	0.0286287	6.73054e-13	schizophrenia	ieu-b-42	0.061105	0.0115	1.09901e-07	0.297071	0.055909	1.07552e-07	TRUE	0.758675	0.461382	TRUE	FALSE	rs7245672	1	0	0.734725	3.35417	0	1.15385	0	0	1	1	1	1	1	1	1	0
rs7292241:ENSG00000177096.9:ieu-b-42	22	42096059	rs7292241	G	A	FALSE	FALSE	ENSG00000177096.9	PHETA2	0.342954	0.0281444	3.71277e-34	schizophrenia	ieu-b-42	0.061003	0.0115	1.17701e-07	0.177875	0.0335322	1.12915e-07	TRUE	0.343856	0.112517	FALSE	FALSE	rs7292241	1	0	5.33884	0	0.548799	3.85559	0	0.585741	1	1	1	0.460608	1	1	1	0
rs72696657:ENSG00000109572.14:ieu-b-42	4	169717315	rs72696657	T	C	FALSE	FALSE	ENSG00000109572.14	CLCN3	-0.236544	0.0269789	1.82328e-18	schizophrenia	ieu-b-42	-0.057799	0.0109	1.29101e-07	0.244348	0.0460803	1.14127e-07	TRUE	0.954526	0.847385	TRUE	TRUE	rs72696657	1	1.24493	0	0	4.09084	0	2.65242	1.83047	1	1	1	0.339205	0.684	0.21194	0.997593	0	CLCN3-related Neurodevelopmental disorder with seizures and brain abnormalities | CLCN3-related Neurodevelopmental disorder with hypotonia and brain abnormalities	absent gene product | altered gene product structure
rs9268863:ENSG00000204290.10:ieu-b-42	6	32462512	rs9268863	A	G	FALSE	FALSE	ENSG00000204290.10	BTNL2	0.371368	0.0273628	5.86752e-42	schizophrenia	ieu-b-42	0.068397	0.0129	1.09499e-07	0.184176	0.0347364	1.14482e-07	TRUE	1.29052e-12	1.43738e-12	FALSE	FALSE	rs9268863	1	0.585246	0	1.27211	0	0	0.482544	1.74922	0.38203	1	1	0.8299	1	1	0.228359	0			Sarcoidosis
rs4687672:ENSG00000162267.12:ieu-b-42	3	52846527	rs4687672	A	G	FALSE	FALSE	ENSG00000162267.12	ITIH3	0.264699	0.0312357	2.3658e-17	schizophrenia	ieu-b-42	-0.067701	0.0128	1.11699e-07	-0.255766	0.0483567	1.22892e-07	TRUE	0.119509	0.0273674	FALSE	FALSE	rs4687672	1	0	4.97635	0.643421	0	0	0	1.10894	1	1	0.565722	1	0.732339	1	1	0
rs791904:ENSG00000161896.12:ieu-b-42	6	33741539	rs791904	A	G	FALSE	FALSE	ENSG00000161896.12	IP6K3	-0.365	0.0355131	8.86244e-25	schizophrenia	ieu-b-42	-0.075004	0.0142	1.196e-07	0.20549	0.0389041	1.27801e-07	TRUE	0.0377772	0.0154918	FALSE	FALSE	rs791904	1	0	0	0	0.946613	4.40027	5.62001	0	1	1	1	1	1	0.93979	1	0
rs7638524:ENSG00000213533.12:ieu-b-42	3	52840845	rs7638524	A	G	FALSE	FALSE	ENSG00000213533.12	STIMATE	0.530456	0.029924	2.60573e-70	schizophrenia	ieu-b-42	-0.067498	0.0128	1.21599e-07	-0.127245	0.0241302	1.34006e-07	TRUE	0.143722	0.0336094	FALSE	FALSE	rs7638524	1	0	4.89758	0	3.96706	0	0.754515	0	0.531837	0.048773	1	1	1	0.012725	1	2
rs1573815:ENSG00000055955.17:ieu-b-42	3	52836116	rs1573815	A	G	FALSE	FALSE	ENSG00000055955.17	ITIH4	0.88446	0.0268706	1e-200	schizophrenia	ieu-b-42	-0.067904	0.0129	1.277e-07	-0.0767746	0.0145852	1.4105e-07	TRUE	0.125511	0.0288259	FALSE	FALSE	rs3733047	1	0.925936	2.20545	0.861106	0	0	0	1.49859	0.39209	1	0.893146	0.919675	1	0.386427	0.528652	0
rs72696855:ENSG00000163131.11:ieu-b-42	1	150392397	rs72696855	A	G	FALSE	FALSE	ENSG00000163131.11	CTSS	-0.365939	0.0427704	1.16963e-17	schizophrenia	ieu-b-42	-0.095201	0.0181	1.40602e-07	0.260155	0.0494618	1.44272e-07	FALSE	7.53029e-07	1.48952e-07	FALSE	FALSE	NA	NA	NA	NA	NA	NA	NA	NA	NA	NA	NA	NA	NA	NA	NA	NA	0
rs9263724:ENSG00000204540.11:ieu-b-42	6	31137179	rs9263724	A	G	FALSE	FALSE	ENSG00000204540.11	PSORS1C1	-0.207811	0.0283532	2.31252e-13	schizophrenia	ieu-b-42	0.060502	0.0116	1.73301e-07	-0.29114	0.0558201	1.83135e-07	FALSE	1.69649e-12	1.91398e-12	FALSE	FALSE	NA	NA	NA	NA	NA	NA	NA	NA	NA	NA	NA	NA	NA	NA	NA	NA	0
rs1704191:ENSG00000162971.11:ieu-b-42	2	199951670	rs1704191	A	C	FALSE	FALSE	ENSG00000162971.11	TYW5	0.579569	0.025829	1.64979e-111	schizophrenia	ieu-b-42	-0.058403	0.0112	2.05102e-07	-0.10077	0.0193247	1.8426e-07	FALSE	3.62389e-05	7.69737e-06	FALSE	FALSE	rs1704191	1	1.29491	0	0.527926	0	1.32283	0.789002	0	1	1	0.11884	1	0.368797	1	0.729228	0
rs11090045:ENSG00000100403.12:ieu-b-42	22	41357599	rs11090045	G	A	FALSE	FALSE	ENSG00000100403.12	ZC3H7B	-0.26513	0.0290988	8.13406e-20	schizophrenia	ieu-b-42	-0.063397	0.0122	1.98802e-07	0.239116	0.0460151	2.03102e-07	FALSE	0.557204	0.182364	FALSE	FALSE	rs11090045	1	0	0	3.3235	0	0	0	0.240041	1	1	0.289809	1	1	1	0.80366	0
rs1968047:ENSG00000105717.14:ieu-b-42	19	19610252	rs1968047	G	A	FALSE	FALSE	ENSG00000105717.14	PBX4	0.235483	0.0306715	1.62124e-14	schizophrenia	ieu-b-42	0.064101	0.0124	2.21101e-07	0.272211	0.0526577	2.34802e-07	FALSE	0.406046	0.158381	FALSE	FALSE	rs1968047	1	2.00727	0.725385	0.2069	2.65148	0	0	1.36086	1	1	1	1	1	1	0.273138	0
rs1265067:ENSG00000204525.16:ieu-b-42	6	31148365	rs1265067	G	A	FALSE	FALSE	ENSG00000204525.16	HLA-C	-0.457462	0.0286289	1.78953e-57	schizophrenia	ieu-b-42	0.060897	0.0119	3.05401e-07	-0.133119	0.0260131	3.09784e-07	FALSE	5.37856e-12	6.07078e-12	FALSE	FALSE	NA	NA	NA	NA	NA	NA	NA	NA	NA	NA	NA	NA	NA	NA	NA	NA	0			Precursor B-cell acute lymphoblastic leukemia
rs3094216:ENSG00000204540.11:ieu-b-42	6	31116271	rs3094216	A	G	FALSE	FALSE	ENSG00000204540.11	PSORS1C1	0.760298	0.0298866	9.23446e-143	schizophrenia	ieu-b-42	0.0675	0.0132	3.05098e-07	0.088781	0.0173616	3.16015e-07	FALSE	1.69715e-12	1.91303e-12	FALSE	FALSE	rs3094216	1	0.99343	1.87656	0	1.05987	0	0.791091	0	1	1	1	1	0.000822363	0.00990453	0.779488	2
rs2523834:ENSG00000204536.14:ieu-b-42	6	31142169	rs2523834	T	A	TRUE	rs1265114	ENSG00000204536.14	CCHCR1	-0.52279	0.0410901	4.40457e-37	schizophrenia	ieu-b-42	0.060802	0.0119	3.08198e-07	-0.116303	0.0227625	3.23163e-07	FALSE	0.000479446	0.000541069	FALSE	FALSE	rs2523834	1	1.37497	0	1.65379	0	0	0	0.847821	0.689427	1	1	1	1	1	1	0
rs2772375:ENSG00000231925.11:ieu-b-42	6	33463792	rs2772375	C	T	FALSE	FALSE	ENSG00000231925.11	TAPBP	-0.19749	0.0274084	5.78594e-13	schizophrenia	ieu-b-42	-0.056503	0.0112	4.11301e-07	0.286106	0.0567118	4.53733e-07	FALSE	1.48272e-10	7.95477e-11	FALSE	FALSE	NA	NA	NA	NA	NA	NA	NA	NA	NA	NA	NA	NA	NA	NA	NA	NA	0			Immunodeficiency by defective expression of MHC class I
rs57149692:ENSG00000102882.12:ieu-b-42	16	30130700	rs57149692	G	C	FALSE	FALSE	ENSG00000102882.12	MAPK3	-0.57112	0.0253835	4.18116e-112	schizophrenia	ieu-b-42	-0.057995	0.0115	5.021e-07	0.101546	0.0201359	4.58185e-07	FALSE	0.0537383	0.00632047	FALSE	FALSE	rs57149692	1	1.5792	0	1.06489	0	0	0	1.82992	1	1	0.179489	1	1	1	1	0
rs2267847:ENSG00000247596.9:ieu-b-42	3	52233716	rs2267847	G	C	FALSE	FALSE	ENSG00000247596.9	TWF2	0.158358	0.0284526	2.61122e-08	schizophrenia	ieu-b-42	-0.057504	0.0115	5.49402e-07	-0.363126	0.0726201	5.7227e-07	FALSE	0.304447	0.0658941	FALSE	FALSE	rs2267847	1	0	0	1.50933	0	0	0.650304	3.64182	1	1	1	1	1	0.949288	0.767292	0
rs7767581:ENSG00000204525.16:ieu-b-42	6	31272078	rs7767581	G	C	FALSE	FALSE	ENSG00000204525.16	HLA-C	-0.967398	0.0234151	1e-200	schizophrenia	ieu-b-42	0.064496	0.0129	5.95594e-07	-0.0666696	0.0133347	5.74226e-07	FALSE	7.05138e-12	7.74524e-12	FALSE	FALSE	rs2524093	0.995	0	-4.16063	0	0	-7.62446	0	-0.0461434	1	0.000296133	1	1	1	0.574756	1	1			Precursor B-cell acute lymphoblastic leukemia
rs707930:ENSG00000204420.10:ieu-b-42	6	31773882	rs707930	T	C	FALSE	FALSE	ENSG00000204420.10	MPIG6B	0.17737	0.0277905	1.74315e-10	schizophrenia	ieu-b-42	0.056796	0.0114	5.69495e-07	0.320211	0.0642723	6.28962e-07	FALSE	0.0315143	0.0239076	FALSE	FALSE	rs707930	1	1.16646	4.39813	0	4.47862	1.8474	0	0.271175	1	0.889477	1	1	1	1	0.666222	0
rs707930:ENSG00000204421.3:ieu-b-42	6	31773882	rs707930	T	C	FALSE	FALSE	ENSG00000204421.3	LY6G6C	0.262665	0.0275243	1.38723e-21	schizophrenia	ieu-b-42	0.056796	0.0114	5.69495e-07	0.21623	0.0434013	6.28962e-07	FALSE	4.92909e-11	3.71013e-11	FALSE	FALSE	rs707930	1	1.54648	1.58986	0.642787	0	0.784417	0.663012	0.577864	1	1	1	0.952518	1	1	1	0
rs3734869:ENSG00000204531.18:ieu-b-42	6	31175862	rs3734869	A	G	FALSE	FALSE	ENSG00000204531.18	POU5F1	-0.490672	0.0328553	1.97009e-50	schizophrenia	ieu-b-42	0.075599	0.0152	6.82496e-07	-0.154072	0.0309779	6.57146e-07	FALSE	9.92422e-12	1.12035e-11	FALSE	FALSE	rs3734869	1	0.783167	2.56334	0.0234802	0	1.13788	0	0.697257	1	1	0.94517	1	0.550166	1	1	0
rs6770463:ENSG00000114904.13:ieu-b-42	3	52652871	rs6770463	A	G	FALSE	FALSE	ENSG00000114904.13	NEK4	-0.565749	0.0255156	6.30282e-109	schizophrenia	ieu-b-42	-0.0549	0.0111	7.11001e-07	0.0970395	0.01962	7.5775e-07	FALSE	0.0308147	0.00595766	FALSE	FALSE	rs6770463	1	2.1536	1.53865	0	0.530369	1.89467	0	1.35432	0.891532	1	1	1	1	1	1	0
rs6907924:ENSG00000111801.16:ieu-b-42	6	26438589	rs6907924	G	T	FALSE	FALSE	ENSG00000111801.16	BTN3A3	0.330404	0.0278207	1.57409e-32	schizophrenia	ieu-b-42	-0.053901	0.0109	8.55993e-07	-0.163137	0.0329899	7.61259e-07	FALSE	2.39127e-14	6.69317e-15	FALSE	FALSE	rs6907924	1	0	2.77502	0.334937	0	6.0222	0	1.70633	1	1	1	0.830363	1	1	1	0
rs2904696:ENSG00000198791.12:ieu-b-42	8	17232055	rs2904696	T	C	FALSE	FALSE	ENSG00000198791.12	CNOT7	0.6134	0.0276739	7.43546e-109	schizophrenia	ieu-b-42	0.059297	0.012	8.08593e-07	0.0966694	0.0195631	7.7557e-07	FALSE	0.907121	0.83254	TRUE	TRUE	rs2904696	1	0	0	0.778064	0.766845	0	0.931514	3.62846	1	1	1	0.28209	1	0.60031	0.0030835	1
rs6009330:ENSG00000100426.7:ieu-b-42	22	49843141	rs6009330	C	T	FALSE	FALSE	ENSG00000100426.7	ZBED4	-0.238484	0.0412975	7.70556e-09	schizophrenia	ieu-b-42	0.066396	0.0135	8.55993e-07	-0.278409	0.0566076	8.73337e-07	FALSE	0.764025	0.557639	TRUE	FALSE	rs6009330	1	0	1.30461	2.28865	0	1.16948	0	0	1	1	0.578585	1	1	1	1	0
rs2413666:ENSG00000183066.14:ieu-b-42	22	42063618	rs2413666	T	C	FALSE	FALSE	ENSG00000183066.14	WBP2NL	0.288769	0.0282585	1.63272e-24	schizophrenia	ieu-b-42	0.056503	0.0115	9.36009e-07	0.195669	0.0398242	8.95541e-07	FALSE	8.75301e-05	2.08357e-05	FALSE	FALSE	NA	NA	NA	NA	NA	NA	NA	NA	NA	NA	NA	NA	NA	NA	NA	NA	0
rs803687:ENSG00000182774.13:ieu-b-42	15	82548122	rs803687	T	G	FALSE	FALSE	ENSG00000182774.13	RPS17	-0.28143	0.0274997	1.39742e-24	schizophrenia	ieu-b-42	0.054999	0.0112	8.96004e-07	-0.195427	0.0397968	9.07866e-07	FALSE	0.93925	0.758034	TRUE	TRUE	rs803687	1	1.30575	0.165964	0	0	4.55857	1.46367	0.472338	1	1	1	1	0.460998	0.509974	0.566943	0			Blackfan-Diamond anemia
rs28413626:ENSG00000111328.7:ieu-b-42	12	123376905	rs28413626	A	G	TRUE	rs12299125	ENSG00000111328.7	CDK2AP1	-0.277602	0.0322349	7.1905e-18	schizophrenia	ieu-b-42	0.065497	0.0134	9.53498e-07	-0.235939	0.0482706	1.0195e-06	FALSE	0.00287704	0.000711595	FALSE	FALSE	rs28413626	1	2.31703	2.40583	0	0	3.41291	0	0	1	1	1	0.839861	1	1	1	0
rs982085:ENSG00000132563.16:ieu-b-42	5	138439892	rs982085	C	G	FALSE	FALSE	ENSG00000132563.16	REEP2	0.209628	0.02744	2.18052e-14	schizophrenia	ieu-b-42	0.053702	0.011	9.87711e-07	0.256177	0.0524739	1.05015e-06	FALSE	0.615004	0.23732	FALSE	FALSE	rs982085	1	0	0	1.42013	0	0	0.14058	3.04789	1	1	0.549088	1	1	0.475416	0.418497	0			Autosomal spastic paraplegia type 72
rs35105141:ENSG00000102879.15:ieu-b-42	16	30045827	rs35105141	T	C	FALSE	FALSE	ENSG00000102879.15	CORO1A	-0.154478	0.0280244	3.54274e-08	schizophrenia	ieu-b-42	-0.054097	0.0111	1.20601e-06	0.350193	0.0718551	1.09581e-06	FALSE	0.627781	0.157365	FALSE	FALSE	rs35105141	1	0	0	0.339428	0	3.22951	0	4.66016	1	1	1	1	0.698764	0.486397	1	0			Severe combined immunodeficiency due to CORO1A deficiency
rs10849900:ENSG00000204852.16:ieu-b-42	12	110537085	rs10849900	C	T	FALSE	FALSE	ENSG00000204852.16	TCTN1	0.223493	0.0289002	1.04829e-14	schizophrenia	ieu-b-42	0.055904	0.0115	1.26401e-06	0.250138	0.0514558	1.16666e-06	FALSE	0.325668	0.0925753	FALSE	FALSE	rs10849900	1	3.68426	1.19214	0	0	0	0	0.3722	1	0.747907	1	0.543352	0.565833	1	1	0	JOUBERT SYNDROME AND RELATED DISORDERS	absent gene product	Joubert syndrome
rs28371730:ENSG00000183172.9:ieu-b-42	22	42127207	rs28371730	C	T	FALSE	FALSE	ENSG00000183172.9	SMDT1	0.579613	0.0398725	7.09472e-48	schizophrenia	ieu-b-42	0.055798	0.0115	1.31701e-06	0.0962676	0.0198408	1.22223e-06	FALSE	0.088421	0.0229559	FALSE	FALSE	NA	NA	NA	NA	NA	NA	NA	NA	NA	NA	NA	NA	NA	NA	NA	NA	0
rs9915776:ENSG00000175662.17:ieu-b-42	17	17845742	rs9915776	G	A	FALSE	FALSE	ENSG00000175662.17	TOM1L2	0.535903	0.0260881	9.06809e-94	schizophrenia	ieu-b-42	-0.054299	0.0112	1.356e-06	-0.101323	0.0208993	1.24634e-06	FALSE	0.224064	0.057862	FALSE	FALSE	rs9915776	1	0.791063	0	2.00215	0	0	0.710507	0	1	1	0.457311	1	1	1	0.717182	0
rs35409678:ENSG00000164088.18:ieu-b-42	3	52653670	rs35409678	A	G	FALSE	FALSE	ENSG00000164088.18	PPM1M	-0.284851	0.0272708	1.54008e-25	schizophrenia	ieu-b-42	-0.054203	0.0112	1.21099e-06	0.190285	0.0393188	1.30131e-06	FALSE	2.5055e-07	4.72548e-08	FALSE	FALSE	NA	NA	NA	NA	NA	NA	NA	NA	NA	NA	NA	NA	NA	NA	NA	NA	0
rs61897848:ENSG00000165912.16:ieu-b-42	11	47177087	rs61897848	T	C	FALSE	FALSE	ENSG00000165912.16	PACSIN3	0.467545	0.0476776	1.05686e-22	schizophrenia	ieu-b-42	0.093399	0.0193	1.22501e-06	0.199765	0.0412794	1.3028e-06	FALSE	0.888208	0.560383	TRUE	FALSE	rs61897848	1	1.79422	0	0	6.55756	0	3.74276	0	0.0681668	1	1	1	1	0.796385	1	0
rs10036519:ENSG00000204969.7:ieu-b-42	5	140772116	rs10036519	G	A	FALSE	FALSE	ENSG00000204969.7	PCDHA2	-0.313768	0.0266722	5.99493e-32	schizophrenia	ieu-b-42	-0.052099	0.0108	1.46899e-06	0.166043	0.0344204	1.4072e-06	FALSE	0.865965	0.557492	TRUE	FALSE	rs10036519	1	0	0.753891	1.91541	8.56239	0.910866	0	1.27618	0.616874	1	1	1	1	0.104554	0.844037	0
rs1114380:ENSG00000116127.18:ieu-b-42	2	73577581	rs1114380	A	G	FALSE	FALSE	ENSG00000116127.18	ALMS1	-0.31024	0.0396959	5.47858e-15	schizophrenia	ieu-b-42	-0.062205	0.0129	1.37401e-06	0.200506	0.0415807	1.4206e-06	FALSE	0.869144	0.606252	TRUE	FALSE	rs1114380	1	1.18848	1.06091	0.261364	11.254	2.15151	1.21401	0	1	1	1	0.918732	0.471193	0.844396	1	0	ALSTROM SYNDROME	absent gene product	Alstr√∂m syndrome
rs991918:ENSG00000204962.6:ieu-b-42	5	140815273	rs991918	T	C	FALSE	FALSE	ENSG00000204962.6	PCDHA8	-0.484339	0.0257297	4.78728e-79	schizophrenia	ieu-b-42	-0.051999	0.0108	1.54501e-06	0.107361	0.0222984	1.47405e-06	FALSE	0.84357	0.520694	TRUE	FALSE	rs991918	1	0	0	2.49735	1.43122	0	0	0.826469	1	1	1	0.650661	1	0.104138	0.0800414	0
rs28496545:ENSG00000183955.13:ieu-b-42	12	123406346	rs28496545	T	C	FALSE	FALSE	ENSG00000183955.13	KMT5A	0.288333	0.0292489	6.33451e-23	schizophrenia	ieu-b-42	-0.058	0.0121	1.70298e-06	-0.201156	0.0419654	1.63988e-06	FALSE	0.000550314	0.000139507	FALSE	FALSE	rs28496545	1	0.896863	1.32114	1.33541	0	0	0	0.445346	1	0.610764	1	1	0.363418	1	0.910182	0
rs7976889:ENSG00000111237.19:ieu-b-42	12	110419889	rs7976889	G	A	FALSE	FALSE	ENSG00000111237.19	VPS29	0.314136	0.0276357	6.10361e-30	schizophrenia	ieu-b-42	-0.053996	0.0113	1.656e-06	-0.171887	0.0359717	1.76689e-06	FALSE	0.46368	0.159775	FALSE	FALSE	rs7976889	1	0	0	0	0	2.56127	1.53138	4.46647	1	1	1	1	1	1	0.406875	0
rs10888581:ENSG00000163125.15:ieu-b-42	1	150451696	rs10888581	A	G	FALSE	FALSE	ENSG00000163125.15	RPRD2	0.989126	0.0471152	7.47987e-98	schizophrenia	ieu-b-42	-0.064005	0.0134	1.63399e-06	-0.0647087	0.0135473	1.78379e-06	FALSE	0.0137622	0.00276787	FALSE	FALSE	rs10888581	1	0	0	2.67994	0	0	0	0.987579	1	0.656192	0.928214	1	1	1	0.0142111	1
rs35283694:ENSG00000204248.10:ieu-b-42	6	33362274	rs35283694	T	C	FALSE	FALSE	ENSG00000204248.10	COL11A2	-0.737232	0.0722934	2.02867e-24	schizophrenia	ieu-b-42	-0.137402	0.029	2.16501e-06	0.186376	0.0393363	2.15838e-06	FALSE	5.00536e-10	2.7059e-10	FALSE	FALSE	NA	NA	NA	NA	NA	NA	NA	NA	NA	NA	NA	NA	NA	NA	NA	NA	0	AUTOSOMAL RECESSIVE OTOSPONDYLOMEGAEPIPHYSEAL DYSPLASIA | DEAFNESS AUTOSOMAL DOMINANT TYPE 13 | DEAFNESS AUTOSOMAL RECESSIVE TYPE 53 | STICKLER SYNDROME TYPE 3	altered gene product structure | altered gene product structure | altered gene product structure | altered gene product structure	Autosomal dominant otospondylomegaepiphyseal dysplasia | Otospondylomegaepiphyseal dysplasia | Fibrochondrogenesis | Autosomal dominant non-syndromic sensorineural deafness type DFNA | Autosomal recessive non-syndromic sensorineural deafness type DFNB
rs2710345:ENSG00000163935.14:ieu-b-42	3	52942059	rs2710345	T	C	FALSE	FALSE	ENSG00000163935.14	SFMBT1	0.432433	0.0304294	7.82708e-46	schizophrenia	ieu-b-42	-0.0601	0.0127	2.201e-06	-0.138981	0.0293687	2.22008e-06	FALSE	0.0114238	0.00245195	FALSE	FALSE	rs2710345	1	0.469775	2.59277	0	5.75885	4.04397	0.770459	1.37283	1	1	1	1	1	1	1	0
rs112596482:ENSG00000204525.16:ieu-b-42	6	30587741	rs112596482	T	C	FALSE	FALSE	ENSG00000204525.16	HLA-C	-0.222827	0.0371469	1.99103e-09	schizophrenia	ieu-b-42	0.095401	0.0202	2.426e-06	-0.428139	0.0906532	2.32595e-06	FALSE	2.07818e-07	1.00355e-07	FALSE	FALSE	NA	NA	NA	NA	NA	NA	NA	NA	NA	NA	NA	NA	NA	NA	NA	NA	0			Precursor B-cell acute lymphoblastic leukemia
rs13409366:ENSG00000144035.4:ieu-b-42	2	73619640	rs13409366	G	A	FALSE	FALSE	ENSG00000144035.4	NAT8	0.594503	0.0300732	5.55722e-87	schizophrenia	ieu-b-42	0.0606	0.0129	2.69699e-06	0.101934	0.0216988	2.6314e-06	FALSE	0.763623	0.429575	TRUE	FALSE	rs13409366	1	0.171636	0	3.20539	0.414737	0.352937	0	0.353603	0.0554472	1	1	1	1	1	0.392408	0
rs4779052:ENSG00000214575.9:ieu-b-42	15	82702814	rs4779052	A	G	FALSE	FALSE	ENSG00000214575.9	CPEB1	-0.327631	0.029552	1.45721e-28	schizophrenia	ieu-b-42	0.057297	0.0122	2.50599e-06	-0.174883	0.037237	2.64689e-06	FALSE	0.664443	0.259661	FALSE	FALSE	rs4779052	1	0	0	1.52206	0	0	3.33827	0.504296	1	1	1	1	1	0.82443	0.513558	0
rs73171017:ENSG00000128285.4:ieu-b-42	22	40664849	rs73171017	T	A	FALSE	FALSE	ENSG00000128285.4	MCHR1	0.521494	0.03606	2.11157e-47	schizophrenia	ieu-b-42	-0.065001	0.0139	2.72402e-06	-0.124644	0.0266542	2.92053e-06	FALSE	0.16235	0.0323985	FALSE	FALSE	rs73171017	1	0	0	0.915766	0	0	0.901396	4.32991	1	1	1	1	1	1	0.0787669	0
rs133376:ENSG00000198951.12:ieu-b-42	22	42070901	rs133376	T	C	FALSE	FALSE	ENSG00000198951.12	NAGA	0.691278	0.023989	1.33572e-182	schizophrenia	ieu-b-42	0.050703	0.0109	3.209e-06	0.0733467	0.0157679	3.29287e-06	FALSE	0.27126	0.081609	FALSE	FALSE	rs133376	1	0.515641	1.0232	0	3.96374	10.7162	0	0	0.0119902	0.797726	1	1	1	1	0.898746	1	KANZAKI DISEASE	absent gene product	Alpha-N-acetylgalactosaminidase deficiency type 1 | Alpha-N-acetylgalactosaminidase deficiency type 2 | Alpha-N-acetylgalactosaminidase deficiency type 3
rs9771845:ENSG00000234616.8:ieu-b-42	8	142645193	rs9771845	C	G	FALSE	FALSE	ENSG00000234616.8	JRK	-0.512915	0.0264293	6.7305e-84	schizophrenia	ieu-b-42	-0.051999	0.0112	3.661e-06	0.101379	0.021836	3.43773e-06	FALSE	6.92372e-05	2.39572e-05	FALSE	FALSE	rs9771845	1	0	0	3.66476	2.05217	0	0	0	1	1	0.00611503	1	1	1	1	1			Juvenile myoclonic epilepsy | Childhood absence epilepsy
rs7251877:ENSG00000126464.14:ieu-b-42	19	49594290	rs7251877	G	A	FALSE	FALSE	ENSG00000126464.14	PRR12	0.253674	0.0332429	2.33087e-14	schizophrenia	ieu-b-42	-0.061199	0.0132	3.26701e-06	-0.241251	0.0520353	3.54722e-06	FALSE	0.962816	0.881262	TRUE	TRUE	rs7251877	1	0	0	3.62123	0	0	0	0.95431	1	1	1	1	1	1	1	0	Intellectual disability and iris abnormalities	absent gene product
rs12160852:ENSG00000182858.14:ieu-b-42	22	49819928	rs12160852	G	A	FALSE	FALSE	ENSG00000182858.14	ALG12	0.439348	0.0503774	2.7545e-18	schizophrenia	ieu-b-42	0.063398	0.0137	3.52298e-06	0.1443	0.0311826	3.69943e-06	FALSE	0.70064	0.479443	TRUE	FALSE	rs12160852	1	0	0	1.93006	0.2441	1.51018	0	0	1	1	0.775485	1	0.762218	1	1	0	CONGENITAL DISORDER OF GLYCOSYLATION TYPE 1G	absent gene product	ALG12-CDG
rs2183947:ENSG00000158373.8:ieu-b-42	6	26159128	rs2183947	A	G	FALSE	FALSE	ENSG00000158373.8	HIST1H2BD	-0.30323	0.0323251	6.55746e-21	schizophrenia	ieu-b-42	0.058297	0.0126	3.56697e-06	-0.192253	0.0415526	3.71456e-06	FALSE	6.9225e-16	2.45541e-16	FALSE	FALSE	rs2183947	1	0	1.94773	0.842202	0	5.16218	0	0.489862	1	1	1	1	0.251878	1	1	0
rs2523:ENSG00000006744.19:ieu-b-42	17	12992498	rs2523	C	T	FALSE	FALSE	ENSG00000006744.19	ELAC2	-0.737228	0.0243069	1e-200	schizophrenia	ieu-b-42	-0.051805	0.0112	3.73697e-06	0.07027	0.0151921	3.73792e-06	FALSE	0.982409	0.961698	TRUE	TRUE	rs1044564	0.9958	-0.753436	0	-0.796154	0	0	-0.941495	-1.36449	0.577758	1	1	1	1	0.0572698	0.252464	0	INFANTILE HYPERTROPHIC CARDIOMYOPATHY, LACTIC ACIDOSIS, AND ISOLATED COMPLEX I DEFICIENCY	absent gene product	Combined oxidative phosphorylation defect type 17 | Familial prostate cancer
rs79247094:ENSG00000170802.16:ieu-b-42	2	48327816	rs79247094	A	G	FALSE	FALSE	ENSG00000170802.16	FOXN2	0.845498	0.0410407	2.66427e-94	schizophrenia	ieu-b-42	-0.082795	0.0179	3.53802e-06	-0.0979245	0.0211709	3.73842e-06	FALSE	0.974648	0.927022	TRUE	TRUE	rs79247094	1	0.52851	0	0	1.80362	4.64993	4.8096	0	0.832978	1	1	0.64159	1	0.420145	1	0
rs10753249:ENSG00000121766.15:ieu-b-42	1	31386711	rs10753249	G	A	FALSE	FALSE	ENSG00000121766.15	ZCCHC17	-0.38605	0.0359402	6.50161e-27	schizophrenia	ieu-b-42	0.066802	0.0145	3.92998e-06	-0.17304	0.0375599	4.08452e-06	FALSE	0.946362	0.816981	TRUE	TRUE	rs10753249	1	0.348527	0	0	0	0	1.10024	4.04015	1	1	1	1	0.774203	0.0378657	1	1
rs2083180:ENSG00000016864.18:ieu-b-42	3	52634103	rs2083180	T	G	FALSE	FALSE	ENSG00000016864.18	GLT8D1	0.225367	0.02727	1.40548e-16	schizophrenia	ieu-b-42	-0.051104	0.0111	3.89897e-06	-0.226759	0.0492531	4.14524e-06	FALSE	0.0071428	0.00134282	FALSE	FALSE	rs2083180	1	1.59438	0.42492	0	0	0.713622	2.19528	1.75594	1	1	1	1	1	1	0.064019	0			Amyotrophic lateral sclerosis
rs7515178:ENSG00000117222.14:ieu-b-42	1	205114992	rs7515178	A	G	FALSE	FALSE	ENSG00000117222.14	RBBP5	-0.436368	0.0259918	2.95411e-63	schizophrenia	ieu-b-42	-0.0496	0.0108	4.622e-06	0.113666	0.0247498	4.37773e-06	FALSE	0.961877	0.893373	TRUE	TRUE	rs7515178	1	0	0	2.34831	0	0	0	1.78156	1	1	0.213604	1	1	1	1	0
rs3130182:ENSG00000204252.14:ieu-b-42	6	33055802	rs3130182	A	G	FALSE	FALSE	ENSG00000204252.14	HLA-DOA	0.274456	0.0315374	3.24542e-18	schizophrenia	ieu-b-42	-0.063803	0.0139	4.80098e-06	-0.232471	0.0506457	4.42941e-06	FALSE	2.60988e-13	2.73307e-13	FALSE	FALSE	rs3130182	1	0	0	0	2.40601	15.1757	0.247731	1.12161	1	1	1	1	0.445826	0.806174	0.851138	0
rs4932376:ENSG00000182511.12:ieu-b-42	15	90890035	rs4932376	G	C	FALSE	FALSE	ENSG00000182511.12	FES	0.310224	0.0277881	6.12501e-29	schizophrenia	ieu-b-42	0.053601	0.0117	4.16697e-06	0.172782	0.0377147	4.62134e-06	FALSE	0.000946439	0.000283458	FALSE	FALSE	rs4932376	1	0	5.29067	0	0	6.61786	0	0.642477	1	1	1	1	1	1	1	0
rs1043160:ENSG00000144567.11:ieu-b-42	2	219173034	rs1043160	G	A	FALSE	FALSE	ENSG00000144567.11	RETREG2	0.257709	0.0275795	9.25867e-21	schizophrenia	ieu-b-42	-0.050798	0.0111	4.90095e-06	-0.197114	0.0430719	4.73054e-06	FALSE	0.966305	0.865491	TRUE	TRUE	rs1043160	1	0	0	1.12299	0	0	1.47394	3.79659	1	1	1	1	1	1	1	0
rs2244453:ENSG00000103037.11:ieu-b-42	16	58537281	rs2244453	T	C	FALSE	FALSE	ENSG00000103037.11	SETD6	-0.341268	0.0267374	2.61493e-37	schizophrenia	ieu-b-42	0.049704	0.0109	4.97405e-06	-0.145645	0.0319397	5.11536e-06	FALSE	0.626456	0.389641	FALSE	FALSE	rs2244453	1	0.094641	0	1.69938	0	0	0	2.084	0.835452	0.109824	1	1	1	1	0.183254	0
rs12486554:ENSG00000163939.18:ieu-b-42	3	52708521	rs12486554	T	A	TRUE	rs2109634	ENSG00000163939.18	PBRM1	0.178025	0.0274189	8.42607e-11	schizophrenia	ieu-b-42	-0.049904	0.011	5.67505e-06	-0.28032	0.061789	5.71339e-06	FALSE	0.0153894	0.00298894	FALSE	FALSE	rs12486554	1	0	0.126102	0	7.2178	3.24922	2.54162	0.847426	0.832761	0.585131	1	0.0333736	0.100424	1	0.816069	1			Clear cell papillary renal cell carcinoma
rs13207497:ENSG00000096654.15:ieu-b-42	6	27489601	rs13207497	C	A	FALSE	FALSE	ENSG00000096654.15	ZNF184	0.285957	0.0280307	1.95127e-24	schizophrenia	ieu-b-42	0.050799	0.0112	5.89006e-06	0.177646	0.0391668	5.74331e-06	FALSE	2.25182e-19	6.54378e-20	FALSE	FALSE	rs13207497	1	0.557912	0	1.48274	0	0	0	3.70715	1	1	1	1	0.643509	1	0.77032	0
rs198858:ENSG00000197061.4:ieu-b-42	6	26099050	rs198858	G	T	TRUE	rs198841	ENSG00000197061.4	HIST1H4C	-0.301866	0.0267346	1.45067e-29	schizophrenia	ieu-b-42	0.0494	0.0109	5.94101e-06	-0.163649	0.0361088	5.83974e-06	FALSE	6.52959e-19	2.33498e-19	FALSE	FALSE	NA	NA	NA	NA	NA	NA	NA	NA	NA	NA	NA	NA	NA	NA	NA	NA	0
rs198858:ENSG00000187475.5:ieu-b-42	6	26099050	rs198858	G	T	TRUE	rs198841	ENSG00000187475.5	HIST1H1T	-0.151911	0.0272053	2.35228e-08	schizophrenia	ieu-b-42	0.0494	0.0109	5.94101e-06	-0.32519	0.0717525	5.83974e-06	FALSE	0.000121853	4.3624e-05	FALSE	FALSE	rs198858	1	0.828902	1.38286	0	0.409922	2.05166	3.4432	0	1	1	1	1	0.12108	1	1	0
rs7763192:ENSG00000204296.11:ieu-b-42	6	32371108	rs7763192	G	C	FALSE	FALSE	ENSG00000204296.11	TSBP1	0.344113	0.0436087	2.99924e-15	schizophrenia	ieu-b-42	0.0933	0.0206	5.80805e-06	0.271132	0.059864	5.92281e-06	FALSE	5.50268e-18	6.00012e-18	FALSE	FALSE	NA	NA	NA	NA	NA	NA	NA	NA	NA	NA	NA	NA	NA	NA	NA	NA	0
rs3097385:ENSG00000065413.20:ieu-b-42	2	197334573	rs3097385	A	G	FALSE	FALSE	ENSG00000065413.20	ANKRD44	-0.229633	0.027669	1.04739e-16	schizophrenia	ieu-b-42	0.050703	0.0112	6.42703e-06	-0.2208	0.0487734	5.98118e-06	FALSE	0.00093655	0.000180798	FALSE	FALSE	rs3097385	1	0.625458	0.82036	0	11.9262	4.61077	2.91267	0	1	1	1	1	0.587248	0.95592	1	0
rs4919690:ENSG00000214435.8:ieu-b-42	10	102856743	rs4919690	C	T	FALSE	FALSE	ENSG00000214435.8	AS3MT	-0.920091	0.0252052	1e-200	schizophrenia	ieu-b-42	-0.056399	0.0125	6.94896e-06	0.0612972	0.0135856	6.42434e-06	FALSE	3.99036e-10	8.7349e-11	FALSE	FALSE	rs4919690	1	0.554381	0	0	0.905549	0.13898	1.35569	0.260436	2.81708e-14	1	1	1	0.910835	1	0.732373	1
rs2534673:ENSG00000204516.10:ieu-b-42	6	31497713	rs2534673	G	C	FALSE	FALSE	ENSG00000204516.10	MICB	-0.762034	0.0257858	6.11031e-192	schizophrenia	ieu-b-42	0.053601	0.0119	6.17604e-06	-0.0703394	0.0156161	6.65966e-06	FALSE	2.59833e-13	2.67291e-13	FALSE	FALSE	rs2534673	1	0	3.11706	0.197083	0	6.34748	0	0.113265	1	1	0.00611503	1	1	1	0.674437	1
rs3114661:ENSG00000173930.9:ieu-b-42	5	102295639	rs3114661	A	G	FALSE	FALSE	ENSG00000173930.9	SLCO4C1	-0.590161	0.0277339	1.7623e-100	schizophrenia	ieu-b-42	0.051501	0.0115	7.01294e-06	-0.087266	0.0194862	7.5223e-06	FALSE	0.563037	0.333241	FALSE	FALSE	rs3114661	1	0	0	2.58163	0	0	0	0.266739	1	1	0.000125171	1	1	1	0.298382	1
rs1962648:ENSG00000131495.8:ieu-b-42	5	140650721	rs1962648	T	C	FALSE	FALSE	ENSG00000131495.8	NDUFA2	-0.289849	0.0270871	1.011e-26	schizophrenia	ieu-b-42	0.0488	0.0109	7.90697e-06	-0.168364	0.0376058	7.56765e-06	FALSE	0.599494	0.212207	FALSE	FALSE	rs1962648	1	2.10661	0	0	0	0	1.85518	2.18427	1	1	1	1	1	0.674085	0.311075	0			Cystic leukoencephalopathy without megalencephaly | Leigh syndrome with leukodystrophy
rs58361269:ENSG00000114988.11:ieu-b-42	2	96737373	rs58361269	A	G	FALSE	FALSE	ENSG00000114988.11	LMAN2L	0.33131	0.0291123	5.23317e-30	schizophrenia	ieu-b-42	-0.051904	0.0116	7.97407e-06	-0.156663	0.0350125	7.65965e-06	FALSE	0.926127	0.653954	TRUE	FALSE	rs58361269	1	2.22649	1.40365	1.00645	0	2.00061	0	0	1	1	1	1	1	1	1	0			Autosomal recessive non-syndromic intellectual disability
rs6779665:ENSG00000168016.14:ieu-b-42	3	36911441	rs6779665	C	T	FALSE	FALSE	ENSG00000168016.14	TRANK1	-0.335474	0.0268966	1.0517e-35	schizophrenia	ieu-b-42	0.049001	0.011	8.31094e-06	-0.146065	0.0327894	8.40355e-06	FALSE	0.000152169	3.85945e-05	FALSE	FALSE	rs6779665	1	0	0	2.8088	0	0	0	2.25399	1	1	0.95504	1	1	1	0.599709	0
rs8046295:ENSG00000153406.13:ieu-b-42	16	4478633	rs8046295	T	C	FALSE	FALSE	ENSG00000153406.13	NMRAL1	0.676652	0.0274317	2.42817e-134	schizophrenia	ieu-b-42	0.053901	0.0121	9.12998e-06	0.0796583	0.0178822	8.40387e-06	FALSE	0.819276	0.604208	TRUE	FALSE	rs8046295	1	1.15389	0	0	0	0	3.81871	1.57795	0.430719	1	1	1	1	0.000340276	1	1
rs801183:ENSG00000112855.17:ieu-b-42	5	140711530	rs801183	G	A	FALSE	FALSE	ENSG00000112855.17	HARS2	0.160408	0.0273198	4.31919e-09	schizophrenia	ieu-b-42	0.048098	0.0108	9.39204e-06	0.299849	0.0673285	8.44744e-06	FALSE	0.591899	0.215736	FALSE	FALSE	rs801183	1	1.96862	0	0	0	1.1364	2.36585	1.22728	0.946934	1	1	1	1	1	0.910816	0			Perrault syndrome
rs6848:ENSG00000146007.11:ieu-b-42	5	140706477	rs6848	T	A	TRUE	rs702395	ENSG00000146007.11	ZMAT2	0.451662	0.0260186	1.68085e-67	schizophrenia	ieu-b-42	0.048904	0.011	8.92011e-06	0.108276	0.0243545	8.7558e-06	FALSE	0.415034	0.118706	FALSE	FALSE	rs6848	1	0.343901	0	0	0	0.35887	2.16457	4.21385	0.988725	1	1	1	1	1	0.0340816	1
rs3935505:ENSG00000171962.18:ieu-b-42	17	17978706	rs3935505	G	T	FALSE	FALSE	ENSG00000171962.18	DRC3	0.23128	0.0310738	9.84641e-14	schizophrenia	ieu-b-42	0.055999	0.0126	8.30004e-06	0.242126	0.0544794	8.81518e-06	FALSE	0.0764079	0.0155455	FALSE	FALSE	rs3935505	1	0.384894	0.762651	2.95222	0	0	0	0.0727719	0.730656	1	1	1	1	1	1	0
rs314690:ENSG00000102471.14:ieu-b-42	13	79434822	rs314690	T	C	FALSE	FALSE	ENSG00000102471.14	NDFIP2	0.257029	0.0282779	9.96167e-20	schizophrenia	ieu-b-42	-0.050599	0.0114	1.003e-05	-0.196861	0.044353	9.05843e-06	FALSE	0.931245	0.789052	TRUE	TRUE	rs314690	1	0	0	0.823973	0	0	2.44656	4.09138	1	1	1	1	1	1	0.860094	0
rs11191421:ENSG00000166275.16:ieu-b-42	10	102863296	rs11191421	G	C	FALSE	FALSE	ENSG00000166275.16	BORCS7	-0.943491	0.0251757	1e-200	schizophrenia	ieu-b-42	-0.055804	0.0126	9.82404e-06	0.0591463	0.0133547	9.47198e-06	FALSE	2.24909e-10	4.91652e-11	FALSE	FALSE	rs9527	1	0.604467	0	0	0	0.778303	0	0.902416	0.000609997	1	1	0.697133	0.769836	0.00827902	5.09639e-07	3
rs2244746:ENSG00000140265.12:ieu-b-42	15	43402885	rs2244746	A	T	FALSE	FALSE	ENSG00000140265.12	ZSCAN29	0.518846	0.02732	2.00677e-80	schizophrenia	ieu-b-42	-0.052199	0.0118	9.09704e-06	-0.100606	0.0227428	9.70499e-06	FALSE	0.961412	0.79543	TRUE	TRUE	rs2244746	1	0.00339879	4.63274	0	2.29554	2.25423	1.22118	0	1	1	1	0.859963	1	0.00601756	0.242571	1
rs2530225:ENSG00000255408.4:ieu-b-42	5	140722954	rs2530225	G	A	FALSE	FALSE	ENSG00000255408.4	PCDHA3	-0.221473	0.0365981	1.43521e-09	schizophrenia	ieu-b-42	-0.048104	0.0109	1.10101e-05	0.2172	0.049216	1.01849e-05	FALSE	0.806172	0.442448	TRUE	FALSE	rs2530225	1	0	0	1.01262	4.98193	0	0.590854	1.9952	1	1	1	0.981089	1	0.14887	0.885739	0
rs4808975:ENSG00000089639.11:ieu-b-42	19	19643340	rs4808975	C	G	FALSE	FALSE	ENSG00000089639.11	GMIP	0.216004	0.0311321	3.96786e-12	schizophrenia	ieu-b-42	0.0569	0.0129	9.90992e-06	0.263421	0.0597211	1.02964e-05	FALSE	0.0296459	0.00837602	FALSE	FALSE	rs4808975	1	0	0	0.36271	0.140788	10.3411	0	1.91212	1	1	1	0.626532	1	1	0.365299	0
rs2393593:ENSG00000158406.4:ieu-b-42	6	26285455	rs2393593	C	T	FALSE	FALSE	ENSG00000158406.4	HIST1H4H	-0.228025	0.0273831	8.27789e-17	schizophrenia	ieu-b-42	0.048497	0.011	1.036e-05	-0.212683	0.0482404	1.03936e-05	FALSE	1.77728e-11	5.49178e-12	FALSE	FALSE	rs2393593	1	1.62972	0.870878	0	0	3.37625	1.36197	1.18274	1	1	1	1	1	0.172832	1	0
rs6992943:ENSG00000085788.14:ieu-b-42	8	38238781	rs6992943	G	A	FALSE	FALSE	ENSG00000085788.14	DDHD2	0.464392	0.0313338	1.07461e-49	schizophrenia	ieu-b-42	-0.057202	0.013	1.10301e-05	-0.123176	0.0279936	1.08174e-05	FALSE	0.815823	0.451811	TRUE	FALSE	rs6992943	1	0	0	0	0	0	3.53112	3.47661	1	1	1	1	1	1	0.187429	0	COMPLEX HEREDITARY SPASTIC PARAPLEGIA	absent gene product	Autosomal recessive spastic paraplegia type 54
rs9276909:ENSG00000240065.8:ieu-b-42	6	32883062	rs9276909	T	C	FALSE	FALSE	ENSG00000240065.8	PSMB9	0.543296	0.0300545	4.83119e-73	schizophrenia	ieu-b-42	-0.054995	0.0125	1.022e-05	-0.101225	0.0230077	1.08451e-05	FALSE	9.37995e-15	1.12044e-14	FALSE	FALSE	rs9276909	1	0.17492	3.20663	0	0.842971	9.45662	0.697414	0	0.835725	1	1	1	1	0.247363	1	0
rs1523598:ENSG00000073711.11:ieu-b-42	3	135967692	rs1523598	T	C	TRUE	rs13100235	ENSG00000073711.11	PPP2R3A	0.190642	0.0288	3.60321e-11	schizophrenia	ieu-b-42	0.048802	0.0111	1.01899e-05	0.255987	0.0582242	1.09972e-05	FALSE	0.00375277	0.000665965	FALSE	FALSE	rs1523598	1	0.315513	0	0	6.80438	3.46161	4.90082	0	1	1	1	0.238282	1	0.117233	1	0
rs59176647:ENSG00000165046.12:ieu-b-42	8	38391943	rs59176647	C	T	FALSE	FALSE	ENSG00000165046.12	LETM2	0.298359	0.0320529	1.2986e-20	schizophrenia	ieu-b-42	-0.057401	0.0131	1.239e-05	-0.192389	0.0439069	1.17727e-05	FALSE	0.793768	0.429638	TRUE	FALSE	rs59176647	1	0.742827	0	2.12487	0.154823	0	0	0.0425055	0.122325	1	1	0.610803	0.416731	1	0.550327	0
rs1572209:ENSG00000185760.15:ieu-b-42	6	72462179	rs1572209	G	A	FALSE	FALSE	ENSG00000185760.15	KCNQ5	0.1604	0.0289612	3.05176e-08	schizophrenia	ieu-b-42	0.049495	0.0113	1.136e-05	0.308573	0.0704489	1.18631e-05	FALSE	0.337257	0.121795	FALSE	FALSE	rs1572209	1	0	0	1.94576	0	0	0.28053	2.44588	1	1	1	1	1	0.901119	0.190101	0	Intellectual Disability with or without Epileptic Encephalopathy | Intellectual Disability with or without Epileptic Encephalopathy, activating	absent gene product | altered gene product structure	Autosomal dominant non-syndromic intellectual disability
rs11076830:ENSG00000262246.6:ieu-b-42	16	4410048	rs11076830	A	G	FALSE	FALSE	ENSG00000262246.6	CORO7	-0.829103	0.0278247	4.22623e-195	schizophrenia	ieu-b-42	0.056002	0.0128	1.268e-05	-0.0675453	0.0154384	1.21346e-05	FALSE	0.775709	0.532036	TRUE	FALSE	rs11076830	1	0	1.02619	0	0.452152	0	0.858016	0.194767	1	1	0.8752	1	0.315211	1.34456e-15	0.970691	1
rs6436123:ENSG00000115649.16:ieu-b-42	2	219176369	rs6436123	A	G	FALSE	FALSE	ENSG00000115649.16	CNPPD1	0.341183	0.0271242	2.77045e-36	schizophrenia	ieu-b-42	-0.048098	0.011	1.335e-05	-0.140974	0.0322408	1.22806e-05	FALSE	0.942461	0.78582	TRUE	TRUE	rs6436123	1	1.76086	1.17554	0	0	3.53371	0.987586	0	1	1	1	0.957079	1	6.14485e-06	1	1
rs6478854:ENSG00000167136.7:ieu-b-42	9	128826609	rs6478854	G	C	TRUE	rs2997913	ENSG00000167136.7	ENDOG	0.714966	0.0274514	1.5423e-149	schizophrenia	ieu-b-42	0.052801	0.0121	1.256e-05	0.0738511	0.0169239	1.2787e-05	FALSE	0.854918	0.57349	TRUE	FALSE	rs6478854	1	1.03454	0	0	0	0	1.48263	2.22008	1	1	0.560715	1	1	1	0.251719	0
rs1969161:ENSG00000189152.11:ieu-b-42	17	19291499	rs1969161	A	G	FALSE	FALSE	ENSG00000189152.11	GRAPL	0.242898	0.0381909	2.01609e-10	schizophrenia	ieu-b-42	0.061001	0.014	1.34899e-05	0.251138	0.0576373	1.31728e-05	FALSE	0.835266	0.452207	TRUE	FALSE	rs1969161	1	0.0722469	0.72626	0	0	1.74902	0.896748	0	1	0.283943	0.998424	1	1	1	1	0
rs10917845:ENSG00000185630.18:ieu-b-42	1	163775985	rs10917845	C	G	FALSE	FALSE	ENSG00000185630.18	PBX1	-0.376204	0.027719	5.86276e-42	schizophrenia	ieu-b-42	0.047303	0.0109	1.39801e-05	-0.125738	0.0289736	1.42661e-05	FALSE	0.76543	0.425156	TRUE	FALSE	rs10917845	1	0	0	2.35394	4.48698	0	0.0522637	2.22425	1	1	1	1	1	1	0.500558	0	PBX1-related developmental disorder (monoallelic)	absent gene product	Renal hypoplasia, bilateral | Precursor B-cell acute lymphoblastic leukemia
rs6664397:ENSG00000174529.7:ieu-b-42	1	205082743	rs6664397	T	C	FALSE	FALSE	ENSG00000174529.7	TMEM81	-0.411163	0.0261512	1.06072e-55	schizophrenia	ieu-b-42	-0.046599	0.0108	1.71199e-05	0.113335	0.026267	1.59804e-05	FALSE	0.923758	0.799083	TRUE	TRUE	rs6664397	1	0	0	3.59755	0	0	0	0	1	1	0.0095022	1	1	1	1	1
rs8060236:ENSG00000157045.9:ieu-b-42	16	15083838	rs8060236	A	T	FALSE	FALSE	ENSG00000157045.9	NTAN1	-0.230341	0.0278605	1.3663e-16	schizophrenia	ieu-b-42	0.048704	0.0113	1.725e-05	-0.211443	0.0490577	1.63189e-05	FALSE	0.92772	0.671294	TRUE	FALSE	rs8060236	1	0	0.422983	1.00759	0	1.95305	0	2.27132	0.455706	1	0.284683	1	1	1	0.930599	0
rs57011135:ENSG00000147535.17:ieu-b-42	8	38335493	rs57011135	C	A	TRUE	rs28460372	ENSG00000147535.17	PLPP5	0.350026	0.0494366	1.43829e-12	schizophrenia	ieu-b-42	-0.056399	0.0131	1.60498e-05	-0.161128	0.0374257	1.66784e-05	FALSE	0.8622	0.544493	TRUE	FALSE	rs57011135	1	4.15252	1.01595	0	0	0.840354	0	0	0.396182	1	1	1	1	1	1	0
rs4410767:ENSG00000196735.12:ieu-b-42	6	32480352	rs4410767	T	C	FALSE	FALSE	ENSG00000196735.12	HLA-DQA1	0.525823	0.0385401	2.20598e-42	schizophrenia	ieu-b-42	-0.0571	0.0133	1.80701e-05	-0.108592	0.0252937	1.7609e-05	FALSE	6.90887e-18	7.73034e-18	FALSE	FALSE	NA	NA	NA	NA	NA	NA	NA	NA	NA	NA	NA	NA	NA	NA	NA	NA	0			Idiopathic achalasia | Adult-onset myasthenia gravis
rs80327081:ENSG00000103042.9:ieu-b-42	16	58665578	rs80327081	G	C	FALSE	FALSE	ENSG00000103042.9	SLC38A7	-0.421834	0.0615223	7.05124e-12	schizophrenia	ieu-b-42	-0.068602	0.016	1.78e-05	0.162628	0.0379296	1.80594e-05	FALSE	0.333081	0.158046	FALSE	FALSE	rs80327081	1	0	0	1.66752	0	0	0.481544	1.82472	1	1	1	1	1	0.998628	0.641072	0
rs17189763:ENSG00000196260.5:ieu-b-42	6	30955750	rs17189763	T	C	FALSE	FALSE	ENSG00000196260.5	SFTA2	0.572123	0.0268914	1.92004e-100	schizophrenia	ieu-b-42	0.065104	0.0152	1.82201e-05	0.113794	0.0265677	1.84259e-05	FALSE	4.2346e-14	4.51705e-14	FALSE	FALSE	rs17189763	1	2.46011	0.701375	0	0.332035	1.06218	0.985622	0.501107	1	1	1	1	0.267557	9.50766e-12	1	1
rs3094640:ENSG00000241370.5:ieu-b-42	6	30237866	rs3094640	T	C	FALSE	FALSE	ENSG00000241370.5	RPP21	0.298748	0.0283175	5.08218e-26	schizophrenia	ieu-b-42	-0.072797	0.017	1.81001e-05	-0.243673	0.0569041	1.85074e-05	FALSE	3.02985e-17	2.60688e-17	FALSE	FALSE	rs3094640	1	1.3807	0	0	0	1.37308	2.17535	1.95869	1	1	1	1	1	0.791706	0.846985	0
rs55761320:ENSG00000167210.17:ieu-b-42	18	46563570	rs55761320	T	C	FALSE	FALSE	ENSG00000167210.17	LOXHD1	0.228842	0.0282656	5.67279e-16	schizophrenia	ieu-b-42	0.046998	0.011	1.892e-05	0.205373	0.048068	1.93254e-05	FALSE	0.905354	0.788674	TRUE	TRUE	rs55761320	1	0	0	2.78486	0	0	0.0776715	1.80718	1	1	0.836188	1	1	1	1	0			Autosomal recessive non-syndromic sensorineural deafness type DFNB
rs75321546:ENSG00000119242.8:ieu-b-42	12	123962918	rs75321546	A	T	TRUE	rs4765127	ENSG00000119242.8	CCDC92	-0.347983	0.0414306	4.49666e-17	schizophrenia	ieu-b-42	0.048704	0.0114	1.94299e-05	-0.139961	0.0327603	1.93484e-05	FALSE	0.789223	0.55343	TRUE	FALSE	rs55990776	0.9787	0	0	-1.9768	0	0	-0.764729	-2.02226	1	1	0.844114	1	1	1	0.980553	0
rs314287:ENSG00000187772.8:ieu-b-42	6	104986786	rs314287	G	A	FALSE	FALSE	ENSG00000187772.8	LIN28B	-0.38158	0.0276332	2.25597e-43	schizophrenia	ieu-b-42	-0.046502	0.0109	1.85601e-05	0.121867	0.0285654	1.98796e-05	FALSE	0.707053	0.359508	TRUE	FALSE	rs314287	1	0	0	2.71101	0	0	0	1.85746	1	1	0.149148	1	1	1	0.975705	0			Neuroblastoma
rs2532920:ENSG00000168631.13:ieu-b-42	6	30955852	rs2532920	T	C	FALSE	FALSE	ENSG00000168631.13	MUCL3	0.384848	0.0279736	4.58987e-43	schizophrenia	ieu-b-42	0.064401	0.0151	2.02302e-05	0.167341	0.0392363	1.99932e-05	FALSE	2.13652e-14	2.2786e-14	FALSE	FALSE	rs2532920	1	1.65673	0.731453	0	3.76442	0.721529	1.75379	0.306033	0.867531	1	1	1	0.644493	0.00241435	0.424584	1			Diffuse panbronchiolitis
rs1260328:ENSG00000157851.17:ieu-b-42	2	27488764	rs1260328	C	T	FALSE	FALSE	ENSG00000157851.17	DPYSL5	0.165939	0.0275076	1.61455e-09	schizophrenia	ieu-b-42	0.047301	0.0111	1.89802e-05	0.28505	0.066892	2.03194e-05	FALSE	0.0433437	0.00639844	FALSE	FALSE	NA	NA	NA	NA	NA	NA	NA	NA	NA	NA	NA	NA	NA	NA	NA	NA	0	DPYSL5-related developmental disorder (monoallelic)	altered gene product structure
rs7737081:ENSG00000120733.14:ieu-b-42	5	138422857	rs7737081	G	T	TRUE	rs2350640	ENSG00000120733.14	KDM3B	-0.160268	0.0276147	6.48532e-09	schizophrenia	ieu-b-42	0.046798	0.011	2.13398e-05	-0.291998	0.0686349	2.09644e-05	FALSE	0.86008	0.544855	TRUE	FALSE	rs7737081	1	3.21469	3.12482	0	8.70479	0	0	0	1	1	1	1	1	0.233301	1	0	DIETS-JONGMANS SYNDROME	absent gene product
rs10190959:ENSG00000003509.16:ieu-b-42	2	37312433	rs10190959	T	A	FALSE	FALSE	ENSG00000003509.16	NDUFAF7	0.302029	0.0274686	4.01946e-28	schizophrenia	ieu-b-42	-0.047599	0.0112	2.073e-05	-0.157598	0.0370825	2.13856e-05	FALSE	0.919823	0.840444	TRUE	TRUE	rs10190959	1	0	0	1.16059	0	1.39896	0	1.93989	1	1	0.494217	1	1	0.142752	0.000430246	1
rs35796555:ENSG00000118260.15:ieu-b-42	2	207638686	rs35796555	G	T	FALSE	FALSE	ENSG00000118260.15	CREB1	0.317514	0.0453673	2.58278e-12	schizophrenia	ieu-b-42	-0.058203	0.0137	2.246e-05	-0.183309	0.0431477	2.15308e-05	FALSE	0.897912	0.713939	TRUE	TRUE	NA	NA	NA	NA	NA	NA	NA	NA	NA	NA	NA	NA	NA	NA	NA	NA	0			Melanoma of soft tissue
rs2987458:ENSG00000283361.2:ieu-b-42	13	114154360	rs2987458	G	A	FALSE	FALSE	ENSG00000283361.2	CFAP97D2	-0.568717	0.0250631	5.45105e-114	schizophrenia	ieu-b-42	-0.046101	0.0109	2.48702e-05	0.0810615	0.019166	2.34264e-05	FALSE	0.919425	0.727452	TRUE	TRUE	rs2987458	1	1.88669	1.0126	0.0348827	0	0	0	1.46159	1	0.77525	1	1	0.963356	1	0.0574607	0
rs1061808:ENSG00000204310.13:ieu-b-42	6	32168770	rs1061808	G	T	FALSE	FALSE	ENSG00000204310.13	AGPAT1	0.244493	0.0286519	1.42326e-17	schizophrenia	ieu-b-42	-0.050303	0.0119	2.503e-05	-0.205744	0.0486721	2.36677e-05	FALSE	1.28451e-12	1.03082e-12	FALSE	FALSE	rs1061808	1	0	0	1.34282	0	0	0.484187	1.68912	1	1	0.479587	1	1	0.433193	0.995171	0
rs35371479:ENSG00000144401.14:ieu-b-42	2	207604087	rs35371479	T	C	FALSE	FALSE	ENSG00000144401.14	METTL21A	-0.701083	0.0330337	5.82215e-100	schizophrenia	ieu-b-42	0.058297	0.0138	2.36903e-05	-0.0831528	0.0196838	2.39557e-05	FALSE	0.888218	0.6887	TRUE	FALSE	rs35371479	1	0.055672	1.08015	0.321167	0	1.60629	0.1432	0.691317	1	1	1	1	1	1	0.0439041	1
rs6073587:ENSG00000101109.12:ieu-b-42	20	44986767	rs6073587	A	G	FALSE	FALSE	ENSG00000101109.12	STK4	-0.2928	0.0291249	8.88605e-24	schizophrenia	ieu-b-42	-0.0494	0.0117	2.58101e-05	0.168716	0.039959	2.41905e-05	FALSE	0.949881	0.847404	TRUE	TRUE	rs6073587	1	0	0	0.20032	0	6.01594	1.08811	1.81743	1	1	0.576978	1	1	1	0.863131	0			Combined immunodeficiency due to STK4 deficiency
rs7961449:ENSG00000197653.15:ieu-b-42	12	123952668	rs7961449	T	A	FALSE	FALSE	ENSG00000197653.15	DNAH10	-0.535429	0.0265695	2.58298e-90	schizophrenia	ieu-b-42	-0.047999	0.0114	2.52203e-05	0.0896459	0.0212914	2.54875e-05	FALSE	0.814023	0.591862	TRUE	FALSE	rs7961449	1	0	0	3.30704	6.59493	0.55238	0	0.330124	1	1	0.0594767	1	1	1	0.799498	0
rs7562356:ENSG00000077380.15:ieu-b-42	2	171770101	rs7562356	G	C	FALSE	FALSE	ENSG00000077380.15	DYNC1I2	-0.222792	0.0301241	1.40567e-13	schizophrenia	ieu-b-42	0.050704	0.0121	2.94002e-05	-0.227585	0.0543108	2.78447e-05	FALSE	0.866335	0.668051	TRUE	FALSE	rs7562356	1	0	0	0	3.16238	4.33751	6.09083	0	1	1	1	1	1	1	1	0	NEURODEVELOPMENTAL DISORDER WITH MICROCEPHALY AND STRUCTURAL BRAIN ANOMALIES	absent gene product
rs404906:ENSG00000038945.15:ieu-b-42	8	16187923	rs404906	C	T	FALSE	FALSE	ENSG00000038945.15	MSR1	-0.601314	0.0518854	4.67041e-31	schizophrenia	ieu-b-42	0.085405	0.0204	2.831e-05	-0.142031	0.0339257	2.83264e-05	FALSE	0.900382	0.816557	TRUE	TRUE	rs404906	1	0	0	0	0.639196	14.7005	0	0.291738	1	1	1	1	1	1	0.033766	1			Familial prostate cancer
rs4692549:ENSG00000109680.11:ieu-b-42	4	26584259	rs4692549	T	C	FALSE	FALSE	ENSG00000109680.11	TBC1D19	-0.257932	0.0287665	3.06384e-19	schizophrenia	ieu-b-42	-0.046798	0.0112	3.18002e-05	0.181435	0.0434223	2.93576e-05	FALSE	0.909793	0.726309	TRUE	TRUE	rs4692549	1	0	0	1.30727	2.14394	0.857218	0.690502	2.2606	1	1	0.813837	0.958503	1	0.642126	1	0
rs2428369:ENSG00000188522.15:ieu-b-42	17	19014200	rs2428369	A	G	FALSE	FALSE	ENSG00000188522.15	FAM83G	0.284645	0.0434553	5.74266e-11	schizophrenia	ieu-b-42	-0.073001	0.0175	3.07397e-05	-0.256464	0.0614802	3.0262e-05	FALSE	0.659477	0.21604	FALSE	FALSE	rs2428369	1	0	3.35274	0.799062	2.20058	3.51289	0	0.493986	1	1	0.930799	1	1	1	1	0
rs2517463:ENSG00000137411.18:ieu-b-42	6	30927487	rs2517463	T	C	FALSE	FALSE	ENSG00000137411.18	VARS2	0.863954	0.0234447	1e-200	schizophrenia	ieu-b-42	0.064204	0.0154	3.079e-05	0.0743142	0.017825	3.05817e-05	FALSE	7.94997e-15	8.41902e-15	FALSE	FALSE	rs1264320	1	1.52198	0.683688	1.58043	0	0	0	0.472915	1	0.536263	0.531427	1	1	1	1	0			Combined oxidative phosphorylation defect type 20
rs12527323:ENSG00000204287.14:ieu-b-42	6	32461917	rs12527323	A	C	FALSE	FALSE	ENSG00000204287.14	HLA-DRA	0.631431	0.0439545	8.5116e-47	schizophrenia	ieu-b-42	0.0866	0.0208	3.03403e-05	0.137149	0.0329411	3.13459e-05	FALSE	8.93647e-15	9.95254e-15	FALSE	FALSE	rs12527323	1	0	0	0	0	15.8875	0	0.452026	0.816003	1	1	1	1	1	0.397501	0			Graham Little-Piccardi-Lassueur syndrome
rs10511791:ENSG00000096872.16:ieu-b-42	9	26878376	rs10511791	C	G	FALSE	FALSE	ENSG00000096872.16	IFT74	0.29482	0.0518428	1.29439e-08	schizophrenia	ieu-b-42	0.085701	0.0206	3.06598e-05	0.29069	0.0698732	3.1791e-05	FALSE	0.0220806	0.00859741	FALSE	FALSE	NA	NA	NA	NA	NA	NA	NA	NA	NA	NA	NA	NA	NA	NA	NA	NA	0	IFT74-associated ciliopathy	absent gene product
rs6500604:ENSG00000103423.14:ieu-b-42	16	4451654	rs6500604	C	T	FALSE	FALSE	ENSG00000103423.14	DNAJA3	0.251217	0.0290347	5.04654e-18	schizophrenia	ieu-b-42	0.049495	0.0119	3.01301e-05	0.197021	0.0473694	3.19303e-05	FALSE	0.675005	0.405358	FALSE	FALSE	rs6500604	1	0	0	2.70798	0	0	0.26535	1.84182	1	1	0.562204	1	1	1	1	0
rs11264283:ENSG00000163344.6:ieu-b-42	1	154897076	rs11264283	G	A	FALSE	FALSE	ENSG00000163344.6	PMVK	0.181496	0.0272813	2.87661e-11	schizophrenia	ieu-b-42	0.045301	0.0109	3.36899e-05	0.249598	0.0600565	3.2379e-05	FALSE	0.848065	0.560837	TRUE	FALSE	NA	NA	NA	NA	NA	NA	NA	NA	NA	NA	NA	NA	NA	NA	NA	NA	0			Porokeratosis of Mibelli
rs198835:ENSG00000197061.4:ieu-b-42	6	26113766	rs198835	G	T	FALSE	FALSE	ENSG00000197061.4	HIST1H4C	-0.48623	0.0409312	1.518e-32	schizophrenia	ieu-b-42	0.046096	0.0111	3.18897e-05	-0.0948028	0.0228287	3.28442e-05	FALSE	6.51e-19	2.32373e-19	FALSE	FALSE	rs198835	1	0.911705	0	0	1.84874	2.41091	0.981219	1.31125	0.642563	1	1	1	1	1	0.735627	0
rs10053511:ENSG00000184845.4:ieu-b-42	5	175045995	rs10053511	G	A	FALSE	FALSE	ENSG00000184845.4	DRD1	-0.166536	0.0290572	9.96586e-09	schizophrenia	ieu-b-42	-0.047303	0.0114	3.24399e-05	0.284041	0.0684538	3.33368e-05	FALSE	0.248313	0.139657	FALSE	FALSE	rs6859889	0.8041	0	0	2.44519	0	0	0	2.35111	1	1	0.810252	1	1	1	0.973425	0
rs1946853:ENSG00000214652.6:ieu-b-42	7	64040486	rs1946853	C	T	FALSE	FALSE	ENSG00000214652.6	ZNF727	0.412776	0.0301719	1.32238e-42	schizophrenia	ieu-b-42	-0.0492	0.0119	3.65999e-05	-0.119193	0.0288292	3.558e-05	FALSE	0.922833	0.832179	TRUE	TRUE	rs1946853	1	0.259242	0	0.204102	0	0	2.1268	0.526932	1	0.61662	0.741072	0.809337	1	0.601776	0.974925	0
rs615709:ENSG00000068971.14:ieu-b-42	11	64942329	rs615709	T	C	TRUE	rs596321	ENSG00000068971.14	PPP2R5B	0.19057	0.0278528	7.80658e-12	schizophrenia	ieu-b-42	-0.046702	0.0113	3.535e-05	-0.245065	0.0592958	3.58183e-05	FALSE	0.762153	0.36924	TRUE	FALSE	rs615709	1	0	0	2.26672	0	0	1.23913	2.21061	1	1	1	1	1	1	1	0
rs60195020:ENSG00000176956.12:ieu-b-42	8	143169371	rs60195020	A	C	FALSE	FALSE	ENSG00000176956.12	LY6H	-0.442324	0.0261341	2.93408e-64	schizophrenia	ieu-b-42	-0.045803	0.0111	3.478e-05	0.103551	0.0250947	3.68492e-05	FALSE	0.938089	0.892644	TRUE	TRUE	rs60195020	1	1.13158	0	0.203886	0	0	0.826188	3.6229	1	1	0.872252	1	1	1	1	0
rs61828917:ENSG00000183831.7:ieu-b-42	1	173611164	rs61828917	T	C	FALSE	FALSE	ENSG00000183831.7	ANKRD45	-0.673716	0.0388667	2.60485e-67	schizophrenia	ieu-b-42	-0.068397	0.0166	3.91399e-05	0.101522	0.0246395	3.78377e-05	FALSE	0.946936	0.859222	TRUE	TRUE	rs61828917	1	2.37352	0.467112	0	0.122421	0	0	0.0829054	0.376374	1	1	0.580132	0.393814	1	0.295664	0
rs61828917:ENSG00000162753.13:ieu-b-42	1	173611164	rs61828917	T	C	FALSE	FALSE	ENSG00000162753.13	SLC9C2	0.864509	0.0374325	5.18484e-118	schizophrenia	ieu-b-42	-0.068397	0.0166	3.91399e-05	-0.0791166	0.0192017	3.78377e-05	FALSE	0.932061	0.823959	TRUE	TRUE	rs61828917	1	3.60986	1.25814	0	4.75789	0	0	0.208334	0.0248284	0.048401	1	1	0.976434	1	1	2
rs9267948:ENSG00000204305.14:ieu-b-42	6	32244456	rs9267948	A	G	FALSE	FALSE	ENSG00000204305.14	AGER	0.216863	0.0294287	1.7179e-13	schizophrenia	ieu-b-42	-0.055597	0.0135	3.77103e-05	-0.256369	0.0622512	3.81684e-05	FALSE	9.05613e-09	8.93297e-09	FALSE	FALSE	rs9267948	1	1.50926	2.76269	0	1.02801	1.1686	1.45006	0	0.510054	1	1	1	0.670079	1	1	0
rs138354:ENSG00000196236.13:ieu-b-42	22	40876139	rs138354	C	T	FALSE	FALSE	ENSG00000196236.13	XPNPEP3	0.409325	0.0274559	2.90426e-50	schizophrenia	ieu-b-42	0.044799	0.0109	3.743e-05	0.109446	0.0266292	3.95659e-05	FALSE	0.00710381	0.0012686	FALSE	FALSE	rs138354	1	2.90764	0	0	2.49238	2.66152	1.62885	0	1	1	1	1	1	1	1	0	NEPHRONOPHTHISIS-LIKE NEPHROPATHY TYPE 1	absent gene product	Late-onset nephronophthisis
rs2480452:ENSG00000119383.19:ieu-b-42	9	129147457	rs2480452	T	C	FALSE	FALSE	ENSG00000119383.19	PTPA	-0.725537	0.048571	1.87416e-50	schizophrenia	ieu-b-42	0.083799	0.0204	4e-05	-0.115499	0.0281171	3.99456e-05	FALSE	0.895693	0.707834	TRUE	TRUE	rs2480452	1	0	0	1.07892	0	0	0.423415	2.40772	1	1	1	1	1	1	0.918853	0
rs4721527:ENSG00000106268.15:ieu-b-42	7	2267020	rs4721527	G	A	FALSE	FALSE	ENSG00000106268.15	NUDT1	0.177937	0.0277222	1.37536e-10	schizophrenia	ieu-b-42	0.0464	0.0113	3.79804e-05	0.260766	0.0635055	4.0223e-05	FALSE	2.36107e-06	8.95813e-07	FALSE	FALSE	rs4721527	1	0.65517	0.507365	0	2.81428	5.43077	3.03864	0.337518	1	1	1	1	1	0.948992	1	0
rs2164624:ENSG00000148834.13:ieu-b-42	10	104253687	rs2164624	A	G	FALSE	FALSE	ENSG00000148834.13	GSTO1	0.250941	0.0283633	8.96154e-19	schizophrenia	ieu-b-42	-0.047595	0.0116	4.394e-05	-0.189666	0.0462261	4.07797e-05	FALSE	0.907076	0.763042	TRUE	TRUE	rs2164624	1	0	0	0	0	3.30667	2.85735	3.14381	1	1	1	1	0.936953	0.756177	0.603306	0
rs4950076:ENSG00000152078.10:ieu-b-42	1	95111741	rs4950076	T	C	FALSE	FALSE	ENSG00000152078.10	TLCD4	0.212255	0.0283241	6.69183e-14	schizophrenia	ieu-b-42	-0.044297	0.0108	4.27396e-05	-0.208697	0.0508823	4.10349e-05	FALSE	0.680499	0.419	FALSE	FALSE	rs4950076	1	1.99386	0	2.01801	0	0	0	0.799417	1	1	1	1	1	1	1	0
rs11130326:ENSG00000114902.14:ieu-b-42	3	52737904	rs11130326	G	C	FALSE	FALSE	ENSG00000114902.14	SPCS1	0.370605	0.0422435	1.73871e-18	schizophrenia	ieu-b-42	-0.045499	0.0111	4.00203e-05	-0.122769	0.029951	4.14923e-05	FALSE	0.00075033	0.000151435	FALSE	FALSE	rs11130326	1	1.46426	0	0	0	0	1.92794	2.68739	1	1	1	1	1	0.983207	1	0
rs2219454:ENSG00000170571.12:ieu-b-42	5	50212798	rs2219454	T	C	TRUE	rs496108	ENSG00000170571.12	EMB	-0.48497	0.0322013	2.94252e-51	schizophrenia	ieu-b-42	-0.046295	0.0113	4.39602e-05	0.0954595	0.0233004	4.18715e-05	FALSE	0.559763	0.184696	FALSE	FALSE	rs2219454	1	0	0	0.632794	0	4.31494	0	2.1446	1	1	0.357568	0.653346	0.22582	0.679663	1	0
rs4845677:ENSG00000143603.19:ieu-b-42	1	154865574	rs4845677	T	C	FALSE	FALSE	ENSG00000143603.19	KCNN3	-0.43405	0.0265214	3.34423e-60	schizophrenia	ieu-b-42	0.045403	0.0111	4.36305e-05	-0.104603	0.0255731	4.30703e-05	FALSE	0.81682	0.516622	TRUE	FALSE	rs4845677	1	3.97907	0	0	2.56339	2.08549	0	0	0.000589702	1	1	1	1	0.721386	1	1	ZIMMERMANN-LABAND SYNDROME	altered gene product structure	Zimmermann-Laband syndrome
rs72825854:ENSG00000084090.13:ieu-b-42	2	96189312	rs72825854	C	T	FALSE	FALSE	ENSG00000084090.13	STARD7	0.278842	0.0348792	1.30093e-15	schizophrenia	ieu-b-42	0.059304	0.0145	4.07502e-05	0.212679	0.0520007	4.31501e-05	FALSE	0.929599	0.715067	TRUE	TRUE	rs72825854	1	0.532597	0	0	0	3.46021	1.58221	1.07536	1	1	0.987741	1	0.438005	1	1	0
rs7174277:ENSG00000157470.12:ieu-b-42	15	59150390	rs7174277	A	G	FALSE	FALSE	ENSG00000157470.12	FAM81A	-0.257729	0.0284725	1.40569e-19	schizophrenia	ieu-b-42	0.047399	0.0116	4.62999e-05	-0.18391	0.0450085	4.38646e-05	FALSE	0.789132	0.542371	TRUE	FALSE	rs7174277	1	0	0	1.19738	0	0	1.06064	4.34107	1	1	1	1	1	1	1	0
rs11633933:ENSG00000047346.12:ieu-b-42	15	52656160	rs11633933	T	C	FALSE	FALSE	ENSG00000047346.12	FAM214A	-0.451192	0.0321648	1.05804e-44	schizophrenia	ieu-b-42	-0.052705	0.0129	4.57404e-05	0.116813	0.0285909	4.39519e-05	FALSE	0.79358	0.557933	TRUE	FALSE	rs11633933	1	0.295305	1.89584	0	0	2.39282	3.27066	0	0.726014	1	1	1	1	1	1	0
rs12672629:ENSG00000105866.15:ieu-b-42	7	21492213	rs12672629	G	A	FALSE	FALSE	ENSG00000105866.15	SP4	-0.243043	0.0307919	2.9485e-15	schizophrenia	ieu-b-42	-0.0482	0.0118	4.27602e-05	0.198319	0.0485512	4.41251e-05	FALSE	0.871007	0.770965	TRUE	TRUE	rs12672629	1	1.65908	0.430788	0	7.4421	1.71425	1.2871	0.785725	1	1	1	0.3949	1	1	1	0
rs112860674:ENSG00000114902.14:ieu-b-42	3	52745575	rs112860674	T	C	FALSE	FALSE	ENSG00000114902.14	SPCS1	0.365742	0.0421239	3.87097e-18	schizophrenia	ieu-b-42	-0.045698	0.0112	4.43098e-05	-0.124946	0.0306227	4.50011e-05	FALSE	0.00075044	0.000153635	FALSE	FALSE	NA	NA	NA	NA	NA	NA	NA	NA	NA	NA	NA	NA	NA	NA	NA	NA	0
rs553108:ENSG00000240053.8:ieu-b-42	6	31872678	rs553108	G	A	FALSE	FALSE	ENSG00000240053.8	LY6G5B	-0.239242	0.0287755	9.24716e-17	schizophrenia	ieu-b-42	0.046096	0.0113	4.79899e-05	-0.192676	0.0472326	4.51731e-05	FALSE	1.31768e-16	7.28282e-17	FALSE	FALSE	NA	NA	NA	NA	NA	NA	NA	NA	NA	NA	NA	NA	NA	NA	NA	NA	0
rs4845694:ENSG00000163346.17:ieu-b-42	1	154939175	rs4845694	G	C	FALSE	FALSE	ENSG00000163346.17	PBXIP1	-0.190929	0.0276067	4.64359e-12	schizophrenia	ieu-b-42	0.044401	0.0109	4.89598e-05	-0.232552	0.0570891	4.63146e-05	FALSE	0.82353	0.509755	TRUE	FALSE	rs4845694	1	5.5754	0.174204	0	2.61415	0	0	0	0.991703	1	1	1	1	1	1	0
rs1043083:ENSG00000198791.12:ieu-b-42	8	17229505	rs1043083	C	T	FALSE	FALSE	ENSG00000198791.12	CNOT7	0.401252	0.0366146	6.02869e-28	schizophrenia	ieu-b-42	-0.058901	0.0145	4.78399e-05	-0.146793	0.0361369	4.86253e-05	FALSE	0.907121	0.83243	TRUE	TRUE	NA	NA	NA	NA	NA	NA	NA	NA	NA	NA	NA	NA	NA	NA	NA	NA	0
rs7154948:ENSG00000166170.9:ieu-b-42	14	103556607	rs7154948	T	C	FALSE	FALSE	ENSG00000166170.9	BAG5	0.197574	0.0278852	1.3881e-12	schizophrenia	ieu-b-42	-0.045897	0.0113	5.20104e-05	-0.232303	0.0571939	4.87205e-05	FALSE	2.4246e-05	7.2812e-06	FALSE	FALSE	rs7154948	1	0	0	1.62993	0	0	1.61206	2.69293	1	1	1	1	1	1	0.646988	0
rs8135804:ENSG00000159958.6:ieu-b-42	22	41938656	rs8135804	C	T	TRUE	rs73165147	ENSG00000159958.6	TNFRSF13C	-0.748685	0.03827	3.18196e-85	schizophrenia	ieu-b-42	0.070999	0.0175	4.76398e-05	-0.0948317	0.0233743	4.96888e-05	FALSE	0.00258911	0.000571336	FALSE	FALSE	rs8135804	1	0.678239	0	0	4.61728	3.85758	0.357427	1.56044	8.72319e-05	1	1	0.005894	0.975307	0.371555	1	2			Common variable immunodeficiency
rs197230:ENSG00000005059.16:ieu-a-1048	4	109594328	rs197230	G	A	FALSE	FALSE	ENSG00000005059.16	MCUB	0.258237	0.028466	1.17105e-19	Thalamus volume	ieu-a-1048	31.6999	6.3032	4.92595e-07	122.755	24.4086	4.92593e-07	FALSE	0.999025	0.996591	TRUE	TRUE	rs197230	1	0	0.111872	0	4.28395	9.10727	0.788305	2.16294	1	1	1	0.757714	1	0.817363	1	0
rs10131617:ENSG00000182400.15:ieu-a-1048	14	39252579	rs10131617	A	C	FALSE	FALSE	ENSG00000182400.15	TRAPPC6B	-0.213846	0.032807	7.11035e-11	Thalamus volume	ieu-a-1048	32.2328	7.6991	2.83198e-05	-150.729	36.003	2.83205e-05	FALSE	0.961802	0.903984	TRUE	TRUE	rs10131617	1	0	0	0.340799	0	0.0594575	2.09941	3.69184	1	1	1	1	1	1	0.254193	0
rs2271961:ENSG00000164068.16:ieu-a-1239	3	49840680	rs2271961	C	T	FALSE	FALSE	ENSG00000164068.16	RNF123	0.409576	0.0261829	3.7152e-55	Years of schooling	ieu-a-1239	-0.0249	0.00171	7.5405e-48	-0.0607946	0.00417505	4.94324e-48	TRUE	3.5098e-05	5.14552e-06	FALSE	FALSE	rs2271961	1	0	0	2.82711	0	0	0	2.40412	1	1	1	1	1	1	0.102053	0
rs12490656:ENSG00000182179.13:ieu-a-1239	3	49761087	rs12490656	A	G	FALSE	FALSE	ENSG00000182179.13	UBA7	-0.223956	0.0271577	1.631e-16	Years of schooling	ieu-a-1239	-0.02484	0.00171	1.22011e-47	0.110915	0.00763543	8.2542e-48	TRUE	3.33216e-05	4.95507e-06	FALSE	FALSE	rs12490656	1	0.906967	3.52833	0	5.46735	6.03793	0	0.0693288	1	1	1	1	0.421079	1	1	0
rs2280406:ENSG00000164078.13:ieu-a-1239	3	49904003	rs2280406	A	G	FALSE	FALSE	ENSG00000164078.13	MST1R	0.343108	0.0265118	2.61756e-38	Years of schooling	ieu-a-1239	-0.02169	0.0017	2.42996e-37	-0.0632162	0.0049547	2.78374e-37	TRUE	3.36383e-12	4.80691e-13	FALSE	FALSE	rs2280406	1	0.0574848	1.54007	1.5699	0	0	0	1.99369	1	1	1	1	0.897984	1	0.724482	0
rs34080578:ENSG00000004534.15:ieu-a-1239	3	49988596	rs34080578	C	A	FALSE	FALSE	ENSG00000004534.15	RBM6	-0.783628	0.0227279	1e-200	Years of schooling	ieu-a-1239	-0.0203	0.0017	7.73036e-33	0.0259052	0.0021694	7.21947e-33	TRUE	1.69077e-19	2.51248e-20	FALSE	FALSE	rs2526748	0.992	-0.814343	-2.78411	-0.747445	0	0	0	0	0.873844	1	1	0.212427	0.342484	0.176485	1	0
rs13085567:ENSG00000001617.12:ieu-a-1239	3	50180221	rs13085567	T	C	FALSE	FALSE	ENSG00000001617.12	SEMA3F	0.348449	0.0266907	5.94377e-39	Years of schooling	ieu-a-1239	0.01833	0.00171	9.06985e-27	0.0526045	0.00490746	8.26279e-27	TRUE	1.93957e-11	2.97918e-12	FALSE	FALSE	NA	NA	NA	NA	NA	NA	NA	NA	NA	NA	NA	NA	NA	NA	NA	NA	0
rs7720233:ENSG00000164181.14:ieu-a-1239	5	60751005	rs7720233	T	C	FALSE	FALSE	ENSG00000164181.14	ELOVL7	0.226711	0.0277931	3.43168e-16	Years of schooling	ieu-a-1239	-0.01805	0.00171	6.41062e-26	-0.0796168	0.00754264	4.78799e-26	TRUE	0.0961144	0.0250066	FALSE	FALSE	rs7720233	1	0	6.67898	0	4.0358	3.92308	0	0	1	1	1	1	0.0393999	1	1	1
rs2282749:ENSG00000188338.15:ieu-a-1239	3	50213404	rs2282749	C	T	FALSE	FALSE	ENSG00000188338.15	SLC38A3	-0.240177	0.0271598	9.30984e-19	Years of schooling	ieu-a-1239	-0.01747	0.00171	2.06016e-24	0.0727381	0.00711975	1.67489e-24	TRUE	5.26064e-07	8.1119e-08	FALSE	FALSE	rs2282749	1	2.69274	3.35255	0	9.81286	0.266	0	0	1	1	1	1	1	1	1	0	SLC38A3-associated epileptic encephalopathy.	absent gene product
rs6542937:ENSG00000115526.11:ieu-a-1239	2	100354433	rs6542937	A	G	FALSE	FALSE	ENSG00000115526.11	CHST10	-0.324419	0.026601	3.27443e-34	Years of schooling	ieu-a-1239	-0.01729	0.0017	3.05e-24	0.0532952	0.00524013	2.68284e-24	TRUE	8.54858e-07	2.78427e-07	FALSE	FALSE	rs6542937	1	2.62201	0	0.422056	0	0	0	2.46856	0.417181	1	1	1	1	1	0.893103	0
rs11710798:ENSG00000068745.15:ieu-a-1239	3	48533253	rs11710798	C	A	FALSE	FALSE	ENSG00000068745.15	IP6K2	-0.286719	0.0412798	3.7646e-12	Years of schooling	ieu-a-1239	0.02824	0.00278	2.71019e-24	-0.0984936	0.0096959	3.0442e-24	TRUE	1.5931e-20	2.0774e-21	FALSE	FALSE	NA	NA	NA	NA	NA	NA	NA	NA	NA	NA	NA	NA	NA	NA	NA	NA	0
rs1716170:ENSG00000111325.16:ieu-a-1239	12	123231966	rs1716170	T	C	FALSE	FALSE	ENSG00000111325.16	OGFOD2	0.238114	0.035978	3.63278e-11	Years of schooling	ieu-a-1239	-0.02092	0.00207	6.4998e-24	-0.087857	0.0086933	5.18144e-24	TRUE	0.00361094	0.000898337	FALSE	FALSE	rs1716170	1	0.416076	0.0281939	1.70964	0	0.190205	0.552489	0	1	0.809997	1	1	1	1	0.939528	0
rs1790116:ENSG00000150967.18:ieu-a-1239	12	123133997	rs1790116	T	G	FALSE	FALSE	ENSG00000150967.18	ABCB9	-0.227155	0.0348571	7.18498e-11	Years of schooling	ieu-a-1239	-0.0206	0.00207	2.54976e-23	0.0906871	0.00911274	2.47934e-23	TRUE	0.0204061	0.00492925	FALSE	FALSE	rs1790116	1	1.21666	0	2.07331	0	0	0	1.4876	1	1	1	1	1	1	0.926848	0
rs1701704:ENSG00000197728.11:ieu-a-1239	12	56018703	rs1701704	G	T	FALSE	FALSE	ENSG00000197728.11	RPS26	0.966919	0.0225835	1e-200	Years of schooling	ieu-a-1239	0.0175	0.0018	2.48028e-22	0.0180987	0.00186158	2.42432e-22	TRUE	0.212796	0.0392673	FALSE	FALSE	NA	NA	NA	NA	NA	NA	NA	NA	NA	NA	NA	NA	NA	NA	NA	NA	0	DIAMOND-BLACKFAN ANEMIA 10	absent gene product	Blackfan-Diamond anemia
rs1987471:ENSG00000196993.8:ieu-a-1239	16	28814545	rs1987471	T	G	FALSE	FALSE	ENSG00000196993.8	NPIPB9	0.345154	0.0273698	1.84204e-36	Years of schooling	ieu-a-1239	0.01676	0.00173	4.3401e-22	0.0485581	0.00501226	3.39565e-22	TRUE	0.834321	0.442786	TRUE	FALSE	rs1987471	1	0	1.48811	0.858788	0	1.4374	0.601638	0	0.0640064	1	1	1	0.926515	0.0874728	0.969882	0
rs28772958:ENSG00000233232.7:ieu-a-1239	16	28523984	rs28772958	A	G	FALSE	FALSE	ENSG00000233232.7	NPIPB7	0.560671	0.025716	2.20325e-105	Years of schooling	ieu-a-1239	0.01661	0.00172	4.3401e-22	0.0296252	0.00306776	4.59216e-22	TRUE	0.899608	0.553968	TRUE	FALSE	rs28772958	1	0.0921989	2.07541	1.37289	0	0.94387	0	0	0.0225157	1	0.477641	1	1	1	1	1
rs7187776:ENSG00000178952.11:ieu-a-1239	16	28846324	rs7187776	A	G	FALSE	FALSE	ENSG00000178952.11	TUFM	-0.312766	0.0274809	5.18697e-30	Years of schooling	ieu-a-1239	0.01661	0.00173	8.93923e-22	-0.0531068	0.00553129	7.90527e-22	TRUE	0.754927	0.329317	TRUE	FALSE	rs7187776	1	2.84833	0	0	0	0.923791	1.44026	1.12684	1	1	1	1	1	0.925853	0.324355	0	COMBINED OXIDATIVE PHOSPHORYLATION DEFICIENCY 4	altered gene product structure	Combined oxidative phosphorylation defect type 4
rs28413626:ENSG00000111328.7:ieu-a-1239	12	123376905	rs28413626	A	G	FALSE	FALSE	ENSG00000111328.7	CDK2AP1	-0.277602	0.0322349	7.1905e-18	Years of schooling	ieu-a-1239	0.02061	0.00215	8.30042e-22	-0.0742431	0.00774491	9.1525e-22	TRUE	0.00978581	0.00247929	FALSE	FALSE	rs28413626	1	2.31703	2.40583	0	0	3.41291	0	0	1	1	1	0.839861	1	1	1	0
[truncated: 447 more rows]
