# Supplementary material for: Brain expression quantitative trait locus and network analyses reveal downstream effects and putative drivers for brain-related diseases
Source: Nat Genet. 2023 Feb 23;55(3):377–88. doi: 10.1038/s41588-023-01300-6 (PMC10011140; doi:10.1038/s41588-023-01300-6)
Supplement: Supplementary file 4 — Supplementary Tables 1–31. [file 41588_2023_1300_MOESM4_ESM.zip › Supplementary Table 13 - AD coloc Cortex-EUR primary eQTLs.xlsx]

## Sheet: Sheet1
Suppl. Table 13. Colocalization results for lastest AD GWAS loci with metaBrain Cortex-EUR primary eQTLs (columns F to N were adapted from Schwartzentruber et al. for comparisons and columns Q to Y are metaBrain findings; Category - 1: previously identified and replicated in metaBrain; 2: novel results found by metaBrain; 3: previously identified but not replicated in metaBrain)
locus_name	signal	feature	ensembl_id	geneSymbol	dataset	N_snps	PP.H0	PP.H1	PP.H2	PP.H3	PP.H4	qtl_lead	qtl_pval	gwas_lead	gwas_pval	metaBrain_cortex_EUR_eqtl	metaBrain_cortex_EUR_pval	metaBrain_N_snps	PP.H0.metaBrain	PP.H1.metaBrain	PP.H2.metaBrain	PP.H3.metaBrain	PP.H4.metaBrain	Category
CR1	all	ENSG00000203710	ENSG00000203710	CR1	gtex.Brain_Cortex	1137	0	0	0.001	0.017	0.982	chr1_207510847_T_G	4e-10	rs679515	1.4e-23	rs679515	1.96703e-142	2628	4.20918e-149	3.87556e-20	1.74721e-132	0.00060933	0.999391	1
APH1B	all	ENSG00000138613	ENSG00000138613	APH1B	gtex.Brain_Frontal_Cortex_BA9	1158	0	0	0.011	0.003	0.985	chr15_63277703_C_T	1.19e-07	rs117618017	1.05e-08	rs117618017	1.72571e-36	3118	2.41955e-33	1.44967e-05	2.66974e-31	0.000600193	0.999385	1
CD2AP	all	ENSG00000198087	ENSG00000198087	CD2AP	Brain eQTL meta-analysis	1156	0	0	0	0.006	0.994	rs1385742	7.76e-09	rs1385742	1.11e-11	rs1385742	5.10204e-17	3242	2.20265e-18	7.3242e-08	3.19049e-13	0.00961857	0.990381	1
SPI1	all	ENSG00000165915	ENSG00000165915	SLC39A13	ROSMAP_ge_brain_naive	782	0	0	0	0.025	0.975	chr11_47372754_C_T	7.27e-09	rs10437655	6.91e-11	rs3740688	3.17726e-24	1692	2.38334e-24	2.70141e-07	1.04041e-19	0.0108033	0.989196	1
TSPAN14	all	ENSG00000108219	ENSG00000108219	TSPAN14	Brain eQTL meta-analysis	1258	0	0	0	0.014	0.986	rs10748526	2.12e-35	rs1878036	2.74e-09	rs1902660	1.81914e-67	3913	3.79046e-64	6.10431e-06	1.12772e-60	0.0171785	0.982815	1
ACE	cond_1	ENSG00000159640	ENSG00000159640	ACE	BrainSeq_ge_brain	518	0	0.002	0.002	0.02	0.976	chr17_63476980_C_T	6.33e-08	rs4311	1.55e-07	rs4291	1.57203e-71	1748	7.00432e-66	0.00189043	6.26275e-65	0.0159207	0.982189	1
ACE	all	ENSG00000159640	ENSG00000159640	ACE	gtex.Brain_Cerebellum	535	0	0	0.001	0.023	0.976	chr17_63476833_T_A	2.76e-08	rs4311	1.21e-08	rs4291	1.57203e-71	1759	7.53422e-67	0.000203357	1.0327e-64	0.0269008	0.972896	1
VKORC1	all	ENSG00000178226	ENSG00000178226	PRSS36	gtex.Brain_Hypothalamus	522	0	0	0	0.012	0.988	chr16_31122892_T_A	3e-13	rs2884738	4.47e-09	rs78924645	2.33443e-136	1479	2.68293e-130	2.24784e-05	3.9471e-127	0.0321022	0.967875	1
CCDC6	all	ENSG00000108091	ENSG00000108091	CCDC6	Brain eQTL meta-analysis	1414	0	0	0	0.029	0.971	rs1171830	1.01e-14	rs1171814	3.8e-08	rs1684913	1.9253e-23	3301	8.64995e-21	0.000337744	8.69822e-19	0.0329962	0.966666	1
TREM2	cond_2	ENSG00000095970	ENSG00000095970	TREM2	Brain ROSMAP eQTL	1302	0	0	0	0.012	0.987	rs11755124	6.97e-09	rs114812713	6.91e-10	rs9357350	1.51169e-15	3481	9.15241e-13	0.00545257	9.26107e-12	0.0542327	0.940315	1
BIN1	cond_1	ENSG00000136717	ENSG00000136717	BIN1	Microglia	1020	0	0	0	0.001	0.999	rs6733839	3.99e-21	rs6733839	1.04e-54	rs873600	5.00241e-07	3391	2.72542e-51	4.8719e-50	0.00397518	0.0701336	0.925891	1
BIN1	all	ENSG00000136717	ENSG00000136717	BIN1	Microglia	1021	0	0	0	0.001	0.999	rs6733839	3.99e-21	rs6733839	1.1e-54	rs873600	5.00241e-07	3400	2.32583e-50	4.15795e-49	0.00398534	0.0703214	0.925693	1
ADAMTS4	all	ENSG00000158869	ENSG00000158869	FCER1G	Brain eQTL meta-analysis	1112	0	0	0.006	0.016	0.978	rs12094497	1.84e-06	rs4575098	4.3e-08	rs2070902	2.40603e-16	2796	7.6418e-13	0.00224642	3.49491e-11	0.101842	0.895911	1
VKORC1	all	ENSG00000103510	ENSG00000103510	KAT8	BrainSeq_ge_brain	644	0	0	0	0.016	0.984	chr16_31122892_T_A	2.36e-12	rs2884738	4.47e-09	rs9972727	2.16662e-67	1479	1.25379e-63	0.000110928	1.84456e-60	0.162359	0.83753	1
CD33	all	ENSG00000105383	ENSG00000105383	CD33	Microglia	910	0	0	0	0.017	0.982	rs35112940	2.88e-14	rs3865444	1.29e-08	rs1697553	9.39474e-15	3940	7.12952e-12	0.00213421	6.69567e-10	0.199636	0.79823	1
SCIMP	all	ENSG00000108556	ENSG00000108556	CHRNE	gtex.Brain_Frontal_Cortex_BA9	2300	0	0	0.001	0.271	0.727	chr17_4910070_T_C	2.35e-13	rs61182333	1.35e-09	rs79436576	1.76807e-108	3434	1.03235e-97	0.00037567	6.0509e-95	0.21941	0.780214	1
VKORC1	all	ENSG00000167394	ENSG00000167394	ZNF668	Brain eQTL meta-analysis	434	0	0	0	0.224	0.776	rs8050894	7.98e-12	rs2884738	4.47e-09	rs2359612	1.1831e-12	1479	3.01624e-11	0.000159105	4.43747e-08	0.233307	0.766534	1
INPP5D	all	ENSG00000168918	ENSG00000168918	INPP5D	Brain ROSMAP eQTL	1224	0	0	0.436	0.533	0.032	rs4663834	5.6e-08	rs10933431	1.41e-10	rs4663834	6.86451e-11	2977	2.01104e-11	5.36251e-07	1.15383e-07	0.00207881	0.997921	2
TREM2	cond_1	ENSG00000124731	ENSG00000124731	TREM1	Microglia	1253	0.436	0.276	0.162	0.103	0.023	rs78233698	2.63e-10	rs187370608	1.13e-15	rs3857580	1.75613e-08	3609	7.79247e-10	6.40474e-07	1.35917e-05	0.0101814	0.989804	2
VKORC1	all	ENSG00000052344	ENSG00000052344	PRSS8	gtex.Brain_Cerebellum	511	0	0	0.337	0.522	0.14	chr16_31108141_G_A	1.48e-06	rs2884738	4.47e-09	rs889555	1.52222e-06	1479	9.95765e-07	9.89509e-06	0.00146496	0.0135726	0.984952	2
EPHA1	cond_2	ENSG00000185899	ENSG00000185899	TAS2R60	NA	NA	NA	NA	NA	NA	NA	NA	NA	rs10265814	3.41649e-10	rs9640386	2.88417e-07	1522	0.000139116	0.00228602	0.00127391	0.0199571	0.976344	2
TREM2	cond_1	ENSG00000095970	ENSG00000095970	TREM2	ROSMAP_ge_brain_naive	2004	0.089	0.232	0.182	0.475	0.022	chr6_41194977_G_A	3.53e-06	rs187370608	1.13e-15	rs9357350	1.51169e-15	3609	2.87269e-16	1.71172e-06	5.01056e-12	0.0288849	0.971113	2
TREM2	cond_2	ENSG00000124731	ENSG00000124731	TREM1	Microglia	1041	0	0	0.465	0.272	0.262	rs78233698	2.63e-10	rs114812713	6.91e-10	rs3857580	1.75613e-08	3481	3.98e-06	0.00327117	4.02725e-05	0.0321355	0.964549	2
TREM2	cond_1	ENSG00000161911	ENSG00000161911	TREML1	NA	NA	NA	NA	NA	NA	NA	NA	NA	rs187370608	1.83288e-23	rs3857580	6.93465e-05	3609	1.59364e-06	8.07166e-07	0.0277965	0.0131196	0.959082	2
EPHA1	all	ENSG00000185899	ENSG00000185899	TAS2R60	NA	NA	NA	NA	NA	NA	NA	NA	NA	rs12703526	9.62773e-12	rs9640386	2.88417e-07	1541	2.54169e-08	4.1778e-07	0.0039598	0.0641559	0.931884	2
PTK2B-CLU	cond_1	ENSG00000120885	ENSG00000120885	CLU	NA	NA	NA	NA	NA	NA	NA	NA	NA	rs867230	7.71395e-26	rs11787077	0.000101284	3385	1.73138e-22	1.18687e-22	0.0532402	0.0355851	0.911175	2
TREM2	cond_2	ENSG00000161911	ENSG00000161911	TREML1	NA	NA	NA	NA	NA	NA	NA	NA	NA	rs114812713	1.05156e-12	rs3857580	6.93465e-05	3481	0.00726251	0.00366383	0.0734873	0.0361939	0.879392	2
PTK2B-CLU	all	ENSG00000120885	ENSG00000120885	CLU	NA	NA	NA	NA	NA	NA	NA	NA	NA	rs867230	7.71395e-26	rs11787077	0.000101284	3413	1.21192e-20	8.33709e-21	0.0827271	0.0560489	0.861224	2
ADAMTS4	all	ENSG00000158859	ENSG00000158859	ADAMTS4	Microglia	975	0.002	0.012	0.082	0.529	0.376	rs35647606	9.79e-11	rs4575098	4.3e-08	rs33941127	4.5439e-08	2796	0.00010269	0.00380223	0.00469642	0.173073	0.818325	2
EPHA1	cond_2	ENSG00000221855	ENSG00000221855	TAS2R41	NA	NA	NA	NA	NA	NA	NA	NA	NA	rs10265814	3.41649e-10	rs10258313	5.90583e-05	1522	0.0164257	0.00463334	0.150413	0.0416414	0.786887	2
ADAM10	cond_1	ENSG00000137776	ENSG00000137776	SLTM	NA	NA	NA	NA	NA	NA	NA	NA	NA	rs442495	2.67393e-11	rs28734088	1.71109e-05	3181	4.75645e-06	1.04534e-05	0.0747838	0.163593	0.761608	2
ADAM10	all	ENSG00000137776	ENSG00000137776	SLTM	NA	NA	NA	NA	NA	NA	NA	NA	NA	rs442495	2.67393e-11	rs28734088	1.71109e-05	3200	1.4583e-06	3.20998e-06	0.0748958	0.164098	0.761002	2
MS4A4A	all	ENSG00000214787	ENSG00000214787	MS4A4E	NA	NA	NA	NA	NA	NA	NA	NA	NA	rs72924626	9.3349e-20	rs2162254	7.73561e-07	2782	1.28219e-16	8.93877e-15	0.0036005	0.250261	0.746138	2
VKORC1	all	ENSG00000167395	ENSG00000167395	ZNF646	gtex.Brain_Putamen_basal_ganglia	560	0	0	0.014	0.249	0.737	chr16_31070264_A_G	7.01e-08	rs2884738	4.47e-09	rs2288004	2.91445e-35	1479	3.57713e-32	0.000270806	5.26265e-29	0.397805	0.601924	3
VKORC1	all	ENSG00000099377	ENSG00000099377	HSD3B7	ROSMAP_ge_brain_naive	531	0	0	0.038	0.215	0.747	chr16_31080754_G_A	7.61e-06	rs2884738	4.47e-09	rs11150600	3.17861e-19	1479	4.36841e-17	0.000658486	6.42676e-14	0.968728	0.0306138	3
PILRA	all	ENSG00000106351	ENSG00000106351	AGFG2	gtex.Brain_Cerebellum	840	0	0	0	0.076	0.923	chr7_100522864_T_C	8.34e-13	rs1859788	3.28e-18	rs62482169	0.00328808	1811	1.90367e-12	1.90303e-13	0.892873	0.0892393	0.0178874	3
ADAMTS4	all	ENSG00000158864	ENSG00000158864	NDUFS2	Brain ROSMAP eQTL	832	0	0.001	0	0.029	0.97	rs4379692	3.35e-12	rs4575098	4.3e-08	rs1136224	2.71329e-69	2796	2.38527e-61	0.0212332	1.09088e-59	0.971074	0.0076925	3
CASS4	all	ENSG00000087589	ENSG00000087589	CASS4	Microglia	979	0	0	0.016	0.184	0.8	rs1884913	6.58e-14	rs6014724	1.07e-10	rs6069746	5.73328e-15	3479	3.85897e-13	5.92505e-05	6.50427e-09	0.998662	0.00127897	3
TREM2	all	ENSG00000095970	ENSG00000095970	TREM2	Brain ROSMAP eQTL	1546	0	0.002	0	0.029	0.969	rs11755124	6.97e-09	rs187370608	1.83e-23	rs9357350	1.51169e-15	3614	1.88684e-16	1.12429e-06	1.67775e-10	0.999699	0.000299886	3
ADAMTS4	all	ENSG00000143224	ENSG00000143224	PPOX	gtex.Brain_Nucleus_accumbens_basal_ganglia	1265	0.001	0.003	0.053	0.145	0.798	chr1_161156915_A_G	1.21e-09	rs4575098	4.3e-08	rs3813619	4.37315e-44	2796	2.25897e-35	0.0213923	1.03312e-33	0.978358	0.000249289	3
SCIMP	all	ENSG00000167840	ENSG00000167840	ZNF232	gtex.Brain_Hippocampus	1409	0	0	0.051	0.137	0.811	chr17_5250721_G_A	3.78e-10	rs61182333	1.35e-09	rs143649705	1.57635e-69	3434	2.01419e-58	0.00170284	1.18057e-55	0.998083	0.000214414	3
ABCA7	all	ENSG00000064687	ENSG00000064687	ABCA7	Brain ROSMAP eQTL	615	0	0	0.017	0.024	0.959	rs2304262	7.73e-08	rs12151021	2.41e-13	rs11879910	6.17836e-31	4072	2.61853e-30	2.05781e-07	1.27247e-23	0.99999	9.57036e-06	3
SPPL2A	all	ENSG00000138600	ENSG00000138600	SPPL2A	ROSMAP_ge_brain_naive	1329	0	0	0	0.094	0.906	chr15_50705107_C_A	7.38e-09	rs12592778	1.64e-09	rs12914606	2.27426e-48	2891	7.33977e-44	9.90878e-05	7.4066e-40	0.9999	7.24829e-07	3
PTK2B-CLU	cond_2	ENSG00000120899	ENSG00000120899	PTK2B	Microglia	1094	0	0	0	0.036	0.964	rs2741341	3.54e-20	rs73223431	3.74e-14	rs1019832	2.95194e-12	3920	4.23218e-16	4.35712e-10	9.71325e-07	0.999999	5.38755e-08	3
SLC24A4	all	ENSG00000100599	ENSG00000100599	RIN3	gtex.Brain_Frontal_Cortex_BA9	1674	0	0	0.033	0.031	0.936	chr14_92500634_G_C	9.67e-08	rs12590654	7.45e-14	rs4904944	2.80268e-27	3606	2.44399e-27	1.44704e-07	1.68896e-20	1	2.37548e-08	3
ABCA7	all	ENSG00000116032	ENSG00000116032	GRIN3B	BrainSeq_ge_brain	1800	0	0	0.002	0.027	0.972	chr19_1021638_T_C	6.48e-09	rs12151021	2.41e-13	rs58342790	1.24706e-71	4072	1.61171e-69	2.05783e-07	7.83207e-63	1	6.50877e-09	3
HLA	all	ENSG00000204287	ENSG00000204287	HLA-DRA	Brain ROSMAP eQTL	398	0	0	0.003	0.027	0.97	chr6.32445319	7.79e-14	rs36096565	2.88e-15	rs12527323	8.5116e-47	13470	4.24967e-47	5.0824e-10	8.36154e-38	1	4.83834e-09	3
ABCA7	cond_1	ENSG00000064687	ENSG00000064687	ABCA7	Brain ROSMAP eQTL	609	0	0	0.016	0.022	0.963	rs2304262	7.73e-08	rs12151021	1.48e-18	rs11879910	6.17836e-31	4029	1.14807e-34	9.02278e-12	1.27242e-23	1	2.9395e-10	3
PILRA	all	ENSG00000160862	ENSG00000160862	AZGP1	gtex.Brain_Cortex	632	0	0	0.01	0.009	0.981	chr7_100334426_C_T	1.12e-06	rs1859788	3.28e-18	rs4134892	2.57623e-28	1811	3.73701e-29	2.13207e-12	1.75276e-17	1	2.56689e-11	3
ABCA7	cond_1	ENSG00000064666	ENSG00000064666	CNN2	Microglia	1262	0	0	0	0.264	0.736	rs3087680	3.08e-23	rs12151021	1.48e-18	rs4807440	6.43283e-70	4029	1.12858e-72	9.02278e-12	1.25081e-61	1	5.03971e-14	3
ADAMTS4	all	ENSG00000158796	ENSG00000158796	DEDD	NA	NA	NA	NA	NA	NA	NA	NA	NA	rs4575098	4.3018e-08	rs4656988	9.82717e-05	2796	0.00367051	0.00299299	0.167867	0.136193	0.689276
TMEM163	all	ENSG00000152128	ENSG00000152128	TMEM163	gtex.Brain_Putamen_basal_ganglia	1639	0.001	0.003	0.068	0.353	0.576	chr2_134918338_T_C	6.93e-07	rs35564151	5.24e-08	rs6716446	6.1098e-32	2559	2.08371e-27	0.00410279	2.34971e-25	0.462119	0.533778
EPHA1	cond_2	ENSG00000225781	ENSG00000225781	OR6V1	NA	NA	NA	NA	NA	NA	NA	NA	NA	rs10265814	3.41649e-10	rs58270521	0.000256237	1522	0.0401581	0.011269	0.367735	0.102714	0.478125
VKORC1	all	ENSG00000099381	ENSG00000099381	SETD1A	Brain eQTL meta-analysis	530	0	0	0.037	0.318	0.645	rs4889603	1.33e-06	rs2884738	4.47e-09	rs35733741	8.42862e-09	1479	1.75249e-07	0.000367495	0.000257825	0.540197	0.459178
CD33	all	ENSG00000167748	ENSG00000167748	KLK1	NA	NA	NA	NA	NA	NA	NA	NA	NA	rs3865444	1.29488e-08	rs12459419	0.0017996	3940	0.00476261	0.00125992	0.447279	0.117896	0.428803
TREM2	cond_2	ENSG00000112195	ENSG00000112195	TREML2	Microglia	1195	0	0	0.244	0.662	0.094	rs10947951	6.5e-09	rs114812713	6.91e-10	rs7748777	3.71633e-06	3481	0.0123835	0.0399485	0.125305	0.403809	0.418554
ADAMTS4	all	ENSG00000143222	ENSG00000143222	UFC1	NA	NA	NA	NA	NA	NA	NA	NA	NA	rs4575098	4.3018e-08	rs79923112	3.8958e-06	2796	0.00966089	0.00321858	0.441832	0.1468	0.398488
TREM2	cond_1	ENSG00000112195	ENSG00000112195	TREML2	Microglia	1430	0.192	0.528	0.072	0.198	0.01	rs10947951	6.5e-09	rs187370608	1.13e-15	rs7748777	3.71633e-06	3609	8.84585e-06	2.85229e-05	0.15429	0.49715	0.348523
PICALM	all	ENSG00000074266	ENSG00000074266	EED	Brain eQTL meta-analysis	1192	0	0	0.044	0.291	0.664	rs683912	2.39e-06	rs10792832	5.21e-26	rs291211	1.30832e-08	3302	2.84564e-22	5.49105e-20	0.0034698	0.669219	0.327311
EPHA1	cond_2	ENSG00000178826	ENSG00000178826	TMEM139	NA	NA	NA	NA	NA	NA	NA	NA	NA	rs10265814	3.41649e-10	rs4725617	0.000216453	1522	0.0517545	0.0170612	0.473925	0.155931	0.301329
EPHA1	cond_2	ENSG00000146904	ENSG00000146904	EPHA1	NA	NA	NA	NA	NA	NA	NA	NA	NA	rs10265814	3.41649e-10	rs3935998	2.33349e-09	1522	4.84157e-05	0.0696418	0.000443351	0.637429	0.292437
EPHA1	all	ENSG00000221855	ENSG00000221855	TAS2R41	NA	NA	NA	NA	NA	NA	NA	NA	NA	rs12703526	9.62773e-12	rs10258313	5.90583e-05	1541	3.73493e-06	1.05528e-06	0.581881	0.164152	0.253961
EPHA1	all	ENSG00000225781	ENSG00000225781	OR6V1	NA	NA	NA	NA	NA	NA	NA	NA	NA	rs12703526	9.62773e-12	rs58270521	0.000256237	1541	3.74115e-06	1.05448e-06	0.58285	0.164029	0.253117
ADAMTS4	all	ENSG00000162755	ENSG00000162755	KLHDC9	Brain eQTL meta-analysis	1301	0.001	0.012	0.026	0.518	0.444	rs1411614	1.32e-07	rs4575098	4.3e-08	rs11576830	5.94884e-14	2796	1.3551e-09	0.0163018	6.19743e-08	0.745311	0.238387
MIR142	all	ENSG00000136451	ENSG00000136451	VEZF1	NA	NA	NA	NA	NA	NA	NA	NA	NA	rs2526378	3.07014e-07	rs7219859	0.000982753	2044	0.097526	0.0189612	0.54201	0.105142	0.23636
ABCA7	cond_2	ENSG00000167470	ENSG00000167470	MIDN	NA	NA	NA	NA	NA	NA	NA	NA	NA	rs4147918	7.62821e-07	rs11881654	3.33759e-05	4015	7.79301e-07	2.80195e-07	0.562174	0.201892	0.235933
ABCA7	cond_1	ENSG00000167470	ENSG00000167470	MIDN	NA	NA	NA	NA	NA	NA	NA	NA	NA	rs12151021	2.41456e-13	rs11881654	3.33759e-05	4029	5.34663e-12	1.90384e-12	0.59257	0.210807	0.196623
VKORC1	all	ENSG00000167397	ENSG00000167397	VKORC1	gtex.Brain_Cortex	528	0	0	0.072	0.325	0.603	chr16_31094233_A_C	1.76e-06	rs2884738	4.47e-09	rs2884737	5.7692e-37	1479	5.4207e-33	0.000550051	7.97489e-30	0.80904	0.190409
SPI1	all	ENSG00000066336	ENSG00000066336	SPI1	NA	NA	NA	NA	NA	NA	NA	NA	NA	rs10437655	6.91072e-11	rs76103988	1.12024e-05	1692	1.19443e-05	6.62667e-06	0.521409	0.289087	0.189485
EPHA1	cond_2	ENSG00000159840	ENSG00000159840	ZYX	NA	NA	NA	NA	NA	NA	NA	NA	NA	rs10265814	3.41649e-10	rs117383873	0.000101264	1522	0.0705035	0.00972161	0.645612	0.0888371	0.185326
TREM2	cond_2	ENSG00000124596	ENSG00000124596	OARD1	NA	NA	NA	NA	NA	NA	NA	NA	NA	rs114812713	1.05156e-12	rs9367093	3.00362e-08	3481	0.000266664	0.0734775	0.0026983	0.743318	0.18024
ABCA7	cond_2	ENSG00000127540	ENSG00000127540	UQCR11	gtex.Brain_Frontal_Cortex_BA9	2501	0	0	0.71	0.227	0.063	chr19_1462837_G_A	2.55e-07	rs4147918	1.08e-12	rs2079157	0.000675194	3756	8.92398e-07	2.46457e-07	0.643761	0.177611	0.178627
TREM2	cond_2	ENSG00000001167	ENSG00000001167	NFYA	gtex.Brain_Cerebellar_Hemisphere	1354	0	0.001	0.153	0.836	0.011	chr6_41143754_A_G	3.02e-09	rs114812713	6.91e-10	rs9381037	3.06592e-17	3481	4.37522e-12	0.0739144	4.42716e-11	0.747741	0.178345
VKORC1	all	ENSG00000103496	ENSG00000103496	STX4	gtex.Brain_Cortex	570	0	0	0.113	0.221	0.665	chr16_31066014_G_A	5.98e-06	rs2884738	4.47e-09	rs57576577	2.5761e-38	1479	3.90417e-35	0.000569988	5.74378e-32	0.838401	0.161029
EPHA1	all	ENSG00000188037	ENSG00000188037	CLCN1	Microglia	586	0	0	0.132	0.856	0.012	rs10249881	2.14e-09	rs12703526	9.63e-12	rs7802536	4.49696e-06	1541	2.10917e-06	3.28787e-06	0.328598	0.512073	0.159324
VKORC1	all	ENSG00000151006	ENSG00000151006	PRSS53	NA	NA	NA	NA	NA	NA	NA	NA	NA	rs2884738	4.46554e-09	rs11647284	6.71701e-15	1479	7.08452e-13	0.000572336	1.04227e-09	0.841858	0.15757
EPHA1	all	ENSG00000159840	ENSG00000159840	ZYX	NA	NA	NA	NA	NA	NA	NA	NA	NA	rs12703526	9.62773e-12	rs117383873	0.000101264	1541	4.76595e-06	6.64596e-07	0.742508	0.103386	0.1541
ABCA7	all	ENSG00000167470	ENSG00000167470	MIDN	NA	NA	NA	NA	NA	NA	NA	NA	NA	rs12151021	2.41456e-13	rs11881654	3.33759e-05	4072	1.313e-07	4.77035e-08	0.638049	0.231684	0.130267
ADAM10	cond_1	ENSG00000137845	ENSG00000137845	ADAM10	ROSMAP_ge_brain_naive	1210	0	0	0.001	0.845	0.155	chr15_58625982_CA_C	4.18e-10	rs442495	9.86e-12	rs2114573	2.726e-28	3181	2.07441e-25	5.56659e-05	3.26151e-21	0.875089	0.124856
PILRA	all	ENSG00000128564	ENSG00000128564	VGF	gtex.Brain_Nucleus_accumbens_basal_ganglia	1514	0	0	0.827	0.123	0.05	chr7_100860545_G_C	2.49e-06	rs1859788	3.28e-18	rs200812129	8.21671e-05	1234	1.70912e-12	1.60384e-13	0.801624	0.075101	0.123275
PILRA	all	ENSG00000172354	ENSG00000172354	GNB2	gtex.Brain_Cerebellar_Hemisphere	1407	0	0	0.224	0.248	0.528	chr7_100746736_T_C	4.46e-06	rs1859788	3.28e-18	rs62482250	2.69331e-05	1811	9.39418e-13	9.31466e-13	0.440612	0.43676	0.122628
SORL1	all	ENSG00000137642	ENSG00000137642	SORL1	NA	NA	NA	NA	NA	NA	NA	NA	NA	rs11218343	5.58647e-14	rs297518	5.76012e-05	2726	4.21606e-08	1.64291e-08	0.631754	0.246059	0.122187
EPHA1	cond_1	ENSG00000225781	ENSG00000225781	OR6V1	NA	NA	NA	NA	NA	NA	NA	NA	NA	rs12703526	9.62773e-12	rs58270521	0.000256237	1519	0.00401721	0.00106803	0.690467	0.18345	0.120998
SPI1	all	ENSG00000134571	ENSG00000134571	MYBPC3	NA	NA	NA	NA	NA	NA	NA	NA	NA	rs10437655	6.91072e-11	rs11570094	5.37852e-06	1692	5.28924e-06	1.52736e-05	0.230893	0.666641	0.102445
ADAMTS4	all	ENSG00000158850	ENSG00000158850	B4GALT3	NA	NA	NA	NA	NA	NA	NA	NA	NA	rs4575098	4.3018e-08	rs11538340	3.44482e-06	2796	0.00297329	0.016261	0.135981	0.743582	0.101203
VKORC1	all	ENSG00000156873	ENSG00000156873	PHKG2	BrainSeq_ge_brain	933	0	0.001	0.001	0.972	0.027	chr16_30635976_GTTTT_G	1.48e-09	rs2884738	4.47e-09	rs11150602	2.11385e-05	1479	0.000237867	0.000373355	0.349947	0.549177	0.100265
SPI1	all	ENSG00000025434	ENSG00000025434	NR1H3	gtex.Brain_Cerebellar_Hemisphere	1110	0	0	0.27	0.674	0.056	chr11_47583087_C_T	1.12e-06	rs10437655	6.91e-11	rs11039154	2.79982e-19	1692	3.66112e-18	2.06553e-05	1.5982e-13	0.901572	0.0984075
TREM2	all	ENSG00000161911	ENSG00000161911	TREML1	NA	NA	NA	NA	NA	NA	NA	NA	NA	rs187370608	1.83288e-23	rs3857580	6.93465e-05	3614	6.76505e-07	3.43011e-07	0.601539	0.304907	0.0935537
ACE	cond_2	ENSG00000170921	ENSG00000170921	TANC2	NA	NA	NA	NA	NA	NA	NA	NA	NA	rs3730025	2.58284e-07	rs1029883	7.70746e-05	1747	0.245834	0.113873	0.373869	0.173086	0.0933378
VKORC1	all	ENSG00000103490	ENSG00000103490	PYCARD	NA	NA	NA	NA	NA	NA	NA	NA	NA	rs2884738	4.46554e-09	rs118100640	0.000456878	1479	0.000519639	9.67598e-05	0.764488	0.14226	0.0926361
VKORC1	all	ENSG00000156858	ENSG00000156858	PRR14	NA	NA	NA	NA	NA	NA	NA	NA	NA	rs2884738	4.46554e-09	rs77294208	0.00179368	1479	0.000574228	4.61604e-05	0.8448	0.067824	0.0867559
EPHA1	cond_1	ENSG00000159840	ENSG00000159840	ZYX	NA	NA	NA	NA	NA	NA	NA	NA	NA	rs12703526	9.62773e-12	rs117383873	0.000101264	1519	0.00468604	0.000642628	0.805423	0.110374	0.0788744
VKORC1	all	ENSG00000099365	ENSG00000099365	STX1B	gtex.Brain_Cerebellum	659	0	0	0.196	0.682	0.122	chr16_30959620_T_C	6.12e-06	rs2884738	4.47e-09	rs184102002	0.00276666	1479	0.000569648	5.77771e-05	0.83806	0.0849247	0.0763874
SCIMP	all	ENSG00000072849	ENSG00000072849	DERL2	NA	NA	NA	NA	NA	NA	NA	NA	NA	rs61182333	1.35206e-09	rs1805463	2.92408e-06	3434	0.000456716	0.00112023	0.267694	0.656521	0.0742083
APH1B	all	ENSG00000103657	ENSG00000103657	HERC1	Microglia	511	0.81	0.09	0.079	0.009	0.013	rs7182220	7.45e-10	rs117618017	1.05e-08	rs148611250	5.14567e-07	2975	0.00449355	0.00382495	0.495776	0.421935	0.0739712
FERMT2	all	ENSG00000198252	ENSG00000198252	STYX	gtex.Brain_Cerebellar_Hemisphere	1325	0	0	0.312	0.561	0.126	chr14_52700079_T_TTAAAAA	4.22e-06	rs17125924	3.69e-10	rs111596142	0.000504369	2586	0.000108373	2.90219e-05	0.730644	0.195591	0.0736275
TSPAN14	all	ENSG00000151224	ENSG00000151224	MAT1A	NA	NA	NA	NA	NA	NA	NA	NA	NA	rs1878036	2.73643e-09	rs3120976	2.02984e-20	3913	2.09077e-18	0.000311406	6.22037e-15	0.926409	0.0732794
TREM2	cond_2	ENSG00000112212	ENSG00000112212	TSPO2	NA	NA	NA	NA	NA	NA	NA	NA	NA	rs114812713	1.05156e-12	rs75986381	1.03735e-05	3481	0.0490394	0.0344897	0.496216	0.348921	0.0713346
ADAM10	all	ENSG00000137845	ENSG00000137845	ADAM10	Brain eQTL meta-analysis	1054	0	0	0	0.83	0.17	rs12592302	1.41e-20	rs442495	2.67e-11	rs2114573	2.726e-28	3200	6.73856e-26	1.80844e-05	3.46081e-21	0.928712	0.0712695
EPHA1	cond_2	ENSG00000127412	ENSG00000127412	TRPV5	NA	NA	NA	NA	NA	NA	NA	NA	NA	rs10265814	3.41649e-10	rs8175978	0.000123502	1522	0.0473024	0.0444136	0.433156	0.406634	0.0684937
SPI1	all	ENSG00000109920	ENSG00000109920	FNBP4	Brain ROSMAP eQTL	694	0	0	0.011	0.356	0.633	rs2203712	3.66e-08	rs10437655	6.91e-11	rs7948786	0.000126166	1692	1.63422e-05	5.00878e-06	0.713391	0.218582	0.0680057
MS4A4A	all	ENSG00000172689	ENSG00000172689	MS4A10	NA	NA	NA	NA	NA	NA	NA	NA	NA	rs72924626	9.3349e-20	rs7481031	0.000296549	2782	2.64134e-14	6.81563e-15	0.741709	0.191321	0.06697
ADAMTS4	all	ENSG00000143258	ENSG00000143258	USP21	NA	NA	NA	NA	NA	NA	NA	NA	NA	rs4575098	4.3018e-08	rs12121318	0.00318926	2796	0.0171904	0.00283689	0.786188	0.129679	0.0641062
EPHA1	cond_1	ENSG00000185899	ENSG00000185899	TAS2R60	NA	NA	NA	NA	NA	NA	NA	NA	NA	rs12703526	9.62773e-12	rs9640386	2.88417e-07	1519	0.000376604	0.00504167	0.0647297	0.866485	0.0633675
APP-ADAMTS1	cond_2	ENSG00000154723	ENSG00000154723	ATP5PF	NA	NA	NA	NA	NA	NA	NA	NA	NA	rs4817090	1.00367e-07	rs35546446	0.000156321	3147	0.0143107	0.00658793	0.629254	0.289616	0.0602311
MIR142	all	ENSG00000108375	ENSG00000108375	RNF43	gtex.Brain_Cerebellum	989	0.034	0.117	0.187	0.648	0.014	chr17_58410275_G_C	1.66e-07	rs2526378	3.07e-07	rs113126189	1.37707e-05	2044	0.0546294	0.0888593	0.303608	0.493785	0.0591175
CASS4	all	ENSG00000213714	ENSG00000213714	FAM209B	gtex.Brain_Cortex	1390	0	0	0.185	0.797	0.018	chr20_56453688_G_A	3.02e-06	rs6014724	1.07e-10	rs6064398	2.52174e-06	3479	1.68267e-05	3.90626e-05	0.283612	0.658339	0.0579927
SPPL2A	all	ENSG00000104064	ENSG00000104064	GABPB1	gtex.Brain_Hippocampus	2610	0	0	0.105	0.888	0.007	chr15_50281360_C_T	5.46e-07	rs12592778	1.64e-09	rs8030680	0.00013358	2891	7.00344e-05	2.34148e-05	0.706721	0.236223	0.0569623
VKORC1	all	ENSG00000102870	ENSG00000102870	ZNF629	NA	NA	NA	NA	NA	NA	NA	NA	NA	rs2884738	4.46554e-09	rs12926237	0.00532215	1479	0.000583863	5.75507e-05	0.858974	0.0846123	0.0557718
PTK2B-CLU	all	ENSG00000171320	ENSG00000171320	ESCO2	NA	NA	NA	NA	NA	NA	NA	NA	NA	rs867230	7.71395e-26	rs56228913	0.000190555	3413	9.60901e-20	4.26094e-20	0.655925	0.290804	0.0532712
TREM2	cond_2	ENSG00000112561	ENSG00000112561	TFEB	Microglia	780	0.001	0	0.793	0.151	0.056	rs9381053	4.53e-07	rs114812713	6.91e-10	rs115232129	0.00120173	2827	0.0714135	0.0140007	0.721173	0.141335	0.0520776
PTK2B-CLU	cond_1	ENSG00000171320	ENSG00000171320	ESCO2	NA	NA	NA	NA	NA	NA	NA	NA	NA	rs867230	7.71395e-26	rs56228913	0.000190555	3385	2.13952e-21	9.43968e-22	0.657905	0.290219	0.0518764
ABCA7	cond_2	ENSG00000011304	ENSG00000011304	PTBP1	NA	NA	NA	NA	NA	NA	NA	NA	NA	rs4147918	7.62821e-07	rs60906526	0.000356464	4015	9.59815e-07	3.62647e-07	0.692394	0.261561	0.0460434
HLA	all	ENSG00000241404	ENSG00000241404	EGFL8	NA	NA	NA	NA	NA	NA	NA	NA	NA	rs36096565	2.8774e-15	rs4711286	3.53072e-06	13470	1.00031e-10	3.85056e-10	0.196819	0.757581	0.0456
PILRA	all	ENSG00000197093	ENSG00000197093	GAL3ST4	gtex.Brain_Cerebellar_Hemisphere	829	0	0	0.287	0.5	0.213	chr7_100212536_A_G	8.84e-10	rs1859788	3.28e-18	rs314342	0.000425538	1811	1.75329e-12	2.83489e-13	0.822339	0.132919	0.0447422
TREM2	cond_1	ENSG00000112561	ENSG00000112561	TFEB	Microglia	778	0.83	0.158	0.009	0.002	0.002	rs9381053	4.53e-07	rs187370608	1.13e-15	rs115232129	0.00120173	2539	4.65927e-05	8.18738e-06	0.812672	0.14276	0.0445127
ACE	cond_2	ENSG00000136488	ENSG00000136488	CSH1	NA	NA	NA	NA	NA	NA	NA	NA	NA	rs3730025	2.58284e-07	rs71377721	0.000229149	1747	0.335619	0.0434807	0.510415	0.0660817	0.0444028
TREM2	all	ENSG00000112561	ENSG00000112561	TFEB	Microglia	780	0.071	0.013	0.724	0.138	0.054	rs9381053	4.53e-07	rs187370608	1.83e-23	rs115232129	0.00120173	2544	9.15123e-07	1.61467e-07	0.813714	0.143531	0.0427531
SORL1	all	ENSG00000149403	ENSG00000149403	GRIK4	Brain eQTL meta-analysis	1398	0	0	0.825	0.128	0.048	rs141036087	9.41e-07	rs11218343	5.59e-14	rs56868565	0.00268693	1385	0.343398	0.0322571	0.532382	0.0499672	0.041996
TREM2	cond_2	ENSG00000156564	ENSG00000156564	LRFN2	NA	NA	NA	NA	NA	NA	NA	NA	NA	rs114812713	1.05156e-12	rs10456492	7.5789e-05	3481	0.0598897	0.0263704	0.606007	0.266794	0.0409393
ABCA7	cond_2	ENSG00000130005	ENSG00000130005	GAMT	BrainSeq_ge_brain	1662	0	0	0.816	0.112	0.072	chr19_1178122_G_A	8.33e-08	rs4147918	1.08e-12	rs3786974	4.74998e-05	4015	8.50843e-07	4.80049e-07	0.613783	0.346259	0.0399565
ABCA7	cond_2	ENSG00000115268	ENSG00000115268	RPS15	NA	NA	NA	NA	NA	NA	NA	NA	NA	rs4147918	7.62821e-07	rs7251165	2.65682e-05	4015	6.25403e-07	7.06977e-07	0.451155	0.509962	0.0388814
EPHA1	all	ENSG00000178826	ENSG00000178826	TMEM139	NA	NA	NA	NA	NA	NA	NA	NA	NA	rs12703526	9.62773e-12	rs4725617	0.000216453	1541	4.63015e-06	1.54175e-06	0.721352	0.240157	0.0384848
ACE	cond_2	ENSG00000136463	ENSG00000136463	TACO1	gtex.Brain_Cerebellum	724	0.439	0.028	0.459	0.029	0.044	chr17_63583400_T_A	3.44e-06	rs3730025	3.28e-06	rs11656575	0.000132141	1747	0.232262	0.149242	0.353227	0.226931	0.0383385
TREM2	all	ENSG00000124701	ENSG00000124701	APOBEC2	NA	NA	NA	NA	NA	NA	NA	NA	NA	rs187370608	1.83288e-23	rs74342896	0.000196889	3614	8.4338e-07	2.38675e-07	0.749922	0.212188	0.0378892
SCIMP	all	ENSG00000129197	ENSG00000129197	RPAIN	Brain ROSMAP eQTL	1419	0	0.001	0.001	0.996	0.002	rs10792	1.34e-11	rs61182333	1.35e-09	rs2871211	6.12442e-06	3434	0.000650497	0.000989039	0.381274	0.579665	0.0374217
CR1	all	ENSG00000174059	ENSG00000174059	CD34	NA	NA	NA	NA	NA	NA	NA	NA	NA	rs679515	1.40288e-23	rs10449303	0.000159858	2628	1.45087e-17	8.68676e-18	0.602249	0.360545	0.0372066
EPHA1	cond_1	ENSG00000159784	ENSG00000159784	FAM131B	Microglia	521	0.033	0.005	0.294	0.047	0.62	rs12703524	1.9e-06	rs12703526	1.49e-07	rs4725615	1.68893e-06	1519	0.00100025	0.00456966	0.17192	0.785383	0.0371265
VKORC1	all	ENSG00000099364	ENSG00000099364	FBXL19	NA	NA	NA	NA	NA	NA	NA	NA	NA	rs2884738	4.46554e-09	rs67128646	3.90825e-05	1479	0.000367686	0.000286781	0.540936	0.421873	0.0365361
ACE	cond_2	ENSG00000259384	ENSG00000259384	GH1	NA	NA	NA	NA	NA	NA	NA	NA	NA	rs3730025	2.58284e-07	rs117082006	0.000160892	1747	0.33586	0.0465084	0.510782	0.0706946	0.0361547
EPHA1	cond_2	ENSG00000159763	ENSG00000159763	PIP	NA	NA	NA	NA	NA	NA	NA	NA	NA	rs10265814	3.41649e-10	rs10246321	0.000877553	1522	0.0834993	0.0114649	0.764617	0.10495	0.0354687
ACE	cond_2	ENSG00000007314	ENSG00000007314	SCN4A	NA	NA	NA	NA	NA	NA	NA	NA	NA	rs3730025	2.58284e-07	rs147686591	0.00337052	1747	0.3477	0.0351917	0.528787	0.0534852	0.034836
SCIMP	all	ENSG00000108518	ENSG00000108518	PFN1	NA	NA	NA	NA	NA	NA	NA	NA	NA	rs61182333	1.35206e-09	rs11655967	1.27975e-05	3434	0.000824264	0.000821641	0.483123	0.481552	0.0336784
ACE	all	ENSG00000170921	ENSG00000170921	TANC2	NA	NA	NA	NA	NA	NA	NA	NA	NA	rs4311	1.21492e-08	rs1029883	7.70746e-05	1759	0.00478311	0.00221636	0.655612	0.30376	0.0336286
TREM2	all	ENSG00000112212	ENSG00000112212	TSPO2	NA	NA	NA	NA	NA	NA	NA	NA	NA	rs187370608	1.83288e-23	rs75986381	1.03735e-05	3614	6.67649e-07	4.20275e-07	0.593664	0.37367	0.0326654
TMEM163	all	ENSG00000115839	ENSG00000115839	RAB3GAP1	NA	NA	NA	NA	NA	NA	NA	NA	NA	rs35564151	5.24406e-08	rs7573600	0.000594159	2559	0.00666687	0.0018367	0.751792	0.207084	0.0326205
PILRA	all	ENSG00000166508	ENSG00000166508	MCM7	gtex.Brain_Cerebellum	926	0	0	0.664	0.297	0.039	chr7_100163962_C_A	7.58e-08	rs1859788	3.28e-18	rs140986444	4.71959e-06	1811	1.5103e-12	5.52405e-13	0.708372	0.25906	0.0325674
PILRA	all	ENSG00000146826	ENSG00000146826	MAP11	NA	NA	NA	NA	NA	NA	NA	NA	NA	rs1859788	3.28317e-18	rs35042434	0.000109966	1811	1.36408e-12	6.9868e-13	0.639792	0.327667	0.0325406
SCIMP	all	ENSG00000142484	ENSG00000142484	TM4SF5	NA	NA	NA	NA	NA	NA	NA	NA	NA	rs61182333	1.35206e-09	rs80135274	0.00310947	3434	0.00137142	0.00027782	0.803829	0.162806	0.0317155
PILRA	all	ENSG00000106290	ENSG00000106290	TAF6	NA	NA	NA	NA	NA	NA	NA	NA	NA	rs1859788	3.28317e-18	rs112460186	3.34107e-07	1811	5.4581e-13	1.51965e-12	0.255999	0.712723	0.031277
VKORC1	all	ENSG00000140691	ENSG00000140691	ARMC5	ROSMAP_ge_brain_naive	1276	0	0	0.689	0.245	0.066	chr16_31467113_T_TGCCTG	4.21e-08	rs2884738	4.47e-09	rs7199570	0.000531729	1479	0.000562915	9.54336e-05	0.828155	0.14037	0.0308162
ABCA7	cond_2	ENSG00000070404	ENSG00000070404	FSTL3	Microglia	1178	0.002	0.005	0.128	0.383	0.482	rs111505014	8.46e-11	rs4147918	1.08e-12	rs34666941	8.05307e-05	4015	8.89276e-07	4.54337e-07	0.641509	0.32772	0.0307699
ACE	cond_2	ENSG00000108588	ENSG00000108588	CCDC47	NA	NA	NA	NA	NA	NA	NA	NA	NA	rs3730025	2.58284e-07	rs2854181	4.7617e-05	1747	0.194089	0.190532	0.295173	0.289733	0.0304731
TREM2	all	ENSG00000156564	ENSG00000156564	LRFN2	Brain eQTL meta-analysis	2443	0	0	0.029	0.969	0.002	rs874694	2.35e-06	rs187370608	1.83e-23	rs10456108	7.17709e-05	3614	6.49067e-07	4.41799e-07	0.577141	0.392811	0.030047
PILRA	all	ENSG00000077080	ENSG00000077080	ACTL6B	NA	NA	NA	NA	NA	NA	NA	NA	NA	rs1859788	3.28317e-18	rs117756744	0.000356812	1811	1.69744e-12	3.70858e-13	0.796147	0.173913	0.02994
TREM2	all	ENSG00000112195	ENSG00000112195	TREML2	Microglia	1432	0.009	0.024	0.21	0.576	0.182	rs10947951	6.5e-09	rs187370608	1.83e-23	rs7748777	3.71633e-06	3614	2.56475e-07	8.34763e-07	0.228054	0.742229	0.029716
INPP5D	all	ENSG00000130561	ENSG00000130561	SAG	NA	NA	NA	NA	NA	NA	NA	NA	NA	rs10933431	1.40646e-10	rs3792093	5.39664e-06	2977	5.96998e-05	0.000109402	0.342527	0.627663	0.0296407
EPHA1	cond_1	ENSG00000188037	ENSG00000188037	CLCN1	Microglia	579	0.013	0.087	0.119	0.771	0.011	rs10249881	2.14e-09	rs12703526	1.49e-07	rs7802536	4.49696e-06	1519	0.00235263	0.00326109	0.404363	0.560477	0.0295467
EPHA1	cond_1	ENSG00000221855	ENSG00000221855	TAS2R41	NA	NA	NA	NA	NA	NA	NA	NA	NA	rs12703526	9.62773e-12	rs10258313	5.90583e-05	1519	0.00453655	0.00107765	0.779729	0.185193	0.0294634
APH1B	all	ENSG00000166797	ENSG00000166797	FAM96A	gtex.Brain_Cortex	2411	0.005	0.003	0.601	0.348	0.042	chr15_63720660_A_C	3.18e-06	rs117618017	1.05e-08	rs4284585	8.20828e-05	1898	0.00623672	0.00249265	0.687606	0.274789	0.0288762
INPP5D	all	ENSG00000221944	ENSG00000221944	TIGD1	Microglia	669	0.8	0.176	0.016	0.004	0.004	rs562152587	2.62e-10	rs10933431	1.41e-10	rs2138580	1.17443e-05	2945	6.04603e-05	0.000108812	0.34689	0.624277	0.0286639
SCIMP	all	ENSG00000196388	ENSG00000196388	INCA1	gtex.Brain_Hypothalamus	1856	0.001	0.001	0.327	0.607	0.064	chr17_5045420_A_G	7.23e-07	rs61182333	1.35e-09	rs76016560	8.65967e-62	3434	3.97284e-55	0.00165536	2.32859e-52	0.97022	0.0281242
MIR142	all	ENSG00000213246	ENSG00000213246	SUPT4H1	Microglia	610	0.112	0.026	0.617	0.142	0.102	rs78324384	2.39e-08	rs2526378	3.07e-07	rs13414	9.8519e-30	2044	8.1425e-24	0.148253	4.52528e-23	0.823904	0.0278427
SCIMP	all	ENSG00000108528	ENSG00000108528	SLC25A11	Brain ROSMAP eQTL	1469	0	0.001	0	0.999	0	rs35414445	1.43e-21	rs61182333	1.35e-09	rs9908838	0.00086922	3434	0.00129818	0.000357722	0.760898	0.209643	0.0278038
SCIMP	all	ENSG00000179314	ENSG00000179314	WSCD1	Microglia	689	0.009	0.003	0.666	0.258	0.065	rs8075948	1.54e-05	rs61182333	1.35e-09	rs111456544	0.00568141	2487	0.00187662	0.000253008	0.854854	0.115225	0.0277913
PLCG2	all	ENSG00000184860	ENSG00000184860	SDR42E1	NA	NA	NA	NA	NA	NA	NA	NA	NA	rs12444183	5.46236e-08	rs11862295	0.000334379	4884	0.0352794	0.0158905	0.635263	0.286108	0.0274594
EPHA1	cond_1	ENSG00000221937	ENSG00000221937	TAS2R40	NA	NA	NA	NA	NA	NA	NA	NA	NA	rs12703526	9.62773e-12	rs118078689	0.00120382	1519	0.00517056	0.000455283	0.888702	0.0782253	0.027447
ECHDC3	all	ENSG00000048740	ENSG00000048740	CELF2	BrainSeq_ge_brain	939	0.892	0.083	0.021	0.002	0.002	chr10_11275901_G_A	6.97e-09	rs7920721	1.08e-11	rs74906943	0.00554425	2097	7.96091e-06	1.09154e-06	0.856147	0.117362	0.0264818
ACE	all	ENSG00000136463	ENSG00000136463	TACO1	gtex.Brain_Cerebellum	724	0.007	0	0.883	0.056	0.054	chr17_63583400_T_A	3.44e-06	rs4311	1.21e-08	rs11656575	0.000132141	1759	0.00429274	0.00275937	0.588399	0.378196	0.026353
EPHA1	all	ENSG00000165131	ENSG00000165131	LLCFC1	NA	NA	NA	NA	NA	NA	NA	NA	NA	rs12703526	9.62773e-12	rs61750008	0.00463217	1541	5.57941e-06	6.71418e-07	0.86924	0.104577	0.0261764
ABCA7	cond_1	ENSG00000099622	ENSG00000099622	CIRBP	NA	NA	NA	NA	NA	NA	NA	NA	NA	rs12151021	2.41456e-13	rs757292	8.54027e-06	4029	2.98891e-12	5.79848e-12	0.331262	0.642623	0.0261152
EPHA1	all	ENSG00000159784	ENSG00000159784	FAM131B	Microglia	528	0	0	0.324	0.052	0.625	rs12703524	1.9e-06	rs12703526	9.63e-12	rs4725615	1.68893e-06	1541	1.12219e-06	5.12919e-06	0.174831	0.799073	0.0260893
VKORC1	all	ENSG00000080603	ENSG00000080603	SRCAP	NA	NA	NA	NA	NA	NA	NA	NA	NA	rs2884738	4.46554e-09	rs1549300	0.000451944	1479	0.000601146	6.04848e-05	0.884401	0.0889587	0.0259787
ABCA7	cond_2	ENSG00000099622	ENSG00000099622	CIRBP	NA	NA	NA	NA	NA	NA	NA	NA	NA	rs4147918	7.62821e-07	rs757292	8.54027e-06	4015	4.59569e-07	8.90951e-07	0.331525	0.642691	0.0257831
EPHA1	all	ENSG00000221937	ENSG00000221937	TAS2R40	NA	NA	NA	NA	NA	NA	NA	NA	NA	rs12703526	9.62773e-12	rs118078689	0.00120382	1541	5.74829e-06	5.11298e-07	0.895551	0.0796326	0.0248102
PLCG2	cond_1	ENSG00000184860	ENSG00000184860	SDR42E1	NA	NA	NA	NA	NA	NA	NA	NA	NA	rs12444183	5.46236e-08	rs11862295	0.000334379	4871	0.0544762	0.0244874	0.618425	0.277962	0.0246491
ACE	all	ENSG00000007314	ENSG00000007314	SCN4A	NA	NA	NA	NA	NA	NA	NA	NA	NA	rs4311	1.21492e-08	rs147686591	0.00337052	1759	0.00640176	0.00066272	0.877478	0.0908132	0.0246442
ACE	all	ENSG00000136488	ENSG00000136488	CSH1	NA	NA	NA	NA	NA	NA	NA	NA	NA	rs4311	1.21492e-08	rs71377721	0.000229149	1759	0.00625173	0.00081357	0.856913	0.11149	0.0245312
CD33	all	ENSG00000161681	ENSG00000161681	SHANK1	gtex.Brain_Nucleus_accumbens_basal_ganglia	2587	0.008	0.002	0.745	0.183	0.063	chr19_50918000_ATCACCCC_A	4.39e-07	rs3865444	1.29e-08	rs73932685	0.000187881	3922	0.00780312	0.00247871	0.732825	0.232762	0.0241311
VKORC1	all	ENSG00000169877	ENSG00000169877	AHSP	NA	NA	NA	NA	NA	NA	NA	NA	NA	rs2884738	4.46554e-09	rs112053830	0.00495189	1479	0.00061884	4.42135e-05	0.910432	0.0650226	0.0238819
EPHA1	cond_1	ENSG00000165131	ENSG00000165131	LLCFC1	NA	NA	NA	NA	NA	NA	NA	NA	NA	rs12703526	9.62773e-12	rs61750008	0.00463217	1519	0.00504535	0.000602438	0.86718	0.103522	0.0236501
EPHA1	cond_2	ENSG00000106144	ENSG00000106144	CASP2	gtex.Brain_Caudate_basal_ganglia	681	0.502	0.032	0.388	0.024	0.054	chr7_143508727_A_G	3.23e-06	rs10265814	4.46e-06	rs79981473	1.39814e-06	1522	0.057224	0.0389112	0.52401	0.356293	0.0235617
SCIMP	all	ENSG00000091592	ENSG00000091592	NLRP1	gtex.Brain_Nucleus_accumbens_basal_ganglia	2492	0.001	0.001	0.345	0.619	0.035	chr17_5501180_G_A	8.17e-09	rs61182333	1.35e-09	rs113425515	3.90767e-05	3434	0.000812952	0.000850676	0.476493	0.498581	0.0232622
ABCA7	all	ENSG00000127540	ENSG00000127540	UQCR11	gtex.Brain_Frontal_Cortex_BA9	2696	0	0	0.708	0.241	0.051	chr19_1462837_G_A	2.55e-07	rs12151021	2.41e-13	rs2079157	0.000675194	3772	1.57051e-07	4.40151e-08	0.763187	0.213868	0.0229447
MIR142	all	ENSG00000176160	ENSG00000176160	HSF5	NA	NA	NA	NA	NA	NA	NA	NA	NA	rs2526378	3.07014e-07	rs12943764	0.000290468	2044	0.105631	0.0434118	0.587055	0.241243	0.0226594
ABCA7	cond_2	ENSG00000185761	ENSG00000185761	ADAMTSL5	gtex.Brain_Cerebellar_Hemisphere	2496	0	0	0.717	0.206	0.076	chr19_1525655_G_C	3.86e-07	rs4147918	1.08e-12	rs791461	7.11832e-07	4015	2.86674e-07	1.06828e-06	0.206802	0.770615	0.0225815
MIR142	all	ENSG00000108387	ENSG00000108387	SEPTIN4	NA	NA	NA	NA	NA	NA	NA	NA	NA	rs2526378	3.07014e-07	rs9898626	3.27899e-06	2044	0.0593718	0.0897143	0.329965	0.498574	0.0223755
ACE	all	ENSG00000259384	ENSG00000259384	GH1	NA	NA	NA	NA	NA	NA	NA	NA	NA	rs4311	1.21492e-08	rs117082006	0.000160892	1759	0.00622846	0.000859607	0.853724	0.117803	0.0213848
ABCA7	all	ENSG00000099622	ENSG00000099622	CIRBP	NA	NA	NA	NA	NA	NA	NA	NA	NA	rs12151021	2.41456e-13	rs757292	8.54027e-06	4072	6.78104e-08	1.33584e-07	0.329524	0.649128	0.0213478
MIR142	all	ENSG00000108389	ENSG00000108389	MTMR4	Microglia	713	0.122	0.022	0.669	0.122	0.065	rs9903806	2.81e-06	rs2526378	3.07e-07	rs304261	0.000237236	2044	0.0803965	0.0688619	0.446812	0.382685	0.0212445
NCK2	all	ENSG00000071051	ENSG00000071051	NCK2	Brain ROSMAP eQTL	1721	0	0.247	0	0.75	0.003	rs12712223	3.28e-18	rs143080277	1.28e-12	rs12992944	8.3988e-06	3981	0.0224497	0.0500548	0.280711	0.625864	0.0209211
EPHA1	cond_1	ENSG00000159763	ENSG00000159763	PIP	NA	NA	NA	NA	NA	NA	NA	NA	NA	rs12703526	9.62773e-12	rs10246321	0.000877553	1519	0.00496734	0.000696421	0.853773	0.119678	0.0208853
SLC24A4	all	ENSG00000011114	ENSG00000011114	BTBD7	Microglia	688	0.906	0.083	0.009	0.001	0.001	rs72704301	1.31e-07	rs12590654	7.45e-14	rs4315287	0.000629265	2368	1.20825e-07	2.08973e-08	0.834983	0.144393	0.0206238
CD33	all	ENSG00000179213	ENSG00000179213	SIGLECL1	NA	NA	NA	NA	NA	NA	NA	NA	NA	rs3865444	1.29488e-08	rs117983296	7.66782e-06	3940	0.00775065	0.00256855	0.727899	0.241204	0.0205777
EPHA1	all	ENSG00000159763	ENSG00000159763	PIP	NA	NA	NA	NA	NA	NA	NA	NA	NA	rs12703526	9.62773e-12	rs10246321	0.000877553	1541	5.50806e-06	7.78863e-07	0.858124	0.121322	0.0205475
CCDC6	all	ENSG00000165443	ENSG00000165443	PHYHIPL	gtex.Brain_Hypothalamus	2362	0.007	0.002	0.694	0.234	0.063	chr10_59606809_GC_G	2.21e-06	rs1171814	3.8e-08	rs192506422	0.00491923	2622	0.00842226	0.00122338	0.846828	0.122986	0.0205405
CD33	all	ENSG00000161671	ENSG00000161671	EMC10	Microglia	999	0.724	0.258	0.011	0.004	0.003	rs266867	2.64e-06	rs3865444	1.29e-08	rs3810091	0.000734283	2748	0.00878973	0.00153736	0.824957	0.144268	0.020448
ADAMTS4	all	ENSG00000122224	ENSG00000122224	LY9	NA	NA	NA	NA	NA	NA	NA	NA	NA	rs4575098	4.3018e-08	rs78937709	9.6009e-06	2796	0.0127017	0.00825893	0.580902	0.377694	0.0204431
TREM2	cond_2	ENSG00000124701	ENSG00000124701	APOBEC2	NA	NA	NA	NA	NA	NA	NA	NA	NA	rs114812713	1.05156e-12	rs1886821	2.78721e-05	3481	0.060176	0.0279307	0.608904	0.282603	0.0203862
APH1B	all	ENSG00000140455	ENSG00000140455	USP3	gtex.Brain_Cerebellum	1989	0.007	0.001	0.795	0.141	0.055	chr15_63594617_A_C	1.41e-06	rs117618017	1.05e-08	rs144127772	1.94033e-07	3118	0.0048248	0.00397455	0.532371	0.438533	0.0202962
VKORC1	all	ENSG00000169896	ENSG00000169896	ITGAM	Microglia	1163	0	0	0.655	0.218	0.126	rs539015704	7.3e-07	rs2884738	4.47e-09	rs72793383	0.00115493	1479	0.000612776	5.27156e-05	0.90151	0.0775345	0.02029
HLA	all	ENSG00000235863	ENSG00000235863	B3GALT4	BrainSeq_ge_brain	4559	0.286	0.357	0.143	0.179	0.034	chr6_32978671_C_T	3.52e-07	rs36096565	2.88e-15	rs71565360	9.95632e-06	12494	2.2107e-10	2.76882e-10	0.434971	0.544764	0.0202651
APP-ADAMTS1	all	ENSG00000142192	ENSG00000142192	APP	gtex.Brain_Cerebellum	2066	0.024	0.004	0.76	0.131	0.081	chr21_26670719_T_C	1.81e-12	rs2830489	3.09e-08	rs468265	0.000404911	3494	0.0230502	0.00722128	0.723022	0.226492	0.0202137
MS4A4A	all	ENSG00000110077	ENSG00000110077	MS4A6A	NA	NA	NA	NA	NA	NA	NA	NA	NA	rs72924626	9.3349e-20	rs10897020	8.15015e-06	2782	8.17602e-15	2.67218e-14	0.229589	0.750348	0.0200625
VKORC1	all	ENSG00000140675	ENSG00000140675	SLC5A2	gtex.Brain_Cerebellum	1340	0	0.001	0.104	0.885	0.011	chr16_31484350_G_C	3.49e-07	rs2884738	4.47e-09	rs117291523	0.00411792	1479	0.000612844	5.28769e-05	0.901611	0.0777721	0.019951
APP-ADAMTS1	cond_1	ENSG00000154734	ENSG00000154734	ADAMTS1	Microglia	1705	0.602	0.31	0.053	0.027	0.008	rs7279103	1.29e-07	rs2830489	0.0003	rs77118195	0.000825553	3861	0.0192675	0.00688554	0.702776	0.251127	0.0199437
PLCG2	cond_2	ENSG00000261609	ENSG00000261609	GAN	Microglia	1710	0.474	0.474	0.023	0.023	0.005	rs112952245	1.57e-14	rs72824905	1.43e-05	rs4889362	9.04842e-05	4447	0.457573	0.174942	0.251535	0.0961487	0.0198007
SCIMP	all	ENSG00000108523	ENSG00000108523	RNF167	NA	NA	NA	NA	NA	NA	NA	NA	NA	rs61182333	1.35206e-09	rs143320932	6.36099e-07	3434	0.000605077	0.00106465	0.354652	0.624002	0.0196763
ABCA7	cond_1	ENSG00000185198	ENSG00000185198	PRSS57	NA	NA	NA	NA	NA	NA	NA	NA	NA	rs12151021	2.41456e-13	rs8100278	6.33989e-06	4029	3.13127e-12	5.71514e-12	0.347041	0.633392	0.0195671
APP-ADAMTS1	cond_1	ENSG00000142192	ENSG00000142192	APP	gtex.Brain_Cerebellum	2065	0.743	0.128	0.103	0.018	0.008	chr21_26670719_T_C	1.81e-12	rs2830489	0.0003	rs468265	0.000404911	3489	0.0199318	0.0062395	0.72681	0.227504	0.0195149
APP-ADAMTS1	all	ENSG00000154734	ENSG00000154734	ADAMTS1	Microglia	1707	0.018	0.009	0.569	0.294	0.109	rs7279103	1.29e-07	rs2830489	3.09e-08	rs77118195	0.000825553	3866	0.0223131	0.00797935	0.700113	0.250347	0.0192475
EPHA1	cond_2	ENSG00000221937	ENSG00000221937	TAS2R40	NA	NA	NA	NA	NA	NA	NA	NA	NA	rs10265814	3.41649e-10	rs118078689	0.00120382	1522	0.088799	0.0077693	0.813147	0.0711256	0.0191589
SPI1	all	ENSG00000149182	ENSG00000149182	ARFGAP2	NA	NA	NA	NA	NA	NA	NA	NA	NA	rs10437655	6.91072e-11	rs118009068	0.000256384	1692	1.93289e-05	3.14238e-06	0.84377	0.137156	0.0190517
TREM2	cond_1	ENSG00000112212	ENSG00000112212	TSPO2	NA	NA	NA	NA	NA	NA	NA	NA	NA	rs187370608	1.83288e-23	rs75986381	1.03735e-05	3609	3.45298e-05	2.17141e-05	0.602272	0.378721	0.0189511
NCK2	cond_2	ENSG00000071051	ENSG00000071051	NCK2	Brain ROSMAP eQTL	1554	0	0.342	0	0.654	0.003	rs12712223	3.28e-18	rs116038905	4.95e-06	rs12992944	8.3988e-06	4075	0.053371	0.119275	0.249916	0.558502	0.0189352
ABCA7	all	ENSG00000011304	ENSG00000011304	PTBP1	NA	NA	NA	NA	NA	NA	NA	NA	NA	rs12151021	2.41456e-13	rs60906526	0.000356464	4072	1.45619e-07	5.63063e-08	0.707631	0.273601	0.0187683
PILRA	all	ENSG00000172336	ENSG00000172336	POP7	BrainSeq_ge_brain	1440	0	0	0.728	0.236	0.035	chr7_100808585_G_T	2.52e-06	rs1859788	3.28e-18	rs186531607	0.000967796	1811	1.77642e-12	3.15856e-13	0.833187	0.148126	0.0186865
SCIMP	all	ENSG00000182853	ENSG00000182853	VMO1	Microglia	1504	0	0.001	0.168	0.814	0.017	rs2279961	2.9e-15	rs61182333	1.35e-09	rs41425046	1.3294e-05	3434	0.000762724	0.000908934	0.447053	0.532732	0.0185431
ABCA7	cond_2	ENSG00000070423	ENSG00000070423	RNF126	gtex.Brain_Cerebellum	3320	0	0	0.297	0.646	0.057	chr19_649239_C_G	6.21e-08	rs4147918	1.08e-12	rs11554788	5.04922e-06	4015	5.1357e-07	8.46984e-07	0.370481	0.610981	0.018537
IKZF1	all	ENSG00000185811	ENSG00000185811	IKZF1	Microglia	1873	0.014	0.042	0.217	0.672	0.054	rs73112996	1.46e-15	rs2168589	7.68e-08	rs116863848	1.68525e-05	2908	0.0123273	0.045549	0.19674	0.726927	0.0184567
ACE	cond_1	ENSG00000007314	ENSG00000007314	SCN4A	NA	NA	NA	NA	NA	NA	NA	NA	NA	rs4311	1.21492e-08	rs147686591	0.00337052	1748	0.0895312	0.00920869	0.800523	0.082319	0.0184186
ABCA7	cond_1	ENSG00000127540	ENSG00000127540	UQCR11	gtex.Brain_Frontal_Cortex_BA9	2489	0	0	0.722	0.23	0.048	chr19_1462837_G_A	2.55e-07	rs12151021	1.48e-18	rs2079157	0.000675194	3730	6.96378e-12	1.89311e-12	0.7718	0.209796	0.0184036
ACE	cond_1	ENSG00000136488	ENSG00000136488	CSH1	NA	NA	NA	NA	NA	NA	NA	NA	NA	rs4311	1.21492e-08	rs71377721	0.000229149	1748	0.0874321	0.0113205	0.781754	0.101201	0.0182923
SPI1	all	ENSG00000123444	ENSG00000123444	KBTBD4	NA	NA	NA	NA	NA	NA	NA	NA	NA	rs10437655	6.91072e-11	rs78592079	0.000153016	1692	1.82918e-05	4.20832e-06	0.798499	0.183689	0.017789
CASS4	all	ENSG00000054803	ENSG00000054803	CBLN4	NA	NA	NA	NA	NA	NA	NA	NA	NA	rs6014724	1.07282e-10	rs6099004	9.63993e-05	3479	3.04379e-05	2.78354e-05	0.513029	0.469145	0.0177679
MS4A4A	all	ENSG00000071203	ENSG00000071203	MS4A12	NA	NA	NA	NA	NA	NA	NA	NA	NA	rs72924626	9.3349e-20	rs56162497	0.00028851	2782	2.7519e-14	7.46329e-15	0.772754	0.209557	0.0176884
ADAMTS4	all	ENSG00000143257	ENSG00000143257	NR1I3	Brain eQTL meta-analysis	1146	0.009	0.012	0.42	0.524	0.034	rs2307418	3.24e-06	rs4575098	4.3e-08	rs2307418	5.66642e-11	2796	9.70034e-07	0.0210206	4.43636e-05	0.961341	0.0175932
ABCA7	all	ENSG00000130005	ENSG00000130005	GAMT	BrainSeq_ge_brain	1687	0	0	0.827	0.115	0.057	chr19_1178122_G_A	8.33e-08	rs12151021	2.41e-13	rs3786974	4.74998e-05	4072	1.29014e-07	7.31733e-08	0.626942	0.355567	0.0174909
MS4A4A	all	ENSG00000149507	ENSG00000149507	OOSP2	NA	NA	NA	NA	NA	NA	NA	NA	NA	rs72924626	9.3349e-20	rs61898831	0.000508122	2782	2.61876e-14	8.80244e-15	0.735367	0.247162	0.0174707
EPHA1	cond_2	ENSG00000165131	ENSG00000165131	LLCFC1	NA	NA	NA	NA	NA	NA	NA	NA	NA	rs10265814	3.41649e-10	rs61750008	0.00463217	1522	0.0863839	0.0103805	0.791032	0.0950392	0.0171647
PLCG2	all	ENSG00000166454	ENSG00000166454	ATMIN	Microglia	1132	0.698	0.288	0.008	0.003	0.003	rs10220955	6e-06	rs12444183	5.46e-08	rs6564933	0.000277608	3878	0.0388555	0.0129113	0.69891	0.232224	0.0170991
TREM2	cond_1	ENSG00000124701	ENSG00000124701	APOBEC2	NA	NA	NA	NA	NA	NA	NA	NA	NA	rs187370608	1.83288e-23	rs74342896	0.000196889	3609	4.39293e-05	1.2421e-05	0.76622	0.216632	0.0170925
ADAM10	cond_1	ENSG00000171989	ENSG00000171989	LDHAL6B	NA	NA	NA	NA	NA	NA	NA	NA	NA	rs442495	2.67393e-11	rs6494025	0.000520879	3181	4.91879e-05	1.33398e-05	0.773362	0.209719	0.016856
ABCA7	cond_2	ENSG00000185198	ENSG00000185198	PRSS57	NA	NA	NA	NA	NA	NA	NA	NA	NA	rs4147918	7.62821e-07	rs8100278	6.33989e-06	4015	4.82438e-07	8.80468e-07	0.348022	0.635138	0.0168385
ABCA7	all	ENSG00000185198	ENSG00000185198	PRSS57	NA	NA	NA	NA	NA	NA	NA	NA	NA	rs12151021	2.41456e-13	rs8100278	6.33989e-06	4072	7.15417e-08	1.3079e-07	0.347656	0.635557	0.0167876
PILRA	all	ENSG00000106336	ENSG00000106336	FBXO24	NA	NA	NA	NA	NA	NA	NA	NA	NA	rs1859788	3.28317e-18	rs1803663	0.00273027	1811	1.81983e-12	2.76516e-13	0.853548	0.129677	0.0167749
CD33	all	ENSG00000174562	ENSG00000174562	KLK15	NA	NA	NA	NA	NA	NA	NA	NA	NA	rs3865444	1.29488e-08	rs73591117	1.21237e-05	3940	0.00717762	0.00318244	0.674083	0.298861	0.0166954
ABCA7	cond_2	ENSG00000172232	ENSG00000172232	AZU1	NA	NA	NA	NA	NA	NA	NA	NA	NA	rs4147918	7.62821e-07	rs1985347	6.82821e-07	4015	2.47181e-07	1.11594e-06	0.178312	0.805002	0.0166843
ABCA7	cond_2	ENSG00000099812	ENSG00000099812	MISP	NA	NA	NA	NA	NA	NA	NA	NA	NA	rs4147918	7.62821e-07	rs12982507	3.55519e-06	4015	4.34745e-07	9.28388e-07	0.313618	0.669707	0.0166742
EPHA1	cond_1	ENSG00000178826	ENSG00000178826	TMEM139	NA	NA	NA	NA	NA	NA	NA	NA	NA	rs12703526	9.62773e-12	rs4725617	0.000216453	1519	0.00429576	0.00139248	0.738343	0.239318	0.0166506
ADAMTS4	all	ENSG00000158773	ENSG00000158773	USF1	gtex.Brain_Nucleus_accumbens_basal_ganglia	1522	0.01	0.01	0.467	0.469	0.044	chr1_161068067_A_C	1.62e-06	rs4575098	4.3e-08	rs114480413	6.92171e-18	2796	1.01811e-09	0.0210427	4.65625e-08	0.962353	0.0166046
ADAMTS4	all	ENSG00000179914	ENSG00000179914	ITLN1	NA	NA	NA	NA	NA	NA	NA	NA	NA	rs4575098	4.3018e-08	rs12117784	2.747e-05	2796	0.0166665	0.00437627	0.762229	0.200128	0.0166
ADAM10	all	ENSG00000171989	ENSG00000171989	LDHAL6B	NA	NA	NA	NA	NA	NA	NA	NA	NA	rs442495	2.67393e-11	rs6494025	0.000520879	3200	1.50393e-05	4.10906e-06	0.77239	0.211018	0.0165732
SPRED2	all	ENSG00000138069	ENSG00000138069	RAB1A	Microglia	1477	0.004	0.005	0.43	0.526	0.034	rs62140404	5.69e-09	rs268134	1.54e-08	rs60136636	0.000190257	3331	0.00669713	0.0032397	0.656268	0.317449	0.0163462
CLNK	all	ENSG00000109684	ENSG00000109684	CLNK	gtex.Brain_Cerebellar_Hemisphere	2703	0	0	0.049	0.946	0.006	chr4_10712897_C_T	1.04e-08	rs4351014	2.59e-11	rs17383186	0.000482074	3976	6.1641e-06	2.39078e-06	0.708768	0.274883	0.0163404
ACE	cond_1	ENSG00000136463	ENSG00000136463	TACO1	gtex.Brain_Cerebellum	724	0.076	0.005	0.819	0.052	0.048	chr17_63583400_T_A	3.44e-06	rs4311	1.55e-07	rs11656575	0.000132141	1748	0.0603318	0.0386559	0.539443	0.345616	0.0159532
ABCA7	all	ENSG00000070423	ENSG00000070423	RNF126	gtex.Brain_Cerebellum	3883	0	0	0.29	0.648	0.062	chr19_649239_C_G	6.21e-08	rs12151021	2.41e-13	rs11554788	5.04922e-06	4072	7.63104e-08	1.26196e-07	0.370829	0.613234	0.0159367
ACE	cond_1	ENSG00000170921	ENSG00000170921	TANC2	NA	NA	NA	NA	NA	NA	NA	NA	NA	rs4311	1.21492e-08	rs1029883	7.70746e-05	1748	0.067695	0.0312956	0.605279	0.279807	0.0159237
ABCA7	cond_1	ENSG00000011304	ENSG00000011304	PTBP1	NA	NA	NA	NA	NA	NA	NA	NA	NA	rs12151021	2.41456e-13	rs60906526	0.000356464	4029	6.42281e-12	2.45754e-12	0.711843	0.272355	0.0158015
EPHA1	all	ENSG00000127412	ENSG00000127412	TRPV5	NA	NA	NA	NA	NA	NA	NA	NA	NA	rs12703526	9.62773e-12	rs8175978	0.000123502	1541	3.18028e-06	3.13726e-06	0.49547	0.488751	0.0157731
ACE	cond_1	ENSG00000259384	ENSG00000259384	GH1	NA	NA	NA	NA	NA	NA	NA	NA	NA	rs4311	1.21492e-08	rs117082006	0.000160892	1748	0.0870701	0.0119481	0.778517	0.106815	0.0156489
PLCG2	cond_1	ENSG00000166454	ENSG00000166454	ATMIN	Microglia	888	0.712	0.277	0.007	0.003	0.002	rs10220955	6e-06	rs12444183	1.22e-07	rs6564933	0.000277608	3870	0.0599342	0.0198895	0.67925	0.225397	0.015529
CCDC6	all	ENSG00000165449	ENSG00000165449	SLC16A9	gtex.Brain_Caudate_basal_ganglia	1577	0.002	0.003	0.172	0.298	0.526	chr10_59903879_G_A	1.41e-06	rs1171814	3.8e-08	rs79262114	2.65692e-10	3301	1.48516e-05	0.0096796	0.00149345	0.973345	0.0154667
PICALM	all	ENSG00000137504	ENSG00000137504	CREBZF	NA	NA	NA	NA	NA	NA	NA	NA	NA	rs10792832	5.2141e-26	rs1214001	0.000204624	3302	6.2181e-20	1.85661e-20	0.758198	0.226369	0.0154326
HLA	all	ENSG00000204231	ENSG00000204231	RXRB	Microglia	2365	0	0	0.425	0.463	0.112	rs9275563	1.3e-07	rs36096565	2.88e-15	rs9274666	0.000266713	13180	1.97052e-10	3.03354e-10	0.387713	0.596856	0.0154303
PILRA	all	ENSG00000214300	ENSG00000214300	SPDYE3	gtex.Brain_Hypothalamus	703	0	0	0.79	0.129	0.081	chr7_100460309_GC_G	3.23e-06	rs1859788	3.28e-18	rs999885	1.74836e-05	1811	9.87901e-13	1.11145e-12	0.463352	0.521285	0.0153623
ABCA7	cond_2	ENSG00000071626	ENSG00000071626	DAZAP1	NA	NA	NA	NA	NA	NA	NA	NA	NA	rs4147918	7.62821e-07	rs2074897	2.77438e-06	4015	2.21382e-07	1.14392e-06	0.159701	0.825192	0.0151055
EPHA1	all	ENSG00000106144	ENSG00000106144	CASP2	gtex.Brain_Caudate_basal_ganglia	692	0	0	0.86	0.055	0.085	chr7_143508727_A_G	3.23e-06	rs12703526	9.63e-12	rs79981473	1.39814e-06	1541	3.76292e-06	2.55937e-06	0.586242	0.39872	0.0150315
NCK2	cond_1	ENSG00000071051	ENSG00000071051	NCK2	Brain ROSMAP eQTL	1713	0	0.941	0	0.047	0.012	rs12712223	3.28e-18	rs143080277	2.09e-12	rs12992944	8.3988e-06	3914	0.169438	0.376969	0.136002	0.302564	0.0150269
TREM2	cond_1	ENSG00000156564	ENSG00000156564	LRFN2	Brain eQTL meta-analysis	2018	0.01	0.325	0.019	0.642	0.004	rs874694	2.35e-06	rs187370608	1.13e-15	rs10456108	7.17709e-05	3609	3.36051e-05	2.28652e-05	0.586142	0.398802	0.0149993
ABCA7	cond_1	ENSG00000070404	ENSG00000070404	FSTL3	BrainSeq_ge_brain	1435	0	0	0.835	0.106	0.059	chr19_1174318_C_CG	6.4e-07	rs12151021	1.48e-18	rs34666941	8.05307e-05	4029	5.8778e-12	3.00987e-12	0.65144	0.33357	0.0149902
SPPL2A	all	ENSG00000170236	ENSG00000170236	USP50	NA	NA	NA	NA	NA	NA	NA	NA	NA	rs12592778	1.73513e-09	rs12900933	0.000132542	2891	4.57774e-05	5.18291e-05	0.461942	0.522995	0.0149652
MS4A4A	all	ENSG00000149534	ENSG00000149534	MS4A2	NA	NA	NA	NA	NA	NA	NA	NA	NA	rs72924626	9.3349e-20	rs187549578	1.21102e-05	2782	2.70532e-14	8.02644e-15	0.759676	0.225374	0.0149498
ABCA7	cond_1	ENSG00000130005	ENSG00000130005	GAMT	BrainSeq_ge_brain	1638	0	0	0.828	0.112	0.061	chr19_1178122_G_A	8.33e-08	rs12151021	1.48e-18	rs3786974	4.74998e-05	4029	5.68114e-12	3.20703e-12	0.629644	0.355422	0.014934
PTK2B-CLU	cond_2	ENSG00000171320	ENSG00000171320	ESCO2	NA	NA	NA	NA	NA	NA	NA	NA	NA	rs73223431	2.02912e-15	rs56228913	0.000190555	3920	2.93967e-10	1.35303e-10	0.674682	0.310517	0.0148005
ABCA7	all	ENSG00000070404	ENSG00000070404	FSTL3	BrainSeq_ge_brain	1482	0	0	0.831	0.11	0.059	chr19_1174318_C_CG	6.4e-07	rs12151021	2.41e-13	rs34666941	8.05307e-05	4072	1.33903e-07	6.88702e-08	0.650701	0.334659	0.0146402
CASS4	all	ENSG00000124089	ENSG00000124089	MC3R	NA	NA	NA	NA	NA	NA	NA	NA	NA	rs6014724	1.07282e-10	rs6069885	3.84378e-06	3479	2.2746e-05	3.57182e-05	0.383383	0.602013	0.0145455
ACE	all	ENSG00000108588	ENSG00000108588	CCDC47	NA	NA	NA	NA	NA	NA	NA	NA	NA	rs4311	1.21492e-08	rs2854181	4.7617e-05	1759	0.00353391	0.00360592	0.484386	0.494243	0.0142307
MIR142	all	ENSG00000255713	ENSG00000255713	OR4D2	NA	NA	NA	NA	NA	NA	NA	NA	NA	rs2526378	3.07014e-07	rs16942629	0.000693818	2044	0.127582	0.0227493	0.709051	0.126417	0.0142004
ADAM10	cond_2	ENSG00000157450	ENSG00000157450	RNF111	NA	NA	NA	NA	NA	NA	NA	NA	NA	rs4775044	4.29163e-06	rs2013117	3.24519e-06	3270	0.100628	0.482429	0.0695108	0.333233	0.0141989
ADAMTS4	all	ENSG00000162747	ENSG00000162747	FCGR3B	NA	NA	NA	NA	NA	NA	NA	NA	NA	rs4575098	4.3018e-08	rs17411858	1.57711e-06	2796	0.00616958	0.0149303	0.28216	0.682812	0.0139278
SCIMP	all	ENSG00000129250	ENSG00000129250	KIF1C	NA	NA	NA	NA	NA	NA	NA	NA	NA	rs61182333	1.35206e-09	rs4083281	7.13746e-06	3434	0.000676481	0.00100322	0.396504	0.587998	0.0138183
EPHA1	cond_1	ENSG00000106144	ENSG00000106144	CASP2	gtex.Brain_Caudate_basal_ganglia	683	0.149	0.009	0.728	0.045	0.069	chr7_143508727_A_G	3.23e-06	rs12703526	1.49e-07	rs79981473	1.39814e-06	1519	0.00339874	0.0023072	0.584165	0.396542	0.0135869
HLA	all	ENSG00000213654	ENSG00000213654	GPSM3	gtex.Brain_Cerebellum	9707	0	0	0.328	0.609	0.064	chr6_32195497_G_A	2.36e-07	rs36096565	2.88e-15	rs9270710	1.36138e-05	13470	1.25133e-10	3.76361e-10	0.246208	0.740505	0.0132873
EPHA1	cond_2	ENSG00000188037	ENSG00000188037	CLCN1	Microglia	584	0.077	0.499	0.054	0.351	0.02	rs10249881	2.14e-09	rs10265814	4.46e-06	rs7802536	4.49696e-06	1522	0.0407431	0.0564074	0.373092	0.516519	0.0132391
MIR142	all	ENSG00000005379	ENSG00000005379	TSPOAP1	gtex.Brain_Caudate_basal_ganglia	852	0.123	0.02	0.677	0.112	0.069	chr17_58344423_A_G	1.99e-08	rs2526378	3.07e-07	rs1859400	1.07907e-11	2044	3.50757e-06	0.150532	1.94937e-05	0.836582	0.012863
EPHA1	cond_1	ENSG00000127412	ENSG00000127412	TRPV5	NA	NA	NA	NA	NA	NA	NA	NA	NA	rs12703526	9.62773e-12	rs8175978	0.000123502	1519	0.00288737	0.00282316	0.496272	0.485224	0.0127931
VKORC1	all	ENSG00000103507	ENSG00000103507	BCKDK	NA	NA	NA	NA	NA	NA	NA	NA	NA	rs2884738	4.46554e-09	rs13333997	1.19607e-07	1479	2.15946e-05	0.000649121	0.0317698	0.954969	0.0125905
PILRA	all	ENSG00000106330	ENSG00000106330	MOSPD3	NA	NA	NA	NA	NA	NA	NA	NA	NA	rs1859788	3.28317e-18	rs4548095	6.69349e-05	1811	1.33784e-12	7.67901e-13	0.627485	0.360154	0.0123611
HLA	all	ENSG00000204308	ENSG00000204308	RNF5	gtex.Brain_Frontal_Cortex_BA9	9818	0	0	0.045	0.95	0.004	chr6_32147408_G_A	5.66e-09	rs36096565	2.88e-15	rs28724893	0.000154246	13470	1.79638e-10	3.2236e-10	0.353451	0.634255	0.0122941
ABCA7	all	ENSG00000172232	ENSG00000172232	AZU1	NA	NA	NA	NA	NA	NA	NA	NA	NA	rs12151021	2.41456e-13	rs1985347	6.82821e-07	4072	3.68395e-08	1.66427e-07	0.179021	0.808739	0.0122398
PTK2B-CLU	cond_2	ENSG00000120885	ENSG00000120885	CLU	NA	NA	NA	NA	NA	NA	NA	NA	NA	rs73223431	2.02912e-15	rs11787077	0.000101284	3920	2.5109e-10	1.79531e-10	0.576275	0.412028	0.0116976
NCK2	cond_1	ENSG00000135974	ENSG00000135974	C2orf49	NA	NA	NA	NA	NA	NA	NA	NA	NA	rs143080277	1.27723e-12	rs6749911	2.72164e-10	3914	2.04718e-05	0.548893	1.6432e-05	0.440566	0.0105043
NCK2	cond_2	ENSG00000115652	ENSG00000115652	UXS1	Brain eQTL meta-analysis	2402	0.007	0.108	0.05	0.829	0.006	rs1317569	5.8e-07	rs116038905	4.95e-06	rs17213510	6.05785e-10	4075	3.49847e-05	0.174106	0.00016382	0.815262	0.0104333
ADAMTS4	all	ENSG00000173110	ENSG00000173110	HSPA6	NA	NA	NA	NA	NA	NA	NA	NA	NA	rs4575098	4.3018e-08	rs12131312	1.80654e-06	2796	0.00492042	0.0162557	0.225031	0.743431	0.0103615
SCIMP	all	ENSG00000142507	ENSG00000142507	PSMB6	NA	NA	NA	NA	NA	NA	NA	NA	NA	rs61182333	1.35206e-09	rs2302325	2.26187e-07	3434	0.000149591	0.00153615	0.0876795	0.900367	0.0102676
NCK2	cond_1	ENSG00000135966	ENSG00000135966	TGFBRAP1	Brain eQTL meta-analysis	2565	0.664	0.283	0.033	0.014	0.006	rs2679833	2.64e-06	rs143080277	2.09e-12	rs2679833	4.65014e-20	3914	2.84405e-11	0.549048	2.28282e-11	0.440691	0.0102609
ABCA7	all	ENSG00000115268	ENSG00000115268	RPS15	NA	NA	NA	NA	NA	NA	NA	NA	NA	rs12151021	2.41456e-13	rs7251165	2.65682e-05	4072	9.54387e-08	1.08269e-07	0.463783	0.526119	0.0100983
ACE	cond_1	ENSG00000108588	ENSG00000108588	CCDC47	NA	NA	NA	NA	NA	NA	NA	NA	NA	rs4311	1.21492e-08	rs2854181	4.7617e-05	1748	0.0502477	0.0493314	0.449278	0.441076	0.0100674
ABCA7	cond_1	ENSG00000115268	ENSG00000115268	RPS15	NA	NA	NA	NA	NA	NA	NA	NA	NA	rs12151021	2.41456e-13	rs7251165	2.65682e-05	4029	4.19117e-12	4.74298e-12	0.46451	0.525658	0.00983263
EPHA1	cond_2	ENSG00000283528	ENSG00000283528	TCAF2C	NA	NA	NA	NA	NA	NA	NA	NA	NA	rs10265814	3.41649e-10	rs117060634	6.23296e-07	1522	0.0218904	0.075599	0.200454	0.692263	0.00979301
ADAM10	cond_1	ENSG00000103569	ENSG00000103569	AQP9	Microglia	1357	0.002	0	0.803	0.136	0.059	rs1711041	2.98e-06	rs442495	9.86e-12	rs34990794	5.60318e-06	2841	2.20237e-05	4.09695e-05	0.346269	0.644136	0.00953209
MIR142	all	ENSG00000175175	ENSG00000175175	PPM1E	gtex.Brain_Hippocampus	823	0.12	0.011	0.661	0.059	0.15	chr17_58329793_G_A	6.54e-07	rs2526378	3.07e-07	rs12601347	9.29939e-07	2044	0.00172574	0.149321	0.00959097	0.829856	0.00950682
ACE	cond_2	ENSG00000136490	ENSG00000136490	LIMD2	BrainSeq_ge_brain	1166	0.279	0.108	0.413	0.161	0.038	chr17_63923274_G_A	1.37e-06	rs3730025	3.28e-06	rs9897229	2.35912e-05	1747	0.0640562	0.32894	0.0974176	0.500247	0.00933964
ADAM10	all	ENSG00000103569	ENSG00000103569	AQP9	Microglia	1360	0.005	0.001	0.8	0.135	0.059	rs1711041	2.98e-06	rs442495	2.67e-11	rs34990794	5.60318e-06	2860	6.7417e-06	1.25501e-05	0.346242	0.64454	0.00919902
PLCG2	cond_2	ENSG00000153815	ENSG00000153815	CMIP	Microglia	1913	0.652	0.21	0.094	0.03	0.013	rs17201380	1.72e-06	rs72824905	1.43e-05	rs72831148	4.14555e-06	4915	0.131487	0.503221	0.0738107	0.282476	0.00900498
EPHA1	cond_1	ENSG00000236398	ENSG00000236398	TAS2R39	NA	NA	NA	NA	NA	NA	NA	NA	NA	rs12703526	9.62773e-12	rs4647306	1.98232e-08	1519	0.00112071	0.004612	0.192624	0.792688	0.0089553
ADAM10	cond_2	ENSG00000166035	ENSG00000166035	LIPC	NA	NA	NA	NA	NA	NA	NA	NA	NA	rs4775044	4.29163e-06	rs28829404	6.83186e-09	3270	0.00272496	0.583487	0.00188231	0.403045	0.00886021
PTK2B-CLU	all	ENSG00000189233	ENSG00000189233	NUGGC	NA	NA	NA	NA	NA	NA	NA	NA	NA	rs867230	7.71395e-26	rs7829031	6.65068e-07	3413	4.02814e-20	1.04918e-19	0.274966	0.716179	0.00885459
EPHA1	cond_2	ENSG00000159784	ENSG00000159784	FAM131B	Brain ROSMAP eQTL	533	0.138	0.381	0.101	0.279	0.101	rs4236482	1.97e-08	rs10265814	4.46e-06	rs4725615	1.68893e-06	1522	0.017534	0.0800547	0.160562	0.733065	0.00878468
PICALM	all	ENSG00000150676	ENSG00000150676	CCDC83	NA	NA	NA	NA	NA	NA	NA	NA	NA	rs10792832	5.2141e-26	rs117043128	6.06308e-07	3302	2.53915e-20	5.59142e-20	0.309609	0.681776	0.00861468
ABCA7	cond_1	ENSG00000070423	ENSG00000070423	RNF126	gtex.Brain_Cerebellum	3282	0	0	0.299	0.649	0.052	chr19_649239_C_G	6.21e-08	rs12151021	1.48e-18	rs11554788	5.04922e-06	4029	3.37565e-12	5.57046e-12	0.374126	0.617368	0.0085058
NCK2	cond_1	ENSG00000115652	ENSG00000115652	UXS1	Brain eQTL meta-analysis	2569	0.053	0.874	0.004	0.059	0.011	rs1317569	5.8e-07	rs143080277	2.09e-12	rs17213510	6.05785e-10	3914	0.000111669	0.550004	8.9633e-05	0.44146	0.00833521
CASS4	all	ENSG00000101138	ENSG00000101138	CSTF1	NA	NA	NA	NA	NA	NA	NA	NA	NA	rs6014724	1.07282e-10	rs2426621	4.09171e-07	3479	4.85032e-06	5.39838e-05	0.0817518	0.909885	0.0083039
ADAM10	cond_2	ENSG00000137845	ENSG00000137845	ADAM10	gtex.Brain_Cerebellum	1996	0.093	0.138	0.301	0.449	0.02	chr15_58573957_T_C	5.11e-07	rs4775044	1.52e-06	rs2114573	2.726e-28	3270	2.17571e-21	0.586624	1.50291e-21	0.405213	0.0081625
CASS4	all	ENSG00000124103	ENSG00000124103	FAM209A	NA	NA	NA	NA	NA	NA	NA	NA	NA	rs6014724	1.07282e-10	rs6069767	7.26642e-06	3479	1.54058e-05	4.344e-05	0.259664	0.732169	0.00810792
CD33	all	ENSG00000105568	ENSG00000105568	PPP2R1A	Microglia	763	0.862	0.119	0.015	0.002	0.002	rs75977318	3.82e-07	rs3865444	1.29e-08	rs2864097	6.54741e-06	2064	0.00289439	0.00756286	0.271661	0.709826	0.00805534
VKORC1	all	ENSG00000169900	ENSG00000169900	PYDC1	gtex.Brain_Nucleus_accumbens_basal_ganglia	671	0	0.001	0.026	0.952	0.021	chr16_31183958_C_T	2.42e-09	rs2884738	4.47e-09	rs2288005	2.20826e-26	1479	2.37266e-23	0.000673881	3.49064e-20	0.9914	0.00792562
MS4A4A	all	ENSG00000110048	ENSG00000110048	OSBP	Brain eQTL meta-analysis	1945	0	0	0.054	0.944	0.002	rs75770337	7.28e-07	rs72924626	9.33e-20	rs113525515	4.21493e-06	2176	1.36166e-14	2.17156e-14	0.382365	0.609783	0.00785188
TREM2	cond_2	ENSG00000124602	ENSG00000124602	UNC5CL	NA	NA	NA	NA	NA	NA	NA	NA	NA	rs114812713	1.05156e-12	rs2395754	5.95586e-07	3481	0.0044547	0.0847994	0.0450759	0.858053	0.00761664
ABCA7	cond_1	ENSG00000099812	ENSG00000099812	MISP	NA	NA	NA	NA	NA	NA	NA	NA	NA	rs12151021	2.41456e-13	rs12982507	3.55519e-06	4029	2.8568e-12	6.09893e-12	0.316621	0.67594	0.00743848
BIN1	cond_2	ENSG00000136717	ENSG00000136717	BIN1	gtex.Brain_Nucleus_accumbens_basal_ganglia	1493	0.02	0.149	0.053	0.402	0.376	chr2_127092925_T_C	1.38e-08	rs7584040	1.54e-06	rs873600	5.00241e-07	3373	0.000866172	0.0152792	0.0523846	0.924054	0.00741579
PTK2B-CLU	cond_1	ENSG00000189233	ENSG00000189233	NUGGC	NA	NA	NA	NA	NA	NA	NA	NA	NA	rs867230	7.71395e-26	rs7829031	6.65068e-07	3385	8.96064e-22	2.33211e-21	0.27554	0.717117	0.00734312
SPI1	all	ENSG00000213619	ENSG00000213619	NDUFS3	gtex.Brain_Cerebellar_Hemisphere	1114	0	0	0.043	0.71	0.247	chr11_47585313_G_C	1.64e-07	rs10437655	6.91e-11	rs11039327	9.35756e-09	1692	1.01235e-08	2.27291e-05	0.000441923	0.992194	0.00734101
ABCA7	all	ENSG00000099812	ENSG00000099812	MISP	NA	NA	NA	NA	NA	NA	NA	NA	NA	rs12151021	2.41456e-13	rs12982507	3.55519e-06	4072	6.51151e-08	1.3916e-07	0.316426	0.67624	0.0073339
EPHA1	all	ENSG00000236398	ENSG00000236398	TAS2R39	NA	NA	NA	NA	NA	NA	NA	NA	NA	rs12703526	9.62773e-12	rs4647306	1.98232e-08	1541	1.24563e-06	5.12702e-06	0.194062	0.798754	0.00717781
ACE	cond_2	ENSG00000007312	ENSG00000007312	CD79B	Microglia	793	0.67	0.322	0.004	0.002	0.002	rs4968674	6.53e-07	rs3730025	3.28e-06	rs3815358	5.56093e-08	1747	0.00699817	0.386868	0.0106429	0.588348	0.0071428
ABCA7	cond_1	ENSG00000172232	ENSG00000172232	AZU1	NA	NA	NA	NA	NA	NA	NA	NA	NA	rs12151021	2.41456e-13	rs1985347	6.82821e-07	4029	1.62492e-12	7.3349e-12	0.18009	0.812924	0.00698542
SPI1	all	ENSG00000149187	ENSG00000149187	CELF1	Microglia	673	0	0	0.815	0.123	0.062	rs41299181	3.18e-06	rs10437655	6.91e-11	rs77465292	3.1437e-06	1692	3.29681e-06	1.9464e-05	0.143917	0.84966	0.00640041
CD33	all	ENSG00000167755	ENSG00000167755	KLK6	NA	NA	NA	NA	NA	NA	NA	NA	NA	rs3865444	1.29488e-08	rs1701951	2.79126e-06	3940	0.00239385	0.00807468	0.224818	0.758324	0.00638941
NCK2	cond_1	ENSG00000115641	ENSG00000115641	FHL2	Brain eQTL meta-analysis	2565	0	0.943	0	0.046	0.011	rs6760265	1.3e-14	rs143080277	2.09e-12	rs6760265	7.19329e-35	3914	2.98973e-25	0.551216	2.39975e-25	0.442435	0.00634862
PTK2B-CLU	cond_1	ENSG00000168078	ENSG00000168078	PBK	NA	NA	NA	NA	NA	NA	NA	NA	NA	rs867230	7.71395e-26	rs1973130	6.61007e-06	3385	7.53434e-22	2.47942e-21	0.231682	0.762418	0.00590047
ACE	cond_2	ENSG00000136485	ENSG00000136485	DCAF7	BrainSeq_ge_brain	673	0.354	0.027	0.529	0.04	0.05	chr17_63364284_A_C	3.07e-09	rs3730025	3.28e-06	rs72845886	1.01191e-26	1747	1.08332e-18	0.394427	1.64753e-18	0.599846	0.00572707
HLA	all	ENSG00000204304	ENSG00000204304	PBX2	Brain eQTL meta-analysis	5139	0	0	0.01	0.989	0	rs9275698	1.16e-07	rs36096565	2.88e-15	rs1130398	4.22762e-06	13470	2.82913e-11	4.77065e-10	0.0556651	0.938655	0.0056803
EPHA1	cond_2	ENSG00000236398	ENSG00000236398	TAS2R39	NA	NA	NA	NA	NA	NA	NA	NA	NA	rs10265814	3.41649e-10	rs4647306	1.98232e-08	1522	0.0191403	0.078758	0.175271	0.721195	0.00563568
ADAM10	cond_2	ENSG00000128923	ENSG00000128923	MINDY2	gtex.Brain_Cortex	2597	0.166	0.058	0.547	0.192	0.036	chr15_58862681_T_C	9.49e-08	rs4775044	1.52e-06	rs472200	1.30636e-33	3270	3.79324e-25	0.588128	2.62025e-25	0.406254	0.00561822
PTK2B-CLU	all	ENSG00000168078	ENSG00000168078	PBK	NA	NA	NA	NA	NA	NA	NA	NA	NA	rs867230	7.71395e-26	rs1973130	6.61007e-06	3413	3.39116e-20	1.11765e-19	0.231485	0.762919	0.00559512
EPHA1	cond_1	ENSG00000283528	ENSG00000283528	TCAF2C	NA	NA	NA	NA	NA	NA	NA	NA	NA	rs12703526	9.62773e-12	rs117060634	6.23296e-07	1519	0.00128743	0.00446499	0.221279	0.767425	0.00554341
ABCA7	cond_1	ENSG00000185761	ENSG00000185761	ADAMTSL5	gtex.Brain_Cerebellar_Hemisphere	2484	0	0	0.686	0.196	0.118	chr19_1525655_G_C	3.86e-07	rs12151021	1.48e-18	rs791461	7.11832e-07	4029	1.89854e-12	7.07532e-12	0.210416	0.784156	0.0054276
MIR142	all	ENSG00000005381	ENSG00000005381	MPO	NA	NA	NA	NA	NA	NA	NA	NA	NA	rs2526378	3.07014e-07	rs8178426	2.5641e-07	2044	0.0294208	0.122263	0.163509	0.679482	0.00532562
EPHA1	all	ENSG00000283528	ENSG00000283528	TCAF2C	NA	NA	NA	NA	NA	NA	NA	NA	NA	rs12703526	9.62773e-12	rs117060634	6.23296e-07	1541	1.42641e-06	4.95827e-06	0.222227	0.772465	0.00530101
ABCA7	all	ENSG00000185761	ENSG00000185761	ADAMTSL5	gtex.Brain_Cerebellar_Hemisphere	2917	0	0	0.654	0.219	0.127	chr19_1525655_G_C	3.86e-07	rs12151021	2.41e-13	rs791461	7.11832e-07	4072	4.32729e-08	1.61436e-07	0.210284	0.784491	0.00522518
APH1B	all	ENSG00000166128	ENSG00000166128	RAB8B	gtex.Brain_Cerebellum	1334	0.001	0.008	0.094	0.87	0.027	chr15_63230492_C_G	1.03e-07	rs117618017	1.05e-08	rs11855609	4.83068e-13	3118	2.30294e-09	0.00893504	2.54108e-07	0.985892	0.00517274
BIN1	cond_2	ENSG00000115718	ENSG00000115718	PROC	BrainSeq_ge_brain	2317	0.178	0.043	0.596	0.144	0.04	chr2_127544462_G_A	1.01e-06	rs7584040	1.54e-06	rs2030252	7.45268e-07	3373	0.00227493	0.0139072	0.137584	0.841079	0.0051552
MIR142	all	ENSG00000180891	ENSG00000180891	CUEDC1	Brain ROSMAP eQTL	1448	0.116	0.031	0.642	0.171	0.04	rs73329834	3.62e-06	rs2526378	3.07e-07	rs79429449	3.54534e-07	2044	0.0167101	0.135	0.0928677	0.750269	0.00515375
PLCG2	cond_2	ENSG00000197943	ENSG00000197943	PLCG2	gtex.Brain_Cortex	1981	0.431	0.35	0.083	0.067	0.068	chr16_81864190_T_A	1.12e-06	rs72824905	1.43e-05	rs8062699	7.21666e-58	4915	2.47571e-50	0.637179	1.38975e-50	0.357677	0.00514388
CD33	all	ENSG00000105501	ENSG00000105501	SIGLEC5	gtex.Brain_Spinal_cord_cervical_c-1	2978	0.006	0.003	0.599	0.314	0.078	chr19_51616293_T_C	3.34e-07	rs3865444	1.29e-08	rs11084094	5.25757e-12	3940	5.64278e-08	0.010482	5.2994e-06	0.984405	0.00510743
PLCG2	all	ENSG00000153815	ENSG00000153815	CMIP	Microglia	1890	0.034	0.011	0.579	0.182	0.194	rs17201380	1.72e-06	rs12444183	5.46e-08	rs72831148	4.14555e-06	4884	0.0108393	0.0415164	0.195179	0.747566	0.00489947
PLCG2	cond_1	ENSG00000153815	ENSG00000153815	CMIP	Microglia	1890	0.069	0.022	0.551	0.174	0.184	rs17201380	1.72e-06	rs12444183	1.22e-07	rs72831148	4.14555e-06	4871	0.0166841	0.06389	0.189401	0.725289	0.00473522
ACE	all	ENSG00000136490	ENSG00000136490	LIMD2	BrainSeq_ge_brain	1580	0.005	0.002	0.668	0.285	0.04	chr17_63923274_G_A	1.37e-06	rs4311	1.21e-08	rs9897229	2.35912e-05	1759	0.00116001	0.00604909	0.159	0.829133	0.00465767
NCK2	cond_2	ENSG00000135966	ENSG00000135966	TGFBRAP1	NA	NA	NA	NA	NA	NA	NA	NA	NA	rs116038905	3.02778e-06	rs4462802	6.45627e-09	4075	0.00533341	0.16983	0.0249744	0.795246	0.00461603
MIR142	all	ENSG00000121101	ENSG00000121101	TEX14	gtex.Brain_Frontal_Cortex_BA9	870	0.049	0.092	0.271	0.505	0.083	chr17_58352403_G_A	9.97e-07	rs2526378	3.07e-07	rs596714	1.33623e-62	2044	1.48052e-55	0.151799	8.22815e-55	0.843631	0.00457054
PTK2B-CLU	cond_2	ENSG00000168078	ENSG00000168078	PBK	NA	NA	NA	NA	NA	NA	NA	NA	NA	rs73223431	2.02912e-15	rs1973130	6.61007e-06	3920	1.00549e-10	3.33175e-10	0.230768	0.764664	0.00456751
ACE	cond_2	ENSG00000159640	ENSG00000159640	ACE	gtex.Brain_Anterior_cingulate_cortex_BA24	753	0.358	0.107	0.384	0.114	0.037	chr17_63319674_A_T	3.95e-07	rs3730025	3.28e-06	rs4291	1.57203e-71	1747	1.46297e-63	0.394922	2.2249e-63	0.6006	0.0044782
HLA	all	ENSG00000221988	ENSG00000221988	PPT2	NA	NA	NA	NA	NA	NA	NA	NA	NA	rs36096565	2.8774e-15	rs9267817	2.48469e-06	13470	5.35218e-11	4.52449e-10	0.105308	0.890221	0.00447066
ADAM10	cond_2	ENSG00000103569	ENSG00000103569	AQP9	Microglia	1293	0.188	0.031	0.623	0.102	0.057	rs1711041	2.98e-06	rs4775044	1.52e-06	rs1618930	2.34998e-08	3270	0.00147604	0.587336	0.0010196	0.405708	0.00445992
APH1B	all	ENSG00000103642	ENSG00000103642	LACTB	Brain ROSMAP eQTL	1341	0	0.521	0	0.232	0.247	rs2652823	8.48e-14	rs117618017	1.05e-08	rs4775633	1.11071e-113	3118	1.08628e-106	0.00894275	1.19861e-104	0.986743	0.00431443
MIR142	all	ENSG00000181610	ENSG00000181610	MRPS23	gtex.Brain_Putamen_basal_ganglia	2165	0.104	0.032	0.575	0.176	0.114	chr17_57860214_A_AT	1.42e-06	rs2526378	3.07e-07	rs10515150	1.21319e-33	2044	3.2476e-27	0.151842	1.80489e-26	0.843872	0.00428661
NCK2	cond_1	ENSG00000119147	ENSG00000119147	C2orf40	gtex.Brain_Frontal_Cortex_BA9	2670	0.004	0.838	0.001	0.141	0.016	chr2_106071000_G_C	8.92e-13	rs143080277	2.09e-12	rs66989638	3.92371e-114	3914	9.30287e-101	0.552402	7.46709e-101	0.443389	0.00420904
ACE	cond_1	ENSG00000136490	ENSG00000136490	LIMD2	BrainSeq_ge_brain	1164	0.058	0.023	0.635	0.247	0.038	chr17_63923274_G_A	1.37e-06	rs4311	1.55e-07	rs9897229	2.35912e-05	1748	0.0163292	0.0838402	0.146004	0.749634	0.00419252
ABCA7	cond_2	ENSG00000118046	ENSG00000118046	STK11	Microglia	1299	0.006	0.006	0.457	0.485	0.046	rs56707950	3.3e-10	rs4147918	1.08e-12	rs7257851	2.35301e-07	4015	9.62129e-08	1.28432e-06	0.0694063	0.92648	0.00411214
ABCA7	cond_1	ENSG00000071626	ENSG00000071626	DAZAP1	NA	NA	NA	NA	NA	NA	NA	NA	NA	rs12151021	2.41456e-13	rs2074897	2.77438e-06	4029	1.4568e-12	7.52892e-12	0.161458	0.834431	0.00411073
SPI1	all	ENSG00000109919	ENSG00000109919	MTCH2	gtex.Brain_Anterior_cingulate_cortex_BA24	841	0	0	0.206	0.634	0.16	chr11_47417893_A_G	1.24e-06	rs10437655	6.91e-11	rs1317149	4.01634e-37	1692	7.32122e-35	2.28163e-05	3.19596e-30	0.996002	0.00397516
ABCA7	all	ENSG00000071626	ENSG00000071626	DAZAP1	NA	NA	NA	NA	NA	NA	NA	NA	NA	rs12151021	2.41456e-13	rs2074897	2.77438e-06	4072	3.3186e-08	1.71797e-07	0.161267	0.834842	0.00389128
ADAMTS4	all	ENSG00000118217	ENSG00000118217	ATF6	Microglia	808	0.281	0.678	0.006	0.013	0.023	rs16832922	8.79e-12	rs4575098	4.3e-08	rs36063867	2.03012e-06	2542	0.00206283	0.0192552	0.0943267	0.880475	0.00388042
PLCG2	cond_2	ENSG00000135698	ENSG00000135698	MPHOSPH6	Microglia	1707	0.328	0.523	0.048	0.077	0.024	rs74645585	2.78e-16	rs72824905	1.43e-05	rs3829546	2.42649e-33	4915	7.29383e-26	0.638106	4.09442e-26	0.358199	0.00369405
VKORC1	all	ENSG00000140678	ENSG00000140678	ITGAX	Microglia	735	0	0	0.547	0.344	0.108	rs11150610	2.02e-07	rs2884738	4.47e-09	rs1106398	1.13074e-22	1479	2.08101e-19	0.000676954	3.06156e-16	0.995925	0.00339773
TREM2	all	ENSG00000124602	ENSG00000124602	UNC5CL	NA	NA	NA	NA	NA	NA	NA	NA	NA	rs187370608	1.83288e-23	rs2395754	5.95586e-07	3614	5.60377e-08	1.06487e-06	0.0498279	0.946866	0.00330509
CD33	all	ENSG00000105379	ENSG00000105379	ETFB	gtex.Brain_Caudate_basal_ganglia	1361	0.009	0.001	0.811	0.115	0.065	chr19_51279635_A_G	5.88e-07	rs3865444	1.29e-08	rs111454736	1.04823e-08	3940	0.00042193	0.0100797	0.0396254	0.946629	0.00324414
SPI1	all	ENSG00000172247	ENSG00000172247	C1QTNF4	Brain eQTL meta-analysis	768	0	0	0	0.878	0.122	rs55927797	3.75e-09	rs10437655	6.91e-11	rs11039307	6.00284e-12	1692	1.64319e-11	2.28348e-05	7.17306e-07	0.99681	0.0031668
ADAM10	cond_2	ENSG00000128918	ENSG00000128918	ALDH1A2	Microglia	1225	0.187	0.033	0.618	0.107	0.056	rs17190566	9.9e-07	rs4775044	1.52e-06	rs9788636	5.39117e-38	3270	2.00038e-31	0.589604	1.3818e-31	0.407277	0.00311906
PILRA	all	ENSG00000130427	ENSG00000130427	EPO	gtex.Brain_Cerebellar_Hemisphere	1210	0	0	0.013	0.986	0.001	chr7_100679198_T_C	3.61e-09	rs1859788	3.28e-18	rs3891039	5.42356e-06	1811	2.20954e-13	1.90469e-12	0.103633	0.893346	0.00302043
ACE	cond_2	ENSG00000198909	ENSG00000198909	MAP3K3	gtex.Brain_Caudate_basal_ganglia	1134	0.087	0.395	0.092	0.415	0.011	chr17_63749394_C_CAAACA	3.34e-06	rs3730025	3.28e-06	rs6504186	1.07512e-26	1747	1.76264e-21	0.395507	2.68065e-21	0.60149	0.00300389
BIN1	all	ENSG00000115718	ENSG00000115718	PROC	BrainSeq_ge_brain	2745	0	0	0.748	0.21	0.042	chr2_127544462_G_A	1.01e-06	rs6733839	1.1e-54	rs2030252	7.45268e-07	3400	7.90217e-49	5.02855e-48	0.135405	0.861647	0.00294769
BIN1	cond_1	ENSG00000115718	ENSG00000115718	PROC	BrainSeq_ge_brain	2254	0	0	0.777	0.18	0.044	chr2_127544462_G_A	1.01e-06	rs6733839	1.04e-54	rs2030252	7.45268e-07	3391	9.28404e-50	5.90754e-49	0.135413	0.861644	0.00294267
ABCA7	cond_2	ENSG00000099625	ENSG00000099625	CBARP	NA	NA	NA	NA	NA	NA	NA	NA	NA	rs4147918	7.62821e-07	rs2301759	3.06448e-07	4015	8.48237e-08	1.2974e-06	0.0611903	0.935918	0.00289037
ABCA7	cond_2	ENSG00000099617	ENSG00000099617	EFNA2	NA	NA	NA	NA	NA	NA	NA	NA	NA	rs4147918	7.62821e-07	rs12975875	7.87442e-07	4015	7.98106e-08	1.30242e-06	0.057574	0.939543	0.00288186
ACE	cond_2	ENSG00000198231	ENSG00000198231	DDX42	ROSMAP_ge_brain_naive	1032	0	0.669	0	0.323	0.008	chr17_63736837_CG_C	7.74e-22	rs3730025	3.28e-06	rs55674647	2.76807e-100	1747	6.56981e-92	0.395578	9.99147e-92	0.601599	0.0028232
ACE	cond_2	ENSG00000108604	ENSG00000108604	SMARCD2	Brain eQTL meta-analysis	685	0.005	0.352	0.009	0.631	0.003	rs2319990	1.95e-06	rs3730025	3.28e-06	rs7212379	6.26288e-20	1747	5.90818e-15	0.395588	8.98525e-15	0.601614	0.00279718
ACE	cond_1	ENSG00000007312	ENSG00000007312	CD79B	Microglia	794	0.051	0.025	0.549	0.264	0.111	rs4968674	6.53e-07	rs4311	1.55e-07	rs3815358	5.56093e-08	1748	0.00178231	0.0985276	0.0159361	0.880959	0.00279491
APP-ADAMTS1	cond_2	ENSG00000166265	ENSG00000166265	CYYR1	NA	NA	NA	NA	NA	NA	NA	NA	NA	rs4817090	1.00367e-07	rs2830302	8.76935e-09	3147	8.03934e-05	0.0220963	0.00353496	0.971589	0.00269965
MIR142	all	ENSG00000108384	ENSG00000108384	RAD51C	Microglia	761	0.099	0.035	0.547	0.191	0.128	rs6503868	7.52e-06	rs2526378	3.07e-07	rs11079357	1.97626258336499e-323	2044	8.0817351344622e-310	0.152103	0	0.845323	0.00257466
NCK2	cond_2	ENSG00000135974	ENSG00000135974	C2orf49	NA	NA	NA	NA	NA	NA	NA	NA	NA	rs116038905	3.02778e-06	rs6749911	2.72164e-10	4075	9.06216e-06	0.175517	4.24347e-05	0.82188	0.00255152
TREM2	cond_2	ENSG00000137166	ENSG00000137166	FOXP4	NA	NA	NA	NA	NA	NA	NA	NA	NA	rs114812713	1.05156e-12	rs12206814	8.44389e-08	3481	0.00419381	0.0855178	0.042436	0.865328	0.00252406
VKORC1	all	ENSG00000156853	ENSG00000156853	ZNF689	ROSMAP_ge_brain_naive	721	0	0.001	0.026	0.966	0.008	chr16_30628531_C_CAAAAAA	1.85e-07	rs2884738	4.47e-09	rs7186852	7.2884e-07	1479	4.32594e-05	0.000634294	0.0636429	0.933165	0.00251478
SCIMP	all	ENSG00000029725	ENSG00000029725	RABEP1	Microglia	1507	0.001	0	0.741	0.193	0.066	rs6066	5.44e-09	rs61182333	1.35e-09	rs1968058	1.53361e-13	3434	5.65137e-10	0.00169922	3.31242e-07	0.995958	0.00234197
TMEM163	all	ENSG00000152127	ENSG00000152127	MGAT5	Brain eQTL meta-analysis	1528	0.002	0.026	0.056	0.904	0.013	rs66523341	2.6e-07	rs35564151	5.24e-08	rs3791294	4.25656e-09	2559	1.41872e-05	0.00875543	0.00159982	0.987307	0.00232353
ACE	cond_2	ENSG00000266173	ENSG00000266173	STRADA	gtex.Brain_Cerebellum	1209	0.039	0.445	0.041	0.468	0.006	chr17_63894275_T_C	3.22e-06	rs3730025	3.28e-06	rs2665835	2.60279e-26	1747	4.12827e-21	0.395794	6.27833e-21	0.601928	0.00227758
ABCA7	all	ENSG00000118046	ENSG00000118046	STK11	Microglia	1297	0	0	0.436	0.462	0.102	rs56707950	3.3e-10	rs12151021	2.41e-13	rs7257851	2.35301e-07	4072	1.43066e-08	1.91024e-07	0.0695225	0.928277	0.00220061
ACE	cond_2	ENSG00000173826	ENSG00000173826	KCNH6	ROSMAP_ge_brain_naive	558	0	0.674	0	0.323	0.003	chr17_63532149_A_G	2.28e-17	rs3730025	3.28e-06	rs7212529	5.70412e-33	1747	1.0046e-26	0.395829	1.52781e-26	0.601981	0.00218908
EPHA1	cond_2	ENSG00000197448	ENSG00000197448	GSTK1	Brain eQTL meta-analysis	992	0.011	0.563	0.008	0.408	0.009	rs17164163	7.13e-08	rs10265814	4.46e-06	rs78625993	7.75081e-12	1522	3.50776e-07	0.098245	3.21212e-06	0.899644	0.00210772
ABCA7	all	ENSG00000099617	ENSG00000099617	EFNA2	NA	NA	NA	NA	NA	NA	NA	NA	NA	rs12151021	2.41456e-13	rs12975875	7.87442e-07	4072	1.18521e-08	1.93501e-07	0.057595	0.940311	0.0020939
SPI1	all	ENSG00000149179	ENSG00000149179	C11orf49	Brain ROSMAP eQTL	787	0	0	0.205	0.775	0.021	rs4752962	1.63e-06	rs10437655	6.91e-11	rs111927021	6.82489e-08	1692	9.61151e-07	2.18985e-05	0.0419574	0.955939	0.00208082
NCK2	cond_2	ENSG00000119147	ENSG00000119147	C2orf40	gtex.Brain_Amygdala	2499	0.083	0.025	0.641	0.191	0.06	chr2_106071000_G_C	6.58e-07	rs116038905	4.95e-06	rs66989638	3.92371e-114	4075	2.96666e-101	0.175614	1.38917e-100	0.82233	0.002056
NCK2	cond_2	ENSG00000115641	ENSG00000115641	FHL2	ROSMAP_ge_brain_naive	2956	0.039	0.069	0.307	0.543	0.041	chr2_105402082_TGTGTATATATAC_T	4.07e-08	rs116038905	4.95e-06	rs6760265	7.19329e-35	4075	9.52394e-26	0.175618	4.45971e-25	0.822349	0.00203309
ACE	cond_2	ENSG00000108592	ENSG00000108592	FTSJ3	Brain ROSMAP eQTL	386	0	0.907	0	0.087	0.006	rs9652863	0	rs3730025	3.28e-06	rs1043127	1.97626258336499e-323	1747	0	0.395902	0	0.602092	0.0020054
ACE	cond_2	ENSG00000213218	ENSG00000213218	CSH2	gtex.Brain_Cerebellar_Hemisphere	1207	0	0.486	0	0.512	0.002	chr17_63863358_G_A	2.33e-17	rs3730025	3.28e-06	rs2584616	9.59234e-36	1747	6.49103e-30	0.395904	9.87166e-30	0.602096	0.0019999
ACE	cond_2	ENSG00000087191	ENSG00000087191	PSMC5	gtex.Brain_Putamen_basal_ganglia	584	0.298	0.175	0.313	0.183	0.031	chr17_63452219_A_G	1.55e-06	rs3730025	3.28e-06	rs2854214	1.42427e-52	1747	2.22148e-46	0.395906	3.37846e-46	0.602098	0.0019959
ACE	cond_2	ENSG00000008283	ENSG00000008283	CYB561	ROSMAP_ge_brain_naive	540	0	0.671	0	0.325	0.003	chr17_63437960_T_C	2.89e-197	rs3730025	3.28e-06	rs1015760	1.97626258336499e-323	1747	0	0.395933	0	0.602139	0.00192743
ACE	all	ENSG00000007312	ENSG00000007312	CD79B	Microglia	967	0.005	0.002	0.582	0.295	0.116	rs4968674	6.53e-07	rs4311	1.21e-08	rs3815358	5.56093e-08	1759	0.000128433	0.00710057	0.0176042	0.973261	0.00190555
IKZF1	all	ENSG00000164500	ENSG00000164500	SPATA48	NA	NA	NA	NA	NA	NA	NA	NA	NA	rs2168589	7.68156e-08	rs1158858	1.13025e-06	2908	0.00232521	0.0565307	0.0371095	0.902208	0.00182636
ABCA7	cond_1	ENSG00000099617	ENSG00000099617	EFNA2	NA	NA	NA	NA	NA	NA	NA	NA	NA	rs12151021	2.41456e-13	rs12975875	7.87442e-07	4029	5.20029e-13	8.48645e-12	0.0576351	0.940557	0.00180803
NCK2	all	ENSG00000135974	ENSG00000135974	C2orf49	NA	NA	NA	NA	NA	NA	NA	NA	NA	rs143080277	1.27723e-12	rs6749911	2.72164e-10	3981	2.75689e-06	0.0739181	3.44721e-05	0.924269	0.0017754
ABCA7	cond_1	ENSG00000118046	ENSG00000118046	STK11	Microglia	1297	0	0	0.446	0.473	0.081	rs56707950	3.3e-10	rs12151021	1.48e-18	rs7257851	2.35301e-07	4029	6.27716e-13	8.37942e-12	0.0695702	0.928694	0.00173568
NCK2	all	ENSG00000115652	ENSG00000115652	UXS1	Brain eQTL meta-analysis	2682	0.004	0.073	0.053	0.865	0.005	rs1317569	5.8e-07	rs143080277	1.28e-12	rs17213510	6.05785e-10	3981	1.50062e-05	0.0739098	0.000187637	0.924166	0.00172201
ABCA7	all	ENSG00000099625	ENSG00000099625	CBARP	NA	NA	NA	NA	NA	NA	NA	NA	NA	rs12151021	2.41456e-13	rs2301759	3.06448e-07	4072	1.26052e-08	1.92835e-07	0.0612546	0.937075	0.00167058
CR1	all	ENSG00000123836	ENSG00000123836	PFKFB2	Brain ROSMAP eQTL	1450	0	0	0.047	0.944	0.009	rs6690037	4.89e-08	rs679515	1.4e-23	rs1564879	2.14872e-07	2490	1.36876e-18	2.26822e-17	0.0568164	0.941524	0.00166005
MIR142	all	ENSG00000141194	ENSG00000141194	OR4D1	NA	NA	NA	NA	NA	NA	NA	NA	NA	rs2526378	3.07014e-07	rs72839961	1.17698e-57	2044	3.68825e-47	0.152254	2.04978e-46	0.846165	0.0015808
CD33	all	ENSG00000213022	ENSG00000213022	KLK9	NA	NA	NA	NA	NA	NA	NA	NA	NA	rs3865444	1.29488e-08	rs74705037	6.33898e-09	3940	0.000594073	0.0099252	0.0557922	0.93212	0.00156873
ADAMTS4	all	ENSG00000158793	ENSG00000158793	NIT1	gtex.Brain_Cortex	1418	0.008	0.002	0.355	0.107	0.528	chr1_161100460_C_A	3.14e-11	rs4575098	4.3e-08	rs41270013	2.12051e-19	2796	9.49711e-11	0.0213661	4.34342e-09	0.977158	0.00147568
MIR142	all	ENSG00000121053	ENSG00000121053	EPX	gtex.Brain_Caudate_basal_ganglia	922	0.135	0.012	0.744	0.065	0.044	chr17_58266033_G_A	1.57e-06	rs2526378	3.07e-07	rs2302312	1.56421e-21	2044	9.44688e-16	0.152284	5.25019e-15	0.84633	0.00138671
MIR142	all	ENSG00000011143	ENSG00000011143	MKS1	Brain eQTL meta-analysis	862	0.002	0.151	0.009	0.833	0.005	rs73329655	3.44e-08	rs2526378	3.07e-07	rs72839966	1.62544e-25	2044	1.74358e-19	0.152286	9.6901e-19	0.846343	0.00137109
PICALM	all	ENSG00000149196	ENSG00000149196	HIKESHI	Microglia	1418	0	0	0.39	0.537	0.073	rs11234605	9.5e-09	rs10792832	5.21e-26	rs148016248	1.88434e-07	3302	5.47669e-21	7.64231e-20	0.0667795	0.931856	0.00136453
ABCA7	cond_1	ENSG00000099625	ENSG00000099625	CBARP	NA	NA	NA	NA	NA	NA	NA	NA	NA	rs12151021	2.41456e-13	rs2301759	3.06448e-07	4029	5.52967e-13	8.45778e-12	0.0612857	0.937379	0.00133533
NCK2	all	ENSG00000135966	ENSG00000135966	TGFBRAP1	Brain eQTL meta-analysis	3004	0.051	0.024	0.6	0.282	0.042	rs2679833	2.64e-06	rs143080277	1.28e-12	rs2679833	4.65014e-20	3981	3.83089e-12	0.073956	4.79014e-11	0.924744	0.00130046
APP-ADAMTS1	all	ENSG00000166265	ENSG00000166265	CYYR1	Microglia	1629	0.008	0.019	0.244	0.596	0.134	rs387651	1.28e-09	rs2830489	3.09e-08	rs2830302	8.76935e-09	3866	0.000110949	0.0307356	0.00348122	0.964381	0.00129146
MIR142	all	ENSG00000182628	ENSG00000182628	SKA2	gtex.Brain_Putamen_basal_ganglia	1438	0.016	0.126	0.089	0.695	0.074	chr17_58708701_T_TG	9.29e-07	rs2526378	3.07e-07	rs35934668	8.27399e-63	1306	2.0113e-56	0.152862	1.11297e-55	0.845877	0.0012613
ACE	cond_1	ENSG00000108592	ENSG00000108592	FTSJ3	Brain ROSMAP eQTL	386	0	0.085	0	0.914	0.001	rs9652863	0	rs4311	1.55e-07	rs1043127	1.97626258336499e-323	1748	0	0.100466	0	0.898294	0.00123993
ACE	cond_1	ENSG00000213218	ENSG00000213218	CSH2	gtex.Brain_Cerebellum	1164	0	0.085	0	0.914	0.001	chr17_63763876_G_A	6.34e-26	rs4311	1.55e-07	rs2584616	9.59234e-36	1748	1.64697e-30	0.10047	1.4726e-29	0.898327	0.00120355
ACE	cond_1	ENSG00000087191	ENSG00000087191	PSMC5	gtex.Brain_Putamen_basal_ganglia	585	0.051	0.03	0.553	0.324	0.043	chr17_63452219_A_G	1.55e-06	rs4311	1.55e-07	rs2854214	1.42427e-52	1748	5.63487e-47	0.100471	5.03829e-46	0.898341	0.00118804
ACE	cond_1	ENSG00000198909	ENSG00000198909	MAP3K3	gtex.Brain_Caudate_basal_ganglia	1134	0.015	0.069	0.164	0.742	0.011	chr17_63749394_C_CAAACA	3.34e-06	rs4311	1.55e-07	rs6504186	1.07512e-26	1748	4.47755e-22	0.100476	4.0035e-21	0.898382	0.00114162
IKZF1	all	ENSG00000188730	ENSG00000188730	VWC2	NA	NA	NA	NA	NA	NA	NA	NA	NA	rs2168589	7.68156e-08	rs481076	8.52575e-11	2908	1.43076e-06	0.0588964	2.28345e-05	0.939966	0.00111379
VKORC1	all	ENSG00000196118	ENSG00000196118	CCDC189	gtex.Brain_Hypothalamus	717	0	0	0.201	0.621	0.177	chr16_30866223_T_C	2.24e-07	rs2884738	4.47e-09	rs13338946	5.45669e-75	1479	8.09766e-70	0.000678508	1.19132e-66	0.998214	0.00110706
VKORC1	all	C16orf93		C16orf93	Brain ROSMAP eQTL	627	0	0.001	0	0.998	0.001	rs2919426	9.86e-32	rs2884738	4.47e-09	rs13338946	5.45669e-75	1479	8.09766e-70	0.000678508	1.19132e-66	0.998214	0.00110706
PLCG2	cond_1	ENSG00000086696	ENSG00000086696	HSD17B2	NA	NA	NA	NA	NA	NA	NA	NA	NA	rs12444183	5.46236e-08	rs8191248	7.51889e-08	4871	0.00113144	0.0797372	0.0128443	0.905193	0.00109384
ACE	cond_1	ENSG00000136485	ENSG00000136485	DCAF7	BrainSeq_ge_brain	672	0.068	0.005	0.742	0.056	0.129	chr17_63364284_A_C	3.07e-09	rs4311	1.55e-07	rs72845886	1.01191e-26	1748	2.75978e-19	0.100484	2.46759e-18	0.89845	0.00106684
VKORC1	all	ENSG00000103549	ENSG00000103549	RNF40	gtex.Brain_Nucleus_accumbens_basal_ganglia	683	0	0	0.003	0.333	0.664	chr16_30916188_C_T	8.33e-10	rs2884738	4.47e-09	rs4616297	4.73234e-39	1479	3.06885e-35	0.000678538	4.51486e-32	0.998258	0.0010637
ADAMTS4	all	ENSG00000158887	ENSG00000158887	MPZ	BrainSeq_ge_brain	1495	0.005	0.014	0.245	0.645	0.091	chr1_161307811_C_T	1.39e-06	rs4575098	4.3e-08	rs7551761	1.22272e-41	2796	5.82683e-36	0.021375	2.66485e-34	0.977565	0.00105993
PLCG2	cond_1	ENSG00000197943	ENSG00000197943	PLCG2	gtex.Brain_Amygdala	2429	0.055	0.048	0.458	0.396	0.043	chr16_81899607_A_G	8.76e-07	rs12444183	1.22e-07	rs8062699	7.21666e-58	4871	3.13615e-51	0.0808716	3.56022e-50	0.918071	0.00105705
ACE	cond_1	ENSG00000198231	ENSG00000198231	DDX42	gtex.Brain_Spinal_cord_cervical_c-1	1007	0.005	0.079	0.054	0.854	0.007	chr17_63696844_C_CT	2.74e-08	rs4311	1.55e-07	rs55674647	2.76807e-100	1748	1.66588e-92	0.100486	1.48951e-91	0.898472	0.00104204
TREM2	cond_1	ENSG00000124602	ENSG00000124602	UNC5CL	NA	NA	NA	NA	NA	NA	NA	NA	NA	rs187370608	1.83288e-23	rs2395754	5.95586e-07	3609	2.8633e-06	5.44065e-05	0.0499419	0.948962	0.00103843
ACE	cond_1	ENSG00000108604	ENSG00000108604	SMARCD2	Brain eQTL meta-analysis	683	0.001	0.085	0.014	0.899	0.002	rs2319990	1.95e-06	rs4311	1.55e-07	rs7212379	6.26288e-20	1748	1.50073e-15	0.100487	1.34184e-14	0.898477	0.00103615
APP-ADAMTS1	cond_1	ENSG00000166265	ENSG00000166265	CYYR1	Microglia	1628	0.262	0.64	0.023	0.055	0.02	rs387651	1.28e-09	rs2830489	0.0003	rs2830302	8.76935e-09	3861	9.58814e-05	0.0265615	0.00349724	0.968818	0.00102757
SCIMP	all	ENSG00000108559	ENSG00000108559	NUP88	Microglia	1107	0.001	0	0.699	0.235	0.066	rs77407092	3.08e-07	rs61182333	1.35e-09	rs1058400	1.02435e-109	3434	2.66145e-103	0.00170147	1.55995e-100	0.997275	0.00102325
TREM2	all	ENSG00000124596	ENSG00000124596	OARD1	NA	NA	NA	NA	NA	NA	NA	NA	NA	rs187370608	1.83288e-23	rs9367093	3.00362e-08	3614	4.06248e-09	1.11942e-06	0.0036123	0.995374	0.00101245
PILRA	all	ENSG00000066923	ENSG00000066923	STAG3	gtex.Brain_Anterior_cingulate_cortex_BA24	932	0	0	0.29	0.609	0.102	chr7_100161582_C_T	1.29e-06	rs1859788	3.28e-18	rs858508	5.53036e-59	1811	1.59137e-63	2.12994e-12	7.46396e-52	0.998996	0.00100365
EPHA1	cond_2	ENSG00000170379	ENSG00000170379	TCAF2	Brain eQTL meta-analysis	722	0.088	0.492	0.063	0.353	0.005	rs12540107	1.25e-06	rs10265814	4.46e-06	rs78603442	5.6679e-18	1522	5.24327e-12	0.0983542	4.80135e-11	0.900644	0.00100158
EPHA1	cond_2	ENSG00000271321	ENSG00000271321	CTAGE6	NA	NA	NA	NA	NA	NA	NA	NA	NA	rs10265814	3.41649e-10	rs7803432	2.24681e-21	1522	1.79729e-15	0.0983602	1.64581e-14	0.9007	0.000940041
EPHA1	cond_2	ENSG00000198420	ENSG00000198420	TCAF1	gtex.Brain_Cerebellar_Hemisphere	810	0.498	0.046	0.385	0.036	0.035	chr7_143846252_GTC_G	1.22e-06	rs10265814	4.46e-06	rs73154270	1.41708e-19	1522	1.43078e-13	0.0983619	1.31019e-12	0.900715	0.000922574
PLCG2	all	ENSG00000086696	ENSG00000086696	HSD17B2	NA	NA	NA	NA	NA	NA	NA	NA	NA	rs12444183	5.46236e-08	rs8191248	7.51889e-08	4884	0.000735446	0.0518311	0.0132429	0.933302	0.000888183
ADAMTS4	all	ENSG00000215845	ENSG00000215845	TSTD1	Microglia	1331	0.017	0.003	0.765	0.147	0.068	rs10908821	1.75e-07	rs4575098	4.3e-08	rs10908821	1.02918e-143	2796	4.41636e-131	0.0213787	2.01978e-129	0.977735	0.000886403
ACE	cond_1	ENSG00000173826	ENSG00000173826	KCNH6	ROSMAP_ge_brain_naive	558	0	0.084	0	0.915	0.001	chr17_63532149_A_G	2.28e-17	rs4311	1.55e-07	rs7212529	5.70412e-33	1748	2.55065e-27	0.100503	2.28061e-26	0.898627	0.000869176
MIR142	all	ENSG00000264364	ENSG00000264364	DYNLL2	gtex.Brain_Frontal_Cortex_BA9	1363	0.095	0.041	0.524	0.226	0.114	chr17_58074613_C_G	2.23e-09	rs2526378	3.07e-07	rs1136950	8.314e-24	2044	1.75557e-18	0.152367	9.75674e-18	0.846795	0.000837672
HLA	all	ENSG00000204264	ENSG00000204264	PSMB8	Brain eQTL meta-analysis	6017	0	0	0.031	0.957	0.012	rs2071536	4.17e-07	rs36096565	2.88e-15	rs2284190	1.70535e-07	13470	1.23377e-11	4.95478e-10	0.0242754	0.974888	0.000836641
NCK2	all	ENSG00000115641	ENSG00000115641	FHL2	ROSMAP_ge_brain_naive	3074	0.027	0.047	0.319	0.565	0.043	chr2_105402082_TGTGTATATATAC_T	4.07e-08	rs143080277	1.28e-12	rs6760265	7.19329e-35	3981	4.01313e-26	0.0739908	5.01801e-25	0.925179	0.000830145
CD2AP	all	ENSG00000146072	ENSG00000146072	TNFRSF21	NA	NA	NA	NA	NA	NA	NA	NA	NA	rs1385742	1.11398e-11	rs9381515	2.69878e-07	3242	1.01266e-07	6.79684e-06	0.0146682	0.984507	0.000818403
SCIMP	all	ENSG00000129219	ENSG00000129219	PLD2	gtex.Brain_Cerebellum	2587	0	0.002	0	0.998	0	chr17_4812355_C_T	9.7e-17	rs61182333	1.35e-09	rs72833202	2.22902e-14	3434	7.2344e-11	0.00170182	4.24028e-08	0.997485	0.00081339
TREM2	all	ENSG00000124731	ENSG00000124731	TREM1	Microglia	1255	0.019	0.012	0.45	0.285	0.235	rs78233698	2.63e-10	rs187370608	1.83e-23	rs3857580	1.75613e-08	3614	1.36346e-09	1.12237e-06	0.00121236	0.997994	0.000792783
ACE	cond_1	ENSG00000008283	ENSG00000008283	CYB561	gtex.Brain_Amygdala	595	0.001	0.084	0.01	0.904	0.001	chr17_63437960_T_C	7.28e-10	rs4311	1.55e-07	rs1015760	1.97626258336499e-323	1748	0	0.100512	0	0.898701	0.000787097
ADAMTS4	all	ENSG00000158769	ENSG00000158769	F11R	Microglia	1144	0.012	0.004	0.531	0.186	0.267	rs6698806	7.28e-07	rs4575098	4.3e-08	rs10908821	3.03084e-50	2796	5.63565e-43	0.0213809	2.57741e-41	0.977834	0.000784703
APP-ADAMTS1	cond_2	ENSG00000142192	ENSG00000142192	APP	NA	NA	NA	NA	NA	NA	NA	NA	NA	rs4817090	1.00367e-07	rs58908134	1.32454e-08	3147	0.000279708	0.0219396	0.012299	0.964698	0.000783351
SPPL2A	all	ENSG00000092439	ENSG00000092439	TRPM7	gtex.Brain_Cerebellum	1453	0	0	0.052	0.944	0.004	chr15_50796498_G_T	2.53e-08	rs12592778	1.64e-09	rs3131580	1.33567e-38	2891	1.26628e-36	9.90111e-05	1.27781e-32	0.999125	0.00077556
ECHDC3	all	ENSG00000148426	ENSG00000148426	PROSER2	gtex.Brain_Cerebellar_Hemisphere	1852	0	0	0.495	0.443	0.062	chr10_11827522_T_C	7.73e-08	rs7920721	1.08e-11	rs11591630	1.67632e-06	3445	1.72913e-07	9.11884e-06	0.0185958	0.980675	0.000720369
PILRA	all	ENSG00000106327	ENSG00000106327	TFR2	gtex.Brain_Nucleus_accumbens_basal_ganglia	1133	0	0	0.465	0.356	0.179	chr7_100643540_A_C	2.79e-07	rs1859788	3.28e-18	rs79641961	2.13526e-07	1811	6.51688e-14	2.06539e-12	0.0305659	0.968721	0.000713313
PILRA	all	ENSG00000166997	ENSG00000166997	CNPY4	gtex.Brain_Nucleus_accumbens_basal_ganglia	824	0	0	0.2	0.368	0.432	chr7_100218662_A_T	2.74e-06	rs1859788	3.28e-18	rs1880949	1.61328e-09	1811	1.23251e-16	2.13052e-12	5.78082e-05	0.99927	0.000672262
PLCG2	all	ENSG00000197943	ENSG00000197943	PLCG2	gtex.Brain_Amygdala	2431	0.027	0.024	0.485	0.419	0.045	chr16_81899607_A_G	8.76e-07	rs12444183	5.46e-08	rs8062699	7.21666e-58	4884	2.03905e-51	0.0525821	3.67164e-50	0.946827	0.00059046
TMEM163	all	ENSG00000153086	ENSG00000153086	ACMSD	NA	NA	NA	NA	NA	NA	NA	NA	NA	rs35564151	5.24406e-08	rs6754903	7.34521e-13	2559	8.25661e-10	0.00878493	9.3106e-08	0.990635	0.00057986
NCK2	all	ENSG00000119147	ENSG00000119147	C2orf40	gtex.Brain_Amygdala	2739	0.055	0.018	0.655	0.211	0.062	chr2_106071000_G_C	6.58e-07	rs143080277	1.28e-12	rs66989638	3.92371e-114	3981	1.24639e-101	0.0740103	1.55848e-100	0.925423	0.000566552
EPHA1	cond_2	ENSG00000271079	ENSG00000271079	CTAGE15	NA	NA	NA	NA	NA	NA	NA	NA	NA	rs10265814	3.41649e-10	rs2966697	6.7185e-30	1522	5.47711e-24	0.0983989	5.01548e-23	0.901055	0.000546589
PLCG2	cond_1	ENSG00000261609	ENSG00000261609	GAN	Microglia	1712	0.054	0.054	0.428	0.428	0.035	rs112952245	1.57e-14	rs12444183	1.22e-07	rs12447469	1.13456e-27	4871	1.89498e-22	0.0809135	2.15122e-21	0.918548	0.000538551
TREM2	cond_2	ENSG00000188056	ENSG00000188056	TREML4	gtex.Brain_Spinal_cord_cervical_c-1	1662	0	0.001	0	0.999	0	chr6_41220685_A_T	2.29e-14	rs114812713	6.91e-10	rs1825411	2.20249e-97	3481	5.2236e-89	0.0898915	5.28562e-88	0.909586	0.000522277
ACE	cond_1	ENSG00000266173	ENSG00000266173	STRADA	gtex.Brain_Cerebellum	1209	0.007	0.077	0.074	0.834	0.008	chr17_63894275_T_C	3.22e-06	rs4311	1.55e-07	rs2665835	2.60279e-26	1748	1.04857e-21	0.100538	9.37555e-21	0.89894	0.000521869
TSPAN14	all	ENSG00000170788	ENSG00000170788	DYDC1	NA	NA	NA	NA	NA	NA	NA	NA	NA	rs1878036	2.73643e-09	rs73305114	4.17927e-08	3913	1.91912e-06	0.00033391	0.00570969	0.993434	0.00052073
CR1	all	ENSG00000123838	ENSG00000123838	C4BPA	Microglia	960	0	0	0.831	0.093	0.076	rs17020634	1.53e-07	rs679515	1.4e-23	rs4348726	3.22655e-07	2628	2.67176e-19	2.38118e-17	0.0110903	0.988414	0.000495987
PLCG2	cond_1	ENSG00000135698	ENSG00000135698	MPHOSPH6	Microglia	1846	0.037	0.059	0.293	0.473	0.138	rs74645585	2.78e-16	rs12444183	1.22e-07	rs3829546	2.42649e-33	4871	9.23546e-27	0.080918	1.04843e-25	0.918598	0.00048389
ADAMTS4	all	ENSG00000122223	ENSG00000122223	CD244	Microglia	1606	0.014	0.006	0.62	0.287	0.074	rs61803263	1.83e-06	rs4575098	4.3e-08	rs555932	6.37717e-12	2796	1.75788e-07	0.0213874	8.03949e-06	0.978132	0.000472035
HLA	all	ENSG00000204410	ENSG00000204410	MSH5	gtex.Brain_Putamen_basal_ganglia	8913	0	0	0.24	0.741	0.019	chr6_32200994_G_T	5.85e-07	rs36096565	2.88e-15	rs3130349	3.75384e-08	9729	8.09344e-13	5.07192e-10	0.00159244	0.997937	0.000470254
ADAM10	cond_1	ENSG00000166035	ENSG00000166035	LIPC	NA	NA	NA	NA	NA	NA	NA	NA	NA	rs442495	2.67393e-11	rs28829404	6.83186e-09	3181	2.9554e-07	6.32745e-05	0.00464666	0.99484	0.00045027
ABCA7	all	ENSG00000064932	ENSG00000064932	SBNO2	gtex.Brain_Cerebellum	1983	0	0	0.376	0.597	0.028	chr19_1174415_G_C	6.71e-07	rs12151021	2.41e-13	rs2072281	3.25834e-08	4072	9.04475e-10	2.04787e-07	0.00439528	0.995161	0.000443693
ADAM10	all	ENSG00000166035	ENSG00000166035	LIPC	NA	NA	NA	NA	NA	NA	NA	NA	NA	rs442495	2.67393e-11	rs28829404	6.83186e-09	3200	9.04787e-08	1.93716e-05	0.00464682	0.994891	0.000442833
CD33	all	ENSG00000129450	ENSG00000129450	SIGLEC9	gtex.Brain_Cerebellum	1798	0	0.011	0	0.989	0	chr19_51092115_G_A	8.28e-13	rs3865444	1.29e-08	rs12983058	5.942e-26	3940	3.61208e-21	0.0105313	3.39227e-19	0.989044	0.000424817
CD33	all	ENSG00000168995	ENSG00000168995	SIGLEC7	gtex.Brain_Hypothalamus	1545	0.007	0.002	0.691	0.229	0.07	chr19_51139527_G_T	4.21e-07	rs3865444	1.29e-08	rs12983058	4.51196e-92	3940	8.5148e-85	0.0105313	7.99664e-83	0.989044	0.000424817
TMEM163	all	ENSG00000082258	ENSG00000082258	CCNT2	Brain ROSMAP eQTL	1295	0	0.004	0.007	0.47	0.519	rs1348793	6.22e-09	rs35564151	5.24e-08	rs1984559	2.96976e-77	2559	8.73802e-71	0.00878641	9.85346e-69	0.990803	0.000410985
PLCG2	all	ENSG00000261609	ENSG00000261609	GAN	Microglia	1712	0.027	0.027	0.455	0.455	0.037	rs112952245	1.57e-14	rs12444183	5.46e-08	rs12447469	1.13456e-27	4884	1.23172e-22	0.0525933	2.21791e-21	0.947029	0.000377801
TREM2	cond_1	ENSG00000124596	ENSG00000124596	OARD1	NA	NA	NA	NA	NA	NA	NA	NA	NA	rs187370608	1.83288e-23	rs9367093	3.00362e-08	3609	2.07226e-07	5.71015e-05	0.00361446	0.995969	0.000358871
IKZF1	all	ENSG00000132436	ENSG00000132436	FIGNL1	gtex.Brain_Substantia_nigra	2105	0.015	0.043	0.234	0.691	0.017	chr7_50465841_G_A	4.07e-07	rs2168589	7.68e-08	rs11764792	2.84923e-276	2908	2.46633e-264	0.0589431	3.93617e-263	0.94071	0.000346626
EPHA1	cond_1	ENSG00000146904	ENSG00000146904	EPHA1	NA	NA	NA	NA	NA	NA	NA	NA	NA	rs12703526	9.62773e-12	rs3935998	2.33349e-09	1519	4.01728e-06	0.00577852	0.000690479	0.993195	0.000331595
PLCG2	all	ENSG00000135698	ENSG00000135698	MPHOSPH6	Microglia	1846	0.018	0.029	0.309	0.498	0.146	rs74645585	2.78e-16	rs12444183	5.46e-08	rs3829546	2.42649e-33	4884	6.00338e-27	0.0525963	1.08101e-25	0.947082	0.000322018
ABCA7	cond_2	ENSG00000064932	ENSG00000064932	SBNO2	gtex.Brain_Cerebellum	1969	0	0	0.371	0.589	0.041	chr19_1174415_G_C	6.71e-07	rs4147918	1.08e-12	rs2072281	3.25834e-08	4015	6.09374e-09	1.3797e-06	0.00439592	0.995293	0.000309571
ADAMTS4	all	ENSG00000143226	ENSG00000143226	FCGR2A	Brain eQTL meta-analysis	1567	0	0.022	0.001	0.977	0	rs115438555	1.63e-11	rs4575098	4.3e-08	rs75548213	2.37414e-25	2796	3.35818e-17	0.021391	1.53583e-15	0.9783	0.000308932
IKZF1	all	ENSG00000132437	ENSG00000132437	DDC	NA	NA	NA	NA	NA	NA	NA	NA	NA	rs2168589	7.68156e-08	rs10239496	8.34744e-32	2908	8.55196e-27	0.0589454	1.36486e-25	0.940747	0.000307507
VKORC1	all	ENSG00000177238	ENSG00000177238	TRIM72	gtex.Brain_Putamen_basal_ganglia	730	0	0	0.352	0.605	0.042	chr16_31219142_C_T	1.55e-06	rs2884738	4.47e-09	rs7186832	5.77424e-132	1479	7.0494e-125	0.00067906	1.0371e-121	0.999027	0.000293442
ADAMTS4	all	ENSG00000203747	ENSG00000203747	FCGR3A	NA	NA	NA	NA	NA	NA	NA	NA	NA	rs4575098	4.3018e-08	rs56369941	9.50029e-09	2796	2.79374e-05	0.0213637	0.00127769	0.97705	0.000280256
ECHDC3	all	ENSG00000181192	ENSG00000181192	DHTKD1	ROSMAP_ge_brain_naive	2814	0	0	0.078	0.907	0.015	chr10_12146787_G_T	1.98e-07	rs7920721	1.08e-11	rs10737059	5.62286e-08	3445	9.33808e-08	9.20247e-06	0.0100425	0.989668	0.000279845
CD33	all	ENSG00000167749	ENSG00000167749	KLK4	NA	NA	NA	NA	NA	NA	NA	NA	NA	rs3865444	1.29488e-08	rs806024	5.15013e-11	3940	5.0098e-07	0.0105325	4.70493e-05	0.989151	0.000268837
BIN1	cond_2	ENSG00000072163	ENSG00000072163	LIMS2	gtex.Brain_Cortex	1998	0.178	0.041	0.557	0.128	0.096	chr2_127319161_C_T	4.71e-07	rs7584040	1.54e-06	rs6708915	3.77227e-09	3114	4.29892e-05	0.0162203	0.00259969	0.980891	0.000245631
HLA	all	ENSG00000204394	ENSG00000204394	VARS	gtex.Brain_Caudate_basal_ganglia	9934	0	0	0.444	0.521	0.035	chr6_32103233_G_A	7.34e-08	rs36096565	2.88e-15	rs915896	1.5772e-08	10658	2.74727e-12	5.05369e-10	0.00540546	0.994349	0.000245103
ABCA7	cond_1	ENSG00000064932	ENSG00000064932	SBNO2	gtex.Brain_Cerebellum	1957	0	0	0.377	0.598	0.025	chr19_1174415_G_C	6.71e-07	rs12151021	1.48e-18	rs2072281	3.25834e-08	4029	3.9666e-14	8.98092e-12	0.00439621	0.99536	0.000243907
ACE	all	ENSG00000173826	ENSG00000173826	KCNH6	ROSMAP_ge_brain_naive	558	0	0.008	0	0.992	0	chr17_63532149_A_G	2.28e-17	rs4311	1.21e-08	rs7212529	5.70412e-33	1759	1.8378e-28	0.0072411	2.51904e-26	0.992524	0.000234681
SCIMP	all	ENSG00000108561	ENSG00000108561	C1QBP	gtex.Brain_Frontal_Cortex_BA9	2007	0.001	0.001	0.412	0.529	0.057	chr17_5372929_C_T	1.31e-07	rs61182333	1.35e-09	rs2189338	4.14367e-17	3434	7.18657e-14	0.00170283	4.21224e-11	0.998073	0.000224285
ADAMTS4	all	ENSG00000143252	ENSG00000143252	SDHC	gtex.Brain_Cortex	1502	0.005	0.014	0.238	0.666	0.077	chr1_161329523_G_A	1.19e-08	rs4575098	4.3e-08	rs113560757	1.51882e-83	2796	5.05297e-71	0.0213929	2.31093e-69	0.978384	0.000223486
CD33	all	ENSG00000261341	ENSG00000261341	AC010325.1	BrainSeq_ge_brain	2472	0.001	0.009	0.112	0.872	0.007	chr19_50804800_A_C	2.64e-08	rs3865444	1.29e-08	rs56914577	1.51174e-32	3940	5.29353e-27	0.0105335	4.9714e-25	0.989248	0.000218965
CD33	all	ENSG00000254415	ENSG00000254415	SIGLEC14	gtex.Brain_Substantia_nigra	3191	0.005	0.005	0.435	0.43	0.125	chr19_51657490_C_A	7.9e-08	rs3865444	1.29e-08	rs1106476	3.726e-104	3940	8.03493e-93	0.0105335	7.54597e-91	0.989251	0.000215846
SCIMP	all	ENSG00000129204	ENSG00000129204	USP6	gtex.Brain_Hypothalamus	1411	0.001	0.001	0.471	0.379	0.148	chr17_5250721_G_A	3.57e-11	rs61182333	1.35e-09	rs143649705	1.0298e-96	3434	1.06129e-82	0.00170284	6.22048e-80	0.998083	0.000214483
CD33	all	ENSG00000142513	ENSG00000142513	ACP4	gtex.Brain_Hippocampus	2900	0.001	0.009	0.118	0.858	0.014	chr19_50795358_CAT_C	2.81e-10	rs3865444	1.29e-08	rs55859860	3.65261e-26	3940	2.37239e-21	0.0105336	2.22802e-19	0.989262	0.00020482
ADAMTS4	all	ENSG00000186517	ENSG00000186517	ARHGAP30	gtex.Brain_Cerebellar_Hemisphere	1608	0.011	0.009	0.519	0.422	0.038	chr1_161044580_C_G	1.31e-06	rs4575098	4.3e-08	rs2073657	1.63913e-12	2796	1.27691e-08	0.0213934	5.83981e-07	0.978408	0.000198246
SCIMP	all	ENSG00000132517	ENSG00000132517	SLC52A1	NA	NA	NA	NA	NA	NA	NA	NA	NA	rs61182333	1.35206e-09	rs435555	1.51362e-16	3434	1.16856e-13	0.00170287	6.84924e-11	0.998099	0.000197973
TSPAN14	all	ENSG00000122359	ENSG00000122359	ANXA11	gtex.Brain_Amygdala	2938	0	0	0.168	0.706	0.125	chr10_80176791_G_A	2.24e-08	rs1878036	2.74e-09	rs11201989	2.29108e-178	3913	1.05764e-170	0.000335937	3.14665e-167	0.999466	0.000197922
ECHDC3	all	ENSG00000151461	ENSG00000151461	UPF2	NA	NA	NA	NA	NA	NA	NA	NA	NA	rs7920721	1.08457e-11	rs10906044	1.51236e-07	3445	8.92949e-08	9.20733e-06	0.00960312	0.990191	0.000196358
PICALM	all	ENSG00000073921	ENSG00000073921	PICALM	NA	NA	NA	NA	NA	NA	NA	NA	NA	rs10792832	5.2141e-26	rs7938033	1.1024e-09	3302	4.81027e-23	8.19478e-20	0.000586536	0.999223	0.000190633
TSPAN14	all	ENSG00000178217	ENSG00000178217	SH2D4B	BrainSeq_ge_brain	1807	0	0	0.373	0.546	0.081	chr10_80463731_G_A	6.73e-07	rs1878036	2.74e-09	rs2343584	1.33071e-12	3913	6.57438e-11	0.00033594	1.95598e-07	0.999474	0.000190281
BIN1	cond_2	ENSG00000186684	ENSG00000186684	CYP27C1	NA	NA	NA	NA	NA	NA	NA	NA	NA	rs7584040	1.97623e-06	rs11683427	2.14358e-16	3373	3.37568e-12	0.0162628	2.04156e-10	0.98355	0.000187253
VKORC1	all	ENSG00000140688	ENSG00000140688	C16orf58	NA	NA	NA	NA	NA	NA	NA	NA	NA	rs2884738	4.46554e-09	rs6565235	1.90265e-08	1479	1.14976e-06	0.000677984	0.00169152	0.997444	0.000185705
ADAMTS4	all	ENSG00000248485	ENSG00000248485	PCP4L1	gtex.Brain_Substantia_nigra	2463	0.016	0.004	0.735	0.185	0.06	chr1_160773810_C_T	1.13e-06	rs4575098	4.3e-08	rs55748379	8.33444e-19	2796	1.44266e-14	0.0213939	6.5979e-13	0.978432	0.000174212
APH1B	all	ENSG00000140416	ENSG00000140416	TPM1	gtex.Brain_Anterior_cingulate_cortex_BA24	2759	0.006	0.002	0.679	0.262	0.051	chr15_62817127_AC_A	1.94e-07	rs117618017	1.05e-08	rs2729827	2.84628e-58	3118	1.22688e-52	0.00897994	1.35375e-50	0.990851	0.000168732
APP-ADAMTS1	all	ENSG00000154736	ENSG00000154736	ADAMTS5	gtex.Brain_Cerebellar_Hemisphere	2799	0	0.031	0	0.969	0	chr21_27020361_T_C	1.22e-14	rs2830489	3.09e-08	rs229055	2.08164e-21	3866	4.34617e-17	0.0308816	1.36369e-15	0.968964	0.000154012
SORL1	all	ENSG00000109927	ENSG00000109927	TECTA	NA	NA	NA	NA	NA	NA	NA	NA	NA	rs11218343	5.58647e-14	rs619115	6.56968e-09	2726	1.38314e-10	6.65873e-08	0.00207257	0.997775	0.000152527
EPHA1	cond_1	ENSG00000197448	ENSG00000197448	GSTK1	Brain eQTL meta-analysis	986	0.002	0.099	0.017	0.88	0.002	rs17164163	7.13e-08	rs12703526	1.49e-07	rs78625993	7.75081e-12	1519	2.06511e-08	0.00578363	3.54945e-06	0.994073	0.000139556
SCIMP	all	ENSG00000108515	ENSG00000108515	ENO3	gtex.Brain_Caudate_basal_ganglia	2169	0	0.002	0.018	0.978	0.002	chr17_4949168_C_T	2.32e-10	rs61182333	1.35e-09	rs4790714	5.6694e-75	3434	2.84552e-69	0.00170298	1.66784e-66	0.998161	0.000135772
CD33	all	ENSG00000142544	ENSG00000142544	CTU1	gtex.Brain_Cerebellar_Hemisphere	1744	0.007	0.003	0.636	0.306	0.049	chr19_51105823_T_C	2.43e-06	rs3865444	1.29e-08	rs2691255	1.7433e-20	3940	3.79488e-16	0.0105344	3.56395e-14	0.989332	0.000133579
APP-ADAMTS1	cond_1	ENSG00000154736	ENSG00000154736	ADAMTS5	gtex.Brain_Cerebellum	2796	0	0.869	0	0.126	0.005	chr21_27020361_T_C	6.27e-24	rs2830489	0.0003	rs229055	2.08164e-21	3861	3.75503e-17	0.0266812	1.36963e-15	0.973185	0.00013341
ADAMTS4	all	ENSG00000072694	ENSG00000072694	FCGR2B	NA	NA	NA	NA	NA	NA	NA	NA	NA	rs4575098	4.3018e-08	rs67295569	2.11179e-17	2796	6.26285e-13	0.0213949	2.86426e-11	0.978476	0.000128947
APH1B	all	ENSG00000185088	ENSG00000185088	RPS27L	gtex.Brain_Hippocampus	1580	0.002	0.006	0.268	0.639	0.085	chr15_63169164_A_G	1.93e-08	rs117618017	1.05e-08	rs953978	3.44073e-83	3118	8.2289e-74	0.00898032	9.07981e-72	0.990893	0.000126813
CCDC6	all	ENSG00000227877	ENSG00000227877	MRLN	gtex.Brain_Cerebellar_Hemisphere	1968	0	0.009	0.002	0.982	0.008	chr10_59749026_A_G	2.4e-11	rs1171814	3.8e-08	rs1053265	3.84934e-47	3301	2.89305e-41	0.00984537	2.90919e-39	0.99003	0.000124821
CD33	all	ENSG00000142511	ENSG00000142511	GPR32	NA	NA	NA	NA	NA	NA	NA	NA	NA	rs3865444	1.29488e-08	rs4802742	3.29918e-10	3940	1.54462e-06	0.010533	0.000145062	0.989199	0.000121606
CD33	all	ENSG00000182310	ENSG00000182310	SPACA6	Microglia	2263	0.006	0.003	0.612	0.31	0.068	rs10408429	5.67e-07	rs3865444	1.29e-08	rs7252496	6.33384e-13	3940	4.32795e-09	0.0105345	4.06458e-07	0.989346	0.000118962
ACE	all	ENSG00000008283	ENSG00000008283	CYB561	gtex.Brain_Amygdala	595	0	0.008	0.011	0.981	0.001	chr17_63437960_T_C	7.28e-10	rs4311	1.21e-08	rs1015760	1.97626258336499e-323	1759	0	0.00724195	0	0.992642	0.000116175
SPRED2	all	ENSG00000138071	ENSG00000138071	ACTR2	gtex.Brain_Frontal_Cortex_BA9	1654	0.003	0.007	0.255	0.715	0.02	chr2_65244003_T_A	2.11e-07	rs268134	1.54e-08	rs268866	3.99363e-63	3331	1.64074e-57	0.0101006	1.6078e-55	0.989785	0.000113936
CD33	all	ENSG00000105472	ENSG00000105472	CLEC11A	Brain eQTL meta-analysis	2663	0.002	0.008	0.229	0.747	0.013	rs13866	1.79e-06	rs3865444	1.29e-08	rs11084024	9.53551e-13	3935	1.13444e-08	0.0105346	1.0654e-06	0.989356	0.000108174
ACE	all	ENSG00000108592	ENSG00000108592	FTSJ3	Brain ROSMAP eQTL	386	0	0.008	0	0.992	0	rs9652863	0	rs4311	1.21e-08	rs1043127	1.97626258336499e-323	1759	0	0.00724202	0	0.992651	0.000107093
ACE	all	ENSG00000213218	ENSG00000213218	CSH2	gtex.Brain_Cerebellum	1164	0	0.008	0	0.992	0	chr17_63763876_G_A	6.34e-26	rs4311	1.21e-08	rs2584616	9.59234e-36	1759	1.1873e-31	0.00724205	1.62741e-29	0.992655	0.000102928
ACE	all	ENSG00000087191	ENSG00000087191	PSMC5	gtex.Brain_Putamen_basal_ganglia	585	0.005	0.003	0.597	0.349	0.047	chr17_63452219_A_G	1.55e-06	rs4311	1.21e-08	rs2854214	1.42427e-52	1759	4.0628e-48	0.00724206	5.56881e-46	0.992657	0.000101378
CD33	all	ENSG00000167757	ENSG00000167757	KLK11	NA	NA	NA	NA	NA	NA	NA	NA	NA	rs3865444	1.29488e-08	rs2304157	2.80299e-11	3940	1.91699e-07	0.0105345	1.80033e-05	0.989346	0.000101153
EPHA1	all	ENSG00000146904	ENSG00000146904	EPHA1	NA	NA	NA	NA	NA	NA	NA	NA	NA	rs12703526	9.62773e-12	rs3935998	2.33349e-09	1541	4.45884e-09	6.4136e-06	0.000694663	0.999203	9.61769e-05
CD33	all	ENSG00000105492	ENSG00000105492	SIGLEC6	NA	NA	NA	NA	NA	NA	NA	NA	NA	rs3865444	1.29488e-08	rs1551559	1.16716e-135	3940	1.66844e-127	0.0105348	1.56691e-125	0.989372	9.2739e-05
CD33	all	ENSG00000129455	ENSG00000129455	KLK8	NA	NA	NA	NA	NA	NA	NA	NA	NA	rs3865444	1.29488e-08	rs952108	9.81891e-09	3940	1.43197e-05	0.0105205	0.00134483	0.988028	9.22152e-05
BIN1	cond_2	ENSG00000136732	ENSG00000136732	GYPC	Brain eQTL meta-analysis	2287	0	0.276	0.001	0.721	0.002	rs4143020	1.64e-09	rs7584040	1.54e-06	rs1550407	2.06485e-15	3373	1.65399e-11	0.0162644	1.00031e-09	0.983644	9.16842e-05
CD33	all	ENSG00000129451	ENSG00000129451	KLK10	Microglia	1248	0.003	0.003	0.25	0.259	0.486	rs62114259	2.93e-08	rs3865444	1.29e-08	rs2569451	1.01866e-172	3940	1.02737e-163	0.0105348	9.64855e-162	0.989375	8.97515e-05
BIN1	cond_2	ENSG00000163161	ENSG00000163161	ERCC3	gtex.Brain_Hypothalamus	2324	0.026	0.209	0.082	0.656	0.027	chr2_127435655_AGGAG_A	2.8e-07	rs7584040	1.54e-06	rs7562428	8.7858e-68	3373	5.67623e-61	0.0162645	3.43289e-59	0.983648	8.71273e-05
BIN1	cond_2	ENSG00000169967	ENSG00000169967	MAP3K2	gtex.Brain_Frontal_Cortex_BA9	1709	0.086	0.153	0.266	0.472	0.022	chr2_127208269_A_G	1.37e-06	rs7584040	1.54e-06	rs7599210	8.8733e-22	3373	1.53388e-17	0.0162645	9.27664e-16	0.983649	8.67403e-05
TREM2	cond_1	ENSG00000001167	ENSG00000001167	NFYA	gtex.Brain_Cerebellar_Hemisphere	1722	0.05	0.276	0.102	0.558	0.014	chr6_41143754_A_G	3.02e-09	rs187370608	1.13e-15	rs9381037	3.06592e-17	3609	3.39261e-15	5.73244e-05	5.91741e-11	0.999857	8.5191e-05
ACE	all	ENSG00000136485	ENSG00000136485	DCAF7	BrainSeq_ge_brain	801	0.006	0.001	0.791	0.068	0.135	chr17_63364284_A_C	3.07e-09	rs4311	1.21e-08	rs72845886	1.01191e-26	1759	1.98913e-20	0.0072422	2.72646e-18	0.992675	8.23184e-05
ABCA7	cond_2	ENSG00000070388	ENSG00000070388	FGF22	gtex.Brain_Spinal_cord_cervical_c-1	3312	0	0	0.701	0.227	0.072	chr19_640878_C_A	5.53e-07	rs4147918	1.08e-12	rs3787003	2.52741e-09	4015	2.54696e-09	1.38357e-06	0.00183734	0.99808	8.09885e-05
BIN1	cond_2	ENSG00000169994	ENSG00000169994	MYO7B	NA	NA	NA	NA	NA	NA	NA	NA	NA	rs7584040	1.97623e-06	rs6708915	2.29606e-26	3373	1.65368e-21	0.0162646	1.00012e-19	0.983656	7.98923e-05
CD33	all	ENSG00000105497	ENSG00000105497	ZNF175	Microglia	1785	0.002	0.004	0.23	0.418	0.344	rs11084089	1.95e-09	rs3865444	1.29e-08	rs1379284	1.8935e-61	3940	1.22248e-55	0.010535	1.14809e-53	0.989389	7.60071e-05
CD33	all	ENSG00000142512	ENSG00000142512	SIGLEC10	Brain ROSMAP eQTL	1561	0.004	0.006	0.415	0.535	0.04	rs10084140	1.82e-07	rs3865444	1.29e-08	rs36518	3.43459e-22	3940	1.13777e-17	0.010535	1.06853e-15	0.98939	7.46727e-05
CD33	all	ENSG00000262874	ENSG00000262874	C19orf84	gtex.Brain_Anterior_cingulate_cortex_BA24	1926	0.006	0.004	0.521	0.353	0.117	chr19_51389596_A_G	7.83e-07	rs3865444	1.29e-08	rs8111906	1.56783e-45	3940	3.26669e-39	0.010535	3.0679e-37	0.989391	7.40996e-05
CD33	all	ENSG00000142549	ENSG00000142549	IGLON5	gtex.Brain_Cerebellum	1303	0.009	0.001	0.804	0.14	0.046	chr19_51268011_T_C	1.55e-07	rs3865444	1.29e-08	rs7246422	8.94366e-38	3940	1.29726e-32	0.0105351	1.21832e-30	0.989396	6.93179e-05
CD33	all	ENSG00000169035	ENSG00000169035	KLK7	gtex.Brain_Nucleus_accumbens_basal_ganglia	2358	0.002	0.008	0.204	0.75	0.036	chr19_50974744_C_CT	4.03e-08	rs3865444	1.29e-08	rs12461228	2.53249e-23	3940	1.10568e-18	0.0105351	1.03839e-16	0.989398	6.68677e-05
SPI1	all	ENSG00000196666	ENSG00000196666	FAM180B	gtex.Brain_Cerebellum	1138	0	0	0.018	0.711	0.271	chr11_47602338_C_T	5.56e-08	rs10437655	6.91e-11	rs11039308	4.12022e-110	1692	6.63361e-106	2.29057e-05	2.89579e-101	0.99991	6.6706e-05
CD33	all	ENSG00000186806	ENSG00000186806	VSIG10L	gtex.Brain_Cerebellar_Hemisphere	1284	0.006	0.001	0.531	0.132	0.33	chr19_51260103_T_C	2.95e-07	rs3865444	1.29e-08	rs12460986	1.35074e-11	3940	1.62769e-07	0.0105349	1.52864e-05	0.989383	6.65111e-05
ABCA7	all	ENSG00000070388	ENSG00000070388	FGF22	gtex.Brain_Spinal_cord_cervical_c-1	3904	0	0	0.688	0.261	0.051	chr19_640878_C_A	5.53e-07	rs12151021	2.41e-13	rs3787003	2.52741e-09	4072	3.7809e-10	2.05392e-07	0.00183732	0.998098	6.40583e-05
CD33	all	ENSG00000167751	ENSG00000167751	KLK2	NA	NA	NA	NA	NA	NA	NA	NA	NA	rs3865444	1.29488e-08	rs7260115	2.95236e-13	3940	1.45406e-09	0.0105351	1.36557e-07	0.989402	6.3093e-05
ACE	all	ENSG00000198909	ENSG00000198909	MAP3K3	gtex.Brain_Caudate_basal_ganglia	1134	0.001	0.006	0.177	0.804	0.011	chr17_63749394_C_CAAACA	3.34e-06	rs4311	1.21e-08	rs6504186	1.07512e-26	1759	3.22741e-23	0.00724234	4.42376e-21	0.992695	6.23756e-05
SPRED2	all	ENSG00000011523	ENSG00000011523	CEP68	Microglia	1230	0.006	0.003	0.581	0.338	0.072	rs571655114	1.22e-11	rs268134	1.54e-08	rs6725335	9.39535e-23	3331	5.57926e-19	0.0101012	5.46725e-17	0.989837	6.1989e-05
CD33	all	ENSG00000167747	ENSG00000167747	C19orf48	Microglia	1039	0.008	0.002	0.763	0.163	0.064	rs11671800	4.49e-06	rs3865444	1.29e-08	rs10425724	3.34332e-20	3940	7.98537e-16	0.0105351	7.49943e-14	0.989403	6.15978e-05
SCIMP	all	ENSG00000185245	ENSG00000185245	GP1BA	Brain eQTL meta-analysis	1759	0	0.001	0	0.999	0	rs238231	4.64e-12	rs61182333	1.35e-09	rs3966782	4.42005e-23	3434	2.77758e-19	0.00170311	1.62801e-16	0.998237	5.97922e-05
ACE	all	ENSG00000198231	ENSG00000198231	DDX42	gtex.Brain_Spinal_cord_cervical_c-1	1007	0	0.007	0.059	0.927	0.007	chr17_63696844_C_CT	2.74e-08	rs4311	1.21e-08	rs55674647	2.76807e-100	1759	1.20079e-93	0.00724237	1.6459e-91	0.992699	5.81539e-05
CD33	all	ENSG00000167754	ENSG00000167754	KLK5	gtex.Brain_Frontal_Cortex_BA9	2440	0.004	0.007	0.343	0.62	0.027	chr19_50957226_A_G	1.64e-07	rs3865444	1.29e-08	rs2736438	4.30127e-69	3940	6.15989e-63	0.0105352	5.78504e-61	0.989407	5.81458e-05
ACE	all	ENSG00000108604	ENSG00000108604	SMARCD2	Brain eQTL meta-analysis	685	0	0.007	0.015	0.977	0.001	rs2319990	1.95e-06	rs4311	1.21e-08	rs7212379	6.26288e-20	1759	1.08162e-16	0.00724238	1.48255e-14	0.9927	5.77231e-05
CD33	all	ENSG00000254521	ENSG00000254521	SIGLEC12	gtex.Brain_Spinal_cord_cervical_c-1	2578	0.003	0.008	0.24	0.726	0.024	chr19_51524382_A_C	3.55e-08	rs3865444	1.29e-08	rs3810110	3.40061e-105	3940	7.03097e-98	0.0105352	6.60311e-96	0.989409	5.54487e-05
CCDC6	all	ENSG00000151150	ENSG00000151150	ANK3	Brain ROSMAP eQTL	2148	0.002	0.008	0.156	0.821	0.013	chr10.62122460	3.15e-08	rs1171814	3.8e-08	rs113292084	7.38965e-18	2267	6.25516e-14	0.0098483	6.2886e-12	0.990096	5.52304e-05
CD33	all	ENSG00000105509	ENSG00000105509	HAS1	gtex.Brain_Anterior_cingulate_cortex_BA24	3485	0.006	0.005	0.524	0.428	0.038	chr19_51719299_G_A	4.07e-07	rs3865444	1.29e-08	rs11084112	4.03672e-109	3940	2.47104e-101	0.0105352	2.32067e-99	0.98941	5.46248e-05
APH1B	all	ENSG00000197361	ENSG00000197361	FBXL22	BrainSeq_ge_brain	2489	0.001	0.008	0.059	0.928	0.004	chr15_63683041_C_G	1.82e-09	rs117618017	1.05e-08	rs8041075	1.07487e-24	3118	1.12932e-20	0.00898098	1.24609e-18	0.990966	5.33111e-05
CD33	all	ENSG00000129437	ENSG00000129437	KLK14	ROSMAP_ge_brain_naive	1691	0.003	0.007	0.318	0.657	0.014	chr19_51095412_A_G	1.13e-06	rs3865444	1.29e-08	rs11666870	1.73848e-17	3940	3.69621e-13	0.0105352	3.47128e-11	0.989412	5.2441e-05
EPHA1	cond_1	ENSG00000170379	ENSG00000170379	TCAF2	Brain eQTL meta-analysis	726	0.015	0.085	0.135	0.759	0.006	rs12540107	1.25e-06	rs12703526	1.49e-07	rs78603442	5.6679e-18	1519	3.08325e-13	0.00578416	5.2994e-11	0.994165	5.10944e-05
SCIMP	all	ENSG00000161929	ENSG00000161929	SCIMP	gtex.Brain_Frontal_Cortex_BA9	1362	0.001	0.001	0.575	0.381	0.043	chr17_5221167_C_T	2.35e-08	rs61182333	1.35e-09	rs2439945	1.02996e-84	3434	1.28209e-77	0.00170312	7.51465e-75	0.998246	5.06125e-05
EPHA1	cond_1	ENSG00000198420	ENSG00000198420	TCAF1	gtex.Brain_Cerebellar_Hemisphere	812	0.148	0.014	0.726	0.067	0.045	chr7_143846252_GTC_G	1.22e-06	rs12703526	1.49e-07	rs73154270	1.41708e-19	1519	8.41367e-15	0.00578417	1.44612e-12	0.994166	4.95884e-05
SPRED2	all	ENSG00000115902	ENSG00000115902	SLC1A4	gtex.Brain_Putamen_basal_ganglia	2517	0.005	0.005	0.497	0.455	0.039	chr2_64991513_G_A	5.66e-07	rs268134	1.54e-08	rs6740379	1.10321e-70	3331	1.50425e-64	0.0101013	1.47405e-62	0.98985	4.89723e-05
APH1B	all	ENSG00000074410	ENSG00000074410	CA12	gtex.Brain_Amygdala	1496	0.007	0.002	0.75	0.173	0.069	chr15_63406254_C_T	6.48e-07	rs117618017	1.05e-08	rs1004024	4.34121e-112	3118	5.87677e-104	0.00898102	6.48446e-102	0.99097	4.88917e-05
ABCA7	cond_1	ENSG00000070388	ENSG00000070388	FGF22	gtex.Brain_Spinal_cord_cervical_c-1	3274	0	0	0.718	0.23	0.052	chr19_640878_C_A	5.53e-07	rs12151021	1.48e-18	rs3787003	2.52741e-09	4029	1.65784e-14	9.00577e-12	0.00183739	0.998114	4.83064e-05
EPHA1	cond_1	ENSG00000271321	ENSG00000271321	CTAGE6	NA	NA	NA	NA	NA	NA	NA	NA	NA	rs12703526	9.62773e-12	rs7803432	2.24681e-21	1519	1.05688e-16	0.00578419	1.81653e-14	0.994169	4.64031e-05
HLA	all	ENSG00000204290	ENSG00000204290	BTNL2	gtex.Brain_Hypothalamus	9662	0	0	0.389	0.569	0.043	chr6_32246687_CTG_C	9.08e-08	rs36096565	2.88e-15	rs9268863	5.86752e-42	13470	2.3738e-44	5.08218e-10	4.67063e-35	0.999955	4.46867e-05
ACE	all	ENSG00000266173	ENSG00000266173	STRADA	gtex.Brain_Cerebellum	1383	0.001	0.007	0.08	0.905	0.008	chr17_63894275_T_C	3.22e-06	rs4311	1.21e-08	rs2665835	2.60279e-26	1759	7.55402e-23	0.00724247	1.03542e-20	0.992713	4.46405e-05
MS4A4A	all	ENSG00000149516	ENSG00000149516	MS4A3	NA	NA	NA	NA	NA	NA	NA	NA	NA	rs72924626	9.3349e-20	rs12420018	7.3308e-10	2782	4.4551e-17	3.55657e-14	0.00125103	0.998712	3.72493e-05
EPHA1	cond_1	ENSG00000271079	ENSG00000271079	CTAGE15	NA	NA	NA	NA	NA	NA	NA	NA	NA	rs12703526	9.62773e-12	rs2966697	6.7185e-30	1519	3.21977e-25	0.00578424	5.53404e-23	0.994179	3.71053e-05
SLC24A4	all	ENSG00000140090	ENSG00000140090	SLC24A4	Microglia	1353	0	0	0.246	0.22	0.534	rs17783630	3.06e-08	rs12590654	7.45e-14	rs117995763	1.23103e-09	3606	1.39491e-10	1.44559e-07	0.000963976	0.999	3.63154e-05
SCIMP	all	ENSG00000005100	ENSG00000005100	DHX33	Brain ROSMAP eQTL	1501	0	0.001	0	0.999	0	rs2189338	0	rs61182333	1.35e-09	rs75457395	9.9031e-22	3434	4.35093e-18	0.00170315	2.5502e-15	0.998264	3.28903e-05
SCIMP	all	ENSG00000108509	ENSG00000108509	CAMTA2	NA	NA	NA	NA	NA	NA	NA	NA	NA	rs61182333	1.35206e-09	rs4790726	7.03752e-12	3434	9.322e-09	0.00170315	5.46388e-06	0.998262	2.96612e-05
PILRA	all	ENSG00000221838	ENSG00000221838	AP4M1	gtex.Brain_Frontal_Cortex_BA9	1314	0	0	0.14	0.21	0.651	chr7_99965201_A_AC	5.26e-06	rs1859788	3.28e-18	rs1880949	8.19475e-22	1811	9.65028e-28	2.13201e-12	4.52624e-16	0.999972	2.82145e-05
FERMT2	all	ENSG00000073712	ENSG00000073712	FERMT2	Microglia	702	0	0	0.563	0.079	0.358	rs8008029	2.75e-07	rs17125924	3.69e-10	rs10144667	2.2941e-08	2586	1.1387e-07	0.000148185	0.000767707	0.999057	2.68494e-05
SCIMP	all	ENSG00000141503	ENSG00000141503	MINK1	gtex.Brain_Cerebellar_Hemisphere	2332	0	0.001	0.112	0.875	0.012	chr17_4903869_T_A	6.38e-08	rs61182333	1.35e-09	rs8834	3.08313e-13	3434	6.99809e-10	0.00170316	4.10177e-07	0.99827	2.63586e-05
SCIMP	all	ENSG00000205710	ENSG00000205710	C17orf107	gtex.Brain_Anterior_cingulate_cortex_BA24	2233	0.001	0	0.628	0.295	0.075	chr17_4924112_G_A	1.11e-08	rs61182333	1.35e-09	rs12602789	4.43364e-40	3434	1.29017e-33	0.00170316	7.56204e-31	0.99827	2.6351e-05
ABCA7	cond_2	ENSG00000116017	ENSG00000116017	ARID3A	gtex.Brain_Cerebellar_Hemisphere	2330	0	0	0.009	0.991	0.001	chr19_933196_T_C	2.63e-13	rs4147918	1.08e-12	rs117389211	2.93324e-11	4015	7.69752e-10	1.38542e-06	0.000555286	0.999418	2.51116e-05
ABCA7	cond_2	ENSG00000196415	ENSG00000196415	PRTN3	gtex.Brain_Nucleus_accumbens_basal_ganglia	2788	0	0	0.011	0.988	0.001	chr19_844042_G_A	6.94e-11	rs4147918	1.08e-12	rs646615	9.54006e-10	4015	5.21104e-10	1.38567e-06	0.000375915	0.999599	2.38537e-05
VKORC1	all	ENSG00000156885	ENSG00000156885	COX6A2	gtex.Brain_Cerebellum	1511	0	0	0.701	0.257	0.041	chr16_31553861_A_G	5.61e-06	rs2884738	4.47e-09	rs9931651	2.63833e-10	1479	2.84679e-07	0.000678961	0.000418817	0.998881	2.07528e-05
SCIMP	all	ENSG00000167842	ENSG00000167842	MIS12	Brain ROSMAP eQTL	1699	0.001	0	0.667	0.242	0.09	rs62072702	2.37e-06	rs61182333	1.35e-09	rs6502864	1.24253e-66	3434	1.56843e-61	0.00170318	9.19299e-59	0.99828	1.72985e-05
SCIMP	all	ENSG00000180626	ENSG00000180626	ZNF594	gtex.Brain_Cerebellar_Hemisphere	1360	0.001	0.001	0.279	0.557	0.162	chr17_5221790_C_A	2.58e-06	rs61182333	1.35e-09	rs3844577	4.22182e-32	3434	9.81816e-29	0.00170318	5.75469e-26	0.998281	1.62692e-05
SCIMP	all	ENSG00000091640	ENSG00000091640	SPAG7	gtex.Brain_Hypothalamus	2108	0.001	0	0.685	0.224	0.09	chr17_4962633_G_A	1.82e-06	rs61182333	1.35e-09	rs4790718	3.4385e-106	3434	4.39057e-93	0.00170318	2.57343e-90	0.998281	1.59338e-05
PILRA	all	ENSG00000213413	ENSG00000213413	PVRIG	gtex.Brain_Frontal_Cortex_BA9	1280	0	0	0.037	0.729	0.234	chr7_100004399_C_T	2.64e-09	rs1859788	3.28e-18	rs705867	3.09764e-47	1811	6.84865e-52	2.13204e-12	3.2122e-40	0.999984	1.58681e-05
SCIMP	all	ENSG00000262165	ENSG00000262165	AC233723.1	gtex.Brain_Substantia_nigra	2621	0.001	0.001	0.541	0.404	0.053	chr17_4797151_T_C	2.13e-10	rs61182333	1.35e-09	rs11654690	1.98931e-101	3434	1.0024e-89	0.00170318	5.87532e-87	0.998282	1.52222e-05
SCIMP	all	ENSG00000161920	ENSG00000161920	MED11	BrainSeq_ge_brain	2120	0.001	0	0.803	0.151	0.045	chr17_4785246_T_A	1.16e-07	rs61182333	1.35e-09	rs11658971	1.18506e-17	3434	6.35021e-14	0.00170318	3.72203e-11	0.998282	1.48635e-05
ABCA7	all	ENSG00000116017	ENSG00000116017	ARID3A	gtex.Brain_Cerebellar_Hemisphere	2319	0	0	0.009	0.991	0.001	chr19_933196_T_C	2.63e-13	rs12151021	2.41e-13	rs117389211	2.93324e-11	4072	1.14269e-10	2.05666e-07	0.000555286	0.99943	1.48415e-05
SCIMP	all	ENSG00000286190	ENSG00000286190		ROSMAP_ge_brain_naive	1518	0	0.001	0.259	0.725	0.015	chr17_5280622_A_AT	2.04e-06	rs61182333	1.35e-09	rs9906197	7.152e-20	3434	9.51433e-16	0.00170318	5.57661e-13	0.998283	1.38698e-05
SPI1	all	ENSG00000030066	ENSG00000030066	NUP160	Microglia	675	0	0	0.019	0.975	0.006	rs10769288	1.51e-09	rs10437655	6.91e-11	rs11039415	2.16287e-11	1692	1.00343e-10	2.29068e-05	4.38028e-06	0.999959	1.33333e-05
VKORC1	all	ENSG00000176723	ENSG00000176723	ZNF843	gtex.Brain_Nucleus_accumbens_basal_ganglia	1260	0	0	0.72	0.211	0.068	chr16_31450499_T_C	4.1e-06	rs2884738	4.47e-09	rs66989296	2.33412e-18	1479	2.83627e-15	0.000679251	4.1727e-12	0.999308	1.29044e-05
MS4A4A	all	ENSG00000166900	ENSG00000166900	STX3	gtex.Brain_Nucleus_accumbens_basal_ganglia	2335	0	0	0.503	0.346	0.151	chr11_59847872_G_A	1.51e-06	rs72924626	9.33e-20	rs77558100	2.74056e-10	2453	1.76042e-17	3.55935e-14	0.000494339	0.999494	1.21277e-05
ABCA7	cond_1	ENSG00000116017	ENSG00000116017	ARID3A	gtex.Brain_Cerebellar_Hemisphere	2292	0	0	0.009	0.991	0.001	chr19_933196_T_C	2.63e-13	rs12151021	1.48e-18	rs117389211	2.93324e-11	4029	5.01029e-15	9.01766e-12	0.000555294	0.999433	1.18739e-05
INPP5D	all	ENSG00000077044	ENSG00000077044	DGKD	Microglia	1334	0	0	0.552	0.395	0.053	rs12986637	2.96e-09	rs10933431	1.41e-10	rs10168794	5.55129e-14	2977	7.69144e-12	0.00017426	4.41295e-08	0.999814	1.16863e-05
SLC24A4	all	ENSG00000100815	ENSG00000100815	TRIP11	BrainSeq_ge_brain	3024	0	0	0.734	0.235	0.031	chr14_91995071_T_C	4.31e-07	rs12590654	7.45e-14	rs17127898	1.53063e-10	3606	2.92865e-11	1.44673e-07	0.000202389	0.999787	1.0701e-05
SCIMP	all	ENSG00000141497	ENSG00000141497	ZMYND15	gtex.Brain_Cerebellum	2886	0.001	0.001	0.453	0.438	0.107	chr17_4739519_G_T	3.51e-07	rs61182333	1.35e-09	rs752370	8.45121e-28	3434	7.51755e-24	0.00170319	4.40624e-21	0.998287	1.02743e-05
SCIMP	all	ENSG00000161921	ENSG00000161921	CXCL16	Microglia	558	0.001	0	0.643	0.173	0.183	rs374157266	1.19e-10	rs61182333	1.35e-09	rs752370	2.06176e-40	3434	7.93947e-36	0.00170319	4.65354e-33	0.998287	1.02733e-05
ABCA7	cond_2	ENSG00000115286	ENSG00000115286	NDUFS7	Microglia	1143	0.01	0.002	0.756	0.145	0.087	rs113095630	1.24e-10	rs4147918	1.08e-12	rs3890936	1.14307e-10	4015	1.74523e-10	1.38604e-06	0.000125898	0.999864	8.53596e-06
VKORC1	all	ENSG00000156886	ENSG00000156886	ITGAD	gtex.Brain_Cortex	1189	0	0.001	0.016	0.967	0.017	chr16_31416357_C_T	2.72e-09	rs2884738	4.47e-09	rs11640184	1.18604e-20	1479	7.99978e-18	0.000679254	1.17692e-14	0.999313	8.22636e-06
ABCA7	all	ENSG00000196415	ENSG00000196415	PRTN3	gtex.Brain_Nucleus_accumbens_basal_ganglia	2777	0	0	0.011	0.988	0.001	chr19_844042_G_A	6.94e-11	rs12151021	2.41e-13	rs646615	9.54006e-10	4072	7.73582e-11	2.05704e-07	0.000375921	0.999616	7.69106e-06
TSPAN14	all	ENSG00000133665	ENSG00000133665	DYDC2	BrainSeq_ge_brain	2011	0	0	0.273	0.707	0.02	chr10_80406944_A_G	1.88e-07	rs1878036	2.74e-09	rs12415730	1.03241e-62	3913	5.8446e-57	0.000336001	1.73886e-53	0.999656	7.50463e-06
ABCA7	cond_1	ENSG00000196415	ENSG00000196415	PRTN3	gtex.Brain_Nucleus_accumbens_basal_ganglia	2750	0	0	0.011	0.988	0.001	chr19_844042_G_A	6.94e-11	rs12151021	1.48e-18	rs646615	9.54006e-10	4029	3.39186e-15	9.01932e-12	0.000375921	0.999617	7.42783e-06
PICALM	all	ENSG00000179071	ENSG00000179071	CCDC89	gtex.Brain_Cerebellar_Hemisphere	2351	0	0	0.612	0.312	0.076	chr11_85686194_A_T	2.29e-06	rs10792832	5.21e-26	rs639688	4.01004e-09	3302	2.87283e-23	8.19822e-20	0.000350296	0.999643	7.19958e-06
ADAM10	cond_1	ENSG00000157450	ENSG00000157450	RNF111	ROSMAP_ge_brain_naive	1630	0	0	0.134	0.858	0.008	chr15_59151819_G_A	3.33e-06	rs442495	9.86e-12	rs55671218	5.69748e-13	3181	8.19971e-12	6.35981e-05	1.28921e-07	0.999929	7.05729e-06
HLA	all	ENSG00000168477	ENSG00000168477	TNXB	gtex.Brain_Caudate_basal_ganglia	8189	0	0	0.547	0.394	0.059	chr6_32535759_G_A	5.95e-08	rs36096565	2.88e-15	rs2395184	8.89822e-11	13470	3.42291e-14	5.08203e-10	6.73483e-05	0.999926	6.32685e-06
VKORC1	all	ENSG00000099385	ENSG00000099385	BCL7C	gtex.Brain_Cerebellum	699	0.001	0	0.789	0.08	0.13	chr16_30894221_C_G	1.58e-06	rs2884738	4.47e-09	rs11644454	2.10186e-15	1479	9.60801e-13	0.000679256	1.41352e-09	0.999315	5.86876e-06
ABCA7	all	ENSG00000115286	ENSG00000115286	NDUFS7	Brain ROSMAP eQTL	1008	0	0	0.524	0.357	0.119	rs3890936	2.37e-07	rs12151021	2.41e-13	rs3890936	1.14307e-10	4072	2.59077e-11	2.05756e-07	0.000125898	0.999868	5.46895e-06
INPP5D	all	ENSG00000066248	ENSG00000066248	NGEF	gtex.Brain_Nucleus_accumbens_basal_ganglia	1895	0	0	0.763	0.183	0.054	chr2_232913187_C_T	1.25e-06	rs10933431	1.41e-10	rs73995717	1.24681e-11	2977	1.37125e-09	0.00017426	7.8675e-06	0.999813	5.36266e-06
PTK2B-CLU	cond_2	ENSG00000120903	ENSG00000120903	CHRNA2	gtex.Brain_Cerebellar_Hemisphere	1548	0	0	0.009	0.99	0.001	chr8_27487202_G_A	1.12e-10	rs73223431	3.74e-14	rs2472554	1.33794e-14	3920	3.25215e-18	4.3571e-10	7.46398e-09	0.999995	5.29098e-06
CASS4	all	ENSG00000124098	ENSG00000124098	FAM210B	gtex.Brain_Cortex	1561	0	0	0.737	0.209	0.054	chr20_56363940_A_G	3.22e-06	rs6014724	1.07e-10	rs6127729	1.05717e-56	3479	2.38677e-50	5.9326e-05	4.02288e-46	0.999936	4.58048e-06
TREM2	all	ENSG00000001167	ENSG00000001167	NFYA	gtex.Brain_Cerebellar_Hemisphere	1725	0	0	0.151	0.832	0.017	chr6_41143754_A_G	3.02e-09	rs187370608	1.83e-23	rs9381037	3.06592e-17	3614	6.65578e-17	1.12462e-06	5.91822e-11	0.999995	4.3476e-06
CASS4	all	ENSG00000022277	ENSG00000022277	RTFDC1	ROSMAP_ge_brain_naive	1333	0	0	0.016	0.946	0.038	chr20_56436360_G_A	2.77e-07	rs6014724	1.07e-10	rs28620942	8.28228e-28	3479	3.20101e-25	5.93261e-05	5.39527e-21	0.999937	3.99263e-06
CASS4	all	C20orf43		C20orf43	Brain ROSMAP eQTL	1152	0	0	0.002	0.998	0	rs28620942	1.03e-09	rs6014724	1.07e-10	rs28620942	8.28228e-28	3479	3.20101e-25	5.93261e-05	5.39527e-21	0.999937	3.99263e-06
TSPAN14	all	ENSG00000133678	ENSG00000133678	TMEM254	Microglia	2093	0	0	0.686	0.254	0.059	rs11201633	1.57e-06	rs1878036	2.74e-09	rs7916423	3.2139e-34	3913	3.70989e-31	0.000336002	1.10375e-27	0.99966	3.90301e-06
TSPAN14	all	C10orf57		C10orf57	Brain ROSMAP eQTL	2569	0	0	0.014	0.985	0.001	rs9664198	1.09e-10	rs1878036	2.74e-09	rs7916423	3.2139e-34	3913	3.70989e-31	0.000336002	1.10375e-27	0.99966	3.90301e-06
VKORC1	all	ENSG00000140682	ENSG00000140682	TGFB1I1	Brain eQTL meta-analysis	1203	0	0.001	0.076	0.921	0.002	rs6565239	5.56e-06	rs2884738	4.47e-09	rs11646054	4.56254e-16	1479	1.77815e-13	0.000679257	2.616e-10	0.999317	3.57076e-06
ABCA7	cond_1	ENSG00000115286	ENSG00000115286	NDUFS7	Brain ROSMAP eQTL	1000	0	0	0.521	0.354	0.125	rs3890936	2.37e-07	rs12151021	1.48e-18	rs3890936	1.14307e-10	4029	1.13595e-15	9.02161e-12	0.000125898	0.999871	3.5523e-06
TSPAN14	all	ENSG00000122378	ENSG00000122378	FAM213A	Brain eQTL meta-analysis	1555	0	0	0.038	0.921	0.041	rs4515913	3.41e-06	rs1878036	2.74e-09	rs7907770	6.44634e-28	3913	1.5622e-24	0.000336002	4.6478e-21	0.999661	3.46047e-06
CLNK	all	ENSG00000002587	ENSG00000002587	HS3ST1	Microglia	2335	0	0	0.65	0.28	0.07	rs59849041	1.87e-07	rs4351014	2.59e-11	rs722213	4.20809e-13	3976	1.41973e-12	8.69682e-06	1.63245e-07	0.999988	3.05569e-06
FERMT2	all	ENSG00000087301	ENSG00000087301	TXNDC16	Brain ROSMAP eQTL	1234	0	0	0.307	0.624	0.069	rs60014724	5.98e-09	rs17125924	3.69e-10	rs76426204	8.70121e-61	2586	1.16826e-53	0.000148302	7.87638e-50	0.999849	2.86748e-06
TSPAN14	all	ENSG00000189129	ENSG00000189129	PLAC9	gtex.Brain_Spinal_cord_cervical_c-1	3180	0	0	0.408	0.561	0.031	chr10_80136083_C_G	1.62e-07	rs1878036	2.74e-09	rs11201879	1.32216e-125	3913	8.88825e-120	0.000336003	2.6444e-116	0.999661	2.56695e-06
INPP5D	all	ENSG00000204120	ENSG00000204120	GIGYF2	Microglia	898	0	0	0.621	0.265	0.114	rs36180605	1.47e-05	rs10933431	1.41e-10	rs283484	6.74187e-32	2977	5.25973e-30	0.000174262	3.01776e-26	0.999823	2.37936e-06
INPP5D	all	ENSG00000115468	ENSG00000115468	EFHD1	gtex.Brain_Caudate_basal_ganglia	2746	0	0	0.433	0.539	0.028	chr2_232651587_C_G	7.18e-07	rs10933431	1.41e-10	rs66590980	1.97474e-44	2977	1.30287e-38	0.000174262	7.47519e-35	0.999823	2.35502e-06
SPPL2A	all	ENSG00000081014	ENSG00000081014	AP4E1	gtex.Brain_Cerebellum	2308	0	0	0.118	0.87	0.012	chr15_51142311_T_C	3.39e-07	rs12592778	1.64e-09	rs72742341	2.04988e-35	2891	1.57086e-32	9.90876e-05	1.58516e-28	0.999899	2.15758e-06
FERMT2	all	ENSG00000197930	ENSG00000197930	ERO1A	Microglia	1051	0	0	0.69	0.242	0.068	rs34926803	7.09e-07	rs17125924	3.69e-10	rs1007894	4.32365e-15	2586	2.23529e-13	0.000148303	1.50702e-09	0.99985	1.84678e-06
FERMT2	all	ERO1L		ERO1L	Brain ROSMAP eQTL	886	0	0	0.008	0.99	0.002	rs11628818	2.74e-11	rs17125924	3.69e-10	rs1007894	4.32365e-15	2586	2.23529e-13	0.000148303	1.50702e-09	0.99985	1.84678e-06
SPPL2A	all	ENSG00000140287	ENSG00000140287	HDC	NA	NA	NA	NA	NA	NA	NA	NA	NA	rs12592778	1.73513e-09	rs117490540	7.27438e-19	2891	6.99621e-16	9.90877e-05	7.05991e-12	0.999899	1.78988e-06
SPI1	all	ENSG00000134575	ENSG00000134575	ACP2	ROSMAP_ge_brain_naive	800	0	0	0.009	0.844	0.148	chr11_47362933_T_A	3.6e-07	rs10437655	6.91e-11	rs3847502	4.13314e-14	1692	1.82269e-13	2.29072e-05	7.95663e-09	0.999975	1.70976e-06
ABCA7	cond_2	ENSG00000099822	ENSG00000099822	HCN2	Microglia	853	0.01	0.001	0.785	0.093	0.111	rs10419327	6.59e-06	rs4147918	1.08e-12	rs150088366	3.83551e-11	4015	4.00109e-11	1.38618e-06	2.88632e-05	0.999968	1.60421e-06
PILRA	all	ENSG00000166924	ENSG00000166924	NYAP1	Brain ROSMAP eQTL	407	0	0	0.036	0.96	0.004	chr7.99898456	1.76e-11	rs1859788	3.28e-18	rs112345649	1.06592e-10	1811	1.74485e-17	2.13205e-12	8.18381e-06	0.99999	1.46587e-06
SLC24A4	all	ENSG00000100604	ENSG00000100604	CHGA	gtex.Brain_Caudate_basal_ganglia	2864	0	0	0.297	0.679	0.024	chr14_92892676_T_C	2.17e-07	rs12590654	7.45e-14	rs12878823	1.35158e-10	3606	7.09632e-12	1.44697e-07	4.90402e-05	0.999949	1.35621e-06
TREM2	cond_1	ENSG00000188056	ENSG00000188056	TREML4	Microglia	1422	0	0.719	0	0.27	0.011	rs9349180	3.31e-70	rs187370608	1.13e-15	rs1825411	2.20249e-97	3609	3.31411e-92	5.73292e-05	5.7805e-88	0.999941	1.34753e-06
SPPL2A	all	ENSG00000183578	ENSG00000183578	TNFAIP8L3	gtex.Brain_Frontal_Cortex_BA9	2181	0	0	0.206	0.699	0.094	chr15_51090934_G_GA	1.12e-06	rs12592778	1.64e-09	rs55939501	6.61431e-50	2891	4.66333e-46	9.90877e-05	4.70579e-42	0.9999	1.31499e-06
HLA	all	ENSG00000204438	ENSG00000204438	GPANK1	Brain eQTL meta-analysis	3501	0	0	0	1	0	rs3129966	2.54e-09	rs36096565	2.88e-15	rs115250958	1.74347e-11	7442	2.15676e-14	6.24317e-10	3.45447e-05	0.999964	1.30036e-06
SORL1	all	ENSG00000109929	ENSG00000109929	SC5D	NA	NA	NA	NA	NA	NA	NA	NA	NA	rs11218343	5.58647e-14	rs1061332	7.632e-11	2726	1.95236e-12	6.67337e-08	2.9255e-05	0.999969	1.29092e-06
INPP5D	all	ENSG00000182600	ENSG00000182600	C2orf82	gtex.Brain_Cerebellar_Hemisphere	2047	0	0	0.239	0.743	0.018	chr2_232870833_T_C	1.07e-06	rs10933431	1.41e-10	rs2250654	1.97626258336499e-323	2977	0	0.000174262	0	0.999824	1.24271e-06
INPP5D	all	ENSG00000085982	ENSG00000085982	USP40	gtex.Brain_Spinal_cord_cervical_c-1	2608	0	0	0.635	0.31	0.056	chr2_233555852_T_C	1.42e-06	rs10933431	1.41e-10	rs62192777	8.19785e-112	2977	6.94007e-104	0.000174262	3.98185e-100	0.999825	1.20033e-06
ECHDC3	all	ENSG00000148429	ENSG00000148429	USP6NL	Microglia	1075	0	0	0.464	0.101	0.435	rs117206405	1.41e-06	rs7920721	1.08e-11	rs11257126	1.64114e-14	3445	1.53679e-13	9.29844e-06	1.65272e-08	0.99999	1.18198e-06
INPP5D	all	ENSG00000085978	ENSG00000085978	ATG16L1	Microglia	1287	0	0	0.504	0.432	0.065	rs59836591	8.24e-09	rs10933431	1.41e-10	rs7570515	1.23597e-17	2977	1.02595e-15	0.000174262	5.88639e-12	0.999825	1.12355e-06
FERMT2	all	ENSG00000100523	ENSG00000100523	DDHD1	gtex.Brain_Caudate_basal_ganglia	1932	0	0	0.621	0.327	0.052	chr14_53234480_C_T	1.21e-08	rs17125924	3.69e-10	rs8019863	3.02247e-58	2586	6.63738e-54	0.000148303	4.47489e-50	0.999851	1.05753e-06
FERMT2	all	ENSG00000180998	ENSG00000180998	GPR137C	gtex.Brain_Cerebellar_Hemisphere	1474	0	0	0.399	0.558	0.043	chr14_52632184_G_A	7.37e-07	rs17125924	3.69e-10	rs8019608	2.74857e-14	2586	2.55618e-12	0.000148303	1.72337e-08	0.999851	1.00443e-06
SPI1	all	ENSG00000110514	ENSG00000110514	MADD	gtex.Brain_Caudate_basal_ganglia	924	0	0	0.746	0.103	0.151	chr11_47285079_C_T	4.07e-07	rs10437655	6.91e-11	rs35233100	5.47669e-128	1692	9.15375e-112	2.29072e-05	3.99591e-107	0.999976	9.93713e-07
ADAM10	all	ENSG00000157450	ENSG00000157450	RNF111	ROSMAP_ge_brain_naive	2011	0	0	0.133	0.859	0.008	chr15_59151819_G_A	3.33e-06	rs442495	2.67e-11	rs55671218	5.69748e-13	3200	2.51034e-12	1.94707e-05	1.28926e-07	0.999979	9.5802e-07
ADAM10	cond_1	ENSG00000128923	ENSG00000128923	MINDY2	gtex.Brain_Cortex	1146	0	0	0.774	0.172	0.055	chr15_58862681_T_C	9.49e-08	rs442495	9.86e-12	rs472200	1.30636e-33	3181	4.12393e-29	6.35985e-05	6.4839e-25	0.999935	9.26822e-07
ABCA7	cond_1	ENSG00000099822	ENSG00000099822	HCN2	Microglia	857	0	0	0.784	0.094	0.122	rs10419327	6.59e-06	rs12151021	1.48e-18	rs150088366	3.83551e-11	4029	2.60428e-16	9.02251e-12	2.88633e-05	0.99997	8.69921e-07
HLA	all	ENSG00000213719	ENSG00000213719	CLIC1	Brain eQTL meta-analysis	4601	0	0	0.005	0.994	0.001	rs4935356	1.03e-07	rs36096565	2.88e-15	rs1150752	3.15441e-11	9730	1.07114e-14	5.08229e-10	2.10754e-05	0.999978	8.13805e-07
ABCA7	all	ENSG00000099822	ENSG00000099822	HCN2	Microglia	857	0	0	0.795	0.095	0.11	rs10419327	6.59e-06	rs12151021	2.41e-13	rs150088366	3.83551e-11	4072	5.93961e-12	2.05777e-07	2.88634e-05	0.99997	7.89224e-07
SPPL2A	all	ENSG00000138592	ENSG00000138592	USP8	gtex.Brain_Cerebellum	2104	0	0	0.179	0.748	0.073	chr15_50404384_G_A	2.71e-07	rs12592778	1.64e-09	rs8037553	5.13902e-21	2891	1.63397e-19	9.90878e-05	1.64885e-15	0.9999	7.38629e-07
ECHDC3	all	ENSG00000065665	ENSG00000065665	SEC61A2	gtex.Brain_Spinal_cord_cervical_c-1	2794	0	0	0.21	0.776	0.014	chr10_12123462_G_A	2.45e-07	rs7920721	1.08e-11	rs7099650	1.78809e-54	3445	3.17241e-52	9.29844e-06	3.41173e-47	0.99999	7.07981e-07
SPI1	all	ENSG00000134574	ENSG00000134574	DDB2	Microglia	672	0	0	0.805	0.137	0.058	rs3816725	0.000161	rs10437655	6.91e-11	rs3758671	6.20921e-57	1692	2.32786e-53	2.29072e-05	1.01619e-48	0.999977	5.48555e-07
SPPL2A	all	ENSG00000104043	ENSG00000104043	ATP8B4	Microglia	1438	0.001	0	0.585	0.328	0.086	rs75254070	1.57e-08	rs12592778	1.64e-09	rs2278167	6.35919e-41	2831	1.13807e-37	9.90878e-05	1.14843e-33	0.9999	5.46167e-07
CR1	all	ENSG00000117322	ENSG00000117322	CR2	gtex.Brain_Hypothalamus	1803	0	0	0.023	0.976	0.002	chr1_207191068_A_T	2.96e-08	rs679515	1.4e-23	rs60673767	2.76037e-33	2628	1.80978e-43	2.40909e-17	7.5123e-27	1	4.39743e-07
CASS4	all	ENSG00000087510	ENSG00000087510	TFAP2C	ROSMAP_ge_brain_naive	2716	0	0	0.058	0.938	0.004	chr20_56750588_G_A	1.12e-09	rs6014724	1.07e-10	rs8114324	5.45277e-28	3479	3.62691e-25	5.93263e-05	6.11313e-21	0.99994	4.16369e-07
BIN1	all	ENSG00000072163	ENSG00000072163	LIMS2	gtex.Brain_Cortex	1930	0	0	0.762	0.169	0.068	chr2_127319161_C_T	4.71e-07	rs6733839	1.1e-54	rs10208043	1.1134e-10	3229	1.27526e-52	5.83582e-48	2.18518e-05	0.999978	4.06962e-07
BIN1	cond_1	ENSG00000072163	ENSG00000072163	LIMS2	gtex.Brain_Cortex	1927	0	0	0.763	0.169	0.068	chr2_127319161_C_T	4.71e-07	rs6733839	1.04e-54	rs10208043	1.1134e-10	3220	1.49818e-53	6.85594e-49	2.18518e-05	0.999978	4.06938e-07
ADAM10	cond_1	ENSG00000157456	ENSG00000157456	CCNB2	NA	NA	NA	NA	NA	NA	NA	NA	NA	rs442495	2.67393e-11	rs8041221	6.04225e-14	3181	6.17752e-13	6.35986e-05	9.71268e-09	0.999936	3.93395e-07
ADAM10	all	ENSG00000128923	ENSG00000128923	MINDY2	gtex.Brain_Cortex	1146	0	0	0.774	0.172	0.055	chr15_58862681_T_C	9.49e-08	rs442495	2.67e-11	rs472200	1.30636e-33	3200	1.26246e-29	1.94707e-05	6.48376e-25	0.99998	3.7997e-07
ADAM10	cond_1	ENSG00000128918	ENSG00000128918	ALDH1A2	Microglia	1399	0	0	0.8	0.141	0.059	rs17190566	9.9e-07	rs442495	9.86e-12	rs9788636	5.39117e-38	3181	2.15251e-35	6.35986e-05	3.38431e-31	0.999936	3.34745e-07
ADAM10	cond_1	ENSG00000157470	ENSG00000157470	FAM81A	ROSMAP_ge_brain_naive	865	0.001	0.115	0.008	0.874	0.001	chr15_59150390_G_A	1.23e-08	rs442495	9.86e-12	rs7174277	1.40569e-19	2471	2.06393e-17	6.35987e-05	3.24504e-13	0.999936	3.2539e-07
ABCA7	all	ENSG00000099817	ENSG00000099817	POLR2E	Microglia	1294	0	0	0.331	0.526	0.143	rs35753930	3.44e-09	rs12151021	2.41e-13	rs6843	1.2268e-139	4072	3.89028e-135	2.05783e-07	1.89047e-128	0.999999	2.94888e-07
SPI1	all	ENSG00000165916	ENSG00000165916	PSMC3	gtex.Brain_Cerebellar_Hemisphere	973	0	0	0.276	0.649	0.075	chr11_47506243_G_A	6.42e-06	rs10437655	6.91e-11	rs7948705	6.76836e-41	1692	3.67242e-39	2.29072e-05	1.60313e-34	0.999977	2.91835e-07
SPI1	all	ENSG00000165912	ENSG00000165912	PACSIN3	gtex.Brain_Cerebellar_Hemisphere	1181	0	0	0.613	0.268	0.119	chr11_47089041_C_T	3.16e-06	rs10437655	6.91e-11	rs61897848	1.05686e-22	1692	4.62882e-20	2.29072e-05	2.02063e-15	0.999977	2.63141e-07
SPI1	all	ENSG00000165917	ENSG00000165917	RAPSN	gtex.Brain_Caudate_basal_ganglia	971	0	0	0.363	0.596	0.041	chr11_47505500_G_T	1.28e-06	rs10437655	6.91e-11	rs11828339	1.42738e-12	1692	2.83289e-12	2.29072e-05	1.23665e-07	0.999977	2.38765e-07
SPI1	all	ENSG00000134569	ENSG00000134569	LRP4	Brain ROSMAP eQTL	1038	0	0	0.108	0.875	0.018	rs2306036	3.46e-07	rs10437655	6.91e-11	rs11606992	1.52645e-27	1692	3.24905e-26	2.29072e-05	1.41832e-21	0.999977	2.3804e-07
ABCA7	cond_2	ENSG00000064687	ENSG00000064687	ABCA7	gtex.Brain_Amygdala	1729	0	0	0.759	0.177	0.064	chr19_1066918_G_A	2.39e-07	rs4147918	1.08e-12	rs11879910	6.17836e-31	4015	1.76387e-29	1.38622e-06	1.27243e-23	0.999998	2.24751e-07
EPHA1	all	ENSG00000197448	ENSG00000197448	GSTK1	Brain eQTL meta-analysis	994	0	0	0.019	0.98	0.001	rs17164163	7.13e-08	rs12703526	9.63e-12	rs78625993	7.75081e-12	1541	2.29179e-11	6.41865e-06	3.57047e-06	0.99999	2.07422e-07
SPI1	all	ENSG00000165923	ENSG00000165923	AGBL2	NA	NA	NA	NA	NA	NA	NA	NA	NA	rs10437655	6.91072e-11	rs6485772	6.16861e-21	1692	7.09234e-20	2.29072e-05	3.09604e-15	0.999977	1.97917e-07
SPI1	all	ENSG00000110536	ENSG00000110536	PTPMT1	NA	NA	NA	NA	NA	NA	NA	NA	NA	rs10437655	6.91072e-11	rs77465292	1.77145e-25	1692	3.71481e-23	2.29072e-05	1.62164e-18	0.999977	1.95118e-07
HLA	all	ENSG00000237541	ENSG00000237541	HLA-DQA2	gtex.Brain_Cerebellum	8089	0	0	0	0.906	0.094	chr6_32636761_G_A	1.43e-17	rs36096565	2.88e-15	rs9271605	4.60245402026536e-310	13470	2.46724e-304	5.0824e-10	4.85448e-295	1	1.7536e-07
PILRA	all	ENSG00000106261	ENSG00000106261	ZKSCAN1	gtex.Brain_Cortex	1326	0	0	0.492	0.184	0.324	chr7_99955183_G_A	2.38e-07	rs1859788	3.28e-18	rs193110643	4.2661e-12	1811	8.79124e-18	2.13206e-12	4.12333e-06	0.999996	1.3793e-07
ABCA7	cond_2	ENSG00000115257	ENSG00000115257	PCSK4	gtex.Brain_Cerebellar_Hemisphere	2496	0	0	0.005	0.995	0	chr19_1490378_T_G	7.73e-11	rs4147918	1.08e-12	rs171948	6.54379e-27	4015	5.0336e-26	1.38622e-06	3.63115e-20	0.999998	1.30065e-07
ADAM10	all	ENSG00000157456	ENSG00000157456	CCNB2	NA	NA	NA	NA	NA	NA	NA	NA	NA	rs442495	2.67393e-11	rs8041221	6.04225e-14	3200	1.89123e-13	1.94707e-05	9.71305e-09	0.99998	1.2867e-07
ABCA7	cond_2	ENSG00000228300	ENSG00000228300	C19orf24	gtex.Brain_Hypothalamus	2180	0	0	0.637	0.297	0.066	chr19_1275988_C_G	1.37e-06	rs4147918	1.08e-12	rs12979308	1.09509e-19	4015	1.77832e-19	1.38622e-06	1.28285e-13	0.999998	1.14174e-07
CD2AP	all	ENSG00000164393	ENSG00000164393	ADGRF2	gtex.Brain_Cerebellum	1445	0	0	0.307	0.675	0.018	chr6_47668989_G_A	3.31e-06	rs1385742	1.11e-11	rs13209835	5.80068e-37	3242	9.17596e-36	6.90375e-06	1.32912e-30	0.999993	1.0295e-07
ADAM10	all	ENSG00000157470	ENSG00000157470	FAM81A	ROSMAP_ge_brain_naive	1236	0.002	0.161	0.008	0.827	0.002	chr15_59150390_G_A	1.23e-08	rs442495	2.67e-11	rs7174277	1.40569e-19	2482	6.31867e-18	1.94707e-05	3.24515e-13	0.99998	1.02619e-07
ADAM10	all	ENSG00000128918	ENSG00000128918	ALDH1A2	Microglia	1401	0	0	0.799	0.142	0.059	rs17190566	9.9e-07	rs442495	2.67e-11	rs9788636	5.39117e-38	3200	6.59003e-36	1.94707e-05	3.38452e-31	0.99998	1.01643e-07
CR1	all	ENSG00000076356	ENSG00000076356	PLXNA2	ROSMAP_ge_brain_naive	1491	0.046	0.83	0.006	0.105	0.013	chr1_208025449_A_G	1.79e-10	rs679515	1.4e-23	rs3736963	2.31166e-11	2270	8.67306e-23	2.40909e-17	3.60013e-06	0.999996	1.01331e-07
CD2AP	all	ENSG00000153294	ENSG00000153294	ADGRF4	Brain eQTL meta-analysis	1387	0	0	0	1	0	rs1023082	1.67e-08	rs1385742	1.11e-11	rs1032145	1.98104e-55	3242	2.3091e-53	6.90375e-06	3.34468e-48	0.999993	9.1028e-08
ECHDC3	all	ENSG00000165609	ENSG00000165609	NUDT5	ROSMAP_ge_brain_naive	2478	0.078	0.846	0.004	0.048	0.023	chr10_12168405_G_A	2.89e-06	rs7920721	1.08e-11	rs1053403	3.87272e-33	3390	6.40904e-32	9.29845e-06	6.89253e-27	0.999991	8.00104e-08
EPHA1	all	ENSG00000271079	ENSG00000271079	CTAGE15	NA	NA	NA	NA	NA	NA	NA	NA	NA	rs12703526	9.62773e-12	rs2966697	6.7185e-30	1541	3.57254e-28	6.41867e-06	5.56582e-23	0.999994	7.9307e-08
ECHDC3	all	ENSG00000134463	ENSG00000134463	ECHDC3	gtex.Brain_Substantia_nigra	1764	0	0	0.632	0.246	0.122	chr10_11804270_T_C	3.69e-07	rs7920721	1.08e-11	rs1815306	1.54572e-72	3445	1.95158e-66	9.29845e-06	2.0988e-61	0.999991	7.73042e-08
CD2AP	all	ENSG00000244694	ENSG00000244694	PTCHD4	BrainSeq_ge_brain	2040	0	0	0.075	0.898	0.026	chr6_47903315_A_AT	9.89e-07	rs1385742	1.11e-11	rs1328977	4.8625e-14	3242	2.13688e-13	6.90375e-06	3.09523e-08	0.999993	6.22731e-08
CD2AP	all	ENSG00000124818	ENSG00000124818	OPN5	gtex.Brain_Frontal_Cortex_BA9	2119	0	0	0.192	0.769	0.039	chr6_47869866_T_C	3.22e-07	rs1385742	1.11e-11	rs6912591	6.1169e-172	3242	4.22652e-166	6.90375e-06	6.12202e-161	0.999993	6.0761e-08
EPHA1	all	ENSG00000198420	ENSG00000198420	TCAF1	gtex.Brain_Cerebellar_Hemisphere	1231	0	0	0.789	0.156	0.055	chr7_143846252_GTC_G	1.22e-06	rs12703526	9.63e-12	rs73154270	1.41708e-19	1541	9.33635e-18	6.41867e-06	1.45455e-12	0.999994	5.85859e-08
EPHA1	all	ENSG00000170379	ENSG00000170379	TCAF2	Brain eQTL meta-analysis	740	0	0	0.15	0.843	0.007	rs12540107	1.25e-06	rs12703526	9.63e-12	rs78603442	5.6679e-18	1541	3.42114e-16	6.41867e-06	5.32994e-11	0.999994	5.59358e-08
EPHA1	all	ENSG00000271321	ENSG00000271321	CTAGE6	NA	NA	NA	NA	NA	NA	NA	NA	NA	rs12703526	9.62773e-12	rs7803432	2.24681e-21	1541	1.17282e-19	6.41867e-06	1.82718e-14	0.999994	4.92774e-08
PILRA	all	ENSG00000168090	ENSG00000168090	COPS6	Brain eQTL meta-analysis	1042	0	0	0.091	0.907	0.002	rs4727445	2.51e-06	rs1859788	3.28e-18	rs941289	1.24151e-11	1811	4.82513e-18	2.13207e-12	2.26312e-06	0.999998	4.86993e-08
ABCA7	cond_2	ENSG00000115255	ENSG00000115255	REEP6	gtex.Brain_Putamen_basal_ganglia	2501	0	0	0.731	0.201	0.067	chr19_1488467_G_T	7.52e-07	rs4147918	1.08e-12	rs112208222	3.89449e-39	4015	7.2108e-36	1.38622e-06	5.20175e-30	0.999999	4.11407e-08
ABCA7	all	ENSG00000180448	ENSG00000180448	ARHGAP45	gtex.Brain_Frontal_Cortex_BA9	1767	0	0	0.731	0.167	0.102	chr19_1085068_A_T	3.87e-08	rs12151021	2.41e-13	rs2079158	1.42821e-59	4072	1.79296e-56	2.05783e-07	8.71284e-50	1	3.75044e-08
ABCA7	cond_2	ENSG00000099624	ENSG00000099624	ATP5D	BrainSeq_ge_brain	1824	0	0	0.75	0.19	0.061	chr19_1178122_G_A	2.87e-08	rs4147918	1.08e-12	rs2074513	1.44977e-17	4015	2.9786e-17	1.38622e-06	2.14871e-11	0.999999	3.5844e-08
HLA	all	ENSG00000231852	ENSG00000231852	CYP21A2	gtex.Brain_Putamen_basal_ganglia	9706	0	0	0.111	0.877	0.012	chr6_32204288_T_G	1.65e-08	rs36096565	2.88e-15	rs3117182	7.75659e-67	12499	3.36913e-66	5.0824e-10	6.62901e-57	1	3.12428e-08
ABCA7	cond_2	ENSG00000198858	ENSG00000198858	R3HDM4	gtex.Brain_Cortex	2506	0	0	0.576	0.376	0.048	chr19_899123_T_A	6.36e-07	rs4147918	1.08e-12	rs7969	1.76262e-27	4015	2.92615e-26	1.38622e-06	2.11087e-20	0.999999	2.96557e-08
ABCA7	cond_2	ENSG00000115266	ENSG00000115266	APC2	gtex.Brain_Putamen_basal_ganglia	2501	0	0	0.459	0.473	0.068	chr19_1457371_C_T	4.41e-07	rs4147918	1.08e-12	rs2656873	4.97066e-65	4015	5.64131e-63	1.38622e-06	4.06954e-57	0.999999	2.4105e-08
PTK2B-CLU	all	ENSG00000120899	ENSG00000120899	PTK2B	gtex.Brain_Cerebellum	1700	0	0	0.002	0.998	0	chr8_27460470_A_G	1.39e-10	rs867230	7.71e-26	rs1019832	2.95194e-12	3413	1.42283e-25	1.46495e-19	9.71246e-07	0.999999	2.35752e-08
PTK2B-CLU	cond_1	ENSG00000120899	ENSG00000120899	PTK2B	gtex.Brain_Cerebellum	1694	0	0	0.002	0.998	0	chr8_27460470_A_G	1.39e-10	rs867230	1.47e-24	rs1019832	2.95194e-12	3385	3.15852e-27	3.25202e-21	9.71248e-07	0.999999	2.30272e-08
ABCA7	cond_2	ENSG00000182087	ENSG00000182087	TMEM259	gtex.Brain_Cerebellar_Hemisphere	1907	0	0	0.172	0.705	0.122	chr19_1011216_G_A	7.71e-10	rs4147918	1.08e-12	rs2240160	1.65628e-108	4015	1.45734e-103	1.38622e-06	1.0513e-97	0.999999	2.02655e-08
ABCA7	cond_2	C19orf6		C19orf6	Brain ROSMAP eQTL	615	0	0	0.633	0.257	0.109	rs4315451	6.52e-06	rs4147918	1.08e-12	rs2240160	1.65628e-108	4015	1.45734e-103	1.38622e-06	1.0513e-97	0.999999	2.02655e-08
ABCA7	cond_2	ENSG00000180448	ENSG00000180448	ARHGAP45	gtex.Brain_Hippocampus	1752	0	0	0.776	0.153	0.071	chr19_1085068_A_T	4.76e-07	rs4147918	1.08e-12	rs2079158	1.42821e-59	4015	1.20785e-55	1.38622e-06	8.71323e-50	0.999999	2.01826e-08
ABCA7	cond_2	ENSG00000099821	ENSG00000099821	POLRMT	gtex.Brain_Spinal_cord_cervical_c-1	3312	0	0	0.005	0.994	0	chr19_636717_C_A	5.15e-12	rs4147918	1.08e-12	rs12610885	2.42123e-23	4015	3.97089e-22	1.38622e-06	2.86453e-16	0.999999	1.84711e-08
ABCA7	cond_2	ENSG00000099817	ENSG00000099817	POLR2E	gtex.Brain_Amygdala	2442	0	0	0.746	0.18	0.075	chr19_1339430_C_T	2.06e-07	rs4147918	1.08e-12	rs6843	1.2268e-139	4015	2.62111e-134	1.38622e-06	1.89082e-128	0.999999	1.68337e-08
ABCA7	cond_2	ENSG00000197766	ENSG00000197766	CFD	gtex.Brain_Cerebellar_Hemisphere	2691	0	0	0.607	0.34	0.053	chr19_864181_G_A	1.06e-07	rs4147918	1.08e-12	rs8100258	1.68296e-73	4015	1.80255e-70	1.38622e-06	1.30033e-64	0.999999	1.63225e-08
ABCA7	all	ENSG00000228300	ENSG00000228300	C19orf24	gtex.Brain_Hypothalamus	2194	0	0	0.649	0.304	0.047	chr19_1275988_C_G	1.37e-06	rs12151021	2.41e-13	rs12979308	1.09509e-19	4072	2.63989e-20	2.05783e-07	1.28285e-13	1	1.47929e-08
ABCA7	cond_2	ENSG00000099864	ENSG00000099864	PALM	NA	NA	NA	NA	NA	NA	NA	NA	NA	rs4147918	7.62821e-07	rs11085183	8.06952e-15	4015	8.42349e-15	1.38622e-06	6.07656e-09	0.999999	1.3858e-08
ABCA7	cond_2	ENSG00000116014	ENSG00000116014	KISS1R	gtex.Brain_Putamen_basal_ganglia	2417	0	0	0.72	0.208	0.072	chr19_919009_G_A	2.57e-07	rs4147918	1.08e-12	rs116900244	3.76653e-74	4015	9.12699e-65	1.38622e-06	6.58405e-59	0.999999	1.34032e-08
ABCA7	all	ENSG00000115266	ENSG00000115266	APC2	gtex.Brain_Putamen_basal_ganglia	2684	0	0	0.464	0.486	0.05	chr19_1457371_C_T	4.41e-07	rs12151021	2.41e-13	rs2656873	4.97066e-65	4072	8.37396e-64	2.05783e-07	4.06931e-57	1	1.12375e-08
MS4A4A	all	ENSG00000110079	ENSG00000110079	MS4A4A	Brain eQTL meta-analysis	1134	0	0	0.017	0.982	0.001	rs11603352	1.14e-06	rs72924626	9.33e-20	rs11230251	8.4899e-33	2782	4.55139e-40	3.56115e-14	1.27807e-26	1	1.0159e-08
HLA	all	ENSG00000179344	ENSG00000179344	HLA-DQB1	Brain ROSMAP eQTL	288	0	0.001	0	0.998	0.001	rs17612852	0	rs36096565	2.88e-15	rs9273471	3.58913e-282	13470	1.08633e-276	5.0824e-10	2.13744e-267	1	9.62467e-09
ABCA7	cond_2	ENSG00000197561	ENSG00000197561	ELANE	NA	NA	NA	NA	NA	NA	NA	NA	NA	rs4147918	7.62821e-07	rs2007647	3.37896e-18	4015	1.35949e-17	1.38622e-06	9.8071e-12	0.999999	9.17087e-09
ABCA7	cond_2	ENSG00000172270	ENSG00000172270	BSG	gtex.Brain_Hypothalamus	2788	0	0	0.725	0.209	0.066	chr19_843687_C_G	1.8e-08	rs4147918	1.08e-12	rs1138151	3.62768e-15	4015	6.16028e-15	1.38622e-06	4.44392e-09	0.999999	8.98966e-09
ABCA7	cond_2	ENSG00000160953	ENSG00000160953	MUM1	gtex.Brain_Anterior_cingulate_cortex_BA24	2496	0	0	0.654	0.287	0.06	chr19_1357083_T_C	4.98e-07	rs4147918	1.08e-12	rs713042	6.49944e-120	4015	2.31165e-114	1.38622e-06	1.66759e-108	0.999999	8.703e-09
ABCA7	cond_2	ENSG00000167468	ENSG00000167468	GPX4	gtex.Brain_Cerebellar_Hemisphere	1761	0	0	0.228	0.692	0.08	chr19_1104079_G_A	1.25e-09	rs4147918	1.08e-12	rs8103169	1.49626e-64	4015	1.26201e-62	1.38622e-06	9.10393e-57	0.999999	8.39035e-09
ABCA7	cond_2	ENSG00000116032	ENSG00000116032	GRIN3B	Microglia	1296	0.008	0.003	0.659	0.258	0.071	rs1141534	1.68e-08	rs4147918	1.08e-12	rs58342790	1.24706e-71	4015	1.08604e-68	1.38622e-06	7.83452e-63	0.999999	8.25433e-09
ABCA7	all	ENSG00000099624	ENSG00000099624	ATP5D	BrainSeq_ge_brain	1864	0	0	0.706	0.182	0.112	chr19_1178122_G_A	2.87e-08	rs12151021	2.41e-13	rs2074513	1.44977e-17	4072	4.42173e-18	2.05783e-07	2.14873e-11	1	8.22045e-09
ABCA7	cond_2	ENSG00000129951	ENSG00000129951	PLPPR3	gtex.Brain_Cerebellum	2882	0	0	0.185	0.8	0.016	chr19_823550_T_C	1.01e-07	rs4147918	1.08e-12	rs351104	9.18894e-33	4015	6.0455e-32	1.38622e-06	4.36112e-26	0.999999	8.14493e-09
ABCA7	cond_2	ENSG00000064666	ENSG00000064666	CNN2	gtex.Brain_Hypothalamus	1790	0	0	0.68	0.237	0.084	chr19_1038290_A_C	6.94e-07	rs4147918	1.08e-12	rs4807440	6.43283e-70	4015	1.73411e-67	1.38622e-06	1.25096e-61	0.999999	7.95259e-09
ABCA7	cond_2	ENSG00000185988	ENSG00000185988	PLK5	gtex.Brain_Spinal_cord_cervical_c-1	2491	0	0	0.691	0.247	0.062	chr19_1508758_G_C	1.18e-06	rs4147918	1.08e-12	rs2656866	6.98406e-24	4015	2.68257e-23	1.38622e-06	1.93516e-17	0.999999	7.48153e-09
ABCA7	cond_2	ENSG00000065268	ENSG00000065268	WDR18	Microglia	1422	0	0.012	0.009	0.978	0.001	rs12982189	1.61e-12	rs4147918	1.08e-12	rs2240149	1.93758e-250	4015	5.90575e-244	1.38622e-06	4.26031e-238	0.999999	7.45903e-09
ABCA7	cond_2	ENSG00000175221	ENSG00000175221	MED16	gtex.Brain_Cortex	2683	0	0	0.329	0.609	0.061	chr19_867041_C_CACCCCCGTGGCGGCTGG	1.35e-06	rs4147918	1.08e-12	rs2930895	6.50921e-36	4015	8.98787e-35	1.38622e-06	6.4837e-29	0.999999	7.30982e-09
ABCA7	all	ENSG00000115257	ENSG00000115257	PCSK4	gtex.Brain_Cerebellar_Hemisphere	2798	0	0	0.005	0.995	0	chr19_1490378_T_G	7.73e-11	rs12151021	2.41e-13	rs171948	6.54379e-27	4072	7.47245e-27	2.05783e-07	3.63123e-20	1	6.81137e-09
HLA	all	ENSG00000196126	ENSG00000196126	HLA-DRB1	gtex.Brain_Substantia_nigra	8778	0	0	0.061	0.851	0.088	chr6_32460285_C_T	1.69e-08	rs36096565	2.88e-15	rs9271055	3.30698e-279	13470	9.85571e-269	5.0824e-10	1.93918e-259	1	6.78744e-09
TREM2	all	ENSG00000188056	ENSG00000188056	TREML4	Microglia	1424	0	0.04	0	0.96	0	rs9349180	3.31e-70	rs187370608	1.83e-23	rs1825411	2.20249e-97	3614	6.50114e-94	1.12462e-06	5.78072e-88	0.999999	6.6284e-09
ABCA7	all	ENSG00000182087	ENSG00000182087	TMEM259	Microglia	1368	0	0	0.474	0.366	0.16	rs35753930	8.89e-09	rs12151021	2.41e-13	rs2240160	1.65628e-108	4072	2.16264e-104	2.05783e-07	1.05093e-97	1	6.60016e-09
ABCA7	all	C19orf6		C19orf6	Brain ROSMAP eQTL	615	0	0	0.673	0.273	0.054	rs4315451	6.52e-06	rs12151021	2.41e-13	rs2240160	1.65628e-108	4072	2.16264e-104	2.05783e-07	1.05093e-97	1	6.60016e-09
ABCA7	all	ENSG00000115255	ENSG00000115255	REEP6	gtex.Brain_Putamen_basal_ganglia	2789	0	0	0.717	0.215	0.068	chr19_1488467_G_T	7.52e-07	rs12151021	2.41e-13	rs791469	2.17208e-52	4072	4.10098e-50	2.05783e-07	1.99286e-43	1	6.02206e-09
ABCA7	all	ENSG00000065268	ENSG00000065268	WDR18	gtex.Brain_Spinal_cord_cervical_c-1	1982	0	0	0.002	0.989	0.01	chr19_990819_G_A	1.15e-12	rs12151021	2.41e-13	rs2240149	1.93758e-250	4072	8.72212e-245	2.05783e-07	4.2385e-238	1	5.69582e-09
HLA	all	ENSG00000198502	ENSG00000198502	HLA-DRB5	gtex.Brain_Amygdala	7988	0	0	0	1	0	chr6_32558749_A_G	1.75e-26	rs36096565	2.88e-15	rs2002779	1.97626258336499e-323	13470	0	5.0824e-10	0	1	5.66083e-09
ABCA7	all	ENSG00000099821	ENSG00000099821	POLRMT	gtex.Brain_Spinal_cord_cervical_c-1	3919	0	0	0.005	0.994	0.001	chr19_636717_C_A	5.15e-12	rs12151021	2.41e-13	rs12610885	2.42123e-23	4072	5.89486e-23	2.05783e-07	2.8646e-16	1	5.1737e-09
HLA	all	ENSG00000204305	ENSG00000204305	AGER	gtex.Brain_Caudate_basal_ganglia	9767	0	0	0.495	0.471	0.034	chr6_32164014_C_T	4.83e-10	rs36096565	2.88e-15	rs9267948	1.7179e-13	13470	3.85081e-17	5.0824e-10	7.57675e-08	1	4.86413e-09
ABCA7	all	ENSG00000198858	ENSG00000198858	R3HDM4	gtex.Brain_Cortex	2495	0	0	0.548	0.358	0.095	chr19_899123_T_A	6.36e-07	rs12151021	2.41e-13	rs7969	1.76262e-27	4072	4.34375e-27	2.05783e-07	2.11084e-20	1	3.73987e-09
MS4A4A	all	ENSG00000134827	ENSG00000134827	TCN1	NA	NA	NA	NA	NA	NA	NA	NA	NA	rs72924626	9.3349e-20	rs17596862	1.15834e-14	2782	6.22935e-21	3.56115e-14	1.74925e-07	1	3.52879e-09
ABCA7	all	ENSG00000167468	ENSG00000167468	GPX4	gtex.Brain_Nucleus_accumbens_basal_ganglia	1778	0	0	0.422	0.547	0.031	chr19_1104079_G_A	3.16e-07	rs12151021	2.41e-13	rs8103169	1.49626e-64	4072	1.87313e-63	2.05783e-07	9.10244e-57	1	2.19576e-09
ABCA7	all	ENSG00000197561	ENSG00000197561	ELANE	NA	NA	NA	NA	NA	NA	NA	NA	NA	rs12151021	2.41456e-13	rs2007647	3.37896e-18	4072	2.01812e-18	2.05783e-07	9.80702e-12	1	2.01075e-09
ABCA7	all	ENSG00000116014	ENSG00000116014	KISS1R	gtex.Brain_Amygdala	2404	0	0	0.759	0.18	0.061	chr19_919009_G_A	6.32e-07	rs12151021	2.41e-13	rs116900244	3.76653e-74	4072	1.35474e-65	2.05783e-07	6.58332e-59	1	1.81244e-09
ABCA7	all	ENSG00000160953	ENSG00000160953	MUM1	gtex.Brain_Anterior_cingulate_cortex_BA24	2510	0	0	0.661	0.29	0.049	chr19_1357083_T_C	4.98e-07	rs12151021	2.41e-13	rs713042	6.49944e-120	4072	3.42921e-115	2.05783e-07	1.66642e-108	1	1.5216e-09
ABCA7	all	ENSG00000172270	ENSG00000172270	BSG	gtex.Brain_Hypothalamus	2777	0	0	0.727	0.209	0.064	chr19_843687_C_G	1.8e-08	rs12151021	2.41e-13	rs1138151	3.62768e-15	4072	9.14525e-16	2.05783e-07	4.44412e-09	1	1.41699e-09
HLA	all	ENSG00000204267	ENSG00000204267	TAP2	Microglia	10249	0	0	0	0.942	0.058	rs147717587	2.48e-22	rs36096565	2.88e-15	rs2071552	4.40415e-87	13470	8.09396e-88	5.0824e-10	1.59255e-78	1	1.39155e-09
ABCA7	all	ENSG00000099864	ENSG00000099864	PALM	NA	NA	NA	NA	NA	NA	NA	NA	NA	rs12151021	2.41456e-13	rs11085183	8.06952e-15	4072	1.25045e-15	2.05783e-07	6.07655e-09	1	1.37832e-09
SLC24A4	all	ENSG00000183648	ENSG00000183648	NDUFB1	Brain ROSMAP eQTL	2119	0	0	0.012	0.987	0.001	rs10873416	1.15e-08	rs12590654	7.45e-14	rs60635427	5.89986e-14	3606	1.43317e-15	1.44704e-07	9.90412e-09	1	1.21057e-09
ABCA7	all	ENSG00000197766	ENSG00000197766	CFD	gtex.Brain_Cerebellar_Hemisphere	2680	0	0	0.606	0.338	0.056	chr19_864181_G_A	1.06e-07	rs12151021	2.41e-13	rs8100258	1.68296e-73	4072	2.6755e-71	2.05783e-07	1.30016e-64	1	1.19689e-09
ABCA7	all	ENSG00000129951	ENSG00000129951	PLPPR3	gtex.Brain_Cerebellum	2871	0	0	0.185	0.802	0.013	chr19_823550_T_C	1.01e-07	rs12151021	2.41e-13	rs351104	9.18894e-33	4072	8.97417e-33	2.05783e-07	4.36098e-26	1	1.18954e-09
ABCA7	all	ENSG00000064666	ENSG00000064666	CNN2	Microglia	1262	0	0	0	0.494	0.506	rs3087680	3.08e-23	rs12151021	2.41e-13	rs4807440	6.43283e-70	4072	2.57383e-68	2.05783e-07	1.25075e-61	1	1.15977e-09
ABCA7	all	ENSG00000185988	ENSG00000185988	PLK5	gtex.Brain_Spinal_cord_cervical_c-1	2851	0	0	0.669	0.262	0.069	chr19_1508758_G_C	1.18e-06	rs12151021	2.41e-13	rs2656866	6.98406e-24	4072	3.98215e-24	2.05783e-07	1.93512e-17	1	1.15519e-09
ABCA7	all	ENSG00000175221	ENSG00000175221	MED16	gtex.Brain_Cortex	2672	0	0	0.337	0.623	0.041	chr19_867041_C_CACCCCCGTGGCGGCTGG	1.35e-06	rs12151021	2.41e-13	rs2930895	6.50921e-36	4072	1.33418e-35	2.05783e-07	6.48342e-29	1	1.13103e-09
SLC24A4	all	ENSG00000066427	ENSG00000066427	ATXN3	Microglia	2264	0	0	0.173	0.814	0.014	rs112851203	1.1e-11	rs12590654	7.45e-14	rs10150636	1.47652e-22	3606	1.21402e-22	1.44704e-07	8.38969e-16	1	8.33691e-10
SLC24A4	all	ENSG00000100600	ENSG00000100600	LGMN	Brain ROSMAP eQTL	1755	0	0	0.48	0.49	0.03	rs12889434	1.12e-06	rs12590654	7.45e-14	rs12889434	1.77856e-50	3606	8.30105e-50	1.44704e-07	5.73657e-43	1	7.56923e-10
HLA	all	ENSG00000241106	ENSG00000241106	HLA-DOB	gtex.Brain_Substantia_nigra	9414	0	0	0.183	0.794	0.023	chr6_32829016_G_A	6.33e-10	rs36096565	2.88e-15	rs241440	2.65993e-247	13470	3.87995e-243	5.0824e-10	7.63409e-234	1	7.52352e-10
SLC24A4	all	ENSG00000165934	ENSG00000165934	CPSF2	Microglia	2027	0	0	0.717	0.226	0.056	rs79921287	8.95e-08	rs12590654	7.45e-14	rs7152429	9.3273e-50	3606	7.84699e-50	1.44704e-07	5.42278e-43	1	7.45014e-10
PTK2B-CLU	cond_2	ENSG00000168077	ENSG00000168077	SCARA3	Brain ROSMAP eQTL	1921	0	0	0.233	0.753	0.014	rs17384485	3.96e-08	rs73223431	3.74e-14	rs55680837	4.89738e-24	3920	8.12445e-27	4.35712e-10	1.86464e-17	1	6.57888e-10
HLA	all	ENSG00000204315	ENSG00000204315	FKBPL	Brain eQTL meta-analysis	6069	0	0	0.074	0.922	0.005	rs41268905	1.06e-07	rs36096565	2.88e-15	rs41268905	2.28612e-15	13470	2.89905e-18	5.0824e-10	5.7041e-09	1	3.25391e-10
MS4A4A	all	ENSG00000255393	ENSG00000255393	OOSP4B	NA	NA	NA	NA	NA	NA	NA	NA	NA	rs72924626	9.3349e-20	rs12420018	1.86889e-15	2782	3.96556e-22	3.56115e-14	1.11356e-08	1	2.84886e-10
PTK2B-CLU	cond_2	ENSG00000120907	ENSG00000120907	ADRA1A	ROSMAP_ge_brain_naive	2230	0	0	0.169	0.823	0.008	chr8_26901056_G_T	7.2e-08	rs73223431	3.74e-14	rs7015698	2.98191e-23	3920	3.4597e-26	4.35712e-10	7.94033e-17	1	2.06555e-10
HLA	all	ENSG00000204310	ENSG00000204310	AGPAT1	NA	NA	NA	NA	NA	NA	NA	NA	NA	rs36096565	2.8774e-15	rs1061808	1.42326e-17	13470	1.22136e-20	5.0824e-10	2.40312e-11	1	1.72853e-10
ABCA7	cond_1	ENSG00000099864	ENSG00000099864	PALM	NA	NA	NA	NA	NA	NA	NA	NA	NA	rs12151021	2.41456e-13	rs11085183	8.06952e-15	4029	5.48274e-20	9.02278e-12	6.07655e-09	1	1.69158e-10
PTK2B-CLU	cond_1	ENSG00000120903	ENSG00000120903	CHRNA2	gtex.Brain_Cerebellar_Hemisphere	1648	0	0	0.009	0.98	0.011	chr8_27487202_G_A	1.12e-10	rs867230	1.47e-24	rs2472554	1.33794e-14	3385	2.42722e-29	3.25203e-21	7.46373e-09	1	1.52616e-10
PTK2B-CLU	all	ENSG00000120903	ENSG00000120903	CHRNA2	gtex.Brain_Cerebellar_Hemisphere	1654	0	0	0.009	0.979	0.012	chr8_27487202_G_A	1.12e-10	rs867230	7.71e-26	rs2472554	1.33794e-14	3413	1.09342e-27	1.46496e-19	7.46382e-09	1	1.42471e-10
ABCA7	cond_1	ENSG00000172270	ENSG00000172270	BSG	gtex.Brain_Hypothalamus	2750	0	0	0.732	0.209	0.059	chr19_843687_C_G	1.8e-08	rs12151021	1.48e-18	rs1138151	3.62768e-15	4029	4.00984e-20	9.02278e-12	4.44413e-09	1	1.35771e-10
HLA	all	ENSG00000204296	ENSG00000204296	C6orf10	Brain eQTL meta-analysis	5903	0	0	0	1	0	rs9469094	2.88e-19	rs36096565	2.88e-15	rs9469094	1.03247e-38	13470	2.18865e-34	5.0824e-10	4.30634e-25	1	1.29817e-10
HLA	all	ENSG00000168394	ENSG00000168394	TAP1	Microglia	11126	0	0	0.215	0.764	0.021	rs2071540	1.53e-08	rs36096565	2.88e-15	rs2071536	1.54158e-20	13470	8.74145e-23	5.0824e-10	1.71994e-13	1	1.266e-10
PILRA	all	ENSG00000196411	ENSG00000196411	EPHB4	Brain ROSMAP eQTL	848	0	0	0.728	0.189	0.083	rs314333	3.23e-07	rs1859788	3.28e-18	rs76367760	6.69015e-21	1811	1.82326e-21	2.13207e-12	8.5516e-10	1	1.08858e-10
PILRA	all	C7orf59		C7orf59	Brain ROSMAP eQTL	726	0	0	0.104	0.887	0.009	rs67091024	7.65e-08	rs1859788	3.28e-18	rs4727445	1.28408e-17	1811	6.60741e-24	2.13207e-12	3.09906e-12	1	1.05863e-10
PILRA	all	ENSG00000188186	ENSG00000188186	LAMTOR4	gtex.Brain_Cerebellar_Hemisphere	965	0	0	0	1	0	chr7_100149507_G_A	6.51e-30	rs1859788	3.28e-18	rs4727445	1.28408e-17	1811	6.60741e-24	2.13207e-12	3.09906e-12	1	1.05863e-10
PILRA	all	ENSG00000166925	ENSG00000166925	TSC22D4	Brain eQTL meta-analysis	638	0	0	0.07	0.919	0.011	rs858502	3.35e-06	rs1859788	3.28e-18	rs34989573	4.73539e-14	1811	1.05449e-20	2.13207e-12	4.94584e-09	1	1.0369e-10
HLA	all	ENSG00000213676	ENSG00000213676	ATF6B	gtex.Brain_Cortex	9827	0	0	0.331	0.618	0.051	chr6_32143109_G_A	9.26e-07	rs36096565	2.88e-15	rs9267803	1.2656e-29	13470	5.2551e-32	5.0824e-10	1.03398e-22	1	7.46848e-11
HLA	all	ENSG00000196735	ENSG00000196735	HLA-DQA1	gtex.Brain_Cerebellar_Hemisphere	7720	0	0	0.091	0.858	0.051	chr6_32585403_G_T	6.49e-08	rs36096565	2.88e-15	rs17612852	3.50198e-278	13470	5.04139e-272	5.0824e-10	9.9193e-263	1	5.99902e-11
PTK2B-CLU	cond_2	ENSG00000120915	ENSG00000120915	EPHX2	gtex.Brain_Anterior_cingulate_cortex_BA24	1617	0	0	0.582	0.366	0.053	chr8_27508884_G_C	1.64e-06	rs73223431	3.74e-14	rs4149259	1.15886e-128	3920	3.89025e-126	4.35712e-10	8.92848e-117	1	5.19715e-11
MS4A4A	all	ENSG00000166927	ENSG00000166927	MS4A7	Brain eQTL meta-analysis	1252	0	0	0.099	0.898	0.003	rs35397744	1.93e-06	rs72924626	9.33e-20	rs35397744	1.79813e-17	2782	1.22125e-24	3.56115e-14	3.42936e-11	1	5.17162e-11
PTK2B-CLU	cond_2	ENSG00000015592	ENSG00000015592	STMN4	gtex.Brain_Frontal_Cortex_BA9	1776	0	0	0.252	0.73	0.018	chr8_27245507_A_G	7.1e-08	rs73223431	3.74e-14	rs17366947	2.01627e-235	3920	1.42346e-232	4.35712e-10	3.26697e-223	1	4.85841e-11
HLA	all	ENSG00000204301	ENSG00000204301	NOTCH4	gtex.Brain_Hypothalamus	9690	0	0	0.095	0.898	0.007	chr6_32216289_G_T	5.81e-08	rs36096565	2.88e-15	rs434841	2.21912e-55	13470	9.734e-57	5.0824e-10	1.91524e-47	1	4.41092e-11
BIN1	cond_1	ENSG00000186684	ENSG00000186684	CYP27C1	NA	NA	NA	NA	NA	NA	NA	NA	NA	rs6733839	1.10183e-54	rs11683427	2.14358e-16	3391	1.42319e-58	6.8561e-49	2.0758e-10	1	4.0156e-11
BIN1	all	ENSG00000186684	ENSG00000186684	CYP27C1	NA	NA	NA	NA	NA	NA	NA	NA	NA	rs6733839	1.10183e-54	rs11683427	2.14358e-16	3400	1.20585e-57	5.83595e-48	2.06624e-10	1	3.99274e-11
PILRA	all	ENSG00000176402	ENSG00000176402	GJC3	NA	NA	NA	NA	NA	NA	NA	NA	NA	rs1859788	3.28317e-18	rs4727442	1.10831e-19	1811	1.00722e-25	2.13207e-12	4.72413e-14	1	3.94985e-11
HLA	all	ENSG00000244731	ENSG00000244731	C4A	gtex.Brain_Anterior_cingulate_cortex_BA24	9645	0	0	0.101	0.89	0.009	chr6_32575254_G_T	9.72e-10	rs36096565	2.88e-15	rs3130288	2.3289e-150	12016	7.84853e-143	5.0824e-10	1.54426e-133	1	2.56438e-11
HLA	all	ENSG00000204252	ENSG00000204252	HLA-DOA	gtex.Brain_Frontal_Cortex_BA9	8327	0	0	0.119	0.872	0.009	chr6_32667910_T_C	1.34e-07	rs36096565	2.88e-15	rs3130182	3.24542e-18	13470	2.36125e-21	5.0824e-10	4.64593e-12	1	2.11561e-11
BIN1	all	ENSG00000136732	ENSG00000136732	GYPC	Brain eQTL meta-analysis	2741	0	0	0.001	0.999	0	rs4143020	1.64e-09	rs6733839	1.1e-54	rs1550407	2.06485e-15	3400	5.93477e-57	5.83595e-48	1.01693e-09	1	1.88164e-11
BIN1	cond_1	ENSG00000136732	ENSG00000136732	GYPC	Brain eQTL meta-analysis	2351	0	0	0.001	0.999	0	rs4143020	1.64e-09	rs6733839	1.04e-54	rs1550407	2.06485e-15	3391	6.9722e-58	6.8561e-49	1.01693e-09	1	1.8816e-11
HLA	all	ENSG00000204228	ENSG00000204228	HSD17B8	BrainSeq_ge_brain	6415	0	0	0.028	0.97	0.002	chr6_33009538_A_G	2.62e-07	rs36096565	2.88e-15	rs2068205	8.28918e-24	13164	1.25201e-26	5.0824e-10	2.46342e-17	1	1.59115e-11
PILRA	all	ENSG00000166529	ENSG00000166529	ZSCAN21	gtex.Brain_Spinal_cord_cervical_c-1	1071	0	0	0.394	0.579	0.027	chr7_100102003_T_C	8.78e-07	rs1859788	3.28e-18	rs6960432	8.3167e-146	1811	1.85391e-147	2.13207e-12	8.69533e-136	1	1.47579e-11
HLA	all	ENSG00000240065	ENSG00000240065	PSMB9	gtex.Brain_Cortex	9484	0	0	0.021	0.977	0.002	chr6_32837530_C_T	1.68e-07	rs36096565	2.88e-15	rs9276909	4.83119e-73	13470	8.92213e-74	5.0824e-10	1.75549e-64	1	9.44632e-12
HLA	all	ENSG00000224389	ENSG00000224389	C4B	Brain ROSMAP eQTL	422	0	0	0.187	0.208	0.604	rs1061808	2.38e-07	rs36096565	2.88e-15	rs9267812	5.1096e-24	12275	3.32261e-26	5.0824e-10	6.53748e-17	1	7.72456e-12
HLA	all	ENSG00000231389	ENSG00000231389	HLA-DPA1	gtex.Brain_Cortex	11717	0	0	0.02	0.978	0.001	chr6_33063435_G_C	2.03e-08	rs36096565	2.88e-15	rs34682523	1.00334e-97	13470	2.63897e-97	5.0824e-10	5.19236e-88	1	5.67839e-12
HLA	all	ENSG00000204256	ENSG00000204256	BRD2	Brain ROSMAP eQTL	336	0.001	0	0.729	0.114	0.156	chr6.32904039	1.09e-08	rs36096565	2.88e-15	rs57651384	9.97165e-76	13470	5.12557e-72	5.0824e-10	1.00849e-62	1	4.52194e-12
HLA	all	ENSG00000242574	ENSG00000242574	HLA-DMB	gtex.Brain_Cerebellar_Hemisphere	11305	0	0	0.344	0.627	0.029	chr6_32946949_G_C	3.13e-07	rs36096565	2.88e-15	rs73396802	3.27539e-70	13470	4.71488e-67	5.0824e-10	9.27687e-58	1	4.48277e-12
HLA	all	ENSG00000204257	ENSG00000204257	HLA-DMA	Brain ROSMAP eQTL	336	0	0.001	0.004	0.907	0.089	chr6.32904039	0	rs36096565	2.88e-15	rs73396802	4.32627e-150	13470	1.47297e-139	5.0824e-10	2.89817e-130	1	4.47777e-12
HLA	all	ENSG00000204248	ENSG00000204248	COL11A2	gtex.Brain_Hippocampus	8877	0	0	0.505	0.442	0.053	chr6_32765851_C_T	1.76e-07	rs36096565	2.88e-15	rs56934772	6.39538e-27	13204	6.89786e-27	5.0824e-10	1.35721e-17	1	3.9234e-12
HLA	all	ENSG00000232629	ENSG00000232629	HLA-DQB2	gtex.Brain_Nucleus_accumbens_basal_ganglia	8083	0	0	0	0.999	0.001	chr6_32636375_A_G	9.74e-19	rs36096565	2.88e-15	rs34297496	1.02695e-303	13470	8.43934e-295	5.0824e-10	1.6605e-285	1	3.78315e-12
PILRA	all	ENSG00000087077	ENSG00000087077	TRIP6	Brain eQTL meta-analysis	1342	0	0	0	1	0	rs12669944	1.14e-12	rs1859788	3.28e-18	rs314374	4.41847e-16	1811	3.66013e-22	2.13207e-12	1.7167e-10	1	3.7491e-12
HLA	all	ENSG00000223865	ENSG00000223865	HLA-DPB1	gtex.Brain_Frontal_Cortex_BA9	11773	0	0	0.28	0.695	0.025	chr6_33080829_G_C	5.13e-08	rs36096565	2.88e-15	rs928976	1.79361e-44	13470	2.97598e-46	5.0824e-10	5.85546e-37	1	3.3662e-12
PTK2B-CLU	cond_2	ENSG00000147419	ENSG00000147419	CCDC25	gtex.Brain_Anterior_cingulate_cortex_BA24	1750	0	0	0.4	0.573	0.027	chr8_27549665_C_T	1.9e-07	rs73223431	3.74e-14	rs10091671	1.12576e-120	3920	4.23414e-121	4.35712e-10	9.71774e-112	1	3.27638e-12
PTK2B-CLU	cond_2	ENSG00000104228	ENSG00000104228	TRIM35	gtex.Brain_Frontal_Cortex_BA9	1405	0	0	0.428	0.525	0.048	chr8_27310425_T_C	1.87e-07	rs73223431	3.74e-14	rs17446091	7.42696e-115	3920	1.12102e-113	4.35712e-10	2.57284e-104	1	2.65034e-12
ABCA7	cond_1	ENSG00000099817	ENSG00000099817	POLR2E	Microglia	1294	0	0	0.312	0.496	0.192	rs35753930	3.44e-09	rs12151021	1.48e-18	rs6843	1.2268e-139	4029	1.70594e-139	9.02278e-12	1.89071e-128	1	1.81558e-12
MS4A4A	all	ENSG00000285231	ENSG00000285231	OOSP3	NA	NA	NA	NA	NA	NA	NA	NA	NA	rs72924626	9.3349e-20	rs17597092	1.36198e-19	2782	4.40722e-25	3.56115e-14	1.23758e-11	1	1.71582e-12
PILRA	all	ENSG00000244623	ENSG00000244623	OR2AE1	NA	NA	NA	NA	NA	NA	NA	NA	NA	rs1859788	3.28317e-18	rs2572003	3.45753e-54	1811	3.25274e-59	2.13207e-12	1.52562e-47	1	1.66937e-12
ABCA7	cond_1	ENSG00000099624	ENSG00000099624	ATP5D	BrainSeq_ge_brain	1813	0	0	0.698	0.177	0.125	chr19_1178122_G_A	2.87e-08	rs12151021	1.48e-18	rs2074513	1.44977e-17	4029	1.93873e-22	9.02278e-12	2.14871e-11	1	8.62456e-13
ABCA7	cond_1	ENSG00000115266	ENSG00000115266	APC2	gtex.Brain_Spinal_cord_cervical_c-1	2479	0	0	0.452	0.513	0.035	chr19_1457371_C_T	2.69e-07	rs12151021	1.48e-18	rs2656873	4.97066e-65	4029	3.67168e-68	9.02278e-12	4.06934e-57	1	7.0252e-13
PILRA	all	ENSG00000146830	ENSG00000146830	GIGYF1	gtex.Brain_Putamen_basal_ganglia	1186	0	0	0.04	0.79	0.17	chr7_100668458_T_C	2.47e-10	rs1859788	3.28e-18	rs221779	5.09647e-57	1811	2.90813e-59	2.13207e-12	1.36399e-47	1	6.69745e-13
PILRA	all	ENSG00000146833	ENSG00000146833	TRIM4	gtex.Brain_Substantia_nigra	1444	0	0	0.036	0.96	0.004	chr7_99889529_T_TA	7.7e-09	rs1859788	3.28e-18	rs4727438	2.82225e-28	1811	3.48369e-32	2.13207e-12	1.63394e-20	1	6.20413e-13
ABCA7	cond_1	ENSG00000180448	ENSG00000180448	ARHGAP45	gtex.Brain_Frontal_Cortex_BA9	1741	0	0	0.752	0.17	0.078	chr19_1085068_A_T	3.87e-08	rs12151021	1.48e-18	rs2079158	1.42821e-59	4029	7.86126e-61	9.02278e-12	8.71268e-50	1	5.85161e-13
ABCA7	cond_1	ENSG00000065268	ENSG00000065268	WDR18	gtex.Brain_Spinal_cord_cervical_c-1	1956	0	0	0.002	0.991	0.008	chr19_990819_G_A	1.15e-12	rs12151021	1.48e-18	rs2240149	1.93758e-250	4029	3.83291e-249	9.02278e-12	4.24804e-238	1	4.71916e-13
ABCA7	cond_1	ENSG00000116032	ENSG00000116032	GRIN3B	Microglia	1294	0	0	0.438	0.171	0.39	rs1141534	1.68e-08	rs12151021	1.48e-18	rs58342790	1.24706e-71	4029	7.06771e-74	9.02278e-12	7.83318e-63	1	4.3966e-13
ABCA7	cond_1	ENSG00000228300	ENSG00000228300	C19orf24	gtex.Brain_Hypothalamus	2168	0	0	0.653	0.304	0.043	chr19_1275988_C_G	1.37e-06	rs12151021	1.48e-18	rs12979308	1.09509e-19	4029	1.15749e-24	9.02278e-12	1.28285e-13	1	3.623e-13
ABCA7	cond_1	ENSG00000197561	ENSG00000197561	ELANE	NA	NA	NA	NA	NA	NA	NA	NA	NA	rs12151021	2.41456e-13	rs2007647	3.37896e-18	4029	8.84868e-23	9.02278e-12	9.80704e-12	1	3.39164e-13
ABCA7	cond_1	ENSG00000115255	ENSG00000115255	REEP6	gtex.Brain_Putamen_basal_ganglia	2489	0	0	0.74	0.203	0.057	chr19_1488467_G_T	7.52e-07	rs12151021	1.48e-18	rs112208222	3.89449e-39	4029	4.69325e-41	9.02278e-12	5.20156e-30	1	2.86928e-13
ABCA7	cond_1	ENSG00000115257	ENSG00000115257	PCSK4	gtex.Brain_Cerebellar_Hemisphere	2484	0	0	0.005	0.995	0	chr19_1490378_T_G	7.73e-11	rs12151021	1.48e-18	rs171948	6.54379e-27	4029	3.27632e-31	9.02278e-12	3.63116e-20	1	2.14978e-13
ABCA7	cond_1	ENSG00000099821	ENSG00000099821	POLRMT	gtex.Brain_Spinal_cord_cervical_c-1	3274	0	0	0.005	0.994	0.001	chr19_636717_C_A	5.15e-12	rs12151021	1.48e-18	rs12610885	2.42123e-23	4029	2.58461e-27	9.02278e-12	2.86454e-16	1	1.74714e-13
PTK2B-CLU	all	ENSG00000168079	ENSG00000168079	SCARA5	NA	NA	NA	NA	NA	NA	NA	NA	NA	rs867230	7.71395e-26	rs2726962	2.01684e-18	3413	5.97355e-31	1.46496e-19	4.07763e-12	1	1.73091e-13
PILRA	all	ENSG00000146828	ENSG00000146828	SLC12A9	BrainSeq_ge_brain	1322	0	0	0.003	0.996	0	chr7_100861173_T_C	1.97e-08	rs1859788	3.28e-18	rs314330	2.92632e-45	1811	1.311e-49	2.13207e-12	6.14896e-38	1	1.65776e-13
PILRA	all	ENSG00000176125	ENSG00000176125	UFSP1	gtex.Brain_Caudate_basal_ganglia	1488	0	0	0.511	0.393	0.096	chr7_100848743_G_A	1.14e-06	rs1859788	3.28e-18	rs314372	1.28664e-30	1762	6.85968e-36	2.13207e-12	3.21738e-24	1	1.39635e-13
ABCA7	cond_1	ENSG00000198858	ENSG00000198858	R3HDM4	gtex.Brain_Cortex	2468	0	0	0.565	0.367	0.068	chr19_899123_T_A	6.36e-07	rs12151021	1.48e-18	rs7969	1.76262e-27	4029	1.90457e-31	9.02278e-12	2.11085e-20	1	1.38224e-13
PTK2B-CLU	cond_1	ENSG00000168079	ENSG00000168079	SCARA5	NA	NA	NA	NA	NA	NA	NA	NA	NA	rs867230	7.71395e-26	rs2726962	2.01684e-18	3385	1.32606e-32	3.25203e-21	4.07765e-12	1	1.37483e-13
PILRA	all	ENSG00000077454	ENSG00000077454	LRCH4	gtex.Brain_Cerebellar_Hemisphere	827	0	0	0.135	0.538	0.327	chr7_100518255_G_A	6.16e-09	rs1859788	3.28e-18	rs58509206	4.97807e-21	1811	3.3432e-26	2.13207e-12	1.56805e-14	1	1.02102e-13
ABCA7	cond_1	ENSG00000167468	ENSG00000167468	GPX4	gtex.Brain_Nucleus_accumbens_basal_ganglia	1752	0	0	0.424	0.548	0.029	chr19_1104079_G_A	3.16e-07	rs12151021	1.48e-18	rs8103169	1.49626e-64	4029	8.21356e-68	9.02278e-12	9.10314e-57	1	9.75854e-14
PILRA	all	ENSG00000205307	ENSG00000205307	SAP25	gtex.Brain_Putamen_basal_ganglia	839	0	0	0.118	0.698	0.184	chr7_100523101_G_A	1.01e-09	rs1859788	3.28e-18	rs6970240	4.02678e-55	1811	3.3075e-56	2.13207e-12	1.55131e-44	1	9.71627e-14
ABCA7	cond_1	ENSG00000160953	ENSG00000160953	MUM1	gtex.Brain_Anterior_cingulate_cortex_BA24	2484	0	0	0.665	0.291	0.045	chr19_1357083_T_C	4.98e-07	rs12151021	1.48e-18	rs713042	6.49944e-120	4029	1.5039e-119	9.02278e-12	1.66678e-108	1	8.19133e-14
ABCA7	cond_1	ENSG00000116014	ENSG00000116014	KISS1R	gtex.Brain_Amygdala	2377	0	0	0.767	0.181	0.052	chr19_919009_G_A	6.32e-07	rs12151021	1.48e-18	rs116900244	3.76653e-74	4029	5.94003e-70	9.02278e-12	6.58337e-59	1	7.91407e-14
ABCA7	cond_1	ENSG00000182087	ENSG00000182087	TMEM259	Microglia	1368	0	0	0.483	0.373	0.144	rs35753930	8.89e-09	rs12151021	1.48e-18	rs2240160	1.65628e-108	4029	9.48239e-109	9.02278e-12	1.05094e-97	1	6.91183e-14
ABCA7	cond_1	C19orf6		C19orf6	Brain ROSMAP eQTL	609	0	0	0.673	0.272	0.055	rs4315451	6.52e-06	rs12151021	1.48e-18	rs2240160	1.65628e-108	4029	9.48239e-109	9.02278e-12	1.05094e-97	1	6.91183e-14
PILRA	all	ENSG00000214309	ENSG00000214309	MBLAC1	gtex.Brain_Hippocampus	800	0	0	0.86	0.08	0.061	chr7_100508678_C_T	2.36e-06	rs1859788	3.28e-18	rs78225095	4.36967e-64	1811	2.34304e-61	2.13207e-12	1.09895e-49	1	5.33522e-14
ABCA7	cond_1	ENSG00000197766	ENSG00000197766	CFD	gtex.Brain_Cerebellar_Hemisphere	2653	0	0	0.603	0.336	0.061	chr19_864181_G_A	1.06e-07	rs12151021	1.48e-18	rs8100258	1.68296e-73	4029	1.17306e-75	9.02278e-12	1.30011e-64	1	5.28171e-14
ABCA7	cond_1	ENSG00000129951	ENSG00000129951	PLPPR3	gtex.Brain_Cerebellum	2844	0	0	0.185	0.803	0.011	chr19_823550_T_C	1.01e-07	rs12151021	1.48e-18	rs351104	9.18894e-33	4029	3.93484e-37	9.02278e-12	4.36101e-26	1	5.25718e-14
ABCA7	cond_1	ENSG00000185988	ENSG00000185988	PLK5	gtex.Brain_Spinal_cord_cervical_c-1	2479	0	0	0.691	0.246	0.062	chr19_1508758_G_C	1.18e-06	rs12151021	1.48e-18	rs2656866	6.98406e-24	4029	1.74603e-28	9.02278e-12	1.93513e-17	1	5.09174e-14
ABCA7	cond_1	ENSG00000175221	ENSG00000175221	MED16	gtex.Brain_Cortex	2645	0	0	0.335	0.618	0.047	chr19_867041_C_CACCCCCGTGGCGGCTGG	1.35e-06	rs12151021	1.48e-18	rs2930895	6.50921e-36	4029	5.84994e-40	9.02278e-12	6.48353e-29	1	4.71858e-14
PILRA	all	ENSG00000185955	ENSG00000185955	C7orf61	gtex.Brain_Cerebellar_Hemisphere	1269	0	0	0.83	0.116	0.054	chr7_100023371_T_C	3.88e-06	rs1859788	3.28e-18	rs7808970	3.12425e-29	1811	1.9625e-34	2.13207e-12	9.20465e-23	1	2.92444e-14
PILRA	all	ENSG00000213420	ENSG00000213420	GPC2	gtex.Brain_Cerebellar_Hemisphere	845	0	0	0.012	0.781	0.207	chr7_100202616_A_T	1.96e-13	rs1859788	3.28e-18	rs116667980	3.26239e-32	1811	1.39455e-34	2.13207e-12	6.5408e-23	1	2.62418e-14
PILRA	all	ENSG00000239521	ENSG00000239521	GATS	gtex.Brain_Cortex	584	0	0	0.806	0.094	0.1	chr7_100364675_A_G	4.77e-08	rs1859788	3.28e-18	rs17309333	2.35697e-59	1811	4.82463e-58	2.13207e-12	2.26288e-46	1	2.60621e-14
MS4A4A	all	ENSG00000110104	ENSG00000110104	CCDC86	gtex.Brain_Cortex	2748	0	0	0.549	0.419	0.033	chr11_60822026_T_G	2.54e-06	rs72924626	9.33e-20	rs520569	7.03154e-19	2767	2.86065e-26	3.56115e-14	8.03294e-13	1	2.26494e-14
PILRA	all	ENSG00000146834	ENSG00000146834	MEPCE	gtex.Brain_Hippocampus	609	0	0	0.198	0.777	0.025	chr7_100397190_A_G	1.43e-06	rs1859788	3.28e-18	rs1073	1.05662e-124	1811	8.33402e-126	2.13207e-12	3.90888e-114	1	1.81392e-14
PILRA	all	ENSG00000078487	ENSG00000078487	ZCWPW1	gtex.Brain_Cerebellar_Hemisphere	741	0	0	0.206	0.778	0.016	chr7_100483563_G_A	1.59e-06	rs1859788	3.28e-18	rs7783159	1.67229e-209	1811	3.86435e-207	2.13207e-12	1.81248e-195	1	1.61817e-14
PILRA	all	ENSG00000085514	ENSG00000085514	PILRA	gtex.Brain_Substantia_nigra	617	0	0	0.325	0.62	0.056	chr7_100340318_A_G	9.29e-08	rs1859788	3.28e-18	rs6965458	2.85365e-295	1811	2.10267e-290	2.13207e-12	9.8621e-279	1	1.33081e-14
PILRA	all	ENSG00000121716	ENSG00000121716	PILRB	gtex.Brain_Substantia_nigra	617	0	0	0	1	0	chr7_100340318_A_G	7.9e-23	rs1859788	3.28e-18	rs1000215	1.97626258336499e-323	1811	0	2.13207e-12	0	1	1.31105e-14
PICALM	all	ENSG00000137501	ENSG00000137501	SYTL2	Brain eQTL meta-analysis	1809	0	0	0.088	0.91	0.002	rs12286043	2.08e-07	rs10792832	5.21e-26	rs11234389	1.09094e-20	3302	3.41562e-32	8.20115e-20	4.1648e-13	1	1.30495e-14
MS4A4A	all	ENSG00000134812	ENSG00000134812	CBLIF	NA	NA	NA	NA	NA	NA	NA	NA	NA	rs72924626	9.3349e-20	rs74365958	7.35869e-23	2782	7.09492e-28	3.56115e-14	1.99231e-14	1	3.01278e-15
MS4A4A	all	ENSG00000284873	ENSG00000284873	OOSP1	NA	NA	NA	NA	NA	NA	NA	NA	NA	rs72924626	9.3349e-20	rs74702237	8.18554e-28	2782	9.01769e-32	3.56115e-14	2.53224e-18	1	2.73237e-15
MS4A4A	all	ENSG00000285010	ENSG00000285010	OOSP4A	NA	NA	NA	NA	NA	NA	NA	NA	NA	rs72924626	9.3349e-20	rs74702237	2.04767e-25	2782	1.33755e-29	3.56115e-14	3.75594e-16	1	2.39877e-15
MS4A4A	all	ENSG00000166928	ENSG00000166928	MS4A14	gtex.Brain_Amygdala	1450	0	0	0.156	0.834	0.011	chr11_60385090_T_A	1.51e-07	rs72924626	9.33e-20	rs1838095	4.07314e-107	2782	1.72999e-111	3.56115e-14	4.85795e-98	1	3.35197e-16
PTK2B-CLU	cond_1	ENSG00000168077	ENSG00000168077	SCARA3	Brain ROSMAP eQTL	1471	0	0	0.235	0.749	0.015	rs17384485	3.96e-08	rs867230	1.47e-24	rs55680837	4.89738e-24	3385	6.06426e-38	3.25203e-21	1.86476e-17	1	3.35808e-17
PTK2B-CLU	all	ENSG00000168077	ENSG00000168077	SCARA3	Brain ROSMAP eQTL	1472	0	0	0.235	0.749	0.015	rs17384485	3.96e-08	rs867230	7.71e-26	rs55680837	4.89738e-24	3413	2.7318e-36	1.46496e-19	1.86477e-17	1	2.10721e-17
BIN1	all	ENSG00000169967	ENSG00000169967	MAP3K2	gtex.Brain_Frontal_Cortex_BA9	1640	0	0	0.354	0.625	0.021	chr2_127208269_A_G	1.37e-06	rs6733839	1.1e-54	rs7599210	8.8733e-22	3400	5.504e-63	5.83595e-48	9.43119e-16	1	1.73891e-17
BIN1	cond_1	ENSG00000169967	ENSG00000169967	MAP3K2	gtex.Brain_Frontal_Cortex_BA9	1638	0	0	0.354	0.625	0.021	chr2_127208269_A_G	1.37e-06	rs6733839	1.04e-54	rs7599210	8.8733e-22	3391	6.46614e-64	6.8561e-49	9.43123e-16	1	1.73884e-17
CR1	all	ENSG00000117335	ENSG00000117335	CD46	gtex.Brain_Substantia_nigra	1535	0	0	0.37	0.596	0.034	chr1_207744154_A_G	4.59e-07	rs679515	1.4e-23	rs2724360	3.84155e-206	2628	7.78539e-209	2.40909e-17	3.23167e-192	1	3.51163e-18
CR1	all	ENSG00000180667	ENSG00000180667	YOD1	Microglia	795	0	0	0.727	0.217	0.056	rs17258815	0.000108	rs679515	1.4e-23	rs1560	1.59685e-27	2549	8.78652e-38	2.40909e-17	3.64723e-21	1	4.73485e-19
CR1	all	ENSG00000196352	ENSG00000196352	CD55	gtex.Brain_Cortex	1427	0	0	0.321	0.63	0.048	chr1_207399097_G_A	1.62e-11	rs679515	1.4e-23	rs116059019	1.54438e-64	2628	1.23204e-68	2.40909e-17	5.1141e-52	1	2.39107e-19
PTK2B-CLU	all	ENSG00000120915	ENSG00000120915	EPHX2	gtex.Brain_Anterior_cingulate_cortex_BA24	1615	0	0	0.589	0.369	0.042	chr8_27508884_G_C	1.64e-06	rs867230	7.71e-26	rs4149259	1.15886e-128	3413	1.30717e-135	1.46496e-19	8.92296e-117	1	2.776e-20
PTK2B-CLU	cond_1	ENSG00000104228	ENSG00000104228	TRIM35	gtex.Brain_Nucleus_accumbens_basal_ganglia	2214	0	0	0.385	0.577	0.038	chr8_27317383_T_C	1.34e-06	rs867230	1.47e-24	rs17446091	7.42696e-115	3385	8.3371e-125	3.25203e-21	2.56366e-104	1	1.13305e-20
PTK2B-CLU	all	ENSG00000147419	ENSG00000147419	CCDC25	gtex.Brain_Anterior_cingulate_cortex_BA24	1529	0	0	0.271	0.709	0.02	chr8_27549665_C_T	1.9e-07	rs867230	7.71e-26	rs10091671	1.12576e-120	3413	1.44348e-130	1.46496e-19	9.85338e-112	1	4.98656e-21
PICALM	all	ENSG00000150687	ENSG00000150687	PRSS23	gtex.Brain_Hippocampus	2908	0	0	0.316	0.566	0.118	chr11_86582493_A_G	5.75e-07	rs10792832	5.21e-26	rs2051434	4.44553e-70	2988	7.21922e-81	8.20115e-20	8.80269e-62	1	4.02009e-21
PTK2B-CLU	all	ENSG00000015592	ENSG00000015592	STMN4	gtex.Brain_Frontal_Cortex_BA9	2612	0	0	0.247	0.733	0.02	chr8_27245507_A_G	7.1e-08	rs867230	7.71e-26	rs17366947	2.01627e-235	3413	4.77692e-242	1.46496e-19	3.2608e-223	1	1.93386e-21
PTK2B-CLU	all	ENSG00000134014	ENSG00000134014	ELP3	gtex.Brain_Spinal_cord_cervical_c-1	3041	0	0	0.401	0.554	0.045	chr8_28088856_T_G	1.17e-06	rs867230	7.71e-26	rs2305451	1.6782e-173	3413	4.16516e-181	1.46496e-19	2.8432e-162	1	1.54589e-21
PTK2B-CLU	all	ENSG00000104228	ENSG00000104228	TRIM35	gtex.Brain_Nucleus_accumbens_basal_ganglia	2220	0	0	0.384	0.576	0.04	chr8_27317383_T_C	1.34e-06	rs867230	7.71e-26	rs17446091	7.42696e-115	3413	3.75669e-123	1.46496e-19	2.56437e-104	1	1.0521e-21
PICALM	all	ENSG00000151376	ENSG00000151376	ME3	Microglia	1674	0.02	0.077	0.169	0.647	0.087	rs183838303	1.79e-09	rs10792832	5.21e-26	rs11501849	4.1834e-40	3271	1.69531e-51	8.20115e-20	2.06716e-32	1	6.20782e-22
PICALM	all	ENSG00000149201	ENSG00000149201	CCDC81	gtex.Brain_Cerebellar_Hemisphere	1949	0	0	0.582	0.383	0.035	chr11_86356333_T_A	3.65e-07	rs10792832	5.21e-26	rs2034622	4.18985e-40	3302	2.42915e-52	8.20115e-20	2.96196e-33	1	5.10726e-22
BIN1	all	ENSG00000169994	ENSG00000169994	MYO7B	NA	NA	NA	NA	NA	NA	NA	NA	NA	rs6733839	1.10183e-54	rs10174611	9.09245e-27	3400	7.09372e-68	5.83595e-48	1.21552e-20	1	2.45996e-22
BIN1	cond_1	ENSG00000169994	ENSG00000169994	MYO7B	NA	NA	NA	NA	NA	NA	NA	NA	NA	rs6733839	1.10183e-54	rs10174611	9.09245e-27	3391	8.3338e-69	6.8561e-49	1.21553e-20	1	2.45975e-22
PTK2B-CLU	cond_1	ENSG00000147419	ENSG00000147419	CCDC25	gtex.Brain_Anterior_cingulate_cortex_BA24	1525	0	0	0.271	0.709	0.02	chr8_27549665_C_T	1.9e-07	rs867230	1.47e-24	rs10091671	1.12576e-120	3385	3.20662e-132	3.25203e-21	9.86039e-112	1	1.21473e-22
PTK2B-CLU	cond_1	ENSG00000120915	ENSG00000120915	EPHX2	gtex.Brain_Anterior_cingulate_cortex_BA24	1609	0	0	0.589	0.368	0.043	chr8_27508884_G_C	1.64e-06	rs867230	1.47e-24	rs4149259	1.15886e-128	3385	2.90253e-137	3.25203e-21	8.92529e-117	1	7.51529e-23
PTK2B-CLU	cond_1	ENSG00000015592	ENSG00000015592	STMN4	gtex.Brain_Frontal_Cortex_BA9	2606	0	0	0.247	0.732	0.02	chr8_27245507_A_G	7.1e-08	rs867230	1.47e-24	rs17366947	2.01627e-235	3385	1.061e-243	3.25203e-21	3.26259e-223	1	3.95652e-23
PTK2B-CLU	cond_1	ENSG00000134014	ENSG00000134014	ELP3	gtex.Brain_Spinal_cord_cervical_c-1	2537	0	0	0.495	0.447	0.059	chr8_28088856_T_G	1.17e-06	rs867230	1.47e-24	rs2305451	1.6782e-173	3385	9.25048e-183	3.25203e-21	2.84453e-162	1	3.87915e-23
BIN1	all	ENSG00000163161	ENSG00000163161	ERCC3	gtex.Brain_Hippocampus	1646	0	0	0.171	0.817	0.013	chr2_127212809_T_C	1.87e-07	rs6733839	1.1e-54	rs7562428	8.7858e-68	3400	2.03671e-106	5.83595e-48	3.48994e-59	1	3.44628e-50
BIN1	cond_1	ENSG00000163161	ENSG00000163161	ERCC3	gtex.Brain_Hippocampus	1644	0	0	0.171	0.817	0.013	chr2_127212809_T_C	1.87e-07	rs6733839	1.04e-54	rs7562428	8.7858e-68	3391	2.39248e-107	6.8561e-49	3.48957e-59	1	4.64869e-51
