# Supplementary material for: Brain expression quantitative trait locus and network analyses reveal downstream effects and putative drivers for brain-related diseases
Source: Nat Genet. 2023 Feb 23;55(3):377–88. doi: 10.1038/s41588-023-01300-6 (PMC10011140; doi:10.1038/s41588-023-01300-6)
Supplement: Supplementary file 4 — Supplementary Tables 1–31. [file 41588_2023_1300_MOESM4_ESM.zip › Supplementary Table 14 - eQTLGen comparison on MS genes.xlsx]

## Sheet: A - same gene comparison
			MetaBrain Cortex-EUR eQTL							eQTLGen eQTL
gene	ENSG	outcome	SNP instrument	eQTL.pval	WR	se	p	Z	direction	SNP instrument	eQTL.pval	WR	se	p	Z	direction	dir.agree	Z.diff
HLA-DOB	ENSG00000241106	multiple sclerosis	rs7751856	4.31859e-26	1.55801	0.0603772	7.86284e-147	25.8047	+	rs371156	4.05415e-21	-2.71488	0.172176	5.1608e-56	-15.7681	-	FALSE	41.5727
HLA-DOA	ENSG00000204252	multiple sclerosis	rs3130182	3.24542e-18	0.420509	0.0708686	2.96298e-09	5.93364	+	rs9273549	2.6336e-08	-12.9366	0.413057	2.55465e-215	-31.3192	-	FALSE	37.2529
ATP6V1G2	ENSG00000213760	multiple sclerosis	rs3131641	4.33682e-18	0.747979	0.0684863	9.08968e-28	10.9216	+	rs3093982	1.54882e-175	-1.13305	0.0454565	3.88692e-137	-24.926	-	FALSE	35.8476
SPAG7	ENSG00000091640	multiple sclerosis	rs4790718	3.4385e-106	0.0254823	0.0292837	0.384199	0.870186	+	rs6936204	8.74661e-09	-8.12783	0.240262	7.36848e-251	-33.8291	-	FALSE	34.6993
WDFY1	ENSG00000085449	multiple sclerosis	rs6704726	5.20038e-14	0.124037	0.0806382	0.124001	1.5382	+	rs12195582	1.73041e-08	-11.6845	0.375695	2.33936e-212	-31.1009	-	FALSE	32.6391
GPANK1	ENSG00000204438	multiple sclerosis	rs7773668	5.70946e-14	0.933435	0.03875	3.28849e-128	24.0886	+	rs380852	5.67022e-11	-1.51732	0.203522	8.96389e-14	-7.45534	-	FALSE	31.544
HSPA1L	ENSG00000204390	multiple sclerosis	rs805293	1.80624e-19	1.14225	0.06691	2.42111e-65	17.0714	+	rs13716	5.85599e-15	-2.54486	0.183304	8.0006e-44	-13.8833	-	FALSE	30.9547
SQSTM1	ENSG00000161011	multiple sclerosis	rs183648	2.73425e-46	-0.0167379	0.0431365	0.698001	-0.388021	-	rs9271192	1.89147e-14	-7.81475	0.253781	3.22533e-208	-30.7933	-	TRUE	30.4052
C4B	ENSG00000224389	multiple sclerosis	rs9267812	5.1096e-24	0.594182	0.0722092	1.89403e-16	8.22861	+	rs9264533	1.56856e-73	-1.53579	0.0731974	9.67567e-98	-20.9815	-	FALSE	29.2101
UBE2L6	ENSG00000156587	multiple sclerosis	rs2848633	5.52923e-19	-0.0103283	0.067618	0.8786	-0.152744	-	rs9268839	5.03037e-19	-4.90773	0.173056	6.43663e-177	-28.3593	-	TRUE	28.2065
TNXB	ENSG00000168477	multiple sclerosis	rs3094604	7.17329e-11	0.24245	0.101185	0.01657	2.39611	+	rs2269426	1.60325e-126	-1.86982	0.0733725	2.97411e-143	-25.4839	-	FALSE	27.88
SKIV2L	ENSG00000204351	multiple sclerosis	rs6457457	3.1252e-10	-0.575793	0.108637	1.15697e-07	-5.30017	-	rs9271771	4.29635e-22	-8.11162	0.248941	6.8e-233	-32.5845	-	TRUE	27.2843
TAP1	ENSG00000168394	multiple sclerosis	rs2071536	1.54158e-20	0.501864	0.0660841	3.09391e-14	7.59433	+	rs2621417	1.44012e-26	-2.29245	0.132053	1.65441e-67	-17.3601	-	FALSE	24.9544
KLRB1	ENSG00000111796	multiple sclerosis	rs57055518	7.86565e-11	0.0854282	0.219399	0.697	0.389373	+	rs2856718	3.90274e-08	-6.57018	0.282298	8.14373e-120	-23.2739	-	FALSE	23.6633
ASIC1	ENSG00000110881	multiple sclerosis	rs590460	6.62116e-19	0.145069	0.0680952	0.0331399	2.13038	+	rs6457374	5.34048e-09	-4.61082	0.221817	5.7182e-96	-20.7866	-	FALSE	22.917
SESN1	ENSG00000080546	multiple sclerosis	rs59883302	1.3502e-14	0.0569551	0.0783906	0.467498	0.726555	+	rs4151657	1.14191e-09	-6.73053	0.310682	4.51601e-104	-21.6637	-	FALSE	22.3902
BCL2L2	ENSG00000129473	multiple sclerosis	rs2231301	1.62984e-13	0.0891337	0.0941339	0.343699	0.946882	+	rs532098	9.04128e-09	-5.57816	0.260617	1.23458e-101	-21.4037	-	FALSE	22.3506
TCF19	ENSG00000137310	multiple sclerosis	rs17197087	3.51984e-136	-0.0143091	0.0258573	0.58	-0.553385	-	rs2857605	3.46976e-23	-3.01081	0.133899	5.73894e-112	-22.4856	-	TRUE	21.9322
MYBBP1A	ENSG00000132382	multiple sclerosis	rs3809849	9.07291e-16	-0.152342	0.0775333	0.0494299	-1.96486	-	rs2395185	8.66423e-09	-6.66506	0.279116	5.0396e-126	-23.8792	-	TRUE	21.9143
CEP41	ENSG00000106477	multiple sclerosis	rs1990790	5.2084e-32	0.0556171	0.0499802	0.265801	1.11278	+	rs2247056	2.47252e-08	-4.82528	0.232099	5.35521e-96	-20.7898	-	FALSE	21.9026
CXCR6	ENSG00000172215	multiple sclerosis	rs11130078	4.40653e-09	0.0914726	0.0970659	0.346	0.942377	+	rs2524054	3.63329e-20	-2.9496	0.141781	3.9908e-96	-20.8039	-	FALSE	21.7463
CRTAM	ENSG00000109943	multiple sclerosis	rs7109832	4.23636e-08	0.0851839	0.103392	0.409999	0.823895	+	rs6457374	3.13112e-19	-3.00682	0.144651	5.7182e-96	-20.7866	-	FALSE	21.6105
MATK	ENSG00000007264	multiple sclerosis	rs2302307	1.91964e-10	0.0567209	0.0969709	0.558597	0.584927	+	rs2247056	3.53069e-09	-4.55655	0.219173	5.35521e-96	-20.7898	-	FALSE	21.3747
FKBPL	ENSG00000204315	multiple sclerosis	rs707974	1.09129e-15	1.2126	0.0901775	3.21303e-41	13.4468	+	rs28732176	2.65399e-31	-1.08039	0.138707	6.7523e-15	-7.78903	-	FALSE	21.2359
SLC7A8	ENSG00000092068	multiple sclerosis	rs55816003	2.64997e-12	0.00115388	0.077364	0.9881	0.014915	+	rs6457374	2.69129e-09	-4.5233	0.217606	5.7182e-96	-20.7866	-	FALSE	20.8016
STAT1	ENSG00000115415	multiple sclerosis	rs13029247	7.7961e-30	0.142331	0.0537655	0.00811506	2.64724	+	rs9264638	7.23103e-11	-3.88039	0.214772	5.74822e-73	-18.0675	-	FALSE	20.7147
CSNK2B	ENSG00000204435	multiple sclerosis	rs2857698	1.51921e-29	0.745582	0.0544391	1.07711e-42	13.6957	+	rs1144708	2.75359e-46	-0.620386	0.0992588	4.09959e-10	-6.25019	-	FALSE	19.9459
NT5E	ENSG00000135318	multiple sclerosis	rs6942065	2.01777e-106	-0.0298174	0.0288706	0.3017	-1.03279	-	rs6457374	3.34503e-16	-3.30145	0.158825	5.7182e-96	-20.7866	-	TRUE	19.7538
DKK3	ENSG00000050165	multiple sclerosis	rs3206824	2.36589e-34	0.0721138	0.0498495	0.148001	1.44663	+	rs9264638	5.78695e-09	-4.34099	0.240265	5.74822e-73	-18.0675	-	FALSE	19.5141
GBP4	ENSG00000162654	multiple sclerosis	rs4655902	7.51193e-11	0.0385388	0.0853495	0.651599	0.451541	+	rs9264638	6.39293e-12	-3.68057	0.203712	5.74822e-73	-18.0675	-	FALSE	18.519
GBP1	ENSG00000117228	multiple sclerosis	rs7527086	1.15271e-11	0.0363	0.0840972	0.666001	0.431643	+	rs9264638	1.23823e-15	-3.16267	0.175048	5.74822e-73	-18.0675	-	FALSE	18.4991
HLA-A	ENSG00000206503	multiple sclerosis	rs9260052	6.86791e-131	0.15595	0.154983	0.314299	1.00624	+	rs2844841	3.27340999999998e-310	-0.690711	0.0401063	1.81612e-66	-17.222	-	FALSE	18.2282
SERPING1	ENSG00000149131	multiple sclerosis	rs28362944	1.23005e-53	-0.000932648	0.0759313	0.9902	-0.0122828	-	rs9264638	1.3032e-10	-3.93391	0.217734	5.74822e-73	-18.0675	-	TRUE	18.0552
GBP2	ENSG00000162645	multiple sclerosis	rs12731890	9.54652e-11	-0.0295888	0.105001	0.7781	-0.281796	-	rs9264638	5.35427e-13	-3.50505	0.193997	5.74822e-73	-18.0675	-	TRUE	17.7857
KLRG1	ENSG00000139187	multiple sclerosis	rs12819575	4.45115e-99	0.0340661	0.0308639	0.2697	1.10375	+	rs1521	4.14677e-10	-3.4305	0.207516	2.18485e-61	-16.5313	-	FALSE	17.635
CD274	ENSG00000120217	multiple sclerosis	rs866066	3.30147e-84	-0.0154463	0.0317763	0.6269	-0.486094	-	rs9264638	2.44422e-08	-4.53171	0.250821	5.74822e-73	-18.0675	-	TRUE	17.5814
NSG1	ENSG00000168824	multiple sclerosis	rs61621048	1.07573e-14	0.0914396	0.0824987	0.2677	1.10838	+	rs3869109	7.99466e-14	-2.91551	0.182843	3.06813e-57	-15.9454	-	FALSE	17.0537
NCALD	ENSG00000104490	multiple sclerosis	rs7010848	9.24203e-29	0.0328385	0.0519863	0.527598	0.631677	+	rs3869109	4.48745e-17	-2.59436	0.162703	3.06813e-57	-15.9454	-	FALSE	16.577
ABLIM1	ENSG00000099204	multiple sclerosis	rs808340	4.62759e-29	0.0986174	0.0520922	0.0583404	1.89313	+	rs3177928	7.25605e-10	-3.60347	0.247527	5.20162e-48	-14.5579	-	FALSE	16.4511
DSC1	ENSG00000134765	multiple sclerosis	rs8097223	1e-200	0.0152528	0.0209228	0.465999	0.729004	+	rs2517713	2.36129e-08	-3.98438	0.256238	1.60269e-54	-15.5495	-	FALSE	16.2785
RORC	ENSG00000143365	multiple sclerosis	rs6694952	2.10629e-16	-0.0340753	0.0734056	0.6425	-0.464206	-	rs3869109	2.96647e-08	-3.92548	0.246183	3.06813e-57	-15.9454	-	TRUE	15.4812
TTC25	ENSG00000204815	multiple sclerosis	rs71373477	2.75089e-19	0.200532	0.0677071	0.00305896	2.96175	+	rs2022065	1.1855e-08	-3.02919	0.248162	2.86975e-34	-12.2065	-	FALSE	15.1682
NDUFS1	ENSG00000023228	multiple sclerosis	rs1044120	1.43341e-68	0.0393263	0.0362666	0.278201	1.08437	+	rs2523393	3.70169e-30	-1.68918	0.121679	8.11858e-44	-13.8822	-	FALSE	14.9666
KAT14	ENSG00000149474	multiple sclerosis	rs6136307	3.8756e-44	-0.0415562	0.0452194	0.3581	-0.918992	-	rs9272544	6.59994e-09	-8.46966	0.540484	2.40714e-55	-15.6705	-	TRUE	14.7515
CYB561	ENSG00000008283	multiple sclerosis	rs4968642	1e-200	-0.0354699	0.0165203	0.0317894	-2.14705	-	rs1521	1.22149e-09	-3.52671	0.213336	2.18485e-61	-16.5313	-	TRUE	14.3842
TPD52L2	ENSG00000101150	multiple sclerosis	rs7000	6.34982e-50	0.0201617	0.0463835	0.6638	0.434673	+	rs2523393	6.75927e-25	-1.86902	0.134634	8.11858e-44	-13.8822	-	FALSE	14.3169
FKBP11	ENSG00000134285	multiple sclerosis	rs2293449	1e-200	-0.0368903	0.0210425	0.0795791	-1.75313	-	rs3869109	6.04895e-09	-3.74228	0.234694	3.06813e-57	-15.9454	-	TRUE	14.1922
ELOVL4	ENSG00000118402	multiple sclerosis	rs1398161	2.71966e-10	-0.176097	0.0959709	0.0665203	-1.8349	-	rs3869109	1.3377e-09	-3.59001	0.225144	3.06813e-57	-15.9454	-	TRUE	14.1105
BSG	ENSG00000172270	multiple sclerosis	rs1138151	3.62768e-15	0.237568	0.128572	0.06464	1.84774	+	rs2022065	6.30376e-12	-2.51442	0.20599	2.86975e-34	-12.2065	-	FALSE	14.0542
TMEM171	ENSG00000157111	multiple sclerosis	rs481619	1.07219e-179	-0.0496484	0.0247075	0.0444896	-2.00945	-	rs3869109	9.35643e-09	-3.78994	0.237683	3.06813e-57	-15.9454	-	TRUE	13.9359
CARM1	ENSG00000142453	multiple sclerosis	rs78301016	1.43821e-32	0.0163448	0.0495098	0.741299	0.330133	+	rs2523608	8.1508e-15	-3.10618	0.232047	7.3013e-41	-13.386	-	FALSE	13.7161
FLOT1	ENSG00000137312	multiple sclerosis	rs3130665	1.09253e-21	0.177662	0.0441199	5.65425e-05	4.02679	+	rs1833080	2.28929e-25	-1.16233	0.126803	4.88891e-20	-9.16644	-	FALSE	13.1932
DEXI	ENSG00000182108	multiple sclerosis	rs3922481	2.58144e-12	0.388792	0.0856264	5.61032e-06	4.54057	+	rs6498135	3.27340999999998e-310	-0.338265	0.0397619	1.78084e-17	-8.50727	-	FALSE	13.0478
LDLRAP1	ENSG00000157978	multiple sclerosis	rs28969504	1e-200	-0.035376	0.0228083	0.120899	-1.55101	-	rs3177928	1.23521e-09	-3.65371	0.250977	5.20162e-48	-14.5579	-	TRUE	13.0069
AVIL	ENSG00000135407	multiple sclerosis	rs10877018	7.41723e-20	0.343985	0.0537577	1.56602e-10	6.3988	+	rs56177740	1.29718e-203	-0.306307	0.0479711	1.71123e-10	-6.38525	-	FALSE	12.784
PLEKHB1	ENSG00000021300	multiple sclerosis	rs1976911	1.58163e-55	-0.0728753	0.0403663	0.0710198	-1.80535	-	rs3177928	4.52939e-09	-3.78547	0.260028	5.20162e-48	-14.5579	-	TRUE	12.7526
PCED1A	ENSG00000132635	multiple sclerosis	rs3746690	7.04152e-12	-0.0204255	0.0855982	0.8114	-0.23862	-	rs3819306	3.96552e-22	-2.77353	0.213708	1.62808e-38	-12.9781	-	TRUE	12.7395
PUS7L	ENSG00000129317	multiple sclerosis	rs11182226	2.29709e-22	-0.0297973	0.0597854	0.618199	-0.498404	-	rs3819306	1.52616e-15	-3.36022	0.258914	1.62808e-38	-12.9781	-	TRUE	12.4797
ZNRD1	ENSG00000066379	multiple sclerosis	rs9260867	7.04833e-26	-0.203264	0.0649993	0.00176494	-3.12718	-	rs9260500	8.3888e-16	-2.89273	0.18603	1.5966e-54	-15.5498	-	TRUE	12.4226
OXNAD1	ENSG00000154814	multiple sclerosis	rs2672556	2.77624e-15	-0.16074	0.0746635	0.0313298	-2.15286	-	rs3177928	1.88101e-08	-3.9472	0.271138	5.20162e-48	-14.5579	-	TRUE	12.4051
HMOX1	ENSG00000100292	multiple sclerosis	rs17883018	1.00072e-17	-0.0386528	0.0685593	0.5729	-0.563786	-	rs6929796	7.40628e-12	-2.74123	0.215745	5.48459e-37	-12.7059	-	TRUE	12.1421
OSBP2	ENSG00000184792	multiple sclerosis	rs9606796	1.73253e-23	-0.029232	0.0611457	0.632599	-0.478072	-	rs2022065	7.61553e-11	-2.65487	0.217496	2.86975e-34	-12.2065	-	TRUE	11.7284
ZFP57	ENSG00000204644	multiple sclerosis	rs1632959	2.70215e-10	1.18453	0.0858086	2.39925e-43	13.8044	+	rs444189	3.27340999999998e-310	0.0672575	0.0309666	0.0298603	2.17194	+	TRUE	11.6324
TSPOAP1	ENSG00000005379	multiple sclerosis	rs1859400	1.07907e-11	0.112336	0.154441	0.466999	0.72737	+	rs2516448	4.42976e-08	-2.78285	0.27373	2.80066e-24	-10.1664	-	FALSE	10.8938
SH2D1B	ENSG00000198574	multiple sclerosis	rs71639933	8.84282e-26	0.024233	0.0563927	0.6674	0.429719	+	rs2516448	4.33212e-14	-2.019	0.198595	2.80066e-24	-10.1664	-	FALSE	10.5961
ABCF1	ENSG00000204574	multiple sclerosis	rs2074504	6.14137e-09	-0.371621	0.100221	0.0002089	-3.708	-	rs3131110	2.1737e-54	-1.19381	0.0842238	1.32312e-45	-14.1742	-	TRUE	10.4662
HLA-DQB2	ENSG00000232629	multiple sclerosis	rs2621331	8.66277e-09	-2.04069	0.10198	4.44027e-89	-20.0107	-	rs9270664	3.27340999999998e-310	-2.15243	0.0709663	4.55881e-202	-30.3304	-	TRUE	10.3196
HLA-DRB5	ENSG00000198502	multiple sclerosis	rs79076469	1e-200	1.273	0.0370617	1.50809e-258	34.348	+	rs3093990	3.27340999999998e-310	0.742614	0.0305787	2.80015e-130	24.2853	+	TRUE	10.0627
COL11A2	ENSG00000204248	multiple sclerosis	rs35283694	2.02867e-24	0.20249	0.0691746	0.00341996	2.92723	+	rs213197	6.6604e-44	-0.69131	0.103918	2.88188e-11	-6.65248	-	FALSE	9.57971
IL12RB2	ENSG00000081985	multiple sclerosis	rs12410535	1.75834e-25	-0.0030056	0.0606869	0.9605	-0.0495263	-	rs11967684	2.56502e-08	-2.33353	0.253255	3.13749e-20	-9.21415	-	TRUE	9.16463
FBXO38	ENSG00000145868	multiple sclerosis	rs13174567	6.88833e-18	-0.034668	0.069223	0.6165	-0.500817	-	rs34794906	1.68345e-13	-2.02104	0.210292	7.2118e-22	-9.61061	-	TRUE	9.1098
HOPX	ENSG00000171476	multiple sclerosis	rs9968379	1.31038e-10	-0.0995102	0.0977955	0.3089	-1.01753	-	rs2256183	2.36108e-10	-2.35584	0.235789	1.66352e-23	-9.99132	-	TRUE	8.97379
RNF165	ENSG00000141622	multiple sclerosis	rs2365333	4.0687e-18	-0.0477103	0.0468784	0.308798	-1.01775	-	rs2256183	3.83398e-09	-2.53319	0.253539	1.66352e-23	-9.99132	-	TRUE	8.97357
MICA	ENSG00000204520	multiple sclerosis	rs2507954	2.45766e-08	2.95031	0.143295	3.43508e-94	20.5891	+	rs9501589	3.27340999999998e-310	0.507134	0.0434768	1.93591e-31	11.6645	+	TRUE	8.92465
CTSA	ENSG00000064601	multiple sclerosis	rs4810474	1.96574e-37	0.0934531	0.0476518	0.0498598	1.96116	+	rs28498283	1.38771e-11	-1.32991	0.206306	1.14596e-10	-6.44632	-	FALSE	8.40749
CD8A	ENSG00000153563	multiple sclerosis	rs7596329	3.43561e-35	-0.0389697	0.0497778	0.433702	-0.782873	-	rs2244020	6.74528e-11	-2.00823	0.218936	4.61484e-20	-9.17266	-	TRUE	8.38979
CD5	ENSG00000110448	multiple sclerosis	rs10897145	7.13121e-26	0.0281606	0.0546121	0.606101	0.515647	+	rs4939489	3.3037e-135	-0.456507	0.0581874	4.31392e-15	-7.84545	-	FALSE	8.3611
PDCD1	ENSG00000188389	multiple sclerosis	rs7420371	8.38254e-12	0.0255605	0.190207	0.8931	0.134383	+	rs6457327	1.34379e-08	-1.95187	0.24086	5.33029e-16	-8.10372	-	FALSE	8.2381
S100P	ENSG00000163993	multiple sclerosis	rs3822262	8.36949e-10	0.172364	0.100121	0.0851506	1.72155	+	rs12466022	1.66456e-14	-1.1644	0.179308	8.36649e-11	-6.49386	-	FALSE	8.21541
RRP12	ENSG00000052749	multiple sclerosis	rs9888026	4.24856e-141	0.106633	0.0261913	4.6752e-05	4.0713	+	rs3184504	9.08239e-14	-0.770807	0.186105	3.44607e-05	-4.14179	-	FALSE	8.21309
RPIA	ENSG00000153574	multiple sclerosis	rs335115	4.46747e-26	0.180116	0.0544885	0.000947798	3.30558	+	rs1800562	2.09459e-08	-1.03366	0.214663	1.47009e-06	-4.81526	-	FALSE	8.12084
NFKBIL1	ENSG00000204498	multiple sclerosis	rs769174	8.0614e-09	1.28136	0.117164	7.72027e-28	10.9364	+	rs34585796	2.02088e-08	1.82243	0.644814	0.00470906	2.82629	+	TRUE	8.11011
PKIA	ENSG00000171033	multiple sclerosis	rs71514858	3.74939e-08	0.508488	0.103486	8.9414e-07	4.91361	+	rs34268188	3.27340999999998e-310	-0.113961	0.036597	0.00184597	-3.11396	-	FALSE	8.02757
UBASH3B	ENSG00000154127	multiple sclerosis	rs10750217	1.02617e-10	0.358659	0.0881502	4.72723e-05	4.06872	+	rs10790519	9.08239e-20	-0.597075	0.152104	8.657e-05	-3.92544	-	FALSE	7.99416
ATF6B	ENSG00000213676	multiple sclerosis	rs9267803	1.2656e-29	-1.52679	0.0676445	8.38778e-113	-22.5708	-	rs28361032	1.52721e-19	-11.903	0.389792	8.44612e-205	-30.5369	-	TRUE	7.96606
DHRS7	ENSG00000100612	multiple sclerosis	rs399535	2.18241e-47	0.0658484	0.0434788	0.1299	1.51449	+	rs28498283	3.24302e-09	-1.51815	0.235506	1.14596e-10	-6.44632	-	FALSE	7.96082
GTF2H4	ENSG00000213780	multiple sclerosis	rs916920	9.45716e-29	0.335564	0.0557266	1.72684e-09	6.02162	+	rs143919970	2.72571e-08	-1.20875	0.64185	0.0596694	-1.88323	-	FALSE	7.90485
YPEL1	ENSG00000100027	multiple sclerosis	rs113362557	4.5143e-56	0.130024	0.0417229	0.00183096	3.11636	+	rs60242221	2.79062e-32	-0.538737	0.114618	2.59814e-06	-4.70027	-	FALSE	7.81664
TAGAP	ENSG00000164691	multiple sclerosis	rs2057060	6.76574e-16	0.257826	0.0696737	0.000215196	3.70048	+	rs597808	6.62674e-23	-0.59493	0.146524	4.90125e-05	-4.06029	-	FALSE	7.76076
BLNK	ENSG00000095585	multiple sclerosis	rs117567726	1.86734e-21	0.214626	0.0583856	0.000236906	3.67601	+	rs597808	4.01606e-10	-0.935494	0.230401	4.90125e-05	-4.06029	-	FALSE	7.7363
CD27	ENSG00000139193	multiple sclerosis	rs1059501	5.14397e-10	0.396129	0.102504	0.000111304	3.86453	+	rs1059501	3.67536e-36	-0.469506	0.121491	0.000111304	-3.86453	-	FALSE	7.72906
FZD2	ENSG00000180340	multiple sclerosis	rs36121689	2.24639e-09	0.278012	0.103022	0.00696392	2.69856	+	rs13333054	9.3261e-25	-0.683185	0.137141	6.30532e-07	-4.98162	-	FALSE	7.68019
PGGHG	ENSG00000142102	multiple sclerosis	rs6421983	2.60686e-32	0.481993	0.0855746	1.77682e-08	5.63244	+	rs11246182	2.76879e-10	-0.530419	0.260136	0.0414499	-2.039	-	FALSE	7.67144
NR1H3	ENSG00000025434	multiple sclerosis	rs11039154	2.79982e-19	0.200436	0.0683099	0.00334392	2.93422	+	rs7395581	3.27340999999998e-310	-0.156535	0.0333891	2.75589e-06	-4.68822	-	FALSE	7.62244
TRIM24	ENSG00000122779	multiple sclerosis	rs7798391	8.0603e-13	0.0876861	0.0840108	0.296602	1.04375	+	rs28498283	5.80778e-09	-1.5433	0.239408	1.14596e-10	-6.44632	-	FALSE	7.49007
KIAA1324	ENSG00000116299	multiple sclerosis	rs56076646	2.59677e-12	0.154463	0.150209	0.303801	1.02832	+	rs28498283	2.56862e-14	-1.18046	0.183121	1.14596e-10	-6.44632	-	FALSE	7.47464
GHRL	ENSG00000157017	multiple sclerosis	rs35681	3.52509e-113	0.0796242	0.0288011	0.00569893	2.76462	+	rs4149577	7.21107e-11	-1.01915	0.216541	2.52018e-06	-4.70649	-	FALSE	7.47111
APBB3	ENSG00000113108	multiple sclerosis	rs1465691	1.00381e-08	0.106528	0.111091	0.337599	0.958919	+	rs28498283	2.80808e-08	-1.61797	0.250991	1.14596e-10	-6.44632	-	FALSE	7.40524
CDKN2B	ENSG00000147883	multiple sclerosis	rs6475604	7.74843e-41	0.0601902	0.0436894	0.168301	1.37768	+	rs8070345	1.35925e-11	-1.23774	0.205958	1.85906e-09	-6.00967	-	FALSE	7.38735
CDCA7	ENSG00000144354	multiple sclerosis	rs28362634	3.93025e-10	0.202212	0.0958464	0.0348801	2.10975	+	rs1317082	1.35083e-12	-1.03178	0.195892	1.38617e-07	-5.26707	-	FALSE	7.37682
BAG3	ENSG00000151929	multiple sclerosis	rs196345	2.88021e-13	0.0685314	0.0835544	0.412102	0.820201	+	rs72928038	2.46439e-10	-1.55711	0.240194	9.0089e-11	-6.48271	-	FALSE	7.30291
ARMH1	ENSG00000198520	multiple sclerosis	rs6678831	5.09885e-55	0.0322607	0.040816	0.429298	0.790393	+	rs72928038	2.96688e-11	-1.48259	0.228698	9.0089e-11	-6.48271	-	FALSE	7.2731
LBH	ENSG00000213626	multiple sclerosis	rs13386353	8.28495e-16	0.331139	0.0759852	1.31295e-05	4.35794	+	rs57667995	1.88799e-267	-0.120797	0.0415416	0.00363899	-2.90787	-	FALSE	7.26581
AFF1	ENSG00000172493	multiple sclerosis	rs62306540	5.3745e-16	0.338046	0.0781365	1.51596e-05	4.32636	+	rs340643	2.60615e-18	-0.454345	0.155705	0.00352306	-2.91798	-	FALSE	7.24434
SLC35A1	ENSG00000164414	multiple sclerosis	rs2268995	3.30488e-39	0.202178	0.0471929	1.83496e-05	4.28408	+	rs6454641	6.223e-107	-0.185262	0.0631887	0.00336906	-2.93189	-	FALSE	7.21597
RGMB	ENSG00000174136	multiple sclerosis	rs1508792	8.53324e-63	0.0279948	0.0384016	0.466001	0.729001	+	rs72928038	2.24461e-10	-1.55354	0.239643	9.0089e-11	-6.48271	-	FALSE	7.21171
HKDC1	ENSG00000156510	multiple sclerosis	rs58261904	2.46726e-30	0.0821817	0.0610137	0.178	1.34694	+	rs2497306	4.81526e-08	-1.4769	0.252738	5.10845e-09	-5.8436	-	FALSE	7.19054
MARK3	ENSG00000075413	multiple sclerosis	rs2273699	4.65148e-35	0.246235	0.0501985	9.33166e-07	4.90523	+	rs6592965	2.36418e-10	-0.507671	0.224214	0.0235598	-2.26423	-	FALSE	7.16946
TDP2	ENSG00000111802	multiple sclerosis	rs707887	3.90157e-49	0.0294505	0.04235	0.4868	0.695408	+	rs28498283	9.22147e-11	-1.38718	0.21519	1.14596e-10	-6.44632	-	FALSE	7.14173
ZSCAN26	ENSG00000197062	multiple sclerosis	rs1233713	4.0265e-74	-0.0815493	0.0306118	0.00772213	-2.66398	-	rs1029328	1.4667e-10	-1.92619	0.196669	1.19389e-22	-9.79407	-	TRUE	7.13009
CLEC10A	ENSG00000132514	multiple sclerosis	rs1373125	7.13162e-10	0.126596	0.103394	0.2208	1.2244	+	rs17585295	2.99778e-15	-1.00501	0.170511	3.76715e-09	-5.89411	-	FALSE	7.11851
GALK1	ENSG00000108479	multiple sclerosis	rs60521621	3.75576e-14	0.25205	0.0842582	0.00277703	2.9914	+	rs7310615	2.35592e-08	-1.01763	0.250868	4.98287e-05	-4.05643	-	FALSE	7.04783
ZNF408	ENSG00000175213	multiple sclerosis	rs11038977	3.48978e-17	-0.253404	0.0689179	0.000236096	-3.67689	-	rs9264942	1.09081e-10	-2.36326	0.220856	1.01278e-26	-10.7005	-	TRUE	7.02357
ICA1L	ENSG00000163596	multiple sclerosis	rs72932752	2.80447e-62	0.148342	0.037658	8.17617e-05	3.93918	+	rs7598328	7.26106e-235	-0.14117	0.0458087	0.00205799	-3.08173	-	FALSE	7.02091
RPS18	ENSG00000231500	multiple sclerosis	rs17215231	1.24819e-123	-0.0254214	0.0352895	0.4713	-0.720365	-	rs9277895	1.31674e-11	-1.53597	0.198612	1.04612e-14	-7.73352	-	TRUE	7.01316
SOWAHC	ENSG00000198142	multiple sclerosis	rs7579996	1.99126e-38	-0.0109652	0.0476239	0.8179	-0.230246	-	rs1077667	1.8876e-08	-1.88191	0.263026	8.37556e-13	-7.15486	-	TRUE	6.92462
NINJ2	ENSG00000171840	multiple sclerosis	rs2535399	4.8533e-09	0.0529442	0.0978357	0.588401	0.541155	+	rs140522	4.85344e-08	-1.60339	0.254233	2.84868e-10	-6.3068	-	FALSE	6.84795
CACNA1I	ENSG00000100346	multiple sclerosis	rs7288420	4.21422e-12	0.0299406	0.0834013	0.719599	0.358994	+	rs72928038	3.408e-21	-1.04475	0.161159	9.0089e-11	-6.48271	-	FALSE	6.84171
PLXDC1	ENSG00000161381	multiple sclerosis	rs13755	9.97981e-33	0.0177002	0.0512863	0.73	0.345125	+	rs72928038	2.22142e-10	-1.55318	0.239588	9.0089e-11	-6.48271	-	FALSE	6.82784
AGER	ENSG00000204305	multiple sclerosis	rs9267948	1.7179e-13	-1.8653	0.0803732	3.77768e-119	-23.208	-	rs9271642	9.54729e-10	-9.95901	0.33273	7.73501e-197	-29.9312	-	TRUE	6.72315
MED28	ENSG00000118579	multiple sclerosis	rs6846156	1.38496e-08	0.0286785	0.0387978	0.459799	0.739178	+	rs1292053	1.76368e-09	-1.34272	0.225683	2.68789e-09	-5.94961	-	FALSE	6.68878
ABCA13	ENSG00000179869	multiple sclerosis	rs6949307	1.80164e-23	0.0860392	0.0577702	0.136399	1.48934	+	rs2451258	6.4998e-18	-0.820964	0.158196	2.10811e-07	-5.18954	-	FALSE	6.67888
ZNF365	ENSG00000138311	multiple sclerosis	rs10761628	9.497e-12	0.11296	0.0864048	0.191099	1.30734	+	rs9420589	1.40572e-13	-1.00687	0.188431	9.11949e-08	-5.34345	-	FALSE	6.65078
ALDH2	ENSG00000111275	multiple sclerosis	rs12582376	7.20842e-65	0.0597225	0.0363194	0.1001	1.64437	+	rs13333054	1.16627e-21	-0.73369	0.147279	6.30532e-07	-4.98162	-	FALSE	6.62599
FBF1	ENSG00000188878	multiple sclerosis	rs59867239	1.05985e-73	0.115333	0.0344855	0.000824606	3.3444	+	rs1135640	9.18544e-13	-0.621891	0.191624	0.001173	-3.24537	-	FALSE	6.58977
GABBR1	ENSG00000204681	multiple sclerosis	rs28359967	1.02911e-50	-0.055787	0.0422787	0.186999	-1.31951	-	rs4713235	1.08118e-85	-0.565076	0.0715242	2.77807e-15	-7.90049	-	TRUE	6.58098
RNF19B	ENSG00000116514	multiple sclerosis	rs10914638	1.88125e-09	0.198201	0.0790808	0.0122	2.50631	+	rs57944861	1.77705e-14	-0.819592	0.201354	4.69319e-05	-4.0704	-	FALSE	6.57671
TUBB6	ENSG00000176014	multiple sclerosis	rs4073975	3.20896e-27	0.0501469	0.0580052	0.387299	0.864525	+	rs354033	5.83176e-21	-0.838977	0.147214	1.20502e-08	-5.69901	-	FALSE	6.56354
DENND3	ENSG00000105339	multiple sclerosis	rs73362431	1.17239e-10	0.239313	0.0873543	0.00615195	2.73957	+	rs186287	2.33346e-52	-0.342751	0.0909173	0.000163301	-3.76992	-	FALSE	6.50949
TMEM51	ENSG00000171729	multiple sclerosis	rs12048075	2.16729e-12	0.163653	0.0862597	0.0578	1.89721	+	rs4917014	2.45833e-08	-1.12559	0.244317	4.08386e-06	-4.60707	-	FALSE	6.50428
FRAT1	ENSG00000165879	multiple sclerosis	rs10786326	2.39883e-33	0.144306	0.0508078	0.00450809	2.84023	+	rs11065979	2.10431e-08	-0.91603	0.251555	0.000271089	-3.64147	-	FALSE	6.4817
IL32	ENSG00000008517	multiple sclerosis	rs45499297	3.59406e-81	0.0290447	0.052059	0.5769	0.557919	+	rs2497306	4.39491e-09	-1.37382	0.235098	5.10845e-09	-5.8436	-	FALSE	6.40152
PREX1	ENSG00000124126	multiple sclerosis	rs4128342	7.69231e-31	0.210295	0.0525667	6.31987e-05	4.00054	+	rs28741053	5.30884e-115	-0.145974	0.0608138	0.0163799	-2.40034	-	FALSE	6.40088
MGST1	ENSG00000008394	multiple sclerosis	rs2239675	4.05773e-32	0.128887	0.0519032	0.01302	2.48322	+	rs11641016	2.10189e-08	-1.04873	0.267819	9.0102e-05	-3.91581	-	FALSE	6.39903
BPI	ENSG00000101425	multiple sclerosis	rs1341022	2.57304e-24	0.0671806	0.0575045	0.242699	1.16827	+	rs2451258	3.23073e-16	-0.86688	0.167044	2.10811e-07	-5.18954	-	FALSE	6.35781
C14orf132	ENSG00000227051	multiple sclerosis	rs4274360	4.86952e-12	-0.0115983	0.083631	0.8897	-0.138684	-	rs72928038	9.36699e-38	-0.770702	0.118886	9.0089e-11	-6.48271	-	TRUE	6.34403
GRN	ENSG00000030582	multiple sclerosis	rs5848	2.83999e-56	-0.00543863	0.0473209	0.9085	-0.114931	-	rs28498283	9.44539e-09	-1.56526	0.242815	1.14596e-10	-6.44632	-	TRUE	6.33139
DRAXIN	ENSG00000162490	multiple sclerosis	rs4845873	8.71293e-09	0.235669	0.103903	0.0233196	2.26816	+	rs55908509	7.68953e-15	-0.910404	0.228039	6.54282e-05	-3.99233	-	FALSE	6.26048
HADH	ENSG00000138796	multiple sclerosis	rs17038261	2.4306e-11	0.114432	0.0890538	0.1988	1.28498	+	rs4643888	7.5631e-12	-1.00357	0.202336	7.05209e-07	-4.95992	-	FALSE	6.2449
UTP18	ENSG00000011260	multiple sclerosis	rs8078941	2.14999e-125	0.0877015	0.0274366	0.00139097	3.19652	+	rs9972916	2.45076e-52	-0.275175	0.0906244	0.00239398	-3.03643	-	FALSE	6.23295
UBAC2	ENSG00000134882	multiple sclerosis	rs72645656	9.52073e-15	0.31428	0.0756093	3.22969e-05	4.15664	+	rs9517704	6.76083e-65	-0.16843	0.0825553	0.0413297	-2.04021	-	FALSE	6.19684
EPHX2	ENSG00000120915	multiple sclerosis	rs4149259	1.15886e-128	0.00351132	0.0284285	0.9017	0.123514	+	rs6890853	4.94709e-08	-1.54605	0.256616	1.69386e-09	-6.02474	-	FALSE	6.14825
FCN1	ENSG00000085265	multiple sclerosis	rs10858304	3.70104e-11	-0.0294551	0.0862097	0.7326	-0.341668	-	rs28498283	1.58672e-16	-1.09049	0.169164	1.14596e-10	-6.44632	-	TRUE	6.10466
MED25	ENSG00000104973	multiple sclerosis	rs1290650	9.4979e-38	0.099945	0.0488427	0.0407304	2.04626	+	rs653178	8.50159e-09	-0.968756	0.239996	5.42426e-05	-4.03655	-	FALSE	6.08282
PPFIA1	ENSG00000131626	multiple sclerosis	rs488746	7.82503e-79	-0.0141177	0.0338578	0.676699	-0.416971	-	rs28498283	8.15605e-09	-1.55852	0.241769	1.14596e-10	-6.44632	-	TRUE	6.02935
ANKRD46	ENSG00000186106	multiple sclerosis	rs2022925	3.23615e-08	0.00465157	0.110756	0.9665	0.0419983	+	rs11650106	4.24893e-10	-1.31895	0.221523	2.61619e-09	-5.95403	-	FALSE	5.99603
ZCRB1	ENSG00000139168	multiple sclerosis	rs1669913	2.51723e-58	0.151744	0.0379366	6.33585e-05	3.99994	+	rs1532331	9.73644e-11	-0.454423	0.231497	0.0496496	-1.96297	-	FALSE	5.96291
DDB2	ENSG00000134574	multiple sclerosis	rs3758671	6.20921e-57	0.0616071	0.03884	0.1127	1.58618	+	rs2242261	5.63638e-181	-0.221954	0.0507954	1.24496e-05	-4.36956	-	FALSE	5.95574
HMGCL	ENSG00000117305	multiple sclerosis	rs59650706	8.09923e-117	0.10634	0.0287479	0.00021641	3.69905	+	rs11714	3.03389e-116	-0.141282	0.0626381	0.0241	-2.25553	-	FALSE	5.95458
CYP4F3	ENSG00000186529	multiple sclerosis	rs8108181	2.83298e-16	-0.0350646	0.0700546	0.616701	-0.500532	-	rs28498283	3.70433e-08	-1.63219	0.253197	1.14596e-10	-6.44632	-	TRUE	5.94579
LCN2	ENSG00000148346	multiple sclerosis	rs12344990	7.39494e-11	0.0522579	0.101541	0.6068	0.514646	+	rs2451279	1.30377e-35	-0.605585	0.111975	6.36607e-08	-5.4082	-	FALSE	5.92285
RILPL2	ENSG00000150977	multiple sclerosis	rs56309603	2.12791e-22	0.0717372	0.0702681	0.307299	1.02091	+	rs951328	1.44544e-250	-0.325349	0.0664936	9.93441e-07	-4.89293	-	FALSE	5.91384
SLC7A1	ENSG00000139514	multiple sclerosis	rs41318021	8.9554e-09	0.00917769	0.12275	0.9404	0.0747672	+	rs477992	7.15682e-09	-1.3865	0.238302	5.94614e-09	-5.81827	-	FALSE	5.89303
POLD3	ENSG00000077514	multiple sclerosis	rs640094	3.34936e-13	0.144805	0.0833168	0.0822103	1.738	+	rs3184504	1.25939e-10	-0.892784	0.215555	3.44607e-05	-4.14179	-	FALSE	5.87979
MFN2	ENSG00000116688	multiple sclerosis	rs528000664	5.01891e-20	0.0993935	0.0453325	0.0283403	2.19254	+	rs1801133	3.27340999999998e-310	-0.155794	0.0427946	0.000272095	-3.64051	-	FALSE	5.83306
GRPEL1	ENSG00000109519	multiple sclerosis	rs6825954	3.40589e-65	0.0947336	0.0374094	0.0113301	2.53235	+	rs3857178	5.99377e-30	-0.397268	0.121416	0.00106801	-3.27197	-	FALSE	5.80432
SEMA4D	ENSG00000187764	multiple sclerosis	rs34878570	2.13402e-10	0.26256	0.0920037	0.00431994	2.8538	+	rs11265908	3.27340999999998e-310	-0.109071	0.0374366	0.00357406	-2.9135	-	FALSE	5.7673
CCDC117	ENSG00000159873	multiple sclerosis	rs145920189	3.94459e-13	0.15273	0.0733909	0.0374301	2.08104	+	rs9712839	4.21308e-22	-0.551805	0.150457	0.000244907	-3.66753	-	FALSE	5.74857
RSPH3	ENSG00000130363	multiple sclerosis	rs212390	1.11047e-10	0.368085	0.0967903	0.000143004	3.80291	+	rs4708805	3.27340999999998e-310	-0.0669236	0.0347092	0.0538398	-1.92812	-	FALSE	5.73104
CRELD1	ENSG00000163703	multiple sclerosis	rs8411	6.31715e-29	0.00301754	0.0944016	0.9745	0.031965	+	rs354033	1.02589e-12	-1.10425	0.193761	1.20502e-08	-5.69901	-	FALSE	5.73098
RGCC	ENSG00000102760	multiple sclerosis	rs73181179	9.54716e-14	0.289933	0.0858047	0.000727517	3.37899	+	rs421706	1.37404e-108	-0.147023	0.0625557	0.0187598	-2.35027	-	FALSE	5.72926
CHIT1	ENSG00000133063	multiple sclerosis	rs2486954	7.54317e-38	0.0169557	0.0473545	0.7203	0.358058	+	rs212402	2.1419e-11	-1.0923	0.203407	7.87217e-08	-5.37003	-	FALSE	5.72809
COLQ	ENSG00000206561	multiple sclerosis	rs35017093	7.6071e-25	-0.0256604	0.0598291	0.667999	-0.428896	-	rs1250569	1.58249e-10	-1.36677	0.223059	8.93292e-10	-6.1274	-	TRUE	5.6985
LXN	ENSG00000079257	multiple sclerosis	rs9841	6.6074e-87	0.0592884	0.0322162	0.06572	1.84033	+	rs10774624	6.07016e-12	-0.818456	0.21289	0.000120798	-3.8445	-	FALSE	5.68483
SLC12A7	ENSG00000113504	multiple sclerosis	rs62329567	2.11205e-09	0.313965	0.116167	0.0068779	2.7027	+	rs4975593	3.27340999999998e-310	-0.088478	0.0297501	0.00293902	-2.97405	-	FALSE	5.67674
CRTC3	ENSG00000140577	multiple sclerosis	rs12901150	2.12929e-08	0.156456	0.110898	0.158301	1.41081	+	rs2238327	3.89404e-78	-0.308205	0.0723017	2.01912e-05	-4.26277	-	FALSE	5.67358
LTF	ENSG00000012223	multiple sclerosis	rs885485	2.3315e-111	0.0132123	0.0279485	0.6364	0.472738	+	rs2451258	1.23566e-26	-0.663683	0.127888	2.10811e-07	-5.18954	-	FALSE	5.66228
EZR	ENSG00000092820	multiple sclerosis	rs3205303	6.75252e-15	0.0845602	0.0529248	0.110101	1.59774	+	rs597808	8.47227e-21	-0.626495	0.154298	4.90125e-05	-4.06029	-	FALSE	5.65803
FPR3	ENSG00000187474	multiple sclerosis	rs56406030	5.51165e-09	0.0490759	0.0760088	0.518499	0.645661	+	rs13333054	4.75773e-14	-0.929421	0.18657	6.30532e-07	-4.98162	-	FALSE	5.62728
NDRG2	ENSG00000165795	multiple sclerosis	rs11622895	2.68744e-10	-0.0266442	0.0951232	0.779399	-0.280102	-	rs17585295	2.27457e-20	-0.858194	0.145602	3.76715e-09	-5.89411	-	TRUE	5.614
CYP2S1	ENSG00000167600	multiple sclerosis	rs8192793	9.89748e-09	0.038236	0.140223	0.7851	0.272679	+	rs13330176	2.2075e-11	-1.18019	0.222919	1.19519e-07	-5.29423	-	FALSE	5.56691
PVR	ENSG00000073008	multiple sclerosis	rs11540084	8.43662e-83	0.13113	0.0319974	4.16485e-05	4.09814	+	rs149110519	4.99701e-10	-0.91203	0.620953	0.141898	-1.46876	-	FALSE	5.5669
SCRN1	ENSG00000136193	multiple sclerosis	rs1063694	4.1749e-11	-0.0127789	0.0936821	0.8915	-0.136407	-	rs354033	2.38419e-09	-1.3177	0.231215	1.20502e-08	-5.69901	-	TRUE	5.56261
SP140	ENSG00000079263	multiple sclerosis	rs10445742	1.48147e-10	0.0371758	0.089834	0.679	0.413828	+	rs2303542	4.87528e-177	-0.256774	0.0500595	2.90714e-07	-5.12937	-	FALSE	5.5432
TTC21A	ENSG00000168026	multiple sclerosis	rs28362645	1.27572e-89	0.0445106	0.0318833	0.1627	1.39605	+	rs3184504	5.71479e-11	-0.876615	0.211651	3.44607e-05	-4.14179	-	FALSE	5.53784
PSAT1	ENSG00000135069	multiple sclerosis	rs944515	7.88969e-11	-0.0282187	0.0839941	0.7369	-0.335961	-	rs478093	1.02731e-16	-0.977846	0.166517	4.29656e-09	-5.87235	-	TRUE	5.53639
HLA-DQA1	ENSG00000196735	multiple sclerosis	rs4410767	2.20598e-42	2.01016	0.0612664	4.21419e-236	32.8102	+	rs9268831	3.27340999999998e-310	1.1092	0.0406384	4.95611e-164	27.2943	+	TRUE	5.51588
EMP1	ENSG00000134531	multiple sclerosis	rs74063269	6.39435e-26	0.0494015	0.0553375	0.372001	0.892731	+	rs4917014	1.2236e-08	-1.10191	0.239178	4.08386e-06	-4.60707	-	FALSE	5.4998
TGFBI	ENSG00000120708	multiple sclerosis	rs58183315	4.60435e-09	-0.0470915	0.10212	0.644699	-0.461139	-	rs1292053	1.21843e-35	-0.651203	0.109453	2.68789e-09	-5.94961	-	TRUE	5.48847
PASK	ENSG00000115687	multiple sclerosis	rs10933532	5.90792e-63	0.00178148	0.0386118	0.9632	0.0461383	+	rs12212193	2.97653e-10	-1.18025	0.21732	5.60686e-08	-5.43091	-	FALSE	5.47704
NSUN4	ENSG00000117481	multiple sclerosis	rs6659448	1.73233e-26	0.121593	0.0453751	0.0073681	2.67973	+	rs61783084	6.63285e-17	-0.483318	0.173297	0.0052879	-2.78895	-	FALSE	5.46868
PDSS1	ENSG00000148459	multiple sclerosis	rs2489601	6.0001e-22	0.150659	0.058692	0.01026	2.56694	+	rs2448110	3.27340999999998e-310	-0.110219	0.0381353	0.00385003	-2.89019	-	FALSE	5.45714
BCL2L11	ENSG00000153094	multiple sclerosis	rs4848393	1.18209e-36	0.152371	0.0469116	0.00116202	3.24804	+	rs113135335	3.04018e-38	-0.243083	0.111307	0.02897	-2.18389	-	FALSE	5.43194
APOL3	ENSG00000128284	multiple sclerosis	rs132647	3.32466e-19	-0.176505	0.0638388	0.0056949	-2.76485	-	rs2074488	4.64997e-08	-2.19291	0.268353	3.04002e-16	-8.17173	-	TRUE	5.40688
C11orf80	ENSG00000173715	multiple sclerosis	rs1791690	1.62455e-38	0.0579728	0.047358	0.2209	1.22414	+	rs3184504	7.64962e-09	-0.993913	0.239972	3.44607e-05	-4.14179	-	FALSE	5.36593
OLR1	ENSG00000173391	multiple sclerosis	rs3816844	5.97629e-21	-0.0217141	0.0638259	0.7337	-0.340208	-	rs629326	1.84842e-22	-0.813103	0.142516	1.16097e-08	-5.70536	-	TRUE	5.36515
ANTXR2	ENSG00000163297	multiple sclerosis	rs13140055	4.72158e-12	0.209632	0.164487	0.202501	1.27446	+	rs7310615	2.74789e-17	-0.672838	0.16587	4.98287e-05	-4.05643	-	FALSE	5.33089
RABGAP1L	ENSG00000152061	multiple sclerosis	rs67967476	5.34539e-24	0.0884389	0.0599264	0.14	1.47579	+	rs10774624	1.82012e-10	-0.882729	0.229608	0.000120798	-3.8445	-	FALSE	5.32029
MYL12A	ENSG00000101608	multiple sclerosis	rs6417016	2.19258e-10	0.283366	0.0957692	0.00308794	2.95885	+	rs4581800	4.08319e-122	-0.146798	0.0622266	0.0183198	-2.35909	-	FALSE	5.31794
ECHDC2	ENSG00000121310	multiple sclerosis	rs562920588	3.8564e-25	-0.0153723	0.0401762	0.702	-0.382622	-	rs354033	1.56603e-14	-1.02477	0.179815	1.20502e-08	-5.69901	-	TRUE	5.31639
C10orf105	ENSG00000214688	multiple sclerosis	rs61852056	2.24997e-70	0.0892567	0.0355259	0.0119899	2.51244	+	rs2594836	3.0595e-08	-0.681987	0.24542	0.00545513	-2.77885	-	FALSE	5.29129
RGS9	ENSG00000108370	multiple sclerosis	rs12946305	6.14973e-12	0.102788	0.0836404	0.219099	1.22893	+	rs9303277	5.37997e-10	-0.891949	0.220306	5.15085e-05	-4.04867	-	FALSE	5.2776
FCER1A	ENSG00000179639	multiple sclerosis	rs2251746	1.51951e-123	-0.0165192	0.0263042	0.529998	-0.628008	-	rs17585295	8.87565e-23	-0.808229	0.137125	3.76715e-09	-5.89411	-	TRUE	5.2661
SEL1L3	ENSG00000091490	multiple sclerosis	rs13102578	1.46111e-12	0.140102	0.0847884	0.0984593	1.65237	+	rs11065987	4.41499e-10	-0.79512	0.220517	0.000311302	-3.60571	-	FALSE	5.25808
SYMPK	ENSG00000125755	multiple sclerosis	rs76793172	4.68607e-53	0.148655	0.0403781	0.000231801	3.68157	+	rs10421014	8.55461e-65	-0.130843	0.0834274	0.1168	-1.56835	-	FALSE	5.24992
EAF2	ENSG00000145088	multiple sclerosis	rs3805138	3.07721e-21	-0.0325643	0.0633278	0.6071	-0.514217	-	rs6808500	6.60693e-285	-0.22906	0.0397745	8.46363e-09	-5.75895	-	TRUE	5.24474
SULF2	ENSG00000196562	multiple sclerosis	rs228215	4.38543e-11	0.103159	0.0871251	0.236402	1.18403	+	rs7310615	4.36918e-11	-0.862451	0.212613	4.98287e-05	-4.05643	-	FALSE	5.24046
RPP21	ENSG00000241370	multiple sclerosis	rs3094640	5.08218e-26	-0.423714	0.0571628	1.24022e-13	-7.41241	-	rs261954	1.34834e-39	-1.36505	0.107959	1.20628e-36	-12.6441	-	TRUE	5.23167
LRRC34	ENSG00000171757	multiple sclerosis	rs6793160	6.31297e-63	0.161109	0.0382916	2.58298e-05	4.20742	+	rs41273577	2.01002e-12	-0.19276	0.189516	0.309099	-1.01711	-	FALSE	5.22454
DSEL	ENSG00000171451	multiple sclerosis	rs1480671	1.14231e-63	-0.0504757	0.0397547	0.2042	-1.26968	-	rs72928038	2.74916e-12	-1.41034	0.217554	9.0089e-11	-6.48271	-	TRUE	5.21303
SLC15A2	ENSG00000163406	multiple sclerosis	rs9870245	3.24956e-70	-0.0165635	0.0352041	0.637999	-0.470498	-	rs4676744	8.64968e-199	-0.268035	0.0471606	1.31994e-08	-5.68346	-	TRUE	5.21297
NOP10	ENSG00000182117	multiple sclerosis	rs73374502	2.27595e-58	-0.038894	0.031361	0.2149	-1.2402	-	rs28498283	1.7334e-09	-1.49247	0.231522	1.14596e-10	-6.44632	-	TRUE	5.20612
ADAM23	ENSG00000114948	multiple sclerosis	rs2884767	1.78231e-21	-0.0775359	0.0606768	0.201302	-1.27785	-	rs72928038	5.37774e-14	-1.31087	0.20221	9.0089e-11	-6.48271	-	TRUE	5.20486
NUB1	ENSG00000013374	multiple sclerosis	rs414168	3.01519e-37	0.0556613	0.0482335	0.248501	1.154	+	rs11189181	4.38834e-13	-0.7425	0.183835	5.3689e-05	-4.03896	-	FALSE	5.19296
XBP1	ENSG00000100219	multiple sclerosis	rs6005876	2.9796e-35	0.0492233	0.0516519	0.340599	0.952982	+	rs12168582	3.27340999999998e-310	-0.167995	0.0396621	2.27899e-05	-4.23564	-	FALSE	5.18862
STX4	ENSG00000103496	multiple sclerosis	rs57576577	2.5761e-38	0.115859	0.0474558	0.0146298	2.44142	+	rs1046276	3.27340999999998e-310	-0.10305	0.0376789	0.00623899	-2.73495	-	FALSE	5.17637
PEG10	ENSG00000242265	multiple sclerosis	rs6965194	4.37909e-16	0.102871	0.0703737	0.1438	1.46179	+	rs12453507	2.18338e-08	-0.921672	0.248554	0.000208795	-3.70813	-	FALSE	5.16992
CTSW	ENSG00000172543	multiple sclerosis	rs507062	2.68788e-17	0.0780422	0.0726917	0.282999	1.07361	+	rs4795397	1.82978e-11	-0.830465	0.202925	4.26812e-05	-4.09246	-	FALSE	5.16607
C12orf76	ENSG00000174456	multiple sclerosis	rs10128780	9.55843e-18	0.0770044	0.0705266	0.2749	1.09185	+	rs9376090	5.82103e-13	-0.791507	0.196525	5.63692e-05	-4.02752	-	FALSE	5.11936
CASP8	ENSG00000064012	multiple sclerosis	rs6719014	1e-200	0.0448104	0.0177038	0.0113699	2.53112	+	rs7560328	7.34514e-152	-0.138555	0.0537151	0.0098961	-2.57944	-	FALSE	5.11056
CERS4	ENSG00000090661	multiple sclerosis	rs62126443	2.28711e-13	0.25499	0.0866279	0.0032451	2.94351	+	rs7258249	3.27340999999998e-310	-0.107062	0.0494582	0.0304104	-2.1647	-	FALSE	5.10822
LIPA	ENSG00000107798	multiple sclerosis	rs12246667	2.78467e-26	-0.0111472	0.0575447	0.8464	-0.193714	-	rs13330176	1.4642e-11	-1.16976	0.220951	1.19519e-07	-5.29423	-	TRUE	5.10052
NPL	ENSG00000135838	multiple sclerosis	rs12088644	2.62468e-08	-0.16919	0.121797	0.1648	-1.38911	-	rs28498283	1.4312e-13	-1.21623	0.18867	1.14596e-10	-6.44632	-	TRUE	5.05722
2022-03-02	ENSG00000099785	multiple sclerosis	rs59319088	1.12897e-71	0.102129	0.0356799	0.00420501	2.86236	+	rs1133893	2.14783e-241	-0.0976256	0.0446578	0.0288096	-2.18608	-	FALSE	5.04844
TOM1	ENSG00000100284	multiple sclerosis	rs5755683	1.56669e-16	-0.100886	0.0718182	0.1601	-1.40474	-	rs28498283	2.67159e-09	-1.51008	0.234254	1.14596e-10	-6.44632	-	TRUE	5.04159
LMF2	ENSG00000100258	multiple sclerosis	rs41281543	2.30175e-35	0.0718396	0.061297	0.2412	1.17199	+	rs131824	1.72068e-51	-0.41165	0.106852	0.000116901	-3.85253	-	FALSE	5.02453
AGPAT4	ENSG00000026652	multiple sclerosis	rs9355893	1.98008e-36	0.0494929	0.0480008	0.3025	1.03109	+	rs4766578	4.24424e-12	-0.812184	0.204163	6.94635e-05	-3.97812	-	FALSE	5.0092
AXL	ENSG00000167601	multiple sclerosis	rs34624013	2.7889e-12	0.0351956	0.088603	0.6912	0.397228	+	rs4385425	5.30396e-14	-0.850959	0.184867	4.16294e-06	-4.60308	-	FALSE	5.0003
HEY1	ENSG00000164683	multiple sclerosis	rs2920949	4.30952e-12	-0.119462	0.0824162	0.147199	-1.4495	-	rs28498283	1.06871e-09	-1.47348	0.228577	1.14596e-10	-6.44632	-	TRUE	4.99683
CLEC4A	ENSG00000111729	multiple sclerosis	rs2241025	8.81118e-26	0.0397306	0.0591529	0.5018	0.67166	+	rs11642873	6.73504e-09	-1.21534	0.281242	1.55096e-05	-4.32132	-	FALSE	4.99298
NDUFAF3	ENSG00000178057	multiple sclerosis	rs6791542	5.87698e-10	0.100592	0.0976196	0.302801	1.03045	+	rs9399137	6.12167e-09	-0.957263	0.242013	7.63976e-05	-3.95543	-	FALSE	4.98587
LEMD2	ENSG00000161904	multiple sclerosis	rs943479	2.08884e-85	0.0705265	0.0322294	0.0286502	2.18827	+	rs76916885	5.50554e-15	-0.534857	0.191264	0.00516704	-2.79643	-	FALSE	4.9847
SCARB2	ENSG00000138760	multiple sclerosis	rs7697073	2.4319e-32	0.0649536	0.0534982	0.2247	1.21413	+	rs13164856	1.93553e-11	-0.804104	0.213492	0.0001656	-3.76643	-	FALSE	4.98055
PELI2	ENSG00000139946	multiple sclerosis	rs241554	4.52954e-70	0.0322241	0.0342229	0.346401	0.941592	+	rs11189181	2.7874e-16	-0.657615	0.162818	5.3689e-05	-4.03896	-	FALSE	4.98055
ENO2	ENSG00000111674	multiple sclerosis	rs2886400	7.2839e-10	0.154312	0.0896065	0.0850507	1.7221	+	rs7740107	5.61772e-10	-0.720976	0.222518	0.00119498	-3.24008	-	FALSE	4.96218
SUPT20H	ENSG00000102710	multiple sclerosis	rs8000534	3.18722e-41	0.0998704	0.0446092	0.0251699	2.23878	+	rs7331711	4.71737e-11	-3.53555	1.31023	0.00696694	-2.69842	-	FALSE	4.93721
SYN2	ENSG00000157152	multiple sclerosis	rs379917	9.98116e-09	0.32714	0.104926	0.00182199	3.11781	+	rs34241217	2.25248e-08	-0.441176	0.243025	0.0694704	-1.81535	-	FALSE	4.93316
NR2C1	ENSG00000120798	multiple sclerosis	rs7975727	1.41721e-13	0.1815	0.0769631	0.0183599	2.35828	+	rs35583	3.20922e-82	-0.181525	0.0709658	0.0105299	-2.55792	-	FALSE	4.9162
PATL2	ENSG00000229474	multiple sclerosis	rs1901529	1.0464e-26	-0.0325957	0.0752036	0.6647	-0.433433	-	rs9420589	2.12139e-08	-1.32826	0.248577	9.11949e-08	-5.34345	-	TRUE	4.91002
TEDC1	ENSG00000185347	multiple sclerosis	rs58087925	9.36445e-34	0.054217	0.0508896	0.286702	1.06539	+	rs10774624	8.81942e-09	-0.978199	0.254441	0.000120798	-3.8445	-	FALSE	4.90989
BMP2K	ENSG00000138756	multiple sclerosis	rs10518206	1.18912e-11	0.0826554	0.0870756	0.3425	0.949237	+	rs9399137	1.06731e-09	-0.912548	0.230708	7.63976e-05	-3.95543	-	FALSE	4.90467
IGFBP4	ENSG00000141753	multiple sclerosis	rs11078945	1.17901e-08	0.182777	0.100333	0.0684993	1.82171	+	rs6590334	1.25409e-08	-0.745972	0.243048	0.00214603	-3.06924	-	FALSE	4.89095
ACOXL	ENSG00000153093	multiple sclerosis	rs6750599	2.35154e-45	0.12929	0.0423547	0.00226902	3.05255	+	rs3789108	7.66073e-10	-0.402724	0.221525	0.06907	-1.81796	-	FALSE	4.87052
FBLN5	ENSG00000140092	multiple sclerosis	rs2498821	2.14902e-25	0.192497	0.0556991	0.00054822	3.45602	+	rs73337869	3.27340999999998e-310	-0.0529655	0.03775	0.160599	-1.40306	-	FALSE	4.85908
ARHGAP26	ENSG00000145819	multiple sclerosis	rs154786	7.81402e-18	0.183604	0.0721363	0.0109201	2.54524	+	rs853164	4.62914e-08	-0.567847	0.246418	0.0211997	-2.30441	-	FALSE	4.84965
F2R	ENSG00000181104	multiple sclerosis	rs62363038	4.65773e-21	-0.0315065	0.0621334	0.612099	-0.507079	-	rs9420589	1.6195e-08	-1.31732	0.246531	9.11949e-08	-5.34345	-	TRUE	4.83637
LILRB4	ENSG00000186818	multiple sclerosis	rs425283	2.73512e-11	-0.012875	0.0884753	0.8843	-0.14552	-	rs12232384	6.84542e-14	-0.934606	0.188202	6.83573e-07	-4.96597	-	TRUE	4.82045
NME4	ENSG00000103202	multiple sclerosis	rs12443594	6.22687e-26	0.0329616	0.041676	0.429001	0.790902	+	rs9376090	4.49987e-11	-0.865497	0.214896	5.63692e-05	-4.02752	-	FALSE	4.81842
KLRC2	ENSG00000205809	multiple sclerosis	rs35909400	1e-200	0.0159776	0.0194177	0.4106	0.822838	+	rs55908509	1.49101e-08	-1.24837	0.312692	6.54282e-05	-3.99233	-	FALSE	4.81516
AGAP1	ENSG00000157985	multiple sclerosis	rs4663594	6.9305e-11	-0.0482912	0.090423	0.593301	-0.534059	-	rs9420589	3.70007e-08	-1.35164	0.252952	9.11949e-08	-5.34345	-	TRUE	4.80939
SLC25A39	ENSG00000013306	multiple sclerosis	rs850719	9.04876e-89	0.0486417	0.0376604	0.196501	1.29159	+	rs628751	4.09449e-13	-0.774278	0.220446	0.000444208	-3.51232	-	FALSE	4.80391
TRIM14	ENSG00000106785	multiple sclerosis	rs41313315	2.67199e-32	0.0392845	0.0553549	0.4779	0.709685	+	rs1059273	6.48187e-15	-0.752097	0.183928	4.33099e-05	-4.08907	-	FALSE	4.79876
GADD45G	ENSG00000130222	multiple sclerosis	rs3138499	7.47465e-14	0.281689	0.0752481	0.000181497	3.74347	+	rs1329734	2.37629e-12	-0.238385	0.226133	0.2918	-1.05418	-	FALSE	4.79765
MINDY1	ENSG00000143409	multiple sclerosis	rs59942146	1.61755e-35	0.114008	0.0990653	0.2498	1.15083	+	rs11065979	2.3151e-09	-0.859286	0.235973	0.000271089	-3.64147	-	FALSE	4.7923
MPRIP	ENSG00000133030	multiple sclerosis	rs57729820	7.57548e-17	0.168591	0.071143	0.0177998	2.36976	+	rs11867934	4.90569e-29	-0.293517	0.121474	0.0156798	-2.41628	-	FALSE	4.78604
FAM184A	ENSG00000111879	multiple sclerosis	rs6926091	3.20268e-110	0.087516	0.0281632	0.00188702	3.10746	+	rs2782573	1.81384e-16	-0.28241	0.168457	0.0936495	-1.67645	-	FALSE	4.78391
EIF4E3	ENSG00000163412	multiple sclerosis	rs6804667	6.87276e-59	0.00764094	0.0371865	0.8372	0.205476	+	rs1499894	7.84152e-11	-0.955549	0.208759	4.71068e-06	-4.57728	-	FALSE	4.78275
PRSS33	ENSG00000103355	multiple sclerosis	rs4785903	4.58508e-29	-0.154098	0.0924945	0.0957094	-1.66602	-	rs28498283	3.00753e-08	-1.62146	0.251533	1.14596e-10	-6.44632	-	TRUE	4.7803
PPDPF	ENSG00000125534	multiple sclerosis	rs72629024	1.53536e-35	0.0889428	0.111464	0.4249	0.797949	+	rs9399137	2.11057e-20	-0.602291	0.152269	7.63976e-05	-3.95543	-	FALSE	4.75338
COL6A1	ENSG00000142156	multiple sclerosis	rs12482377	8.23876e-29	0.103669	0.0557494	0.0629493	1.85955	+	rs4818827	1.67032e-19	-0.44646	0.154417	0.00383694	-2.89127	-	FALSE	4.75081
BAMBI	ENSG00000095739	multiple sclerosis	rs10826538	1.3046e-12	0.0810786	0.0949789	0.3933	0.853648	+	rs9389269	6.59326e-12	-0.781982	0.20134	0.000102801	-3.88388	-	FALSE	4.73753
MMP15	ENSG00000102996	multiple sclerosis	rs12928392	2.88188e-15	0.00937642	0.0775796	0.9038	0.120862	+	rs4917014	1.52549e-10	-0.980636	0.212855	4.08386e-06	-4.60707	-	FALSE	4.72793
OLFM4	ENSG00000102837	multiple sclerosis	rs2408695	1.21149e-09	-0.0925946	0.0945063	0.327199	-0.979772	-	rs629326	1.25661e-17	-0.926726	0.162431	1.16097e-08	-5.70536	-	TRUE	4.72559
TRIM31	ENSG00000204616	multiple sclerosis	rs56278726	3.78772e-12	0.0197454	0.088782	0.824	0.222403	+	rs1061815	1.74864e-46	-0.43397	0.0965578	6.97657e-06	-4.4944	-	FALSE	4.71681
MED16	ENSG00000175221	multiple sclerosis	rs2930895	6.50921e-36	0.0888008	0.0645929	0.169201	1.37478	+	rs9304953	3.27340999999998e-310	-0.2228	0.0668536	0.000860195	-3.33266	-	FALSE	4.70744
KRAS	ENSG00000133703	multiple sclerosis	rs4494384	2.1754e-20	0.0680642	0.0643654	0.290299	1.05747	+	rs11065979	3.28277e-10	-0.816915	0.224337	0.000271089	-3.64147	-	FALSE	4.69893
ARF4	ENSG00000168374	multiple sclerosis	rs6445919	1.12374e-67	0.0714341	0.0250723	0.00438396	2.84913	+	rs11927512	1.01976e-22	-0.266916	0.14431	0.0643703	-1.84961	-	FALSE	4.69873
C12orf75	ENSG00000235162	multiple sclerosis	rs11112470	1.27881e-38	0.0486187	0.0447612	0.2774	1.08618	+	rs11065987	1.0781e-09	-0.813483	0.22561	0.000311302	-3.60571	-	FALSE	4.69189
ZNF438	ENSG00000183621	multiple sclerosis	rs2488576	2.95371e-38	0.0961203	0.0455776	0.0349501	2.10894	+	rs72812591	1.11148e-23	-0.373707	0.145622	0.0102799	-2.56627	-	FALSE	4.67521
FECH	ENSG00000066926	multiple sclerosis	rs76175837	6.20944e-14	-0.0111102	0.0772894	0.8857	-0.143747	-	rs1800562	2.29959e-08	-1.03665	0.215284	1.47009e-06	-4.81526	-	TRUE	4.67151
COG6	ENSG00000133103	multiple sclerosis	rs3812887	3.37286e-28	0.162007	0.0526021	0.00207096	3.07986	+	rs17530232	1.55597e-11	-0.569564	0.35908	0.1127	-1.58617	-	FALSE	4.66604
DSE	ENSG00000111817	multiple sclerosis	rs17077741	2.15591e-20	0.12582	0.0652442	0.0538002	1.92844	+	rs1084887	4.69029e-60	-0.235294	0.0859672	0.00619995	-2.73701	-	FALSE	4.66546
PSMB9	ENSG00000240065	multiple sclerosis	rs9276909	4.83119e-73	-0.270961	0.0346726	5.5034e-15	-7.81484	-	rs2071480	3.27340999999998e-310	-0.447468	0.0358797	1.07006e-35	-12.4713	-	TRUE	4.65651
CRTAP	ENSG00000170275	multiple sclerosis	rs4678684	2.58853e-63	0.127108	0.0377097	0.000749779	3.3707	+	rs1991866	5.82854e-10	-0.288361	0.224809	0.1996	-1.28269	-	FALSE	4.65339
REV1	ENSG00000135945	multiple sclerosis	rs1053544	5.50231e-14	0.163007	0.078144	0.0369799	2.08599	+	rs6709085	2.35505e-243	-0.108472	0.0422739	0.0102902	-2.56592	-	FALSE	4.65191
SSBP2	ENSG00000145687	multiple sclerosis	rs10942263	6.53584e-17	0.0716441	0.0688544	0.2981	1.04052	+	rs4917017	3.35537e-08	-0.971561	0.269981	0.000319908	-3.59862	-	FALSE	4.63914
ECT2	ENSG00000114346	multiple sclerosis	rs76731047	3.00814e-19	0.0510442	0.0650027	0.4323	0.785262	+	rs10774624	4.06537e-17	-0.669832	0.174231	0.000120798	-3.8445	-	FALSE	4.62976
ENHO	ENSG00000168913	multiple sclerosis	rs12002889	1.98325e-21	-0.0893693	0.0637417	0.160899	-1.40205	-	rs1847472	6.91401e-09	-1.40137	0.232442	1.65094e-09	-6.02889	-	TRUE	4.62683
HBG2	ENSG00000196565	multiple sclerosis	rs10160820	8.53823e-17	0.0447008	0.069299	0.5189	0.645042	+	rs7776054	3.54813e-167	-0.207913	0.0525535	7.61476e-05	-3.95621	-	FALSE	4.60125
RILPL1	ENSG00000188026	multiple sclerosis	rs28492040	1.83671e-10	0.35631	0.133234	0.00748799	2.67432	+	rs11522340	1.48388e-56	-0.362219	0.188213	0.05429	-1.92452	-	FALSE	4.59884
MIEF2	ENSG00000177427	multiple sclerosis	rs55793748	3.03836e-08	0.00622207	0.106018	0.9532	0.0586887	+	rs12945597	2.60435e-14	-0.830859	0.183135	5.70995e-06	-4.53685	-	FALSE	4.59554
SPEF2	ENSG00000152582	multiple sclerosis	rs13177154	1.12494e-165	0.0347675	0.0236833	0.142099	1.46802	+	rs286446	7.89951e-89	-0.216796	0.0693452	0.00177005	-3.12633	-	FALSE	4.59434
CD37	ENSG00000104894	multiple sclerosis	rs8113231	6.16843e-14	-0.0856009	0.0765875	0.263701	-1.11769	-	rs66967196	3.27340999999998e-310	-0.218008	0.0382572	1.2089e-08	-5.69847	-	TRUE	4.58078
CTSE	ENSG00000196188	multiple sclerosis	rs9438393	3.42286e-27	0.0338602	0.0565599	0.549399	0.598661	+	rs9373124	1.18878e-15	-0.696045	0.174952	6.9352e-05	-3.9785	-	FALSE	4.57716
PANK4	ENSG00000157881	multiple sclerosis	rs1107686	1.05028e-17	0.189426	0.0734478	0.00990694	2.57906	+	rs2985862	1.60842e-91	-0.137277	0.0687903	0.0459795	-1.99558	-	FALSE	4.57464
DYNLT1	ENSG00000146425	multiple sclerosis	rs9457413	3.63621e-34	0.126992	0.0502516	0.0115002	2.52712	+	rs4709235	6.66807e-109	-0.1289	0.0635327	0.0424702	-2.02888	-	FALSE	4.55601
PTPMT1	ENSG00000110536	multiple sclerosis	rs77465292	1.77145e-25	0.18936	0.0575047	0.000991411	3.29295	+	rs7107356	2.22485e-27	-0.160208	0.127606	0.209302	-1.25549	-	FALSE	4.54844
ZNF800	ENSG00000048405	multiple sclerosis	rs10954149	2.6255e-71	0.0695972	0.0270915	0.0102002	2.56897	+	rs2269729	1.90766e-86	-0.137671	0.069592	0.0478993	-1.97826	-	FALSE	4.54723
TCN1	ENSG00000134827	multiple sclerosis	rs76095768	1.1179e-14	-0.0909001	0.075955	0.231399	-1.19676	-	rs212388	3.0112e-10	-1.25224	0.218146	9.44668e-09	-5.74038	-	TRUE	4.54361
SLC66A2	ENSG00000122490	multiple sclerosis	rs12606977	3.42911e-20	0.10996	0.10027	0.2728	1.09664	+	rs590856	1.42824e-15	-0.666568	0.193461	0.000570009	-3.4455	-	FALSE	4.54214
SSU72	ENSG00000160075	multiple sclerosis	rs3766169	5.46681e-13	0.142209	0.0748637	0.0574892	1.89957	+	rs360017	1.85751e-09	-0.59007	0.223402	0.00825902	-2.64129	-	FALSE	4.54087
CPPED1	ENSG00000103381	multiple sclerosis	rs2865616	5.04036e-18	0.0315356	0.0659643	0.6326	0.47807	+	rs597808	1.3485e-08	-1.02974	0.253612	4.90125e-05	-4.06029	-	FALSE	4.53836
IGFBP2	ENSG00000115457	multiple sclerosis	rs2738284	9.3039e-31	0.0469467	0.0502741	0.3504	0.933814	+	rs4917017	2.80543e-16	-0.656569	0.18245	0.000319908	-3.59862	-	FALSE	4.53244
RAP1GAP	ENSG00000076864	multiple sclerosis	rs4654976	8.3222e-09	0.0584519	0.101658	0.5653	0.574987	+	rs9399137	2.1697e-43	-0.405148	0.102428	7.63976e-05	-3.95543	-	FALSE	4.53042
GALNT7	ENSG00000109586	multiple sclerosis	rs4048417	1.55445e-12	0.143239	0.0810309	0.0771093	1.76771	+	rs1006003	6.95825e-25	-0.374373	0.136386	0.00605213	-2.74494	-	FALSE	4.51265
PLOD2	ENSG00000152952	multiple sclerosis	rs9289716	9.12164e-40	0.0225012	0.0466686	0.6297	0.482149	+	rs9376090	4.5941e-13	-0.787998	0.195654	5.63692e-05	-4.02752	-	FALSE	4.50967
NCOR2	ENSG00000196498	multiple sclerosis	rs7980316	1.61423e-08	0.310423	0.109026	0.00441005	2.84724	+	rs11057671	1.12409e-28	-0.204527	0.123649	0.0981087	-1.65409	-	FALSE	4.50133
ZNF354A	ENSG00000169131	multiple sclerosis	rs11743055	1.27278e-09	0.143473	0.0948815	0.130501	1.51213	+	rs12658831	1.1499e-10	-0.623698	0.210749	0.00308209	-2.95943	-	FALSE	4.47156
KCNMA1	ENSG00000156113	multiple sclerosis	rs2619617	2.52325e-19	0.0481756	0.0683325	0.480799	0.705017	+	rs13164856	3.58022e-08	-0.978735	0.259858	0.0001656	-3.76643	-	FALSE	4.47144
ACP1	ENSG00000143727	multiple sclerosis	rs7595075	4.35974e-15	-0.00666177	0.0732137	0.9275	-0.0909907	-	rs12212092	2.55971e-09	-1.07812	0.236363	5.08385e-06	-4.5613	-	TRUE	4.47031
PLCB3	ENSG00000149782	multiple sclerosis	rs1059440	1.80638e-19	0.0280794	0.065011	0.665801	0.431918	+	rs7943988	1.88799e-29	-0.48632	0.120669	5.57318e-05	-4.03019	-	FALSE	4.46211
CCNT2	ENSG00000082258	multiple sclerosis	rs1984559	2.96976e-77	0.0566308	0.0560706	0.3125	1.00999	+	rs4346444	2.66698e-08	-1.25353	0.363731	0.00056832	-3.4463	-	FALSE	4.45629
TSHZ2	ENSG00000182463	multiple sclerosis	rs57139429	3.40052e-19	-0.10765	0.0685832	0.1165	-1.56963	-	rs6890853	2.37958e-11	-1.26265	0.209577	1.69386e-09	-6.02474	-	TRUE	4.4551
PTP4A3	ENSG00000184489	multiple sclerosis	rs7465449	2.6997e-08	-0.111853	0.104077	0.282499	-1.07472	-	rs3809627	3.25612e-12	-1.1624	0.21029	3.24624e-08	-5.52761	-	TRUE	4.45289
SLC26A11	ENSG00000181045	multiple sclerosis	rs71368061	1.16519e-23	-0.0649265	0.0611188	0.288099	-1.0623	-	rs7911264	7.33804e-09	-1.32599	0.240468	3.50374e-08	-5.5142	-	TRUE	4.4519
RRAGD	ENSG00000025039	multiple sclerosis	rs9342200	1.11761e-14	0.15518	0.0774423	0.0450905	2.00381	+	rs1998576	3.27340999999998e-310	-0.0834597	0.0341017	0.0143899	-2.44738	-	FALSE	4.45119
OSBPL11	ENSG00000144909	multiple sclerosis	rs2922171	1.14274e-88	0.0843835	0.0311144	0.00668702	2.71204	+	rs7625936	5.84386e-69	-0.136629	0.0793433	0.0850703	-1.722	-	FALSE	4.43404
ZNF362	ENSG00000160094	multiple sclerosis	rs4132073	5.44194e-10	0.161347	0.0974866	0.0979095	1.65507	+	rs2594836	3.70442e-10	-0.602945	0.216976	0.00545513	-2.77885	-	FALSE	4.43393
TPPP3	ENSG00000159713	multiple sclerosis	rs13334882	6.75216e-25	0.0325243	0.05596	0.561101	0.581206	+	rs10774624	8.6816e-18	-0.655936	0.170617	0.000120798	-3.8445	-	FALSE	4.42571
PTGES	ENSG00000148344	multiple sclerosis	rs2241270	4.50899e-24	0.102209	0.0595564	0.0861302	1.71617	+	rs7042856	2.00863e-52	-0.258273	0.0956021	0.00690197	-2.70154	-	FALSE	4.41771
NCAPD2	ENSG00000010292	multiple sclerosis	rs11610549	7.93839e-47	0.0915586	0.0437149	0.03622	2.09445	+	rs12816349	1.09144e-120	-0.176492	0.0762608	0.02065	-2.31432	-	FALSE	4.40877
FRMD3	ENSG00000172159	multiple sclerosis	rs3860934	1.05755e-08	0.0379626	0.0997793	0.7036	0.380466	+	rs9376090	2.27405e-18	-0.652809	0.162087	5.63692e-05	-4.02752	-	FALSE	4.40798
TET2	ENSG00000168769	multiple sclerosis	rs2285720	4.28438e-12	0.0381834	0.0834074	0.647101	0.457794	+	rs11729069	1.29778e-13	-0.761056	0.192712	7.84191e-05	-3.94918	-	FALSE	4.40697
RBBP8	ENSG00000101773	multiple sclerosis	rs6417086	1.32523e-16	0.0418023	0.0749061	0.576802	0.558063	+	rs10774624	1.43632e-08	-0.99247	0.258153	0.000120798	-3.8445	-	FALSE	4.40256
TRIM65	ENSG00000141569	multiple sclerosis	rs55956362	7.10834e-138	0.0689235	0.0263701	0.00895694	2.61369	+	rs66496607	2.10378e-109	-0.111305	0.0624994	0.07493	-1.78089	-	FALSE	4.39459
YWHAQ	ENSG00000134308	multiple sclerosis	rs12692386	9.27603e-09	0.0262679	0.104376	0.8013	0.251665	+	rs3184504	1.4481e-11	-0.850487	0.205343	3.44607e-05	-4.14179	-	FALSE	4.39345
IQCE	ENSG00000106012	multiple sclerosis	rs2917724	4.14813e-09	0.904059	0.309673	0.0035071	2.9194	+	rs149110519	1.14183e-36	-0.450368	0.306632	0.141898	-1.46876	-	FALSE	4.38815
ABLIM3	ENSG00000173210	multiple sclerosis	rs13171669	2.06178e-187	0.00985064	0.0235009	0.6751	0.419159	+	rs9399137	1.6576e-08	-0.98584	0.249237	7.63976e-05	-3.95543	-	FALSE	4.37459
CDH4	ENSG00000179242	multiple sclerosis	rs2427186	7.93592e-11	0.191415	0.0912936	0.0360201	2.0967	+	rs6142906	1.35332e-22	-0.323248	0.142309	0.0231197	-2.27145	-	FALSE	4.36815
RPL3	ENSG00000100316	multiple sclerosis	rs5757602	1.029e-11	0.253555	0.0994558	0.01079	2.54943	+	rs6509	6.17447e-39	-0.190137	0.105109	0.0704598	-1.80894	-	FALSE	4.35837
RHOH	ENSG00000168421	multiple sclerosis	rs1053504	4.73586e-14	0.277574	0.105719	0.00865003	2.62558	+	rs1397934	5.36414e-23	-0.232119	0.134464	0.0843009	-1.72626	-	FALSE	4.35184
CD84	ENSG00000066294	multiple sclerosis	rs6427523	1.25216e-21	0.127418	0.0605672	0.0353999	2.10375	+	rs11265403	9.10123e-31	-0.273852	0.123136	0.0261501	-2.22397	-	FALSE	4.32773
SLC44A5	ENSG00000137968	multiple sclerosis	rs6700895	3.99332e-21	0.10872	0.0590656	0.0656705	1.84067	+	rs71502774	4.17446e-16	-0.482587	0.195314	0.01348	-2.47083	-	FALSE	4.31149
SLC25A37	ENSG00000147454	multiple sclerosis	rs4064993	4.80303e-32	0.0444919	0.0522855	0.394802	0.850941	+	rs590856	3.2144e-11	-0.801251	0.23255	0.000570009	-3.4455	-	FALSE	4.29644
GIMAP4	ENSG00000133574	multiple sclerosis	rs6961075	7.59571e-11	0.272027	0.092535	0.00328502	2.93973	+	rs12535470	4.21638e-10	-0.326074	0.242979	0.1796	-1.34199	-	FALSE	4.28171
DEPTOR	ENSG00000155792	multiple sclerosis	rs7837374	1.35352e-29	0.049169	0.0499979	0.3254	0.983421	+	rs11781657	4.33511e-122	-0.195336	0.0593445	0.000996364	-3.29155	-	FALSE	4.27497
EIF3D	ENSG00000100353	multiple sclerosis	rs4331612	1.94959e-17	-0.0506827	0.0800805	0.526801	-0.632897	-	rs7980687	1.35329e-08	-1.16298	0.237112	9.35433e-07	-4.90476	-	TRUE	4.27186
ODF3	ENSG00000177947	multiple sclerosis	rs1976848	3.74148e-21	0.0843404	0.0654895	0.1978	1.28785	+	rs7103852	4.98196e-14	-0.587452	0.197058	0.00287202	-2.98111	-	FALSE	4.26896
TFPI	ENSG00000003436	multiple sclerosis	rs11674362	3.89013e-25	0.0131881	0.0550003	0.8105	0.239782	+	rs9376090	1.25806e-14	-0.73981	0.183689	5.63692e-05	-4.02752	-	FALSE	4.2673
RNH1	ENSG00000023191	multiple sclerosis	rs11825931	6.78687e-47	0.132875	0.0445515	0.00285904	2.9825	+	rs7942030	2.05163e-27	-0.176388	0.137453	0.1994	-1.28326	-	FALSE	4.26576
SNN	ENSG00000184602	multiple sclerosis	rs8191279	2.9344e-31	0.047768	0.0525883	0.363699	0.908339	+	rs17523609	9.00326e-11	-0.756198	0.225827	0.000812281	-3.34858	-	FALSE	4.25691
MTMR11	ENSG00000014914	multiple sclerosis	rs1868992	1.04276e-29	-0.0429098	0.0590329	0.4673	-0.726879	-	rs13333054	2.72396e-26	-0.661739	0.132836	6.30532e-07	-4.98162	-	TRUE	4.25474
GLRX	ENSG00000173221	multiple sclerosis	rs885303	1.39524e-23	0.106175	0.0615912	0.0847304	1.72387	+	rs7731790	2.7964e-14	-0.504295	0.199674	0.0115501	-2.5256	-	FALSE	4.24947
DGKQ	ENSG00000145214	multiple sclerosis	rs13146372	2.65778e-08	0.0816922	0.129893	0.529401	0.628921	+	rs28671147	3.27340999999998e-310	-0.102595	0.028361	0.0002975	-3.61747	-	FALSE	4.24639
IQCB1	ENSG00000173226	multiple sclerosis	rs1574036	1e-200	0.120723	0.0212874	1.41886e-08	5.6711	+	rs3772130	3.27340999999998e-310	0.0394676	0.0274169	0.149999	1.43954	+	TRUE	4.23156
LDLRAD3	ENSG00000179241	multiple sclerosis	rs12419834	5.20115e-61	0.0568469	0.0364641	0.119	1.55898	+	rs12485444	3.73809e-08	-0.723674	0.27079	0.00752999	-2.67245	-	FALSE	4.23143
CLEC7A	ENSG00000172243	multiple sclerosis	rs59051690	9.74228e-41	0.0732219	0.0455315	0.107801	1.60816	+	rs73047540	1.36678e-16	-2.09472	0.798979	0.00874814	-2.62174	-	FALSE	4.2299
GCAT	ENSG00000100116	multiple sclerosis	rs139875	1.63541e-08	0.0454257	0.0653077	0.486702	0.695564	+	rs628751	1.22067e-18	-0.637741	0.181572	0.000444208	-3.51232	-	FALSE	4.20789
MAPRE3	ENSG00000084764	multiple sclerosis	rs10432697	1.06082e-11	0.0120114	0.0853635	0.8881	0.140709	+	rs7310615	8.88792e-10	-0.927374	0.228618	4.98287e-05	-4.05643	-	FALSE	4.19714
SENP7	ENSG00000138468	multiple sclerosis	rs72946021	7.15511e-24	0.0767086	0.0609373	0.208099	1.25881	+	rs61655466	3.07681e-13	-0.671968	0.229358	0.00339199	-2.92978	-	FALSE	4.18859
TRIM8	ENSG00000171206	multiple sclerosis	rs3977756	1.12602e-34	0.00238427	0.0525336	0.9638	0.0453856	+	rs3184504	2.74031e-10	-0.909621	0.21962	3.44607e-05	-4.14179	-	FALSE	4.18718
ADGRA3	ENSG00000152990	multiple sclerosis	rs2618929	9.37518e-82	0.0945026	0.0321899	0.00332706	2.93578	+	rs2875040	2.15924e-45	-0.122173	0.097781	0.211498	-1.24946	-	FALSE	4.18524
CYP24A1	ENSG00000019186	multiple sclerosis	rs2248137	1e-200	0.134625	0.0206979	7.80628e-11	6.50429	+	rs912505	1.43516e-54	0.208824	0.0900098	0.0203399	2.32002	+	TRUE	4.18427
BCAT1	ENSG00000060982	multiple sclerosis	rs3198082	2.52506e-51	-0.0306496	0.0410517	0.455299	-0.746609	-	rs12608504	3.26671e-09	-1.13631	0.230478	8.21298e-07	-4.93024	-	TRUE	4.18363
CCDC28A	ENSG00000024862	multiple sclerosis	rs12205733	2.09935e-14	0.00862159	0.0606721	0.887	0.142101	+	rs11189181	1.0266e-26	-0.503753	0.124723	5.3689e-05	-4.03896	-	FALSE	4.18106
ANKRD6	ENSG00000135299	multiple sclerosis	rs2224727	2.50233e-22	0.0953722	0.0621839	0.1251	1.53371	+	rs12528828	8.35795e-51	-0.24651	0.0931675	0.00814787	-2.64588	-	FALSE	4.17959
MCM9	ENSG00000111877	multiple sclerosis	rs11753713	4.63687e-22	0.0382107	0.0611114	0.531798	0.625264	+	rs9489527	8.70001e-10	-0.782589	0.221266	0.000404906	-3.53687	-	FALSE	4.16213
INKA2	ENSG00000197852	multiple sclerosis	rs11102311	2.22696e-09	0.0167691	0.09293	0.8568	0.180449	+	rs4766578	1.38771e-18	-0.640282	0.160951	6.94635e-05	-3.97812	-	FALSE	4.15856
S100A10	ENSG00000197747	multiple sclerosis	rs16833743	7.49242e-42	0.00472813	0.0464939	0.919	0.101694	+	rs7310615	4.4617e-48	-0.392511	0.0967627	4.98287e-05	-4.05643	-	FALSE	4.15812
PDE1B	ENSG00000123360	multiple sclerosis	rs1874308	2.07275e-25	0.140843	0.0633718	0.0262499	2.22249	+	rs12423459	3.27340999999998e-310	-0.0754813	0.0390084	0.0529905	-1.935	-	FALSE	4.15749
WDR19	ENSG00000157796	multiple sclerosis	rs7690414	1.84739e-12	0.0434453	0.0852939	0.6105	0.50936	+	rs11065979	2.44208e-10	-0.811008	0.222715	0.000271089	-3.64147	-	FALSE	4.15083
RTKN2	ENSG00000182010	multiple sclerosis	rs10995123	3.76063e-36	-0.0731074	0.0472876	0.1221	-1.54602	-	rs9277554	7.78718e-09	-1.33793	0.235397	1.31787e-08	-5.68373	-	TRUE	4.13771
MYADM	ENSG00000179820	multiple sclerosis	rs307938	4.22714e-12	0.0113009	0.0714924	0.8744	0.158072	+	rs4766578	2.59836e-43	-0.409882	0.103034	6.94635e-05	-3.97812	-	FALSE	4.13619
POR	ENSG00000127948	multiple sclerosis	rs11769086	3.24287e-08	0.583421	0.314327	0.0634399	1.8561	+	rs2302429	3.27340999999998e-310	-0.0945842	0.0416072	0.0230101	-2.27327	-	FALSE	4.12936
HLA-C	ENSG00000204525	multiple sclerosis	rs7767581	1e-200	0.319366	0.0179008	3.40325e-71	17.8409	+	rs28752924	3.27340999999998e-310	0.866023	0.0630644	6.49841e-43	13.7324	+	TRUE	4.10852
MAPKAPK5	ENSG00000089022	multiple sclerosis	rs79271898	2.04532e-63	0.0695163	0.0339249	0.0404501	2.04912	+	rs79271898	1.0666e-140	-0.112085	0.0546988	0.0404501	-2.04912	-	FALSE	4.09825
SLC24A4	ENSG00000140090	multiple sclerosis	rs117995763	1.23103e-09	-0.0217654	0.0969128	0.8223	-0.224588	-	rs11642873	3.02573e-09	-1.18819	0.274959	1.55096e-05	-4.32132	-	TRUE	4.09674
ADGRE2	ENSG00000127507	multiple sclerosis	rs7258295	5.72634e-48	0.0161593	0.0408196	0.6922	0.395872	+	rs13056815	1.20579e-10	-0.852859	0.230714	0.000218502	-3.6966	-	FALSE	4.09248
NIPAL2	ENSG00000104361	multiple sclerosis	rs2447493	7.07821e-14	0.16862	0.0816465	0.0389	2.06524	+	rs4734392	2.88005e-15	-0.352386	0.174462	0.0433999	-2.01984	-	FALSE	4.08508
RFTN1	ENSG00000131378	multiple sclerosis	rs59419439	7.24795e-10	0.170479	0.0977132	0.0810399	1.74468	+	rs842246	1.56567e-45	-0.230741	0.0988076	0.0195298	-2.33526	-	FALSE	4.07994
TBC1D8	ENSG00000204634	multiple sclerosis	rs7590479	2.44432e-38	0.0153774	0.0485208	0.751301	0.316925	+	rs4970966	7.18787e-14	-0.669302	0.177893	0.000168298	-3.76239	-	FALSE	4.07931
NKAPL	ENSG00000189134	multiple sclerosis	rs73740584	8.24795e-09	0.231027	0.106193	0.0295898	2.17554	+	rs66487884	5.20355e-11	-0.407393	0.214027	0.0569799	-1.90346	-	FALSE	4.079
MIIP	ENSG00000116691	multiple sclerosis	rs2295283	2.64915e-28	0.0756591	0.0575733	0.188801	1.31414	+	rs873458	2.61457e-67	-0.223992	0.0814296	0.00594606	-2.75074	-	FALSE	4.06488
BEST1	ENSG00000167995	multiple sclerosis	rs2524294	5.88136e-89	0.0412632	0.0321264	0.199001	1.2844	+	rs2594836	4.36616e-14	-0.50074	0.180197	0.00545513	-2.77885	-	FALSE	4.06326
ZHX3	ENSG00000174306	multiple sclerosis	rs8122094	6.10808e-13	0.127511	0.0796273	0.109301	1.60134	+	rs17180534	2.84774e-25	-0.316184	0.128754	0.0140599	-2.45573	-	FALSE	4.05707
PLOD1	ENSG00000083444	multiple sclerosis	rs112356577	3.07111e-46	0.00736333	0.0411835	0.8581	0.178793	+	rs474859	3.27340999999998e-310	-0.152641	0.0394021	0.000107099	-3.87392	-	FALSE	4.05271
KLF11	ENSG00000172059	multiple sclerosis	rs15380	4.7126e-19	0.0276973	0.0646405	0.6683	0.428482	+	rs7953704	2.47349e-09	-0.832999	0.229947	0.000291696	-3.62257	-	FALSE	4.05105
FCRLB	ENSG00000162746	multiple sclerosis	rs1875763	1.31995e-113	0.0546923	0.027679	0.0481603	1.97595	+	rs10799917	7.55092e-231	-0.0922975	0.0444791	0.0379795	-2.07508	-	FALSE	4.05103
RYR1	ENSG00000196218	multiple sclerosis	rs112148182	1.32917e-67	-0.0569605	0.0345243	0.0989701	-1.64987	-	rs354033	8.97739e-09	-1.36807	0.240053	1.20502e-08	-5.69901	-	TRUE	4.04915
YJEFN3	ENSG00000250067	multiple sclerosis	rs10401193	3.94746e-11	0.198739	0.0908203	0.0286504	2.18826	+	rs2905433	2.09894e-104	-0.115827	0.0630357	0.0661395	-1.83748	-	FALSE	4.02574
EFHD1	ENSG00000115468	multiple sclerosis	rs66590980	1.97474e-44	0.0852232	0.0486056	0.07954	1.75336	+	rs4524114	6.06457e-50	-0.532226	0.234295	0.0231099	-2.27161	-	FALSE	4.02497
SAP30L	ENSG00000164576	multiple sclerosis	rs734200	1.31796e-21	0.130382	0.0648662	0.0444296	2.01002	+	rs734200	9.84464e-67	-0.164437	0.0818088	0.0444296	-2.01002	-	FALSE	4.02003
ARHGEF40	ENSG00000165801	multiple sclerosis	rs4982404	4.67495e-52	-0.00551494	0.0437556	0.8997	-0.12604	-	rs3184504	1.21451e-19	-0.634189	0.15312	3.44607e-05	-4.14179	-	TRUE	4.01575
DIPK1A	ENSG00000154511	multiple sclerosis	rs12069727	2.81999e-30	0.253632	0.0521514	1.15403e-06	4.86337	+	rs945631	3.27340999999998e-310	0.0617427	0.0722364	0.3927	0.854731	+	TRUE	4.00864
BLVRB	ENSG00000090013	multiple sclerosis	rs45441502	1.33652e-14	0.168088	0.339573	0.620601	0.494999	+	rs628751	3.76877e-15	-0.71444	0.203409	0.000444208	-3.51232	-	FALSE	4.00732
CD180	ENSG00000134061	multiple sclerosis	rs1697145	5.54517e-10	0.187184	0.0929723	0.0440798	2.01333	+	rs3733912	5.3765e-89	-0.142089	0.0713423	0.0464095	-1.99165	-	FALSE	4.00498
FAM53B	ENSG00000189319	multiple sclerosis	rs17635335	1.77196e-20	-0.0155393	0.112665	0.8903	-0.137925	-	rs3184504	3.85727e-09	-0.974706	0.235334	3.44607e-05	-4.14179	-	TRUE	4.00386
APTX	ENSG00000137074	multiple sclerosis	rs10971267	9.99531e-39	0.0980385	0.0464615	0.0348495	2.1101	+	rs4879649	9.977e-154	-0.102968	0.0544614	0.0586709	-1.89065	-	FALSE	4.00075
GPX4	ENSG00000167468	multiple sclerosis	rs8103169	1.49626e-64	0.0630814	0.0382354	0.0989806	1.64982	+	rs930231	9.9426e-24	-0.86458	0.368731	0.0190399	-2.34475	-	FALSE	3.99456
SPAG1	ENSG00000104450	multiple sclerosis	rs16898015	1.21658e-12	0.232791	0.0796418	0.00346703	2.92298	+	rs11786122	1.0791e-08	-0.280842	0.265856	0.2908	-1.05637	-	FALSE	3.97934
DIXDC1	ENSG00000150764	multiple sclerosis	rs4456288	1.71514e-10	0.0668627	0.0618145	0.279401	1.08167	+	rs2002179	6.05899e-14	-1.55759	0.538061	0.00379385	-2.89481	-	FALSE	3.97648
SEC22A	ENSG00000121542	multiple sclerosis	rs62262643	8.22579e-23	0.120796	0.0588824	0.0402207	2.05148	+	rs7642344	2.28929e-90	-0.131981	0.0686642	0.0545899	-1.92213	-	FALSE	3.9736
SQLE	ENSG00000104549	multiple sclerosis	rs15905	1.34233e-11	-0.00628224	0.0908988	0.9449	-0.0691125	-	rs653178	5.44189e-10	-0.89904	0.222725	5.42426e-05	-4.03655	-	TRUE	3.96744
CLIP2	ENSG00000106665	multiple sclerosis	rs2261330	2.68374e-33	0.224013	0.0924321	0.0153701	2.42354	+	rs3135698	2.58702e-38	-0.173583	0.112488	0.1228	-1.54313	-	FALSE	3.96666
TCF3	ENSG00000071564	multiple sclerosis	rs114329775	1.58724e-17	-0.00759424	0.0809968	0.9253	-0.0937598	-	rs597808	3.92491e-08	-1.06443	0.262155	4.90125e-05	-4.06029	-	TRUE	3.96653
DCLRE1A	ENSG00000198924	multiple sclerosis	rs10219135	2.61753e-21	0.128885	0.0633402	0.04187	2.03481	+	rs7080052	1.43285e-56	-0.167395	0.0868245	0.0538595	-1.92796	-	FALSE	3.96277
ANO9	ENSG00000185101	multiple sclerosis	rs4076104	1.74395e-22	0.0913055	0.0747331	0.221801	1.22175	+	rs7481614	1.70608e-197	-0.15123	0.055188	0.00613894	-2.74027	-	FALSE	3.96202
USF2	ENSG00000105698	multiple sclerosis	rs10419959	2.40487e-14	0.135499	0.0776999	0.0811803	1.74388	+	rs7247282	3.44985e-55	-0.195501	0.0883319	0.0268797	-2.21326	-	FALSE	3.95714
QSOX1	ENSG00000116260	multiple sclerosis	rs55694131	2.52317e-15	0.185269	0.0855243	0.0302901	2.16628	+	rs7523003	1.67456e-86	-0.129382	0.0722696	0.07341	-1.79027	-	FALSE	3.95655
ITGA5	ENSG00000161638	multiple sclerosis	rs17112105	5.08924e-22	-0.00555371	0.0636777	0.9305	-0.0872159	-	rs653178	2.28613e-22	-0.574661	0.142364	5.42426e-05	-4.03655	-	TRUE	3.94934
RALB	ENSG00000144118	multiple sclerosis	rs10180682	7.11344e-39	0.0963363	0.0469335	0.0401101	2.05261	+	rs6542572	3.27340999999998e-310	-0.0627588	0.0331179	0.0580906	-1.89501	-	FALSE	3.94763
NEURL3	ENSG00000163121	multiple sclerosis	rs12105775	4.68481e-12	0.276119	0.0887123	0.00185496	3.11252	+	rs1354034	7.73571e-27	-0.106969	0.130194	0.4113	-0.821609	-	FALSE	3.93413
OPTN	ENSG00000123240	multiple sclerosis	rs1866622	1.04882e-08	0.041458	0.0993942	0.6766	0.417107	+	rs628751	9.38858e-16	-0.699204	0.199072	0.000444208	-3.51232	-	FALSE	3.92943
MMD	ENSG00000108960	multiple sclerosis	rs11079166	4.74757e-125	0.0317874	0.0276095	0.2496	1.15132	+	rs1615504	6.23448e-12	-0.559441	0.201758	0.00555704	-2.77283	-	FALSE	3.92416
METRN	ENSG00000103260	multiple sclerosis	rs2003832	1.40615e-14	0.162417	0.0836597	0.0522097	1.9414	+	rs9928077	1.71791e-149	-0.117717	0.0595081	0.0479099	-1.97817	-	FALSE	3.91957
TRAK1	ENSG00000182606	multiple sclerosis	rs7372004	9.20529e-16	-0.0168754	0.0741208	0.8199	-0.227674	-	rs3184504	1.7697e-20	-0.620095	0.149717	3.44607e-05	-4.14179	-	TRUE	3.91412
AP1AR	ENSG00000138660	multiple sclerosis	rs4834249	6.94404e-09	0.249953	0.0986194	0.0112601	2.53452	+	rs28565970	1.33269e-09	-0.311967	0.226389	0.168199	-1.37801	-	FALSE	3.91254
RELL1	ENSG00000181826	multiple sclerosis	rs34414475	9.09632e-38	-0.00608333	0.0483619	0.8999	-0.125788	-	rs653178	1.51551e-08	-0.985524	0.24415	5.42426e-05	-4.03655	-	TRUE	3.91076
USP40	ENSG00000085982	multiple sclerosis	rs62192777	8.19785e-112	0.0663532	0.0313186	0.0341199	2.11865	+	rs11683974	1.73241e-08	-0.457226	0.255208	0.0732003	-1.79158	-	FALSE	3.91023
NDUFAF5	ENSG00000101247	multiple sclerosis	rs6134978	3.94467e-10	0.256862	0.0952456	0.00700011	2.69684	+	rs4302276	1.81468e-11	-0.261519	0.217401	0.229002	-1.20293	-	FALSE	3.89977
IL4R	ENSG00000077238	multiple sclerosis	rs4238955	2.93989e-17	0.00880678	0.0721874	0.9029	0.121999	+	rs2290400	7.33331e-15	-0.663867	0.175807	0.000159299	-3.77611	-	FALSE	3.8981
CCN3	ENSG00000136999	multiple sclerosis	rs150712233	1.2901e-17	0.0270019	0.0555166	0.626701	0.486375	+	rs80130819	1.29003e-13	-0.685215	0.20134	0.000665817	-3.40328	-	FALSE	3.88966
ENPP4	ENSG00000001561	multiple sclerosis	rs4496799	2.07021e-73	0.0844257	0.0352573	0.0166404	2.39456	+	rs2057148	4.89734e-08	-0.384029	0.257985	0.1366	-1.48857	-	FALSE	3.88313
C9orf64	ENSG00000165118	multiple sclerosis	rs10125673	2.62138e-23	0.105202	0.062417	0.0918986	1.68547	+	rs62565779	5.88844e-163	-0.115328	0.0525599	0.0282195	-2.19422	-	FALSE	3.87969
ADGRE5	ENSG00000123146	multiple sclerosis	rs2302996	6.62939e-64	0.0102529	0.0431538	0.8122	0.237589	+	rs11065979	8.81008e-10	-0.837529	0.229998	0.000271089	-3.64147	-	FALSE	3.87906
MAPK9	ENSG00000050748	multiple sclerosis	rs61478999	3.70514e-29	0.0727216	0.0553756	0.189101	1.31324	+	rs6601106	8.09096e-242	-0.110798	0.0432875	0.0104798	-2.55958	-	FALSE	3.87282
C4A	ENSG00000244731	multiple sclerosis	rs9274247	4.70538e-52	1.91638	0.0596053	8.51417e-227	32.1511	+	rs2857709	5.30518e-75	2.01526	0.0712602	6.03993e-176	28.2803	+	TRUE	3.87085
MXRA7	ENSG00000182534	multiple sclerosis	rs2286591	1e-200	0.0357228	0.0198983	0.0726105	1.79527	+	rs58709360	2.56507e-16	-0.381857	0.184451	0.0384301	-2.07024	-	FALSE	3.86551
RASSF4	ENSG00000107551	multiple sclerosis	rs10900140	6.41325e-24	-0.0328798	0.0718878	0.647401	-0.457376	-	rs11642873	3.47969e-09	-1.19282	0.276032	1.55096e-05	-4.32132	-	TRUE	3.86395
DOCK2	ENSG00000134516	multiple sclerosis	rs17647491	1.2038e-09	0.206817	0.350723	0.555401	0.589687	+	rs4538624	5.46512e-92	-0.23868	0.0729409	0.00106701	-3.27223	-	FALSE	3.86192
MFHAS1	ENSG00000147324	multiple sclerosis	rs34419947	4.43277e-08	0.172561	0.108033	0.1102	1.59729	+	rs6592965	1.69258e-08	-0.570035	0.251756	0.0235598	-2.26423	-	FALSE	3.86153
PRXL2A	ENSG00000122378	multiple sclerosis	rs7907770	6.44634e-28	-0.041819	0.0561614	0.456501	-0.744621	-	rs4385425	3.44509e-14	-0.844676	0.183502	4.16294e-06	-4.60308	-	TRUE	3.85846
TREM1	ENSG00000124731	multiple sclerosis	rs3857580	1.75613e-08	0.0214993	0.0998969	0.8296	0.215215	+	rs11065979	1.76799e-09	-0.853048	0.234259	0.000271089	-3.64147	-	FALSE	3.85668
UBE4B	ENSG00000130939	multiple sclerosis	rs113826563	4.20317e-08	0.372309	0.140066	0.00785819	2.6581	+	rs647281	3.08745e-14	-0.231121	0.192915	0.2309	-1.19804	-	FALSE	3.85615
GATAD2B	ENSG00000143614	multiple sclerosis	rs12124424	4.20445e-18	0.0867755	0.0440684	0.0489405	1.96911	+	rs6427310	6.80315e-10	-0.415611	0.220916	0.0599297	-1.88131	-	FALSE	3.85042
NFATC2IP	ENSG00000176953	multiple sclerosis	rs62037365	4.93339e-19	0.0728255	0.0694991	0.294702	1.04786	+	rs6565261	2.70122e-09	-0.75065	0.268868	0.00524009	-2.79189	-	FALSE	3.83975
GSR	ENSG00000104687	multiple sclerosis	rs2551710	1.79534e-16	-0.00897275	0.0759042	0.9059	-0.118211	-	rs9399137	5.21435e-16	-0.687256	0.17375	7.63976e-05	-3.95543	-	TRUE	3.83722
TAX1BP1	ENSG00000106052	multiple sclerosis	rs2299106	3.14999e-20	0.1012	0.0665944	0.1286	1.51965	+	rs4722732	5.68722e-27	-0.293285	0.127419	0.0213503	-2.30173	-	FALSE	3.82138
TXN	ENSG00000136810	multiple sclerosis	rs4135168	4.24707e-19	0.188305	0.0656294	0.00411489	2.86922	+	rs7035393	2.0797e-191	-0.0457087	0.0480635	0.341601	-0.951007	-	FALSE	3.82022
SLC39A13	ENSG00000165915	multiple sclerosis	rs3740688	3.17726e-24	0.0131457	0.0608639	0.828999	0.215985	+	rs9919526	1.47435e-11	-0.724379	0.201248	0.000318909	-3.59944	-	FALSE	3.81542
MBOAT1	ENSG00000172197	multiple sclerosis	rs2094429	1.83163e-08	0.218975	0.185532	0.237899	1.18026	+	rs1202202	1.36289e-09	-0.665094	0.252836	0.00852502	-2.63054	-	FALSE	3.81079
CDC25B	ENSG00000101224	multiple sclerosis	rs3761220	1.5367e-61	0.0832027	0.0401608	0.0382896	2.07174	+	rs6037680	9.23422e-20	-0.268754	0.155007	0.0829502	-1.73382	-	FALSE	3.80556
SEPTIN9	ENSG00000184640	multiple sclerosis	rs93075	5.15315e-22	0.0740304	0.0611719	0.226201	1.2102	+	rs7216992	3.32736e-63	-0.219427	0.0846071	0.00950085	-2.59349	-	FALSE	3.80369
LRRFIP1	ENSG00000124831	multiple sclerosis	rs35431060	2.94006e-30	0.00745251	0.0505095	0.8827	0.147547	+	rs11065979	5.91289e-14	-0.684036	0.187846	0.000271089	-3.64147	-	FALSE	3.78901
TESC	ENSG00000088992	multiple sclerosis	rs7978725	1.35997e-131	0.00806375	0.0281591	0.7746	0.286364	+	rs592423	5.63508e-21	-0.575361	0.164279	0.0004612	-3.50233	-	FALSE	3.7887
PPP1R14B	ENSG00000173457	multiple sclerosis	rs12421615	6.04097e-40	0.179189	0.0478794	0.000182192	3.74251	+	rs1058735	5.00956e-20	-0.00612115	0.144027	0.9661	-0.0425001	-	FALSE	3.78501
CLN5	ENSG00000102805	multiple sclerosis	rs4885463	9.34964e-09	0.0735116	0.102811	0.474599	0.715016	+	rs9600887	1.14209e-25	-0.418436	0.13643	0.00216197	-3.06703	-	FALSE	3.78205
POLR2C	ENSG00000102978	multiple sclerosis	rs223877	6.76979e-27	0.128928	0.0560179	0.0213603	2.30155	+	rs149110519	4.03869e-09	-0.964087	0.656396	0.141898	-1.46876	-	FALSE	3.77031
ENTPD7	ENSG00000198018	multiple sclerosis	rs6584316	5.48556e-75	0.0968536	0.0343287	0.00478204	2.82136	+	rs10883407	2.85233e-13	-0.177636	0.187991	0.3447	-0.944919	-	FALSE	3.76628
RPS6KA5	ENSG00000100784	multiple sclerosis	rs7150500	2.14419e-11	0.0376922	0.0838609	0.6531	0.44946	+	rs1286098	1.7394e-45	-0.319398	0.0963544	0.000917018	-3.31482	-	FALSE	3.76428
LRRC8C	ENSG00000171488	multiple sclerosis	rs1343779	4.21656e-38	0.0898219	0.0454431	0.0480893	1.97658	+	rs10922670	3.27340999999998e-310	-0.0626859	0.0351119	0.0742098	-1.78532	-	FALSE	3.7619
C9orf135	ENSG00000204711	multiple sclerosis	rs11142098	5.9206e-16	0.0778884	0.0796284	0.328001	0.978148	+	rs71503676	3.72417e-09	-1.4987	0.540798	0.00558388	-2.77127	-	FALSE	3.74941
VENTX	ENSG00000151650	multiple sclerosis	rs11101669	5.93244e-09	0.216112	0.116649	0.06393	1.85267	+	rs516805	4.20543e-08	-0.484051	0.255626	0.0582798	-1.89359	-	FALSE	3.74626
TTI1	ENSG00000101407	multiple sclerosis	rs9753716	4.31661e-16	0.126001	0.0719243	0.0797998	1.75185	+	rs6068570	1.64286e-32	-0.238692	0.119704	0.0461503	-1.99402	-	FALSE	3.74587
DPYSL4	ENSG00000151640	multiple sclerosis	rs2814158	1.21476e-67	0.0559523	0.0366844	0.127201	1.52523	+	rs12769669	2.00078e-23	-0.34661	0.156934	0.0272	-2.20864	-	FALSE	3.73387
LLGL1	ENSG00000131899	multiple sclerosis	rs3862147	1.5404e-29	0.154789	0.0554115	0.00521503	2.79344	+	rs1020697	1.40475e-12	-0.185228	0.199472	0.3531	-0.928593	-	FALSE	3.72204
MAP1LC3A	ENSG00000101460	multiple sclerosis	rs6120675	3.92754e-97	0.0627206	0.0311645	0.0441606	2.01256	+	rs7968440	1.28263e-11	-0.343106	0.200814	0.0875297	-1.70857	-	FALSE	3.72114
IQCN	ENSG00000130518	multiple sclerosis	rs8103549	3.02092e-140	-0.0117608	0.0267511	0.6602	-0.439637	-	rs3184504	3.2273e-09	-0.969844	0.234161	3.44607e-05	-4.14179	-	TRUE	3.70215
SLC39A8	ENSG00000138821	multiple sclerosis	rs6856314	6.64321e-52	0.0285097	0.0404106	0.480499	0.7055	+	rs13107325	2.9081e-10	-0.690621	0.23051	0.00273496	-2.99606	-	FALSE	3.70156
FAR2	ENSG00000064763	multiple sclerosis	rs10843341	3.60402e-13	-0.0348004	0.0789095	0.659201	-0.441017	-	rs3184504	3.52046e-14	-0.758244	0.183072	3.44607e-05	-4.14179	-	TRUE	3.70077
TUBB1	ENSG00000101162	multiple sclerosis	rs143148179	3.45273e-16	-0.020175	0.0785104	0.7972	-0.256973	-	rs9399137	4.82614e-11	-0.846498	0.214009	7.63976e-05	-3.95543	-	TRUE	3.69846
DRD4	ENSG00000069696	multiple sclerosis	rs7941547	1.52954e-47	0.00139927	0.0455623	0.9755	0.030711	+	rs1439287	2.57537e-09	-0.85377	0.232798	0.000245004	-3.66743	-	FALSE	3.69814
ALS2	ENSG00000003393	multiple sclerosis	rs2215947	3.11155e-09	0.186099	0.107307	0.0828702	1.73427	+	rs1532331	1.44381e-10	-0.458649	0.233651	0.0496496	-1.96297	-	FALSE	3.69724
STOM	ENSG00000148175	multiple sclerosis	rs306789	1.54183e-26	-0.0190613	0.0569388	0.7378	-0.334768	-	rs9376090	1.74048e-08	-1.01107	0.251041	5.63692e-05	-4.02752	-	TRUE	3.69275
EPC1	ENSG00000120616	multiple sclerosis	rs2986935	3.92549e-10	0.256106	0.0911006	0.00493497	2.81125	+	rs17583944	6.58719e-52	-0.0811563	0.0925025	0.380301	-0.877341	-	FALSE	3.68859
ICOSLG	ENSG00000160223	multiple sclerosis	rs9977351	1e-200	0.0358169	0.0184074	0.0516797	1.94579	+	rs2847224	9.84011e-147	-0.107997	0.0621831	0.0824297	-1.73676	-	FALSE	3.68255
CARF	ENSG00000138380	multiple sclerosis	rs72932737	5.8836e-29	0.215767	0.0544568	7.42703e-05	3.96217	+	rs6757954	1.61436e-18	0.0492339	0.174958	0.7784	0.281404	+	TRUE	3.68077
PCTP	ENSG00000141179	multiple sclerosis	rs35231100	4.35957e-13	-0.0167611	0.0822375	0.8385	-0.203813	-	rs9389269	1.21619e-18	-0.609879	0.157028	0.000102801	-3.88388	-	TRUE	3.68007
YY1AP1	ENSG00000163374	multiple sclerosis	rs12744132	4.10238e-14	0.011114	0.0632879	0.8606	0.17561	+	rs592423	1.09509e-10	-0.836417	0.238817	0.0004612	-3.50233	-	FALSE	3.67794
SPATA33	ENSG00000167523	multiple sclerosis	rs76762453	1.16352e-70	0.0789935	0.033636	0.0188501	2.34848	+	rs9937816	7.32926e-09	-0.566689	0.426842	0.1843	-1.32763	-	FALSE	3.67611
BARD1	ENSG00000138376	multiple sclerosis	rs1129804	2.32596e-142	0.0305255	0.0257975	0.236701	1.18327	+	rs17444201	1.49314e-25	-0.572244	0.229754	0.0127498	-2.49068	-	FALSE	3.67396
ODC1	ENSG00000115758	multiple sclerosis	rs818182	2.57173e-08	0.0173557	0.103399	0.8667	0.167852	+	rs592423	2.41602e-26	-0.509543	0.145487	0.0004612	-3.50233	-	FALSE	3.67019
TAGLN	ENSG00000149591	multiple sclerosis	rs6589598	8.38717e-20	-0.00627113	0.0659989	0.9243	-0.0950188	-	rs4970966	9.24656e-09	-0.871393	0.231606	0.000168298	-3.76239	-	TRUE	3.66737
SPRY1	ENSG00000164056	multiple sclerosis	rs7695956	5.05196e-26	0.0356326	0.0560833	0.5252	0.63535	+	rs9303280	8.80887e-09	-0.728294	0.240376	0.00244707	-3.02981	-	FALSE	3.66516
MICALL1	ENSG00000100139	multiple sclerosis	rs1003689	1.44871e-27	0.0940227	0.0564389	0.0957291	1.66592	+	rs139852	1.50973e-27	-0.259922	0.130225	0.0459401	-1.99594	-	FALSE	3.66186
NEBL	ENSG00000078114	multiple sclerosis	rs12762379	1.59069e-08	0.199778	0.110671	0.0710505	1.80515	+	rs10828203	3.27340999999998e-310	-0.0505116	0.0272796	0.0640794	-1.85163	-	FALSE	3.65678
ATP2B4	ENSG00000058668	multiple sclerosis	rs4971246	3.31714e-19	-0.0321871	0.0986438	0.7442	-0.326297	-	rs4766578	9.54553e-20	-0.619583	0.155748	6.94635e-05	-3.97812	-	TRUE	3.65182
CNKSR3	ENSG00000153721	multiple sclerosis	rs4610580	2.10012e-09	0.301212	0.100581	0.00274705	2.99471	+	rs871071	3.16957e-129	-0.039166	0.0603999	0.516698	-0.648444	-	FALSE	3.64316
MIB1	ENSG00000101752	multiple sclerosis	rs68171388	3.21631e-53	0.0704986	0.0402065	0.079531	1.75341	+	rs14062	4.13048e-114	-0.116617	0.0619942	0.0599602	-1.88109	-	FALSE	3.6345
KIAA1958	ENSG00000165185	multiple sclerosis	rs12554001	3.21371e-08	0.170638	0.106709	0.1098	1.59909	+	rs7850053	2.99268e-09	-0.460226	0.226319	0.0419998	-2.03352	-	FALSE	3.63261
OLIG2	ENSG00000205927	multiple sclerosis	rs743330	1.53606e-09	0.274514	0.0987188	0.00542309	2.78077	+	rs6517139	2.28455e-60	-0.071719	0.084282	0.394802	-0.850941	-	FALSE	3.63171
DOP1A	ENSG00000083097	multiple sclerosis	rs148165404	2.11445e-12	0.0947842	0.0783882	0.2266	1.20916	+	rs981983	3.27340999999998e-310	-0.086065	0.0355605	0.0155101	-2.42024	-	FALSE	3.62941
NABP1	ENSG00000173559	multiple sclerosis	rs13025447	1.42762e-10	0.144269	0.0649566	0.0263503	2.22101	+	rs10187424	3.58691e-09	-0.325478	0.23148	0.159701	-1.40608	-	FALSE	3.62709
LHFPL6	ENSG00000183722	multiple sclerosis	rs7988347	4.31606e-21	0.0994593	0.0614243	0.1054	1.61922	+	rs7331269	2.18776e-13	-0.385128	0.192009	0.04488	-2.00578	-	FALSE	3.625
RUNX1	ENSG00000159216	multiple sclerosis	rs2835219	7.42861e-11	0.115658	0.0889874	0.193701	1.29971	+	rs56045941	2.97653e-10	-0.484901	0.210375	0.0211701	-2.30494	-	FALSE	3.60464
ALDH18A1	ENSG00000059573	multiple sclerosis	rs139007404	3.48457e-09	0.119369	0.0970695	0.218799	1.22973	+	rs2275273	1.08243e-12	-0.458812	0.193288	0.0176097	-2.37372	-	FALSE	3.60345
YIPF4	ENSG00000119820	multiple sclerosis	rs2038537	5.04354e-29	-0.024905	0.0566491	0.660201	-0.439636	-	rs11189181	6.55285e-09	-0.926326	0.229348	5.3689e-05	-4.03896	-	TRUE	3.59932
CAPN2	ENSG00000162909	multiple sclerosis	rs28709579	1.74691e-10	-0.0595303	0.108605	0.583599	-0.548135	-	rs3184504	2.39276e-11	-0.859777	0.207586	3.44607e-05	-4.14179	-	TRUE	3.59365
LGALS8	ENSG00000116977	multiple sclerosis	rs1891240	6.05377e-108	0.049694	0.0306989	0.1055	1.61876	+	rs595771	5.01765e-25	-0.261008	0.132984	0.0496801	-1.96271	-	FALSE	3.58146
FKBP15	ENSG00000119321	multiple sclerosis	rs3810911	4.29991e-17	0.0892793	0.07133	0.210702	1.25164	+	rs11788923	1.91761e-10	-0.624839	0.268289	0.0198601	-2.32898	-	FALSE	3.58062
LRRC46	ENSG00000141294	multiple sclerosis	rs6503875	3.51203e-53	0.093076	0.0402427	0.0207299	2.31287	+	rs2325752	4.37522e-143	-0.0693864	0.0549514	0.206702	-1.26269	-	FALSE	3.57556
NAPA	ENSG00000105402	multiple sclerosis	rs17271418	1.2183e-09	0.128302	0.0990926	0.1954	1.29477	+	rs6592965	7.71436e-15	-0.414132	0.182902	0.0235598	-2.26423	-	FALSE	3.559
HPSE	ENSG00000173083	multiple sclerosis	rs6813311	3.28158e-21	-0.0222723	0.0622728	0.720599	-0.357658	-	rs11641016	4.29665e-08	-1.07264	0.273926	9.0102e-05	-3.91581	-	TRUE	3.55815
ABHD8	ENSG00000127220	multiple sclerosis	rs11086067	6.20228e-36	0.0473368	0.0488163	0.3322	0.969691	+	rs8109328	1.07103e-88	-0.181722	0.0702103	0.00964622	-2.58826	-	FALSE	3.55795
CA4	ENSG00000167434	multiple sclerosis	rs75506524	7.98878e-37	-0.140326	0.0485042	0.00381497	-2.89307	-	rs28498283	1.74221e-16	-1.09197	0.169394	1.14596e-10	-6.44632	-	TRUE	3.55325
FAM117B	ENSG00000138439	multiple sclerosis	rs6715752	3.36798e-09	0.393082	0.101313	0.000104503	3.87989	+	rs12612045	3.27340999999998e-310	0.0124622	0.0381003	0.7436	0.32709	+	TRUE	3.5528
PHKG1	ENSG00000164776	multiple sclerosis	rs2242508	7.08447e-12	0.472178	0.0920907	2.93908e-07	5.12731	+	rs77851553	6.89128e-11	0.371596	0.234793	0.1135	1.58265	+	TRUE	3.54466
HBQ1	ENSG00000086506	multiple sclerosis	rs28673162	3.37496e-35	0.00303965	0.0898084	0.973	0.033846	+	rs592423	3.96278e-17	-0.642166	0.183354	0.0004612	-3.50233	-	FALSE	3.53618
CORIN	ENSG00000145244	multiple sclerosis	rs79598282	2.93456e-09	0.139195	0.103294	0.177801	1.34756	+	rs10049713	3.27340999999998e-310	-0.0649255	0.0297033	0.0288304	-2.1858	-	FALSE	3.53335
HSD17B13	ENSG00000170509	multiple sclerosis	rs115159823	2.12499e-10	0.368634	0.0881481	2.88973e-05	4.18199	+	rs34148107	1.34215e-85	0.0468	0.0721389	0.516501	0.648749	+	TRUE	3.53324
CASS4	ENSG00000087589	multiple sclerosis	rs6069746	5.73328e-15	0.132384	0.0747561	0.0765801	1.77088	+	rs56388170	1.27673e-12	-0.368883	0.210064	0.0790798	-1.75605	-	FALSE	3.52693
SURF4	ENSG00000148248	multiple sclerosis	rs62575992	3.65449e-08	0.472426	0.249953	0.0587505	1.89006	+	rs9411464	1.0851e-10	-0.413097	0.25277	0.1022	-1.63428	-	FALSE	3.52434
P3H3	ENSG00000110811	multiple sclerosis	rs4963510	7.50363e-66	0.0573303	0.0396694	0.1484	1.4452	+	rs11064384	5.69679e-10	-0.483277	0.232496	0.0376496	-2.07865	-	FALSE	3.52385
C12orf43	ENSG00000157895	multiple sclerosis	rs10774579	1.59758e-25	0.076415	0.0581093	0.188502	1.31502	+	rs61945914	2.13255e-13	-0.480258	0.217544	0.0272699	-2.20763	-	FALSE	3.52266
HAGH	ENSG00000063854	multiple sclerosis	rs3743852	9.73012e-140	0.000226446	0.0225844	0.992	0.0100267	+	rs628751	1.17517e-16	-0.678113	0.193067	0.000444208	-3.51232	-	FALSE	3.52235
PRR5L	ENSG00000135362	multiple sclerosis	rs11033637	1.41978e-24	0.033093	0.0572448	0.563199	0.578096	+	rs56403503	1.27057e-152	-0.160974	0.0546911	0.00324701	-2.94333	-	FALSE	3.52143
TNFRSF13C	ENSG00000159958	multiple sclerosis	rs8135804	3.18196e-85	-0.0177792	0.0343934	0.605201	-0.516936	-	rs653178	1.8954e-15	-0.702593	0.174058	5.42426e-05	-4.03655	-	TRUE	3.51962
OR2W3	ENSG00000238243	multiple sclerosis	rs4925742	3.50784e-13	0.108508	0.0868828	0.2117	1.2489	+	rs6592965	1.9756e-12	-0.457274	0.201956	0.0235598	-2.26423	-	FALSE	3.51314
GLB1L2	ENSG00000149328	multiple sclerosis	rs574328	3.45059e-08	-0.0569991	0.108813	0.6004	-0.523825	-	rs653178	1.21843e-11	-0.823372	0.203979	5.42426e-05	-4.03655	-	TRUE	3.51273
KRI1	ENSG00000129347	multiple sclerosis	rs4804512	1.14512e-11	0.187166	0.101533	0.0652701	1.8434	+	rs1465701	4.2658e-117	-0.103454	0.0620946	0.0957002	-1.66607	-	FALSE	3.50947
PRICKLE1	ENSG00000139174	multiple sclerosis	rs10880333	1.8069e-14	-0.050369	0.0744164	0.498499	-0.676854	-	rs8067378	6.41062e-12	-0.832353	0.199098	2.90711e-05	-4.18062	-	TRUE	3.50377
ZNF384	ENSG00000126746	multiple sclerosis	rs7964510	2.34306e-10	0.118066	0.118137	0.3176	0.999403	+	rs146242455	1.00046e-28	-0.306494	0.122987	0.0126999	-2.49208	-	FALSE	3.49148
PKIB	ENSG00000135549	multiple sclerosis	rs7760232	1.58147e-20	0.100881	0.0635648	0.1125	1.58706	+	rs516805	2.67362e-16	-0.324533	0.171385	0.0582798	-1.89359	-	FALSE	3.48064
TBC1D22A	ENSG00000054611	multiple sclerosis	rs15646	8.37187e-44	0.0187063	0.0448183	0.676399	0.417382	+	rs801651	4.62275e-43	-0.307999	0.100549	0.00218999	-3.06318	-	FALSE	3.48056
R3HDM4	ENSG00000198858	multiple sclerosis	rs7969	1.76262e-27	0.240809	0.10932	0.02761	2.20278	+	rs2062422	4.20562e-10	-0.825688	0.649452	0.2036	-1.27136	-	FALSE	3.47414
FAM110B	ENSG00000169122	multiple sclerosis	rs7823853	5.53364e-13	0.14803	0.0802217	0.0650003	1.84526	+	rs7010934	2.47571e-11	-0.329782	0.202495	0.103399	-1.62859	-	FALSE	3.47385
ARPC3	ENSG00000111229	multiple sclerosis	rs4766501	3.65817e-08	0.166676	0.0660186	0.0115802	2.52469	+	rs3759384	3.37443e-55	-0.086303	0.0910122	0.342998	-0.948258	-	FALSE	3.47294
NAXD	ENSG00000213995	multiple sclerosis	rs41275128	3.12194e-86	0.0513901	0.0323267	0.1119	1.58971	+	rs61969228	3.27340999999998e-310	-0.0630236	0.0336135	0.0607999	-1.87495	-	FALSE	3.46466
DUSP18	ENSG00000167065	multiple sclerosis	rs5753268	4.43077e-24	-0.0355348	0.059761	0.552101	-0.594615	-	rs7310615	2.92685e-12	-0.814399	0.200767	4.98287e-05	-4.05643	-	TRUE	3.46181
SARAF	ENSG00000133872	multiple sclerosis	rs76136891	3.10497e-10	0.22051	0.110499	0.0459798	1.99558	+	rs12542809	3.56123e-76	-0.110322	0.0758289	0.145701	-1.45489	-	FALSE	3.45046
RNF187	ENSG00000168159	multiple sclerosis	rs12084511	1.86882e-11	0.000333069	0.0857256	0.9969	0.00388529	+	rs590856	3.32277e-09	-0.898727	0.260841	0.000570009	-3.4455	-	FALSE	3.44938
NUP43	ENSG00000120253	multiple sclerosis	rs2880435	1.32733e-09	0.0224534	0.0765568	0.7693	0.293291	+	rs4897110	1.53851e-53	-0.28347	0.0898586	0.00160707	-3.15462	-	FALSE	3.44791
PILRA	ENSG00000085514	multiple sclerosis	rs314336	4.38802e-09	0.208524	0.105601	0.0483096	1.97463	+	rs149110519	6.18728e-33	-0.476248	0.324252	0.141898	-1.46876	-	FALSE	3.44339
SRR	ENSG00000167720	multiple sclerosis	rs17761864	1e-200	0.0150348	0.0206146	0.465801	0.729329	+	rs79478832	2.9703e-70	-0.218077	0.0803694	0.00665906	-2.71343	-	FALSE	3.44276
PPA1	ENSG00000180817	multiple sclerosis	rs7077538	1.82033e-108	0.0383214	0.0289697	0.185899	1.32281	+	rs3812694	4.35712e-51	-0.199749	0.0943654	0.0342799	-2.11676	-	FALSE	3.43957
ZFYVE19	ENSG00000166140	multiple sclerosis	rs3743033	7.60018e-41	0.0132234	0.0458633	0.7731	0.288323	+	rs2013359	6.93905e-48	-0.300524	0.095444	0.00163999	-3.1487	-	FALSE	3.43702
METTL26	ENSG00000130731	multiple sclerosis	rs12149951	8.05429e-12	0.130578	0.0893721	0.144	1.46106	+	rs72767852	3.27340999999998e-310	-0.134352	0.0681904	0.04881	-1.97025	-	FALSE	3.4313
DESI1	ENSG00000100418	multiple sclerosis	rs2073167	8.1889e-10	0.255755	0.0977073	0.00885589	2.61757	+	rs6002615	8.56446e-13	-0.151558	0.187093	0.4179	-0.81007	-	FALSE	3.42764
NME8	ENSG00000086288	multiple sclerosis	rs2722292	3.76833e-21	0.0397183	0.061413	0.5178	0.646741	+	rs2594836	4.87528e-08	-0.692253	0.249115	0.00545513	-2.77885	-	FALSE	3.42559
TRAF5	ENSG00000082512	multiple sclerosis	rs2175633	8.28497e-28	-0.0451307	0.0596113	0.449	-0.757083	-	rs8067378	2.25248e-08	-1.02214	0.244495	2.90711e-05	-4.18062	-	TRUE	3.42354
IQGAP2	ENSG00000145703	multiple sclerosis	rs4615280	5.70892e-12	-0.0184471	0.0832813	0.8247	-0.221504	-	rs11065979	8.49376e-11	-0.790963	0.21721	0.000271089	-3.64147	-	TRUE	3.41996
WARS2	ENSG00000116874	multiple sclerosis	rs2645303	4.01451e-133	0.0196372	0.0257672	0.446	0.7621	+	rs28501188	3.93278e-11	-0.543713	0.20522	0.00806304	-2.64942	-	FALSE	3.41152
CDKN2A	ENSG00000147889	multiple sclerosis	rs62560774	7.53047e-22	-0.0202511	0.0610001	0.739901	-0.331985	-	rs2188127	2.47571e-21	-0.557652	0.149011	0.000182304	-3.74235	-	TRUE	3.41037
HTRA1	ENSG00000166033	multiple sclerosis	rs36213074	1.35955e-23	-0.0314493	0.0629032	0.617101	-0.499963	-	rs61863818	1.18269e-08	-0.906052	0.231833	9.29834e-05	-3.90821	-	TRUE	3.40824
AIG1	ENSG00000146416	multiple sclerosis	rs2303387	1.13701e-66	0.0849628	0.0354357	0.0165	2.39766	+	rs9484714	6.78891e-41	-0.103986	0.103149	0.3134	-1.00811	-	FALSE	3.40578
SURF2	ENSG00000148291	multiple sclerosis	rs28510482	7.68166e-16	0.131243	0.101568	0.196299	1.29217	+	rs28632066	6.19455e-10	-1.73416	0.821749	0.0348301	-2.11033	-	FALSE	3.4025
PDZD8	ENSG00000165650	multiple sclerosis	rs2794435	4.51977e-34	0.104156	0.0539606	0.05358	1.93022	+	rs149110519	5.5552e-12	-0.823421	0.560624	0.141898	-1.46876	-	FALSE	3.39897
UNC119B	ENSG00000175970	multiple sclerosis	rs3861791	3.51727e-13	0.152999	0.0853364	0.0729902	1.79289	+	rs141832479	9.18544e-26	-0.204173	0.127824	0.1102	-1.5973	-	FALSE	3.39019
MASTL	ENSG00000120539	multiple sclerosis	rs4237380	3.58836e-08	0.189523	0.106266	0.0745101	1.78347	+	rs114675448	6.09818e-33	-0.221484	0.138233	0.1091	-1.60225	-	FALSE	3.38572
C9orf78	ENSG00000136819	multiple sclerosis	rs41278736	1.09201e-18	-0.114205	0.0792762	0.1497	-1.44059	-	rs1800562	3.36403e-10	-0.922509	0.19158	1.47009e-06	-4.81526	-	TRUE	3.37467
CORO7	ENSG00000262246	multiple sclerosis	rs11076830	4.22623e-195	0.036471	0.0234954	0.1206	1.55226	+	rs115383029	3.52769e-08	-0.619623	0.340552	0.0688401	-1.81947	-	FALSE	3.37173
TRAF3IP3	ENSG00000009790	multiple sclerosis	rs4314885	4.58755e-11	0.112591	0.0617023	0.0680401	1.82474	+	rs11119343	3.27340999999998e-310	-0.0591458	0.0382775	0.122301	-1.54519	-	FALSE	3.36993
SIPA1L2	ENSG00000116991	multiple sclerosis	rs9424461	2.3041e-31	0.0672495	0.0500543	0.1791	1.34353	+	rs12052715	6.08555e-16	-0.355201	0.175308	0.0427497	-2.02615	-	FALSE	3.36968
FAAH	ENSG00000117480	multiple sclerosis	rs61784611	6.91947e-38	0.0296554	0.0497105	0.550799	0.596563	+	rs12137934	3.27340999999998e-310	-0.0991136	0.0357542	0.00556993	-2.77208	-	FALSE	3.36864
SIGLEC10	ENSG00000142512	multiple sclerosis	rs36518	3.43459e-22	-0.0262354	0.0666147	0.6937	-0.393838	-	rs4970966	4.50537e-08	-0.914962	0.243186	0.000168298	-3.76239	-	TRUE	3.36855
MAP3K6	ENSG00000142733	multiple sclerosis	rs55663650	3.36637e-23	0.141058	0.0673702	0.0362801	2.09377	+	rs41291086	5.07575e-94	-0.212831	0.16696	0.202401	-1.27474	-	FALSE	3.36852
CPED1	ENSG00000106034	multiple sclerosis	rs12706305	4.15168e-09	0.0839303	0.096675	0.385302	0.868169	+	rs2707497	1.96562e-17	-0.533167	0.213244	0.0124101	-2.50026	-	FALSE	3.36843
WDR92	ENSG00000243667	multiple sclerosis	rs13009282	2.56046e-95	0.0214213	0.0306982	0.4853	0.697803	+	rs6546356	2.15774e-95	-0.177307	0.0665827	0.00774578	-2.66296	-	FALSE	3.36076
STARD3NL	ENSG00000010270	multiple sclerosis	rs6973458	1.76993e-40	0.0659745	0.045718	0.149	1.44307	+	rs9785016	4.26432e-09	-0.525871	0.274592	0.0554797	-1.9151	-	FALSE	3.35817
SLC38A7	ENSG00000103042	multiple sclerosis	rs80327081	7.05124e-12	0.00993565	0.0557295	0.8585	0.178284	+	rs118007701	4.28647e-54	-0.339819	0.107053	0.00150203	-3.17429	-	FALSE	3.35258
MDH2	ENSG00000146701	multiple sclerosis	rs112962015	3.64229e-09	0.208922	0.0964661	0.0303296	2.16576	+	rs71562406	2.503e-10	-0.19461	0.164643	0.2372	-1.18201	-	FALSE	3.34777
KIAA1671	ENSG00000197077	multiple sclerosis	rs6004447	9.97038e-55	-0.0796359	0.0398841	0.0458598	-1.99668	-	rs9420589	3.18346e-13	-1.02195	0.191252	9.11949e-08	-5.34345	-	TRUE	3.34677
SCNN1D	ENSG00000162572	multiple sclerosis	rs58785846	1.35374e-51	0.0693196	0.0451493	0.1247	1.53534	+	rs11804831	4.69029e-30	-0.258102	0.142585	0.0702703	-1.81016	-	FALSE	3.34551
TCP11L1	ENSG00000176148	multiple sclerosis	rs10430948	8.5888e-25	0.128689	0.0587087	0.0283803	2.19199	+	rs77585800	6.17305e-12	-0.89382	0.775523	0.2491	-1.15254	-	FALSE	3.34453
PPP4R1	ENSG00000154845	multiple sclerosis	rs682431	3.08114e-37	-0.0142225	0.047894	0.766499	-0.296957	-	rs11065979	5.25146e-09	-0.879089	0.241411	0.000271089	-3.64147	-	TRUE	3.34451
ECHDC3	ENSG00000134463	multiple sclerosis	rs1815306	1.54572e-72	0.0707319	0.0377101	0.0606998	1.87568	+	rs149110519	2.31686e-32	-0.480635	0.327239	0.141898	-1.46876	-	FALSE	3.34443
FAM107B	ENSG00000065809	multiple sclerosis	rs876654	1.16229e-42	0.0833713	0.0440808	0.0585806	1.89133	+	rs7898971	1.50141e-41	-0.151404	0.104323	0.146699	-1.45129	-	FALSE	3.34262
EPB41L3	ENSG00000082397	multiple sclerosis	rs1719949	1.01147e-08	-0.0429732	0.101036	0.670599	-0.425325	-	rs13164856	1.13339e-10	-0.836749	0.22216	0.0001656	-3.76643	-	TRUE	3.3411
MRPL21	ENSG00000197345	multiple sclerosis	rs583182	1e-200	0.0236711	0.0170769	0.1657	1.38615	+	rs7107682	6.72977e-185	-0.0962242	0.049302	0.0509704	-1.95173	-	FALSE	3.33788
EIF5AL1	ENSG00000253626	multiple sclerosis	rs1262070	8.40365e-55	0.0217824	0.0330932	0.510401	0.658213	+	rs4227	2.18575e-14	-0.48002	0.179166	0.00738004	-2.67919	-	FALSE	3.3374
EID3	ENSG00000255150	multiple sclerosis	rs61937909	2.66575e-14	0.177009	0.0996965	0.0758194	1.77548	+	rs11111979	8.49572e-76	-0.118386	0.0758352	0.118501	-1.5611	-	FALSE	3.33657
SMAGP	ENSG00000170545	multiple sclerosis	rs17860387	6.27981e-10	0.0934427	0.0957275	0.328999	0.976132	+	rs3130544	1.4313e-08	-0.555728	0.236113	0.0185902	-2.35365	-	FALSE	3.32978
CARMIL1	ENSG00000079691	multiple sclerosis	rs1543603	2.583e-14	0.134492	0.0766621	0.0793703	1.75435	+	rs4566883	1.29539e-20	-0.243803	0.155112	0.116	-1.57179	-	FALSE	3.32614
GALT	ENSG00000213930	multiple sclerosis	rs1104749	9.62573e-25	0.10612	0.0608646	0.0812401	1.74354	+	rs3176817	1.1844e-29	-0.198236	0.12529	0.1136	-1.58222	-	FALSE	3.32575
IFT57	ENSG00000114446	multiple sclerosis	rs720021	1.39174e-53	0.0291989	0.0404696	0.4706	0.721502	+	rs1456715	5.19757e-77	-0.192543	0.0739812	0.00925209	-2.6026	-	FALSE	3.3241
CD300LF	ENSG00000186074	multiple sclerosis	rs9908425	1.08451e-15	-0.0323826	0.0734499	0.6593	-0.44088	-	rs4970966	3.49969e-08	-0.907577	0.241224	0.000168298	-3.76239	-	TRUE	3.32151
FGD4	ENSG00000139132	multiple sclerosis	rs4931642	1.21894e-43	0.04327	0.0449743	0.335997	0.962105	+	rs73090189	2.58643e-31	-0.287931	0.122125	0.0183901	-2.35767	-	FALSE	3.31977
PIGG	ENSG00000174227	multiple sclerosis	rs61334630	9.07578e-46	0.064559	0.0469926	0.169501	1.37381	+	rs13132780	3.3458e-80	-0.149042	0.0765939	0.0516696	-1.94588	-	FALSE	3.31969
RAB38	ENSG00000123892	multiple sclerosis	rs2230081	5.5109e-14	0.129281	0.11403	0.2569	1.13375	+	rs12800378	3.27340999999998e-310	-0.0567448	0.0259639	0.0288499	-2.18553	-	FALSE	3.31928
C1orf198	ENSG00000119280	multiple sclerosis	rs4847023	3.74408e-10	-0.0671898	0.0948046	0.478499	-0.708719	-	rs9376090	2.92772e-09	-0.960143	0.238396	5.63692e-05	-4.02752	-	TRUE	3.3188
A4GALT	ENSG00000128274	multiple sclerosis	rs5759002	3.73846e-12	0.117845	0.0891684	0.186301	1.3216	+	rs6002920	3.27340999999998e-310	-0.0674943	0.033853	0.0461798	-1.99375	-	FALSE	3.31535
KIF27	ENSG00000165115	multiple sclerosis	rs7864058	4.05719e-31	0.0452371	0.052227	0.386401	0.866162	+	rs10746732	4.56352e-23	-0.346725	0.141614	0.0143498	-2.44839	-	FALSE	3.31455
SELENBP1	ENSG00000143416	multiple sclerosis	rs55906289	5.65611e-76	-0.0548083	0.0364717	0.1329	-1.50276	-	rs1800562	3.26498e-08	-1.0481	0.217663	1.47009e-06	-4.81526	-	TRUE	3.31249
TRERF1	ENSG00000124496	multiple sclerosis	rs7754490	8.20295e-09	0.107785	0.0692874	0.1198	1.55561	+	rs56388170	2.39607e-24	-0.257602	0.146694	0.0790798	-1.75605	-	FALSE	3.31167
P2RX6	ENSG00000099957	multiple sclerosis	rs71314758	6.90235e-95	0.0391005	0.0318928	0.2202	1.226	+	rs112169144	8.46447e-96	-0.151782	0.0727745	0.0370103	-2.08565	-	FALSE	3.31165
NUDT1	ENSG00000106268	multiple sclerosis	rs4721527	1.37536e-10	0.0650037	0.0967582	0.5017	0.671817	+	rs393152	5.67937e-16	-0.456731	0.173274	0.00839181	-2.63589	-	FALSE	3.3077
SORBS1	ENSG00000095637	multiple sclerosis	rs10748630	9.60501e-09	0.156502	0.10382	0.1317	1.50743	+	rs7070798	5.27837e-18	-0.293004	0.162979	0.0722092	-1.7978	-	FALSE	3.30523
HRAS	ENSG00000174775	multiple sclerosis	rs12785860	1.72542e-85	0.078324	0.0388438	0.0437597	2.01639	+	rs7942030	1.39669e-17	-0.223813	0.17441	0.1994	-1.28326	-	FALSE	3.29965
HTR3B	ENSG00000149305	multiple sclerosis	rs1176738	2.20312e-40	0.0766871	0.0426757	0.07234	1.79697	+	rs34614384	1.65234e-15	-0.268274	0.178981	0.133901	-1.4989	-	FALSE	3.29587
PIGB	ENSG00000069943	multiple sclerosis	rs8036729	3.62573e-39	-0.0169698	0.0479845	0.7236	-0.353651	-	rs11065979	4.1151e-10	-0.821503	0.225597	0.000271089	-3.64147	-	TRUE	3.28782
PIK3C2B	ENSG00000133056	multiple sclerosis	rs61762608	6.68609e-21	-0.071719	0.0797677	0.3686	-0.899099	-	rs8067378	1.23538e-11	-0.843898	0.201859	2.90711e-05	-4.18062	-	TRUE	3.28152
TRABD	ENSG00000170638	multiple sclerosis	rs5771096	1.00757e-33	-0.0245718	0.0611891	0.688	-0.401571	-	rs75107793	3.27340999999998e-310	-0.258458	0.0701758	0.000230496	-3.68301	-	TRUE	3.28144
TMEM158	ENSG00000249992	multiple sclerosis	rs35104704	3.11183e-09	-0.0694131	0.101793	0.495301	-0.681902	-	rs9399137	8.55067e-186	-0.196847	0.0497662	7.63976e-05	-3.95543	-	TRUE	3.27353
DAP	ENSG00000112977	multiple sclerosis	rs11740244	1.14846e-57	0.0309562	0.0398443	0.4372	0.77693	+	rs55853334	3.27340999999998e-310	-0.101944	0.0408846	0.0126502	-2.49347	-	FALSE	3.2704
CD320	ENSG00000167775	multiple sclerosis	rs2012175	1.73419e-11	0.0136105	0.0963812	0.8877	0.141215	+	rs111959738	1.1855e-14	-0.562111	0.179655	0.00175503	-3.12883	-	FALSE	3.27005
MEF2A	ENSG00000068305	multiple sclerosis	rs325414	1.60982e-08	0.14907	0.107136	0.164101	1.39141	+	rs10083668	1.00231e-10	-0.396064	0.211395	0.0609896	-1.87357	-	FALSE	3.26498
CLEC9A	ENSG00000197992	multiple sclerosis	rs11053592	4.93953e-13	0.122706	0.0813585	0.1315	1.50821	+	rs56388170	1.08393e-14	-0.33882	0.192944	0.0790798	-1.75605	-	FALSE	3.26426
PRKG1	ENSG00000185532	multiple sclerosis	rs1871631	4.14128e-179	0.033352	0.0231573	0.1498	1.44024	+	rs10490973	2.95121e-29	-0.225883	0.124233	0.0690303	-1.81822	-	FALSE	3.25846
FOXRED1	ENSG00000110074	multiple sclerosis	rs492154	1e-200	0.0288905	0.0224082	0.1973	1.28928	+	rs1532331	4.16773e-13	-0.405748	0.206701	0.0496496	-1.96297	-	FALSE	3.25225
GNG7	ENSG00000176533	multiple sclerosis	rs36029592	1.11921e-31	-0.0460684	0.0584754	0.430799	-0.787826	-	rs653178	2.85167e-18	-0.640871	0.158767	5.42426e-05	-4.03655	-	TRUE	3.24873
DIAPH1	ENSG00000131504	multiple sclerosis	rs56167122	4.65102e-23	0.0929803	0.0646383	0.1503	1.43847	+	rs58856117	1.29957e-16	-0.293006	0.16317	0.0725401	-1.79571	-	FALSE	3.23419
OSGIN1	ENSG00000140961	multiple sclerosis	rs9923745	4.35646e-09	0.169483	0.0961465	0.077941	1.76276	+	rs149110519	9.20301e-09	-0.987161	0.672106	0.141898	-1.46876	-	FALSE	3.23152
ADRB1	ENSG00000043591	multiple sclerosis	rs10885531	5.27129e-09	0.147985	0.099819	0.1382	1.48253	+	rs4917675	4.81948e-137	-0.098136	0.0564815	0.0823008	-1.73749	-	FALSE	3.22002
MICB	ENSG00000204516	multiple sclerosis	rs11754821	2.33544e-12	0.862037	0.0938189	3.99042e-20	9.18832	+	rs3828917	3.27340999999998e-310	0.238168	0.0398873	2.35793e-09	5.97101	+	TRUE	3.21731
COPS3	ENSG00000141030	multiple sclerosis	rs12325679	1.34319e-13	0.0967711	0.0815558	0.2354	1.18656	+	rs9891079	2.49345e-18	-0.326832	0.161128	0.04252	-2.02839	-	FALSE	3.21496
TNFAIP8	ENSG00000145779	multiple sclerosis	rs1355123	1.61872e-16	0.280447	0.0741096	0.000154196	3.78421	+	rs6895052	6.6512e-70	0.0472728	0.0828536	0.568299	0.570559	+	TRUE	3.21365
SAMD3	ENSG00000164483	multiple sclerosis	rs10457552	6.15432e-24	0.0883727	0.0577423	0.125901	1.53047	+	rs12208842	3.27340999999998e-310	-0.067474	0.0400983	0.0924305	-1.68271	-	FALSE	3.21318
CD44	ENSG00000026508	multiple sclerosis	rs3794096	1.80272e-09	0.0645592	0.0995847	0.516801	0.648285	+	rs507230	1.77296e-33	-0.290999	0.113646	0.0104499	-2.56058	-	FALSE	3.20886
F12	ENSG00000131187	multiple sclerosis	rs17876032	6.00303e-15	-0.0747284	0.080008	0.350298	-0.934011	-	rs3184504	2.3832e-08	-1.02845	0.24831	3.44607e-05	-4.14179	-	TRUE	3.20778
GSDMB	ENSG00000073605	multiple sclerosis	rs112049571	1.15445e-30	0.020793	0.0519373	0.6889	0.400349	+	rs7217240	3.27340999999998e-310	-0.080381	0.0286755	0.005061	-2.80313	-	FALSE	3.20347
LMO4	ENSG00000143013	multiple sclerosis	rs499081	8.61555e-10	0.18663	0.0927322	0.0441601	2.01257	+	rs1963194	1.02589e-12	-0.234279	0.196727	0.2337	-1.19088	-	FALSE	3.20345
PDCD4	ENSG00000150593	multiple sclerosis	rs1417638	1.51154e-22	-0.050178	0.0595574	0.3995	-0.842515	-	rs11189181	3.42373e-13	-0.739084	0.182989	5.3689e-05	-4.03896	-	TRUE	3.19644
FAHD2B	ENSG00000144199	multiple sclerosis	rs9324211	2.82175e-67	0.0894465	0.072816	0.2193	1.22839	+	rs1532331	8.38108e-97	-0.142786	0.0727399	0.0496496	-1.96297	-	FALSE	3.19136
ATP6V0D1	ENSG00000159720	multiple sclerosis	rs45574737	4.21818e-10	0.0598106	0.0721933	0.4074	0.828478	+	rs7185391	1.3605e-15	-0.429002	0.182069	0.0184597	-2.35627	-	FALSE	3.18474
CNDP2	ENSG00000133313	multiple sclerosis	rs3764509	3.62355e-111	0.0446798	0.0287682	0.1204	1.5531	+	rs1365249	2.47172e-237	-0.0718475	0.0440907	0.103199	-1.62954	-	FALSE	3.18263
FAM216A	ENSG00000204856	multiple sclerosis	rs7953794	4.70738e-13	0.165346	0.0900818	0.06643	1.83551	+	rs12296821	3.27340999999998e-310	-0.0505519	0.0376435	0.179301	-1.34291	-	FALSE	3.17842
NUTM2B	ENSG00000188199	multiple sclerosis	rs2753674	1e-200	0.0747797	0.0466717	0.1091	1.60225	+	rs11002982	4.63554e-11	-0.326504	0.208866	0.118	-1.56322	-	FALSE	3.16547
RALGPS2	ENSG00000116191	multiple sclerosis	rs6425495	3.81045e-14	-0.0675374	0.0757158	0.372401	-0.891985	-	rs7310615	2.18852e-08	-1.01529	0.250291	4.98287e-05	-4.05643	-	TRUE	3.16444
NAPB	ENSG00000125814	multiple sclerosis	rs8615	1.32599e-20	0.126111	0.0666703	0.0585495	1.89156	+	rs6048743	3.27340999999998e-310	-0.0452505	0.0358444	0.2068	-1.26241	-	FALSE	3.15398
MLF1	ENSG00000178053	multiple sclerosis	rs7638518	2.57204e-16	0.111122	0.0754106	0.140601	1.47356	+	rs10936149	2.24182e-66	-0.138417	0.0824647	0.0932492	-1.6785	-	FALSE	3.15206
AP1M2	ENSG00000129354	multiple sclerosis	rs11883423	8.47051e-52	0.0353867	0.0428499	0.408901	0.825829	+	rs7260034	1.84442e-08	-0.797163	0.343273	0.02022	-2.32224	-	FALSE	3.14807
SARDH	ENSG00000123453	multiple sclerosis	rs2427998	1.22846e-08	0.138305	0.112102	0.2173	1.23374	+	rs10993770	1.15878e-158	-0.105767	0.0552798	0.0557096	-1.9133	-	FALSE	3.14704
CDK7	ENSG00000134058	multiple sclerosis	rs2932788	2.78702e-13	0.126495	0.0793712	0.111	1.59372	+	rs10042124	1.91646e-26	-0.22067	0.142122	0.1205	-1.55268	-	FALSE	3.1464
TBCEL	ENSG00000154114	multiple sclerosis	rs2000525	1.43108e-14	0.0668212	0.0758919	0.3786	0.880478	+	rs6592965	4.08348e-08	-0.585945	0.258783	0.0235598	-2.26423	-	FALSE	3.14471
CCNG2	ENSG00000138764	multiple sclerosis	rs28693444	8.64057e-19	0.153563	0.0645726	0.0174	2.37814	+	rs7668440	8.63973e-28	-0.112768	0.147224	0.443699	-0.765962	-	FALSE	3.14411
ST5	ENSG00000166444	multiple sclerosis	rs2292049	5.49295e-54	0.0732901	0.0403884	0.0695804	1.81463	+	rs10840106	1.66686e-26	-0.177719	0.134808	0.187401	-1.31831	-	FALSE	3.13294
ZBTB10	ENSG00000205189	multiple sclerosis	rs6473232	7.56434e-09	0.138154	0.105034	0.188401	1.31532	+	rs6985449	3.16155e-16	-0.310307	0.170739	0.0691506	-1.81743	-	FALSE	3.13276
EGLN2	ENSG00000269858	multiple sclerosis	rs12052092	1.04106e-26	0.0617402	0.063591	0.331601	0.970894	+	rs2305797	3.27340999999998e-310	-0.0754675	0.0349443	0.0307997	-2.15965	-	FALSE	3.13055
ZNF839	ENSG00000022976	multiple sclerosis	rs10145749	3.06084e-16	0.0874332	0.0749354	0.243299	1.16678	+	rs1532331	1.1207e-09	-0.482684	0.245895	0.0496496	-1.96297	-	FALSE	3.12975
CCDC88C	ENSG00000015133	multiple sclerosis	rs1285841	6.34136e-103	0.0292423	0.029025	0.313702	1.00748	+	rs1285834	4.1115e-28	-0.273587	0.128916	0.0338196	-2.12222	-	FALSE	3.1297
LRRC1	ENSG00000137269	multiple sclerosis	rs6925391	4.59228e-80	0.0244116	0.0319757	0.4452	0.763441	+	rs2894812	4.18273e-09	-0.645678	0.272966	0.0180099	-2.36541	-	FALSE	3.12886
WEE1	ENSG00000166483	multiple sclerosis	rs7937639	6.14355e-10	0.0797327	0.0954642	0.403599	0.835211	+	rs1265564	4.5772e-08	-0.594485	0.259265	0.0218501	-2.29296	-	FALSE	3.12817
RPP25	ENSG00000178718	multiple sclerosis	rs35556055	1.30961e-10	0.216961	0.101894	0.0332305	2.12929	+	rs33991421	1.24652e-14	-0.682699	0.685796	0.319501	-0.995484	-	FALSE	3.12477
PEAK3	ENSG00000188305	multiple sclerosis	rs2523178	2.61349e-16	0.141638	0.0868692	0.103001	1.63048	+	rs62119924	6.15602e-12	-0.295973	0.198069	0.1351	-1.49429	-	FALSE	3.12477
PPP1R18	ENSG00000146112	multiple sclerosis	rs9265954	1.53203e-09	0.00259785	0.0790997	0.9738	0.0328427	+	rs1264439	2.10329e-18	-0.47527	0.153959	0.002022	-3.08698	-	FALSE	3.11982
RUBCNL	ENSG00000102445	multiple sclerosis	rs61949224	3.55428e-41	-0.0392154	0.0423276	0.3542	-0.926473	-	rs653178	2.79512e-09	-0.938673	0.232543	5.42426e-05	-4.03655	-	TRUE	3.11008
SGPL1	ENSG00000166224	multiple sclerosis	rs865832	2.04578e-13	0.141686	0.0818649	0.0835004	1.73073	+	rs11596924	3.27340999999998e-310	-0.0510733	0.0371676	0.1694	-1.37413	-	FALSE	3.10486
RASA3	ENSG00000185989	multiple sclerosis	rs61973901	4.72427e-62	0.0585239	0.0390345	0.1338	1.49928	+	rs11259844	3.33426e-11	-0.33253	0.207891	0.1097	-1.59954	-	FALSE	3.09883
ANK3	ENSG00000151150	multiple sclerosis	rs113292084	7.38965e-18	0.11145	0.0681554	0.102001	1.63523	+	rs117641846	2.50842e-30	-0.167832	0.114784	0.143699	-1.46215	-	FALSE	3.09738
TARBP1	ENSG00000059588	multiple sclerosis	rs12135161	2.49916e-08	-0.0151281	0.103688	0.884	-0.1459	-	rs7740107	2.00461e-08	-0.796464	0.245817	0.00119498	-3.24008	-	TRUE	3.09418
ALS2CL	ENSG00000178038	multiple sclerosis	rs9817508	1.21554e-100	0.0459364	0.0294656	0.119	1.55898	+	rs78350137	1.68267e-38	-0.171189	0.111529	0.1248	-1.53493	-	FALSE	3.09392
LYRM7	ENSG00000186687	multiple sclerosis	rs6860180	6.57648e-12	-0.0200148	0.0829798	0.8094	-0.241201	-	rs152197	3.27265e-17	-0.545715	0.163655	0.000854414	-3.33454	-	TRUE	3.09334
HSCB	ENSG00000100209	multiple sclerosis	rs9613668	1.67434e-10	0.012582	0.0946075	0.8942	0.132991	+	rs6519752	7.19118e-12	-0.612924	0.207407	0.00312496	-2.95517	-	FALSE	3.08816
CTDNEP1	ENSG00000175826	multiple sclerosis	rs222851	1.42023e-15	0.104838	0.0787685	0.183199	1.33097	+	rs62059190	6.39735e-203	-0.0850827	0.0485222	0.0795194	-1.75348	-	FALSE	3.08445
SF3A1	ENSG00000099995	multiple sclerosis	rs8136826	1.0235e-08	-0.0271804	0.105878	0.7974	-0.256714	-	rs5997913	3.21329e-08	-0.824631	0.247394	0.000858314	-3.33327	-	TRUE	3.07656
KLRD1	ENSG00000134539	multiple sclerosis	rs35567183	3.4566e-36	-0.0447996	0.0460471	0.330599	-0.972907	-	rs9303277	1.61812e-10	-0.866045	0.213908	5.15085e-05	-4.04867	-	TRUE	3.07577
ATRIP	ENSG00000164053	multiple sclerosis	rs72622933	3.47334e-31	0.0352107	0.0643059	0.584001	0.54755	+	rs1564761	1.61139e-09	-0.607351	0.241083	0.0117602	-2.51926	-	FALSE	3.06681
ALG6	ENSG00000088035	multiple sclerosis	rs3004316	2.6743e-48	0.0574514	0.0401057	0.152001	1.4325	+	rs76572066	1.64097e-79	-0.129627	0.0795485	0.1032	-1.62953	-	FALSE	3.06203
UTS2B	ENSG00000188958	multiple sclerosis	rs2603670	5.93137e-37	0.0917681	0.0462382	0.0471799	1.98468	+	rs6772358	2.92887e-61	-0.0929775	0.0863334	0.281499	-1.07696	-	FALSE	3.06164
SLC29A1	ENSG00000112759	multiple sclerosis	rs324148	3.21313e-10	0.143246	0.0961567	0.1363	1.48971	+	rs79241016	5.70427e-40	-0.173535	0.110678	0.1169	-1.56792	-	FALSE	3.05763
GRAMD2B	ENSG00000155324	multiple sclerosis	rs35259163	2.4846e-37	0.0413176	0.0507756	0.4158	0.813729	+	rs4836256	5.37155e-76	-0.17239	0.0768426	0.0248704	-2.24341	-	FALSE	3.05714
MSLN	ENSG00000102854	multiple sclerosis	rs74002893	9.38846e-31	0.102303	0.0980354	0.296703	1.04353	+	rs62032512	1.63151e-09	-0.512267	0.25475	0.0443401	-2.01086	-	FALSE	3.05439
ASAP1	ENSG00000153317	multiple sclerosis	rs78498858	1.24402e-35	0.0586045	0.0494218	0.235701	1.1858	+	rs6984815	3.27340999999998e-310	-0.0663267	0.035508	0.0617705	-1.86794	-	FALSE	3.05374
EIF4E	ENSG00000151247	multiple sclerosis	rs7696573	1.48187e-64	0.057945	0.0369264	0.1166	1.5692	+	rs7661487	3.82825e-179	-0.0730307	0.0492611	0.138201	-1.48252	-	FALSE	3.05173
AHI1	ENSG00000135541	multiple sclerosis	rs2207000	5.57938e-113	-0.0552438	0.0282451	0.0504801	-1.95587	-	rs72982200	3.27340999999998e-310	-0.164173	0.0327849	5.51184e-07	-5.00758	-	TRUE	3.05171
CCZ1B	ENSG00000146574	multiple sclerosis	rs1971651	2.82832e-73	0.137507	0.0884418	0.12	1.55477	+	rs6954305	9.95635e-63	-0.126583	0.0847543	0.1353	-1.49352	-	FALSE	3.0483
CALML4	ENSG00000129007	multiple sclerosis	rs12148713	3.24823e-23	0.0955238	0.0605739	0.1148	1.57698	+	rs149110519	2.1252e-15	-0.715552	0.487182	0.141898	-1.46876	-	FALSE	3.04574
TMEM140	ENSG00000146859	multiple sclerosis	rs11761024	1.26958e-31	0.0623819	0.049829	0.210599	1.25192	+	rs2290362	1.65196e-40	-0.186099	0.103935	0.0733696	-1.79052	-	FALSE	3.04244
OAT	ENSG00000065154	multiple sclerosis	rs11244629	9.34336e-15	0.0945398	0.0774808	0.2224	1.22017	+	rs9422943	1.03039e-172	-0.0958419	0.0526341	0.0686206	-1.82091	-	FALSE	3.04108
BAIAP3	ENSG00000007516	multiple sclerosis	rs4984814	1.16626e-177	-0.0311845	0.038637	0.419599	-0.807117	-	rs10774624	2.74448e-08	-1.01243	0.263344	0.000120798	-3.8445	-	TRUE	3.03738
SLC39A11	ENSG00000133195	multiple sclerosis	rs112592783	9.45465e-09	0.163066	0.104513	0.118699	1.56026	+	rs6501598	1.49279e-303	-0.056536	0.0383379	0.1403	-1.47468	-	FALSE	3.03493
CLIC5	ENSG00000112782	multiple sclerosis	rs3734208	7.60636e-46	0.103999	0.0436097	0.0170897	2.38477	+	rs3798269	7.83249e-66	-0.0538503	0.0828879	0.515901	-0.649676	-	FALSE	3.03445
HPGD	ENSG00000164120	multiple sclerosis	rs2555676	7.56522e-52	0.0423341	0.0395876	0.2849	1.06938	+	rs35182296	4.64195e-14	-0.648537	0.330213	0.0495305	-1.964	-	FALSE	3.03337
MTHFS	ENSG00000136371	multiple sclerosis	rs2586162	1.1687e-10	0.115545	0.0904812	0.201602	1.277	+	rs56388170	1.58453e-63	-0.156862	0.0893266	0.0790798	-1.75605	-	FALSE	3.03305
DCUN1D4	ENSG00000109184	multiple sclerosis	rs6813488	3.02926e-11	0.103291	0.0825241	0.210699	1.25165	+	rs225176	7.57705e-13	-0.962236	0.545206	0.0775799	-1.7649	-	FALSE	3.01655
PPP2R5A	ENSG00000066027	multiple sclerosis	rs34212128	1.36482e-24	0.0903849	0.0584003	0.1217	1.54768	+	rs149110519	1.04544e-12	-0.796501	0.542295	0.141898	-1.46876	-	FALSE	3.01644
ZNF555	ENSG00000186300	multiple sclerosis	rs11084962	4.26733e-34	0.0678068	0.0513763	0.1869	1.31981	+	rs1640275	1.66418e-19	-0.330574	0.194928	0.0899091	-1.69588	-	FALSE	3.01568
FHL2	ENSG00000115641	multiple sclerosis	rs6760265	7.19329e-35	0.0449732	0.0600369	0.453801	0.749094	+	rs6592965	1.7445e-08	-0.570559	0.251988	0.0235598	-2.26423	-	FALSE	3.01333
TRIP11	ENSG00000100815	multiple sclerosis	rs17127898	1.53063e-10	0.0118683	0.0864457	0.8908	0.137292	+	rs67089639	1.3366e-206	-0.132887	0.0462213	0.00403997	-2.87502	-	FALSE	3.01232
PHTF1	ENSG00000116793	multiple sclerosis	rs1230686	6.16639e-36	0.0374543	0.0491031	0.445601	0.762769	+	rs1985436	1.67888e-08	-0.566746	0.251995	0.0245099	-2.24904	-	FALSE	3.01181
TMEM120A	ENSG00000189077	multiple sclerosis	rs6947068	5.74054e-21	0.0484839	0.063493	0.4451	0.76361	+	rs59882870	4.24424e-66	-0.187057	0.0832473	0.0246401	-2.247	-	FALSE	3.01061
SAPCD2	ENSG00000186193	multiple sclerosis	rs7467320	6.80947e-75	0.0862415	0.0411077	0.0359101	2.09794	+	rs867476	3.27340999999998e-310	-0.0458945	0.0504416	0.3629	-0.909853	-	FALSE	3.0078
DDX49	ENSG00000105671	multiple sclerosis	rs62138075	3.158e-27	0.112348	0.0608074	0.0646594	1.84761	+	rs3177137	4.03552e-26	-0.155189	0.133855	0.246299	-1.15938	-	FALSE	3.00699
ZMPSTE24	ENSG00000084073	multiple sclerosis	rs10889220	4.58532e-28	0.0123569	0.0549257	0.822	0.224974	+	rs2594836	6.07785e-09	-0.649617	0.233772	0.00545513	-2.77885	-	FALSE	3.00383
RAB44	ENSG00000255587	multiple sclerosis	rs1065258	4.23523e-08	0.172115	0.108449	0.112501	1.58705	+	rs12526889	4.2658e-171	-0.0716471	0.0506134	0.1569	-1.41557	-	FALSE	3.00263
FBXO36	ENSG00000153832	multiple sclerosis	rs79275791	6.07739e-43	0.0944247	0.0527542	0.0734699	1.7899	+	rs9808110	1.91646e-16	-0.202479	0.166985	0.225299	-1.21256	-	FALSE	3.00246
ARL6IP5	ENSG00000144746	multiple sclerosis	rs7039	1.46474e-60	0.0567264	0.0408462	0.164899	1.38878	+	rs58747812	1.28795e-94	-0.113025	0.0701224	0.107	-1.61182	-	FALSE	3.00061
HTATIP2	ENSG00000109854	multiple sclerosis	rs10437608	3.29887e-159	0.0112316	0.0241517	0.641901	0.465043	+	rs55788607	2.45799e-10	-0.538951	0.212956	0.0113798	-2.53081	-	FALSE	2.99586
CPVL	ENSG00000106066	multiple sclerosis	rs12700939	8.04806e-139	-0.0193904	0.025293	0.443299	-0.766634	-	rs4970966	9.94718e-21	-0.537104	0.142756	0.000168298	-3.76239	-	TRUE	2.99576
TMEM176A	ENSG00000002933	multiple sclerosis	rs2888691	3.34746e-11	0.0533695	0.0953326	0.575599	0.559824	+	rs11973904	1.07647e-291	-0.195083	0.080099	0.0148703	-2.43552	-	FALSE	2.99535
TRMT112	ENSG00000173113	multiple sclerosis	rs731703	6.18098e-41	0.178176	0.0456662	9.55195e-05	3.9017	+	rs259964	1.80331e-09	0.206014	0.227183	0.364502	0.90682	+	TRUE	2.99488
GYPB	ENSG00000250361	multiple sclerosis	rs12502464	5.05976e-26	-0.043774	0.0550127	0.426202	-0.795707	-	rs9376092	2.319e-13	-0.71648	0.189017	0.000150305	-3.79056	-	TRUE	2.99486
LDAH	ENSG00000118961	multiple sclerosis	rs540698	1.12274e-08	0.168446	0.101782	0.0979301	1.65497	+	rs12720820	1.00809e-12	-0.275357	0.206224	0.1818	-1.33523	-	FALSE	2.99021
PNO1	ENSG00000115946	multiple sclerosis	rs17590779	1.63403e-21	0.151916	0.0429915	0.000409901	3.53363	+	rs13030798	3.21366e-129	0.0309825	0.0564335	0.582999	0.549009	+	TRUE	2.98462
PDZD2	ENSG00000133401	multiple sclerosis	rs10805567	8.31686e-11	0.13019	0.0888843	0.143	1.46471	+	rs10940973	2.60711e-09	-0.363837	0.239673	0.129	-1.51806	-	FALSE	2.98276
DCAF17	ENSG00000115827	multiple sclerosis	rs34127006	7.25674e-29	0.185799	0.0577379	0.00129102	3.21797	+	rs17221346	1.12254e-27	0.0306971	0.125987	0.8075	0.243653	+	TRUE	2.97432
AP003108.2	ENSG00000256591	multiple sclerosis	rs2943805	3.58144e-11	0.153749	0.0880577	0.0808108	1.746	+	rs896829	1.09509e-10	-0.263837	0.214923	0.2196	-1.22759	-	FALSE	2.97359
PRSS53	ENSG00000151006	multiple sclerosis	rs11647284	6.71701e-15	0.196997	0.077427	0.01095	2.54429	+	rs17708472	2.32274e-102	-0.0274971	0.0643175	0.669	-0.427521	-	FALSE	2.97181
TKT	ENSG00000163931	multiple sclerosis	rs687346	2.15704e-09	0.156334	0.105478	0.1383	1.48215	+	rs13165424	3.78617e-11	-0.314589	0.211229	0.1364	-1.48933	-	FALSE	2.97148
POMGNT2	ENSG00000144647	multiple sclerosis	rs2936818	8.98553e-88	0.022067	0.0312145	0.4796	0.706947	+	rs6592965	3.9786e-08	-0.585477	0.258576	0.0235598	-2.26423	-	FALSE	2.97118
SLC2A4	ENSG00000181856	multiple sclerosis	rs5418	4.77563e-49	0.0658878	0.0445557	0.1392	1.47878	+	rs5417	3.68833e-09	-0.365246	0.244929	0.135901	-1.49123	-	FALSE	2.97001
GPR153	ENSG00000158292	multiple sclerosis	rs4908888	1.88553e-15	0.197561	0.0725455	0.00646396	2.72327	+	rs56235663	1.1844e-21	-0.0305226	0.125871	0.8084	-0.242491	-	FALSE	2.96576
COMT	ENSG00000093010	multiple sclerosis	rs73880021	9.12929e-17	0.132348	0.0786806	0.09255	1.6821	+	rs1991866	1.4343e-10	-0.27862	0.217215	0.1996	-1.28269	-	FALSE	2.96479
ZNF169	ENSG00000175787	multiple sclerosis	rs73653458	1.68886e-08	0.199171	0.120623	0.0986996	1.65119	+	rs488270	1.91867e-25	-0.187514	0.142948	0.189599	-1.31177	-	FALSE	2.96296
DCLK2	ENSG00000170390	multiple sclerosis	rs13125688	2.56868e-58	0.0374367	0.0385193	0.331102	0.971896	+	rs13129133	8.72168e-11	-0.42954	0.216143	0.0468898	-1.98729	-	FALSE	2.95919
LAP3	ENSG00000002549	multiple sclerosis	rs1860592	1.41958e-48	-0.0346387	0.042806	0.418399	-0.809202	-	rs13164856	1.59331e-08	-0.954437	0.253406	0.0001656	-3.76643	-	TRUE	2.95723
EIF2AK4	ENSG00000128829	multiple sclerosis	rs8208	2.97416e-95	0.0524089	0.0310257	0.0911788	1.68921	+	rs9630419	4.60045e-12	-0.254375	0.200789	0.205199	-1.26688	-	FALSE	2.95609
SNAI3	ENSG00000185669	multiple sclerosis	rs12924566	9.60403e-37	0.0115591	0.0517048	0.8231	0.22356	+	rs11076696	3.27340999999998e-310	-0.104324	0.0382127	0.00633185	-2.73008	-	FALSE	2.95364
EZH2	ENSG00000106462	multiple sclerosis	rs9987055	4.33502e-20	0.0876102	0.0626964	0.162302	1.39737	+	rs243484	1.04713e-102	-0.100047	0.0644176	0.120399	-1.5531	-	FALSE	2.95047
ATP2C1	ENSG00000017260	multiple sclerosis	rs28362548	9.8762e-30	0.0579443	0.0501586	0.248	1.15522	+	rs852213	7.95793e-11	-0.339999	0.190244	0.0739097	-1.78717	-	FALSE	2.94239
CCL25	ENSG00000131142	multiple sclerosis	rs147502330	8.20668e-23	0.104382	0.0622124	0.0933806	1.67783	+	rs34557377	3.52793e-10	-0.279857	0.221391	0.206199	-1.26409	-	FALSE	2.94191
ROBO3	ENSG00000154134	multiple sclerosis	rs56948955	1.78491e-20	0.0975861	0.0652893	0.135	1.49467	+	rs11219821	3.27340999999998e-310	-0.0499593	0.0345434	0.1481	-1.44628	-	FALSE	2.94095
LNPEP	ENSG00000113441	multiple sclerosis	rs139788761	2.76555e-16	0.0302748	0.0730376	0.678501	0.414509	+	rs2617439	1.55597e-283	-0.099757	0.0395505	0.0116601	-2.52227	-	FALSE	2.93678
SGCB	ENSG00000163069	multiple sclerosis	rs17611623	4.41889e-25	0.0731597	0.0585404	0.211399	1.24973	+	rs4864483	3.7325e-107	-0.107204	0.0637537	0.0926596	-1.68153	-	FALSE	2.93126
ALDH1A2	ENSG00000128918	multiple sclerosis	rs9788636	5.39117e-38	0.0491067	0.0444444	0.269202	1.1049	+	rs57887591	1.837e-09	-0.424841	0.232974	0.0682193	-1.82356	-	FALSE	2.92846
CREB1	ENSG00000118260	multiple sclerosis	rs35796555	2.58278e-12	0.0762319	0.0652523	0.2427	1.16827	+	rs56388170	6.94704e-11	-0.40129	0.228518	0.0790798	-1.75605	-	FALSE	2.92432
INPP5D	ENSG00000168918	multiple sclerosis	rs4663834	6.86451e-11	-0.0727708	0.0887416	0.412199	-0.82003	-	rs13418066	2.34045e-14	-0.677096	0.180941	0.0001825	-3.74208	-	TRUE	2.92206
PLIN5	ENSG00000214456	multiple sclerosis	rs11670485	4.02887e-09	0.194447	0.112905	0.0850301	1.72222	+	rs7210990	6.15602e-12	-0.240984	0.202228	0.2334	-1.19165	-	FALSE	2.91386
ARMC10	ENSG00000170632	multiple sclerosis	rs58447419	1.05923e-08	0.27075	0.107472	0.0117601	2.51926	+	rs7797873	8.63376e-12	-0.0840776	0.214441	0.695001	-0.392077	-	FALSE	2.91134
KDELR2	ENSG00000136240	multiple sclerosis	rs6796	1.29972e-14	0.0187784	0.0857712	0.8267	0.218935	+	rs7806068	1.95344e-86	-0.237009	0.0881101	0.00714691	-2.68992	-	FALSE	2.90886
DDX59	ENSG00000118197	multiple sclerosis	rs10919999	1e-200	0.0388832	0.0219151	0.0760189	1.77427	+	rs7540115	5.66109e-13	-0.222623	0.196484	0.2572	-1.13303	-	FALSE	2.9073
MCPH1	ENSG00000147316	multiple sclerosis	rs2083914	9.9246e-61	0.123367	0.0373357	0.00095228	3.30426	+	rs2243755	4.1011e-62	0.0336027	0.0844489	0.6907	0.397906	+	TRUE	2.90635
AKAP11	ENSG00000023516	multiple sclerosis	rs78738581	2.56404e-148	0.0364841	0.0249711	0.144	1.46106	+	rs7318320	1.36971e-09	-0.328844	0.228271	0.149702	-1.44059	-	FALSE	2.90164
UHRF2	ENSG00000147854	multiple sclerosis	rs12376117	1.42651e-16	0.189985	0.070731	0.00723086	2.68602	+	rs73400516	4.64056e-10	-0.04777	0.223029	0.830401	-0.214188	-	FALSE	2.90021
GPR155	ENSG00000163328	multiple sclerosis	rs72910819	7.50689e-19	0.0903486	0.076681	0.238701	1.17824	+	rs3856434	1.59074e-25	-0.228575	0.132925	0.08551	-1.71957	-	FALSE	2.89781
RNF8	ENSG00000112130	multiple sclerosis	rs761737	7.81506e-64	0.029077	0.0367405	0.428701	0.791417	+	rs60421847	2.22177e-12	-0.41875	0.199103	0.03545	-2.10318	-	FALSE	2.8946
MOCS1	ENSG00000124615	multiple sclerosis	rs2984660	1.21721e-16	0.079226	0.0729251	0.277301	1.0864	+	rs3800349	4.58458e-60	-0.165122	0.0917473	0.0718999	-1.79975	-	FALSE	2.88615
ZKSCAN5	ENSG00000196652	multiple sclerosis	rs78680379	7.64998e-11	0.0359545	0.0792365	0.650001	0.453761	+	rs7457787	2.99723e-08	-0.636832	0.262048	0.01509	-2.43021	-	FALSE	2.88397
OVCH1	ENSG00000187950	multiple sclerosis	rs7312184	6.99267e-10	0.209824	0.106118	0.0480098	1.97728	+	rs12811201	3.01995e-17	-0.142472	0.157242	0.3649	-0.906067	-	FALSE	2.88335
RHBDF2	ENSG00000129667	multiple sclerosis	rs9890117	2.29379e-15	0.0926654	0.0743111	0.2124	1.24699	+	rs4646261	4.71216e-10	-0.52792	0.322652	0.1018	-1.63619	-	FALSE	2.88318
DSC2	ENSG00000134755	multiple sclerosis	rs7243301	5.14066e-16	-0.0280081	0.0654079	0.6685	-0.428207	-	rs736289	7.7983e-12	-0.687994	0.207792	0.00092969	-3.31098	-	TRUE	2.88278
LSR	ENSG00000105699	multiple sclerosis	rs73029964	2.92673e-10	0.0207374	0.092494	0.8226	0.224202	+	rs12463330	1.08393e-122	-0.158878	0.0597941	0.00788214	-2.65708	-	FALSE	2.88128
DNMT3B	ENSG00000088305	multiple sclerosis	rs2018002	8.46699e-61	0.0450743	0.0366936	0.219299	1.2284	+	rs6058883	8.99912e-20	-0.247772	0.150501	0.0996988	-1.64632	-	FALSE	2.87471
CD72	ENSG00000137101	multiple sclerosis	rs10972533	2.46558e-18	-0.0796081	0.0742736	0.2838	-1.07182	-	rs12946510	4.87125e-10	-0.888463	0.225173	7.95724e-05	-3.94568	-	TRUE	2.87386
DYNLL2	ENSG00000264364	multiple sclerosis	rs1136950	8.314e-24	0.0665213	0.0618836	0.2824	1.07494	+	rs9903806	1.90108e-29	-0.227242	0.126423	0.0722602	-1.79748	-	FALSE	2.87242
CREG1	ENSG00000143162	multiple sclerosis	rs4656547	1.01997e-08	-0.171047	0.100449	0.0886008	-1.70283	-	rs9483788	2.86003e-08	-1.1586	0.253263	4.76976e-06	-4.57467	-	TRUE	2.87184
ZNF493	ENSG00000196268	multiple sclerosis	rs6511275	1.3588e-09	0.161483	0.0956502	0.0913592	1.68827	+	rs7508279	7.91954e-26	-0.15581	0.13179	0.2371	-1.18227	-	FALSE	2.87054
QDPR	ENSG00000151552	multiple sclerosis	rs11722315	1.20711e-08	0.109463	0.105484	0.2994	1.03772	+	rs67076516	3.27340999999998e-310	-0.0584674	0.0319342	0.0671197	-1.83087	-	FALSE	2.86859
ANG	ENSG00000214274	multiple sclerosis	rs117730041	2.96108e-15	-0.0828343	0.0703632	0.2391	-1.17724	-	rs653178	1.3903e-09	-0.921112	0.228193	5.42426e-05	-4.03655	-	TRUE	2.85931
LANCL2	ENSG00000132434	multiple sclerosis	rs815971	2.91383e-25	0.0919052	0.0581183	0.113799	1.58135	+	rs815988	9.55873e-12	-0.263538	0.206554	0.202	-1.27588	-	FALSE	2.85722
PM20D2	ENSG00000146281	multiple sclerosis	rs6454738	3.52093e-17	0.028122	0.0692561	0.6847	0.406058	+	rs68109049	2.03657e-28	-0.308457	0.125919	0.0143001	-2.44964	-	FALSE	2.85569
SUSD2	ENSG00000099994	multiple sclerosis	rs5760236	2.07122e-57	-0.00281985	0.0439134	0.9488	-0.0642139	-	rs13056182	1.70137e-11	-0.614367	0.210429	0.00350495	-2.91959	-	TRUE	2.85537
ZNF335	ENSG00000198026	multiple sclerosis	rs3746506	9.88861e-11	0.157863	0.0935868	0.0916404	1.68681	+	rs3848719	1.9635e-09	-0.262562	0.224888	0.243	-1.16752	-	FALSE	2.85433
MPP7	ENSG00000150054	multiple sclerosis	rs11007007	5.39941e-38	0.0346438	0.0451997	0.443401	0.766462	+	rs72805636	1.04882e-20	-0.43844	0.21005	0.0368598	-2.08731	-	FALSE	2.85378
FXYD5	ENSG00000089327	multiple sclerosis	rs12110	3.35468e-47	0.0296021	0.0409546	0.469802	0.722801	+	rs12973118	3.26964e-25	-0.336663	0.158092	0.0332101	-2.12953	-	FALSE	2.85234
PCNX4	ENSG00000126773	multiple sclerosis	rs160237	8.97969e-58	0.0519798	0.0387335	0.179601	1.34199	+	rs381521	3.71535e-233	-0.0695948	0.0460841	0.131	-1.51017	-	FALSE	2.85216
KIF21B	ENSG00000116852	multiple sclerosis	rs296569	1.96148e-71	0.0178962	0.0356936	0.6161	0.501385	+	rs4915463	3.55517e-10	-0.563343	0.240036	0.0189296	-2.34691	-	FALSE	2.8483
KIAA1211L	ENSG00000196872	multiple sclerosis	rs6727170	1.15201e-11	-0.113528	0.0875452	0.194701	-1.2968	-	rs3184504	1.88322e-11	-0.855297	0.206504	3.44607e-05	-4.14179	-	TRUE	2.84499
TNFRSF18	ENSG00000186891	multiple sclerosis	rs2274791	4.44449e-105	-0.0194552	0.0390018	0.6179	-0.498828	-	rs3813201	6.77642e-172	-0.207249	0.0619802	0.000826396	-3.3438	-	TRUE	2.84497
SERTAD2	ENSG00000179833	multiple sclerosis	rs847806	2.50558e-11	-0.102854	0.0863122	0.233399	-1.19165	-	rs653178	2.4581e-17	-0.659502	0.163383	5.42426e-05	-4.03655	-	TRUE	2.8449
HEG1	ENSG00000173706	multiple sclerosis	rs7625038	7.0063e-10	0.0042527	0.0958207	0.9646	0.0443818	+	rs4395444	1.75388e-152	-0.151465	0.0541348	0.00514313	-2.79793	-	FALSE	2.84231
CHST12	ENSG00000136213	multiple sclerosis	rs2906175	1.04796e-24	-0.0533354	0.0616673	0.387099	-0.86489	-	rs7808353	6.21584e-27	-0.54928	0.148172	0.000209694	-3.70704	-	TRUE	2.84215
TRAM2	ENSG00000065308	multiple sclerosis	rs72930089	3.11661e-09	0.0344806	0.10041	0.7313	0.343397	+	rs9463800	1.1324e-159	-0.133942	0.0536504	0.0125402	-2.49657	-	FALSE	2.83996
TUFT1	ENSG00000143367	multiple sclerosis	rs1539490	5.40539e-28	0.0726726	0.0549132	0.1857	1.32341	+	rs4845604	1.4476e-10	-0.320114	0.211366	0.1299	-1.5145	-	FALSE	2.83791
AKAP7	ENSG00000118507	multiple sclerosis	rs73630980	1.79324e-27	0.0451355	0.0580566	0.4369	0.77744	+	rs34072054	8.37529e-119	-0.125827	0.0611123	0.0394993	-2.05895	-	FALSE	2.83639
VNN3	ENSG00000093134	multiple sclerosis	rs12526754	4.31332e-12	-0.0968085	0.0847436	0.2533	-1.14237	-	rs4766578	5.94853e-09	-0.966745	0.243016	6.94635e-05	-3.97812	-	TRUE	2.83575
PHACTR2	ENSG00000112419	multiple sclerosis	rs9399459	6.50586e-18	0.112439	0.0669141	0.0928894	1.68035	+	rs9484759	2.39939e-63	-0.0937638	0.0814746	0.2498	-1.15083	-	FALSE	2.83118
MTDH	ENSG00000147649	multiple sclerosis	rs2438197	2.00576e-17	0.129515	0.0705968	0.0665699	1.83457	+	rs1351206	2.38561e-18	-0.145605	0.146115	0.319	-0.996515	-	FALSE	2.83108
UBE2D1	ENSG00000072401	multiple sclerosis	rs10733980	5.29052e-12	0.0708891	0.0840506	0.398999	0.84341	+	rs1937	1.61436e-147	-0.130205	0.065602	0.04717	-1.98477	-	FALSE	2.82818
PRSS3	ENSG00000010438	multiple sclerosis	rs1052656	1.74898e-10	0.21922	0.0931956	0.01866	2.35225	+	rs2384207	1.37711e-10	-0.100886	0.212337	0.6347	-0.475122	-	FALSE	2.82738
KPNB1	ENSG00000108424	multiple sclerosis	rs62073975	1.00445e-14	0.379387	0.561694	0.4994	0.675434	+	rs141601713	2.38397e-14	-0.416082	0.193509	0.03154	-2.15019	-	FALSE	2.82563
OAZ2	ENSG00000180304	multiple sclerosis	rs72741327	5.701e-14	0.0878215	0.0825	0.287101	1.0645	+	rs56388170	2.69215e-15	-0.331332	0.18868	0.0790798	-1.75605	-	FALSE	2.82055
MTA3	ENSG00000057935	multiple sclerosis	rs2278586	2.90981e-10	0.0919183	0.095737	0.336999	0.960112	+	rs10187451	9.41456e-38	-0.199846	0.107421	0.0628296	-1.8604	-	FALSE	2.82051
DOCK1	ENSG00000150760	multiple sclerosis	rs12771074	3.57115e-08	-0.248724	0.139172	0.0739103	-1.78717	-	rs4917014	4.44939e-17	-0.748225	0.162408	4.08386e-06	-4.60707	-	TRUE	2.8199
COL6A2	ENSG00000142173	multiple sclerosis	rs9637212	1.07128e-71	0.0291195	0.0359007	0.417302	0.811111	+	rs75159209	2.35072e-23	-0.29307	0.146092	0.0448502	-2.00606	-	FALSE	2.81717
LMLN	ENSG00000185621	multiple sclerosis	rs61069862	1.09315e-09	0.202042	0.106876	0.0587001	1.89043	+	rs1815120	5.19996e-12	-0.43719	0.471887	0.3542	-0.926473	-	FALSE	2.81691
SLC25A29	ENSG00000197119	multiple sclerosis	rs72711990	1.66576e-28	0.0524056	0.0582991	0.368701	0.898909	+	rs1201468	2.4322e-178	-0.0941618	0.0491136	0.0552096	-1.91722	-	FALSE	2.81613
ISCA1	ENSG00000135070	multiple sclerosis	rs700759	1.86613e-09	0.0526178	0.0958166	0.582902	0.549151	+	rs6592965	3.26814e-16	-0.394397	0.174186	0.0235598	-2.26423	-	FALSE	2.81338
PARVA	ENSG00000197702	multiple sclerosis	rs6485683	3.64741e-84	0.0405128	0.0312335	0.194599	1.29709	+	rs4757405	1.31583e-48	-0.160383	0.105953	0.130099	-1.51371	-	FALSE	2.8108
RAPGEFL1	ENSG00000108352	multiple sclerosis	rs55673000	1.30148e-28	0.0948335	0.0651179	0.1453	1.45633	+	rs192858632	4.21794e-11	-0.317454	0.235306	0.1773	-1.34912	-	FALSE	2.80545
LEXM	ENSG00000162398	multiple sclerosis	rs2278192	3.85507e-11	0.14254	0.0914317	0.119001	1.55898	+	rs658150	9.91745e-85	-0.0867494	0.0697951	0.213899	-1.24292	-	FALSE	2.80189
YPEL2	ENSG00000175155	multiple sclerosis	rs73325122	8.49307e-13	0.0655456	0.0851428	0.4414	0.769831	+	rs6503918	2.208e-112	-0.12657	0.0625315	0.0429595	-2.0241	-	FALSE	2.79393
PBXIP1	ENSG00000163346	multiple sclerosis	rs4845694	4.64359e-12	-0.0733124	0.0862455	0.395301	-0.850044	-	rs11065979	4.59939e-14	-0.681074	0.187033	0.000271089	-3.64147	-	TRUE	2.79142
PHF23	ENSG00000040633	multiple sclerosis	rs117395618	1.12635e-15	0.00103611	0.0765437	0.9892	0.0135362	+	rs1215	2.8774e-110	-0.177326	0.0639077	0.00552501	-2.77472	-	FALSE	2.78825
GPR35	ENSG00000178623	multiple sclerosis	rs2975767	2.77738e-13	0.129473	0.0837685	0.122199	1.54561	+	rs4676408	7.43361e-21	-0.228091	0.184355	0.216	-1.23723	-	FALSE	2.78284
UCP2	ENSG00000175567	multiple sclerosis	rs659366	1.34963e-81	-0.0425189	0.0333623	0.2025	-1.27446	-	rs7310615	4.77749e-08	-1.04069	0.256554	4.98287e-05	-4.05643	-	TRUE	2.78197
SFTPD	ENSG00000133661	multiple sclerosis	rs10788338	1.53863e-139	0.00276354	0.0256195	0.9141	0.107868	+	rs12485444	3.39453e-10	-0.634371	0.237374	0.00752999	-2.67245	-	FALSE	2.78032
CCDC170	ENSG00000120262	multiple sclerosis	rs9371530	5.08163e-39	0.0384971	0.0469462	0.412201	0.820026	+	rs851993	7.79651e-09	-0.464072	0.236745	0.04997	-1.96022	-	FALSE	2.78025
MYLK	ENSG00000065534	multiple sclerosis	rs936170	3.09862e-16	-0.0997776	0.0848278	0.2395	-1.17624	-	rs9399137	7.16506e-10	-0.903183	0.22834	7.63976e-05	-3.95543	-	TRUE	2.77919
MS4A14	ENSG00000166928	multiple sclerosis	rs1838095	4.07314e-107	-0.0280173	0.0284249	0.324301	-0.985659	-	rs4970966	4.60819e-08	-0.915646	0.243368	0.000168298	-3.76239	-	TRUE	2.77673
TAX1BP3	ENSG00000213977	multiple sclerosis	rs76045550	8.14887e-19	0.131895	0.0738572	0.0741303	1.78581	+	rs529253	8.8247e-29	-0.122545	0.124662	0.325598	-0.983019	-	FALSE	2.76883
NAB1	ENSG00000138386	multiple sclerosis	rs13010534	2.21189e-14	0.0787042	0.0779257	0.3125	1.00999	+	rs56388170	4.21697e-13	-0.361191	0.205684	0.0790798	-1.75605	-	FALSE	2.76604
SHOC1	ENSG00000165181	multiple sclerosis	rs7857337	2.605e-15	0.0607152	0.0830429	0.4647	0.73113	+	rs116876476	6.73907e-22	-0.313591	0.154121	0.04188	-2.03471	-	FALSE	2.76584
COX15	ENSG00000014919	multiple sclerosis	rs2236278	2.73318e-14	0.0908534	0.0782973	0.2459	1.16037	+	rs12779255	3.89404e-97	-0.108799	0.0678267	0.108699	-1.60407	-	FALSE	2.76443
ERO1A	ENSG00000197930	multiple sclerosis	rs1007894	4.32365e-15	0.0686894	0.0740177	0.353401	0.928014	+	rs10148600	1.57036e-305	-0.0714388	0.0390233	0.0671494	-1.83067	-	FALSE	2.75869
NIBAN2	ENSG00000136830	multiple sclerosis	rs12551781	4.2487e-20	0.084074	0.0649334	0.195399	1.29477	+	rs1277	1.77419e-85	-0.111553	0.0762176	0.143301	-1.46361	-	FALSE	2.75838
RABGAP1	ENSG00000011454	multiple sclerosis	rs1147322	8.39373e-44	0.0812434	0.0432082	0.0600704	1.88028	+	rs7026262	2.19079e-17	-0.167326	0.191804	0.383001	-0.87238	-	FALSE	2.75266
MRPL28	ENSG00000086504	multiple sclerosis	rs3929996	4.55168e-80	0.0677363	0.0345524	0.04995	1.96039	+	rs111711882	1.41384e-27	-0.0969608	0.122409	0.428301	-0.792102	-	FALSE	2.75249
N4BP2L1	ENSG00000139597	multiple sclerosis	rs9943890	2.75651e-13	0.133855	0.0773606	0.0835805	1.73028	+	rs26528	2.20882e-08	-0.278449	0.272973	0.3077	-1.02006	-	FALSE	2.75034
RBIS	ENSG00000176731	multiple sclerosis	rs67573812	4.35277e-37	0.0609958	0.0471094	0.1954	1.29477	+	rs4739698	3.27340999999998e-310	-0.0546484	0.0376457	0.146599	-1.45165	-	FALSE	2.74642
ITIH4	ENSG00000055955	multiple sclerosis	rs3733047	1e-200	0.00452559	0.0216074	0.8341	0.209446	+	rs2267847	3.27340999999998e-310	-0.0979036	0.0385947	0.01119	-2.53671	-	FALSE	2.74615
RFFL	ENSG00000092871	multiple sclerosis	rs4796030	3.74321e-32	0.0428756	0.0522296	0.411699	0.820907	+	rs67486235	1.09825e-11	-0.375965	0.195421	0.0543704	-1.92387	-	FALSE	2.74478
CFAP298	ENSG00000159079	multiple sclerosis	rs1783059	2.85342e-14	0.170212	0.0776122	0.0283	2.1931	+	rs112521551	1.2067e-22	-0.0756272	0.138487	0.585	-0.546096	-	FALSE	2.7392
TANGO2	ENSG00000183597	multiple sclerosis	rs5746851	1.01132e-18	0.0311187	0.0687897	0.650999	0.452375	+	rs6592965	9.31966e-14	-0.43195	0.190771	0.0235598	-2.26423	-	FALSE	2.71661
CAPZB	ENSG00000077549	multiple sclerosis	rs3748756	4.16895e-31	0.0423788	0.0515362	0.410899	0.822312	+	rs11587848	6.14766e-10	-0.420738	0.222147	0.0582298	-1.89396	-	FALSE	2.71628
TAL1	ENSG00000162367	multiple sclerosis	rs4926524	5.44351e-31	0.0799899	0.0497963	0.108199	1.60634	+	rs7664	5.78362e-82	-0.0796998	0.0720873	0.268899	-1.1056	-	FALSE	2.71194
CTTN	ENSG00000085733	multiple sclerosis	rs11821895	1.80124e-08	-0.00662874	0.10787	0.951	-0.0614511	-	rs1615504	3.92934e-08	-0.699553	0.252288	0.00555704	-2.77283	-	TRUE	2.71138
INSR	ENSG00000171105	multiple sclerosis	rs1799815	5.01319e-37	0.121869	0.0755878	0.1069	1.61229	+	rs4640294	7.81628e-19	-0.305476	0.278034	0.2719	-1.0987	-	FALSE	2.71098
ABHD13	ENSG00000139826	multiple sclerosis	rs11069724	6.53469e-09	0.144468	0.101146	0.153201	1.42832	+	rs10131	2.23769e-16	-0.208063	0.162245	0.199701	-1.2824	-	FALSE	2.71072
MRTFA	ENSG00000196588	multiple sclerosis	rs5750957	1.89474e-17	0.0972139	0.0698173	0.1638	1.3924	+	rs5758007	6.418e-35	-0.148845	0.113085	0.1881	-1.31622	-	FALSE	2.70863
ARL16	ENSG00000214087	multiple sclerosis	rs62080209	1e-200	0.0198217	0.0218721	0.364801	0.906255	+	rs144826913	2.65033e-11	-0.398213	0.220948	0.0714994	-1.80229	-	FALSE	2.70855
SLC4A1AP	ENSG00000163798	multiple sclerosis	rs9678851	4.47626e-53	0.0497579	0.040656	0.220999	1.22388	+	rs57690045	3.24938e-11	-0.344468	0.232764	0.1389	-1.4799	-	FALSE	2.70378
U2AF1L4	ENSG00000161265	multiple sclerosis	rs12459634	6.73534e-108	0.0425811	0.0313365	0.174199	1.35883	+	rs7257467	2.67917e-249	-0.0586211	0.0436523	0.179301	-1.34291	-	FALSE	2.70174
DCPS	ENSG00000110063	multiple sclerosis	rs71475953	1.52058e-111	0.031225	0.0336401	0.3533	0.928207	+	rs683486	4.09261e-47	-0.183656	0.103557	0.0761496	-1.77348	-	FALSE	2.70168
PPP1R11	ENSG00000204619	multiple sclerosis	rs3734834	1.13382e-08	0.0152612	0.110446	0.8901	0.138178	+	rs1974574	1.09623e-55	-0.229362	0.0896327	0.0105001	-2.55891	-	FALSE	2.69709
MRPL23	ENSG00000214026	multiple sclerosis	rs12812	1e-200	0.018616	0.0195223	0.3403	0.953573	+	rs907612	2.26621e-30	-0.249713	0.143457	0.0817396	-1.74068	-	FALSE	2.69425
AKTIP	ENSG00000166971	multiple sclerosis	rs17193176	1.61096e-88	0.0435072	0.0319956	0.173898	1.35978	+	rs2908797	3.27340999999998e-310	-0.0480942	0.0360772	0.182501	-1.33309	-	FALSE	2.69288
NAV3	ENSG00000067798	multiple sclerosis	rs7135551	1.57936e-08	0.222436	0.100535	0.02693	2.21253	+	rs770121	2.44062e-61	-0.0441188	0.0920957	0.6319	-0.479054	-	FALSE	2.69158
LSG1	ENSG00000041802	multiple sclerosis	rs36081220	1e-200	0.0199058	0.024828	0.422699	0.801747	+	rs1318216	2.59239e-17	-0.354005	0.187653	0.0592294	-1.88649	-	FALSE	2.68823
ARPIN	ENSG00000242498	multiple sclerosis	rs2279848	1.49397e-38	0.0666081	0.0474168	0.1601	1.40474	+	rs1991866	3.68833e-09	-0.302864	0.236116	0.1996	-1.28269	-	FALSE	2.68743
ARHGAP33	ENSG00000004777	multiple sclerosis	rs3810451	4.31073e-18	-0.00161457	0.0663976	0.9806	-0.0243166	-	rs4806180	3.27340999999998e-310	-0.102082	0.037652	0.00670405	-2.7112	-	TRUE	2.68688
NGRN	ENSG00000182768	multiple sclerosis	rs113126276	1.0185e-09	0.0362911	0.0623291	0.560399	0.582249	+	rs28455720	3.79752e-17	-0.326123	0.155256	0.03568	-2.10056	-	FALSE	2.6828
RALBP1	ENSG00000017797	multiple sclerosis	rs7232382	9.24948e-12	-0.00891834	0.0852683	0.9167	-0.104592	-	rs2594836	5.29578e-09	-0.647064	0.232853	0.00545513	-2.77885	-	TRUE	2.67426
NEK3	ENSG00000136098	multiple sclerosis	rs66849828	4.31976e-64	0.0378049	0.0371074	0.3083	1.0188	+	rs2282059	4.03274e-39	-0.172598	0.104324	0.0980398	-1.65443	-	FALSE	2.67323
NOA1	ENSG00000084092	multiple sclerosis	rs1315005	3.58027e-15	0.0901337	0.0763195	0.237601	1.18101	+	rs13165424	2.72571e-08	-0.374068	0.251165	0.1364	-1.48933	-	FALSE	2.67034
EPHX4	ENSG00000172031	multiple sclerosis	rs79466352	1.125e-15	0.0839283	0.0715204	0.2406	1.17349	+	rs3862907	4.21697e-228	-0.0668742	0.0447073	0.1347	-1.49582	-	FALSE	2.66931
LAMTOR5	ENSG00000134248	multiple sclerosis	rs35111974	2.64333e-13	-0.0238804	0.063304	0.706	-0.377234	-	rs3768460	7.03072e-167	-0.15663	0.0514303	0.00232305	-3.04549	-	TRUE	2.66825
ZNF347	ENSG00000197937	multiple sclerosis	rs62115496	3.86578e-37	0.0823649	0.0512168	0.1078	1.60816	+	rs11670364	8.6139e-13	-0.214175	0.202285	0.289701	-1.05878	-	FALSE	2.66694
ZNF354C	ENSG00000177932	multiple sclerosis	rs17078961	4.69191e-15	0.0736271	0.068494	0.2824	1.07494	+	rs7722790	3.58922e-24	-0.222921	0.140188	0.111799	-1.59016	-	FALSE	2.6651
RNF175	ENSG00000145428	multiple sclerosis	rs17030382	4.3771e-36	0.0192047	0.048314	0.691001	0.397497	+	rs6592965	4.64836e-11	-0.48873	0.215848	0.0235598	-2.26423	-	FALSE	2.66173
ADA2	ENSG00000093072	multiple sclerosis	rs5992639	3.69412e-122	0.0201878	0.0282471	0.474803	0.714687	+	rs4761234	1.3377e-09	-0.44264	0.227535	0.0517303	-1.94537	-	FALSE	2.66006
BICRA	ENSG00000063169	multiple sclerosis	rs2974241	1.86977e-11	0.163877	0.105431	0.1201	1.55435	+	rs2974225	2.56448e-79	-0.0815775	0.0738472	0.269299	-1.10468	-	FALSE	2.65903
DUSP22	ENSG00000112679	multiple sclerosis	rs6926102	3.41376e-09	-0.0994289	0.104942	0.3434	-0.947468	-	rs11065987	1.26479e-09	-0.816904	0.226559	0.000311302	-3.60571	-	TRUE	2.65824
CAND1	ENSG00000111530	multiple sclerosis	rs1561333	2.31417e-16	0.096289	0.0726098	0.184801	1.32612	+	rs1066389	5.20116e-22	-0.189702	0.142561	0.183299	-1.33067	-	FALSE	2.65678
TRDMT1	ENSG00000107614	multiple sclerosis	rs10795460	1.64467e-39	0.0190095	0.044579	0.6698	0.426423	+	rs3758412	5.94155e-58	-0.193752	0.0868743	0.0257301	-2.23026	-	FALSE	2.65668
MTFR1	ENSG00000066855	multiple sclerosis	rs78748261	5.64632e-32	0.0581948	0.0525815	0.2684	1.10675	+	rs7822636	3.27340999999998e-310	-0.0393351	0.0254496	0.1222	-1.54561	-	FALSE	2.65236
WRN	ENSG00000165392	multiple sclerosis	rs4733225	3.76357e-14	0.0508303	0.0737533	0.490701	0.689194	+	rs1532331	8.13954e-28	-0.269734	0.137411	0.0496496	-1.96297	-	FALSE	2.65216
NFXL1	ENSG00000170448	multiple sclerosis	rs6826122	3.73119e-36	-0.30588	0.284554	0.2824	-1.07494	-	rs28538414	1.92309e-221	-0.167106	0.0449023	0.000198	-3.72155	-	TRUE	2.64661
IDH1	ENSG00000138413	multiple sclerosis	rs73070950	6.28074e-10	0.121514	0.103813	0.2418	1.1705	+	rs59522113	1.78937e-63	-0.120196	0.0814451	0.14	-1.47579	-	FALSE	2.64629
TTC28	ENSG00000100154	multiple sclerosis	rs2145161	3.51889e-35	-0.0925046	0.0469259	0.0486905	-1.97129	-	rs60693420	1.48936e-103	-0.322691	0.0698944	3.89633e-06	-4.61684	-	TRUE	2.64555
C10orf143	ENSG00000237489	multiple sclerosis	rs662041	1.0699e-24	0.0395346	0.0537718	0.4622	0.735228	+	rs149542540	2.08833e-26	-0.248212	0.130148	0.0565003	-1.90716	-	FALSE	2.64238
TRAPPC4	ENSG00000196655	multiple sclerosis	rs11602764	1e-200	-0.0390256	0.0231642	0.0920395	-1.68474	-	rs12294466	3.27340999999998e-310	-0.150238	0.0347227	1.51292e-05	-4.3268	-	TRUE	2.64206
UPB1	ENSG00000100024	multiple sclerosis	rs4820590	3.18316e-76	0.0492824	0.0340083	0.147302	1.44913	+	rs7210990	2.27562e-09	-0.27713	0.23256	0.2334	-1.19165	-	FALSE	2.64078
TMEM131L	ENSG00000121210	multiple sclerosis	rs7693862	7.04278e-09	0.207811	0.102401	0.0424202	2.02937	+	rs12504278	6.45952e-13	-0.124728	0.20439	0.541699	-0.610246	-	FALSE	2.63962
KIF17	ENSG00000117245	multiple sclerosis	rs604645	7.4937e-145	0.0180428	0.0280789	0.520499	0.642576	+	rs669410	5.84252e-21	-0.332719	0.16669	0.0459305	-1.99603	-	FALSE	2.63861
NAALAD2	ENSG00000077616	multiple sclerosis	rs10830398	3.69456e-73	0.0466927	0.0332474	0.160199	1.4044	+	rs7108196	4.42588e-33	-0.155138	0.125801	0.2175	-1.2332	-	FALSE	2.6376
RNGTT	ENSG00000111880	multiple sclerosis	rs2610769	6.58612e-11	-0.114432	0.0957003	0.231802	-1.19573	-	rs17696736	1.81719e-13	-0.718495	0.18764	0.000128605	-3.82912	-	TRUE	2.63338
TARSL2	ENSG00000185418	multiple sclerosis	rs28758178	1.65123e-14	0.100317	0.0811526	0.2164	1.23616	+	rs352742	1.13763e-87	-0.0998822	0.0717846	0.1641	-1.39141	-	FALSE	2.62757
PTPN1	ENSG00000196396	multiple sclerosis	rs6067472	9.24831e-20	0.0505865	0.063767	0.427602	0.793302	+	rs117426663	4.9204e-182	-0.0848236	0.0462856	0.0668602	-1.83261	-	FALSE	2.62592
TDG	ENSG00000139372	multiple sclerosis	rs1047490	2.59956e-22	0.116492	0.0616195	0.0586908	1.8905	+	rs10861152	4.28351e-37	-0.0785489	0.107267	0.464	-0.732276	-	FALSE	2.62278
NLN	ENSG00000123213	multiple sclerosis	rs16894396	2.34042e-08	0.0761143	0.109579	0.487301	0.694608	+	rs7711077	1.8281e-35	-0.215249	0.111646	0.0538601	-1.92796	-	FALSE	2.62257
LACC1	ENSG00000179630	multiple sclerosis	rs12871262	6.40931e-90	0.0339817	0.0345975	0.326	0.982202	+	rs9533632	1.94536e-14	-0.312697	0.190834	0.1013	-1.63858	-	FALSE	2.62078
CA13	ENSG00000185015	multiple sclerosis	rs1014303	1.06087e-37	0.0536378	0.0464406	0.2481	1.15498	+	rs2006767	6.82339e-141	-0.0824818	0.0563971	0.143599	-1.46252	-	FALSE	2.61749
SLC7A4	ENSG00000099960	multiple sclerosis	rs4822862	1.3739e-14	0.0430927	0.0754103	0.567699	0.571444	+	rs12165967	1.02754e-14	-0.390536	0.190986	0.0408705	-2.04484	-	FALSE	2.61628
CDO1	ENSG00000129596	multiple sclerosis	rs34869	2.69993e-21	0.043755	0.0695716	0.529401	0.62892	+	rs11241349	1.28091e-08	-0.498058	0.250815	0.0470601	-1.98576	-	FALSE	2.61468
TLR4	ENSG00000136869	multiple sclerosis	rs10759932	2.15679e-36	0.0603278	0.0454093	0.184001	1.32854	+	rs781315	3.27340999999998e-310	-0.0421582	0.0328596	0.199499	-1.28298	-	FALSE	2.61152
NDUFAF1	ENSG00000137806	multiple sclerosis	rs28459164	3.28853e-186	0.0453076	0.023883	0.0578191	1.89707	+	rs113392410	5.13689e-37	-0.0942144	0.132154	0.4759	-0.712912	-	FALSE	2.60998
PSMB1	ENSG00000008018	multiple sclerosis	rs756519	3.45584e-23	0.0467958	0.0607335	0.440998	0.770509	+	rs4710814	1.88973e-20	-0.285781	0.155392	0.0659	-1.8391	-	FALSE	2.60961
RASGRF2	ENSG00000113319	multiple sclerosis	rs6151636	1.57676e-14	0.0668702	0.0742197	0.367601	0.900976	+	rs72769219	6.16027e-88	-0.120855	0.0707702	0.0876899	-1.70771	-	FALSE	2.60869
SMAD1	ENSG00000170365	multiple sclerosis	rs11736932	2.36859e-13	0.0888048	0.0532555	0.0954104	1.66752	+	rs13110416	7.85236e-30	-0.114412	0.121812	0.347601	-0.939252	-	FALSE	2.60678
BIN2	ENSG00000110934	multiple sclerosis	rs74093853	2.78663e-09	0.117783	0.103517	0.2552	1.13781	+	rs149110519	1.02471e-35	-0.456569	0.310854	0.141898	-1.46876	-	FALSE	2.60657
ATP1A4	ENSG00000132681	multiple sclerosis	rs617698	5.46228e-21	0.307507	0.0672099	4.75476e-06	4.57533	+	rs10158799	3.27340999999998e-310	0.0831892	0.0422134	0.0487601	1.97068	+	TRUE	2.60464
SLC7A6	ENSG00000103064	multiple sclerosis	rs3961283	4.96134e-16	0.146016	0.0743429	0.0495202	1.96409	+	rs35789195	1.2841e-12	-0.747025	1.17011	0.523199	-0.638422	-	FALSE	2.60251
ACOX1	ENSG00000161533	multiple sclerosis	rs60649098	1.98966e-10	0.138927	0.0987806	0.1596	1.40642	+	rs112253169	3.27340999999998e-310	-0.044333	0.037068	0.2317	-1.19599	-	FALSE	2.60241
SLAIN2	ENSG00000109171	multiple sclerosis	rs1876834	4.24501e-12	0.0717283	0.085046	0.399001	0.843406	+	rs2704426	4.72433e-10	-0.404527	0.230047	0.07867	-1.75846	-	FALSE	2.60186
PSMB7	ENSG00000136930	multiple sclerosis	rs10986333	1.30576e-21	0.0928149	0.0637316	0.145298	1.45634	+	rs13467	1.88799e-74	-0.104374	0.0911355	0.2521	-1.14526	-	FALSE	2.6016
EVI5	ENSG00000067208	multiple sclerosis	rs10874656	3.02988e-25	0.0370948	0.0572606	0.517098	0.647825	+	rs7549844	1.18304e-106	-0.124381	0.0636623	0.0507301	-1.95376	-	FALSE	2.60158
KHNYN	ENSG00000100441	multiple sclerosis	rs17184822	3.14339e-16	0.0843455	0.0716773	0.2393	1.17674	+	rs12878367	3.27340999999998e-310	-0.064128	0.0451816	0.1558	-1.41934	-	FALSE	2.59608
GOLGA7	ENSG00000147533	multiple sclerosis	rs6993590	1.12622e-37	0.0574434	0.0448731	0.2005	1.28013	+	rs10094451	1.02802e-114	-0.0820235	0.0623597	0.188399	-1.31533	-	FALSE	2.59546
CARD16	ENSG00000204397	multiple sclerosis	rs529649	1.22881e-23	0.0671152	0.0598975	0.262501	1.1205	+	rs486576	3.27340999999998e-310	-0.0416591	0.0282638	0.140499	-1.47393	-	FALSE	2.59444
VAMP1	ENSG00000139190	multiple sclerosis	rs12316668	1.71306e-75	-0.0439696	0.0343937	0.201102	-1.27842	-	rs1059501	3.27340999999998e-310	-0.113802	0.0294478	0.000111304	-3.86453	-	TRUE	2.58611
GATAD2A	ENSG00000167491	multiple sclerosis	rs12975119	1.18556e-95	0.0100272	0.0312616	0.748399	0.320751	+	rs6592965	1.70648e-13	-0.436632	0.192839	0.0235598	-2.26423	-	FALSE	2.58498
PNPLA2	ENSG00000177666	multiple sclerosis	rs1138693	1e-200	0.00739915	0.0232885	0.7507	0.317717	+	rs6592965	2.09604e-18	-0.367985	0.162521	0.0235598	-2.26423	-	FALSE	2.58195
SETDB2	ENSG00000136169	multiple sclerosis	rs2407692	3.77553e-28	0.0630806	0.0538118	0.241099	1.17225	+	rs7336027	2.65277e-12	-0.28727	0.203963	0.159001	-1.40844	-	FALSE	2.58068
CAMTA1	ENSG00000171735	multiple sclerosis	rs72630578	3.94397e-20	0.0391123	0.0674496	0.561999	0.579875	+	rs72632043	6.57658e-211	-0.0956546	0.0478716	0.0457003	-1.99815	-	FALSE	2.57803
USP39	ENSG00000168883	multiple sclerosis	rs11544042	3.48752e-11	0.0994431	0.0972459	0.306499	1.02259	+	rs2028900	7.94328e-208	-0.0709332	0.0456598	0.1203	-1.55352	-	FALSE	2.57611
CA14	ENSG00000118298	multiple sclerosis	rs17646887	2.08736e-23	0.18135	0.112769	0.107801	1.60816	+	rs114327352	2.7964e-16	-0.155587	0.161015	0.333899	-0.966289	-	FALSE	2.57445
NPHP3	ENSG00000113971	multiple sclerosis	rs56118928	6.43906e-09	0.120773	0.098745	0.2213	1.22308	+	rs2951398	8.06956e-09	-0.320852	0.23755	0.1768	-1.35067	-	FALSE	2.57375
GNA11	ENSG00000088256	multiple sclerosis	rs308032	4.9777e-33	0.0125174	0.05704	0.8263	0.21945	+	rs308036	1.48252e-167	-0.122416	0.0520241	0.0186199	-2.35305	-	FALSE	2.5725
ZNF331	ENSG00000130844	multiple sclerosis	rs12460124	2.40841e-12	-0.0532827	0.088471	0.547	-0.602261	-	rs4803145	9.6984e-33	-0.425555	0.13412	0.001509	-3.17295	-	TRUE	2.57069
RNF217	ENSG00000146373	multiple sclerosis	rs6569406	1.44439e-13	0.0968995	0.0801204	0.2265	1.20942	+	rs4896619	2.90603e-93	-0.0888122	0.0654504	0.174801	-1.35694	-	FALSE	2.56636
TNFSF13	ENSG00000161955	multiple sclerosis	rs3803800	2.13732e-27	0.0990622	0.0558977	0.0763603	1.77221	+	rs11552708	1.75388e-286	-0.0301636	0.0380063	0.427402	-0.793646	-	FALSE	2.56585
MRPL48	ENSG00000175581	multiple sclerosis	rs4362170	1.18513e-65	0.0367241	0.03722	0.323801	0.986678	+	rs7125433	1.22462e-267	-0.0647048	0.0410195	0.1147	-1.57741	-	FALSE	2.56409
KIAA0040	ENSG00000235750	multiple sclerosis	rs2272785	1.05824e-67	0.041603	0.0347482	0.231201	1.19727	+	rs74768245	2.04127e-14	-0.247529	0.181233	0.172	-1.3658	-	FALSE	2.56308
RGS5	ENSG00000143248	multiple sclerosis	rs11802639	1.40678e-09	0.272245	0.100493	0.00674693	2.70908	+	rs12748519	4.33511e-118	0.00872279	0.0596304	0.8837	0.146281	+	TRUE	2.5628
TRIM37	ENSG00000108395	multiple sclerosis	rs28475409	1.01926e-16	0.12147	0.0744778	0.1029	1.63095	+	rs7213035	1.69317e-60	-0.0920928	0.098866	0.351599	-0.931491	-	FALSE	2.56244
PAQR7	ENSG00000182749	multiple sclerosis	rs159522	4.1287e-13	0.0902703	0.0828491	0.2759	1.08958	+	rs149110519	2.05116e-289	-0.162935	0.110934	0.141898	-1.46876	-	FALSE	2.55833
ZNF138	ENSG00000197008	multiple sclerosis	rs7455565	7.61554e-18	0.0453514	0.0435764	0.297999	1.04073	+	rs11975747	4.02995e-28	-0.570573	0.376151	0.129299	-1.51687	-	FALSE	2.5576
PEX11G	ENSG00000104883	multiple sclerosis	rs34970001	2.03671e-61	0.0485835	0.0401795	0.226601	1.20916	+	rs2335187	3.27340999999998e-310	-0.0535921	0.0398248	0.178401	-1.3457	-	FALSE	2.55486
PIGF	ENSG00000151665	multiple sclerosis	rs11901678	3.19251e-43	0.0610665	0.0444505	0.169501	1.37381	+	rs13413254	1.55489e-62	-0.098806	0.0840195	0.239599	-1.17599	-	FALSE	2.5498
PAFAH2	ENSG00000158006	multiple sclerosis	rs212926	1.92015e-52	0.074661	0.0434044	0.0854099	1.72012	+	rs298443	4.72063e-234	-0.0357041	0.0431328	0.4078	-0.827771	-	FALSE	2.54789
IFT74	ENSG00000096872	multiple sclerosis	rs10511791	1.29439e-08	0.127881	0.110979	0.249199	1.1523	+	rs72703112	4.81615e-70	-0.112495	0.0806767	0.163201	-1.39439	-	FALSE	2.54668
PFKP	ENSG00000067057	multiple sclerosis	rs1052929	4.4519e-14	-0.0370572	0.0788088	0.6382	-0.470217	-	rs6569648	3.83398e-09	-0.698605	0.231821	0.00258207	-3.01355	-	TRUE	2.54334
SLC25A26	ENSG00000144741	multiple sclerosis	rs72901218	2.41822e-08	0.338189	0.262659	0.1979	1.28756	+	rs1678095	2.20902e-53	-0.115067	0.0917914	0.21	-1.25357	-	FALSE	2.54113
DDIT4L	ENSG00000145358	multiple sclerosis	rs6818742	2.34651e-68	0.0816354	0.0349491	0.0194999	2.33583	+	rs76986958	1.11353e-38	-0.0209281	0.102748	0.8386	-0.203684	-	FALSE	2.53952
MEIS1	ENSG00000143995	multiple sclerosis	rs11694675	1.33827e-52	-0.00913347	0.0387789	0.8138	-0.235526	-	rs1615504	1.70251e-08	-0.68152	0.245785	0.00555704	-2.77283	-	TRUE	2.53731
TUBG2	ENSG00000037042	multiple sclerosis	rs2292750	6.37835e-142	0.041815	0.0264281	0.1136	1.58222	+	rs62078424	4.44017e-44	-0.095065	0.099755	0.340598	-0.952985	-	FALSE	2.5352
CXCL16	ENSG00000161921	multiple sclerosis	rs752370	2.06176e-40	-0.0581096	0.047326	0.2195	-1.22786	-	rs4970966	2.04909e-08	-0.892494	0.237215	0.000168298	-3.76239	-	TRUE	2.53453
AP5B1	ENSG00000254470	multiple sclerosis	rs561924	2.96746e-18	-0.145131	0.0700421	0.0382599	-2.07206	-	rs1193692	2.15179e-43	-0.55887	0.121378	4.1371e-06	-4.60437	-	TRUE	2.53231
REM2	ENSG00000139890	multiple sclerosis	rs35956093	3.17896e-17	0.087436	0.0777226	0.2606	1.12498	+	rs10187424	1.02289e-09	-0.314647	0.223776	0.159701	-1.40608	-	FALSE	2.53105
VPS36	ENSG00000136100	multiple sclerosis	rs12871221	4.60737e-76	-0.0319858	0.0364424	0.380102	-0.877709	-	rs9536125	7.2527e-16	-1.17568	0.344943	0.00065359	-3.40834	-	TRUE	2.53063
MAP3K4	ENSG00000085511	multiple sclerosis	rs671335	1.60396e-15	0.0171978	0.0704338	0.8071	0.244169	+	rs1488	5.21555e-14	-0.412866	0.181299	0.0227705	-2.27726	-	FALSE	2.52143
HINFP	ENSG00000172273	multiple sclerosis	rs71482170	3.33716e-37	0.0167159	0.048341	0.7295	0.345791	+	rs45510602	3.05703e-11	-0.663752	0.305435	0.0297702	-2.17313	-	FALSE	2.51893
DNAAF1	ENSG00000154099	multiple sclerosis	rs6563999	2.94491e-35	0.0985698	0.04982	0.04787	1.97852	+	rs4782899	3.53997e-127	-0.0315816	0.0585636	0.5897	-0.539271	-	FALSE	2.51779
VWA8	ENSG00000102763	multiple sclerosis	rs9562363	7.86916e-58	-0.0806754	0.0416664	0.0528401	-1.93623	-	rs12866839	1.41938e-56	-0.399148	0.0896196	8.43629e-06	-4.4538	-	TRUE	2.51758
WDR63	ENSG00000162643	multiple sclerosis	rs726708	1.60871e-45	0.0449403	0.0419202	0.2837	1.07205	+	rs1728785	3.65763e-12	-0.282711	0.195716	0.1486	-1.44449	-	FALSE	2.51654
RPS6	ENSG00000137154	multiple sclerosis	rs41270113	5.49661e-28	0.0869451	0.0598794	0.1465	1.45201	+	rs35567310	5.83848e-13	-0.205138	0.192827	0.2874	-1.06384	-	FALSE	2.51585
GCLC	ENSG00000001084	multiple sclerosis	rs572496	1.12353e-70	0.00291359	0.0331201	0.9299	0.0879704	+	rs809942	1.19316e-43	-0.242234	0.100009	0.0154301	-2.42212	-	FALSE	2.51009
TRAPPC6B	ENSG00000182400	multiple sclerosis	rs10131617	7.11035e-11	0.132803	0.0939287	0.157399	1.41387	+	rs1980523	4.85289e-12	-0.211503	0.193711	0.2749	-1.09185	-	FALSE	2.50572
IL17D	ENSG00000172458	multiple sclerosis	rs2818979	4.20109e-17	0.128959	0.0744224	0.0831304	1.7328	+	rs117281591	8.91046e-18	-0.120375	0.155955	0.440201	-0.771854	-	FALSE	2.50466
ACYP1	ENSG00000119640	multiple sclerosis	rs12879542	3.72137e-10	0.121002	0.0952805	0.204101	1.26995	+	rs175469	7.62606e-31	-0.146094	0.118571	0.217901	-1.23213	-	FALSE	2.50208
MAP3K5	ENSG00000197442	multiple sclerosis	rs11752550	5.90277e-12	0.0686474	0.0831434	0.409002	0.82565	+	rs9385780	5.17178e-10	-0.375665	0.224302	0.0939698	-1.67482	-	FALSE	2.50047
STKLD1	ENSG00000198870	multiple sclerosis	rs62575992	5.19114e-15	0.334567	0.177014	0.0587505	1.89006	+	rs55727303	7.03072e-11	-0.25908	0.424553	0.541701	-0.610243	-	FALSE	2.5003
CA1	ENSG00000133742	multiple sclerosis	rs13259464	2.57363e-35	-0.0714045	0.0489692	0.144799	-1.45815	-	rs9399137	3.93641e-23	-0.563072	0.142354	7.63976e-05	-3.95543	-	TRUE	2.49728
AVPI1	ENSG00000119986	multiple sclerosis	rs11189331	5.50324e-09	0.145999	0.110371	0.1859	1.32281	+	rs11189339	5.39635e-82	-0.132584	0.112983	0.2406	-1.17349	-	FALSE	2.4963
TOP3A	ENSG00000177302	multiple sclerosis	rs2605145	3.16668e-57	-0.0655681	0.0398074	0.0995307	-1.64713	-	rs4925159	1.45211e-129	-0.242537	0.0585924	3.48216e-05	-4.1394	-	TRUE	2.49227
PANK2	ENSG00000125779	multiple sclerosis	rs4813650	1.13108e-46	0.0591736	0.0438916	0.177602	1.34818	+	rs73084523	1.51356e-193	-0.0536739	0.0469747	0.2532	-1.14261	-	FALSE	2.49079
STYXL1	ENSG00000127952	multiple sclerosis	rs115332207	6.11307e-154	0.0395293	0.0250112	0.114	1.58047	+	rs10241243	1.05051e-19	-0.250615	0.276943	0.3655	-0.904935	-	FALSE	2.4854
MORN3	ENSG00000139714	multiple sclerosis	rs11043305	3.32816e-32	-0.00317626	0.0630152	0.9598	-0.0504047	-	rs7313954	1.2428e-38	-0.33382	0.131644	0.0112199	-2.53577	-	TRUE	2.48537
ZNF254	ENSG00000213096	multiple sclerosis	rs66888990	1.37181e-24	0.0622368	0.0564572	0.270301	1.10237	+	rs11879776	1.49486e-13	-0.251032	0.181528	0.166701	-1.38288	-	FALSE	2.48525
NPM3	ENSG00000107833	multiple sclerosis	rs61873589	1.26699e-26	0.0311776	0.0597154	0.601599	0.522103	+	rs1532331	1.90064e-32	-0.248792	0.126743	0.0496496	-1.96297	-	FALSE	2.48507
PAX8	ENSG00000125618	multiple sclerosis	rs7589901	1e-200	0.0166537	0.0192107	0.385998	0.866899	+	rs11886472	1.58562e-55	-0.153655	0.0949764	0.1057	-1.61782	-	FALSE	2.48472
ACER3	ENSG00000078124	multiple sclerosis	rs12292060	5.34038e-12	0.096557	0.0776521	0.2137	1.24346	+	rs2233546	3.25237e-27	-0.231252	0.186504	0.215	-1.23993	-	FALSE	2.48339
ABHD6	ENSG00000163686	multiple sclerosis	rs12497341	9.67695e-26	0.0486944	0.0599567	0.4167	0.81216	+	rs12638053	3.861e-82	-0.125929	0.0755343	0.0954804	-1.66717	-	FALSE	2.47933
PTAFR	ENSG00000169403	multiple sclerosis	rs2183680	6.98135e-19	0.0474698	0.0656596	0.469699	0.722969	+	rs56388170	2.02722e-13	-0.356367	0.202937	0.0790798	-1.75605	-	FALSE	2.47902
LPAR3	ENSG00000171517	multiple sclerosis	rs17377100	6.16352e-43	0.0465982	0.0448209	0.2985	1.03965	+	rs12041151	2.45471e-260	-0.0634105	0.0441682	0.151099	-1.43566	-	FALSE	2.47531
LFNG	ENSG00000106003	multiple sclerosis	rs7458163	1.26989e-13	0.0837627	0.0834326	0.3154	1.00396	+	rs149110519	7.49894e-20	-0.622916	0.424111	0.141898	-1.46876	-	FALSE	2.47271
PIP4K2A	ENSG00000150867	multiple sclerosis	rs4748810	7.40276e-65	0.00744683	0.0368151	0.839701	0.202276	+	rs6592965	1.14451e-08	-0.563359	0.248808	0.0235598	-2.26423	-	FALSE	2.46651
ZNF14	ENSG00000105708	multiple sclerosis	rs56129543	4.74911e-131	0.0170051	0.0269207	0.5276	0.631675	+	rs247772	1.64702e-15	-0.329792	0.17974	0.0665307	-1.83483	-	FALSE	2.46651
RPL10A	ENSG00000198755	multiple sclerosis	rs2395626	2.61546e-122	0.00556638	0.028214	0.843599	0.197291	+	rs72898462	2.95638e-09	-0.542402	0.239138	0.0233197	-2.26816	-	FALSE	2.46545
VIM	ENSG00000026025	multiple sclerosis	rs11254468	4.60735e-14	-0.110348	0.0797575	0.1665	-1.38354	-	rs10774624	1.28233e-13	-0.760094	0.197709	0.000120798	-3.8445	-	TRUE	2.46096
NPIPA1	ENSG00000183426	multiple sclerosis	rs62029317	2.73327e-15	0.0765485	0.0816006	0.348199	0.938088	+	rs222118	3.58344e-60	-0.133087	0.0873943	0.1278	-1.52283	-	FALSE	2.46092
SMPD2	ENSG00000135587	multiple sclerosis	rs1048203	1.81178e-53	0.0115694	0.0403643	0.774401	0.286624	+	rs1113666	1.33937e-13	-0.403114	0.185646	0.0299003	-2.17141	-	FALSE	2.45803
RETSAT	ENSG00000042445	multiple sclerosis	rs10198290	2.63725e-117	0.0176449	0.0287933	0.539999	0.612814	+	rs6750610	7.52489e-34	-0.20315	0.110314	0.0655403	-1.84155	-	FALSE	2.45437
AHRR	ENSG00000063438	multiple sclerosis	rs10065239	3.06848e-86	0.037963	0.0338235	0.261699	1.12238	+	rs2244029	4.62807e-63	-0.114782	0.08618	0.182899	-1.33188	-	FALSE	2.45427
CHRNB2	ENSG00000160716	multiple sclerosis	rs1127309	2.86414e-38	0.0587741	0.0471531	0.212599	1.24645	+	rs11264222	1.04424e-68	-0.0937022	0.0777605	0.2282	-1.20501	-	FALSE	2.45146
HECA	ENSG00000112406	multiple sclerosis	rs4276515	2.03159e-11	0.0932902	0.0600671	0.1204	1.5531	+	rs11758389	3.35815e-13	-0.188859	0.212083	0.3732	-0.890495	-	FALSE	2.44359
LRRN1	ENSG00000175928	multiple sclerosis	rs2256225	3.64017e-12	0.185984	0.133507	0.163601	1.39306	+	rs1125735	1.14551e-181	-0.0531044	0.0506996	0.2949	-1.04743	-	FALSE	2.4405
TEX29	ENSG00000153495	multiple sclerosis	rs12875771	2.87565e-09	0.354312	0.201112	0.0781093	1.76176	+	rs41275852	1.14419e-35	-0.0776083	0.115197	0.500501	-0.673702	-	FALSE	2.43546
COPS6	ENSG00000168090	multiple sclerosis	rs941289	1.24151e-11	-0.0620989	0.0896889	0.488698	-0.69238	-	rs2525557	3.27340999999998e-310	-0.10381	0.0331998	0.00176697	-3.12684	-	TRUE	2.43446
THEM6	ENSG00000130193	multiple sclerosis	rs1594999	5.33506e-162	-0.0198977	0.0246159	0.418902	-0.808327	-	rs7740107	1.38038e-15	-0.560229	0.172906	0.00119498	-3.24008	-	TRUE	2.43175
ADAT1	ENSG00000065457	multiple sclerosis	rs7186240	9.16777e-14	0.109918	0.0767127	0.151901	1.43285	+	rs77276355	1.75509e-18	-0.163435	0.163973	0.318901	-0.996719	-	FALSE	2.42957
LYAR	ENSG00000145220	multiple sclerosis	rs2280926	5.77066e-20	0.0288409	0.0621108	0.642399	0.464347	+	rs713875	4.25432e-10	-0.436787	0.222309	0.0494397	-1.96478	-	FALSE	2.42913
PRKD2	ENSG00000105287	multiple sclerosis	rs874462	1e-200	0.0361095	0.0200763	0.0720797	1.79861	+	rs36215245	1.01976e-59	-0.056664	0.090097	0.5294	-0.628922	-	FALSE	2.42754
FUZ	ENSG00000010361	multiple sclerosis	rs2125346	7.22496e-10	-0.169177	0.10508	0.1074	-1.60999	-	rs653178	1.77705e-15	-0.70188	0.173881	5.42426e-05	-4.03655	-	TRUE	2.42656
FAM207A	ENSG00000160256	multiple sclerosis	rs56199687	2.49768e-24	0.0670802	0.0610668	0.271998	1.09847	+	rs149956285	3.31665e-70	-0.141273	0.106507	0.1847	-1.32642	-	FALSE	2.42489
PNKD	ENSG00000127838	multiple sclerosis	rs1870124	1.20218e-20	0.0637436	0.0667363	0.339499	0.955155	+	rs149110519	7.97811e-63	-0.341928	0.232801	0.141898	-1.46876	-	FALSE	2.42391
CCDC167	ENSG00000198937	multiple sclerosis	rs10692	1.94385e-159	0.0293179	0.0248087	0.2373	1.18176	+	rs72846568	8.2107e-10	-0.277618	0.223556	0.2143	-1.24183	-	FALSE	2.42359
PGAM1	ENSG00000171314	multiple sclerosis	rs77309868	5.7869e-69	0.0207049	0.0392461	0.5978	0.527566	+	rs7089713	5.72269e-11	-0.39264	0.207262	0.0581698	-1.89442	-	FALSE	2.42198
ZBTB32	ENSG00000011590	multiple sclerosis	rs107068	4.96245e-164	0.0718113	0.0252066	0.00438697	2.84891	+	rs17776834	1.37088e-101	0.0307339	0.0718425	0.6688	0.427796	+	TRUE	2.42111
SLC45A4	ENSG00000022567	multiple sclerosis	rs143870415	5.25155e-17	0.0212788	0.0454287	0.639499	0.468399	+	rs1134924	3.50938e-09	-0.478356	0.245441	0.0512998	-1.94896	-	FALSE	2.41736
SCYL3	ENSG00000000457	multiple sclerosis	rs12116650	3.23625e-30	0.0527219	0.0537662	0.326801	0.980578	+	rs10753798	1.86209e-132	-0.0817926	0.057042	0.151601	-1.4339	-	FALSE	2.41448
AGO2	ENSG00000123908	multiple sclerosis	rs55762429	8.65241e-25	0.0242464	0.0638187	0.704001	0.379926	+	rs12718598	2.65858e-09	-0.476848	0.234779	0.0422497	-2.03105	-	FALSE	2.41098
JRK	ENSG00000234616	multiple sclerosis	rs9771845	6.7305e-84	0.0539653	0.0331843	0.1039	1.62623	+	rs74941729	7.65949e-17	-0.130304	0.166407	0.433599	-0.783048	-	FALSE	2.40928
WBP1L	ENSG00000166272	multiple sclerosis	rs10883781	4.85416e-36	0.0213091	0.049541	0.6671	0.430131	+	rs7080587	1.24079e-59	-0.174874	0.0884416	0.0480095	-1.97728	-	FALSE	2.40742
SELL	ENSG00000188404	multiple sclerosis	rs6427206	1.27857e-62	0.00344852	0.0354018	0.9224	0.0974107	+	rs7553	3.27340999999998e-310	-0.0770027	0.0333584	0.02098	-2.30834	-	FALSE	2.40575
P3H4	ENSG00000141696	multiple sclerosis	rs1065029	7.68922e-11	0.14912	0.0927535	0.1079	1.6077	+	rs11654169	3.09885e-22	-0.121328	0.152181	0.425301	-0.797259	-	FALSE	2.40496
LTBP4	ENSG00000090006	multiple sclerosis	rs1864078	4.03124e-10	-0.0721029	0.100273	0.472101	-0.719065	-	rs2303728	6.36796e-198	-0.162252	0.0519507	0.00178898	-3.1232	-	TRUE	2.40413
IL34	ENSG00000157368	multiple sclerosis	rs8053536	1.21992e-27	0.0866808	0.0559017	0.121	1.55059	+	rs7191224	5.20955e-20	-0.136029	0.160025	0.395299	-0.850047	-	FALSE	2.40064
C15orf61	ENSG00000189227	multiple sclerosis	rs10518729	5.45693e-20	0.0375003	0.0648523	0.563101	0.578242	+	rs2589993	4.21405e-73	-0.146802	0.0807132	0.0689395	-1.81882	-	FALSE	2.39706
SMCO4	ENSG00000166002	multiple sclerosis	rs2658797	4.51331e-32	0.0805464	0.0493717	0.1028	1.63143	+	rs2658792	3.27340999999998e-310	-0.0258532	0.0338119	0.444499	-0.764618	-	FALSE	2.39605
IVD	ENSG00000128928	multiple sclerosis	rs2443	1.65095e-09	0.111647	0.354343	0.7527	0.315081	+	rs80160446	3.27340999999998e-310	-0.123422	0.0593357	0.0375198	-2.08006	-	FALSE	2.39514
SLX4IP	ENSG00000149346	multiple sclerosis	rs1003712	2.1294e-13	0.0705162	0.0782012	0.367201	0.901728	+	rs6032881	5.49035e-81	-0.108168	0.0725727	0.136099	-1.49048	-	FALSE	2.39221
ZNF429	ENSG00000197013	multiple sclerosis	rs11881160	1.21661e-08	0.171756	0.101247	0.0898098	1.6964	+	rs1987880	3.27340999999998e-310	-0.033591	0.0483482	0.487198	-0.694772	-	FALSE	2.39117
PDE2A	ENSG00000186642	multiple sclerosis	rs11235547	2.15695e-23	0.0147954	0.0594933	0.8036	0.248691	+	rs12576046	1.33721e-22	-0.303855	0.142123	0.0325193	-2.13797	-	FALSE	2.38666
SFXN5	ENSG00000144040	multiple sclerosis	rs1561245	1.23714e-12	0.127653	0.085493	0.135401	1.49314	+	rs142308843	9.98849e-80	-0.0641365	0.0718428	0.372	-0.892734	-	FALSE	2.38587
ADPRHL1	ENSG00000153531	multiple sclerosis	rs3751415	2.57463e-81	0.0111375	0.031398	0.7228	0.354719	+	rs1386	9.28539e-20	-0.296751	0.146306	0.0425301	-2.0283	-	FALSE	2.38301
PNN	ENSG00000100941	multiple sclerosis	rs12894046	7.07608e-10	0.224402	0.0995454	0.0241797	2.25426	+	rs17092050	3.17322e-42	-0.0121014	0.0995019	0.9032	-0.12162	-	FALSE	2.37588
TCN2	ENSG00000185339	multiple sclerosis	rs12169610	1.36568e-41	0.0669954	0.0456137	0.141899	1.46875	+	rs5749102	2.85102e-32	-0.103636	0.114404	0.365	-0.905879	-	FALSE	2.37463
TRPC1	ENSG00000144935	multiple sclerosis	rs9823492	3.44493e-09	0.0248026	0.0976003	0.7994	0.254124	+	rs7628728	1.02329e-41	-0.215086	0.101498	0.0340799	-2.11912	-	FALSE	2.37325
N6AMT1	ENSG00000156239	multiple sclerosis	rs62222238	1e-200	0.0335913	0.0217567	0.122599	1.54395	+	rs9941900	1.23851e-36	-0.092123	0.111172	0.4073	-0.828654	-	FALSE	2.37261
PPP1R21	ENSG00000162869	multiple sclerosis	rs56226059	9.11022e-104	0.0382893	0.0288404	0.184301	1.32763	+	rs112571127	8.39653e-33	-0.12348	0.118426	0.297098	-1.04268	-	FALSE	2.37031
NFKBIZ	ENSG00000144802	multiple sclerosis	rs79173724	6.28426e-25	0.217283	0.0537866	5.35141e-05	4.03972	+	rs641432	1.38038e-163	0.0852959	0.0510726	0.0949008	1.67009	+	TRUE	2.36963
JAG1	ENSG00000101384	multiple sclerosis	rs2015108	9.43894e-14	0.0611759	0.0771152	0.4276	0.793305	+	rs6039944	6.91831e-11	-0.330638	0.209896	0.115199	-1.57525	-	FALSE	2.36855
PIK3AP1	ENSG00000155629	multiple sclerosis	rs41317270	6.49711e-11	0.111825	0.0947874	0.238102	1.17974	+	rs67353574	3.28398e-49	-0.114091	0.0960496	0.2349	-1.18783	-	FALSE	2.36757
POLR3E	ENSG00000058600	multiple sclerosis	rs7198018	4.04793e-16	0.109996	0.0793158	0.165499	1.38681	+	rs7764	3.27340999999998e-310	-0.0447315	0.0456929	0.327599	-0.978961	-	FALSE	2.36577
DET1	ENSG00000140543	multiple sclerosis	rs9920066	4.02313e-19	0.00075265	0.0732338	0.9918	0.0102774	+	rs12915845	2.24905e-170	-0.118854	0.0504762	0.0185403	-2.35465	-	FALSE	2.36492
SENP3	ENSG00000161956	multiple sclerosis	rs62059801	1.28401e-10	0.169962	0.0637086	0.00763502	2.6678	+	rs62059800	9.86279e-25	0.039685	0.130527	0.7611	0.304037	+	TRUE	2.36376
EIF2A	ENSG00000144895	multiple sclerosis	rs6796952	1.54687e-09	0.125406	0.108579	0.2481	1.15498	+	rs9830228	6.5283e-51	-0.110938	0.0918865	0.2273	-1.20734	-	FALSE	2.36232
IPMK	ENSG00000151151	multiple sclerosis	rs4405261	5.62922e-28	-0.012276	0.0560713	0.8267	-0.218936	-	rs4397793	3.4435e-144	-0.143385	0.0555816	0.00988802	-2.57972	-	TRUE	2.36079
NUTM2E	ENSG00000228570	multiple sclerosis	rs10885307	1e-200	0.042479	0.0412665	0.303301	1.02938	+	rs7068445	2.10863e-115	-0.162421	0.122004	0.183101	-1.33127	-	FALSE	2.36065
C5orf63	ENSG00000164241	multiple sclerosis	rs6899133	3.34912e-111	0.0398463	0.0281281	0.156599	1.4166	+	rs10051184	1.23823e-22	-0.133341	0.141553	0.346199	-0.941987	-	FALSE	2.35859
TUBB2A	ENSG00000137267	multiple sclerosis	rs9328145	1.66645e-90	0.0029593	0.0331652	0.9289	0.0892292	+	rs6592965	1.02539e-09	-0.526759	0.232644	0.0235598	-2.26423	-	FALSE	2.35346
FTCDNL1	ENSG00000226124	multiple sclerosis	rs2949006	5.77883e-85	0.136745	0.0337768	5.15477e-05	4.0485	+	rs116192516	2.72709e-11	0.542288	0.319829	0.0899702	1.69556	+	TRUE	2.35294
ANXA3	ENSG00000138772	multiple sclerosis	rs7683399	1.03062e-55	0.0429267	0.0376006	0.253599	1.14165	+	rs7687731	3.52939e-19	-0.185773	0.153605	0.2265	-1.20942	-	FALSE	2.35107
PARVG	ENSG00000138964	multiple sclerosis	rs139126	1.07359e-13	0.0792892	0.0902225	0.3795	0.878818	+	rs149110519	7.9726e-27	-0.530414	0.361131	0.141898	-1.46876	-	FALSE	2.34758
TIAM2	ENSG00000146426	multiple sclerosis	rs9384298	5.57249e-09	-0.0533808	0.10121	0.597899	-0.527424	-	rs2220228	1.12891e-10	-0.758769	0.264197	0.00407904	-2.87198	-	TRUE	2.34456
STK32C	ENSG00000165752	multiple sclerosis	rs2637635	1.2904e-26	0.0906578	0.0572821	0.1135	1.58265	+	rs117640338	3.27340999999998e-310	-0.0239199	0.031567	0.4486	-0.75775	-	FALSE	2.3404
DPM2	ENSG00000136908	multiple sclerosis	rs3824530	4.19652e-165	-0.0599188	0.0269242	0.0260503	-2.22546	-	rs12212092	1.05196e-11	-0.94505	0.207189	5.08385e-06	-4.5613	-	TRUE	2.33584
SNX29	ENSG00000048471	multiple sclerosis	rs62028256	8.33425e-20	0.0891597	0.0748685	0.233699	1.19088	+	rs436838	1.87154e-24	-0.155012	0.135636	0.253099	-1.14285	-	FALSE	2.33374
LILRB1	ENSG00000104972	multiple sclerosis	rs11669028	6.67457e-76	0.0463563	0.0323128	0.151398	1.43461	+	rs74862829	7.74462e-137	-0.0529106	0.0589222	0.3692	-0.897973	-	FALSE	2.33258
MCUB	ENSG00000005059	multiple sclerosis	rs197230	1.17105e-19	0.106184	0.0808014	0.188801	1.31413	+	rs6851356	2.29087e-188	-0.0488672	0.048015	0.308798	-1.01775	-	FALSE	2.33188
NAMPT	ENSG00000105835	multiple sclerosis	rs7456187	1.71771e-16	0.0616718	0.0775389	0.426401	0.795366	+	rs6968555	2.53169e-09	-0.351744	0.229343	0.125102	-1.53371	-	FALSE	2.32907
PON2	ENSG00000105854	multiple sclerosis	rs17876092	1.0723e-08	0.0660488	0.103208	0.522201	0.639956	+	rs757158	7.06155e-48	-0.161265	0.0955064	0.0913101	-1.68853	-	FALSE	2.32848
PRLR	ENSG00000113494	multiple sclerosis	rs12514664	3.63292e-24	0.142549	0.0569812	0.0123601	2.50169	+	rs6451196	3.13184e-91	0.0120259	0.0685306	0.8607	0.175483	+	TRUE	2.32621
MRPS10	ENSG00000048544	multiple sclerosis	rs9471808	3.40013e-88	0.0241788	0.0313256	0.440202	0.771852	+	rs55828715	1.10917e-45	-0.14895	0.0959056	0.120401	-1.55309	-	FALSE	2.32494
CEP170B	ENSG00000099814	multiple sclerosis	rs72700143	2.41447e-09	0.12462	0.100878	0.216699	1.23535	+	rs58867885	4.60363e-17	-0.276144	0.253547	0.2761	-1.08912	-	FALSE	2.32448
UBALD2	ENSG00000185262	multiple sclerosis	rs193220	2.48015e-31	-0.0910219	0.0530428	0.0861604	-1.71601	-	rs11189181	3.67959e-15	-0.683978	0.169345	5.3689e-05	-4.03896	-	TRUE	2.32295
SYTL3	ENSG00000164674	multiple sclerosis	rs9364985	9.55846e-10	0.202433	0.0781544	0.00959292	2.59017	+	rs146732402	6.68375e-10	0.0594779	0.220862	0.7877	0.269299	+	TRUE	2.32087
VASH1	ENSG00000071246	multiple sclerosis	rs8003066	4.50513e-08	0.0638069	0.109643	0.560601	0.581949	+	rs8006563	4.66659e-11	-0.359398	0.206821	0.08226	-1.73772	-	FALSE	2.31967
RNF166	ENSG00000158717	multiple sclerosis	rs7404845	4.47247e-52	0.0345186	0.0436823	0.429399	0.79022	+	rs9635540	1.10611e-30	-0.192987	0.126297	0.1265	-1.52805	-	FALSE	2.31827
CCDC186	ENSG00000165813	multiple sclerosis	rs10509998	2.00962e-11	0.0528314	0.088051	0.5485	0.600009	+	rs2420054	4.10488e-23	-0.26842	0.156396	0.0861104	-1.71628	-	FALSE	2.31629
CEP126	ENSG00000110318	multiple sclerosis	rs117883580	5.76859e-21	0.0810482	0.0700396	0.2472	1.15718	+	rs117883580	1.61065e-45	-0.121378	0.104891	0.2472	-1.15718	-	FALSE	2.31435
PTK2B	ENSG00000120899	multiple sclerosis	rs1019832	2.95194e-12	0.102074	0.0871868	0.241699	1.17075	+	rs4732598	6.55285e-09	-0.272444	0.238339	0.253	-1.14309	-	FALSE	2.31384
ALDH5A1	ENSG00000112294	multiple sclerosis	rs2744583	1.45646e-64	0.00181508	0.0375041	0.9614	0.0483968	+	rs6592965	1.47333e-61	-0.195886	0.0865134	0.0235598	-2.26423	-	FALSE	2.31263
VPS8	ENSG00000156931	multiple sclerosis	rs62286929	4.27425e-56	0.0101879	0.0457553	0.8238	0.22266	+	rs7625613	4.16102e-29	-0.284267	0.136102	0.0367405	-2.08864	-	FALSE	2.3113
NADK	ENSG00000008130	multiple sclerosis	rs2235538	1.24694e-26	0.217679	0.0657513	0.000930829	3.31064	+	rs5021859	1.7183e-17	0.221389	0.221476	0.3175	0.999609	+	TRUE	2.31103
AMDHD1	ENSG00000139344	multiple sclerosis	rs7955450	3.50289e-44	0.033984	0.0433903	0.4335	0.783216	+	rs1059844	1.35207e-248	-0.0675233	0.0442476	0.127002	-1.52603	-	FALSE	2.30925
COMTD1	ENSG00000165644	multiple sclerosis	rs4746273	1.3318e-19	0.0893239	0.0704917	0.2051	1.26715	+	rs79232706	2.40991e-290	-0.041295	0.0396788	0.298	-1.04073	-	FALSE	2.30789
CEP89	ENSG00000121289	multiple sclerosis	rs34821689	2.97601e-54	0.0314914	0.038925	0.4185	0.809026	+	rs73041748	3.2434e-111	-0.0911054	0.0608598	0.134401	-1.49697	-	FALSE	2.306
ADAM10	ENSG00000137845	multiple sclerosis	rs2114573	2.726e-28	0.0599229	0.0541883	0.268801	1.10583	+	rs7161799	3.27340999999998e-310	-0.0429711	0.0358139	0.2302	-1.19984	-	FALSE	2.30567
TXNRD3	ENSG00000197763	multiple sclerosis	rs1716618	4.19349e-17	0.0518516	0.068038	0.446002	0.762098	+	rs2271991	5.29176e-28	-0.219327	0.142283	0.123199	-1.54148	-	FALSE	2.30358
POU6F1	ENSG00000184271	multiple sclerosis	rs11169761	4.13247e-14	0.0824225	0.0802358	0.304301	1.02725	+	rs6580808	1.08393e-279	-0.0514744	0.0404786	0.2035	-1.27164	-	FALSE	2.2989
STAMBPL1	ENSG00000138134	multiple sclerosis	rs2304803	1.17833e-16	0.0263958	0.0730104	0.717699	0.361535	+	rs4934434	3.04201e-08	-0.479956	0.247747	0.0527109	-1.93728	-	FALSE	2.29882
DEPDC1B	ENSG00000035499	multiple sclerosis	rs11952735	1.15437e-10	0.0774628	0.0870976	0.3738	0.889379	+	rs2085409	2.00461e-08	-0.344818	0.244939	0.1592	-1.40777	-	FALSE	2.29715
H2AFX	ENSG00000188486	multiple sclerosis	rs554589	8.73097e-09	0.0658181	0.0707912	0.352501	0.92975	+	rs1064193	1.67225e-23	-0.193412	0.141775	0.172501	-1.36421	-	FALSE	2.29396
IGF1R	ENSG00000140443	multiple sclerosis	rs2593053	1.48251e-23	0.0354715	0.067605	0.5998	0.524688	+	rs6893300	1.844e-10	-0.394121	0.222797	0.0768993	-1.76897	-	FALSE	2.29365
MYO7A	ENSG00000137474	multiple sclerosis	rs7120461	1.94161e-21	0.100299	0.065032	0.123	1.5423	+	rs56333771	1.59661e-99	-0.0493105	0.0656376	0.4525	-0.751253	-	FALSE	2.29356
CLN3	ENSG00000188603	multiple sclerosis	rs42861	1.46609e-11	0.082385	0.104143	0.428898	0.791078	+	rs151228	1.60694e-119	-0.0900703	0.0599828	0.1332	-1.5016	-	FALSE	2.29268
DYRK1B	ENSG00000105204	multiple sclerosis	rs6508912	9.52843e-15	-0.0934807	0.0693061	0.177398	-1.34881	-	rs11065979	5.30518e-10	-0.826741	0.227035	0.000271089	-3.64147	-	TRUE	2.29266
SPINK2	ENSG00000128040	multiple sclerosis	rs4865137	1.03147e-13	0.0522604	0.07832	0.504602	0.667267	+	rs28656303	1.23994e-51	-0.167662	0.103247	0.1044	-1.62389	-	FALSE	2.29116
RGS6	ENSG00000182732	multiple sclerosis	rs1860104	2.68719e-14	0.109575	0.0747726	0.1428	1.46544	+	rs1354034	2.89468e-13	-0.156838	0.190891	0.4113	-0.821609	-	FALSE	2.28705
DAPK2	ENSG00000035664	multiple sclerosis	rs332235	2.12199e-40	0.0158459	0.0442386	0.7202	0.358191	+	rs9880192	9.8553e-09	-0.495704	0.257156	0.0538998	-1.92764	-	FALSE	2.28583
LRRC25	ENSG00000175489	multiple sclerosis	rs1985157	1.12202e-50	0.0358487	0.0439132	0.414298	0.816353	+	rs149110519	3.93822e-11	-0.858728	0.584663	0.141898	-1.46876	-	FALSE	2.28511
GNAL	ENSG00000141404	multiple sclerosis	rs1895689	1.8481e-18	0.116269	0.0662169	0.0791092	1.75588	+	rs16976822	2.31739e-16	-0.0854905	0.161561	0.596699	-0.529153	-	FALSE	2.28503
TRIM6	ENSG00000121236	multiple sclerosis	rs10769115	3.09777e-13	0.0810573	0.0816099	0.320599	0.993228	+	rs11038369	2.15625e-35	-0.15097	0.117018	0.197	-1.29015	-	FALSE	2.28337
ACACB	ENSG00000076555	multiple sclerosis	rs246085	1.52829e-13	-0.0471273	0.0812304	0.561801	-0.580169	-	rs4722762	3.25012e-08	-0.744704	0.260573	0.00426391	-2.85795	-	TRUE	2.27778
ZMYND19	ENSG00000165724	multiple sclerosis	rs13291780	5.28179e-18	0.0651896	0.0722486	0.366899	0.902297	+	rs80211459	6.60998e-17	-0.373075	0.271689	0.1697	-1.37317	-	FALSE	2.27547
ATL2	ENSG00000119787	multiple sclerosis	rs11888984	3.464e-10	0.00907205	0.090556	0.9202	0.100182	+	rs13432312	3.59253e-18	-0.351334	0.161553	0.0296501	-2.17473	-	FALSE	2.27491
TP73	ENSG00000078900	multiple sclerosis	rs1885866	3.85527e-17	0.0389865	0.0744262	0.600399	0.523828	+	rs1885864	4.66047e-08	-0.501443	0.286873	0.0804701	-1.74796	-	FALSE	2.27179
PTTG1	ENSG00000164611	multiple sclerosis	rs56165523	6.42721e-17	0.0821364	0.072645	0.2582	1.13065	+	rs3811999	1.06881e-29	-0.13732	0.120434	0.254199	-1.14021	-	FALSE	2.27087
IRF5	ENSG00000128604	multiple sclerosis	rs3807307	4.65642e-24	0.210423	0.0626007	0.00077562	3.36135	+	rs55780035	1.1079e-69	0.104282	0.0955895	0.2753	1.09094	+	TRUE	2.27041
STK10	ENSG00000072786	multiple sclerosis	rs57843629	1.11703e-09	0.100835	0.0929893	0.2782	1.08437	+	rs3812020	3.8539e-15	-0.224065	0.188997	0.2358	-1.18555	-	FALSE	2.26992
ADARB2	ENSG00000185736	multiple sclerosis	rs68077678	1.1742e-54	0.00897685	0.039384	0.8197	0.227931	+	rs4881540	3.01787e-34	-0.325917	0.159637	0.04119	-2.04161	-	FALSE	2.26954
SEC14L5	ENSG00000103184	multiple sclerosis	rs9929700	3.19441e-18	-0.016417	0.0708268	0.8167	-0.231791	-	rs12919598	3.27340999999998e-310	-0.0959405	0.0383633	0.0123898	-2.50084	-	TRUE	2.26905
SPINT2	ENSG00000167642	multiple sclerosis	rs74392510	1.90614e-32	0.000251684	0.0717193	0.9972	0.00350929	+	rs1643458	2.74221e-11	-0.473841	0.209152	0.0234801	-2.26553	-	FALSE	2.26904
LMOD1	ENSG00000163431	multiple sclerosis	rs2819372	1.05065e-12	0.120765	0.0863198	0.161801	1.39904	+	rs2819369	9.50824e-61	-0.0749633	0.0864734	0.386	-0.866894	-	FALSE	2.26594
LYVE1	ENSG00000133800	multiple sclerosis	rs1035693	4.43952e-10	0.105484	0.0983133	0.2833	1.07293	+	rs7210990	2.67818e-09	-0.278366	0.233598	0.2334	-1.19165	-	FALSE	2.26458
TBC1D30	ENSG00000111490	multiple sclerosis	rs3741742	5.39805e-26	-0.0285606	0.0554187	0.606301	-0.515361	-	rs2594836	1.2106e-10	-0.586864	0.211189	0.00545513	-2.77885	-	TRUE	2.26349
RPA1	ENSG00000132383	multiple sclerosis	rs1131636	1.87974e-44	0.0423467	0.0460029	0.3573	0.920522	+	rs7216291	4.7446e-12	-0.282068	0.210042	0.1793	-1.34291	-	FALSE	2.26344
TPGS2	ENSG00000134779	multiple sclerosis	rs73433602	1.85252e-52	-0.0728341	0.0412235	0.0772596	-1.76681	-	rs9376090	7.14332e-22	-0.594142	0.147521	5.63692e-05	-4.02752	-	TRUE	2.2607
DHCR7	ENSG00000172893	multiple sclerosis	rs1044535	4.12903e-15	0.0262396	0.0783508	0.737701	0.334899	+	rs10898144	1.49101e-08	-0.559883	0.290982	0.0543404	-1.92411	-	FALSE	2.25901
ESR2	ENSG00000140009	multiple sclerosis	rs10143616	1.10485e-11	0.101444	0.0884089	0.2512	1.14744	+	rs915057	7.09578e-109	-0.0711529	0.0641421	0.267301	-1.1093	-	FALSE	2.25674
LGSN	ENSG00000146166	multiple sclerosis	rs1779749	5.59117e-13	0.0581336	0.0772795	0.4519	0.752251	+	rs9341835	3.27340999999998e-310	-0.0508592	0.0338961	0.133499	-1.50044	-	FALSE	2.2527
MTIF2	ENSG00000085760	multiple sclerosis	rs17039586	8.14248e-12	0.0478267	0.0909783	0.599101	0.525693	+	rs11683711	7.08908e-09	-0.407179	0.236306	0.0848695	-1.72311	-	FALSE	2.2488
TTC7B	ENSG00000165914	multiple sclerosis	rs11623672	1.59053e-09	0.116797	0.223583	0.601401	0.522387	+	rs58746748	4.53837e-19	-0.268854	0.155979	0.0847696	-1.72366	-	FALSE	2.24605
ELOVL5	ENSG00000012660	multiple sclerosis	rs4431421	2.48009e-49	0.0141663	0.0396975	0.721199	0.356856	+	rs113274699	4.89666e-76	-0.141627	0.0751128	0.0593597	-1.88552	-	FALSE	2.24238
TELO2	ENSG00000100726	multiple sclerosis	rs2272972	5.1237e-162	0.0284483	0.0261041	0.275801	1.0898	+	rs2235641	1.16627e-21	-0.163378	0.141815	0.249301	-1.15205	-	FALSE	2.24185
NPTXR	ENSG00000221890	multiple sclerosis	rs1076612	6.99807e-23	-0.038555	0.0613181	0.529499	-0.628771	-	rs13053505	1.25603e-216	-0.130841	0.0455954	0.00410993	-2.8696	-	TRUE	2.24083
CHFR	ENSG00000072609	multiple sclerosis	rs28495242	3.67911e-21	0.0467343	0.0663187	0.481001	0.704693	+	rs11147163	4.6752e-81	-0.115259	0.0750504	0.124599	-1.53575	-	FALSE	2.24045
TNK2	ENSG00000061938	multiple sclerosis	rs12490307	3.01872e-16	0.0605724	0.0785622	0.4407	0.771012	+	rs149110519	1.95389e-33	-0.47251	0.321708	0.141898	-1.46876	-	FALSE	2.23977
CYFIP2	ENSG00000055163	multiple sclerosis	rs59666316	1.3129e-13	0.0437169	0.0568746	0.442099	0.768653	+	rs149110519	6.27047e-61	-0.347263	0.236433	0.141898	-1.46876	-	FALSE	2.23741
GPR85	ENSG00000164604	multiple sclerosis	rs17498416	1.87578e-12	0.120813	0.0823583	0.142399	1.46691	+	rs12705849	4.83281e-25	-0.109635	0.142851	0.442801	-0.767473	-	FALSE	2.23439
TUBA4A	ENSG00000127824	multiple sclerosis	rs9989854	6.24899e-09	0.0209612	0.106108	0.8434	0.197546	+	rs34524896	1.358e-08	-0.887104	0.435537	0.0416698	-2.0368	-	FALSE	2.23435
SLC7A5	ENSG00000103257	multiple sclerosis	rs56232744	8.93526e-09	-0.0194981	0.0773969	0.8011	-0.251924	-	rs9939461	1.1476e-09	-0.561299	0.225788	0.0129203	-2.48596	-	TRUE	2.23404
SLC31A1	ENSG00000136868	multiple sclerosis	rs41280229	2.87332e-64	-0.0626506	0.0388362	0.1067	-1.6132	-	rs10774624	3.47392e-10	-0.896712	0.233245	0.000120798	-3.8445	-	TRUE	2.2313
JAM3	ENSG00000166086	multiple sclerosis	rs7936421	1.25292e-09	-0.107605	0.0969416	0.267	-1.11	-	rs724016	3.78504e-08	-0.829732	0.248367	0.000835536	-3.34075	-	TRUE	2.23075
CLEC1A	ENSG00000150048	multiple sclerosis	rs10845040	2.25825e-22	-0.0344607	0.0587209	0.557301	-0.586856	-	rs9788288	1.93063e-12	-0.586858	0.208286	0.00483906	-2.81756	-	TRUE	2.2307
PGM2	ENSG00000169299	multiple sclerosis	rs2059483	1.19894e-178	0.0247859	0.0231443	0.2842	1.07093	+	rs56330463	1.09572e-19	-0.175602	0.151686	0.246999	-1.15767	-	FALSE	2.2286
ASB13	ENSG00000196372	multiple sclerosis	rs10752125	1.06085e-08	0.213081	0.107294	0.0470396	1.98594	+	rs4747977	1.36458e-150	-0.0129398	0.0534762	0.808801	-0.241974	-	FALSE	2.22792
SLC4A11	ENSG00000088836	multiple sclerosis	rs1043159	5.75024e-71	0.00603918	0.0355218	0.865	0.170013	+	rs6115855	2.28929e-31	-0.241313	0.117434	0.0398899	-2.05489	-	FALSE	2.2249
AP5Z1	ENSG00000242802	multiple sclerosis	rs2011679	1.39232e-11	0.138528	0.122932	0.2598	1.12686	+	rs191242271	6.79673e-33	-0.194604	0.177234	0.2722	-1.09801	-	FALSE	2.22487
ACBD6	ENSG00000230124	multiple sclerosis	rs1043744	1.50033e-11	0.0487563	0.0863	0.572099	0.564963	+	rs10914005	8.70964e-129	-0.0956685	0.0576551	0.0970502	-1.65933	-	FALSE	2.22429
NT5DC2	ENSG00000168268	multiple sclerosis	rs9844183	8.93367e-21	-0.029137	0.0642905	0.650399	-0.453208	-	rs36033494	4.255e-34	-0.310499	0.115987	0.00742823	-2.67701	-	TRUE	2.2238
GPR107	ENSG00000148358	multiple sclerosis	rs2240913	2.78386e-10	0.131552	0.0963856	0.1723	1.36485	+	rs61456260	3.82737e-12	-0.171125	0.199872	0.391901	-0.856174	-	FALSE	2.22102
CAMK2N1	ENSG00000162545	multiple sclerosis	rs75810319	4.27237e-17	0.0187435	0.0737199	0.7993	0.254253	+	rs1532331	2.80543e-42	-0.216897	0.110494	0.0496496	-1.96297	-	FALSE	2.21722
PPM1M	ENSG00000164088	multiple sclerosis	rs1767	8.30028e-114	0.0134415	0.0291927	0.645201	0.460439	+	rs6784807	3.35351e-23	-1.47953	0.842364	0.0790194	-1.7564	-	FALSE	2.21684
PAK1	ENSG00000149269	multiple sclerosis	rs1670462	1.31637e-25	0.0485283	0.0577464	0.400702	0.840368	+	rs2725813	3.47536e-129	-0.187886	0.136538	0.1688	-1.37607	-	FALSE	2.21644
UTS2	ENSG00000049247	multiple sclerosis	rs697674	8.93902e-22	0.0667863	0.0613595	0.2764	1.08844	+	rs35731977	2.61758e-39	-0.123098	0.1094	0.260499	-1.12521	-	FALSE	2.21365
SLC25A15	ENSG00000102743	multiple sclerosis	rs4941390	5.38328e-34	0.0469383	0.0503905	0.3516	0.931491	+	rs112420969	4.18023e-15	-0.225936	0.176809	0.2013	-1.27786	-	FALSE	2.20935
SIVA1	ENSG00000184990	multiple sclerosis	rs4983541	1.6529e-43	0.0465082	0.0461817	0.313901	1.00707	+	rs4077520	4.58564e-11	-0.290343	0.242503	0.231199	-1.19728	-	FALSE	2.20435
OXTR	ENSG00000180914	multiple sclerosis	rs237857	8.20605e-15	-0.129022	0.070584	0.0675606	-1.82793	-	rs9376090	7.11443e-09	-0.984565	0.24446	5.63692e-05	-4.02752	-	TRUE	2.19959
SLC12A9	ENSG00000146828	multiple sclerosis	rs13241786	2.2419e-51	-0.00928988	0.0418189	0.824201	-0.222146	-	rs2571608	5.08159e-79	-0.184781	0.0763035	0.0154498	-2.42166	-	TRUE	2.19951
EIF2B3	ENSG00000070785	multiple sclerosis	rs263998	9.55261e-71	0.083658	0.0355711	0.0186801	2.35185	+	rs7537361	3.93459e-13	0.0289738	0.189374	0.8784	0.152998	+	TRUE	2.19886
TOX4	ENSG00000092203	multiple sclerosis	rs6571851	1.04465e-23	0.0438868	0.0611574	0.473002	0.717604	+	rs1268403	2.4485e-25	-0.198545	0.134263	0.1392	-1.47878	-	FALSE	2.19638
WDR41	ENSG00000164253	multiple sclerosis	rs2169140	4.83585e-18	0.0559513	0.0814651	0.4922	0.686814	+	rs62362477	5.57699e-59	-0.128799	0.0853322	0.131201	-1.50938	-	FALSE	2.1962
CDC123	ENSG00000151465	multiple sclerosis	rs10951	3.40661e-17	0.0292418	0.0737661	0.6918	0.396413	+	rs11257690	5.98136e-17	-0.331167	0.18444	0.0725698	-1.79553	-	FALSE	2.19194
SDF4	ENSG00000078808	multiple sclerosis	rs112328659	2.46328e-27	0.113335	0.0665736	0.0886802	1.7024	+	rs6702268	3.28398e-18	-0.3768	0.773585	0.626199	-0.487084	-	FALSE	2.18948
SPTLC2	ENSG00000100596	multiple sclerosis	rs45595936	4.05128e-27	-0.037099	0.0580966	0.5231	-0.638574	-	rs8016340	1.04289e-08	-0.685296	0.242336	0.00468587	-2.82787	-	TRUE	2.1893
TOP1MT	ENSG00000184428	multiple sclerosis	rs72701716	1.66766e-28	0.172822	0.0556236	0.00189004	3.10699	+	rs62524728	9.15166e-36	0.0996727	0.108504	0.358299	0.918612	+	TRUE	2.18838
SLC44A2	ENSG00000129353	multiple sclerosis	rs62129964	9.55003e-10	0.0442066	0.10248	0.6662	0.431369	+	rs56388170	1.78999e-09	-0.434952	0.247687	0.0790798	-1.75605	-	FALSE	2.18742
SUSD4	ENSG00000143502	multiple sclerosis	rs825131	2.77268e-150	0.0115015	0.024814	0.643	0.463509	+	rs4402119	3.46737e-219	-0.079259	0.0460141	0.0849803	-1.72249	-	FALSE	2.186
IFNLR1	ENSG00000185436	multiple sclerosis	rs12094257	1.97756e-66	-0.004111	0.0371136	0.9118	-0.110768	-	rs1265564	1.3081e-09	-0.535857	0.233696	0.0218501	-2.29296	-	TRUE	2.1822
FAHD1	ENSG00000180185	multiple sclerosis	rs12599341	1e-200	-0.00157895	0.0189226	0.9335	-0.0834422	-	rs6592965	1.77664e-13	-0.436957	0.192982	0.0235598	-2.26423	-	TRUE	2.18079
EEF1E1	ENSG00000124802	multiple sclerosis	rs6597300	2.89831e-23	-0.00877323	0.0619046	0.8873	-0.141722	-	rs9392959	1.49968e-09	-0.526487	0.226787	0.0202597	-2.3215	-	TRUE	2.17978
TMED4	ENSG00000158604	multiple sclerosis	rs217379	1.36979e-49	0.0395389	0.0418263	0.344499	0.945313	+	rs9969123	2.81644e-23	-0.242023	0.19617	0.2173	-1.23374	-	FALSE	2.17905
SPN	ENSG00000197471	multiple sclerosis	rs1364184	6.52051e-11	0.0234185	0.0885846	0.7915	0.264363	+	rs7204332	2.05022e-28	-0.238125	0.124777	0.05634	-1.9084	-	FALSE	2.17276
CTDP1	ENSG00000060069	multiple sclerosis	rs76401746	2.85492e-11	0.0033066	0.0900235	0.9707	0.0367305	+	rs9949776	3.85478e-109	-0.135333	0.0633656	0.0326999	-2.13575	-	FALSE	2.17248
TRIM35	ENSG00000104228	multiple sclerosis	rs1867887	5.58868e-14	0.213511	0.0855218	0.01254	2.49657	+	rs35988873	3.27340999999998e-310	0.0113237	0.034859	0.745301	0.324842	+	TRUE	2.17173
SNX16	ENSG00000104497	multiple sclerosis	rs774479	5.34921e-196	0.0260046	0.0217665	0.2322	1.19471	+	rs3202419	3.27340999999998e-310	-0.0268063	0.0274674	0.329099	-0.97593	-	FALSE	2.17064
HACD4	ENSG00000188921	multiple sclerosis	rs4489400	4.496e-19	0.043241	0.0617691	0.483901	0.700042	+	rs149110519	5.75506e-10	-0.915303	0.623182	0.141898	-1.46876	-	FALSE	2.1688
NCBP2	ENSG00000114503	multiple sclerosis	rs4916570	3.80265e-28	-0.000338038	0.107886	0.9975	-0.00313329	-	rs9784336	1.1995e-22	-0.305936	0.140936	0.0299498	-2.17075	-	TRUE	2.16762
MCF2L	ENSG00000126217	multiple sclerosis	rs9549650	1.13097e-53	0.0157446	0.04052	0.697599	0.388563	+	rs12323211	5.28445e-107	-0.300143	0.168865	0.0755005	-1.77741	-	FALSE	2.16597
RHOT1	ENSG00000126858	multiple sclerosis	rs2344621	1.74603e-11	0.0629428	0.0871207	0.470001	0.722478	+	rs55861514	2.99999e-09	-0.343461	0.238124	0.1492	-1.44236	-	FALSE	2.16484
TNKS2	ENSG00000107854	multiple sclerosis	rs11186660	7.33284e-25	0.0695258	0.0596005	0.2434	1.16653	+	rs2297743	7.22603e-22	-0.149698	0.150035	0.3184	-0.997752	-	FALSE	2.16428
CD33	ENSG00000105383	multiple sclerosis	rs1697553	9.39474e-15	0.0532227	0.075097	0.478499	0.708719	+	rs10098310	9.85145e-10	-0.326388	0.224505	0.145999	-1.45381	-	FALSE	2.16253
ATIC	ENSG00000138363	multiple sclerosis	rs11888385	1.24514e-35	0.0291127	0.0492326	0.5543	0.591329	+	rs4535042	3.52371e-116	-0.0992354	0.0632564	0.116699	-1.56878	-	FALSE	2.16011
IKZF5	ENSG00000095574	multiple sclerosis	rs9423245	4.76423e-13	0.149851	0.0819636	0.0675101	1.82826	+	rs11248345	2.10378e-16	-0.0553398	0.168304	0.742301	-0.328808	-	FALSE	2.15707
ING5	ENSG00000168395	multiple sclerosis	rs62191287	7.71398e-36	0.129623	0.17893	0.4688	0.724433	+	rs4675812	7.96893e-20	-0.216969	0.151684	0.152601	-1.43041	-	FALSE	2.15484
INF2	ENSG00000203485	multiple sclerosis	rs34251364	5.37817e-21	0.00257842	0.0716667	0.9713	0.0359779	+	rs4072285	3.27340999999998e-310	-0.0850615	0.0402026	0.03436	-2.11582	-	FALSE	2.1518
BAG5	ENSG00000166170	multiple sclerosis	rs7154948	1.3881e-12	0.224574	0.0862514	0.00922195	2.60371	+	rs1040812	3.15522e-08	0.383583	0.848196	0.651101	0.452233	+	TRUE	2.15148
AKT1	ENSG00000142208	multiple sclerosis	rs1130233	2.41445e-14	0.056584	0.0825006	0.492801	0.685861	+	rs11624762	2.43276e-42	-0.14952	0.102107	0.143099	-1.46435	-	FALSE	2.15021
MRPL58	ENSG00000167862	multiple sclerosis	rs4788856	5.93735e-15	0.112355	0.0790257	0.155099	1.42175	+	rs73365045	6.09116e-35	-0.123689	0.169897	0.4666	-0.728022	-	FALSE	2.14977
SLC23A2	ENSG00000089057	multiple sclerosis	rs6052942	9.1724e-20	0.0576764	0.0675217	0.392999	0.854191	+	rs261360	6.07855e-41	-0.138275	0.106795	0.195401	-1.29477	-	FALSE	2.14896
SLC29A4	ENSG00000164638	multiple sclerosis	rs62441124	5.82585e-32	0.0368687	0.0773925	0.633799	0.476386	+	rs10260030	7.58647e-09	-0.50868	0.304663	0.0949893	-1.66965	-	FALSE	2.14603
LYSMD1	ENSG00000163155	multiple sclerosis	rs4970992	2.56386e-13	0.0151389	0.0476489	0.750699	0.317717	+	rs11576320	1.9602e-14	-0.373802	0.204681	0.0678097	-1.82627	-	FALSE	2.14399
RAP2B	ENSG00000181467	multiple sclerosis	rs6791920	1.60789e-08	0.123742	0.100015	0.216001	1.23723	+	rs74512061	3.55984e-10	-0.200117	0.220725	0.3646	-0.906636	-	FALSE	2.14387
KDM1A	ENSG00000004487	multiple sclerosis	rs10429877	4.44813e-14	0.096537	0.0817587	0.2377	1.18075	+	rs67056484	1.20754e-21	-0.132157	0.137648	0.336999	-0.960111	-	FALSE	2.14087
L1TD1	ENSG00000240563	multiple sclerosis	rs11804214	1.85936e-11	-0.051752	0.0871004	0.552402	-0.594165	-	rs9860547	2.06001e-09	-0.617894	0.225965	0.00624819	-2.73446	-	TRUE	2.1403
NDUFB5	ENSG00000136521	multiple sclerosis	rs9820574	8.54379e-38	0.0340594	0.0525125	0.516599	0.648597	+	rs13165424	4.22931e-08	-0.379326	0.254695	0.1364	-1.48933	-	FALSE	2.13793
SSR1	ENSG00000124783	multiple sclerosis	rs72818961	3.73785e-88	0.0420934	0.0396083	0.2879	1.06274	+	rs57780800	6.32412e-226	-0.0541069	0.0504602	0.2836	-1.07227	-	FALSE	2.13501
GRAMD1A	ENSG00000089351	multiple sclerosis	rs67813969	1.64355e-47	0.029364	0.0442658	0.507102	0.663356	+	rs149110519	4.02411e-09	-0.963976	0.656321	0.141898	-1.46876	-	FALSE	2.13211
CD177	ENSG00000204936	multiple sclerosis	rs28464741	6.51517e-19	0.0888715	0.0869796	0.306899	1.02175	+	rs7846314	4.23867e-09	-0.257322	0.231774	0.266899	-1.11023	-	FALSE	2.13198
CACNA2D4	ENSG00000151062	multiple sclerosis	rs4765853	9.07164e-30	0.0826017	0.0529412	0.1187	1.56025	+	rs2286377	4.30031e-25	-0.0812878	0.142471	0.568301	-0.570556	-	FALSE	2.13081
RAB11FIP1	ENSG00000156675	multiple sclerosis	rs4976896	2.31969e-15	-0.116615	0.0771197	0.1305	-1.51213	-	rs11065979	1.0666e-20	-0.551234	0.151377	0.000271089	-3.64147	-	TRUE	2.12933
TNNT3	ENSG00000130595	multiple sclerosis	rs2734498	6.68313e-19	-0.0461858	0.070921	0.514899	-0.651228	-	rs2594836	4.23887e-08	-0.689113	0.247985	0.00545513	-2.77885	-	TRUE	2.12762
HECTD4	ENSG00000173064	multiple sclerosis	rs58368428	1.30562e-15	0.152481	0.0744127	0.0404501	2.04912	+	rs181311270	3.82516e-10	-0.0247603	0.315771	0.9375	-0.0784124	-	FALSE	2.12754
WDR46	ENSG00000227057	multiple sclerosis	rs213215	1.83948e-32	-0.21111	0.0508148	3.25985e-05	-4.15451	-	rs14398	1.69551e-26	-0.832003	0.132448	3.34786e-10	-6.28175	-	TRUE	2.12724
FUT11	ENSG00000196968	multiple sclerosis	rs28718766	7.19876e-41	0.157762	0.0466279	0.000715895	3.38342	+	rs2271271	9.21298e-46	0.127016	0.100591	0.206701	1.26269	+	TRUE	2.12073
TCHP	ENSG00000139437	multiple sclerosis	rs2292354	3.73447e-08	-0.037036	0.107852	0.7313	-0.343396	-	rs7955379	5.05126e-11	-0.512165	0.207926	0.0137699	-2.46321	-	TRUE	2.11981
MYOM1	ENSG00000101605	multiple sclerosis	rs9789245	1.20815e-30	-0.0365884	0.0527961	0.488301	-0.693013	-	rs74349241	3.27340999999998e-310	-0.0886491	0.0315293	0.00492895	-2.81164	-	TRUE	2.11863
2022-03-08	ENSG00000165406	multiple sclerosis	rs7920317	3.36286e-36	0.00403649	0.0465501	0.9309	0.0867129	+	rs12718598	1.06145e-29	-0.251552	0.123853	0.0422497	-2.03105	-	FALSE	2.11776
TNS3	ENSG00000136205	multiple sclerosis	rs4720593	8.91103e-66	0.0233075	0.0351108	0.506802	0.663826	+	rs10098310	6.25763e-10	-0.322598	0.221898	0.145999	-1.45381	-	FALSE	2.11764
MKKS	ENSG00000125863	multiple sclerosis	rs111914223	1.13088e-12	0.0560752	0.0836245	0.502501	0.67056	+	rs889509	1.99297e-23	-0.204255	0.141402	0.1486	-1.44449	-	FALSE	2.11505
MUC1	ENSG00000185499	multiple sclerosis	rs1218596	7.35644e-09	0.140534	0.127058	0.2687	1.10606	+	rs7528026	5.05825e-61	-0.150201	0.148962	0.3133	-1.00832	-	FALSE	2.11438
LRRC20	ENSG00000172731	multiple sclerosis	rs146661538	2.87989e-24	-0.0527261	0.0584721	0.3672	-0.90173	-	rs6569648	8.85442e-10	-0.671612	0.222864	0.00258207	-3.01355	-	TRUE	2.11182
ZMAT3	ENSG00000172667	multiple sclerosis	rs61796652	1.0607e-20	0.107017	0.0654254	0.1019	1.63571	+	rs6769947	7.4559e-11	-0.107826	0.226542	0.634099	-0.475965	-	FALSE	2.11168
PPCDC	ENSG00000138621	multiple sclerosis	rs7172065	2.34038e-49	0.0155857	0.0438721	0.722399	0.355254	+	rs56388170	3.63747e-12	-0.376605	0.214461	0.0790798	-1.75605	-	FALSE	2.1113
PXYLP1	ENSG00000155893	multiple sclerosis	rs967526	1.27768e-18	0.0412592	0.0653493	0.527803	0.631364	+	rs149110519	1.3311e-09	-0.935385	0.636855	0.141898	-1.46876	-	FALSE	2.10012
SYBU	ENSG00000147642	multiple sclerosis	rs3108832	4.26628e-08	0.096	0.101386	0.3437	0.94688	+	rs3108863	2.30362e-10	-0.251163	0.217967	0.249199	-1.1523	-	FALSE	2.09918
NLRP7	ENSG00000167634	multiple sclerosis	rs61733928	2.6083e-08	0.176097	0.105502	0.0950902	1.66914	+	rs269913	1.92398e-14	-0.0860385	0.200734	0.6682	-0.42862	-	FALSE	2.09776
ZNF418	ENSG00000196724	multiple sclerosis	rs8108626	1.36536e-74	0.0237274	0.0345712	0.492502	0.686335	+	rs260418	9.3218e-55	-0.12613	0.089488	0.158699	-1.40946	-	FALSE	2.0958
ATG4C	ENSG00000125703	multiple sclerosis	rs12117272	1.88621e-11	-0.000556203	0.052209	0.9915	-0.0106534	-	rs10889335	2.95393e-16	-0.359285	0.170577	0.0351792	-2.10629	-	TRUE	2.09564
MAT2B	ENSG00000038274	multiple sclerosis	rs299309	5.76749e-20	0.0500477	0.0626529	0.424401	0.798809	+	rs10515861	5.83176e-57	-0.113209	0.0874753	0.195601	-1.29419	-	FALSE	2.093
SVIL	ENSG00000197321	multiple sclerosis	rs4749438	3.71644e-25	-0.00153635	0.0586452	0.9791	-0.0261973	-	rs61848718	6.41653e-66	-0.169903	0.0802435	0.0342306	-2.11735	-	TRUE	2.09115
CENPQ	ENSG00000031691	multiple sclerosis	rs2477400	1e-200	0.0276675	0.0215699	0.1996	1.28269	+	rs56398872	3.37365e-12	-0.15563	0.192574	0.419	-0.808157	-	FALSE	2.09085
TMEM14A	ENSG00000096092	multiple sclerosis	rs74601890	2.73772e-30	0.15368	0.0641489	0.01659	2.39567	+	rs2670123	3.90841e-102	0.0197851	0.0648785	0.7604	0.304956	+	TRUE	2.09072
IRAK2	ENSG00000134070	multiple sclerosis	rs11465853	8.31819e-34	0.157467	0.115239	0.171801	1.36644	+	rs1642736	7.44046e-22	-0.105903	0.14645	0.469599	-0.723131	-	FALSE	2.08957
ACADS	ENSG00000122971	multiple sclerosis	rs2239760	3.49818e-164	0.0405805	0.0248814	0.1029	1.63095	+	rs56178989	2.42952e-10	-0.1024	0.223954	0.647501	-0.457237	-	FALSE	2.08819
COL5A3	ENSG00000080573	multiple sclerosis	rs2287807	2.79598e-61	0.00260659	0.0385561	0.9461	0.0676051	+	rs749261	3.27340999999998e-310	-0.0737192	0.0364871	0.0433399	-2.02042	-	FALSE	2.08802
NXN	ENSG00000167693	multiple sclerosis	rs12936197	6.60959e-25	0.0773521	0.0561861	0.168601	1.37671	+	rs12947753	9.39507e-24	-0.126835	0.178355	0.476999	-0.711138	-	FALSE	2.08785
GPR17	ENSG00000144230	multiple sclerosis	rs62161993	7.50878e-29	-0.0327791	0.0504783	0.516099	-0.64937	-	rs891515	7.94877e-17	-0.466101	0.170322	0.00620803	-2.73659	-	TRUE	2.08722
BCL2L14	ENSG00000121380	multiple sclerosis	rs13377971	2.02126e-10	0.110339	0.0972206	0.256401	1.13494	+	rs2287154	9.44061e-143	-0.0547781	0.0577434	0.3428	-0.948647	-	FALSE	2.08359
SPACA9	ENSG00000165698	multiple sclerosis	rs60030560	1.26585e-14	0.00952271	0.0794536	0.9046	0.119852	+	rs1532331	3.38228e-08	-0.53247	0.271257	0.0496496	-1.96297	-	FALSE	2.08282
XRRA1	ENSG00000166435	multiple sclerosis	rs4944970	1e-200	0.0118903	0.0176698	0.501001	0.672915	+	rs7119296	1.21619e-33	-0.1654	0.117463	0.1591	-1.40811	-	FALSE	2.08102
TNFRSF10C	ENSG00000173535	multiple sclerosis	rs72607402	1.07519e-96	0.00974159	0.0300866	0.7461	0.323786	+	rs56388170	1.0541e-09	-0.428886	0.244233	0.0790798	-1.75605	-	FALSE	2.07984
HSD17B11	ENSG00000198189	multiple sclerosis	rs7691791	4.84409e-83	-0.028429	0.0329951	0.3889	-0.861614	-	rs1026861	9.52138e-26	-0.379703	0.129155	0.00328308	-2.93991	-	TRUE	2.0783
PTK2	ENSG00000169398	multiple sclerosis	rs7829671	1.19129e-39	-0.0299383	0.0464574	0.519301	-0.644423	-	rs170088	5.81166e-12	-0.571765	0.210289	0.00654901	-2.71895	-	TRUE	2.07452
C1orf115	ENSG00000162817	multiple sclerosis	rs700036	1.53766e-32	0.0202104	0.0528581	0.702201	0.382351	+	rs140755514	7.63836e-211	-0.0761628	0.0450126	0.0906398	-1.69203	-	FALSE	2.07438
TBC1D17	ENSG00000104946	multiple sclerosis	rs35681527	4.01245e-08	0.196149	0.11925	0.0999995	1.64486	+	rs2257103	9.19814e-23	-0.0599251	0.140394	0.669499	-0.426835	-	FALSE	2.07169
BSPRY	ENSG00000119411	multiple sclerosis	rs2093691	1e-200	0.0241215	0.0221154	0.275401	1.09071	+	rs7873862	3.27340999999998e-310	-0.037778	0.0385182	0.3267	-0.980783	-	FALSE	2.07149
BOD1	ENSG00000145919	multiple sclerosis	rs55734234	1.55409e-21	0.0664898	0.0649536	0.306	1.02365	+	rs56274107	4.64408e-28	-0.142221	0.13578	0.2949	-1.04743	-	FALSE	2.07108
GINS3	ENSG00000181938	multiple sclerosis	rs1424076	5.21299e-13	0.01626	0.0808446	0.8406	0.201126	+	rs45439399	1.95429e-08	-0.341817	0.182907	0.0616499	-1.86881	-	FALSE	2.06993
SLC15A3	ENSG00000110446	multiple sclerosis	rs3763839	2.83575e-17	-0.00950805	0.0730205	0.8964	-0.130211	-	rs11230507	5.3255e-10	-0.49985	0.227398	0.0279401	-2.19813	-	TRUE	2.06792
TNFRSF10B	ENSG00000120889	multiple sclerosis	rs72607400	1.6242e-08	0.0317724	0.101989	0.7554	0.311527	+	rs56388170	1.48231e-08	-0.461925	0.263048	0.0790798	-1.75605	-	FALSE	2.06758
CBX6	ENSG00000183741	multiple sclerosis	rs1807736	9.3683e-09	-0.0695479	0.103984	0.503603	-0.668832	-	rs7292074	3.27340999999998e-310	-0.100733	0.0368297	0.00623594	-2.73511	-	TRUE	2.06628
SLC5A5	ENSG00000105641	multiple sclerosis	rs1000262	2.20252e-09	0.123946	0.100398	0.217	1.23455	+	rs740695	6.16453e-12	-0.175898	0.211548	0.405701	-0.831482	-	FALSE	2.06603
HMGN4	ENSG00000182952	multiple sclerosis	rs6925703	2.38746e-17	0.0732485	0.0717043	0.307001	1.02154	+	rs3757151	3.27340999999998e-310	-0.0360857	0.0345873	0.296799	-1.04332	-	FALSE	2.06486
GSKIP	ENSG00000100744	multiple sclerosis	rs8021734	1.22798e-25	0.0488127	0.0563077	0.386001	0.866892	+	rs11626903	3.27340999999998e-310	-0.0387098	0.0323316	0.231199	-1.19727	-	FALSE	2.06417
ALKBH3	ENSG00000166199	multiple sclerosis	rs2460130	2.14461e-95	0.00864618	0.0311433	0.7813	0.277626	+	rs2862999	1.1463e-17	-0.274801	0.154019	0.0743907	-1.7842	-	FALSE	2.06183
RCBTB1	ENSG00000136144	multiple sclerosis	rs1409015	2.16638e-123	0.0372528	0.0279318	0.182301	1.3337	+	rs9596162	3.27340999999998e-310	-0.0255755	0.0351694	0.467099	-0.727208	-	FALSE	2.06091
TMEM154	ENSG00000170006	multiple sclerosis	rs10857266	4.27828e-08	0.032613	0.107221	0.761	0.304168	+	rs56388170	5.06174e-16	-0.322969	0.183918	0.0790798	-1.75605	-	FALSE	2.06022
EIF3E	ENSG00000104408	multiple sclerosis	rs660065	4.00312e-38	0.0259322	0.0454388	0.5682	0.570705	+	rs13165424	3.29382e-11	-0.313606	0.210568	0.1364	-1.48933	-	FALSE	2.06004
PMAIP1	ENSG00000141682	multiple sclerosis	rs8095223	5.0527e-12	0.0739452	0.0819865	0.3671	0.901918	+	rs56330463	1.1979e-10	-0.247222	0.213552	0.246999	-1.15767	-	FALSE	2.05959
CD2BP2	ENSG00000169217	multiple sclerosis	rs6565179	3.95365e-08	0.149951	0.0608117	0.0136701	2.46582	+	rs7404540	3.25387e-31	0.0571867	0.140504	0.684	0.40701	+	TRUE	2.05881
GPRC5C	ENSG00000170412	multiple sclerosis	rs2891033	4.50433e-13	0.0906352	0.0811257	0.263901	1.11722	+	rs62087201	2.48863e-09	-0.231312	0.246425	0.3479	-0.93867	-	FALSE	2.05589
AQP3	ENSG00000165272	multiple sclerosis	rs4879688	6.06792e-12	0.15184	0.0870185	0.0809996	1.74492	+	rs12551364	7.95426e-99	-0.0222743	0.0718342	0.7565	-0.31008	-	FALSE	2.055
CCAR2	ENSG00000158941	multiple sclerosis	rs6999893	5.48518e-11	0.0791701	0.09175	0.388199	0.862889	+	rs7814163	3.18698e-10	-0.26873	0.225704	0.233799	-1.19063	-	FALSE	2.05352
BAK1	ENSG00000030110	multiple sclerosis	rs2894349	2.75617e-09	-0.30842	0.104124	0.00305603	-2.96205	-	rs210213	1.66994e-46	-0.500391	0.099789	5.3174e-07	-5.01449	-	TRUE	2.05245
SLFNL1	ENSG00000171790	multiple sclerosis	rs475390	3.5539e-08	0.0547456	0.109499	0.6171	0.499964	+	rs12121539	6.29796e-18	-0.243924	0.157353	0.121099	-1.55018	-	FALSE	2.05014
MFSD9	ENSG00000135953	multiple sclerosis	rs1052431	6.71569e-18	0.0437862	0.0669495	0.5131	0.654018	+	rs34003490	3.79839e-43	-0.191494	0.137202	0.162801	-1.39571	-	FALSE	2.04973
ZNF107	ENSG00000196247	multiple sclerosis	rs10949935	9.83482e-81	0.025973	0.0336134	0.439701	0.772698	+	rs10235378	9.05316e-17	-0.221802	0.174113	0.2027	-1.2739	-	FALSE	2.04659
DRC3	ENSG00000171962	multiple sclerosis	rs3935505	9.84641e-14	0.125462	0.0956874	0.189802	1.31117	+	rs11655294	5.18084e-31	-0.141257	0.193507	0.4654	-0.729984	-	FALSE	2.04115
PBX1	ENSG00000185630	multiple sclerosis	rs10917845	5.86276e-42	0.00585432	0.0441882	0.8946	0.132486	+	rs12718597	9.40589e-11	-0.413502	0.216868	0.0565593	-1.9067	-	FALSE	2.03919
FAM221A	ENSG00000188732	multiple sclerosis	rs4722244	1e-200	0.0494438	0.0210923	0.0190699	2.34416	+	rs73080919	2.83531e-37	0.0387763	0.126338	0.7589	0.306926	+	TRUE	2.03724
GRK5	ENSG00000198873	multiple sclerosis	rs7922294	6.3781e-12	0.103535	0.0853126	0.2249	1.2136	+	rs1354034	4.0281e-18	-0.132021	0.160686	0.4113	-0.821609	-	FALSE	2.03521
NUDT12	ENSG00000112874	multiple sclerosis	rs73190066	3.04761e-81	0.0157448	0.0333649	0.637	0.471898	+	rs66831123	2.65644e-12	-0.54308	0.347411	0.118	-1.56322	-	FALSE	2.03512
CRLF3	ENSG00000176390	multiple sclerosis	rs62068661	2.26592e-12	0.0892326	0.0909058	0.3263	0.981594	+	rs4795608	4.55512e-12	-0.22178	0.210513	0.292101	-1.05352	-	FALSE	2.03512
FUT8	ENSG00000033170	multiple sclerosis	rs10132229	9.64865e-15	0.11233	0.0774577	0.147001	1.45021	+	rs10138671	3.27340999999998e-310	-0.022038	0.0377249	0.559101	-0.584177	-	FALSE	2.03438
PDE8B	ENSG00000113231	multiple sclerosis	rs335660	1.64486e-51	-0.0253462	0.039568	0.521799	-0.640574	-	rs12485444	2.86418e-11	-0.598833	0.224076	0.00752999	-2.67245	-	TRUE	2.03187
CERK	ENSG00000100422	multiple sclerosis	rs710124	2.04456e-12	0.0738677	0.0912062	0.417999	0.809898	+	rs13053318	1.85652e-16	-0.35803	0.293553	0.2226	-1.21964	-	FALSE	2.02954
SNAPC4	ENSG00000165684	multiple sclerosis	rs74809972	3.31925e-24	0.134347	0.13546	0.321302	0.991786	+	rs12552167	8.58816e-48	-0.0996375	0.0967334	0.303	-1.03002	-	FALSE	2.02181
ST6GALNAC6	ENSG00000160408	multiple sclerosis	rs3758330	1.24152e-17	-0.163872	0.132104	0.2148	-1.24047	-	rs10819317	3.27340999999998e-310	-0.0826922	0.0253596	0.00111102	-3.26079	-	TRUE	2.02032
RIOK2	ENSG00000058729	multiple sclerosis	rs2544772	2.56627e-84	0.012766	0.0327632	0.696801	0.389643	+	rs432482	1.97242e-112	-0.103861	0.0637362	0.103199	-1.62954	-	FALSE	2.01918
CALU	ENSG00000128595	multiple sclerosis	rs77068855	4.76441e-34	0.033923	0.0403496	0.4005	0.840728	+	rs339060	4.03645e-129	-0.0693181	0.0588694	0.239	-1.17749	-	FALSE	2.01822
MADCAM1	ENSG00000099866	multiple sclerosis	rs7256171	2.06179e-117	0.00252639	0.035838	0.9438	0.0704947	+	rs3764937	6.06597e-13	-0.655019	0.336793	0.0517901	-1.94487	-	FALSE	2.01537
CNN3	ENSG00000117519	multiple sclerosis	rs12121091	8.73038e-25	0.0469918	0.0580845	0.418502	0.809024	+	rs12123176	2.61216e-13	-0.226643	0.188003	0.227999	-1.20553	-	FALSE	2.01455
BEST3	ENSG00000127325	multiple sclerosis	rs7298838	6.50504e-39	0.0642358	0.046582	0.1679	1.37898	+	rs775488	3.24272e-08	-0.155976	0.246388	0.5267	-0.633052	-	FALSE	2.01204
EEF2	ENSG00000167658	multiple sclerosis	rs36525	2.50471e-11	0.0471967	0.0930755	0.612099	0.50708	+	rs10405522	2.71769e-09	-0.40858	0.271535	0.1324	-1.50471	-	FALSE	2.01179
TSPAN15	ENSG00000099282	multiple sclerosis	rs1227967	2.66413e-65	0.0318954	0.0364004	0.3809	0.876239	+	rs55793716	1.31729e-08	-0.446769	0.394144	0.256998	-1.13352	-	FALSE	2.00975
CCDC184	ENSG00000177875	multiple sclerosis	rs7485057	1.72316e-25	0.160145	0.0579469	0.00571594	2.76365	+	rs7304474	6.52169e-09	0.187061	0.247901	0.450503	0.754577	+	TRUE	2.00907
ASB2	ENSG00000100628	multiple sclerosis	rs4905125	5.48024e-45	0.049402	0.0428817	0.249299	1.15205	+	rs4905126	1.65691e-14	-0.147097	0.172608	0.394099	-0.852207	-	FALSE	2.00426
ANKMY1	ENSG00000144504	multiple sclerosis	rs3821348	9.40657e-20	0.0516367	0.0652457	0.4287	0.791419	+	rs72998004	7.2287e-10	-0.269007	0.222186	0.225999	-1.21073	-	FALSE	2.00215
LZTS2	ENSG00000107816	multiple sclerosis	rs12784542	2.60722e-12	0.0614904	0.0906788	0.497701	0.678112	+	rs3740484	1.40702e-31	-0.154279	0.116604	0.185799	-1.32311	-	FALSE	2.00122
ZC3H14	ENSG00000100722	multiple sclerosis	rs36101603	1.64643e-09	0.0313853	0.0964994	0.745001	0.325239	+	rs6575012	5.57828e-13	-0.320648	0.1914	0.0938804	-1.67527	-	FALSE	2.00051
CMTM8	ENSG00000170293	multiple sclerosis	rs7644602	4.01758e-09	0.0421086	0.0970587	0.6644	0.433847	+	rs4955277	3.94457e-14	-0.288506	0.184156	0.117199	-1.56664	-	FALSE	2.00049
URB1	ENSG00000142207	multiple sclerosis	rs73359972	1.26555e-115	0.0321438	0.0286448	0.2618	1.12215	+	rs915529	6.95024e-14	-0.293977	0.339044	0.385899	-0.867078	-	FALSE	1.98923
RMDN3	ENSG00000137824	multiple sclerosis	rs1142468	4.54401e-48	0.0419211	0.0427159	0.326398	0.981394	+	rs12901440	2.86339e-10	-0.217325	0.215932	0.314198	-1.00645	-	FALSE	1.98785
FLNB	ENSG00000136068	multiple sclerosis	rs77527258	2.53486e-33	0.023212	0.0493793	0.638302	0.470075	+	rs11714515	7.84657e-10	-0.344224	0.22699	0.1294	-1.51647	-	FALSE	1.98655
POC5	ENSG00000152359	multiple sclerosis	rs72633989	2.07975e-30	0.0401171	0.0501669	0.4239	0.799673	+	rs888786	2.76694e-199	-0.0579285	0.0488516	0.2357	-1.1858	-	FALSE	1.98548
TMIGD2	ENSG00000167664	multiple sclerosis	rs888933	7.87019e-15	0.0227682	0.0823581	0.7822	0.276453	+	rs8100475	8.97016e-53	-0.171764	0.100734	0.0881704	-1.70513	-	FALSE	1.98158
BBS9	ENSG00000122507	multiple sclerosis	rs4723263	2.37086e-186	0.0169795	0.0233646	0.467398	0.72672	+	rs723300	5.24807e-17	-0.207225	0.165417	0.210301	-1.25274	-	FALSE	1.97946
NCOA5	ENSG00000124160	multiple sclerosis	rs6074015	3.34151e-08	0.413101	0.109408	0.000159505	3.77578	+	rs7568069	5.88573e-11	0.376271	0.209303	0.07222	1.79773	+	TRUE	1.97806
SERPINI1	ENSG00000163536	multiple sclerosis	rs60800951	2.51553e-15	0.118241	0.0758244	0.1189	1.55941	+	rs62274852	4.51232e-38	-0.0423532	0.101574	0.6767	-0.41697	-	FALSE	1.97638
ZDHHC17	ENSG00000186908	multiple sclerosis	rs4421791	2.77423e-08	0.0128156	0.113627	0.9102	0.112786	+	rs33996476	4.21794e-38	-0.199188	0.107076	0.0628505	-1.86025	-	FALSE	1.97303
SS18L2	ENSG00000008324	multiple sclerosis	rs339705	9.89055e-12	0.0780627	0.0893697	0.382401	0.873481	+	rs75498396	1.29628e-14	-0.203443	0.18598	0.273999	-1.0939	-	FALSE	1.96738
FAM222B	ENSG00000173065	multiple sclerosis	rs9891628	1.32916e-08	0.065855	0.0707573	0.352	0.930718	+	rs11650788	3.56287e-38	-0.116712	0.112702	0.300401	-1.03557	-	FALSE	1.96629
ABCD3	ENSG00000117528	multiple sclerosis	rs61772857	5.16876e-09	0.0582117	0.0694164	0.401701	0.838588	+	rs72729576	1.50626e-14	-0.20208	0.179971	0.2615	-1.12285	-	FALSE	1.96144
DLEC1	ENSG00000008226	multiple sclerosis	rs6762863	2.33769e-21	0.0202159	0.0683183	0.7673	0.295908	+	rs6599079	8.66563e-14	-0.295892	0.177776	0.0960305	-1.66441	-	FALSE	1.96032
XPO4	ENSG00000132953	multiple sclerosis	rs9552275	2.22864e-49	0.0499837	0.0432676	0.247999	1.15522	+	rs9509423	4.12857e-62	-0.0676733	0.0842075	0.4216	-0.803649	-	FALSE	1.95887
COL18A1	ENSG00000182871	multiple sclerosis	rs11702494	2.68684e-13	0.0710636	0.0801037	0.375001	0.887145	+	rs11702782	3.27340999999998e-310	-0.030842	0.0288771	0.285501	-1.06804	-	FALSE	1.95519
FCGR2B	ENSG00000072694	multiple sclerosis	rs67295569	2.11179e-17	-0.090936	0.260373	0.7269	-0.349253	-	rs9427372	3.27340999999998e-310	-0.106232	0.0462064	0.0215002	-2.29908	-	TRUE	1.94983
NOC3L	ENSG00000173145	multiple sclerosis	rs12220125	6.22818e-107	0.040267	0.0290151	0.165198	1.3878	+	rs76180455	3.63354e-08	-0.15294	0.272623	0.5748	-0.560996	-	FALSE	1.94879
PLEKHG5	ENSG00000171680	multiple sclerosis	rs4908554	3.42583e-77	0.0158875	0.0348102	0.648099	0.456405	+	rs10779790	1.03992e-174	-0.0732271	0.0490674	0.1356	-1.49238	-	FALSE	1.94878
NUCB1	ENSG00000104805	multiple sclerosis	rs28877052	2.55577e-19	0.0811555	0.0671315	0.2267	1.2089	+	rs634620	3.27340999999998e-310	-0.0226263	0.0306032	0.459699	-0.739343	-	FALSE	1.94825
ROR1	ENSG00000185483	multiple sclerosis	rs12094944	1.06695e-59	0.063532	0.0371608	0.087331	1.70965	+	rs641335	2.93833e-13	-0.0448779	0.189506	0.8128	-0.236815	-	FALSE	1.94646
EIF5	ENSG00000100664	multiple sclerosis	rs8020483	4.59237e-08	0.0118732	0.109305	0.9135	0.108625	+	rs77697190	3.61993e-19	-0.287783	0.156607	0.0661197	-1.83761	-	FALSE	1.94624
C19orf12	ENSG00000131943	multiple sclerosis	rs929814	4.15342e-08	-0.00573187	0.104602	0.9563	-0.0547972	-	rs7257901	3.27340999999998e-310	-0.0625622	0.0313042	0.0456599	-1.99852	-	TRUE	1.94373
RELT	ENSG00000054967	multiple sclerosis	rs7927344	2.85826e-19	0.0305637	0.0644992	0.635599	0.473861	+	rs149110519	1.63271e-08	-1.0042	0.683704	0.141898	-1.46876	-	FALSE	1.94262
SF3A3	ENSG00000183431	multiple sclerosis	rs35101149	6.80781e-11	0.0508792	0.0681471	0.4553	0.746608	+	rs35347111	3.27340999999998e-310	-0.0535623	0.0448136	0.231999	-1.19522	-	FALSE	1.94183
SETD6	ENSG00000103037	multiple sclerosis	rs2244453	2.61493e-37	0.00293171	0.0467527	0.95	0.0627068	+	rs7187299	6.95024e-140	-0.105521	0.0561614	0.0602604	-1.87888	-	FALSE	1.94159
ZMAT2	ENSG00000146007	multiple sclerosis	rs6848	1.68085e-67	-0.0738384	0.0366418	0.0438897	-2.01514	-	rs9399137	1.69852e-08	-0.986589	0.249427	7.63976e-05	-3.95543	-	TRUE	1.94029
SUSD3	ENSG00000157303	multiple sclerosis	rs10821055	6.83872e-09	-0.0276227	0.0986171	0.7794	-0.280101	-	rs1970119	5.4906e-10	-0.512659	0.230929	0.0264197	-2.21999	-	TRUE	1.93989
ZNF320	ENSG00000182986	multiple sclerosis	rs3810115	1e-200	0.0111324	0.0217884	0.6094	0.51093	+	rs10407781	8.98876e-15	-0.285628	0.199926	0.1531	-1.42867	-	FALSE	1.9396
MSANTD3	ENSG00000066697	multiple sclerosis	rs1556487	1.71026e-10	0.112362	0.0946748	0.235299	1.18682	+	rs73655536	3.08106e-55	-0.0644245	0.0857181	0.4523	-0.751586	-	FALSE	1.9384
MMUT	ENSG00000146085	multiple sclerosis	rs9381774	3.51346e-46	-0.0247121	0.0428022	0.563699	-0.577355	-	rs62412401	1.06832e-51	-0.251819	0.100099	0.0118799	-2.51569	-	TRUE	1.93834
TTC37	ENSG00000198677	multiple sclerosis	rs73777218	8.08492e-65	0.00240651	0.038148	0.9497	0.0630837	+	rs35870767	6.79157e-09	-0.493572	0.263205	0.0607597	-1.87524	-	FALSE	1.93832
CEBPZ	ENSG00000115816	multiple sclerosis	rs4670193	2.49951e-19	0.0402217	0.0672032	0.5495	0.598509	+	rs72875767	9.3476e-21	-0.185443	0.138566	0.180801	-1.33829	-	FALSE	1.9368
DCLRE1C	ENSG00000152457	multiple sclerosis	rs34397997	2.14593e-31	-0.0337658	0.0521095	0.517	-0.647977	-	rs7922341	3.34888e-48	-0.256488	0.0993476	0.00983087	-2.58172	-	TRUE	1.93375
FBXL13	ENSG00000161040	multiple sclerosis	rs73406218	1.11086e-17	-0.154849	0.10535	0.141601	-1.46986	-	rs80130819	3.6191e-26	-0.480619	0.141222	0.000665817	-3.40328	-	TRUE	1.93343
ATP8B2	ENSG00000143515	multiple sclerosis	rs2297606	2.34807e-08	0.0221041	0.113285	0.8453	0.195119	+	rs6427576	1.55597e-120	-0.104044	0.0598678	0.0822296	-1.73789	-	FALSE	1.93301
STAU2	ENSG00000040341	multiple sclerosis	rs17224289	5.68045e-13	-0.0131811	0.0839259	0.8752	-0.157057	-	rs7841920	1.56135e-15	-0.359441	0.172102	0.03675	-2.08853	-	TRUE	1.93147
CCDC77	ENSG00000120647	multiple sclerosis	rs10774154	3.06908e-161	0.0204757	0.0242929	0.399302	0.842868	+	rs56142700	7.9506e-13	-0.49708	0.456786	0.276501	-1.08821	-	FALSE	1.93108
C6orf163	ENSG00000203872	multiple sclerosis	rs9353480	7.10227e-15	0.0357408	0.0751133	0.634199	0.475825	+	rs17453041	8.98794e-09	-0.963428	0.662037	0.145601	-1.45525	-	FALSE	1.93107
CCSER2	ENSG00000107771	multiple sclerosis	rs10887315	1.49228e-36	0.0188415	0.0482216	0.695999	0.390727	+	rs6585851	3.27340999999998e-310	-0.0584622	0.0379969	0.123901	-1.53861	-	FALSE	1.92933
PTPA	ENSG00000119383	multiple sclerosis	rs2480452	1.87416e-50	-0.0149664	0.0444079	0.736101	-0.337022	-	rs6592965	2.93853e-09	-0.541843	0.239306	0.0235598	-2.26423	-	TRUE	1.92721
CTSZ	ENSG00000101160	multiple sclerosis	rs151347	2.10722e-08	0.0756252	0.0824801	0.3592	0.916891	+	rs2162592	1.19152e-28	-0.127866	0.126628	0.312601	-1.00978	-	FALSE	1.92667
SNORC	ENSG00000182600	multiple sclerosis	rs2592116	1e-200	0.0218697	0.0175112	0.211702	1.2489	+	rs10176930	2.87607e-22	-0.096282	0.142283	0.498601	-0.676693	-	FALSE	1.92559
CD8B2	ENSG00000254126	multiple sclerosis	rs4503985	3.17804e-56	0.0366201	0.0375932	0.329999	0.974115	+	rs6547705	1.1984e-36	-0.106475	0.112077	0.342101	-0.950022	-	FALSE	1.92414
CD82	ENSG00000085117	multiple sclerosis	rs61881364	4.46746e-14	0.0370226	0.0814656	0.6495	0.454457	+	rs149110519	1.75873e-26	-0.534051	0.363607	0.141898	-1.46876	-	FALSE	1.92321
SCO1	ENSG00000133028	multiple sclerosis	rs4792019	7.43528e-200	-0.00458387	0.0227621	0.8404	-0.201382	-	rs8070855	3.62928e-08	-0.530042	0.249534	0.0336598	-2.12412	-	TRUE	1.92274
RAPSN	ENSG00000165917	multiple sclerosis	rs11039197	6.30102e-13	0.265495	0.0833602	0.00144798	3.18491	+	rs7928842	2.38671e-21	0.185928	0.147247	0.206698	1.2627	+	TRUE	1.92222
CD81	ENSG00000110651	multiple sclerosis	rs2651800	4.20566e-21	0.00223716	0.0621817	0.9713	0.0359779	+	rs11022157	4.35512e-160	-0.10494	0.0556426	0.0592997	-1.88596	-	FALSE	1.92194
BPGM	ENSG00000172331	multiple sclerosis	rs3757401	7.02655e-12	-0.172293	0.0833396	0.0386999	-2.06736	-	rs9373124	8.41977e-14	-0.746371	0.187601	6.9352e-05	-3.9785	-	TRUE	1.91113
SLC16A11	ENSG00000174326	multiple sclerosis	rs450680	6.88803e-09	0.0775832	0.103615	0.454	0.748762	+	rs12150333	1.11661e-26	-0.151751	0.130585	0.2452	-1.16209	-	FALSE	1.91085
ZHX2	ENSG00000178764	multiple sclerosis	rs4871304	5.32416e-26	0.0255072	0.0581281	0.660799	0.43881	+	rs4871340	3.19669e-11	-0.30819	0.209462	0.141198	-1.47134	-	FALSE	1.91015
NDUFC2	ENSG00000151366	multiple sclerosis	rs621586	1.57877e-23	0.00547522	0.0585534	0.9255	0.0935081	+	rs72931642	2.80608e-13	-0.345203	0.190062	0.0693295	-1.81627	-	FALSE	1.90977
RNF141	ENSG00000110315	multiple sclerosis	rs10500726	1.25069e-98	-0.0117774	0.030651	0.700799	-0.384242	-	rs1265564	7.18257e-09	-0.561721	0.244976	0.0218501	-2.29296	-	TRUE	1.90872
SLC35E3	ENSG00000175782	multiple sclerosis	rs59850555	7.09632e-27	0.00843575	0.0561128	0.8805	0.150336	+	rs56388170	3.17249e-29	-0.233897	0.133195	0.0790798	-1.75605	-	FALSE	1.90639
USE1	ENSG00000053501	multiple sclerosis	rs12978264	1.21202e-11	-0.0303713	0.0914107	0.7397	-0.332251	-	rs34180454	5.87625e-21	-0.331465	0.148198	0.0253099	-2.23664	-	TRUE	1.90439
SLC25A3	ENSG00000075415	multiple sclerosis	rs1007573	2.36607e-15	-0.00550291	0.0772356	0.9432	-0.0712483	-	rs12372285	1.39659e-08	-0.478325	0.242257	0.0483305	-1.97445	-	TRUE	1.9032
C19orf48	ENSG00000167747	multiple sclerosis	rs10425724	3.34332e-20	-0.0345519	0.0665078	0.603401	-0.519517	-	rs3745522	2.56035e-14	-0.457852	0.189213	0.0155301	-2.41977	-	TRUE	1.90026
CEP295NL	ENSG00000178404	multiple sclerosis	rs113593090	1.55207e-10	0.0661444	0.0910183	0.4674	0.726716	+	rs35198972	7.06318e-21	-0.175434	0.149562	0.2408	-1.17299	-	FALSE	1.89971
ZNF682	ENSG00000197124	multiple sclerosis	rs2286923	2.67654e-112	0.0211457	0.0276189	0.4439	0.765625	+	rs836889	3.54813e-19	-0.180629	0.15979	0.258299	-1.13042	-	FALSE	1.89605
ECM1	ENSG00000143369	multiple sclerosis	rs3737240	5.22526e-26	0.00695587	0.0583444	0.9051	0.119221	+	rs34542152	2.34963e-108	-0.128632	0.072504	0.0760396	-1.77414	-	FALSE	1.89336
GPR141	ENSG00000187037	multiple sclerosis	rs10226638	5.80459e-09	0.0422627	0.0996869	0.671599	0.423954	+	rs149110519	3.85257e-09	-0.962814	0.65553	0.141898	-1.46876	-	FALSE	1.89271
RAB3IL1	ENSG00000167994	multiple sclerosis	rs741887	3.77021e-41	-0.0739008	0.0459013	0.107399	-1.60999	-	rs592423	1.46386e-29	-0.479518	0.136914	0.0004612	-3.50233	-	TRUE	1.89234
ACTN3	ENSG00000248746	multiple sclerosis	rs537448	1.93071e-08	0.073009	0.108904	0.502602	0.670401	+	rs1815739	3.97649e-97	-0.0812388	0.0665653	0.222299	-1.22044	-	FALSE	1.89084
NCF4	ENSG00000100365	multiple sclerosis	rs760518	1.01013e-08	0.345889	0.102988	0.000783582	3.35853	+	rs149110519	8.11708e-14	0.759962	0.517418	0.141898	1.46876	+	TRUE	1.88977
ARMC2	ENSG00000118690	multiple sclerosis	rs2806359	5.68265e-35	0.0803507	0.0478531	0.0931304	1.67911	+	rs1040849	2.17621e-73	-0.0161692	0.0773887	0.8345	-0.208934	-	FALSE	1.88805
PHF24	ENSG00000122733	multiple sclerosis	rs34461112	3.22211e-15	-0.0100066	0.190011	0.958	-0.0526634	-	rs576376	3.15137e-17	-0.314193	0.161921	0.0523295	-1.94041	-	TRUE	1.88775
MFSD11	ENSG00000092931	multiple sclerosis	rs62086057	1.13888e-26	0.0515648	0.0517452	0.319	0.996515	+	rs685441	1.68966e-49	-0.089585	0.100664	0.3735	-0.889937	-	FALSE	1.88645
NAV1	ENSG00000134369	multiple sclerosis	rs623025	2.81377e-23	0.0519217	0.0615877	0.399199	0.843052	+	rs11582434	1.41254e-262	-0.0439105	0.0422008	0.298101	-1.04051	-	FALSE	1.88357
ZDHHC24	ENSG00000174165	multiple sclerosis	rs2305534	2.1693e-112	0.0256682	0.0285727	0.369001	0.898347	+	rs3737525	3.02134e-41	-0.101092	0.10286	0.3257	-0.982813	-	FALSE	1.88116
KCNE3	ENSG00000175538	multiple sclerosis	rs603093	2.5171e-84	0.0135422	0.0332389	0.683699	0.40742	+	rs149110519	5.48403e-26	-0.539399	0.367248	0.141898	-1.46876	-	FALSE	1.87618
DYTN	ENSG00000232125	multiple sclerosis	rs4675632	5.49704e-15	0.0874751	0.0762833	0.2515	1.14671	+	rs8073060	4.21823e-09	-0.17261	0.236724	0.465902	-0.729163	-	FALSE	1.87588
CTBP1	ENSG00000159692	multiple sclerosis	rs6851528	9.17835e-17	0.0479318	0.0736721	0.515299	0.65061	+	rs6839768	1.38516e-45	-0.119284	0.0973587	0.2205	-1.2252	-	FALSE	1.87581
CDADC1	ENSG00000102543	multiple sclerosis	rs9535193	4.85949e-42	-0.00487021	0.0455755	0.9149	-0.10686	-	rs3012123	2.71832e-15	-0.378979	0.191495	0.0478098	-1.97906	-	TRUE	1.8722
FAM210B	ENSG00000124098	multiple sclerosis	rs6127729	1.05717e-56	-0.0144545	0.0367902	0.694402	-0.392889	-	rs6592965	3.82816e-08	-0.584754	0.258257	0.0235598	-2.26423	-	TRUE	1.87134
UPF3A	ENSG00000169062	multiple sclerosis	rs3752107	1.93861e-46	0.0367281	0.0446645	0.410901	0.822309	+	rs7322651	5.68722e-36	-0.127149	0.121895	0.2969	-1.0431	-	FALSE	1.86541
CSTF2T	ENSG00000177613	multiple sclerosis	rs11601	7.01752e-27	0.0281635	0.0647105	0.663401	0.435223	+	rs7088380	3.1067e-12	-0.31063	0.217374	0.153	-1.42901	-	FALSE	1.86424
RHOB	ENSG00000143878	multiple sclerosis	rs80111761	7.01262e-10	0.0310979	0.102727	0.762101	0.302723	+	rs11065898	1.39341e-08	-0.394196	0.25265	0.118701	-1.56025	-	FALSE	1.86297
CIITA	ENSG00000179583	multiple sclerosis	rs4780336	1.42764e-14	0.163071	0.133704	0.2226	1.21964	+	rs11074938	2.71394e-61	-0.0729641	0.113796	0.521402	-0.641186	-	FALSE	1.86083
MYPOP	ENSG00000176182	multiple sclerosis	rs55717149	7.79347e-09	0.0471961	0.10827	0.6629	0.435913	+	rs10413338	1.7291e-09	-0.338032	0.23724	0.1542	-1.42485	-	FALSE	1.86077
AGPS	ENSG00000018510	multiple sclerosis	rs16865216	1.84901e-17	0.153899	0.0722564	0.0331796	2.1299	+	rs59751564	3.0761e-187	0.0127479	0.0472234	0.7872	0.269948	+	TRUE	1.85995
DHRS12	ENSG00000102796	multiple sclerosis	rs9526795	2.87696e-21	0.0017225	0.0663865	0.9793	0.0259465	+	rs11121246	1.9529e-10	-0.39313	0.214691	0.0670788	-1.83115	-	FALSE	1.85709
FAM174A	ENSG00000174132	multiple sclerosis	rs2927596	3.34105e-17	0.0119565	0.118603	0.9197	0.100812	+	rs56388170	6.88113e-09	-0.451568	0.25715	0.0790798	-1.75605	-	FALSE	1.85686
HSD17B1	ENSG00000108786	multiple sclerosis	rs6503715	1.76424e-48	0.1472	0.0424006	0.000517286	3.47164	+	rs2292751	1.2031e-74	0.121754	0.0753654	0.1062	1.61551	+	TRUE	1.85613
SAT2	ENSG00000141504	multiple sclerosis	rs858521	5.47905e-126	0.015963	0.0278412	0.566401	0.573361	+	rs1991866	4.58427e-09	-0.304719	0.237563	0.1996	-1.28269	-	FALSE	1.85605
SULT1A1	ENSG00000196502	multiple sclerosis	rs743590	1.94933e-127	0.0105963	0.0274903	0.699899	0.385457	+	rs149110519	2.93833e-10	-0.900108	0.612836	0.141898	-1.46876	-	FALSE	1.85421
JARID2	ENSG00000008083	multiple sclerosis	rs13195001	1.00757e-09	0.00938777	0.0961244	0.9222	0.0976627	+	rs56388170	8.35026e-12	-0.383097	0.218159	0.0790798	-1.75605	-	FALSE	1.85371
CYP4F2	ENSG00000186115	multiple sclerosis	rs4807998	2.12962e-81	0.0169481	0.0319243	0.5955	0.530883	+	rs4646511	1.15054e-22	-0.185387	0.140147	0.1859	-1.32281	-	FALSE	1.85369
NUP88	ENSG00000108559	multiple sclerosis	rs1058398	9.39825e-110	0.00796673	0.0291055	0.7843	0.273719	+	rs145753619	2.65828e-53	-0.15263	0.0966793	0.1144	-1.57872	-	FALSE	1.85244
PIGM	ENSG00000143315	multiple sclerosis	rs6686701	3.40404e-11	0.0495886	0.0919055	0.5895	0.53956	+	rs41288135	1.01139e-09	-0.319377	0.243307	0.189301	-1.31265	-	FALSE	1.85221
PTBP3	ENSG00000119314	multiple sclerosis	rs7038385	1.69855e-09	-0.0820417	0.0659644	0.2136	-1.24373	-	rs6575	2.85759e-120	-0.184128	0.0595205	0.00197798	-3.09352	-	TRUE	1.84979
LILRA1	ENSG00000104974	multiple sclerosis	rs8101240	4.5048e-16	0.00677417	0.0741413	0.9272	0.0913684	+	rs56388170	8.42132e-09	-0.454227	0.258664	0.0790798	-1.75605	-	FALSE	1.84742
TMEM170A	ENSG00000166822	multiple sclerosis	rs8060338	5.69363e-13	-0.0247109	0.0852036	0.7718	-0.290021	-	rs8051363	3.0311e-13	-0.395885	0.185542	0.0328697	-2.13367	-	TRUE	1.84365
SUCNR1	ENSG00000198829	multiple sclerosis	rs12488803	2.15724e-21	0.12058	0.0610127	0.0481199	1.97631	+	rs4399863	3.59915e-18	0.0215731	0.1616	0.8938	0.133497	+	TRUE	1.84281
ZFAT	ENSG00000066827	multiple sclerosis	rs10111734	1.78696e-12	0.114679	0.0813445	0.1586	1.4098	+	rs894347	1.29867e-54	-0.0382614	0.0888675	0.6668	-0.430544	-	FALSE	1.84034
MAEA	ENSG00000090316	multiple sclerosis	rs56115381	3.86384e-39	0.0611496	0.052721	0.2461	1.15987	+	rs10012819	3.29079e-60	-0.0788242	0.116025	0.4969	-0.679375	-	FALSE	1.83925
KCNMB1	ENSG00000145936	multiple sclerosis	rs34255830	9.40226e-34	0.0269578	0.0506005	0.594201	0.532759	+	rs314157	5.67545e-268	-0.0546769	0.0418703	0.191599	-1.30586	-	FALSE	1.83862
FURIN	ENSG00000140564	multiple sclerosis	rs4702	3.70441e-41	-0.00923432	0.0479544	0.8473	-0.192565	-	rs12718598	2.28402e-09	-0.474882	0.233811	0.0422497	-2.03105	-	TRUE	1.83849
DENR	ENSG00000139726	multiple sclerosis	rs10466883	2.72745e-13	0.0126606	0.0842871	0.8806	0.150208	+	rs7967318	3.83178e-82	-0.154101	0.0913257	0.091531	-1.68738	-	FALSE	1.83759
C14orf93	ENSG00000100802	multiple sclerosis	rs8013143	1.77086e-13	-0.0022304	0.0885278	0.9799	-0.0251943	-	rs12433669	4.91473e-21	-0.293211	0.157769	0.0630996	-1.85849	-	TRUE	1.83329
SMG5	ENSG00000198952	multiple sclerosis	rs111929202	7.74918e-30	-0.0503828	0.0537639	0.348701	-0.937112	-	rs3768276	3.27340999999998e-310	-0.113493	0.0410173	0.00565802	-2.76697	-	TRUE	1.82986
BORCS7	ENSG00000166275	multiple sclerosis	rs9527	1e-200	-0.0100972	0.019918	0.612199	-0.506936	-	rs11191801	1.99113e-14	-0.419693	0.179706	0.01952	-2.33545	-	TRUE	1.82851
RAB3GAP2	ENSG00000118873	multiple sclerosis	rs115596943	1.18161e-08	-0.0512662	0.105588	0.6273	-0.48553	-	rs3767673	4.05882e-13	-0.702802	0.303747	0.0206802	-2.31377	-	TRUE	1.82824
C22orf15	ENSG00000169314	multiple sclerosis	rs9153	4.20948e-15	0.0528007	0.0789626	0.503699	0.66868	+	rs179465	3.46497e-27	-0.163871	0.141523	0.2469	-1.15791	-	FALSE	1.82659
CCDC30	ENSG00000186409	multiple sclerosis	rs34724863	1.83559e-14	0.07961	0.07853	0.3107	1.01375	+	rs55861965	6.02976e-28	-0.100099	0.123225	0.416602	-0.812331	-	FALSE	1.82608
BLZF1	ENSG00000117475	multiple sclerosis	rs10919136	2.39141e-12	0.0596931	0.0834473	0.4744	0.715339	+	rs1517748	7.6542e-13	-0.214043	0.193034	0.2675	-1.10884	-	FALSE	1.82418
MRPL43	ENSG00000055950	multiple sclerosis	rs2863095	6.39078e-59	0.0309018	0.0376837	0.412199	0.820031	+	rs10786611	3.27340999999998e-310	-0.0363636	0.0362804	0.316201	-1.0023	-	FALSE	1.82233
BBS2	ENSG00000125124	multiple sclerosis	rs869205	2.89901e-72	0.00469426	0.0354322	0.8946	0.132486	+	rs76021325	1e-34	-0.205548	0.121721	0.0912801	-1.68868	-	FALSE	1.82117
CPT1A	ENSG00000110090	multiple sclerosis	rs2060982	8.96954e-11	0.0391134	0.0943295	0.6784	0.414647	+	rs3018712	2.46604e-264	-0.0659487	0.0469362	0.16	-1.40507	-	FALSE	1.81972
RAB27A	ENSG00000069974	multiple sclerosis	rs11638111	1e-200	0.00650434	0.0223365	0.7709	0.291197	+	rs8026414	9.08239e-20	-0.231098	0.151397	0.1269	-1.52644	-	FALSE	1.81764
PSMA6	ENSG00000100902	multiple sclerosis	rs17103110	1.63023e-08	0.140818	0.106842	0.187501	1.31801	+	rs10135636	8.19596e-31	-0.0587138	0.117905	0.618501	-0.497976	-	FALSE	1.81598
ZNF678	ENSG00000181450	multiple sclerosis	rs7533588	1.82847e-10	0.088331	0.0947291	0.351099	0.932459	+	rs3010186	2.16391e-09	-0.200296	0.226819	0.377202	-0.883064	-	FALSE	1.81552
TMC8	ENSG00000167895	multiple sclerosis	rs3818147	1.84038e-36	0.0210596	0.0609966	0.7299	0.345259	+	rs149110519	1.59038e-11	-0.841843	0.573166	0.141898	-1.46876	-	FALSE	1.81402
EXOSC2	ENSG00000130713	multiple sclerosis	rs9802294	2.68051e-12	-0.0062627	0.0798685	0.9375	-0.0784127	-	rs28633092	7.67185e-37	-0.232041	0.122715	0.0586394	-1.89089	-	TRUE	1.81247
SH3PXD2B	ENSG00000174705	multiple sclerosis	rs2569220	5.04101e-79	0.0288351	0.0320109	0.3677	0.90079	+	rs2731694	2.09894e-214	-0.0419892	0.0460819	0.362198	-0.911185	-	FALSE	1.81198
TBC1D7	ENSG00000145979	multiple sclerosis	rs1512411	6.37672e-98	-0.000879224	0.0317389	0.9779	-0.0277018	-	rs413120	3.47056e-39	-0.199713	0.108568	0.0658402	-1.83951	-	TRUE	1.81181
TDRD1	ENSG00000095627	multiple sclerosis	rs12257959	6.85595e-11	-0.0123196	0.091675	0.8931	-0.134383	-	rs4761234	7.9873e-19	-0.30333	0.155924	0.0517303	-1.94537	-	TRUE	1.81099
MELTF	ENSG00000163975	multiple sclerosis	rs2280293	2.74878e-13	0.226594	0.105532	0.0317803	2.14716	+	rs13327482	4.71303e-33	0.04106	0.121401	0.7352	0.338217	+	TRUE	1.80895
PRR4	ENSG00000111215	multiple sclerosis	rs2597940	9.87708e-89	0.0100648	0.035324	0.7757	0.284927	+	rs1548803	3.27340999999998e-310	-0.0546036	0.0358566	0.1278	-1.52284	-	FALSE	1.80776
CYB5B	ENSG00000103018	multiple sclerosis	rs6499227	7.14102e-09	-0.102298	0.102508	0.318301	-0.997955	-	rs8061222	7.38584e-11	-0.625083	0.222971	0.00505619	-2.80343	-	TRUE	1.80548
PPA2	ENSG00000138777	multiple sclerosis	rs2713864	1.329e-51	0.0905519	0.0390524	0.0204098	2.31873	+	rs13136159	6.32557e-71	0.0421071	0.0819999	0.6076	0.513502	+	TRUE	1.80523
KNOP1	ENSG00000103550	multiple sclerosis	rs12920403	2.15442e-08	0.0845913	0.113679	0.4568	0.744126	+	rs1925516	3.86741e-08	-0.267812	0.252683	0.289201	-1.05988	-	FALSE	1.804
TRIM7	ENSG00000146054	multiple sclerosis	rs406447	4.18727e-50	0.0252971	0.0422668	0.5495	0.598509	+	rs404560	1.0666e-120	-0.0717646	0.0596194	0.228701	-1.20371	-	FALSE	1.80222
NDUFAF2	ENSG00000164182	multiple sclerosis	rs42437	1.00892e-34	0.0699503	0.047518	0.140999	1.47208	+	rs2650507	1.59993e-57	-0.0285385	0.0869684	0.7428	-0.328148	-	FALSE	1.80023
NUP160	ENSG00000030066	multiple sclerosis	rs11039415	2.16287e-11	-0.0864463	0.087144	0.321201	-0.991993	-	rs6485784	1.70687e-56	-0.245369	0.0878937	0.00524398	-2.79165	-	TRUE	1.79966
METTL14	ENSG00000145388	multiple sclerosis	rs116582665	4.22175e-37	0.148205	0.0466631	0.00149292	3.17606	+	rs10857061	1.51761e-10	0.301288	0.218846	0.168601	1.37671	+	TRUE	1.79934
SKAP1	ENSG00000141293	multiple sclerosis	rs9907565	2.53183e-14	0.0197134	0.0788994	0.8027	0.249855	+	rs8064277	3.97411e-08	-0.389327	0.25142	0.121499	-1.54851	-	FALSE	1.79837
CCNA1	ENSG00000133101	multiple sclerosis	rs11619435	5.28799e-14	0.0445595	0.0806705	0.580699	0.552364	+	rs9566079	8.24138e-14	-0.229188	0.184034	0.213	-1.24536	-	FALSE	1.79772
SRA1	ENSG00000213523	multiple sclerosis	rs3733681	1.17999e-112	0.0141924	0.0287949	0.622099	0.492877	+	rs61997246	1.04561e-10	-0.298348	0.228778	0.1922	-1.3041	-	FALSE	1.79698
SH3RF3	ENSG00000172985	multiple sclerosis	rs36146996	1.6094e-12	0.203703	0.125297	0.104	1.62576	+	rs10179797	1.55955e-132	-0.00997132	0.0596766	0.8673	-0.167089	-	FALSE	1.79285
PIGZ	ENSG00000119227	multiple sclerosis	rs746037	4.38985e-128	0.0243579	0.0284435	0.391799	0.85636	+	rs12634133	3.7051e-12	-0.218617	0.23353	0.3492	-0.936142	-	FALSE	1.7925
RANBP2	ENSG00000153201	multiple sclerosis	rs35096475	4.3076e-13	0.0744849	0.0808319	0.3568	0.921479	+	rs826565	2.88735e-34	-0.1005	0.11576	0.3853	-0.868172	-	FALSE	1.78965
P2RX7	ENSG00000089041	multiple sclerosis	rs208307	2.83934e-80	0.0157843	0.0341363	0.6438	0.462392	+	rs61953428	2.57513e-27	-0.162945	0.12293	0.185	-1.32552	-	FALSE	1.78791
GPATCH2L	ENSG00000089916	multiple sclerosis	rs1900121	1.08954e-27	0.05121	0.0547034	0.349201	0.93614	+	rs2246454	8.33873e-77	-0.0638357	0.0750016	0.3947	-0.851125	-	FALSE	1.78726
HEXD	ENSG00000169660	multiple sclerosis	rs1141463	2.23712e-101	-0.00490693	0.0311927	0.875	-0.15731	-	rs56008948	2.26731e-09	-0.906147	0.465997	0.0518312	-1.94453	-	TRUE	1.78722
LRCOL1	ENSG00000204583	multiple sclerosis	rs11146965	2.03041e-32	0.00995105	0.0528319	0.8506	0.188353	+	rs7301141	6.97188e-09	-0.420322	0.263072	0.1101	-1.59775	-	FALSE	1.7861
KIAA0825	ENSG00000185261	multiple sclerosis	rs9918142	7.59348e-23	0.118584	0.0607949	0.0511102	1.95055	+	rs10074178	1.47911e-56	0.0144511	0.0868839	0.8679	0.166326	+	TRUE	1.78423
LRRC63	ENSG00000173988	multiple sclerosis	rs9534360	2.95155e-20	0.111384	0.0632276	0.0781298	1.76164	+	rs2181618	4.15911e-25	-0.00298532	0.133806	0.9822	-0.0223109	-	FALSE	1.78395
TRAPPC10	ENSG00000160218	multiple sclerosis	rs57492153	1.60307e-22	0.0372983	0.0390254	0.339202	0.955744	+	rs2255828	1.56315e-44	-0.084666	0.102238	0.407601	-0.828123	-	FALSE	1.78387
TMEM176B	ENSG00000106565	multiple sclerosis	rs9640283	9.0994e-10	-0.097545	0.104524	0.3507	-0.933233	-	rs9657890	3.27340999999998e-310	-0.0995828	0.0366933	0.00664909	-2.71393	-	TRUE	1.78069
CNOT6	ENSG00000113300	multiple sclerosis	rs13182919	4.15824e-15	0.0449087	0.0742883	0.545499	0.604519	+	rs12657413	7.20941e-14	-0.225919	0.19211	0.239601	-1.17598	-	FALSE	1.7805
ZNF606	ENSG00000166704	multiple sclerosis	rs1549279	3.67256e-13	0.0306036	0.0827178	0.7114	0.369976	+	rs260418	5.16179e-11	-0.297257	0.210901	0.158699	-1.40946	-	FALSE	1.77944
RGS12	ENSG00000159788	multiple sclerosis	rs3213507	2.12212e-44	-0.0400556	0.0448217	0.371502	-0.893664	-	rs12485444	2.41379e-12	-0.568597	0.212763	0.00752999	-2.67245	-	TRUE	1.77878
GNAQ	ENSG00000156052	multiple sclerosis	rs10869984	1.04105e-31	0.000839858	0.0511511	0.9869	0.0164192	+	rs56388170	2.51652e-11	-0.392266	0.223379	0.0790798	-1.75605	-	FALSE	1.77247
KCNK17	ENSG00000124780	multiple sclerosis	rs16891961	6.69455e-14	-0.0203362	0.077688	0.7935	-0.261768	-	rs1544049	3.27340999999998e-310	-0.0471109	0.023284	0.0430404	-2.02332	-	TRUE	1.76155
CHMP4A	ENSG00000254505	multiple sclerosis	rs2295319	9.81158e-22	0.0262574	0.0671783	0.6959	0.390861	+	rs1998424	2.3222e-15	-0.245064	0.178801	0.1705	-1.3706	-	FALSE	1.76146
ZNF543	ENSG00000178229	multiple sclerosis	rs1034847	1.21849e-21	0.021883	0.0623947	0.725799	0.350719	+	rs260418	1.39187e-17	-0.228911	0.16241	0.158699	-1.40946	-	FALSE	1.76018
NPIPA5	ENSG00000183793	multiple sclerosis	rs3198697	8.26297e-88	0.0116723	0.031344	0.7096	0.372393	+	rs10852375	2.16371e-31	-0.166167	0.119763	0.1653	-1.38746	-	FALSE	1.75986
RASA4	ENSG00000105808	multiple sclerosis	rs60871950	3.36875e-29	0.202083	0.0776776	0.00928007	2.60156	+	rs1131383	2.99571e-91	0.0590621	0.0700427	0.3991	0.84323	+	TRUE	1.75833
PPIE	ENSG00000084072	multiple sclerosis	rs1046988	1e-200	0.00550864	0.0201635	0.784701	0.273199	+	rs2746056	4.21697e-13	-0.282365	0.19022	0.1377	-1.48441	-	FALSE	1.75761
SNX17	ENSG00000115234	multiple sclerosis	rs4665976	9.90467e-56	0.0348988	0.0398196	0.3808	0.876423	+	rs12473776	5.236e-126	-0.0516136	0.0585831	0.3783	-0.881032	-	FALSE	1.75745
RABEPK	ENSG00000136933	multiple sclerosis	rs11789451	3.64167e-12	0.056508	0.0867301	0.514699	0.651538	+	rs10481693	3.27340999999998e-310	-0.0431507	0.0390373	0.268999	-1.10537	-	FALSE	1.75691
VSIG8	ENSG00000243284	multiple sclerosis	rs11587021	1.38077e-170	0.00926019	0.026086	0.7226	0.354986	+	rs2501362	3.86198e-09	-0.340475	0.243711	0.1624	-1.39705	-	FALSE	1.75203
GDE1	ENSG00000006007	multiple sclerosis	rs7199035	3.04767e-14	-0.0411379	0.0801125	0.6076	-0.513502	-	rs6592965	6.21012e-15	-0.412678	0.18226	0.0235598	-2.26423	-	TRUE	1.75073
IDH2	ENSG00000182054	multiple sclerosis	rs12916467	3.5654e-28	0.0435299	0.054919	0.427999	0.79262	+	rs2048707	8.55264e-13	-0.205469	0.215383	0.340099	-0.95397	-	FALSE	1.74659
TPM1	ENSG00000140416	multiple sclerosis	rs2729827	2.84628e-58	0.0128731	0.0389	0.7407	0.330927	+	rs12903994	6.55994e-29	-0.182259	0.128845	0.1572	-1.41455	-	FALSE	1.74548
ACAD8	ENSG00000151498	multiple sclerosis	rs66594429	6.75645e-22	0.0660025	0.0663978	0.3202	0.994047	+	rs61703311	3.27340999999998e-310	-0.0289245	0.0386553	0.454299	-0.748267	-	FALSE	1.74231
RPUSD2	ENSG00000166133	multiple sclerosis	rs11637422	1.54738e-19	0.0555836	0.0669058	0.406101	0.830774	+	rs12441451	4.9204e-14	-0.170339	0.186983	0.362302	-0.910988	-	FALSE	1.74176
HIF1AN	ENSG00000166135	multiple sclerosis	rs12360502	6.92559e-21	-0.0266229	0.0911392	0.7702	-0.292113	-	rs10883434	7.48876e-10	-0.449238	0.220939	0.0420205	-2.03332	-	TRUE	1.7412
PNRC1	ENSG00000146278	multiple sclerosis	rs4706335	1.14634e-14	0.0731944	0.0759837	0.335402	0.963291	+	rs10080656	2.70396e-275	-0.0314151	0.0405143	0.438099	-0.775407	-	FALSE	1.7387
ZNF304	ENSG00000131845	multiple sclerosis	rs862703	1.58782e-77	0.0117135	0.0356382	0.7424	0.328677	+	rs260418	4.60045e-16	-0.240526	0.170651	0.158699	-1.40946	-	FALSE	1.73814
MINK1	ENSG00000141503	multiple sclerosis	rs8834	3.08313e-13	-0.0445945	0.100644	0.6577	-0.443091	-	rs9895848	3.27340999999998e-310	-0.139772	0.064085	0.0291799	-2.18105	-	TRUE	1.73796
KCNS1	ENSG00000124134	multiple sclerosis	rs62206433	1.8653e-09	0.139889	0.0992265	0.158601	1.40979	+	rs35456522	2.37903e-23	-0.04516	0.137676	0.7429	-0.328015	-	FALSE	1.73781
FLT3	ENSG00000122025	multiple sclerosis	rs61944703	1e-200	0.0347668	0.0200586	0.0830491	1.73326	+	rs112634401	1.97333e-18	-0.000704538	0.15615	0.9964	-0.00451194	-	FALSE	1.73777
RFX8	ENSG00000196460	multiple sclerosis	rs10180163	3.21563e-18	0.125369	0.0677714	0.06433	1.84989	+	rs11680478	1.003e-21	0.0170159	0.148707	0.9089	0.114426	+	TRUE	1.73546
ZC3H13	ENSG00000123200	multiple sclerosis	rs2031633	3.02845e-11	0.0658104	0.0887948	0.458602	0.741152	+	rs1409436	3.79665e-11	-0.209398	0.210653	0.320201	-0.994044	-	FALSE	1.7352
RFC3	ENSG00000133119	multiple sclerosis	rs2297121	3.80748e-09	0.054957	0.0858968	0.522301	0.639803	+	rs4943143	1.39155e-23	-0.151854	0.138674	0.273499	-1.09504	-	FALSE	1.73484
DENND11	ENSG00000257093	multiple sclerosis	rs73171619	2.73341e-14	0.042076	0.0823518	0.6094	0.51093	+	rs10952501	7.00164e-27	-0.159239	0.130139	0.2211	-1.22361	-	FALSE	1.73454
ADI1	ENSG00000182551	multiple sclerosis	rs35920471	2.84103e-13	0.113247	0.103915	0.275799	1.0898	+	rs4533479	2.27667e-12	-0.140892	0.218737	0.519501	-0.644115	-	FALSE	1.73392
ATP2A3	ENSG00000074370	multiple sclerosis	rs71366582	1.47273e-47	0.037193	0.0408098	0.362099	0.911372	+	rs1354034	2.84643e-20	-0.12424	0.151216	0.4113	-0.821609	-	FALSE	1.73298
PNPT1	ENSG00000138035	multiple sclerosis	rs7594497	2.98489e-24	0.0691464	0.0582122	0.2349	1.18783	+	rs782642	2.07539e-84	-0.039611	0.0728258	0.5865	-0.543914	-	FALSE	1.73175
EDN3	ENSG00000124205	multiple sclerosis	rs197183	1.48573e-37	0.040834	0.0475326	0.3903	0.859074	+	rs259963	8.59014e-189	-0.0417203	0.0478237	0.383002	-0.872378	-	FALSE	1.73145
JAK3	ENSG00000105639	multiple sclerosis	rs2302603	1.46087e-09	0.028491	0.108679	0.7932	0.262158	+	rs149110519	2.06966e-17	-0.668898	0.455417	0.141898	-1.46876	-	FALSE	1.73092
BICDL2	ENSG00000162069	multiple sclerosis	rs2526260	1.3729e-25	-0.0071727	0.0640252	0.9108	-0.112029	-	rs9788910	3.19521e-20	-0.314733	0.170793	0.065361	-1.84278	-	TRUE	1.73075
ZNF74	ENSG00000185252	multiple sclerosis	rs362164	4.23264e-27	-0.0152374	0.0385964	0.692999	-0.394788	-	rs62219028	4.41977e-08	-0.534111	0.251591	0.0337595	-2.12293	-	TRUE	1.72815
PAM	ENSG00000145730	multiple sclerosis	rs26431	6.26058e-13	-0.00469462	0.0801632	0.9533	-0.0585632	-	rs17375145	9.01571e-22	-0.251781	0.141248	0.0746601	-1.78255	-	TRUE	1.72398
NT5C	ENSG00000125458	multiple sclerosis	rs7218706	7.42085e-13	0.0396005	0.084318	0.6386	0.469657	+	rs2131049	2.82423e-16	-0.220576	0.175882	0.209801	-1.25411	-	FALSE	1.72377
COBL	ENSG00000106078	multiple sclerosis	rs35265128	4.8429e-14	0.0263262	0.0754365	0.7271	0.348985	+	rs28453840	5.90296e-10	-0.406526	0.295772	0.169299	-1.37446	-	FALSE	1.72344
NNT	ENSG00000112992	multiple sclerosis	rs10067138	3.06765e-20	0.00715745	0.0878971	0.9351	0.0814298	+	rs4443426	3.27340999999998e-310	-0.0630678	0.0384216	0.100701	-1.64147	-	FALSE	1.7229
DDIT3	ENSG00000175197	multiple sclerosis	rs1148555	2.8669e-10	0.0479857	0.095247	0.6144	0.503803	+	rs12264390	6.59204e-09	-0.297298	0.244338	0.2237	-1.21675	-	FALSE	1.72055
DBH	ENSG00000123454	multiple sclerosis	rs1611115	1.02223e-105	0.0146095	0.0300115	0.626401	0.486798	+	rs2427998	1.99113e-14	-0.23732	0.192358	0.2173	-1.23374	-	FALSE	1.72054
CUL3	ENSG00000036257	multiple sclerosis	rs2140508	9.24436e-24	0.0292101	0.0577021	0.6127	0.506223	+	rs12986955	1.24738e-51	-0.112778	0.0930285	0.225399	-1.2123	-	FALSE	1.71852
ZFR2	ENSG00000105278	multiple sclerosis	rs12461613	2.01793e-16	0.0599036	0.0700995	0.3928	0.85455	+	rs2301841	2.63694e-28	-0.10797	0.1251	0.388101	-0.863067	-	FALSE	1.71762
CTNNA1	ENSG00000044115	multiple sclerosis	rs311594	9.97285e-27	0.0161699	0.0557042	0.7716	0.290282	+	rs148805487	8.35988e-38	-0.160683	0.11269	0.1539	-1.42589	-	FALSE	1.71617
NDUFS8	ENSG00000110717	multiple sclerosis	rs72926459	3.52115e-19	0.0994346	0.0740439	0.1793	1.34291	+	rs3764821	3.27340999999998e-310	-0.0138485	0.0373226	0.710601	-0.371049	-	FALSE	1.71396
CRAT	ENSG00000095321	multiple sclerosis	rs3124509	2.58577e-62	-0.0119736	0.0376554	0.7505	-0.31798	-	rs12718598	4.11604e-08	-0.517222	0.254657	0.0422497	-2.03105	-	TRUE	1.71307
DAAM2	ENSG00000146122	multiple sclerosis	rs4714270	6.4376e-14	0.0186903	0.0765873	0.8072	0.244039	+	rs149110519	1.52686e-71	-0.320276	0.218059	0.141898	-1.46876	-	FALSE	1.7128
ODF3B	ENSG00000177989	multiple sclerosis	rs73172235	5.12184e-09	-0.0673351	0.16672	0.6863	-0.403882	-	rs1866	7.99834e-244	-0.0976509	0.0461424	0.03432	-2.11629	-	TRUE	1.71241
PCGF3	ENSG00000185619	multiple sclerosis	rs72613114	2.37894e-11	0.240964	0.767012	0.7534	0.31416	+	rs76927558	5.10505e-48	-0.12936	0.0925954	0.162401	-1.39704	-	FALSE	1.7112
JDP2	ENSG00000140044	multiple sclerosis	rs8010786	3.83176e-08	0.0254887	0.105449	0.809	0.241716	+	rs149110519	3.00262e-15	-0.719442	0.48983	0.141898	-1.46876	-	FALSE	1.71047
ZNF484	ENSG00000127081	multiple sclerosis	rs10821031	5.92196e-48	-0.00322595	0.0378617	0.9321	-0.0852034	-	rs10992498	1.24968e-40	-0.188215	0.104824	0.0725699	-1.79553	-	TRUE	1.71032
WDR17	ENSG00000150627	multiple sclerosis	rs12500840	5.0833e-13	0.0671615	0.0810835	0.4075	0.8283	+	rs72706320	1.15904e-20	-0.246177	0.279244	0.378	-0.881587	-	FALSE	1.70989
CCDC106	ENSG00000173581	multiple sclerosis	rs2271757	4.14152e-08	0.0206144	0.108856	0.8498	0.189373	+	rs581023	6.67575e-25	-0.205264	0.135144	0.1288	-1.51885	-	FALSE	1.70823
ADAM17	ENSG00000151694	multiple sclerosis	rs10210919	5.30396e-44	0.0158176	0.0447434	0.723701	0.353517	+	rs11677445	2.47799e-22	-0.200217	0.147824	0.1756	-1.35443	-	FALSE	1.70794
LIAS	ENSG00000121897	multiple sclerosis	rs35086467	7.97469e-34	0.0596391	0.0607701	0.326401	0.981389	+	rs6531754	7.00519e-09	-0.185153	0.255067	0.467901	-0.725899	-	FALSE	1.70729
RCN2	ENSG00000117906	multiple sclerosis	rs147629910	1.63533e-13	0.0233061	0.0588932	0.6923	0.395735	+	rs15939	6.0548e-22	-0.187946	0.143342	0.189799	-1.31117	-	FALSE	1.70691
C1orf43	ENSG00000143612	multiple sclerosis	rs4364874	7.61637e-14	0.0497356	0.0811794	0.540099	0.612663	+	rs10797047	2.97372e-64	-0.0899985	0.0822729	0.273998	-1.0939	-	FALSE	1.70656
AMN	ENSG00000166126	multiple sclerosis	rs141809538	2.03756e-18	-0.244685	0.126314	0.0527306	-1.93712	-	rs8008502	1.7649e-08	-0.860747	0.236349	0.000270694	-3.64184	-	TRUE	1.70472
TFDP2	ENSG00000114126	multiple sclerosis	rs113405221	4.94776e-09	0.0983423	0.10931	0.3683	0.899662	+	rs36151043	1.93731e-69	-0.0603506	0.0749826	0.4209	-0.804862	-	FALSE	1.70452
PNP	ENSG00000198805	multiple sclerosis	rs1760940	3.39444e-82	-0.00136807	0.034425	0.9683	-0.0397406	-	rs7143219	4.61201e-09	-0.424099	0.243178	0.081161	-1.74399	-	TRUE	1.70425
NAGPA	ENSG00000103174	multiple sclerosis	rs62036223	2.92829e-52	0.0142016	0.0426417	0.7391	0.333045	+	rs72773718	7.23936e-77	-0.12425	0.090632	0.170399	-1.37092	-	FALSE	1.70397
MRM3	ENSG00000171861	multiple sclerosis	rs2273454	4.97708e-16	0.103656	0.0736316	0.1592	1.40777	+	rs9915388	5.41128e-74	-0.0234866	0.079301	0.7671	-0.296171	-	FALSE	1.70394
NUP85	ENSG00000125450	multiple sclerosis	rs7222849	1e-200	0.0288936	0.0215255	0.1795	1.3423	+	rs74520907	1.49934e-13	-0.0784604	0.21799	0.718901	-0.359928	-	FALSE	1.70222
IREB2	ENSG00000136381	multiple sclerosis	rs12592111	1.06845e-15	-0.0355802	0.0442543	0.421401	-0.803994	-	rs62010551	7.39605e-12	-0.988112	0.394295	0.0122098	-2.50602	-	TRUE	1.70203
RASSF1	ENSG00000068028	multiple sclerosis	rs2071802	6.26554e-11	-0.00520003	0.0889839	0.9534	-0.0584379	-	rs11914549	5.48656e-14	-0.326622	0.185688	0.0785801	-1.75898	-	TRUE	1.70055
PLXNA2	ENSG00000076356	multiple sclerosis	rs3736963	2.31166e-11	0.0680858	0.09021	0.4504	0.754748	+	rs881758	1.71199e-18	-0.14675	0.155175	0.344298	-0.945706	-	FALSE	1.70045
NT5C2	ENSG00000076685	multiple sclerosis	rs4633383	4.53652e-21	0.00229	0.0681648	0.9732	0.0335951	+	rs17115100	3.27340999999998e-310	-0.0655211	0.0393422	0.0958301	-1.66541	-	FALSE	1.69901
CDH26	ENSG00000124215	multiple sclerosis	rs112503551	1.92937e-18	0.0259195	0.0656993	0.6932	0.394516	+	rs35858953	7.55614e-22	-0.205923	0.157869	0.1921	-1.30439	-	FALSE	1.69891
ZNF28	ENSG00000198538	multiple sclerosis	rs6509689	7.00157e-23	-0.0418076	0.110827	0.706	-0.377234	-	rs7259466	1.79102e-14	-0.377341	0.18191	0.0380495	-2.07432	-	TRUE	1.69709
AKR7A2	ENSG00000053371	multiple sclerosis	rs2227295	1.63867e-11	0.0681255	0.0913078	0.455602	0.746108	+	rs10158092	6.6115e-12	-0.195062	0.205365	0.342198	-0.949831	-	FALSE	1.69594
RCOR1	ENSG00000089902	multiple sclerosis	rs138118383	1.3275e-08	0.0455501	0.131829	0.7297	0.345525	+	rs56042316	2.92146e-95	-0.0871556	0.0645574	0.177	-1.35005	-	FALSE	1.69557
PSMC5	ENSG00000087191	multiple sclerosis	rs2854214	1.42427e-52	0.0681159	0.0411669	0.0979995	1.65463	+	rs2597632	2.33024e-44	-0.00401796	0.101747	0.9685	-0.0394896	-	FALSE	1.69412
GNPDA1	ENSG00000113552	multiple sclerosis	rs164080	1.90087e-33	0.00558918	0.052865	0.9158	0.105725	+	rs10062286	1.2664e-09	-0.364157	0.229773	0.112999	-1.58486	-	FALSE	1.69058
ZNF230	ENSG00000159882	multiple sclerosis	rs451388	1.55109e-26	-0.0473766	0.0592068	0.423601	-0.800189	-	rs62116961	8.82673e-11	-0.61931	0.248735	0.0127801	-2.48984	-	TRUE	1.68965
CCNG1	ENSG00000113328	multiple sclerosis	rs732053	3.51845e-13	0.0684114	0.0789819	0.3864	0.866165	+	rs1354034	1.17112e-16	-0.138235	0.168249	0.4113	-0.821609	-	FALSE	1.68777
ERCC1	ENSG00000012061	multiple sclerosis	rs3212983	1.40329e-21	0.0138228	0.0635459	0.8278	0.217524	+	rs149110519	7.97425e-09	-0.983009	0.669279	0.141898	-1.46876	-	FALSE	1.68628
TDRD3	ENSG00000083544	multiple sclerosis	rs58866721	1.6339e-20	0.0620066	0.0648641	0.339099	0.955947	+	rs9528144	1.94536e-17	-0.120359	0.164953	0.465599	-0.729659	-	FALSE	1.68561
ARHGAP42	ENSG00000165895	multiple sclerosis	rs1502284	3.05818e-40	0.0051619	0.0448148	0.9083	0.115183	+	rs11224330	2.22669e-08	-0.385957	0.24589	0.116501	-1.56963	-	FALSE	1.68482
TAS2R20	ENSG00000255837	multiple sclerosis	rs7350611	8.42041e-46	-0.0107367	0.0469461	0.8191	-0.228702	-	rs34858945	1.74341e-34	-0.240616	0.125801	0.0557903	-1.91267	-	TRUE	1.68397
ATG14	ENSG00000126775	multiple sclerosis	rs1815580	2.61787e-44	0.0812577	0.0442796	0.0664903	1.8351	+	rs17742886	2.4615e-21	0.0217274	0.142011	0.8784	0.152998	+	TRUE	1.68211
MAD1L1	ENSG00000002822	multiple sclerosis	rs1637742	4.02353e-14	-0.00336916	0.082691	0.9675	-0.0407439	-	rs55682486	2.68596e-35	-0.211493	0.122806	0.0850392	-1.72217	-	TRUE	1.68142
RBMXL1	ENSG00000213516	multiple sclerosis	rs6428489	1.1764e-22	0.0314472	0.0613259	0.608099	0.512789	+	rs12132894	1.67032e-30	-0.169066	0.144716	0.2427	-1.16826	-	FALSE	1.68105
CYB5A	ENSG00000166347	multiple sclerosis	rs8091176	1.80326e-18	-0.0400129	0.0685467	0.559401	-0.583732	-	rs6592965	7.85597e-17	-0.386362	0.170637	0.0235598	-2.26423	-	TRUE	1.6805
GYG1	ENSG00000163754	multiple sclerosis	rs9289779	1.91287e-18	-0.0173071	0.0688763	0.801599	-0.251278	-	rs6764975	3.48017e-18	-0.304111	0.157448	0.0534205	-1.93151	-	TRUE	1.68023
FAM102B	ENSG00000162636	multiple sclerosis	rs41278478	1.88969e-19	-0.277293	0.116486	0.0172897	-2.38049	-	rs597808	5.59616e-09	-1.00353	0.247157	4.90125e-05	-4.06029	-	TRUE	1.6798
IL15RA	ENSG00000134470	multiple sclerosis	rs7898286	3.73231e-08	-0.250791	0.105635	0.0175898	-2.37414	-	rs687805	1.82852e-17	-1.21037	0.298577	5.03901e-05	-4.05381	-	TRUE	1.67967
HLTF	ENSG00000071794	multiple sclerosis	rs1017489	1.54466e-112	0.027133	0.0287802	0.3458	0.942767	+	rs67896626	9.58517e-12	-0.160811	0.21843	0.461601	-0.736213	-	FALSE	1.67898
ITPA	ENSG00000125877	multiple sclerosis	rs11697114	1e-200	0.00399034	0.0225592	0.8596	0.176883	+	rs11696445	1.86801e-08	-1.52949	1.01857	0.133199	-1.50161	-	FALSE	1.67849
ZNF141	ENSG00000131127	multiple sclerosis	rs11723804	1.72986e-84	0.0300866	0.0326436	0.356701	0.92167	+	rs55789238	3.41641e-10	-0.272239	0.360385	0.450001	-0.755413	-	FALSE	1.67708
CPAMD8	ENSG00000160111	multiple sclerosis	rs2227356	7.95067e-12	0.0762833	0.0892673	0.3928	0.85455	+	rs11671770	3.71535e-122	-0.0486975	0.059233	0.411001	-0.822134	-	FALSE	1.67668
RIC1	ENSG00000107036	multiple sclerosis	rs7041923	8.08189e-11	0.0977976	0.0921961	0.2888	1.06076	+	rs75390132	1.70608e-18	-0.108173	0.176083	0.539	-0.614326	-	FALSE	1.67508
ZNF710	ENSG00000140548	multiple sclerosis	rs4516205	1.40259e-13	0.0104245	0.0826248	0.8996	0.126167	+	rs2939850	1.00577e-27	-0.202781	0.131163	0.1221	-1.54602	-	FALSE	1.67219
COL26A1	ENSG00000160963	multiple sclerosis	rs62465626	1.34046e-18	0.041374	0.0719012	0.565002	0.575428	+	rs7570971	2.81222e-09	-0.40355	0.368449	0.273399	-1.09527	-	FALSE	1.6707
EBF4	ENSG00000088881	multiple sclerosis	rs555502	5.04343e-09	0.0461851	0.100825	0.6469	0.458073	+	rs6037255	6.16453e-12	-0.239888	0.197837	0.225301	-1.21255	-	FALSE	1.67063
FBXL18	ENSG00000155034	multiple sclerosis	rs852447	3.54233e-08	0.0861444	0.114668	0.452501	0.751252	+	rs4724703	3.92013e-16	-0.155495	0.169449	0.358801	-0.917651	-	FALSE	1.6689
TMEM106C	ENSG00000134291	multiple sclerosis	rs2071357	3.89506e-52	-0.0267645	0.0419229	0.523199	-0.638422	-	rs1635528	1.64361e-12	-0.478321	0.207697	0.0212801	-2.30298	-	TRUE	1.66455
GRHPR	ENSG00000137106	multiple sclerosis	rs7856656	5.69981e-49	-0.00557144	0.0417741	0.8939	-0.13337	-	rs41303225	5.94019e-14	-0.71372	0.397026	0.0722302	-1.79766	-	TRUE	1.66429
UGCG	ENSG00000148154	multiple sclerosis	rs10981147	3.93421e-11	-0.00434767	0.0934687	0.9629	-0.0465147	-	rs7860334	1.06561e-45	-0.171412	0.100214	0.08718	-1.71046	-	TRUE	1.66395
AXIN1	ENSG00000103126	multiple sclerosis	rs412243	4.0048e-20	0.0109179	0.068247	0.8729	0.159976	+	rs419949	3.27340999999998e-310	-0.0519254	0.0345444	0.132801	-1.50315	-	FALSE	1.66312
WASHC2C	ENSG00000172661	multiple sclerosis	rs7077173	1.34369e-08	-0.0278972	0.102357	0.7852	-0.272549	-	rs12780461	4.28845e-27	-0.271594	0.140388	0.05304	-1.9346	-	TRUE	1.66205
SPATA7	ENSG00000042317	multiple sclerosis	rs3179969	1e-200	-0.00538705	0.0178416	0.7627	-0.301937	-	rs1532331	1.10739e-36	-0.233405	0.118904	0.0496496	-1.96297	-	TRUE	1.66103
CYBRD1	ENSG00000071967	multiple sclerosis	rs960749	2.2256e-164	-0.0289959	0.0246567	0.2396	-1.17599	-	rs9646734	3.27340999999998e-310	-0.0845196	0.0297964	0.00456006	-2.83657	-	TRUE	1.66059
PLEKHA5	ENSG00000052126	multiple sclerosis	rs1388693	1.54405e-17	0.0146052	0.0636464	0.8185	0.229474	+	rs12813757	8.13954e-11	-0.44371	0.310575	0.153099	-1.42867	-	FALSE	1.65815
BMERB1	ENSG00000166780	multiple sclerosis	rs12708799	1.69547e-09	0.0639108	0.110952	0.5646	0.576023	+	rs11649126	4.22377e-75	-0.0811111	0.0749868	0.279399	-1.08167	-	FALSE	1.65769
CAMKMT	ENSG00000143919	multiple sclerosis	rs343961	3.37724e-20	-0.00201399	0.0677932	0.9763	-0.0297079	-	rs13425258	2.6485e-158	-0.0881796	0.0522695	0.0915996	-1.68702	-	TRUE	1.65731
MACROD2	ENSG00000172264	multiple sclerosis	rs4120825	8.64091e-11	0.0517804	0.090848	0.5687	0.569967	+	rs13040115	4.91473e-25	-0.147342	0.135511	0.2769	-1.08731	-	FALSE	1.65728
ARMC3	ENSG00000165309	multiple sclerosis	rs4748837	4.89899e-10	0.0797879	0.0958356	0.405099	0.832549	+	rs1354034	5.44879e-13	-0.158694	0.193151	0.4113	-0.821609	-	FALSE	1.65416
THSD1	ENSG00000136114	multiple sclerosis	rs9316574	3.08589e-26	0.0763524	0.0594192	0.1988	1.28498	+	rs61171418	1.96291e-18	-0.0585199	0.159619	0.713901	-0.366622	-	FALSE	1.6516
SHF	ENSG00000138606	multiple sclerosis	rs62026661	1.29353e-85	0.0254031	0.0316165	0.4217	0.803475	+	rs74011388	9.70733e-21	-0.124344	0.146683	0.396601	-0.847707	-	FALSE	1.65118
PMM2	ENSG00000140650	multiple sclerosis	rs12049	3.17129e-48	0.0109455	0.0419384	0.7941	0.260991	+	rs8047293	2.74391e-10	-0.363471	0.261472	0.1645	-1.39009	-	FALSE	1.65108
MARVELD1	ENSG00000155254	multiple sclerosis	rs6584147	6.65188e-17	0.0683009	0.0759657	0.368599	0.899101	+	rs7914697	1.6885e-27	-0.0959437	0.127599	0.452102	-0.751915	-	FALSE	1.65102
ZFAND1	ENSG00000104231	multiple sclerosis	rs62514300	3.58866e-18	0.04597	0.0644092	0.475402	0.713718	+	rs55640701	2.79898e-199	-0.0432793	0.0462027	0.348899	-0.936727	-	FALSE	1.65044
FPR1	ENSG00000171051	multiple sclerosis	rs4802859	7.92777e-55	0.0323199	0.0391279	0.4088	0.826006	+	rs12610031	3.60164e-52	-0.0798387	0.0969869	0.4104	-0.823191	-	FALSE	1.6492
HIVEP3	ENSG00000127124	multiple sclerosis	rs11210507	4.72606e-10	0.0150873	0.0927641	0.8708	0.162642	+	rs1004870	1.2331e-269	-0.0609875	0.0410749	0.1376	-1.48479	-	FALSE	1.64743
GALNS	ENSG00000141012	multiple sclerosis	rs150896802	6.59673e-13	0.0459582	0.0629015	0.465001	0.730637	+	rs9932581	4.3451e-11	-0.360779	0.393645	0.3594	-0.91651	-	FALSE	1.64715
UBP1	ENSG00000153560	multiple sclerosis	rs17030546	4.61753e-13	-0.0258374	0.0817289	0.7519	-0.316135	-	rs35660594	2.99723e-08	-0.486583	0.248	0.0497595	-1.96203	-	TRUE	1.64589
CST3	ENSG00000101439	multiple sclerosis	rs2424566	6.24213e-26	-0.0418204	0.0556058	0.451999	-0.752087	-	rs2405392	3.27340999999998e-310	-0.0627811	0.0261892	0.0165203	-2.39721	-	TRUE	1.64513
HPF1	ENSG00000056050	multiple sclerosis	rs11540095	2.13566e-18	0.0514142	0.0753982	0.495301	0.681902	+	rs10016129	1.65882e-30	-0.112629	0.116994	0.335702	-0.962693	-	FALSE	1.64459
ACVR2B	ENSG00000114739	multiple sclerosis	rs2300668	1.60912e-24	0.0265699	0.0593164	0.6542	0.447935	+	rs1696549	1.47021e-08	-0.302526	0.253221	0.232201	-1.19471	-	FALSE	1.64264
KL	ENSG00000133116	multiple sclerosis	rs562020	4.03524e-29	0.0343462	0.0602132	0.5684	0.57041	+	rs2239630	1.56063e-12	-0.217291	0.20273	0.283799	-1.07182	-	FALSE	1.64223
NT5M	ENSG00000205309	multiple sclerosis	rs12602871	4.1397e-37	0.189545	0.0481325	8.21691e-05	3.93798	+	rs4985750	3.27340999999998e-310	0.0870886	0.0379318	0.0216802	2.29592	+	TRUE	1.64206
IMPA2	ENSG00000141401	multiple sclerosis	rs727746	2.5146e-22	-0.00704176	0.0593159	0.9055	-0.118716	-	rs56388170	2.00461e-08	-0.466204	0.265484	0.0790798	-1.75605	-	TRUE	1.63733
CSNK2A2	ENSG00000070770	multiple sclerosis	rs2550362	6.30797e-12	0.0128644	0.0874132	0.883	0.147167	+	rs13165424	8.7438e-10	-0.339207	0.227758	0.1364	-1.48933	-	FALSE	1.6365
CCT8	ENSG00000156261	multiple sclerosis	rs73192133	7.84143e-41	-0.00884311	0.0433613	0.8384	-0.20394	-	rs9980984	1.72238e-08	-0.49177	0.26795	0.0664607	-1.8353	-	TRUE	1.63136
PMVK	ENSG00000163344	multiple sclerosis	rs11264283	2.87661e-11	0.0748888	0.0912071	0.411598	0.821085	+	rs2335408	9.54773e-75	-0.0613998	0.075828	0.418099	-0.809724	-	FALSE	1.63081
ADSL	ENSG00000239900	multiple sclerosis	rs8135371	3.27004e-29	0.0387184	0.050984	0.4476	0.759422	+	rs56066924	2.32167e-20	-0.121951	0.140086	0.384	-0.87055	-	FALSE	1.62997
PDZD3	ENSG00000172367	multiple sclerosis	rs7929799	4.34962e-13	0.0137421	0.085765	0.8727	0.16023	+	rs149110519	7.05537e-09	-0.97954	0.666917	0.141898	-1.46876	-	FALSE	1.62899
SLC27A1	ENSG00000130304	multiple sclerosis	rs59332356	9.42545e-29	0.0100728	0.0581595	0.8625	0.173193	+	rs10098310	1.43061e-10	-0.311115	0.214	0.145999	-1.45381	-	FALSE	1.627
TMED5	ENSG00000117500	multiple sclerosis	rs7532195	1.31099e-83	-0.0193033	0.0328344	0.5566	-0.587898	-	rs485336	6.93266e-51	-0.206274	0.093156	0.0268095	-2.21428	-	TRUE	1.62638
FAM110A	ENSG00000125898	multiple sclerosis	rs1124740	1.61215e-26	0.0636344	0.05621	0.257599	1.13208	+	rs1106699	1.63305e-149	-0.028121	0.0571369	0.6226	-0.492169	-	FALSE	1.62425
TNIK	ENSG00000154310	multiple sclerosis	rs6444974	3.17678e-09	0.0176216	0.0977921	0.857	0.180194	+	rs61792442	4.24913e-17	-0.243303	0.168767	0.149401	-1.44165	-	FALSE	1.62185
CCDC149	ENSG00000181982	multiple sclerosis	rs61793774	5.52274e-33	0.0164794	0.0486864	0.735	0.338481	+	rs1991866	1.33278e-08	-0.314339	0.245062	0.1996	-1.28269	-	FALSE	1.62117
SLC37A2	ENSG00000134955	multiple sclerosis	rs10893319	6.68964e-36	-0.00168848	0.0530307	0.9746	-0.0318396	-	rs7938473	8.45084e-35	-0.19046	0.115261	0.0984487	-1.65242	-	TRUE	1.62058
ITPRIPL1	ENSG00000198885	multiple sclerosis	rs61008119	4.56647e-36	0.154783	0.049795	0.00188104	3.1084	+	rs1081717	2.57632e-204	0.067369	0.0452229	0.136301	1.48971	+	TRUE	1.61869
ANXA2	ENSG00000182718	multiple sclerosis	rs8024024	8.11888e-32	0.0377563	0.0511585	0.460499	0.738026	+	rs62004990	8.16582e-206	-0.0398651	0.0453338	0.379202	-0.879368	-	FALSE	1.61739
FOXK2	ENSG00000141568	multiple sclerosis	rs73369896	4.22048e-12	0.25738	0.184363	0.1627	1.39605	+	rs12949425	2.81449e-08	-0.0566085	0.256009	0.825	-0.221119	-	FALSE	1.61717
ZNF548	ENSG00000188785	multiple sclerosis	rs11667293	2.05821e-17	-0.0247559	0.072119	0.7314	-0.343264	-	rs7256349	1.1434e-15	-0.330139	0.168412	0.0499599	-1.96031	-	TRUE	1.61704
OPRL1	ENSG00000125510	multiple sclerosis	rs6010716	5.13763e-10	0.0145258	0.0981959	0.8824	0.147927	+	rs149110519	3.83619e-21	-0.602129	0.409958	0.141898	-1.46876	-	FALSE	1.61669
WASF1	ENSG00000112290	multiple sclerosis	rs7750080	4.38639e-08	0.0251352	0.102292	0.8059	0.245719	+	rs9481061	2.89468e-13	-0.256346	0.187076	0.1706	-1.37028	-	FALSE	1.616
ZNF425	ENSG00000204947	multiple sclerosis	rs6950172	7.88089e-102	0.0132764	0.030965	0.6681	0.428757	+	rs13233043	2.91938e-10	-0.387583	0.326573	0.2353	-1.18682	-	FALSE	1.61557
MUL1	ENSG00000090432	multiple sclerosis	rs529974	1.08141e-129	-0.0157073	0.0278241	0.572399	-0.564521	-	rs12723377	3.27340999999998e-310	-0.0689421	0.0316311	0.0292898	-2.17956	-	TRUE	1.61504
LPP	ENSG00000145012	multiple sclerosis	rs34465339	3.7878e-15	0.0719088	0.0571496	0.2083	1.25826	+	rs16863057	9.46891e-11	-0.0888733	0.251302	0.7236	-0.353651	-	FALSE	1.61191
INTS4	ENSG00000149262	multiple sclerosis	rs7930865	1.18602e-40	-0.010918	0.0465083	0.8144	-0.234753	-	rs10899427	5.94703e-73	-0.142413	0.0771604	0.0649403	-1.84567	-	TRUE	1.61092
CARD8	ENSG00000105483	multiple sclerosis	rs4802464	7.09673e-12	0.0125334	0.0885951	0.8875	0.141469	+	rs149110519	2.0797e-14	-0.742416	0.505472	0.141898	-1.46876	-	FALSE	1.61023
KRT8	ENSG00000170421	multiple sclerosis	rs7315310	4.10796e-09	-0.0338277	0.100848	0.7373	-0.335431	-	rs4761234	5.70164e-97	-0.130224	0.0669403	0.0517303	-1.94537	-	TRUE	1.60994
CLEC5A	ENSG00000258227	multiple sclerosis	rs11773137	2.96758e-41	0.0245652	0.0456752	0.590699	0.537823	+	rs2239630	7.71436e-24	-0.152856	0.142613	0.283799	-1.07182	-	FALSE	1.60965
MYO5A	ENSG00000197535	multiple sclerosis	rs8033626	7.48549e-24	-0.0120569	0.0610333	0.8434	-0.197546	-	rs2290335	6.29506e-141	-0.107008	0.0592664	0.0709897	-1.80554	-	TRUE	1.608
DHX33	ENSG00000005100	multiple sclerosis	rs75457395	9.9031e-22	0.0174037	0.0617883	0.7782	0.281666	+	rs16954515	2.58797e-09	-0.315484	0.238062	0.185099	-1.32522	-	FALSE	1.60688
SLC35B3	ENSG00000124786	multiple sclerosis	rs3799255	4.30101e-24	0.0313012	0.0587211	0.593999	0.53305	+	rs3757100	3.65595e-216	-0.049761	0.0463783	0.283299	-1.07294	-	FALSE	1.60599
TDRP	ENSG00000180190	multiple sclerosis	rs10105131	9.37725e-12	0.0745155	0.0950784	0.4332	0.783727	+	rs1354034	5.31129e-12	-0.165951	0.201983	0.4113	-0.821609	-	FALSE	1.60534
SPC24	ENSG00000161888	multiple sclerosis	rs4804146	7.85262e-09	0.13011	0.106425	0.221501	1.22255	+	rs10402457	6.95985e-28	-0.050921	0.133225	0.7023	-0.382218	-	FALSE	1.60476
TRAF3IP1	ENSG00000204104	multiple sclerosis	rs7605254	3.78537e-26	-0.048051	0.0574707	0.403101	-0.836096	-	rs6728430	7.7464e-41	-0.249529	0.102238	0.0146599	-2.44067	-	TRUE	1.60458
VRK2	ENSG00000028116	multiple sclerosis	rs55873931	5.89047e-09	0.191731	0.0990732	0.0529601	1.93525	+	rs3732136	3.99025e-209	0.0151432	0.0457417	0.7406	0.331059	+	TRUE	1.60419
NAP1L1	ENSG00000187109	multiple sclerosis	rs35345183	2.14935e-09	0.214203	0.0998308	0.0319001	2.14566	+	rs35400189	2.8774e-41	0.0563065	0.103854	0.587701	0.542171	+	TRUE	1.60349
CHD7	ENSG00000171316	multiple sclerosis	rs4237042	5.85609e-18	0.0308763	0.0654107	0.6369	0.472037	+	rs1356827	9.7744e-09	-0.288212	0.255121	0.2586	-1.12971	-	FALSE	1.60174
PLPP3	ENSG00000162407	multiple sclerosis	rs56348932	2.16042e-46	0.0902434	0.0409995	0.0277301	2.20108	+	rs6690687	3.39078e-38	0.0635097	0.105636	0.5477	0.60121	+	TRUE	1.59987
MRPL10	ENSG00000159111	multiple sclerosis	rs8074177	5.86222e-37	0.0917479	0.0476474	0.0541595	1.92556	+	rs17774171	2.1928e-183	0.015862	0.0482797	0.742501	0.328544	+	TRUE	1.59702
CDKAL1	ENSG00000145996	multiple sclerosis	rs7738382	9.03726e-10	0.174846	0.0940298	0.0629599	1.85947	+	rs4131667	1.56964e-12	0.0509017	0.193686	0.7927	0.262806	+	TRUE	1.59667
DNTTIP2	ENSG00000067334	multiple sclerosis	rs4847265	9.6545e-43	0.0656268	0.0456114	0.1502	1.43882	+	rs6675820	2.34477e-26	-0.0203671	0.129262	0.8748	-0.157564	-	FALSE	1.59639
GPSM1	ENSG00000160360	multiple sclerosis	rs3812550	1.34554e-28	-0.0209553	0.0570947	0.713599	-0.367026	-	rs1532331	6.54787e-12	-0.428285	0.218182	0.0496496	-1.96297	-	TRUE	1.59594
CTC1	ENSG00000178971	multiple sclerosis	rs3027238	1.85932e-22	0.0100145	0.072742	0.8905	0.137672	+	rs268461	5.56545e-27	-0.188102	0.129097	0.145101	-1.45706	-	FALSE	1.59473
ADAL	ENSG00000168803	multiple sclerosis	rs956391	1e-200	0.00608348	0.022141	0.7835	0.274761	+	rs3743005	8.73172e-14	-0.25178	0.19077	0.1869	-1.31981	-	FALSE	1.59457
FADS3	ENSG00000221968	multiple sclerosis	rs1295988	1.09237e-10	0.00365238	0.0739339	0.9606	0.0494006	+	rs2521561	9.3994e-12	-0.309641	0.200444	0.122401	-1.54478	-	FALSE	1.59418
RAD51C	ENSG00000108384	multiple sclerosis	rs34717648	1e-200	-0.0213775	0.0192309	0.2663	-1.11162	-	rs11653697	5.18884e-09	-0.653715	0.241663	0.00682906	-2.70507	-	TRUE	1.59344
SPECC1L	ENSG00000100014	multiple sclerosis	rs11090320	9.30232e-14	0.0229636	0.0820215	0.7795	0.27997	+	rs5760267	1.70137e-14	-0.238878	0.181899	0.1891	-1.31325	-	FALSE	1.59322
MYSM1	ENSG00000162601	multiple sclerosis	rs2746081	8.23017e-134	0.0193486	0.0268594	0.471299	0.720367	+	rs11207303	2.56448e-27	-0.110697	0.126917	0.383102	-0.872196	-	FALSE	1.59256
SGO2	ENSG00000163535	multiple sclerosis	rs10931908	2.08188e-15	0.0330965	0.0697413	0.6351	0.47456	+	rs12052989	1.25777e-23	-0.154129	0.137987	0.264001	-1.11698	-	FALSE	1.59154
SLC26A5	ENSG00000170615	multiple sclerosis	rs735459	8.60758e-10	-0.0722239	0.102373	0.4805	-0.705499	-	rs2906643	4.41469e-16	-0.399742	0.174188	0.0217399	-2.29488	-	TRUE	1.58938
ORMDL1	ENSG00000128699	multiple sclerosis	rs6741074	2.05794e-134	0.0356856	0.0264938	0.178	1.34694	+	rs12053254	6.80769e-41	-0.024882	0.10338	0.8098	-0.240684	-	FALSE	1.58762
AKAP8	ENSG00000105127	multiple sclerosis	rs4809189	1.54117e-179	0.0183221	0.0239205	0.4437	0.765961	+	rs7253722	2.6418e-17	-0.133888	0.163202	0.411998	-0.820382	-	FALSE	1.58634
TLCD3A	ENSG00000167695	multiple sclerosis	rs2657621	4.59334e-164	0.0156795	0.0254165	0.5373	0.616902	+	rs2657633	1.15425e-25	-0.12861	0.132739	0.332599	-0.968892	-	FALSE	1.58579
INSL3	ENSG00000248099	multiple sclerosis	rs3761048	9.85907e-36	0.00708862	0.0609415	0.9074	0.116318	+	rs149110519	1.52402e-09	-0.938746	0.639143	0.141898	-1.46876	-	FALSE	1.58508
TMEM160	ENSG00000130748	multiple sclerosis	rs11083857	5.81772e-32	-0.464875	0.146144	0.00146801	-3.18093	-	rs2909902	2.22433e-43	-0.523987	0.110023	1.912e-06	-4.76251	-	TRUE	1.58158
RNF150	ENSG00000170153	multiple sclerosis	rs56141007	5.68419e-12	0.117197	0.0837292	0.161599	1.39971	+	rs116105605	3.27340999999998e-310	-0.00619264	0.0341973	0.8563	-0.181086	-	FALSE	1.5808
TRAPPC2B	ENSG00000256060	multiple sclerosis	rs862710	3.76052e-15	0.0042758	0.0798589	0.9573	0.053542	+	rs12977863	1.67071e-31	-0.176918	0.115841	0.1267	-1.52725	-	FALSE	1.58079
KCNIP2	ENSG00000120049	multiple sclerosis	rs80080632	3.27036e-10	0.140124	0.0953313	0.141599	1.46986	+	rs7077446	1.18905e-16	-0.0192575	0.173853	0.9118	-0.110769	-	FALSE	1.58063
NUDT21	ENSG00000167005	multiple sclerosis	rs7184422	7.33815e-15	0.0703888	0.0800947	0.379499	0.878819	+	rs4784669	8.09469e-37	-0.0756092	0.107858	0.483298	-0.701008	-	FALSE	1.57983
TANGO6	ENSG00000103047	multiple sclerosis	rs1801552	4.89407e-12	-0.0656812	0.0842814	0.435798	-0.779308	-	rs2862780	1.54579e-08	-0.573427	0.243134	0.0183498	-2.35848	-	TRUE	1.57917
ZFP2	ENSG00000198939	multiple sclerosis	rs953740	2.67828e-17	0.0776921	0.0702125	0.268498	1.10653	+	rs7724141	2.07157e-35	-0.0550028	0.116522	0.636899	-0.472038	-	FALSE	1.57857
C8orf37	ENSG00000156172	multiple sclerosis	rs60589010	1.92739e-41	0.0650878	0.0458245	0.155499	1.42037	+	rs73695432	2.74031e-35	-0.0202831	0.128315	0.8744	-0.158072	-	FALSE	1.57844
RPL27A	ENSG00000166441	multiple sclerosis	rs61875926	2.96582e-24	0.0565855	0.0701686	0.42	0.806422	+	rs7945657	3.32353e-68	-0.062752	0.0813003	0.440201	-0.771854	-	FALSE	1.57828
CUEDC2	ENSG00000107874	multiple sclerosis	rs2145308	1.46301e-12	-0.0702542	0.0862437	0.4153	-0.814602	-	rs35523291	2.66932e-17	-0.386372	0.161664	0.0168501	-2.38996	-	TRUE	1.57536
SLC50A1	ENSG00000169241	multiple sclerosis	rs4971073	1.16175e-10	0.0729687	0.0970004	0.4519	0.752252	+	rs1354034	1.02896e-16	-0.137981	0.16794	0.4113	-0.821609	-	FALSE	1.57386
PFKFB4	ENSG00000114268	multiple sclerosis	rs2006871	5.47789e-22	0.00712317	0.0686841	0.9174	0.103709	+	rs149110519	3.93913e-27	-0.527245	0.358973	0.141898	-1.46876	-	FALSE	1.57247
MED8	ENSG00000159479	multiple sclerosis	rs839763	2.20915e-30	0.0455998	0.0531025	0.390499	0.858712	+	rs839765	1.72982e-151	-0.0397507	0.0558089	0.4763	-0.712265	-	FALSE	1.57098
SLC9A3R1	ENSG00000109062	multiple sclerosis	rs745666	8.4345e-10	0.0119187	0.117203	0.919	0.101694	+	rs149110519	4.99114e-11	-0.863323	0.587791	0.141898	-1.46876	-	FALSE	1.57045
GLCE	ENSG00000138604	multiple sclerosis	rs4777129	6.80248e-44	0.0108964	0.0437016	0.8031	0.249337	+	rs56388038	5.04313e-70	-0.103336	0.0782789	0.186801	-1.3201	-	FALSE	1.56944
ADM2	ENSG00000128165	multiple sclerosis	rs7511557	3.01301e-13	0.0338432	0.0913417	0.711001	0.370512	+	rs57949435	8.14892e-25	-0.172557	0.14394	0.230599	-1.19882	-	FALSE	1.56933
VEZT	ENSG00000028203	multiple sclerosis	rs4762241	1.21278e-16	0.179236	0.0746642	0.0163698	2.40056	+	rs7309251	9.33684e-83	0.0910324	0.109365	0.4052	0.83237	+	TRUE	1.56819
GATD3A	ENSG00000160221	multiple sclerosis	rs2073433	1e-200	0.0206469	0.0207235	0.319102	0.996305	+	rs7275654	5.05592e-39	-0.0623131	0.109243	0.568401	-0.570408	-	FALSE	1.56671
DNAAF5	ENSG00000164818	multiple sclerosis	rs4721251	6.2776e-23	0.094504	0.0635997	0.1373	1.48592	+	rs4720951	1.38038e-183	-0.00476372	0.0597936	0.9365	-0.0796695	-	FALSE	1.56559
COQ10A	ENSG00000135469	multiple sclerosis	rs73131004	6.49314e-15	0.0550115	0.271103	0.8392	0.202917	+	rs1274498	7.22936e-26	-0.282451	0.207333	0.173101	-1.36231	-	FALSE	1.56523
LIPC	ENSG00000166035	multiple sclerosis	rs28829404	6.83186e-09	0.0424911	0.116366	0.715	0.365149	+	rs7161799	3.27340999999998e-310	-0.049425	0.0411928	0.2302	-1.19984	-	FALSE	1.56499
OSGEP	ENSG00000092094	multiple sclerosis	rs1320150	1e-200	-0.0175508	0.0181932	0.3347	-0.96469	-	rs55790286	6.90399e-16	-0.605174	0.239239	0.0114201	-2.52957	-	TRUE	1.56488
ZNF205	ENSG00000122386	multiple sclerosis	rs9922546	3.81644e-10	0.0846724	0.0934701	0.365001	0.905877	+	rs224200	1.48799e-74	-0.0484474	0.0736041	0.510399	-0.658216	-	FALSE	1.56409
MAP1LC3B	ENSG00000140941	multiple sclerosis	rs111774137	2.16453e-09	0.000494898	0.0940166	0.9958	0.00526395	+	rs62053114	9.63829e-244	-0.0691384	0.0443724	0.1192	-1.55814	-	FALSE	1.5634
ZNF385C	ENSG00000187595	multiple sclerosis	rs60110245	2.40096e-71	-0.0571317	0.0392493	0.1455	-1.45561	-	rs34684777	1.56207e-11	-1.5354	0.509278	0.002571	-3.01486	-	TRUE	1.55925
LDHD	ENSG00000166816	multiple sclerosis	rs730168	2.08109e-18	-0.0158038	0.0688693	0.8185	-0.229475	-	rs12921383	3.30446e-25	-0.239693	0.134156	0.0739903	-1.78667	-	TRUE	1.5572
HACD2	ENSG00000206527	multiple sclerosis	rs7623358	1.05971e-48	0.00286373	0.0434082	0.9474	0.065972	+	rs9880326	1.55597e-55	-0.125375	0.0842247	0.1366	-1.48857	-	FALSE	1.55455
SH3BP1	ENSG00000100092	multiple sclerosis	rs6000852	2.1499e-27	-0.0426722	0.0737588	0.562902	-0.578537	-	rs12710562	7.90679e-150	-0.149616	0.0701415	0.0329199	-2.13306	-	TRUE	1.55452
SLC22A3	ENSG00000146477	multiple sclerosis	rs2661839	1.3466e-78	0.020579	0.0322654	0.523602	0.637803	+	rs11751605	1.22939e-08	-0.332577	0.362874	0.3594	-0.91651	-	FALSE	1.55431
TPM4	ENSG00000167460	multiple sclerosis	rs1290617	4.30094e-09	0.00411092	0.0990667	0.9669	0.0414965	+	rs57843631	1.02518e-95	-0.316746	0.210013	0.131499	-1.50822	-	FALSE	1.54971
PAXX	ENSG00000148362	multiple sclerosis	rs7860430	2.22823e-130	0.0616395	0.0283295	0.0295699	2.1758	+	rs908839	1.00231e-47	0.0621409	0.0985177	0.528199	0.630758	+	TRUE	1.54505
KIRREL3	ENSG00000149571	multiple sclerosis	rs2508557	1.89733e-09	0.0435438	0.0962266	0.650899	0.452513	+	rs60437724	4.67197e-12	-0.223115	0.204262	0.274701	-1.0923	-	FALSE	1.54481
SFRP1	ENSG00000104332	multiple sclerosis	rs11775265	1.41622e-45	0.0523987	0.0406418	0.1973	1.28928	+	rs13268057	1.92619e-15	-0.0447791	0.175316	0.798399	-0.255419	-	FALSE	1.5447
ZNHIT6	ENSG00000117174	multiple sclerosis	rs116638643	5.53217e-10	-0.22804	0.0949679	0.01634	-2.40123	-	rs71585147	1.01571e-10	-1.74173	0.441566	7.99882e-05	-3.94444	-	TRUE	1.5432
CHMP4B	ENSG00000101421	multiple sclerosis	rs2626547	4.19124e-13	0.050248	0.0600347	0.402602	0.836983	+	rs1889538	4.53106e-41	-0.0980834	0.139058	0.480598	-0.70534	-	FALSE	1.54232
PROX2	ENSG00000119608	multiple sclerosis	rs7154845	1.78949e-13	0.141917	0.0818149	0.0828091	1.73461	+	rs17183194	1.23112e-20	0.0283932	0.146092	0.8459	0.194352	+	TRUE	1.54026
BCAM	ENSG00000187244	multiple sclerosis	rs10419669	5.76112e-12	0.147836	0.0902484	0.101399	1.63811	+	rs56397034	5.4752e-17	0.0164339	0.167623	0.9219	0.0980409	+	TRUE	1.54007
CDH1	ENSG00000039068	multiple sclerosis	rs13330378	8.12389e-64	-0.0400093	0.037507	0.286101	-1.06671	-	rs3785100	1.10261e-09	-0.59727	0.229215	0.00916806	-2.60572	-	TRUE	1.53901
RNF14	ENSG00000013561	multiple sclerosis	rs252097	1.37569e-43	0.0243426	0.0442102	0.5819	0.550611	+	rs41290611	1.76279e-15	-2.1293	2.15626	0.3234	-0.987496	-	FALSE	1.53811
NR1I2	ENSG00000144852	multiple sclerosis	rs13072420	6.94132e-17	0.122073	0.0699476	0.0809502	1.7452	+	rs3732357	4.16764e-09	0.0494276	0.23803	0.8355	0.207653	+	TRUE	1.53755
ITGAD	ENSG00000156886	multiple sclerosis	rs11640184	1.18604e-20	0.0217759	0.062398	0.727101	0.348985	+	rs2454911	3.37287e-300	-0.0452568	0.0381003	0.234899	-1.18783	-	FALSE	1.53682
PFAS	ENSG00000178921	multiple sclerosis	rs6503094	7.79358e-70	0.0106965	0.0361641	0.7674	0.295777	+	rs62063154	3.51641e-17	-0.228535	0.184152	0.2146	-1.24102	-	FALSE	1.53679
JKAMP	ENSG00000050130	multiple sclerosis	rs3892473	5.46011e-23	0.0995793	0.0587754	0.0902208	1.69423	+	rs113562114	3.27340999999998e-310	0.00655907	0.0409354	0.8727	0.16023	+	TRUE	1.534
TMEM268	ENSG00000157693	multiple sclerosis	rs34202085	2.00441e-16	0.00468231	0.0742236	0.9497	0.0630838	+	rs149110519	1.03331e-10	-0.877858	0.597687	0.141898	-1.46876	-	FALSE	1.53184
DENND6A	ENSG00000174839	multiple sclerosis	rs4681753	1.7763e-08	0.214156	0.10638	0.0441008	2.01313	+	rs13070207	1.46649e-09	0.109464	0.226241	0.628501	0.483838	+	TRUE	1.52929
COL9A3	ENSG00000092758	multiple sclerosis	rs751557	2.57445e-09	-0.0569629	0.150091	0.704301	-0.379521	-	rs11554807	2.1727e-144	-0.106949	0.0561367	0.0567606	-1.90515	-	TRUE	1.52563
DOK4	ENSG00000125170	multiple sclerosis	rs2074545	2.61683e-11	-0.0909512	0.0896432	0.310301	-1.01459	-	rs11881751	9.30679e-11	-0.582598	0.229383	0.0110902	-2.53985	-	TRUE	1.52525
FARS2	ENSG00000145982	multiple sclerosis	rs6909619	1.10692e-20	0.0381293	0.0463089	0.410298	0.823369	+	rs13191012	2.67301e-129	-0.0404237	0.0577712	0.484102	-0.69972	-	FALSE	1.52309
UTP4	ENSG00000141076	multiple sclerosis	rs17691707	2.94579e-14	0.0029074	0.0752985	0.9692	0.0386116	+	rs117553228	2.04315e-21	-0.228305	0.153841	0.1378	-1.48403	-	FALSE	1.52264
KDM1B	ENSG00000165097	multiple sclerosis	rs4712328	4.08035e-29	0.00309819	0.0580004	0.9574	0.0534168	+	rs149110519	1.34153e-13	-0.766742	0.522035	0.141898	-1.46876	-	FALSE	1.52217
SCN2B	ENSG00000149575	multiple sclerosis	rs17121881	7.17852e-09	-0.152227	0.103462	0.141201	-1.47133	-	rs7944321	1.03157e-39	-0.312328	0.104339	0.00275899	-2.99339	-	TRUE	1.52205
MESD	ENSG00000117899	multiple sclerosis	rs79754687	1.42268e-89	0.0349627	0.0324913	0.281899	1.07606	+	rs16972604	5.64157e-29	-0.0538017	0.121008	0.6566	-0.444612	-	FALSE	1.52068
DHX37	ENSG00000150990	multiple sclerosis	rs11057939	9.05156e-16	0.213243	0.189235	0.259799	1.12687	+	rs10773128	1.50003e-20	-0.0596381	0.151636	0.6941	-0.393298	-	FALSE	1.52016
ZNF70	ENSG00000187792	multiple sclerosis	rs12628882	2.44822e-10	0.178244	0.0945819	0.0594905	1.88455	+	rs4820565	1.22659e-10	0.0791708	0.217057	0.7153	0.364747	+	TRUE	1.5198
MRVI1	ENSG00000072952	multiple sclerosis	rs16908224	2.9033e-154	0.00116735	0.0231021	0.9597	0.05053	+	rs149110519	7.92319e-35	-0.462585	0.31495	0.141898	-1.46876	-	FALSE	1.51929
ARPC5L	ENSG00000136950	multiple sclerosis	rs6478692	4.63774e-25	0.0570008	0.06099	0.349999	0.934592	+	rs17328845	2.22024e-14	-0.101738	0.175	0.560998	-0.581359	-	FALSE	1.51595
TBXA2R	ENSG00000006638	multiple sclerosis	rs11085030	3.57629e-09	0.0715727	0.103206	0.488001	0.693491	+	rs1354034	3.17322e-30	-0.100481	0.122298	0.4113	-0.821609	-	FALSE	1.5151
ZNF781	ENSG00000196381	multiple sclerosis	rs55871826	1e-200	0.0147248	0.0216942	0.497301	0.678743	+	rs73039018	1.55489e-74	-0.0634095	0.0758239	0.403002	-0.836272	-	FALSE	1.51502
CASZ1	ENSG00000130940	multiple sclerosis	rs72858516	4.74548e-31	-0.0819651	0.0546695	0.1338	-1.49928	-	rs6569648	1.8638e-19	-0.456984	0.151643	0.00258207	-3.01355	-	TRUE	1.51427
COL5A2	ENSG00000204262	multiple sclerosis	rs62182069	3.12737e-65	0.0406653	0.0352459	0.248599	1.15376	+	rs10166301	5.94429e-88	-0.0441919	0.12287	0.719099	-0.359664	-	FALSE	1.51342
TRMT61A	ENSG00000166166	multiple sclerosis	rs2756119	9.47946e-52	0.140974	0.0425848	0.000931526	3.31043	+	rs7155749	1.0211e-10	0.42835	0.23798	0.0718703	1.79994	+	TRUE	1.51049
ATP5F1A	ENSG00000152234	multiple sclerosis	rs8088422	1.00469e-09	0.00468151	0.0876416	0.9574	0.0534166	+	rs1800640	1.98609e-261	-0.060156	0.0413167	0.1454	-1.45597	-	FALSE	1.50939
RNF4	ENSG00000063978	multiple sclerosis	rs17132645	5.1593e-32	0.0192452	0.0525122	0.713999	0.36649	+	rs10004477	6.84227e-45	-0.115756	0.101415	0.253702	-1.1414	-	FALSE	1.50789
KRT81	ENSG00000205426	multiple sclerosis	rs2857673	3.84402e-185	0.00686327	0.0227703	0.7631	0.301413	+	rs2085503	9.00119e-57	-0.109259	0.0906708	0.2282	-1.20501	-	FALSE	1.50642
YIPF1	ENSG00000058799	multiple sclerosis	rs1883458	2.16632e-45	0.0199204	0.0453395	0.6604	0.439361	+	rs10888811	3.78791e-57	-0.0921337	0.0864969	0.2868	-1.06517	-	FALSE	1.50453
UBE2I	ENSG00000103275	multiple sclerosis	rs1811834	2.01403e-24	0.0445965	0.0633567	0.481498	0.703895	+	rs12446893	8.81049e-308	-0.0299469	0.037441	0.423801	-0.799844	-	FALSE	1.50374
PRSS22	ENSG00000005001	multiple sclerosis	rs11864337	3.05627e-11	0.011057	0.0974899	0.9097	0.113417	+	rs7192880	1.09069e-89	-0.0948227	0.0682291	0.164599	-1.38977	-	FALSE	1.50319
TFEC	ENSG00000105967	multiple sclerosis	rs6959088	1.28142e-15	0.00634618	0.0693618	0.9271	0.091494	+	rs10258989	2.76249e-33	-0.157981	0.111925	0.158101	-1.41149	-	FALSE	1.50298
POLE	ENSG00000177084	multiple sclerosis	rs73152657	3.46185e-10	-0.0323089	0.158822	0.8388	-0.203429	-	rs4077415	5.93062e-17	-0.294586	0.172689	0.0880306	-1.70588	-	TRUE	1.50245
WDR59	ENSG00000103091	multiple sclerosis	rs60426184	8.03625e-09	0.0778449	0.102168	0.446101	0.761932	+	rs7950726	9.9954e-20	-0.11401	0.153998	0.459099	-0.740331	-	FALSE	1.50226
TFB2M	ENSG00000162851	multiple sclerosis	rs10218592	6.3808e-09	-0.133652	0.10911	0.2206	-1.22493	-	rs10924772	3.24638e-24	-0.371212	0.136162	0.00640584	-2.72625	-	TRUE	1.50132
SNX30	ENSG00000148158	multiple sclerosis	rs12377544	3.88885e-08	0.0245509	0.113266	0.8284	0.216754	+	rs1991866	5.00518e-09	-0.305468	0.238146	0.1996	-1.28269	-	FALSE	1.49945
RPS6KL1	ENSG00000198208	multiple sclerosis	rs3213716	4.92374e-18	0.0629308	0.073239	0.390201	0.859254	+	rs11159109	7.26106e-152	-0.033525	0.0524366	0.5226	-0.639342	-	FALSE	1.4986
FAM149A	ENSG00000109794	multiple sclerosis	rs6552957	5.23998e-56	0.018988	0.0398234	0.633501	0.476805	+	rs78871969	4.33511e-42	-0.126869	0.124735	0.3091	-1.01711	-	FALSE	1.49392
NRP2	ENSG00000118257	multiple sclerosis	rs11678440	3.9953e-24	0.00246145	0.0565801	0.9653	0.0435038	+	rs849567	5.6163e-09	-0.406163	0.280557	0.1477	-1.4477	-	FALSE	1.49121
NUDT2	ENSG00000164978	multiple sclerosis	rs10971956	1e-200	0.0487951	0.0225765	0.0306704	2.16132	+	rs62560889	3.27340999999998e-310	0.0182296	0.0271984	0.502701	0.670246	+	TRUE	1.49108
IFITM1	ENSG00000185885	multiple sclerosis	rs6421983	3.96714e-31	0.491065	0.0871852	1.77682e-08	5.63244	+	rs6598043	1.27938e-240	0.222914	0.0538215	3.44699e-05	4.14173	+	TRUE	1.49071
ZNF529	ENSG00000186020	multiple sclerosis	rs2912445	7.97423e-25	0.0248363	0.0595441	0.6766	0.417107	+	rs3108586	2.89734e-137	-0.0602667	0.0562282	0.283799	-1.07182	-	FALSE	1.48893
HDHD3	ENSG00000119431	multiple sclerosis	rs11787602	9.47561e-49	-0.00589774	0.0412464	0.8863	-0.142988	-	rs60849153	4.89779e-31	-0.198344	0.121612	0.1029	-1.63096	-	TRUE	1.48797
STX6	ENSG00000135823	multiple sclerosis	rs10753232	4.08883e-118	0.0130972	0.0290235	0.651801	0.451262	+	rs12022368	3.2799e-08	-0.256364	0.247456	0.300202	-1.036	-	FALSE	1.48726
GRAMD1C	ENSG00000178075	multiple sclerosis	rs9883363	1.74321e-40	-0.117486	0.0457268	0.0101901	-2.56931	-	rs7310615	4.56215e-09	-0.969311	0.238957	4.98287e-05	-4.05643	-	TRUE	1.48712
EXD3	ENSG00000187609	multiple sclerosis	rs11562624	8.65252e-21	0.204051	0.308983	0.509	0.660396	+	rs11524283	1.6592e-36	-0.325465	0.393855	0.4086	-0.826359	-	FALSE	1.48676
VSIR	ENSG00000107738	multiple sclerosis	rs7072160	3.6924e-20	0.194767	0.0659139	0.00312803	2.95487	+	rs149110519	1.24366e-17	0.664331	0.452308	0.141898	1.46876	+	TRUE	1.48611
SPPL2B	ENSG00000005206	multiple sclerosis	rs12460384	1.60843e-08	0.132935	0.118589	0.2623	1.12097	+	rs73520573	1.91779e-13	-0.0699742	0.192267	0.7159	-0.363944	-	FALSE	1.48492
GCN1	ENSG00000089154	multiple sclerosis	rs10735071	4.82532e-32	0.0437384	0.0553619	0.429501	0.790046	+	rs182635545	1.95299e-12	-0.414315	0.597158	0.487801	-0.693811	-	FALSE	1.48386
CCDC171	ENSG00000164989	multiple sclerosis	rs10738398	8.45708e-10	0.187828	0.10429	0.0716998	1.80102	+	rs276452	4.16869e-107	0.0234907	0.0739361	0.7507	0.317716	+	TRUE	1.4833
FSD1	ENSG00000105255	multiple sclerosis	rs8111858	8.93024e-10	0.0864303	0.0974248	0.374999	0.887149	+	rs11671916	1.80468e-58	-0.0554505	0.093372	0.552601	-0.593866	-	FALSE	1.48102
MAPRE2	ENSG00000166974	multiple sclerosis	rs595309	4.94482e-11	0.0171241	0.0930572	0.854	0.184017	+	rs2909338	3.83442e-20	-0.210206	0.162459	0.195699	-1.2939	-	FALSE	1.47792
UFSP1	ENSG00000176125	multiple sclerosis	rs4727469	6.67395e-31	-0.023403	0.0529168	0.658301	-0.44226	-	rs13236602	5.2389e-09	-0.450929	0.235171	0.0551801	-1.91746	-	TRUE	1.47519
TTC26	ENSG00000105948	multiple sclerosis	rs13233916	1.34958e-22	0.165326	0.0727793	0.0231099	2.27161	+	rs62485931	5.63638e-166	0.0429131	0.0537677	0.424801	0.79812	+	TRUE	1.47349
PHF11	ENSG00000136147	multiple sclerosis	rs9568223	1.14063e-21	0.057491	0.0643181	0.3714	0.893854	+	rs4942830	3.27340999999998e-310	-0.0219077	0.0380131	0.564399	-0.57632	-	FALSE	1.47017
HEBP1	ENSG00000013583	multiple sclerosis	rs7139278	3.20233e-15	0.121375	0.0759235	0.109899	1.59865	+	rs13479	1.8531e-13	0.023823	0.184932	0.8975	0.12882	+	TRUE	1.46983
NDUFV1	ENSG00000167792	multiple sclerosis	rs4930450	1.77882e-23	-0.0301038	0.0610252	0.621799	-0.493302	-	rs1532331	8.18465e-16	-0.365515	0.186205	0.0496496	-1.96297	-	TRUE	1.46967
CR1	ENSG00000203710	multiple sclerosis	rs679515	1.96703e-142	0.095583	0.0255267	0.000180805	3.74443	+	rs115290463	2.24182e-78	0.189461	0.0832761	0.0229005	2.27509	+	TRUE	1.46934
RWDD3	ENSG00000122481	multiple sclerosis	rs259330	5.03932e-17	0.145798	0.131076	0.266	1.11232	+	rs12748218	4.77529e-285	-0.014542	0.0407656	0.7213	-0.356721	-	FALSE	1.46904
PPIL2	ENSG00000100023	multiple sclerosis	rs861825	2.62168e-26	-0.0615151	0.0553498	0.266401	-1.11139	-	rs5999098	1.2106e-93	-0.17731	0.0687395	0.00989587	-2.57945	-	TRUE	1.46806
COQ9	ENSG00000088682	multiple sclerosis	rs190108	5.73179e-113	0.0637235	0.0286778	0.0262801	2.22205	+	rs223869	1.5223e-56	0.0648993	0.0860448	0.450699	0.75425	+	TRUE	1.4678
ZNF440	ENSG00000171295	multiple sclerosis	rs2685658	1.87089e-33	0.028603	0.0498096	0.565801	0.574246	+	rs286243	2.80027e-17	-0.145705	0.163315	0.372302	-0.89217	-	FALSE	1.46642
CCDC84	ENSG00000186166	multiple sclerosis	rs11821562	1.22187e-28	-0.0455169	0.0391599	0.245099	-1.16234	-	rs676925	2.25331e-10	-0.585071	0.222573	0.00857191	-2.62867	-	TRUE	1.46634
NSFL1C	ENSG00000088833	multiple sclerosis	rs3795135	1.24604e-12	0.0105777	0.0869735	0.9032	0.121619	+	rs10485823	2.93224e-57	-0.114285	0.0850043	0.1788	-1.34446	-	FALSE	1.46608
ZNF547	ENSG00000152433	multiple sclerosis	rs862710	1.22856e-37	0.00267048	0.0498764	0.9573	0.053542	+	rs260418	2.39972e-08	-0.349632	0.24806	0.158699	-1.40946	-	FALSE	1.463
MED20	ENSG00000124641	multiple sclerosis	rs2274578	2.4835e-66	-0.00426549	0.0363944	0.9067	-0.117202	-	rs12208813	1.41449e-11	-0.322335	0.204231	0.1145	-1.57829	-	TRUE	1.46109
LAIR2	ENSG00000167618	multiple sclerosis	rs73070113	1.41223e-37	-0.0523664	0.0656546	0.4251	-0.797604	-	rs2042289	9.66941e-54	-0.230336	0.101991	0.0239202	-2.25841	-	TRUE	1.46081
HGF	ENSG00000019991	multiple sclerosis	rs10248271	4.19273e-12	0.0975511	0.0853576	0.2531	1.14285	+	rs2057938	4.66874e-13	-0.0588179	0.186675	0.7527	-0.315081	-	FALSE	1.45793
TMEM135	ENSG00000166575	multiple sclerosis	rs74446687	2.45487e-24	0.0405357	0.0560179	0.469299	0.72362	+	rs12282551	3.21884e-20	-0.109507	0.149342	0.463398	-0.733263	-	FALSE	1.45688
TRIM4	ENSG00000146833	multiple sclerosis	rs4727438	2.82225e-28	-0.0148044	0.0340912	0.6641	-0.43426	-	rs116799198	1.44611e-24	-0.295113	0.156065	0.0586297	-1.89096	-	TRUE	1.4567
P2RY6	ENSG00000171631	multiple sclerosis	rs7103650	4.30963e-21	0.0416117	0.0610655	0.4956	0.681429	+	rs7127013	8.52177e-09	-0.178317	0.230216	0.438599	-0.774561	-	FALSE	1.45599
C1orf21	ENSG00000116667	multiple sclerosis	rs41263686	3.05987e-12	0.109889	0.168021	0.5131	0.654019	+	rs10489482	1.85738e-12	-0.157259	0.196189	0.422801	-0.801571	-	FALSE	1.45559
SEPTIN10	ENSG00000186522	multiple sclerosis	rs6594049	2.58006e-75	0.0355924	0.0335886	0.2893	1.05966	+	rs6705503	1.31886e-78	-0.0301834	0.0762716	0.6923	-0.395736	-	FALSE	1.45539
ACKR3	ENSG00000144476	multiple sclerosis	rs4663655	1.86082e-08	0.0209002	0.0983439	0.8317	0.212522	+	rs13409594	1.27174e-69	-0.0986135	0.0796006	0.2154	-1.23885	-	FALSE	1.45138
LLPH	ENSG00000139233	multiple sclerosis	rs4328252	6.82021e-19	0.0850701	0.0651745	0.191802	1.30527	+	rs111658457	4.66445e-28	-0.0196714	0.135415	0.8845	-0.145267	-	FALSE	1.45053
GNG5	ENSG00000174021	multiple sclerosis	rs11163985	1.51408e-26	0.0257647	0.0561433	0.646299	0.45891	+	rs17113057	4.99919e-12	-0.20121	0.203128	0.321901	-0.990559	-	FALSE	1.44947
FSD1L	ENSG00000106701	multiple sclerosis	rs12345599	2.11339e-10	0.0962412	0.0935909	0.3038	1.02832	+	rs2768279	9.18544e-26	-0.054988	0.130759	0.6741	-0.420528	-	FALSE	1.44885
DCLRE1B	ENSG00000118655	multiple sclerosis	rs10858024	6.36674e-20	-0.0486369	0.0685642	0.478099	-0.709363	-	rs3088041	1.49624e-245	-0.0946683	0.0438717	0.03094	-2.15784	-	TRUE	1.44848
FGFRL1	ENSG00000127418	multiple sclerosis	rs4647942	3.74885e-15	0.140387	0.0926234	0.129601	1.51568	+	rs34587452	3.96004e-92	0.00486391	0.0720798	0.9462	0.0674796	+	TRUE	1.4482
C2CD2	ENSG00000157617	multiple sclerosis	rs11702414	4.64091e-11	0.047565	0.086592	0.5828	0.5493	+	rs11702562	7.08761e-22	-0.187338	0.208579	0.3691	-0.898161	-	FALSE	1.44746
CRIPT	ENSG00000119878	multiple sclerosis	rs1868844	3.34101e-10	-0.115294	0.0953092	0.2264	-1.20968	-	rs1530624	3.27340999999998e-310	-0.0967736	0.0364239	0.00788695	-2.65687	-	TRUE	1.44719
MRPL38	ENSG00000204316	multiple sclerosis	rs76759610	1.40741e-18	0.0495273	0.065433	0.4491	0.756916	+	rs17883492	4.37572e-10	-0.175699	0.255935	0.4924	-0.686497	-	FALSE	1.44341
MICAL1	ENSG00000135596	multiple sclerosis	rs6914498	6.09617e-86	-0.000741372	0.0289934	0.9796	-0.0255704	-	rs149110519	1.00995e-13	-0.762869	0.519397	0.141898	-1.46876	-	TRUE	1.44319
REST	ENSG00000084093	multiple sclerosis	rs10030913	1.93627e-16	0.0796613	0.0700863	0.255698	1.13662	+	rs13353552	4.5867e-12	-0.0629937	0.207819	0.7618	-0.303118	-	FALSE	1.43974
COQ6	ENSG00000119723	multiple sclerosis	rs62005072	2.76744e-17	0.0191269	0.0723509	0.7915	0.264363	+	rs78372129	3.52371e-32	-0.137601	0.117283	0.2407	-1.17324	-	FALSE	1.4376
TNFRSF10A	ENSG00000104689	multiple sclerosis	rs13254617	1.40208e-38	0.0434393	0.0511458	0.395701	0.849324	+	rs73224403	7.72681e-189	-0.0300103	0.0510337	0.5565	-0.588048	-	FALSE	1.43737
SLK	ENSG00000065613	multiple sclerosis	rs61863697	5.57362e-12	-0.0661323	0.0547988	0.227501	-1.20682	-	rs360017	4.36014e-12	-0.512292	0.193955	0.00825902	-2.64129	-	TRUE	1.43447
PPP2R3A	ENSG00000073711	multiple sclerosis	rs1523598	3.60321e-11	0.0162356	0.0870231	0.852	0.186567	+	rs9813054	8.6453e-10	-0.303034	0.242852	0.212099	-1.24781	-	FALSE	1.43438
STK31	ENSG00000196335	multiple sclerosis	rs12700459	6.84844e-50	0.109312	0.0406954	0.00722909	2.6861	+	rs2191303	8.59805e-12	0.25017	0.199611	0.2101	1.25329	+	TRUE	1.43281
EED	ENSG00000074266	multiple sclerosis	rs291211	1.30832e-08	0.034534	0.0747534	0.644101	0.461973	+	rs991435	2.57395e-68	-0.0772431	0.0795916	0.331801	-0.970493	-	FALSE	1.43247
SLC30A9	ENSG00000014824	multiple sclerosis	rs12643377	1.70825e-49	-0.0104095	0.0416406	0.8026	-0.249983	-	rs111311484	7.83664e-10	-0.601809	0.357959	0.0927199	-1.68122	-	TRUE	1.43124
TRAPPC6A	ENSG00000007255	multiple sclerosis	rs10417602	5.10298e-16	0.0402999	0.0758903	0.595399	0.531028	+	rs10408847	1.8578e-155	-0.0487815	0.0542902	0.368902	-0.898533	-	FALSE	1.42956
NRBF2	ENSG00000148572	multiple sclerosis	rs10822168	8.95691e-31	0.023432	0.0528334	0.657399	0.443506	+	rs34119992	1.26183e-112	-0.0602238	0.0611378	0.324599	-0.98505	-	FALSE	1.42856
RFC5	ENSG00000111445	multiple sclerosis	rs5745823	6.10206e-11	0.0381733	0.0892898	0.668999	0.427522	+	rs4767654	6.48634e-113	-0.070858	0.0708125	0.317	-1.00064	-	FALSE	1.42816
CDC42EP3	ENSG00000163171	multiple sclerosis	rs13002603	2.40447e-28	-0.0407512	0.0520305	0.433499	-0.783217	-	rs10183417	7.15649e-22	-0.318664	0.14415	0.0270603	-2.21065	-	TRUE	1.42743
ITGA9	ENSG00000144668	multiple sclerosis	rs4678564	1.30943e-36	-0.0474323	0.0484615	0.327697	-0.978763	-	rs114072918	1.82121e-09	-0.521646	0.216793	0.0161198	-2.40619	-	TRUE	1.42743
WWP2	ENSG00000198373	multiple sclerosis	rs2549066	1.64747e-46	0.0405052	0.0467343	0.386099	0.866713	+	rs4284632	1.93642e-12	-0.109217	0.194786	0.575	-0.560703	-	FALSE	1.42742
RIMKLB	ENSG00000166532	multiple sclerosis	rs11046704	2.89674e-12	0.0727562	0.0620132	0.2407	1.17324	+	rs10842143	2.73401e-36	-0.0297372	0.117078	0.7995	-0.253994	-	FALSE	1.42723
KRT18	ENSG00000111057	multiple sclerosis	rs11170287	5.07901e-09	-0.0189528	0.108951	0.8619	-0.173956	-	rs902771	5.03617e-26	-0.204953	0.12806	0.109499	-1.60045	-	TRUE	1.42649
G6PC3	ENSG00000141349	multiple sclerosis	rs1046770	1.75061e-31	0.00836178	0.0544272	0.8779	0.153632	+	rs1684660	6.10942e-113	-0.0788351	0.0620906	0.204199	-1.26968	-	FALSE	1.42331
ZNF607	ENSG00000198182	multiple sclerosis	rs12981237	6.81983e-88	0.0258864	0.031126	0.405598	0.831665	+	rs6508739	6.93585e-50	-0.0545752	0.0923859	0.554701	-0.590731	-	FALSE	1.4224
C17orf113	ENSG00000267221	multiple sclerosis	rs60110245	1.46517e-13	0.131852	0.0905821	0.1455	1.45561	+	rs73309793	1.29292e-08	0.00886914	0.253588	0.9721	0.0349746	+	TRUE	1.42064
TIPIN	ENSG00000075131	multiple sclerosis	rs16949764	4.86094e-11	-0.15304	0.0932883	0.1009	-1.6405	-	rs79509081	8.57038e-143	-0.167576	0.0547577	0.00221101	-3.06032	-	TRUE	1.41982
TAB2	ENSG00000055208	multiple sclerosis	rs7742644	2.06865e-20	-0.0306005	0.0640083	0.6326	-0.47807	-	rs62425952	2.22895e-56	-0.165412	0.0872041	0.0578497	-1.89683	-	TRUE	1.41876
TPST2	ENSG00000128294	multiple sclerosis	rs2283824	1e-200	0.0128995	0.0222397	0.5619	0.580021	+	rs4820692	3.07326e-21	-0.121391	0.145188	0.4031	-0.836097	-	FALSE	1.41612
RAPGEF3	ENSG00000079337	multiple sclerosis	rs10747524	1.43923e-09	0.0952993	0.109286	0.383199	0.872016	+	rs145192203	3.22849e-153	-0.0280373	0.0515886	0.5868	-0.543479	-	FALSE	1.4155
GPR15	ENSG00000154165	multiple sclerosis	rs2141494	1.02165e-22	-0.076262	0.0636416	0.230799	-1.1983	-	rs1569234	3.38392e-09	-0.601925	0.230324	0.00896499	-2.61339	-	TRUE	1.41508
DTX1	ENSG00000135144	multiple sclerosis	rs1674123	9.85135e-20	0.0521186	0.0700088	0.4566	0.744458	+	rs4767058	1.53109e-21	-0.104829	0.156514	0.503002	-0.669774	-	FALSE	1.41423
RNF215	ENSG00000099999	multiple sclerosis	rs13053375	3.56127e-45	0.0044202	0.0449697	0.9217	0.0982927	+	rs757869	4.69353e-46	-0.123768	0.0940965	0.188399	-1.31533	-	FALSE	1.41362
ZNF793	ENSG00000188227	multiple sclerosis	rs2126978	5.54294e-17	0.0576859	0.0717337	0.4213	0.804167	+	rs2291004	1.87068e-149	-0.0330604	0.0543369	0.5429	-0.608434	-	FALSE	1.4126
LRRC27	ENSG00000148814	multiple sclerosis	rs7085852	2.22313e-131	-0.00981584	0.0269708	0.7159	-0.363944	-	rs4612718	3.41979e-178	-0.0916339	0.0515917	0.0757101	-1.77614	-	TRUE	1.41219
MYOM2	ENSG00000036448	multiple sclerosis	rs12676706	3.77442e-66	-0.00197882	0.0337172	0.9532	-0.0586886	-	rs7825875	8.48379e-10	-0.322153	0.219118	0.1415	-1.47023	-	TRUE	1.41154
FPR2	ENSG00000171049	multiple sclerosis	rs11084112	7.4057e-21	0.00640264	0.0671161	0.924	0.0953965	+	rs11084122	1.10408e-185	-0.0630629	0.0479553	0.188498	-1.31503	-	FALSE	1.41043
ALG11	ENSG00000253710	multiple sclerosis	rs73500122	2.22055e-22	0.128348	0.0609759	0.0353002	2.1049	+	rs9536088	7.1978e-19	0.111356	0.160131	0.4868	0.695408	+	TRUE	1.40949
POLE2	ENSG00000100479	multiple sclerosis	rs1947393	2.92653e-11	-0.0744289	0.0860381	0.387001	-0.865069	-	rs71420146	2.09459e-20	-0.317951	0.139896	0.0230402	-2.27277	-	TRUE	1.4077
ANKRD28	ENSG00000206560	multiple sclerosis	rs2470548	3.63221e-19	-0.151398	0.0677316	0.0253999	-2.23527	-	rs11065979	1.97834e-11	-0.765558	0.210233	0.000271089	-3.64147	-	TRUE	1.4062
CTU2	ENSG00000174177	multiple sclerosis	rs11076701	2.77014e-48	-0.0325584	0.0422652	0.441101	-0.770336	-	rs74033399	2.88962e-08	-0.557074	0.256063	0.0295899	-2.17554	-	TRUE	1.4052
CREBL2	ENSG00000111269	multiple sclerosis	rs873218	4.05126e-19	0.123223	0.067983	0.0699007	1.81255	+	rs117238070	3.48017e-38	0.0434681	0.10662	0.6835	0.407692	+	TRUE	1.40486
ZFP30	ENSG00000120784	multiple sclerosis	rs11671953	2.54459e-19	0.0471915	0.0667843	0.479799	0.706625	+	rs73025613	5.24566e-39	-0.0736999	0.105738	0.485798	-0.697008	-	FALSE	1.40363
POLRMT	ENSG00000099821	multiple sclerosis	rs12610885	2.42123e-23	-0.007596	0.0746025	0.9189	-0.10182	-	rs114872734	7.17464e-35	-0.301633	0.20046	0.1324	-1.5047	-	TRUE	1.40288
ZNF587	ENSG00000198466	multiple sclerosis	rs6510098	3.14938e-41	0.0679603	0.0466189	0.1449	1.45778	+	rs77574383	5.25291e-88	0.0037772	0.067996	0.9557	0.0555503	+	TRUE	1.40223
LRRC75A	ENSG00000181350	multiple sclerosis	rs7215641	7.56118e-34	-0.0451512	0.0523259	0.388201	-0.862885	-	rs6592965	5.22156e-13	-0.445718	0.196852	0.0235598	-2.26423	-	TRUE	1.40135
FCRL6	ENSG00000181036	multiple sclerosis	rs1129923	2.22269e-12	-0.00151552	0.0902353	0.9866	-0.0167952	-	rs2501349	1.29003e-13	-0.274187	0.19346	0.156401	-1.41728	-	TRUE	1.40048
CTSD	ENSG00000117984	multiple sclerosis	rs56058133	2.79461e-10	-0.032876	0.0962591	0.7327	-0.341536	-	rs907612	1.55167e-21	-0.299634	0.172136	0.0817396	-1.74068	-	TRUE	1.39914
LARP1B	ENSG00000138709	multiple sclerosis	rs117437696	1.35744e-08	0.129667	0.09496	0.1721	1.36549	+	rs1971933	6.09958e-73	-0.00269166	0.083227	0.9742	-0.0323411	-	FALSE	1.39783
ARL15	ENSG00000185305	multiple sclerosis	rs250388	1.63731e-10	0.139658	0.0882429	0.113499	1.58266	+	rs35941	5.17249e-82	0.0134884	0.0725954	0.8526	0.185802	+	TRUE	1.39686
ZNF786	ENSG00000197362	multiple sclerosis	rs10260821	1e-200	0.0123251	0.0227694	0.5883	0.541302	+	rs62505132	2.12378e-08	-0.211333	0.247355	0.392901	-0.854369	-	FALSE	1.39567
NLRP2	ENSG00000022556	multiple sclerosis	rs1654466	2.86736e-10	0.074907	0.0924102	0.4176	0.810592	+	rs8182483	9.14324e-12	-0.134252	0.229755	0.559001	-0.584326	-	FALSE	1.39492
MSC	ENSG00000178860	multiple sclerosis	rs79346820	3.88267e-28	-0.0461473	0.0556896	0.407301	-0.828652	-	rs13300483	1.12741e-10	-0.477511	0.214782	0.0262002	-2.22323	-	TRUE	1.39458
LTBR	ENSG00000111321	multiple sclerosis	rs10849448	8.93203e-98	-0.0118432	0.0327219	0.7174	-0.361936	-	rs56388170	2.80156e-13	-0.358472	0.204135	0.0790798	-1.75605	-	TRUE	1.39411
SPATA18	ENSG00000163071	multiple sclerosis	rs10517245	3.50592e-09	0.00517071	0.101573	0.9594	0.0509065	+	rs12507167	1.41906e-122	-0.0793558	0.0591602	0.179799	-1.34137	-	FALSE	1.39228
RASSF6	ENSG00000169435	multiple sclerosis	rs28658027	2.60668e-16	-0.0307893	0.071262	0.665699	-0.432058	-	rs6446943	1.25864e-99	-0.128213	0.0702809	0.0681087	-1.82429	-	TRUE	1.39223
TECTA	ENSG00000109927	multiple sclerosis	rs619115	6.56968e-09	0.0338444	0.0982155	0.7304	0.344594	+	rs1939004	1.38676e-13	-0.191346	0.183174	0.296201	-1.04461	-	FALSE	1.38921
ANKRD24	ENSG00000089847	multiple sclerosis	rs10413818	1.26794e-17	0.0562296	0.0778464	0.470101	0.722314	+	rs4807546	5.74116e-116	-0.0395251	0.0593176	0.5052	-0.66633	-	FALSE	1.38864
DGKG	ENSG00000058866	multiple sclerosis	rs55941558	4.76941e-08	0.0703679	0.106655	0.5094	0.659771	+	rs2268832	1.32388e-10	-0.165741	0.227557	0.4664	-0.728348	-	FALSE	1.38812
LAMB3	ENSG00000196878	multiple sclerosis	rs3737913	1.98753e-33	0.00418115	0.0494377	0.9326	0.084574	+	rs12030655	8.19785e-37	-0.143585	0.110277	0.192902	-1.30204	-	FALSE	1.38662
NUDT5	ENSG00000165609	multiple sclerosis	rs1053403	3.87272e-33	0.0151682	0.0507654	0.7651	0.29879	+	rs11257655	3.1989e-125	-0.0642762	0.0590901	0.276699	-1.08777	-	FALSE	1.38656
HK1	ENSG00000156515	multiple sclerosis	rs749106	6.72571e-10	-0.0793356	0.0903325	0.379801	-0.878263	-	rs6592965	3.09813e-18	-0.369837	0.163339	0.0235598	-2.26423	-	TRUE	1.38597
ZNF696	ENSG00000185730	multiple sclerosis	rs7815223	1.34679e-47	0.135839	0.0429349	0.00155706	3.16383	+	rs35053509	3.27340999999998e-310	0.0740233	0.0416295	0.0753797	1.77815	+	TRUE	1.38569
FFAR4	ENSG00000186188	multiple sclerosis	rs10882267	1.20129e-32	0.0128037	0.05023	0.7988	0.254901	+	rs10882259	2.11836e-150	-0.062011	0.0548567	0.2583	-1.13042	-	FALSE	1.38532
SLC12A6	ENSG00000140199	multiple sclerosis	rs79294885	2.81828e-16	-0.016586	0.0790445	0.8338	-0.209831	-	rs347845	1.35831e-237	-0.0718341	0.0450861	0.111101	-1.59326	-	TRUE	1.38343
SIAH3	ENSG00000215475	multiple sclerosis	rs7981349	2.18583e-55	0.0651787	0.0376267	0.0832296	1.73225	+	rs7338621	1.69531e-09	0.0796059	0.227759	0.726701	0.349518	+	TRUE	1.38273
WDR1	ENSG00000071127	multiple sclerosis	rs6851536	1.9931e-21	0.0644622	0.0611109	0.291498	1.05484	+	rs13441	4.3451e-112	-0.0208566	0.0636611	0.7432	-0.327619	-	FALSE	1.38246
EHD2	ENSG00000024422	multiple sclerosis	rs11083897	3.10637e-10	0.0532134	0.0950042	0.5754	0.560116	+	rs1354034	2.89688e-10	-0.181505	0.220915	0.4113	-0.821609	-	FALSE	1.38172
SLC30A6	ENSG00000152683	multiple sclerosis	rs13013695	3.61391e-21	0.0312534	0.0659159	0.6354	0.47414	+	rs6733481	1.88625e-17	-0.420994	0.463864	0.3641	-0.90758	-	FALSE	1.38172
EIF3CL	ENSG00000205609	multiple sclerosis	rs62036614	6.69675e-20	0.0566961	0.0667967	0.396001	0.848785	+	rs62035277	3.00407e-08	-0.197429	0.371586	0.595201	-0.531315	-	FALSE	1.3801
SNX4	ENSG00000114520	multiple sclerosis	rs4679172	1.40984e-20	-0.0666179	0.0648502	0.304298	-1.02726	-	rs17331856	2.7919e-48	-0.231584	0.0962723	0.0161501	-2.40551	-	TRUE	1.37825
NUDC	ENSG00000090273	multiple sclerosis	rs17356923	4.17634e-53	0.0414377	0.0387011	0.2843	1.07071	+	rs140439223	2.74916e-23	-0.0420101	0.136757	0.7587	-0.307188	-	FALSE	1.3779
CDC7	ENSG00000097046	multiple sclerosis	rs10782974	3.15236e-08	0.0277225	0.0674127	0.680899	0.411236	+	rs17485896	3.27340999999998e-310	-0.0381407	0.0395777	0.335201	-0.963691	-	FALSE	1.37493
TMEM223	ENSG00000168569	multiple sclerosis	rs11231221	5.45584e-22	-0.0151736	0.0709698	0.8307	-0.213804	-	rs2241908	1.99526e-257	-0.0681449	0.0429022	0.112201	-1.58838	-	TRUE	1.37457
VTI1B	ENSG00000100568	multiple sclerosis	rs10483801	9.48533e-20	0.0226376	0.0651653	0.7283	0.347388	+	rs35033748	1.40832e-14	-0.188785	0.183814	0.3044	-1.02704	-	FALSE	1.37443
NFE2L2	ENSG00000116044	multiple sclerosis	rs2001350	7.81827e-10	-0.0569349	0.0975358	0.5594	-0.583733	-	rs1806649	3.5359e-12	-0.374876	0.191534	0.0503205	-1.95723	-	TRUE	1.3735
TLR2	ENSG00000137462	multiple sclerosis	rs3747522	3.65696e-22	0.0129962	0.0611154	0.8316	0.21265	+	rs56330463	1.5181e-49	-0.108258	0.0935139	0.246999	-1.15767	-	FALSE	1.37032
MYOF	ENSG00000138119	multiple sclerosis	rs882873	8.11942e-15	-0.182262	0.0760587	0.01656	-2.39633	-	rs13164856	4.32603e-08	-0.984709	0.261444	0.0001656	-3.76643	-	TRUE	1.37009
TCEA2	ENSG00000171703	multiple sclerosis	rs6062343	2.66548e-11	0.0514764	0.0957129	0.590701	0.537821	+	rs35213536	2.76121e-59	-0.0727375	0.0874603	0.405599	-0.831663	-	FALSE	1.36948
IL17RB	ENSG00000056736	multiple sclerosis	rs6766099	5.32161e-21	-0.00838396	0.0647649	0.897	-0.129452	-	rs709324	5.34564e-114	-0.0922624	0.0615535	0.1339	-1.4989	-	TRUE	1.36945
EOGT	ENSG00000163378	multiple sclerosis	rs6549168	4.03482e-92	0.0139616	0.0321913	0.664501	0.433708	+	rs2271121	2.18776e-226	-0.042064	0.0449707	0.3496	-0.935366	-	FALSE	1.36907
NFYB	ENSG00000120837	multiple sclerosis	rs77775389	1.79634e-25	0.0522436	0.0578887	0.3668	0.902484	+	rs4964219	2.6518e-08	-0.116419	0.24989	0.641301	-0.465881	-	FALSE	1.36836
ZNF609	ENSG00000180357	multiple sclerosis	rs72741338	3.71245e-12	-0.0939391	0.0883568	0.2877	-1.06318	-	rs572441	2.62845e-15	-3.97004	1.63297	0.0150501	-2.43117	-	TRUE	1.36799
ERAP1	ENSG00000164307	multiple sclerosis	rs27433	5.70784e-173	0.0219	0.0236971	0.355402	0.924163	+	rs2013671	5.98412e-194	-0.0208612	0.04714	0.658101	-0.442537	-	FALSE	1.3667
METTL15	ENSG00000169519	multiple sclerosis	rs7111867	1.65363e-100	0.00851311	0.0285796	0.7658	0.297873	+	rs12270335	1.89269e-10	-0.233563	0.218546	0.285199	-1.06871	-	FALSE	1.36659
GSTM4	ENSG00000168765	multiple sclerosis	rs12024479	1.52458e-08	-0.0541883	0.159592	0.7342	-0.339544	-	rs74861363	3.72538e-08	-0.434893	0.254914	0.0880004	-1.70604	-	TRUE	1.3665
TTC39B	ENSG00000155158	multiple sclerosis	rs10961962	2.52112e-11	0.0466595	0.0858304	0.5867	0.543624	+	rs1354034	3.62176e-09	-0.19389	0.235988	0.4113	-0.821609	-	FALSE	1.36523
RTCA	ENSG00000137996	multiple sclerosis	rs4143060	6.46841e-43	0.0209676	0.0448718	0.640301	0.467277	+	rs41287264	3.7627e-47	-0.447949	0.498948	0.369299	-0.897787	-	FALSE	1.36506
LPCAT1	ENSG00000153395	multiple sclerosis	rs2550956	1.03334e-29	-0.00579799	0.055368	0.9166	-0.104718	-	rs149110519	5.52205e-13	-0.786896	0.535756	0.141898	-1.46876	-	TRUE	1.36404
SNTB1	ENSG00000172164	multiple sclerosis	rs7845925	4.03569e-14	0.0165051	0.0802258	0.837	0.205733	+	rs56330463	8.62363e-10	-0.259546	0.224197	0.246999	-1.15767	-	FALSE	1.3634
IFT88	ENSG00000032742	multiple sclerosis	rs7325875	2.70033e-144	0.0585172	0.0260821	0.0248597	2.24358	+	rs9316031	3.06613e-10	0.212323	0.240388	0.3771	0.883253	+	TRUE	1.36032
RPP30	ENSG00000148688	multiple sclerosis	rs74529341	3.36855e-26	0.0943666	0.0541024	0.0811205	1.74422	+	rs76017080	1.19812e-13	0.0701321	0.182522	0.700802	0.384239	+	TRUE	1.35998
GNL2	ENSG00000134697	multiple sclerosis	rs6662367	2.20483e-35	0.0365752	0.0495694	0.4606	0.737859	+	rs2076519	8.5428e-68	-0.0492942	0.0793012	0.5342	-0.621607	-	FALSE	1.35947
NAV2	ENSG00000166833	multiple sclerosis	rs10766614	5.29616e-42	0.0278642	0.0431768	0.518699	0.645352	+	rs10766583	1.1298e-83	-0.0535259	0.0751999	0.4766	-0.711781	-	FALSE	1.35713
AP5S1	ENSG00000125843	multiple sclerosis	rs4815610	1.48048e-16	-0.0299336	0.0727172	0.6806	-0.411644	-	rs3131618	1.51182e-12	-0.332928	0.188268	0.0769994	-1.76837	-	TRUE	1.35672
RNF44	ENSG00000146083	multiple sclerosis	rs10050798	3.81751e-11	-0.0104897	0.0932136	0.9104	-0.112534	-	rs149110519	1.52792e-18	-0.646348	0.440064	0.141898	-1.46876	-	TRUE	1.35622
TCF25	ENSG00000141002	multiple sclerosis	rs72813432	1.62931e-14	-0.0127773	0.156669	0.935	-0.0815556	-	rs35251956	2.56035e-18	-0.346901	0.241691	0.151199	-1.43531	-	TRUE	1.35375
ME2	ENSG00000082212	multiple sclerosis	rs9963247	1.73219e-12	0.0464269	0.0803511	0.563399	0.5778	+	rs66852449	2.05116e-109	-0.0535761	0.0694273	0.4403	-0.771687	-	FALSE	1.34949
SERPINB10	ENSG00000242550	multiple sclerosis	rs9944952	1.31232e-09	-0.0364877	0.0933843	0.695999	-0.390727	-	rs28486063	2.47913e-82	-0.134709	0.0774246	0.0818805	-1.73988	-	TRUE	1.34915
NUBPL	ENSG00000151413	multiple sclerosis	rs13313398	1.70674e-21	0.0796987	0.0614718	0.194801	1.29651	+	rs144417988	2.94307e-14	-0.00944683	0.181983	0.9586	-0.0519106	-	FALSE	1.34842
KCTD20	ENSG00000112078	multiple sclerosis	rs6457922	7.42801e-12	-0.0883279	0.0866984	0.3083	-1.0188	-	rs3752478	2.23872e-140	-0.130844	0.0552868	0.0179502	-2.36664	-	TRUE	1.34785
ITGA2	ENSG00000164171	multiple sclerosis	rs26681	9.74486e-25	-0.00797942	0.0561533	0.887	-0.142101	-	rs3212418	7.8886e-306	-0.0573491	0.0385262	0.1366	-1.48857	-	TRUE	1.34647
FDX1	ENSG00000137714	multiple sclerosis	rs2044174	2.92038e-21	-0.0785611	0.063691	0.2174	-1.23347	-	rs10891120	6.80769e-288	-0.100127	0.0388366	0.00993295	-2.57815	-	TRUE	1.34468
DMAP1	ENSG00000178028	multiple sclerosis	rs226063	8.53228e-57	0.0638374	0.0381403	0.0941796	1.67375	+	rs709267	1.69122e-44	0.0328606	0.0989818	0.7399	0.331986	+	TRUE	1.34176
TRIP12	ENSG00000153827	multiple sclerosis	rs60822591	9.43266e-10	0.0259291	0.0993485	0.794099	0.260991	+	rs6084653	1.43301e-08	-0.263446	0.24391	0.2801	-1.08009	-	FALSE	1.34108
ZNF530	ENSG00000183647	multiple sclerosis	rs2238695	1.20254e-43	0.0849631	0.04628	0.0663803	1.83585	+	rs13062095	1.01135e-13	0.0986755	0.199059	0.6201	0.495709	+	TRUE	1.34014
MPPE1	ENSG00000154889	multiple sclerosis	rs8097892	1e-200	-0.00884887	0.0212427	0.677	-0.416561	-	rs56388170	5.66357e-09	-0.449047	0.255714	0.0790798	-1.75605	-	TRUE	1.33949
BBS5	ENSG00000163093	multiple sclerosis	rs6736056	2.82624e-12	0.0926103	0.0847318	0.274402	1.09298	+	rs4260206	3.96278e-14	-0.0461193	0.188883	0.8071	-0.244169	-	FALSE	1.33715
PRNP	ENSG00000171867	multiple sclerosis	rs2326510	4.86543e-12	-0.000425555	0.0652966	0.9948	-0.00651726	-	rs6052778	3.27642e-25	-0.181224	0.134917	0.1792	-1.34322	-	TRUE	1.33671
RNPS1	ENSG00000205937	multiple sclerosis	rs12444273	8.9883e-37	-0.0624636	0.0499599	0.211199	-1.25027	-	rs12923022	8.25468e-15	-0.594563	0.229959	0.00972321	-2.58552	-	TRUE	1.33525
EPHX1	ENSG00000143819	multiple sclerosis	rs12403480	3.60962e-20	-0.0183446	0.0695623	0.792	-0.263714	-	rs112613032	5.69757e-09	-0.379043	0.237103	0.1099	-1.59864	-	TRUE	1.33493
ZNF592	ENSG00000166716	multiple sclerosis	rs8033343	1.00938e-08	0.0302897	0.0718873	0.6735	0.42135	+	rs66551613	1.844e-10	-0.19638	0.215073	0.361198	-0.913084	-	FALSE	1.33443
C16orf58	ENSG00000140688	multiple sclerosis	rs6565235	1.90265e-08	0.0372686	0.104514	0.7214	0.356588	+	rs11862739	1.45519e-10	-0.230629	0.235927	0.328299	-0.977546	-	FALSE	1.33413
FADD	ENSG00000168040	multiple sclerosis	rs7939734	4.16152e-08	0.108198	0.108936	0.320601	0.993223	+	rs11604809	3.35738e-266	-0.013714	0.0404845	0.7348	-0.338747	-	FALSE	1.33197
FBXO39	ENSG00000177294	multiple sclerosis	rs10852886	9.72598e-19	-0.00119366	0.0680251	0.986	-0.0175473	-	rs7221626	1.017e-10	-0.297152	0.220206	0.1772	-1.34943	-	TRUE	1.33188
COPS8	ENSG00000198612	multiple sclerosis	rs115163234	2.58912e-14	-0.0205131	0.0874292	0.8145	-0.234625	-	rs73083545	8.44695e-17	-0.264016	0.168754	0.117699	-1.5645	-	TRUE	1.32988
THBS4	ENSG00000113296	multiple sclerosis	rs2438646	1.15739e-18	0.0749639	0.0738095	0.309801	1.01564	+	rs256439	7.66832e-12	-0.0619645	0.197239	0.7534	-0.31416	-	FALSE	1.3298
TUBGCP2	ENSG00000130640	multiple sclerosis	rs10776667	8.52649e-12	0.0269136	0.126487	0.8315	0.212778	+	rs2814203	4.68145e-08	-0.602237	0.539613	0.2644	-1.11605	-	FALSE	1.32883
CLK4	ENSG00000113240	multiple sclerosis	rs12523265	3.12732e-09	-0.0348053	0.096521	0.7184	-0.360599	-	rs10516147	3.27340999999998e-310	-0.0524371	0.0310558	0.0913194	-1.68848	-	TRUE	1.32788
ZNF439	ENSG00000171291	multiple sclerosis	rs286244	1.50847e-22	-0.0255456	0.0418925	0.542002	-0.609789	-	rs28822107	2.64271e-08	-0.613034	0.316547	0.0527906	-1.93663	-	TRUE	1.32684
GSPT1	ENSG00000103342	multiple sclerosis	rs4625737	1.57814e-12	-0.055921	0.059587	0.347999	-0.938477	-	rs6592965	1.24767e-44	-0.230749	0.101911	0.0235598	-2.26423	-	TRUE	1.32576
RXFP2	ENSG00000133105	multiple sclerosis	rs12585637	3.28949e-16	-0.00583926	0.0531394	0.9125	-0.109886	-	rs1001853	3.14203e-09	-0.33331	0.232222	0.1512	-1.43531	-	TRUE	1.32542
JMJD8	ENSG00000161999	multiple sclerosis	rs6597	3.95947e-61	0.00646285	0.0380424	0.8651	0.169885	+	rs1810458	6.07575e-45	-0.125184	0.108363	0.248	-1.15522	-	FALSE	1.32511
CERKL	ENSG00000188452	multiple sclerosis	rs6719421	1.30906e-23	-0.118842	0.0586487	0.0427308	-2.02633	-	rs4990275	1.17842e-24	-0.441011	0.131598	0.000804622	-3.3512	-	TRUE	1.32487
ZNF880	ENSG00000221923	multiple sclerosis	rs2059817	5.95247e-187	0.0151175	0.0224972	0.501601	0.671973	+	rs11883308	1.39959e-166	-0.0362203	0.0554995	0.513999	-0.652623	-	FALSE	1.3246
B4GALNT4	ENSG00000182272	multiple sclerosis	rs61876284	2.24656e-49	-0.00409624	0.0878265	0.9628	-0.0466401	-	rs34063493	1.73061e-62	-0.194484	0.142096	0.1711	-1.36868	-	TRUE	1.32204
RNF26	ENSG00000173456	multiple sclerosis	rs2509656	1.86003e-14	0.0409528	0.0816096	0.615799	0.501813	+	rs1135258	6.2431e-29	-0.108637	0.132479	0.412198	-0.820032	-	FALSE	1.32184
PPP1R3G	ENSG00000219607	multiple sclerosis	rs463951	8.91003e-16	0.0354036	0.0738381	0.6316	0.479476	+	rs1247000	5.11682e-136	-0.047755	0.0567539	0.400101	-0.841441	-	FALSE	1.32092
SH3D21	ENSG00000214193	multiple sclerosis	rs11578094	1.82528e-13	0.0568116	0.103453	0.582899	0.549155	+	rs11576244	2.63998e-13	-0.148192	0.192121	0.440502	-0.771346	-	FALSE	1.3205
C22orf39	ENSG00000242259	multiple sclerosis	rs5748133	2.66354e-18	0.0312967	0.0755027	0.678499	0.414512	+	rs7285357	4.60299e-08	-0.246038	0.271828	0.365399	-0.905125	-	FALSE	1.31964
CIAPIN1	ENSG00000005194	multiple sclerosis	rs186482	1.42215e-10	0.21075	0.0950339	0.0265798	2.21763	+	rs223878	1.75792e-14	0.163893	0.1824	0.3689	0.898536	+	TRUE	1.3191
RASGRF1	ENSG00000058335	multiple sclerosis	rs8038464	6.10573e-12	0.0697904	0.0830647	0.4008	0.840194	+	rs1562008	4.63981e-09	-0.112479	0.23597	0.6336	-0.476666	-	FALSE	1.31686
IBTK	ENSG00000005700	multiple sclerosis	rs9449443	4.67654e-21	0.0977539	0.0667559	0.143099	1.46435	+	rs477776	1.55274e-26	0.0205525	0.138344	0.8819	0.148561	+	TRUE	1.31579
ANKRD65	ENSG00000235098	multiple sclerosis	rs4970447	7.8108e-188	-0.0830015	0.105654	0.432102	-0.785599	-	rs28418680	4.63554e-26	-0.705083	0.33601	0.03587	-2.0984	-	TRUE	1.3128
DRC1	ENSG00000157856	multiple sclerosis	rs34952935	8.47198e-68	0.00399384	0.0369388	0.9139	0.10812	+	rs60687675	4.48023e-17	-0.237751	0.197642	0.229	-1.20294	-	FALSE	1.31106
HTR6	ENSG00000158748	multiple sclerosis	rs6689158	2.26889e-63	0.027072	0.0379566	0.4757	0.713236	+	rs7543480	7.56833e-263	-0.0248437	0.0416133	0.550498	-0.597014	-	FALSE	1.31025
MCM3AP	ENSG00000160294	multiple sclerosis	rs4819225	4.55716e-56	-0.0367211	0.0391934	0.3488	-0.93692	-	rs2839348	2.66624e-39	-0.247206	0.110039	0.0246701	-2.24653	-	TRUE	1.30961
MRPL37	ENSG00000116221	multiple sclerosis	rs6621	4.67673e-93	0.0239167	0.0299339	0.4243	0.798983	+	rs11206306	2.56448e-133	-0.0292211	0.0572398	0.609699	-0.510504	-	FALSE	1.30949
TNPO3	ENSG00000064419	multiple sclerosis	rs13221560	6.62771e-12	0.0188637	0.0882819	0.8308	0.213675	+	rs55780035	3.50994e-50	-0.123146	0.112881	0.2753	-1.09094	-	FALSE	1.30461
CPM	ENSG00000135678	multiple sclerosis	rs11177430	7.91466e-51	0.0386994	0.040199	0.3357	0.962696	+	rs12817847	3.95913e-61	-0.0284675	0.0832867	0.732501	-0.341801	-	FALSE	1.3045
RIC3	ENSG00000166405	multiple sclerosis	rs7106556	5.77723e-24	0.116561	0.0507107	0.0215302	2.29856	+	rs138857	9.7627e-09	0.250925	0.252012	0.319402	0.995688	+	TRUE	1.30287
SLC8A3	ENSG00000100678	multiple sclerosis	rs150946	1.14269e-12	0.0398825	0.0829846	0.6308	0.480601	+	rs1354034	8.35795e-34	-0.0947717	0.115349	0.4113	-0.821609	-	FALSE	1.30221
ADSS	ENSG00000035687	multiple sclerosis	rs3123708	4.31993e-08	-0.0358678	0.107057	0.737599	-0.335034	-	rs10754823	7.09414e-40	-0.172607	0.105432	0.101599	-1.63715	-	TRUE	1.30212
PDCD10	ENSG00000114209	multiple sclerosis	rs6784267	3.13156e-08	0.0453602	0.105524	0.667301	0.429855	+	rs11653357	3.6116e-12	-0.169741	0.195186	0.384499	-0.869637	-	FALSE	1.29949
SOCS6	ENSG00000170677	multiple sclerosis	rs41322446	3.92221e-10	-0.0249597	0.0985195	0.8	-0.253347	-	rs41537545	1.2331e-17	-0.284204	0.183288	0.121	-1.55059	-	TRUE	1.29724
MMAA	ENSG00000151611	multiple sclerosis	rs11721553	4.63839e-84	0.0192592	0.0309754	0.5341	0.62176	+	rs13134624	3.5559e-08	-0.16455	0.243848	0.499799	-0.674806	-	FALSE	1.29657
RBM6	ENSG00000004534	multiple sclerosis	rs34080578	1e-200	-0.015406	0.0206943	0.456599	-0.744459	-	rs1060970	3.27340999999998e-310	-0.0965936	0.047359	0.0413898	-2.0396	-	TRUE	1.29514
ATP1B1	ENSG00000143153	multiple sclerosis	rs10919153	2.85722e-11	0.00414141	0.0550207	0.94	0.0752701	+	rs1591734	1.69824e-67	-0.0968534	0.0794455	0.222799	-1.21912	-	FALSE	1.29439
MAGI2	ENSG00000187391	multiple sclerosis	rs1548868	2.35189e-14	0.0490041	0.0791056	0.535602	0.619478	+	rs7799860	1.36458e-12	-0.133709	0.198191	0.4999	-0.674647	-	FALSE	1.29412
TPSB2	ENSG00000197253	multiple sclerosis	rs2745145	1e-200	-0.00199405	0.0205768	0.9228	-0.0969075	-	rs72552038	1.91602e-73	-0.393038	0.282608	0.1643	-1.39075	-	TRUE	1.29385
FRMD6	ENSG00000139926	multiple sclerosis	rs73290927	5.51613e-11	-0.0232722	0.0843003	0.7825	-0.276063	-	rs2025026	7.34852e-30	-0.191932	0.122345	0.1167	-1.56878	-	TRUE	1.29271
BACE2	ENSG00000182240	multiple sclerosis	rs914187	3.84662e-75	-0.005168	0.0324076	0.8733	-0.159469	-	rs9983496	3.8815e-25	-0.192829	0.132999	0.1471	-1.44985	-	TRUE	1.29038
TP53INP1	ENSG00000164938	multiple sclerosis	rs13257021	5.56076e-17	-0.019059	0.0720234	0.7913	-0.264622	-	rs16917364	6.06345e-09	-0.365476	0.235131	0.120101	-1.55435	-	TRUE	1.28973
SAMD8	ENSG00000156671	multiple sclerosis	rs931818	3.03874e-09	0.0325667	0.10001	0.7447	0.325636	+	rs7077767	6.49232e-15	-0.169391	0.1757	0.335	-0.964092	-	FALSE	1.28973
RABAC1	ENSG00000105404	multiple sclerosis	rs11083642	4.89577e-12	-0.122338	0.087152	0.160399	-1.40373	-	rs11466343	6.64737e-09	-1.12669	0.41839	0.00708309	-2.69291	-	TRUE	1.28918
ACTR1A	ENSG00000138107	multiple sclerosis	rs7092622	7.74815e-10	0.0172677	0.0777312	0.8242	0.222147	+	rs4919640	3.86545e-13	-0.236069	0.221258	0.285999	-1.06694	-	FALSE	1.28909
OLA1	ENSG00000138430	multiple sclerosis	rs3739153	1.17334e-74	0.0286485	0.0346757	0.408699	0.826184	+	rs10930633	5.93335e-13	-0.0906068	0.195775	0.643499	-0.462812	-	FALSE	1.289
ZFYVE1	ENSG00000165861	multiple sclerosis	rs12878701	2.59201e-20	0.033835	0.0652356	0.603999	0.518658	+	rs35581508	6.85173e-27	-0.0964583	0.12571	0.442898	-0.767309	-	FALSE	1.28597
FAM98A	ENSG00000119812	multiple sclerosis	rs11684779	6.65177e-11	-0.0227927	0.0917939	0.8039	-0.248303	-	rs1375198	8.33873e-12	-0.307385	0.200418	0.1251	-1.53372	-	TRUE	1.28541
TMX4	ENSG00000125827	multiple sclerosis	rs2294247	2.3746e-56	0.0122249	0.0383503	0.749901	0.31877	+	rs6140427	7.79292e-88	-0.0680158	0.070418	0.334101	-0.965887	-	FALSE	1.28466
BANP	ENSG00000172530	multiple sclerosis	rs8054705	1.37585e-10	-0.016339	0.0886678	0.8538	-0.184272	-	rs149110519	2.4611e-08	-1.01696	0.692393	0.141898	-1.46876	-	TRUE	1.28449
FAM151B	ENSG00000152380	multiple sclerosis	rs249011	2.14245e-12	0.301122	0.0852069	0.000409317	3.534	+	rs1677650	2.95121e-132	0.125733	0.0558855	0.0244599	2.24983	+	TRUE	1.28418
ZNF415	ENSG00000170954	multiple sclerosis	rs62115500	2.6621e-31	-0.0510128	0.0536075	0.3413	-0.951599	-	rs28370368	3.27340999999998e-310	-0.0797678	0.0356787	0.0253698	-2.23573	-	TRUE	1.28413
NDUFA9	ENSG00000139180	multiple sclerosis	rs35167443	9.91287e-26	-0.0580059	0.0567242	0.306499	-1.0226	-	rs2270134	3.65847e-39	-0.248168	0.107626	0.0211204	-2.30583	-	TRUE	1.28323
PKNOX1	ENSG00000160199	multiple sclerosis	rs379361	5.58757e-14	-0.0392569	0.0791032	0.6197	-0.496275	-	rs706209	1.41254e-206	-0.0824392	0.0463577	0.0753501	-1.77833	-	TRUE	1.28205
OVGP1	ENSG00000085465	multiple sclerosis	rs4838910	1.33975e-74	0.00020707	0.0229466	0.9928	0.00902401	+	rs4839132	3.27340999999998e-310	-0.0419477	0.0329651	0.2032	-1.27249	-	FALSE	1.28151
LRRC75B	ENSG00000178026	multiple sclerosis	rs3859863	4.18209e-11	0.231738	0.198361	0.2427	1.16826	+	rs743371	6.75772e-80	-0.00933345	0.0830322	0.9105	-0.112408	-	FALSE	1.28067
CDCA8	ENSG00000134690	multiple sclerosis	rs12074120	4.3478e-16	0.0674065	0.0808262	0.404298	0.833969	+	rs768659	4.36616e-35	-0.0511047	0.114444	0.655201	-0.446549	-	FALSE	1.28052
ZNF273	ENSG00000198039	multiple sclerosis	rs6942993	7.48194e-139	-0.00551323	0.0308138	0.858	-0.178921	-	rs62458436	1.6176e-08	-0.470734	0.322589	0.1445	-1.45924	-	TRUE	1.28032
STAMBP	ENSG00000124356	multiple sclerosis	rs17009396	3.368e-11	-0.000475506	0.108399	0.9965	-0.00438662	-	rs11689767	3.86812e-54	-0.117746	0.0916532	0.1989	-1.28469	-	TRUE	1.28031
SERGEF	ENSG00000129158	multiple sclerosis	rs4537731	3.92039e-21	0.0188835	0.0628415	0.7638	0.300495	+	rs1015445	5.47268e-55	-0.0858093	0.0876174	0.3274	-0.979364	-	FALSE	1.27986
STX18	ENSG00000168818	multiple sclerosis	rs7671677	1.36429e-08	0.121539	0.114293	0.287601	1.0634	+	rs4689174	1.21032e-12	-0.0418171	0.193383	0.828801	-0.21624	-	FALSE	1.27964
HMGXB3	ENSG00000113716	multiple sclerosis	rs11745580	1.67447e-53	0.0523055	0.0402891	0.194199	1.29826	+	rs245055	4.75335e-154	0.000855814	0.0455201	0.985	0.0188008	+	TRUE	1.27946
BLOC1S2	ENSG00000196072	multiple sclerosis	rs78431736	2.58489e-10	-0.0101043	0.0610765	0.8686	-0.165437	-	rs17882802	1.05342e-35	-0.157283	0.108938	0.148802	-1.44378	-	TRUE	1.27834
KLHL5	ENSG00000109790	multiple sclerosis	rs2163274	2.9265e-22	-0.0689047	0.0619338	0.2659	-1.11255	-	rs11943965	7.36207e-20	-0.497522	0.208285	0.0169099	-2.38866	-	TRUE	1.27611
SHPK	ENSG00000197417	multiple sclerosis	rs62069928	1e-200	0.00304607	0.0175619	0.8623	0.173447	+	rs62070430	4.99229e-12	-0.243685	0.221147	0.2705	-1.10191	-	FALSE	1.27536
SIAE	ENSG00000110013	multiple sclerosis	rs57956486	4.36039e-10	0.0405059	0.0897062	0.651601	0.45154	+	rs1354034	9.30679e-15	-0.147781	0.179867	0.4113	-0.821609	-	FALSE	1.27315
FAT2	ENSG00000086570	multiple sclerosis	rs165351	6.87255e-95	0.0340322	0.0307045	0.267699	1.10838	+	rs11953411	1.19702e-52	-0.0194178	0.11874	0.8701	-0.163532	-	FALSE	1.27191
FAM229B	ENSG00000203778	multiple sclerosis	rs2345804	1.34748e-83	-0.0190119	0.0327362	0.561401	-0.580762	-	rs6916947	4.53482e-09	-0.439841	0.237427	0.0639496	-1.85253	-	TRUE	1.27177
CMSS1	ENSG00000184220	multiple sclerosis	rs7619512	3.33759e-20	-0.00462006	0.0625285	0.9411	-0.0738873	-	rs6780654	1.10281e-14	-0.247774	0.184207	0.178599	-1.34508	-	TRUE	1.27119
CYBA	ENSG00000051523	multiple sclerosis	rs13306296	2.7667e-27	0.275892	0.0772891	0.000357502	3.56962	+	rs12597572	2.66624e-31	0.28323	0.123221	0.0215298	2.29856	+	TRUE	1.27106
PAOX	ENSG00000148832	multiple sclerosis	rs4240520	3.52092e-49	0.0296228	0.0660705	0.6539	0.448351	+	rs1354034	1.3251e-08	-0.201304	0.245011	0.4113	-0.821609	-	FALSE	1.26996
PEX26	ENSG00000215193	multiple sclerosis	rs361836	4.32569e-17	0.060366	0.0698109	0.387199	0.864708	+	rs467504	9.49008e-09	-0.0980213	0.242453	0.686	-0.40429	-	FALSE	1.269
BIVM	ENSG00000134897	multiple sclerosis	rs7329037	1.56749e-50	0.0056088	0.0411565	0.8916	0.13628	+	rs2274387	3.861e-51	-0.124433	0.109915	0.2576	-1.13208	-	FALSE	1.26836
IL15	ENSG00000164136	multiple sclerosis	rs13142633	2.83798e-08	0.0114401	0.101659	0.9104	0.112534	+	rs2057655	8.6876e-11	-0.257126	0.222577	0.248	-1.15522	-	FALSE	1.26775
HEBP2	ENSG00000051620	multiple sclerosis	rs7740623	5.60772e-33	0.0130138	0.0501123	0.7951	0.259694	+	rs4620141	4.0346e-13	-0.19244	0.190931	0.313499	-1.00791	-	FALSE	1.2676
AP2B1	ENSG00000006125	multiple sclerosis	rs17638867	4.48428e-24	0.0550511	0.0626028	0.3792	0.879372	+	rs321600	3.04089e-123	-0.0223861	0.0576728	0.6979	-0.388157	-	FALSE	1.26753
RNF152	ENSG00000176641	multiple sclerosis	rs4940533	3.51957e-14	0.0849647	0.0763692	0.265901	1.11255	+	rs660752	4.0785e-11	-0.0322221	0.208019	0.8769	-0.1549	-	FALSE	1.26745
HDGF	ENSG00000143321	multiple sclerosis	rs12140437	5.35248e-11	-0.0974717	0.0977721	0.318799	-0.996928	-	rs6592965	2.51652e-11	-0.482121	0.212929	0.0235598	-2.26423	-	TRUE	1.2673
DDX11	ENSG00000013573	multiple sclerosis	rs7966366	1e-200	-0.00251253	0.0170286	0.8827	-0.147547	-	rs11051352	3.27340999999998e-310	-0.0618609	0.0437634	0.157499	-1.41353	-	TRUE	1.26598
ATP13A1	ENSG00000105726	multiple sclerosis	rs7245672	6.73054e-13	0.0290828	0.0844299	0.7305	0.34446	+	rs2228603	3.27340999999998e-310	-0.0315153	0.034279	0.357899	-0.919376	-	FALSE	1.26384
CCNJL	ENSG00000135083	multiple sclerosis	rs13157941	5.38074e-23	0.00431656	0.0598458	0.9425	0.072128	+	rs7210990	1.47028e-29	-0.147184	0.123513	0.2334	-1.19165	-	FALSE	1.26378
TTC13	ENSG00000143643	multiple sclerosis	rs10779801	4.68191e-18	-0.0587894	0.0645601	0.362498	-0.910615	-	rs9431911	4.96592e-143	-0.118579	0.0546225	0.0299395	-2.17089	-	TRUE	1.26028
GCNT2	ENSG00000111846	multiple sclerosis	rs560194	1.64806e-08	-0.0668693	0.10256	0.514401	-0.652	-	rs9466463	3.93097e-25	-0.247023	0.129277	0.0560304	-1.9108	-	TRUE	1.2588
DDIAS	ENSG00000165490	multiple sclerosis	rs1114961	2.9628e-12	-0.0325897	0.0855361	0.703199	-0.381005	-	rs7563201	4.90795e-12	-0.363934	0.222232	0.101499	-1.63763	-	TRUE	1.25662
CPQ	ENSG00000104324	multiple sclerosis	rs2704248	2.97921e-34	0.0289668	0.0511522	0.571199	0.566286	+	rs4734357	1.78978e-51	-0.066423	0.0962667	0.490201	-0.689989	-	FALSE	1.25628
AMACR	ENSG00000242110	multiple sclerosis	rs16892133	8.3438e-18	0.141501	0.0740411	0.0559901	1.91111	+	rs4866385	3.92193e-15	0.115256	0.175769	0.512002	0.655724	+	TRUE	1.25539
ABT1	ENSG00000146109	multiple sclerosis	rs72843151	1.91167e-14	0.177655	0.0772126	0.0214001	2.30085	+	rs57838818	1.54597e-73	0.0955176	0.0912301	0.295101	1.047	+	TRUE	1.25385
PLXNA1	ENSG00000114554	multiple sclerosis	rs11713617	1.11428e-10	0.0234404	0.0968717	0.8088	0.241974	+	rs28710010	1.79143e-15	-0.180821	0.179144	0.3128	-1.00936	-	FALSE	1.25134
FRMD4A	ENSG00000151474	multiple sclerosis	rs61833192	4.16344e-17	0.0460707	0.071389	0.518702	0.645347	+	rs10906441	1.30557e-51	-0.0557675	0.0920448	0.544599	-0.605873	-	FALSE	1.25122
TBKBP1	ENSG00000198933	multiple sclerosis	rs2013383	6.87743e-19	0.387273	0.068976	1.97008e-08	5.61461	+	rs7220606	3.27340999999998e-310	0.163274	0.0374108	1.27492e-05	4.36437	+	TRUE	1.25024
PLEKHG1	ENSG00000120278	multiple sclerosis	rs55646755	2.11573e-13	0.029541	0.0790991	0.7088	0.373469	+	rs57621942	1.5136e-10	-0.182661	0.208811	0.3817	-0.874768	-	FALSE	1.24824
RINL	ENSG00000187994	multiple sclerosis	rs8110393	2.50363e-75	-0.00844419	0.0382552	0.8253	-0.220733	-	rs149110519	8.28133e-11	-0.87337	0.594631	0.141898	-1.46876	-	TRUE	1.24803
NMNAT3	ENSG00000163864	multiple sclerosis	rs9815708	5.73863e-56	0.00995202	0.0380373	0.7936	0.261639	+	rs9822952	3.27340999999998e-310	-0.0317464	0.0322549	0.325	-0.984234	-	FALSE	1.24587
TMEM260	ENSG00000070269	multiple sclerosis	rs7159926	3.34838e-56	0.0338592	0.0381026	0.3742	0.888634	+	rs12589117	9.54993e-54	-0.0334495	0.0938045	0.721401	-0.356587	-	FALSE	1.24522
CRACR2A	ENSG00000130038	multiple sclerosis	rs10848951	1.5263e-12	0.0220543	0.0796259	0.7818	0.276974	+	rs241975	1.24451e-124	-0.0563559	0.0582376	0.3332	-0.967689	-	FALSE	1.24466
ST6GALNAC2	ENSG00000070731	multiple sclerosis	rs9906851	1.08424e-37	-0.0374287	0.04783	0.4339	-0.782536	-	rs12052715	3.85478e-12	-0.413548	0.204106	0.0427497	-2.02615	-	TRUE	1.24361
ZP3	ENSG00000188372	multiple sclerosis	rs34510663	4.90684e-34	-0.0424184	0.058488	0.468299	-0.725249	-	rs12531739	2.89801e-12	-0.445052	0.226066	0.0489901	-1.96868	-	TRUE	1.24343
LZTS1	ENSG00000061337	multiple sclerosis	rs4922151	6.36975e-10	-0.013777	0.0914107	0.8802	-0.150716	-	rs2735950	6.13762e-156	-0.0731916	0.0525274	0.163499	-1.3934	-	TRUE	1.24268
ITGB3	ENSG00000259207	multiple sclerosis	rs7210182	1.15789e-33	-0.104101	0.049283	0.0346598	-2.11231	-	rs73316435	3.97558e-11	-0.701107	0.209057	0.000797491	-3.35366	-	TRUE	1.24135
PLXNC1	ENSG00000136040	multiple sclerosis	rs7299099	2.8273e-10	0.00548163	0.095235	0.9541	0.057559	+	rs12369480	7.79292e-98	-0.0844665	0.0714143	0.236901	-1.18277	-	FALSE	1.24033
SGK2	ENSG00000101049	multiple sclerosis	rs12625240	1.95473e-08	0.235093	0.114493	0.0400397	2.05334	+	rs6017106	5.78695e-09	0.191695	0.235627	0.415901	0.813554	+	TRUE	1.23979
REEP3	ENSG00000165476	multiple sclerosis	rs12245846	1.22395e-50	-0.0198972	0.042492	0.6396	-0.468258	-	rs2578075	2.00701e-08	-0.425251	0.249662	0.0885107	-1.70331	-	TRUE	1.23505
CDK5RAP2	ENSG00000136861	multiple sclerosis	rs7028134	5.95203e-65	0.00459402	0.0419516	0.9128	0.109508	+	rs1888893	1.25083e-54	-0.102887	0.0914765	0.260701	-1.12474	-	FALSE	1.23424
C7orf50	ENSG00000146540	multiple sclerosis	rs60918895	5.35244e-112	0.025547	0.0276318	0.3552	0.92455	+	rs2960834	1.46218e-115	-0.0187858	0.0618947	0.7615	-0.303512	-	FALSE	1.22806
ABO	ENSG00000175164	multiple sclerosis	rs638756	2.3111e-140	-0.0267422	0.0263521	0.3102	-1.0148	-	rs10901262	7.84513e-19	-0.366306	0.16337	0.0249496	-2.24218	-	TRUE	1.22738
2022-03-10	ENSG00000173838	multiple sclerosis	rs16946713	8.35799e-19	0.0926836	0.0666742	0.1645	1.3901	+	rs17683483	3.68553e-62	0.0138646	0.0849806	0.8704	0.16315	+	TRUE	1.22695
TMC4	ENSG00000167608	multiple sclerosis	rs653560	4.82038e-41	-0.0121962	0.0502687	0.8083	-0.24262	-	rs149110519	5.82103e-17	-0.678522	0.46197	0.141898	-1.46876	-	TRUE	1.22614
STON2	ENSG00000140022	multiple sclerosis	rs55742437	2.04139e-21	0.0240456	0.0594561	0.685899	0.404427	+	rs1354034	9.63607e-14	-0.153762	0.187147	0.4113	-0.821609	-	FALSE	1.22604
SLC8B1	ENSG00000089060	multiple sclerosis	rs10850132	5.92109e-09	-0.0288714	0.118056	0.8068	-0.244557	-	rs149110519	1.20531e-13	-0.765277	0.521037	0.141898	-1.46876	-	TRUE	1.2242
RPS7	ENSG00000171863	multiple sclerosis	rs9808287	2.0708e-22	0.0102396	0.0647258	0.8743	0.158199	+	rs114645635	2.90804e-17	-0.251766	0.236412	0.2869	-1.06495	-	FALSE	1.22315
FBXL6	ENSG00000182325	multiple sclerosis	rs2977837	4.58321e-10	-0.137233	0.289607	0.6356	-0.473859	-	rs11992877	5.81474e-09	-0.429967	0.253458	0.0898093	-1.6964	-	TRUE	1.22255
RBM43	ENSG00000184898	multiple sclerosis	rs9636292	2.39022e-64	0.0107033	0.0354642	0.7628	0.301806	+	rs16828266	1.42824e-28	-0.148813	0.161897	0.357999	-0.919184	-	FALSE	1.22099
ZNF765	ENSG00000196417	multiple sclerosis	rs3761115	1.43986e-17	0.0483641	0.0891329	0.587401	0.542606	+	rs55709728	3.38376e-12	-0.165093	0.243631	0.498001	-0.677638	-	FALSE	1.22024
CD200R1	ENSG00000163606	multiple sclerosis	rs116167241	4.3337e-16	-0.0134758	0.0573097	0.8141	-0.235141	-	rs73214249	3.59658e-10	-0.424021	0.291374	0.145601	-1.45525	-	TRUE	1.22011
COX11	ENSG00000166260	multiple sclerosis	rs244331	1.4643e-12	0.0319188	0.0826632	0.6994	0.386131	+	rs1802212	1.48594e-270	-0.0332135	0.0398685	0.404801	-0.833077	-	FALSE	1.21921
CEP131	ENSG00000141577	multiple sclerosis	rs869370	6.22798e-20	-0.03592	0.0694284	0.6049	-0.517367	-	rs883885	1.4642e-80	-0.132076	0.0760826	0.082571	-1.73596	-	TRUE	1.21859
ZNF681	ENSG00000196172	multiple sclerosis	rs4446012	2.14013e-09	-0.0363426	0.110706	0.7427	-0.32828	-	rs2916061	1.81719e-51	-0.183181	0.118454	0.122001	-1.54643	-	TRUE	1.21815
KIAA0895L	ENSG00000196123	multiple sclerosis	rs9932087	2.8243e-30	0.047841	0.0472212	0.311	1.01313	+	rs17081935	5.37254e-09	-0.0485636	0.237233	0.8378	-0.204708	-	FALSE	1.21783
NANP	ENSG00000170191	multiple sclerosis	rs73345249	3.64015e-08	0.112614	0.114607	0.325799	0.98261	+	rs13043183	3.27340999999998e-310	-0.00907974	0.0388483	0.8152	-0.233723	-	FALSE	1.21633
SPTLC3	ENSG00000172296	multiple sclerosis	rs6074544	1.15947e-16	0.105774	0.0689658	0.1251	1.53372	+	rs189661	5.38394e-17	0.0515016	0.161764	0.7502	0.318376	+	TRUE	1.21534
HSP90B1	ENSG00000166598	multiple sclerosis	rs55684344	7.16498e-09	0.0259515	0.104407	0.8037	0.248561	+	rs66467677	7.02749e-15	-0.170959	0.17685	0.333699	-0.966689	-	FALSE	1.21525
SFT2D2	ENSG00000213064	multiple sclerosis	rs12725069	4.48034e-12	0.038911	0.0888698	0.6615	0.437843	+	rs10753770	4.42283e-48	-0.0756404	0.0974005	0.4374	-0.776591	-	FALSE	1.21443
TNNI2	ENSG00000130598	multiple sclerosis	rs1877444	2.5951e-13	-0.110677	0.125175	0.376601	-0.884176	-	rs55911157	1.23424e-33	-0.255302	0.121737	0.03598	-2.09715	-	TRUE	1.21298
R3HCC1	ENSG00000104679	multiple sclerosis	rs62503960	9.16479e-11	0.0597857	0.0943034	0.526099	0.633971	+	rs34108324	7.57705e-52	-0.0545458	0.0944514	0.563601	-0.577502	-	FALSE	1.21147
IFNL1	ENSG00000182393	multiple sclerosis	rs251914	3.99099e-12	0.0616303	0.0811721	0.4477	0.759255	+	rs30461	2.37684e-146	-0.0246523	0.0545455	0.651299	-0.451958	-	FALSE	1.21121
WDR20	ENSG00000140153	multiple sclerosis	rs71415885	3.59267e-08	0.222366	0.0848639	0.00878611	2.62027	+	rs12894999	2.3397e-08	0.357536	0.253487	0.158401	1.41047	+	TRUE	1.2098
ZNF132	ENSG00000131849	multiple sclerosis	rs4801586	1.92705e-58	0.0128245	0.0302989	0.672101	0.423266	+	rs975947	3.27340999999998e-310	-0.0282468	0.0360103	0.432799	-0.78441	-	FALSE	1.20768
USP44	ENSG00000136014	multiple sclerosis	rs11108100	1.86004e-67	-0.0244097	0.0423544	0.564399	-0.576319	-	rs17356691	6.37529e-12	-0.374634	0.210016	0.0744502	-1.78384	-	TRUE	1.20752
HM13	ENSG00000101294	multiple sclerosis	rs6057968	5.7155e-11	-0.0239966	0.0916712	0.7935	-0.261769	-	rs149110519	2.86022e-94	-0.279103	0.190026	0.141898	-1.46876	-	TRUE	1.20699
OMA1	ENSG00000162600	multiple sclerosis	rs10889101	1.89708e-76	0.0139198	0.0279288	0.618199	0.498404	+	rs60726128	5.54626e-244	-0.0299586	0.0423295	0.479102	-0.707748	-	FALSE	1.20615
ELP1	ENSG00000070061	multiple sclerosis	rs67780641	1.83769e-22	0.0411048	0.0620962	0.508001	0.661953	+	rs838825	7.40628e-74	-0.039706	0.072981	0.5864	-0.54406	-	FALSE	1.20601
DHRS1	ENSG00000157379	multiple sclerosis	rs12892419	9.56899e-171	-0.0272104	0.0241926	0.2607	-1.12474	-	rs8019949	6.67575e-34	-0.273179	0.117229	0.01979	-2.33031	-	TRUE	1.20557
ZNF100	ENSG00000197020	multiple sclerosis	rs12972593	1e-200	0.0110004	0.0210058	0.6005	0.523682	+	rs10409238	3.27340999999998e-310	-0.0260086	0.038301	0.497101	-0.679058	-	FALSE	1.20274
TLR9	ENSG00000239732	multiple sclerosis	rs164641	2.92812e-08	-0.0218619	0.126229	0.8625	-0.173193	-	rs28453840	2.88191e-10	-0.399338	0.290542	0.169299	-1.37446	-	TRUE	1.20127
CLDN9	ENSG00000213937	multiple sclerosis	rs2526270	2.22162e-152	-0.00681492	0.0254289	0.7887	-0.268	-	rs149110519	8.71084e-10	-0.925065	0.629828	0.141898	-1.46876	-	TRUE	1.20076
LGMN	ENSG00000100600	multiple sclerosis	rs12889434	1.77856e-50	-0.0075732	0.0430939	0.8605	-0.175737	-	rs28453840	5.27473e-17	-0.300761	0.218821	0.169299	-1.37446	-	TRUE	1.19872
PRELID1	ENSG00000169230	multiple sclerosis	rs13190036	1.9299e-09	0.368525	0.1018	0.000294508	3.62008	+	rs7707346	3.27340999999998e-310	0.0875193	0.0361368	0.01544	2.42189	+	TRUE	1.19819
HSDL1	ENSG00000103160	multiple sclerosis	rs3199061	2.94446e-64	0.00499021	0.0381024	0.8958	0.130969	+	rs8051893	4.74242e-11	-0.229075	0.214704	0.286001	-1.06694	-	FALSE	1.1979
EIF3M	ENSG00000149100	multiple sclerosis	rs169325	1.89e-11	-0.0271051	0.091884	0.768	-0.294992	-	rs13165424	2.04932e-10	-0.327144	0.219658	0.1364	-1.48933	-	TRUE	1.19434
BBS7	ENSG00000138686	multiple sclerosis	rs9999362	2.16908e-102	-0.0170732	0.0298235	0.567	-0.572475	-	rs12651327	1.19124e-27	-0.223804	0.126676	0.0772705	-1.76675	-	TRUE	1.19427
SLC25A51	ENSG00000122696	multiple sclerosis	rs74307811	8.88853e-127	0.0286035	0.0273252	0.295201	1.04678	+	rs10973534	3.32583e-56	-0.0132502	0.0908954	0.8841	-0.145774	-	FALSE	1.19255
RASSF7	ENSG00000099849	multiple sclerosis	rs11827168	2.10028e-20	-0.00538769	0.0680551	0.9369	-0.0791666	-	rs10902202	9.84238e-25	-0.194907	0.153374	0.203801	-1.2708	-	TRUE	1.19163
MIOS	ENSG00000164654	multiple sclerosis	rs3807857	3.00686e-24	-0.0764754	0.057918	0.186699	-1.32041	-	rs17168290	9.54553e-45	-0.268676	0.106963	0.01201	-2.51185	-	TRUE	1.19144
SCFD1	ENSG00000092108	multiple sclerosis	rs229243	3.62345e-84	0.0170057	0.032888	0.605101	0.517079	+	rs229176	3.27340999999998e-310	-0.025805	0.0384467	0.5021	-0.671189	-	FALSE	1.18827
RAD54L2	ENSG00000164080	multiple sclerosis	rs7634991	1.91206e-11	0.0200202	0.0899654	0.8239	0.222532	+	rs9824926	2.90442e-10	-0.253199	0.262683	0.335099	-0.963893	-	FALSE	1.18642
AMPD2	ENSG00000116337	multiple sclerosis	rs524998	7.64957e-14	-0.0234974	0.0830003	0.7771	-0.2831	-	rs149110519	2.9621e-32	-0.481459	0.3278	0.141898	-1.46876	-	TRUE	1.18566
SLC45A3	ENSG00000158715	multiple sclerosis	rs11582805	5.69337e-11	-0.0578449	0.0919744	0.529399	-0.628924	-	rs10047462	2.3969e-08	-0.484935	0.267426	0.0697797	-1.81334	-	TRUE	1.18441
PACC1	ENSG00000065600	multiple sclerosis	rs112209607	1.05406e-61	0.00940828	0.0380886	0.8049	0.247011	+	rs3767861	5.71479e-201	-0.0436257	0.0465436	0.3486	-0.937307	-	FALSE	1.18432
TNPO1	ENSG00000083312	multiple sclerosis	rs62362160	3.6343e-12	0.00874326	0.0850284	0.9181	0.102827	+	rs10067501	1.71317e-11	-0.223347	0.206527	0.2795	-1.08144	-	FALSE	1.18427
PRKAG2	ENSG00000106617	multiple sclerosis	rs5016446	1.14639e-10	0.0252919	0.0678193	0.7092	0.37293	+	rs35979828	1.9702e-08	-0.30467	0.375699	0.4174	-0.810941	-	FALSE	1.18387
RHOF	ENSG00000139725	multiple sclerosis	rs1168668	2.04506e-13	0.15862	0.0805893	0.0490395	1.96825	+	rs11043311	1.09825e-11	0.152961	0.194832	0.432401	0.785089	+	TRUE	1.18316
IL12RB1	ENSG00000096996	multiple sclerosis	rs2644777	1.57594e-25	0.0230114	0.0581884	0.6925	0.395465	+	rs484839	3.06832e-14	-0.147227	0.18704	0.431199	-0.787141	-	FALSE	1.18261
DGAT2	ENSG00000062282	multiple sclerosis	rs10899118	1.67526e-22	-0.017634	0.0615232	0.7744	-0.286624	-	rs149110519	4.93606e-08	-1.03973	0.707897	0.141898	-1.46876	-	TRUE	1.18213
COG1	ENSG00000166685	multiple sclerosis	rs9890798	7.21026e-30	-0.0099435	0.0579666	0.8638	-0.171539	-	rs4969077	3.27340999999998e-310	-0.0566289	0.0418488	0.175999	-1.35318	-	TRUE	1.18164
MCCC2	ENSG00000131844	multiple sclerosis	rs6872235	9.25289e-44	0.0279117	0.0439949	0.5258	0.63443	+	rs74693884	2.68968e-59	-0.0471059	0.0863053	0.5852	-0.545805	-	FALSE	1.18024
EPN2	ENSG00000072134	multiple sclerosis	rs79626005	3.89623e-11	0.0686879	0.108346	0.5261	0.633971	+	rs3733018	9.13692e-10	-0.128432	0.235183	0.585001	-0.546095	-	FALSE	1.18007
PCP4L1	ENSG00000248485	multiple sclerosis	rs55748379	8.33444e-19	-0.156431	0.0680038	0.0214297	-2.30033	-	rs71639056	2.01976e-22	-0.497469	0.142946	0.000501189	-3.48012	-	TRUE	1.17979
TDRD6	ENSG00000180113	multiple sclerosis	rs34964632	3.07548e-80	0.0871521	0.0336877	0.00967988	2.58706	+	rs2293889	6.5675e-11	0.293148	0.208237	0.159201	1.40776	+	TRUE	1.1793
ATG12	ENSG00000145782	multiple sclerosis	rs6880889	4.04304e-22	0.157715	0.0637138	0.0133101	2.47536	+	rs40095	3.27340999999998e-310	0.0494925	0.0381737	0.194801	1.29651	+	TRUE	1.17886
MOB1A	ENSG00000114978	multiple sclerosis	rs56168672	6.16513e-12	0.0509301	0.0560929	0.363899	0.90796	+	rs11126425	2.39607e-21	-0.039794	0.146989	0.7866	-0.270728	-	FALSE	1.17869
ZNF805	ENSG00000204524	multiple sclerosis	rs10412452	4.2492e-11	0.0159597	0.0892002	0.858	0.17892	+	rs8109882	8.63774e-26	-0.140848	0.140932	0.3176	-0.999402	-	FALSE	1.17832
UBA52	ENSG00000221983	multiple sclerosis	rs11086114	9.83159e-15	-0.043645	0.0627328	0.486599	-0.695729	-	rs12975407	1.1911e-08	-0.453916	0.242376	0.0610994	-1.87278	-	TRUE	1.17705
RDH5	ENSG00000135437	multiple sclerosis	rs3138142	2.22757e-100	0.0114628	0.041601	0.7829	0.275542	+	rs56108400	3.27340999999998e-310	-0.0640761	0.0711183	0.3676	-0.900978	-	FALSE	1.17652
PLCB2	ENSG00000137841	multiple sclerosis	rs936213	2.86562e-14	-0.0234261	0.0800878	0.769901	-0.292505	-	rs149110519	4.57931e-11	-0.861653	0.586654	0.141898	-1.46876	-	TRUE	1.17625
NIT1	ENSG00000158793	multiple sclerosis	rs41270013	2.12051e-19	0.0745758	0.0545256	0.1714	1.36772	+	rs75372745	1.47435e-26	0.0266909	0.139254	0.848	0.191671	+	TRUE	1.17605
ZNF131	ENSG00000172262	multiple sclerosis	rs1618891	1.68066e-15	-0.116869	0.0754518	0.121399	-1.54893	-	rs67276929	5.42375e-24	-0.806198	0.295874	0.00643409	-2.7248	-	TRUE	1.17587
LAMA2	ENSG00000196569	multiple sclerosis	rs7454335	3.09915e-44	0.0146383	0.0590765	0.8043	0.247786	+	rs2501468	7.25605e-10	-0.207986	0.224352	0.3539	-0.927051	-	FALSE	1.17484
APOBEC3G	ENSG00000239713	multiple sclerosis	rs6519166	2.42296e-141	-0.022617	0.0277287	0.414698	-0.815654	-	rs2413581	2.97509e-14	-0.372289	0.187054	0.04656	-1.99028	-	TRUE	1.17463
NACC1	ENSG00000160877	multiple sclerosis	rs4302161	1.77234e-15	0.0692886	0.0868334	0.4249	0.797949	+	rs4926198	2.15427e-20	-0.0619499	0.164869	0.707101	-0.375753	-	FALSE	1.1737
FAH	ENSG00000103876	multiple sclerosis	rs8042782	1.0784e-42	-0.0414965	0.0432743	0.337601	-0.958917	-	rs12050887	2.50092e-17	-0.34331	0.160984	0.0329603	-2.13257	-	TRUE	1.17365
INCA1	ENSG00000196388	multiple sclerosis	rs76016560	8.65967e-62	-0.0307271	0.036923	0.405299	-0.832194	-	rs111731283	7.6913e-21	-0.323039	0.161062	0.0448903	-2.00568	-	TRUE	1.17349
PRKG2	ENSG00000138669	multiple sclerosis	rs710835	8.95167e-18	0.0465864	0.0695551	0.503	0.669777	+	rs34269465	1.2823e-09	-0.115331	0.229051	0.6146	-0.503518	-	FALSE	1.1733
IFRD1	ENSG00000006652	multiple sclerosis	rs34633971	9.85593e-35	-0.0147746	0.0499738	0.7675	-0.295646	-	rs149110519	3.7139e-10	-0.905294	0.616367	0.141898	-1.46876	-	TRUE	1.17311
COMMD5	ENSG00000170619	multiple sclerosis	rs2735902	2.66552e-27	0.0125682	0.0592098	0.8319	0.212266	+	rs7831354	1.42004e-27	-0.232037	0.241777	0.3372	-0.959713	-	FALSE	1.17198
DECR1	ENSG00000104325	multiple sclerosis	rs1805890	2.14393e-13	-0.0341128	0.137312	0.8038	-0.248432	-	rs6471081	9.65828e-11	-0.291927	0.205578	0.1556	-1.42003	-	TRUE	1.1716
DNM3	ENSG00000197959	multiple sclerosis	rs7540873	1.01687e-08	-0.0107488	0.101546	0.9157	-0.105852	-	rs225245	6.0562e-19	-0.202539	0.15857	0.2015	-1.27729	-	TRUE	1.17144
UQCRHL	ENSG00000233954	multiple sclerosis	rs4661679	1.01737e-10	0.101719	0.0942735	0.280598	1.07898	+	rs1002165	3.81417e-18	-0.0147814	0.160672	0.9267	-0.0919974	-	FALSE	1.17097
ATXN7	ENSG00000163635	multiple sclerosis	rs56237630	1.23905e-15	0.0119679	0.0783525	0.8786	0.152744	+	rs832190	1.7384e-08	-0.252388	0.248347	0.3095	-1.01627	-	FALSE	1.16902
TPK1	ENSG00000196511	multiple sclerosis	rs6957471	3.41322e-18	-0.0598775	0.0693189	0.3877	-0.863796	-	rs7793564	3.27340999999998e-310	-0.0678202	0.0333948	0.0422692	-2.03086	-	TRUE	1.16706
CACNB3	ENSG00000167535	multiple sclerosis	rs12369130	6.33803e-58	-0.0170622	0.0427343	0.689701	-0.399261	-	rs10783284	4.83159e-08	-0.408091	0.260702	0.1175	-1.56535	-	TRUE	1.16609
AK8	ENSG00000165695	multiple sclerosis	rs2254289	3.19166e-106	0.015042	0.0294488	0.609501	0.510786	+	rs215180	1.12202e-46	-0.0644432	0.0985342	0.5131	-0.654019	-	FALSE	1.1648
SCT	ENSG00000070031	multiple sclerosis	rs79177795	2.35523e-08	-0.0243718	0.113786	0.8304	-0.214189	-	rs28453840	2.85023e-08	-0.453472	0.329927	0.169299	-1.37446	-	TRUE	1.16027
CEP290	ENSG00000198707	multiple sclerosis	rs2471523	6.29388e-17	0.0292641	0.0719966	0.684401	0.406465	+	rs56867754	1.16059e-10	-0.200503	0.266008	0.451	-0.753749	-	FALSE	1.16021
ZNF33B	ENSG00000196693	multiple sclerosis	rs209375	1.20972e-83	-0.0144606	0.0329647	0.6609	-0.438671	-	rs158392	4.14954e-223	-0.0710828	0.0444645	0.1099	-1.59864	-	TRUE	1.15997
WASHC4	ENSG00000136051	multiple sclerosis	rs145562753	6.94763e-54	-0.0607497	0.0465732	0.1921	-1.30439	-	rs11559871	2.60435e-57	-0.222042	0.0901053	0.01373	-2.46425	-	TRUE	1.15986
CYB561D1	ENSG00000174151	multiple sclerosis	rs749056	4.10594e-13	0.0749982	0.0827733	0.3649	0.906068	+	rs17575205	4.56562e-45	-0.024556	0.0968272	0.7998	-0.253606	-	FALSE	1.15967
PRELID3A	ENSG00000141391	multiple sclerosis	rs34448712	1.41661e-44	0.0278004	0.052552	0.5968	0.529007	+	rs3906620	8.19785e-45	-0.0642472	0.101932	0.528501	-0.630296	-	FALSE	1.1593
SLC2A9	ENSG00000109667	multiple sclerosis	rs2240724	4.28649e-47	-0.0126659	0.0429936	0.768299	-0.2946	-	rs10098310	5.09343e-10	-0.320916	0.220741	0.145999	-1.45381	-	TRUE	1.15921
PPP1R14C	ENSG00000198729	multiple sclerosis	rs9383762	6.24873e-48	0.0243422	0.0418928	0.5612	0.581061	+	rs7765984	8.93305e-14	-0.110156	0.190746	0.563602	-0.5775	-	FALSE	1.15856
ATP13A4	ENSG00000127249	multiple sclerosis	rs9835346	8.31713e-30	-0.0127474	0.0550256	0.8168	-0.231663	-	rs12696669	3.01301e-199	-0.0651264	0.0468837	0.164801	-1.3891	-	TRUE	1.15744
DNLZ	ENSG00000213221	multiple sclerosis	rs3812604	1.18869e-11	0.101846	0.0941762	0.2795	1.08144	+	rs28610213	3.27340999999998e-310	-0.00484425	0.0650097	0.9406	-0.0745158	-	FALSE	1.15596
KCNMB4	ENSG00000135643	multiple sclerosis	rs11178206	1.42874e-13	0.0187607	0.078579	0.8113	0.238749	+	rs7308147	2.21564e-24	-0.12357	0.134827	0.359401	-0.916508	-	FALSE	1.15526
ANKDD1A	ENSG00000166839	multiple sclerosis	rs11071820	5.7434e-85	-0.0233094	0.0342065	0.495598	-0.681432	-	rs62023397	3.27340999999998e-310	-0.0959818	0.0522743	0.0663402	-1.83612	-	TRUE	1.15469
WASHC5	ENSG00000164961	multiple sclerosis	rs7844453	3.69282e-12	-0.0698727	0.0861255	0.4172	-0.811289	-	rs1532331	1.05293e-12	-0.412939	0.210364	0.0496496	-1.96297	-	TRUE	1.15168
CPSF4	ENSG00000160917	multiple sclerosis	rs11772470	5.60222e-41	0.0802753	0.0430296	0.0621	1.86558	+	rs138122914	1.35831e-15	0.39124	0.547426	0.4748	0.714691	+	TRUE	1.15089
YARS2	ENSG00000139131	multiple sclerosis	rs10771988	8.46221e-09	0.0600055	0.105909	0.571001	0.566578	+	rs11052213	1.89104e-11	-0.116601	0.200619	0.561101	-0.581207	-	FALSE	1.14779
MGAM2	ENSG00000257743	multiple sclerosis	rs4535645	1.32731e-74	0.0172814	0.0344869	0.6163	0.501102	+	rs3800993	8.31764e-152	-0.0337094	0.052147	0.518001	-0.64643	-	FALSE	1.14753
ANXA4	ENSG00000196975	multiple sclerosis	rs67927957	4.85041e-08	-0.0259768	0.103273	0.8014	-0.251536	-	rs1598179	1.98107e-11	-0.289714	0.20708	0.161799	-1.39905	-	TRUE	1.14751
YRDC	ENSG00000196449	multiple sclerosis	rs55699901	1.37173e-10	0.0414991	0.104902	0.6924	0.3956	+	rs9701812	8.17523e-52	-0.0774526	0.103235	0.453101	-0.750256	-	FALSE	1.14586
MRPS9	ENSG00000135972	multiple sclerosis	rs77810955	1.73029e-94	0.0729879	0.0314047	0.0201198	2.32411	+	rs6734108	3.27340999999998e-310	0.0438004	0.0371665	0.238601	1.17849	+	TRUE	1.14562
LETMD1	ENSG00000050426	multiple sclerosis	rs17125346	1.0058e-58	-0.0191911	0.0381355	0.6148	-0.503234	-	rs34498074	9.62277e-36	-0.17876	0.108428	0.0992192	-1.64865	-	TRUE	1.14542
LYPD3	ENSG00000124466	multiple sclerosis	rs11668793	1.31389e-31	-0.0473229	0.0539956	0.380801	-0.876422	-	rs2599437	2.08113e-32	-0.243921	0.120676	0.0432502	-2.02129	-	TRUE	1.14486
MKRN2	ENSG00000075975	multiple sclerosis	rs34741626	2.90904e-65	-0.0392965	0.0369766	0.2879	-1.06274	-	rs73136795	1.3128e-15	-0.452556	0.205049	0.02731	-2.20706	-	TRUE	1.14432
CAMLG	ENSG00000164615	multiple sclerosis	rs12657663	1e-200	-0.0127136	0.0207616	0.540299	-0.612361	-	rs56388170	2.76032e-08	-0.47085	0.26813	0.0790798	-1.75605	-	TRUE	1.14369
GOLGA8H	ENSG00000261794	multiple sclerosis	rs6493220	9.1009e-21	0.0366615	0.0655564	0.576	0.559236	+	rs7167314	2.03002e-13	-0.161906	0.277293	0.5593	-0.583881	-	FALSE	1.14312
CFAP46	ENSG00000171811	multiple sclerosis	rs7095459	1.74146e-91	-0.00671089	0.0311451	0.8294	-0.215472	-	rs7893172	2.84053e-30	-0.172264	0.12695	0.174798	-1.35695	-	TRUE	1.14147
MBD2	ENSG00000134046	multiple sclerosis	rs4940321	1.5954e-10	-0.153377	0.0960768	0.110399	-1.5964	-	rs9860547	5.47671e-10	-0.596836	0.218264	0.00624819	-2.73446	-	TRUE	1.13806
TMCO1	ENSG00000143183	multiple sclerosis	rs2790049	4.26597e-10	-0.0270729	0.0919382	0.7684	-0.294468	-	rs75582843	6.72512e-22	-0.209751	0.146422	0.151999	-1.43251	-	TRUE	1.13804
TJP3	ENSG00000105289	multiple sclerosis	rs79605281	6.83485e-85	0.0108778	0.0336917	0.7468	0.322862	+	rs8110279	7.70016e-50	-0.075575	0.0927752	0.415299	-0.814604	-	FALSE	1.13747
PMM1	ENSG00000100417	multiple sclerosis	rs28623192	3.24824e-10	0.0649405	0.0655595	0.321901	0.990559	+	rs73172845	1.2694e-12	-0.0344652	0.234797	0.8833	-0.146787	-	FALSE	1.13735
MAP4	ENSG00000047849	multiple sclerosis	rs13093830	1.02533e-08	0.0431861	0.104981	0.680799	0.411373	+	rs6803741	1.17761e-102	-0.046659	0.0643352	0.4683	-0.725249	-	FALSE	1.13662
AGTRAP	ENSG00000177674	multiple sclerosis	rs12735660	1.6523e-39	-0.0496105	0.0466719	0.287799	-1.06296	-	rs9430628	3.16446e-13	-0.492025	0.223767	0.0278904	-2.19882	-	TRUE	1.13586
RRM2B	ENSG00000048392	multiple sclerosis	rs28928597	1.57586e-08	-0.0546701	0.0880788	0.5348	-0.620695	-	rs56388170	2.55447e-13	-0.357866	0.20379	0.0790798	-1.75605	-	TRUE	1.13536
ABCA10	ENSG00000154263	multiple sclerosis	rs9907847	3.9224e-09	-0.081431	0.100072	0.415802	-0.813727	-	rs12953127	3.25387e-44	-0.193687	0.0993922	0.0513301	-1.94871	-	TRUE	1.13498
FCHO1	ENSG00000130475	multiple sclerosis	rs4808683	7.91827e-21	-0.022086	0.066	0.737899	-0.334636	-	rs149110519	9.23422e-20	-0.624446	0.425153	0.141898	-1.46876	-	TRUE	1.13412
SMC6	ENSG00000163029	multiple sclerosis	rs17381418	1.35266e-12	0.0403747	0.080801	0.6173	0.499681	+	rs6718319	5.28324e-13	-0.160697	0.253477	0.5261	-0.633971	-	FALSE	1.13365
TBK1	ENSG00000183735	multiple sclerosis	rs12819140	2.21441e-08	-0.0379222	0.115891	0.7435	-0.327222	-	rs60358746	1.80717e-216	-0.0666166	0.0456063	0.144101	-1.46069	-	TRUE	1.13347
GINM1	ENSG00000055211	multiple sclerosis	rs9377228	7.33324e-28	-0.0114539	0.0563395	0.8389	-0.203301	-	rs575924	1.19001e-10	-0.328973	0.246097	0.181301	-1.33676	-	TRUE	1.13346
CAPN11	ENSG00000137225	multiple sclerosis	rs914503	1.78138e-83	-0.015386	0.0328579	0.639599	-0.468259	-	rs58635644	9.75304e-10	-0.412938	0.258088	0.1096	-1.59999	-	TRUE	1.13173
MAP1B	ENSG00000131711	multiple sclerosis	rs72761109	1.3752e-21	0.107564	0.0629235	0.0873708	1.70943	+	rs1217823	7.39776e-14	0.106331	0.183839	0.563001	0.57839	+	TRUE	1.13104
WRAP73	ENSG00000116213	multiple sclerosis	rs10752739	4.25803e-08	-0.200821	0.102116	0.0492302	-1.96659	-	rs6703610	1.3627e-20	-1.04026	0.335927	0.00195702	-3.09668	-	TRUE	1.13009
KLHL32	ENSG00000186231	multiple sclerosis	rs1766468	4.75862e-25	0.0242681	0.0528661	0.6462	0.459048	+	rs9384761	3.84769e-13	-0.129224	0.192665	0.5024	-0.670718	-	FALSE	1.12977
KCNK5	ENSG00000164626	multiple sclerosis	rs1963857	8.31756e-17	0.0648789	0.0758736	0.3925	0.855092	+	rs9394544	2.53279e-08	-0.0671316	0.244443	0.7836	-0.274631	-	FALSE	1.12972
CCDC146	ENSG00000135205	multiple sclerosis	rs12704883	5.3208e-11	-0.0281057	0.199206	0.8878	-0.141089	-	rs7798245	4.35211e-14	-0.228796	0.180121	0.204	-1.27024	-	TRUE	1.12915
C11orf45	ENSG00000174370	multiple sclerosis	rs4937389	2.08539e-24	-0.0706663	0.077168	0.3598	-0.915746	-	rs11221510	9.60285e-40	-0.304607	0.149081	0.0410303	-2.04322	-	TRUE	1.12748
ASB1	ENSG00000065802	multiple sclerosis	rs474478	2.93451e-27	0.00923594	0.0572788	0.8719	0.161245	+	rs4663301	3.53167e-08	-0.264666	0.274183	0.3344	-0.96529	-	FALSE	1.12654
SLC19A2	ENSG00000117479	multiple sclerosis	rs1040502	1.24494e-09	0.0107681	0.0979933	0.9125	0.109886	+	rs6037	4.87753e-17	-0.176551	0.173689	0.309401	-1.01648	-	FALSE	1.12637
STMN3	ENSG00000197457	multiple sclerosis	rs909333	3.35503e-31	0.082915	0.0591384	0.1609	1.40205	+	rs2738773	3.93278e-38	0.0446119	0.160918	0.7816	0.277234	+	TRUE	1.12482
PRKCQ	ENSG00000065675	multiple sclerosis	rs12250403	8.3387e-15	0.027766	0.100579	0.7825	0.276062	+	rs2007252	4.2924e-14	-0.156111	0.184547	0.3976	-0.845915	-	FALSE	1.12198
EFL1	ENSG00000140598	multiple sclerosis	rs111513848	1.98789e-21	0.0822046	0.178913	0.6459	0.459466	+	rs116865603	1.65569e-08	-0.197069	0.297497	0.5077	-0.662424	-	FALSE	1.12189
2022-03-02	ENSG00000117791	multiple sclerosis	rs7556561	1.78104e-30	-0.0110215	0.054556	0.8399	-0.202021	-	rs182490547	1.16751e-08	-1.20349	0.910836	0.186401	-1.3213	-	TRUE	1.11928
C7orf25	ENSG00000136197	multiple sclerosis	rs590246	2.02556e-65	0.00481473	0.0374123	0.8976	0.128694	+	rs117302879	1.52055e-50	-0.167579	0.16949	0.322798	-0.988725	-	FALSE	1.11742
MAK16	ENSG00000198042	multiple sclerosis	rs2732280	7.00256e-19	0.0408786	0.0724883	0.572799	0.563934	+	rs8685	2.77971e-116	-0.0339903	0.0616502	0.5814	-0.551341	-	FALSE	1.11528
DNAH2	ENSG00000183914	multiple sclerosis	rs7359524	1.60846e-27	-0.012226	0.0575978	0.8319	-0.212266	-	rs1105813	1.20171e-31	-0.179218	0.135083	0.1846	-1.32672	-	TRUE	1.11446
FIZ1	ENSG00000179943	multiple sclerosis	rs62127845	2.16275e-11	-0.0111834	0.1209	0.9263	-0.092501	-	rs693289	2.60495e-13	-0.229512	0.19022	0.227601	-1.20656	-	TRUE	1.11406
TPSAB1	ENSG00000172236	multiple sclerosis	rs1060341	1.12024e-38	0.00757092	0.0536127	0.8877	0.141215	+	rs1575040	1.1102e-58	-0.0907926	0.0933405	0.330701	-0.972703	-	FALSE	1.11392
UROD	ENSG00000126088	multiple sclerosis	rs2050869	4.12963e-15	0.00405139	0.0786161	0.9589	0.0515339	+	rs57139686	3.27340999999998e-310	-0.0414921	0.039067	0.288201	-1.06208	-	FALSE	1.11361
LPIN3	ENSG00000132793	multiple sclerosis	rs6029636	7.68123e-81	-0.0921745	0.0329673	0.00517494	-2.79594	-	rs6129731	4.02903e-09	-0.948629	0.242646	9.24806e-05	-3.90952	-	TRUE	1.11358
PCCA	ENSG00000175198	multiple sclerosis	rs9517978	6.7255e-11	0.0113239	0.0875612	0.8971	0.129325	+	rs76240877	3.55222e-13	-0.96302	0.97966	0.3256	-0.983014	-	FALSE	1.11234
TEX9	ENSG00000151575	multiple sclerosis	rs1087837	1.95391e-31	0.0563303	0.0507482	0.267	1.11	+	rs118092569	1.71356e-12	-0.000594949	0.296687	0.9984	-0.00200531	-	FALSE	1.112
ADAR	ENSG00000160710	multiple sclerosis	rs11802588	6.45712e-40	0.0125683	0.0453559	0.7817	0.277105	+	rs11264251	3.54732e-14	-0.201643	0.2422	0.4051	-0.832548	-	FALSE	1.10965
ALDH3B1	ENSG00000006534	multiple sclerosis	rs4244839	4.52981e-14	-0.0296879	0.0826052	0.7193	-0.359395	-	rs149110519	8.7882e-23	-0.578502	0.393872	0.141898	-1.46876	-	TRUE	1.10936
CCDC15	ENSG00000149548	multiple sclerosis	rs11605560	3.09099e-09	0.214956	0.107349	0.0452402	2.00241	+	rs4936962	3.27340999999998e-310	0.0328968	0.0368264	0.371699	0.893295	+	TRUE	1.10912
GEMIN5	ENSG00000082516	multiple sclerosis	rs2544891	2.87361e-08	0.045647	0.105584	0.665501	0.432331	+	rs1390600	1.03319e-09	-0.167078	0.247134	0.499	-0.676065	-	FALSE	1.1084
PPP5C	ENSG00000011485	multiple sclerosis	rs11083821	3.50453e-13	-0.0668001	0.0828886	0.420299	-0.805902	-	rs62136099	3.27340999999998e-310	-0.0548925	0.0286865	0.0556801	-1.91353	-	TRUE	1.10763
TTC9	ENSG00000133985	multiple sclerosis	rs17108305	2.98653e-10	-0.0508841	0.140902	0.718001	-0.361132	-	rs149110519	9.3713e-63	-0.342121	0.232932	0.141898	-1.46876	-	TRUE	1.10763
CFAP57	ENSG00000243710	multiple sclerosis	rs1782383	2.14549e-76	-0.00737654	0.0336926	0.8267	-0.218936	-	rs3120045	6.05899e-14	-0.252988	0.19073	0.1847	-1.32642	-	TRUE	1.10749
NSMCE4A	ENSG00000107672	multiple sclerosis	rs10159856	1.29109e-15	0.0197517	0.0713123	0.7818	0.276974	+	rs7098291	5.83042e-54	-0.0759811	0.091497	0.406301	-0.830421	-	FALSE	1.1074
PSMG1	ENSG00000183527	multiple sclerosis	rs1888489	1.60392e-64	0.0259176	0.0368624	0.482	0.70309	+	rs734412	6.12901e-09	-0.101001	0.249823	0.685999	-0.404291	-	FALSE	1.10738
BIRC7	ENSG00000101197	multiple sclerosis	rs2313978	2.1232e-10	-0.0758834	0.109926	0.489999	-0.690311	-	rs73151455	8.17711e-37	-0.226678	0.126104	0.0722497	-1.79754	-	TRUE	1.10723
PTX3	ENSG00000163661	multiple sclerosis	rs62278647	3.55303e-35	0.0437789	0.047224	0.353901	0.92705	+	rs1350148	3.91841e-09	-0.0408954	0.227596	0.8574	-0.179685	-	FALSE	1.10673
NDST1	ENSG00000070614	multiple sclerosis	rs11994	6.09885e-79	-0.00305963	0.0349801	0.9303	-0.0874676	-	rs7210990	8.95509e-10	-0.270354	0.226874	0.2334	-1.19165	-	TRUE	1.10418
ARID5A	ENSG00000196843	multiple sclerosis	rs10177168	2.74037e-11	0.264265	0.0925654	0.00430502	2.8549	+	rs2278563	4.81948e-172	0.0915362	0.0522702	0.0799092	1.75121	+	TRUE	1.10369
TADA1	ENSG00000152382	multiple sclerosis	rs74894476	8.99529e-16	0.172337	0.0789325	0.0290099	2.18335	+	rs11583927	5.49541e-50	0.0994476	0.0920344	0.279899	1.08055	+	TRUE	1.1028
CRCP	ENSG00000241258	multiple sclerosis	rs11762103	1.4947e-13	0.286702	0.115238	0.0128499	2.4879	+	rs12537083	5.37032e-55	0.122897	0.0885559	0.1652	1.38779	+	TRUE	1.10011
AMPH	ENSG00000078053	multiple sclerosis	rs4723752	4.24568e-13	0.0752165	0.083815	0.3695	0.89741	+	rs2299945	4.8854e-27	-0.0254207	0.127201	0.8416	-0.199848	-	FALSE	1.09726
RNMT	ENSG00000101654	multiple sclerosis	rs75714597	1.13675e-15	0.125303	0.0747247	0.0935694	1.67686	+	rs73414570	3.27340999999998e-310	0.0353628	0.0609992	0.5621	0.579726	+	TRUE	1.09714
OTUB2	ENSG00000089723	multiple sclerosis	rs2896255	2.71657e-19	0.0261271	0.0682365	0.701801	0.382891	+	rs34949217	1.2841e-14	-0.125772	0.176181	0.475302	-0.713879	-	FALSE	1.09677
SAMD10	ENSG00000130590	multiple sclerosis	rs6062618	2.78376e-12	0.0724997	0.0907005	0.424098	0.799331	+	rs817338	3.27340999999998e-310	-0.0101417	0.0341823	0.7667	-0.296694	-	FALSE	1.09603
PALD1	ENSG00000107719	multiple sclerosis	rs4747035	4.47673e-12	-0.0319697	0.114456	0.78	-0.279319	-	rs28453840	5.44402e-09	-0.431558	0.313984	0.169299	-1.37446	-	TRUE	1.09514
HIST1H4H	ENSG00000158406	multiple sclerosis	rs2393593	8.27789e-17	0.284814	0.0724491	8.45125e-05	3.93123	+	rs447724	8.7579e-14	0.532586	0.187738	0.00455612	2.83685	+	TRUE	1.09438
ZDHHC19	ENSG00000163958	multiple sclerosis	rs149818636	3.85655e-13	-0.170249	0.0859135	0.0475199	-1.98164	-	rs4065275	1.83231e-11	-0.631498	0.205355	0.00210398	-3.07515	-	TRUE	1.09351
SLC25A16	ENSG00000122912	multiple sclerosis	rs7906130	7.64295e-66	-0.0290974	0.0350021	0.405802	-0.831304	-	rs12413410	3.29382e-14	-0.383806	0.199406	0.0542606	-1.92475	-	TRUE	1.09345
DNAJC16	ENSG00000116138	multiple sclerosis	rs4263990	2.34802e-21	0.0210755	0.0635088	0.740001	0.331853	+	rs7515244	1.22885e-20	-0.112077	0.147453	0.447201	-0.760089	-	FALSE	1.09194
NHLH1	ENSG00000171786	multiple sclerosis	rs11265380	4.63536e-10	-0.342315	0.0978015	0.000465079	-3.5001	-	rs11265388	5.95566e-09	-1.09015	0.237439	4.40509e-06	-4.59129	-	TRUE	1.09119
RUFY2	ENSG00000204130	multiple sclerosis	rs10998177	1.28318e-15	-0.0613091	0.0775346	0.4291	-0.790732	-	rs7899885	2.24182e-25	-0.265817	0.141315	0.0599697	-1.88102	-	TRUE	1.09028
INTS8	ENSG00000164941	multiple sclerosis	rs143773045	2.36964e-29	0.165825	0.0565554	0.00336698	2.93208	+	rs713113	5.4325e-142	0.101739	0.0552011	0.0653198	1.84306	+	TRUE	1.08902
RIMS3	ENSG00000117016	multiple sclerosis	rs679663	1.17017e-11	-0.0605	0.0838906	0.470801	-0.721177	-	rs11582213	2.65216e-18	-0.288281	0.159467	0.0706407	-1.80778	-	TRUE	1.0866
SNUPN	ENSG00000169371	multiple sclerosis	rs111336837	2.18708e-130	-0.0267929	0.0264841	0.3117	-1.01166	-	rs12441881	5.88573e-12	-0.490915	0.234351	0.0361902	-2.09478	-	TRUE	1.08312
VNN2	ENSG00000112303	multiple sclerosis	rs2300079	1.22762e-32	-0.0279818	0.0488913	0.567101	-0.572327	-	rs9321356	4.87865e-11	-0.434522	0.262587	0.09797	-1.65478	-	TRUE	1.08245
UTP15	ENSG00000164338	multiple sclerosis	rs819591	1.9773e-15	0.0841055	0.0735149	0.252599	1.14406	+	rs6453015	3.93188e-68	0.00504374	0.0817432	0.9508	0.0617023	+	TRUE	1.08236
PLEKHH3	ENSG00000068137	multiple sclerosis	rs1554227	2.3651e-10	0.105112	0.0652497	0.107198	1.61091	+	rs9284362	1.01695e-16	0.0926494	0.174947	0.596399	0.529586	+	TRUE	1.08133
PPP6R2	ENSG00000100239	multiple sclerosis	rs9616952	4.66161e-57	-0.0152626	0.0387002	0.6933	-0.39438	-	rs5770779	4.35412e-27	-0.230879	0.156484	0.1401	-1.47542	-	TRUE	1.08104
C11orf54	ENSG00000182919	multiple sclerosis	rs659877	1e-200	0.00407937	0.0187869	0.8281	0.217139	+	rs11020236	2.39994e-17	-0.138091	0.160778	0.3904	-0.858892	-	FALSE	1.07603
SERINC2	ENSG00000168528	multiple sclerosis	rs72660842	2.48881e-30	0.883014	0.317965	0.00548504	2.77708	+	rs12139418	3.27340999999998e-310	0.0620345	0.0364669	0.0889207	1.70112	+	TRUE	1.07596
CLCN7	ENSG00000103249	multiple sclerosis	rs35590353	4.89304e-30	-0.00585125	0.0548208	0.915	-0.106734	-	rs35861311	3.27340999999998e-310	-0.0353027	0.0298539	0.237001	-1.18252	-	TRUE	1.07578
B4GALNT3	ENSG00000139044	multiple sclerosis	rs2191159	1.50412e-28	-0.03054	0.065869	0.642901	-0.463647	-	rs4980834	3.27340999999998e-310	-0.0600463	0.039047	0.124099	-1.53779	-	TRUE	1.07415
ACTN1	ENSG00000072110	multiple sclerosis	rs72731601	8.08767e-10	-0.066623	0.0982938	0.497902	-0.677794	-	rs1275193	1.00716e-39	-0.185948	0.106295	0.0802302	-1.74935	-	TRUE	1.07156
GTF2H1	ENSG00000110768	multiple sclerosis	rs3802968	4.99393e-150	-0.00559884	0.0277317	0.84	-0.201893	-	rs10766498	7.55266e-12	-0.267041	0.209718	0.202899	-1.27333	-	TRUE	1.07144
XRCC2	ENSG00000196584	multiple sclerosis	rs3218384	1e-200	-0.0190958	0.0218341	0.381799	-0.874587	-	rs4761234	5.3277e-09	-0.459744	0.236327	0.0517303	-1.94537	-	TRUE	1.07078
MFAP3	ENSG00000037749	multiple sclerosis	rs35221726	2.45087e-18	0.0383353	0.0677487	0.571499	0.565845	+	rs11952139	1.006e-20	-0.074296	0.147346	0.6141	-0.50423	-	FALSE	1.07008
PIGP	ENSG00000185808	multiple sclerosis	rs2835599	2.48406e-42	-0.00138741	0.0467015	0.9763	-0.029708	-	rs17229459	9.00949e-32	-0.130163	0.118471	0.2719	-1.0987	-	TRUE	1.06899
PNLDC1	ENSG00000146453	multiple sclerosis	rs11756515	1.19155e-79	0.00287403	0.0347048	0.934	0.0828135	+	rs7771025	9.97241e-09	-0.257193	0.261367	0.3251	-0.984031	-	FALSE	1.06684
KIF19	ENSG00000196169	multiple sclerosis	rs7209183	1.65135e-18	0.0031379	0.0703049	0.9644	0.0446327	+	rs2670826	1.65806e-69	-0.0816866	0.0799479	0.3069	-1.02175	-	FALSE	1.06638
FGD2	ENSG00000146192	multiple sclerosis	rs831512	2.87405e-12	-0.0186358	0.0865919	0.8296	-0.215214	-	rs4585554	1.55704e-22	-0.187618	0.146497	0.200299	-1.2807	-	TRUE	1.06549
ITGA6	ENSG00000091409	multiple sclerosis	rs16860332	2.99493e-32	0.059921	0.0524864	0.2536	1.14165	+	rs12613850	9.96323e-13	0.0241111	0.313523	0.9387	0.0769038	+	TRUE	1.06474
SEMA4B	ENSG00000185033	multiple sclerosis	rs4932302	3.47498e-16	-0.0385093	0.0781093	0.622	-0.493018	-	rs1543115	5.78096e-198	-0.0746894	0.0480128	0.119799	-1.55562	-	TRUE	1.0626
SEPHS1	ENSG00000086475	multiple sclerosis	rs7902331	1.67289e-35	0.0112958	0.0491694	0.8183	0.229732	+	rs17512962	9.72859e-10	-0.181602	0.21836	0.4056	-0.831661	-	FALSE	1.06139
RIN3	ENSG00000100599	multiple sclerosis	rs4904944	2.80268e-27	0.141231	0.0652228	0.0303598	2.16536	+	rs9672040	7.97995e-28	0.208549	0.188906	0.269599	1.10399	+	TRUE	1.06138
SH2D4A	ENSG00000104611	multiple sclerosis	rs34246553	4.2788e-15	0.0546019	0.0745815	0.464101	0.732111	+	rs10101032	2.57395e-18	-0.0544871	0.165911	0.7426	-0.328412	-	FALSE	1.06052
NSUN7	ENSG00000179299	multiple sclerosis	rs10033303	1.32667e-17	-0.0473868	0.06749	0.482598	-0.70213	-	rs2437299	3.23594e-11	-0.373474	0.211968	0.0780803	-1.76194	-	TRUE	1.0598
HLA-DPA1	ENSG00000231389	multiple sclerosis	rs1799910	1.56705e-09	-0.412913	0.0974284	2.25399e-05	-4.23812	-	rs13330176	2.54683e-13	-1.07973	0.203945	1.19519e-07	-5.29423	-	TRUE	1.05611
VAMP4	ENSG00000117533	multiple sclerosis	rs12089083	1.47374e-12	0.19203	0.0860029	0.0255599	2.23283	+	rs235854	1.49073e-11	0.237825	0.202062	0.239199	1.17699	+	TRUE	1.05584
ICE2	ENSG00000128915	multiple sclerosis	rs1869484	1.03572e-14	0.0218093	0.0791131	0.7828	0.275672	+	rs7183894	3.27340999999998e-310	-0.0315286	0.040475	0.436001	-0.778964	-	FALSE	1.05464
FBN1	ENSG00000166147	multiple sclerosis	rs12101348	1.74796e-09	0.0505129	0.0864461	0.558999	0.584329	+	rs924816	3.98107e-120	-0.0283038	0.0602111	0.638301	-0.470076	-	FALSE	1.0544
TXNRD2	ENSG00000184470	multiple sclerosis	rs7288061	1.41508e-98	-0.0047907	0.0304782	0.8751	-0.157184	-	rs2239893	8.11521e-37	-0.129572	0.107067	0.226201	-1.2102	-	TRUE	1.05302
CTDSPL	ENSG00000144677	multiple sclerosis	rs6550512	1.261e-13	-0.137776	0.080076	0.0853293	-1.72057	-	rs1615504	1.46839e-09	-0.635648	0.229241	0.00555704	-2.77283	-	TRUE	1.05227
FAM76B	ENSG00000077458	multiple sclerosis	rs10831427	4.73764e-13	0.00404133	0.0813937	0.9604	0.0496516	+	rs7942175	3.43163e-76	-0.0811988	0.0810296	0.316301	-1.00209	-	FALSE	1.05174
RLN1	ENSG00000107018	multiple sclerosis	rs12686525	3.90124e-10	0.023401	0.0918509	0.7989	0.254771	+	rs7857194	8.07979e-33	-0.0915388	0.115339	0.4274	-0.793648	-	FALSE	1.04842
CCDC18	ENSG00000122483	multiple sclerosis	rs1088318	1.87081e-16	-0.0385838	0.0499011	0.439401	-0.773205	-	rs3088371	1.63301e-10	-0.421588	0.231693	0.0688201	-1.8196	-	TRUE	1.04639
PBLD	ENSG00000108187	multiple sclerosis	rs731063	2.32663e-67	0.0207381	0.0358455	0.562899	0.578541	+	rs2394470	5.15703e-12	-0.0952835	0.203729	0.640002	-0.467697	-	FALSE	1.04624
ZNF260	ENSG00000254004	multiple sclerosis	rs8103168	5.18024e-50	-0.02773	0.0414405	0.503399	-0.669152	-	rs59295196	1.47979e-18	-0.315366	0.184328	0.0871	-1.7109	-	TRUE	1.04175
ANGPT4	ENSG00000101280	multiple sclerosis	rs4816050	5.99882e-26	0.0292266	0.0572668	0.609801	0.510358	+	rs685119	4.69245e-16	-0.0945069	0.177873	0.595199	-0.531317	-	FALSE	1.04168
CDC42BPA	ENSG00000143776	multiple sclerosis	rs1546556	3.92777e-28	0.0649496	0.0546443	0.234601	1.18859	+	rs12405723	1.87672e-39	0.0148512	0.100053	0.882	0.148434	+	TRUE	1.04016
EXOC4	ENSG00000131558	multiple sclerosis	rs17167335	2.75334e-107	-0.00881859	0.0277562	0.7507	-0.317716	-	rs5008332	9.79264e-96	-0.104135	0.0767068	0.1746	-1.35757	-	TRUE	1.03985
HPS5	ENSG00000110756	multiple sclerosis	rs7103375	6.4188e-17	0.0557303	0.0853942	0.513999	0.652624	+	rs2088182	5.94142e-09	-0.186258	0.48136	0.6988	-0.38694	-	FALSE	1.03956
HIP1R	ENSG00000130787	multiple sclerosis	rs12820345	1.82245e-22	-0.0265396	0.0577442	0.645799	-0.459607	-	rs7953894	1.1825e-09	-0.350129	0.23371	0.134099	-1.49813	-	TRUE	1.03852
IFT172	ENSG00000138002	multiple sclerosis	rs704795	2.71265e-29	0.0515268	0.0547793	0.346897	0.940625	+	rs8179219	5.54115e-17	-0.0163533	0.167447	0.9222	-0.0976629	-	FALSE	1.03829
SLC5A11	ENSG00000158865	multiple sclerosis	rs274074	2.75851e-13	-0.00525858	0.0815724	0.9486	-0.0644652	-	rs7191974	3.85922e-11	-0.443367	0.403034	0.2713	-1.10007	-	TRUE	1.03561
RGS19	ENSG00000171700	multiple sclerosis	rs8121509	5.35733e-20	-0.031033	0.0716435	0.664899	-0.433159	-	rs149110519	6.39293e-27	-0.529415	0.360451	0.141898	-1.46876	-	TRUE	1.0356
RPL8	ENSG00000161016	multiple sclerosis	rs2954658	1.17105e-66	-0.0141344	0.0375892	0.7069	-0.376023	-	rs2467663	3.27340999999998e-310	-0.0524094	0.037193	0.1588	-1.40912	-	TRUE	1.0331
CD109	ENSG00000156535	multiple sclerosis	rs615052	1.26949e-20	0.0900733	0.0645816	0.1631	1.39472	+	rs61840520	1.00184e-54	0.0325387	0.0895048	0.7162	0.363542	+	TRUE	1.03118
THNSL1	ENSG00000185875	multiple sclerosis	rs4747511	9.74035e-35	0.0180792	0.0474179	0.703	0.381274	+	rs10764517	1.01648e-59	-0.0553837	0.0852684	0.516001	-0.649522	-	FALSE	1.0308
VPS13C	ENSG00000129003	multiple sclerosis	rs8033347	1.79838e-19	0.0367409	0.0653384	0.5739	0.562317	+	rs7163326	5.00035e-253	-0.0203547	0.0434561	0.639501	-0.468397	-	FALSE	1.03071
ZNF770	ENSG00000198146	multiple sclerosis	rs141746293	3.32954e-08	0.0747678	0.102908	0.4675	0.726553	+	rs7179880	1.57652e-12	-0.0578562	0.190458	0.761299	-0.303775	-	FALSE	1.03033
TRAP1	ENSG00000126602	multiple sclerosis	rs4786429	1.75982e-101	-0.00791139	0.0327475	0.8091	-0.241588	-	rs72760902	7.13181e-12	-0.266682	0.209807	0.2037	-1.27108	-	TRUE	1.02949
ABL2	ENSG00000143322	multiple sclerosis	rs1325195	3.65759e-116	0.0420515	0.0282568	0.1367	1.48819	+	rs72709461	6.10239e-48	0.0462975	0.100703	0.645699	0.459745	+	TRUE	1.02845
MBLAC2	ENSG00000176055	multiple sclerosis	rs12519370	9.23086e-17	0.0414903	0.0714225	0.561299	0.580913	+	rs10214167	1.35769e-45	-0.0441418	0.0990965	0.656	-0.445443	-	FALSE	1.02636
MEA1	ENSG00000124733	multiple sclerosis	rs11751058	1.424e-13	0.0267594	0.644857	0.9669	0.0414967	+	rs112446807	3.45032e-09	-0.226132	0.229801	0.3251	-0.984031	-	FALSE	1.02553
TBCD	ENSG00000141556	multiple sclerosis	rs3785517	2.18879e-24	0.0397878	0.060377	0.509902	0.65899	+	rs8072217	6.99842e-268	-0.015324	0.0419203	0.7147	-0.365551	-	FALSE	1.02454
MYO7B	ENSG00000169994	multiple sclerosis	rs777437	2.46128e-16	0.282102	0.0742041	0.000143705	3.8017	+	rs2594836	1.59159e-09	0.626003	0.225274	0.00545513	2.77885	+	TRUE	1.02285
TUBA1A	ENSG00000167552	multiple sclerosis	rs34022807	2.49984e-09	-0.0139687	0.103171	0.8923	-0.135394	-	rs56330463	1.21689e-09	-0.261893	0.226225	0.246999	-1.15767	-	TRUE	1.02227
MBOAT7	ENSG00000125505	multiple sclerosis	rs11668882	3.59811e-21	0.113513	0.0688031	0.0989796	1.64982	+	rs12980600	4.36616e-75	0.0522161	0.0831253	0.529898	0.628161	+	TRUE	1.02166
TIMM9	ENSG00000100575	multiple sclerosis	rs6763	2.54195e-08	0.03966	0.10704	0.710999	0.370515	+	rs73295846	8.58618e-12	-0.138681	0.213461	0.515899	-0.649679	-	FALSE	1.02019
PPM1N	ENSG00000213889	multiple sclerosis	rs4511641	7.70747e-49	0.0843867	0.046032	0.0667701	1.83322	+	rs9789254	7.2527e-21	0.1267	0.155403	0.414899	0.815303	+	TRUE	1.01792
BDH2	ENSG00000164039	multiple sclerosis	rs10516495	1.54661e-11	0.253712	0.0941935	0.00707011	2.69352	+	rs61075040	3.27340999999998e-310	0.0613171	0.0365921	0.0937987	1.67569	+	TRUE	1.01783
BRAT1	ENSG00000106009	multiple sclerosis	rs4721782	1.94037e-08	-0.0503978	0.111407	0.650999	-0.452375	-	rs149110519	7.37734e-21	-0.606523	0.41295	0.141898	-1.46876	-	TRUE	1.01638
CTXND1	ENSG00000259417	multiple sclerosis	rs11637194	3.79628e-101	0.0520708	0.028662	0.0692602	1.81672	+	rs12898576	2.7227e-10	0.182645	0.227466	0.421999	0.802958	+	TRUE	1.01376
ZNF266	ENSG00000174652	multiple sclerosis	rs1978711	1e-200	-0.0072052	0.0157821	0.647999	-0.456544	-	rs73005193	3.26167e-10	-0.380326	0.258686	0.141501	-1.47022	-	TRUE	1.01368
[truncated: 5,750 more rows]

## Sheet: B - same instrument comparison
					MetaBrain Cortex-EUR eQTL					eQTLGen eQTL
SNP	chrom	pos	gene	outcome	Wald Ratio	SE	Z	p	direction	Wald Ratio	SE	Z	p	direction	direct.agree	Z.diff
rs79076469	6	32533347	HLA-DRB5	multiple sclerosis	1.273	0.0548165	23.2229	2.67561e-119	+	-1.56055	0.0492285	-31.7	1.55325e-220	-	FALSE	54.9229
rs3131641	6	31564787	ATP6V1G2	multiple sclerosis	0.747979	0.110154	6.79029	1.11909e-11	+	-1.99401	0.316179	-6.3066	2.85241e-10	-	FALSE	13.0969
rs1632959	6	29720864	ZFP57	multiple sclerosis	1.18453	0.206271	5.74261	9.32286e-09	+	-2.13239	0.29279	-7.283	3.26484e-13	-	FALSE	13.0256
rs17422727	6	32292146	HLA-DQB1	multiple sclerosis	0.676659	0.0937309	7.21917	5.23064e-13	+	-2.36471	0.414554	-5.70422	1.16876e-08	-	FALSE	12.9234
rs805293	6	31720741	HSPA1L	multiple sclerosis	1.14225	0.14317	7.97827	1.48394e-15	+	-5.1869	1.16561	-4.44994	8.58952e-06	-	FALSE	12.4282
rs10877018	12	57777943	AVIL	multiple sclerosis	0.343985	0.0656665	5.23837	1.62004e-07	+	-0.317661	0.0508215	-6.25054	4.09047e-10	-	FALSE	11.4889
rs9274247	6	32663518	C4A	multiple sclerosis	1.91638	0.139598	13.7278	6.91581e-43	+	28.4332	10.6356	2.67341	0.0075085	+	TRUE	11.0544
rs11754821	6	31109837	MICB	multiple sclerosis	0.862037	0.154635	5.57466	2.48021e-08	+	-2.0734	0.40991	-5.05818	4.23286e-07	-	FALSE	10.6328
rs928976	6	33081434	HLA-DPB1	multiple sclerosis	0.233432	0.0460726	5.06663	4.04928e-07	+	-0.435542	0.0840332	-5.18298	2.18371e-07	-	FALSE	10.2496
rs434841	6	32223264	NOTCH4	multiple sclerosis	0.341465	0.0498129	6.85495	7.13388e-12	+	-3.55432	1.14947	-3.09213	0.00198726	-	FALSE	9.94708
rs916920	6	30909425	GTF2H4	multiple sclerosis	0.335564	0.0633659	5.29566	1.18584e-07	+	-1.28208	0.277641	-4.61776	3.87904e-06	-	FALSE	9.91343
rs2273699	14	103457138	MARK3	multiple sclerosis	0.246235	0.0540109	4.55899	5.13995e-06	+	-0.338243	0.0709377	-4.76817	1.85907e-06	-	FALSE	9.32716
rs12069727	1	92933503	DIPK1A	multiple sclerosis	0.253632	0.0566728	4.47537	7.62779e-06	+	-0.486628	0.106329	-4.57662	4.72556e-06	-	FALSE	9.05199
rs9270986	6	32606283	HLA-DRB1	multiple sclerosis	0.992044	0.04001	24.7949	1.01739e-135	+	3.99458	0.246267	16.2205	3.61001e-59	+	TRUE	8.57437
rs71514858	8	78562805	PKIA	multiple sclerosis	0.508488	0.138743	3.66496	0.000247378	+	-0.122796	0.0250865	-4.89491	9.83511e-07	-	FALSE	8.55987
rs2268995	6	87475732	SLC35A1	multiple sclerosis	0.202178	0.0496525	4.07186	4.66386e-05	+	-0.389896	0.0945037	-4.12572	3.69576e-05	-	FALSE	8.19758
rs9260408	6	29951140	HLA-G	multiple sclerosis	-1.19313	0.163351	-7.30406	2.79202e-13	-	-0.352502	0.0230705	-15.2794	1.04972e-52	-	TRUE	7.97529
rs13386353	2	30257890	LBH	multiple sclerosis	0.331139	0.0864054	3.83238	0.000126908	+	-0.563518	0.140923	-3.99876	6.36753e-05	-	FALSE	7.83114
rs72932752	2	202802803	ICA1L	multiple sclerosis	0.148342	0.0386971	3.83341	0.000126379	+	-0.456988	0.12202	-3.7452	0.000180253	-	FALSE	7.57861
rs4128342	20	48633577	PREX1	multiple sclerosis	0.210295	0.0556325	3.78008	0.000156778	+	-0.645645	0.178171	-3.62374	0.000290372	-	FALSE	7.40382
rs72645656	13	99131666	UBAC2	multiple sclerosis	0.31428	0.0858088	3.66256	0.000249707	+	-0.721424	0.195813	-3.68425	0.000229377	-	FALSE	7.34681
rs10750217	11	122660866	UBASH3B	multiple sclerosis	0.358659	0.104163	3.44323	0.000574813	+	-0.651982	0.177346	-3.67632	0.000236623	-	FALSE	7.11955
rs76793172	19	45856536	SYMPK	multiple sclerosis	0.148655	0.0415259	3.57981	0.000343843	+	-0.533399	0.154168	-3.45985	0.000540482	-	FALSE	7.03966
rs3922481	16	10931197	DEXI	multiple sclerosis	0.388792	0.102068	3.80916	0.000139439	+	-1.4293	0.445731	-3.20664	0.00134296	-	FALSE	7.0158
rs1059501	12	6451407	CD27	multiple sclerosis	0.396129	0.120706	3.28176	0.0010316	+	-0.469506	0.127115	-3.69355	0.000221147	-	FALSE	6.97531
rs62306540	4	87127711	AFF1	multiple sclerosis	0.338046	0.088577	3.81641	0.000135406	+	-1.25373	0.397643	-3.15291	0.00161649	-	FALSE	6.96933
rs2498821	14	91956579	FBLN5	multiple sclerosis	0.192497	0.0586864	3.2801	0.00103771	+	-0.13615	0.0395744	-3.44035	0.000580952	-	FALSE	6.72045
rs9262444	6	31001522	MICA	multiple sclerosis	0.606358	0.131141	4.62373	3.76909e-06	+	-5.07503	2.50131	-2.02895	0.0424637	-	FALSE	6.65267
rs731703	11	64311234	TRMT112	multiple sclerosis	0.178176	0.0475631	3.74609	0.000179609	+	-1.21959	0.421197	-2.89554	0.00378511	-	FALSE	6.64163
rs6715752	2	203048829	FAM117B	multiple sclerosis	0.393082	0.121178	3.24384	0.00117932	+	-0.773746	0.228616	-3.38448	0.000713126	-	FALSE	6.62832
rs3807307	7	128939148	IRF5	multiple sclerosis	0.210423	0.0659656	3.18989	0.00142328	+	-0.12497	0.0373076	-3.34972	0.000808918	-	FALSE	6.53961
rs2071536	6	32853670	TAP1	multiple sclerosis	0.501864	0.0853547	5.87975	4.10887e-09	+	-19.3676	35.4084	-0.546977	0.584395	-	FALSE	6.42673
rs335115	2	88728129	RPIA	multiple sclerosis	0.180116	0.0570947	3.15469	0.00160668	+	-0.470108	0.150151	-3.13091	0.00174268	-	FALSE	6.2856
rs2057060	6	159016002	TAGAP	multiple sclerosis	0.257826	0.0766418	3.36404	0.00076811	+	-1.05829	0.3624	-2.92023	0.00349779	-	FALSE	6.28426
rs2507954	6	31858637	MICA	multiple sclerosis	2.95031	0.548147	5.38234	7.35249e-08	+	-44.8804	51.6979	-0.868129	0.385324	-	FALSE	6.25047
rs79173724	3	101990997	NFKBIZ	multiple sclerosis	0.217283	0.0577674	3.76135	0.000169001	+	-1.70423	0.692486	-2.46103	0.0138539	-	FALSE	6.22237
rs8078941	17	51287073	UTP18	multiple sclerosis	0.0877015	0.0276825	3.16811	0.00153431	+	-0.46806	0.154749	-3.02464	0.00248929	-	FALSE	6.19276
rs73181179	13	41589603	RGCC	multiple sclerosis	0.289933	0.0942242	3.07706	0.00209054	+	-0.793469	0.258368	-3.07108	0.00213287	-	FALSE	6.14814
rs113362557	22	21733034	YPEL1	multiple sclerosis	0.130024	0.0425291	3.05729	0.00223349	+	-0.394533	0.131611	-2.99772	0.00272011	-	FALSE	6.055
rs3812887	13	39656092	COG6	multiple sclerosis	0.162007	0.0546209	2.96603	0.00301674	+	-0.099484	0.0323779	-3.07259	0.0021221	-	FALSE	6.03862
rs9276605	6	32767534	TAP2	multiple sclerosis	-1.77499	0.218738	-8.11469	4.87041e-16	-	-2.0675	0.148016	-13.9681	2.43906e-44	-	TRUE	5.85346
rs59867239	17	75935706	FBF1	multiple sclerosis	0.115333	0.0350654	3.28909	0.00100511	+	-1.13849	0.449711	-2.53161	0.0113541	-	FALSE	5.8207
rs60521621	17	75765315	GALK1	multiple sclerosis	0.25205	0.0905996	2.78202	0.00540221	+	-0.169505	0.0571322	-2.96688	0.00300837	-	FALSE	5.7489
rs77465292	11	47586360	PTPMT1	multiple sclerosis	0.18936	0.0603016	3.14022	0.00168821	+	-0.950656	0.371423	-2.5595	0.0104824	-	FALSE	5.69972
rs379917	3	12097456	SYN2	multiple sclerosis	0.32714	0.119448	2.73876	0.0061671	+	-0.461552	0.157091	-2.93812	0.0033021	-	FALSE	5.67688
rs6926091	6	119102447	FAM184A	multiple sclerosis	0.087516	0.0284351	3.07774	0.00208577	+	-0.907818	0.350209	-2.59222	0.009536	-	FALSE	5.66996
rs7965938	12	133192702	ZNF26	multiple sclerosis	0.228128	0.0804036	2.83729	0.00454983	+	-0.526766	0.186015	-2.83185	0.00462794	-	FALSE	5.66914
rs71373477	17	41957168	TTC25	multiple sclerosis	0.200532	0.071296	2.81266	0.00491331	+	-0.437659	0.154864	-2.8261	0.00471191	-	FALSE	5.63876
rs16898015	8	100162198	SPAG1	multiple sclerosis	0.232791	0.0861208	2.70308	0.00687007	+	-0.27607	0.0942775	-2.92828	0.00340848	-	FALSE	5.63135
rs7773668	6	32410047	GPANK1	multiple sclerosis	0.933435	0.13012	7.17363	7.30366e-13	+	0.235196	0.15042	1.5636	0.117913	+	TRUE	5.61003
rs6445919	3	57665152	ARF4	multiple sclerosis	0.0714341	0.0254069	2.81161	0.00492947	+	-0.326738	0.117684	-2.7764	0.00549649	-	FALSE	5.588
rs62126443	19	8239609	CERS4	multiple sclerosis	0.25499	0.0933502	2.73155	0.00630381	+	-0.392456	0.137712	-2.84983	0.00437425	-	FALSE	5.58138
rs11730010	4	112219397	ALPK1	multiple sclerosis	0.162454	0.0592796	2.74047	0.00613516	+	-0.136145	0.0482955	-2.819	0.00481737	-	FALSE	5.55947
rs4135168	9	110254605	TXN	multiple sclerosis	0.188305	0.0689336	2.73169	0.00630108	+	-0.269407	0.0957114	-2.81479	0.00488095	-	FALSE	5.54648
rs11072517	15	74941915	COX5A	multiple sclerosis	0.270479	0.0991319	2.72847	0.00636286	+	-0.508021	0.180578	-2.8133	0.00490352	-	FALSE	5.54178
rs7930705	11	118854349	DDX6	multiple sclerosis	0.187892	0.0539974	3.47965	0.000502073	+	-2.32969	1.16887	-1.99311	0.0462493	-	FALSE	5.47276
rs11118328	1	207677194	CR2	multiple sclerosis	0.251247	0.0868816	2.89183	0.00383005	+	-1.06744	0.42148	-2.5326	0.0113219	-	FALSE	5.42443
rs6417016	18	3253571	MYL12A	multiple sclerosis	0.283366	0.105664	2.68177	0.00732335	+	-0.640079	0.238928	-2.67896	0.00738515	-	FALSE	5.36073
rs34878570	9	89307734	SEMA4D	multiple sclerosis	0.26256	0.100864	2.6031	0.00923837	+	-0.410691	0.15003	-2.7374	0.00619278	-	FALSE	5.3405
rs6659448	1	46358029	NSUN4	multiple sclerosis	0.121593	0.0467893	2.59874	0.00935669	+	-0.0559063	0.0208751	-2.67813	0.00740345	-	FALSE	5.27687
rs2922171	3	125624349	OSBPL11	multiple sclerosis	0.0843835	0.0314002	2.68736	0.00720199	+	-0.426225	0.165091	-2.58176	0.00982993	-	FALSE	5.26911
rs28492040	12	123533303	RILPL1	multiple sclerosis	0.35631	0.144484	2.46608	0.0136599	+	-0.43436	0.166726	-2.60523	0.00918121	-	FALSE	5.07132
rs2489601	10	26688644	PDSS1	multiple sclerosis	0.150659	0.0607416	2.48033	0.0131261	+	-0.096794	0.0377921	-2.56122	0.0104305	-	FALSE	5.04155
rs6719014	2	201311301	CASP8	multiple sclerosis	0.0448104	0.0177329	2.52696	0.0115053	+	-0.15878	0.0631464	-2.51447	0.011921	-	FALSE	5.04144
rs6743068	2	201289197	CASP8	multiple sclerosis	0.0445666	0.0176618	2.52333	0.0116251	+	-0.158002	0.062927	-2.51088	0.0120432	-	FALSE	5.0342
rs34964632	6	46680392	TDRD6	multiple sclerosis	0.0871521	0.0339995	2.56333	0.0103673	+	-0.483096	0.197533	-2.44564	0.0144594	-	FALSE	5.00897
rs10954149	7	127398253	ZNF800	multiple sclerosis	0.0695972	0.0273705	2.54279	0.0109973	+	-0.398383	0.16183	-2.46173	0.0138267	-	FALSE	5.00452
rs9457413	6	158611638	DYNLT1	multiple sclerosis	0.126992	0.0513206	2.47448	0.0133429	+	-0.170201	0.0678482	-2.50856	0.0121225	-	FALSE	4.98304
rs6825954	4	7072499	GRPEL1	multiple sclerosis	0.0947336	0.0378197	2.50488	0.0122494	+	-0.375641	0.153664	-2.44456	0.0145031	-	FALSE	4.94943
rs59319088	19	8468625	44622	multiple sclerosis	0.102129	0.0361331	2.82646	0.00470657	+	-1.36528	0.667039	-2.04677	0.0406803	-	FALSE	4.87323
rs59650706	1	23823622	HMGCL	multiple sclerosis	0.10634	0.029118	3.65202	0.000260185	+	-4.01799	3.37649	-1.18999	0.234051	-	FALSE	4.84201
rs57576577	16	31025046	STX4	multiple sclerosis	0.115859	0.0482927	2.39911	0.016435	+	-0.0806123	0.0330667	-2.43787	0.014774	-	FALSE	4.83698
rs61991869	14	67733666	RDH11	multiple sclerosis	0.24374	0.093305	2.61229	0.00899375	+	-1.53833	0.698975	-2.20083	0.0277479	-	FALSE	4.81312
rs5757602	22	39277008	RPL3	multiple sclerosis	0.253555	0.106211	2.38727	0.0169739	+	-0.593342	0.248918	-2.38368	0.0171404	-	FALSE	4.77095
rs10207567	2	202850250	WDR12	multiple sclerosis	0.172702	0.0543425	3.17803	0.00148278	+	-2.52939	1.58939	-1.59143	0.111514	-	FALSE	4.76946
rs4496799	6	46102670	ENPP4	multiple sclerosis	0.0844257	0.0355637	2.37393	0.0176	+	-0.113945	0.0477369	-2.38694	0.0169893	-	FALSE	4.76087
rs62329567	5	1124958	SLC12A7	multiple sclerosis	0.313965	0.127449	2.46347	0.0137601	+	-1.0304	0.450622	-2.28661	0.0222186	-	FALSE	4.75008
rs11039154	11	47256951	NR1H3	multiple sclerosis	0.200436	0.0718668	2.78899	0.00528726	+	-1.60105	0.827259	-1.93537	0.0529452	-	FALSE	4.72436
rs10914638	1	32992108	RNF19B	multiple sclerosis	0.198201	0.0856865	2.31309	0.0207176	+	-0.4557	0.191206	-2.38329	0.0171585	-	FALSE	4.69639
rs707974	6	31661722	FKBPL	multiple sclerosis	1.2126	0.17611	6.88549	5.75896e-12	+	9.30764	4.24902	2.19054	0.0284852	+	TRUE	4.69495
rs1062613	11	113975284	HTR3A	multiple sclerosis	0.167499	0.0646072	2.59258	0.0095259	+	-1.13262	0.538926	-2.10162	0.0355862	-	FALSE	4.6942
rs6584316	10	99715282	ENTPD7	multiple sclerosis	0.0968536	0.0347333	2.7885	0.00529536	+	-1.52618	0.811121	-1.88157	0.0598942	-	FALSE	4.67007
rs4834249	4	112259865	AP1AR	multiple sclerosis	0.249953	0.107647	2.32196	0.020235	+	-0.648731	0.283281	-2.29006	0.0220177	-	FALSE	4.61202
rs770041	1	9069886	SLC2A5	multiple sclerosis	0.0830662	0.035984	2.30842	0.020976	+	-0.222487	0.0967408	-2.29983	0.021458	-	FALSE	4.60824
rs12514664	5	35702629	PRLR	multiple sclerosis	0.142549	0.0586894	2.42888	0.0151457	+	-0.793891	0.367225	-2.16187	0.0306286	-	FALSE	4.59074
rs7975727	12	95133690	NR2C1	multiple sclerosis	0.1815	0.0807821	2.24679	0.0246536	+	-0.179682	0.0770401	-2.33232	0.0196837	-	FALSE	4.57911
rs76762453	16	89657194	SPATA33	multiple sclerosis	0.0789935	0.0339284	2.32824	0.0198993	+	-0.435456	0.194132	-2.24309	0.0248908	-	FALSE	4.57134
rs6017721	20	45987758	PLTP	multiple sclerosis	0.150527	0.06709	2.24365	0.0248547	+	-0.091334	0.0396103	-2.30581	0.0211211	-	FALSE	4.54947
rs9806693	15	78892045	MORF4L1	multiple sclerosis	0.3277	0.109021	3.00584	0.00264852	+	-2.75648	1.78947	-1.54039	0.123465	-	FALSE	4.54623
rs4766501	12	110560408	ARPC3	multiple sclerosis	0.166676	0.0726267	2.29497	0.0217347	+	-0.71635	0.322487	-2.22133	0.0263286	-	FALSE	4.5163
rs2917724	7	2559692	IQCE	multiple sclerosis	0.904059	0.345762	2.61468	0.00893106	+	-4.44585	2.34715	-1.89415	0.0582054	-	FALSE	4.50883
rs2713864	4	105438828	PPA2	multiple sclerosis	0.0905519	0.0395094	2.29191	0.0219109	+	-0.463243	0.210893	-2.19658	0.0280505	-	FALSE	4.48849
rs1874308	12	54560572	PDE1B	multiple sclerosis	0.140843	0.064798	2.17358	0.029737	+	-0.0737257	0.0332081	-2.22011	0.026411	-	FALSE	4.39369
rs9614357	22	44169631	PARVB	multiple sclerosis	0.137698	0.0631604	2.18014	0.0292472	+	-0.278275	0.126789	-2.19478	0.0281793	-	FALSE	4.37492
rs1077394	6	31642607	AIF1	multiple sclerosis	-1.271	0.134586	-9.44376	3.59638e-21	-	-1.77373	0.128392	-13.815	2.07032e-43	-	TRUE	4.37121
rs528000664	1	11972024	MFN2	multiple sclerosis	0.0993935	0.0466121	2.13236	0.0329776	+	-0.0528966	0.0240066	-2.20342	0.0275652	-	FALSE	4.33577
rs34024998	6	28229974	ZSCAN31	multiple sclerosis	0.0600944	0.0215218	2.79226	0.00523419	+	-2.06083	1.34144	-1.53629	0.124468	-	FALSE	4.32854
rs743330	21	33012544	OLIG2	multiple sclerosis	0.274514	0.108677	2.52596	0.0115382	+	-0.257667	0.144275	-1.78594	0.0741082	-	FALSE	4.31191
rs73362431	8	141142968	DENND3	multiple sclerosis	0.239313	0.0949234	2.52112	0.0116982	+	-1.60454	0.898274	-1.78625	0.0740594	-	FALSE	4.30737
rs55694131	1	180208782	QSOX1	multiple sclerosis	0.185269	0.0886716	2.08939	0.036673	+	-0.0969114	0.0448107	-2.16268	0.0305654	-	FALSE	4.25207
rs62192777	2	233555852	USP40	multiple sclerosis	0.0663532	0.0314575	2.1093	0.034919	+	-0.074698	0.0352989	-2.11616	0.0343314	-	FALSE	4.22545
rs72843151	6	27391489	ABT1	multiple sclerosis	0.177655	0.0806237	2.2035	0.0275592	+	-0.812856	0.410138	-1.98191	0.0474895	-	FALSE	4.18541
rs10971267	9	32985941	APTX	multiple sclerosis	0.0980385	0.0470681	2.08291	0.0372597	+	-0.162572	0.0776213	-2.09442	0.0362224	-	FALSE	4.17733
rs7467320	9	137061904	SAPCD2	multiple sclerosis	0.0862415	0.0413766	2.08431	0.0371322	+	-0.144557	0.0691826	-2.0895	0.0366629	-	FALSE	4.17381
rs10401193	19	19480257	YJEFN3	multiple sclerosis	0.198739	0.0956734	2.07726	0.0377773	+	-0.437991	0.209547	-2.09019	0.0366011	-	FALSE	4.16745
rs11610549	12	6512475	NCAPD2	multiple sclerosis	0.0915586	0.0441768	2.07255	0.038214	+	-0.0696189	0.0332764	-2.09214	0.0364262	-	FALSE	4.16469
rs113360640	7	26833575	SKAP2	multiple sclerosis	0.0742209	0.0361378	2.05383	0.039992	+	-0.0595684	0.0283344	-2.10233	0.0355242	-	FALSE	4.15616
rs10275591	7	26835020	SKAP2	multiple sclerosis	0.0748314	0.036193	2.06757	0.0386808	+	-0.0594855	0.0285618	-2.08269	0.0372793	-	FALSE	4.15026
rs679515	1	207577223	CR1	multiple sclerosis	0.095583	0.0258024	3.70442	0.000211873	+	-12.0187	27.0604	-0.444142	0.65694	-	FALSE	4.14856
rs769174	6	31583289	NFKBIL1	multiple sclerosis	1.28136	0.251181	5.10132	3.37285e-07	+	15.1419	14.9603	1.01214	0.311471	+	TRUE	4.08919
rs1053544	2	99405808	REV1	multiple sclerosis	0.163007	0.0810952	2.01007	0.0444234	+	-0.118821	0.0571752	-2.07818	0.0376925	-	FALSE	4.08826
rs2488576	10	31052956	ZNF438	multiple sclerosis	0.0961203	0.0461797	2.08144	0.0373935	+	-0.444668	0.221663	-2.00606	0.0448503	-	FALSE	4.0875
rs4680536	3	160002484	IL12A	multiple sclerosis	0.190027	0.0934352	2.03378	0.0419734	+	-0.404654	0.197117	-2.05287	0.0400856	-	FALSE	4.08665
rs3734208	6	46130021	CLIC5	multiple sclerosis	0.103999	0.0442193	2.3519	0.018678	+	-1.29545	0.746764	-1.73475	0.0827855	-	FALSE	4.08664
rs6503875	17	47838029	LRRC46	multiple sclerosis	0.093076	0.0406969	2.28705	0.0221926	+	-1.07843	0.600061	-1.7972	0.0723043	-	FALSE	4.08425
rs1052656	9	34087362	PRSS3	multiple sclerosis	0.21922	0.0993245	2.20711	0.0273066	+	-1.02699	0.547919	-1.87435	0.0608823	-	FALSE	4.08146
rs79271898	12	112016815	MAPKAPK5	multiple sclerosis	0.0695163	0.034176	2.03407	0.0419448	+	-0.112266	0.0549047	-2.04475	0.0408798	-	FALSE	4.07881
rs10180682	2	120254457	RALB	multiple sclerosis	0.0963363	0.0475113	2.02765	0.0425958	+	-0.0579504	0.0282527	-2.05114	0.0402532	-	FALSE	4.07879
rs7860430	9	136989995	PAXX	multiple sclerosis	0.0616395	0.0284429	2.16713	0.0302249	+	-0.818806	0.434501	-1.88447	0.0595009	-	FALSE	4.0516
rs1006681	20	3256901	C20orf194	multiple sclerosis	0.0687961	0.0331631	2.07448	0.038035	+	-0.462535	0.234136	-1.97549	0.0482124	-	FALSE	4.04997
rs2607013	6	31852623	ZBTB12	multiple sclerosis	2.85023	0.511656	5.57061	2.53855e-08	+	24.5008	15.8978	1.54114	0.123282	+	TRUE	4.02946
rs62262643	3	123287510	SEC22A	multiple sclerosis	0.120796	0.0601506	2.00822	0.0446196	+	-0.295829	0.147533	-2.00517	0.0449446	-	FALSE	4.0134
rs10219135	10	113893294	DCLRE1A	multiple sclerosis	0.128885	0.0647838	1.98947	0.0466495	+	-0.176234	0.0873258	-2.01813	0.0435782	-	FALSE	4.00759
rs2570940	8	102845088	AZIN1	multiple sclerosis	0.165301	0.0836326	1.97651	0.048097	+	-0.194718	0.0959672	-2.02901	0.0424573	-	FALSE	4.00552
rs145920189	22	28790037	CCDC117	multiple sclerosis	0.15273	0.0763485	2.00043	0.0454543	+	-0.478311	0.243476	-1.96451	0.0494709	-	FALSE	3.96494
rs734200	5	154458724	SAP30L	multiple sclerosis	0.130382	0.0662879	1.96691	0.049194	+	-0.164437	0.0823618	-1.99652	0.0458775	-	FALSE	3.96342
rs111889353	2	96460589	CIAO1	multiple sclerosis	0.293983	0.107307	2.73963	0.00615078	+	-3.39616	2.80274	-1.21173	0.225615	-	FALSE	3.95136
rs2447493	8	98206718	NIPAL2	multiple sclerosis	0.16862	0.0846962	1.99088	0.0464944	+	-0.482822	0.247068	-1.95421	0.0506765	-	FALSE	3.94509
rs3094604	6	31466334	TNXB	multiple sclerosis	0.24245	0.107807	2.24892	0.0245175	+	-1.44918	0.855647	-1.69366	0.0903294	-	FALSE	3.94258
rs212390	6	159068535	RSPH3	multiple sclerosis	0.368085	0.112356	3.27605	0.0010527	+	-7.92745	12.0299	-0.65898	0.509908	-	FALSE	3.93503
rs1343779	1	89693160	LRRC8C	multiple sclerosis	0.0898219	0.045973	1.95379	0.0507255	+	-0.0524498	0.0265514	-1.9754	0.0482223	-	FALSE	3.9292
rs149111	5	58434666	GAPT	multiple sclerosis	0.193095	0.100086	1.92929	0.053695	+	-0.179008	0.0897604	-1.99429	0.0461201	-	FALSE	3.92358
rs1697145	5	67179235	CD180	multiple sclerosis	0.187184	0.0977472	1.91498	0.0554948	+	-0.15241	0.0761726	-2.00085	0.0454082	-	FALSE	3.91583
rs9342200	6	89538638	RRAGD	multiple sclerosis	0.15518	0.0800052	1.93962	0.0524259	+	-0.334217	0.172028	-1.94281	0.0520396	-	FALSE	3.88243
rs35864597	2	74149285	BOLA3	multiple sclerosis	0.109905	0.0519298	2.11641	0.0343096	+	-0.960975	0.546533	-1.75831	0.0786944	-	FALSE	3.87473
rs1875763	1	161727208	FCRLB	multiple sclerosis	0.0546923	0.0277841	1.96848	0.0490133	+	-0.244042	0.128352	-1.90135	0.0572557	-	FALSE	3.86983
rs6704190	1	37545150	DNALI1	multiple sclerosis	0.0540076	0.0249433	2.16521	0.0303714	+	-1.10204	0.649768	-1.69604	0.0898775	-	FALSE	3.86126
rs2003832	16	719538	METRN	multiple sclerosis	0.162417	0.0862807	1.88243	0.0597781	+	-0.123021	0.0635779	-1.93496	0.0529954	-	FALSE	3.81738
rs73047451	3	33181707	SUSD5	multiple sclerosis	0.113842	0.0561078	2.02899	0.0424595	+	-0.792546	0.444049	-1.78482	0.0742912	-	FALSE	3.8138
rs76136891	8	30099694	SARAF	multiple sclerosis	0.22051	0.115921	1.90224	0.05714	+	-0.555384	0.293735	-1.89076	0.0586559	-	FALSE	3.793
rs861534	14	103702364	KLC1	multiple sclerosis	0.0952736	0.0507156	1.87858	0.0603014	+	-0.119812	0.063259	-1.894	0.0582255	-	FALSE	3.77258
rs34264364	9	133334721	SURF6	multiple sclerosis	0.0630796	0.0328118	1.92247	0.054547	+	-0.386602	0.208971	-1.85003	0.0643098	-	FALSE	3.77249
rs6833	9	110873411	LPAR1	multiple sclerosis	0.114914	0.0610201	1.88322	0.0596702	+	-0.234999	0.124404	-1.889	0.0588921	-	FALSE	3.77222
rs3110493	17	29637249	NSRP1	multiple sclerosis	0.21482	0.102217	2.10161	0.0355878	+	-1.40608	0.844068	-1.66584	0.0957447	-	FALSE	3.76745
rs8615	20	23374786	NAPB	multiple sclerosis	0.126111	0.0680336	1.85366	0.0637883	+	-0.0861316	0.0456102	-1.88843	0.0589684	-	FALSE	3.74209
rs28513222	14	103561732	COA8	multiple sclerosis	0.0770426	0.0322176	2.39132	0.0167879	+	-2.06663	1.54705	-1.33585	0.181598	-	FALSE	3.72717
rs55873931	2	57732152	VRK2	multiple sclerosis	0.191731	0.104407	1.83638	0.0663014	+	-0.408437	0.219383	-1.86175	0.0626381	-	FALSE	3.69813
rs12376117	9	6411838	UHRF2	multiple sclerosis	0.189985	0.0743746	2.55443	0.0106361	+	-2.96512	2.62641	-1.12896	0.258914	-	FALSE	3.68339
rs1318216	3	194628298	TMEM44	multiple sclerosis	0.205108	0.113467	1.80764	0.0706625	+	-0.282279	0.15197	-1.85746	0.0632455	-	FALSE	3.6651
rs11041426	11	7522288	PPFIBP2	multiple sclerosis	0.0638483	0.0349871	1.82491	0.068015	+	-0.116461	0.0636827	-1.82878	0.0674331	-	FALSE	3.65368
rs2603670	3	191288435	UTS2B	multiple sclerosis	0.0917681	0.0467994	1.96088	0.0498928	+	-0.853052	0.505325	-1.68813	0.0913869	-	FALSE	3.64901
rs11212615	11	108410540	ATM	multiple sclerosis	0.116869	0.0570934	2.04698	0.04066	+	-1.13984	0.712228	-1.60038	0.109513	-	FALSE	3.64736
rs6700895	1	75444271	SLC44A5	multiple sclerosis	0.10872	0.0601797	1.80659	0.0708259	+	-0.0560921	0.0304962	-1.83931	0.0658692	-	FALSE	3.6459
rs11754269	6	166374291	MPC1	multiple sclerosis	0.22154	0.122535	1.80797	0.0706114	+	-0.365932	0.199533	-1.83394	0.0666629	-	FALSE	3.64191
rs62138075	19	18928843	DDX49	multiple sclerosis	0.112348	0.0616896	1.82119	0.0685785	+	-0.256959	0.141232	-1.81941	0.0688481	-	FALSE	3.6406
rs6542572	2	120229132	PTPN4	multiple sclerosis	0.182542	0.100279	1.82035	0.0687059	+	-0.43518	0.239438	-1.81751	0.0691397	-	FALSE	3.63785
rs1138151	19	578794	BSG	multiple sclerosis	0.237568	0.132071	1.79879	0.0720515	+	-0.356682	0.195078	-1.82841	0.0674884	-	FALSE	3.6272
rs2707211	12	6792657	CD4	multiple sclerosis	0.178713	0.083331	2.14462	0.0319835	+	-1.57728	1.07381	-1.46887	0.141869	-	FALSE	3.61348
rs12048075	1	15210555	TMEM51	multiple sclerosis	0.163653	0.0893515	1.83156	0.0670167	+	-0.520525	0.292143	-1.78175	0.0747906	-	FALSE	3.61331
rs7072160	10	71709685	VSIR	multiple sclerosis	0.194767	0.0692326	2.81323	0.00490472	+	-5.14398	6.59551	-0.779922	0.435437	-	FALSE	3.59315
rs803217	5	132838800	SHROOM1	multiple sclerosis	0.156639	0.0885168	1.7696	0.0767938	+	-0.137855	0.0757257	-1.82046	0.0686891	-	FALSE	3.59006
rs7872815	9	133424110	SURF6	multiple sclerosis	0.0904457	0.0505781	1.78824	0.0737376	+	-0.196861	0.10977	-1.79339	0.0729106	-	FALSE	3.58163
rs9977351	21	44217523	ICOSLG	multiple sclerosis	0.0358169	0.0184291	1.94349	0.0519564	+	-0.919013	0.565995	-1.62371	0.104437	-	FALSE	3.56721
rs7823853	8	58073601	FAM110B	multiple sclerosis	0.14803	0.0828063	1.78766	0.0738306	+	-0.377248	0.212157	-1.77815	0.0753785	-	FALSE	3.56582
rs2521268	11	2299863	ASCL2	multiple sclerosis	0.122963	0.0713822	1.7226	0.0849618	+	-0.0749382	0.0410474	-1.82565	0.0679027	-	FALSE	3.54825
rs2111586	7	97688105	ASNS	multiple sclerosis	0.149424	0.0854169	1.74935	0.0802298	+	-0.170009	0.0948856	-1.79172	0.0731776	-	FALSE	3.54108
rs11799681	1	228211422	OBSCN	multiple sclerosis	0.0619176	0.0351019	1.76394	0.077742	+	-0.13342	0.0756309	-1.7641	0.0777153	-	FALSE	3.52804
rs72798129	16	29809974	QPRT	multiple sclerosis	0.583748	0.301574	1.93567	0.0529081	+	-2.76171	1.73474	-1.59201	0.111383	-	FALSE	3.52768
rs3861791	12	120747342	UNC119B	multiple sclerosis	0.152999	0.0878911	1.74078	0.0817224	+	-0.156265	0.0876978	-1.78185	0.0747733	-	FALSE	3.52263
rs2287420	2	210475931	CPS1	multiple sclerosis	0.103751	0.0485593	2.13658	0.032632	+	-1.67006	1.21985	-1.36907	0.170979	-	FALSE	3.50565
rs7964896	12	57589011	PIP4K2C	multiple sclerosis	0.116057	0.0663451	1.7493	0.08024	+	-0.274369	0.157078	-1.7467	0.0806892	-	FALSE	3.496
rs10752125	10	5840166	ASB13	multiple sclerosis	0.213081	0.113576	1.87611	0.0606402	+	-0.994539	0.615207	-1.61659	0.105966	-	FALSE	3.4927
rs116426890	2	203331895	NBEAL1	multiple sclerosis	0.244061	0.076086	3.2077	0.00133802	+	-17.1835	61.4849	-0.279475	0.77988	-	FALSE	3.48717
rs68171388	18	21803492	MIB1	multiple sclerosis	0.0704986	0.0404677	1.74209	0.0814919	+	-0.141141	0.0808829	-1.745	0.0809846	-	FALSE	3.4871
rs11078945	17	40438504	IGFBP4	multiple sclerosis	0.182777	0.105327	1.73532	0.0826844	+	-0.397256	0.226964	-1.7503	0.0800661	-	FALSE	3.48562
rs17256002	16	3703680	CLUAP1	multiple sclerosis	0.221604	0.129456	1.71181	0.086931	+	-0.271774	0.153538	-1.77007	0.0767151	-	FALSE	3.48189
rs6535788	4	151330952	SH3D19	multiple sclerosis	0.105513	0.059433	1.77533	0.075844	+	-0.557409	0.333076	-1.67352	0.0942253	-	FALSE	3.44884
rs4610580	6	154342231	CNKSR3	multiple sclerosis	0.301212	0.112452	2.67859	0.00739326	+	-5.4481	7.08614	-0.768839	0.441989	-	FALSE	3.44743
rs9534360	13	46224694	LRRC63	multiple sclerosis	0.111384	0.0643712	1.73035	0.0835687	+	-0.343278	0.200748	-1.70999	0.0872669	-	FALSE	3.44034
rs74529341	10	90886968	RPP30	multiple sclerosis	0.0943666	0.0548316	1.72103	0.0852458	+	-0.471253	0.274973	-1.71382	0.0865618	-	FALSE	3.43485
rs10419959	19	35273802	USF2	multiple sclerosis	0.135499	0.0797051	1.70001	0.0891297	+	-0.157841	0.0911197	-1.73224	0.0832307	-	FALSE	3.43225
rs10896019	11	65597233	KCNK7	multiple sclerosis	0.152619	0.0888801	1.71713	0.0859546	+	-0.344638	0.201152	-1.71332	0.0866533	-	FALSE	3.43046
rs2438197	8	97694195	MTDH	multiple sclerosis	0.129515	0.0722249	1.79321	0.0729389	+	-0.751059	0.460464	-1.63109	0.102871	-	FALSE	3.4243
rs66590980	2	232633689	EFHD1	multiple sclerosis	0.0852232	0.0489862	1.73974	0.081905	+	-0.444747	0.265193	-1.67707	0.0935293	-	FALSE	3.41681
rs1543603	6	25413694	CARMIL1	multiple sclerosis	0.134492	0.0786688	1.7096	0.0873399	+	-0.355721	0.209842	-1.69518	0.0900406	-	FALSE	3.40478
rs885303	5	95808973	GLRX	multiple sclerosis	0.106175	0.0624981	1.69886	0.0893455	+	-0.206733	0.121229	-1.70531	0.0881358	-	FALSE	3.40417
rs803074	7	102285204	SH2B2	multiple sclerosis	0.0410165	0.0240822	1.70319	0.088533	+	-0.245884	0.146231	-1.68147	0.0926714	-	FALSE	3.38466
rs11700127	20	49991421	SNAI1	multiple sclerosis	0.160064	0.0920067	1.7397	0.0819125	+	-0.655349	0.40226	-1.62917	0.103277	-	FALSE	3.36886
rs2943805	11	61439838	AP003108.2	multiple sclerosis	0.153749	0.0910686	1.68828	0.0913583	+	-0.421209	0.252743	-1.66655	0.0956045	-	FALSE	3.35482
rs28459164	15	41425115	NDUFAF1	multiple sclerosis	0.0453076	0.0239336	1.89305	0.0583513	+	-1.26116	0.863146	-1.46112	0.143982	-	FALSE	3.35417
rs4048417	4	173120529	GALNT7	multiple sclerosis	0.143239	0.0835256	1.71491	0.0863612	+	-0.588148	0.359173	-1.63751	0.101525	-	FALSE	3.35242
rs865832	10	70871869	SGPL1	multiple sclerosis	0.141686	0.0841064	1.6846	0.0920654	+	-0.412626	0.249321	-1.655	0.0979247	-	FALSE	3.3396
rs7756158	6	89144397	SRSF12	multiple sclerosis	0.0680214	0.0340094	2.00008	0.0454918	+	-1.55535	1.17563	-1.323	0.185836	-	FALSE	3.32308
rs2622319	6	28152623	ZSCAN31	multiple sclerosis	0.0469909	0.0216637	2.1691	0.0300748	+	-2.2094	1.95557	-1.1298	0.258561	-	FALSE	3.2989
rs336416	8	635443	ERICH1	multiple sclerosis	0.0780733	0.0476253	1.63932	0.101146	+	-0.0431411	0.0260696	-1.65484	0.0979566	-	FALSE	3.29416
rs79732423	7	128372699	PRRT4	multiple sclerosis	0.135641	0.0765637	1.77161	0.0764597	+	-1.10132	0.723881	-1.52141	0.128157	-	FALSE	3.29302
rs1003689	22	37912284	MICALL1	multiple sclerosis	0.0940227	0.0570967	1.64673	0.0996143	+	-0.243289	0.148287	-1.64066	0.100868	-	FALSE	3.28739
rs9915894	17	18849465	LLGL1	multiple sclerosis	0.253338	0.104653	2.42075	0.0154887	+	-4.14521	4.83185	-0.857892	0.390952	-	FALSE	3.27864
rs734094	11	2301990	C11orf21	multiple sclerosis	0.0791596	0.0484657	1.63331	0.102404	+	-0.100322	0.0610859	-1.64231	0.100525	-	FALSE	3.27562
rs67021572	18	79066317	ATP9B	multiple sclerosis	0.0416097	0.0273952	1.51887	0.128796	+	-0.0770352	0.0439442	-1.75302	0.0795979	-	FALSE	3.27189
rs11736932	4	145552890	SMAD1	multiple sclerosis	0.0888048	0.0546176	1.62594	0.103963	+	-0.333468	0.205654	-1.6215	0.10491	-	FALSE	3.24744
rs56015416	20	63968004	ZNF512B	multiple sclerosis	0.166176	0.103217	1.60996	0.107406	+	-0.271215	0.166479	-1.62912	0.103287	-	FALSE	3.23908
rs13319192	3	53159532	PRKCD	multiple sclerosis	0.0686202	0.0416475	1.64764	0.0994263	+	-0.414218	0.26088	-1.58777	0.112338	-	FALSE	3.23541
rs28475409	17	58998743	TRIM37	multiple sclerosis	0.12147	0.0759012	1.60037	0.109517	+	-0.0517252	0.0317337	-1.62998	0.103107	-	FALSE	3.23034
rs6918488	6	13809952	MCUR1	multiple sclerosis	0.148336	0.0852363	1.74029	0.0818082	+	-1.00668	0.676807	-1.48739	0.136912	-	FALSE	3.22768
rs6069746	20	56440475	CASS4	multiple sclerosis	0.132384	0.0766539	1.72704	0.0841606	+	-0.874651	0.583924	-1.49789	0.134163	-	FALSE	3.22493
rs139857	22	37896967	C22orf23	multiple sclerosis	0.186288	0.113815	1.63675	0.101682	+	-0.562824	0.355142	-1.58479	0.113015	-	FALSE	3.22154
rs7184978	16	67702937	RANBP10	multiple sclerosis	0.0865046	0.0533063	1.62278	0.104635	+	-0.282887	0.177403	-1.5946	0.110801	-	FALSE	3.21739
rs9916546	17	81563005	NPLOC4	multiple sclerosis	0.110911	0.0692485	1.60164	0.109235	+	-0.175445	0.108801	-1.61254	0.106845	-	FALSE	3.21418
rs73614157	9	128416924	CERCAM	multiple sclerosis	0.152223	0.0801743	1.89865	0.0576105	+	-1.70634	1.29722	-1.31538	0.188381	-	FALSE	3.21403
rs1891240	1	236531294	LGALS8	multiple sclerosis	0.049694	0.0307813	1.61442	0.106436	+	-0.270115	0.169733	-1.59141	0.111517	-	FALSE	3.20583
rs4926524	1	47213586	TAL1	multiple sclerosis	0.0799899	0.0502735	1.5911	0.111588	+	-0.119127	0.0744332	-1.60045	0.109499	-	FALSE	3.19154
rs41275128	13	110638620	NAXD	multiple sclerosis	0.0513901	0.032432	1.58455	0.113069	+	-0.0405114	0.0254917	-1.5892	0.112015	-	FALSE	3.17375
rs9399459	6	143698227	PHACTR2	multiple sclerosis	0.112439	0.0681726	1.64933	0.0990806	+	-0.640371	0.420594	-1.52254	0.127874	-	FALSE	3.17187
rs17376426	1	11848110	NPPA	multiple sclerosis	0.16033	0.0995319	1.61084	0.107214	+	-0.812427	0.522131	-1.55598	0.119712	-	FALSE	3.16682
rs7139278	12	12978395	HEBP1	multiple sclerosis	0.121375	0.0774691	1.56675	0.117172	+	-0.0871391	0.0546091	-1.59569	0.110558	-	FALSE	3.16244
rs62115496	19	53133095	ZNF347	multiple sclerosis	0.0823649	0.0516237	1.59549	0.110603	+	-0.338487	0.216341	-1.5646	0.117676	-	FALSE	3.16009
rs6961075	7	150581608	GIMAP4	multiple sclerosis	0.272027	0.101536	2.67911	0.0073818	+	-8.89622	19.3452	-0.459867	0.645612	-	FALSE	3.13898
rs8079731	17	44844244	HIGD1B	multiple sclerosis	0.118276	0.0694235	1.70369	0.088439	+	-0.940384	0.656665	-1.43206	0.152127	-	FALSE	3.13575
rs4845873	1	11707065	DRAXIN	multiple sclerosis	0.235669	0.111684	2.11014	0.0348466	+	-2.79785	2.73249	-1.02392	0.305873	-	FALSE	3.13406
rs12148713	15	68231914	CALML4	multiple sclerosis	0.0955238	0.0613338	1.55744	0.119366	+	-0.0567691	0.0360267	-1.57575	0.115083	-	FALSE	3.13319
rs2932788	5	69255892	CDK7	multiple sclerosis	0.126495	0.0812385	1.55708	0.119451	+	-0.217745	0.138294	-1.57451	0.115369	-	FALSE	3.13159
rs7738382	6	20746005	CDKAL1	multiple sclerosis	0.174846	0.0982667	1.7793	0.0751905	+	-1.32136	0.977332	-1.352	0.176374	-	FALSE	3.1313
rs7696573	4	98872088	EIF4E	multiple sclerosis	0.057945	0.037084	1.56253	0.118162	+	-0.091412	0.05838	-1.56581	0.117393	-	FALSE	3.12834
rs3205303	6	158766299	EZR	multiple sclerosis	0.0845602	0.0540268	1.56515	0.117547	+	-0.12139	0.0776801	-1.56269	0.118124	-	FALSE	3.12785
rs9423245	10	122999177	IKZF5	multiple sclerosis	0.149851	0.0845422	1.7725	0.0763118	+	-1.25645	0.928495	-1.35321	0.17599	-	FALSE	3.12571
rs9364985	6	158644140	SYTL3	multiple sclerosis	0.202433	0.084873	2.38513	0.0170732	+	-4.68936	6.40396	-0.73226	0.46401	-	FALSE	3.11739
rs73653458	9	94298926	ZNF169	multiple sclerosis	0.199171	0.125684	1.5847	0.113034	+	-0.702451	0.459534	-1.52862	0.12636	-	FALSE	3.11332
rs12105775	2	96465024	NEURL3	multiple sclerosis	0.276119	0.0972851	2.83824	0.00453625	+	-16.427	60.25	-0.272647	0.785125	-	FALSE	3.11089
rs11586755	1	205808765	PM20D1	multiple sclerosis	0.157393	0.101288	1.55391	0.120206	+	-0.330061	0.212021	-1.55674	0.119533	-	FALSE	3.11065
rs2292750	17	42659763	TUBG2	multiple sclerosis	0.041815	0.0264795	1.57915	0.114303	+	-0.375891	0.246296	-1.52618	0.126966	-	FALSE	3.10532
rs3764509	18	74499889	CNDP2	multiple sclerosis	0.0446798	0.0288373	1.54938	0.121291	+	-0.0431679	0.0278057	-1.55248	0.120547	-	FALSE	3.10186
rs1065258	6	36741288	RAB44	multiple sclerosis	0.172115	0.112905	1.52443	0.127402	+	-0.262217	0.168267	-1.55834	0.119153	-	FALSE	3.08277
rs3753050	11	85656245	TMEM126A	multiple sclerosis	0.143832	0.0853277	1.68565	0.091864	+	-1.02069	0.731294	-1.39574	0.162794	-	FALSE	3.08138
rs12520485	5	69271717	CDK7	multiple sclerosis	0.124198	0.08115	1.53048	0.125898	+	-0.210853	0.136244	-1.54762	0.121714	-	FALSE	3.0781
rs9393867	6	28004180	ZSCAN31	multiple sclerosis	0.163295	0.0668964	2.44101	0.0146461	+	-5.421	8.54219	-0.634615	0.525679	-	FALSE	3.07563
rs2986935	10	32274717	EPC1	multiple sclerosis	0.256106	0.0998734	2.56431	0.0103381	+	-7.10725	13.9229	-0.510471	0.609721	-	FALSE	3.07478
rs10749110	10	112166659	GPAM	multiple sclerosis	0.0648296	0.0414744	1.56312	0.118024	+	-0.490108	0.326044	-1.50319	0.132789	-	FALSE	3.06632
rs2278192	1	54855878	LEXM	multiple sclerosis	0.14254	0.0939406	1.51734	0.12918	+	-0.160712	0.103803	-1.54825	0.121563	-	FALSE	3.06559
rs524048	11	105022270	CASP1	multiple sclerosis	0.0909264	0.0601178	1.51247	0.130414	+	-0.152897	0.09934	-1.53913	0.123772	-	FALSE	3.0516
rs10457552	6	130351189	SAMD3	multiple sclerosis	0.0883727	0.0584028	1.51316	0.13024	+	-0.101802	0.0666987	-1.52629	0.126937	-	FALSE	3.03945
rs4074271	13	113651090	TMCO3	multiple sclerosis	0.169368	0.112678	1.50311	0.13281	+	-0.204467	0.133149	-1.53563	0.124629	-	FALSE	3.03874
rs6704726	2	223827268	WDFY1	multiple sclerosis	0.124037	0.0823049	1.50705	0.131798	+	-0.150913	0.0987031	-1.52896	0.126275	-	FALSE	3.036
rs2239760	12	120725715	ACADS	multiple sclerosis	0.0405805	0.0249258	1.62805	0.103514	+	-0.814442	0.579852	-1.40457	0.16015	-	FALSE	3.03262
rs226394	12	9102438	A2M	multiple sclerosis	0.114363	0.0754811	1.51512	0.129741	+	-0.279478	0.184968	-1.51096	0.130799	-	FALSE	3.02608
rs3736042	8	103134503	BAALC	multiple sclerosis	0.0505149	0.0317928	1.58888	0.112088	+	-0.670553	0.467343	-1.43482	0.151338	-	FALSE	3.0237
rs16970024	15	39947575	GPR176	multiple sclerosis	0.127054	0.0780229	1.62842	0.103436	+	-0.933032	0.670092	-1.39239	0.163803	-	FALSE	3.02081
rs3862147	17	18230399	LLGL1	multiple sclerosis	0.154789	0.0570836	2.71162	0.00669563	+	-13.9087	50.4043	-0.275943	0.782592	-	FALSE	2.98756
rs35681	3	10287693	GHRL	multiple sclerosis	0.0796242	0.0290157	2.74418	0.00606623	+	-15.6296	64.9388	-0.240683	0.809801	-	FALSE	2.98486
rs112328659	1	1227886	SDF4	multiple sclerosis	0.113335	0.067391	1.68175	0.0926168	+	-1.33422	1.02673	-1.29948	0.193779	-	FALSE	2.98123
rs78738581	13	42269494	AKAP11	multiple sclerosis	0.0364841	0.0250107	1.45874	0.144636	+	-0.160823	0.106288	-1.5131	0.130255	-	FALSE	2.97184
rs394671	19	3135764	GNA15	multiple sclerosis	0.11676	0.0761431	1.53343	0.125169	+	-0.778811	0.548001	-1.42118	0.155263	-	FALSE	2.95462
rs2618929	4	22636472	ADGRA3	multiple sclerosis	0.0945026	0.0325659	2.90189	0.00370922	+	-81.2936	1629.36	-0.0498928	0.960208	-	FALSE	2.95178
rs2299106	7	27822283	TAX1BP1	multiple sclerosis	0.1012	0.0674941	1.49939	0.133772	+	-0.462649	0.321514	-1.43897	0.150159	-	FALSE	2.93836
rs4807216	19	2248684	SF3A2	multiple sclerosis	0.141133	0.0968776	1.45682	0.145165	+	-0.212031	0.143668	-1.47584	0.139986	-	FALSE	2.93266
rs112119371	6	31788632	SAPCD1	multiple sclerosis	0.349366	0.0739391	4.72504	2.30067e-06	+	4.51522	2.51537	1.79505	0.0726453	+	TRUE	2.92999
rs13177154	5	35667805	SPEF2	multiple sclerosis	0.0347675	0.0237172	1.46592	0.14267	+	-0.120759	0.0825767	-1.46239	0.143635	-	FALSE	2.92831
rs10081339	7	27658975	HIBADH	multiple sclerosis	0.0711734	0.0473581	1.50288	0.132871	+	-0.708282	0.50229	-1.41011	0.158508	-	FALSE	2.91299
rs5418	17	7281773	SLC2A4	multiple sclerosis	0.0658878	0.04478	1.47137	0.141191	+	-0.367153	0.256178	-1.43319	0.151802	-	FALSE	2.90456
rs10885531	10	114054633	ADRB1	multiple sclerosis	0.147985	0.102987	1.43693	0.150739	+	-0.21728	0.148322	-1.46492	0.142943	-	FALSE	2.90184
rs4145837	2	46334677	EPAS1	multiple sclerosis	0.108801	0.0754736	1.44158	0.14942	+	-0.204936	0.141098	-1.45244	0.146379	-	FALSE	2.89402
rs47340	22	43166823	TTLL12	multiple sclerosis	0.0622782	0.0363799	1.71189	0.0869174	+	-1.46654	1.24076	-1.18197	0.237219	-	FALSE	2.89386
rs547351	11	105013131	CASP5	multiple sclerosis	0.155321	0.109226	1.42202	0.15502	+	-0.0699739	0.0475801	-1.47066	0.141384	-	FALSE	2.89268
rs2335077	1	107030943	NTNG1	multiple sclerosis	0.154114	0.106817	1.44278	0.149081	+	-0.411671	0.287587	-1.43147	0.152297	-	FALSE	2.87425
rs7974928	12	39431169	KIF21A	multiple sclerosis	0.176039	0.0901077	1.95365	0.0507426	+	-2.67215	2.92185	-0.914539	0.360434	-	FALSE	2.86819
rs12439519	15	68238237	CLN6	multiple sclerosis	0.0885766	0.0621488	1.42524	0.154089	+	-0.0292335	0.0202958	-1.44037	0.149762	-	FALSE	2.86561
rs399535	14	60144930	DHRS7	multiple sclerosis	0.0658484	0.0437166	1.50626	0.132002	+	-0.705373	0.520753	-1.35453	0.175569	-	FALSE	2.86078
rs745965	12	49882846	FAIM2	multiple sclerosis	0.122386	0.0758881	1.61272	0.106805	+	-1.20179	0.965937	-1.24417	0.213437	-	FALSE	2.85689
rs569175	19	7836274	EVI5L	multiple sclerosis	0.105583	0.071805	1.47042	0.141449	+	-0.54739	0.395053	-1.38561	0.165866	-	FALSE	2.85603
rs6750599	2	111136292	ACOXL	multiple sclerosis	0.12929	0.0433313	2.98376	0.00284731	+	30.9242	226.943	0.136264	0.891612	+	TRUE	2.84749
rs6949307	7	48290241	ABCA13	multiple sclerosis	0.0860392	0.0584095	1.47303	0.140742	+	-0.570925	0.415478	-1.37414	0.169398	-	FALSE	2.84718
rs11893735	2	11696128	LPIN1	multiple sclerosis	0.155823	0.108532	1.43573	0.151078	+	-0.458979	0.325402	-1.4105	0.158393	-	FALSE	2.84623
rs75411373	11	63859338	MARK2	multiple sclerosis	0.128892	0.0900182	1.43185	0.152187	+	-0.639892	0.454778	-1.40704	0.159415	-	FALSE	2.83889
rs113863514	4	89897476	MMRN1	multiple sclerosis	0.0440651	0.0310457	1.41936	0.155793	+	-0.151228	0.106927	-1.41432	0.157268	-	FALSE	2.83368
rs6973458	7	38178000	STARD3NL	multiple sclerosis	0.0659745	0.0459855	1.43468	0.151378	+	-0.377749	0.271577	-1.39095	0.164241	-	FALSE	2.82563
rs10132229	14	65310842	FUT8	multiple sclerosis	0.11233	0.0788043	1.42543	0.154034	+	-0.390624	0.279047	-1.39985	0.161558	-	FALSE	2.82528
rs4653636	1	225427864	LBR	multiple sclerosis	0.148373	0.10637	1.39488	0.163053	+	-0.370368	0.260167	-1.42358	0.154568	-	FALSE	2.81846
rs6899133	5	127055270	C5orf63	multiple sclerosis	0.0398463	0.0281842	1.41378	0.157426	+	-0.256984	0.184468	-1.39311	0.163586	-	FALSE	2.80689
[truncated: 9,723 more rows]
