# Supplementary material for: Brain expression quantitative trait locus and network analyses reveal downstream effects and putative drivers for brain-related diseases
Source: Nat Genet. 2023 Feb 23;55(3):377–88. doi: 10.1038/s41588-023-01300-6 (PMC10011140; doi:10.1038/s41588-023-01300-6)
Supplement: Supplementary file 4 — Supplementary Tables 1–31. [file 41588_2023_1300_MOESM4_ESM.zip › Supplementary Table 15 - MR suggestive hits with high LD but allelic discordance compared to eQTLGen.xlsx]

## Sheet: sug.check.sig.discor.coloc
SNP	Chromosome	Position (hg38)	Effect Allele	Non Effect Allele	Proxy Used	Proxy SNP	Ensembl Gene ID	Gene	metaBrain cortex			GWAS					MR				Colocalization				eQTLGen
									Beta Exposure	SE Exposure	P Exposure	Outcome	MRBase ID	Beta Outcome	SE Outcome	P Outcome	WaldRatio	WaldRatio SE	WaldRatio P	Passes Bonferroni correction	Default Coloc PP4	COLOC PP4 Corrected for number of SNPs	Coloc Relaxed	Coloc Strict	eQTLGen.Beta.harm	eQTLGen.SE	eQTLGen.P	eQTLGen.top.eQTL	eQTLGen.top.eQTL.dis	eQTLGen.top.eQTL.r2	eQTLGen.top.eQTL.DP	Default Coloc PP4	COLOC PP4 Corrected for number of SNPs	COLOC Relaxed
rs1716170	12	123231966	T	C	FALSE	FALSE	ENSG00000111325.16	OGFOD2	0.238114	0.035978	3.63278e-11	Years of schooling	ieu-a-1239	-0.02092	0.00207	6.4998e-24	-0.087857	0.00869331	5.18144e-24	TRUE	0.00361094	0.000898337	FALSE	FALSE	-0.051535	0.009696	1.0677e-07	rs77083006	11944	0.9016	0.9824	0.368876	0.130505	FALSE
rs2426109	20	49046090	C	G	TRUE	rs7265500	ENSG00000124214.19	STAU1	-0.344274	0.0270413	3.95627e-37	Intelligence	ebi-a-GCST006250	0.0230128	0.00276962	9.64051e-17	-0.0668444	0.00804481	9.65039e-17	TRUE	0.874297	0.673069	TRUE	FALSE	0.080693	0.008075	1.6323e-23	rs6063371	156678	0.955673	0.987578	0.337216	0.131273	FALSE
rs229243	14	30614542	A	C	FALSE	FALSE	ENSG00000092108.21	SCFD1	0.526867	0.0271038	3.62345e-84	Amyotrophic Lateral Sclerosis	ieu-b-27	0.0922	0.0118	5.40879e-15	0.174997	0.0223966	5.55952e-15	TRUE	0.979682	0.907512	TRUE	TRUE	-0.310886	0.008228	3.27E-310	rs7144204	88082	0.933041	1	0.865087	0.569254	TRUE
rs28496545	12	123406346	T	C	FALSE	FALSE	ENSG00000183955.13	KMT5A	0.288333	0.0292489	6.33451e-23	Years of schooling	ieu-a-1239	-0.01495	0.00192	7.38074e-15	-0.0518498	0.00665897	6.89136e-15	TRUE	6.48535e-05	1.67525e-05	FALSE	FALSE	-0.651188	0.017232	3.27E-310	rs61955125	214	1	1	1.35283e-12	3.51602e-13	FALSE
rs335468	5	177465348	A	G	FALSE	FALSE	ENSG00000113758.13	DBN1	0.154347	0.0271784	1.35464e-08	Years of schooling	ieu-a-1239	-0.01267	0.00171	1.16011e-13	-0.0820877	0.0110789	1.26914e-13	TRUE	0.896808	0.620969	TRUE	FALSE	-0.332243	0.008306	3.27E-310	rs335466	2819	0.894576	1	0.945058	0.767582	TRUE
rs6925703	6	26521361	A	G	FALSE	FALSE	ENSG00000182952.5	HMGN4	-0.228794	0.0270021	2.38746e-17	Years of schooling	ieu-a-1239	-0.01256	0.0017	1.57e-13	0.0548966	0.00743027	1.4879e-13	TRUE	0.115487	0.0340402	FALSE	FALSE	0.47495	0.01124	3.27E-310	rs6913398	19004	1	1	0.101794	0.0290393	FALSE
rs6001599	22	39456715	G	A	FALSE	FALSE	ENSG00000128268.12	MGAT3	0.402957	0.0295266	2.09646e-42	Intelligence	ebi-a-GCST006250	0.0210946	0.00318458	3.49784e-11	0.0523495	0.00790302	3.4965e-11	TRUE	0.793783	0.471208	TRUE	FALSE	-0.344886	0.009121	3.27E-310	rs1005522	6822	0.866877	1	0.436726	0.150668	FALSE
rs17193176	16	53484316	C	T	FALSE	FALSE	ENSG00000166971.17	AKTIP	-0.50896	0.0255164	1.61096e-88	Intelligence	ebi-a-GCST006250	0.0181375	0.00274395	3.83266e-11	-0.0356364	0.00539129	3.84329e-11	TRUE	0.0863317	0.0218582	FALSE	FALSE	0.46095	0.011251	3.27E-310	rs8049033	5173	0.972407	1	0.0987798	0.0249232	FALSE
rs335468	5	177465348	A	G	FALSE	FALSE	ENSG00000113758.13	DBN1	0.154347	0.0271784	1.35464e-08	Intelligence	ebi-a-GCST006250	-0.0179965	0.00274169	5.23239e-11	-0.116598	0.0177631	5.23772e-11	TRUE	0.981096	0.899903	TRUE	TRUE	-0.332243	0.008306	3.27E-310	rs335466	2819	0.894576	1	0.940816	0.733566	TRUE
rs10877018	12	57777943	C	T	FALSE	FALSE	ENSG00000135407.10	AVIL	-0.328939	0.0360624	7.41723e-20	multiple sclerosis	ieu-b-18	-0.11315	0.017683	1.56599e-10	0.343985	0.0537577	1.56602e-10	TRUE	0.919187	0.614593	TRUE	FALSE	0.354566	0.012141	1.6657e-187	rs56177740	10586	0.995432	1	0.915891	0.60113	TRUE
rs7811142	7	100467820	T	A	FALSE	FALSE	ENSG00000078487.17	ZCWPW1	0.904724	0.0295904	1e-200	Years of schooling	ieu-a-1239	-0.01348	0.00215	3.86999e-10	-0.0148996	0.00237642	3.61588e-10	TRUE	0.876724	0.561981	TRUE	FALSE	-0.259352	0.010011	5.468e-148	rs35111986	65169	0.993647	1	0.891992	0.604023	TRUE
rs839763	1	43359973	C	T	FALSE	FALSE	ENSG00000159479.17	MED8	0.313539	0.0273704	2.20915e-30	Years of schooling	ieu-a-1239	0.01083	0.00175	5.66996e-10	0.0345412	0.00558144	6.07119e-10	TRUE	2.20687e-13	5.57676e-14	FALSE	FALSE	-0.185214	0.008278	7.1476e-111	rs839765	9354	0.995751	1	2.19793e-11	5.74979e-12	FALSE
rs7783159	7	100419831	A	G	FALSE	FALSE	ENSG00000078487.17	ZCWPW1	0.915555	0.02964	1e-200	Years of schooling	ieu-a-1239	-0.01325	0.00215	7.66002e-10	-0.0144721	0.0023483	7.1474e-10	TRUE	0.876705	0.561803	TRUE	FALSE	-0.263214	0.01004	1.7099e-151	rs35111986	17180	0.993647	1	0.891977	0.604632	TRUE
rs2083180	3	52634103	T	G	FALSE	FALSE	ENSG00000016864.18	GLT8D1	0.225367	0.02727	1.40548e-16	Intelligence	ebi-a-GCST006250	0.0169907	0.00276137	7.60694e-10	0.0753913	0.0122528	7.60325e-10	TRUE	0.488956	0.155056	FALSE	FALSE	-0.118449	0.008751	9.613e-42	rs6445535	103349	0.97196	1	0.42703	0.1313	FALSE
rs4660729	1	43302229	G	C	FALSE	FALSE	ENSG00000066056.14	TIE1	0.513893	0.026148	5.42629e-86	Years of schooling	ieu-a-1239	-0.01049	0.00174	1.81999e-09	-0.0204128	0.00338592	1.65247e-09	TRUE	7.87945e-14	1.96907e-14	FALSE	FALSE	-0.046021	0.008306	3.0178e-08	rs7520981	7830	0.878628	0.939347	0.00854994	0.00222999	FALSE
rs11150575	16	29923745	C	G	TRUE	rs12716972	ENSG00000174943.11	KCTD13	-0.159212	0.0272794	5.33568e-09	schizophrenia	ieu-b-42	-0.062599	0.0109	8.59508e-09	0.39318	0.0684622	9.29986e-09	TRUE	0.945357	0.617821	TRUE	FALSE	0.091854	0.00796	8.37e-31	rs11150575	0	1	1	0.912831	0.526554	TRUE
rs12975119	19	19439655	C	A	FALSE	FALSE	ENSG00000167491.17	GATAD2A	-0.550023	0.0265051	1.18556e-95	schizophrenia	ieu-b-42	0.064197	0.0113	1.26e-08	-0.116717	0.0205446	1.33792e-08	TRUE	0.933137	0.766768	TRUE	TRUE	0.478577	0.007931	3.27E-310	rs4808200	4339	0.956166	1	0.939217	0.803728	TRUE
rs1716170	12	123231966	T	C	FALSE	FALSE	ENSG00000111325.16	OGFOD2	0.238114	0.035978	3.63278e-11	schizophrenia	ieu-b-42	-0.0698	0.0129	6.26902e-08	-0.293137	0.0541757	6.27253e-08	TRUE	0.0181668	0.0044542	FALSE	FALSE	-0.051535	0.009696	1.0677e-07	rs77083006	11944	0.9016	0.9824	0.518509	0.22912	FALSE
rs1046140	7	149473145	T	C	FALSE	FALSE	ENSG00000181220.17	ZNF746	0.186734	0.0306776	1.15074e-09	multiple sclerosis	ieu-b-18	-0.10571	0.0197195	8.28991e-08	-0.566101	0.105602	8.29076e-08	TRUE	0.942774	0.772341	TRUE	TRUE	-0.230028	0.009324	2.2234e-134	rs11766910	109384	0.83418	0.915697	0.981597	0.916508	TRUE
rs12975119	19	19439655	C	A	FALSE	FALSE	ENSG00000167491.17	GATAD2A	-0.550023	0.0265051	1.18556e-95	Years of schooling	ieu-a-1239	-0.00944	0.00178	1.2e-07	0.0171629	0.00323623	1.13684e-07	TRUE	0.86008	0.600526	TRUE	FALSE	0.478577	0.007931	3.27E-310	rs4808200	4339	0.956166	1	0.805438	0.516724	TRUE
rs6502482	17	15995927	G	C	FALSE	FALSE	ENSG00000214941.8	ZSWIM7	-0.853369	0.0232754	1e-200	Parkinson's disease	ieu-b-7	-0.0893	0.017	1.414e-07	0.104644	0.019921	1.49689e-07	FALSE	0.794068	0.432106	TRUE	FALSE	0.715571	0.008496	3.27E-310	rs1045599	19331	0.943763	0.97938	0.750543	0.364265	TRUE
rs839763	1	43359973	C	T	FALSE	FALSE	ENSG00000159479.17	MED8	0.313539	0.0273704	2.20915e-30	ADHD	ieu-a-1183	-0.0720974	0.0138	1.81101e-07	-0.229947	0.0440137	1.74674e-07	FALSE	0.00031512	6.38279e-05	FALSE	FALSE	-0.185214	0.008278	7.1476e-111	rs839765	9354	0.995751	1	0.000289564	5.84186e-05	FALSE
rs4660729	1	43302229	G	C	FALSE	FALSE	ENSG00000066056.14	TIE1	0.513893	0.026148	5.42629e-86	ADHD	ieu-a-1183	0.0713027	0.0137	2.10601e-07	0.13875	0.0266593	1.94439e-07	FALSE	0.000221465	4.4168e-05	FALSE	FALSE	-0.046021	0.008306	3.0178e-08	rs7520981	7830	0.878628	0.939347	0.00053379	0.000105596	FALSE
rs2779212	17	15973341	C	T	FALSE	FALSE	ENSG00000214941.8	ZSWIM7	-0.890203	0.0228755	1e-200	Parkinson's disease	ieu-b-7	-0.0896	0.0173	2.25699e-07	0.100651	0.0194338	2.22851e-07	FALSE	0.794068	0.432478	TRUE	FALSE	0.734898	0.008492	3.27E-310	rs1045599	3255	0.987892	1	0.750546	0.365241	TRUE
rs2426109	20	49046090	C	G	FALSE	FALSE	ENSG00000124214.19	STAU1	-0.344274	0.0270413	3.95627e-37	Years of schooling	ieu-a-1239	0.00891	0.00173	2.45997e-07	-0.0258805	0.00502507	2.60085e-07	FALSE	0.733657	0.456613	TRUE	FALSE	0.080693	0.008075	1.6323e-23	rs6063371	156678	0.955673	0.987578	0.687314	0.408718	FALSE
rs11665687	19	49383435	G	A	FALSE	FALSE	ENSG00000063127.16	SLC6A16	0.230697	0.0328572	2.19954e-12	multiple sclerosis	ieu-b-18	-0.0996643	0.0195611	3.48698e-07	-0.432013	0.0847912	3.48695e-07	FALSE	0.0244986	0.00418898	FALSE	FALSE	-0.1607	0.009171	9.7342e-69	rs181344	55446	0.80671	1	0.00484761	0.000817709	FALSE
rs57576577	16	31025046	A	G	FALSE	FALSE	ENSG00000103496.15	STX4	-0.357737	0.0276396	2.5761e-38	juvenile myoclonic epilepsy	ieu-b-17	0.00968329	0.00190429	3.69999e-07	-0.0270682	0.00532315	3.67651e-07	FALSE	0.057264	0.00381266	FALSE	FALSE	0.357703	0.007904	3.27E-310	rs58726213	8316	1	1	0.0477373	0.00310849	FALSE
rs11150575	16	29923745	C	G	TRUE	rs12716972	ENSG00000174943.11	KCTD13	-0.159212	0.0272794	5.33568e-09	multiple sclerosis	ieu-b-18	0.0839252	0.0165093	3.70502e-07	-0.527129	0.103694	3.70522e-07	FALSE	0.939942	0.468767	TRUE	FALSE	0.091854	0.00796	8.37e-31	rs11150575	0	1	1	0.954298	0.543039	TRUE
rs1798794	3	41213867	G	T	FALSE	FALSE	ENSG00000168036.18	CTNNB1	-0.361403	0.027708	6.94311e-39	Intelligence	ebi-a-GCST006250	-0.0138192	0.00274462	4.78895e-07	0.0382376	0.00759435	4.77814e-07	FALSE	0.909774	0.695761	TRUE	FALSE	0.178557	0.007896	3.2874e-113	rs1722846	21469	0.804558	0.981579	0.97616	0.912383	TRUE
rs2267847	3	52233716	G	C	FALSE	FALSE	ENSG00000247596.9	TWF2	0.158358	0.0284526	2.61122e-08	schizophrenia	ieu-b-42	-0.057504	0.0115	5.49402e-07	-0.363126	0.0726201	5.7227e-07	FALSE	0.304447	0.0658941	FALSE	FALSE	-0.061126	0.008268	1.4377e-13	rs34228726	55065	0.936517	0.991025	0.246031	0.0569992	FALSE
rs1561333	12	67375329	C	T	FALSE	FALSE	ENSG00000111530.13	CAND1	-0.227018	0.0276696	2.31417e-16	Years of schooling	ieu-a-1239	-0.00855	0.00173	7.36004e-07	0.0376623	0.00762056	7.72473e-07	FALSE	0.208688	0.0752147	FALSE	FALSE	0.076681	0.008033	1.348e-21	rs1066389	52614	0.987689	0.995871	0.206151	0.0767228	FALSE
rs1716170	12	123231966	T	C	FALSE	FALSE	ENSG00000111325.16	OGFOD2	0.238114	0.035978	3.63278e-11	multiple sclerosis	ieu-b-18	-0.0953002	0.0193379	8.30099e-07	-0.400229	0.0812127	8.30091e-07	FALSE	0.435448	0.10682	FALSE	FALSE	-0.051535	0.009696	1.0677e-07	rs77083006	11944	0.9016	0.9824	0.663913	0.239282	FALSE
rs17193176	16	53484316	C	T	FALSE	FALSE	ENSG00000166971.17	AKTIP	-0.50896	0.0255164	1.61096e-88	Years of schooling	ieu-a-1239	0.00839	0.00171	8.77001e-07	-0.0164846	0.00335979	9.27478e-07	FALSE	0.449728	0.176335	FALSE	FALSE	0.46095	0.011251	3.27E-310	rs8049033	5173	0.972407	1	0.565852	0.251665	FALSE
rs57576577	16	31025046	A	G	FALSE	FALSE	ENSG00000103496.15	STX4	-0.357737	0.0276396	2.5761e-38	Parkinson's disease	ieu-b-7	-0.0907	0.0185	8.95097e-07	0.253538	0.0517139	9.4527e-07	FALSE	0.0214591	0.00260286	FALSE	FALSE	0.357703	0.007904	3.27E-310	rs58726213	8316	1	1	0.030359	0.00402595	FALSE
rs1716170	12	123231966	T	C	FALSE	FALSE	ENSG00000111325.16	OGFOD2	0.238114	0.035978	3.63278e-11	Intelligence	ebi-a-GCST006250	-0.0158444	0.00325281	1.10999e-06	-0.0665412	0.0136607	1.11041e-06	FALSE	0.291323	0.0899032	FALSE	FALSE	-0.051535	0.009696	1.0677e-07	rs77083006	11944	0.9016	0.9824	0.951803	0.836415	TRUE
rs13093830	3	47919021	A	T	FALSE	FALSE	ENSG00000047849.21	MAP4	0.167323	0.0292192	1.02533e-08	Years of schooling	ieu-a-1239	-0.00891	0.00185	1.52999e-06	-0.0532502	0.0110564	1.46306e-06	FALSE	0.475627	0.106446	FALSE	FALSE	-0.177581	0.008744	1.0794e-91	rs6803741	163029	0.927977	1	0.000180275	2.51901e-05	FALSE
rs28496545	12	123406346	T	C	FALSE	FALSE	ENSG00000183955.13	KMT5A	0.288333	0.0292489	6.33451e-23	schizophrenia	ieu-b-42	-0.058	0.0121	1.70298e-06	-0.201156	0.0419654	1.63988e-06	FALSE	0.000550314	0.000139507	FALSE	FALSE	-0.651188	0.017232	3.27E-310	rs61955125	214	1	1	0.000218112	5.87033e-05	FALSE
rs6925703	6	26521361	A	G	FALSE	FALSE	ENSG00000182952.5	HMGN4	-0.228794	0.0270021	2.38746e-17	Intelligence	ebi-a-GCST006250	-0.013132	0.00274268	1.68399e-06	0.0573967	0.0119876	1.68437e-06	FALSE	0.581414	0.265355	FALSE	FALSE	0.47495	0.01124	3.27E-310	rs6913398	19004	1	1	0.573194	0.250902	FALSE
rs6956283	7	99158974	T	C	FALSE	FALSE	ENSG00000198742.9	SMURF1	0.295912	0.0317594	1.19328e-20	Years of schooling	ieu-a-1239	0.00914	0.00192	2.06001e-06	0.0308876	0.00648841	1.93194e-06	FALSE	0.95564	0.889984	TRUE	TRUE	-0.068312	0.009069	4.9664e-14	rs11975761	10091	0.97152	1	0.90853	0.784695	TRUE
rs2083180	3	52634103	T	G	FALSE	FALSE	ENSG00000016864.18	GLT8D1	0.225367	0.02727	1.40548e-16	bipolar disorder	ieu-b-41	-0.0644	0.0136	2.26501e-06	-0.285756	0.0603461	2.18738e-06	FALSE	0.536593	0.177755	FALSE	FALSE	-0.118449	0.008751	9.613e-42	rs6445535	103349	0.97196	1	0.610958	0.250449	FALSE
rs12044242	1	151398465	C	T	FALSE	FALSE	ENSG00000159377.11	PSMB4	0.285171	0.0466642	9.89275e-10	Depression (broad)	ebi-a-GCST005902	-0.0073315	0.0015499	2.24078e-06	-0.0257091	0.00543499	2.24183e-06	FALSE	0.983606	0.924843	TRUE	TRUE	-0.097215	0.009978	1.9763e-22	rs12047617	21656	1	1	0.913181	0.651342	TRUE
rs10877018	12	57777943	C	T	FALSE	FALSE	ENSG00000135407.10	AVIL	-0.328939	0.0360624	7.41723e-20	Years of schooling	ieu-a-1239	-0.00845	0.0018	2.78997e-06	0.0256887	0.00547214	2.67332e-06	FALSE	0.0486788	0.0098351	FALSE	FALSE	0.354566	0.012141	1.6657e-187	rs56177740	10586	0.995432	1	0.0371002	0.00750719	FALSE
rs28496545	12	123406346	T	C	FALSE	FALSE	ENSG00000183955.13	KMT5A	0.288333	0.0292489	6.33451e-23	Intelligence	ebi-a-GCST006250	-0.013854	0.00296723	3.02099e-06	-0.0480486	0.010291	3.02668e-06	FALSE	0.140307	0.0392628	FALSE	FALSE	-0.651188	0.017232	3.27E-310	rs61955125	214	1	1	0.11962	0.0343378	FALSE
rs7599453	2	73710774	G	T	FALSE	FALSE	ENSG00000144034.15	TPRKB	-0.239095	0.0280854	1.69259e-17	Intelligence	ebi-a-GCST006250	0.0131158	0.00283646	3.75803e-06	-0.054856	0.0118633	3.76404e-06	FALSE	0.0401687	0.00876963	FALSE	FALSE	0.092364	0.008396	3.7792e-28	rs7422438	10993	0.944957	0.9766	0.0160739	0.00336054	FALSE
rs2083180	3	52634103	T	G	FALSE	FALSE	ENSG00000016864.18	GLT8D1	0.225367	0.02727	1.40548e-16	schizophrenia	ieu-b-42	-0.051104	0.0111	3.89897e-06	-0.226759	0.0492531	4.14524e-06	FALSE	0.0071428	0.00134282	FALSE	FALSE	-0.118449	0.008751	9.613e-42	rs6445535	103349	0.97196	1	0.00450375	0.000979449	FALSE
rs687747	2	218534904	C	T	FALSE	FALSE	ENSG00000144580.13	CNOT9	-0.389885	0.0270663	4.82641e-47	Years of schooling	ieu-a-1239	0.00795	0.00174	4.84998e-06	-0.0203906	0.00446286	4.90137e-06	FALSE	0.818807	0.478342	TRUE	FALSE	0.654729	0.01364	3.27E-310	rs588770	95011	0.995786	1	0.86138	0.558445	TRUE
rs57576577	16	31025046	A	G	FALSE	FALSE	ENSG00000103496.15	STX4	-0.357737	0.0276396	2.5761e-38	Alzheimer’s disease	ieu-b-23	-0.0447404	0.00980788	5.07446e-06	0.125065	0.0274164	5.07462e-06	FALSE	0.199112	0.0276061	FALSE	FALSE	0.357703	0.007904	3.27E-310	rs58726213	8316	1	1	0.140754	0.0196247	FALSE
rs10929371	2	15522175	G	A	FALSE	FALSE	ENSG00000151779.13	NBAS	-0.488081	0.0291689	7.54709e-63	Years of schooling	ieu-a-1239	-0.00825	0.00181	4.98001e-06	0.0169029	0.0037084	5.16403e-06	FALSE	0.702162	0.440732	TRUE	FALSE	0.150129	0.008381	9.3701e-72	rs4133515	34356	0.986146	1	0.738065	0.511948	TRUE
rs57576577	16	31025046	A	G	FALSE	FALSE	ENSG00000103496.15	STX4	-0.357737	0.0276396	2.5761e-38	generalized epilepsy, all documented cases	ieu-b-9	0.0573321	0.0129799	1e-05	-0.160263	0.0362833	1.00084e-05	FALSE	0.912309	0.408274	TRUE	FALSE	0.357703	0.007904	3.27E-310	rs58726213	8316	1	1	0.888276	0.345751	TRUE
rs2267847	3	52233716	G	C	FALSE	FALSE	ENSG00000247596.9	TWF2	0.158358	0.0284526	2.61122e-08	bipolar disorder	ieu-b-41	-0.062402	0.0143	1.309e-05	-0.394056	0.0903015	1.27836e-05	FALSE	0.103668	0.018307	FALSE	FALSE	-0.061126	0.008268	1.4377e-13	rs34228726	55065	0.936517	0.991025	0.0650838	0.0126903	FALSE
rs28496545	12	123406346	T	C	FALSE	FALSE	ENSG00000183955.13	KMT5A	0.288333	0.0292489	6.33451e-23	multiple sclerosis	ieu-b-18	-0.0852311	0.0195741	1.335e-05	-0.295599	0.0678871	1.33505e-05	FALSE	0.042211	0.00665198	FALSE	FALSE	-0.651188	0.017232	3.27E-310	rs61955125	214	1	1	0.0393242	0.00630985	FALSE
rs7039458	9	84025084	G	A	FALSE	FALSE	ENSG00000178966.16	RMI1	-0.37039	0.0299694	4.35757e-35	generalized epilepsy, all documented cases	ieu-b-9	-0.0621127	0.0143481	1.5e-05	0.167695	0.0387378	1.49799e-05	FALSE	0.89813	0.611921	TRUE	FALSE	0.217567	0.009365	2.1431e-119	rs296893	41809	0.955694	0.984904	0.877924	0.568112	TRUE
rs2267847	3	52233716	G	C	FALSE	FALSE	ENSG00000247596.9	TWF2	0.158358	0.0284526	2.61122e-08	Intelligence	ebi-a-GCST006250	0.0124997	0.00289881	1.61499e-05	0.078933	0.0183054	1.61777e-05	FALSE	0.00155329	0.000251779	FALSE	FALSE	-0.061126	0.008268	1.4377e-13	rs34228726	55065	0.936517	0.991025	0.00177937	0.000306682	FALSE
rs11740768	5	176912498	A	G	FALSE	FALSE	ENSG00000087206.17	UIMC1	-0.242583	0.0353433	6.71349e-12	Years of schooling	ieu-a-1239	-0.00728	0.0017	1.84999e-05	0.0300104	0.00700791	1.84927e-05	FALSE	0.841686	0.690098	TRUE	FALSE	0.336149	0.008523	3.27E-310	rs353478	31489	0.99603	1	0.82233	0.664241	TRUE
rs10951792	7	45047066	G	A	FALSE	FALSE	ENSG00000136280.16	CCM2	-0.308585	0.0331634	1.34009e-20	Years of schooling	ieu-a-1239	-0.00886	0.00207	1.93999e-05	0.0287117	0.00670804	1.86731e-05	FALSE	0.85166	0.710365	TRUE	TRUE	0.599216	0.009105	3.27E-310	rs10951794	28297	0.988036	1	0.838391	0.696415	TRUE
rs17101177	12	65241594	C	T	FALSE	FALSE	ENSG00000174106.3	LEMD3	0.243357	0.0294778	1.51152e-16	Hippocampus volume	ieu-a-1045	-21.3032	5.0045	2.07401e-05	-87.539	20.5645	2.07365e-05	FALSE	0.023118	0.00330288	FALSE	FALSE	-0.437449	0.00832	3.27E-310	rs193244911	13188	0.963189	1	0.0164608	0.0024314	FALSE
rs7184978	16	67702937	T	A	FALSE	FALSE	ENSG00000141084.11	RANBP10	-0.727589	0.0562609	2.95422e-38	Amyotrophic Lateral Sclerosis	ieu-b-27	-0.1066	0.0255	2.89001e-05	0.146511	0.0350473	2.91007e-05	FALSE	0.919734	0.593627	TRUE	FALSE	0.155142	0.021676	8.2342e-13	rs28847731	106470	0.973992	1	0.702153	0.24948	TRUE
rs11264283	1	154897076	G	A	FALSE	FALSE	ENSG00000163344.6	PMVK	0.181496	0.0272813	2.87661e-11	schizophrenia	ieu-b-42	0.045301	0.0109	3.36899e-05	0.249598	0.0600565	3.2379e-05	FALSE	0.848065	0.560837	TRUE	FALSE	-0.141976	0.007966	4.619e-71	rs2335408	46425	0.979923	0.995922	0.796819	0.511699	TRUE
rs2885697	1	41078607	T	G	FALSE	FALSE	ENSG00000010803.16	SCMH1	0.25986	0.0285304	8.37851e-20	Years of schooling	ieu-a-1239	0.00747	0.0018	3.32001e-05	0.0287463	0.00692682	3.32475e-05	FALSE	3.49305e-12	1.06887e-12	FALSE	FALSE	-0.157578	0.00845	1.2866e-77	rs2885697	0	1	1	3.89993e-11	1.22302e-11	FALSE
rs7696573	4	98872088	G	A	TRUE	rs9332467	ENSG00000151247.12	EIF4E	0.451095	0.0265892	1.48187e-64	Alzheimer’s disease	ieu-b-23	-0.0403567	0.00978231	3.69964e-05	-0.0894639	0.0216857	3.69966e-05	FALSE	0.941318	0.888144	TRUE	TRUE	-0.212252	0.008912	2.2265e-125	rs7661487	64855	0.929059	1	0.57595	0.479987	FALSE
rs61833192	10	13653069	T	C	FALSE	FALSE	ENSG00000151474.23	FRMD4A	-0.237891	0.0282927	4.16344e-17	Years of schooling	ieu-a-1239	0.00728	0.00178	4.29003e-05	-0.0306023	0.00748242	4.31582e-05	FALSE	0.560994	0.272365	FALSE	FALSE	0.132884	0.008949	7.1037e-50	rs10906441	1492	0.95705	0.995518	0.555201	0.351377	FALSE
rs11633933	15	52656160	T	C	FALSE	FALSE	ENSG00000047346.12	FAM214A	-0.451192	0.0321648	1.05804e-44	schizophrenia	ieu-b-42	-0.052705	0.0129	4.57404e-05	0.116813	0.0285909	4.39519e-05	FALSE	0.79358	0.557933	TRUE	FALSE	0.099468	0.010673	1.1678e-20	rs12914502	37022	0.818488	0.987586	0.902008	0.779265	TRUE
