# Supplementary material for: Brain expression quantitative trait locus and network analyses reveal downstream effects and putative drivers for brain-related diseases
Source: Nat Genet. 2023 Feb 23;55(3):377–88. doi: 10.1038/s41588-023-01300-6 (PMC10011140; doi:10.1038/s41588-023-01300-6)
Supplement: Supplementary file 4 — Supplementary Tables 1–31. [file 41588_2023_1300_MOESM4_ESM.zip › Supplementary Table 16 - Colocalization of MS top MR hits in eQTLGen.xlsx]

## Sheet: ms_metabrain_eqtlgen_samegene.s
ENSG	Gene	metaBrain Cortex EUR						Multiple Sclerosis GWAS				Cortex EUR MR										eQTLGen						eQTLGen MR
		SNP.mb	EA.mb	NEA.mb	Beta.mb	SE.mb	P.mb	outcome	Beta.ms	SE.ms	P.ms	WR.mbmr	SE.mbmr	P.mbmr	Z.mbmr	direction.mbmr	pass.bonf	coloc.pp4.mb	coloc.pp4.nsnps	coloc.relaxed	coloc.strict	SNP.eqtlgen	EA.eqtlgen	NEA.eqtlgen	Beta.eqtlgen	SE.eqtlgen	P.eqtlgen	WR.egmr	SE.egmr	P.egmr	Z.egmr	direction.egmr	dir.agree	coloc.PP4	coloc.pp4.nsnps	coloc.relaxed
ENSG00000019186	CYP24A1	rs2248137	G	C	-0.832312	0.0236579	1e-200	multiple sclerosis	-0.11205	0.0172271	7.81e-11	0.134625	0.0206979	7.81e-11	6.50429	+	TRUE	0.998596	0.99478	TRUE	TRUE	rs912505	G	A	-0.222227	0.0142852	1.44e-54	0.208824	0.0900098	0.0203399	2.32002	+	TRUE	5.45e-06	1.44e-06	FALSE
ENSG00000019186	CYP24A1	rs2259735	C	T	-0.802305	0.0241448	1e-200	multiple sclerosis	-0.103806	0.0172229	1.67e-09	0.129385	0.0214668	1.67e-09	6.02721	+	TRUE	0.998596	0.994776	TRUE	TRUE	rs912505	G	A	-0.222227	0.0142852	1.44e-54	0.208824	0.0900098	0.0203399	2.32002	+	TRUE	5.45e-06	1.44e-06	FALSE
ENSG00000025708	TYMP	rs131795	A	T	-0.429923	0.0481208	4.1e-19	multiple sclerosis	0.108811	0.0201022	6.2e-08	-0.253094	0.0467576	6.2e-08	-5.41289	-	TRUE	0.877318	0.548442	TRUE	FALSE	rs134975	C	T	0.445029	0.0114961	3.27340999999998e-310	-0.136886	0.0389671	0.000443298	-3.51287	-	TRUE	0.999921	0.99956	TRUE
ENSG00000052749	RRP12	rs9888026	C	A	0.65841	0.0260357	4.25e-141	multiple sclerosis	0.0702079	0.0172446	4.67e-05	0.106633	0.0261913	4.68e-05	4.0713	+	FALSE	0.876868	0.615666	TRUE	FALSE	NA	NA	NA	NA	NA	NA	NA	NA	NA	NA	NA	NA	NA	NA
ENSG00000063127	SLC6A16	rs11665687	G	A	0.230697	0.0328572	2.2e-12	multiple sclerosis	-0.0996643	0.0195611	3.49e-07	-0.432013	0.0847912	3.49e-07	-5.09503	-	FALSE	0.0244986	0.00418898	FALSE	FALSE	rs35042238	T	C	0.159551	0.0165143	4.41e-22	1.03189	0.1614	1.62e-10	6.39335	+	FALSE	0.00502692	0.000864215	FALSE
ENSG00000073008	PVR	rs11540084	T	G	0.644164	0.0334168	8.44e-83	multiple sclerosis	0.0844692	0.0206116	4.17e-05	0.13113	0.0319974	4.16e-05	4.09814	+	FALSE	0.88406	0.645735	TRUE	FALSE	NA	NA	NA	NA	NA	NA	NA	NA	NA	NA	NA	NA	NA	NA
ENSG00000074219	TEAD2	rs73066930	C	A	0.622175	0.0306018	6.79e-92	multiple sclerosis	-0.0997548	0.0195524	3.36e-07	-0.160332	0.0314259	3.36e-07	-5.10192	-	FALSE	0.0283121	0.00496065	FALSE	FALSE	rs354003	G	C	0.48209	0.0111907	3.27340999999998e-310	-0.0627538	0.0346639	0.070241	-1.81035	-	TRUE	1.25e-07	2.25e-08	FALSE
ENSG00000075413	MARK3	rs2273699	G	A	0.338626	0.0274108	4.65e-35	multiple sclerosis	0.0833816	0.0169985	9.33e-07	0.246235	0.0501985	9.33e-07	4.90523	+	FALSE	0.940807	0.760768	TRUE	TRUE	NA	NA	NA	NA	NA	NA	NA	NA	NA	NA	NA	NA	NA	NA
ENSG00000085274	MYNN	rs9866116	G	A	0.234386	0.0318572	1.88e-13	multiple sclerosis	-0.101202	0.0191264	1.22e-07	-0.431775	0.0816022	1.22e-07	-5.29122	-	TRUE	0.865336	0.518055	TRUE	FALSE	NA	NA	NA	NA	NA	NA	NA	NA	NA	NA	NA	NA	NA	NA
ENSG00000090104	RGS1	rs3011685	C	T	0.261851	0.0373759	2.45e-12	multiple sclerosis	-0.124163	0.0219492	1.54e-08	-0.474174	0.0838233	1.54e-08	-5.65683	-	TRUE	0.980967	0.894568	TRUE	TRUE	NA	NA	NA	NA	NA	NA	NA	NA	NA	NA	NA	NA	NA	NA
ENSG00000099308	MAST3	rs112188874	C	G	-0.188387	0.0312704	1.7e-09	multiple sclerosis	-0.104583	0.0196162	9.74e-08	0.55515	0.104127	9.74e-08	5.33146	+	TRUE	0.890944	0.643787	TRUE	FALSE	rs273510	G	A	-0.298847	0.0129995	5.98e-117	0.35814	0.0649918	3.58e-08	5.51054	+	TRUE	0.00266009	0.000592031	FALSE
ENSG00000100034	PPM1F	rs240064	C	T	-0.282552	0.0267686	4.8e-26	multiple sclerosis	0.102918	0.0164112	3.58e-10	-0.364245	0.0580821	3.58e-10	-6.27121	-	TRUE	0.784734	0.468808	TRUE	FALSE	rs55741555	T	C	-0.607422	0.015689	3.27340999999998e-310	-0.159974	0.0400611	6.52e-05	-3.99326	-	TRUE	5.69e-08	1.01e-08	FALSE
ENSG00000100038	TOP3B	rs5995268	T	C	-0.201337	0.0272633	1.53e-13	multiple sclerosis	0.0983057	0.0165545	2.88e-09	-0.488264	0.0822227	2.88e-09	-5.93831	-	TRUE	0.187959	0.053313	FALSE	FALSE	rs10427625	G	A	-0.512855	0.0179244	4.71e-180	-0.0804101	0.0490443	0.101101	-1.63954	-	TRUE	5.12e-08	1.31e-08	FALSE
ENSG00000101017	CD40	rs4239702	T	C	-0.371625	0.0292002	4.2e-37	multiple sclerosis	0.118494	0.017709	2.21e-11	-0.318854	0.0476529	2.21e-11	-6.69117	-	TRUE	0.605627	0.233707	FALSE	FALSE	rs2297197	G	C	-0.220126	0.0129832	1.77e-64	-0.507528	0.0834254	1.18e-09	-6.08361	-	TRUE	1.2e-08	2.51e-09	FALSE
ENSG00000102879	CORO1A	rs35105141	T	C	-0.154478	0.0280244	3.54e-08	multiple sclerosis	0.0692429	0.0167032	3.39e-05	-0.448239	0.108127	3.39e-05	-4.14549	-	FALSE	0.435907	0.0503465	FALSE	FALSE	rs7206457	A	G	0.218653	0.0117748	5.66e-77	-0.369923	0.0894088	3.51e-05	-4.13743	-	TRUE	0.229156	0.0198204	FALSE
ENSG00000102882	MAPK3	rs57149692	G	C	-0.57112	0.0253835	4.18e-112	multiple sclerosis	0.0812101	0.0183551	9.67e-06	-0.142194	0.0321388	9.67e-06	-4.42439	-	FALSE	0.497709	0.0644547	FALSE	FALSE	rs4548895	A	G	-0.560603	0.0111283	3.27340999999998e-310	-0.138296	0.0300853	4.29e-06	-4.5968	-	TRUE	0.499165	0.0521888	FALSE
ENSG00000102886	GDPD3	rs56369689	A	G	-0.28968	0.0277534	1.67e-25	multiple sclerosis	0.0982746	0.0196224	5.49e-07	-0.339252	0.0677382	5.49e-07	-5.00829	-	FALSE	0.944683	0.53997	TRUE	FALSE	rs57149692	C	G	0.260339	0.011907	5.68e-106	-0.31194	0.0705046	9.67e-06	-4.42439	-	TRUE	0.49515	0.0642723	FALSE
ENSG00000104432	IL7	rs2717538	G	A	0.672934	0.0275195	4.67e-132	multiple sclerosis	-0.102557	0.0181001	1.46e-08	-0.152403	0.0268973	1.46e-08	-5.6661	-	TRUE	0.911761	0.656451	TRUE	FALSE	rs2369442	C	A	0.101122	0.0134731	6.12e-14	-1.01419	0.180536	1.94e-08	-5.61765	-	TRUE	0.90327	0.630235	TRUE
ENSG00000104901	DKKL1	rs11083973	C	G	0.31554	0.032378	1.93e-22	multiple sclerosis	-0.0992116	0.0201372	8.36e-07	-0.314419	0.0638182	8.36e-07	-4.92678	-	FALSE	0.023959	0.00402908	FALSE	FALSE	NA	NA	NA	NA	NA	NA	NA	NA	NA	NA	NA	NA	NA	NA
ENSG00000105327	BBC3	rs307896	A	G	0.319406	0.0300305	2.03e-26	multiple sclerosis	-0.0920321	0.0189594	1.21e-06	-0.288136	0.0593584	1.21e-06	-4.85417	-	FALSE	0.787035	0.341857	TRUE	FALSE	rs35368210	A	G	-0.0813069	0.0119309	9.45e-12	-0.463699	0.224869	0.0391998	-2.06208	-	TRUE	0.0214787	0.00323296	FALSE
ENSG00000105397	TYK2	rs280497	G	A	0.218532	0.0270377	6.35e-16	multiple sclerosis	-0.0685928	0.0167107	4.05e-05	-0.31388	0.076468	4.05e-05	-4.10472	-	FALSE	0.0679254	0.0129835	FALSE	FALSE	rs34725611	G	A	0.362493	0.0130494	7.91e-170	-0.182004	0.0515668	0.00041639	-3.52947	-	TRUE	0.000114993	2.09e-05	FALSE
ENSG00000108175	ZMIZ1	rs1250539	A	G	0.200428	0.0284333	1.8e-12	multiple sclerosis	0.0875206	0.0163872	9.25e-08	0.436668	0.081761	9.25e-08	5.34079	+	TRUE	0.110173	0.0280281	FALSE	FALSE	rs1250565	A	G	0.183499	0.0121636	2.01e-51	0.608799	0.0941346	9.98e-11	6.46733	+	TRUE	0.976286	0.903377	TRUE
ENSG00000111325	OGFOD2	rs1716170	T	C	0.238114	0.035978	3.63e-11	multiple sclerosis	-0.0953002	0.0193379	8.3e-07	-0.400229	0.0812127	8.3e-07	-4.92816	-	FALSE	0.435448	0.10682	FALSE	FALSE	rs2695480	T	C	-0.115602	0.0147811	5.25e-15	0.85966	0.168411	3.32e-07	5.10455	+	FALSE	0.670663	0.243369	FALSE
ENSG00000111328	CDK2AP1	rs28413626	A	G	-0.277602	0.0322349	7.19e-18	multiple sclerosis	0.101479	0.0205424	7.81e-07	-0.365556	0.0739996	7.81e-07	-4.93998	-	FALSE	0.474838	0.1189	FALSE	FALSE	rs6488868	G	A	-0.194199	0.0132673	1.63e-48	0.386998	0.0933053	3.36e-05	4.14766	+	FALSE	5.08e-06	7.99e-07	FALSE
ENSG00000112514	CUTA	rs4231	C	G	-0.278296	0.0384193	4.37e-13	multiple sclerosis	-0.170586	0.0251933	1.28e-11	0.612965	0.0905269	1.28e-11	6.77109	+	TRUE	7.49e-09	3.06e-09	FALSE	FALSE	rs2235982	G	A	-0.417156	0.0182202	5.19e-116	0.408725	0.0603822	1.3e-11	6.76896	+	TRUE	2.22e-67	4.15e-68	FALSE
ENSG00000118514	ALDH8A1	rs2210366	A	G	-0.367949	0.0331704	1.36e-28	multiple sclerosis	0.0830536	0.0187531	9.48e-06	-0.225721	0.0509666	9.48e-06	-4.42879	-	FALSE	3.57e-10	5.47e-11	FALSE	FALSE	rs72974176	T	C	-0.222537	0.030266	1.94e-13	1.42447	0.393348	0.000293001	3.62141	+	FALSE	3.69e-10	5.62e-11	FALSE
ENSG00000123297	TSFM	rs11172335	T	C	-0.717436	0.0258638	2.37e-169	multiple sclerosis	-0.113239	0.017697	1.57e-10	0.157838	0.024667	1.57e-10	6.39877	+	TRUE	0.92351	0.630287	TRUE	FALSE	rs1599932	A	G	-0.397665	0.0121612	1.58e-234	0.28476	0.0444912	1.55e-10	6.40036	+	TRUE	0.918574	0.612644	TRUE
ENSG00000123427	EEF1AKMT3	rs10877013	T	C	0.911952	0.0234118	1e-200	multiple sclerosis	-0.114489	0.0176597	8.99e-11	-0.125543	0.0193647	8.99e-11	-6.48307	-	TRUE	0.912732	0.593163	TRUE	FALSE	rs10876988	A	G	-0.494656	0.01138	3.27340999999998e-310	-0.131482	0.0420001	0.00174498	-3.13052	-	TRUE	0.911421	0.542189	TRUE
ENSG00000123427	EEF1AKMT3	rs2291617	G	T	0.915782	0.0233042	1e-200	multiple sclerosis	-0.112614	0.0176817	1.9e-10	-0.12297	0.0193078	1.9e-10	-6.36896	-	TRUE	0.912732	0.594027	TRUE	FALSE	rs10876988	A	G	-0.494656	0.01138	3.27340999999998e-310	-0.131482	0.0420001	0.00174498	-3.13052	-	TRUE	0.911421	0.542189	TRUE
ENSG00000124140	SLC12A5	rs9074	A	G	0.297873	0.0302257	6.53e-23	multiple sclerosis	0.131028	0.0181448	5.15e-13	0.439879	0.0609146	5.15e-13	7.22124	+	TRUE	0.981277	0.916563	TRUE	TRUE	NA	NA	NA	NA	NA	NA	NA	NA	NA	NA	NA	NA	NA	NA
ENSG00000124575	HIST1H1D	rs55643278	A	C	0.497214	0.0412265	1.71e-33	multiple sclerosis	-0.117338	0.024359	1.46e-06	-0.235991	0.048991	1.46e-06	-4.81703	-	FALSE	0.968631	0.879939	TRUE	TRUE	NA	NA	NA	NA	NA	NA	NA	NA	NA	NA	NA	NA	NA	NA
ENSG00000125520	SLC2A4RG	rs1151625	T	C	0.302981	0.0516446	4.45e-09	multiple sclerosis	-0.155721	0.0324387	1.58e-06	-0.513963	0.107065	1.58e-06	-4.80047	-	FALSE	0.963713	0.867996	TRUE	TRUE	rs2296763	C	A	-0.190874	0.013582	7.34e-45	0.025208	0.102052	0.804899	0.247011	+	FALSE	0.000284585	7.04e-05	FALSE
ENSG00000127527	EPS15L1	rs6512114	T	C	-0.274821	0.0295916	1.58e-20	multiple sclerosis	-0.0761274	0.017531	1.41e-05	0.277007	0.0637906	1.41e-05	4.34244	+	FALSE	0.555548	0.188965	FALSE	FALSE	rs10413805	A	G	-0.136281	0.0129225	5.31e-26	0.562005	0.128877	1.3e-05	4.36078	+	TRUE	0.55392	0.191508	FALSE
ENSG00000130522	JUND	rs7256111	G	A	-0.160449	0.0282484	1.35e-08	multiple sclerosis	0.0861027	0.0172297	5.81e-07	-0.536635	0.107384	5.81e-07	-4.99734	-	FALSE	0.00199961	0.000403807	FALSE	FALSE	NA	NA	NA	NA	NA	NA	NA	NA	NA	NA	NA	NA	NA	NA
ENSG00000130921	C12orf65	rs10773015	A	G	0.934935	0.111713	5.81e-17	multiple sclerosis	-0.149312	0.0364691	4.24e-05	-0.159703	0.0390071	4.24e-05	-4.09421	-	FALSE	0.00011439	1.69e-05	FALSE	FALSE	rs6488869	C	A	-0.308146	0.0306497	8.86e-24	0.140938	0.168316	0.402399	0.837344	+	FALSE	1.25e-05	1.92e-06	FALSE
ENSG00000131323	TRAF3	rs3803286	G	A	-0.381974	0.0278907	1.08e-42	multiple sclerosis	-0.098716	0.0171147	8.03e-09	0.258437	0.044806	8.03e-09	5.76791	+	TRUE	0.967335	0.83859	TRUE	TRUE	rs71421262	G	A	-0.301379	0.0118527	1.27e-142	0.327181	0.0576138	1.36e-08	5.67887	+	TRUE	0.950075	0.76981	TRUE
ENSG00000132681	ATP1A4	rs617698	G	A	0.258694	0.027521	5.46e-21	multiple sclerosis	0.0795503	0.0173868	4.75e-06	0.307507	0.0672099	4.75e-06	4.57533	+	FALSE	0.904855	0.653454	TRUE	FALSE	rs10158799	T	C	0.496866	0.0126383	3.27340999999998e-310	0.0831892	0.0422134	0.0487601	1.97068	+	TRUE	0.00146607	0.000282538	FALSE
ENSG00000134460	IL2RA	rs12722497	A	C	0.370315	0.0453155	3.04e-16	multiple sclerosis	0.122837	0.0263723	3.2e-06	0.33171	0.0712159	3.2e-06	4.6578	+	FALSE	6.94e-10	1.98e-10	FALSE	FALSE	NA	NA	NA	NA	NA	NA	NA	NA	NA	NA	NA	NA	NA	NA
ENSG00000134575	ACP2	rs3847502	A	C	-0.22223	0.0294081	4.13e-14	multiple sclerosis	0.0817525	0.0174109	2.66e-06	-0.367874	0.0783465	2.66e-06	-4.69548	-	FALSE	0.932254	0.605127	TRUE	FALSE	rs4603265	T	C	-0.643048	0.0159863	3.27340999999998e-310	-0.130681	0.0371751	0.000439303	-3.51527	-	TRUE	0.99259	0.933568	TRUE
ENSG00000134575	ACP2	rs11039166	C	A	-0.216407	0.0290424	9.23e-14	multiple sclerosis	0.0807763	0.0173719	3.32e-06	-0.373262	0.0802744	3.32e-06	-4.64983	-	FALSE	0.932214	0.605632	TRUE	FALSE	rs4603265	T	C	-0.643048	0.0159863	3.27340999999998e-310	-0.130681	0.0371751	0.000439303	-3.51527	-	TRUE	0.99259	0.933568	TRUE
ENSG00000134882	UBAC2	rs72645656	C	T	-0.339506	0.0438327	9.52e-15	multiple sclerosis	-0.1067	0.0256698	3.23e-05	0.31428	0.0756093	3.23e-05	4.15664	+	FALSE	0.912065	0.721062	TRUE	TRUE	rs9517704	T	A	-0.214564	0.0126129	6.76e-65	-0.16843	0.0825553	0.0413297	-2.04021	-	FALSE	0.000867495	0.000195485	FALSE
ENSG00000135407	AVIL	rs10877018	C	T	-0.328939	0.0360624	7.42e-20	multiple sclerosis	-0.11315	0.017683	1.57e-10	0.343985	0.0537577	1.57e-10	6.3988	+	TRUE	0.919187	0.614593	TRUE	FALSE	rs56177740	T	C	0.372022	0.0122185	1.3e-203	-0.306307	0.0479711	1.71e-10	-6.38525	-	FALSE	0.916038	0.60417	TRUE
ENSG00000135452	TSPAN31	rs10877011	G	T	-0.241996	0.0286013	2.65e-17	multiple sclerosis	-0.116093	0.017678	5.13e-11	0.479732	0.0730509	5.13e-11	6.56709	+	TRUE	0.842512	0.411489	TRUE	FALSE	rs4301823	T	C	-0.397423	0.0124998	7.69e-222	0.28516	0.044588	1.6e-10	6.39543	+	TRUE	0.432491	0.0966552	FALSE
ENSG00000135502	SLC26A10	rs1552842	G	A	-0.285776	0.0270324	4.04e-26	multiple sclerosis	-0.085449	0.0163817	1.83e-07	0.299007	0.0573236	1.83e-07	5.21613	+	FALSE	0.0115163	0.00148672	FALSE	FALSE	NA	NA	NA	NA	NA	NA	NA	NA	NA	NA	NA	NA	NA	NA
ENSG00000137331	IER3	rs12199994	G	A	0.283887	0.0374968	3.71e-14	multiple sclerosis	-0.11805	0.0223224	1.23e-07	-0.415835	0.0786314	1.23e-07	-5.28841	-	TRUE	2.29e-09	1.23e-09	FALSE	FALSE	rs2233966	G	A	0.169879	0.0118212	7.91e-47	-0.587596	0.0959607	9.17e-10	-6.12331	-	TRUE	1.26e-172	1.23e-173	FALSE
ENSG00000137411	VARS2	rs9357111	T	C	0.246662	0.0283117	2.98e-18	multiple sclerosis	-0.200243	0.0170776	9.44e-32	-0.81181	0.0692347	9.44e-32	-11.7255	-	TRUE	3.02e-216	2.59e-216	FALSE	FALSE	rs2517582	T	C	0.493565	0.0114354	3.27340999999998e-310	-0.2895	0.0341748	2.43e-17	-8.47114	-	TRUE	7.92e-50	3.41e-51	FALSE
ENSG00000137411	VARS2	rs2517463	T	C	0.863954	0.0234447	1e-200	multiple sclerosis	-0.154265	0.0172497	3.79e-19	-0.178557	0.019966	3.79e-19	-8.94305	-	TRUE	3.26e-106	2.57e-106	FALSE	FALSE	rs2517582	T	C	0.493565	0.0114354	3.27340999999998e-310	-0.2895	0.0341748	2.43e-17	-8.47114	-	TRUE	7.92e-50	3.41e-51	FALSE
ENSG00000137411	VARS2	rs1264320	T	C	0.866714	0.0234093	1e-200	multiple sclerosis	-0.150917	0.0171129	1.16e-18	-0.174125	0.0197446	1.16e-18	-8.8189	-	TRUE	7.24e-104	5.68e-104	FALSE	FALSE	rs2517582	T	C	0.493565	0.0114354	3.27340999999998e-310	-0.2895	0.0341748	2.43e-17	-8.47114	-	TRUE	7.92e-50	3.41e-51	FALSE
ENSG00000141279	NPEPPS	rs4239163	T	C	-0.245179	0.0269249	8.55e-20	multiple sclerosis	-0.10508	0.0162992	1.14e-10	0.428585	0.0664788	1.14e-10	6.44694	+	TRUE	0.94444	0.74392	TRUE	TRUE	rs10432035	C	G	0.30394	0.0116347	1.96e-150	0.360505	0.0562137	1.43e-10	6.41312	+	TRUE	0.920437	0.655258	TRUE
ENSG00000142089	IFITM3	rs34481144	T	C	-0.533403	0.02643	1.42e-90	multiple sclerosis	0.157707	0.0282399	2.34e-08	-0.295662	0.0529429	2.34e-08	-5.58455	-	TRUE	0.997183	0.982165	TRUE	TRUE	rs7925844	G	T	0.502173	0.0111869	3.27340999999998e-310	-0.253046	0.0576226	1.13e-05	-4.39144	-	TRUE	0.0608968	0.00986871	FALSE
ENSG00000142102	PGGHG	rs6421983	T	C	0.328656	0.0277724	2.61e-32	multiple sclerosis	0.15841	0.0281246	1.78e-08	0.481993	0.0855746	1.78e-08	5.63244	+	TRUE	5.16e-05	8.01e-06	FALSE	FALSE	rs11246182	C	G	-0.0779441	0.0123497	2.77e-10	-0.530419	0.260136	0.0414499	-2.039	-	FALSE	1.84e-05	3.69e-06	FALSE
ENSG00000143318	CASQ1	rs617599	A	G	-0.924074	0.0215949	1e-200	multiple sclerosis	0.078996	0.0175044	6.39e-06	-0.0854867	0.0189426	6.39e-06	-4.51292	-	FALSE	0.886581	0.607811	TRUE	FALSE	rs61803840	G	A	-0.128022	0.0143166	3.81e-19	0.340832	0.157856	0.0308404	2.15913	+	FALSE	0.00145151	0.000281428	FALSE
ENSG00000149922	TBX6	rs3809627	C	A	0.476769	0.0260763	1.12e-74	multiple sclerosis	0.0969515	0.0175395	3.25e-08	0.203351	0.0367882	3.25e-08	5.52761	+	TRUE	0.996516	0.951875	TRUE	TRUE	rs3809627	A	C	-0.298872	0.0117266	2.76e-143	0.324391	0.0586857	3.25e-08	5.52761	+	TRUE	0.996516	0.952077	TRUE
ENSG00000150967	ABCB9	rs1790116	T	G	-0.227155	0.0348571	7.18e-11	multiple sclerosis	-0.106806	0.0193779	3.55e-08	0.470191	0.0853071	3.55e-08	5.51174	+	TRUE	0.887979	0.542262	TRUE	FALSE	rs11608811	G	A	-0.422176	0.0124764	5.45e-251	0.219751	0.0418112	1.47e-07	5.25578	+	TRUE	0.707008	0.25647	TRUE
ENSG00000154127	UBASH3B	rs10750217	G	A	0.190373	0.0294556	1.03e-10	multiple sclerosis	0.0682788	0.0167814	4.73e-05	0.358659	0.0881502	4.73e-05	4.06872	+	FALSE	0.915281	0.746861	TRUE	TRUE	rs10790519	C	T	-0.110773	0.0121739	9.08e-20	-0.597075	0.152104	8.66e-05	-3.92544	-	FALSE	0.00417594	0.00114197	FALSE
ENSG00000154511	DIPK1A	rs12069727	C	A	0.320616	0.02804	2.82e-30	multiple sclerosis	0.0813185	0.0167206	1.15e-06	0.253632	0.0521514	1.15e-06	4.86337	+	FALSE	3.69e-07	5.66e-08	FALSE	FALSE	rs945631	A	G	1.0401	0.0266152	3.27340999999998e-310	0.0617427	0.0722364	0.3927	0.854731	+	TRUE	1.6e-11	2.42e-12	FALSE
ENSG00000157873	TNFRSF14	rs12042279	A	G	0.198278	0.0270597	2.35e-13	multiple sclerosis	-0.0991576	0.0181298	4.52e-08	-0.500094	0.0914362	4.52e-08	-5.46932	-	TRUE	1.6e-06	2.86e-07	FALSE	FALSE	rs12042279	A	G	0.471083	0.0112407	3.27340999999998e-310	-0.210489	0.0384854	4.52e-08	-5.46932	-	TRUE	1.78e-06	3.24e-07	FALSE
ENSG00000161609	CCDC155	rs2288481	A	G	-0.207159	0.0342868	1.52e-09	multiple sclerosis	0.119459	0.019518	9.33e-10	-0.576654	0.0942175	9.33e-10	-6.12045	-	TRUE	0.961207	0.807635	TRUE	TRUE	NA	NA	NA	NA	NA	NA	NA	NA	NA	NA	NA	NA	NA	NA
ENSG00000162434	JAK1	rs2935410	T	C	-0.201985	0.0358097	1.7e-08	multiple sclerosis	0.091348	0.0207462	1.07e-05	-0.452251	0.102712	1.07e-05	-4.40312	-	FALSE	0.532951	0.201556	FALSE	FALSE	rs310233	G	A	-0.0991349	0.0140017	1.44e-12	-0.697564	0.19891	0.0004533	-3.50693	-	TRUE	0.455674	0.15338	FALSE
ENSG00000162695	SLC30A7	rs201234300	C	A	-0.536327	0.0636562	3.6e-17	multiple sclerosis	0.137195	0.0243882	1.85e-08	-0.255805	0.0454726	1.85e-08	-5.62547	-	TRUE	2.87e-05	5.83e-06	FALSE	FALSE	rs41306171	T	C	-0.300369	0.0195459	2.71e-53	-0.457138	0.0811645	1.78e-08	-5.63224	-	TRUE	4.08e-05	8.02e-06	FALSE
ENSG00000163362	INAVA	rs2063121	C	T	0.167719	0.0272586	7.61e-10	multiple sclerosis	-0.0753703	0.0163583	4.08e-06	-0.449383	0.0975337	4.08e-06	-4.60747	-	FALSE	0.152917	0.0421597	FALSE	FALSE	rs374827	C	T	0.0897238	0.0118797	4.26e-14	-1.0369	0.193367	8.21e-08	-5.36237	-	TRUE	0.355342	0.115112	FALSE
ENSG00000163633	C4orf36	rs10022539	G	T	0.234195	0.0271148	5.76e-18	multiple sclerosis	-0.0786104	0.016399	1.64e-06	-0.335662	0.0700228	1.64e-06	-4.79361	-	FALSE	0.957633	0.788631	TRUE	TRUE	rs10026594	A	G	0.0997686	0.0133217	6.93e-14	-0.675791	0.184131	0.000242397	-3.67016	-	TRUE	0.339886	0.0784311	FALSE
ENSG00000164414	SLC35A1	rs2268995	T	C	0.362307	0.0276576	3.3e-39	multiple sclerosis	0.0732505	0.0170983	1.84e-05	0.202178	0.0471929	1.83e-05	4.28408	+	FALSE	0.805938	0.48208	TRUE	FALSE	rs6454641	C	T	0.258214	0.0117557	6.22e-107	-0.185262	0.0631887	0.00336906	-2.93189	-	FALSE	0.0330787	0.0074362	FALSE
ENSG00000164776	PHKG1	rs2242508	G	A	-0.188131	0.0274405	7.08e-12	multiple sclerosis	-0.0888312	0.0173251	2.94e-07	0.472178	0.0920907	2.94e-07	5.12731	+	FALSE	0.992511	0.967735	TRUE	TRUE	rs77851553	A	T	0.147115	0.0225525	6.89e-11	0.371596	0.234793	0.1135	1.58265	+	TRUE	0.000684892	0.0001535	FALSE
ENSG00000168010	ATG16L2	rs12808517	T	C	-0.34603	0.0321741	5.62e-27	multiple sclerosis	-0.090389	0.0202345	7.93e-06	0.261218	0.0584762	7.93e-06	4.46707	+	FALSE	0.959068	0.784758	TRUE	TRUE	NA	NA	NA	NA	NA	NA	NA	NA	NA	NA	NA	NA	NA	NA
ENSG00000168394	TAP1	rs2071536	T	C	-0.40177	0.0432472	1.54e-20	multiple sclerosis	-0.201634	0.0265506	3.09e-14	0.501864	0.0660841	3.09e-14	7.59433	+	TRUE	1.07e-14	9.04e-15	FALSE	FALSE	rs2621417	A	G	0.128285	0.0120257	1.44e-26	-2.29245	0.132053	1.65e-67	-17.3601	-	FALSE	2.31e-17	5.24e-18	FALSE
ENSG00000168631	MUCL3	rs2532920	T	C	0.384848	0.0279736	4.59e-43	multiple sclerosis	-0.156662	0.017105	5.25e-20	-0.407075	0.0444461	5.25e-20	-9.15884	-	TRUE	1.65e-35	1.3e-35	FALSE	FALSE	NA	NA	NA	NA	NA	NA	NA	NA	NA	NA	NA	NA	NA	NA
ENSG00000169220	RGS14	rs10051765	C	T	-0.684309	0.0255469	4.66e-158	multiple sclerosis	0.0772051	0.01863	3.41e-05	-0.112822	0.0272246	3.41e-05	-4.14413	-	FALSE	0.6285	0.153543	FALSE	FALSE	rs4075958	A	G	0.22554	0.0134069	1.67e-63	0.345666	0.080051	1.57e-05	4.31807	+	FALSE	0.796564	0.299976	TRUE
ENSG00000170509	HSD17B13	rs115159823	T	G	-0.32009	0.0503918	2.12e-10	multiple sclerosis	-0.117996	0.0282153	2.89e-05	0.368634	0.0881481	2.89e-05	4.18199	+	FALSE	0.337405	0.0570434	FALSE	FALSE	rs34148107	C	T	0.425141	0.0216828	1.34e-85	0.0468	0.0721389	0.516501	0.648749	+	TRUE	0.00112012	0.000246036	FALSE
ENSG00000171033	PKIA	rs71514858	A	G	0.251398	0.0456899	3.75e-08	multiple sclerosis	0.127833	0.0260161	8.94e-07	0.508488	0.103486	8.94e-07	4.91361	+	FALSE	0.18667	0.0438313	FALSE	FALSE	rs34268188	G	A	-0.79004	0.0209504	3.27340999999998e-310	-0.113961	0.036597	0.00184597	-3.11396	-	FALSE	0.000381409	7.7e-05	FALSE
ENSG00000171757	LRRC34	rs6793160	T	G	-0.461132	0.0275409	6.31e-63	multiple sclerosis	-0.0742926	0.0176575	2.58e-05	0.161109	0.0382916	2.58e-05	4.20742	+	FALSE	0.0700288	0.0122707	FALSE	FALSE	rs41273577	T	C	-0.134676	0.019147	2.01e-12	-0.19276	0.189516	0.309099	-1.01711	-	FALSE	2.73e-05	4.46e-06	FALSE
ENSG00000172175	MALT1	rs7506913	A	C	0.342899	0.0285282	2.8e-33	multiple sclerosis	0.0794762	0.0191854	3.44e-05	0.231777	0.0559506	3.43e-05	4.14254	+	FALSE	0.0379419	0.00914626	FALSE	FALSE	rs7237286	T	C	-0.156573	0.0130807	5.1e-33	0.574331	0.115388	6.44e-07	4.9774	+	TRUE	1.05e-05	2.58e-06	FALSE
ENSG00000172493	AFF1	rs62306540	C	T	-0.270628	0.0333996	5.37e-16	multiple sclerosis	-0.0914847	0.0211459	1.52e-05	0.338046	0.0781365	1.52e-05	4.32636	+	FALSE	0.877644	0.582027	TRUE	FALSE	rs340643	G	A	0.122647	0.0140533	2.61e-18	-0.454345	0.155705	0.00352306	-2.91798	-	FALSE	0.035414	0.00653301	FALSE
ENSG00000172818	OVOL1	rs948493	T	C	0.457098	0.0270802	6.38e-64	multiple sclerosis	0.076881	0.0170102	6.19e-06	0.168194	0.0372134	6.19e-06	4.5197	+	FALSE	0.472978	0.105235	FALSE	FALSE	NA	NA	NA	NA	NA	NA	NA	NA	NA	NA	NA	NA	NA	NA
ENSG00000173226	IQCB1	rs1574036	G	A	0.795516	0.0235129	1e-200	multiple sclerosis	0.0960372	0.0169345	1.42e-08	0.120723	0.0212874	1.42e-08	5.6711	+	TRUE	0.0157106	0.00303142	FALSE	FALSE	rs3772130	G	A	0.655289	0.0121422	3.27340999999998e-310	0.0394676	0.0274169	0.149999	1.43954	+	TRUE	0.0160045	0.00276709	FALSE
ENSG00000174939	ASPHD1	rs12919683	C	T	0.295296	0.0400161	1.59e-13	multiple sclerosis	0.0863207	0.0166916	2.32e-07	0.292319	0.0565249	2.32e-07	5.17151	+	FALSE	0.955705	0.547854	TRUE	FALSE	NA	NA	NA	NA	NA	NA	NA	NA	NA	NA	NA	NA	NA	NA
ENSG00000174943	KCTD13	rs11150575	C	G	-0.159212	0.0272794	5.34e-09	multiple sclerosis	0.0839252	0.0165093	3.71e-07	-0.527129	0.103694	3.71e-07	-5.08351	-	FALSE	0.939942	0.468767	TRUE	FALSE	rs11150575	C	G	0.136824	0.0118574	8.37e-31	0.613381	0.120661	3.71e-07	5.08351	+	FALSE	0.955368	0.546332	TRUE
ENSG00000175334	BANF1	rs56154109	T	C	0.202883	0.0272858	1.04e-13	multiple sclerosis	0.086975	0.0167148	1.96e-07	0.428695	0.0823863	1.96e-07	5.20347	+	FALSE	0.950936	0.723148	TRUE	TRUE	rs575479	G	T	-0.451961	0.0113221	3.27340999999998e-310	0.160806	0.0365091	1.06e-05	4.40455	+	TRUE	0.950014	0.727231	TRUE
ENSG00000175643	RMI2	rs7187741	C	G	0.98042	0.020695	1e-200	multiple sclerosis	-0.0982151	0.0169964	7.53e-09	-0.100177	0.0173358	7.53e-09	-5.77858	-	TRUE	5.41e-14	1.54e-14	FALSE	FALSE	rs149597	G	C	-0.45621	0.011272	3.27340999999998e-310	-0.226582	0.0364367	5.02e-10	-6.21851	-	TRUE	6.56e-12	1.85e-12	FALSE
ENSG00000175643	RMI2	rs12149160	G	T	0.98781	0.0205452	1e-200	multiple sclerosis	-0.0968544	0.0171105	1.51e-08	-0.0980496	0.0173216	1.51e-08	-5.66052	-	TRUE	5.41e-14	1.55e-14	FALSE	FALSE	rs149597	G	C	-0.45621	0.011272	3.27340999999998e-310	-0.226582	0.0364367	5.02e-10	-6.21851	-	TRUE	6.56e-12	1.85e-12	FALSE
ENSG00000178852	EFCAB13	rs7220606	A	G	-0.479293	0.0271898	1.51e-69	multiple sclerosis	0.0717624	0.0164428	1.28e-05	-0.149726	0.0343064	1.27e-05	-4.36437	-	FALSE	0.000189409	3.07e-05	FALSE	FALSE	rs2317676	G	A	-0.41919	0.0227133	4.68e-76	-0.179173	0.0739948	0.0154598	-2.42142	-	TRUE	4.91e-07	7.85e-08	FALSE
ENSG00000179344	HLA-DQB1	rs2187685	C	T	-0.289783	0.0278558	2.4e-25	multiple sclerosis	-0.296617	0.0165701	1.16e-71	1.02358	0.0571811	1.16e-71	17.9007	+	TRUE	7.4e-81	6.46e-81	FALSE	FALSE	rs2269423	C	A	-0.446995	0.0117012	3.27340999999998e-310	1.07812	0.0400577	1.5e-159	26.9141	+	TRUE	1.51e-196	3.1e-197	FALSE
ENSG00000179344	HLA-DQB1	rs17422727	G	C	-0.388871	0.0404916	7.71e-22	multiple sclerosis	-0.263133	0.0240383	6.91e-28	0.676659	0.0618157	6.91e-28	10.9464	+	TRUE	1.86e-82	1.3e-82	FALSE	FALSE	rs2269423	C	A	-0.446995	0.0117012	3.27340999999998e-310	1.07812	0.0400577	1.5e-159	26.9141	+	TRUE	1.51e-196	3.1e-197	FALSE
ENSG00000181220	ZNF746	rs1046140	T	C	0.186734	0.0306776	1.15e-09	multiple sclerosis	-0.10571	0.0197195	8.29e-08	-0.566101	0.105602	8.29e-08	-5.36068	-	TRUE	0.942774	0.772341	TRUE	TRUE	rs11766910	T	C	-0.37516	0.0133816	5.98e-173	0.285849	0.0505025	1.51e-08	5.6601	+	FALSE	0.981647	0.911895	TRUE
ENSG00000182108	DEXI	rs3922481	G	A	0.198901	0.0284193	2.58e-12	multiple sclerosis	0.0773313	0.0170312	5.61e-06	0.388792	0.0856264	5.61e-06	4.54057	+	FALSE	0.000132639	3.85e-05	FALSE	FALSE	rs6498135	G	A	-0.448967	0.0114926	3.27340999999998e-310	-0.338265	0.0397619	1.78e-17	-8.50727	-	FALSE	2.7e-05	7.84e-06	FALSE
ENSG00000183955	KMT5A	rs28496545	T	C	0.288333	0.0292489	6.33e-23	multiple sclerosis	-0.0852311	0.0195741	1.34e-05	-0.295599	0.0678871	1.34e-05	-4.35428	-	FALSE	0.042211	0.00665198	FALSE	FALSE	rs34032470	C	T	-0.460097	0.0121894	3.27340999999998e-310	0.182644	0.041526	1.09e-05	4.3983	+	FALSE	0.0411423	0.00649018	FALSE
ENSG00000184293	CLECL1	rs7306304	A	G	-0.630917	0.0256709	2.22e-133	multiple sclerosis	0.0978334	0.0162073	1.58e-09	-0.155065	0.0256885	1.58e-09	-6.03638	-	TRUE	0.965038	0.87263	TRUE	TRUE	rs3764024	G	A	0.454933	0.0120754	3.27340999999998e-310	-0.180895	0.0382731	2.29e-06	-4.72643	-	TRUE	0.965686	0.871229	TRUE
ENSG00000184530	C6orf58	rs579177	T	C	0.242742	0.028216	7.77e-18	multiple sclerosis	0.0795503	0.0167108	1.93e-06	0.327716	0.0688418	1.93e-06	4.76041	+	FALSE	0.0504409	0.00849097	FALSE	FALSE	NA	NA	NA	NA	NA	NA	NA	NA	NA	NA	NA	NA	NA	NA
ENSG00000185885	IFITM1	rs6421983	T	C	0.322584	0.0278012	3.97e-31	multiple sclerosis	0.15841	0.0281246	1.78e-08	0.491065	0.0871852	1.78e-08	5.63244	+	TRUE	0.997132	0.981834	TRUE	TRUE	rs6598043	C	G	0.40586	0.0122523	1.28e-240	0.222914	0.0538215	3.45e-05	4.14173	+	TRUE	0.0756813	0.0126604	FALSE
ENSG00000187033	SAMD7	rs28525288	G	A	0.214403	0.0292488	2.3e-13	multiple sclerosis	-0.0692429	0.0169569	4.44e-05	-0.322957	0.0790889	4.44e-05	-4.08346	-	FALSE	0.0597365	0.0103041	FALSE	FALSE	NA	NA	NA	NA	NA	NA	NA	NA	NA	NA	NA	NA	NA	NA
ENSG00000187987	ZSCAN23	rs2859368	C	T	0.677492	0.024292	3.58e-171	multiple sclerosis	0.135492	0.0167344	5.65e-16	0.199991	0.0247005	5.65e-16	8.09662	+	TRUE	3.86e-11	8.39e-12	FALSE	FALSE	NA	NA	NA	NA	NA	NA	NA	NA	NA	NA	NA	NA	NA	NA
ENSG00000188306	LRRIQ4	rs7628572	A	T	0.317501	0.028382	4.74e-29	multiple sclerosis	-0.0750469	0.0176781	2.18e-05	-0.236368	0.0556789	2.18e-05	-4.24519	-	FALSE	0.0743623	0.0130646	FALSE	FALSE	NA	NA	NA	NA	NA	NA	NA	NA	NA	NA	NA	NA	NA	NA
ENSG00000188897	AC099489.1	rs9936459	C	T	0.438683	0.0299959	1.95e-48	multiple sclerosis	-0.0860859	0.0189148	5.33e-06	-0.196237	0.0431172	5.33e-06	-4.55125	-	FALSE	2.12e-16	6.06e-17	FALSE	FALSE	NA	NA	NA	NA	NA	NA	NA	NA	NA	NA	NA	NA	NA	NA
ENSG00000189050	RNFT1	rs180534	T	C	0.321536	0.0268522	4.84e-33	multiple sclerosis	-0.0972174	0.0162378	2.14e-09	-0.302353	0.0505007	2.14e-09	-5.9871	-	TRUE	0.89425	0.416187	TRUE	FALSE	rs12600680	C	T	-0.372373	0.014625	5.25e-143	-0.212142	0.0565382	0.000175296	-3.75219	-	TRUE	0.000149189	1.19e-05	FALSE
ENSG00000196126	HLA-DRB1	rs9270986	A	C	1.16349	0.0327371	1e-200	multiple sclerosis	1.15423	0.0333507	1e-200	0.992044	0.0286645	1.86e-262	34.6089	+	TRUE	2.12e-34	1.83e-34	FALSE	FALSE	rs28819133	T	C	-0.0979231	0.0149346	5.49e-11	16.5281	0.479929	6.67e-260	34.4386	+	TRUE	5.65e-209	1.12e-209	FALSE
ENSG00000196260	SFTA2	rs9357110	G	A	0.180002	0.0284807	2.61e-10	multiple sclerosis	-0.20098	0.017081	5.82e-32	-1.11654	0.0948934	5.82e-32	-11.7663	-	TRUE	2.34e-90	2e-90	FALSE	FALSE	NA	NA	NA	NA	NA	NA	NA	NA	NA	NA	NA	NA	NA	NA
ENSG00000196260	SFTA2	rs17189763	T	C	0.572123	0.0268914	1.92e-100	multiple sclerosis	-0.1667	0.0172741	4.9e-22	-0.291371	0.030193	4.9e-22	-9.65029	-	TRUE	3.14e-89	2.48e-89	FALSE	FALSE	NA	NA	NA	NA	NA	NA	NA	NA	NA	NA	NA	NA	NA	NA
ENSG00000196391	ZNF774	rs3743418	G	A	-0.24861	0.0302858	2.23e-16	multiple sclerosis	0.0948603	0.0185517	3.17e-07	-0.381563	0.0746218	3.17e-07	-5.11329	-	FALSE	8.91e-05	1.88e-05	FALSE	FALSE	NA	NA	NA	NA	NA	NA	NA	NA	NA	NA	NA	NA	NA	NA
ENSG00000196735	HLA-DQA1	rs4410767	T	C	0.525823	0.0385401	2.21e-42	multiple sclerosis	1.05699	0.0322153	1e-200	2.01016	0.0612664	4.21e-236	32.8102	+	TRUE	2.72e-128	2.07e-128	FALSE	FALSE	rs9268831	T	C	-0.451093	0.0112981	3.27340999999998e-310	1.1092	0.0406384	4.96e-164	27.2943	+	TRUE	3.28e-271	6.45e-272	FALSE
ENSG00000196735	HLA-DQA1	rs9273167	A	C	-0.80101	0.0252538	1e-200	multiple sclerosis	-0.991014	0.0319346	1e-200	1.2372	0.0398679	1.96e-211	31.0326	+	TRUE	2.69e-128	2.44e-128	FALSE	FALSE	rs9268831	T	C	-0.451093	0.0112981	3.27340999999998e-310	1.1092	0.0406384	4.96e-164	27.2943	+	TRUE	3.28e-271	6.45e-272	FALSE
ENSG00000196735	HLA-DQA1	rs2621331	T	C	-0.17462	0.029021	1.78e-09	multiple sclerosis	-0.341033	0.0170425	4.44e-89	1.953	0.0975974	4.44e-89	20.0107	+	TRUE	1.06e-126	9.17e-127	FALSE	FALSE	rs9268831	T	C	-0.451093	0.0112981	3.27340999999998e-310	1.1092	0.0406384	4.96e-164	27.2943	+	TRUE	3.28e-271	6.45e-272	FALSE
ENSG00000198502	HLA-DRB5	rs79076469	A	G	1.28217	0.04068	1e-200	multiple sclerosis	1.63219	0.0475192	1e-200	1.273	0.0370617	1.51e-258	34.348	+	TRUE	1.48e-60	1.18e-60	FALSE	FALSE	rs3093990	G	A	-0.661209	0.0148577	3.27340999999998e-310	0.742614	0.0305787	2.8e-130	24.2853	+	TRUE	0.999997	0.99989	TRUE
ENSG00000198502	HLA-DRB5	rs3135386	G	A	-0.483693	0.034369	5.52e-45	multiple sclerosis	-0.148732	0.0213994	3.65e-12	0.307493	0.0442417	3.65e-12	6.95029	+	TRUE	1.48e-60	1.13e-60	FALSE	FALSE	rs3093990	G	A	-0.661209	0.0148577	3.27340999999998e-310	0.742614	0.0305787	2.8e-130	24.2853	+	TRUE	0.999997	0.99989	TRUE
ENSG00000198563	DDX39B	rs2857607	T	C	0.487492	0.0558568	2.6e-18	multiple sclerosis	-0.305939	0.034153	3.31e-19	-0.627578	0.0700586	3.31e-19	-8.9579	-	TRUE	8.66e-12	6.48e-12	FALSE	FALSE	rs3093949	T	C	-0.248893	0.0124832	1.89e-88	0.777784	0.071554	1.6e-27	10.8699	+	FALSE	6.66e-75	7.56e-76	FALSE
ENSG00000198933	TBKBP1	rs2013383	G	T	-0.24239	0.0273058	6.88e-19	multiple sclerosis	-0.0938712	0.0167191	1.97e-08	0.387273	0.068976	1.97e-08	5.61461	+	TRUE	0.0859774	0.0159307	FALSE	FALSE	rs7220606	G	A	-0.43952	0.011419	3.27340999999998e-310	0.163274	0.0374108	1.27e-05	4.36437	+	TRUE	0.0885266	0.0149348	FALSE
ENSG00000203896	LIME1	rs1758206	T	C	0.514071	0.0502465	1.44e-24	multiple sclerosis	-0.143234	0.0319505	7.36e-06	-0.278627	0.0621519	7.36e-06	-4.483	-	FALSE	0.902876	0.694708	TRUE	FALSE	NA	NA	NA	NA	NA	NA	NA	NA	NA	NA	NA	NA	NA	NA
ENSG00000204228	HSD17B8	rs2855433	G	T	0.429057	0.0286299	9.02e-51	multiple sclerosis	0.0713886	0.0172678	3.56e-05	0.166385	0.0402459	3.56e-05	4.1342	+	FALSE	1.54e-44	8.88e-45	FALSE	FALSE	rs7750298	T	C	-0.356176	0.0132593	6.08e-159	0.214942	0.0504582	2.05e-05	4.2598	+	TRUE	2.67e-137	5.28e-138	FALSE
ENSG00000204252	HLA-DOA	rs3130182	A	G	0.274456	0.0315374	3.25e-18	multiple sclerosis	0.115411	0.0194503	2.96e-09	0.420509	0.0708686	2.96e-09	5.93364	+	TRUE	1.54e-13	1.14e-13	FALSE	FALSE	rs9273549	T	C	0.0843527	0.0151599	2.63e-08	-12.9366	0.413057	2.55e-215	-31.3192	-	FALSE	7.99e-87	1.57e-87	FALSE
ENSG00000204256	BRD2	rs9274247	G	A	-0.260061	0.0340621	2.26e-14	multiple sclerosis	0.956072	0.0297368	1e-200	-3.67633	0.114345	8.51e-227	-32.1511	-	TRUE	2.02e-63	1.85e-63	FALSE	FALSE	rs1431395	G	T	-0.451409	0.0240114	7.55e-79	-1.17751	0.0680835	5.12e-67	-17.2951	-	TRUE	3.91e-51	8.97e-52	FALSE
ENSG00000204267	TAP2	rs9276605	G	A	0.253636	0.0294978	8.08e-18	multiple sclerosis	-0.450201	0.018347	5.78e-133	-1.77499	0.072336	5.79e-133	-24.5381	-	TRUE	7.8e-79	6.88e-79	FALSE	FALSE	rs4148876	A	G	-0.806575	0.0228086	6.37e-274	0.310024	0.0435823	1.13e-12	7.11354	+	FALSE	2.61e-256	5.92e-257	FALSE
ENSG00000204267	TAP2	rs2071552	A	G	-0.518041	0.0261898	4.4e-87	multiple sclerosis	0.218332	0.0169935	8.83e-38	-0.421457	0.0328034	8.83e-38	-12.848	-	TRUE	7.81e-79	6.65e-79	FALSE	FALSE	rs4148876	A	G	-0.806575	0.0228086	6.37e-274	0.310024	0.0435823	1.13e-12	7.11354	+	FALSE	2.61e-256	5.92e-257	FALSE
ENSG00000204287	HLA-DRA	rs12527323	A	C	0.631431	0.0439545	8.51e-47	multiple sclerosis	-0.439029	0.0339118	2.47e-38	-0.695292	0.0537063	2.47e-38	-12.9462	-	TRUE	2.51e-38	1.91e-38	FALSE	FALSE	rs6906662	A	G	-0.194559	0.023977	4.88e-16	1.8792	0.193568	2.78e-22	9.70821	+	FALSE	0.000316573	5.44e-05	FALSE
ENSG00000204290	BTNL2	rs9268863	A	G	0.371368	0.0273628	5.87e-42	multiple sclerosis	0.495445	0.0185971	2.28e-156	1.33411	0.0500773	2.28e-156	26.641	+	TRUE	2.14e-21	1.63e-21	FALSE	FALSE	NA	NA	NA	NA	NA	NA	NA	NA	NA	NA	NA	NA	NA	NA
ENSG00000204296	TSBP1	rs7763192	G	C	0.344113	0.0436087	3e-15	multiple sclerosis	-0.279751	0.0277054	5.68e-24	-0.812962	0.0805124	5.68e-24	-10.0973	-	TRUE	1.68e-14	1.25e-14	FALSE	FALSE	NA	NA	NA	NA	NA	NA	NA	NA	NA	NA	NA	NA	NA	NA
ENSG00000204301	NOTCH4	rs9267821	C	T	-0.168989	0.0301581	2.1e-08	multiple sclerosis	-0.308146	0.0192568	1.24e-57	1.82347	0.113953	1.24e-57	16.0019	+	TRUE	1.23e-37	7e-38	FALSE	FALSE	rs6906128	C	A	-0.277313	0.0130444	2.71e-100	1.42078	0.0716919	2.09e-87	19.8178	+	TRUE	2.11e-16	4.13e-17	FALSE
ENSG00000204301	NOTCH4	rs434841	A	G	-0.452611	0.0288735	2.22e-55	multiple sclerosis	-0.154551	0.0202759	2.49e-14	0.341465	0.0447976	2.49e-14	7.6224	+	TRUE	1.23e-37	7.49e-38	FALSE	FALSE	rs6906128	C	A	-0.277313	0.0130444	2.71e-100	1.42078	0.0716919	2.09e-87	19.8178	+	TRUE	2.11e-16	4.13e-17	FALSE
ENSG00000204305	AGER	rs9267948	A	G	0.216863	0.0294287	1.72e-13	multiple sclerosis	-0.404516	0.01743	3.78e-119	-1.8653	0.0803732	3.78e-119	-23.208	-	TRUE	0.00737493	0.00479581	FALSE	FALSE	rs9271642	G	A	0.0730592	0.011944	9.55e-10	-9.95901	0.33273	7.74e-197	-29.9312	-	TRUE	5.52e-19	1.2e-19	FALSE
ENSG00000204310	AGPAT1	rs1061808	G	T	0.244493	0.0286519	1.42e-17	multiple sclerosis	-0.477713	0.0178869	3.85e-157	-1.95389	0.0731591	3.86e-157	-26.7074	-	TRUE	1.82e-08	9.37e-09	FALSE	FALSE	rs61745355	T	C	-0.309136	0.0312634	4.68e-23	0.664652	0.188478	0.000421207	3.52643	+	FALSE	0.415998	0.0346568	FALSE
ENSG00000204315	FKBPL	rs707974	G	A	-0.360885	0.0450198	1.09e-15	multiple sclerosis	-0.43761	0.0325437	3.21e-41	1.2126	0.0901775	3.21e-41	13.4468	+	TRUE	1.16e-10	7.73e-11	FALSE	FALSE	rs28732176	T	C	0.221377	0.0190222	2.65e-31	-1.08039	0.138707	6.75e-15	-7.78903	-	FALSE	1.74e-15	2.03e-16	FALSE
ENSG00000204344	STK19	rs12195671	T	C	-1.05608	0.0801932	1.32e-39	multiple sclerosis	-0.496767	0.069598	9.49e-13	0.470386	0.0659019	9.49e-13	7.13766	+	TRUE	9.16e-27	3.42e-27	FALSE	FALSE	rs13217108	T	C	-0.224384	0.0339703	3.96e-11	2.04084	0.261827	6.46e-15	7.79458	+	TRUE	6.23e-05	5.25e-06	FALSE
ENSG00000204351	SKIV2L	rs6457457	T	C	0.37695	0.0599052	3.13e-10	multiple sclerosis	-0.217045	0.0409506	1.16e-07	-0.575793	0.108637	1.16e-07	-5.30017	-	TRUE	1.15e-122	4.58e-123	FALSE	FALSE	rs9271771	C	T	0.136863	0.0141626	4.3e-22	-8.11162	0.248941	6.8e-233	-32.5845	-	TRUE	4.52e-56	9.31e-57	FALSE
ENSG00000204351	SKIV2L	rs377370	G	A	0.98263	0.0388273	2.63e-141	multiple sclerosis	-0.117783	0.0257631	4.84e-06	-0.119865	0.0262185	4.84e-06	-4.57177	-	FALSE	1.15e-122	4.81e-123	FALSE	FALSE	rs9271771	C	T	0.136863	0.0141626	4.3e-22	-8.11162	0.248941	6.8e-233	-32.5845	-	TRUE	4.52e-56	9.31e-57	FALSE
ENSG00000204356	NELFE	rs438999	G	A	-0.395226	0.0507849	7.12e-15	multiple sclerosis	-0.14037	0.0299196	2.71e-06	0.355164	0.0757025	2.71e-06	4.69157	+	FALSE	1.27e-10	5.21e-11	FALSE	FALSE	rs541862	C	T	-0.341346	0.0219849	2.29e-54	0.412499	0.0877057	2.56e-06	4.70322	+	TRUE	5.22e-47	3.02e-48	FALSE
ENSG00000204366	ZBTB12	rs2607013	T	C	-0.206653	0.0349225	3.27e-09	multiple sclerosis	-0.589008	0.0356683	2.93e-61	2.85023	0.1726	2.93e-61	16.5135	+	TRUE	7.2e-05	3.27e-05	FALSE	FALSE	NA	NA	NA	NA	NA	NA	NA	NA	NA	NA	NA	NA	NA	NA
ENSG00000204388	HSPA1B	rs707923	C	A	-0.312442	0.0385926	5.68e-16	multiple sclerosis	-0.149971	0.0238735	3.35e-10	0.479996	0.0764093	3.34e-10	6.2819	+	TRUE	4.43e-08	2.44e-08	FALSE	FALSE	rs2844508	C	G	-0.0823722	0.0126309	6.96e-11	3.41019	0.208612	4.56e-60	16.3471	+	TRUE	7.05e-38	8.03e-39	FALSE
ENSG00000204390	HSPA1L	rs805293	A	T	-0.249335	0.0276288	1.81e-19	multiple sclerosis	-0.284803	0.016683	2.42e-65	1.14225	0.06691	2.42e-65	17.0714	+	TRUE	1.44e-10	8.89e-11	FALSE	FALSE	rs13716	G	C	0.099726	0.0127736	5.86e-15	-2.54486	0.183304	8e-44	-13.8833	-	FALSE	2.34e-63	2.26e-64	FALSE
ENSG00000204394	VARS	rs9267654	A	G	-0.24678	0.037362	3.97e-11	multiple sclerosis	0.625675	0.0209839	2.36e-195	-2.53536	0.0850309	2.36e-195	-29.8169	-	TRUE	0.000750619	0.000311797	FALSE	FALSE	NA	NA	NA	NA	NA	NA	NA	NA	NA	NA	NA	NA	NA	NA
ENSG00000204396	VWA7	rs139938004	A	G	-0.895085	0.069225	3.05e-38	multiple sclerosis	-0.239253	0.0447367	8.89e-08	0.267297	0.0499804	8.89e-08	5.34803	+	TRUE	2.98e-28	1.57e-28	FALSE	FALSE	rs3130707	A	G	-0.085121	0.0118828	7.88e-13	6.45561	0.312537	8.72e-95	20.6555	+	TRUE	1.18e-23	1.2e-24	FALSE
ENSG00000204420	MPIG6B	rs707930	T	C	0.17737	0.0277905	1.74e-10	multiple sclerosis	-0.336972	0.0170751	1.08e-86	-1.89982	0.0962681	1.09e-86	-19.7347	-	TRUE	2.32e-06	1.33e-06	FALSE	FALSE	NA	NA	NA	NA	NA	NA	NA	NA	NA	NA	NA	NA	NA	NA
ENSG00000204421	LY6G6C	rs707930	T	C	0.262665	0.0275243	1.39e-21	multiple sclerosis	-0.336972	0.0170751	1.08e-86	-1.2829	0.0650072	1.09e-86	-19.7347	-	TRUE	1.41e-15	8.08e-16	FALSE	FALSE	rs3117572	G	A	-0.0967575	0.0158155	9.49e-10	5.89331	0.209234	1.52e-174	28.1661	+	FALSE	0.163196	0.0174681	FALSE
ENSG00000204428	LY6G5C	rs9266721	C	A	-0.162965	0.0284771	1.05e-08	multiple sclerosis	0.187535	0.0167672	4.85e-29	-1.15077	0.102889	4.85e-29	-11.1846	-	TRUE	3.38e-242	2.74e-242	FALSE	FALSE	rs28752924	C	T	-0.0792329	0.0118851	2.61e-11	4.86154	0.354021	6.5e-43	13.7324	+	FALSE	1.42e-199	1.47e-200	FALSE
ENSG00000204428	LY6G5C	rs805274	C	T	-0.9667	0.0250941	1e-200	multiple sclerosis	-0.130502	0.0187983	3.86e-12	0.134997	0.0194459	3.86e-12	6.94222	+	TRUE	3.2e-291	2.05e-291	FALSE	FALSE	rs28752924	C	T	-0.0792329	0.0118851	2.61e-11	4.86154	0.354021	6.5e-43	13.7324	+	TRUE	1.42e-199	1.47e-200	FALSE
ENSG00000204428	LY6G5C	rs805281	C	T	-0.966294	0.0250911	1e-200	multiple sclerosis	-0.130502	0.0188072	3.95e-12	0.135054	0.0194632	3.95e-12	6.93894	+	TRUE	3.2e-291	2.06e-291	FALSE	FALSE	rs28752924	C	T	-0.0792329	0.0118851	2.61e-11	4.86154	0.354021	6.5e-43	13.7324	+	TRUE	1.42e-199	1.47e-200	FALSE
ENSG00000204435	CSNK2B	rs2857698	T	C	-0.339245	0.0300559	1.52e-29	multiple sclerosis	-0.252935	0.0184682	1.08e-42	0.745582	0.0544391	1.08e-42	13.6957	+	TRUE	2.8e-24	1.96e-24	FALSE	FALSE	rs1144708	T	C	0.174314	0.0122033	2.75e-46	-0.620386	0.0992588	4.1e-10	-6.25019	-	FALSE	2.61e-41	2.39e-42	FALSE
ENSG00000204438	GPANK1	rs7773668	G	C	-0.528142	0.0702823	5.71e-14	multiple sclerosis	-0.492986	0.0204655	3.29e-128	0.933435	0.03875	3.29e-128	24.0886	+	TRUE	3.31e-07	1.54e-07	FALSE	FALSE	rs380852	G	C	0.139961	0.0213606	5.67e-11	-1.51732	0.203522	8.96e-14	-7.45534	-	FALSE	9.47e-33	9.84e-34	FALSE
ENSG00000204463	BAG6	rs707939	A	C	0.610724	0.0275589	8.23e-109	multiple sclerosis	-0.267275	0.0182047	8.45e-49	-0.437636	0.0298084	8.45e-49	-14.6816	-	TRUE	2.31e-96	1.39e-96	FALSE	FALSE	rs2857698	T	C	0.118764	0.0127711	1.41e-20	-2.12973	0.155503	1.08e-42	-13.6957	-	TRUE	1.95e-12	2.2e-13	FALSE
ENSG00000204463	BAG6	rs2523580	G	A	0.226092	0.0297524	2.98e-14	multiple sclerosis	-0.314081	0.0217777	3.75e-47	-1.38917	0.0963221	3.76e-47	-14.4221	-	TRUE	8.28e-87	6.71e-87	FALSE	FALSE	rs2857698	T	C	0.118764	0.0127711	1.41e-20	-2.12973	0.155503	1.08e-42	-13.6957	-	TRUE	1.95e-12	2.2e-13	FALSE
ENSG00000204463	BAG6	rs13716	G	C	0.617081	0.027106	1.01e-114	multiple sclerosis	-0.253789	0.0182802	8e-44	-0.411273	0.0296237	8e-44	-13.8833	-	TRUE	3.26e-96	2.23e-96	FALSE	FALSE	rs2857698	T	C	0.118764	0.0127711	1.41e-20	-2.12973	0.155503	1.08e-42	-13.6957	-	TRUE	1.95e-12	2.2e-13	FALSE
ENSG00000204472	AIF1	rs1077394	T	C	0.30436	0.0293385	3.25e-25	multiple sclerosis	-0.38684	0.0169543	3.13e-115	-1.271	0.0557048	3.14e-115	-22.8166	-	TRUE	3.35e-10	2.27e-10	FALSE	FALSE	rs3093949	T	C	-0.132737	0.0126083	6.43e-26	1.45841	0.13417	1.6e-27	10.8699	+	FALSE	3.16e-55	3.67e-56	FALSE
ENSG00000204482	LST1	rs9380261	C	G	0.316684	0.038011	7.99e-17	multiple sclerosis	-0.277177	0.0249043	9e-29	-0.875247	0.0786408	9e-29	-11.1297	-	TRUE	2.87e-12	2.17e-12	FALSE	FALSE	rs12192286	T	C	-0.148865	0.016482	1.68e-19	0.688315	0.176165	9.34e-05	3.90722	+	FALSE	1.08e-95	1.11e-96	FALSE
ENSG00000204498	NFKBIL1	rs769174	G	C	-0.237957	0.0412606	8.06e-09	multiple sclerosis	-0.304908	0.0278801	7.72e-28	1.28136	0.117164	7.72e-28	10.9364	+	TRUE	6.34e-05	4.62e-05	FALSE	FALSE	rs34585796	T	C	0.25869	0.0461098	2.02e-08	1.82243	0.644814	0.00470906	2.82629	+	TRUE	2.69e-14	2.26e-15	FALSE
ENSG00000204516	MICB	rs11754821	C	G	-0.323645	0.0461504	2.34e-12	multiple sclerosis	-0.278994	0.030364	3.99e-20	0.862037	0.0938189	3.99e-20	9.18832	+	TRUE	1.36e-173	1.16e-173	FALSE	FALSE	rs3828917	T	G	-1.152	0.0295707	3.27340999999998e-310	0.238168	0.0398873	2.36e-09	5.97101	+	TRUE	6.37e-245	7.3e-246	FALSE
ENSG00000204516	MICB	rs204999	G	A	0.27392	0.0313828	2.58e-18	multiple sclerosis	-0.121264	0.0199031	1.11e-09	-0.442698	0.0726602	1.11e-09	-6.09272	-	TRUE	6.45e-44	2.18e-44	FALSE	FALSE	rs3828917	T	G	-1.152	0.0295707	3.27340999999998e-310	0.238168	0.0398873	2.36e-09	5.97101	+	FALSE	6.37e-245	7.3e-246	FALSE
ENSG00000204520	MICA	rs2507954	G	A	-0.16404	0.0294176	2.46e-08	multiple sclerosis	-0.483968	0.023506	3.43e-94	2.95031	0.143295	3.44e-94	20.5891	+	TRUE	3e-211	1.32e-211	FALSE	FALSE	rs9501589	T	C	-0.461971	0.0120486	3.27340999999998e-310	0.507134	0.0434768	1.94e-31	11.6645	+	TRUE	5.4e-248	5.88e-249	FALSE
ENSG00000204520	MICA	rs9262444	A	G	-0.304939	0.0522102	5.2e-09	multiple sclerosis	-0.184902	0.0244326	3.79e-14	0.606358	0.080123	3.79e-14	7.56784	+	TRUE	3.28e-139	2.67e-139	FALSE	FALSE	rs9501589	T	C	-0.461971	0.0120486	3.27340999999998e-310	0.507134	0.0434768	1.94e-31	11.6645	+	TRUE	5.4e-248	5.88e-249	FALSE
ENSG00000204520	MICA	rs10223421	T	G	-0.851446	0.0266325	1e-200	multiple sclerosis	-0.136975	0.0193993	1.66e-12	0.160873	0.0227839	1.66e-12	7.06082	+	TRUE	7e-209	5.63e-209	FALSE	FALSE	rs9501589	T	C	-0.461971	0.0120486	3.27340999999998e-310	0.507134	0.0434768	1.94e-31	11.6645	+	TRUE	5.4e-248	5.88e-249	FALSE
ENSG00000204520	MICA	rs17206750	C	T	-0.848858	0.0266558	1e-200	multiple sclerosis	-0.136975	0.0194007	1.66e-12	0.161364	0.0228551	1.66e-12	7.06031	+	TRUE	7e-209	5.63e-209	FALSE	FALSE	rs9501589	T	C	-0.461971	0.0120486	3.27340999999998e-310	0.507134	0.0434768	1.94e-31	11.6645	+	TRUE	5.4e-248	5.88e-249	FALSE
ENSG00000204525	HLA-C	rs7767581	G	C	-0.967398	0.0234151	1e-200	multiple sclerosis	-0.308954	0.0173172	3.4e-71	0.319366	0.0179008	3.4e-71	17.8409	+	TRUE	1e-165	8.5e-166	FALSE	FALSE	rs28752924	C	T	-0.444785	0.0112997	3.27340999999998e-310	0.866023	0.0630644	6.5e-43	13.7324	+	TRUE	3.86e-132	4.04e-133	FALSE
ENSG00000204525	HLA-C	rs2524093	C	A	-0.963539	0.0231411	1e-200	multiple sclerosis	-0.308587	0.0173043	3.92e-71	0.320264	0.0179591	3.92e-71	17.833	+	TRUE	1e-165	8.5e-166	FALSE	FALSE	rs28752924	C	T	-0.444785	0.0112997	3.27340999999998e-310	0.866023	0.0630644	6.5e-43	13.7324	+	TRUE	3.86e-132	4.04e-133	FALSE
ENSG00000204531	POU5F1	rs3130519	T	C	-0.335734	0.0299735	4.03e-29	multiple sclerosis	0.22477	0.017966	6.51e-36	-0.669488	0.0535125	6.51e-36	-12.5109	-	TRUE	3.04e-42	2.59e-42	FALSE	FALSE	rs9264277	C	T	0.11297	0.0122898	3.84e-20	-1.9664	0.166743	4.24e-32	-11.793	-	TRUE	1.5e-194	1.51e-195	FALSE
ENSG00000204531	POU5F1	rs3734869	A	G	-0.490672	0.0328553	1.97e-50	multiple sclerosis	-0.0978524	0.0211761	3.82e-06	0.199425	0.0431573	3.82e-06	4.62089	+	FALSE	3.05e-42	2.61e-42	FALSE	FALSE	rs9264277	C	T	0.11297	0.0122898	3.84e-20	-1.9664	0.166743	4.24e-32	-11.793	-	FALSE	1.5e-194	1.51e-195	FALSE
ENSG00000204538	PSORS1C2	rs3094218	A	C	0.356243	0.0271157	2e-39	multiple sclerosis	-0.193509	0.0163751	3.18e-32	-0.543193	0.0459661	3.18e-32	-11.8173	-	TRUE	1.36e-34	1.15e-34	FALSE	FALSE	NA	NA	NA	NA	NA	NA	NA	NA	NA	NA	NA	NA	NA	NA
ENSG00000204539	CDSN	rs3094221	A	G	0.257886	0.0278658	2.15e-20	multiple sclerosis	-0.193756	0.0163722	2.59e-32	-0.751324	0.0634862	2.59e-32	-11.8345	-	TRUE	7.23e-16	6.13e-16	FALSE	FALSE	NA	NA	NA	NA	NA	NA	NA	NA	NA	NA	NA	NA	NA	NA
ENSG00000204540	PSORS1C1	rs62395272	T	C	0.280837	0.0501553	2.15e-08	multiple sclerosis	-0.209369	0.0410331	3.35e-07	-0.745518	0.14611	3.35e-07	-5.10244	-	FALSE	1.12e-132	8.98e-133	FALSE	FALSE	NA	NA	NA	NA	NA	NA	NA	NA	NA	NA	NA	NA	NA	NA
ENSG00000204540	PSORS1C1	rs3094216	A	G	0.760298	0.0298866	9.23e-143	multiple sclerosis	0.0978334	0.0202793	1.41e-06	0.128678	0.0266728	1.4e-06	4.8243	+	FALSE	4.31e-132	3.66e-132	FALSE	FALSE	NA	NA	NA	NA	NA	NA	NA	NA	NA	NA	NA	NA	NA	NA
ENSG00000204632	HLA-G	rs9260408	T	C	0.233708	0.0282649	1.36e-16	multiple sclerosis	-0.278843	0.0178929	9.35e-55	-1.19313	0.076561	9.35e-55	-15.584	-	TRUE	7.39e-11	5.3e-11	FALSE	FALSE	rs1611349	A	G	0.500842	0.0129575	3.27340999999998e-310	-0.528085	0.0389097	5.86e-42	-13.5721	-	TRUE	0.00177054	5.44e-05	FALSE
ENSG00000204644	ZFP57	rs1632959	C	G	0.235246	0.0372521	2.7e-10	multiple sclerosis	0.278656	0.0201861	2.4e-43	1.18453	0.0858086	2.4e-43	13.8044	+	TRUE	5.66e-06	3.74e-06	FALSE	FALSE	rs444189	G	T	0.555954	0.0115102	3.27340999999998e-310	0.0672575	0.0309666	0.0298603	2.17194	+	TRUE	8.58e-59	2.17e-60	FALSE
ENSG00000213626	LBH	rs13386353	G	A	-0.28178	0.0350041	8.28e-16	multiple sclerosis	-0.0933082	0.0214111	1.31e-05	0.331139	0.0759852	1.31e-05	4.35794	+	FALSE	0.962464	0.881902	TRUE	TRUE	rs57667995	A	G	0.399169	0.0114246	1.89e-267	-0.120797	0.0415416	0.00363899	-2.90787	-	FALSE	0.139163	0.0446946	FALSE
ENSG00000213676	ATF6B	rs9267803	T	C	0.33749	0.0298579	1.27e-29	multiple sclerosis	-0.515276	0.0228293	8.39e-113	-1.52679	0.0676445	8.39e-113	-22.5708	-	TRUE	1.07e-22	4.9e-23	FALSE	FALSE	rs28361032	G	A	0.112094	0.0123959	1.53e-19	-11.903	0.389792	8.45e-205	-30.5369	-	TRUE	2.72e-40	1.29e-41	FALSE
ENSG00000213722	DDAH2	rs805294	G	A	-0.431526	0.0279184	6.8e-54	multiple sclerosis	-0.107585	0.0172545	4.51e-10	0.249313	0.0399849	4.51e-10	6.23519	+	TRUE	7.61e-46	4.7e-46	FALSE	FALSE	rs9267551	G	C	-0.460478	0.0170867	5.83e-160	1.65728	0.0480818	2.43e-260	34.4679	+	TRUE	1.96e-30	1.79e-31	FALSE
ENSG00000213760	ATP6V1G2	rs3131641	G	A	0.260109	0.0300024	4.34e-18	multiple sclerosis	0.194556	0.0178139	9.09e-28	0.747979	0.0684863	9.09e-28	10.9216	+	TRUE	1.69e-12	1.25e-12	FALSE	FALSE	rs3093982	G	A	0.455413	0.0161226	1.55e-175	-1.13305	0.0454565	3.89e-137	-24.926	-	FALSE	7.67e-30	8.77e-31	FALSE
ENSG00000213780	GTF2H4	rs916920	C	T	-0.384192	0.0345334	9.46e-29	multiple sclerosis	-0.128921	0.0214097	1.73e-09	0.335564	0.0557266	1.73e-09	6.02162	+	TRUE	2.79e-24	2.18e-24	FALSE	FALSE	rs143919970	T	C	0.210088	0.0377971	2.73e-08	-1.20875	0.64185	0.0596694	-1.88323	-	FALSE	0.0193843	0.00118302	FALSE
ENSG00000215912	TTC34	rs10797438	T	C	0.328983	0.0286933	1.97e-30	multiple sclerosis	-0.141218	0.0177908	2.06e-15	-0.429256	0.0540781	2.06e-15	-7.9377	-	TRUE	0.946973	0.76232	TRUE	TRUE	rs4310388	T	G	0.156214	0.0123973	2.1e-36	-0.892955	0.113199	3.06e-15	-7.88839	-	TRUE	0.756432	0.364393	TRUE
ENSG00000220201	ZGLP1	rs12983921	T	C	0.219212	0.0342541	1.56e-10	multiple sclerosis	-0.10984	0.0218132	4.77e-07	-0.501067	0.0995071	4.77e-07	-5.03548	-	FALSE	1.27e-06	2.18e-07	FALSE	FALSE	rs73510898	A	G	0.264582	0.0233184	7.73e-30	0.17957	0.115558	0.120199	1.55394	+	FALSE	1.27e-06	2.33e-07	FALSE
ENSG00000223865	HLA-DPB1	rs1042337	G	A	-0.221952	0.0333687	2.9e-11	multiple sclerosis	0.165769	0.019893	7.88e-17	-0.746868	0.0896274	7.88e-17	-8.33303	-	TRUE	1.42e-37	1.11e-37	FALSE	FALSE	rs9277935	T	G	-0.400318	0.0141843	3.07e-175	-0.229284	0.0472105	1.19e-06	-4.85663	-	TRUE	3.01e-141	4.13e-142	FALSE
ENSG00000223865	HLA-DPB1	rs928976	T	C	0.411084	0.0293841	1.79e-44	multiple sclerosis	0.0959604	0.017654	5.46e-08	0.233432	0.042945	5.46e-08	5.43562	+	TRUE	1.04e-37	7.72e-38	FALSE	FALSE	rs9277935	T	G	-0.400318	0.0141843	3.07e-175	-0.229284	0.0472105	1.19e-06	-4.85663	-	FALSE	3.01e-141	4.13e-142	FALSE
ENSG00000224389	C4B	rs9267812	T	C	-0.393227	0.0389039	5.11e-24	multiple sclerosis	-0.233648	0.0283946	1.89e-16	0.594182	0.0722092	1.89e-16	8.22861	+	TRUE	2.34e-18	1.18e-18	FALSE	FALSE	rs9264533	C	T	0.268093	0.01478	1.57e-73	-1.53579	0.0731974	9.68e-98	-20.9815	-	FALSE	4.01e-210	3.95e-211	FALSE
ENSG00000226979	LTA	rs45457097	A	G	0.382978	0.0415253	2.9e-20	multiple sclerosis	-0.311301	0.0280594	1.34e-28	-0.812843	0.0732663	1.34e-28	-11.0944	-	TRUE	1.7e-13	1.26e-13	FALSE	FALSE	rs2077491	C	T	-0.0756179	0.011892	2.03e-10	4.48266	0.219305	7.33e-93	20.4403	+	FALSE	2.52e-31	2.41e-32	FALSE
ENSG00000227057	WDR46	rs213215	A	G	0.324949	0.0273915	1.84e-32	multiple sclerosis	-0.0686001	0.0165122	3.26e-05	-0.21111	0.0508148	3.26e-05	-4.15451	-	FALSE	7.95e-27	3.61e-27	FALSE	FALSE	rs14398	G	A	0.190396	0.017873	1.7e-26	-0.832003	0.132448	3.35e-10	-6.28175	-	TRUE	2.71e-08	4.57e-09	FALSE
ENSG00000228727	SAPCD1	rs112119371	T	C	-0.684821	0.0678886	6.28e-24	multiple sclerosis	-0.239253	0.0447367	8.89e-08	0.349366	0.0653261	8.89e-08	5.34803	+	TRUE	1.13e-15	6.21e-16	FALSE	FALSE	rs805826	C	G	-0.079546	0.0133839	2.79e-09	1.94578	0.250743	8.49e-15	7.76006	+	TRUE	0.000945088	8.72e-05	FALSE
ENSG00000231389	HLA-DPA1	rs1799910	T	C	0.168472	0.0279052	1.57e-09	multiple sclerosis	-0.0695645	0.016414	2.25e-05	-0.412913	0.0974284	2.25e-05	-4.23812	-	FALSE	1.73e-88	1.04e-88	FALSE	FALSE	NA	NA	NA	NA	NA	NA	NA	NA	NA	NA	NA	NA	NA	NA
ENSG00000231852	CYP21A2	rs9267659	A	G	-0.578001	0.0331905	6.39e-68	multiple sclerosis	0.604953	0.0210598	1.83e-181	-1.04663	0.0364356	1.83e-181	-28.7255	-	TRUE	2.91e-11	1.19e-11	FALSE	FALSE	rs2857709	G	A	0.237245	0.0173274	1.13e-42	-2.68321	0.0948791	6.04e-176	-28.2803	-	TRUE	1.07e-55	1.25e-56	FALSE
ENSG00000231925	TAPBP	rs1800837	T	C	0.523843	0.0325482	2.79e-58	multiple sclerosis	-0.0920056	0.0209972	1.18e-05	-0.175636	0.040083	1.18e-05	-4.3818	-	FALSE	1.75e-51	7.5e-52	FALSE	FALSE	rs3106190	G	C	0.212909	0.0117773	4.75e-73	-0.36262	0.0770874	2.55e-06	-4.70401	-	TRUE	4.25e-68	7.41e-69	FALSE
ENSG00000232629	HLA-DQB2	rs2621331	T	C	0.167116	0.0290383	8.66e-09	multiple sclerosis	-0.341033	0.0170425	4.44e-89	-2.04069	0.10198	4.44e-89	-20.0107	-	TRUE	5.44e-122	4.71e-122	FALSE	FALSE	rs9270664	A	G	0.437343	0.0115739	3.27340999999998e-310	-2.15243	0.0709663	4.56e-202	-30.3304	-	TRUE	7.9e-145	1.58e-145	FALSE
ENSG00000232629	HLA-DQB2	rs9274062	G	A	0.57503	0.040401	5.71e-46	multiple sclerosis	-1.83598	0.168299	1.04e-27	-3.19284	0.292679	1.04e-27	-10.909	-	TRUE	5.38e-122	4.93e-122	FALSE	FALSE	rs9270664	A	G	0.437343	0.0115739	3.27340999999998e-310	-2.15243	0.0709663	4.56e-202	-30.3304	-	TRUE	7.9e-145	1.58e-145	FALSE
ENSG00000232629	HLA-DQB2	rs9274193	T	C	0.857308	0.0343545	1.9e-137	multiple sclerosis	-1.26737	0.132163	8.86e-22	-1.47831	0.15416	8.86e-22	-9.58945	-	TRUE	5.38e-122	4.93e-122	FALSE	FALSE	rs9270664	A	G	0.437343	0.0115739	3.27340999999998e-310	-2.15243	0.0709663	4.56e-202	-30.3304	-	TRUE	7.9e-145	1.58e-145	FALSE
ENSG00000234745	HLA-B	rs3130560	T	G	-0.24244	0.0310223	5.49e-15	multiple sclerosis	0.288749	0.0176295	2.71e-60	-1.19101	0.0727169	2.71e-60	-16.3787	-	TRUE	3.05e-34	2.6e-34	FALSE	FALSE	rs2596496	G	C	-0.489077	0.012257	3.27340999999998e-310	0.702585	0.0448612	2.78e-55	15.6613	+	FALSE	1.91e-191	1.94e-192	FALSE
ENSG00000234745	HLA-B	rs2523497	C	T	-0.365157	0.0276306	7.13e-40	multiple sclerosis	-0.147126	0.0207143	1.22e-12	0.402911	0.0567271	1.22e-12	7.10263	+	TRUE	3.37e-34	2.72e-34	FALSE	FALSE	rs2596496	G	C	-0.489077	0.012257	3.27340999999998e-310	0.702585	0.0448612	2.78e-55	15.6613	+	TRUE	1.91e-191	1.94e-192	FALSE
ENSG00000235863	B3GALT4	rs464367	T	C	0.166452	0.0285428	5.49e-09	multiple sclerosis	-0.0686001	0.0165122	3.26e-05	-0.412131	0.0992008	3.26e-05	-4.15451	-	FALSE	3.93e-05	1.8e-05	FALSE	FALSE	NA	NA	NA	NA	NA	NA	NA	NA	NA	NA	NA	NA	NA	NA
ENSG00000236104	ZBTB22	rs2269610	C	G	0.406198	0.0516173	3.56e-15	multiple sclerosis	-0.0921153	0.0223947	3.9e-05	-0.226774	0.0551324	3.9e-05	-4.11326	-	FALSE	7.95e-10	3.32e-10	FALSE	FALSE	rs2073524	A	T	0.239069	0.0117464	4.4e-92	-0.314364	0.0682435	4.09e-06	-4.60651	-	TRUE	2.1e-59	3.57e-60	FALSE
ENSG00000237441	RGL2	rs2282850	T	C	0.394669	0.0337507	1.37e-31	multiple sclerosis	-0.0942008	0.0212385	9.19e-06	-0.238683	0.0538134	9.19e-06	-4.43538	-	FALSE	2.91e-25	1.26e-25	FALSE	FALSE	NA	NA	NA	NA	NA	NA	NA	NA	NA	NA	NA	NA	NA	NA
ENSG00000237541	HLA-DQA2	rs6928482	C	T	0.839218	0.022613	1e-200	multiple sclerosis	-0.867501	0.0272423	1e-200	-1.0337	0.0324615	1.6e-222	-31.8439	-	TRUE	3.82e-91	3.5e-91	FALSE	FALSE	rs9268399	A	G	0.460615	0.0120514	3.27340999999998e-310	-0.973752	0.0407894	5.89e-126	-23.8727	-	TRUE	3.47e-210	6.73e-211	FALSE
ENSG00000237541	HLA-DQA2	rs9271605	A	G	0.915464	0.024321	1e-200	multiple sclerosis	-0.61578	0.0307808	4.95e-89	-0.672643	0.0336232	4.95e-89	-20.0053	-	TRUE	9.83e-93	8.65e-93	FALSE	FALSE	rs9268399	A	G	0.460615	0.0120514	3.27340999999998e-310	-0.973752	0.0407894	5.89e-126	-23.8727	-	TRUE	3.47e-210	6.73e-211	FALSE
ENSG00000237541	HLA-DQA2	rs9267812	T	C	0.218334	0.0394405	3.1e-08	multiple sclerosis	-0.233648	0.0283946	1.89e-16	-1.07014	0.130051	1.89e-16	-8.22861	-	TRUE	1.11e-92	5.44e-93	FALSE	FALSE	rs9268399	A	G	0.460615	0.0120514	3.27340999999998e-310	-0.973752	0.0407894	5.89e-126	-23.8727	-	TRUE	3.47e-210	6.73e-211	FALSE
ENSG00000240053	LY6G5B	rs553108	G	A	-0.239242	0.0287755	9.25e-17	multiple sclerosis	-0.50235	0.0195056	2.9e-146	2.09976	0.081531	2.9e-146	25.7541	+	TRUE	5.06e-102	2.11e-102	FALSE	FALSE	rs553108	G	A	-0.106571	0.0122426	3.18e-18	4.71376	0.183029	2.9e-146	25.7541	+	TRUE	2.44e-61	1.47e-62	FALSE
ENSG00000240053	LY6G5B	rs4569	T	C	-0.660317	0.0287743	1.54e-116	multiple sclerosis	-0.133481	0.0187848	1.2e-12	0.202147	0.0284482	1.2e-12	7.1058	+	TRUE	4.97e-102	3.3e-102	FALSE	FALSE	rs553108	G	A	-0.106571	0.0122426	3.18e-18	4.71376	0.183029	2.9e-146	25.7541	+	TRUE	2.44e-61	1.47e-62	FALSE
ENSG00000240065	PSMB9	rs9276909	T	C	0.543296	0.0300545	4.83e-73	multiple sclerosis	-0.147212	0.0188375	5.5e-15	-0.270961	0.0346726	5.5e-15	-7.81484	-	TRUE	1.94e-65	1.61e-65	FALSE	FALSE	rs2071480	A	C	0.470977	0.0114294	3.27340999999998e-310	-0.447468	0.0358797	1.07e-35	-12.4713	-	TRUE	8.89e-262	2.01e-262	FALSE
ENSG00000241106	HLA-DOB	rs7751856	A	C	-0.290268	0.0274739	4.32e-26	multiple sclerosis	-0.452242	0.0175256	7.85e-147	1.55801	0.0603772	7.86e-147	25.8047	+	TRUE	3.98e-234	3.61e-234	FALSE	FALSE	rs371156	C	T	0.124015	0.0131493	4.05e-21	-2.71488	0.172176	5.16e-56	-15.7681	-	FALSE	8.23e-61	1.4e-61	FALSE
ENSG00000241106	HLA-DOB	rs241449	A	C	-0.883824	0.0264065	1e-200	multiple sclerosis	-0.215273	0.0190664	1.46e-29	0.24357	0.0215726	1.46e-29	11.2907	+	TRUE	4.11e-234	3.52e-234	FALSE	FALSE	rs371156	C	T	0.124015	0.0131493	4.05e-21	-2.71488	0.172176	5.16e-56	-15.7681	-	FALSE	8.23e-61	1.4e-61	FALSE
ENSG00000241106	HLA-DOB	rs241440	T	C	-0.886135	0.0263838	1e-200	multiple sclerosis	-0.213901	0.0190992	4.1e-29	0.241387	0.0215534	4.1e-29	11.1995	+	TRUE	4.11e-234	3.52e-234	FALSE	FALSE	rs371156	C	T	0.124015	0.0131493	4.05e-21	-2.71488	0.172176	5.16e-56	-15.7681	-	FALSE	8.23e-61	1.4e-61	FALSE
ENSG00000241370	RPP21	rs3094640	T	C	0.298748	0.0283175	5.08e-26	multiple sclerosis	-0.126584	0.0170773	1.24e-13	-0.423714	0.0571628	1.24e-13	-7.41241	-	TRUE	2.32e-18	1.53e-18	FALSE	FALSE	rs261954	C	T	0.178723	0.0135728	1.35e-39	-1.36505	0.107959	1.21e-36	-12.6441	-	TRUE	0.0100963	9.68e-05	FALSE
ENSG00000242574	HLA-DMB	rs9274247	G	A	-0.217515	0.0341939	2e-10	multiple sclerosis	0.956072	0.0297368	1e-200	-4.39543	0.136712	8.51e-227	-32.1511	-	TRUE	7.22e-57	6.62e-57	FALSE	FALSE	rs9276916	G	A	0.0859278	0.0120325	9.24e-13	-2.86023	0.191659	2.32e-50	-14.9236	-	TRUE	7.81e-42	1.62e-42	FALSE
ENSG00000243649	CFB	rs1313994	G	C	-0.52763	0.0592817	5.57e-19	multiple sclerosis	-0.173533	0.0371024	2.91e-06	0.328892	0.070319	2.91e-06	4.67714	+	FALSE	1.56e-12	6.17e-13	FALSE	FALSE	NA	NA	NA	NA	NA	NA	NA	NA	NA	NA	NA	NA	NA	NA
ENSG00000244731	C4A	rs9274247	G	A	0.498895	0.0328626	4.71e-52	multiple sclerosis	0.956072	0.0297368	1e-200	1.91638	0.0596053	8.51e-227	32.1511	+	TRUE	5.86e-118	4.34e-118	FALSE	FALSE	rs2857709	G	A	-0.315879	0.0172383	5.31e-75	2.01526	0.0712602	6.04e-176	28.2803	+	TRUE	1.14e-52	1.33e-53	FALSE
ENSG00000254858	MPV17L2	rs1044821	C	T	-0.250072	0.0297707	4.47e-17	multiple sclerosis	0.126471	0.0184727	7.58e-12	-0.505738	0.0738694	7.57e-12	-6.84637	-	TRUE	0.991118	0.959333	TRUE	TRUE	rs2271881	T	C	0.213349	0.0124597	1e-65	-0.46425	0.0818818	1.43e-08	-5.66975	-	TRUE	0.0062246	0.00133486	FALSE
ENSG00000261272	MUC22	rs12211068	T	G	0.625215	0.0730839	1.18e-17	multiple sclerosis	-0.265666	0.0483659	3.96e-08	-0.42492	0.0773589	3.96e-08	-5.49284	-	TRUE	2.57e-10	2.15e-10	FALSE	FALSE	NA	NA	NA	NA	NA	NA	NA	NA	NA	NA	NA	NA	NA	NA
ENSG00000261272	MUC22	rs916570	G	A	0.176279	0.0312251	1.65e-08	multiple sclerosis	0.0788112	0.0186298	2.33e-05	0.447082	0.105684	2.33e-05	4.23038	+	FALSE	0.00044604	0.000120752	FALSE	FALSE	NA	NA	NA	NA	NA	NA	NA	NA	NA	NA	NA	NA	NA	NA
ENSG00000267673	FDX2	rs281422	T	C	0.29975	0.0350436	1.19e-17	multiple sclerosis	-0.101563	0.0223349	5.43e-06	-0.338826	0.0745118	5.43e-06	-4.54728	-	FALSE	0.00699949	0.00128057	FALSE	FALSE	NA	NA	NA	NA	NA	NA	NA	NA	NA	NA	NA	NA	NA	NA
ENSG00000273611	ZNHIT3	rs3736167	C	A	-0.162784	0.0277524	4.48e-09	multiple sclerosis	-0.0739695	0.0166804	9.23e-06	0.454402	0.102469	9.23e-06	4.43452	+	FALSE	0.719802	0.265507	TRUE	FALSE	NA	NA	NA	NA	NA	NA	NA	NA	NA	NA	NA	NA	NA	NA
ENSG00000274750	HIST1H3E	rs11751062	T	C	1.37569	0.0440563	1e-200	multiple sclerosis	-0.122748	0.0293863	2.95e-05	-0.0892266	0.0213612	2.95e-05	-4.17705	-	FALSE	0.653896	0.310466	FALSE	FALSE	NA	NA	NA	NA	NA	NA	NA	NA	NA	NA	NA	NA	NA	NA
ENSG00000274750	HIST1H3E	rs79759076	G	C	1.37536	0.0440631	1e-200	multiple sclerosis	-0.11947	0.0293794	4.77e-05	-0.0868646	0.0213613	4.77e-05	-4.06645	-	FALSE	0.653901	0.309191	FALSE	FALSE	NA	NA	NA	NA	NA	NA	NA	NA	NA	NA	NA	NA	NA	NA
ENSG00000276085	CCL3L1	rs9904602	T	A	-0.161378	0.0274171	3.96e-09	multiple sclerosis	-0.0761254	0.0166443	4.79e-06	0.471722	0.103139	4.79e-06	4.57366	+	FALSE	0.00465448	0.000717364	FALSE	FALSE	NA	NA	NA	NA	NA	NA	NA	NA	NA	NA	NA	NA	NA	NA
ENSG00000277161	PIGW	rs12941866	G	A	-0.313529	0.026883	1.98e-31	multiple sclerosis	-0.074508	0.0164553	5.96e-06	0.237643	0.0524842	5.96e-06	4.5279	+	FALSE	0.74154	0.287862	TRUE	FALSE	NA	NA	NA	NA	NA	NA	NA	NA	NA	NA	NA	NA	NA	NA
ENSG00000278259	MYO19	rs4796224	A	G	-0.425881	0.0260844	6.34e-60	multiple sclerosis	-0.085449	0.0163132	1.62e-07	0.200641	0.0383046	1.62e-07	5.23803	+	FALSE	0.990666	0.942069	TRUE	TRUE	NA	NA	NA	NA	NA	NA	NA	NA	NA	NA	NA	NA	NA	NA
ENSG00000278311	GGNBP2	rs35751000	A	G	0.40751	0.0266588	9.46e-53	multiple sclerosis	-0.0754781	0.01676	6.68e-06	-0.185218	0.0411278	6.69e-06	-4.50347	-	FALSE	0.690914	0.239113	FALSE	FALSE	NA	NA	NA	NA	NA	NA	NA	NA	NA	NA	NA	NA	NA	NA
ENSG00000278535	DHRS11	rs3736167	C	A	-0.763515	0.0237185	1e-200	multiple sclerosis	-0.0739695	0.0166804	9.23e-06	0.0968802	0.0218468	9.23e-06	4.43452	+	FALSE	0.618772	0.185897	FALSE	FALSE	NA	NA	NA	NA	NA	NA	NA	NA	NA	NA	NA	NA	NA	NA
ENSG00000278535	DHRS11	rs12949679	A	G	-0.773687	0.0235879	1e-200	multiple sclerosis	-0.0731085	0.0165891	1.05e-05	0.0944937	0.0214416	1.05e-05	4.40702	+	FALSE	0.618771	0.181963	FALSE	FALSE	NA	NA	NA	NA	NA	NA	NA	NA	NA	NA	NA	NA	NA	NA
ENSG00000284194	SCO2	rs131794	A	C	0.325404	0.0326069	1.87e-23	multiple sclerosis	0.108811	0.0201022	6.2e-08	0.334387	0.0617761	6.2e-08	5.41289	+	TRUE	0.858777	0.508068	TRUE	FALSE	NA	NA	NA	NA	NA	NA	NA	NA	NA	NA	NA	NA	NA	NA
ENSG00000284797	AC008397.1	rs888665	T	C	-0.176478	0.0277664	2.07e-10	multiple sclerosis	0.0802344	0.0174441	4.23e-06	-0.454642	0.0988456	4.23e-06	-4.59952	-	FALSE	2.19e-05	4.57e-06	FALSE	FALSE	NA	NA	NA	NA	NA	NA	NA	NA	NA	NA	NA	NA	NA	NA
