# Supplementary material for: Brain expression quantitative trait locus and network analyses reveal downstream effects and putative drivers for brain-related diseases
Source: Nat Genet. 2023 Feb 23;55(3):377–88. doi: 10.1038/s41588-023-01300-6 (PMC10011140; doi:10.1038/s41588-023-01300-6)
Supplement: Supplementary file 4 — Supplementary Tables 1–31. [file 41588_2023_1300_MOESM4_ESM.zip › Supplementary Table 17 - Trans-eQTLs.xlsx]

## Sheet: SheetOverview
Sheet	Description
0PCs-woAMPAD	Meta-analysis not corrected for PCs, including AFR datasets, excluding AMP-AD and ENA datasets
0PCs-woAMPAD no crossmap	Meta-analysis not corrected for PCs, including AFR datasets,excluding AMP-AD and ENA datasets, cross mapping eQTLs removed
80PCs-woAMPAD	Meta-analysis corrected for 80 PCs, including AFR datasets,excluding AMP-AD and ENA datasets
80PCs-woAMPAD no crossmap	Meta-analysis corrected for 80 PCs, including AFR datasets,excluding AMP-AD and ENA datasets, cross mapping eQTLs removed
0PCs	Meta-analysis not corrected for PCs, including AFR datasets, excluding ENA datasets
0PCs no crossmap	Meta-analysis not corrected for PCs, including AFR datasets,excluding ENA datasets, cross mapping eQTLs removed
100PCs	Meta-analysis corrected for 100 PCs, including AFR datasets, excluding ENA datasets
100PCs no crossmap	Meta-analysis corrected for 100 PCs, including AFR datasets, excluding ENA datasets, cross mapping eQTLs removed
100PCs no crossmap wCisPerTrait	Meta-analysis corrected for 100 PCs, including AFR datasets, excluding ENA datasets, cross mapping eQTLs removed, annotated with cis-eQTLs, split by trait
100PCs no crossmap convergent	Meta-analysis corrected for 100 PCs, including AFR datasets, excluding ENA datasets, cross mapping eQTLs removed, convergent effects
TraitsAndNrOfSNPs	List of included traits and SNPs

## Sheet: 0PCs-woAMPAD
Dataset effect size order: AFR-CMC;AFR-LIBD_1M;AFR-LIBD_h650;EUR-BrainGVEX;EUR-CMC;EUR-CMC_HBCC_set2;EUR-CMC_HBCC_set3;EUR-GTEx;EUR-GVEX;EUR-LIBD_1M;EUR-LIBD_h650;EUR-NABEC-H550;EUR-NABEC-H610;EUR-TargetALS;EUR-UCLA_ASD
Missing values effects are denoted with '-'
PValue	SNP	SNP Chr	SNP Chr Position	Gene	Gene symbol	Gene Chr	Gene TSS Position	Alleles	Effect Allele	Meta-analysis Z-score	Meta-analysis Beta and SE	Z-score per dataset	Sample size per dataset	Dataset correlation coefficients	Beta and SE per dataset	FDR	Percentage cross mapping
3.27167E-310	21:43105109:rs1888523:G_A	21	43105109	ENSG00000275895.7	U2AF1L5	21	6499256	A/G	G	-40.9756	-1.0045537 (0.0245159)	-7.8443411;-13.1476268;-6.4492026;-13.355116;-22.1987536;-6.8510361;-6.3662476;-10.9970288;-12.3360491;-13.3370028;-6.7420341;-6.969481;-7.8665505;-;-7.352571	86;168;65;135;450;49;37;125;131;164;43;77;94;-;57	-0.7215251;-0.8052681;-0.6974051;-0.8603368;-0.8165605;-0.7968602;-0.8309937;-0.7919939;-0.8334019;-0.8171302;-0.8211401;-0.6919563;-0.7009146;-;-0.7930832	-0.9135732 (0.1164627);-1.0088928 (0.0767357);-0.8963301 (0.1389831);-1.0889448 (0.0815377);-1.0357828 (0.0466595);-1.0063081 (0.1468841);-1.0319727 (0.1621006);-0.9924948 (0.0902512);-1.0418622 (0.0844567);-1.0321545 (0.0773903);-1.0162586 (0.1507347);-0.887074 (0.1272798);-0.8983974 (0.1142047);-;-0.9942021 (0.1352183)	0	0.880751
3.27167E-310	21:43107139:rs4920043:T_C	21	43107139	ENSG00000275895.7	U2AF1L5	21	6499256	C/T	C	40.9243	1.0050102 (0.0245578)	7.8443411;13.1764838;6.5686855;13.355116;22.1000554;6.8808519;6.3662476;10.9520667;12.2235508;13.3668309;6.7420341;6.969481;7.850526;-;7.352571	86;168;65;135;450;49;37;124;131;164;43;77;94;-;57	0.7223778;0.8058675;0.706293;0.8600786;0.8151011;0.7987082;0.8309937;0.7921993;0.8286498;0.817553;0.8208651;0.6918147;0.7004319;-;0.7932133	0.9133879 (0.1164391);1.008263 (0.0765199);0.9019624 (0.1373125);1.0889448 (0.0815377);1.033957 (0.0467853);1.0085378 (0.1465716);1.0319727 (0.1621006);0.9924668 (0.0906191);1.0382596 (0.0849393);1.0332599 (0.0773003);1.0162586 (0.1507347);0.887074 (0.1272798);0.8972925 (0.1142971);-;0.9942021 (0.1352183)	0	0.880751
3.27167E-310	21:43097804:rs1060112:C_T	21	43097804	ENSG00000275895.7	U2AF1L5	21	6499256	T/C	C	-40.9233	-1.0042225 (0.0245391)	-7.8443411;-13.1476268;-6.306209;-13.355116;-22.1987536;-6.8510361;-6.3662476;-10.9069193;-12.3644786;-13.3370028;-6.8186361;-6.9979495;-7.7550895;-;-7.352571	86;168;65;135;450;49;37;123;131;164;43;77;94;-;57	-0.7215251;-0.8052681;-0.6855096;-0.8602856;-0.8165605;-0.7965205;-0.8309937;-0.7924299;-0.8344012;-0.8171302;-0.825989;-0.6939786;-0.6939715;-;-0.7930832	-0.9135732 (0.1164627);-1.0088928 (0.0767357);-0.8840527 (0.1401877);-1.0889448 (0.0815377);-1.0357828 (0.0466595);-1.0063081 (0.1468841);-1.0319727 (0.1621006);-0.9924386 (0.0909916);-1.0429709 (0.0843522);-1.0321545 (0.0773903);-1.0218228 (0.1498574);-0.8892906 (0.1270787);-0.8906563 (0.114848);-;-0.9942021 (0.1352183)	0	0.880751
3.27167E-310	21:43095575:rs2839634:T_C	21	43095575	ENSG00000275895.7	U2AF1L5	21	6499256	C/T	T	-40.9137	-1.0037933 (0.0245344)	-7.8443411;-13.1476268;-6.1915554;-13.355116;-22.1987536;-6.8510361;-6.3662476;-10.9970288;-12.3930327;-13.3370028;-6.8341465;-6.9837005;-7.6764665;-;-7.352571	86;168;65;135;450;49;37;125;131;164;43;77;94;-;57	-0.7215251;-0.8052681;-0.6773772;-0.8604281;-0.8165605;-0.7965205;-0.8309937;-0.7919939;-0.834573;-0.8171302;-0.8269031;-0.6930121;-0.6885443;-;-0.7930832	-0.9135732 (0.1164627);-1.0088928 (0.0767357);-0.8739769 (0.1411563);-1.0889448 (0.0815377);-1.0357828 (0.0466595);-1.0063081 (0.1468841);-1.0319727 (0.1621006);-0.9924948 (0.0902512);-1.0440803 (0.0842474);-1.0321545 (0.0773903);-1.0229376 (0.1496804);-0.8881825 (0.1271793);-0.8851169 (0.1153027);-;-0.9942021 (0.1352183)	0	0.880751
3.27167E-310	21:43107251:rs4920045:G_T	21	43107251	ENSG00000275895.7	U2AF1L5	21	6499256	T/G	T	40.8783	1.0049146 (0.0245831)	7.8443411;13.1764838;6.582106;13.355116;22.1000554;6.8808519;6.3662476;10.7696237;12.2235508;13.3668309;6.7420341;6.969481;7.850526;-;7.352571	86;168;65;135;450;49;37;121;131;164;43;77;94;-;57	0.722196;0.8059886;0.7066345;0.8602418;0.8150661;0.799207;0.8309937;0.7895826;0.8285353;0.8177029;0.8207719;0.6918147;0.7004987;-;0.7933275	0.9133879 (0.1164391);1.008263 (0.0765199);0.9030687 (0.1372006);1.0889448 (0.0815377);1.033957 (0.0467853);1.0085378 (0.1465716);1.0319727 (0.1621006);0.9902079 (0.0919445);1.0382596 (0.0849393);1.0332599 (0.0773003);1.0162586 (0.1507347);0.887074 (0.1272798);0.8972925 (0.1142971);-;0.9942021 (0.1352183)	0	0.880751
3.27167E-310	21:43107559:rs17115876:T_G	21	43107559	ENSG00000275895.7	U2AF1L5	21	6499256	G/T	G	40.8513	1.003825 (0.0245727)	7.8443411;13.0048897;6.5686855;13.355116;22.1000554;6.8958382;6.3662476;10.9029178;12.1957243;13.3668309;6.7420341;6.969481;7.850526;-;7.352571	86;168;65;135;450;49;37;125;131;164;43;77;94;-;57	0.7223649;0.8003903;0.7062962;0.8598731;0.8151347;0.7996063;0.8308112;0.7879322;0.8283523;0.817676;0.8209;0.6919382;0.7001933;-;0.7932934	0.9133879 (0.1164391);1.0018301 (0.0770349);0.9019624 (0.1373125);1.0889448 (0.0815377);1.033957 (0.0467853);1.0096531 (0.1464149);1.0319727 (0.1621006);0.9878655 (0.0906056);1.0371535 (0.0850424);1.0332599 (0.0773003);1.0162586 (0.1507347);0.887074 (0.1272798);0.8972925 (0.1142971);-;0.9942021 (0.1352183)	0	0.880751
3.27167E-310	21:43089911:rs2839633:A_G	21	43089911	ENSG00000275895.7	U2AF1L5	21	6499256	G/A	A	-40.1971	-0.9946357 (0.024744)	-7.7963117;-12.9204506;-5.8351102;-13.355116;-21.7126989;-6.3329971;-6.0725815;-10.9029178;-12.1957243;-13.1895844;-6.8186361;-6.9837005;-7.4604882;-;-7.352571	86;168;65;135;450;49;37;125;131;164;43;77;94;-;57	-0.7188481;-0.7970666;-0.6478588;-0.8596799;-0.807296;-0.7601749;-0.8096354;-0.7879322;-0.8280287;-0.8122712;-0.8256938;-0.6930349;-0.6754887;-;-0.7933364	-0.9103 (0.1167603);-0.9998492 (0.077385);-0.8436652 (0.1445843);-1.0889448 (0.0815377);-1.0229698 (0.0471139);-0.9616908 (0.151854);-1.0050525 (0.1655066);-0.9878655 (0.0906056);-1.0371535 (0.0850424);-1.0256781 (0.0777642);-1.023772 (0.1501432);-0.8897867 (0.1274091);-0.8721717 (0.1169054);-;-0.9942021 (0.1352183)	0	0.880751
3.27167E-310	21:43091447:rs6586286:T_G	21	43091447	ENSG00000275895.7	U2AF1L5	21	6499256	G/T	T	-38.5272	-0.9694293 (0.0251622)	-6.3788539;-8.3798729;-4.1624539;-13.355116;-22.1493087;-6.8510361;-6.3662476;-10.9029178;-12.2514952;-13.3072911;-6.8341465;-6.9269978;-7.5215889;-;-7.352571	86;168;65;135;450;49;37;125;131;164;43;77;94;-;57	-0.620694;-0.5875818;-0.4917107;-0.860232;-0.8160228;-0.7974702;-0.8314267;-0.7879322;-0.8299229;-0.8161899;-0.826553;-0.6890586;-0.6793151;-;-0.7930832	-0.8376429 (0.1313156);-0.8162398 (0.0974048);-0.7530455 (0.1809138);-1.0889448 (0.0815377);-1.0346797 (0.0467139);-1.0063081 (0.1468841);-1.0319727 (0.1621006);-0.9878655 (0.0906056);-1.0393665 (0.0848359);-1.0300893 (0.0774079);-1.024889 (0.1499659);-0.8853428 (0.1278105);-0.8766377 (0.1165495);-;-0.9942021 (0.1352183)	0	0.880751
2.35917e-245	21:44092213:rs3788104:G_A	21	44092213	ENSG00000275464.5	FP565260.1	21	5154658	A/G	A	-33.4525	-1.086052 (0.0324655)	-7.2000278;-11.8942815;-6.6768894;-9.7402492;-17.9720866;-6.0008236;-4.7246531;-7.5667932;-8.5390953;-10.5789866;-5.3755999;-4.4384933;-7.2650894;-7.4861794;-4.5884892	86;168;65;135;450;49;37;125;131;164;43;77;94;74;57	-0.679712;-0.7580983;-0.7141745;-0.7153384;-0.7169713;-0.7335876;-0.6896854;-0.6106436;-0.6583021;-0.7067001;-0.7137179;-0.4824607;-0.6624731;-0.7366832;-0.5661267	-0.9494707 (0.1318704);-0.9941769 (0.0835844);-0.9916296 (0.1485167);-1.1605617 (0.1191511);-1.1897391 (0.0661993);-1.1418917 (0.1902892);-1.2687834 (0.2685453);-1.128853 (0.1491851);-1.2582457 (0.1473512);-1.1170115 (0.1055878);-0.9994322 (0.1859201);-0.8654913 (0.1949966);-1.0179983 (0.1401219);-1.2019574 (0.1605569);-0.9151172 (0.1994376)	0	0.851822
1.71118e-237	21:44124713:rs2187313:T_C	21	44124713	ENSG00000275464.5	FP565260.1	21	5154658	T/C	T	-32.9075	-1.0772777 (0.0327365)	-7.812284;-11.9690014;-6.7593399;-9.7402492;-17.9720866;-6.0008236;-4.7246531;-7.5667932;-8.4348395;-10.841553;-5.7888951;-4.4384933;-7.2650894;-;-4.5884892	86;168;65;135;450;49;37;125;131;164;43;77;94;-;57	-0.7198442;-0.7611789;-0.7195028;-0.7147506;-0.7172782;-0.7335876;-0.6896854;-0.6106436;-0.6516813;-0.7188014;-0.7496049;-0.4824607;-0.6624731;-;-0.5661267	-0.9596672 (0.1228408);-0.9893447 (0.0826589);-0.9913524 (0.1466641);-1.1605617 (0.1191511);-1.1868884 (0.0660407);-1.1418917 (0.1902892);-1.2687834 (0.2685453);-1.128853 (0.1491851);-1.2330567 (0.1461861);-1.127041 (0.1039557);-1.0305793 (0.1780269);-0.8654913 (0.1949966);-1.0179983 (0.1401219);-;-0.9151172 (0.1994376)	0	0.851822
9.79804e-232	21:44143944:rs2838493:A_G	21	44143944	ENSG00000275464.5	FP565260.1	21	5154658	A/G	G	32.5026	1.0154623 (0.0312425)	7.6855293;11.3879603;6.3968286;9.7402492;17.7531101;6.0008236;4.7246531;7.4568423;8.5740963;10.9306951;5.7888951;4.229611;7.2650894;-;4.5884892	86;168;65;135;450;49;37;125;131;164;43;77;94;-;57	0.7115451;0.7365721;0.6929206;0.7149963;0.7113211;0.7335876;0.6896854;0.6037531;0.6604352;0.7225603;0.7496049;0.4620054;0.6622055;-;0.5661267	0.9039391 (0.1176157);0.9344906 (0.0820595);0.8799439 (0.1375594);1.1605617 (0.1191511);1.1728339 (0.0660636);1.1418917 (0.1902892);1.2687834 (0.2685453);1.0928384 (0.1465551);1.2314207 (0.1436211);1.1263436 (0.1030441);1.0305793 (0.1780269);0.8325915 (0.1968482);1.0268276 (0.1413372);-;0.9151172 (0.1994376)	0	0.851822
5.57811e-224	21:44118844:rs756554:C_A	21	44118844	ENSG00000275464.5	FP565260.1	21	5154658	C/A	A	31.9492	0.9802673 (0.0306821)	6.8837839;9.3393251;5.8470945;9.8001807;17.8257714;6.0008236;4.6958421;7.6142682;9.4366944;10.9981068;5.7888951;4.6945131;7.3097618;-;4.1456562	86;168;65;135;450;49;37;125;131;164;43;77;94;-;57	0.6583833;0.6401825;0.6491785;0.7184803;0.7131731;0.7335876;0.6867304;0.6138204;0.7071783;0.7255947;0.7496049;0.5060095;0.6646813;-;0.5198133	0.8499009 (0.1234642);0.8339243 (0.0892917);0.8533119 (0.1459378);1.0839479 (0.1106049);1.157001 (0.0649061);1.1418917 (0.1902892);1.2146474 (0.2586644);1.096936 (0.1440632);1.2381015 (0.1312008);1.1075276 (0.1007017);1.0305793 (0.1780269);0.890436 (0.1896759);1.0135171 (0.1386525);-;0.8225377 (0.1984095)	0	0.851822
1.05487e-220	21:44070803:rs35985715:G_A	21	44070803	ENSG00000275464.5	FP565260.1	21	5154658	A/G	A	-31.7121	-1.0798501 (0.0340516)	-6.3656259;-9.0358905;-5.9925625;-9.6807266;-17.2885435;-6.0008236;-4.7246531;-7.1791627;-8.5390953;-10.5144366;-5.3427405;-4.4490405;-7.0453047;-7.4861794;-4.5884892	86;168;65;135;450;49;37;125;131;164;43;77;94;74;57	-0.6197663;-0.6244389;-0.6611178;-0.7116491;-0.6979278;-0.7335876;-0.6896854;-0.5861217;-0.6583321;-0.7042987;-0.710644;-0.4828065;-0.6465889;-0.7366832;-0.5661267	-0.9171526 (0.1440789);-0.8896727 (0.0984599);-0.9898597 (0.1651814);-1.16523 (0.120366);-1.1892408 (0.0687878);-1.1418917 (0.1902892);-1.2687834 (0.2685453);-1.114578 (0.1552518);-1.2582457 (0.1473512);-1.1192029 (0.1064444);-0.9957649 (0.1863772);-0.8671278 (0.1949022);-1.0066069 (0.1428763);-1.2019574 (0.1605569);-0.9151172 (0.1994376)	0	0.851822
8.52367e-218	21:44073679:rs2255955:T_A	21	44073679	ENSG00000275464.5	FP565260.1	21	5154658	A/T	A	-31.5005	-1.0254879 (0.0325547)	-7.0402723;-11.8942815;-6.6768894;-9.6216048;-16.7339859;-5.5406409;-4.2829598;-6.7164861;-8.0783076;-8.4546064;-5.3427405;-3.9534358;-7.2354436;-7.4861794;-4.5884892	86;168;65;135;450;49;37;125;131;164;43;77;94;74;57	-0.6690203;-0.7579998;-0.7135265;-0.7094186;-0.681718;-0.6952582;-0.6424252;-0.5554639;-0.6309297;-0.5979509;-0.710644;-0.4353061;-0.6599209;-0.7366832;-0.5661267	-0.9309709 (0.1322351);-0.9941769 (0.0835844);-0.9916296 (0.1485167);-1.1436781 (0.1188656);-1.1089571 (0.0662697);-1.0517858 (0.1898311);-1.1443525 (0.2671873);-1.0035226 (0.1494119);-1.1708458 (0.144937);-0.9110908 (0.1077627);-0.9957649 (0.1863772);-0.742936 (0.1879216);-0.9988531 (0.13805);-1.2019574 (0.1605569);-0.9151172 (0.1994376)	0	0.851822
2.39764e-216	21:43065240:rs234706:G_A	21	43065240	ENSG00000274276.4	CBSL	21	6468040	A/G	A	31.3947	0.9135154 (0.0290977)	4.8110463;10.9525381;7.5444901;9.106305;12.6139609;6.2803664;6.1130594;10.0438057;8.8407564;12.7082696;4.9140666;6.7872323;7.7078186;-;5.6305192	86;168;65;135;450;49;37;125;131;164;43;77;94;-;57	0.4915537;0.7177706;0.7726249;0.6820306;0.5466201;0.755966;0.8130396;0.7485666;0.67489;0.7951828;0.6696649;0.6789034;0.6906677;-;0.6636533	0.7463068 (0.1551236);1.080979 (0.0986967);1.0210486 (0.135337);0.9227635 (0.1013324);0.7719465 (0.0611978);0.9452143 (0.1505031);1.0209182 (0.1670061);1.0164235 (0.101199);0.9152116 (0.1035219);1.0503494 (0.0826509);0.8564636 (0.1742881);0.8928507 (0.1315486);0.9129538 (0.1184452);-;0.885776 (0.1573169)	0	0.874973
1.21951e-215	21:44136304:rs2071135:A_G	21	44136304	ENSG00000275464.5	FP565260.1	21	5154658	A/G	A	-31.3426	-1.0744467 (0.0342807)	-7.1269929;-9.8503276;-6.3190757;-9.6807266;-17.1132811;-6.0008236;-4.7246531;-7.1791627;-8.3831233;-10.7972925;-5.7768968;-4.4174292;-7.0453047;-;-4.5884892	86;168;65;135;450;49;37;125;131;164;43;77;94;-;57	-0.6749545;-0.6655181;-0.6873147;-0.7117545;-0.6929684;-0.7335876;-0.6896854;-0.5861217;-0.6494042;-0.7165317;-0.7494639;-0.4803099;-0.6466582;-;-0.5661267	-0.9606269 (0.1347871);-0.9230552 (0.0937081);-1.0126108 (0.1602467);-1.16523 (0.120366);-1.1728899 (0.0685368);-1.1418917 (0.1902892);-1.2687834 (0.2685453);-1.114578 (0.1552518);-1.2281414 (0.1465017);-1.1305415 (0.104706);-1.0293772 (0.1781886);-0.8622159 (0.195185);-1.0066069 (0.1428763);-;-0.9151172 (0.1994376)	0	0.851822
1.56955e-204	21:44092213:rs3788104:G_A	21	44092213	ENSG00000280071.4	GATD3B	21	5128413	A/G	A	-30.5166	-1.0247839 (0.0335812)	-7.083509;-9.7901481;-6.3578327;-8.7243153;-15.1992595;-5.9029991;-4.2042672;-8.3887048;-7.446847;-10.2186223;-5.3976309;-5.9012935;-5.7167559;-6.9542048;-4.1832365	86;168;65;135;450;49;37;125;131;164;43;77;94;74;57	-0.6723439;-0.6628322;-0.6904442;-0.6609366;-0.635056;-0.7259725;-0.6326867;-0.6607337;-0.5924291;-0.6903116;-0.7156508;-0.6114909;-0.5475266;-0.7011804;-0.5240497	-0.9397962 (0.1326738);-0.8862386 (0.0905235);-0.9626891 (0.1514178);-1.0847129 (0.1243321);-1.0719761 (0.0705282);-1.1310502 (0.191606);-1.1760322 (0.2797235);-1.2087387 (0.1440912);-1.1475304 (0.1540961);-1.0939209 (0.1070517);-1.0018758 (0.185614);-1.0700846 (0.1813305);-0.8622539 (0.1508292);-1.1510606 (0.1655201);-0.853967 (0.2041403)	0	0.902857
1.88972e-198	21:44070803:rs35985715:G_A	21	44070803	ENSG00000280071.4	GATD3B	21	5128413	A/G	A	-30.0548	-1.0429339 (0.0347011)	-6.7858076;-7.1746366;-5.8112038;-8.9407264;-15.5151903;-5.9029991;-4.2042672;-9.4232013;-7.4625897;-10.1563463;-5.3755999;-5.9136179;-5.8810699;-6.9542048;-4.1832365	86;168;65;135;450;49;37;125;131;164;43;77;94;74;57	-0.6507769;-0.5165028;-0.646265;-0.6730079;-0.6450521;-0.7259725;-0.6326867;-0.7183945;-0.5934436;-0.6873973;-0.7138596;-0.6116536;-0.5605774;-0.7011804;-0.5240497	-0.9570158 (0.141032);-0.7534072 (0.1050098);-0.9702492 (0.1669618);-1.1101203 (0.1241644);-1.1112896 (0.0716259);-1.1310502 (0.191606);-1.1760322 (0.2797235);-1.3294029 (0.1410776);-1.1492332 (0.1539992);-1.0959608 (0.107909);-0.9994322 (0.1859201);-1.0716219 (0.1812126);-0.8880759 (0.1510058);-1.1510606 (0.1655201);-0.853967 (0.2041403)	0	0.902857
1.21821e-197	21:44169194:rs9985064:A_G	21	44169194	ENSG00000275464.5	FP565260.1	21	5154658	A/G	A	-29.9926	-0.9842406 (0.0328161)	-6.940324;-9.3971146;-5.3940551;-8.7779674;-16.8023247;-5.6779456;-4.743959;-6.9529609;-7.2751082;-10.1356717;-5.9106999;-3.8828444;-7.5215889;-;-4.8298226	86;168;65;135;450;49;37;125;131;164;43;77;94;-;57	-0.6621489;-0.6434706;-0.6095768;-0.6639587;-0.6840543;-0.7074421;-0.6922685;-0.5706779;-0.5809803;-0.685529;-0.7603999;-0.4281029;-0.6794377;-;-0.5902335	-0.8665576 (0.1248584);-0.83546 (0.088906);-0.8053041 (0.1492947);-1.0889644 (0.1240566);-1.1069331 (0.0658798);-1.126755 (0.1984441);-1.2224012 (0.2576753);-1.051599 (0.1512448);-1.0771767 (0.1480633);-1.04492 (0.1030933);-1.0308369 (0.1744018);-0.7524846 (0.1937973);-1.0689357 (0.1421157);-;-0.9346798 (0.1935226)	0	0.851822
3.20832e-195	21:44136304:rs2071135:A_G	21	44136304	ENSG00000280071.4	GATD3B	21	5128413	A/G	A	-29.8065	-1.0402983 (0.0349017)	-7.3782956;-7.977786;-6.3578327;-8.9407264;-15.6110161;-5.9029991;-4.2042672;-9.4232013;-7.446847;-10.1978214;-5.5206513;-5.8889875;-5.8175613;-;-4.1832365	86;168;65;135;450;49;37;125;131;164;43;77;94;-;57	-0.6917918;-0.5650962;-0.6900699;-0.6730912;-0.6477636;-0.7259725;-0.6326867;-0.7183945;-0.5919166;-0.6887633;-0.7270986;-0.610056;-0.5562945;-;-0.5240497	-0.9815079 (0.1330264);-0.79964 (0.1002333);-1.0164446 (0.1598728);-1.1101203 (0.1241644);-1.1071918 (0.0709238);-1.1310502 (0.191606);-1.1760322 (0.2797235);-1.3294029 (0.1410776);-1.1335068 (0.152213);-1.0925587 (0.1071365);-1.0029087 (0.1816649);-1.0685466 (0.1814483);-0.8810347 (0.151444);-;-0.853967 (0.2041403)	0	0.902857
1.1922e-193	21:44124713:rs2187313:T_C	21	44124713	ENSG00000280071.4	GATD3B	21	5128413	T/C	T	-29.685	-1.00931 (0.0340007)	-7.0115831;-9.7502121;-6.1537841;-8.7064964;-15.1992595;-5.9029991;-4.2042672;-8.3887048;-7.4625897;-10.2603524;-5.5206513;-5.9012935;-5.7167559;-;-4.1832365	86;168;65;135;450;49;37;125;131;164;43;77;94;-;57	-0.6666555;-0.660557;-0.6737389;-0.6604436;-0.6347695;-0.7259725;-0.6326867;-0.6607337;-0.5929609;-0.6917362;-0.7269875;-0.6114909;-0.5475266;-;-0.5240497	-0.8983313 (0.128121);-0.8766585 (0.0899117);-0.9362142 (0.1521363);-1.0832946 (0.1244237);-1.0694076 (0.0703592);-1.1310502 (0.191606);-1.1760322 (0.2797235);-1.2087387 (0.1440912);-1.1351888 (0.1521173);-1.0906417 (0.1062967);-1.0029087 (0.1816649);-1.0700846 (0.1813305);-0.8622539 (0.1508292);-;-0.853967 (0.2041403)	0	0.902857
1.91335e-190	21:44073679:rs2255955:T_A	21	44073679	ENSG00000280071.4	GATD3B	21	5128413	A/T	A	-29.4356	-0.9809948 (0.0333268)	-6.9261505;-9.7901481;-6.3578327;-8.6887097;-14.7043608;-5.8428109;-4.1438585;-7.6779058;-7.5257829;-8.7790077;-5.3755999;-5.090889;-5.7796442;-6.9542048;-4.1832365	86;168;65;135;450;49;37;125;131;164;43;77;94;74;57	-0.6605515;-0.6628017;-0.6903886;-0.658965;-0.618854;-0.7213601;-0.6258107;-0.6181915;-0.5973794;-0.6159621;-0.7138596;-0.5422418;-0.5528563;-0.7011804;-0.5240497	-0.9213121 (0.1330194);-0.8862386 (0.0905235);-0.9626891 (0.1514178);-1.0738772 (0.1235946);-1.0200524 (0.0693707);-1.08596 (0.1858626);-1.1191011 (0.2700626);-1.1031742 (0.1436816);-1.1155426 (0.1482294);-0.935015 (0.1065058);-0.9994322 (0.1859201);-0.9076146 (0.1782821);-0.855154 (0.1479596);-1.1510606 (0.1655201);-0.853967 (0.2041403)	0	0.902857
7.33627e-189	21:44143944:rs2838493:A_G	21	44143944	ENSG00000280071.4	GATD3B	21	5128413	A/G	G	29.312	0.9506657 (0.0324327)	6.3260647;9.5722696;6.054109;8.7243153;15.0432413;5.9029991;4.2042672;8.3887048;7.6052837;10.1770628;5.5206513;5.718594;5.542641;-;4.1832365	86;168;65;135;450;49;37;125;131;164;43;77;94;-;57	0.617414;0.6518436;0.6660581;0.6605849;0.6301416;0.7259725;0.6326867;0.6608042;0.6016924;0.687569;0.7269875;0.5963355;0.5335274;-;0.5240497	0.7982992 (0.1261921);0.8410984 (0.0878682);0.8500996 (0.140417);1.0847129 (0.1243321);1.0570947 (0.0702704);1.1310502 (0.191606);1.1760322 (0.2797235);1.1820364 (0.1409081);1.1367078 (0.1494629);1.079409 (0.1060629);1.0029087 (0.1816649);1.046941 (0.1830767);0.8498444 (0.1533284);-;0.853967 (0.2041403)	0	0.902857
7.47703e-187	21:43092176:rs12482221:A_G	21	43092176	ENSG00000275895.7	U2AF1L5	21	6499256	G/A	G	29.1539	0.888423 (0.0304736)	6.3129182;7.305436;3.9025683;8.7779674;16.8365964;6.3996307;5.8387737;8.3887048;9.2085811;8.4368331;4.7170549;5.1812002;5.8429174;-;4.0895913	86;168;65;135;450;49;37;125;131;164;43;77;94;-;57	0.6164958;0.5247723;0.4652594;0.6640224;0.6845601;0.7649891;0.7918407;0.6614827;0.6947086;0.5966022;0.6495374;0.5496062;0.5580808;-;0.5144868	0.8287428 (0.1312773);0.7287803 (0.0997586);0.6235889 (0.1597894);0.9969817 (0.1135777);0.9523716 (0.0565656);1.0352318 (0.1617643);1.086132 (0.1860206);0.912807 (0.1088138);0.9591213 (0.1041552);0.8659405 (0.1026381);0.899083 (0.1906026);0.7958312 (0.1535998);0.8314293 (0.1422969);-;0.7361709 (0.1800109)	0	0.880751
1.17659e-176	21:44118844:rs756554:C_A	21	44118844	ENSG00000280071.4	GATD3B	21	5128413	C/A	A	28.3381	0.9067733 (0.0319983)	4.4668149;6.5523542;6.2805532;8.9407264;15.0121889;5.9029991;4.6387403;8.4748446;7.912802;10.0738961;5.5206513;6.2152151;5.8049068;-;4.1926574	86;168;65;135;450;49;37;125;131;164;43;77;94;-;57	0.4610367;0.4779508;0.683705;0.672594;0.6290627;0.7259725;0.6811922;0.6664974;0.6214265;0.6833231;0.7269875;0.6358698;0.5553826;-;0.5252093	0.6187845 (0.1385292);0.64357 (0.0982197);0.8932062 (0.1422178);1.0252715 (0.1146743);1.038896 (0.0692035);1.1310502 (0.191606);1.2053294 (0.2598398);1.1771866 (0.1389036);1.1067815 (0.1398723);1.0510082 (0.1043299);1.0029087 (0.1816649);1.0910309 (0.1755419);0.8648278 (0.1489822);-;0.8296745 (0.1978875)	0	0.902857
8.91487e-165	21:43066214:rs234708:T_C	21	43066214	ENSG00000274276.4	CBSL	21	6468040	C/T	T	-27.3568	-0.7957299 (0.0290871)	-3.1428404;-5.5931593;-2.3517373;-8.8139;-12.229431;-6.6337266;-6.126655;-9.6975721;-8.5390953;-11.6039106;-5.4308679;-5.8521797;-7.4909793;-;-5.4490528	86;168;65;135;450;49;37;125;131;164;43;77;94;-;57	-0.3336265;-0.4148604;-0.2911928;-0.6656655;-0.5334386;-0.7818143;-0.8136256;-0.7322608;-0.6583298;-0.7520095;-0.7186707;-0.60703;-0.6768999;-;-0.6483243	-0.4744071 (0.1509485);-0.5760575 (0.1029932);-0.4505605 (0.1915862);-0.899333 (0.1020358);-0.7455278 (0.0609618);-0.9760413 (0.1471332);-1.022046 (0.1668196);-0.9809113 (0.1011502);-0.8928002 (0.1045544);-0.9807356 (0.0845177);-0.9082142 (0.1672319);-0.7999954 (0.1367004);-0.8893537 (0.1187233);-;-0.8623182 (0.158251)	0	0.874973
5.27349e-162	21:44095942:rs12627239:A_G	21	44095942	ENSG00000275464.5	FP565260.1	21	5154658	A/G	A	27.1232	0.969054 (0.0357279)	-;10.4503096;5.7754973;9.8403664;-;6.0008236;4.6958421;7.6142682;9.4559731;10.7312823;5.3976309;4.6837213;7.3097618;8.2193285;4.1456562	-;168;65;135;-;49;37;125;131;164;43;77;94;73;57	-;0.695131;0.6427187;0.7195062;-;0.7335876;0.6867304;0.6138204;0.708142;0.7135755;0.715511;0.5053198;0.6646813;0.7846351;0.5198133	-;0.9064038 (0.0867346);0.8570941 (0.1484018);1.0865384 (0.1104165);-;1.1418917 (0.1902892);1.2146474 (0.2586644);1.096936 (0.1440632);1.252175 (0.1324216);1.0972291 (0.1022459);1.0018758 (0.185614);0.8888433 (0.1897729);1.0135171 (0.1386525);1.2287272 (0.1494924);0.8225377 (0.1984095)	0	0.851822
2.04761e-153	21:44169194:rs9985064:A_G	21	44169194	ENSG00000280071.4	GATD3B	21	5128413	A/G	A	-26.3847	-0.9021263 (0.0341912)	-6.5933841;-7.0611093;-4.9988429;-8.0016979;-14.1026323;-5.4510134;-3.867689;-7.7902234;-5.8983622;-9.5727743;-5.1395786;-4.7812549;-5.3228153;-;-4.0431443	86;168;65;135;450;49;37;125;131;164;43;77;94;-;57	-0.6374039;-0.5100468;-0.5736194;-0.6187872;-0.5990864;-0.6871418;-0.5925818;-0.6249421;-0.4873299;-0.6580303;-0.6920666;-0.5138593;-0.5157298;-;-0.5090087	-0.8380339 (0.1271022);-0.6809187 (0.0964323);-0.7631429 (0.1526639);-1.0246312 (0.1280517);-0.987003 (0.0699871);-1.0989381 (0.2016025);-1.0665253 (0.2757526);-1.1383946 (0.1461312);-0.9198603 (0.1559518);-1.0080755 (0.1053065);-0.9497759 (0.1847965);-0.8897484 (0.186091);-0.8392438 (0.1576692);-;-0.8188248 (0.2025218)	0	0.902857
3.30223e-142	21:44095942:rs12627239:A_G	21	44095942	ENSG00000280071.4	GATD3B	21	5128413	A/G	A	25.3895	0.9290164 (0.0365906)	-;7.7726873;7.1307325;8.9407264;-;5.9029991;4.6387403;8.4748446;7.8636555;10.0533863;5.4086843;6.2152151;5.8049068;7.3727188;4.1926574	-;168;65;135;-;49;37;125;131;164;43;77;94;73;57	-;0.5527775;0.7463275;0.673205;-;0.7259725;0.6811922;0.6664974;0.6183948;0.6815911;0.7166719;0.6355454;0.5553826;0.7326463;0.5252093	-;0.7426863 (0.0955508);0.9750603 (0.1367406);1.0252715 (0.1146743);-;1.1310502 (0.191606);1.2053294 (0.2598398);1.1771866 (0.1389036);1.1132918 (0.1415743);1.0548828 (0.1049281);1.0030973 (0.1854605);1.0910309 (0.1755419);0.8648278 (0.1489822);1.1578764 (0.1570488);0.8296745 (0.1978875)	0	0.902857
7.36234e-131	21:44113373:rs2855650:C_T	21	44113373	ENSG00000275464.5	FP565260.1	21	5154658	C/T	T	24.3402	0.7404938 (0.0304226)	7.1561218;9.5722696;4.7249712;7.529941;14.0434256;4.9107736;3.6354328;5.0563797;5.595497;7.232852;4.6021383;2.9403718;4.6187042;-;1.7981993	86;168;65;135;450;49;37;125;131;164;43;77;94;-;57	0.6765857;0.6521785;0.5480504;0.5903546;0.5973656;0.6358099;0.5644256;0.4342951;0.465054;0.5255336;0.6379837;0.3313961;0.4559428;-;0.2396328	0.9308084 (0.1300716);0.8972986 (0.0937394);0.7923463 (0.1676934);0.8092844 (0.1074755);0.8415047 (0.0599216);0.8896765 (0.1811683);0.830409 (0.2284209);0.6548015 (0.1295001);0.6697453 (0.1196936);0.7333142 (0.1013866);0.8353134 (0.1815055);0.4908674 (0.1669406);0.6417804 (0.1389525);-;0.3413934 (0.189853)	0	0.851822
3.04682e-128	21:44131077:rs7067:C_T	21	44131077	ENSG00000275464.5	FP565260.1	21	5154658	C/T	T	24.0919	0.7356086 (0.0305335)	6.7027781;8.4332443;4.2407723;7.3874552;14.3711952;4.7805563;3.6906799;4.9401924;5.4733464;7.4455293;4.6784875;3.1393919;5.0244159;-;2.0311885	86;168;65;135;450;49;37;125;131;164;43;77;94;-;57	0.6447003;0.5912803;0.5002972;0.5807493;0.6076796;0.6232776;0.5711936;0.4253238;0.4561543;0.5392912;0.6463892;0.3519915;0.4910613;-;0.2699671	0.9177042 (0.136914);0.8563298 (0.1015422);0.7356319 (0.1734665);0.8004787 (0.1083565);0.8654471 (0.060221);0.8736578 (0.1827523);0.8549229 (0.2316438);0.6617757 (0.1339575);0.6600879 (0.1206004);0.7511198 (0.100882);0.8445221 (0.1805118);0.5309531 (0.1691261);0.6949315 (0.1383109);-;0.3808353 (0.1874938)	0	0.851822
1.42734e-124	21:43088280:rs7278964:T_C	21	43088280	ENSG00000275895.7	U2AF1L5	21	6499256	C/T	C	23.7392	0.7541669 (0.0317689)	3.7533611;4.8215681;1.4753456;7.6580992;13.8668102;5.1587548;5.2447368;7.5201376;8.8227438;7.1357329;4.6401839;4.6945131;4.0380549;-;3.4161504	86;168;65;135;450;49;37;124;131;164;43;77;94;-;57	0.3944534;0.3618832;0.1849781;0.5978376;0.591273;0.6595069;0.7414656;0.6103409;0.6741474;0.5201425;0.6422302;0.5055343;0.4038336;-;0.4390421	0.5306086 (0.1413689);0.494329 (0.1025245);0.2545655 (0.1725464);0.905478 (0.118238);0.8416353 (0.0606942);0.9286037 (0.1800054);1.0102366 (0.1926191);0.8493836 (0.1129479);0.9279332 (0.1051751);0.766144 (0.1073673);0.8994945 (0.1938489);0.738366 (0.1572828);0.604242 (0.1496369);-;0.6319686 (0.1849944)	0	0.880751
9.7475e-121	21:44086564:rs2243348:C_T	21	44086564	ENSG00000275464.5	FP565260.1	21	5154658	C/T	C	23.365	0.884661 (0.0378627)	-;10.4503096;5.4619448;8.1018984;-;5.0645488;3.651167;6.2147942;8.1452576;7.863798;4.5361626;3.8627479;7.4909793;6.8138707;3.4683535	-;168;65;135;-;49;37;125;131;164;43;77;94;74;57	-;0.6948799;0.6157426;0.6246755;-;0.6505762;0.5656789;0.520423;0.6351355;0.5641621;0.6306374;0.4257735;0.6769326;0.6910396;0.4453585	-;0.9064038 (0.0867346);0.8218049 (0.1504601);0.9910573 (0.1223241);-;1.0284321 (0.2030649);1.0229725 (0.2801768);0.9467933 (0.1523451);1.1772961 (0.1445376);0.8653229 (0.1100388);0.9363894 (0.2064277);0.7492235 (0.1939613);1.0469336 (0.1397592);1.1537422 (0.1693226);0.7920586 (0.2283673)	0	0.851822
9.56159e-117	21:44072034:rs2255828:G_T	21	44072034	ENSG00000275464.5	FP565260.1	21	5154658	G/T	G	22.9689	0.8738504 (0.038045)	-;8.0295466;4.7353425;9.7601805;-;-;4.2917768;-;9.0044557;8.7061656;5.3427405;4.1060788;7.2650894;8.3307064;4.3736958	-;168;65;135;-;-;37;-;131;164;43;77;94;74;57	-;0.5679649;0.5494001;0.7155942;-;-;0.6434783;-;0.6843511;0.6122945;0.710644;0.4502242;0.6623777;0.7884362;0.5435685	-;0.8013304 (0.0997977);0.7936397 (0.1675992);1.0753278 (0.110175);-;-;1.105953 (0.2576912);-;1.1804223 (0.1310931);0.9108126 (0.104617);0.9957649 (0.1863772);0.7474112 (0.1820255);0.9937425 (0.1367832);1.2236334 (0.1468823);0.8447627 (0.1931462)	0	0.851822
1.32661e-111	21:44086564:rs2243348:C_T	21	44086564	ENSG00000280071.4	GATD3B	21	5128413	C/T	C	22.4484	0.8602522 (0.0383213)	-;7.7557326;6.8149504;7.4663972;-;5.3628256;3.9169054;7.1944061;7.3997508;8.2080395;4.707388;5.135937;5.7922678;6.0888335;3.3728453	-;168;65;135;-;49;37;125;131;164;43;77;94;74;57	-;0.552369;0.7242947;0.5857876;-;0.6792781;0.5985498;0.587044;0.5890359;0.5844304;0.6488977;0.5464287;0.5536355;0.636233;0.4341779	-;0.7414937 (0.0956059);0.94588 (0.1387948);0.9367068 (0.1254563);-;1.0670005 (0.1989624);1.0761366 (0.2747415);1.0545206 (0.1465751);1.1024007 (0.1489781);0.8923387 (0.1087152);0.9598608 (0.2039052);0.939351 (0.1828977);0.8782133 (0.1516182);1.0735153 (0.1763089);0.7739191 (0.2294558)	0	0.902857
5.72728e-109	21:43066854:rs234709:C_T	21	43066854	ENSG00000274276.4	CBSL	21	6468040	T/C	C	-22.1769	-0.6731261 (0.0303526)	-3.2530727;-2.7055154;-1.9091176;-6.9700056;-10.5690949;-6.0008236;-5.8136863;-6.7604638;-7.4311264;-9.7903608;-3.0352447;-6.1387343;-5.6417853;-;-4.1832365	86;168;65;135;450;49;37;125;131;164;43;77;94;-;57	-0.3451764;-0.2080594;-0.2381292;-0.5538898;-0.4696157;-0.7340691;-0.7902659;-0.5578924;-0.5914639;-0.6693001;-0.4509502;-0.6296508;-0.5418454;-;-0.523533	-0.6434164 (0.1977873);-0.3636679 (0.1344172);-0.4832744 (0.2531402);-0.7348162 (0.1054255);-0.6393686 (0.0604942);-0.9329489 (0.1554701);-0.977489 (0.1681358);-0.7403646 (0.1095139);-0.7783434 (0.104741);-0.8647402 (0.0883257);-0.5981039 (0.1970529);-0.8140374 (0.1326067);-0.7127323 (0.126331);-;-0.6962086 (0.1664282)	0	0.874973
5.21746e-102	21:44072034:rs2255828:G_T	21	44072034	ENSG00000280071.4	GATD3B	21	5128413	G/T	G	21.444	0.8339923 (0.0388917)	-;6.2114937;5.5304606;8.9407264;-;-;4.5916704;-;7.9952263;8.7425314;5.3755999;5.0125607;5.8810699;7.4554116;4.2969879	-;168;65;135;-;-;37;-;131;164;43;77;94;74;57	-;0.4560521;0.6219653;0.6727501;-;-;0.6759226;-;0.6263025;0.6140522;0.7138596;0.5346128;0.5612332;0.7348645;0.5363927	-;0.657592 (0.105867);0.8864417 (0.1602835);1.0195557 (0.114035);-;-;1.155779 (0.2517121);-;1.0932727 (0.1367407);0.9134094 (0.1044788);0.9994322 (0.1859201);0.8747104 (0.1745037);0.8594615 (0.1461403);1.1519733 (0.1545151);0.8335963 (0.1939955)	0	0.902857
1.56451e-94	21:44131077:rs7067:C_T	21	44131077	ENSG00000280071.4	GATD3B	21	5128413	C/T	T	20.6273	0.6525738 (0.0316364)	5.1427604;6.0587435;4.8713278;6.9700056;10.7742016;4.0847105;3.2097931;5.1473351;4.1856718;6.5191414;4.2258078;4.6299289;4.4374282;-;2.9488702	86;168;65;135;450;49;37;125;131;164;43;77;94;-;57	0.5213078;0.4464483;0.5623771;0.5539403;0.4779447;0.5485126;0.5077276;0.440762;0.3565363;0.4809638;0.5967239;0.500125;0.4397765;-;0.3839904	0.759772 (0.1477362);0.664919 (0.1097454);0.817195 (0.1677561);0.7674748 (0.1101111);0.6987474 (0.0648538);0.7807575 (0.1911415);0.7691662 (0.2396311);0.6847522 (0.1330304);0.5255057 (0.1255487);0.6779516 (0.103994);0.7876647 (0.1863939);0.7355409 (0.1588666);0.6285572 (0.141649);-;0.5333173 (0.1808548)	0	0.902857
1.25575e-92	21:44113373:rs2855650:C_T	21	44113373	ENSG00000280071.4	GATD3B	21	5128413	C/T	T	20.4142	0.6465391 (0.0316711)	5.2595516;6.9003656;5.1501814;7.0462341;10.5180547;4.0489866;3.2024315;5.0823137;4.0105512;6.2423876;4.1111734;3.9029728;4.027117;-;2.8493508	86;168;65;135;450;49;37;125;131;164;43;77;94;-;57	0.5312925;0.5000975;0.5877117;0.559303;0.4684843;0.5454158;0.5069867;0.435807;0.3432025;0.4627898;0.584159;0.4301976;0.4032598;-;0.3723747	0.7516488 (0.1429112);0.7097913 (0.1028629);0.843607 (0.1638014);0.7716205 (0.1095082);0.6771832 (0.0643829);0.7756467 (0.1915656);0.7540705 (0.2354681);0.657586 (0.1293871);0.5042707 (0.125736);0.653372 (0.104667);0.7723864 (0.1878749);0.6278658 (0.1608686);0.5724145 (0.14214);-;0.5202705 (0.1825927)	0	0.902857
8.60028e-90	21:43028653:rs170916:G_C	21	43028653	ENSG00000274276.4	CBSL	21	6468040	C/G	C	20.0926	0.6291622 (0.0313132)	2.5916425;3.1334575;2.9719028;6.4051253;7.3912602;3.6411228;5.3433763;6.7164861;6.9089916;8.2080395;2.6503951;4.4595978;6.6912271;6.0637764;4.1175784	86;168;65;135;450;49;37;125;131;164;43;77;94;74;57	0.2780064;0.2397651;0.3630644;0.5155465;0.3390923;0.4984368;0.7500209;0.5551799;0.5567128;0.5843885;0.399412;0.4843189;0.6216067;0.6343485;0.5165897	0.4395221 (0.1695921);0.3953341 (0.1261655);0.5564997 (0.1872537);0.6888899 (0.1075529);0.4767575 (0.0645029);0.6560341 (0.1801736);0.9458571 (0.1770149);0.7501931 (0.1116943);0.7536779 (0.1090865);0.7745026 (0.094359);0.5312432 (0.2004392);0.6500626 (0.1457671);0.8110777 (0.1212151);0.8174865 (0.1348147);0.6797544 (0.165086)	0	0.874973
6.30114e-79	21:43414945:rs3366:G_A	21	43414945	ENSG00000275993.3	SIK1B	21	6111131	G/A	A	18.8097	0.6849177 (0.036413)	4.621036;7.6712661;5.3827997;5.1378614;8.2589846;2.839884;4.6482099;4.5964307;6.43731;4.9473612;-0.3758161;5.0684444;4.5845254;-;3.6531968	86;168;65;135;450;49;37;125;131;164;43;77;94;-;57	0.4747117;0.5474248;0.6086864;0.4249151;0.3757881;0.3990741;0.68196;0.3984705;0.5246405;0.3746908;-0.0586888;0.5395745;0.4532748;-;0.4655463	0.6311167 (0.1365747);0.7277659 (0.0948691);0.7876021 (0.1463183);0.7479722 (0.1455805);0.6413549 (0.0776554);0.702037 (0.2472062);0.9523232 (0.2048796);0.693883 (0.1509613);0.8249388 (0.1281496);0.6678949 (0.1350002);-0.1211394 (0.322337);0.9441185 (0.1862738);0.7526917 (0.1641809);-;0.7155096 (0.1958585)	0	0.92744
3.56098e-70	21:44092213:rs3788104:G_A	21	44092213	ENSG00000280433.1	FP565260.6	21	5163695	A/G	A	-17.709	-0.677682 (0.0382676)	-2.7182272;-6.257578;-2.436447;-4.2503154;-10.4671074;-3.276564;-3.0351664;-3.8914958;-4.3116855;-6.6124384;-3.4060988;-3.0632856;-2.9685047;-2.6970096;-3.2268997	86;168;65;135;450;49;37;125;131;164;43;77;94;74;57	-0.2914104;-0.4592925;-0.3005176;-0.3568507;-0.465503;-0.4543674;-0.4844898;-0.3410679;-0.3665789;-0.4869266;-0.4993287;-0.3444545;-0.3033501;-0.3106495;-0.4169447	-0.4354859 (0.1602095);-0.6392837 (0.1021615);-0.4497441 (0.1845901);-0.6206183 (0.146017);-0.8144136 (0.0778069);-0.7437891 (0.2270028);-0.9234869 (0.3042624);-0.6620588 (0.1701297);-0.7417786 (0.1720391);-0.8046725 (0.1216907);-0.7266695 (0.2133436);-0.6319932 (0.2063122);-0.4970014 (0.1674248);-0.547746 (0.2030938);-0.6924992 (0.214602)	0	0.991249
9.57429e-65	21:44124713:rs2187313:T_C	21	44124713	ENSG00000280433.1	FP565260.6	21	5163695	T/C	T	-16.991	-0.6588905 (0.0387788)	-2.4272268;-5.6674819;-2.2842623;-4.2503154;-10.3401405;-3.276564;-3.0351664;-3.8914958;-4.1731137;-6.3648217;-2.9450041;-3.0632856;-2.9685047;-;-3.2268997	86;168;65;135;450;49;37;125;131;164;43;77;94;-;57	-0.2605527;-0.4200128;-0.2834412;-0.357025;-0.4614045;-0.4543674;-0.4844898;-0.3410679;-0.3559141;-0.471438;-0.4394236;-0.3444545;-0.3033501;-;-0.4169447	-0.3771561 (0.1553856);-0.5842434 (0.1030869);-0.4206274 (0.1841415);-0.6206183 (0.146017);-0.8045084 (0.0778044);-0.7437891 (0.2270028);-0.9234869 (0.3042624);-0.6620588 (0.1701297);-0.7119686 (0.1706085);-0.7763287 (0.1219718);-0.6379731 (0.2166289);-0.6319932 (0.2063122);-0.4970014 (0.1674248);-;-0.6924992 (0.214602)	0	0.991249
4.25454e-63	21:44070803:rs35985715:G_A	21	44070803	ENSG00000280433.1	FP565260.6	21	5163695	A/G	A	-16.767	-0.6648074 (0.0396499)	-2.4561531;-4.608052;-1.6871821;-4.1612153;-10.3401405;-3.276564;-3.0351664;-3.3990477;-4.2990482;-6.4881613;-3.4298526;-3.0632856;-3.0923013;-2.6970096;-3.2268997	86;168;65;135;450;49;37;125;131;164;43;77;94;74;57	-0.2639046;-0.3473024;-0.2114136;-0.3497113;-0.4610291;-0.4543674;-0.4844898;-0.2995307;-0.3657201;-0.4785894;-0.5016311;-0.3443294;-0.3146448;-0.3106495;-0.4169447	-0.414922 (0.1689317);-0.5211232 (0.1130897);-0.3398818 (0.2014494);-0.6137624 (0.1474959);-0.8248066 (0.0797674);-0.7437891 (0.2270028);-0.9234869 (0.3042624);-0.6000183 (0.1765254);-0.7398736 (0.1721017);-0.7971184 (0.1228574);-0.7306515 (0.2130271);-0.6319932 (0.2063122);-0.5203232 (0.1682641);-0.547746 (0.2030938);-0.6924992 (0.214602)	0	0.991249
9.24696e-63	21:44073679:rs2255955:T_A	21	44073679	ENSG00000280433.1	FP565260.6	21	5163695	A/T	A	-16.7208	-0.632534 (0.0378292)	-2.4465069;-6.257578;-2.4279573;-4.3014027;-10.1130128;-3.6073425;-3.0567674;-3.3041784;-3.6645297;-5.4374232;-3.4298526;-2.4847171;-2.9274069;-2.6970096;-3.2268997	86;168;65;135;450;49;37;125;131;164;43;77;94;74;57	-0.2631785;-0.4592237;-0.3001507;-0.361016;-0.4519965;-0.4935622;-0.487357;-0.2920079;-0.3149359;-0.4092428;-0.5016311;-0.2824551;-0.2994756;-0.3106495;-0.4169447	-0.3927427 (0.160532);-0.6392837 (0.1021615);-0.4483074 (0.1846439);-0.6225466 (0.1447311);-0.7705276 (0.0761917);-0.7763172 (0.2152047);-0.8925171 (0.2919807);-0.5523026 (0.1671528);-0.6191353 (0.1689535);-0.6462859 (0.1188589);-0.7306515 (0.2130271);-0.4927599 (0.1983163);-0.482735 (0.1649019);-0.547746 (0.2030938);-0.6924992 (0.214602)	0	0.991249
1.48818e-61	21:44136304:rs2071135:A_G	21	44136304	ENSG00000280433.1	FP565260.6	21	5163695	A/G	A	-16.5543	-0.6623652 (0.0400116)	-2.9342769;-4.8501873;-2.1584137;-4.1612153;-10.1633314;-3.276564;-3.0351664;-3.3990477;-4.1480208;-6.2423876;-2.9524895;-3.0632856;-3.0819554;-;-3.2268997	86;168;65;135;450;49;37;125;131;164;43;77;94;-;57	-0.3133195;-0.363696;-0.2677215;-0.3497263;-0.4543636;-0.4543674;-0.4844898;-0.2995307;-0.3540811;-0.4627712;-0.4401957;-0.3437362;-0.3139124;-;-0.4169447	-0.4755702 (0.1620741);-0.5346508 (0.110233);-0.4245093 (0.1966765);-0.6137624 (0.1474959);-0.8071182 (0.0794147);-0.7437891 (0.2270028);-0.9234869 (0.3042624);-0.6000183 (0.1765254);-0.7081859 (0.1707286);-0.768491 (0.1231085);-0.6393217 (0.2165365);-0.6319932 (0.2063122);-0.5187423 (0.168316);-;-0.6924992 (0.214602)	0	0.991249
7.85078e-61	21:44143944:rs2838493:A_G	21	44143944	ENSG00000280433.1	FP565260.6	21	5163695	A/G	G	16.454	0.6088045 (0.0370003)	2.0828184;5.1239274;1.394305;4.2503154;10.2895123;3.276564;3.0351664;4.0745282;3.8739673;6.2423876;2.9450041;2.996987;2.9685047;-;3.2268997	86;168;65;135;450;49;37;125;131;164;43;77;94;-;57	0.224725;0.3833755;0.1750864;0.3571406;0.4590818;0.4543674;0.4844898;0.3557831;0.3319402;0.4627445;0.4394236;0.3366682;0.3027953;-;0.4169447	0.3104317 (0.1490441);0.5205054 (0.1015833);0.2412569 (0.1730302);0.6206183 (0.146017);0.7975326 (0.0775093);0.7437891 (0.2270028);0.9234869 (0.3042624);0.6743856 (0.1655125);0.6584897 (0.1699781);0.7601897 (0.1217787);0.6379731 (0.2166289);0.619758 (0.2067937);0.5013119 (0.1688769);-;0.6924992 (0.214602)	0	0.991249
6.39707e-53	21:44118844:rs756554:C_A	21	44118844	ENSG00000280433.1	FP565260.6	21	5163695	C/A	A	15.3117	0.5579506 (0.0364395)	1.035907;2.8253888;1.5484817;3.5227022;10.2642318;3.276564;3.5109639;4.3585199;3.6277684;6.0151583;2.9450041;3.2542509;3.0819554;-;2.7916596	86;168;65;135;450;49;37;125;131;164;43;77;94;-;57	0.1128176;0.2165569;0.1942744;0.2989258;0.4583718;0.4543674;0.5482767;0.3794526;0.3116353;0.4478967;0.4394236;0.3637201;0.3143985;-;0.3651284	0.1582981 (0.1528111);0.3038184 (0.1075316);0.2741458 (0.1770417);0.4877919 (0.1384709);0.7833195 (0.0763154);0.7437891 (0.2270028);0.9936529 (0.2830143);0.707806 (0.162396);0.5880501 (0.1620969);0.7227061 (0.1201475);0.6379731 (0.2166289);0.656353 (0.201691);0.5100163 (0.1654846);-;0.5926824 (0.2123047)	0	0.991249
1.61443e-51	21:44169194:rs9985064:A_G	21	44169194	ENSG00000280433.1	FP565260.6	21	5163695	A/G	A	-15.1001	-0.5761291 (0.0381539)	-1.0266813;-4.2423924;-2.2758457;-3.7709895;-9.7383394;-2.839884;-2.899776;-3.7703664;-3.4934632;-5.8354608;-3.0807138;-2.3656399;-2.9582225;-;-2.8907204	86;168;65;135;450;49;37;125;131;164;43;77;94;-;57	-0.1123234;-0.3214119;-0.2816956;-0.3193937;-0.4372845;-0.398847;-0.4652044;-0.3310113;-0.3011244;-0.4359883;-0.4569374;-0.2693595;-0.3023479;-;-0.377244	-0.1591415 (0.1550057);-0.4427588 (0.1043653);-0.39343 (0.172872);-0.5576772 (0.1478862);-0.7437966 (0.0763782);-0.6724138 (0.2367751);-0.8553523 (0.2949718);-0.6363175 (0.1687681);-0.5862038 (0.1678002);-0.6981566 (0.1196404);-0.6546828 (0.2125101);-0.4840502 (0.204617);-0.5089265 (0.1720379);-;-0.620191 (0.2145455)	0	0.991249
1.94831e-51	21:44227538:rs4819388:T_C	21	44227538	ENSG00000277117.5	FP565260.3	21	5022493	C/T	T	-15.0876	-0.5459067 (0.0361824)	-2.1303706;-1.9145341;-2.0416956;-5.4757262;-11.904686;-2.0942948;-2.9921507;-4.408348;-3.6522695;-3.082075;-0.7922266;-2.9403718;-2.2599947;-;-3.3211107	86;168;65;135;450;49;37;125;131;164;43;77;94;-;57	-0.2299449;-0.1483053;-0.2541314;-0.4498074;-0.52112;-0.3001386;-0.4780406;-0.3831212;-0.3137134;-0.2386183;-0.1241237;-0.3307732;-0.2326986;-;-0.4279508	-0.3815995 (0.1791235);-0.253101 (0.1321998);-0.407349 (0.1995151);-0.6601587 (0.1205609);-0.7404962 (0.0622021);-0.4397641 (0.209982);-0.7027996 (0.2348811);-0.5802338 (0.1316216);-0.4880384 (0.1336261);-0.3776076 (0.1225173);-0.1890822 (0.2386719);-0.5211157 (0.1772278);-0.3707135 (0.1640329);-;-0.6039835 (0.1818619)	0	0.938002
3.09625e-51	17:7311823:rs11078672:G_A	17	7311823	ENSG00000253626.3	EIF5AL1	10	79512601	G/A	A	15.0573	0.5395708 (0.0358346)	1.7052681;5.877137;0.9921261;4.8328602;2.05681;1.7611096;1.5355364;11.4876888;3.3477864;9.5532089;5.1922439;4.3335692;4.1478803;0.6860543;0.2732487	86;168;65;135;450;49;37;125;131;164;43;77;94;74;57	0.185295;0.4339404;0.1248305;0.4020025;0.0971674;0.2536925;0.256997;0.8118558;0.2890278;0.6567609;0.6966625;0.4717918;0.4135216;0.0814235;0.036971	0.4402644 (0.258179);1.1338379 (0.1929235);0.4116123 (0.4148791);0.5810986 (0.1202391);0.1468365 (0.0713904);0.3957682 (0.2247266);0.3739487 (0.2435297);1.1495771 (0.1000704);0.4427822 (0.1322612);0.9062884 (0.0948674);0.8817273 (0.1698162);0.6561718 (0.151416);0.591597 (0.1426263);0.1207544 (0.1760129);0.0569173 (0.2082986)	0	0.24905
1.88741e-50	1:46309111:rs41292543:A_G	1	46309111	ENSG00000233954.6	UQCRHL	1	15809348	A/G	G	-14.937	-0.8039564 (0.0538231)	-0.383962;-2.0586036;-0.9042165;-6.3905825;-11.0068059;-2.6472459;-2.234364;-3.9889081;-4.1480208;-5.1189985;-3.3431059;-2.0482881;-1.7360242;-2.5696589;-1.5755179	86;168;65;135;450;49;37;125;131;164;43;77;94;74;57	-0.0421217;-0.1594125;-0.1140937;-0.5149266;-0.4869307;-0.3741916;-0.3673592;-0.3494224;-0.3535301;-0.3873575;-0.4909824;-0.2337032;-0.1799441;-0.2966073;-0.210684	-0.2234481 (0.5819535);-0.7765792 (0.3772359);-0.5248887 (0.5804901);-1.0271538 (0.1607293);-0.968367 (0.0879789);-1.0433046 (0.3941095);-0.9713502 (0.4347323);-0.7311964 (0.1833074);-0.7924619 (0.1910458);-0.8500922 (0.1660661);-1.0492092 (0.3138426);-0.5996475 (0.2927555);-0.4042149 (0.2328394);-0.6517773 (0.2536435);-0.427323 (0.271227)	0	0.428838
1.98022e-50	21:43416333:rs229343:C_T	21	43416333	ENSG00000275993.3	SIK1B	21	6111131	C/T	T	14.9341	0.4842229 (0.032424)	4.2175493;7.2072297;4.7665315;3.6341151;7.6938865;1.7969984;2.2606048;2.7656066;3.9483603;4.1908131;-0.4588194;2.8651804;4.7678662;-;1.5068608	86;168;65;135;450;49;37;124;131;164;43;77;94;-;57	0.4379786;0.5187382;0.5520019;0.3080386;0.3522542;0.2585869;0.3708568;0.2471419;0.3383774;0.3205624;-0.0717675;0.3234842;0.4691198;-;0.2023593	0.621891 (0.1474532);0.7121273 (0.0988074);0.7648708 (0.160467);0.4241335 (0.1167089);0.4845118 (0.0629736);0.3552903 (0.1977132);0.4928378 (0.2180115);0.3430703 (0.1240488);0.4616749 (0.1169283);0.4473942 (0.1067559);-0.1027941 (0.2240405);0.439887 (0.1535286);0.6246498 (0.1310125);-;0.2774855 (0.1841481)	0	0.92744
3.09386e-48	17:7317378:rs62059198:G_T	17	7317378	ENSG00000253626.3	EIF5AL1	10	79512601	G/T	T	14.5935	0.5293025 (0.0362697)	1.724034;6.3346579;0.1502242;5.097774;2.2060222;1.7038395;1.084127;10.6955963;3.3356847;9.3402542;4.9241088;3.6239912;3.6170896;0.9842088;0.3323841	86;168;65;135;450;49;37;125;131;164;43;77;94;74;57	0.1872485;0.4637313;0.0193275;0.4224093;0.104182;0.2462498;0.1829555;0.7787522;0.2880309;0.6462226;0.6711529;0.4023829;0.3646184;0.1157745;0.045191	0.4449483 (0.2580856);1.1620232 (0.183439);0.0685009 (0.455991);0.6097831 (0.1196175);0.158457 (0.0718293);0.3945924 (0.2315901);0.275206 (0.2538503);1.0984534 (0.1027015);0.4451306 (0.133445);0.9001576 (0.096374);0.8549933 (0.1736341);0.5735173 (0.1582557);0.5302254 (0.146589);0.1770375 (0.179878);0.069896 (0.2102868)	0	0.24905
3.11096e-44	21:44225067:rs4818887:T_C	21	44225067	ENSG00000277117.5	FP565260.3	21	5022493	C/T	T	-13.9507	-0.5018168 (0.0359708)	-1.8651359;-2.137349;-1.3700364;-4.468335;-11.5576422;-2.3007846;-2.9921507;-3.8793515;-2.8203948;-2.3976408;-0.9730291;-2.790316;-2.2599947;-;-3.3642055	86;168;65;135;450;49;37;125;131;164;43;77;94;-;57	-0.2016833;-0.1651925;-0.1722175;-0.3739392;-0.5075725;-0.3280203;-0.4780406;-0.3402669;-0.2446299;-0.1868347;-0.1524627;-0.315349;-0.2327442;-;-0.4330775	-0.342723 (0.1837523);-0.281817 (0.1318535);-0.2750009 (0.2007252);-0.5431141 (0.1215473);-0.7176466 (0.0620928);-0.4671959 (0.2030594);-0.7027996 (0.2348811);-0.5077751 (0.1308917);-0.3700015 (0.1311878);-0.2887117 (0.1204149);-0.2285656 (0.2349011);-0.4886692 (0.1751304);-0.3707135 (0.1640329);-;-0.6030583 (0.1792573)	0	0.938002
1.52437e-43	21:44227319:rs4819387:C_T	21	44227319	ENSG00000277117.5	FP565260.3	21	5022493	C/T	T	13.837	0.4609172 (0.0333105)	3.9203673;1.4064475;3.3284002;4.2503154;10.5180547;2.4052196;2.4529755;4.0990587;2.4778628;2.5807613;2.4137103;2.2926998;2.6014335;-;1.7519347	86;168;65;135;450;49;37;125;131;164;43;77;94;-;57	0.410136;0.1091152;0.4032029;0.3571192;0.4677503;0.3421076;0.399999;0.3580083;0.2164966;0.2010996;0.3659084;0.2610948;0.2669796;-;0.2343477	0.7353939 (0.1875829);0.2261172 (0.1607719);0.9321848 (0.2800699);0.4858452 (0.114308);0.6329665 (0.060179);0.4643185 (0.1930462);0.5289172 (0.2156227);0.489462 (0.1194084);0.2992424 (0.1207663);0.2796356 (0.1083539);0.4886434 (0.2024449);0.3575311 (0.1559433);0.3664946 (0.1408818);-;0.3228694 (0.184293)	0	0.938002
1.71322e-43	21:44098203:rs75882785:G_A	21	44098203	ENSG00000280071.4	GATD3B	21	5128413	G/A	A	-13.8285	-0.9935538 (0.0718485)	-1.2763767;-2.6390725;-1.8513715;-4.2375634;-8.6887041;-2.7933454;-2.0203458;-3.5540232;-3.7382278;-4.8053681;-2.9375249;-3.8929046;-2.4703288;-;-2.5391561	86;168;65;135;450;49;37;125;131;164;43;77;94;-;57	-0.1386592;-0.2030851;-0.2313189;-0.3555759;-0.3943965;-0.3928571;-0.3338489;-0.313392;-0.3208654;-0.364518;-0.4379184;-0.4293822;-0.2535458;-;-0.3336604	-0.8993497 (0.7046115);-0.8302169 (0.3145866);-0.7542579 (0.407405);-1.0261327 (0.2421516);-1.109516 (0.1276964);-1.0176096 (0.3642978);-1.1301287 (0.5593739);-1.2984788 (0.3653546);-0.9761501 (0.2611264);-1.0147979 (0.2111801);-1.0571957 (0.3598933);-1.0314294 (0.2649511);-0.6650227 (0.2692041);-;-0.8824187 (0.3475244)	0	0.902857
2.35801e-43	2:113477901:rs2441607:G_C	2	113477901	ENSG00000172785.18	CBWD1	9	179147	G/C	C	13.8058	0.5667411 (0.041051)	1.6584005;3.2547316;2.108307;6.1742685;7.7640591;3.760448;3.2171623;5.1082901;4.5150096;4.7488254;2.119551;1.0220858;1.1133772;2.5243912;-0.4655649	86;168;65;135;450;49;37;125;131;164;43;77;94;74;57	0.179895;0.2491637;0.2616129;0.4997316;0.3549494;0.5119579;0.5088141;0.4379538;0.3827718;0.360509;0.324363;0.1180514;0.1162599;0.2922932;-0.0626828	0.3324688 (0.2004756);0.5207252 (0.1599902);0.6427943 (0.3048865);0.8238689 (0.1334359);0.6088603 (0.0784204);0.8020047 (0.2132737);1.0646629 (0.3309323);0.7521061 (0.1472325);0.6414674 (0.1420744);0.6240978 (0.1314215);0.4848567 (0.2287544);0.2121081 (0.2075247);0.1953556 (0.1754622);0.483666 (0.1915971);-0.1067534 (0.2292986)	0	0.952837
2.01879e-42	2:113412790:rs3885285:A_C	2	113412790	ENSG00000172785.18	CBWD1	9	179147	A/C	C	13.6501	0.5636136 (0.04129)	1.9879661;2.9322533;2.4025133;6.2747942;7.4841284;3.7690382;2.9209952;5.2913441;4.4767215;4.6642766;2.1889349;1.1268767;0.9204293;2.5243912;-0.6360812	86;168;65;135;450;49;37;125;131;164;43;77;94;74;57	0.2147377;0.2245036;0.2972269;0.5069817;0.3429792;0.512605;0.4675453;0.4516795;0.3798828;0.3549208;0.3339896;0.130203;0.096256;0.2922932;-0.0860755	0.3721671 (0.18721);0.5044532 (0.172036);0.6976403 (0.2903794);0.8400107 (0.1338706);0.5970325 (0.0797732);0.8169748 (0.2167595);1.1213937 (0.3839081);0.7806452 (0.1475325);0.6411916 (0.1432279);0.6106332 (0.130917);0.49916 (0.2280379);0.2303726 (0.2044346);0.159112 (0.1728671);0.483666 (0.1915971);-0.1456137 (0.2289231)	0	0.952837
3.44498e-42	2:113413163:rs2757891:C_T	2	113413163	ENSG00000172785.18	CBWD1	9	179147	C/T	T	13.611	0.5322758 (0.0391063)	1.9501161;3.1873044;1.3296316;6.2747942;7.6471758;3.7690382;3.0567674;5.1082901;4.463976;4.8762495;2.1889349;1.0308094;0.9300623;2.5243912;-0.6360812	86;168;65;135;450;49;37;125;131;164;43;77;94;74;57	0.210686;0.243844;0.1674293;0.5068783;0.3503669;0.512605;0.4872079;0.4379538;0.3793485;0.3697048;0.3337965;0.1188002;0.0968402;0.2922932;-0.0856866	0.3065232 (0.157182);0.3854648 (0.1209376);0.2671085 (0.2008891);0.8400107 (0.1338706);0.6059041 (0.0792324);0.8169748 (0.2167595);1.0849176 (0.3549232);0.7521061 (0.1472325);0.6396074 (0.143282);0.6312306 (0.12945);0.49916 (0.2280379);0.2083009 (0.2020751);0.1607621 (0.1728509);0.483666 (0.1915971);-0.1456137 (0.2289231)	0	0.952837
3.54055e-42	2:113458351:rs72611930:A_C	2	113458351	ENSG00000172785.18	CBWD1	9	179147	A/C	C	13.6092	0.5621483 (0.0413066)	1.724034;3.28174;2.0999684;6.2029164;7.460891;3.7690382;3.0639818;5.0197011;4.5022383;4.7206075;2.1126338;1.0482614;1.0747369;2.5243912;-0.5025972	86;168;65;135;450;49;37;122;131;164;43;77;94;74;57	0.1867815;0.2505367;0.2607071;0.5018476;0.3422359;0.5126201;0.4883644;0.4363604;0.3821843;0.3592101;0.3231124;0.1213854;0.1116764;0.2922932;-0.0681601	0.3451953 (0.2002253);0.5359268 (0.1633057);0.6404138 (0.3049635);0.8268452 (0.1332994);0.5915088 (0.0792813);0.8034254 (0.2131646);1.1653867 (0.3803504);0.7543447 (0.1502768);0.6398963 (0.1421285);0.6208341 (0.1315157);0.4834233 (0.228825);0.2145354 (0.2046583);0.1886594 (0.1755401);0.483666 (0.1915971);-0.1152087 (0.2292268)	0	0.952837
5.49763e-42	19:21767600:rs6511291:T_C	19	21767600	ENSG00000142621.19	FHAD1	1	15247272	T/C	C	13.5769	0.4373749 (0.0322146)	3.3640255;1.1731244;3.3464878;5.258697;9.3192319;3.6073425;3.7946369;2.1816661;4.072925;2.436816;0.2674148;4.0856149;2.3199158;0.1775929;3.2268997	86;168;65;135;450;49;37;124;131;164;43;77;94;74;57	0.3555188;0.0906724;0.4050045;0.4338164;0.4204551;0.4938131;0.5839339;0.1958223;0.3484915;0.1896572;0.041842;0.4479353;0.2394899;0.021444;0.4169299	0.4830765 (0.1436007);0.1295597 (0.1104399);0.5444874 (0.1627041);0.5833801 (0.1109363);0.5739374 (0.0615863);0.6617578 (0.1834474);0.7912987 (0.2085308);0.2785869 (0.1276946);0.4764791 (0.116987);0.2667691 (0.1094745);0.0580178 (0.2169582);0.5977332 (0.1463019);0.3318191 (0.1430306);0.0292567 (0.1647404);0.5613699 (0.1739657)	0	0.0329322
6.7829e-42	21:43029561:rs234732:C_G	21	43029561	ENSG00000274276.4	CBSL	21	6468040	G/C	G	13.5616	0.5068315 (0.0373726)	1.9406615;2.9322533;2.2170375;4.6107027;4.9978809;2.639608;3.5806746;-;5.5004068;5.0473138;0.0190927;3.7926586;5.1547678;4.6414416;3.0324267	86;168;65;135;450;49;37;-;131;164;43;77;94;74;57	0.2097267;0.2254898;0.2749449;0.3845446;0.2330324;0.3732546;0.5565928;-;0.4584694;0.381841;0.0030157;0.4189437;0.5021424;0.5097633;0.393687	0.3560297 (0.1834579);0.4216948 (0.1438125);0.5094394 (0.2297838);0.5580958 (0.1210436);0.3638479 (0.0728004);0.5097112 (0.1931011);0.8211381 (0.229325);-;0.7091456 (0.128926);0.5681342 (0.1125617);0.00459 (0.2404063);0.6168709 (0.1626487);0.7153334 (0.1387712);0.7099082 (0.1529499);0.5555238 (0.1831945)	0	0.874973
1.35046e-41	19:21725251:rs7252798:C_T	19	21725251	ENSG00000142621.19	FHAD1	1	15247272	T/C	C	13.5109	0.4357396 (0.032251)	3.5369966;1.0437577;3.1400311;5.2452277;9.3437299;3.6073425;3.7946369;2.1613663;4.0354786;2.3845901;0.1654973;4.1882889;2.250021;0.2960463;3.1334796	86;168;65;135;450;49;37;123;131;164;43;77;94;74;57	0.3729984;0.0806503;0.3816631;0.4334437;0.4214952;0.4936446;0.5841033;0.1954283;0.3445459;0.1856996;0.0256776;0.4582433;0.2321438;0.0347189;0.4060351	0.5056525 (0.142961);0.1153702 (0.1105335);0.5147701 (0.1639379);0.5821391 (0.1109845);0.5761071 (0.0616571);0.6617578 (0.1834474);0.7912987 (0.2085308);0.2778121 (0.1285354);0.4725847 (0.1171075);0.2614682 (0.1096491);0.0360332 (0.2177269);0.6096347 (0.145557);0.3223404 (0.1432611);0.04886 (0.1650418);0.5462516 (0.1743275)	0	0.0329322
2.7406e-41	21:44098203:rs75882785:G_A	21	44098203	ENSG00000275464.5	FP565260.1	21	5154658	G/A	A	-13.4585	-0.9695899 (0.072043)	-1.4622487;-2.4007319;-1.5403458;-3.9589493;-9.002453;-3.0439468;-2.2016576;-2.893242;-4.617496;-5.0616312;-1.7914996;-2.3291385;-2.3899976;-;-2.3387672	86;168;65;135;450;49;37;125;131;164;43;77;94;-;57	-0.1587106;-0.1848217;-0.1932423;-0.3339629;-0.407414;-0.425;-0.3616697;-0.2574635;-0.391299;-0.3830038;-0.2764811;-0.2653371;-0.245718;-;-0.3093608	-1.0273377 (0.7025738);-0.757844 (0.3156721);-0.6324384 (0.4105821);-0.9659035 (0.2439798);-1.143557 (0.1270273);-1.0948945 (0.3596957);-1.2202337 (0.5542341);-1.0738093 (0.371144);-1.1763124 (0.2547512);-1.0617648 (0.2097673);-0.6815098 (0.380413);-0.6525152 (0.280153);-0.6446556 (0.2697307);-;-0.8191129 (0.3502328)	0	0.851822
3.67017e-41	19:21741387:rs61037485:T_A	19	21741387	ENSG00000142621.19	FHAD1	1	15247272	A/T	A	13.4372	0.4333523 (0.0322502)	3.680894;1.1342965;2.6932017;5.258697;9.2702927;3.6073425;3.7946369;2.1500663;4.0230112;2.3845901;0.1654973;4.157393;2.2699722;0.2334755;3.1334796	86;168;65;135;450;49;37;123;131;164;43;77;94;72;57	0.3873871;0.0878273;0.3308103;0.4336018;0.4178768;0.4935329;0.5840937;0.1939949;0.3437911;0.1856022;0.0262213;0.4548924;0.2336788;0.0282117;0.4061495	0.5252982 (0.1427094);0.1267534 (0.1117462);0.4546368 (0.1688091);0.5833801 (0.1109363);0.5715817 (0.0616573);0.6617578 (0.1834474);0.7912987 (0.2085308);0.2758841 (0.1283142);0.4712855 (0.1171474);0.2614682 (0.1096491);0.0360332 (0.2177269);0.6059644 (0.1457559);0.3250507 (0.1431959);0.038992 (0.1670068);0.5462516 (0.1743275)	0	0.0329322
4.54297e-41	19:21729953:rs35717293:A_G	19	21729953	ENSG00000142621.19	FHAD1	1	15247272	A/G	G	13.4212	0.4467572 (0.0332874)	4.0575336;0.9920564;2.5728736;5.2452277;9.4173382;3.6073425;3.7946369;-;4.0105512;2.3454604;0.15913;4.157393;2.2599947;0.2960463;3.1334796	86;168;65;135;450;49;37;-;131;164;43;77;94;74;57	0.4232199;0.0768016;0.3169935;0.4334437;0.4238286;0.4936446;0.5840937;-;0.3425826;0.1831974;0.0250425;0.454885;0.2327509;0.0347189;0.4061495	0.5782926 (0.1425232);0.1111222 (0.112012);0.4362415 (0.1695542);0.5821391 (0.1109845);0.5797123 (0.061558);0.6617578 (0.1834474);0.7912987 (0.2085308);-;0.4699857 (0.1171873);0.257318 (0.109709);0.0346477 (0.2177321);0.6059644 (0.1457559);0.3236957 (0.1432285);0.04886 (0.1650418);0.5462516 (0.1743275)	0	0.0329322
4.67985e-41	2:113462478:rs1210133:T_C	2	113462478	ENSG00000172785.18	CBWD1	9	179147	T/C	C	13.4191	0.5242392 (0.0390668)	1.4436224;2.9991978;1.0561754;6.2029164;7.6238416;3.760448;3.1950776;5.0357009;4.5150096;4.9188886;2.1264721;0.9610637;1.0843945;2.5243912;-0.4877821	86;168;65;135;450;49;37;124;131;164;43;77;94;74;57	0.1566577;0.2303076;0.1325818;0.5016638;0.3488233;0.5124704;0.5056363;0.4338703;0.3825831;0.3734277;0.3245756;0.1107493;0.1127462;0.2922932;-0.0660576	0.2291148 (0.1587083);0.3612478 (0.1204481);0.2070699 (0.1960563);0.8268452 (0.1332994);0.602964 (0.0790893);0.8020047 (0.2132737);1.1235736 (0.3516577);0.7495962 (0.1488564);0.6414674 (0.1420744);0.639778 (0.1300656);0.4862895 (0.2286837);0.1943801 (0.2022552);0.1903339 (0.1755209);0.483666 (0.1915971);-0.111827 (0.2292562)	0	0.952837
5.18507e-41	21:44220377:rs2838533:T_C	21	44220377	ENSG00000277117.5	FP565260.3	21	5022493	C/T	C	-13.4114	-0.4731436 (0.0352793)	-1.035907;-1.6795472;-0.8403886;-4.468335;-11.4518137;-2.3007846;-2.9921507;-3.855084;-2.7966524;-2.3976408;-0.9859863;-2.7716497;-2.1206902;-;-3.3642055	86;168;65;135;450;49;37;125;131;164;43;77;94;-;57	-0.1125141;-0.1303822;-0.1055547;-0.3736096;-0.5044674;-0.3280203;-0.4775391;-0.3379308;-0.2433692;-0.1867247;-0.1544519;-0.3127521;-0.2191513;-;-0.4332075	-0.1700125 (0.1641194);-0.1911198 (0.1137925);-0.1506868 (0.1793061);-0.5431141 (0.1215473);-0.7113868 (0.06212);-0.4671959 (0.2030594);-0.7027996 (0.2348811);-0.5029906 (0.1304746);-0.367063 (0.1312508);-0.2887117 (0.1204149);-0.2315424 (0.2348332);-0.4856976 (0.1752377);-0.3465159 (0.1633977);-;-0.6030583 (0.1792573)	0	0.938002
1.06957e-40	21:44222343:rs8126482:A_C	21	44222343	ENSG00000277117.5	FP565260.3	21	5022493	C/A	A	13.3578	0.4540637 (0.0339924)	0.8608725;1.3675152;1.9091176;4.5199837;11.5311439;2.3007846;2.9921507;3.6859811;2.8917345;2.0854201;0.9859863;2.8933382;2.2300845;-;2.7342253	86;168;65;135;450;49;37;125;131;164;43;77;94;-;57	0.0938986;0.1058537;0.2382901;0.3784881;0.5066791;0.3280203;0.4775391;0.323938;0.2509815;0.1627694;0.1541878;0.3256526;0.2301137;-;0.3575629	0.1307994 (0.1519382);0.1509771 (0.1104025);0.333702 (0.1747938);0.5469414 (0.1210052);0.7075023 (0.0613558);0.4671959 (0.2030594);0.7027996 (0.2348811);0.4746224 (0.1287642);0.3774272 (0.1305193);0.2497857 (0.1197772);0.2315424 (0.2348332);0.4901466 (0.1694052);0.3610769 (0.1619118);-;0.4991537 (0.1825576)	0	0.938002
1.87666e-39	21:43432736:rs9982824:A_G	21	43432736	ENSG00000275993.3	SIK1B	21	6111131	A/G	A	13.1428	0.633279 (0.0481846)	-;4.2843123;1.6953647;2.8639541;-;-;3.4040035;5.4367277;6.6415036;4.4821439;0.8760377;4.6514128;4.1478803;-;4.0989103	-;168;65;135;-;-;37;125;131;164;43;77;94;-;57	-;0.3242854;0.2122919;0.2448305;-;-;0.5339489;0.4634678;0.5390702;0.3415732;0.1373484;0.5022353;0.4139545;-;0.5146247	-;0.4438702 (0.1036036);0.2913323 (0.1718405);0.5235721 (0.1828144);-;-;0.7904738 (0.2322188);0.9135451 (0.1680322);0.9249742 (0.1392718);0.6921072 (0.1544143);0.3424271 (0.3908817);0.9851589 (0.2117978);0.7930714 (0.1911992);-;0.9980763 (0.2434979)	0	0.92744
5.74355e-38	15:82951214:rs8031595:C_A	15	82951214	ENSG00000235272.2	RAMACL	6	166587594	C/A	A	12.8813	1.0716857 (0.0831973)	4.2928962;11.087898;6.5419327;1.096017;3.0621795;0.8626764;2.1041482;3.2214675;2.7018658;4.0669813;2.9599811;2.4755324;-;2.3533461;1.5602434	86;168;65;135;450;49;37;125;131;164;43;77;-;74;57	0.4447302;0.7243232;0.704067;0.0946971;0.1440772;0.1264051;0.3470246;0.2846953;0.2351443;0.3119775;0.4413674;0.2808297;-;0.273096;0.2087299	0.8572685 (0.1996947);1.37595 (0.1240948);1.3945586 (0.2131723);0.5496734 (0.501519);0.7645175 (0.2496645);0.5020712 (0.5819925);1.4255018 (0.6774721);1.5602975 (0.4843437);0.9442283 (0.3494727);1.5971303 (0.3927066);1.5855113 (0.5356491);1.3891556 (0.5611543);-;1.6160437 (0.6867004);0.7777447 (0.4984765)	0	0.490798
6.12792e-38	15:82995889:rs6603039:C_G	15	82995889	ENSG00000235272.2	RAMACL	6	166587594	C/G	G	12.8763	1.0566684 (0.0820631)	4.4777659;11.2714169;6.3319684;1.096017;3.0621795;0.8626764;2.1041482;3.2214675;2.7018658;4.0669813;2.9599811;2.4755324;-;2.0507767;1.5602434	86;168;65;135;450;49;37;125;131;164;43;77;-;74;57	0.461928;0.732422;0.6875868;0.0946971;0.1443887;0.1264051;0.3470246;0.2846953;0.2350777;0.3121491;0.4414359;0.2808297;-;0.2389819;0.2087299	0.887324 (0.1981622);1.375438 (0.1220288);1.2954326 (0.2045861);0.5496734 (0.501519);0.7645175 (0.2496645);0.5020712 (0.5819925);1.4255018 (0.6774721);1.5602975 (0.4843437);0.9442283 (0.3494727);1.5971303 (0.3927066);1.5855113 (0.5356491);1.3891556 (0.5611543);-;1.1635936 (0.5673916);0.7777447 (0.4984765)	0	0.490798
7.91792e-38	15:82986352:rs74030863:T_A	15	82986352	ENSG00000235272.2	RAMACL	6	166587594	T/A	A	12.8565	1.0587867 (0.0823542)	4.3795541;11.2714169;6.3448873;1.096017;3.0621795;0.8626764;2.1041482;3.2214675;2.7018658;4.0669813;2.9599811;2.4755324;-;2.0507767;1.5602434	86;168;65;135;450;49;37;125;131;164;43;77;-;74;57	0.4526126;0.7320798;0.6892654;0.0946971;0.1442858;0.1264051;0.3470246;0.2846953;0.2351028;0.3121491;0.4414359;0.2808297;-;0.2389819;0.2087299	0.8714436 (0.19898);1.3889632 (0.1232288);1.2970654 (0.2044269);0.5496734 (0.501519);0.7645175 (0.2496645);0.5020712 (0.5819925);1.4255018 (0.6774721);1.5602975 (0.4843437);0.9442283 (0.3494727);1.5971303 (0.3927066);1.5855113 (0.5356491);1.3891556 (0.5611543);-;1.1635936 (0.5673916);0.7777447 (0.4984765)	0	0.490798
8.0123e-37	21:44191815:rs12626618:G_A	21	44191815	ENSG00000275464.5	FP565260.1	21	5154658	G/A	A	-12.6762	-0.7304642 (0.057625)	-0.8424771;-2.8120516;-1.2409222;-5.3126841;-7.6705241;-3.490155;-1.6099356;-2.7421713;-3.299414;-5.9400654;-1.2662006;-1.2406833;-3.4263904;-;-1.309582	86;168;65;135;450;49;37;125;131;164;43;77;94;-;57	-0.0921546;-0.2159635;-0.1561976;-0.4378439;-0.3509062;-0.4798766;-0.2693967;-0.2443236;-0.2847008;-0.4430272;-0.1966541;-0.1425051;-0.3471882;-;-0.1761824	-0.2733884 (0.3245054);-0.5257556 (0.1869651);-0.5593606 (0.450762);-1.0332294 (0.1944835);-0.8647545 (0.1127373);-0.9625139 (0.2757797);-0.7207963 (0.4477175);-0.6072287 (0.2214408);-0.6339663 (0.1921451);-0.989112 (0.1665153);-0.3868977 (0.305558);-0.3560754 (0.2869994);-0.7479832 (0.2183006);-;-0.3937833 (0.3006939)	0	0.851822
1.04177e-36	21:43036637:rs395306:G_A	21	43036637	ENSG00000274276.4	CBSL	21	6468040	G/A	A	12.6556	0.4718722 (0.0372855)	0.6954886;1.9014552;1.0641888;4.6107027;4.7557043;2.6625366;2.5879907;5.8407589;5.2852263;4.7206075;0.0063642;3.7527777;4.9773676;-;3.0324267	86;168;65;135;450;49;37;125;131;164;43;77;94;-;57	0.0758791;0.1473256;0.1342781;0.3852609;0.2217249;0.3761746;0.4202777;0.492927;0.4423272;0.3592424;0.0010315;0.4151638;0.4870927;-;0.393687	0.1453685 (0.2090164);0.2933021 (0.1542514);0.2564651 (0.2409958);0.5580958 (0.1210436);0.3453513 (0.0726183);0.5135812 (0.1928917);0.6140484 (0.2372684);0.7200977 (0.1232884);0.6828762 (0.1292047);0.5343082 (0.1131863);0.00153 (0.2404072);0.6113918 (0.1629171);0.699191 (0.1404741);-;0.5555238 (0.1831945)	0	0.874973
1.51801e-36	21:44095942:rs12627239:A_G	21	44095942	ENSG00000280433.1	FP565260.6	21	5163695	A/G	A	12.6262	0.5372434 (0.04255)	-;3.55306;1.8349001;3.5227022;-;3.276564;3.5109639;4.3585199;3.6767963;6.2423876;3.398197;3.2542509;3.0819554;2.5786509;2.7916596	-;168;65;135;-;49;37;125;131;164;43;77;94;73;57	-;0.2711884;0.2291499;0.2990638;-;0.4543674;0.5482767;0.3794526;0.316369;0.4625589;0.4979038;0.3639639;0.3143985;0.3001024;0.3651284	-;0.3817778 (0.1074504);0.3266104 (0.177999);0.4877919 (0.1384709);-;0.7437891 (0.2270028);0.9936529 (0.2830143);0.707806 (0.162396);0.6012944 (0.1635376);0.7485317 (0.1199111);0.7253409 (0.2134487);0.656353 (0.201691);0.5100163 (0.1654846);0.512091 (0.1985887);0.5926824 (0.2123047)	0	0.991249
6.59902e-36	19:21707537:rs6511285:G_A	19	21707537	ENSG00000142621.19	FHAD1	1	15247272	G/A	A	12.5099	0.4046746 (0.0323485)	3.3741491;0.8758146;0.8164747;5.2317692;8.9297865;3.5820956;3.6354328;2.1109196;3.9483603;2.215266;0.0636436;3.9029728;2.2699722;0.1268452;2.9822233	86;168;65;135;450;49;37;125;131;164;43;77;94;74;57	0.356506;0.0681846;0.1034098;0.4321475;0.4036243;0.4906526;0.5636021;0.1890648;0.3384765;0.1733426;0.01045;0.4298783;0.2337155;0.0153171;0.3877197	0.600534 (0.1779809);0.1092379 (0.1247272);0.1653905 (0.2025667);0.5806584 (0.110987);0.5525321 (0.0618752);0.6491247 (0.1812137);0.7598763 (0.2090195);0.2682437 (0.1270743);0.4631376 (0.1172987);0.2425204 (0.1094769);0.0138607 (0.217786);0.5755111 (0.1474545);0.3235651 (0.1425414);0.0208987 (0.1647576);0.5215677 (0.1748922)	0	0.0329322
2.07673e-35	2:113458351:rs72611930:A_C	2	113458351	ENSG00000170122.5	FOXD4	9	118204	A/C	C	12.4185	0.5171196 (0.041641)	1.2671049;3.0662648;1.7937737;4.0345777;5.7976856;3.3909458;2.2737509;3.3571707;3.6890695;4.9758714;1.9136076;1.9135842;3.3737866;2.4341799;2.7015182	86;168;65;135;450;49;37;122;131;164;43;77;94;74;57	0.1376961;0.2351626;0.2237316;0.3402773;0.2687813;0.4678682;0.3726583;0.2995473;0.3172607;0.3769544;0.2939524;0.2185725;0.3417887;0.2823287;0.3543109	0.2556779 (0.2017812);0.5026652 (0.1639341);0.5517952 (0.3076169);0.5759153 (0.1427449);0.4700104 (0.0810686);0.7388247 (0.2178816);0.9070433 (0.3989194);0.5302105 (0.1579337);0.5362614 (0.145365);0.6501007 (0.1306506);0.441625 (0.2307814);0.3853588 (0.2013807);0.5627633 (0.1668046);0.467685 (0.1921325);0.5843479 (0.2163035)	0	0.96268
5.11942e-35	2:113477901:rs2441607:G_C	2	113477901	ENSG00000170122.5	FOXD4	9	118204	G/C	C	12.3461	0.511866 (0.0414598)	1.2022561;2.9188788;1.7609253;4.0219548;5.7976856;3.3991711;2.4731002;3.2096739;3.7013492;4.9758714;1.9067965;1.9135842;3.384295;2.4341799;2.7096874	86;168;65;135;450;49;37;125;131;164;43;77;94;74;57	0.131143;0.2241083;0.2196024;0.3390421;0.2687184;0.4691476;0.4029525;0.2838004;0.3175628;0.3773143;0.2927281;0.2193904;0.342782;0.2823287;0.3549721	0.2428147 (0.2019658);0.4697267 (0.1609271);0.5421546 (0.3078805);0.5743066 (0.1427929);0.4670238 (0.0805535);0.7402753 (0.2177811);0.8576717 (0.3468002);0.4993866 (0.1555879);0.5378777 (0.1453194);0.6501007 (0.1306506);0.4401759 (0.2308458);0.3906205 (0.2041303);0.564326 (0.1667485);0.467685 (0.1921325);0.5859135 (0.2162292)	0	0.96268
1.98232e-33	21:43067294:rs2851391:T_C	21	43067294	ENSG00000274276.4	CBSL	21	6468040	T/C	T	12.0482	0.4040856 (0.033539)	2.1494158;3.4171138;3.2923038;5.0311691;4.7117741;1.0009935;2.4128564;5.1473351;3.7013492;3.4964057;0.8115485;2.8370685;3.3422984;-;2.0938231	86;168;65;135;450;49;37;125;131;164;43;77;94;-;57	0.2315298;0.2608636;0.3987407;0.4174702;0.2195835;0.1455214;0.3935352;0.4410556;0.3178256;0.2695968;0.1265119;0.319702;0.3393989;-;0.2777888	0.3659237 (0.1702433);0.4115083 (0.1204257);0.6082836 (0.1847593);0.5641863 (0.1121382);0.3070822 (0.0651734);0.2002364 (0.2000377);0.5512484 (0.228463);0.5963283 (0.1158518);0.4364252 (0.1179098);0.375572 (0.1074166);0.1760462 (0.2169263);0.4368702 (0.1539865);0.4618477 (0.1381827);-;0.3794062 (0.1812026)	0	0.874973
3.17138e-33	1:46368035:rs61784611:G_A	1	46368035	ENSG00000233954.6	UQCRHL	1	15809348	G/A	A	-12.0092	-0.6614079 (0.055075)	-0.5854274;-1.1342965;-0.6652665;-6.1314055;-9.5404051;-0.9663594;-1.6847269;-2.8815928;-3.5910646;-4.5100725;-1.6703792;-1.170612;-1.1617162;-2.2015303;-0.5915551	86;168;65;135;450;49;37;125;131;164;43;77;94;74;57	-0.0638344;-0.0877853;-0.0836;-0.497036;-0.4293426;-0.1408721;-0.2805966;-0.2557076;-0.3088614;-0.3438792;-0.2579761;-0.1347513;-0.1212244;-0.2557292;-0.0799146	-0.2955895 (0.5049123);-0.4654864 (0.4103745);-0.3367274 (0.5061542);-1.0210155 (0.1665223);-0.8961061 (0.0939275);-0.4033506 (0.4173919);-0.8346738 (0.4954357);-0.5354684 (0.1858237);-0.6464674 (0.1800211);-0.7607884 (0.1686865);-0.6383368 (0.3821508);-0.3252481 (0.2778445);-0.2477534 (0.213265);-0.580909 (0.263866);-0.1634012 (0.2762232)	0	0.430715
8.35714e-33	21:43466239:rs230634:T_C	21	43466239	ENSG00000275993.3	SIK1B	21	6111131	C/T	T	-11.9289	-0.6024118 (0.0505003)	-2.0448378;-2.7587479;-0.4985626;-3.3503711;-6.6101816;-1.9848749;-2.8434705;-3.9036472;-5.3521544;-2.7252064;0.4460426;-3.4964165;-3.5320727;-;-2.410596	86;168;65;135;450;49;37;125;131;164;43;77;94;-;57	-0.2209657;-0.2117374;-0.0633779;-0.2853943;-0.3049717;-0.2852413;-0.4567736;-0.3421745;-0.4468374;-0.2118638;0.0697606;-0.3894855;-0.3572988;-;-0.3179853	-0.9062973 (0.4432123);-0.8662675 (0.3140075);-0.2527245 (0.5069062);-0.583261 (0.1740885);-0.5659768 (0.085622);-0.5884554 (0.2964697);-0.7645541 (0.2688806);-0.6799793 (0.1741908);-0.8086866 (0.1510955);-0.4360761 (0.1600158);0.1496981 (0.335614);-0.7786071 (0.2226872);-0.7683864 (0.2175455);-;-0.7008189 (0.2907243)	0	0.92744
5.30177e-32	1:46415055:rs45512099:T_C	1	46415055	ENSG00000233954.6	UQCRHL	1	15809348	T/C	C	-11.7741	-0.6502784 (0.0552296)	-0.0182758;-1.0437577;-0.3559425;-6.1029021;-9.5650771;-0.9663594;-1.6847269;-2.8815928;-3.6032929;-4.4961041;-1.5036427;-1.1618614;-1.1713892;-2.2015303;-0.5915551	86;168;65;135;450;49;37;125;131;164;43;77;94;74;57	-0.0021066;-0.0810133;-0.0448389;-0.4950025;-0.4302962;-0.1408721;-0.2805966;-0.2557076;-0.3099189;-0.3425229;-0.2326134;-0.1338271;-0.1222752;-0.2557292;-0.0799146	-0.0082946 (0.4538582);-0.4687775 (0.4491248);-0.2077142 (0.5835611);-1.0172972 (0.1666907);-0.8980324 (0.0938866);-0.4033506 (0.4173919);-0.8346738 (0.4954357);-0.5354684 (0.1858237);-0.6484705 (0.1799661);-0.758691 (0.1687441);-0.5779679 (0.3843785);-0.3228589 (0.2778807);-0.2497868 (0.2132398);-0.580909 (0.263866);-0.1634012 (0.2762232)	0	0.430715
5.76049e-32	1:46391817:rs61784634:T_C	1	46391817	ENSG00000233954.6	UQCRHL	1	15809348	T/C	C	-11.767	-0.6516782 (0.0553817)	-0.2833435;-1.2767452;-0.3084445;-6.1029021;-9.5404051;-0.9663594;-1.6847269;-2.5492003;-3.5910646;-4.5100725;-1.6101637;-0.9349337;-1.1713892;-2.2015303;-0.5915551	86;168;65;135;450;49;37;121;131;164;43;77;94;74;57	-0.0314268;-0.0991255;-0.0389927;-0.495436;-0.4294417;-0.1408721;-0.2805966;-0.2306682;-0.3088391;-0.3442871;-0.2485201;-0.1078282;-0.1217105;-0.2557292;-0.0799146	-0.1432816 (0.5056814);-0.4853221 (0.3801245);-0.1800398 (0.5837025);-1.0172972 (0.1666907);-0.8961061 (0.0939275);-0.4033506 (0.4173919);-0.8346738 (0.4954357);-0.50705 (0.1989055);-0.6464674 (0.1800211);-0.7607884 (0.1686865);-0.6166569 (0.3829778);-0.2526603 (0.2702441);-0.2497868 (0.2132398);-0.580909 (0.263866);-0.1634012 (0.2762232)	0	0.430715
7.24814e-32	21:43029279:rs234731:G_A	21	43029279	ENSG00000274276.4	CBSL	21	6468040	A/G	A	11.7479	0.4058042 (0.0345428)	0.6954886;2.2293714;0.3796985;4.8065845;4.6459361;2.964986;3.2838384;4.7992965;3.2752618;5.3937026;0.2037068;2.996987;2.712945;3.0662015;2.3946046	86;168;65;135;450;49;37;125;131;164;43;77;94;74;57	0.0761756;0.1715998;0.048278;0.4001964;0.2170241;0.414642;0.5181834;0.4137522;0.2831103;0.4061572;0.0321021;0.3366302;0.2776986;0.3507901;0.315656	0.1084437 (0.1559245);0.2479847 (0.1112353);0.0702998 (0.1851463);0.5703101 (0.1186518);0.3308224 (0.0712068);0.5611243 (0.1892502);0.7829406 (0.2384224);0.5999449 (0.1250068);0.4239029 (0.1294257);0.5868597 (0.1088046);0.0478061 (0.2346808);0.4701097 (0.1568608);0.3978509 (0.1466491);0.495177 (0.1614953);0.4534956 (0.1893823)	0	0.874973
9.87884e-32	2:113412790:rs3885285:A_C	2	113412790	ENSG00000170122.5	FOXD4	9	118204	A/C	C	11.7217	0.4902052 (0.0418204)	1.2115145;1.3156345;1.8596117;4.0724905;5.7082314;3.3335764;2.1041482;3.1507879;3.6767963;4.9188886;1.8999886;1.9225421;3.3213367;2.4341799;2.7096874	86;168;65;135;450;49;37;125;131;164;43;77;94;74;57	0.1324678;0.1023148;0.2323229;0.3429011;0.2653582;0.460896;0.3465782;0.2791768;0.3164735;0.3729651;0.2916325;0.2196959;0.3374456;0.2823287;0.3552232	0.2300059 (0.1898499);0.2308698 (0.1754817);0.5490431 (0.2952461);0.5847318 (0.1435809);0.466286 (0.0816866);0.7409404 (0.2222659);0.8468742 (0.4024784);0.4949941 (0.1571017);0.5383721 (0.1464242);0.639778 (0.1300656);0.4387263 (0.2309099);0.3870803 (0.2013378);0.5456048 (0.1642727);0.467685 (0.1921325);0.5859135 (0.2162292)	0	0.96268
4.46147e-31	2:113413163:rs2757891:C_T	2	113413163	ENSG00000170122.5	FOXD4	9	118204	C/T	T	11.5932	0.4594282 (0.0396291)	0.8792732;2.0586036;0.6175963;4.0724905;5.6412416;3.3335764;2.2869142;3.2096739;3.6890695;4.8336933;1.8931841;1.7706681;3.3213367;2.4341799;2.7178616	86;168;65;135;450;49;37;125;131;164;43;77;94;74;57	0.0964344;0.1590685;0.0779451;0.3427888;0.2619253;0.460896;0.3748403;0.2838004;0.3172426;0.3673881;0.291472;0.2032368;0.337327;0.2823287;0.3557664	0.1405981 (0.1599026);0.2532057 (0.1229987);0.125377 (0.203008);0.5847318 (0.1435809);0.4591664 (0.0813946);0.7409404 (0.2222659);0.8502952 (0.371809);0.4993866 (0.1555879);0.5400003 (0.1463785);0.6264114 (0.1295927);0.4372761 (0.2309739);0.3531503 (0.1994447);0.5456048 (0.1642727);0.467685 (0.1921325);0.5874785 (0.2161547)	0	0.96268
5.64729e-31	2:113462478:rs1210133:T_C	2	113462478	ENSG00000170122.5	FOXD4	9	118204	T/C	C	11.5731	0.4576126 (0.0395412)	0.5121255;1.7577769;1.0001268;4.0345777;5.7082314;3.3909458;2.446277;3.1613436;3.6890695;4.9046663;1.9136076;1.7795784;3.3737866;2.4341799;2.7096874	86;168;65;135;450;49;37;124;131;164;43;77;94;74;57	0.0563048;0.1355114;0.125883;0.3399031;0.2645516;0.4680667;0.3986631;0.2805774;0.3172077;0.3722857;0.2941145;0.2038216;0.3421824;0.2823287;0.3547604	0.0821323 (0.1603754);0.2153439 (0.1225092);0.1962523 (0.1962274);0.5759153 (0.1427449);0.4632517 (0.081155);0.7388247 (0.2178816);0.901532 (0.3685323);0.4968336 (0.157159);0.5362614 (0.145365);0.6381651 (0.1301139);0.441625 (0.2307814);0.3548574 (0.1994053);0.5627633 (0.1668046);0.467685 (0.1921325);0.5859135 (0.2162292)	0	0.96268
6.54034e-31	9:94300699:rs12236219:C_T	9	94300699	ENSG00000138115.14	CYP2C8	10	95069497	T/C	T	11.5605	0.8312805 (0.071907)	2.5722353;3.5258236;4.3098251;3.7834722;7.3449067;3.012289;2.7528103;-0.998149;2.4074327;0.305043;1.9682171;3.9534358;2.3399198;3.6667049;2.6851947	86;168;65;135;450;49;37;125;131;164;43;77;94;74;57	0.2761566;0.2685166;0.5068182;0.3197596;0.3371293;0.4213911;0.4442617;-0.0895595;0.2096872;0.0235993;0.3016011;0.4345494;0.2405812;0.4139815;0.352131	0.6174241 (0.2400341);0.6946423 (0.1970156);1.2510085 (0.290269);1.3777207 (0.3641419);1.096864 (0.1493367);1.0208243 (0.3388866);1.1615111 (0.4219365);-0.2941456 (0.2946911);0.6702438 (0.2784061);0.0863074 (0.2829351);1.1078765 (0.5628833);1.1787566 (0.2981601);0.9437893 (0.4033426);1.3061627 (0.3562225);0.8376194 (0.3119399)	0	0
1.49738e-29	21:44191815:rs12626618:G_A	21	44191815	ENSG00000280071.4	GATD3B	21	5128413	G/A	A	-11.2883	-0.6564439 (0.0581525)	-1.3877972;-1.4324132;-0.7447989;-4.4554441;-6.179648;-3.9516097;-1.4246244;-4.7865466;-2.3488478;-5.6870567;-1.4837418;-0.8479246;-2.3099195;-;-1.7750539	86;168;65;135;450;49;37;125;131;164;43;77;94;-;57	-0.1513178;-0.1112724;-0.0938129;-0.3728682;-0.2856561;-0.5335691;-0.2387835;-0.4127408;-0.2054751;-0.4260786;-0.2301894;-0.0984532;-0.2380132;-;-0.237371	-0.4472222 (0.3222533);-0.2723834 (0.190157);-0.3382403 (0.4541364);-0.8896304 (0.1996727);-0.7112582 (0.1150969);-1.0604199 (0.2683514);-0.6424077 (0.4509313);-1.0032742 (0.2096029);-0.460109 (0.1958871);-0.95405 (0.1677581);-0.4503591 (0.3035293);-0.2446348 (0.2885101);-0.5202584 (0.2252279);-;-0.527339 (0.2970834)	0	0.902857
3.72516e-29	21:44107410:rs11550376:G_A	21	44107410	ENSG00000275464.5	FP565260.1	21	5154658	G/A	A	11.2082	0.5125134 (0.0457267)	2.5722353;3.498611;-;3.0090126;7.2061639;1.8545777;1.9053241;2.1450587;3.4326608;3.7124229;1.5235657;2.1204355;2.9274069;-;0.155051	86;168;-;135;450;49;37;125;131;164;43;77;94;-;57	0.2758151;0.2672003;-;0.2567451;0.3309008;0.2669198;0.3156768;0.1919971;0.295782;0.2860494;0.2364855;0.2416006;0.2987304;-;0.0212556	1.4436976 (0.5612619);0.9554788 (0.2731023);-;0.463674 (0.1540951);0.55732 (0.0773393);0.4493293 (0.2422812);0.525762 (0.2759436);0.3498643 (0.1631024);0.6379315 (0.1858417);0.4756484 (0.1281234);0.4992142 (0.3276617);0.4047737 (0.1908918);0.5310269 (0.1813984);-;0.038958 (0.2512594)	0	0.851822
3.97732e-29	21:44098203:rs75882785:G_A	21	44098203	ENSG00000280433.1	FP565260.6	21	5163695	G/A	A	-11.2022	-0.8193741 (0.0731441)	-0.2741992;-1.9799739;0.5223545;-3.2524059;-7.6005214;-1.9630846;-1.4369091;-2.4882313;-3.2149789;-4.8195262;-2.2517182;-2.0843344;-3.2168849;-;-3.0744258	86;168;65;135;450;49;37;125;131;164;43;77;94;-;57	-0.0296483;-0.1532063;0.0658869;-0.2773153;-0.3476218;-0.2821429;-0.2411131;-0.2217851;-0.2777127;-0.3656506;-0.3431496;-0.2380835;-0.3268328;-;-0.3994852	-0.1949401 (0.7109434);-0.6283641 (0.3173598);0.2178918 (0.417134);-0.8072881 (0.2482126);-0.9873543 (0.1299061);-0.7413831 (0.3776623);-0.8242594 (0.5736337);-0.9311317 (0.3742143);-0.8502527 (0.264466);-1.0174174 (0.2111032);-0.8398405 (0.3729776);-0.5877978 (0.2820074);-0.8481974 (0.2636704);-;-1.0440027 (0.3395765)	0	0.991249
4.10504e-29	21:44158301:rs7275654:T_C	21	44158301	ENSG00000280071.4	GATD3B	21	5128413	C/T	T	-11.1992	-0.6090374 (0.054382)	-;-2.6523525;-3.0601303;-4.2630753;-;-2.8788198;-1.9690843;-3.3260522;-3.5544176;-4.5380341;-2.9151242;-4.0549843;-2.6014335;-;-2.9571999	-;168;65;135;-;49;37;124;131;164;43;77;94;-;57	-;-0.2039259;-0.3733474;-0.35769;-;-0.4042613;-0.3257919;-0.29512;-0.3060899;-0.3461732;-0.4349911;-0.4452352;-0.2670795;-;-0.3852376	-;-0.291915 (0.1100589);-0.5033396 (0.1644831);-0.7640112 (0.179216);-;-0.9822657 (0.3412043);-0.8676217 (0.4406219);-0.8768518 (0.2636314);-0.7138092 (0.2008231);-0.7555712 (0.1664975);-0.9383804 (0.3219007);-0.9721252 (0.2397359);-0.6389589 (0.245618);-;-0.8113471 (0.2743633)	0	0.902857
4.336e-28	21:44213343:rs2838527:T_C	21	44213343	ENSG00000277117.5	FP565260.3	21	5022493	C/T	C	-10.9884	-0.3590968 (0.0326795)	-2.3502676;-1.7056132;0.3480249;-2.9847871;-8.978213;-1.4271033;-1.5108199;-3.1625543;-1.4684648;-3.24184;-2.3853716;-1.5311119;-2.1206902;-1.4936009;-2.4667016	86;168;65;135;450;49;37;125;131;164;43;77;94;71;57	-0.2531421;-0.1323487;0.0442925;-0.2554756;-0.4056982;-0.2066624;-0.2534778;-0.2795557;-0.1285655;-0.2510713;-0.3622181;-0.1761793;-0.2192558;-0.1790905;-0.3249005	-0.3474285 (0.1478251);-0.1847166 (0.1082992);0.0610559 (0.1754354);-0.3520263 (0.1179402);-0.5520636 (0.0614893);-0.2873965 (0.2013845);-0.3429103 (0.2269697);-0.3849806 (0.1217309);-0.1800529 (0.122613);-0.347054 (0.1070546);-0.4835803 (0.2027275);-0.2466287 (0.1610781);-0.3026183 (0.142698);-0.247447 (0.1656714);-0.4425575 (0.1794127)	0	0.938002
8.92933e-28	21:44026447:rs9981086:C_T	21	44026447	ENSG00000280071.4	GATD3B	21	5128413	C/T	T	-10.9232	-0.5931916 (0.0543058)	-0.1279371;-0.4504029;-0.7527581;-3.2401855;-7.1830857;-2.824349;-1.1565717;-2.7885707;-3.6032929;-3.082075;-2.8113005;-2.7716497;-2.5509235;-3.150463;-2.8081162	86;168;65;135;450;49;37;125;131;164;43;77;94;74;57	-0.0140518;-0.0349597;-0.0951666;-0.2758166;-0.3300922;-0.3974095;-0.1947452;-0.2479705;-0.3103615;-0.2385386;-0.4209159;-0.3130983;-0.2620386;-0.3599369;-0.3669444	-0.0211255 (0.1651245);-0.0571722 (0.1269357);-0.1510426 (0.2006523);-0.9216976 (0.2844583);-0.902226 (0.1256042);-0.9663036 (0.3421332);-0.6697099 (0.5790474);-0.834356 (0.2992056);-0.9778175 (0.2713678);-0.5500287 (0.1784605);-1.1906655 (0.4235284);-0.7182826 (0.2591535);-0.709171 (0.2780056);-1.1455545 (0.3636147);-1.3396912 (0.4770783)	0	0.902857
9.88107e-28	17:7304568:rs12450494:T_A	17	7304568	ENSG00000253626.3	EIF5AL1	10	79512601	T/A	A	10.914	0.3686383 (0.0337765)	0.2101999;4.8072721;-0.3084445;4.6497148;1.3128238;-;1.2232126;7.9039572;2.8798327;6.7849114;3.7705553;3.2638616;3.5426765;1.0354906;-0.6212354	86;168;65;135;450;-;37;123;131;164;43;77;94;74;57	0.0234962;0.3605117;-0.038921;0.3881135;0.0615952;-;0.2060975;0.6358184;0.2498555;0.4976873;0.5441785;0.3651206;0.3584839;0.1221532;-0.0841379	0.0427975 (0.2036037);0.7360603 (0.1531139);-0.0749238 (0.2429085);0.5287075 (0.1137075);0.0876512 (0.0667654);-;0.2797306 (0.2286852);0.8342192 (0.1055445);0.3480206 (0.1208475);0.6648712 (0.0979926);0.7209162 (0.1911963);0.4930192 (0.151054);0.4856126 (0.1370751);0.1695718 (0.1637599);-0.1162627 (0.1871476)	0	0.24905
7.18645e-27	21:44158301:rs7275654:T_C	21	44158301	ENSG00000275464.5	FP565260.1	21	5154658	C/T	T	-10.732	-0.5859989 (0.0546029)	-;-2.084839;-1.4510095;-4.1231451;-;-3.3172512;-2.0653912;-2.986042;-4.6046542;-5.1621277;-2.2657149;-2.8651804;-2.9068886;-;-2.6933539	-;168;65;135;-;49;37;124;131;164;43;77;94;-;57	-;-0.1606026;-0.182288;-0.3472463;-;-0.4590764;-0.3406006;-0.2657294;-0.3896562;-0.3898978;-0.3446732;-0.3230545;-0.2966221;-;-0.3527477	-;-0.2312378 (0.110914);-0.2512437 (0.173151);-0.7417803 (0.1799064);-;-1.1059425 (0.3333912);-0.9057621 (0.4385426);-0.7935445 (0.2657513);-0.8983132 (0.1950881);-0.8457252 (0.1638327);-0.7543945 (0.3329609);-0.7193078 (0.2510515);-0.708097 (0.2435927);-;-0.7474813 (0.277528)	0	0.851822
1.43069e-26	1:46425185:rs7551802:C_T	1	46425185	ENSG00000233954.6	UQCRHL	1	15809348	C/T	T	-10.6683	-0.5285433 (0.0495436)	1.4529344;0.9920564;-0.3876184;-6.1029021;-9.4911199;-0.8833879;-1.6847269;-2.8234187;-3.4812907;-4.5380341;-1.3647837;-1.1443655;-1.1713892;-1.9889902;-0.5915551	86;168;65;135;450;49;37;125;131;164;43;77;94;74;57	0.1578992;0.0767653;-0.0491046;-0.4953051;-0.4268019;-0.1294743;-0.2805966;-0.2513651;-0.2999989;-0.3462327;-0.211844;-0.1318636;-0.1220474;-0.2320607;-0.0799146	0.271863 (0.187113);0.1427911 (0.1439345);-0.1033623 (0.26666);-1.0172972 (0.1666907);-0.8851439 (0.0932602);-0.3692869 (0.4180348);-0.8346738 (0.4954357);-0.532781 (0.1887007);-0.6201584 (0.1781404);-0.7465704 (0.164514);-0.5269172 (0.3860811);-0.318079 (0.2779523);-0.2497868 (0.2132398);-0.5129882 (0.2579139);-0.1634012 (0.2762232)	0	0.430715
2.018e-25	21:44072034:rs2255828:G_T	21	44072034	ENSG00000280433.1	FP565260.6	21	5163695	G/T	G	10.4196	0.462842 (0.0444202)	-;3.1469114;1.6790022;3.5969211;-;-;3.541852;-;3.1068121;5.1765241;3.4298526;2.5399153;3.0509503;2.6514234;2.6688911	-;168;65;135;-;-;37;-;131;164;43;77;94;74;57	-;0.2408865;0.210269;0.3054684;-;-;0.5515528;-;0.2688501;0.3908183;0.5016311;0.2883739;0.3108164;0.3062906;0.3498213	-;0.3590048 (0.1140816);0.3194931 (0.1902875);0.494407 (0.1374528);-;-;0.9652993 (0.2725408);-;0.500117 (0.1609743);0.6071241 (0.1172841);0.7306515 (0.2130271);0.4903152 (0.1930439);0.4974347 (0.1630426);0.5180851 (0.1953989);0.561676 (0.2104529)	0	0.991249
2.8835e-25	16:37321:rs9937872:G_A	16	37321	ENSG00000173213.9	TUBB8P12	18	49557	G/A	A	10.3857	0.4026306 (0.0387679)	1.4156999;3.5803204;0.7050193;3.9967309;3.6009946;2.7392983;1.320574;5.677768;1.8023998;5.1909306;1.8592101;3.0064417;1.1037147;0.4908542;2.0859815	86;168;65;135;450;49;37;125;131;164;43;77;94;74;57	0.1544854;0.2728676;0.0893434;0.3365176;0.1688817;0.385972;0.2215534;0.4812636;0.1581891;0.3919527;0.2856442;0.3379708;0.1150141;0.0578318;0.2770709	0.2323489 (0.164123);0.4041242 (0.1128738);0.1415388 (0.2007588);0.5672858 (0.1419374);0.285676 (0.0793325);0.6518106 (0.237948);0.3496612 (0.2647797);0.7374526 (0.1298842);0.2942577 (0.1632589);0.6185549 (0.1191607);0.5224655 (0.2810148);0.5585499 (0.1857844);0.2011641 (0.1822609);0.1043045 (0.2124958);0.4051257 (0.1942135)	0	0
5.21009e-25	21:42939997:rs9637299:G_A	21	42939997	ENSG00000274276.4	CBSL	21	6468040	G/A	A	-10.3289	-0.4000443 (0.0387308)	-1.0451344;-0.5663216;0.5223545;-4.5717705;-4.6898205;-1.4694313;-3.518672;-2.5457648;-4.4894756;-4.14947;-2.5997397;-2.6137581;-3.0199936;-1.9273632;-2.2197856	86;168;65;135;450;49;37;125;131;164;43;77;94;74;57	-0.1137075;-0.0440059;0.0659091;-0.3819592;-0.2188292;-0.2133014;-0.548513;-0.2266084;-0.3806841;-0.3179048;-0.3924228;-0.2958848;-0.3082406;-0.2251649;-0.2942743	-0.3384061 (0.323792);-0.1082424 (0.1911323);0.1715682 (0.3284516);-0.5935893 (0.1298379);-0.3447181 (0.0735035);-0.3427708 (0.2332677);-0.7416654 (0.2107799);-0.3388445 (0.1331012);-0.6009627 (0.1338603);-0.4868059 (0.1173176);-0.5972796 (0.2297459);-0.4438614 (0.1698173);-0.482272 (0.159693);-0.3845537 (0.1995232);-0.4398047 (0.1981293)	0	0.874973
5.58104e-25	21:44086564:rs2243348:C_T	21	44086564	ENSG00000280433.1	FP565260.6	21	5163695	C/T	C	10.3224	0.4509806 (0.0436894)	-;3.55306;2.1667775;2.7556099;-;3.2198978;3.3062076;3.5540232;2.4896151;4.4961041;2.321869;2.4939061;2.9274069;2.2104303;1.5755179	-;168;65;135;-;49;37;125;131;164;43;77;94;74;57	-;0.2710683;0.2685746;0.2361983;-;0.4472712;0.5208902;0.3132055;0.2169306;0.3428895;0.3531825;0.2830756;0.2994685;0.2573527;0.210567	-;0.3817778 (0.1074504);0.3802897 (0.1755093);0.3998431 (0.1451015);-;0.7331884 (0.2277055);0.9492311 (0.2871057);0.5903553 (0.166109);0.4315709 (0.1733485);0.5477969 (0.1218381);0.5493792 (0.2366108);0.508381 (0.2038493);0.4949551 (0.1690763);0.4624417 (0.2092089);0.3875974 (0.2460127)	0	0.991249
8.30287e-25	9:94340072:rs60981486:G_A	9	94340072	ENSG00000138115.14	CYP2C8	10	95069497	A/G	A	10.2842	0.7324433 (0.0712201)	0.8700722;2.5462293;2.183516;3.5350565;7.4376672;3.5401829;2.725116;-0.3210401;2.1853028;0.305043;1.3450288;2.8558047;2.4000249;3.1410774;2.9738764	86;168;65;135;450;49;37;125;131;164;43;77;94;74;57	0.0951129;0.1960338;0.2712264;0.3000444;0.3414238;0.4857017;0.4402044;-0.0294204;0.1905271;0.023939;0.2085522;0.3217534;0.2472518;0.3590579;0.3870961	0.1815727 (0.2086869);0.4709926 (0.1849765);0.6641827 (0.3041804);1.3962928 (0.3949846);1.1352781 (0.152639);1.1050116 (0.312134);1.2785062 (0.4691566);-0.1035725 (0.3226156);0.6343464 (0.2902785);0.0863074 (0.2829351);0.9427081 (0.7008833);1.0505576 (0.3678675);0.966649 (0.4027662);1.0148522 (0.3230905);0.9160901 (0.3080458)	0	0
9.7207e-25	19:21705462:rs10409238:T_C	19	21705462	ENSG00000142621.19	FHAD1	1	15247272	C/T	C	-10.2689	-0.3528476 (0.0343608)	-1.5368464;-0.5276751;-0.3717793;-3.4610216;-8.4254706;-2.9414157;-3.9004531;-1.4898422;-2.3957081;-1.8137803;-0.8502263;-3.6536012;-2.3199158;0.4654256;-2.5714765	86;168;65;135;450;49;37;125;131;164;43;77;94;74;57	-0.1667561;-0.0411603;-0.0472397;-0.2944009;-0.3829997;-0.4115169;-0.5973208;-0.1341531;-0.2092002;-0.1423821;-0.1334258;-0.4052839;-0.2393683;0.0546697;-0.3382064	-0.2577389 (0.1677063);-0.061016 (0.1156317);-0.0748433 (0.201311);-0.4127055 (0.1192438);-0.5445224 (0.0646281);-0.5841355 (0.1985899);-0.8466281 (0.2170589);-0.1995733 (0.133956);-0.3050618 (0.1273368);-0.2078117 (0.1145738);-0.1940308 (0.2282107);-0.5443293 (0.1489843);-0.3424649 (0.1476196);0.0780235 (0.167639);-0.4750593 (0.1847419)	0	0.0329322
3.09688e-24	16:38245:rs73493038:C_T	16	38245	ENSG00000173213.9	TUBB8P12	18	49557	C/T	T	10.1568	0.3950998 (0.0389002)	1.4063968;3.55306;0.6652665;3.9841298;3.320406;2.7470033;1.3144733;5.677768;1.6639595;5.1189985;1.8456429;3.0064417;1.0940537;0.4908542;2.0781434	86;168;65;135;450;49;37;125;131;164;43;77;94;74;57	0.1529757;0.271042;0.083614;0.3360185;0.1563342;0.3869662;0.2211218;0.4812636;0.1458326;0.3870686;0.2843605;0.3384133;0.1140591;0.0578318;0.275607	0.2308565 (0.1641475);0.4012631 (0.1129345);0.1349913 (0.2029131);0.5656857 (0.1419847);0.2654267 (0.079938);0.6533996 (0.2378591);0.3481181 (0.2648347);0.7374526 (0.1298842);0.27466 (0.1650641);0.6111714 (0.1193928);0.5189338 (0.2811669);0.5585499 (0.1857844);0.1994255 (0.1822812);0.1043045 (0.2124958);0.4037108 (0.1942652)	0	0
4.69201e-24	21:44131077:rs7067:C_T	21	44131077	ENSG00000280433.1	FP565260.6	21	5163695	C/T	T	10.1161	0.3478263 (0.0343835)	0.9345079;2.6922182;1.2087233;1.5728;5.8872963;2.839884;2.8154666;2.6149422;3.4083817;3.6447481;1.7240939;2.3839145;2.5307495;-;1.2718111	86;168;65;135;450;49;37;125;131;164;43;77;94;-;57	0.10207;0.2068145;0.1515549;0.1363574;0.2730932;0.3989565;0.4527238;0.2327316;0.2944209;0.2806442;0.2658782;0.27125;0.2603543;-;0.171035	0.1570734 (0.1680814);0.3193285 (0.1186117);0.2342915 (0.1938339);0.2001283 (0.1272433);0.4126412 (0.0700901);0.582376 (0.2050703);0.6922833 (0.2458858);0.3728998 (0.1426035);0.4366837 (0.1281205);0.4090722 (0.1122361);0.3697434 (0.2144566);0.4132306 (0.1733412);0.3814593 (0.1507298);-;0.243505 (0.1914632)	0	0.991249
2.77153e-23	21:44113373:rs2855650:C_T	21	44113373	ENSG00000280433.1	FP565260.6	21	5163695	C/T	T	9.94063	0.3417947 (0.0343836)	0.9990134;3.0662648;1.1524472;1.4911446;5.5075162;2.7856082;2.9493782;2.3276663;3.3235888;3.5367903;1.6235259;2.3656399;2.804596;-;1.2869133	86;168;65;135;450;49;37;125;131;164;43;77;94;-;57	0.1090807;0.2352006;0.144741;0.1288498;0.2562392;0.3919076;0.4724122;0.2082651;0.2872894;0.2731702;0.2511721;0.2690365;0.287356;-;0.1731214	0.1631895 (0.1633506);0.3477191 (0.1134015);0.2217472 (0.1924142);0.1894201 (0.12703);0.3830835 (0.0695565);0.57278 (0.2056212);0.7062143 (0.2394451);0.323882 (0.1391445);0.4252414 (0.1279464);0.396962 (0.1122379);0.3494578 (0.2152462);0.4021457 (0.1699945);0.4146658 (0.1478522);-;0.2475877 (0.1923888)	0	0.991249
3.44187e-23	9:94289243:rs79205359:A_T	9	94289243	ENSG00000138115.14	CYP2C8	10	95069497	T/A	T	9.91905	0.632266 (0.0637426)	1.2485671;2.5594802;2.2086515;2.9243099;6.9530047;3.0518768;2.7597485;-0.998149;2.4191612;0.305043;1.9682171;3.2734783;2.3399198;3.6667049;2.2593472	86;168;65;135;450;49;37;125;131;164;43;77;94;74;57	0.1357454;0.1973104;0.2740035;0.249667;0.3202612;0.426228;0.4446711;-0.0895595;0.2110679;0.0235993;0.3016011;0.3656894;0.2405812;0.4139815;0.2991466	0.2396132 (0.1919106);0.3600386 (0.1406686);0.5178137 (0.2344479);1.0178236 (0.348056);1.0441599 (0.1501739);0.9785332 (0.3206333);1.1639393 (0.4217556);-0.2941456 (0.2946911);0.6501823 (0.2687635);0.0863074 (0.2829351);1.1078765 (0.5628833);0.9596487 (0.2931587);0.9437893 (0.4033426);1.3061627 (0.3562225);0.7517871 (0.3327453)	0	0
9.97693e-23	17:7318388:rs7216490:G_T	17	7318388	ENSG00000253626.3	EIF5AL1	10	79512601	G/T	T	9.81232	0.3225535 (0.0328723)	1.3227658;1.7316897;0.4827052;4.4296877;0.9524216;1.8329624;1.8292563;7.8549633;2.4308937;6.0151583;3.5820329;3.0632856;3.2377283;0.745565;-0.5322367	86;168;65;135;450;49;37;125;131;164;43;77;94;74;57	0.1441975;0.1339878;0.0608718;0.3712874;0.0445817;0.2643816;0.3038025;0.6286147;0.2120873;0.4483896;0.5214084;0.3436147;0.3293552;0.0876226;-0.0724368	0.2005683 (0.151628);0.1914803 (0.1105742);0.0853428 (0.176801);0.5041391 (0.1138092);0.063471 (0.0666417);0.3585352 (0.1956042);0.4078719 (0.2229714);0.8161587 (0.1039036);0.2939457 (0.1209208);0.6012533 (0.0999564);0.693321 (0.1935552);0.4664621 (0.1522751);0.4522997 (0.1396966);0.122157 (0.1638448);-0.0995883 (0.1871128)	0	0.24905
1.03188e-22	21:34444407:rs6517228:A_C	21	34444407	ENSG00000276289.4	KCNE1B	21	7829926	C/A	A	9.80895	0.3294842 (0.0335902)	1.7146497;1.7969281;1.9587366;3.5350565;3.2557819;3.7948639;2.7736423;3.102779;3.2390754;3.3755679;3.4775805;2.8933382;1.6674532;-;1.8910516	86;168;65;135;450;49;37;124;131;164;43;77;94;-;57	0.1859831;0.1393819;0.2438484;0.3002458;0.1527175;0.5156255;0.4471016;0.2761123;0.279987;0.2614223;0.5080991;0.3259335;0.1730082;-;0.2517035	0.2605997 (0.1519842);0.199092 (0.1107958);0.3378956 (0.1725069);0.4130159 (0.1168343);0.2162208 (0.0664113);0.6791156 (0.1789565);0.5875985 (0.2118508);0.3810956 (0.122824);0.3887851 (0.1200297);0.3621852 (0.1072961);0.6671105 (0.1918318);0.445261 (0.1538918);0.2397581 (0.143787);-;0.3455312 (0.1827191)	0	0.983338
2.15931e-22	17:7319853:rs4796403:G_A	17	7319853	ENSG00000253626.3	EIF5AL1	10	79512601	G/A	G	-9.73395	-0.3203318 (0.0329087)	-0.9621443;-2.1899127;-0.118594;-4.4039648;-0.931236;-1.8401644;-1.8292563;-7.6148972;-2.5248961;-6.0302151;-3.5901285;-3.0822781;-3.2168849;-0.745565;0.5544747	86;168;65;135;450;49;37;122;131;164;43;77;94;74;57	-0.1050555;-0.1690326;-0.0146748;-0.3692304;-0.0442807;-0.2647008;-0.3038025;-0.619865;-0.2204651;-0.448579;-0.5221458;-0.3460426;-0.3271167;-0.0876226;0.0750741	-0.1459521 (0.1516946);-0.2380415 (0.1086991);-0.02084 (0.1757257);-0.5015802 (0.1138929);-0.0620619 (0.0666447);-0.3598531 (0.1955548);-0.4078719 (0.2229714);-0.8054206 (0.1057691);-0.3047322 (0.120691);-0.6024855 (0.0999111);-0.6945269 (0.1934546);-0.4690375 (0.1521723);-0.4496775 (0.1397866);-0.122157 (0.1638448);0.1037274 (0.1870733)	0	0.24905
6.87076e-22	17:7314144:rs2292064:T_C	17	7314144	ENSG00000253626.3	EIF5AL1	10	79512601	T/C	T	-9.6155	-0.316465 (0.032912)	-1.0082345;-1.5493693;0.0711538;-4.4425617;-0.9524216;-1.8329624;-1.8292563;-7.839026;-2.5248961;-6.0302151;-3.5658681;-3.0632856;-3.1960645;-0.745565;0.3989501	86;168;65;135;450;49;37;124;131;164;43;77;94;74;57	-0.1096347;-0.1200234;0.0093846;-0.3717292;-0.0445129;-0.2643816;-0.3038025;-0.6300871;-0.2196673;-0.4487754;-0.5189065;-0.3436147;-0.3250966;-0.0876226;0.0543112	-0.1528639 (0.1516155);-0.168441 (0.1087158);0.0124822 (0.1754255);-0.5054176 (0.1137672);-0.0634762 (0.0666472);-0.3585352 (0.1956042);-0.4078719 (0.2229714);-0.8167331 (0.1041881);-0.3048745 (0.1207473);-0.6024855 (0.0999111);-0.6909075 (0.1937558);-0.4664621 (0.1522751);-0.4470532 (0.1398762);-0.122157 (0.1638448);0.0746721 (0.1871714)	0	0.24905
1.00292e-21	16:33807:rs28652789:G_C	16	33807	ENSG00000173213.9	TUBB8P12	18	49557	G/C	C	9.57671	0.3687293 (0.0385027)	2.0448378;2.440366;-0.4034598;4.0345777;3.3635145;2.7315987;0.7490372;5.4101891;2.0921581;5.0473138;1.2662006;2.9592221;0.8722846;0.6690608;1.9065704	86;168;65;135;450;49;37;125;131;164;43;77;94;74;57	0.2211269;0.1881874;-0.0508475;0.3398146;0.1577406;0.384544;0.1269197;0.4606275;0.1829657;0.3821657;0.1968289;0.3331492;0.0908548;0.0789399;0.2543615	0.3333774 (0.1630337);0.2769291 (0.1134785);-0.074287 (0.184125);0.5720821 (0.1417948);0.2663538 (0.0791891);0.6502209 (0.2380368);0.1945984 (0.2597981);0.7094233 (0.1311273);0.3371103 (0.1611304);0.5940298 (0.1176923);0.3532872 (0.2790136);0.5506794 (0.1860893);0.1562648 (0.1791442);0.1440855 (0.2153548);0.3753474 (0.1968705)	0	0
1.17757e-21	19:37650857:rs2016598:C_A	19	37650857	ENSG00000111291.8	GPRC5D	12	12952147	C/A	A	9.56012	0.3218358 (0.0336644)	0.8424771;0.2058485;2.4534393;4.2375634;4.6240051;1.890666;0.3881068;2.2705025;3.5544176;4.1632436;2.5709058;3.1967143;0.8434139;2.1304605;2.1882056	86;168;65;135;450;49;37;125;131;164;43;77;94;74;57	0.0917513;0.0157581;0.3028717;0.3564052;0.2155242;0.2722563;0.0655937;0.2029498;0.3063885;0.3193196;0.3878781;0.3580311;0.0884277;0.2482761;0.289877	0.1542032 (0.1830355);0.0260353 (0.1264782);0.4778892 (0.1947834);0.4961415 (0.1170818);0.3026447 (0.0654508);0.3706932 (0.1960649);0.0901817 (0.2323632);0.288258 (0.1269578);0.4272785 (0.1202106);0.4419873 (0.1061642);0.545947 (0.2123559);0.4842391 (0.1514803);0.1243767 (0.1474681);0.3419787 (0.1605187);0.3966889 (0.181285)	0	0
1.35583e-21	21:44233881:rs7278257:G_C	21	44233881	ENSG00000277117.5	FP565260.3	21	5022493	G/C	G	9.54559	0.4104098 (0.0429947)	3.5165491;-;-;4.0978028;7.2292549;-;1.2718275;1.3329845;2.6663945;-;-;2.3565086;0.8722846;-;1.8136443	86;-;-;135;450;-;37;125;131;-;-;77;94;-;57	0.3714457;-;-;0.3450359;0.3323083;-;0.2139949;0.1195259;0.2319588;-;-;0.2678813;0.0907251;-;0.2421961	0.5281316 (0.1501846);-;-;0.5342194 (0.1303673);0.4993423 (0.0690724);-;0.3694987 (0.2905258);0.1856412 (0.1392674);0.362576 (0.1359799);-;-;0.4421584 (0.1876328);0.1484951 (0.170237);-;0.3580752 (0.1974341)	0	0.938002
3.49347e-21	2:113471327:rs2592460:G_A	2	113471327	ENSG00000170122.5	FOXD4	9	118204	G/A	A	9.4469	0.3358654 (0.035553)	1.8368635;2.4535851;1.1042805;2.9122291;5.1303909;2.8010881;0.3115403;3.4562537;1.9528351;3.9164168;1.0378774;1.9584051;0.9396968;1.900999;1.7596382	86;168;65;135;450;49;37;124;131;164;43;77;94;74;57	0.1991535;0.1894609;0.1390663;0.2489765;0.2385653;0.3936688;0.0532968;0.3061992;0.1713333;0.3010514;0.1619674;0.2239531;0.0982631;0.2215898;0.234797	0.3172893 (0.1727343);0.3554604 (0.1448739);0.2559127 (0.2317461);0.3545866 (0.1217578);0.3563331 (0.0694554);0.5344949 (0.1908169);0.0814422 (0.2614178);0.4428922 (0.1281423);0.245782 (0.1258591);0.445555 (0.113766);0.2286919 (0.2203457);0.3214465 (0.1641369);0.1469994 (0.1564328);0.3210615 (0.1688909);0.3327349 (0.1890928)	0	0.96268
5.87599e-21	17:7304645:rs7503161:A_C	17	7304645	ENSG00000253626.3	EIF5AL1	10	79512601	A/C	A	-9.39209	-0.3103815 (0.0330471)	-1.2763767;-2.3479395;0.1265012;-3.7959616;-1.5038467;-1.9340777;-1.1142812;-6.7604638;-2.4778628;-5.2631155;-2.922585;-2.9592221;-3.4791513;-0.822161;0.1845931	86;168;65;135;450;49;37;125;131;164;43;77;94;74;57	-0.1390981;-0.1805682;0.0162183;-0.3206431;-0.0705846;-0.2782572;-0.1880519;-0.5580263;-0.2157068;-0.3965381;-0.4362842;-0.3326038;-0.3520551;-0.0971273;0.0254001	-0.1928799 (0.1511152);-0.2537064 (0.1080549);0.0222292 (0.1757231);-0.4403953 (0.1160168);-0.1009371 (0.0671193);-0.3794868 (0.1962107);-0.2582428 (0.2317573);-0.732348 (0.1083281);-0.3001094 (0.1211162);-0.5398469 (0.1025717);-0.6267723 (0.2144582);-0.4528719 (0.1530375);-0.4900483 (0.1408528);-0.1345985 (0.163713);0.0346525 (0.187724)	0	0.24905
6.10343e-21	9:94266825:rs10821327:T_C	9	94266825	ENSG00000138115.14	CYP2C8	10	95069497	C/T	C	9.3883	0.4080712 (0.0434659)	1.9595738;2.4535851;1.3619512;2.8037166;5.108285;2.0942948;2.5947954;0.9091097;2.9632471;2.7515253;1.0119192;3.4379265;1.1230416;1.5259547;2.758809	86;168;65;135;450;49;37;125;131;164;43;77;94;74;57	0.2117025;0.1889581;0.1710162;0.2403965;0.2376053;0.2996718;0.4209176;0.0821717;0.257063;0.2136303;0.157847;0.3830872;0.1171192;0.1790211;0.3612524	0.3491261 (0.1781643);0.3221615 (0.1313023);0.3086508 (0.226624);0.4532931 (0.1616758);0.4418587 (0.0864984);0.4939465 (0.2358534);0.6739713 (0.2597397);0.1579362 (0.1737263);0.4443437 (0.1499516);0.3920022 (0.1424672);0.3112276 (0.3075617);0.7371404 (0.2144143);0.2356874 (0.2098653);0.3612642 (0.2367463);0.6813148 (0.2469598)	0	0
6.49791e-21	9:94268577:rs10993130:C_G	9	94268577	ENSG00000138115.14	CYP2C8	10	95069497	G/C	G	9.38167	0.4075332 (0.0434393)	1.9595738;2.4535851;1.3781238;2.8037166;5.108285;2.0942948;2.6016054;0.9091097;2.9632471;2.7383636;1.0119192;3.4379265;1.0940537;1.5259547;2.758809	86;168;65;135;450;49;37;125;131;164;43;77;94;74;57	0.2116821;0.1893215;0.1727964;0.2404409;0.237516;0.2996718;0.421913;0.0821717;0.2572157;0.213225;0.157847;0.3830872;0.1140397;0.1790211;0.3612524	0.3491261 (0.1781643);0.3221615 (0.1313023);0.3122125 (0.2265489);0.4532931 (0.1616758);0.4418587 (0.0864984);0.4939465 (0.2358534);0.6754669 (0.2596346);0.1579362 (0.1737263);0.4443437 (0.1499516);0.3875464 (0.1415248);0.3112276 (0.3075617);0.7371404 (0.2144143);0.2296814 (0.2099361);0.3612642 (0.2367463);0.6813148 (0.2469598)	0	0
8.29694e-21	21:43428190:rs229347:G_A	21	43428190	ENSG00000275993.3	SIK1B	21	6111131	G/A	G	-9.35564	-0.3179014 (0.0339796)	0.8700722;1.3026694;-0.1739491;-2.6117178;-5.9321612;-2.1162754;-2.5405045;-3.7462228;-3.3841261;-4.6783463;-0.0700084;-2.5307048;-4.6187042;-;-1.6827309	86;168;65;135;450;49;37;125;131;164;43;77;94;-;57	0.0954795;0.1014941;-0.0221068;-0.2237077;-0.2751834;-0.3031089;-0.412727;-0.3291592;-0.2924274;-0.3558491;-0.0108167;-0.2867987;-0.456487;-;-0.2253423	0.132834 (0.1526701);0.1419141 (0.108941);-0.0305092 (0.1753915);-0.3160665 (0.1210186);-0.3870308 (0.0652428);-0.413499 (0.19539);-0.5452277 (0.214614);-0.4593585 (0.1226191);-0.4011708 (0.1185449);-0.4981119 (0.1064718);-0.0157222 (0.2245755);-0.3945925 (0.155922);-0.6116894 (0.1324375);-;-0.3100018 (0.1842254)	0	0.92744
1.31742e-20	21:44026447:rs9981086:C_T	21	44026447	ENSG00000275464.5	FP565260.1	21	5154658	C/T	T	-9.30674	-0.5098773 (0.0547858)	-0.3931124;0.811283;0.1106869;-2.8398451;-6.8842237;-2.8554414;-0.9339747;-1.9973375;-3.5300174;-2.1632871;-1.5102812;-1.4516661;-2.8148032;-3.6472293;-2.8081162	86;168;65;135;450;49;37;125;131;164;43;77;94;74;57	-0.0428759;0.0630488;0.0138516;-0.2430142;-0.3169426;-0.4008354;-0.1576509;-0.1793677;-0.303691;-0.168503;-0.2338422;-0.1674368;-0.2883054;-0.4118197;-0.3669444	-0.0648604 (0.164992);0.1028417 (0.1267642);0.0223041 (0.201506);-0.8146605 (0.2868679);-0.8683343 (0.1261339);-0.9754309 (0.3416042);-0.5441281 (0.582594);-0.6063233 (0.3035658);-0.9596764 (0.2718617);-0.3915376 (0.180992);-0.6781972 (0.4490536);-0.3892342 (0.2681293);-0.7770766 (0.2760678);-1.3002846 (0.356513);-1.3396912 (0.4770783)	0	0.851822
1.40446e-20	19:37726993:rs73039018:C_A	19	37726993	ENSG00000111291.8	GPRC5D	12	12952147	C/A	A	9.30004	0.3827032 (0.0411507)	-0.0182758;1.6925789;2.0999684;3.215761;6.3378027;3.0043899;0.4588712;1.3441747;2.7610735;2.2803182;2.5997397;3.9635529;0.9686089;0.2875828;2.0859815	86;168;65;135;450;49;37;125;131;164;43;77;94;74;57	-0.0017643;0.1310892;0.2614382;0.2735421;0.2927881;0.4204557;0.0782522;0.1210939;0.2403579;0.1775874;0.39173;0.4360027;0.1010129;0.034028;0.2767827	-0.0046693 (0.2554895);0.3368106 (0.1989926);0.6157421 (0.293215);0.5106904 (0.1588086);0.4627662 (0.0730168);0.6684002 (0.2224745);0.1264482 (0.2755635);0.2065087 (0.1536324);0.3969829 (0.1437784);0.3074657 (0.1348346);0.6696842 (0.2575966);0.6585618 (0.1661544);0.184777 (0.1907654);0.0536297 (0.1864845);0.4551173 (0.218179)	0	0
2.06056e-19	1:46207548:rs12047449:T_C	1	46207548	ENSG00000233954.6	UQCRHL	1	15809348	T/C	C	-9.00993	-0.4253589 (0.04721)	-2.3502676;1.2767452;-0.7209278;-4.7541464;-7.3912602;-0.7248911;-1.2292825;-;-2.4661146;-3.6312319;-1.7375513;-0.8305387;-2.0314962;-0.7853983;-1.0761726	86;168;65;135;450;49;37;-;131;164;43;77;94;72;57	-0.2531956;0.098937;-0.0911993;-0.3958619;-0.3386343;-0.1062366;-0.2074908;-;-0.2150624;-0.2803515;-0.2676305;-0.0963487;-0.2103972;-0.0941375;-0.1446168	-0.7423459 (0.3158559);0.3468847 (0.2716945);-0.327487 (0.4542577);-0.6841218 (0.1439);-0.5943924 (0.0804183);-0.1923546 (0.2653566);-0.4285459 (0.3486146);-;-0.3850191 (0.1561238);-0.5090685 (0.1401917);-0.5226917 (0.3008209);-0.1982057 (0.2386472);-0.3685459 (0.181416);-0.1625065 (0.2069097);-0.2318133 (0.2154053)	0	0.426042
2.35802e-19	10:133620261:rs9630042:C_T	10	133620261	ENSG00000205097.6	FRG2	4	190027257	T/C	C	-8.99507	-0.3005747 (0.0334155)	-1.035907;-0.5792055;-1.1444151;-2.018321;-5.5743369;-2.3977321;-2.9493782;-0.9313609;-2.8560434;-3.6447481;-1.5501648;-2.1204355;-1.2779153;-3.8038757;-1.3777009	86;168;65;135;450;49;37;125;131;164;43;77;94;74;57	-0.113157;-0.044951;-0.1439745;-0.1743606;-0.2587123;-0.3406898;-0.4716621;-0.0842647;-0.2479003;-0.2810573;-0.2400971;-0.2418661;-0.1326545;-0.4276511;-0.1848322	-0.1827241 (0.1763905);-0.0799149 (0.1379733);-0.2700229 (0.2359484);-0.2546763 (0.1261823);-0.3845486 (0.0689855);-0.475309 (0.1982328);-0.6749656 (0.2288501);-0.1229101 (0.1319683);-0.359567 (0.1258969);-0.3952052 (0.1084314);-0.3505186 (0.226117);-0.3702255 (0.1745988);-0.1917092 (0.1500171);-0.6017351 (0.15819);-0.2882664 (0.2092373)	0	0.967924
2.43214e-19	9:94300699:rs12236219:C_T	9	94300699	ENSG00000173124.14	ACSM6	10	95194200	T/C	T	8.99194	0.6558138 (0.0729335)	0.4480272;3.1603705;1.638143;3.1061176;5.5075162;2.4577566;2.6016054;1.8501494;1.4225644;0.8014192;1.7173695;4.5019292;-0.3061788;3.5599482;0.8965915	86;168;65;135;450;49;37;125;131;164;43;77;94;74;57	0.0489509;0.2419582;0.2045455;0.2648947;0.2559625;0.3494462;0.4220486;0.1655722;0.1247814;0.0626932;0.2648204;0.4884335;-0.0320775;0.4031726;0.1207306	0.111472 (0.2488063);0.6269017 (0.1983634);0.5283821 (0.3225494);1.1491682 (0.3699693);0.8424496 (0.1529636);0.8555438 (0.3480995);1.1078182 (0.425821);0.5400466 (0.2918935);0.4016265 (0.2823257);0.2263711 (0.2824628);0.9763551 (0.5685178);1.3099043 (0.2909651);-0.1269773 (0.4147163);1.2737651 (0.3578044);0.2947741 (0.3287719)	0	0.0260931
3.58068e-19	2:113400327:rs7590492:C_T	2	113400327	ENSG00000172785.18	CBWD1	9	179147	T/C	C	8.94926	0.29694 (0.0331804)	2.7867132;2.3215656;1.9670176;3.7709895;4.7117741;1.195704;1.3878262;3.1625543;2.3371422;3.8618727;2.2937582;-0.0517891;1.1037147;1.8834384;-1.3928621	86;168;65;135;450;49;37;125;131;164;43;77;94;74;57	0.2984399;0.1786082;0.2447524;0.3192854;0.2204395;0.1739142;0.2325034;0.2795683;0.2035583;0.2974133;0.3491053;-0.0063792;0.1149627;0.2203627;-0.1871954	0.4238297 (0.1520895);0.2726702 (0.117451);0.3606926 (0.1833703);0.4380289 (0.1161576);0.3080548 (0.0653798);0.2422409 (0.2025927);0.332555 (0.239623);0.3849314 (0.1217153);0.2834688 (0.1212886);0.4084322 (0.1057601);0.4680827 (0.204068);-0.0083464 (0.1611618);0.1615122 (0.1463351);0.3024981 (0.1606095);-0.2567351 (0.184322)	0	0.952837
5.99107e-19	2:113471327:rs2592460:G_A	2	113471327	ENSG00000172785.18	CBWD1	9	179147	G/A	A	8.89224	0.3170217 (0.0356515)	1.1190119;1.6014108;1.4510095;4.3398023;5.9097237;2.0358389;1.8292563;3.515676;1.964428;3.9847505;1.312147;-0.2590014;1.1423753;1.224037;-1.6137491	86;168;65;135;450;49;37;124;131;164;43;77;94;74;57	0.1222835;0.1241382;0.1818469;0.364018;0.2738881;0.2919071;0.3035933;0.3113806;0.1715482;0.3061466;0.2036029;-0.0295754;0.1188974;0.1437459;-0.2158411	0.195628 (0.174822);0.2343409 (0.1463341);0.3340385 (0.2302111);0.5103146 (0.1175894);0.4068043 (0.0688364);0.401773 (0.1973501);0.458541 (0.2506707);0.4498218 (0.1279475);0.2471995 (0.1258379);0.4526482 (0.1135951);0.2870349 (0.2187521);-0.0435386 (0.1681018);0.1783089 (0.1560861);0.2096051 (0.1712408);-0.3064055 (0.1898718)	0	0.952837
1.34399e-18	16:49353:rs77046488:A_G	16	49353	ENSG00000173213.9	TUBB8P12	18	49557	A/G	G	8.80206	0.3606304 (0.0409711)	1.0082345;1.5103633;1.7855573;4.0345777;2.8689616;2.7315987;0.6836961;4.8503932;1.8602009;4.5240492;2.2797282;3.148931;0.9396968;-0.2198898;1.4764099	86;168;65;135;450;49;37;125;131;164;43;77;94;74;57	0.1096066;0.1172821;0.2230147;0.3395047;0.1349945;0.3851998;0.1156367;0.4182529;0.1628211;0.3453741;0.3469752;0.3525445;0.0980948;-0.0255026;0.1975361	0.1809077 (0.1794302);0.1913418 (0.1266859);0.367272 (0.2056904);0.5798764 (0.1437267);0.239454 (0.0834636);0.6638501 (0.2430262);0.1918575 (0.2806181);0.666708 (0.1374544);0.3122202 (0.1678422);0.5908704 (0.1306065);0.6119008 (0.2684095);0.5886602 (0.1869397);0.1733657 (0.1844911);-0.0490205 (0.2229321);0.2992338 (0.2026766)	0	0
3.08194e-18	10:17953382:rs10764176:A_G	10	17953382	ENSG00000205358.3	MT1H	16	56669814	A/G	G	-8.70836	-0.3151655 (0.0361911)	-1.883999;-1.1342965;-2.4619419;-2.041887;-4.9097051;-2.8010881;-2.5202304;-1.2211917;-2.3722703;-2.8042167;-2.0850022;-0.1381118;-1.9524357;-3.0755409;-1.7211494	86;168;65;135;450;49;37;125;131;164;43;77;94;74;57	-0.2038019;-0.0877536;-0.3044638;-0.1762199;-0.22883;-0.3944845;-0.4104141;-0.110038;-0.206739;-0.2175021;-0.3188265;-0.0158704;-0.2018592;-0.3515203;-0.229906	-0.3048957 (0.1618343);-0.1382454 (0.1218777);-0.4474441 (0.1817444);-0.2626943 (0.1286527);-0.348674 (0.0710173);-0.5366971 (0.1916031);-0.5847976 (0.2320413);-0.170264 (0.1394245);-0.3340093 (0.1407973);-0.3324289 (0.1185461);-0.4572457 (0.2193023);-0.0238916 (0.1729872);-0.3008172 (0.1540728);-0.536031 (0.1742884);-0.3497737 (0.203221)	0	0
4.57898e-18	10:17955079:rs491995:A_G	10	17955079	ENSG00000205358.3	MT1H	16	56669814	G/A	A	-8.66338	-0.2974526 (0.0343345)	-1.4436224;-0.2444516;-2.2254272;-1.4212442;-6.0445004;-2.2710969;-2.3729073;-0.6424863;-2.9036411;-3.1485525;-2.9002209;0.0863165;-2.6621904;-2.1038681;-1.3852804	86;168;65;135;450;49;37;125;131;164;43;77;94;74;57	-0.1572843;-0.0188041;-0.2757488;-0.1229983;-0.2802215;-0.3241999;-0.3882273;-0.057865;-0.2517956;-0.2441241;-0.4325782;0.0102153;-0.27337;-0.2452843;-0.1863355	-0.2395265 (0.1659204);-0.0305539 (0.1249894);-0.4169632 (0.1873632);-0.1758129 (0.1237035);-0.3946455 (0.06529);-0.4397444 (0.1936264);-0.5383058 (0.2268549);-0.0841193 (0.1309277);-0.3642764 (0.125455);-0.3498851 (0.1111257);-0.5917162 (0.2040245);0.0142209 (0.1647529);-0.3884505 (0.1459139);-0.3452044 (0.1640808);-0.2621347 (0.1892286)	0	0
4.66005e-18	10:17954774:rs690759:A_G	10	17954774	ENSG00000205358.3	MT1H	16	56669814	G/A	A	-8.6614	-0.2974864 (0.0343462)	-1.4436224;-0.2959275;-2.2254272;-1.4212442;-6.0445004;-2.2710969;-2.3729073;-0.5537475;-2.9036411;-3.0687949;-2.9002209;0.0863165;-2.6621904;-2.1038681;-1.5526098	86;168;65;135;450;49;37;125;131;164;43;77;94;74;57	-0.1572843;-0.0226659;-0.2756438;-0.1229089;-0.2801454;-0.3241999;-0.3882273;-0.0501035;-0.2517876;-0.2377939;-0.4325782;0.0100319;-0.27337;-0.2452843;-0.2077645	-0.2395265 (0.1659204);-0.0371275 (0.1254614);-0.4169632 (0.1873632);-0.1758129 (0.1237035);-0.3946455 (0.06529);-0.4397444 (0.1936264);-0.5383058 (0.2268549);-0.07237 (0.1306913);-0.3642764 (0.125455);-0.3421038 (0.1114782);-0.5917162 (0.2040245);0.0142209 (0.1647529);-0.3884505 (0.1459139);-0.3452044 (0.1640808);-0.2938711 (0.1892755)	0	0
8.05539e-18	19:37832544:rs11666021:C_T	19	37832544	ENSG00000111291.8	GPRC5D	12	12952147	C/T	T	8.59887	0.3666661 (0.0426412)	0.1553558;0.9791349;1.8019931;2.888082;5.7305804;3.1555475;0.7668812;1.3665614;2.3371422;2.9627329;2.7451544;2.790316;1.1810641;0.2029702;1.8600518	86;168;65;135;450;49;37;125;131;164;43;77;94;74;57	0.0167193;0.0756048;0.2252541;0.2466399;0.2661117;0.4390736;0.1295131;0.1229946;0.2043285;0.2300274;0.4119668;0.315188;0.1228984;0.0240085;0.248384	0.0396863 (0.2554542);0.1789774 (0.1827914);0.5542036 (0.3075503);0.4852156 (0.1680062);0.436004 (0.0760837);0.7350654 (0.2329439);0.2148551 (0.2801673);0.216114 (0.1581444);0.3628084 (0.1552359);0.388999 (0.1312974);0.7195741 (0.2621252);0.5062967 (0.1814478);0.2401678 (0.2033486);0.0409891 (0.2019465);0.4149108 (0.2230641)	0	0
9.22697e-18	19:37973622:rs11666497:C_T	19	37973622	ENSG00000111291.8	GPRC5D	12	12952147	T/C	T	8.58328	0.3703912 (0.0431527)	0.4846505;1.1860705;2.0916333;3.0332582;5.4630149;3.1315263;0.7668812;1.3607832;2.150348;2.5676552;2.5134761;2.8839471;1.1810641;0.316912;2.1409483	86;168;65;135;450;49;37;122;131;164;43;77;94;72;57	0.052965;0.0918289;0.2602688;0.2591513;0.2539329;0.4361634;0.1295131;0.123821;0.1884523;0.2002625;0.380367;0.3254926;0.1227884;0.0377989;0.2835756	0.1205602 (0.248757);0.2259686 (0.1905187);0.5918996 (0.2829844);0.502783 (0.1657568);0.4176355 (0.0764478);0.7457159 (0.2381318);0.2148551 (0.2801673);0.2175024 (0.1598362);0.3375198 (0.1569606);0.3643504 (0.1419001);0.6669336 (0.2653431);0.5268262 (0.1826754);0.2438141 (0.206436);0.0658066 (0.2076494);0.4731909 (0.2210193)	0	0
1.89591e-17	17:46049307:rs112333322:A_G	17	46049307	ENSG00000176809.10	LRRC37A3	17	64919480	A/G	G	8.50018	0.3733423 (0.0439217)	2.5237933;0.2573199;1.0722038;1.4794889;4.4269582;1.146898;3.802709;-;2.6427689;3.308635;0.0954684;2.2926998;3.3527884;3.7989687;0.9563554	86;168;65;135;450;49;37;-;131;164;43;77;94;72;57	0.2713805;0.0204771;0.1351875;0.1279904;0.2070545;0.1668523;0.5845897;-;0.2296397;0.2555955;0.0146085;0.2612801;0.3404161;0.4327871;0.1285594	0.8338497 (0.3303954);0.0756301 (0.2939145);0.4442787 (0.4143604);0.2123604 (0.1435363);0.3560445 (0.0804264);0.2740106 (0.2389145);0.8440352 (0.2219563);-;0.4079838 (0.1543774);0.4211759 (0.127296);0.0235918 (0.2471166);0.3881745 (0.1693089);0.5458189 (0.1627955);0.740288 (0.1948655);0.2040359 (0.2133474)	0	0.902357
2.81972e-17	17:7323638:rs35776863:G_A	17	7323638	ENSG00000253626.3	EIF5AL1	10	79512601	G/A	A	8.45398	0.3679469 (0.0435235)	0.6496127;3.97844;0.0395294;2.8760157;2.2700201;1.3989308;0.7668812;5.3836978;2.6545795;4.8336933;2.9824934;2.4205122;1.1617162;-1.439419;1.068672	86;168;65;135;450;49;37;125;131;164;43;77;94;74;57	0.0714614;0.3024362;0.0052101;0.2459809;0.1068952;0.203386;0.1301619;0.458763;0.23122;0.3668344;0.4439261;0.275038;0.1209738;-0.1688674;0.1439724	0.2500719 (0.3849553);1.0046924 (0.2525343);0.0180279 (0.4560647);0.393346 (0.1367677);0.1917859 (0.0844864);0.365964 (0.2616027);0.2148551 (0.2801673);0.8129207 (0.1509967);0.4065519 (0.1531511);0.6300895 (0.1303536);0.6447096 (0.2161646);0.4634347 (0.1914614);0.1956863 (0.1684459);-0.290282 (0.2016661);0.2331028 (0.2181238)	0	0.24905
3.19517e-17	19:52838899:rs1062967:T_C	19	52838899	ENSG00000156869.13	FRRS1	1	99766630	T/C	T	8.43924	0.2792876 (0.0330939)	0.9621443;-0.321668;0.2055861;4.7541464;6.8384306;0.1432209;2.446277;1.4113601;2.3488478;2.476026;2.6867338;1.40761;0.5840481;3.3394423;-1.0311937	86;168;65;135;450;49;37;125;131;164;43;77;94;74;57	0.1047093;-0.0253504;0.0256623;0.3962868;0.3150736;0.0211477;0.3986401;0.1266015;0.2053864;0.19257;0.4043796;0.1622869;0.0606252;0.3795892;-0.1389938	0.16486 (0.1713464);-0.0396146 (0.1231536);0.0402818 (0.1959365);0.5388952 (0.1133527);0.4371843 (0.0639305);0.0289833 (0.2023679);0.5284468 (0.2160208);0.1799275 (0.1274852);0.2851316 (0.1213921);0.269307 (0.1087658);0.5398382 (0.2009273);0.2263145 (0.1607793);0.0877039 (0.1501655);0.5118368 (0.1532701);-0.1950499 (0.1891496)	0	0.107375
4.42692e-17	17:46274021:rs2732708:C_T	17	46274021	ENSG00000176809.10	LRRC37A3	17	64919480	C/T	T	8.40114	0.3691528 (0.0439408)	2.5044465;0.2701887;0.2055861;1.5377906;4.3395684;1.1608334;3.802709;-;2.8203948;3.3755679;0.1782327;2.2290792;3.5957952;3.6506579;0.9563554	86;168;65;135;450;49;37;-;131;164;43;77;94;73;57	0.2690301;0.020911;0.0257674;0.1326757;0.2026736;0.169345;0.5852068;-;0.24487;0.2608616;0.0282689;0.2535479;0.3626561;0.4145258;0.1286039	0.8278937 (0.3305695);0.0794108 (0.2939085);0.0859088 (0.4178728);0.2205874 (0.1434444);0.3513986 (0.0809755);0.2772514 (0.2388382);0.8440352 (0.2219563);-;0.4241782 (0.1503968);0.4311864 (0.1277374);0.0434052 (0.2435312);0.3780647 (0.1696058);0.5854237 (0.1628079);0.7056915 (0.1933053);0.2040359 (0.2133474)	0	0.902357
4.8697e-17	17:7311505:rs11658072:C_T	17	7311505	ENSG00000253626.3	EIF5AL1	10	79512601	C/T	C	-8.38977	-0.2846785 (0.0339316)	-0.7505745;-2.1504849;0.1739491;-3.1913583;-0.4442872;-2.6855108;-1.0720774;-6.7751594;-2.7729286;-5.2342109;-2.8408468;-2.2926998;-2.9171452;-0.1014741;-0.5025972	86;168;65;135;450;49;37;125;131;164;43;77;94;74;57	-0.0817779;-0.1657729;0.0219707;-0.2720274;-0.0207311;-0.3794507;-0.1810561;-0.5589605;-0.2405443;-0.3953108;-0.4247843;-0.2607296;-0.2976913;-0.0121239;-0.0678475	-0.1196894 (0.1594637);-0.2355171 (0.1095182);0.030952 (0.1779373);-0.3822913 (0.1197895);-0.0305042 (0.0686587);-0.5224657 (0.1945499);-0.2530704 (0.2360561);-0.7390046 (0.1090756);-0.3408683 (0.1229272);-0.5419088 (0.1035321);-0.6442364 (0.2267762);-0.3627076 (0.1582011);-0.4351626 (0.1491741);-0.0169048 (0.1665925);-0.0964799 (0.1919627)	0	0.24905
6.88433e-17	17:46278236:rs2696532:A_G	17	46278236	ENSG00000176809.10	LRRC37A3	17	64919480	A/G	G	8.34901	0.3552333 (0.0425479)	2.5141177;0.2701887;0.1897671;1.514463;4.3614053;1.2585908;3.7704861;1.2450468;2.7966524;3.2819006;0.133663;2.2109357;3.5957952;3.4636384;0.8592842	86;168;65;135;450;49;37;121;131;164;43;77;94;74;57	0.2699485;0.0205988;0.0236939;0.1306527;0.2038543;0.1831736;0.5813673;0.1137851;0.2427092;0.254405;0.020793;0.2523946;0.3630873;0.3925504;0.1162436	0.8308722 (0.3304826);0.0828141 (0.3065048);0.0793023 (0.4178928);0.2172975 (0.1434816);0.3530953 (0.0809591);0.3049536 (0.2422977);0.8528069 (0.2261796);0.197903 (0.1589523);0.4208094 (0.150469);0.4240954 (0.1292225);0.033027 (0.2470914);0.3774681 (0.1707278);0.5854237 (0.1628079);0.6653738 (0.1921025);0.185766 (0.2161869)	0	0.902357
7.49214e-17	17:46279427:rs2696524:A_G	17	46279427	ENSG00000176809.10	LRRC37A3	17	64919480	A/G	G	8.33912	0.3672135 (0.044035)	2.5141177;0.2830579;0.181858;1.514463;4.3395684;1.1608334;3.7704861;-;2.8085213;3.295265;0.1909692;2.3018036;3.5851581;3.4636384;0.9488799	86;168;65;135;450;49;37;-;131;164;43;77;94;74;57	0.2698769;0.0216231;0.0232486;0.131389;0.20347;0.1689143;0.5813673;-;0.2438262;0.2548219;0.0297666;0.2618714;0.3624272;0.3925504;0.1284213	0.8308722 (0.3304826);0.0867568 (0.3064983);0.0759989 (0.4179023);0.2172975 (0.1434816);0.3513986 (0.0809755);0.2772514 (0.2388382);0.8528069 (0.2261796);-;0.4224941 (0.1504329);0.4257153 (0.12919);0.0465044 (0.2435179);0.3896169 (0.1692659);0.5839005 (0.162866);0.6653738 (0.1921025);0.2024659 (0.2133736)	0	0.902357
7.9757e-17	17:46100389:rs80120913:C_G	17	46100389	ENSG00000176809.10	LRRC37A3	17	64919480	C/G	G	8.33164	0.3650584 (0.0438159)	2.533473;0.2573199;0.9122011;1.4794889;4.3832492;1.1608334;3.802709;-;2.6900376;3.1352467;-0E0;2.3018036;3.3632844;3.4636384;0.9563554	86;168;65;135;450;49;37;-;131;164;43;77;94;74;57	0.2716147;0.020493;0.114949;0.1276079;0.2045367;0.169345;0.5845897;-;0.2340222;0.2433499;9.34858E-18;0.2624849;0.3408175;0.3925504;0.1288637	0.8368262 (0.3303079);0.0756301 (0.2939145);0.3788904 (0.4153584);0.2123604 (0.1435363);0.3512958 (0.0801451);0.2772514 (0.2388382);0.8440352 (0.2219563);-;0.4116998 (0.1530461);0.4022868 (0.128311);-0E0 (0.2436212);0.3896169 (0.1692659);0.5473443 (0.162741);0.6653738 (0.1921025);0.2040359 (0.2133474)	0	0.902357
8.08424e-17	17:46278268:rs2696531:C_G	17	46278268	ENSG00000176809.10	LRRC37A3	17	64919480	C/G	G	8.33004	0.3692098 (0.0443227)	2.5141177;0.3087975;0.181858;1.5261256;4.3395684;1.1608334;3.7704861;-;2.8085213;3.295265;0.1846008;2.3018036;3.5851581;3.3822791;0.9488799	86;168;65;135;450;49;37;-;131;164;43;77;94;73;57	0.2695145;0.0237901;0.0232455;0.1321872;0.2033364;0.1689143;0.5813673;-;0.2438261;0.2548473;0.0291394;0.2621618;0.362493;0.386554;0.1284213	0.8308722 (0.3304826);0.0946416 (0.3064844);0.0759989 (0.4179023);0.2189426 (0.143463);0.3513986 (0.0809755);0.2772514 (0.2388382);0.8528069 (0.2261796);-;0.4224941 (0.1504329);0.4257153 (0.12919);0.0449549 (0.2435247);0.3896169 (0.1692659);0.5839005 (0.162866);0.7735618 (0.2287102);0.2024659 (0.2133736)	0	0.902357
9.37857e-17	17:46112492:rs76640332:G_A	17	46112492	ENSG00000176809.10	LRRC37A3	17	64919480	G/A	A	8.31248	0.3645229 (0.0438525)	2.533473;0.2701887;0.9122011;1.4794889;4.3395684;1.1678038;3.802709;-;2.7136984;3.2819006;-0.0127284;2.3109114;3.3632844;3.2269245;0.9563554	86;168;65;135;450;49;37;-;131;164;43;77;94;72;57	0.2718924;0.0206427;0.1150994;0.1276773;0.2028441;0.169787;0.5845897;-;0.2357895;0.253557;-0.0019006;0.2628476;0.341245;0.3729174;0.1288637	0.8368262 (0.3303079);0.0794108 (0.2939085);0.3788904 (0.4153584);0.2123604 (0.1435363);0.3479363 (0.0801776);0.2788712 (0.2387997);0.8440352 (0.2219563);-;0.4151291 (0.1529754);0.4179832 (0.1273601);-0.0031009 (0.2436207);0.3910587 (0.1692227);0.5473443 (0.162741);0.6439669 (0.1995606);0.2040359 (0.2133474)	0	0.902357
1.07857e-16	17:46110126:rs17577094:A_G	17	46110126	ENSG00000176809.10	LRRC37A3	17	64919480	A/G	G	8.29581	0.3493339 (0.0421097)	2.533473;0.2573199;0.9281745;1.4678355;4.3832492;1.1608334;3.802709;0.7946702;2.7018658;3.2819006;-0E0;2.3018036;3.384295;3.4636384;0.9563554	86;168;65;135;450;49;37;124;131;164;43;77;94;74;57	0.2716147;0.020493;0.116899;0.1274798;0.2045367;0.169345;0.5845897;0.072497;0.2353635;0.2537327;9.34858E-18;0.2624849;0.3429547;0.3925504;0.1288637	0.8368262 (0.3303079);0.0756301 (0.2939145);0.385439 (0.4152657);0.2107141 (0.1435543);0.3512958 (0.0801451);0.2772514 (0.2388382);0.8440352 (0.2219563);0.1219585 (0.1534705);0.4134147 (0.1530108);0.4179832 (0.1273601);-0E0 (0.2436212);0.3896169 (0.1692659);0.5503932 (0.1626316);0.6653738 (0.1921025);0.2040359 (0.2133474)	0	0.902357
1.10056e-16	17:46028854:rs79772576:A_G	17	46028854	ENSG00000176809.10	LRRC37A3	17	64919480	A/G	G	8.29343	0.3502177 (0.0422283)	2.5237933;0.2573199;1.112304;1.4794889;4.4488233;1.1608334;3.802709;0.6757788;2.6309625;3.2685416;-0.0254569;2.2472377;3.384295;3.4636384;0.9563554	86;168;65;135;450;49;37;125;131;164;43;77;94;74;57	0.2714646;0.0200494;0.139878;0.1281984;0.2084707;0.1689696;0.5845897;0.0612355;0.2293876;0.253181;-0.0042756;0.2561408;0.3429781;0.3925504;0.1288637	0.8338497 (0.3303954);0.0756301 (0.2939145);0.4281532 (0.3849247);0.2123604 (0.1435363);0.3577291 (0.0804098);0.2772514 (0.2388382);0.8440352 (0.2219563);0.1029874 (0.1523981);0.4163691 (0.1582573);0.4163861 (0.127392);-0.0062018 (0.2436193);0.3832873 (0.1705593);0.5503932 (0.1626316);0.6653738 (0.1921025);0.2040359 (0.2133474)	0	0.902357
1.15556e-16	17:46041482:rs62062137:G_A	17	46041482	ENSG00000176809.10	LRRC37A3	17	64919480	G/A	A	8.28763	0.3489827 (0.0421088)	2.533473;0.2573199;1.1042805;1.4794889;4.3832492;1.1608334;3.802709;0.6757788;2.6427689;3.295265;-0E0;2.3018036;3.384295;3.4636384;0.9563554	86;168;65;135;450;49;37;125;131;164;43;77;94;74;57	0.2716147;0.020493;0.1392324;0.1277262;0.2045367;0.169345;0.5845897;0.0612355;0.2303378;0.2554833;9.34858E-18;0.2624849;0.3426629;0.3925504;0.1288637	0.8368262 (0.3303079);0.0756301 (0.2939145);0.4573288 (0.4141419);0.2123604 (0.1435363);0.3512958 (0.0801451);0.2772514 (0.2388382);0.8440352 (0.2219563);0.1029874 (0.1523981);0.4079838 (0.1543774);0.4195798 (0.1273281);-0E0 (0.2436212);0.3896169 (0.1692659);0.5503932 (0.1626316);0.6653738 (0.1921025);0.2040359 (0.2133474)	0	0.902357
1.30192e-16	17:46055226:rs62063687:A_G	17	46055226	ENSG00000176809.10	LRRC37A3	17	64919480	A/G	G	8.27342	0.3484068 (0.0421116)	2.5237933;0.2573199;1.0481637;1.4794889;4.3832492;1.1678038;3.802709;0.6757788;2.6427689;3.295265;-0E0;2.3018036;3.3737866;3.4636384;0.9563554	86;168;65;135;450;49;37;125;131;164;43;77;94;74;57	0.2712993;0.020493;0.1320619;0.1278084;0.2045367;0.1696941;0.5845897;0.0612355;0.2304066;0.2554833;9.34858E-18;0.2624849;0.3420444;0.3925504;0.1288637	0.8338497 (0.3303954);0.0756301 (0.2939145);0.4344849 (0.4145201);0.2123604 (0.1435363);0.3512958 (0.0801451);0.2788712 (0.2387997);0.8440352 (0.2219563);0.1029874 (0.1523981);0.4079838 (0.1543774);0.4195798 (0.1273281);-0E0 (0.2436212);0.3896169 (0.1692659);0.5488691 (0.1626864);0.6653738 (0.1921025);0.2040359 (0.2133474)	0	0.902357
1.3173e-16	21:42904255:rs10595:G_A	21	42904255	ENSG00000274276.4	CBSL	21	6468040	A/G	G	-8.27195	-0.2835639 (0.0342802)	-1.0082345;-2.0061712;-0.2293171;-3.8961225;-3.5361615;-0.8557752;-2.7736423;-1.7711;-2.2202889;-1.5690845;-2.9599811;-3.0253676;-2.4904524;-0.8647575;-3.0912677	86;168;65;135;450;49;37;125;131;164;43;77;94;74;57	-0.1097493;-0.1545168;-0.0292462;-0.3291275;-0.1661014;-0.1252198;-0.447315;-0.1585193;-0.1941429;-0.1234007;-0.4407789;-0.3400889;-0.2559178;-0.1023085;-0.4006934	-0.1646782 (0.1633333);-0.2379553 (0.1186116);-0.0442025 (0.1927571);-0.4628058 (0.1187863);-0.2386235 (0.0674809);-0.1802693 (0.2106503);-0.6049076 (0.2180914);-0.2238706 (0.126402);-0.2777328 (0.1250886);-0.1758099 (0.1120462);-0.6059082 (0.2047);-0.4687681 (0.1549458);-0.3577464 (0.1436472);-0.151085 (0.1747137);-0.5503737 (0.1780414)	0	0.874973
1.43252e-16	17:46072786:rs974295:A_T	17	46072786	ENSG00000176809.10	LRRC37A3	17	64919480	A/T	T	8.26213	0.347949 (0.0421137)	2.533473;0.2573199;0.9761293;1.4678355;4.3832492;1.1608334;3.802709;0.6757788;2.6782139;3.295265;-0E0;2.3018036;3.3527884;3.4636384;0.9563554	86;168;65;135;450;49;37;125;131;164;43;77;94;74;57	0.2715703;0.020493;0.1233478;0.1274806;0.2045367;0.169345;0.5845897;0.0612355;0.2327918;0.2554833;9.34858E-18;0.2624849;0.340438;0.3925504;0.1288637	0.8368262 (0.3303079);0.0756301 (0.2939145);0.4050723 (0.4149781);0.2107141 (0.1435543);0.3512958 (0.0801451);0.2772514 (0.2388382);0.8440352 (0.2219563);0.1029874 (0.1523981);0.4131734 (0.154272);0.4195798 (0.1273281);-0E0 (0.2436212);0.3896169 (0.1692659);0.5458189 (0.1627955);0.6653738 (0.1921025);0.2040359 (0.2133474)	0	0.902357
1.71349e-16	17:46106037:rs111676341:A_G	17	46106037	ENSG00000176809.10	LRRC37A3	17	64919480	A/G	G	8.24063	0.3470774 (0.0421178)	2.533473;0.2573199;0.9201871;1.4678355;4.3832492;1.1608334;3.802709;0.6757788;2.7018658;3.2151599;-0E0;2.3018036;3.384295;3.4636384;0.9563554	86;168;65;135;450;49;37;125;131;164;43;77;94;74;57	0.2716147;0.020493;0.1160498;0.1274782;0.2045367;0.169345;0.5845897;0.0612355;0.2345643;0.2493726;9.34858E-18;0.2624849;0.3425238;0.3925504;0.1288637	0.8368262 (0.3303079);0.0756301 (0.2939145);0.382165 (0.4153122);0.2107141 (0.1435543);0.3512958 (0.0801451);0.2772514 (0.2388382);0.8440352 (0.2219563);0.1029874 (0.1523981);0.4134147 (0.1530108);0.4119397 (0.1281242);-0E0 (0.2436212);0.3896169 (0.1692659);0.5503932 (0.1626316);0.6653738 (0.1921025);0.2040359 (0.2133474)	0	0.902357
1.82277e-16	10:133622519:rs6537619:A_G	10	133622519	ENSG00000205097.6	FRG2	4	190027257	G/A	A	-8.23311	-0.2975106 (0.0361359)	-0.6863113;0.2058485;-1.0882388;-1.3514224;-5.5743369;-1.9195941;-2.725116;-1.3832758;-3.2631941;-3.3220104;-2.0024592;-1.9763557;-1.1037147;-3.2352005;-0.5396485	86;168;65;135;450;49;37;124;131;164;43;77;94;74;57	-0.0749359;0.0164127;-0.1368063;-0.1166733;-0.2587195;-0.2760403;-0.4395691;-0.1250491;-0.2817711;-0.2568684;-0.3070759;-0.2259327;-0.1154015;-0.3686644;-0.0730353	-0.1073185 (0.1563699);0.0239283 (0.1162423);-0.2096201 (0.1926232);-0.1953516 (0.1445526);-0.4403613 (0.078998);-0.4938678 (0.2572772);-0.7381459 (0.2708677);-0.2112086 (0.1526873);-0.4512329 (0.1382795);-0.3926672 (0.1182017);-0.5594 (0.2793565);-0.3922916 (0.1984924);-0.1874414 (0.1698277);-0.6116906 (0.1890735);-0.1491398 (0.2763647)	0	0.967924
1.92281e-16	17:46112544:rs78929339:A_G	17	46112544	ENSG00000176809.10	LRRC37A3	17	64919480	A/G	G	8.22691	0.3471932 (0.0422022)	2.5237933;0.2701887;0.9201871;1.4794889;4.3395684;1.1678038;3.802709;0.5882637;2.7018658;3.2685416;-0.0127284;2.3109114;3.3948095;3.4636384;0.9563554	86;168;65;135;450;49;37;121;131;164;43;77;94;74;57	0.2713381;0.0206427;0.1157117;0.1275768;0.2025603;0.169787;0.5845897;0.0542646;0.2348788;0.2534137;-0.0019006;0.2626083;0.3436601;0.3925504;0.1288637	0.8338497 (0.3303954);0.0794108 (0.2939085);0.382165 (0.4153122);0.2123604 (0.1435363);0.3479363 (0.0801776);0.2788712 (0.2387997);0.8440352 (0.2219563);0.0925887 (0.1573931);0.4134147 (0.1530108);0.4163861 (0.127392);-0.0031009 (0.2436207);0.3910587 (0.1692227);0.5519167 (0.1625766);0.6653738 (0.1921025);0.2040359 (0.2133474)	0	0.902357
2.01813e-16	17:46130566:rs79301522:A_G	17	46130566	ENSG00000176809.10	LRRC37A3	17	64919480	A/G	G	8.22104	0.3464997 (0.0421479)	2.533473;0.2573199;0.8403886;1.4678355;4.3614053;1.1747761;3.802709;0.6067108;2.7255354;3.295265;-0E0;2.3018036;3.3422984;3.4636384;0.9563554	86;168;65;135;450;49;37;124;131;164;43;77;94;74;57	0.2716147;0.020493;0.1060722;0.127496;0.2043837;0.1712194;0.5845897;0.0548557;0.2369259;0.2554833;9.34858E-18;0.2620349;0.3385224;0.3925504;0.1288637	0.8368262 (0.3303079);0.0756301 (0.2939145);0.3493966 (0.415756);0.2107141 (0.1435543);0.3496163 (0.0801614);0.2804907 (0.238761);0.8440352 (0.2219563);0.0932108 (0.153633);0.4168429 (0.1529398);0.4195798 (0.1273281);-0E0 (0.2436212);0.3896169 (0.1692659);0.5486835 (0.1641635);0.6653738 (0.1921025);0.2040359 (0.2133474)	0	0.902357
2.03164e-16	17:46086957:rs55692232:G_A	17	46086957	ENSG00000176809.10	LRRC37A3	17	64919480	G/A	A	8.22034	0.3468478 (0.0421939)	2.533473;0.2573199;0.9201871;1.4794889;4.3832492;1.1608334;3.802709;0.6757788;2.6900376;3.1885011;-0E0;2.3018036;3.3318145;3.4636384;0.9563554	86;168;65;135;450;49;37;125;131;164;43;77;94;74;57	0.2716147;0.020493;0.1155026;0.1276546;0.2045367;0.169345;0.5845897;0.0612355;0.2335445;0.2474397;9.34858E-18;0.2624849;0.3384699;0.3925504;0.1288637	0.8368262 (0.3303079);0.0756301 (0.2939145);0.382165 (0.4153122);0.2123604 (0.1435363);0.3512958 (0.0801451);0.2772514 (0.2388382);0.8440352 (0.2219563);0.1029874 (0.1523981);0.4149022 (0.1542366);0.4087242 (0.1281869);-0E0 (0.2436212);0.3896169 (0.1692659);0.5517206 (0.1655916);0.6653738 (0.1921025);0.2040359 (0.2133474)	0	0.902357
2.04183e-16	17:46279985:rs17665188:T_C	17	46279985	ENSG00000176809.10	LRRC37A3	17	64919480	T/C	C	8.2198	0.3480461 (0.0423424)	2.5141177;0.2959275;0.1739491;1.5261256;4.3614053;1.1608334;3.7704861;0.6757788;2.7966524;3.295265;0.1909692;2.3018036;3.5851581;3.4298095;0.9414058	86;168;65;135;450;49;37;125;131;164;43;77;94;73;57	0.2699403;0.0225779;0.0223149;0.1315919;0.2036201;0.1689143;0.5813673;0.0612355;0.2431973;0.2548219;0.0297666;0.2616228;0.3620055;0.3921724;0.1273909	0.8308722 (0.3304826);0.0906993 (0.3064915);0.0726953 (0.4179113);0.2189426 (0.143463);0.3530953 (0.0809591);0.2772514 (0.2388382);0.8528069 (0.2261796);0.1029874 (0.1523981);0.4208094 (0.150469);0.4257153 (0.12919);0.0465044 (0.2435179);0.3896169 (0.1692659);0.5839005 (0.162866);0.6690879 (0.1950802);0.2008957 (0.2133997)	0	0.902357
2.52265e-16	17:46128324:rs4471723:C_T	17	46128324	ENSG00000176809.10	LRRC37A3	17	64919480	C/T	T	8.19429	0.3438352 (0.0419603)	2.5237933;0.1801148;0.8164747;1.4678355;4.4706956;1.0842766;3.802709;0.6757788;2.7018658;3.2819006;0.0318212;2.3018036;3.1544921;3.4636384;0.9339332	86;168;65;135;450;49;37;125;131;164;43;77;94;74;57	0.2709833;0.0139698;0.1032848;0.1268427;0.208844;0.1580502;0.5852842;0.0612355;0.2353632;0.2544248;0.0049888;0.2617097;0.3212975;0.3925504;0.12602	0.8338497 (0.3303954);0.0509453 (0.2828491);0.3395566 (0.4158814);0.2107141 (0.1435543);0.3552804 (0.0794687);0.2594099 (0.239247);0.8440352 (0.2219563);0.1029874 (0.1523981);0.4103104 (0.1518619);0.4179832 (0.1273601);0.0077522 (0.2436183);0.3896169 (0.1692659);0.5167146 (0.1638028);0.6653738 (0.1921025);0.1993251 (0.2134255)	0	0.902357
2.68263e-16	2:60493816:rs4671393:A_G	2	60493816	ENSG00000196565.15	HBG2	11	5254781	A/G	A	8.18698	0.3437329 (0.0419853)	3.2530727;1.8753061;2.2338207;2.0065428;4.9758248;0.416365;3.0064619;2.6149422;1.0679344;1.5048414;3.6307409;-0.2330913;1.0843945;2.077307;1.2642629	86;168;65;135;450;49;37;125;131;164;43;77;94;74;57	0.3447408;0.1445335;0.2773015;0.1727256;0.2317534;0.0612372;0.4797246;0.2333348;0.0938444;0.1181263;0.5265721;-0.027145;0.1127931;0.2418595;0.1704117	0.5364469 (0.1649047);0.2234387 (0.1191478);0.4296193 (0.1923249);0.3173566 (0.1581609);0.4053941 (0.0814728);0.1199822 (0.2881658);0.9164745 (0.3048349);0.4228701 (0.161713);0.1726661 (0.1616823);0.2355308 (0.1565153);0.8600625 (0.2368835);-0.0536581 (0.2302019);0.2091363 (0.1928599);0.4237939 (0.2040112);0.3278493 (0.2593205)	0	0
2.78246e-16	2:60490908:rs1427407:T_G	2	60490908	ENSG00000196565.15	HBG2	11	5254781	T/G	T	8.1824	0.3451282 (0.0421793)	3.7429869;2.2952064;2.183516;1.818507;4.9097051;-0.4984743;3.0064619;2.7771659;0.988092;1.4021713;3.0731191;-0.2417276;1.4332941;2.0419401;1.4383993	86;168;65;135;450;49;37;124;131;164;43;77;94;74;57	0.3927321;0.1771144;0.2705166;0.1572533;0.2289681;-0.0729015;0.4797246;0.2482877;0.0867494;0.1103146;0.4557352;-0.0277148;0.14901;0.2384847;0.1933361	0.6440838 (0.1720775);0.2765019 (0.1204693);0.4291107 (0.1965228);0.2772757 (0.1524744);0.4002828 (0.0815289);-0.1435337 (0.287946);0.9164745 (0.3048349);0.4519742 (0.1627465);0.1598563 (0.1617829);0.2196586 (0.156656);0.7232701 (0.2353537);-0.0556447 (0.2301958);0.2786692 (0.1944257);0.4169667 (0.2042012);0.3629257 (0.2523122)	0	0
2.82903e-16	17:46084104:rs80028338:A_C	17	46084104	ENSG00000176809.10	LRRC37A3	17	64919480	A/C	C	8.18052	0.3490815 (0.0426723)	2.5141177;0.2830579;0.8962333;1.2700576;4.3177384;0.8075034;3.802709;0.6757788;2.6545795;3.3889713;0.1782327;2.2563225;3.5108846;3.4636384;0.9563554	86;168;65;135;450;49;37;125;131;164;43;77;94;74;57	0.2696299;0.0221056;0.1127916;0.1101827;0.2023044;0.1181654;0.5845897;0.0612355;0.2309553;0.2623067;0.0277832;0.2572568;0.3548241;0.3925504;0.1288637	0.8308722 (0.3304826);0.0831914 (0.2939023);0.3723397 (0.4154495);0.1837334 (0.1446654);0.350411 (0.0811561);0.197484 (0.2445611);0.8440352 (0.2219563);0.1029874 (0.1523981);0.4235774 (0.1595648);0.4392491 (0.1296113);0.0440327 (0.2470515);0.3847409 (0.1705168);0.588272 (0.1675566);0.6653738 (0.1921025);0.2040359 (0.2133474)	0	0.902357
2.88594e-16	9:94340072:rs60981486:G_A	9	94340072	ENSG00000173124.14	ACSM6	10	95194200	A/G	A	8.17804	0.5886236 (0.0719761)	-0.5670969;1.4194293;2.0916333;3.4733456;5.5520541;1.9558279;2.5067397;1.355367;1.1935644;1.2996386;2.1889349;3.120331;-0.2009005;3.2730193;1.6060977	86;168;65;135;450;49;37;125;131;164;43;77;94;74;57	-0.0619085;0.1102171;0.260407;0.294842;0.2577181;0.2808479;0.4075967;0.1217676;0.1054386;0.1017547;0.3335767;0.3499689;-0.0213108;0.3726073;0.2145446	-0.1186438 (0.2092126);0.2659892 (0.1873916);0.6380325 (0.3050403);1.3739338 (0.3955649);0.868777 (0.1564785);0.6588774 (0.336879);1.1914739 (0.4753082);0.4342635 (0.3204029);0.3508223 (0.2939283);0.365938 (0.2815691);1.4855477 (0.6786624);1.1373597 (0.3644997);-0.0833404 (0.414834);1.0521859 (0.3214726);0.5201116 (0.3238356)	0	0.0260931
3.19312e-16	17:46115591:rs17661015:T_C	17	46115591	ENSG00000176809.10	LRRC37A3	17	64919480	T/C	C	8.16592	0.3444389 (0.0421801)	2.533473;0.2573199;0.9042165;1.3979617;4.2740991;1.1678038;3.7946369;0.6757788;2.7018658;3.2018279;0.057279;2.3109114;3.3737866;3.4636384;0.9488799	86;168;65;135;450;49;37;125;131;164;43;77;94;74;57	0.2719733;0.0200092;0.1140485;0.1205032;0.1996856;0.1696757;0.5843407;0.0612355;0.2351615;0.2479929;0.0091695;0.2628608;0.3416333;0.3925504;0.1280724	0.8368262 (0.3303079);0.0756301 (0.2939145);0.3756153 (0.4154042);0.20083 (0.1436592);0.3449207 (0.0807002);0.2788712 (0.2387997);0.8427458 (0.2220887);0.1029874 (0.1523981);0.4134147 (0.1530108);0.4083922 (0.1275497);0.0139538 (0.2436119);0.3910587 (0.1692227);0.5488691 (0.1626864);0.6653738 (0.1921025);0.2024659 (0.2133736)	0	0.902357
3.29522e-16	17:46240818:rs2696668:A_G	17	46240818	ENSG00000176809.10	LRRC37A3	17	64919480	A/G	G	8.1621	0.3440871 (0.0421567)	2.5044465;0.2315835;0.2688757;1.514463;4.3614053;1.1608334;3.802709;0.6757788;2.6427689;3.3353914;0.15913;2.2926998;3.4580278;3.4636384;0.9488799	86;168;65;135;450;49;37;125;131;164;43;77;94;74;57	0.2689306;0.0180291;0.034318;0.1312705;0.2035504;0.1692634;0.5845897;0.0612355;0.2297647;0.2584065;0.0246559;0.2606733;0.3496689;0.3925504;0.1276281	0.8278937 (0.3305695);0.0680683 (0.2939255);0.1123299 (0.4177763);0.2172975 (0.1434816);0.3530953 (0.0809591);0.2772514 (0.2388382);0.8440352 (0.2219563);0.1029874 (0.1523981);0.3960223 (0.1498513);0.4243663 (0.1272313);0.038756 (0.2435495);0.3881745 (0.1693089);0.5610441 (0.1622439);0.6653738 (0.1921025);0.2024659 (0.2133736)	0	0.902357
3.49758e-16	17:46171403:rs1881193:T_C	17	46171403	ENSG00000176809.10	LRRC37A3	17	64919480	T/C	C	8.15499	0.3438179 (0.0421604)	2.533473;0.2573199;0.5540881;1.4212442;4.3832492;1.1608334;3.802709;0.6757788;2.7373769;3.295265;-0E0;2.3018036;3.384295;3.2971344;0.9563554	86;168;65;135;450;49;37;125;131;164;43;77;94;73;57	0.2716147;0.020493;0.0697508;0.1234521;0.2045367;0.169345;0.5845897;0.0612355;0.2377462;0.2554833;9.34858E-18;0.2624849;0.3430599;0.3777044;0.1288637	0.8368262 (0.3303079);0.0756301 (0.2939145);0.2521084 (0.4549969);0.2052993 (0.1444504);0.3512958 (0.0801451);0.2772514 (0.2388382);0.8440352 (0.2219563);0.1029874 (0.1523981);0.4154132 (0.1517559);0.4195798 (0.1273281);-0E0 (0.2436212);0.3896169 (0.1692659);0.5503932 (0.1626316);0.6466188 (0.1961154);0.2040359 (0.2133474)	0	0.902357
3.50337e-16	17:46189861:rs2732595:A_G	17	46189861	ENSG00000176809.10	LRRC37A3	17	64919480	A/G	G	8.1547	0.344614 (0.0422595)	2.5141177;0.2701887;0.4272264;1.3746878;4.3614053;1.1608334;3.802709;0.7473218;2.6782139;3.295265;0.0381856;2.3018036;3.384295;3.4636384;0.9563554	86;168;65;135;450;49;37;123;131;164;43;77;94;74;57	0.2702311;0.0206003;0.0538211;0.1192347;0.2038108;0.1693177;0.5845897;0.0684171;0.2330548;0.2554833;0.0064943;0.2622995;0.3430599;0.3925504;0.1288637	0.8308722 (0.3304826);0.0794108 (0.2939085);0.1783341 (0.4174229);0.1986686 (0.1445191);0.3530953 (0.0809591);0.2772514 (0.2388382);0.8440352 (0.2219563);0.1156312 (0.1547274);0.4039326 (0.1508216);0.4195798 (0.1273281);0.0093027 (0.243617);0.3896169 (0.1692659);0.5503932 (0.1626316);0.6653738 (0.1921025);0.2040359 (0.2133474)	0	0.902357
3.97898e-16	17:46236391:rs2532386:G_A	17	46236391	ENSG00000176809.10	LRRC37A3	17	64919480	G/A	A	8.13921	0.343373 (0.0421875)	2.5044465;0.2315835;0.2688757;1.514463;4.3614053;1.1608334;3.802709;0.6757788;2.6309625;3.3353914;0.1463961;2.2926998;3.4474757;3.4012714;0.9488799	86;168;65;135;450;49;37;125;131;164;43;77;94;73;57	0.2688948;0.0182662;0.0336477;0.130619;0.2036834;0.1692634;0.5845897;0.0612355;0.2289897;0.2579584;0.0232261;0.2609232;0.3488996;0.3890006;0.1284536	0.8278937 (0.3305695);0.0680683 (0.2939255);0.1123299 (0.4177763);0.2172975 (0.1434816);0.3530953 (0.0809591);0.2772514 (0.2388382);0.8440352 (0.2219563);0.1029874 (0.1523981);0.3943421 (0.1498851);0.4243663 (0.1272313);0.0356563 (0.2435605);0.3881745 (0.1693089);0.5595245 (0.1622998);0.664285 (0.1953049);0.2024659 (0.2133736)	0	0.902357
4.18795e-16	17:46183771:rs2732587:C_T	17	46183771	ENSG00000176809.10	LRRC37A3	17	64919480	C/T	T	8.13313	0.3433026 (0.0422104)	2.5237933;0.2573199;0.4668506;1.363054;4.3614053;1.1608334;3.802709;0.6757788;2.6782139;3.295265;0.0254569;2.3018036;3.384295;3.4636384;0.9563554	86;168;65;135;450;49;37;125;131;164;43;77;94;74;57	0.271301;0.020493;0.0593886;0.1182945;0.2037755;0.169345;0.5845897;0.0612355;0.2325127;0.2554833;0.0044428;0.2624849;0.3430599;0.3925504;0.1289022	0.8338497 (0.3303954);0.0756301 (0.2939145);0.1948212 (0.4173095);0.1970102 (0.1445359);0.3530953 (0.0809591);0.2772514 (0.2388382);0.8440352 (0.2219563);0.1029874 (0.1523981);0.4039326 (0.1508216);0.4195798 (0.1273281);0.0062018 (0.2436193);0.3896169 (0.1692659);0.5503932 (0.1626316);0.6653738 (0.1921025);0.2040359 (0.2133474)	0	0.902357
4.20873e-16	21:42839763:rs9981490:A_G	21	42839763	ENSG00000274276.4	CBSL	21	6468040	G/A	A	-8.13226	-0.2698609 (0.033184)	-0.5945939;-1.1860705;-0.2530511;-3.2035569;-3.2557819;-1.3778251;-3.1001601;-2.2705025;-1.5144013;-3.2819006;-1.8320884;-2.7343755;-3.1337396;-1.3789794;-2.6444724	86;168;65;135;450;49;37;125;131;164;43;77;94;74;57	-0.0653447;-0.0921629;-0.0316946;-0.2733664;-0.153409;-0.2002897;-0.4934235;-0.2032959;-0.1333748;-0.2540536;-0.2824238;-0.309157;-0.3194013;-0.161845;-0.3470514	-0.1022185 (0.1719132);-0.1460246 (0.1231163);-0.0514966 (0.2035025);-0.3769338 (0.117661);-0.214774 (0.0659669);-0.2759526 (0.2002813);-0.6442986 (0.2078275);-0.2823582 (0.1243594);-0.185552 (0.122525);-0.3521881 (0.1073122);-0.3805449 (0.207711);-0.4243245 (0.1551815);-0.4361584 (0.1391814);-0.2248532 (0.1630577);-0.4686612 (0.177223)	0	0.874973
4.32846e-16	17:46138530:rs2696602:C_T	17	46138530	ENSG00000176809.10	LRRC37A3	17	64919480	C/T	T	8.12913	0.3674595 (0.0452028)	2.533473;0.2444516;0.7846068;1.4212442;4.6020817;1.2236343;3.6590493;-;2.8085213;3.2819006;-0.2164456;2.0663045;2.6115486;3.0195885;1.068672	86;168;65;135;450;49;37;-;131;164;43;77;94;74;57	0.2716144;0.0186095;0.0988613;0.122779;0.2146869;0.177513;0.5672213;-;0.2435937;0.254331;-0.0335137;0.2356823;0.2682104;0.3462967;0.1439413	0.8368262 (0.3303079);0.0718492 (0.2939201);0.3561532 (0.4539257);0.210377 (0.1480232);0.3732423 (0.0811029);0.291817 (0.2384838);0.8343735 (0.2280301);-;0.4429209 (0.1577061);0.4179832 (0.1273601);-0.0542994 (0.2508687);0.3759371 (0.1819369);0.4493724 (0.1720712);0.6064187 (0.2008283);0.2782139 (0.2603361)	0	0.902357
4.78637e-16	21:43048953:rs1788493:C_T	21	43048953	ENSG00000274276.4	CBSL	21	6468040	T/C	T	-8.11669	-0.274667 (0.0338398)	0.3199251;-1.2249199;-0.712973;-2.7435945;-3.5793779;-1.139933;-3.1730616;-3.7462228;-2.832273;-3.3353914;0.7664811;-3.1012931;-2.4904524;-;-2.0781434	86;168;65;135;450;49;37;125;131;164;43;77;94;-;57	0.035214;-0.0951745;-0.0898201;-0.2353475;-0.1681261;-0.1661384;-0.5031001;-0.3286479;-0.2464911;-0.2579516;0.1203634;-0.3480703;-0.2559261;-;-0.2763301	0.0490921 (0.1534488);-0.1331158 (0.1086731);-0.1246366 (0.1748125);-0.3250376 (0.1184714);-0.2353572 (0.0657537);-0.2284997 (0.2004501);-0.6661069 (0.2099256);-0.4504809 (0.1202494);-0.339958 (0.1200301);-0.3565473 (0.1068982);0.1642302 (0.2142651);-0.4722492 (0.1522749);-0.351927 (0.1413105);-;-0.3767658 (0.1812992)	0	0.874973
4.99575e-16	17:46248879:rs2463524:A_G	17	46248879	ENSG00000176809.10	LRRC37A3	17	64919480	A/G	G	8.11173	0.3637156 (0.0448382)	2.5044465;0.1286503;0.2055861;1.5377906;4.4051002;1.1817502;3.7946369;-;2.6663945;3.3621701;-0.1846008;2.1928068;3.2273037;3.2540976;0.9787909	86;168;65;135;450;49;37;-;131;164;43;77;94;74;57	0.2694802;0.0095758;0.0261819;0.1331298;0.2063341;0.1719556;0.5844369;-;0.2318442;0.260004;-0.029478;0.2498199;0.3284764;0.3710644;0.131911	0.8278937 (0.3305695);0.0413 (0.3210254);0.0859088 (0.4178728);0.2205874 (0.1434444);0.3594239 (0.0815927);0.2821099 (0.2387221);0.8427458 (0.2220887);-;0.4181485 (0.1568217);0.4360002 (0.1296782);-0.0479619 (0.2598143);0.3909531 (0.1782889);0.5408161 (0.1675752);0.6574358 (0.2020332);0.2087442 (0.2132675)	0	0.902357
5.80219e-16	17:46751565:rs199533:G_A	17	46751565	ENSG00000176809.10	LRRC37A3	17	64919480	G/A	A	8.09355	0.3523859 (0.0435391)	2.1208533;1.0437577;-0.2688757;2.2427344;4.2086914;1.3778251;3.6748442;0.2545981;2.2086233;3.0422496;0.2419273;2.3018036;3.3108648;3.6472293;1.1061918	86;168;65;135;450;49;37;125;131;164;43;77;94;74;57	0.2286863;0.0807705;-0.0341219;0.1930634;0.1969927;0.1997812;0.5694067;0.0233906;0.192944;0.236034;0.0384647;0.2624849;0.3355942;0.4124242;0.1486227	0.7978359 (0.3761863);0.3973917 (0.3807317);-0.1364793 (0.5075923);0.3223525 (0.1437319);0.3531626 (0.0839127);0.3328113 (0.2415483);0.8522371 (0.2319111);0.0402451 (0.1580729);0.3335203 (0.1510082);0.4031525 (0.1325179);0.0617095 (0.2550744);0.3896169 (0.1692659);0.5583516 (0.1686422);0.7146978 (0.1959564);0.2411177 (0.2179709)	0	0.902357
6.15551e-16	2:60492835:rs766432:C_A	2	60492835	ENSG00000196565.15	HBG2	11	5254781	C/A	C	8.08622	0.3398461 (0.0420278)	3.2530727;1.7708245;2.2422181;2.0065428;4.8656655;0.416365;3.0064619;2.6149422;1.0223008;1.5048414;3.6307409;-0.2417276;1.0843945;2.077307;1.2642629	86;168;65;135;450;49;37;125;131;164;43;77;94;74;57	0.3449029;0.1372607;0.2776082;0.1728041;0.2267712;0.0612372;0.4797246;0.2333348;0.0897429;0.1181848;0.52683;-0.0277148;0.1130362;0.2418595;0.1704117	0.5364469 (0.1649047);0.2118791 (0.11965);0.4311185 (0.1922732);0.3173566 (0.1581609);0.3960368 (0.0813942);0.1199822 (0.2881658);0.9164745 (0.3048349);0.4228701 (0.161713);0.1667891 (0.1631507);0.2355308 (0.1565153);0.8600625 (0.2368835);-0.0556447 (0.2301958);0.2091363 (0.1928599);0.4237939 (0.2040112);0.3278493 (0.2593205)	0	0
6.36087e-16	17:45869341:rs739643:T_C	17	45869341	ENSG00000176809.10	LRRC37A3	17	64919480	T/C	C	8.08226	0.3677418 (0.0454999)	2.5044465;0.669418;1.0962588;1.4678355;4.3614053;1.1608334;3.802709;-;-;3.295265;-0.0063642;2.3109114;3.2899391;3.4636384;0.9563554	86;168;65;135;450;49;37;-;-;164;43;77;94;74;57	0.2693247;0.0519201;0.1384351;0.1274167;0.2043239;0.169345;0.5845897;-;-;0.2554833;-0.0009329;0.2628221;0.333646;0.3925504;0.1288637	0.753495 (0.3008629);0.1765999 (0.2638111);0.4540672 (0.4141971);0.2107141 (0.1435543);0.3496163 (0.0801614);0.2772514 (0.2388382);0.8440352 (0.2219563);-;-;0.4195798 (0.1273281);-0.0015505 (0.2436211);0.3910587 (0.1692227);0.5366528 (0.1631194);0.6653738 (0.1921025);0.2040359 (0.2133474)	0	0.902357
6.44489e-16	17:46144653:rs2222746:G_T	17	46144653	ENSG00000176809.10	LRRC37A3	17	64919480	G/T	T	8.08076	0.3651637 (0.0451893)	2.5431571;0.3731551;0.7447989;1.4678355;4.4051002;1.2096653;3.6590493;-;2.7610735;3.295265;-0.1973378;2.0663045;2.621668;3.0653024;1.1137008	86;168;65;135;450;49;37;-;131;164;43;77;94;71;57	0.2733009;0.028654;0.09444;0.1265357;0.2064234;0.1759118;0.5665906;-;0.240467;0.2552443;-0.0309843;0.2360812;0.2694808;0.3578538;0.1497319	0.8398016 (0.3302201);0.1143513 (0.3064444);0.3382403 (0.4541364);0.2157939 (0.147015);0.3564873 (0.080926);0.2885828 (0.2385641);0.8343735 (0.2280301);-;0.4321929 (0.1565307);0.4195798 (0.1273281);-0.0495104 (0.2508917);0.3759371 (0.1819369);0.4509952 (0.1720261);0.645034 (0.2104308);0.2829923 (0.2541008)	0	0.902357
6.76982e-16	17:46192180:rs2732596:C_T	17	46192180	ENSG00000176809.10	LRRC37A3	17	64919480	C/T	T	8.07471	0.3405357 (0.0421731)	2.5141177;0.2573199;0.4113814;1.3746878;4.3614053;1.1608334;3.802709;0.6757788;2.6782139;3.295265;-0.2865346;2.3018036;3.384295;3.4636384;0.9563554	86;168;65;135;450;49;37;125;131;164;43;77;94;74;57	0.2695253;0.020493;0.0517259;0.1193179;0.203735;0.169345;0.5845897;0.0612355;0.2328629;0.2554833;-0.0450929;0.2622995;0.3430599;0.3925504;0.1288637	0.8308722 (0.3304826);0.0756301 (0.2939145);0.1717375 (0.4174655);0.1986686 (0.1445191);0.3523859 (0.0807964);0.2772514 (0.2388382);0.8440352 (0.2219563);0.1029874 (0.1523981);0.4039326 (0.1508216);0.4195798 (0.1273281);-0.0688194 (0.2401782);0.3896169 (0.1692659);0.5503932 (0.1626316);0.6653738 (0.1921025);0.2040359 (0.2133474)	0	0.902357
6.93829e-16	17:46144470:rs2696589:C_T	17	46144470	ENSG00000176809.10	LRRC37A3	17	64919480	C/T	T	8.07179	0.3652589 (0.0452513)	2.5722353;0.5147945;0.7607186;1.4794889;4.3395684;1.146898;3.6590493;-;2.6073627;3.295265;-0.2037068;2.0663045;2.621668;3.1617368;1.1137008	86;168;65;135;450;49;37;-;131;164;43;77;94;72;57	0.276206;0.0401808;0.0961571;0.1278939;0.2034063;0.1674116;0.5672213;-;0.2265222;0.2548115;-0.0317327;0.2355104;0.2692716;0.3661599;0.1498832	0.8974562 (0.3489013);0.1738065 (0.3376232);0.3454069 (0.4540534);0.2174799 (0.1469966);0.3506926 (0.0808128);0.2740106 (0.2389145);0.8343735 (0.2280301);-;0.4128193 (0.1583283);0.4195798 (0.1273281);-0.0511068 (0.2508843);0.3759371 (0.1819369);0.4509952 (0.1720261);0.6518263 (0.2061608);0.2829923 (0.2541008)	0	0.902357
7.09924e-16	17:45593733:rs2668643:C_A	17	45593733	ENSG00000176809.10	LRRC37A3	17	64919480	C/A	A	8.06899	0.3704397 (0.0459091)	2.533473;0.2187159;1.2570332;1.5028026;4.4488233;1.0287286;4.0756375;-;-;3.2819006;0.0700084;2.3382579;3.3108648;3.2688672;1.1888889	86;168;65;135;450;49;37;-;-;164;43;77;94;73;57	0.2718388;0.0166907;0.1582354;0.1295745;0.208338;0.1495431;0.6176517;-;-;0.2539583;0.0113915;0.2662464;0.335965;0.3746695;0.1596995	0.8368262 (0.3303079);0.0642873 (0.2939305);0.4532918 (0.3606045);0.2156521 (0.1435);0.3570269 (0.080252);0.2464086 (0.2395273);0.9010064 (0.2210713);-;-;0.4179832 (0.1273601);0.0170545 (0.2436073);0.3953812 (0.1690922);0.5397107 (0.163012);0.6604391 (0.2020391);0.2698036 (0.2269376)	0	0.902357
8.13189e-16	17:46109891:rs9303525:A_G	17	46109891	ENSG00000176809.10	LRRC37A3	17	64919480	A/G	G	8.05224	0.3108172 (0.0386001)	0.7505745;0.9016363;0.5144231;1.4794889;4.4269582;1.1608334;3.802709;0.6757788;2.6900376;3.2284973;-0E0;2.3018036;3.6384112;3.4636384;0.9563554	86;168;65;135;450;49;37;125;131;164;43;77;94;74;57	0.0818309;0.069896;0.0652094;0.1277262;0.2067489;0.169345;0.5845897;0.0612355;0.2342876;0.2496099;9.34858E-18;0.2624849;0.3671767;0.3925504;0.1288637	0.123546 (0.1646019);0.1036392 (0.1149456);0.1006224 (0.1956024);0.2123604 (0.1435363);0.3519504 (0.0795016);0.2772514 (0.2388382);0.8440352 (0.2219563);0.1029874 (0.1523981);0.4056227 (0.150787);0.409685 (0.1268965);-0E0 (0.2436212);0.3896169 (0.1692659);0.5822452 (0.1600273);0.6653738 (0.1921025);0.2040359 (0.2133474)	0	0.902357
8.5544e-16	17:46548562:rs1863115:C_A	17	46548562	ENSG00000176809.10	LRRC37A3	17	64919480	A/C	A	8.04602	0.3006622 (0.0373678)	2.5044465;-0.0385942;1.4591192;3.2279705;3.0621795;2.420208;3.0856673;-;2.7847882;2.046531;-0.6508503;1.9225421;3.9725463;2.515659;2.8328409	86;168;65;135;450;49;37;-;131;164;43;77;94;73;57	0.268614;-0.0030615;0.1831421;0.2748276;0.1436027;0.3438982;0.4908834;-;0.2421671;0.1601493;-0.1019082;0.2199968;0.3978012;0.2929462;0.3696073	0.371769 (0.1484436);-0.0043292 (0.1121728);0.2521237 (0.1727917);0.445085 (0.1378839);0.2461417 (0.0803812);0.6102098 (0.2521311);0.77708 (0.2518353);-;0.4222093 (0.1516127);0.2483873 (0.1213699);-0.1577856 (0.24243);0.3575715 (0.1859889);0.6383072 (0.1606796);0.4444146 (0.1766593);0.5176289 (0.1827243)	0	0.902357
9.01322e-16	2:60496952:rs1896296:G_T	2	60496952	ENSG00000196565.15	HBG2	11	5254781	G/T	G	8.0396	0.3389342 (0.0421581)	3.2832597;1.7056132;2.3095356;1.9829958;4.8216575;0.4368831;3.0064619;2.5812658;1.0565236;1.5176853;3.6552171;-0.2417276;1.0168256;2.0154503;1.2642629	86;168;65;135;450;49;37;124;131;164;43;77;94;74;57	0.3475497;0.131974;0.2863383;0.1710025;0.2245352;0.0637739;0.4797246;0.2309673;0.0933769;0.1192683;0.5304238;-0.0282539;0.1064063;0.2349102;0.1704117	0.5408726 (0.1647365);0.2035811 (0.1193595);0.4430935 (0.191854);0.3137384 (0.1582143);0.3934601 (0.0816027);0.1258724 (0.2881145);0.9164745 (0.3048349);0.4257307 (0.164931);0.1754814 (0.1660932);0.2375133 (0.1564971);0.8644896 (0.2365084);-0.0556447 (0.2301958);0.1962514 (0.193004);0.4176613 (0.2072298);0.3278493 (0.2593205)	0	0
9.2215e-16	17:46085231:rs8080583:C_A	17	46085231	ENSG00000176809.10	LRRC37A3	17	64919480	C/A	A	8.03695	0.3106174 (0.0386487)	0.7597594;0.9274635;0.5144231;1.4794889;4.4269582;1.1608334;3.802709;0.6757788;2.6782139;3.1885011;-0E0;2.3018036;3.5957952;3.4636384;0.9563554	86;168;65;135;450;49;37;125;131;164;43;77;94;74;57	0.0826753;0.0720061;0.0653923;0.1278149;0.2067489;0.169345;0.5845897;0.0612355;0.2327824;0.2467135;9.34858E-18;0.2624849;0.363223;0.3925504;0.1288637	0.1250479 (0.1645888);0.106593 (0.1149296);0.1006224 (0.1956024);0.2123604 (0.1435363);0.3519504 (0.0795016);0.2772514 (0.2388382);0.8440352 (0.2219563);0.1029874 (0.1523981);0.4069058 (0.1519318);0.4049077 (0.12699);-0E0 (0.2436212);0.3896169 (0.1692659);0.5854237 (0.1628079);0.6653738 (0.1921025);0.2040359 (0.2133474)	0	0.902357
9.28187e-16	21:42913059:rs71320572:G_A	21	42913059	ENSG00000274276.4	CBSL	21	6468040	G/A	A	8.03606	0.3020632 (0.0375885)	0.9068843;0.1543821;1.128356;3.0090126;3.2988595;1.0981803;1.461507;3.5540232;3.5178265;2.3193925;1.630211;1.9225421;2.7027849;1.6649197;2.3626725	86;168;65;135;450;49;37;125;131;164;43;77;94;74;57	0.0986097;0.0116007;0.141737;0.2571123;0.1548525;0.160011;0.2445438;0.3131906;0.3027879;0.1808629;0.2516246;0.2198539;0.2767023;0.1953372;0.3124148	0.2195467 (0.2420889);0.0262921 (0.1703054);0.2716403 (0.2407399);0.3760559 (0.1249765);0.2376131 (0.0720288);0.2302382 (0.2096543);0.3528895 (0.2414559);0.4859663 (0.1367369);0.4633738 (0.1317216);0.2795936 (0.120546);0.3971042 (0.2435907);0.3306468 (0.1719842);0.4385108 (0.1622441);0.28408 (0.1706268);0.447991 (0.189612)	0	0.874973
9.41914e-16	17:46290849:rs2732600:C_G	17	46290849	ENSG00000176809.10	LRRC37A3	17	64919480	C/G	G	8.03432	0.3641145 (0.0453199)	2.5722353;0.2444516;0.0711538;1.4328887;4.4925751;1.5969391;3.5573524;-;2.5602139;3.3220104;-0.2419273;2.3291385;3.1130094;2.8328881;0.904057	86;168;65;135;450;49;37;-;131;164;43;77;94;73;57	0.276459;0.0188093;0.0089591;0.1243712;0.21045;0.2309709;0.5538644;-;0.2227844;0.2574623;-0.0383913;0.2649593;0.3171314;0.3279089;0.1215185	0.8487214 (0.3299548);0.0749285 (0.3065169);0.0324499 (0.4560524);0.2081764 (0.1452844);0.37017 (0.082396);0.3832915 (0.2400164);0.8171561 (0.2297091);-;0.4057131 (0.1584684);0.4333488 (0.1304477);-0.0640838 (0.2648885);0.4171484 (0.1790999);0.5331233 (0.1712566);0.5816742 (0.205329);0.1930404 (0.2135268)	0	0.902357
9.48079e-16	17:46133567:rs7207582:A_G	17	46133567	ENSG00000176809.10	LRRC37A3	17	64919480	A/G	G	8.03354	0.3104903 (0.0386493)	0.7505745;0.8629057;0.4827052;1.4794889;4.4269582;1.1678038;3.802709;0.6757788;2.7136984;3.24184;-0E0;2.3018036;3.5851581;3.4636384;0.9563554	86;168;65;135;450;49;37;125;131;164;43;77;94;74;57	0.0817289;0.0674526;0.0610415;0.1277262;0.2067414;0.170337;0.5845897;0.0612355;0.2358729;0.2514708;-2.28432E-17;0.2624849;0.3621323;0.3925504;0.1288637	0.123546 (0.1646019);0.0996414 (0.1154719);0.0944412 (0.1956498);0.2123604 (0.1435363);0.3519504 (0.0795016);0.2788712 (0.2387997);0.8440352 (0.2219563);0.1029874 (0.1523981);0.4090014 (0.1507173);0.4112764 (0.1268651);-0E0 (0.2436212);0.3896169 (0.1692659);0.5792279 (0.1615627);0.6653738 (0.1921025);0.2040359 (0.2133474)	0	0.902357
1.03193e-15	17:46149614:rs62063238:A_G	17	46149614	ENSG00000176809.10	LRRC37A3	17	64919480	A/G	G	8.02309	0.3624077 (0.0451706)	2.533473;0.2701887;0.7288837;1.4678355;4.4269582;1.2166488;3.6590493;-;2.7492229;3.295265;-0.1846008;2.0572946;2.621668;2.92826;1.1137008	86;168;65;135;450;49;37;-;131;164;43;77;94;71;57	0.2717103;0.0208274;0.0918218;0.1265008;0.2070534;0.1767596;0.5674664;-;0.2391802;0.2551736;-0.0288484;0.2345183;0.2694146;0.3426147;0.1503066	0.8368262 (0.3303079);0.0794108 (0.2939085);0.3310719 (0.4542177);0.217167 (0.1479505);0.3574629 (0.0807468);0.2902001 (0.2385241);0.8343735 (0.2280301);-;0.4304393 (0.1565676);0.4195798 (0.1273281);-0.0463174 (0.2509059);0.3743834 (0.1819785);0.4509952 (0.1720261);0.6193681 (0.211514);0.2829923 (0.2541008)	0	0.902357
1.06263e-15	21:44195678:rs762421:G_A	21	44195678	ENSG00000277117.5	FP565260.3	21	5022493	A/G	G	8.01945	0.2845619 (0.035484)	2.875116;2.361132;2.8057847;1.6779613;5.9097237;1.7396117;0.9579336;2.6958444;0.6580323;1.0821649;1.3384481;1.2143926;1.239152;-;0.4063492	86;168;65;135;450;49;37;125;131;164;43;77;94;-;57	0.3068114;0.1817271;0.3440687;0.145281;0.2742742;0.2507559;0.1616724;0.2400235;0.0582037;0.0853966;0.2078707;0.1399483;0.1289817;-;0.0553349	0.5257891 (0.1828758);0.365345 (0.154733);0.7274557 (0.25927);0.2048767 (0.1220986);0.389061 (0.065834);0.3736187 (0.2147713);0.2200036 (0.2296648);0.340143 (0.1261731);0.0828203 (0.1258605);0.123189 (0.1138357);0.2925604 (0.2185818);0.1939348 (0.1596969);0.1819455 (0.1468307);-;0.0787831 (0.1938802)	0	0.938002
1.10856e-15	17:45609054:rs440778:A_G	17	45609054	ENSG00000176809.10	LRRC37A3	17	64919480	A/G	G	8.01426	0.3537545 (0.0441406)	2.5431571;0.2573199;1.2248189;1.4794889;4.4051002;1.0079249;3.802709;0.9230542;-;3.308635;0.1272968;2.3382579;3.3108648;3.5985115;1.0986844	86;168;65;135;450;49;37;120;-;164;43;77;94;71;57	0.2729447;0.019918;0.1541209;0.1278417;0.2063902;0.1468655;0.585076;0.0850004;-;0.2556175;0.0196337;0.2656743;0.3362595;0.4149651;0.1482338	0.8398016 (0.3302201);0.0756301 (0.2939145);0.4419406 (0.3608212);0.2123604 (0.1435363);0.3536638 (0.0802851);0.2415277 (0.2396287);0.8440352 (0.2219563);0.1472929 (0.1595712);-;0.4211759 (0.127296);0.0310064 (0.2435753);0.3953812 (0.1690922);0.5397107 (0.163012);0.7291633 (0.2026291);0.2497744 (0.2273395)	0	0.902357
1.12126e-15	21:44196441:rs4456788:G_A	21	44196441	ENSG00000277117.5	FP565260.3	21	5022493	A/G	G	8.01292	0.2839522 (0.0354368)	2.875116;2.3743282;2.8057847;1.7364745;5.9995342;1.7396117;0.9579336;2.6495884;0.5557896;1.0821649;1.3384481;1.2757647;1.0457741;-;0.4063492	86;168;65;135;450;49;37;125;131;164;43;77;94;-;57	0.3069668;0.1828804;0.3440687;0.1499563;0.2781809;0.2507559;0.1616724;0.2361046;0.0490346;0.0853966;0.2075175;0.1473351;0.1090766;-;0.0553349	0.5257891 (0.1828758);0.3673208 (0.1547051);0.7274557 (0.25927);0.2116113 (0.1218626);0.3943372 (0.065728);0.3736187 (0.2147713);0.2200036 (0.2296648);0.3328415 (0.1256201);0.069877 (0.1257257);0.123189 (0.1138357);0.2925604 (0.2185818);0.2035376 (0.1595417);0.1536308 (0.1469063);-;0.0787831 (0.1938802)	0	0.938002
1.16969e-15	17:46734822:rs199447:C_T	17	46734822	ENSG00000176809.10	LRRC37A3	17	64919480	C/T	T	8.00776	0.348561 (0.0435279)	2.1208533;1.0437577;-0.2688757;2.3138629;4.0563066;1.3778251;3.6748442;0.2545981;2.2086233;2.9494972;0.2419273;2.3018036;3.3108648;3.6472293;1.1061918	86;168;65;135;450;49;37;125;131;164;43;77;94;74;57	0.2293507;0.0807705;-0.0341219;0.1985008;0.1899802;0.1997812;0.5694067;0.0233906;0.1927306;0.2290945;0.0384647;0.2624849;0.3355942;0.4124242;0.1486227	0.7978359 (0.3761863);0.3973917 (0.3807317);-0.1364793 (0.5075923);0.3342003 (0.1444339);0.3392877 (0.0836445);0.3328113 (0.2415483);0.8522371 (0.2319111);0.0402451 (0.1580729);0.3335203 (0.1510082);0.3914895 (0.1327309);0.0617095 (0.2550744);0.3896169 (0.1692659);0.5583516 (0.1686422);0.7146978 (0.1959564);0.2411177 (0.2179709)	0	0.902357
1.18886e-15	17:46731635:rs199448:A_G	17	46731635	ENSG00000176809.10	LRRC37A3	17	64919480	A/G	G	8.00566	0.3482512 (0.0435006)	2.1113394;1.0437577;-0.2688757;2.3138629;4.0563066;1.3778251;3.6748442;0.2545981;2.2086233;2.9494972;0.2419273;2.3018036;3.3108648;3.6472293;1.1061918	86;168;65;135;450;49;37;125;131;164;43;77;94;74;57	0.2277291;0.0807705;-0.0341219;0.1986115;0.1896982;0.1997812;0.5694067;0.0233906;0.1928935;0.2290945;0.0384647;0.2624849;0.3355942;0.4124242;0.1486227	0.7453868 (0.3530398);0.3973917 (0.3807317);-0.1364793 (0.5075923);0.3342003 (0.1444339);0.3392877 (0.0836445);0.3328113 (0.2415483);0.8522371 (0.2319111);0.0402451 (0.1580729);0.3335203 (0.1510082);0.3914895 (0.1327309);0.0617095 (0.2550744);0.3896169 (0.1692659);0.5583516 (0.1686422);0.7146978 (0.1959564);0.2411177 (0.2179709)	0	0.902357
1.25842e-15	17:46253848:rs2957316:T_C	17	46253848	ENSG00000176809.10	LRRC37A3	17	64919480	T/C	C	7.99871	0.3428485 (0.042863)	2.5141177;0.1415161;0.2214064;1.5377906;4.4706956;1.1817502;3.802709;0.374882;2.7492229;3.4157953;-0.2291858;2.2290792;3.2794852;3.2352005;0.911524	86;168;65;135;450;49;37;124;131;164;43;77;94;74;57	0.2697008;0.0109973;0.0284567;0.133237;0.2086767;0.1723061;0.5845897;0.0342576;0.2390057;0.263609;-0.0362332;0.2541062;0.3329112;0.3693963;0.1227819	0.8308722 (0.3304826);0.0433822 (0.3065531);0.0925149 (0.4178511);0.2205874 (0.1434444);0.36455 (0.0815421);0.2821099 (0.2387221);0.8440352 (0.2219563);0.0584446 (0.1559015);0.4202688 (0.1528682);0.4359855 (0.1276381);-0.059533 (0.2597586);0.3970311 (0.1781144);0.5486691 (0.1673034);0.6355299 (0.1964422);0.194612 (0.2135018)	0	0.902357
1.2728e-15	21:44195755:rs762422:G_A	21	44195755	ENSG00000277117.5	FP565260.3	21	5022493	A/G	G	7.99738	0.2834217 (0.0354393)	2.8652736;2.361132;2.8144803;1.7364745;5.9995342;1.7396117;0.9579336;2.6495884;0.5557896;1.0821649;1.3384481;1.2143926;1.0554267;-;0.4063492	86;168;65;135;450;49;37;125;131;164;43;77;94;-;57	0.3062801;0.1817271;0.344723;0.1499563;0.277804;0.2507559;0.1616724;0.2361046;0.0489343;0.0853966;0.2078707;0.1399483;0.1103558;-;0.0553349	0.5241463 (0.1829306);0.365345 (0.154733);0.7294656 (0.2591831);0.2116113 (0.1218626);0.3943372 (0.065728);0.3736187 (0.2147713);0.2200036 (0.2296648);0.3328415 (0.1256201);0.069877 (0.1257257);0.123189 (0.1138357);0.2925604 (0.2185818);0.1939348 (0.1596969);0.1550323 (0.1468906);-;0.0787831 (0.1938802)	0	0.938002
1.3648e-15	17:46108697:rs16940904:C_T	17	46108697	ENSG00000176809.10	LRRC37A3	17	64919480	C/T	T	7.9886	0.3086919 (0.0386416)	0.7505745;0.9016363;0.5223545;1.5261256;4.3177384;1.146898;3.802709;0.6757788;2.7018658;3.2284973;-0.0063642;2.3109114;3.5320727;3.4636384;0.9563554	86;168;65;135;450;49;37;125;131;164;43;77;94;74;57	0.0818388;0.0696744;0.0656086;0.1323343;0.2016854;0.1666989;0.5845897;0.0612355;0.2345269;0.2502801;-0.0010242;0.2628722;0.3568602;0.3925504;0.1291726	0.123546 (0.1646019);0.1038631 (0.115194);0.1021674 (0.1955901);0.2189426 (0.143463);0.3442672 (0.0797332);0.2740106 (0.2389145);0.8440352 (0.2219563);0.1029874 (0.1523981);0.4073123 (0.1507522);0.409685 (0.1268965);-0.0015505 (0.2436211);0.3910587 (0.1692227);0.5672484 (0.1605993);0.6653738 (0.1921025);0.2040359 (0.2133474)	0	0.902357
1.40522e-15	17:45941122:rs62061734:T_C	17	45941122	ENSG00000176809.10	LRRC37A3	17	64919480	T/C	C	7.98516	0.3480153 (0.0435828)	2.1398915;0.4246511;1.2167702;1.363054;4.3614053;1.2236343;3.8758626;1.0761378;-;3.4157953;0.0254569;2.320023;3.4053302;3.4540451;0.9414058	86;168;65;135;450;49;37;125;-;164;43;77;94;74;57	0.2314869;0.0332448;0.1526697;0.1181303;0.2042111;0.1783188;0.5940538;0.0973994;-;0.2640915;0.0035601;0.2635963;0.3445239;0.3924712;0.1269182	0.6498032 (0.3036617);0.100245 (0.2360643);0.467507 (0.3842196);0.1981717 (0.145388);0.3516834 (0.0806353);0.291817 (0.2384838);0.855615 (0.2207547);0.1635448 (0.1519738);-;0.4339242 (0.1270346);0.0062018 (0.2436193);0.3925 (0.1691794);0.5534396 (0.1625216);0.6553897 (0.1897456);0.2008957 (0.2133997)	0	0.902357
1.48242e-15	2:60496951:rs1896295:T_C	2	60496951	ENSG00000196565.15	HBG2	11	5254781	T/C	T	7.97854	0.3362594 (0.0421455)	3.2731914;1.7056132;2.3011072;1.9829958;4.8216575;0.4300431;3.0064619;2.5812658;0.851387;1.5176853;3.6552171;-0.2417276;1.0168256;2.0154503;1.2642629	86;168;65;135;450;49;37;124;131;164;43;77;94;74;57	0.3474053;0.1324151;0.2854214;0.1708516;0.2251224;0.0634162;0.4797246;0.2309673;0.0753667;0.1192683;0.5304238;-0.0282539;0.1064511;0.2349102;0.1704117	0.539398 (0.1647927);0.2035811 (0.1193595);0.4415985 (0.191907);0.3137384 (0.1582143);0.3934601 (0.0816027);0.1239091 (0.2881319);0.9164745 (0.3048349);0.4257307 (0.164931);0.1403217 (0.1648154);0.2375133 (0.1564971);0.8644896 (0.2365084);-0.0556447 (0.2301958);0.1962514 (0.193004);0.4176613 (0.2072298);0.3278493 (0.2593205)	0	0
1.64424e-15	17:46115202:rs4630591:C_T	17	46115202	ENSG00000176809.10	LRRC37A3	17	64919480	C/T	T	7.96568	0.3459333 (0.043428)	1.9406615;-0.3860282;0.6493725;1.3281652;4.5144618;0.9455971;3.5806746;1.282975;2.9393901;3.0024691;-0.15913;2.5307048;3.4474757;3.0102826;1.1813619	86;168;65;135;450;49;37;124;131;164;43;77;94;74;57	0.2104259;-0.0304423;0.0817464;0.1145975;0.2109912;0.1379853;0.5567457;0.1155529;0.2553161;0.2333862;-0.0245855;0.2874284;0.3490382;0.3451213;0.1588763	0.6504169 (0.3351522);-0.1091499 (0.282751);0.2515126 (0.3873164);0.1955388 (0.1472248);0.3664468 (0.0811718);0.2306946 (0.2439671);0.8211381 (0.229325);0.2082217 (0.162296);0.479405 (0.1630968);0.3919223 (0.1305333);-0.038756 (0.2435495);0.4367741 (0.1725899);0.6020792 (0.1746435);0.6233483 (0.207073);0.2571232 (0.2176498)	0	0.902357
1.83228e-15	17:46770468:rs199525:T_G	17	46770468	ENSG00000176809.10	LRRC37A3	17	64919480	T/G	G	7.95232	0.3447051 (0.0433465)	2.1589436;1.2119682;-0.2372281;2.1717346;3.7741341;1.6182707;3.6748442;0.298891;2.0340509;2.9892188;0.2419273;2.4663519;3.6490822;3.2919659;1.1287242	86;168;65;135;450;49;37;125;131;164;43;77;94;74;57	0.2333053;0.0944288;-0.0302518;0.1873773;0.1766452;0.2335984;0.5694067;0.0270453;0.1780541;0.2319013;0.0384647;0.2799749;0.3682402;0.375306;0.1521482	0.7199948 (0.333494);0.431806 (0.3562849);-0.1081458 (0.4558729);0.3163369 (0.1456609);0.3129562 (0.0829213);0.3817158 (0.2358788);0.8522371 (0.2319111);0.0472419 (0.1580574);0.3173018 (0.155995);0.3902823 (0.1305633);0.0617095 (0.2550744);0.4154934 (0.1684648);0.614284 (0.1683393);0.6641141 (0.2017378);0.2428913 (0.215191)	0	0.902357
1.84118e-15	17:46765770:rs199528:C_T	17	46765770	ENSG00000176809.10	LRRC37A3	17	64919480	C/T	T	7.95175	0.3457687 (0.0434833)	2.1780099;1.2249199;-0.2609632;2.1717346;3.7524712;1.6111575;3.6748442;0.298891;2.0456659;3.0289845;0.2419273;2.4663519;3.6170896;3.2919659;1.1287242	86;168;65;135;450;49;37;125;131;164;43;77;94;74;57	0.234859;0.0950433;-0.0328431;0.1874076;0.1759064;0.2333375;0.5694067;0.0270453;0.1785768;0.234637;0.0384647;0.2796413;0.3650934;0.375306;0.1521393	0.8182274 (0.3756766);0.4363798 (0.3562517);-0.1324672 (0.5076087);0.314387 (0.1447631);0.3132695 (0.0834835);0.3801226 (0.2359313);0.8522371 (0.2319111);0.0472419 (0.1580574);0.3142178 (0.1536017);0.3993367 (0.1318385);0.0617095 (0.2550744);0.4154934 (0.1684648);0.609559 (0.1685219);0.6641141 (0.2017378);0.2428913 (0.215191)	0	0.902357
1.97349e-15	21:44194977:rs8127691:T_C	21	44194977	ENSG00000277117.5	FP565260.3	21	5022493	C/T	T	7.94309	0.2818957 (0.0354894)	2.8849634;2.4271508;2.4109904;1.5961517;5.9097237;1.7396117;0.9579336;2.6958444;0.6580323;1.0821649;1.3384481;1.2143926;1.239152;-;0.4137489	86;168;65;135;450;49;37;125;131;164;43;77;94;-;57	0.308108;0.1868236;0.2981847;0.1384502;0.274114;0.2510611;0.1616724;0.2400235;0.0582037;0.0853966;0.2078707;0.1401325;0.1289817;-;0.0556044	0.5274313 (0.1828208);0.3752188 (0.1545923);0.6166735 (0.255776);0.1950775 (0.1222174);0.389061 (0.065834);0.3736187 (0.2147713);0.2200036 (0.2296648);0.340143 (0.1261731);0.0828203 (0.1258605);0.123189 (0.1138357);0.2925604 (0.2185818);0.1939348 (0.1596969);0.1819455 (0.1468307);-;0.0802135 (0.1938699)	0	0.938002
1.98626e-15	17:46720553:rs199456:C_T	17	46720553	ENSG00000176809.10	LRRC37A3	17	64919480	C/T	T	7.94238	0.3447216 (0.0434028)	2.0733182;0.7080953;-0.2767886;2.3138629;4.0345634;1.3778251;3.6748442;0.2545981;2.4191612;2.9494972;0.2419273;2.3018036;3.3108648;3.6667049;1.1061918	86;168;65;135;450;49;37;125;131;164;43;77;94;74;57	0.2235338;0.054753;-0.034912;0.1986476;0.1889991;0.1997812;0.5694067;0.0233906;0.211172;0.2290945;0.0384647;0.2624849;0.3355942;0.4140603;0.1486227	0.6928253 (0.3341625);0.2530069 (0.3573062);-0.1404911 (0.5075755);0.3342003 (0.1444339);0.3375327 (0.0836603);0.3328113 (0.2415483);0.8522371 (0.2319111);0.0402451 (0.1580729);0.3614901 (0.1494279);0.3914895 (0.1327309);0.0617095 (0.2550744);0.3896169 (0.1692659);0.5583516 (0.1686422);0.7079233 (0.193068);0.2411177 (0.2179709)	0	0.902357
2.06796e-15	17:45677484:rs62055691:T_C	17	45677484	ENSG00000176809.10	LRRC37A3	17	64919480	T/C	C	7.93723	0.3621624 (0.0456283)	2.3406655;0.3989019;0.8882515;1.4794889;4.3832492;1.1608334;3.802709;-;-;3.295265;-0E0;2.3018036;3.384295;3.4298095;0.9563554	86;168;65;135;450;49;37;-;-;164;43;77;94;73;57	0.2518696;0.0306909;0.1119473;0.1277262;0.2045367;0.169345;0.5845897;-;-;0.2554833;9.34858E-18;0.2624849;0.3430599;0.3921724;0.1288637	0.739495 (0.3159337);0.1127865 (0.2827425);0.3430726 (0.3862337);0.2123604 (0.1435363);0.3512958 (0.0801451);0.2772514 (0.2388382);0.8440352 (0.2219563);-;-;0.4195798 (0.1273281);-0E0 (0.2436212);0.3896169 (0.1692659);0.5503932 (0.1626316);0.6690879 (0.1950802);0.2040359 (0.2133474)	0	0.902357
2.2962e-15	17:46210007:rs2668690:G_C	17	46210007	ENSG00000176809.10	LRRC37A3	17	64919480	G/C	C	7.92428	0.3696783 (0.0466513)	2.168475;0.6049758;0.2530511;1.9241825;4.1651199;1.265588;3.4115859;-;2.7018658;3.1352467;-0.4204969;2.0933545;3.144113;3.1843988;0.6806422	86;168;65;135;450;49;37;-;131;164;43;77;94;73;57	0.2336453;0.0473857;0.0322598;0.1656867;0.1953929;0.184112;0.5348537;-;0.2345986;0.2434484;-0.0658137;0.2386311;0.3199821;0.3664255;0.0918689	0.8148314 (0.3757624);0.2308278 (0.3815488);0.1057255 (0.4178028);0.2830908 (0.1471226);0.3529181 (0.0847318);0.3065955 (0.2422554);0.8402472 (0.2462923);-;0.4270051 (0.1580408);0.4170718 (0.1330268);-0.1112321 (0.2645254);0.3712383 (0.1773414);0.5379454 (0.1710961);0.655536 (0.2058587);0.1934414 (0.2842043)	0	0.902357
2.37129e-15	17:45772049:rs79730878:T_C	17	45772049	ENSG00000176809.10	LRRC37A3	17	64919480	T/C	C	7.92025	0.3442542 (0.0434651)	2.7475498;0.0385942;0.5223545;1.4212442;4.5801657;1.3216391;3.802709;1.1095858;-;3.1751797;0.0063642;2.3473813;3.2168849;3.4636384;1.0911788	86;168;65;135;450;49;37;125;-;164;43;77;94;74;57	0.2935647;0.0032661;0.0658562;0.1225325;0.2139339;0.1915044;0.5845897;0.1004778;-;0.2456968;0.0007823;0.2666363;0.3273599;0.3925504;0.1471082	0.8583845 (0.3124182);0.0113456 (0.2939711);0.2377319 (0.4551159);0.2041259 (0.1436248);0.3629152 (0.0792363);0.3144139 (0.237897);0.8440352 (0.2219563);0.165439 (0.1490998);-;0.4033141 (0.1270209);0.0015505 (0.2436211);0.3968211 (0.1690484);0.5218688 (0.162228);0.6653738 (0.1921025);0.2296988 (0.2105052)	0	0.902357
2.38276e-15	17:45995618:rs112572874:A_G	17	45995618	ENSG00000176809.10	LRRC37A3	17	64919480	A/G	G	7.91963	0.345266 (0.0435962)	2.8161365;0.3989019;0.7527581;1.4794889;4.3614053;1.1608334;3.802709;0.6757788;-;3.1885011;-0E0;2.3018036;3.627747;3.4636384;0.9638324	86;168;65;135;450;49;37;125;-;164;43;77;94;74;57	0.3014226;0.0306644;0.0945353;0.1276463;0.204044;0.1689143;0.5850539;0.0612355;-;0.2473997;9.34858E-18;0.2624849;0.366174;0.3925504;0.1302852	0.8780233 (0.3117829);0.1088525 (0.2728803);0.2912331 (0.386888);0.2123604 (0.1435363);0.3496163 (0.0801614);0.2772514 (0.2388382);0.8440352 (0.2219563);0.1029874 (0.1523981);-;0.4049077 (0.12699);-0E0 (0.2436212);0.3896169 (0.1692659);0.5807485 (0.1600852);0.6653738 (0.1921025);0.2056056 (0.2133209)	0	0.902357
2.49649e-15	17:45936109:rs79857651:G_A	17	45936109	ENSG00000176809.10	LRRC37A3	17	64919480	G/A	A	7.914	0.3465061 (0.043784)	2.7279967;0.321668;0.593774;1.5961517;4.4488233;1.1538648;3.7946369;0.6757788;-;3.3487779;-0E0;2.3109114;3.3948095;3.4636384;0.9488799	86;168;65;135;450;49;37;125;-;164;43;77;94;74;57	0.2917308;0.0252852;0.074625;0.1382513;0.2080458;0.1678487;0.5837491;0.0612355;-;0.2585892;0.0001211;0.2630442;0.3442856;0.3925504;0.127956	0.8961305 (0.328494);0.0909643 (0.2827893);0.2700712 (0.4548383);0.2288067 (0.143349);0.3570269 (0.080252);0.2756312 (0.2388765);0.8427458 (0.2220887);0.1029874 (0.1523981);-;0.4259607 (0.1271988);-0E0 (0.2436212);0.3910587 (0.1692227);0.5519167 (0.1625766);0.6653738 (0.1921025);0.2024659 (0.2133736)	0	0.902357
2.61557e-15	17:46155042:rs2532295:G_A	17	46155042	ENSG00000176809.10	LRRC37A3	17	64919480	G/A	A	7.90819	0.3563755 (0.0450641)	2.533473;0.0900541;0.6652665;1.4678355;4.2304872;1.3778251;3.6590493;-;2.7373769;3.2819006;-0.4524306;2.0933545;3.3318145;3.0195885;0.4655649	86;168;65;135;450;49;37;-;131;164;43;77;94;74;57	0.2716147;0.0069441;0.0841374;0.127217;0.1976736;0.2004533;0.5672213;-;0.2380507;0.2538571;-0.0706588;0.2385138;0.3380742;0.3462967;0.0633259	0.8368262 (0.3303079);0.0276073 (0.306564);0.3023805 (0.4545254);0.2107141 (0.1435543);0.3415365 (0.0807322);0.3328113 (0.2415483);0.8343735 (0.2280301);-;0.4440689 (0.1622242);0.4179832 (0.1273601);-0.1152081 (0.2546426);0.368426 (0.1759979);0.5517206 (0.1655916);0.6064187 (0.2008283);0.1326003 (0.2848159)	0	0.902357
2.88459e-15	17:46000485:rs56108300:T_A	17	46000485	ENSG00000176809.10	LRRC37A3	17	64919480	T/A	A	7.89584	0.3448952 (0.0436806)	2.8161365;0.3989019;0.9441536;1.5377906;4.3177384;1.1747761;3.802709;0.6757788;-;3.1885011;-0E0;2.2745035;3.4158572;3.4636384;0.9563554	86;168;65;135;450;49;37;125;-;164;43;77;94;74;57	0.3009376;0.0311153;0.1188599;0.1330415;0.2023321;0.1711744;0.5845897;0.0612355;-;0.2465888;0.0004545;0.2588648;0.3456202;0.3925504;0.1292814	0.8780233 (0.3117829);0.1088525 (0.2728803);0.3422407 (0.3624841);0.2218555 (0.144269);0.3462559 (0.0801938);0.2804907 (0.238761);0.8440352 (0.2219563);0.1029874 (0.1523981);-;0.4087242 (0.1281869);-0E0 (0.2436212);0.3852884 (0.1693945);0.5549618 (0.1624663);0.6653738 (0.1921025);0.2040359 (0.2133474)	0	0.902357
3.03157e-15	17:46115557:rs17577369:A_G	17	46115557	ENSG00000176809.10	LRRC37A3	17	64919480	A/G	G	7.88972	0.3307807 (0.0419256)	1.7709967;-0.3474105;0.832416;1.4911446;4.2522898;1.1538648;3.7865757;0.938634;2.7255354;3.2151599;0.057279;2.3109114;3.3632844;3.4636384;0.9638324	86;168;65;135;450;49;37;124;131;164;43;77;94;74;57	0.1915886;-0.0267341;0.1050002;0.1285808;0.1991096;0.1680374;0.5833759;0.0848617;0.2369423;0.2494564;0.0091695;0.262767;0.3411507;0.3925504;0.1299715	0.5206585 (0.2939918);-0.0841408 (0.2421943);0.2860853 (0.3436807);0.2140064 (0.1435182);0.3425499 (0.0805566);0.2756312 (0.2388765);0.8414559 (0.2222208);0.1429633 (0.15231);0.4168429 (0.1529398);0.409992 (0.1275184);0.0139538 (0.2436119);0.3910587 (0.1692227);0.5473443 (0.162741);0.6653738 (0.1921025);0.2056056 (0.2133209)	0	0.902357
3.06085e-15	17:46049399:rs113434679:C_A	17	46049399	ENSG00000176809.10	LRRC37A3	17	64919480	C/A	A	7.88847	0.3619258 (0.0458803)	2.8948159;0.3731551;1.0481637;1.3049162;4.4488233;0.9940636;2.725116;1.1765279;-;3.0289845;-0.1527629;2.6415233;3.3948095;3.3870788;1.1287242	86;168;65;135;450;49;37;125;-;164;43;77;94;74;57	0.3087851;0.028952;0.1317249;0.1128709;0.2080135;0.1450473;0.4401941;0.1064259;-;0.2350385;-0.0240294;0.2992349;0.343825;0.3853781;0.1519895	1.148325 (0.3966833);0.1334742 (0.3576908);0.4344849 (0.4145201);0.1933817 (0.1481948);0.369139 (0.0829745);0.2422907 (0.2437376);0.6872582 (0.2521941);0.1998553 (0.1698688);-;0.3952009 (0.1304731);-0.0372062 (0.2435551);0.451186 (0.1708052);0.6003457 (0.1768422);0.7150566 (0.2111131);0.2459227 (0.2178767)	0	0.902357
3.13028e-15	17:45960125:rs17650842:A_G	17	45960125	ENSG00000176809.10	LRRC37A3	17	64919480	A/G	G	7.88572	0.3448903 (0.0437361)	2.5528455;0.4761574;0.8164747;1.4678355;4.3832492;1.1608334;3.802709;0.6757788;-;3.295265;0.0063642;2.3291385;3.384295;3.4636384;0.9563554	86;168;65;135;450;49;37;125;-;164;43;77;94;74;57	0.2740416;0.0371833;0.1027758;0.1269496;0.2051265;0.169345;0.5845897;0.0612355;-;0.255333;0.0008426;0.2645232;0.3426451;0.3925504;0.1288637	0.8427759 (0.330132);0.1346029 (0.2826857);0.3395566 (0.4158814);0.2107141 (0.1435543);0.3512958 (0.0801451);0.2772514 (0.2388382);0.8440352 (0.2219563);0.1029874 (0.1523981);-;0.4195798 (0.1273281);0.0015505 (0.2436211);0.3939409 (0.1691359);0.5503932 (0.1626316);0.6653738 (0.1921025);0.2040359 (0.2133474)	0	0.902357
3.16557e-15	17:45956436:rs17571781:T_C	17	45956436	ENSG00000176809.10	LRRC37A3	17	64919480	T/C	C	7.88424	0.3457195 (0.0438494)	2.5722353;0.5019147;0.8005383;1.4678355;4.3614053;1.1678038;3.802709;0.63722;-;3.3220104;0.0063642;2.320023;3.384295;3.4636384;0.9563554	86;168;65;135;450;49;37;123;-;164;43;77;94;74;57	0.2756733;0.0386292;0.1010151;0.1269477;0.2044854;0.169787;0.5845897;0.0575822;-;0.2565177;0.0008426;0.2644509;0.342784;0.3925504;0.1288637	0.8487214 (0.3299548);0.1537575 (0.3063418);0.3329943 (0.415963);0.2107141 (0.1435543);0.3496163 (0.0801614);0.2788712 (0.2387997);0.8440352 (0.2219563);0.0986563 (0.1548229);-;0.4227714 (0.1272637);0.0015505 (0.2436211);0.3925 (0.1691794);0.5503932 (0.1626316);0.6653738 (0.1921025);0.2040359 (0.2133474)	0	0.902357
3.20638e-15	17:45974223:rs118087478:T_G	17	45974223	ENSG00000176809.10	LRRC37A3	17	64919480	T/G	G	7.88268	0.3456112 (0.0438444)	2.5431571;0.2701887;0.8483624;1.6078312;4.2740991;1.195704;3.802709;0.6757788;-;3.3220104;0.0127284;2.3382579;3.627747;3.4636384;0.9563554	86;168;65;135;450;49;37;125;-;164;43;77;94;74;57	0.2728723;0.0210766;0.1066708;0.1392271;0.199858;0.1735137;0.5845897;0.0612355;-;0.2566754;0.0019422;0.2663402;0.3663274;0.3925504;0.1287933	0.8398016 (0.3302201);0.0794108 (0.2939085);0.3278388 (0.3864372);0.2331408 (0.1450033);0.3428935 (0.0802259);0.285347 (0.2386436);0.8440352 (0.2219563);0.1029874 (0.1523981);-;0.4227714 (0.1272637);0.0031009 (0.2436207);0.3953812 (0.1690922);0.5949237 (0.1639926);0.6653738 (0.1921025);0.2040359 (0.2133474)	0	0.902357
3.21667e-15	17:45680084:rs55974014:C_A	17	45680084	ENSG00000176809.10	LRRC37A3	17	64919480	C/A	A	7.8823	0.3460232 (0.0438988)	2.3598736;0.4375267;0.8962333;1.6779613;4.4269582;1.1538648;3.7865757;0.5204847;-;3.3220104;-0E0;2.2654111;3.384295;3.4636384;0.9937554	86;168;65;135;450;49;37;125;-;164;43;77;94;74;57	0.254388;0.0335197;0.1134537;0.1447332;0.2067337;0.1683751;0.5828338;0.0465149;-;0.2565326;-0.0001889;0.2581247;0.3431018;0.3925504;0.1344389	0.7830922 (0.3318365);0.1236955 (0.2827154);0.346118 (0.3861919);0.2403002 (0.1432096);0.3581825 (0.0809094);0.2756312 (0.2388765);0.8414559 (0.2222208);0.080452 (0.1545713);-;0.4227714 (0.1272637);-0E0 (0.2436212);0.3838447 (0.1694371);0.5503932 (0.1626316);0.6653738 (0.1921025);0.2118817 (0.2132132)	0	0.902357
3.26335e-15	17:46782655:rs70600:C_T	17	46782655	ENSG00000176809.10	LRRC37A3	17	64919480	C/T	T	7.88045	0.3408448 (0.0432519)	2.092322;1.0696177;-0.1581322;2.1717346;3.7524712;1.6182707;3.9004531;0.298891;1.9992253;2.7646914;0.210076;2.4939061;3.7669239;3.2919659;1.1287242	86;168;65;135;450;49;37;125;131;164;43;77;94;74;57	0.2262705;0.082891;-0.0202179;0.1868322;0.1764011;0.2338574;0.5965799;0.0270453;0.1751452;0.2152773;0.0334797;0.2832672;0.378981;0.375306;0.1520588	0.6650489 (0.3178521);0.3422281 (0.3199537);-0.0721055 (0.4559825);0.3163369 (0.1456609);0.3112146 (0.0829359);0.3817158 (0.2358788);0.8737398 (0.2240098);0.0472419 (0.1580574);0.3120314 (0.1560762);0.3641941 (0.1317305);0.053594 (0.2551171);0.4223595 (0.1693566);0.6201348 (0.1646263);0.6641141 (0.2017378);0.2428913 (0.215191)	0	0.902357
3.28431e-15	17:45980638:rs17572613:A_G	17	45980638	ENSG00000176809.10	LRRC37A3	17	64919480	A/G	G	7.87975	0.3442181 (0.0436839)	2.8357765;0.2959275;0.7846068;1.4794889;4.3832492;1.1608334;3.802709;0.6757788;-;3.295265;-0.0190927;2.3018036;3.384295;3.4636384;0.9563554	86;168;65;135;450;49;37;125;-;164;43;77;94;74;57	0.3027182;0.0227132;0.0991964;0.1276532;0.2045367;0.169345;0.5845897;0.0612355;-;0.2554833;-0.0025596;0.2624849;0.3430599;0.3925504;0.1286737	0.8836247 (0.3115989);0.0836891 (0.2828027);0.3034417 (0.3867437);0.2123604 (0.1435363);0.3512958 (0.0801451);0.2772514 (0.2388382);0.8440352 (0.2219563);0.1029874 (0.1523981);-;0.4195798 (0.1273281);-0.0046514 (0.2436201);0.3896169 (0.1692659);0.5503932 (0.1626316);0.6653738 (0.1921025);0.2040359 (0.2133474)	0	0.902357
3.3054e-15	17:45974222:rs117124984:C_G	17	45974222	ENSG00000176809.10	LRRC37A3	17	64919480	C/G	G	7.8789	0.3454517 (0.0438452)	2.5431571;0.2701887;0.8483624;1.6078312;4.2740991;1.1887261;3.802709;0.6757788;-;3.3220104;0.0127284;2.3382579;3.6170896;3.4636384;0.9563554	86;168;65;135;450;49;37;125;-;164;43;77;94;74;57	0.2732168;0.0210766;0.1066708;0.1391475;0.1998659;0.1729858;0.5845897;0.0612355;-;0.2566754;0.0019422;0.2663402;0.364746;0.3925504;0.1287933	0.8398016 (0.3302201);0.0794108 (0.2939085);0.3278388 (0.3864372);0.2331408 (0.1450033);0.3428935 (0.0802259);0.2837286 (0.2386829);0.8440352 (0.2219563);0.1029874 (0.1523981);-;0.4227714 (0.1272637);0.0031009 (0.2436207);0.3953812 (0.1690922);0.5933898 (0.1640517);0.6653738 (0.1921025);0.2040359 (0.2133474)	0	0.902357
3.45683e-15	17:45983657:rs62063786:G_A	17	45983657	ENSG00000176809.10	LRRC37A3	17	64919480	G/A	A	7.87327	0.3439455 (0.0436852)	2.825954;0.2830579;0.7686801;1.4794889;4.3832492;1.1608334;3.802709;0.6757788;-;3.295265;-0E0;2.3018036;3.384295;3.4636384;0.9563554	86;168;65;135;450;49;37;125;-;164;43;77;94;74;57	0.3024719;0.022172;0.096533;0.1277262;0.2045367;0.169345;0.5845897;0.0612355;-;0.2554833;9.34858E-18;0.2624849;0.3430599;0.3925504;0.1288637	0.8808245 (0.311691);0.0800513 (0.282809);0.2973382 (0.3868166);0.2123604 (0.1435363);0.3512958 (0.0801451);0.2772514 (0.2388382);0.8440352 (0.2219563);0.1029874 (0.1523981);-;0.4195798 (0.1273281);-0E0 (0.2436212);0.3896169 (0.1692659);0.5503932 (0.1626316);0.6653738 (0.1921025);0.2040359 (0.2133474)	0	0.902357
3.47346e-15	17:45988806:rs112385572:A_G	17	45988806	ENSG00000176809.10	LRRC37A3	17	64919480	A/G	G	7.87263	0.3439186 (0.0436854)	2.825954;0.2959275;0.7447989;1.4794889;4.3832492;1.1608334;3.802709;0.6757788;-;3.295265;-0E0;2.3018036;3.384295;3.4636384;0.9563554	86;168;65;135;450;49;37;125;-;164;43;77;94;74;57	0.3024719;0.0226374;0.0936291;0.1277262;0.2045367;0.169345;0.5845897;0.0612355;-;0.2554833;9.34858E-18;0.2624849;0.3430599;0.3925504;0.1288637	0.8808245 (0.311691);0.0836891 (0.2828027);0.28818 (0.3869232);0.2123604 (0.1435363);0.3512958 (0.0801451);0.2772514 (0.2388382);0.8440352 (0.2219563);0.1029874 (0.1523981);-;0.4195798 (0.1273281);-0E0 (0.2436212);0.3896169 (0.1692659);0.5503932 (0.1626316);0.6653738 (0.1921025);0.2040359 (0.2133474)	0	0.902357
3.47346e-15	17:45988374:rs919462:C_T	17	45988374	ENSG00000176809.10	LRRC37A3	17	64919480	C/T	T	7.87263	0.3439186 (0.0436854)	2.825954;0.2959275;0.7447989;1.4794889;4.3832492;1.1608334;3.802709;0.6757788;-;3.295265;-0E0;2.3018036;3.384295;3.4636384;0.9563554	86;168;65;135;450;49;37;125;-;164;43;77;94;74;57	0.3024719;0.0226374;0.0939738;0.1277262;0.2045367;0.169345;0.5845897;0.0612355;-;0.2554833;9.34858E-18;0.2624849;0.3430599;0.3925504;0.1288637	0.8808245 (0.311691);0.0836891 (0.2828027);0.28818 (0.3869232);0.2123604 (0.1435363);0.3512958 (0.0801451);0.2772514 (0.2388382);0.8440352 (0.2219563);0.1029874 (0.1523981);-;0.4195798 (0.1273281);-0E0 (0.2436212);0.3896169 (0.1692659);0.5503932 (0.1626316);0.6653738 (0.1921025);0.2040359 (0.2133474)	0	0.902357
3.50134e-15	17:45608460:rs413519:A_G	17	45608460	ENSG00000176809.10	LRRC37A3	17	64919480	A/G	G	7.87175	0.3480557 (0.0442158)	2.5431571;0.2444516;1.2248189;1.4911446;4.3395684;1.0287286;3.7704861;0.7957273;-;3.3353914;-0.2419273;2.3747752;2.978792;3.6667049;1.2642629	86;168;65;135;450;49;37;121;-;164;43;77;94;74;57	0.2726822;0.0190221;0.1542591;0.1285016;0.2029678;0.1499732;0.5814799;0.0729776;-;0.2579192;-0.0378603;0.2700717;0.3036847;0.4140603;0.1700578	0.8398016 (0.3302201);0.0718492 (0.2939201);0.4419406 (0.3608212);0.2140064 (0.1435182);0.3479363 (0.0801776);0.2464086 (0.2395273);0.8388744 (0.2224844);0.1269585 (0.1595503);-;0.4243663 (0.1272313);-0.0606837 (0.2508347);0.4035928 (0.1699499);0.4985754 (0.167375);0.7079233 (0.193068);0.2910046 (0.2301773)	0	0.902357
3.56916e-15	17:46137522:rs2077551:T_C	17	46137522	ENSG00000176809.10	LRRC37A3	17	64919480	T/C	C	7.86937	0.3561928 (0.0452632)	2.533473;0.0900541;0.7607186;1.4911446;4.1869023;1.3637656;3.6590493;-;2.7136984;3.2819006;-0.4396551;2.0933545;3.3213367;2.8855555;0.4655649	86;168;65;135;450;49;37;-;131;164;43;77;94;72;57	0.2718924;0.0068279;0.0957911;0.1291669;0.195646;0.1983398;0.5674246;-;0.2363784;0.2544158;-0.0691695;0.2388233;0.3367876;0.3360791;0.0632919	0.8368262 (0.3303079);0.0276073 (0.306564);0.3454069 (0.4540534);0.2140064 (0.1435182);0.3381504 (0.0807639);0.3295401 (0.2416398);0.8343735 (0.2280301);-;0.4490017 (0.1654575);0.4179832 (0.1273601);-0.1119697 (0.2546762);0.368426 (0.1759979);0.5599324 (0.1685865);0.6010411 (0.208293);0.1326003 (0.2848159)	0	0.902357
3.57487e-15	17:45979401:rs1981997:G_A	17	45979401	ENSG00000176809.10	LRRC37A3	17	64919480	G/A	A	7.8691	0.3439801 (0.0437127)	2.8161365;0.2573199;0.8005383;1.4794889;4.3832492;1.1608334;3.802709;0.6757788;-;3.295265;-0E0;2.3018036;3.384295;3.4636384;0.9563554	86;168;65;135;450;49;37;125;-;164;43;77;94;74;57	0.3013313;0.020493;0.1005193;0.1275519;0.2045367;0.169345;0.5845897;0.0612355;-;0.2554833;9.34858E-18;0.2624849;0.3430599;0.3925504;0.1287451	0.8780233 (0.3117829);0.0756301 (0.2939145);0.3095435 (0.3866693);0.2123604 (0.1435363);0.3512958 (0.0801451);0.2772514 (0.2388382);0.8440352 (0.2219563);0.1029874 (0.1523981);-;0.4195798 (0.1273281);-0E0 (0.2436212);0.3896169 (0.1692659);0.5503932 (0.1626316);0.6653738 (0.1921025);0.2040359 (0.2133474)	0	0.902357
3.61509e-15	17:45961419:rs62063281:A_G	17	45961419	ENSG00000176809.10	LRRC37A3	17	64919480	A/G	G	7.86776	0.3449811 (0.0438474)	2.475458;0.4375267;0.8085059;1.4445354;4.3395684;1.4835594;3.9582446;0.4539797;-;3.3353914;0.0063642;2.3473813;3.3632844;3.4828454;1.008726	86;168;65;135;450;49;37;125;-;164;43;77;94;74;57	0.265897;0.0339967;0.1024942;0.1245414;0.2034501;0.2153619;0.603515;0.0406377;-;0.2582413;0.0007268;0.2668919;0.3410395;0.3952394;0.1364235	0.8189519 (0.3308284);0.1120191 (0.2560279);0.3362757 (0.4159224);0.2086129 (0.1444153);0.3486154 (0.0803341);0.3637598 (0.245194);0.868431 (0.219398);0.0697146 (0.1535633);-;0.4263822 (0.1278357);0.0015505 (0.2436211);0.3968211 (0.1690484);0.5473443 (0.162741);0.6775378 (0.1945357);0.2150181 (0.2131581)	0	0.902357
3.62087e-15	17:45991558:rs1052551:G_A	17	45991558	ENSG00000176809.10	LRRC37A3	17	64919480	G/A	A	7.86744	0.345181 (0.0438746)	2.5722353;0.4117762;0.8244447;1.4794889;4.3832492;1.1608334;3.802709;0.6757788;-;3.295265;-0E0;2.3018036;3.384295;3.4636384;0.9563554	86;168;65;135;450;49;37;125;-;164;43;77;94;74;57	0.2757562;0.031824;0.1042152;0.1275517;0.2045367;0.169345;0.5845897;0.0612355;-;0.2554833;9.34858E-18;0.2624849;0.3430599;0.3925504;0.1288637	0.8974562 (0.3489013);0.1390646 (0.337719);0.3428371 (0.41584);0.2123604 (0.1435363);0.3512958 (0.0801451);0.2772514 (0.2388382);0.8440352 (0.2219563);0.1029874 (0.1523981);-;0.4195798 (0.1273281);-0E0 (0.2436212);0.3896169 (0.1692659);0.5503932 (0.1626316);0.6653738 (0.1921025);0.2040359 (0.2133474)	0	0.902357
3.64409e-15	17:45932510:rs62061712:C_A	17	45932510	ENSG00000176809.10	LRRC37A3	17	64919480	C/A	A	7.86671	0.3443218 (0.0437695)	2.7671219;0.4117762;0.5302867;1.4678355;4.4051002;1.1608334;3.7946369;0.6619618;-;3.3220104;-0E0;2.3018036;3.384295;3.4636384;0.9563554	86;168;65;135;450;49;37;124;-;164;43;77;94;74;57	0.2955383;0.0315923;0.0669067;0.1270184;0.2055364;0.169345;0.5837491;0.0597716;-;0.2570459;9.34858E-18;0.2624849;0.3430599;0.3925504;0.1288637	0.907939 (0.3281167);0.116423 (0.2827337);0.2413265 (0.4550868);0.2107141 (0.1435543);0.3529749 (0.0801287);0.2772514 (0.2388382);0.8427458 (0.2220887);0.1010027 (0.1525808);-;0.4227714 (0.1272637);-0E0 (0.2436212);0.3896169 (0.1692659);0.5503932 (0.1626316);0.6653738 (0.1921025);0.2040359 (0.2133474)	0	0.902357
3.95963e-15	17:45926233:rs56249311:C_T	17	45926233	ENSG00000176809.10	LRRC37A3	17	64919480	C/T	T	7.85639	0.3458513 (0.0440216)	2.7769151;0.6565276;0.5144231;1.4678355;4.3832492;1.1608334;3.802709;0.5359732;-;3.1751797;-0E0;2.3018036;3.384295;3.4636384;0.9563554	86;168;65;135;450;49;37;122;-;164;43;77;94;74;57	0.2970755;0.0506367;0.0646313;0.1270792;0.205373;0.169345;0.5845897;0.0489615;-;0.2462773;9.34858E-18;0.2624849;0.3430599;0.3925504;0.1288637	0.9108883 (0.3280216);0.2215497 (0.3374567);0.2341369 (0.4551446);0.2107141 (0.1435543);0.3512958 (0.0801451);0.2772514 (0.2388382);0.8440352 (0.2219563);0.0825569 (0.1540318);-;0.4131947 (0.1301327);-0E0 (0.2436212);0.3896169 (0.1692659);0.5503932 (0.1626316);0.6653738 (0.1921025);0.2040359 (0.2133474)	0	0.902357
4.14052e-15	17:45654353:rs241036:A_C	17	45654353	ENSG00000176809.10	LRRC37A3	17	64919480	A/C	C	7.85066	0.3434134 (0.0437432)	2.5044465;0.3087975;0.9841269;1.4794889;4.3832492;1.1608334;3.802709;0.6757788;-;3.295265;-0E0;2.3018036;3.384295;3.4636384;0.9563554	86;168;65;135;450;49;37;125;-;164;43;77;94;74;57	0.2694071;0.0236726;0.1243539;0.1277262;0.2047142;0.169345;0.5845897;0.0612355;-;0.2554833;9.34858E-18;0.2624849;0.3430599;0.3925504;0.1288637	0.8278937 (0.3305695);0.0907522 (0.293889);0.3795855 (0.3857078);0.2123604 (0.1435363);0.3512958 (0.0801451);0.2772514 (0.2388382);0.8440352 (0.2219563);0.1029874 (0.1523981);-;0.4195798 (0.1273281);-0E0 (0.2436212);0.3896169 (0.1692659);0.5503932 (0.1626316);0.6653738 (0.1921025);0.2040359 (0.2133474)	0	0.902357
4.32264e-15	21:42935005:rs34637056:T_C	21	42935005	ENSG00000274276.4	CBSL	21	6468040	T/C	C	7.8453	0.2653432 (0.0338219)	0.0091379;-1.6404676;1.4266941;4.7934609;3.6875179;0.6699061;2.7389516;2.9749226;2.6309625;1.6591267;2.7744965;1.9135842;3.8748084;1.4048688;1.8291013	86;168;65;135;450;49;37;125;131;164;43;77;94;74;57	0.0011617;-0.127165;0.1792913;0.3992292;0.1730489;0.0978753;0.4421853;0.264426;0.2294797;0.129778;0.4155441;0.2187981;0.3887186;0.1647654;0.2442611	0.0014564 (0.1593814);-0.1860018 (0.1133834);0.2603942 (0.1825158);0.5459916 (0.1139034);0.246123 (0.0667449);0.134754 (0.2011535);0.5913234 (0.2158941);0.3745964 (0.125918);0.3237718 (0.1230621);0.1836788 (0.1107081);0.5548308 (0.1999753);0.3080441 (0.1609776);0.5371349 (0.1386223);0.228966 (0.1629804);0.3348493 (0.1830677)	0	0.874973
4.46972e-15	12:125314817:rs1666839:G_A	12	125314817	ENSG00000139372.15	TDG	12	103965822	A/G	G	-7.84093	-0.2751461 (0.035091)	-1.0543633;-0.6952018;-1.0481637;-7.2311476;-4.6678745;-0.8488754;-2.6016054;-0.2103113;-3.8863485;1.1205053;-0.057279;-1.8777833;-0.7280423;-3.150463;-1.7134601	86;168;65;135;450;49;37;125;131;164;43;77;94;74;57	-0.1149936;-0.0535755;-0.1315718;-0.5705519;-0.2176819;-0.1239156;-0.4219026;-0.0185047;-0.3328495;0.0880537;-0.0093605;-0.2149484;-0.0763923;-0.3601385;-0.2286366	-0.2921279 (0.2770657);-0.114514 (0.1647205);-0.2580613 (0.2462032);-0.7842942 (0.1084605);-0.3118776 (0.0668136);-0.1801247 (0.2121921);-0.5733504 (0.2203833);-0.0273439 (0.1300161);-0.4775058 (0.1228675);0.1277371 (0.1139995);-0.0124747 (0.2177879);-0.2971627 (0.1582519);-0.1076732 (0.1478942);-0.4918069 (0.1561062);-0.315388 (0.184065)	0	0.0368597
4.47685e-15	17:45938080:rs12150229:A_G	17	45938080	ENSG00000176809.10	LRRC37A3	17	64919480	A/G	G	7.84091	0.3432127 (0.043772)	2.7279967;0.2830579;0.6255389;1.4678355;4.3832492;1.1678038;3.802709;0.6757788;-;3.3487779;-0E0;2.320023;3.384295;3.4636384;0.9563554	86;168;65;135;450;49;37;125;-;164;43;77;94;74;57	0.2915523;0.0220605;0.0791224;0.1271701;0.2050412;0.1695328;0.5845897;0.0612355;-;0.2587159;9.34858E-18;0.2637908;0.3428541;0.3925504;0.128589	0.8961305 (0.328494);0.0800513 (0.282809);0.2844348 (0.4547036);0.2107141 (0.1435543);0.3512958 (0.0801451);0.2788712 (0.2387997);0.8440352 (0.2219563);0.1029874 (0.1523981);-;0.4259607 (0.1271988);-0E0 (0.2436212);0.3925 (0.1691794);0.5503932 (0.1626316);0.6653738 (0.1921025);0.2040359 (0.2133474)	0	0.902357
4.65126e-15	17:46712837:rs169201:A_G	17	46712837	ENSG00000176809.10	LRRC37A3	17	64919480	A/G	G	7.83601	0.339835 (0.0433684)	2.0543279;0.2959275;-0.2688757;2.3138629;4.0563066;1.3778251;3.6748442;0.2545981;2.4661146;2.9494972;0.2419273;2.3018036;3.3108648;3.6667049;1.1061918	86;168;65;135;450;49;37;125;131;164;43;77;94;74;57	0.2224015;0.0230846;-0.0341219;0.1986476;0.1895048;0.1997812;0.5694067;0.0233906;0.2145429;0.2290945;0.0384647;0.2624849;0.3355942;0.4140603;0.1486227	0.6535422 (0.3181295);0.0999647 (0.3378013);-0.1364793 (0.5075923);0.3342003 (0.1444339);0.3392877 (0.0836445);0.3328113 (0.2415483);0.8522371 (0.2319111);0.0402451 (0.1580729);0.3681978 (0.1493028);0.3914895 (0.1327309);0.0617095 (0.2550744);0.3896169 (0.1692659);0.5583516 (0.1686422);0.7079233 (0.193068);0.2411177 (0.2179709)	0	0.902357
4.95692e-15	17:46709946:rs1378358:C_T	17	46709946	ENSG00000176809.10	LRRC37A3	17	64919480	C/T	T	7.82816	0.339506 (0.0433698)	2.0448378;0.2830579;-0.2609632;2.301999;4.0563066;1.3778251;3.6748442;0.2545981;2.4661146;2.9494972;0.2419273;2.3018036;3.3108648;3.6667049;1.1061918	86;168;65;135;450;49;37;125;131;164;43;77;94;74;57	0.2211366;0.0220968;-0.0326354;0.1980944;0.1900124;0.1997812;0.5694067;0.0233906;0.2147164;0.2289816;0.0384647;0.2624849;0.3355942;0.4140603;0.1486227	0.6837524 (0.3343798);0.0956194 (0.3378088);-0.1324672 (0.5076087);0.3305529 (0.1435939);0.3392877 (0.0836445);0.3328113 (0.2415483);0.8522371 (0.2319111);0.0402451 (0.1580729);0.3681978 (0.1493028);0.3914895 (0.1327309);0.0617095 (0.2550744);0.3896169 (0.1692659);0.5583516 (0.1686422);0.7079233 (0.193068);0.2411177 (0.2179709)	0	0.902357
5.00444e-15	17:45826476:rs62057151:C_T	17	45826476	ENSG00000176809.10	LRRC37A3	17	64919480	C/T	T	7.82691	0.3387335 (0.0432781)	2.533473;0.2444516;0.5223545;1.4678355;4.5363557;1.1260084;3.9831936;0.3099653;-;3.4023805;0.4204969;2.102378;3.553287;3.4636384;0.8816645	86;168;65;135;450;49;37;125;-;164;43;77;94;74;57	0.2721431;0.0187117;0.0661427;0.1270511;0.2123442;0.1637718;0.6072623;0.0281999;-;0.2627486;0.066216;0.2401253;0.3585611;0.3925504;0.1192027	0.8368262 (0.3303079);0.0718492 (0.2939201);0.2377319 (0.4551159);0.2107141 (0.1435543);0.3582648 (0.0789764);0.2611475 (0.2319232);0.8592371 (0.2157156);0.046709 (0.1506909);-;0.4264731 (0.1253455);0.1008833 (0.2399146);0.3556947 (0.1691869);0.5660031 (0.15929);0.6653738 (0.1921025);0.1862577 (0.2112569)	0	0.902357
5.07657e-15	21:43067923:rs234714:T_C	21	43067923	ENSG00000274276.4	CBSL	21	6468040	C/T	T	-7.82497	-0.3316609 (0.042385)	-1.4436224;-2.2556948;-1.402399;-1.8537059;-3.0621795;-3.3909458;-2.6357353;-1.6584059;-2.0805301;-3.0687949;-0.2546703;-2.4571756;-2.1107662;-;-2.0233748	86;168;65;135;450;49;37;125;131;164;43;77;94;-;57	-0.1569171;-0.1735514;-0.1759693;-0.1604724;-0.1440256;-0.468273;-0.4265617;-0.1493561;-0.1819002;-0.2384028;-0.0403199;-0.2787158;-0.2175715;-;-0.2694104	-0.3644418 (0.2524495);-0.3495208 (0.1549504);-0.4186381 (0.2985157);-0.2712582 (0.1463329);-0.2340059 (0.0764181);-0.8561994 (0.2524957);-0.960654 (0.3644729);-0.2538422 (0.153064);-0.3009637 (0.1446572);-0.4001147 (0.1303817);-0.0689051 (0.2705658);-0.4943562 (0.2011888);-0.3745639 (0.177454);-;-0.4423864 (0.2186379)	0	0.874973
5.20733e-15	17:46269852:rs2696557:C_A	17	46269852	ENSG00000176809.10	LRRC37A3	17	64919480	C/A	A	7.82188	0.3524906 (0.0450647)	2.4947794;0.2444516;0.2134961;1.549458;4.3395684;1.1678038;3.802709;-;2.8203948;3.3889713;0.1973378;2.3018036;3.5851581;-;0.9563554	86;168;65;135;450;49;37;-;131;164;43;77;94;-;57	0.2683674;0.01876;0.0270459;0.133707;0.2028756;0.1699753;0.5845897;-;0.2446009;0.2623625;0.031471;0.2622364;0.3620369;-;0.1290017	0.8249141 (0.3306561);0.0718492 (0.2939201);0.0892119 (0.4178621);0.2222319 (0.1434256);0.3513986 (0.0809755);0.2788712 (0.2387997);0.8440352 (0.2219563);-;0.4241782 (0.1503968);0.4327867 (0.1277044);0.0480539 (0.2435109);0.3896169 (0.1692659);0.5839005 (0.162866);-;0.2040359 (0.2133474)	0	0.902357
5.22391e-15	17:46175102:rs2532263:G_A	17	46175102	ENSG00000176809.10	LRRC37A3	17	64919480	G/A	A	7.82152	0.3570586 (0.0456508)	2.3983371;0.321668;0.4272264;1.1771855;4.4051002;1.2166488;3.2319241;-;2.6663945;3.2551881;-0.1400295;2.2200056;2.621668;3.0195885;1.1212116	86;168;65;135;450;49;37;-;131;164;43;77;94;74;57	0.2575933;0.0247794;0.054264;0.1021322;0.2064807;0.1769794;0.5109494;-;0.2321301;0.2522145;-0.0216813;0.2532592;0.2690749;0.3462967;0.1510845	0.8407153 (0.3505409);0.0945324 (0.2938819);0.1783341 (0.4174229);0.1820967 (0.1546882);0.3632632 (0.0824642);0.2902001 (0.2385241);0.8059482 (0.249371);-;0.4114441 (0.1543073);0.4147884 (0.1274238);-0.0351401 (0.2509481);0.4097795 (0.1845849);0.4509952 (0.1720261);0.6064187 (0.2008283);0.2731015 (0.2435771)	0	0.902357
5.52255e-15	17:45963741:rs56280951:G_A	17	45963741	ENSG00000176809.10	LRRC37A3	17	64919480	G/A	A	7.81444	0.342517 (0.0438313)	2.5237933;0.2573199;0.8563376;1.4445354;4.3395684;1.265588;3.802709;0.6757788;-;3.4023805;0.0127284;2.2109357;3.384295;3.4636384;0.9563554	86;168;65;135;450;49;37;125;-;164;43;77;94;74;57	0.2712581;0.0203748;0.1079378;0.1247804;0.2025522;0.1836933;0.5845897;0.0612355;-;0.2634838;0.0020562;0.2523631;0.3431534;0.3925504;0.1287933	0.8338497 (0.3303954);0.0756301 (0.2939145);0.3559542 (0.4156704);0.2086129 (0.1444153);0.3479363 (0.0801776);0.3015107 (0.2382376);0.8440352 (0.2219563);0.1029874 (0.1523981);-;0.4323326 (0.1270677);0.0031009 (0.2436207);0.3774681 (0.1707278);0.5503932 (0.1626316);0.6653738 (0.1921025);0.2040359 (0.2133474)	0	0.902357
5.80105e-15	17:45681421:rs62055701:G_A	17	45681421	ENSG00000176809.10	LRRC37A3	17	64919480	G/A	A	7.80823	0.3412074 (0.0436984)	2.3310673;0.3989019;0.9122011;1.4794889;4.3395684;1.1678038;3.802709;0.6757788;-;3.308635;-0.0063642;2.320023;3.3737866;3.4636384;0.9563554	86;168;65;135;450;49;37;125;-;164;43;77;94;74;57	0.2508476;0.0308605;0.1148445;0.1275439;0.203086;0.1699112;0.5845897;0.0612355;-;0.2556497;-0.0009029;0.2641057;0.3424673;0.3925504;0.1290783	0.7366432 (0.3160111);0.1127865 (0.2827425);0.3522074 (0.3861072);0.2123604 (0.1435363);0.3479363 (0.0801776);0.2788712 (0.2387997);0.8440352 (0.2219563);0.1029874 (0.1523981);-;0.4211759 (0.127296);-0.0015505 (0.2436211);0.3925 (0.1691794);0.5488691 (0.1626864);0.6653738 (0.1921025);0.2040359 (0.2133474)	0	0.902357
5.83798e-15	17:45680645:rs55651627:G_C	17	45680645	ENSG00000176809.10	LRRC37A3	17	64919480	G/C	C	7.80742	0.3409869 (0.0436747)	2.3310673;0.4117762;0.9042165;1.4794889;4.3832492;1.1608334;3.802709;0.5956634;-;3.295265;-0E0;2.3018036;3.384295;3.4636384;0.9563554	86;168;65;135;450;49;37;124;-;164;43;77;94;74;57	0.2507391;0.0315715;0.1144415;0.1277262;0.2045367;0.169345;0.5845897;0.0540199;-;0.2554833;9.34858E-18;0.2624849;0.3430599;0.3925504;0.1288637	0.7045396 (0.3022391);0.116423 (0.2827337);0.349163 (0.3861497);0.2123604 (0.1435363);0.3512958 (0.0801451);0.2772514 (0.2388382);0.8440352 (0.2219563);0.0909173 (0.1526319);-;0.4195798 (0.1273281);-0E0 (0.2436212);0.3896169 (0.1692659);0.5503932 (0.1626316);0.6653738 (0.1921025);0.2040359 (0.2133474)	0	0.902357
6.22022e-15	17:45929235:rs17564829:T_C	17	45929235	ENSG00000176809.10	LRRC37A3	17	64919480	T/C	C	7.79948	0.3416744 (0.0438073)	2.7769151;0.2573199;0.5144231;1.4678355;4.3832492;1.1608334;3.802709;0.6757788;-;3.295265;-0E0;2.3018036;3.384295;3.4636384;0.9563554	86;168;65;135;450;49;37;125;-;164;43;77;94;74;57	0.2972015;0.020493;0.0645194;0.1268992;0.2054388;0.169345;0.5845897;0.0612355;-;0.2554833;9.34858E-18;0.2624849;0.3430599;0.3925504;0.1288637	0.9108883 (0.3280216);0.0756301 (0.2939145);0.2341369 (0.4551446);0.2107141 (0.1435543);0.3512958 (0.0801451);0.2772514 (0.2388382);0.8440352 (0.2219563);0.1029874 (0.1523981);-;0.4195798 (0.1273281);-0E0 (0.2436212);0.3896169 (0.1692659);0.5503932 (0.1626316);0.6653738 (0.1921025);0.2040359 (0.2133474)	0	0.902357
6.63758e-15	17:45955766:rs113520245:C_T	17	45955766	ENSG00000176809.10	LRRC37A3	17	64919480	C/T	T	7.79131	0.3417715 (0.0438657)	1.9974366;0.4504029;0.7846068;1.4911446;4.4488233;1.1887261;3.802709;0.5404396;-;3.3220104;0.04455;2.4296718;3.3948095;3.4636384;0.9488799	86;168;65;135;450;49;37;124;-;164;43;77;94;74;57	0.2160456;0.0347538;0.0991003;0.1290168;0.207989;0.1725177;0.5845897;0.0494974;-;0.2569914;0.006558;0.2759453;0.3442181;0.3925504;0.1283788	0.7535272 (0.3772471);0.1323261 (0.293795);0.3264302 (0.4160431);0.2140064 (0.1435182);0.3563314 (0.0800957);0.2837286 (0.2386829);0.8440352 (0.2219563);0.0830547 (0.15368);-;0.4227714 (0.1272637);0.0108531 (0.2436156);0.4097572 (0.1686471);0.5519167 (0.1625766);0.6653738 (0.1921025);0.2024659 (0.2133736)	0	0.902357
6.65862e-15	17:45851663:rs62054823:A_G	17	45851663	ENSG00000176809.10	LRRC37A3	17	64919480	A/G	G	7.79083	0.3410997 (0.0437822)	2.5625382;0.1672483;0.4827052;1.4096019;4.5144618;1.1608334;3.867689;0.6757788;-;3.308635;0.0127284;2.3018036;3.4158572;3.4636384;0.9563554	86;168;65;135;450;49;37;125;-;164;43;77;94;74;57	0.2747857;0.0134261;0.0607859;0.1219369;0.2110092;0.169345;0.5933012;0.0612355;-;0.255523;0.0023586;0.2624849;0.345947;0.3925504;0.1288451	0.8457492 (0.3300435);0.0473067 (0.2828528);0.2197539 (0.4552549);0.2024781 (0.1436421);0.3620679 (0.0802018);0.2772514 (0.2388382);0.8543305 (0.2208891);0.1029874 (0.1523981);-;0.4211759 (0.127296);0.0031009 (0.2436207);0.3896169 (0.1692659);0.5506763 (0.1612117);0.6653738 (0.1921025);0.2040359 (0.2133474)	0	0.902357
6.66917e-15	17:45699375:rs76761706:T_C	17	45699375	ENSG00000176809.10	LRRC37A3	17	64919480	T/C	C	7.79072	0.3406775 (0.0437287)	2.3214729;0.3731551;0.8722919;1.4328887;4.3832492;1.1817502;3.8188866;0.6757788;-;3.2819006;0.0063642;2.3109114;3.3527884;3.4636384;0.9563554	86;168;65;135;450;49;37;125;-;164;43;77;94;74;57	0.2499891;0.0290273;0.110097;0.124108;0.2047128;0.1720675;0.586602;0.0612355;-;0.2539757;0.001237;0.2625541;0.3402837;0.3925504;0.1288637	0.7018112 (0.3023129);0.1018327 (0.2728964);0.3955181 (0.453424);0.2069563 (0.1444329);0.3512958 (0.0801451);0.2821099 (0.2387221);0.8466122 (0.2216909);0.1029874 (0.1523981);-;0.4179832 (0.1273601);0.0015505 (0.2436211);0.3910587 (0.1692227);0.5458189 (0.1627955);0.6653738 (0.1921025);0.2040359 (0.2133474)	0	0.902357
6.70092e-15	17:46178930:rs2532253:G_A	17	46178930	ENSG00000176809.10	LRRC37A3	17	64919480	G/A	A	7.79012	0.3542108 (0.0454693)	2.5625382;0.3087975;0.4351499;1.1771855;4.4051002;1.2096653;3.2319241;-;2.6782139;3.2284973;-0.1654973;2.0572946;2.6014335;2.949554;1.1362385	86;168;65;135;450;49;37;-;131;164;43;77;94;72;57	0.2747185;0.0241211;0.0551565;0.1022257;0.2059873;0.1758626;0.5109494;-;0.2334799;0.2504501;-0.0260989;0.2354974;0.2674701;0.3427063;0.1527163	0.8457492 (0.3300435);0.0907522 (0.293889);0.181632 (0.4174011);0.1794491 (0.1524391);0.3609366 (0.0819361);0.2885828 (0.2385641);0.8059482 (0.249371);-;0.4131734 (0.154272);0.4115914 (0.127487);-0.0415275 (0.2509254);0.3743834 (0.1819785);0.447749 (0.1721162);0.6129484 (0.2078106);0.2766811 (0.2435062)	0	0.902357
6.71153e-15	17:45862655:rs79412431:G_A	17	45862655	ENSG00000176809.10	LRRC37A3	17	64919480	G/A	A	7.78981	0.3418981 (0.0438905)	2.7084624;0.2830579;0.5064925;1.5377906;4.3614053;1.146898;3.802709;0.6757788;-;3.2819006;0.0954684;2.3291385;3.2899391;3.4636384;0.9488799	86;168;65;135;450;49;37;125;-;164;43;77;94;74;57	0.2897882;0.021737;0.0636038;0.1329885;0.2036287;0.1670024;0.5845897;0.0612355;-;0.2535233;0.0149347;0.2648759;0.3336967;0.3925504;0.1279005	0.8902196 (0.3286808);0.0831914 (0.2939023);0.2305416 (0.4551728);0.2205874 (0.1434444);0.3509877 (0.0804758);0.2740106 (0.2389145);0.8440352 (0.2219563);0.1029874 (0.1523981);-;0.4199688 (0.1279651);0.0232557 (0.2435954);0.3939409 (0.1691359);0.5366528 (0.1631194);0.6653738 (0.1921025);0.2024659 (0.2133736)	0	0.902357
6.71153e-15	17:45862654:rs74944644:T_C	17	45862654	ENSG00000176809.10	LRRC37A3	17	64919480	T/C	C	7.78981	0.3418981 (0.0438905)	2.7084624;0.2830579;0.5064925;1.5377906;4.3614053;1.146898;3.802709;0.6757788;-;3.2819006;0.0954684;2.3291385;3.2899391;3.4636384;0.9488799	86;168;65;135;450;49;37;125;-;164;43;77;94;74;57	0.2897882;0.0218409;0.0636038;0.1329885;0.2036037;0.1670024;0.5845897;0.0612355;-;0.2536202;0.0149347;0.2648759;0.3339334;0.3925504;0.1279005	0.8902196 (0.3286808);0.0831914 (0.2939023);0.2305416 (0.4551728);0.2205874 (0.1434444);0.3509877 (0.0804758);0.2740106 (0.2389145);0.8440352 (0.2219563);0.1029874 (0.1523981);-;0.4199688 (0.1279651);0.0232557 (0.2435954);0.3939409 (0.1691359);0.5366528 (0.1631194);0.6653738 (0.1921025);0.2024659 (0.2133736)	0	0.902357
6.76486e-15	17:46107038:rs73984689:G_A	17	46107038	ENSG00000176809.10	LRRC37A3	17	64919480	G/A	A	7.78886	0.3254143 (0.0417795)	1.2022561;-0.2830579;0.9281745;1.4678355;4.3832492;1.1608334;3.802709;0.6757788;2.6900376;3.2551881;0.0127284;2.3018036;3.3737866;3.4636384;0.9563554	86;168;65;135;450;49;37;125;131;164;43;77;94;74;57	0.1307546;-0.0218855;0.1174081;0.1268265;0.2045078;0.169345;0.5845897;0.0612355;0.2338589;0.2515884;0.0021202;0.2624849;0.3424565;0.3925504;0.1291726	0.3324676 (0.2765364);-0.0652503 (0.2305194);0.303495 (0.3269805);0.2107141 (0.1435543);0.3512958 (0.0801451);0.2772514 (0.2388382);0.8440352 (0.2219563);0.1029874 (0.1523981);0.4116998 (0.1530461);0.4147884 (0.1274238);0.0031009 (0.2436207);0.3896169 (0.1692659);0.5488691 (0.1626864);0.6653738 (0.1921025);0.2040359 (0.2133474)	0	0.902357
6.78631e-15	17:45699376:rs80143279:T_C	17	45699376	ENSG00000176809.10	LRRC37A3	17	64919480	T/C	C	7.78851	0.3405845 (0.0437291)	2.3118825;0.3731551;0.8722919;1.4328887;4.3832492;1.1817502;3.8188866;0.6757788;-;3.2819006;0.0063642;2.3109114;3.3527884;3.4636384;0.9563554	86;168;65;135;450;49;37;125;-;164;43;77;94;74;57	0.2494761;0.0289003;0.110097;0.124108;0.204808;0.1720675;0.586602;0.0612355;-;0.2539955;0.001237;0.2625541;0.3402837;0.3925504;0.1288637	0.6990818 (0.3023864);0.1018327 (0.2728964);0.3955181 (0.453424);0.2069563 (0.1444329);0.3512958 (0.0801451);0.2821099 (0.2387221);0.8466122 (0.2216909);0.1029874 (0.1523981);-;0.4179832 (0.1273601);0.0015505 (0.2436211);0.3910587 (0.1692227);0.5458189 (0.1627955);0.6653738 (0.1921025);0.2040359 (0.2133474)	0	0.902357
7.14998e-15	1:121478297:rs6700084:G_A	1	121478297	ENSG00000196369.11	SRGAP2B	1	145095528	G/A	A	-7.78172	-0.3010675 (0.0386891)	-1.2763767;-0.8629057;-;-1.7598986;-6.1345569;-1.9413244;-1.8103123;-0.4207367;-;-2.7383636;-;-0.6396042;-1.4917047;-3.7940279;-1.6290597	86;168;-;135;450;49;37;125;-;164;-;77;94;74;57	-0.1388771;-0.0668061;-;-0.1519018;-0.2844476;-0.2785365;-0.300674;-0.0384996;-;-0.2127164;-;-0.0736516;-0.1545877;-0.4271601;-0.2178003	-0.2782477 (0.2179981);-0.1319789 (0.1529471);-;-0.2180053 (0.1238738);-0.4035868 (0.0657891);-0.4100207 (0.2112067);-0.4358042 (0.2407343);-0.0580261 (0.1379155);-;-0.3153782 (0.1151703);-;-0.122663 (0.1917795);-0.2296754 (0.1539684);-0.6589795 (0.1736886);-0.3319141 (0.2037458)	0	0.971955
7.33315e-15	17:45637484:rs2942168:G_A	17	45637484	ENSG00000176809.10	LRRC37A3	17	64919480	G/A	A	7.7786	0.3397525 (0.0436778)	2.0163872;0.2959275;1.2087233;1.4794889;4.3832492;1.1608334;3.802709;0.6757788;-;3.295265;-0E0;2.3109114;3.3737866;3.4636384;0.9563554	86;168;65;135;450;49;37;125;-;164;43;77;94;74;57	0.218095;0.0227175;0.1519217;0.1277262;0.2045367;0.169345;0.5845897;0.0612355;-;0.2554833;-0.0004814;0.2632939;0.3417061;0.3925504;0.1288637	0.642022 (0.3184021);0.0836891 (0.2828027);0.4362615 (0.3609275);0.2123604 (0.1435363);0.3512958 (0.0801451);0.2772514 (0.2388382);0.8440352 (0.2219563);0.1029874 (0.1523981);-;0.4195798 (0.1273281);-0E0 (0.2436212);0.3910587 (0.1692227);0.5488691 (0.1626864);0.6653738 (0.1921025);0.2040359 (0.2133474)	0	0.902357
7.47355e-15	17:45794616:rs56319902:C_T	17	45794616	ENSG00000176809.10	LRRC37A3	17	64919480	C/T	T	7.77626	0.3409036 (0.043839)	2.5044465;0.1672483;0.4827052;1.4911446;4.4488233;1.1608334;3.802709;0.6757788;-;3.3621701;0.0063642;2.3018036;3.4369299;3.4636384;0.9488799	86;168;65;135;450;49;37;125;-;164;43;77;94;74;57	0.2690237;0.0134579;0.0607651;0.1288711;0.2078764;0.1694375;0.5852033;0.0612355;-;0.2600559;0.0006022;0.2616912;0.3481702;0.3925504;0.1279443	0.8278937 (0.3305695);0.0491623 (0.2939479);0.2197539 (0.4552549);0.2140064 (0.1435182);0.3570269 (0.080252);0.2772514 (0.2388382);0.8440352 (0.2219563);0.1029874 (0.1523981);-;0.4295856 (0.1277703);0.0015505 (0.2436211);0.3896169 (0.1692659);0.5536952 (0.1611017);0.6653738 (0.1921025);0.2024659 (0.2133736)	0	0.902357
7.50906e-15	17:46021601:rs17652520:G_A	17	46021601	ENSG00000176809.10	LRRC37A3	17	64919480	G/A	A	7.77571	0.3381992 (0.0434943)	2.4465069;-0.077189;1.0882388;1.5028026;4.3832492;1.1747761;3.7946369;0.5981097;-;3.295265;-0.0063642;2.4755324;3.5426765;3.4636384;0.8518268	86;168;65;135;450;49;37;125;-;164;43;77;94;74;57	0.2627807;-0.0059295;0.1373188;0.1302807;0.2047411;0.1713946;0.5844592;0.0538691;-;0.2546747;-0.0011773;0.2805753;0.3582143;0.3925504;0.115422	0.7708022 (0.3150623);-0.0218345 (0.2828714);0.4190575 (0.3850786);0.2156521 (0.1435);0.3492782 (0.0796848);0.2804907 (0.238761);0.8427458 (0.2220887);0.0900356 (0.1505336);-;0.4195798 (0.1273281);-0.0015505 (0.2436211);0.4145018 (0.1674395);0.5687511 (0.1605428);0.6653738 (0.1921025);0.1800349 (0.2113515)	0	0.902357
7.7992e-15	17:46779119:rs199516:T_C	17	46779119	ENSG00000176809.10	LRRC37A3	17	64919480	T/C	C	7.77089	0.3362664 (0.0432726)	1.2115145;0.3474105;1.0882388;1.8302371;3.9042376;1.6182707;3.8351088;-;1.976024;2.7120535;0.2419273;2.4847171;3.7454345;3.1974794;0.7847671	86;168;65;135;450;49;37;-;131;164;43;77;94;74;57	0.131683;0.0274437;0.1372357;0.1584965;0.1826184;0.2338574;0.5894613;-;0.173354;0.2111903;0.0384647;0.2816657;0.3772203;0.3650872;0.1062777	0.2643514 (0.2181991);0.0591488 (0.1702563);0.3051281 (0.2803871);0.2646559 (0.144602);0.3206488 (0.0821284);0.3817158 (0.2358788);0.8632909 (0.2251021);-;0.3085156 (0.1561295);0.3539339 (0.130504);0.0617095 (0.2550744);0.420919 (0.1694032);0.6170576 (0.1647493);0.6379142 (0.1995053);0.1678615 (0.2138998)	0	0.902357
7.7992e-15	17:45841739:rs2106785:C_T	17	45841739	ENSG00000176809.10	LRRC37A3	17	64919480	C/T	T	7.77087	0.340466 (0.0438131)	2.533473;0.2701887;0.5620235;1.514463;4.3395684;1.1608334;3.8513761;0.6757788;-;3.295265;0.0063642;2.2835997;3.4685863;3.4636384;0.9488799	86;168;65;135;450;49;37;125;-;164;43;77;94;74;57	0.271923;0.0212575;0.0708505;0.1307345;0.2029332;0.1694375;0.5905306;0.0612355;-;0.2550906;0.0007856;0.2598172;0.3512754;0.3925504;0.1280849	0.8368262 (0.3303079);0.0794108 (0.2939085);0.2557016 (0.454966);0.2185467 (0.1443064);0.3479363 (0.0801776);0.2772514 (0.2388382);0.8517599 (0.2211573);0.1029874 (0.1523981);-;0.4195798 (0.1273281);0.0015505 (0.2436211);0.3867317 (0.1693518);0.5582188 (0.1609355);0.6653738 (0.1921025);0.2024659 (0.2133736)	0	0.902357
7.87344e-15	17:45904592:rs112275277:C_T	17	45904592	ENSG00000176809.10	LRRC37A3	17	64919480	C/T	T	7.76964	0.3552706 (0.0457255)	2.0828184;0.2573199;0.5382197;1.4794889;4.3832492;1.1608334;3.802709;-;-;3.308635;-0E0;2.3018036;3.384295;3.4636384;0.9563554	86;168;65;135;450;49;37;-;-;164;43;77;94;74;57	0.224672;0.0198003;0.0677236;0.1277262;0.2045148;0.169345;0.5845897;-;-;0.2556099;0.0002106;0.2624849;0.3430599;0.3925504;0.1288637	0.6621735 (0.3179219);0.0756301 (0.2939145);0.2449208 (0.4550573);0.2123604 (0.1435363);0.3512958 (0.0801451);0.2772514 (0.2388382);0.8440352 (0.2219563);-;-;0.4211759 (0.127296);-0E0 (0.2436212);0.3896169 (0.1692659);0.5503932 (0.1626316);0.6653738 (0.1921025);0.2040359 (0.2133474)	0	0.902357
8.01135e-15	17:46006036:rs1991556:G_A	17	46006036	ENSG00000176809.10	LRRC37A3	17	64919480	G/A	A	7.76744	0.3394892 (0.0437067)	2.5431571;0.5920902;1.0561754;1.2932947;4.0780562;0.9732832;3.802709;0.9313609;-;3.308635;-0.0509144;2.3109114;3.1960645;3.511707;1.0386861	86;168;65;135;450;49;37;125;-;164;43;77;94;74;57	0.2732205;0.0456125;0.132939;0.1120742;0.1913365;0.1421517;0.5853176;0.0838153;-;0.2560915;-0.008393;0.2626508;0.3249636;0.3982942;0.1399748	0.8880242 (0.3491818);0.1898874 (0.3207068);0.406922 (0.3852788);0.1849482 (0.1430054);0.3258569 (0.079905);0.2297734 (0.2360808);0.8440352 (0.2219563);0.1426466 (0.1531593);-;0.4211759 (0.127296);-0.0125828 (0.2471353);0.3910587 (0.1692227);0.5188232 (0.1623319);0.6647789 (0.1893036);0.2212874 (0.2130455)	0	0.902357
8.20326e-15	17:45873610:rs10491140:G_T	17	45873610	ENSG00000176809.10	LRRC37A3	17	64919480	G/T	T	7.7646	0.3402012 (0.0438144)	2.6694496;0.2701887;0.5223545;1.4794889;4.3832492;1.1608334;3.802709;0.6757788;-;3.295265;-0.0063642;2.3109114;3.300399;3.4636384;0.9563554	86;168;65;135;450;49;37;125;-;164;43;77;94;74;57	0.2858844;0.0207577;0.0659079;0.1277262;0.2045392;0.169345;0.5845897;0.0612355;-;0.2554833;-0.0009329;0.2628221;0.3352545;0.3925504;0.1288637	0.8783846 (0.3290508);0.0794108 (0.2939085);0.2377319 (0.4551159);0.2123604 (0.1435363);0.3512958 (0.0801451);0.2772514 (0.2388382);0.8440352 (0.2219563);0.1029874 (0.1523981);-;0.4195798 (0.1273281);-0.0015505 (0.2436211);0.3910587 (0.1692227);0.5381821 (0.1630658);0.6653738 (0.1921025);0.2040359 (0.2133474)	0	0.902357
8.29436e-15	17:45830786:rs16940672:C_T	17	45830786	ENSG00000176809.10	LRRC37A3	17	64919480	C/T	T	7.76312	0.3401386 (0.0438147)	2.533473;0.2701887;0.5144231;1.4794889;4.3832492;1.146898;3.802709;0.6757788;-;3.295265;0.0063642;2.3291385;3.4158572;3.4636384;0.9563554	86;168;65;135;450;49;37;125;-;164;43;77;94;74;57	0.2716147;0.0213026;0.0646858;0.1283272;0.2046337;0.1669615;0.5845897;0.0612355;-;0.2552568;0.0011495;0.2651734;0.3456525;0.3925504;0.1288637	0.8368262 (0.3303079);0.0794108 (0.2939085);0.2341369 (0.4551446);0.2123604 (0.1435363);0.3512958 (0.0801451);0.2740106 (0.2389145);0.8440352 (0.2219563);0.1029874 (0.1523981);-;0.4195798 (0.1273281);0.0015505 (0.2436211);0.396352 (0.1701711);0.5506763 (0.1612117);0.6653738 (0.1921025);0.2040359 (0.2133474)	0	0.902357
8.36004e-15	17:46286563:rs2696500:C_T	17	46286563	ENSG00000176809.10	LRRC37A3	17	64919480	C/T	T	7.76217	0.3508296 (0.0451974)	2.5044465;0.2444516;0.1581322;1.5028026;4.3614053;1.139933;3.7704861;-;2.8085213;3.295265;0.1973378;2.2926998;3.5851581;-;0.9414058	86;168;65;135;450;49;37;-;131;164;43;77;94;-;57	0.2690273;0.0191557;0.0202102;0.130447;0.2041476;0.1664852;0.5811628;-;0.2441888;0.2548316;0.0312518;0.2611462;0.3615629;-;0.1270143	0.8278937 (0.3305695);0.0749285 (0.3065169);0.0660879 (0.4179282);0.2156521 (0.1435);0.3530953 (0.0809591);0.2723897 (0.2389524);0.8528069 (0.2261796);-;0.4224941 (0.1504329);0.4257153 (0.12919);0.0480539 (0.2435109);0.3881745 (0.1693089);0.5839005 (0.162866);-;0.2008957 (0.2133997)	0	0.902357
8.64153e-15	17:45895867:rs76324150:C_T	17	45895867	ENSG00000176809.10	LRRC37A3	17	64919480	C/T	T	7.75797	0.3399213 (0.0438157)	2.5237933;0.3087975;0.4985626;1.4794889;4.3832492;1.1608334;3.802709;0.6757788;-;3.295265;-0E0;2.3018036;3.384295;3.4636384;0.9563554	86;168;65;135;450;49;37;125;-;164;43;77;94;74;57	0.2712864;0.0243548;0.0632124;0.1277262;0.2045367;0.169345;0.5845897;0.0612355;-;0.2554833;9.34858E-18;0.2624849;0.3431005;0.3925504;0.1288637	0.8338497 (0.3303954);0.0907522 (0.293889);0.226946 (0.4552006);0.2123604 (0.1435363);0.3512958 (0.0801451);0.2772514 (0.2388382);0.8440352 (0.2219563);0.1029874 (0.1523981);-;0.4195798 (0.1273281);-0E0 (0.2436212);0.3896169 (0.1692659);0.5503932 (0.1626316);0.6653738 (0.1921025);0.2040359 (0.2133474)	0	0.902357
8.77883e-15	17:45845576:rs62621252:T_C	17	45845576	ENSG00000176809.10	LRRC37A3	17	64919480	T/C	C	7.756	0.3396292 (0.0437892)	2.533473;0.2573199;0.5223545;1.4794889;4.3832492;1.1608334;3.802709;0.6757788;-;3.295265;-0E0;2.3018036;3.4158572;3.4636384;0.9563554	86;168;65;135;450;49;37;125;-;164;43;77;94;74;57	0.2716147;0.020493;0.0663111;0.1278718;0.2045367;0.169345;0.5845897;0.0612355;-;0.2554833;9.34858E-18;0.2624849;0.3456751;0.3925504;0.1288637	0.8368262 (0.3303079);0.0756301 (0.2939145);0.2377319 (0.4551159);0.2123604 (0.1435363);0.3512958 (0.0801451);0.2772514 (0.2388382);0.8440352 (0.2219563);0.1029874 (0.1523981);-;0.4195798 (0.1273281);-0E0 (0.2436212);0.3896169 (0.1692659);0.5506763 (0.1612117);0.6653738 (0.1921025);0.2040359 (0.2133474)	0	0.902357
8.80655e-15	17:45829462:rs17689882:G_A	17	45829462	ENSG00000176809.10	LRRC37A3	17	64919480	G/A	A	7.75555	0.3394022 (0.0437625)	2.533473;0.2701887;0.5223545;1.4678355;4.3832492;1.1608334;3.802709;0.6757788;-;3.2819006;0.0063642;2.3109114;3.4158572;3.4636384;0.9563554	86;168;65;135;450;49;37;125;-;164;43;77;94;74;57	0.2716147;0.0207539;0.0659777;0.1273728;0.2045496;0.169345;0.5845897;0.0612355;-;0.2537712;0.0005415;0.2626765;0.3456751;0.3925504;0.1288637	0.8368262 (0.3303079);0.0794108 (0.2939085);0.2377319 (0.4551159);0.2107141 (0.1435543);0.3512958 (0.0801451);0.2772514 (0.2388382);0.8440352 (0.2219563);0.1029874 (0.1523981);-;0.4160473 (0.1267702);0.0015505 (0.2436211);0.3910587 (0.1692227);0.5506763 (0.1612117);0.6653738 (0.1921025);0.2040359 (0.2133474)	0	0.902357
8.80655e-15	17:45834077:rs1876829:T_C	17	45834077	ENSG00000176809.10	LRRC37A3	17	64919480	T/C	C	7.75545	0.3396059 (0.0437893)	2.533473;0.2573199;0.5144231;1.4794889;4.3832492;1.1608334;3.802709;0.6757788;-;3.295265;0.0063642;2.3018036;3.4158572;3.4636384;0.9563554	86;168;65;135;450;49;37;125;-;164;43;77;94;74;57	0.2716147;0.020493;0.0650173;0.1281122;0.2045367;0.169345;0.5845897;0.0612355;-;0.2554833;0.0005415;0.2624849;0.3456751;0.3925504;0.1288637	0.8368262 (0.3303079);0.0756301 (0.2939145);0.2341369 (0.4551446);0.2123604 (0.1435363);0.3512958 (0.0801451);0.2772514 (0.2388382);0.8440352 (0.2219563);0.1029874 (0.1523981);-;0.4195798 (0.1273281);0.0015505 (0.2436211);0.3896169 (0.1692659);0.5506763 (0.1612117);0.6653738 (0.1921025);0.2040359 (0.2133474)	0	0.902357
8.89021e-15	17:46287283:rs2696497:C_T	17	46287283	ENSG00000176809.10	LRRC37A3	17	64919480	C/T	T	7.75439	0.3504912 (0.0451991)	2.5044465;0.2444516;0.1502242;1.5028026;4.3614053;1.1608334;3.7704861;-;2.7847882;3.295265;0.2037068;2.2926998;3.5745277;-;0.9339332	86;168;65;135;450;49;37;-;131;164;43;77;94;-;57	0.2690273;0.0191236;0.0191301;0.1304193;0.2039706;0.1694096;0.5811628;-;0.2424687;0.2545501;0.0315344;0.2613478;0.3613465;-;0.1264015	0.8278937 (0.3305695);0.0749285 (0.3065169);0.0627841 (0.417936);0.2156521 (0.1435);0.3530953 (0.0809591);0.2772514 (0.2388382);0.8528069 (0.2261796);-;0.4191242 (0.1505049);0.4257153 (0.12919);0.0496034 (0.2435037);0.3881745 (0.1693089);0.5823766 (0.1629241);-;0.1993251 (0.2134255)	0	0.902357
8.91827e-15	17:45900461:rs1864325:C_T	17	45900461	ENSG00000176809.10	LRRC37A3	17	64919480	C/T	T	7.75383	0.3397465 (0.0438166)	2.5237933;0.2959275;0.4985626;1.4794889;4.3832492;1.1608334;3.802709;0.6757788;-;3.295265;-0E0;2.3018036;3.384295;3.4636384;0.9563554	86;168;65;135;450;49;37;125;-;164;43;77;94;74;57	0.2707412;0.0225373;0.0632124;0.1277262;0.2045517;0.169345;0.5845897;0.0612355;-;0.2554833;0.0002106;0.2624849;0.3430599;0.3925504;0.1288637	0.8338497 (0.3303954);0.0869718 (0.2938958);0.226946 (0.4552006);0.2123604 (0.1435363);0.3512958 (0.0801451);0.2772514 (0.2388382);0.8440352 (0.2219563);0.1029874 (0.1523981);-;0.4195798 (0.1273281);-0E0 (0.2436212);0.3896169 (0.1692659);0.5503932 (0.1626316);0.6653738 (0.1921025);0.2040359 (0.2133474)	0	0.902357
8.91827e-15	17:45898049:rs62056789:A_C	17	45898049	ENSG00000176809.10	LRRC37A3	17	64919480	A/C	C	7.75383	0.3397465 (0.0438166)	2.5237933;0.2959275;0.4985626;1.4794889;4.3832492;1.1608334;3.802709;0.6757788;-;3.295265;-0E0;2.3018036;3.384295;3.4636384;0.9563554	86;168;65;135;450;49;37;125;-;164;43;77;94;74;57	0.2708436;0.0233666;0.0632124;0.1277262;0.2045388;0.169345;0.5845897;0.0612355;-;0.2554833;9.34858E-18;0.2624849;0.3431005;0.3925504;0.1288637	0.8338497 (0.3303954);0.0869718 (0.2938958);0.226946 (0.4552006);0.2123604 (0.1435363);0.3512958 (0.0801451);0.2772514 (0.2388382);0.8440352 (0.2219563);0.1029874 (0.1523981);-;0.4195798 (0.1273281);-0E0 (0.2436212);0.3896169 (0.1692659);0.5503932 (0.1626316);0.6653738 (0.1921025);0.2040359 (0.2133474)	0	0.902357
8.96053e-15	17:45913906:rs17563986:A_G	17	45913906	ENSG00000176809.10	LRRC37A3	17	64919480	A/G	G	7.75321	0.3397201 (0.0438167)	2.5819367;0.2573199;0.4906335;1.4794889;4.3832492;1.1608334;3.802709;0.6757788;-;3.295265;-0E0;2.3018036;3.384295;3.4636384;0.9563554	86;168;65;135;450;49;37;125;-;164;43;77;94;74;57	0.2767511;0.020493;0.0615457;0.1276281;0.2047698;0.169345;0.5845897;0.0612355;-;0.2554833;9.34858E-18;0.2624849;0.3430599;0.3925504;0.1288637	0.8516925 (0.3298658);0.0756301 (0.2939145);0.2233501 (0.455228);0.2123604 (0.1435363);0.3512958 (0.0801451);0.2772514 (0.2388382);0.8440352 (0.2219563);0.1029874 (0.1523981);-;0.4195798 (0.1273281);-0E0 (0.2436212);0.3896169 (0.1692659);0.5503932 (0.1626316);0.6653738 (0.1921025);0.2040359 (0.2133474)	0	0.902357
9.21825e-15	17:45846707:rs12373123:T_C	17	45846707	ENSG00000176809.10	LRRC37A3	17	64919480	T/C	C	7.74965	0.3393612 (0.0437905)	2.533473;0.2573199;0.4906335;1.4794889;4.3832492;1.1608334;3.802709;0.6757788;-;3.295265;-0E0;2.3018036;3.4158572;3.4636384;0.9563554	86;168;65;135;450;49;37;125;-;164;43;77;94;74;57	0.2716147;0.020493;0.0615457;0.1277262;0.2045367;0.169345;0.5845897;0.0612355;-;0.2554833;9.34858E-18;0.2624849;0.3456751;0.3925504;0.1288637	0.8368262 (0.3303079);0.0756301 (0.2939145);0.2233501 (0.455228);0.2123604 (0.1435363);0.3512958 (0.0801451);0.2772514 (0.2388382);0.8440352 (0.2219563);0.1029874 (0.1523981);-;0.4195798 (0.1273281);-0E0 (0.2436212);0.3896169 (0.1692659);0.5506763 (0.1612117);0.6653738 (0.1921025);0.2040359 (0.2133474)	0	0.902357
9.21825e-15	17:45846317:rs12185268:A_G	17	45846317	ENSG00000176809.10	LRRC37A3	17	64919480	A/G	G	7.74965	0.3393612 (0.0437905)	2.533473;0.2573199;0.4906335;1.4794889;4.3832492;1.1608334;3.802709;0.6757788;-;3.295265;-0E0;2.3018036;3.4158572;3.4636384;0.9563554	86;168;65;135;450;49;37;125;-;164;43;77;94;74;57	0.2716147;0.020493;0.0615457;0.1277262;0.2045367;0.169345;0.5845897;0.0612355;-;0.2554833;9.34858E-18;0.2624849;0.3456751;0.3925504;0.1288637	0.8368262 (0.3303079);0.0756301 (0.2939145);0.2233501 (0.455228);0.2123604 (0.1435363);0.3512958 (0.0801451);0.2772514 (0.2388382);0.8440352 (0.2219563);0.1029874 (0.1523981);-;0.4195798 (0.1273281);-0E0 (0.2436212);0.3896169 (0.1692659);0.5506763 (0.1612117);0.6653738 (0.1921025);0.2040359 (0.2133474)	0	0.902357
9.21825e-15	17:45846288:rs12185233:G_C	17	45846288	ENSG00000176809.10	LRRC37A3	17	64919480	G/C	C	7.74965	0.3393612 (0.0437905)	2.533473;0.2573199;0.4906335;1.4794889;4.3832492;1.1608334;3.802709;0.6757788;-;3.295265;-0E0;2.3018036;3.4158572;3.4636384;0.9563554	86;168;65;135;450;49;37;125;-;164;43;77;94;74;57	0.2716147;0.020493;0.0615457;0.1277262;0.2045367;0.169345;0.5845897;0.0612355;-;0.2554833;9.34858E-18;0.2624849;0.3456751;0.3925504;0.1288637	0.8368262 (0.3303079);0.0756301 (0.2939145);0.2233501 (0.455228);0.2123604 (0.1435363);0.3512958 (0.0801451);0.2772514 (0.2388382);0.8440352 (0.2219563);0.1029874 (0.1523981);-;0.4195798 (0.1273281);-0E0 (0.2436212);0.3896169 (0.1692659);0.5506763 (0.1612117);0.6653738 (0.1921025);0.2040359 (0.2133474)	0	0.902357
9.7098e-15	17:46277183:rs2261201:C_G	17	46277183	ENSG00000176809.10	LRRC37A3	17	64919480	C/G	G	7.74306	0.3497655 (0.0451715)	2.5141177;0.334539;0.1976764;1.5261256;4.3395684;1.1608334;3.7704861;-;2.6191605;3.295265;0.1846008;2.3018036;3.5851581;-;0.926462	86;168;65;135;450;49;37;-;131;164;43;77;94;-;57	0.2699668;0.0257634;0.0247026;0.1322682;0.203464;0.1689143;0.5813673;-;0.2278527;0.2547956;0.0289797;0.2621618;0.3621019;-;0.1254722	0.8308722 (0.3304826);0.1025259 (0.3064693);0.0826056 (0.417883);0.2189426 (0.143463);0.3513986 (0.0809755);0.2772514 (0.2388382);0.8528069 (0.2261796);-;0.3926614 (0.1499188);0.4257153 (0.12919);0.0449549 (0.2435247);0.3896169 (0.1692659);0.5839005 (0.162866);-;0.1977544 (0.2134511)	0	0.902357
9.92605e-15	17:45836192:rs74998289:T_G	17	45836192	ENSG00000176809.10	LRRC37A3	17	64919480	T/G	G	7.74032	0.3393842 (0.0438463)	2.5625382;0.2701887;0.5064925;1.4911446;4.3395684;1.0703797;3.802709;0.6757788;-;3.308635;0.0254569;2.3018036;3.384295;3.4636384;1.0162137	86;168;65;135;450;49;37;125;-;164;43;77;94;74;57	0.2749819;0.0214986;0.0642524;0.1286597;0.2031557;0.1558571;0.5846597;0.0612355;-;0.2560513;0.0043586;0.2615259;0.3427944;0.3925504;0.1367547	0.8457492 (0.3300435);0.0794108 (0.2939085);0.2305416 (0.4551728);0.2140064 (0.1435182);0.3493011 (0.0804921);0.2561615 (0.2393184);0.8440352 (0.2219563);0.1029874 (0.1523981);-;0.4211759 (0.127296);0.0062018 (0.2436193);0.3896169 (0.1692659);0.546143 (0.1613757);0.6653738 (0.1921025);0.2165858 (0.2131302)	0	0.902357
1.01311e-14	17:45702258:rs1526128:C_T	17	45702258	ENSG00000176809.10	LRRC37A3	17	64919480	C/T	T	7.73768	0.3386482 (0.0437661)	2.3598736;0.321668;0.8244447;1.4794889;4.3395684;1.1608334;3.8107923;0.6757788;-;3.3220104;0.0127284;2.2654111;3.300399;3.4636384;0.8891273	86;168;65;135;450;49;37;125;-;164;43;77;94;74;57	0.2538724;0.0248148;0.1036074;0.1275123;0.2029881;0.1692416;0.5862242;0.0612355;-;0.2569927;0.001535;0.2575874;0.3353339;0.3925504;0.1200549	0.7451959 (0.3157779);0.0877914 (0.2729254);0.374054 (0.4537041);0.2123604 (0.1435363);0.3486154 (0.0803341);0.2772514 (0.2388382);0.845324 (0.2218237);0.1029874 (0.1523981);-;0.4227714 (0.1272637);0.0031009 (0.2436207);0.3838447 (0.1694371);0.5381821 (0.1630658);0.6653738 (0.1921025);0.1898965 (0.2135763)	0	0.902357
1.0195e-14	17:45824162:rs62057143:T_C	17	45824162	ENSG00000176809.10	LRRC37A3	17	64919480	T/C	C	7.73688	0.3386144 (0.0437663)	2.533473;0.2573199;0.5064925;1.4794889;4.3832492;1.1608334;3.802709;0.6757788;-;3.24184;0.0063642;2.3018036;3.4158572;3.4636384;0.9563554	86;168;65;135;450;49;37;125;-;164;43;77;94;74;57	0.2722528;0.020493;0.0644706;0.1275835;0.2045367;0.169345;0.5845897;0.0612355;-;0.2510544;0.0005415;0.2624849;0.3456751;0.3925504;0.1288637	0.8368262 (0.3303079);0.0756301 (0.2939145);0.2305416 (0.4551728);0.2123604 (0.1435363);0.3512958 (0.0801451);0.2772514 (0.2388382);0.8440352 (0.2219563);0.1029874 (0.1523981);-;0.4112764 (0.1268651);0.0015505 (0.2436211);0.3896169 (0.1692659);0.5506763 (0.1612117);0.6653738 (0.1921025);0.2040359 (0.2133474)	0	0.902357
1.02432e-14	17:45818666:rs62057107:C_T	17	45818666	ENSG00000176809.10	LRRC37A3	17	64919480	C/T	T	7.73624	0.3385873 (0.0437664)	2.5237933;0.2573199;0.5144231;1.4794889;4.3832492;1.1608334;3.802709;0.6757788;-;3.24184;0.0063642;2.3018036;3.4158572;3.4636384;0.9563554	86;168;65;135;450;49;37;125;-;164;43;77;94;74;57	0.2714235;0.020493;0.0650594;0.1275558;0.2045585;0.169345;0.5845897;0.0612355;-;0.2510544;0.0005437;0.2624849;0.3457371;0.3925504;0.1288637	0.8338497 (0.3303954);0.0756301 (0.2939145);0.2341369 (0.4551446);0.2123604 (0.1435363);0.3512958 (0.0801451);0.2772514 (0.2388382);0.8440352 (0.2219563);0.1029874 (0.1523981);-;0.4112764 (0.1268651);0.0015505 (0.2436211);0.3896169 (0.1692659);0.5506763 (0.1612117);0.6653738 (0.1921025);0.2040359 (0.2133474)	0	0.902357
1.04055e-14	17:45820356:rs79600142:T_C	17	45820356	ENSG00000176809.10	LRRC37A3	17	64919480	T/C	C	7.73435	0.338715 (0.0437936)	2.533473;0.2573199;0.5064925;1.4794889;4.3832492;1.1608334;3.802709;0.6757788;-;3.24184;0.0063642;2.3018036;3.4053302;3.4636384;0.9563554	86;168;65;135;450;49;37;125;-;164;43;77;94;74;57	0.2723357;0.020493;0.0642434;0.1277474;0.2045367;0.169345;0.5845897;0.0612355;-;0.2510544;0.0005415;0.2624849;0.345301;0.3925504;0.1288637	0.8368262 (0.3303079);0.0756301 (0.2939145);0.2305416 (0.4551728);0.2123604 (0.1435363);0.3512958 (0.0801451);0.2772514 (0.2388382);0.8440352 (0.2219563);0.1029874 (0.1523981);-;0.4112764 (0.1268651);0.0015505 (0.2436211);0.3896169 (0.1692659);0.5534396 (0.1625216);0.6653738 (0.1921025);0.2040359 (0.2133474)	0	0.902357
1.10111e-14	17:45779273:rs62057061:C_G	17	45779273	ENSG00000176809.10	LRRC37A3	17	64919480	C/G	G	7.72718	0.3386201 (0.0438219)	2.5237933;0.2573199;0.4509989;1.4794889;4.3614053;1.1608334;3.802709;0.6757788;-;3.308635;-0E0;2.3018036;3.3948095;3.4636384;0.9563554	86;168;65;135;450;49;37;125;-;164;43;77;94;74;57	0.2706677;0.0201022;0.0574561;0.1276882;0.2040265;0.169345;0.5845897;0.0612355;-;0.2555028;9.34858E-18;0.2621913;0.3437365;0.3925504;0.1288637	0.8338497 (0.3303954);0.0756301 (0.2939145);0.2053661 (0.4553583);0.2123604 (0.1435363);0.3496163 (0.0801614);0.2772514 (0.2388382);0.8440352 (0.2219563);0.1029874 (0.1523981);-;0.4211759 (0.127296);-0E0 (0.2436212);0.3896169 (0.1692659);0.5519167 (0.1625766);0.6653738 (0.1921025);0.2040359 (0.2133474)	0	0.902357
1.12205e-14	17:45782274:rs62057070:A_G	17	45782274	ENSG00000176809.10	LRRC37A3	17	64919480	A/G	G	7.72477	0.338518 (0.0438224)	2.5141177;0.2573199;0.4668506;1.4678355;4.3614053;1.1608334;3.802709;0.6757788;-;3.308635;-0E0;2.3018036;3.3948095;3.4636384;0.9563554	86;168;65;135;450;49;37;125;-;164;43;77;94;74;57	0.2700001;0.0203918;0.0588648;0.1274637;0.2041126;0.169345;0.5845897;0.0612355;-;0.2555028;9.34858E-18;0.2621913;0.3438583;0.3925504;0.1288637	0.8308722 (0.3304826);0.0756301 (0.2939145);0.2125606 (0.4553075);0.2107141 (0.1435543);0.3496163 (0.0801614);0.2772514 (0.2388382);0.8440352 (0.2219563);0.1029874 (0.1523981);-;0.4211759 (0.127296);-0E0 (0.2436212);0.3896169 (0.1692659);0.5519167 (0.1625766);0.6653738 (0.1921025);0.2040359 (0.2133474)	0	0.902357
1.13802e-14	17:45699005:rs12150464:C_T	17	45699005	ENSG00000176809.10	LRRC37A3	17	64919480	C/T	T	7.72283	0.3385414 (0.0438364)	2.3022958;0.3602825;0.880271;1.4794889;4.3832492;1.1608334;3.802709;0.6974079;-;3.295265;-0E0;2.3018036;3.384295;3.0539606;0.9563554	86;168;65;135;450;49;37;121;-;164;43;77;94;73;57	0.2484262;0.0276826;0.1108456;0.1277262;0.2048921;0.169345;0.5845897;0.0638496;-;0.2554833;-0.0003307;0.2624849;0.3430599;0.3515789;0.1288637	0.6963516 (0.3024596);0.0983226 (0.272904);0.3990935 (0.4533758);0.2123604 (0.1435363);0.3512958 (0.0801451);0.2772514 (0.2388382);0.8440352 (0.2219563);0.1081819 (0.15512);-;0.4195798 (0.1273281);-0E0 (0.2436212);0.3896169 (0.1692659);0.5503932 (0.1626316);0.6130214 (0.20073);0.2040359 (0.2133474)	0	0.902357
1.16512e-14	17:45753572:rs17426174:G_C	17	45753572	ENSG00000176809.10	LRRC37A3	17	64919480	G/C	C	7.72	0.3374891 (0.0437162)	2.9540383;-0.2701887;0.9761293;1.4794889;4.3614053;1.1608334;3.7946369;0.6757788;-;3.295265;-0E0;2.147548;3.384295;3.4636384;0.9563554	86;168;65;135;450;49;37;125;-;164;43;77;94;74;57	0.3148252;-0.0211839;0.1232568;0.1276262;0.2044578;0.169345;0.5835786;0.0612355;-;0.2553382;9.34858E-18;0.2453901;0.3434039;0.3925504;0.1288637	0.9171422 (0.3104707);-0.0764134 (0.282815);0.4050723 (0.4149781);0.2123604 (0.1435363);0.3496163 (0.0801614);0.2772514 (0.2388382);0.8427458 (0.2220887);0.1029874 (0.1523981);-;0.4195798 (0.1273281);-0E0 (0.2436212);0.3629093 (0.1689878);0.5503932 (0.1626316);0.6653738 (0.1921025);0.2040359 (0.2133474)	0	0.902357
1.17062e-14	17:45996523:rs1052553:A_G	17	45996523	ENSG00000176809.10	LRRC37A3	17	64919480	A/G	G	7.71923	0.3366387 (0.0436104)	2.1494158;0.4117762;0.7447989;1.4678355;4.3832492;1.1608334;3.802709;0.6757788;-;3.295265;-0E0;2.1565926;3.384295;3.4636384;0.9563554	86;168;65;135;450;49;37;125;-;164;43;77;94;74;57	0.2315544;0.0315299;0.0936397;0.1271171;0.2045367;0.169345;0.5845897;0.0612355;-;0.2554833;9.34858E-18;0.2464855;0.3431655;0.3925504;0.1288637	0.6267167 (0.2915754);0.1123621 (0.2728718);0.28818 (0.3869232);0.2107141 (0.1435543);0.3512958 (0.0801451);0.2772514 (0.2388382);0.8440352 (0.2219563);0.1029874 (0.1523981);-;0.4195798 (0.1273281);-0E0 (0.2436212);0.3643509 (0.1689475);0.5503932 (0.1626316);0.6653738 (0.1921025);0.2040359 (0.2133474)	0	0.902357
1.24055e-14	17:45849924:rs17769552:G_A	17	45849924	ENSG00000176809.10	LRRC37A3	17	64919480	G/A	A	7.71195	0.3379764 (0.043825)	2.5528455;0.2058485;0.4827052;1.258442;4.4488233;1.1608334;3.8269921;0.6757788;-;3.295265;0.0254569;2.2472377;3.4369299;3.4636384;0.9787909	86;168;65;135;450;49;37;125;-;164;43;77;94;74;57	0.273763;0.0159604;0.0605315;0.1089359;0.2080985;0.169261;0.5878475;0.0612355;-;0.2553683;0.0042288;0.2558196;0.3478957;0.3925504;0.1324914	0.8427759 (0.330132);0.0582223 (0.2828407);0.2197539 (0.4552549);0.1820726 (0.1446809);0.3570269 (0.080252);0.2772514 (0.2388382);0.8479 (0.2215578);0.1029874 (0.1523981);-;0.4195798 (0.1273281);0.0062018 (0.2436193);0.3809556 (0.1695217);0.5536952 (0.1611017);0.6653738 (0.1921025);0.2087442 (0.2132675)	0	0.902357
1.2464e-14	17:45876353:rs2214258:G_C	17	45876353	ENSG00000176809.10	LRRC37A3	17	64919480	G/C	C	7.71139	0.3381606 (0.0438521)	2.6694496;0.2701887;0.5223545;1.5028026;4.2522898;1.1747761;3.7946369;0.6757788;-;3.308635;-0E0;2.3109114;3.3108648;3.4636384;0.9563554	86;168;65;135;450;49;37;125;-;164;43;77;94;74;57	0.2857381;0.0210586;0.0657784;0.1304382;0.1989775;0.1713492;0.5842287;0.0612355;-;0.2556601;0.0004844;0.2626138;0.3356027;0.3925504;0.1288637	0.8783846 (0.3290508);0.0794108 (0.2939085);0.2377319 (0.4551159);0.2156521 (0.1435);0.3418775 (0.0803984);0.2804907 (0.238761);0.8427458 (0.2220887);0.1029874 (0.1523981);-;0.4211759 (0.127296);-0E0 (0.2436212);0.3910587 (0.1692227);0.5397107 (0.163012);0.6653738 (0.1921025);0.2040359 (0.2133474)	0	0.902357
1.2464e-14	17:46283575:rs2532317:T_C	17	46283575	ENSG00000176809.10	LRRC37A3	17	64919480	T/C	C	7.71138	0.3585038 (0.0464902)	2.533473;0.2959275;0.118594;1.4561843;4.6678745;1.3707942;3.6590493;-;2.44263;3.1618635;-0.2355563;2.4022052;3.3527884;-;1.008726	86;168;65;135;450;49;37;-;131;164;43;77;94;-;57	0.2721732;0.0229737;0.0145434;0.1259066;0.218234;0.1991266;0.5672213;-;0.2128425;0.245057;-0.0367162;0.2725093;0.3396234;-;0.1363035	0.8368262 (0.3303079);0.0906993 (0.3064915);0.0540813 (0.4560208);0.2115089 (0.1452487);0.3839589 (0.0822556);0.3311759 (0.2415942);0.8343735 (0.2280301);-;0.3984562 (0.1631259);0.4115616 (0.1301643);-0.0611857 (0.2597497);0.4293353 (0.1787255);0.5754647 (0.1716376);-;0.2150181 (0.2131581)	0	0.902357
1.32908e-14	1:121443040:rs4844381:C_T	1	121443040	ENSG00000196369.11	SRGAP2B	1	145095528	C/T	T	7.70313	0.2643815 (0.0343213)	-0.7781327;1.4713781;-;1.6078312;6.066999;1.4976972;0.6718299;0.0664087;3.5300174;2.5414552;-;0.5529794;1.5599565;3.477507;2.0311885	86;168;-;135;450;49;37;125;131;164;-;77;94;73;57	-0.0852408;0.1135115;-;0.1389353;0.2809868;0.2168654;0.1135326;0.0056761;0.303562;0.1983476;-;0.064404;0.1616913;0.397335;0.2701607	-0.1387608 (0.1783254);0.1744446 (0.1185586);-;0.1958007 (0.1217794);0.3921457 (0.0646359);0.299908 (0.2002461);0.1581085 (0.2353401);0.0084389 (0.1270758);0.4306865 (0.1220069);0.2793903 (0.1099332);-;0.0914789 (0.1654291);0.2249722 (0.144217);0.5501192 (0.1581935);0.3828024 (0.1884623)	0	0.971955
1.36493e-14	17:45950000:rs62062797:T_G	17	45950000	ENSG00000176809.10	LRRC37A3	17	64919480	T/G	G	7.69973	0.3376671 (0.0438544)	2.6305101;0.2315835;0.7686801;1.4561843;4.2304872;1.1817502;3.802709;0.6757788;-;3.3621701;0.0127284;2.0753177;3.3737866;3.4636384;0.9563554	86;168;65;135;450;49;37;125;-;164;43;77;94;74;57	0.2818502;0.0178834;0.0970436;0.1260015;0.1984441;0.171896;0.5851523;0.0612355;-;0.260292;0.00223;0.2371074;0.342276;0.3925504;0.1288637	0.8665323 (0.3294161);0.0654991 (0.2828312);0.3198644 (0.4161215);0.2090675 (0.1435721);0.3408609 (0.0805725);0.2821099 (0.2387221);0.8440352 (0.2219563);0.1029874 (0.1523981);-;0.4275545 (0.1271662);0.0031009 (0.2436207);0.3555787 (0.171337);0.5488691 (0.1626864);0.6653738 (0.1921025);0.2040359 (0.2133474)	0	0.902357
1.4216e-14	17:45710197:rs62056922:C_G	17	45710197	ENSG00000176809.10	LRRC37A3	17	64919480	C/G	G	7.69456	0.337241 (0.0438285)	2.5819367;-0.0385942;0.6732149;1.4794889;4.3832492;1.1608334;3.802709;0.6757788;-;3.295265;-0E0;2.3018036;3.384295;3.4636384;0.9563554	86;168;65;135;450;49;37;125;-;164;43;77;94;74;57	0.2767882;-0.0029819;0.0849428;0.1277262;0.2047422;0.169345;0.5845897;0.0612355;-;0.2553486;9.34858E-18;0.2624849;0.3430599;0.3925504;0.1288637	0.8516925 (0.3298658);-0.0113456 (0.2939711);0.3059684 (0.4544884);0.2123604 (0.1435363);0.3512958 (0.0801451);0.2772514 (0.2388382);0.8440352 (0.2219563);0.1029874 (0.1523981);-;0.4195798 (0.1273281);-0E0 (0.2436212);0.3896169 (0.1692659);0.5503932 (0.1626316);0.6653738 (0.1921025);0.2040359 (0.2133474)	0	0.902357
1.60085e-14	1:121572756:rs28704102:G_T	1	121572756	ENSG00000196369.11	SRGAP2B	1	145095528	G/T	T	-7.67914	-0.2934698 (0.0382165)	-1.1282542;-1.1213574;-0.5144231;-1.5028026;-5.8872963;-1.9123572;-1.6285958;-0.8201587;-;-3.1219461;-0.1209308;-0.9262266;-1.7949061;-3.4540451;-1.2567168	86;168;65;135;450;49;37;125;-;164;43;77;94;74;57	-0.1230104;-0.086619;-0.0646605;-0.1297136;-0.2733118;-0.2750155;-0.2716642;-0.0739878;-;-0.2417357;-0.0185823;-0.1073136;-0.1859249;-0.391769;-0.1690586	-0.2556958 (0.2266296);-0.1806661 (0.1611138);-0.1617857 (0.3144992);-0.188627 (0.1255168);-0.3916617 (0.0665266);-0.4082517 (0.2134809);-0.400113 (0.2456798);-0.113777 (0.1387256);-;-0.3703858 (0.1186394);-0.0290677 (0.2403665);-0.1593599 (0.1720528);-0.2773845 (0.1545398);-0.6200518 (0.1795147);-0.2636664 (0.2098057)	0	0.971955
1.68808e-14	17:45771384:rs62055935:T_C	17	45771384	ENSG00000176809.10	LRRC37A3	17	64919480	T/C	C	7.67248	0.336307 (0.0438329)	2.5431571;0.2058485;0.5699599;1.4561843;4.3614053;0.8419769;3.7865757;0.6757788;-;3.2819006;-0.0254569;2.3839145;3.3737866;3.4540451;0.9563554	86;168;65;135;450;49;37;125;-;164;43;77;94;74;57	0.2727311;0.0162413;0.0719578;0.1262263;0.2042777;0.1230187;0.5827995;0.0612355;-;0.2535011;-0.0039669;0.2709053;0.3417229;0.3924712;0.1287277	0.8398016 (0.3302201);0.0605062 (0.2939353);0.2592946 (0.4549348);0.2090675 (0.1435721);0.3496163 (0.0801614);0.205797 (0.2444212);0.8414559 (0.2222208);0.1029874 (0.1523981);-;0.4179832 (0.1273601);-0.0062018 (0.2436193);0.4025755 (0.1688716);0.5488691 (0.1626864);0.6553897 (0.1897456);0.2040359 (0.2133474)	0	0.902357
1.73072e-14	17:45846834:rs12373142:C_G	17	45846834	ENSG00000176809.10	LRRC37A3	17	64919480	C/G	G	7.66933	0.3365882 (0.0438876)	2.5431571;0.2315835;0.4827052;1.4794889;4.3614053;1.1747761;3.802709;0.6757788;-;3.0953603;-0.0127284;2.3109114;3.4158572;3.4636384;0.9563554	86;168;65;135;450;49;37;125;-;164;43;77;94;74;57	0.2726595;0.0175024;0.0610197;0.1283672;0.2035332;0.1708352;0.5845897;0.0612355;-;0.2403997;-0.0018202;0.2626755;0.3457599;0.3925504;0.1288637	0.8398016 (0.3302201);0.0680683 (0.2939255);0.2197539 (0.4552549);0.2123604 (0.1435363);0.3502987 (0.0803178);0.2804907 (0.238761);0.8440352 (0.2219563);0.1029874 (0.1523981);-;0.3993807 (0.1290256);-0.0031009 (0.2436207);0.3910587 (0.1692227);0.5506763 (0.1612117);0.6653738 (0.1921025);0.2040359 (0.2133474)	0	0.902357
1.76066e-14	17:45720994:rs55938136:A_G	17	45720994	ENSG00000176809.10	LRRC37A3	17	64919480	A/G	G	7.66713	0.3495846 (0.0455952)	2.9145361;-0.6307498;0.5382197;1.4794889;4.3832492;1.1608334;3.802709;-;-;3.295265;-0E0;2.3018036;3.384295;3.4636384;0.9563554	86;168;65;135;450;49;37;-;-;164;43;77;94;74;57	0.3113505;-0.0489504;0.0675383;0.1277262;0.2045158;0.169345;0.5845897;-;-;0.2554833;9.34858E-18;0.2624849;0.3430599;0.3925504;0.1288637	0.9059872 (0.3108513);-0.1568171 (0.2486201);0.2449208 (0.4550573);0.2123604 (0.1435363);0.3512958 (0.0801451);0.2772514 (0.2388382);0.8440352 (0.2219563);-;-;0.4195798 (0.1273281);-0E0 (0.2436212);0.3896169 (0.1692659);0.5503932 (0.1626316);0.6653738 (0.1921025);0.2040359 (0.2133474)	0	0.902357
1.84491e-14	21:43986939:rs73226964:C_G	21	43986939	ENSG00000275464.5	FP565260.1	21	5154658	C/G	G	-7.66081	-0.9340846 (0.1219302)	-;-;-;-2.4089088;-5.485261;-1.2026837;-1.4799809;-2.1109196;-;-2.5414552;-;0.0086314;-2.743453;-2.8252909;-0.450757	-;-;-;135;450;49;37;125;-;164;-;77;94;74;57	-;-;-;-0.2068517;-0.2552407;-0.1750998;-0.2476047;-0.188763;-;-0.1978071;-;0.0009926;-0.2807084;-0.324547;-0.0609172	-;-;-;-1.1882083 (0.4932558);-1.1217617 (0.2045047);-0.695064 (0.5779275);-1.0308656 (0.6965398);-0.8571663 (0.406063);-;-0.8006041 (0.315018);-;0.0061434 (0.7117433);-0.9538264 (0.3476737);-1.3606257 (0.4815878);-0.2290319 (0.5081049)	0	0.851822
1.85066e-14	1:121375092:rs1286833607:A_G	1	121375092	ENSG00000196369.11	SRGAP2B	1	145095528	G/A	A	-7.66044	-0.2789175 (0.0364101)	-1.2671049;-1.6144272;-;-1.8302371;-6.0895079;-1.5401691;-0.5770426;-0.6398585;-;-2.5545532;-;-0.8044693;-1.1617162;-3.3394423;-1.8368344	86;168;-;135;450;49;37;124;-;164;-;77;94;74;57	-0.1377014;-0.1247246;-;-0.1575884;-0.2815173;-0.2225533;-0.0984977;-0.0581326;-;-0.198628;-;-0.0934811;-0.1207956;-0.3799336;-0.2447366	-0.2162699 (0.1706803);-0.1866891 (0.115638);-;-0.2227677 (0.1217152);-0.3951574 (0.0648915);-0.3080253 (0.1999945);-0.1367959 (0.2370637);-0.0817285 (0.127729);-;-0.2807752 (0.1099117);-;-0.1332302 (0.1656126);-0.168594 (0.145125);-0.5241895 (0.1569692);-0.3502589 (0.1906862)	0	0.971955
1.92113e-14	17:45917282:rs17649553:C_T	17	45917282	ENSG00000176809.10	LRRC37A3	17	64919480	C/T	T	7.65581	0.3349854 (0.0437557)	2.6597079;0.2701887;0.4906335;1.4678355;4.2959153;1.0148579;3.802709;0.6757788;-;3.3220104;0.0063642;2.3018036;3.3948095;3.1974794;0.9563554	86;168;65;135;450;49;37;125;-;164;43;77;94;74;57	0.2852855;0.0207642;0.0618261;0.1273729;0.2012762;0.1479534;0.5845897;0.0612355;-;0.2569896;0.0014449;0.2624849;0.343604;0.3645207;0.1288637	0.8754232 (0.3291426);0.0794108 (0.2939085);0.2233501 (0.455228);0.2107141 (0.1435543);0.3432492 (0.0799013);0.243155 (0.2395951);0.8440352 (0.2219563);0.1029874 (0.1523981);-;0.4227714 (0.1272637);0.0015505 (0.2436211);0.3896169 (0.1692659);0.5519167 (0.1625766);0.6128233 (0.1916582);0.2040359 (0.2133474)	0	0.902357
1.96956e-14	17:46208165:rs2469933:G_A	17	46208165	ENSG00000176809.10	LRRC37A3	17	64919480	G/A	A	7.65261	0.3442367 (0.0449829)	2.5044465;0.2573199;0.3559425;1.4794889;4.3614053;1.1608334;3.4343853;-;2.6782139;3.295265;0.0954684;2.3018036;3.384295;-;0.9563554	86;168;65;135;450;49;37;-;131;164;43;77;94;-;57	0.2692256;0.020493;0.0449678;0.1277262;0.2035725;0.169345;0.5380755;-;0.2332643;0.2554833;0.0154675;0.2621592;0.3430599;-;0.1288637	0.8278937 (0.3305695);0.0756301 (0.2939145);0.1486422 (0.4176018);0.2123604 (0.1435363);0.3530953 (0.0809591);0.2772514 (0.2388382);0.7711351 (0.2245337);-;0.4010598 (0.149749);0.4195798 (0.1273281);0.0232557 (0.2435954);0.3896169 (0.1692659);0.5503932 (0.1626316);-;0.2040359 (0.2133474)	0	0.902357
2.01919e-14	17:45846853:rs12373124:T_C	17	45846853	ENSG00000176809.10	LRRC37A3	17	64919480	T/C	C	7.64955	0.3357507 (0.0438915)	2.5431571;0.2058485;0.4827052;1.4794889;4.3395684;1.1747761;3.802709;0.6757788;-;3.0953603;-0.0127284;2.3109114;3.4158572;3.4636384;0.9563554	86;168;65;135;450;49;37;125;-;164;43;77;94;74;57	0.2726595;0.0162357;0.0610197;0.1284972;0.2034734;0.1708352;0.5845897;0.0612355;-;0.2403997;-0.0018202;0.2626755;0.345962;0.3925504;0.1288637	0.8398016 (0.3302201);0.0605062 (0.2939353);0.2197539 (0.4552549);0.2123604 (0.1435363);0.3486154 (0.0803341);0.2804907 (0.238761);0.8440352 (0.2219563);0.1029874 (0.1523981);-;0.3993807 (0.1290256);-0.0031009 (0.2436207);0.3910587 (0.1692227);0.5506763 (0.1612117);0.6653738 (0.1921025);0.2040359 (0.2133474)	0	0.902357
2.19256e-14	17:46779275:rs199515:C_G	17	46779275	ENSG00000176809.10	LRRC37A3	17	64919480	C/G	G	7.63891	0.318483 (0.0416922)	1.2022561;0.3474105;1.0882388;1.8302371;3.9042376;1.6182707;3.8432368;0.5648367;1.976024;2.7120535;0.2419273;2.4847171;3.7454345;3.1974794;0.7847671	86;168;65;135;450;49;37;125;131;164;43;77;94;74;57	0.1314051;0.026963;0.1372707;0.1584746;0.1825299;0.2338574;0.5899623;0.0505279;0.1733335;0.2111076;0.0384647;0.2816657;0.3771771;0.3650872;0.1062777	0.2623647 (0.218227);0.0591488 (0.1702563);0.3051281 (0.2803871);0.2646559 (0.144602);0.3206488 (0.0821284);0.3817158 (0.2358788);0.8645989 (0.2249663);0.0872908 (0.1545416);0.3085156 (0.1561295);0.3539339 (0.130504);0.0617095 (0.2550744);0.420919 (0.1694032);0.6170576 (0.1647493);0.6379142 (0.1995053);0.1678615 (0.2138998)	0	0.902357
2.44413e-14	17:45701314:rs17688916:T_A	17	45701314	ENSG00000176809.10	LRRC37A3	17	64919480	T/A	A	7.62481	0.3391767 (0.0444833)	2.5141177;0.3087975;0.7686801;1.4561843;4.2304872;1.3286549;3.541852;1.0427046;-;3.1751797;-0.2737876;2.2835997;3.0923013;3.3966256;0.8592842	86;168;65;135;450;49;37;125;-;164;43;77;94;74;57	0.2701747;0.0236712;0.096968;0.1261485;0.1984626;0.1927486;0.5524161;0.0944435;-;0.2458427;-0.0431786;0.2600417;0.3148827;0.3861671;0.1158802	0.7906637 (0.3144895);0.0842807 (0.272932);0.3489895 (0.4540113);0.2102693 (0.1443975);0.3443062 (0.0813869);0.3213547 (0.2418647);0.8643198 (0.2440305);0.1617769 (0.1551512);-;0.4090901 (0.12884);-0.0686623 (0.2507868);0.3867317 (0.1693518);0.5250043 (0.1697779);0.6724231 (0.197968);0.1836056 (0.2136727)	0	0.902357
2.67392e-14	17:45762585:rs11079718:A_T	17	45762585	ENSG00000176809.10	LRRC37A3	17	64919480	A/T	T	7.61328	0.3488853 (0.0458259)	2.2257385;-0.2444516;0.641427;1.4328887;4.4269582;1.1747761;3.7946369;-;-;3.2819006;0.0254569;2.2109357;3.4053302;3.3349123;0.9339332	86;168;65;135;450;49;37;-;-;164;43;77;94;73;57	0.2398006;-0.0194855;0.0808536;0.1241455;0.2066204;0.1709257;0.583548;-;-;0.2541809;0.0041713;0.2523079;0.3454685;0.3816245;0.1262131	0.7836281 (0.3520755);-0.0691373 (0.2828261);0.2916143 (0.4546336);0.2069563 (0.1444329);0.3539679 (0.0799574);0.2804907 (0.238761);0.8427458 (0.2220887);-;-;0.4179832 (0.1273601);0.0062018 (0.2436193);0.3751719 (0.1696892);0.5534396 (0.1625216);0.6530529 (0.1958231);0.1993251 (0.2134255)	0	0.902357
2.84904e-14	17:46779986:rs199512:C_T	17	46779986	ENSG00000176809.10	LRRC37A3	17	64919480	C/T	T	7.60519	0.3172944 (0.0417208)	1.2115145;0.334539;1.0722038;1.8302371;3.8825384;1.6182707;3.8758626;0.5648367;1.9876231;2.6201045;0.2419273;2.4847171;3.7561756;3.1974794;0.7847671	86;168;65;135;450;49;37;125;131;164;43;77;94;74;57	0.131575;0.0258444;0.1347397;0.1583605;0.1824939;0.2338574;0.593798;0.0505279;0.1739801;0.204175;0.0384647;0.2817332;0.3781094;0.3650872;0.1062777	0.2643514 (0.2181991);0.0569589 (0.1702607);0.3007108 (0.2804605);0.2646559 (0.144602);0.3189246 (0.0821433);0.3817158 (0.2358788);0.8698255 (0.2244211);0.0872908 (0.1545416);0.3102737 (0.1561029);0.3441559 (0.131352);0.0617095 (0.2550744);0.420919 (0.1694032);0.6185966 (0.1646879);0.6379142 (0.1995053);0.1678615 (0.2138998)	0	0.902357
2.85786e-14	17:46003698:rs8070723:A_G	17	46003698	ENSG00000176809.10	LRRC37A3	17	64919480	A/G	G	7.6048	0.3167842 (0.0416558)	1.93121;0.2187159;0.5302867;1.4794889;4.3614053;1.1608334;3.802709;0.753498;-;3.2819006;-0E0;2.3018036;3.384295;3.4636384;0.9563554	86;168;65;135;450;49;37;125;-;164;43;77;94;74;57	0.2088799;0.017331;0.0665068;0.1277262;0.2044987;0.169345;0.5845897;0.0676767;-;0.2539688;9.34858E-18;0.2624849;0.3430599;0.3925504;0.1288637	0.385042 (0.1993786);0.03115 (0.1424222);0.1144049 (0.2157415);0.2123604 (0.1435363);0.3496163 (0.0801614);0.2772514 (0.2388382);0.8440352 (0.2219563);0.1140442 (0.151353);-;0.4160473 (0.1267702);-0E0 (0.2436212);0.3896169 (0.1692659);0.5503932 (0.1626316);0.6653738 (0.1921025);0.2040359 (0.2133474)	0	0.902357
2.96589e-14	17:45496053:rs62065453:C_T	17	45496053	ENSG00000176809.10	LRRC37A3	17	64919480	C/T	T	7.59999	0.3344997 (0.0440132)	2.5431571;0.1543821;0.7686801;1.514463;4.4051002;0.9663594;3.7704861;0.6619618;-;3.0422496;-0.210076;2.039285;3.4791513;3.4636384;0.9638324	86;168;65;135;450;49;37;124;-;164;43;77;94;74;57	0.2733562;0.0116552;0.0965692;0.1311562;0.2056589;0.1409609;0.581222;0.0597716;-;0.2355687;-0.0331884;0.2332799;0.3519582;0.3925504;0.1297321	0.7991609 (0.3142397);0.0495595 (0.3210185);0.3198644 (0.4161215);0.2172975 (0.1434816);0.3543594 (0.080443);0.2446031 (0.2531181);0.8388744 (0.2224844);0.1010027 (0.1525808);-;0.3928972 (0.1291469);-0.0504779 (0.2402841);0.3475965 (0.1704502);0.5640813 (0.1621319);0.6653738 (0.1921025);0.2056056 (0.2133209)	0	0.902357
3.15005e-14	17:45816350:rs8072451:C_T	17	45816350	ENSG00000176809.10	LRRC37A3	17	64919480	C/T	T	7.5921	0.3283469 (0.0432485)	2.7965161;-0.8887248;0.9841269;1.4794889;4.4269582;1.1608334;3.7946369;0.8090456;-;3.2685416;0.0127284;2.3109114;3.4053302;3.4636384;0.9563554	86;168;65;135;450;49;37;125;-;164;43;77;94;74;57	0.2991842;-0.069459;0.1238152;0.1276089;0.207343;0.169345;0.5838197;0.0727434;-;0.2526335;0.0024099;0.2628613;0.3453618;0.3925504;0.1288876	0.8343968 (0.2983701);-0.1750105 (0.1969231);0.3565219 (0.3622723);0.2123604 (0.1435363);0.3553456 (0.0802686);0.2772514 (0.2388382);0.8427458 (0.2220887);0.1224092 (0.1513007);-;0.4144575 (0.126802);0.0031009 (0.2436207);0.3910587 (0.1692227);0.5491658 (0.1612665);0.6653738 (0.1921025);0.2040359 (0.2133474)	0	0.902357
3.15979e-14	17:45767194:rs55657917:T_G	17	45767194	ENSG00000176809.10	LRRC37A3	17	64919480	T/G	G	7.59178	0.3333021 (0.043903)	2.5431571;-0.0128647;0.5858351;1.514463;4.2086914;1.2096653;3.8269921;0.6757788;-;3.2819006;0.0190927;2.2381566;3.384295;3.4636384;0.9563554	86;168;65;135;450;49;37;125;-;164;43;77;94;74;57	0.2732819;-0.0012301;0.0742033;0.1309283;0.1968344;0.1764479;0.5879679;0.0612355;-;0.2542365;0.003402;0.2552014;0.3427714;0.3925504;0.1285185	0.8398016 (0.3302201);-0.0036391 (0.2828763);0.2664793 (0.4548709);0.2172975 (0.1434816);0.3391714 (0.0805883);0.2885828 (0.2385641);0.8479 (0.2215578);0.1029874 (0.1523981);-;0.4199688 (0.1279651);0.0046514 (0.2436201);0.3795104 (0.1695638);0.5503932 (0.1626316);0.6653738 (0.1921025);0.2040359 (0.2133474)	0	0.902357
3.25885e-14	17:45767193:rs56194509:T_G	17	45767193	ENSG00000176809.10	LRRC37A3	17	64919480	T/G	G	7.58764	0.3331266 (0.0439039)	2.5431571;-0.0257294;0.5858351;1.514463;4.2086914;1.2096653;3.8269921;0.6757788;-;3.2819006;0.0190927;2.2381566;3.384295;3.4636384;0.9563554	86;168;65;135;450;49;37;125;-;164;43;77;94;74;57	0.2732819;-0.0016594;0.0742033;0.1309283;0.1968944;0.1764479;0.5879679;0.0612355;-;0.2542365;0.003402;0.2552014;0.3427714;0.3925504;0.1285185	0.8398016 (0.3302201);-0.0072782 (0.2828758);0.2664793 (0.4548709);0.2172975 (0.1434816);0.3391714 (0.0805883);0.2885828 (0.2385641);0.8479 (0.2215578);0.1029874 (0.1523981);-;0.4199688 (0.1279651);0.0046514 (0.2436201);0.3795104 (0.1695638);0.5503932 (0.1626316);0.6653738 (0.1921025);0.2040359 (0.2133474)	0	0.902357
3.29424e-14	17:46275856:rs2732703:T_G	17	46275856	ENSG00000176809.10	LRRC37A3	17	64919480	T/G	G	7.58627	0.349105 (0.046018)	2.5044465;0.321668;0.1423163;1.5261256;4.4488233;1.1608334;3.6590493;-;2.5131317;3.295265;-0.1718649;2.1746925;3.2794852;-;0.9937554	86;168;65;135;450;49;37;-;131;164;43;77;94;-;57	0.2692989;0.0249405;0.0176582;0.1322017;0.2075853;0.1691686;0.5672213;-;0.2192729;0.2551823;-0.027454;0.2480072;0.3326424;-;0.1336805	0.8278937 (0.3305695);0.0985839 (0.306477);0.0648961 (0.4559991);0.2189426 (0.143463);0.3628418 (0.0815591);0.2772514 (0.2388382);0.8343735 (0.2280301);-;0.3985983 (0.1586062);0.4257153 (0.12919);-0.0446553 (0.259828);0.3879112 (0.1783752);0.5486691 (0.1673034);-;0.2143748 (0.2157219)	0	0.902357
3.46622e-14	1:121411506:rs2003134:C_G	1	121411506	ENSG00000196369.11	SRGAP2B	1	145095528	G/C	C	-7.57958	-0.2766773 (0.036503)	-0.9068843;-1.5103633;-;-1.8537059;-6.2022093;-1.5472564;-0.4116847;-0.2756119;-;-2.5676552;-;-0.8827119;-1.0264735;-3.598668;-2.1173695	86;168;-;135;450;49;37;124;-;164;-;77;94;74;57	-0.0989071;-0.1166457;-;-0.1598044;-0.2866832;-0.2241865;-0.0702576;-0.0250075;-;-0.1995212;-;-0.1020728;-0.1074868;-0.4072646;-0.2805368	-0.1615183 (0.1781024);-0.1841699 (0.1219375);-;-0.2255537 (0.1216772);-0.4018997 (0.0647994);-0.3093768 (0.1999519);-0.0972526 (0.2362308);-0.0351859 (0.1276648);-;-0.2813046 (0.109557);-;-0.1451288 (0.1644124);-0.1491986 (0.1453507);-0.5626842 (0.156359);-0.3958377 (0.1869479)	0	0.971955
3.54182e-14	17:46781778:rs415430:T_C	17	46781778	ENSG00000176809.10	LRRC37A3	17	64919480	T/C	C	7.5769	0.316324 (0.0417485)	1.2115145;0.3087975;1.0962588;1.8302371;3.8825384;1.6182707;3.9004531;0.4761451;1.9992253;2.5938715;0.2419273;2.4847171;3.7561756;3.1974794;0.7847671	86;168;65;135;450;49;37;125;131;164;43;77;94;74;57	0.132249;0.0242984;0.1376349;0.1581611;0.1824375;0.2338574;0.5965799;0.0425908;0.1747872;0.202291;0.0384647;0.2824814;0.3782793;0.3650872;0.1062777	0.2643514 (0.2181991);0.0525787 (0.1702691);0.3073361 (0.28035);0.2646559 (0.144602);0.3189246 (0.0821433);0.3817158 (0.2358788);0.8737398 (0.2240098);0.0741279 (0.1556834);0.3120314 (0.1560762);0.3408466 (0.1314046);0.0617095 (0.2550744);0.420919 (0.1694032);0.6185966 (0.1646879);0.6379142 (0.1995053);0.1678615 (0.2138998)	0	0.902357
3.57472e-14	17:45717872:rs76007856:G_A	17	45717872	ENSG00000176809.10	LRRC37A3	17	64919480	G/A	A	7.57566	0.3314592 (0.0437532)	2.9342769;-0.6307498;0.5382197;1.4794889;4.3832492;1.1608334;3.802709;0.7222772;-;3.295265;-0E0;2.3018036;3.384295;3.4636384;0.9563554	86;168;65;135;450;49;37;122;-;164;43;77;94;74;57	0.3129715;-0.0488451;0.0678162;0.1278153;0.2046104;0.169345;0.5845897;0.065907;-;0.2554833;9.34858E-18;0.2624849;0.3430599;0.3925504;0.1288637	0.9115669 (0.3106615);-0.1568171 (0.2486201);0.2449208 (0.4550573);0.2123604 (0.1435363);0.3512958 (0.0801451);0.2772514 (0.2388382);0.8440352 (0.2219563);0.1118968 (0.1549222);-;0.4195798 (0.1273281);-0E0 (0.2436212);0.3896169 (0.1692659);0.5503932 (0.1626316);0.6653738 (0.1921025);0.2040359 (0.2133474)	0	0.902357
3.83709e-14	17:46282297:rs36123991:G_T	17	46282297	ENSG00000176809.10	LRRC37A3	17	64919480	G/T	T	7.56644	0.3470034 (0.0458609)	2.533473;0.2701887;0.1265012;1.514463;4.4488233;1.1608334;3.6906799;-;2.6900376;3.2819006;-0.2419273;2.039285;3.2899391;-;0.911524	86;168;65;135;450;49;37;-;131;164;43;77;94;-;57	0.2715208;0.0213165;0.015705;0.1313025;0.2084568;0.1689143;0.5707093;-;0.2340173;0.2544347;-0.0379242;0.2328563;0.3342177;-;0.1229337	0.8368262 (0.3303079);0.0828141 (0.3065048);0.0576863 (0.456014);0.2172975 (0.1434816);0.3628418 (0.0815591);0.2772514 (0.2388382);0.8396515 (0.2275059);-;0.4182212 (0.1554704);0.4240954 (0.1292225);-0.0628383 (0.2597405);0.3621471 (0.1775853);0.5455065 (0.1658105);-;0.194612 (0.2135018)	0	0.902357
3.92064e-14	17:45761354:rs62055888:C_T	17	45761354	ENSG00000176809.10	LRRC37A3	17	64919480	C/T	T	7.5636	0.3321072 (0.0439086)	2.9639269;-0.3087975;0.7527581;1.4445354;4.3395684;1.1747761;3.7946369;0.2767437;-;3.2819006;0.0254569;2.2200056;3.384295;3.4636384;1.0237029	86;168;65;135;450;49;37;125;-;164;43;77;94;74;57	0.3155662;-0.023537;0.0947862;0.1246809;0.203454;0.1705915;0.5842163;0.0251342;-;0.2539691;0.0042232;0.2526075;0.3426542;0.3925504;0.1384747	0.9199282 (0.3103748);-0.0842807 (0.272932);0.3418238 (0.4540952);0.2074206 (0.1435898);0.3486154 (0.0803341);0.2804907 (0.238761);0.8427458 (0.2220887);0.0431102 (0.1557768);-;0.4179832 (0.1273601);0.0062018 (0.2436193);0.3766185 (0.1696476);0.5503932 (0.1626316);0.6653738 (0.1921025);0.2207202 (0.2156096)	0	0.902357
4.03069e-14	17:45777083:rs62055956:C_T	17	45777083	ENSG00000176809.10	LRRC37A3	17	64919480	C/T	T	7.56009	0.3289475 (0.0435111)	2.1589436;0.7854791;-1.0481637;1.5261256;4.4269582;1.1608334;3.802709;0.6757788;-;3.308635;-0.0063642;2.3018036;3.3948095;3.4636384;0.9563554	86;168;65;135;450;49;37;125;-;164;43;77;94;74;57	0.2329739;0.0612053;-0.1322527;0.1321742;0.2071684;0.169345;0.5845897;0.0612355;-;0.2560109;-0.0005716;0.2622256;0.3439626;0.3925504;0.1288637	0.6552924 (0.3035246);0.1807797 (0.2301522);-0.3793467 (0.3619155);0.2189426 (0.143463);0.3546534 (0.0801122);0.2772514 (0.2388382);0.8440352 (0.2219563);0.1029874 (0.1523981);-;0.4211759 (0.127296);-0.0015505 (0.2436211);0.3896169 (0.1692659);0.5519167 (0.1625766);0.6653738 (0.1921025);0.2040359 (0.2133474)	0	0.902357
4.15016e-14	17:45759587:rs56214516:A_C	17	45759587	ENSG00000176809.10	LRRC37A3	17	64919480	A/C	C	7.55626	0.3495187 (0.0462555)	2.7475498;-0.1543821;0.689115;1.3746878;4.2740991;1.3426927;3.1074172;1.3386772;-;3.2685416;-0.5675429;2.3930578;2.9993823;3.3870788;1.0836749	86;168;65;135;450;49;37;124;-;164;43;77;94;74;57	0.2938797;-0.0124373;0.0865207;0.1194041;0.2001541;0.1948704;0.4944209;0.1214293;-;0.2526496;-0.0887966;0.2717625;0.3062428;0.3853781;0.1457361	1.016596 (0.3700009);-0.0453808 (0.2939515);0.313143 (0.4544133);0.2091701 (0.1521582);0.3584386 (0.0838629);0.3192461 (0.2377656);0.7497769 (0.2412862);0.2294691 (0.1714148);-;0.4290547 (0.1312679);-0.1419257 (0.2500704);0.4209251 (0.1758943);0.5368885 (0.1789997);0.7150566 (0.2111131);0.2333968 (0.2153753)	0	0.902357
4.57172e-14	2:113400327:rs7590492:C_T	2	113400327	ENSG00000170122.5	FOXD4	9	118204	T/C	C	7.54363	0.2518965 (0.033392)	1.6115985;1.1213574;1.008129;2.599755;3.8391585;2.1676937;0.4411713;3.1625543;1.3308676;3.1219461;1.5501648;1.9315031;0.4402524;1.4740053;1.8910516	86;168;65;135;450;49;37;125;131;164;43;77;94;74;57	0.1746731;0.0866875;0.1272473;0.2226473;0.1795445;0.3098679;0.075318;0.2802308;0.1168877;0.2421382;0.2404694;0.220584;0.0459606;0.1725178;0.2517091	0.2521552 (0.1564628);0.1333025 (0.1188761);0.188813 (0.1872905);0.3098268 (0.1191754);0.2530103 (0.0659026);0.4255811 (0.196329);0.1081473 (0.2451368);0.3849314 (0.1217153);0.1636474 (0.122963);0.3350515 (0.1073213);0.3261445 (0.2103934);0.3040122 (0.1573967);0.0647737 (0.1471286);0.2388658 (0.1620522);0.3438233 (0.1818159)	0	0.96268
5.02761e-14	17:46014520:rs9891103:C_T	17	46014520	ENSG00000176809.10	LRRC37A3	17	64919480	C/T	T	7.53129	0.3006091 (0.0399147)	0.5029664;0.8887248;0.5461535;1.4678355;4.5144618;1.1608334;3.802709;0.6757788;-;3.24184;-0E0;2.0033057;3.627747;3.4636384;0.9563554	86;168;65;135;450;49;37;125;-;164;43;77;94;74;57	0.0547196;0.0690123;0.0692063;0.127032;0.2108307;0.1694665;0.5845897;0.0612355;-;0.2514708;9.34858E-18;0.2290385;0.3663058;0.3925504;0.1288637	0.0829381 (0.1648978);0.1015321 (0.1142447);0.1087469 (0.1991143);0.2107141 (0.1435543);0.3579362 (0.0792866);0.2772514 (0.2388382);0.8440352 (0.2219563);0.1029874 (0.1523981);-;0.4112764 (0.1268651);-0E0 (0.2436212);0.3397828 (0.1696111);0.5807485 (0.1600852);0.6653738 (0.1921025);0.2040359 (0.2133474)	0	0.902357
5.19194e-14	17:46782044:rs199505:G_A	17	46782044	ENSG00000176809.10	LRRC37A3	17	64919480	G/A	A	7.52715	0.3155221 (0.0419179)	1.1190119;0.4632798;1.0882388;1.8302371;3.8825384;1.6182707;3.9004531;0.4761451;1.9992253;2.5938715;0.2355563;2.4847171;3.7561756;2.834491;0.7847671	86;168;65;135;450;49;37;125;131;164;43;77;94;74;57	0.1219914;0.0356891;0.1373692;0.1582318;0.1823808;0.2338574;0.5965799;0.0425908;0.175419;0.2023281;0.0365224;0.2824875;0.3783467;0.3264566;0.1062777	0.258739 (0.2312209);0.0816627 (0.1762709);0.3051281 (0.2803871);0.2646559 (0.144602);0.3189246 (0.0821433);0.3817158 (0.2358788);0.8737398 (0.2240098);0.0741279 (0.1556834);0.3120314 (0.1560762);0.3408466 (0.1314046);0.0600865 (0.2550834);0.420919 (0.1694032);0.6185966 (0.1646879);0.5815102 (0.2051551);0.1678615 (0.2138998)	0	0.902357
5.9763e-14	17:45985237:rs6503453:A_G	17	45985237	ENSG00000176809.10	LRRC37A3	17	64919480	G/A	G	-7.50857	-0.2730206 (0.0363612)	-1.1190119;1.0049794;0.712973;-2.7195774;-5.6189307;-1.3848581;-3.6590493;-0.8757432;-;-1.1716498;0.1272968;-1.9225421;-4.5504353;-3.8829432;-1.309582	86;168;65;135;450;49;37;125;-;164;43;77;94;74;57	-0.1215972;0.07829;0.090498;-0.2334215;-0.2613786;-0.2012298;-0.5671868;-0.0793389;-;-0.0924294;0.0203936;-0.2204781;-0.4501565;-0.43623;-0.1763522	-0.2262523 (0.2021893);0.1436678 (0.1429559);0.1692506 (0.2373871);-0.3289514 (0.1209568);-0.3734366 (0.0664604);-0.2903807 (0.2096826);-0.7706383 (0.2106116);-0.1129048 (0.1289246);-;-0.1302512 (0.1111691);0.0298829 (0.2347497);-0.315832 (0.1642783);-0.6233096 (0.136978);-0.5872117 (0.1512285);-0.2493358 (0.1903934)	0	0.902357
5.98544e-14	17:46003858:rs17573509:G_A	17	46003858	ENSG00000176809.10	LRRC37A3	17	64919480	G/A	A	7.50844	0.3343918 (0.0445354)	2.3310673;0.2187159;1.2087233;1.3514224;3.9042376;1.0356664;3.802709;0.6757788;-;3.308635;0.2546703;1.9943191;3.4474757;3.4636384;0.9488799	86;168;65;135;450;49;37;125;-;164;43;77;94;74;57	0.2513585;0.0171746;0.1519088;0.1170399;0.1828215;0.1513589;0.5845971;0.0612355;-;0.2563991;0.0400266;0.2280475;0.3487285;0.3925504;0.128029	0.8724162 (0.3742561);0.0670425 (0.3065277);0.4996723 (0.4133885);0.1989175 (0.1471912);0.3199789 (0.0819568);0.2522179 (0.243532);0.8440352 (0.2219563);0.1029874 (0.1523981);-;0.4231766 (0.1279007);0.0628925 (0.2469566);0.3493196 (0.1751573);0.5687555 (0.1649774);0.6653738 (0.1921025);0.2024659 (0.2133736)	0	0.902357
6.19939e-14	21:44026447:rs9981086:C_T	21	44026447	ENSG00000280433.1	FP565260.6	21	5163695	C/T	T	-7.50369	-0.4145208 (0.0552423)	-2.2257385;-0.334539;-0.3796985;-2.4803552;-5.0861876;-2.2785127;-1.1565717;-1.4001572;-1.3537792;-1.8783366;-0.522747;-1.3284465;-3.3318145;-1.3358733;-1.6597128	86;168;65;135;450;49;37;125;131;164;43;77;94;74;57	-0.2396007;-0.0258662;-0.0478216;-0.2132471;-0.2365329;-0.3254646;-0.1947452;-0.1257718;-0.1193438;-0.1469783;-0.0818448;-0.1530184;-0.3381862;-0.1567293;-0.2221865	-0.357409 (0.16058);-0.0424764 (0.12697);-0.076434 (0.2013018);-0.7163387 (0.2888049);-0.6558887 (0.1289549);-0.7993375 (0.3508155);-0.6697099 (0.5790474);-0.4284225 (0.3059817);-0.3824813 (0.2825286);-0.3411304 (0.181613);-0.2401251 (0.4593525);-0.3569692 (0.2687118);-0.9057943 (0.2718622);-0.5111673 (0.3826465);-0.8251076 (0.4971388)	0	0.991249
6.5295e-14	17:45707983:rs61667602:T_C	17	45707983	ENSG00000176809.10	LRRC37A3	17	64919480	T/C	C	7.49712	0.3225078 (0.0430176)	1.1282542;0.1543821;1.0481637;1.4794889;4.3832492;1.1608334;3.802709;0.6757788;-;3.295265;-0E0;2.3018036;3.384295;3.4636384;0.9563554	86;168;65;135;450;49;37;125;-;164;43;77;94;74;57	0.1230995;0.0120419;0.1318025;0.1277262;0.2047308;0.169345;0.5845897;0.0612355;-;0.2554699;9.34858E-18;0.2624849;0.3430599;0.3925504;0.1288637	0.2940074 (0.2605861);0.0295335 (0.1913011);0.3038761 (0.2899128);0.2123604 (0.1435363);0.3512958 (0.0801451);0.2772514 (0.2388382);0.8440352 (0.2219563);0.1029874 (0.1523981);-;0.4195798 (0.1273281);-0E0 (0.2436212);0.3896169 (0.1692659);0.5503932 (0.1626316);0.6653738 (0.1921025);0.2040359 (0.2133474)	0	0.902357
7.25344e-14	17:45762640:rs11079719:T_G	17	45762640	ENSG00000176809.10	LRRC37A3	17	64919480	T/G	G	7.48331	0.3289032 (0.0439516)	2.2161855;-0.1286503;0.641427;1.4445354;4.3395684;0.8902944;3.7946369;0.6757788;-;3.2819006;0.0381856;2.2290792;3.4158572;3.4636384;0.9339332	86;168;65;135;450;49;37;125;-;164;43;77;94;74;57	0.2393067;-0.0095197;0.0814125;0.1247185;0.203111;0.1298946;0.5835269;0.0612355;-;0.2541003;0.0057387;0.2536733;0.3461722;0.3925504;0.1261125	0.7804468 (0.3521577);-0.0363903 (0.2828625);0.2916143 (0.4546336);0.2086129 (0.1444153);0.3486154 (0.0803341);0.2174239 (0.2442157);0.8427458 (0.2220887);0.1029874 (0.1523981);-;0.4179832 (0.1273601);0.0093027 (0.243617);0.3780647 (0.1696058);0.5549618 (0.1624663);0.6653738 (0.1921025);0.1993251 (0.2134255)	0	0.902357
7.92255e-14	17:45825175:rs4327090:A_G	17	45825175	ENSG00000176809.10	LRRC37A3	17	64919480	A/G	G	7.4718	0.3442085 (0.0460677)	2.875116;0.2573199;0.5223545;1.4096019;4.1651199;1.0009935;3.1730616;1.1542069;-;3.0024691;-0.4204969;2.3839145;3.0923013;3.3870788;0.9563554	86;168;65;135;450;49;37;125;-;164;43;77;94;74;57	0.3067925;0.0202776;0.0656071;0.1223115;0.1951066;0.1458042;0.5033735;0.1043473;-;0.2328567;-0.0664627;0.270826;0.3149515;0.3853781;0.1286238	1.0597407 (0.3685906);0.082594 (0.320978);0.2377319 (0.4551159);0.212903 (0.1510377);0.3480558 (0.0835644);0.243946 (0.2437039);0.7622556 (0.2402272);0.1961041 (0.1699037);-;0.3899505 (0.1298766);-0.1053306 (0.2504908);0.4132306 (0.1733412);0.5520063 (0.1785099);0.7150566 (0.2111131);0.2064367 (0.2158577)	0	0.902357
8.66539e-14	19:21699401:rs12052044:A_G	19	21699401	ENSG00000142621.19	FHAD1	1	15247272	G/A	G	-7.45964	-0.299134 (0.0401004)	-1.1005325;-0.6823094;-0.8722919;-3.0211329;-5.6412416;-3.0916214;-1.0901544;-1.3217963;-2.4896151;-1.6977542;0.727898;-2.6693298;-0.2104695;-1.1296583;-1.0536758	86;168;65;135;450;49;37;125;131;164;43;77;94;74;57	-0.120262;-0.0527082;-0.1096877;-0.2576899;-0.2615407;-0.4309824;-0.1840329;-0.1190304;-0.2171818;-0.1329946;0.113761;-0.3024471;-0.0218656;-0.1325207;-0.1416776	-0.1824536 (0.1657867);-0.0855074 (0.1253206);-0.1765706 (0.2024214);-0.436032 (0.1443273);-0.4310955 (0.0764185);-0.7729242 (0.2500061);-0.3384171 (0.3104305);-0.218002 (0.1649286);-0.4020589 (0.1614944);-0.2223288 (0.1309546);0.200471 (0.2754108);-0.4732203 (0.1772806);-0.0403406 (0.1916698);-0.2211868 (0.1957998);-0.2244203 (0.212988)	0	0.0329322
1.05203e-13	1:121509288:rs12719823:G_T	1	121509288	ENSG00000196369.11	SRGAP2B	1	145095528	G/T	T	-7.43403	-0.3211033 (0.0431937)	-1.0543633;-;-;-1.6078312;-6.1120272;-1.9195941;-1.622373;-0.6646803;-;-;-;-0.8653156;-1.7066205;-3.6472293;-1.5144795	86;-;-;135;450;49;37;125;-;-;-;77;94;74;57	-0.114958;-;-;-0.139;-0.2825635;-0.2757299;-0.2712511;-0.0597017;-;-;-;-0.0998391;-0.1774104;-0.4120182;-0.2034966	-0.2305308 (0.2186446);-;-;-0.2003085 (0.1245831);-0.4037902 (0.0660649);-0.4139516 (0.2156454);-0.3986859 (0.2457425);-0.0919273 (0.138303);-;-;-;-0.1691157 (0.1954381);-0.2629718 (0.1540892);-0.6433343 (0.1763899);-0.312557 (0.2063792)	0	0.971955
1.11762e-13	21:44193942:rs2838517:T_C	21	44193942	ENSG00000277117.5	FP565260.3	21	5022493	C/T	T	7.42627	0.2657107 (0.0357798)	3.3437971;1.1342965;1.1926352;1.5961517;5.8424712;1.7396117;0.9579336;2.8815928;0.6580323;1.0821649;1.3384481;1.2143926;1.2488399;-;0.4655649	86;168;65;135;450;49;37;125;131;164;43;77;94;-;57	0.3538214;0.0880013;0.150191;0.1382795;0.2712604;0.2507559;0.1616724;0.255702;0.0582037;0.0848125;0.2078707;0.1403164;0.1295088;-;0.0630339	0.6496845 (0.1942954);0.2130143 (0.1877942);0.3883186 (0.3255971);0.1950775 (0.1222174);0.3847508 (0.0658541);0.3736187 (0.2147713);0.2200036 (0.2296648);0.3628614 (0.1259239);0.0828203 (0.1258605);0.123189 (0.1138357);0.2925604 (0.2185818);0.1939348 (0.1596969);0.1833449 (0.1468122);-;0.0906891 (0.1947937)	0	0.938002
1.16944e-13	17:45882957:rs56365901:A_G	17	45882957	ENSG00000176809.10	LRRC37A3	17	64919480	A/G	G	7.42027	0.3530662 (0.0475813)	2.6305101;-;0.5302867;1.4911446;4.3614053;1.1608334;3.802709;0.6757788;-;-;-0.0127284;2.320023;3.3108648;3.4636384;0.9563554	86;-;65;135;450;49;37;125;-;-;43;77;94;74;57	0.2817985;-;0.0671917;0.1292708;0.2043038;0.1690488;0.5845897;0.0612355;-;-;-0.0016699;0.2635261;0.3361564;0.3925504;0.1287979	0.8665323 (0.3294161);-;0.2413265 (0.4550868);0.2140064 (0.1435182);0.3496163 (0.0801614);0.2772514 (0.2388382);0.8440352 (0.2219563);0.1029874 (0.1523981);-;-;-0.0031009 (0.2436207);0.3925 (0.1691794);0.5397107 (0.163012);0.6653738 (0.1921025);0.2040359 (0.2133474)	0	0.902357
1.26681e-13	17:45593330:rs1706731:G_C	17	45593330	ENSG00000176809.10	LRRC37A3	17	64919480	G/C	C	7.4097	0.3489518 (0.0470939)	2.4561531;0.1929815;1.2570332;1.4328887;4.3177384;1.1538648;3.6590493;-;-;3.24184;0.1527629;1.7795784;2.2101625;3.0446867;0.9563554	86;168;65;135;450;49;37;-;-;164;43;77;94;73;57	0.264206;0.0152649;0.1580404;0.1244307;0.2019128;0.168434;0.5666526;-;-;0.2513681;0.0241913;0.2040731;0.2282886;0.3512234;0.1288892	0.8129855 (0.3309995);0.0567249 (0.2939398);0.4532918 (0.3606045);0.2057734 (0.1436074);0.3511276 (0.0813221);0.2756312 (0.2388765);0.8664765 (0.2368037);-;-;0.415153 (0.1280609);0.037744 (0.2470757);0.320511 (0.180105);0.3952874 (0.1788499);0.6300815 (0.2069446);0.2436931 (0.2548144)	0	0.902357
1.39086e-13	17:45980229:rs3785884:G_A	17	45980229	ENSG00000176809.10	LRRC37A3	17	64919480	G/A	A	7.39739	0.3209568 (0.0433878)	2.7182272;0.2058485;0.9681331;1.3863237;3.6226168;1.1678038;3.802709;0.4539797;-;3.3220104;0.2546703;2.3109114;3.384295;3.6083658;0.6286578	86;168;65;135;450;49;37;125;-;164;43;77;94;74;57	0.2906247;0.0161911;0.1223354;0.1196253;0.1695465;0.1698696;0.5845897;0.0413068;-;0.2570719;0.0398721;0.2626188;0.3430843;0.4077213;0.0847114	0.8129103 (0.299059);0.0605062 (0.2939353);0.4018014 (0.415027);0.1980713 (0.1428752);0.2873429 (0.0793191);0.2788712 (0.2387997);0.8440352 (0.2219563);0.0692548 (0.1525505);-;0.4227714 (0.1272637);0.0604318 (0.2372941);0.3887847 (0.1682387);0.5503932 (0.1626316);0.6721608 (0.1862785);0.1332497 (0.2119589)	0	0.902357
1.46829e-13	21:42849715:rs2156316:G_C	21	42849715	ENSG00000274276.4	CBSL	21	6468040	G/C	C	-7.38982	-0.2639737 (0.0357213)	0.3473664;-0.1157847;-1.0001268;-3.0939615;-3.5793779;-1.5401691;-2.1041482;-;-2.7255354;-2.2673006;-2.399532;-3.5257527;-1.9919404;-0.8079359;-3.0912677	86;168;65;135;450;49;37;-;131;164;43;77;94;73;57	0.0382189;-0.0092502;-0.1259036;-0.2643011;-0.1684317;-0.2228977;-0.3466352;-;-0.2365665;-0.1769397;-0.3643077;-0.3916443;-0.2060585;-0.0961652;-0.4006369	0.0688584 (0.19823);-0.0169485 (0.1463792);-0.2520376 (0.2520057);-0.3693032 (0.1193626);-0.2380325 (0.0665011);-0.3118518 (0.202479);-0.4708277 (0.2237617);-;-0.3311087 (0.1214839);-0.2490082 (0.1098258);-0.4925518 (0.2052699);-0.5375563 (0.1524657);-0.285646 (0.1434009);-0.1424799 (0.1763505);-0.5399556 (0.1746713)	0	0.874973
1.57578e-13	17:46206205:rs2696455:C_T	17	46206205	ENSG00000176809.10	LRRC37A3	17	64919480	C/T	T	7.38077	0.3431621 (0.0464941)	2.5044465;0.1029193;0.2688757;1.4678355;4.2304872;1.237611;3.5962708;-;2.7136984;3.3220104;-0.388579;2.0753177;3.5320727;-;0.4729699	86;168;65;135;450;49;37;-;131;164;43;77;94;-;57	0.2691382;0.0079174;0.0340191;0.1272683;0.1975953;0.1796731;0.5591592;-;0.2361517;0.2567833;-0.0606324;0.2370748;0.3568573;-;0.0638301	0.8278937 (0.3305695);0.0315511 (0.3065617);0.1123299 (0.4177763);0.2107141 (0.1435543);0.3464564 (0.0818952);0.3054577 (0.2468124);0.8237898 (0.2290678);-;0.4325138 (0.1593817);0.4227714 (0.1272637);-0.1008215 (0.2594621);0.3682098 (0.1774233);0.5914073 (0.1674392);-;0.1307893 (0.2765277)	0	0.902357
1.57578e-13	1:121448885:rs1832560:G_A	1	121448885	ENSG00000196369.11	SRGAP2B	1	145095528	G/A	A	7.38076	0.2549156 (0.0345379)	0.237626;0.9920564;-;1.6078312;5.9995342;1.5047697;0.6244057;0.0664087;2.2436306;2.436816;-;0.9001136;1.5111934;3.4157389;1.9376461	86;168;-;135;450;49;37;125;131;164;-;77;94;74;57	0.0260263;0.0767455;-;0.1390939;0.2784665;0.2179017;0.1059872;0.0056761;0.1963594;0.1904395;-;0.103691;0.1570274;0.3880162;0.2580086	0.036265 (0.1526137);0.1083033 (0.1091705);-;0.1958007 (0.1217794);0.3881097 (0.06469);0.3012618 (0.2002046);0.1470685 (0.2355335);0.0084389 (0.1270758);0.2784819 (0.1241211);0.2682972 (0.1101016);-;0.1479603 (0.1643796);0.2181092 (0.1443291);0.5400091 (0.1580944);0.3662873 (0.1890372)	0	0.971955
1.65335e-13	17:46018101:rs58879558:C_T	17	46018101	ENSG00000176809.10	LRRC37A3	17	64919480	T/C	C	7.37435	0.3189735 (0.0432544)	2.5141177;0.5019147;0.5461535;1.4678355;3.4497949;1.1608334;3.802709;0.6835864;-;3.3487779;0.2674148;2.3109114;3.384295;3.6083658;0.6286578	86;168;65;135;450;49;37;120;-;164;43;77;94;74;57	0.2700534;0.0388635;0.069381;0.1270195;0.1620458;0.1689681;0.5845897;0.062605;-;0.2591388;0.0423986;0.2625363;0.3430599;0.4077213;0.0849183	0.8308722 (0.3304826);0.1418735 (0.2826645);0.1988691 (0.3641267);0.2107141 (0.1435543);0.2715701 (0.0787206);0.2772514 (0.2388382);0.8440352 (0.2219563);0.1068992 (0.15638);-;0.4220639 (0.1260352);0.0634511 (0.2372758);0.384575 (0.166417);0.5503932 (0.1626316);0.6721608 (0.1862785);0.1332497 (0.2119589)	0	0.902357
1.72688e-13	1:121441455:rs1591882:G_A	1	121441455	ENSG00000196369.11	SRGAP2B	1	145095528	G/A	A	7.36858	0.2532093 (0.0343634)	-0.7965107;1.2897063;-;1.5961517;6.066999;1.5118446;0.6481099;0.0664087;2.6309625;2.4629521;-;0.7263259;1.5209412;3.4157389;1.992154	86;168;-;135;450;49;37;125;131;164;-;77;94;74;57	-0.0869474;0.1000539;-;0.1375492;0.2808324;0.2191051;0.1100645;0.0056761;0.2290175;0.1918068;-;0.0838478;0.1575831;0.3880162;0.2649063	-0.1420143 (0.1782956);0.1518534 (0.1177426);-;0.1944048 (0.1217959);0.3921457 (0.0646359);0.3026153 (0.2001629);0.1525901 (0.2354386);0.0084389 (0.1270758);0.3267178 (0.1241819);0.2710727 (0.1100601);-;0.1192622 (0.1641993);0.2194824 (0.1443069);0.5400091 (0.1580944);0.3759292 (0.1887049)	0	0.971955
1.86966e-13	17:46148520:rs1406069:G_A	17	46148520	ENSG00000176809.10	LRRC37A3	17	64919480	G/A	A	7.35781	0.3413851 (0.0463977)	2.4947794;0.1929815;0.7447989;1.3165397;4.2959153;1.1051347;3.541852;-;2.7966524;3.1352467;-0.1846008;2.0753177;2.6115486;-;1.1137008	86;168;65;135;450;49;37;-;131;164;43;77;94;-;57	0.2675339;0.0147809;0.0943871;0.1144582;0.2009481;0.1611033;0.5516269;-;0.2427459;0.2428402;-0.0287842;0.2365298;0.2677154;-;0.1503773	0.8249141 (0.3306561);0.0567249 (0.2939398);0.3382403 (0.4541364);0.1963562 (0.1491457);0.3473045 (0.0808453);0.2687368 (0.2431711);0.8144986 (0.229964);-;0.4411548 (0.1577439);0.4022868 (0.128311);-0.0463174 (0.2509059);0.3774902 (0.1818951);0.4493724 (0.1720712);-;0.2829923 (0.2541008)	0	0.902357
2.53954e-13	17:45592565:rs1724411:T_C	17	45592565	ENSG00000176809.10	LRRC37A3	17	64919480	T/C	C	7.31689	0.2811912 (0.0384304)	-0.1370764;1.6144272;-0.4985626;1.5028026;4.2522898;1.0148579;3.802709;0.8100539;-;3.308635;0.0954684;2.4022052;3.3108648;3.1598544;1.1587921	86;168;65;135;450;49;37;122;-;164;43;77;94;74;57	-0.0146254;0.1249203;-0.0629713;0.1304005;0.1991234;0.1484515;0.585379;0.0739185;-;0.2560933;0.0150973;0.2727264;0.3355617;0.361498;0.1555144	-0.0209144 (0.1525748);0.1748752 (0.1083203);-0.0875463 (0.1755975);0.2144499 (0.1427);0.340552 (0.0800867);0.243155 (0.2395951);0.8440352 (0.2219563);0.1229904 (0.1518298);-;0.4211759 (0.127296);0.0232557 (0.2435954);0.4030921 (0.1678008);0.5397107 (0.163012);0.5991561 (0.1896151);0.2631327 (0.227075)	0	0.902357
2.85212e-13	17:46019187:rs62062288:G_A	17	46019187	ENSG00000176809.10	LRRC37A3	17	64919480	G/A	A	7.3014	0.3209666 (0.0439596)	2.4947794;-0.051459;0.8483624;1.3165397;3.7958029;1.6182707;3.9004531;0.6092024;-;3.0555197;0.0127284;2.320023;3.1233717;3.3299344;1.1587921	86;168;65;135;450;49;37;125;-;164;43;77;94;74;57	0.2675591;-0.0043716;0.1074995;0.1139787;0.1777775;0.2337867;0.5968472;0.0548731;-;0.2371872;0.0024592;0.2637398;0.3182527;0.3789904;0.1559585	0.7849939 (0.3146546);-0.0145564 (0.2828742);0.3079194 (0.3629574);0.1892858 (0.1437753);0.3088274 (0.0813602);0.3881533 (0.2398568);0.8594653 (0.2203501);0.0941276 (0.1545095);-;0.3926147 (0.1284936);0.0031009 (0.2436207);0.3925 (0.1691794);0.5043569 (0.1614783);0.6349586 (0.190682);0.2492146 (0.2150641)	0	0.902357
2.98659e-13	17:45887201:rs62055546:A_C	17	45887201	ENSG00000176809.10	LRRC37A3	17	64919480	A/C	C	7.29505	0.3208945 (0.043988)	2.6110674;-0.4761574;0.5064925;1.363054;4.4051002;1.1817502;3.7946369;0.6757788;-;2.5807613;0.0063642;2.3291385;3.4158572;3.4636384;0.9563554	86;168;65;135;450;49;37;125;-;164;43;77;94;74;57	0.279781;-0.0368452;0.0637085;0.118394;0.2061984;0.1719627;0.5842287;0.0612355;-;0.2014237;0.0007557;0.2652511;0.3456969;0.3925504;0.1287933	0.8605996 (0.3295969);-0.1346029 (0.2826857);0.2305416 (0.4551728);0.1970102 (0.1445359);0.3543594 (0.080443);0.2821099 (0.2387221);0.8427458 (0.2220887);0.1029874 (0.1523981);-;0.3326209 (0.1288848);0.0015505 (0.2436211);0.3939409 (0.1691359);0.5594386 (0.1637769);0.6653738 (0.1921025);0.2040359 (0.2133474)	0	0.902357
3.09495e-13	17:45610951:rs28768976:A_G	17	45610951	ENSG00000176809.10	LRRC37A3	17	64919480	A/G	G	7.29033	0.2808629 (0.0385254)	-0.1370764;1.4583875;-0.5540881;1.4794889;4.2740991;1.0148579;3.802709;0.5492086;-;3.295265;0.0954684;2.3382579;3.3213367;3.7576363;1.1287242	86;168;65;135;450;49;37;123;-;164;43;77;94;73;57	-0.0153593;0.1129944;-0.0702278;0.1282211;0.1996069;0.1482721;0.5846597;0.0499245;-;0.2549056;0.0148543;0.2657228;0.3369564;0.4264633;0.1523792	-0.0209144 (0.1525748);0.1581954 (0.1084728);-0.0972529 (0.1755189);0.2123604 (0.1435363);0.3422307 (0.0800708);0.243155 (0.2395951);0.8440352 (0.2219563);0.0839412 (0.1528402);-;0.4195798 (0.1273281);0.0232557 (0.2435954);0.3953812 (0.1690922);0.5412387 (0.1629581);0.7332275 (0.19513);0.2564563 (0.227209)	0	0.902357
3.14123e-13	1:121437198:rs10903160:G_A	1	121437198	ENSG00000196369.11	SRGAP2B	1	145095528	A/G	G	-7.28807	-0.2666819 (0.0365916)	-1.1652408;-1.0825501;-;-1.7130613;-6.2022093;-1.4976972;-0.6718299;-0.2756119;-;-2.3584999;-;-0.7089732;-1.1133772;-3.2540976;-1.9221018	86;168;-;135;450;49;37;124;-;164;-;77;94;74;57	-0.1269805;-0.0838616;-;-0.1483304;-0.2867515;-0.2172288;-0.1143527;-0.0246932;-;-0.1837899;-;-0.0815948;-0.1163159;-0.3710419;-0.2562079	-0.1978219 (0.1697691);-0.1319834 (0.121919);-;-0.2088192 (0.1218982);-0.4021931 (0.0648467);-0.299908 (0.2002461);-0.1590146 (0.2366888);-0.0352172 (0.1277783);-;-0.2602461 (0.1103439);-;-0.1171357 (0.1652189);-0.1617916 (0.1453161);-0.5197077 (0.1597087);-0.3655492 (0.190182)	0	0.971955
3.64849e-13	17:46785767:rs916888:T_C	17	46785767	ENSG00000176809.10	LRRC37A3	17	64919480	T/C	C	7.26804	0.2889275 (0.0397531)	2.7671219;1.2249199;0.0632476;1.3979617;2.9547905;0.8695789;3.4420028;0.4741977;1.8486349;2.9627329;0.2674148;1.7350553;4.4261795;2.8160958;1.0461802	86;168;65;135;450;49;37;124;131;164;43;77;94;74;57	0.2963041;0.0951285;0.008467;0.1214364;0.139467;0.12725;0.5390559;0.0430214;0.1621636;0.2302427;0.0417064;0.1989873;0.439026;0.3237378;0.141031	0.5736448 (0.2073074);0.2076998 (0.1695619);0.0164528 (0.2601325);0.1965482 (0.1405963);0.2276957 (0.0770598);0.1874469 (0.2155606);0.7618935 (0.2213518);0.0719527 (0.1517357);0.2869173 (0.1552049);0.371139 (0.1252691);0.0642351 (0.2402077);0.2862509 (0.1649808);0.6781743 (0.1532189);0.5406271 (0.1919775);0.2140077 (0.204561)	0	0.902357
3.8709e-13	17:45641777:rs393152:A_G	17	45641777	ENSG00000176809.10	LRRC37A3	17	64919480	A/G	G	7.26015	0.2788008 (0.0384015)	0.0822429;1.3026694;-0.5382197;1.4794889;4.2740991;1.1608334;3.802709;0.7090806;-;3.295265;-0E0;2.3018036;3.384295;3.4636384;0.9563554	86;168;65;135;450;49;37;125;-;164;43;77;94;74;57	0.0094572;0.1012892;-0.0681183;0.1277262;0.2000151;0.169345;0.5845897;0.064299;-;0.2554833;9.34858E-18;0.2624849;0.3430599;0.3925504;0.1288637	0.0125448 (0.1525338);0.141443 (0.1085793);-0.0944802 (0.1755422);0.2123604 (0.1435363);0.3422307 (0.0800708);0.2772514 (0.2388382);0.8440352 (0.2219563);0.1060301 (0.1495318);-;0.4195798 (0.1273281);-0E0 (0.2436212);0.3896169 (0.1692659);0.5503932 (0.1626316);0.6653738 (0.1921025);0.2040359 (0.2133474)	0	0.902357
4.62793e-13	17:7337072:rs61759532:C_T	17	7337072	ENSG00000253626.3	EIF5AL1	10	79512601	C/T	T	7.23587	0.3071206 (0.0424442)	0.8240868;2.0717197;-0.4906335;2.6117178;2.1846963;1.3356727;0.9999198;4.6975646;2.7610735;5.1909306;2.3712292;1.6994868;0.6224251;-1.439419;0.7624359	86;168;65;135;450;49;37;125;131;164;43;77;94;74;57	0.0895141;0.1600527;-0.0621383;0.2239699;0.1028209;0.1939411;0.1688808;0.4060184;0.2403837;0.3916311;0.3595437;0.195019;0.0651096;-0.1688674;0.1031933	0.2810697 (0.3410681);0.417691 (0.2016156);-0.1787316 (0.3642873);0.3572519 (0.1367881);0.1796205 (0.0822176);0.3352411 (0.2509904);0.278623 (0.2786454);0.7010404 (0.1492349);0.4157521 (0.1505763);0.6702813 (0.1291255);0.5235703 (0.2208012);0.3118611 (0.1835031);0.1025294 (0.1647257);-0.290282 (0.2016661);0.1650533 (0.2164815)	0	0.24905
5.48129e-13	17:45582609:rs2668680:T_C	17	45582609	ENSG00000176809.10	LRRC37A3	17	64919480	T/C	C	7.2129	0.362963 (0.0503214)	2.168475;0.5019147;1.2731521;2.1362814;4.4051002;1.3146255;2.9564903;-;-;2.8701832;0.4907739;1.5930377;2.4200916;-;1.6597128	86;168;65;135;450;49;37;-;-;164;43;77;94;-;57	0.2342156;0.0393384;0.1603549;0.1844337;0.2057555;0.1906212;0.4725917;-;-;0.2228952;0.076728;0.1827824;0.249042;-;0.2223404	0.8148314 (0.3757624);0.1537575 (0.3063418);0.4886543 (0.3838146);0.3153698 (0.1476256);0.3742172 (0.0849509);0.3180777 (0.2419531);0.9041722 (0.3058262);-;-;0.3857282 (0.1343915);0.1272048 (0.2591923);0.290445 (0.1823215);0.4264306 (0.1762043);-;0.4262129 (0.2567992)	0	0.902357
6.80984e-13	21:44195858:rs7282490:G_A	21	44195858	ENSG00000277117.5	FP565260.3	21	5022493	A/G	G	7.18323	0.2525357 (0.0351563)	1.7146497;1.10842;2.0001746;1.7364745;5.8648788;1.7109882;1.3327819;2.6495884;0.5557896;1.1588611;1.4638628;1.2143926;0.9589701;-;0.4063492	86;168;65;135;450;49;37;125;131;164;43;77;94;-;57	0.1862469;0.0862044;0.2492084;0.1500472;0.2724542;0.2472736;0.2242431;0.2361046;0.0489343;0.0906946;0.2271791;0.1399483;0.1003734;-;0.0553349	0.2925042 (0.1705912);0.1446908 (0.1305379);0.4089873 (0.2044758);0.2116113 (0.1218626);0.3851695 (0.0656739);0.3642876 (0.2129106);0.3027956 (0.2271906);0.3328415 (0.1256201);0.069877 (0.1257257);0.1316339 (0.1135891);0.3168066 (0.2164182);0.1939348 (0.1596969);0.1403492 (0.1463541);-;0.0787831 (0.1938802)	0	0.938002
7.55476e-13	17:46291264:rs78625142:C_T	17	46291264	ENSG00000176809.10	LRRC37A3	17	64919480	C/T	T	7.16911	0.3556187 (0.0496043)	2.0258675;0.0385942;-0.0158117;1.7130613;4.1869023;0.4505652;3.1365187;-;2.5837799;3.5233228;0.1718649;1.9853358;3.0303072;-;1.3322692	86;168;65;135;450;49;37;-;131;164;43;77;94;-;57	0.2194848;0.0029895;-0.0018687;0.1478017;0.1955525;0.0657551;0.4984231;-;0.2249297;0.2717466;0.0269577;0.2274515;0.3092555;-;0.179489	0.7166138 (0.3537318);0.0130405 (0.3378879);-0.0080303 (0.5078735);0.267603 (0.1562133);0.369382 (0.0882232);0.1148901 (0.254991);0.8515889 (0.2715077);-;0.4421779 (0.171136);0.4790803 (0.135974);0.050183 (0.2919913);0.3686903 (0.1857067);0.554502 (0.1829854);-;0.2821482 (0.2117802)	0	0.902357
7.79002e-13	21:44107410:rs11550376:G_A	21	44107410	ENSG00000280071.4	GATD3B	21	5128413	G/A	A	7.16491	0.3348468 (0.0467342)	1.9123164;2.6390725;-;1.4445354;3.9042376;0.4026894;1.6847269;2.6034021;2.4308937;2.2803182;1.0638617;1.9046293;1.38468;-;0.0221478	86;168;-;135;450;49;37;125;131;164;43;77;94;-;57	0.2074043;0.2033314;-;0.1245275;0.1827573;0.0589786;0.2810073;0.23211;0.211689;0.1783778;0.1657281;0.2183739;0.1435211;-;0.003122	1.0908806 (0.5704499);0.7315221 (0.2771891);-;0.2281824 (0.1579625);0.3136302 (0.0803307);0.1007636 (0.2502265);0.4694876 (0.2786729);0.4211001 (0.1617499);0.4613508 (0.1897865);0.2994802 (0.1313326);0.3532531 (0.332048);0.3655314 (0.1919173);0.259743 (0.1875834);-;0.005566 (0.2513113)	0	0.902857
1.08871e-12	1:46191883:rs7519275:A_C	1	46191883	ENSG00000233954.6	UQCRHL	1	15809348	C/A	C	-7.11864	-0.2470271 (0.0347015)	0.0822429;0.2701887;0.7447989;-3.8084578;-5.9995342;-1.2166488;-1.2353543;-3.3397109;-1.5603752;-2.5807613;-0.2737876;-1.9853358;-1.9425674;1.1553762;-0.6063934	86;168;65;135;450;49;37;125;131;164;43;77;94;74;57	0.0091177;0.0206836;0.0935612;-0.3222914;-0.2779596;-0.1765742;-0.2077465;-0.2950021;-0.1367124;-0.2009804;-0.0427352;-0.2267026;-0.2012069;0.1361605;-0.0820482	0.0128255 (0.1559466);0.0306447 (0.1134197);0.1430144 (0.1920174);-0.4560858 (0.119756);-0.4031619 (0.0671989);-0.2582074 (0.2122284);-0.3168975 (0.2565236);-0.4187241 (0.1253773);-0.1970015 (0.1262526);-0.2927532 (0.1134368);-0.0657633 (0.2401981);-0.3332363 (0.1678488);-0.2836863 (0.1460368);0.1907774 (0.1651215);-0.1162881 (0.19177)	0	0.426042
1.10301e-12	19:37493748:rs12461941:C_A	19	37493748	ENSG00000111291.8	GPRC5D	12	12952147	C/A	A	7.11704	0.3032724 (0.0426122)	-0.1187979;2.0061712;0.7050193;3.0818105;5.2632045;1.0912276;0.3350899;2.2819279;1.136434;2.0983897;2.1680789;3.4866514;-0.7664806;0.5078103;0.4359518	86;168;65;135;450;49;37;125;131;164;43;77;94;74;57	-0.0127839;0.1547838;0.0891534;0.2625203;0.2447706;0.1586809;0.0572052;0.2039739;0.0995275;0.1643272;0.3305159;0.3877268;-0.080472;0.059637;0.0592903	-0.0266122 (0.2240121);0.3237642 (0.1613841);0.1743734 (0.2473314);0.546423 (0.1773058);0.3980699 (0.0756326);0.2755016 (0.2524694);0.1022075 (0.3050151);0.3747055 (0.1642057);0.1764567 (0.1552723);0.2902529 (0.1383217);0.6196746 (0.2858173);0.6295165 (0.1805504);-0.1589031 (0.2073152);0.0962309 (0.1895017);0.1015742 (0.2329941)	0	0
1.11427e-12	17:45584654:rs1724429:A_G	17	45584654	ENSG00000176809.10	LRRC37A3	17	64919480	A/G	G	7.1157	0.3592083 (0.0504811)	2.1970905;0.3087975;1.434797;2.1717346;4.2086914;1.0356664;3.1292323;-;-;3.1352467;0.3949614;1.5753322;2.5509235;-;1.400446	86;168;65;135;450;49;37;-;-;164;43;77;94;-;57	0.2366451;0.0240194;0.1797871;0.1869056;0.1974445;0.151271;0.4973882;-;-;0.2427933;0.0619439;0.1814768;0.2619796;-;0.1884277	0.8250161 (0.3755039);0.0946416 (0.3064844);0.5904797 (0.4115423);0.3183498 (0.1465878);0.3547993 (0.0843016);0.2617825 (0.2527672);0.9461899 (0.3023712);-;-;0.4194168 (0.1337748);0.1045025 (0.2645892);0.2898168 (0.1839719);0.4480271 (0.1756333);-;0.3929243 (0.2805708)	0	0.902357
1.19801e-12	1:121580150:rs28366816:A_C	1	121580150	ENSG00000196369.11	SRGAP2B	1	145095528	A/C	C	-7.10541	-0.2620797 (0.0368845)	-0.8424771;-1.2249199;-;-1.4911446;-5.8872963;-1.4835594;-0.8682064;-0.374882;-;-2.476026;-;-1.170612;-1.1907408;-3.0195885;-1.4992445	86;168;-;135;450;49;37;124;-;164;-;77;94;74;57	-0.0924754;-0.0954474;-;-0.1294385;-0.2728705;-0.2148209;-0.1471802;-0.0335755;-;-0.1927215;-;-0.1349145;-0.1240354;-0.3460561;-0.201184	-0.1572595 (0.1866632);-0.1568796 (0.1280734);-;-0.182459 (0.1223617);-0.3840045 (0.0652259);-0.2982861 (0.2010611);-0.2075528 (0.2390593);-0.0479842 (0.1279982);-;-0.2740652 (0.1106875);-;-0.1923335 (0.1643017);-0.1731877 (0.1454454);-0.4884807 (0.1617706);-0.2921648 (0.1948747)	0	0.971955
1.26209e-12	17:45751569:rs17426106:G_C	17	45751569	ENSG00000176809.10	LRRC37A3	17	64919480	G/C	C	7.09857	0.3093052 (0.0435729)	2.2544195;-0.8758146;-0.3955388;1.4794889;4.3832492;1.1608334;3.802709;0.6757788;-;3.295265;-0E0;2.1294695;3.384295;3.4636384;0.9563554	86;168;65;135;450;49;37;125;-;164;43;77;94;74;57	0.2431653;-0.0681688;-0.0498161;0.1277262;0.2045367;0.169345;0.5845897;0.0612355;-;0.2553382;9.34858E-18;0.2433434;0.3434039;0.3925504;0.1288637	0.6319179 (0.2803018);-0.2117107 (0.24173);-0.1441829 (0.3645228);0.2123604 (0.1435363);0.3512958 (0.0801451);0.2772514 (0.2388382);0.8440352 (0.2219563);0.1029874 (0.1523981);-;0.4195798 (0.1273281);-0E0 (0.2436212);0.3600249 (0.1690679);0.5503932 (0.1626316);0.6653738 (0.1921025);0.2040359 (0.2133474)	0	0.902357
1.54265e-12	17:45733694:rs62054395:T_G	17	45733694	ENSG00000176809.10	LRRC37A3	17	64919480	T/G	G	7.07079	0.3079473 (0.0435521)	2.1589436;-1.0437577;-0.2847019;1.4794889;4.3614053;1.1608334;3.802709;0.6757788;-;3.295265;-0E0;2.3018036;3.384295;3.4636384;0.9563554	86;168;65;135;450;49;37;125;-;164;43;77;94;74;57	0.232896;-0.0814857;-0.0363532;0.1277262;0.2044181;0.169345;0.5845897;0.0612355;-;0.2554833;9.34858E-18;0.2624849;0.3430599;0.3925504;0.1288637	0.6065606 (0.2809525);-0.2398873 (0.2298304);-0.1038405 (0.3647339);0.2123604 (0.1435363);0.3496163 (0.0801614);0.2772514 (0.2388382);0.8440352 (0.2219563);0.1029874 (0.1523981);-;0.4195798 (0.1273281);-0E0 (0.2436212);0.3896169 (0.1692659);0.5503932 (0.1626316);0.6653738 (0.1921025);0.2040359 (0.2133474)	0	0.902357
1.55605e-12	17:45733706:rs17563683:A_G	17	45733706	ENSG00000176809.10	LRRC37A3	17	64919480	A/G	G	7.06958	0.3078962 (0.0435523)	2.1589436;-1.0437577;-0.2847019;1.4794889;4.3614053;1.1538648;3.802709;0.6757788;-;3.295265;-0E0;2.3018036;3.384295;3.4636384;0.9563554	86;168;65;135;450;49;37;125;-;164;43;77;94;74;57	0.232896;-0.0812476;-0.0363532;0.1278091;0.2044181;0.1681838;0.5845897;0.0612355;-;0.2554833;9.34858E-18;0.262435;0.3430599;0.3925504;0.1288637	0.6065606 (0.2809525);-0.2398873 (0.2298304);-0.1038405 (0.3647339);0.2123604 (0.1435363);0.3496163 (0.0801614);0.2756312 (0.2388765);0.8440352 (0.2219563);0.1029874 (0.1523981);-;0.4195798 (0.1273281);-0E0 (0.2436212);0.3896169 (0.1692659);0.5503932 (0.1626316);0.6653738 (0.1921025);0.2040359 (0.2133474)	0	0.902357
1.63416e-12	17:46575285:rs112458826:G_C	17	46575285	ENSG00000176809.10	LRRC37A3	17	64919480	C/G	C	7.06266	0.2520626 (0.0356895)	1.9123164;0.6436383;2.3179679;3.0818105;2.3340492;2.3977321;1.5788896;-;2.6191605;1.9688386;-0.3630554;2.2200056;3.7454345;-;1.7904812	86;168;65;135;450;49;37;-;131;164;43;77;94;-;57	0.2074959;0.0501265;0.2866643;0.263104;0.1104608;0.3408858;0.2635233;-;0.2279875;0.1539462;-0.0566505;0.2525714;0.3768749;-;0.2386686	0.3008264 (0.15731);0.0769281 (0.1195207);0.4177985 (0.1802434);0.3754049 (0.1218131);0.1621381 (0.0694664);0.525644 (0.2192255);0.3886834 (0.2461752);-;0.3288597 (0.1255592);0.2191085 (0.1112882);-0.0814133 (0.2242448);0.3723487 (0.1677242);0.5303117 (0.1415888);-;0.3288254 (0.183652)	0	0.902357
1.8203e-12	1:121548436:rs12146056:G_A	1	121548436	ENSG00000196369.11	SRGAP2B	1	145095528	G/A	G	-7.04755	-0.2368584 (0.0336086)	-0.2284836;-0.334539;-0.2293171;-1.2816752;-5.7305804;-1.4976972;-0.4470706;-0.2656707;-3.2752618;-2.3454604;0.2546703;-1.1093948;-1.7556403;-3.2352005;-1.8368344	86;168;65;135;450;49;37;125;131;164;43;77;94;74;57	-0.0254545;-0.0264487;-0.0286353;-0.111104;-0.265676;-0.2168654;-0.0763448;-0.0240586;-0.2834803;-0.1830968;0.0402559;-0.1278184;-0.1820453;-0.3691913;-0.2452658	-0.0348919 (0.1527106);-0.0365305 (0.1091965);-0.0409119 (0.1784074);-0.1567901 (0.1223322);-0.3731025 (0.0651073);-0.299908 (0.2002461);-0.1061737 (0.2374875);-0.0337787 (0.1271449);-0.4020412 (0.1227509);-0.2582995 (0.1101274);0.0549417 (0.2157366);-0.181871 (0.1639372);-0.25269 (0.1439304);-0.5170646 (0.1598246);-0.3502589 (0.1906862)	0	0.971955
1.89228e-12	17:46783637:rs199504:T_C	17	46783637	ENSG00000176809.10	LRRC37A3	17	64919480	T/C	C	7.04222	0.2907671 (0.0412891)	0.5029664;0.1672483;-0.689115;1.8419701;3.9259429;1.6182707;3.9004531;0.4079816;1.9992253;2.6069859;0.1782327;2.4939061;3.7776794;3.1974794;0.7847671	86;168;65;135;450;49;37;124;131;164;43;77;94;74;57	0.0546175;0.0133966;-0.0865334;0.1585807;0.1842152;0.2338574;0.5965799;0.037235;0.1750291;0.2031593;0.028438;0.2830954;0.3797943;0.3650872;0.1062777	0.1037302 (0.2062368);0.0254266 (0.1520288);-0.1636288 (0.2374478);0.2663111 (0.1445795);0.3203718 (0.0816038);0.3817158 (0.2358788);0.8737398 (0.2240098);0.0640556 (0.157006);0.3120314 (0.1560762);0.3425015 (0.1313783);0.0454767 (0.2551537);0.4223595 (0.1693566);0.6216724 (0.1645646);0.6379142 (0.1995053);0.1678615 (0.2138998)	0	0.902357
1.89772e-12	17:45729768:rs4471726:T_C	17	45729768	ENSG00000176809.10	LRRC37A3	17	64919480	T/C	C	7.04184	0.306724 (0.0435574)	2.2161855;-1.1472374;-0.3401078;1.4794889;4.3614053;1.1678038;3.802709;0.6757788;-;3.295265;0.0063642;2.3018036;3.384295;3.4636384;0.9563554	86;168;65;135;450;49;37;125;-;164;43;77;94;74;57	0.2389805;-0.0887203;-0.0430216;0.1277262;0.2043586;0.1698677;0.5845897;0.0612355;-;0.2553146;0.0006016;0.2622544;0.3430599;0.3925504;0.1288637	0.6217846 (0.2805652);-0.2634935 (0.2296765);-0.1240159 (0.364637);0.2123604 (0.1435363);0.3496163 (0.0801614);0.2788712 (0.2387997);0.8440352 (0.2219563);0.1029874 (0.1523981);-;0.4195798 (0.1273281);0.0015505 (0.2436211);0.3896169 (0.1692659);0.5503932 (0.1626316);0.6653738 (0.1921025);0.2040359 (0.2133474)	0	0.902357
2.04178e-12	21:43055843:rs760124:T_C	21	43055843	ENSG00000274276.4	CBSL	21	6468040	C/T	C	7.03163	0.4749697 (0.0675476)	2.6402382;2.865428;1.3377083;3.0575241;2.7189304;1.9195941;0.2291725;1.9644582;1.5718747;1.4021713;-1.9682171;2.8839471;2.1206902;2.0803102;0.7178047	86;168;65;135;450;49;37;121;131;164;43;77;94;73;57	0.2833473;0.2198683;0.1682359;0.2605072;0.1279619;0.2763033;0.039153;0.1789108;0.1380562;0.1104915;-0.3018143;0.3254768;0.2191327;0.2443653;0.0972926	0.7913596 (0.2997304);0.7638458 (0.266573);0.7708561 (0.5762513);0.6871121 (0.2247283);0.3785288 (0.1392198);0.7261192 (0.3782671);0.1177312 (0.5137228);0.4864266 (0.2476136);0.3543178 (0.2254109);0.3294536 (0.2349596);-0.6998399 (0.3555705);0.7235613 (0.2508927);0.5414815 (0.2553327);0.6090534 (0.2927705);0.299721 (0.4175523)	0	0.874973
2.14373e-12	17:45749271:rs12150672:G_A	17	45749271	ENSG00000176809.10	LRRC37A3	17	64919480	G/A	A	7.02491	0.3058268 (0.0435346)	2.2544195;-1.1213574;-0.3717793;1.4794889;4.3832492;1.1608334;3.802709;0.6757788;-;3.295265;-0E0;2.1204355;3.3948095;3.4636384;0.9563554	86;168;65;135;450;49;37;125;-;164;43;77;94;74;57	0.2425673;-0.0872887;-0.0468876;0.1277262;0.2045367;0.169345;0.5845897;0.0612355;-;0.2553382;9.34858E-18;0.2419638;0.3435691;0.3925504;0.1288637	0.6319179 (0.2803018);-0.2575941 (0.2297163);-0.135541 (0.3645738);0.2123604 (0.1435363);0.3512958 (0.0801451);0.2772514 (0.2388382);0.8440352 (0.2219563);0.1029874 (0.1523981);-;0.4195798 (0.1273281);-0E0 (0.2436212);0.358582 (0.1691077);0.5519167 (0.1625766);0.6653738 (0.1921025);0.2040359 (0.2133474)	0	0.902357
2.19971e-12	15:82945843:rs146285488:G_A	15	82945843	ENSG00000235272.2	RAMACL	6	166587594	G/A	A	7.02127	1.0590989 (0.1508416)	-;-;-;-0.1611606;4.4051002;-;2.1041482;-;2.7018658;3.0555197;-;2.4755324;1.1810641;2.3533461;2.291067	-;-;-;135;450;-;37;-;131;164;-;77;94;74;57	-;-;-;-0.0139462;0.2063888;-;0.3470246;-;0.2352483;0.2365726;-;0.2808297;0.1229572;0.273096;0.3034212	-;-;-;-0.0811761 (0.5036969);1.2534655 (0.2845487);-;1.4255018 (0.6774721);-;0.9442283 (0.3494727);1.1355278 (0.3716316);-;1.3891556 (0.5611543);0.8334552 (0.7056816);1.6160437 (0.6867004);1.2827422 (0.5598886)	0	0.490798
2.41404e-12	17:45948522:rs242559:A_C	17	45948522	ENSG00000176809.10	LRRC37A3	17	64919480	A/C	A	-7.00819	-0.2680067 (0.0382419)	0.7965107;-0.9791349;-0.4747776;-1.4911446;-3.7958029;-1.1608334;-3.802709;-0.6313907;-;-3.5772288;-0.0254569;-2.3565086;-3.3737866;-3.550286;-0.9563554	86;168;65;135;450;49;37;125;-;164;43;77;94;74;57	0.0872127;-0.075779;-0.0604025;-0.1289673;-0.1779952;-0.169345;-0.5845897;-0.0570067;-;-0.2760443;-0.0036216;-0.2678016;-0.3416272;-0.401788;-0.1288818	0.1212262 (0.1521966);-0.1065364 (0.1088067);-0.0854437 (0.1799658);-0.2128133 (0.1427181);-0.2974826 (0.0783715);-0.2772514 (0.2388382);-0.8440352 (0.2219563);-0.0933522 (0.1478516);-;-0.4411412 (0.1233193);-0.0062018 (0.2436193);-0.3982604 (0.1690044);-0.5488691 (0.1626864);-0.6710241 (0.1890056);-0.2040359 (0.2133474)	0	0.902357
2.43482e-12	19:57323884:rs4801216:C_T	19	57323884	ENSG00000101017.14	CD40	20	46118278	C/T	C	7.00716	0.2373612 (0.0338741)	1.1097713;1.2378733;-0.2372281;1.6428848;5.0640985;1.2026837;1.7034886;0.8757432;3.1548327;2.5676552;-0.605973;0.9349337;2.6824786;1.7346533;-0.0147651	86;168;65;135;450;49;37;125;131;164;43;77;94;74;57	0.1212493;0.0963518;-0.030276;0.1420886;0.2363472;0.1754257;0.2838941;0.0785715;0.2730387;0.2004122;-0.095426;0.1083477;0.2750239;0.203337;-0.0015621	0.1680396 (0.1514182);0.1357293 (0.1096471);-0.042915 (0.1809019);0.2034322 (0.1238262);0.3331651 (0.0657896);0.2427269 (0.201821);0.3883938 (0.2279991);0.1144975 (0.1307433);0.3853589 (0.1221488);0.2786444 (0.108521);-0.135517 (0.2236354);0.1569976 (0.1679238);0.3924217 (0.1462907);0.2846896 (0.164119);-0.0028532 (0.1932361)	0	0.0381323
2.48047e-12	17:46696417:rs199441:G_A	17	46696417	ENSG00000176809.10	LRRC37A3	17	64919480	G/A	A	7.00458	0.2763783 (0.0394568)	-0.0731045;-0.4761574;-1.0161328;1.971227;4.1433441;1.195704;3.6748442;-;2.44263;2.9098189;0.2419273;2.3018036;3.3108648;3.6764537;0.7401152	86;168;65;135;450;49;37;-;131;164;43;77;94;74;57	-0.008052;-0.0368859;-0.1283019;0.1699883;0.1941581;0.1739709;0.56872;-;0.2131797;0.2264471;0.0382515;0.2621238;0.3358696;0.4149641;0.1001802	-0.0112581 (0.1540004);-0.0521859 (0.109598);-0.1840399 (0.1811179);0.2828255 (0.1434769);0.342495 (0.0826615);0.285347 (0.2386436);0.8522371 (0.2319111);-;0.364845 (0.1493656);0.3804311 (0.1307405);0.0617095 (0.2550744);0.3896169 (0.1692659);0.5583516 (0.1686422);0.6750366 (0.1836108);0.160268 (0.2165446)	0	0.902357
2.50897e-12	17:45887173:rs62055544:A_G	17	45887173	ENSG00000176809.10	LRRC37A3	17	64919480	A/G	G	7.00289	0.3074795 (0.0439075)	2.6110674;-0.5019147;0.5144231;1.1423886;4.1433441;1.1817502;3.7946369;0.6757788;-;2.5414552;0.0063642;2.320023;3.144113;3.4636384;0.9339332	86;168;65;135;450;49;37;125;-;164;43;77;94;74;57	0.2795799;-0.0388479;0.0651977;0.0993307;0.1942159;0.1724786;0.5842287;0.0612355;-;0.197892;0.0007557;0.2644644;0.319659;0.3925504;0.126484	0.8605996 (0.3295969);-0.1418735 (0.2826645);0.2341369 (0.4551446);0.164505 (0.1440009);0.3327948 (0.0803203);0.2821099 (0.2387221);0.8427458 (0.2220887);0.1029874 (0.1523981);-;0.3277483 (0.1289609);0.0015505 (0.2436211);0.3925 (0.1691794);0.5111983 (0.162589);0.6653738 (0.1921025);0.1993251 (0.2134255)	0	0.902357
2.55597e-12	17:7334119:rs2047802:T_C	17	7334119	ENSG00000253626.3	EIF5AL1	10	79512601	C/T	T	-7.00017	-0.2404435 (0.0343482)	1.1005325;-1.0049794;0.3321912;-3.3135918;0.1057717;-1.7467747;-0.5061022;-5.9367325;-2.2436306;-6.6906024;-2.7598143;-2.1837478;-2.250021;-0.3891763;-0.1845931	86;168;65;135;450;49;37;125;131;164;43;77;94;74;57	0.120459;-0.077781;0.04184;-0.2816755;0.0047814;-0.2517939;-0.0858537;-0.4996609;-0.1962995;-0.4917181;-0.413667;-0.2488744;-0.2316375;-0.0455928;-0.0249735	0.2069836 (0.1880759);-0.1383834 (0.1376977);0.0662394 (0.1994014);-0.3899559 (0.1176837);0.0071261 (0.0673724);-0.3497633 (0.2002338);-0.1179525 (0.2330606);-0.6658228 (0.1121531);-0.2805451 (0.1250407);-0.6603014 (0.0986909);-0.5910294 (0.2141555);-0.3536643 (0.1619529);-0.328836 (0.146148);-0.0658939 (0.1693164);-0.0355028 (0.1923301)	0	0.24905
2.58533e-12	1:121545103:rs7528274:A_T	1	121545103	ENSG00000196369.11	SRGAP2B	1	145095528	A/T	A	-6.99849	-0.2353684 (0.0336313)	-0.2741992;-0.2959275;-0.0711538;-1.3863237;-5.8872963;-1.4976972;-0.4470706;-0.2656707;-3.0110209;-2.3845901;0.4077279;-1.1093948;-1.7262202;-3.0755409;-1.8291013	86;168;65;135;450;49;37;125;131;164;43;77;94;74;57	-0.0300214;-0.0234026;-0.0094255;-0.1195436;-0.2726988;-0.2170777;-0.0763448;-0.0240586;-0.2608032;-0.1863393;0.0636355;-0.1281517;-0.1794502;-0.3517369;-0.2439565	-0.0418675 (0.1526902);-0.0323373 (0.1092743);-0.0126311 (0.1775182);-0.169419 (0.1222074);-0.3827177 (0.0650074);-0.299908 (0.2002461);-0.1061737 (0.2374875);-0.0337787 (0.1271449);-0.371041 (0.1232276);-0.2627418 (0.1101832);0.0878585 (0.2154831);-0.181871 (0.1639372);-0.2485868 (0.1440064);-0.4965146 (0.1614398);-0.3488662 (0.1907309)	0	0.971955
2.76458e-12	17:45666978:rs1635298:A_T	17	45666978	ENSG00000176809.10	LRRC37A3	17	64919480	A/T	A	-6.98914	-0.2604081 (0.037259)	-0.3473664;-0.75968;0.1660406;-1.7481852;-3.9693722;-0.3411782;-3.7464329;-0.6868784;-;-3.1219461;-0.3439184;-2.6230086;-3.1544921;-3.5599482;-0.8071091	86;168;65;135;450;49;37;125;-;164;43;77;94;74;57	-0.0376732;-0.0586613;0.0206523;-0.1514815;-0.1863629;-0.0501255;-0.5783189;-0.062197;-;-0.2416551;-0.054419;-0.2967914;-0.3213409;-0.4034237;-0.1087082	-0.053228 (0.1532331);-0.0836034 (0.1100508);0.0292058 (0.1758956);-0.2423696 (0.1386407);-0.3050041 (0.0768394);-0.0789674 (0.2314549);-0.8113054 (0.2165541);-0.1015265 (0.1478085);-;-0.3852158 (0.1233896);-0.082567 (0.2400774);-0.4372222 (0.1666873);-0.4920542 (0.1559852);-0.6427706 (0.1805562);-0.1672766 (0.207254)	0	0.902357
2.88121e-12	17:45733507:rs75022332:A_T	17	45733507	ENSG00000176809.10	LRRC37A3	17	64919480	A/T	T	6.98349	0.3053517 (0.0437248)	2.1780099;-0.9662149;-0.3005299;1.4911446;4.2304872;0.7868344;3.7865757;0.6757788;-;3.3353914;0.0636436;2.320023;3.3527884;3.4636384;0.9563554	86;168;65;135;450;49;37;125;-;164;43;77;94;74;57	0.2348033;-0.0749244;-0.0384083;0.1290479;0.1982713;0.1148917;0.5833169;0.0612355;-;0.2581448;0.0103695;0.2641999;0.3398383;0.3925504;0.1290155	0.6116384 (0.2808244);-0.2275797 (0.2355374);-0.1096056 (0.364708);0.2165055 (0.1451942);0.3401918 (0.0804143);0.192493 (0.2446423);0.8414559 (0.2222208);0.1029874 (0.1523981);-;0.4263822 (0.1278357);0.0155042 (0.2436097);0.3925 (0.1691794);0.5458189 (0.1627955);0.6653738 (0.1921025);0.2040359 (0.2133474)	0	0.902357
2.9518e-12	17:45579891:rs79742625:C_T	17	45579891	ENSG00000176809.10	LRRC37A3	17	64919480	C/T	T	6.98003	0.3482452 (0.0498917)	2.1208533;0.4761574;1.2489767;2.0772602;4.0563066;1.2515955;3.4649085;-;-;3.1885011;0.3502969;1.9135842;2.0711045;-;1.0012399	86;168;65;135;450;49;37;-;-;164;43;77;94;-;57	0.2287356;0.0365768;0.1567895;0.1786225;0.1904839;0.1821799;0.5416064;-;-;0.2465115;0.0548258;0.2189035;0.2137257;-;0.1352243	0.7978359 (0.3761863);0.1458778 (0.3063647);0.479595 (0.3839903);0.3049394 (0.1467988);0.3432167 (0.0846131);0.3033114 (0.2423398);0.8501816 (0.2453691);-;-;0.4237458 (0.1328981);0.0909186 (0.2595471);0.3435871 (0.1795516);0.371537 (0.1793907);-;0.2609723 (0.2606491)	0	0.902357
3.52562e-12	9:94298926:rs73653458:A_G	9	94298926	ENSG00000138115.14	CYP2C8	10	95069497	A/G	G	6.95505	0.5917942 (0.0850884)	0.1279371;1.017904;-0.2926157;2.301999;4.7117741;1.265588;1.400083;0.8646237;1.7331311;2.1113625;2.2727194;1.726159;2.1703618;0.3129745;3.3039209	86;168;65;135;450;49;37;125;131;164;43;77;94;74;57	0.0140208;0.0788262;-0.0367198;0.1976861;0.2197591;0.1844662;0.2350812;0.0779032;0.1519883;0.1653459;0.3457378;0.198374;0.2240754;0.0368898;0.425809	0.0318656 (0.2490728);0.1748 (0.1717254);-0.0726014 (0.2481119);0.8647676 (0.3756594);1.1262733 (0.2390338);0.6358093 (0.5023825);0.9780893 (0.6985938);0.3097774 (0.35828);0.9950588 (0.5741394);0.7959293 (0.3769742);1.2620097 (0.5552862);1.2054801 (0.6983598);0.9600256 (0.4423344);0.1824349 (0.5829066);1.5406623 (0.4663133)	0	0
5.07009e-12	17:45855432:rs10445367:G_T	17	45855432	ENSG00000176809.10	LRRC37A3	17	64919480	G/T	T	6.90378	0.3226212 (0.0467311)	1.7615986;0.669418;1.0001268;1.0265093;3.6658785;0.4642499;3.4040035;1.1765279;-;3.1618635;0.0254569;2.1294695;3.3527884;2.3443847;0.8369158	86;168;65;135;450;49;37;125;-;164;43;77;94;74;57	0.1911969;0.0521021;0.1263214;0.0888489;0.1721002;0.0684414;0.5341908;0.1062482;-;0.2448478;0.0040543;0.2428009;0.3398859;0.2724316;0.1133694	0.5393422 (0.3061663);0.1765999 (0.2638111);0.4526584 (0.452601);0.1589825 (0.1548768);0.3157198 (0.0861239);0.1266033 (0.272705);0.8048507 (0.2364424);0.1943215 (0.1651652);-;0.4227737 (0.1337103);0.0063898 (0.2510034);0.3979226 (0.1868646);0.5596358 (0.1669165);0.5131965 (0.2189045);0.1832486 (0.218957)	0	0.902357
5.63441e-12	21:44158301:rs7275654:T_C	21	44158301	ENSG00000280433.1	FP565260.6	21	5163695	C/T	T	-6.88858	-0.3866782 (0.0561333)	-;-0.8241868;0.3480249;-2.301999;-;-2.0796592;-1.7348167;-2.8582109;-2.5484372;-2.7383636;-1.1941981;-2.3109114;-3.1544921;-;-2.4506497	-;168;65;135;-;49;37;124;131;164;43;77;94;-;57	-;-0.0644881;0.0440315;-0.1975665;-;-0.2980571;-0.2887701;-0.2550273;-0.2222874;-0.2131769;-0.186385;-0.2627347;-0.3209866;-;-0.3225785	-;-0.0924022 (0.1121132);0.0611721 (0.1757692);-0.4310687 (0.1872584);-;-0.7354813 (0.3536547);-0.7726427 (0.4453743);-0.7617169 (0.2665013);-0.5230863 (0.2052577);-0.4730172 (0.1727372);-0.4138796 (0.3465754);-0.5901783 (0.2553877);-0.7628441 (0.2418279);-;-0.6868294 (0.2802642)	0	0.991249
5.81949e-12	2:113414672:rs143799655:A_G	2	113414672	ENSG00000172785.18	CBWD1	9	179147	A/G	G	6.88416	0.5087247 (0.0738979)	-;0.3474105;-;5.7930139;3.2988595;2.3156532;1.8166238;2.776964;1.113594;2.7646914;2.4777399;2.138507;-0.5840481;1.2842147;-1.7134601	-;168;-;135;450;49;37;125;131;164;43;77;94;74;57	-;0.0272716;-;0.4731525;0.155285;0.3304914;0.3016656;0.2471356;0.0983137;0.2151844;0.3750026;0.2442832;-0.0607205;0.1511309;-0.2285768	-;0.1326507 (0.3818271);-;1.1532944 (0.1990837);0.4656897 (0.1411669);1.0092747 (0.4358488);1.2478066 (0.6868823);0.6770777 (0.2438194);0.3573809 (0.3209257);0.6731117 (0.2434672);0.9810802 (0.3959577);0.6246084 (0.2920769);-0.1482581 (0.2538457);0.312112 (0.2430373);-0.977683 (0.5705899)	0	0.952837
6.4926e-12	17:45733530:rs77804065:C_T	17	45733530	ENSG00000176809.10	LRRC37A3	17	64919480	C/T	T	6.86841	0.2983263 (0.0434346)	2.1780099;-0.9662149;-0.3084445;1.6896587;4.2086914;0.8281837;3.7865757;0.5204847;-;3.4157953;0.057279;2.320023;3.3737866;3.1974794;0.4433541	86;168;65;135;450;49;37;125;-;164;43;77;94;74;57	0.2348033;-0.0749374;-0.0390663;0.145924;0.1972661;0.1207634;0.5834583;0.047048;-;0.2640291;0.0094446;0.2636116;0.3421052;0.3648297;0.0602286	0.6116384 (0.2808244);-0.2275797 (0.2355374);-0.112488 (0.3646945);0.2419408 (0.1431891);0.3365465 (0.0799646);0.1991146 (0.2404232);0.8414559 (0.2222208);0.0788702 (0.1515322);-;0.4359855 (0.1276381);0.0139538 (0.2436119);0.3925 (0.1691794);0.5446306 (0.1614301);0.6054288 (0.1893456);0.0931613 (0.2101285)	0	0.902357
6.80935e-12	9:94289243:rs79205359:A_T	9	94289243	ENSG00000173124.14	ACSM6	10	95194200	T/A	T	6.86173	0.4435669 (0.0646436)	-0.6220991;0.4117762;-0.0790602;2.2901389;5.0420177;1.8329624;2.5947954;1.8501494;1.7100633;0.8014192;1.7173695;3.7926586;-0.3061788;3.5599482;0.4803756	86;168;65;135;450;49;37;125;131;164;43;77;94;74;57	-0.0678304;0.0324047;-0.009887;0.1971689;0.2351175;0.2643274;0.4209851;0.1655722;0.1497651;0.0626932;0.2648204;0.4191234;-0.0320775;0.4031726;0.0650319	-0.1201945 (0.1932079);0.0590128 (0.1433127);-0.0192175 (0.2430745);0.8064393 (0.3521355);0.7752182 (0.1537516);0.6202255 (0.3383733);1.1053653 (0.4259933);0.5400466 (0.2918935);0.4645997 (0.2716857);0.2263711 (0.2824628);0.9763551 (0.5685178);1.0893048 (0.287214);-0.1269773 (0.4147163);1.2737651 (0.3578044);0.1665099 (0.3466244)	0	0.0260931
7.78773e-12	20:1370065:rs8392:T_C	20	1370065	ENSG00000198225.5	FKBP1C	6	63211446	T/C	C	6.84252	0.2329789 (0.0340487)	1.5555196;0.3087975;2.2086515;2.5280658;3.9042376;-0.0477356;1.0781014;0.5537475;3.6767963;2.4891039;2.2447261;1.2582201;0.9493327;1.5606357;0.4581606	86;168;65;135;450;49;37;125;131;164;43;77;94;74;57	0.1689736;0.0244623;0.2742309;0.2165774;0.1833598;-0.006915;0.1818418;0.0503825;0.3155505;0.1938597;0.3423862;0.1445142;0.0988401;0.1825261;0.0618404	0.2339621 (0.1504077);0.0336836 (0.1090799);0.3813607 (0.1726667);0.3055386 (0.1208586);0.2613834 (0.0669486);-0.0098107 (0.2055223);0.256347 (0.2377763);0.0711736 (0.1285307);0.476574 (0.1296167);0.2877661 (0.1156103);0.4683922 (0.2086634);0.2221647 (0.1765706);0.1389522 (0.1463683);0.264401 (0.1694188);0.0858755 (0.1874353)	0.000265252	0.77302
7.96366e-12	15:82890083:rs187414216:A_G	15	82890083	ENSG00000235272.2	RAMACL	6	166587594	A/G	G	6.83936	1.1577247 (0.1692737)	-;-;-;0.829863;4.1869023;-;2.1041482;-;2.6900376;-;2.4137103;2.4571756;1.6772411;1.4307781;2.4667016	-;-;-;135;450;-;37;-;131;-;43;77;94;74;57	-;-;-;0.0723706;0.1957965;-;0.3470246;-;0.2342215;-;0.3659106;0.2791211;0.1737283;0.1684101;0.3247387	-;-;-;0.4805816 (0.5791095);1.3761172 (0.3286719);-;1.4255018 (0.6774721);-;1.0032623 (0.3729547);-;1.6206469 (0.6714339);1.3796062 (0.5614601);1.1748968 (0.7004937);0.8232523 (0.5753878);1.3719005 (0.556168)	0.00026455	0.490798
8.01944e-12	17:45743375:rs62054426:A_T	17	45743375	ENSG00000176809.10	LRRC37A3	17	64919480	A/T	T	6.83837	0.2990648 (0.0437333)	2.1875484;-1.0825501;-0.3321912;1.4794889;4.3832492;1.1608334;3.802709;-0E0;-;3.295265;-0E0;2.0843344;3.384295;3.4636384;0.9563554	86;168;65;135;450;49;37;122;-;164;43;77;94;74;57	0.2363298;-0.0836972;-0.0420407;0.1277262;0.2045367;0.169345;0.5845897;-0.0001715;-;0.2553382;9.34858E-18;0.2384632;0.3434014;0.3925504;0.1288637	0.6141762 (0.28076);-0.2487423 (0.2297744);-0.1211341 (0.3646519);0.2123604 (0.1435363);0.3512958 (0.0801451);0.2772514 (0.2388382);0.8440352 (0.2219563);-0E0 (0.159801);-;0.4195798 (0.1273281);-0E0 (0.2436212);0.3528057 (0.1692654);0.5503932 (0.1626316);0.6653738 (0.1921025);0.2040359 (0.2133474)	0.000263852	0.902357
8.35056e-12	1:121478923:rs4844374:G_A	1	121478923	ENSG00000196369.11	SRGAP2B	1	145095528	G/A	A	6.83245	0.2446559 (0.0358079)	-0.8332813;1.16018;-;1.6195132;5.9321612;1.4976972;0.7074411;0.0664087;-;2.4498821;-;0.9262266;1.5306914;3.4157389;1.9609869	86;168;-;135;450;49;37;125;-;164;-;77;94;74;57	-0.0913155;0.0901258;-;0.1397019;0.2750452;0.2174784;0.1200229;0.0056761;-;0.1912806;-;0.107094;0.1588154;0.3880162;0.2614225	-0.1525336 (0.1830517);0.1413752 (0.1218563);-;0.1969924 (0.1216368);0.3842969 (0.0647819);0.299908 (0.2002461);0.1663802 (0.235186);0.0084389 (0.1270758);-;0.2694016 (0.1099651);-;0.1522061 (0.1643292);0.2208553 (0.1442847);0.5400091 (0.1580944);0.3704222 (0.1888958)	0.000263158	0.971955
8.53895e-12	17:46245594:rs2668637:A_G	17	46245594	ENSG00000176809.10	LRRC37A3	17	64919480	A/G	G	6.82929	0.4936826 (0.072289)	1.6958892;-;0.2214064;1.7950552;2.5049529;1.8401644;2.9068427;-;2.0224392;1.8912566;0.7536155;1.6462152;3.6597601;3.4337961;0.9937554	86;-;65;135;450;49;37;-;131;164;43;77;94;72;57	0.1844683;-;0.0279199;0.1547816;0.1176671;0.2650382;0.4656337;-;0.1773022;0.1484167;0.1180253;0.1890359;0.369038;0.3946353;0.1336759	1.1865311 (0.6996513);-;0.1292813 (0.5839094);0.4221084 (0.2351506);0.4289155 (0.171227);0.7498764 (0.4075051);1.3483218 (0.4638441);-;0.6135028 (0.303348);0.4795843 (0.2535797);0.2417257 (0.3207547);0.3657938 (0.2222029);0.8949145 (0.2445282);0.6895976 (0.2008266);0.2170503 (0.2184142)	0.000262467	0.902357
1.06968e-11	1:121418442:rs10903164:G_A	1	121418442	ENSG00000196369.11	SRGAP2B	1	145095528	A/G	A	6.79689	0.2514317 (0.0369922)	0.1736361;1.7708245;-;1.8537059;6.247364;1.5685336;0.4765773;0.0332041;-;2.4106954;-;1.3108778;0.9686089;-;1.782766	86;168;-;135;450;49;37;125;-;164;-;77;94;-;57	0.019363;0.1374375;-;0.1599616;0.2894232;0.2267942;0.0812698;0.0034298;-;0.1878538;-;0.1510191;0.1006226;-;0.2382185	0.0264746 (0.1524718);0.1917097 (0.1082602);-;0.2252942 (0.1215372);0.4048883 (0.0648095);0.3134292 (0.199823);0.1131397 (0.2374005);0.0042135 (0.1268973);-;0.2647155 (0.1098088);-;0.2149028 (0.1639381);0.1408736 (0.145439);-;0.3386188 (0.1899401)	0.00026178	0.971955
1.16409e-11	17:7330793:rs3809822:C_G	17	7330793	ENSG00000253626.3	EIF5AL1	10	79512601	G/C	G	6.78471	0.2560722 (0.0377425)	-0.6496127;1.2767452;-0.6175963;2.6715963;2.2273514;1.3146255;0.7906899;5.1864776;2.7610735;4.7065117;3.17238;1.3284465;0.7953214;-1.0868298;0.7549946	86;168;65;135;450;49;37;125;131;164;43;77;94;74;57	-0.0711346;0.0991332;-0.0781187;0.2291579;0.1053882;0.1905496;0.1341386;0.4441449;0.2400792;0.3581093;0.4685102;0.153287;0.0826435;-0.1283216;0.1018702	-0.0994978 (0.1531648);0.1386727 (0.1086142);-0.1102445 (0.1785057);0.3632811 (0.135979);0.1809352 (0.0812334);0.3238366 (0.2463337);0.2214163 (0.2800292);0.7679364 (0.1480651);0.4188123 (0.1516846);0.6050167 (0.1285489);0.6635304 (0.2091585);0.2477365 (0.1864859);0.1325808 (0.1667009);-0.2153028 (0.1981017);0.1634584 (0.2165028)	0.000261097	0.24905
1.18688e-11	17:45663199:rs1724409:T_G	17	45663199	ENSG00000176809.10	LRRC37A3	17	64919480	T/G	T	-6.78179	-0.2509504 (0.0370035)	-0.4297197;-0.75968;0.1739491;-1.8654447;-3.9910963;-0.3411782;-3.7464329;-0.753498;-;-2.5021857;-0.3694354;-3.0064417;-2.8148032;-3.1035934;-0.8071091	86;168;65;135;450;49;37;125;-;164;43;77;94;74;57	-0.0474623;-0.0593925;0.0219945;-0.1611806;-0.1870185;-0.0503155;-0.5783189;-0.0678182;-;-0.1953526;-0.0575409;-0.3377305;-0.2882317;-0.3548481;-0.1087082	-0.0659085 (0.1533755);-0.0836034 (0.1100508);0.0305963 (0.175892);-0.2557842 (0.137117);-0.3023866 (0.0757653);-0.0770492 (0.2258327);-0.8113054 (0.2165541);-0.1095159 (0.1453432);-;-0.306037 (0.1223079);-0.0875921 (0.2370971);-0.492061 (0.1636689);-0.4381772 (0.1556688);-0.5493339 (0.1769993);-0.1672766 (0.207254)	0.000260417	0.902357
1.26314e-11	21:43986939:rs73226964:C_G	21	43986939	ENSG00000280071.4	GATD3B	21	5128413	C/G	G	-6.77261	-0.8298226 (0.1225263)	-;-;-;-2.2308923;-4.6240051;-1.1887261;-1.3449985;-2.8234187;-;-2.0724539;-;-0.0690526;-2.3499275;-2.3354273;0.1993657	-;-;-;135;450;49;37;125;-;164;-;77;94;74;57	-;-;-;-0.1924077;-0.2162011;-0.1729054;-0.2256826;-0.2509925;-;-0.1616976;-;-0.0083086;-0.2420198;-0.2713884;0.026977	-;-;-;-1.1036425 (0.494709);-0.9543241 (0.2063847);-0.6872249 (0.5781188);-0.9414363 (0.6999534);-1.131228 (0.400659);-;-0.657044 (0.3170367);-;-0.0491462 (0.7117216);-0.8251942 (0.3511573);-1.1424662 (0.4891893);0.1014437 (0.5088324)	0.00025974	0.902857
1.4683e-11	17:45674547:rs1635291:A_G	17	45674547	ENSG00000176809.10	LRRC37A3	17	64919480	A/G	A	-6.75084	-0.2533183 (0.037524)	0.054828;0.051459;-0.1106869;-1.7598986;-4.0563066;-0.3411782;-3.7464329;-0.7113102;-;-3.1219461;-0.3439184;-2.6230086;-3.1544921;-3.5599482;-0.8071091	86;168;65;135;450;49;37;122;-;164;43;77;94;74;57	0.0063631;0.0038258;-0.0140785;-0.1522776;-0.1903236;-0.0501255;-0.5783189;-0.0645095;-;-0.2415253;-0.0542829;-0.2969353;-0.3213409;-0.4034237;-0.1087082	0.0084072 (0.1533379);0.005621 (0.109232);-0.0194508 (0.1757281);-0.2439573 (0.1386201);-0.3119501 (0.076905);-0.0789674 (0.2314549);-0.8113054 (0.2165541);-0.1073982 (0.1509865);-;-0.3852158 (0.1233896);-0.082567 (0.2400774);-0.4372222 (0.1666873);-0.4920542 (0.1559852);-0.6427706 (0.1805562);-0.1672766 (0.207254)	0.000259067	0.902357
1.5135e-11	17:45651010:rs417968:G_A	17	45651010	ENSG00000176809.10	LRRC37A3	17	64919480	A/G	A	-6.74644	-0.2477641 (0.0367252)	0.3107791;-0.8629057;-0.4034598;-1.8537059;-3.9910963;-0.3411782;-3.7464329;-0.753498;-;-2.5021857;-0.3694354;-2.9592221;-2.8148032;-3.1035934;-0.8071091	86;168;65;135;450;49;37;125;-;164;43;77;94;74;57	0.0342068;-0.0670836;-0.0508887;-0.1598729;-0.1869041;-0.0503155;-0.5783189;-0.0678182;-;-0.1953007;-0.0575409;-0.332686;-0.2879444;-0.3548481;-0.1087082	0.0481041 (0.1547856);-0.0973406 (0.1128056);-0.0719193 (0.1782565);-0.2542147 (0.1371387);-0.3023866 (0.0757653);-0.0770492 (0.2258327);-0.8113054 (0.2165541);-0.1095159 (0.1453432);-;-0.306037 (0.1223079);-0.0875921 (0.2370971);-0.4851274 (0.1639375);-0.4381772 (0.1556688);-0.5493339 (0.1769993);-0.1672766 (0.207254)	0.000258398	0.902357
1.52186e-11	17:46745296:rs199535:A_G	17	46745296	ENSG00000176809.10	LRRC37A3	17	64919480	A/G	G	6.74594	0.2900912 (0.0430023)	1.6209537;-2.3215656;-0.880271;2.301999;4.0780562;1.3778251;3.6748442;0.2545981;2.2086233;2.9494972;0.2419273;2.3018036;3.3108648;3.6472293;1.1061918	86;168;65;135;450;49;37;125;131;164;43;77;94;74;57	0.1757507;-0.1792351;-0.1113869;0.1981469;0.1905297;0.1997812;0.5694067;0.0233906;0.1928935;0.2290945;0.0384647;0.2624849;0.3357384;0.4124242;0.1486227	0.4191578 (0.2585871);-0.4840728 (0.2085114);-0.365787 (0.4155391);0.3325516 (0.1444621);0.3410423 (0.0836286);0.3328113 (0.2415483);0.8522371 (0.2319111);0.0402451 (0.1580729);0.3335203 (0.1510082);0.3914895 (0.1327309);0.0617095 (0.2550744);0.3896169 (0.1692659);0.5583516 (0.1686422);0.7146978 (0.1959564);0.2411177 (0.2179709)	0.000257732	0.902357
1.573e-11	17:46742199:rs199443:C_T	17	46742199	ENSG00000176809.10	LRRC37A3	17	64919480	C/T	T	6.74117	0.2898912 (0.0430031)	1.6115985;-2.3215656;-0.9042165;2.301999;4.0780562;1.3778251;3.6748442;0.2545981;2.2086233;2.9494972;0.2419273;2.3109114;3.3108648;3.6472293;1.1061918	86;168;65;135;450;49;37;125;131;164;43;77;94;74;57	0.1754786;-0.1792351;-0.113982;0.1980844;0.1906096;0.1997812;0.5694067;0.0233906;0.1927306;0.2290945;0.0384647;0.2625611;0.3357136;0.4124242;0.1486227	0.4168098 (0.2586313);-0.4840728 (0.2085114);-0.3756153 (0.4154042);0.3325516 (0.1444621);0.3410423 (0.0836286);0.3328113 (0.2415483);0.8522371 (0.2319111);0.0402451 (0.1580729);0.3335203 (0.1510082);0.3914895 (0.1327309);0.0617095 (0.2550744);0.3910587 (0.1692227);0.5583516 (0.1686422);0.7146978 (0.1959564);0.2411177 (0.2179709)	0.000257069	0.902357
1.58605e-11	17:7331664:rs9899849:G_A	17	7331664	ENSG00000253626.3	EIF5AL1	10	79512601	A/G	A	6.73995	0.2538683 (0.0376662)	-0.8792732;1.3026694;-0.6175963;2.6715963;2.248684;1.3146255;0.7906899;5.2219074;2.7610735;4.7065117;3.1647032;1.28454;0.776093;-1.0868298;0.7549946	86;168;65;135;450;49;37;123;131;164;43;77;94;74;57	-0.0959975;0.1005071;-0.0781383;0.2289139;0.10598;0.1905496;0.1341386;0.4504596;0.2399621;0.3581308;0.4676122;0.1478609;0.0805395;-0.1283216;0.1018702	-0.1338153 (0.1521885);0.1415107 (0.1086313);-0.1099063 (0.1779581);0.3632811 (0.135979);0.182649 (0.0812248);0.3238366 (0.2463337);0.2214163 (0.2800292);0.7931098 (0.1518812);0.4157521 (0.1505763);0.6050167 (0.1285489);0.6622283 (0.2092545);0.2375653 (0.184942);0.1285287 (0.16561);-0.2153028 (0.1981017);0.1634584 (0.2165028)	0.00025641	0.24905
1.597e-11	16:53923:rs2562145:C_G	16	53923	ENSG00000173213.9	TUBB8P12	18	49557	G/C	C	6.73894	0.2299155 (0.0341175)	2.0448378;1.5493693;1.2409222;3.264632;2.976259;1.0356664;-0.0704903;3.4466233;1.1250131;3.3889713;1.3384481;0.103581;0.776093;-0.2029702;1.9999542	86;168;65;135;450;49;37;125;131;164;43;77;94;74;57	0.2207625;0.1203683;0.1563266;0.2781961;0.1398569;0.1512166;-0.0118814;0.3037216;0.099084;0.2618544;0.2075636;0.0119401;0.0807081;-0.0244171;0.2663797	0.3052636 (0.149285);0.1693131 (0.1092787);0.2155472 (0.1736992);0.3969177 (0.1215811);0.2044063 (0.0686789);0.2159865 (0.2085483);-0.0166889 (0.2367553);0.4423365 (0.1283391);0.1468729 (0.1305522);0.3719167 (0.1097432);0.2907988 (0.2172656);0.017225 (0.1662955);0.1186305 (0.1528561);-0.035265 (0.1737449);0.3657555 (0.182882)	0.000511509	0
1.61024e-11	1:121501652:rs12060031:A_G	1	121501652	ENSG00000196369.11	SRGAP2B	1	145095528	A/G	G	-6.73756	-0.2437635 (0.0361798)	0.5121255;-0.75968;-;-1.5961517;-5.9995342;-1.5330842;-0.49429;-0.4650621;-;-2.4237538;-;-1.1618614;-1.1327076;-3.0755409;-1.8291013	86;168;-;135;450;49;37;125;-;164;-;77;94;74;57	0.0563077;-0.0588257;-;-0.1375786;-0.2784486;-0.2220112;-0.0844776;-0.0417286;-;-0.1893343;-;-0.1344597;-0.1177158;-0.3517369;-0.243715	0.0779849 (0.1522769);-0.0827987 (0.1089916);-;-0.1944048 (0.1217959);-0.390332 (0.0650604);-0.3066734 (0.2000369);-0.1180893 (0.2389069);-0.0592032 (0.1273017);-;-0.2661 (0.1097884);-;-0.1909207 (0.1643231);-0.1647038 (0.1454072);-0.4965146 (0.1614398);-0.3488662 (0.1907309)	0.000510204	0.971955
1.62136e-11	10:17955079:rs491995:A_G	10	17955079	ENSG00000125144.13	MT1G	16	56668065	G/A	A	-6.73648	-0.233192 (0.0346163)	-1.9879661;-0.5276751;-1.2650917;-1.258442;-2.976259;-0.6905175;-2.5811913;-1.0204237;-2.6427689;-1.762186;-2.8039283;-1.4693044;-2.2699722;-2.1659665;-1.6290597	86;168;65;135;450;49;37;125;131;164;43;77;94;74;57	-0.2146122;-0.0409511;-0.1590659;-0.1090755;-0.1403189;-0.1007648;-0.4192855;-0.0915075;-0.2303676;-0.1375189;-0.4203438;-0.1686965;-0.2344561;-0.2515393;-0.2182665	-0.3264014 (0.1641886);-0.0659109 (0.1249082);-0.2429234 (0.1920204);-0.1559221 (0.1239009);-0.2000948 (0.0672303);-0.1398844 (0.2025791);-0.5785955 (0.2241583);-0.1332683 (0.1306009);-0.3332824 (0.1261111);-0.1997734 (0.1133668);-0.5751508 (0.2051232);-0.2387599 (0.1624986);-0.3344359 (0.1473304);-0.3547943 (0.1638042);-0.3063602 (0.1880595)	0.000508906	0
1.65972e-11	21:43083133:rs234783:T_C	21	43083133	ENSG00000274276.4	CBSL	21	6468040	T/C	C	-6.7332	-0.2297645 (0.0341241)	-0.4205669;-0.4761574;0.577897;-3.6962328;-2.976259;-0.0613748;-1.1626205;-2.6727076;-2.6073627;-3.9710699;-0.1909692;-2.4663519;-1.8047296;-;-0.8071091	86;168;65;135;450;49;37;125;131;164;43;77;94;-;57	-0.0455965;-0.0365774;0.072698;-0.3126954;-0.1403179;-0.0086566;-0.1960439;-0.2376988;-0.226503;-0.3048849;-0.0296628;-0.2802687;-0.1873932;-;-0.1087221	-0.0734213 (0.1745769);-0.0620489 (0.1303117);0.132481 (0.2292467);-0.4313916 (0.1167111);-0.1965238 (0.0660305);-0.0124642 (0.2030828);-0.2737187 (0.2354326);-0.3291885 (0.1231667);-0.3142016 (0.1205055);-0.4188871 (0.1054847);-0.0415747 (0.2177039);-0.3826933 (0.1551657);-0.2589333 (0.1434748);-;-0.1504214 (0.1863706)	0.000507614	0.874973
1.84996e-11	17:46709947:rs538628:G_C	17	46709947	ENSG00000176809.10	LRRC37A3	17	64919480	G/C	C	6.71743	0.2880359 (0.0428789)	1.6209537;-2.5594802;-0.9921261;2.3138629;4.0563066;1.3778251;3.6748442;0.2545981;2.4661146;2.9494972;0.2419273;2.3018036;3.3108648;3.6667049;1.1061918	86;168;65;135;450;49;37;125;131;164;43;77;94;74;57	0.1758124;-0.1967623;-0.1246146;0.1986476;0.1895955;0.1997812;0.5694067;0.0233906;0.2146193;0.2289816;0.0384647;0.2624849;0.3355942;0.4140603;0.1486227	0.3977436 (0.2453763);-0.5219931 (0.203945);-0.4116123 (0.4148791);0.3342003 (0.1444339);0.3392877 (0.0836445);0.3328113 (0.2415483);0.8522371 (0.2319111);0.0402451 (0.1580729);0.3681978 (0.1493028);0.3914895 (0.1327309);0.0617095 (0.2550744);0.3896169 (0.1692659);0.5583516 (0.1686422);0.7079233 (0.193068);0.2411177 (0.2179709)	0.000506329	0.902357
2.25316e-11	17:45681532:rs57222984:A_G	17	45681532	ENSG00000176809.10	LRRC37A3	17	64919480	A/G	A	-6.68852	-0.2516861 (0.0376296)	0.2833435;0.0128647;-0.2372281;-1.7247666;-4.1869023;-0.3206841;-3.7464329;-0.6619618;-;-3.0422496;-0.0063642;-2.5952706;-3.1544921;-3.5599482;-0.8071091	86;168;65;135;450;49;37;124;-;164;43;77;94;74;57	0.031048;0.0013787;-0.0303031;-0.1490845;-0.1962562;-0.0465488;-0.5783189;-0.0596047;-;-0.2361375;-0.0013269;-0.2937733;-0.3214944;-0.4034237;-0.1087082	0.0432625 (0.1526857);0.0014038 (0.1091166);-0.0416735 (0.1756687);-0.2391933 (0.1386816);-0.322142 (0.0769404);-0.0742341 (0.2314869);-0.8113054 (0.2165541);-0.0985453 (0.1488685);-;-0.3759139 (0.1235644);-0.0015505 (0.2436211);-0.4329724 (0.1668313);-0.4920542 (0.1559852);-0.6427706 (0.1805562);-0.1672766 (0.207254)	0.000505051	0.902357
2.30609e-11	17:45777136:rs12938031:A_G	17	45777136	ENSG00000176809.10	LRRC37A3	17	64919480	A/G	G	6.68539	0.2465117 (0.0368732)	2.1303706;-0.2573199;0.0948733;3.5350565;3.9042376;1.3426927;4.1181753;-0.0996142;-;3.3487779;-0.2865346;1.4428504;1.5014479;2.443182;0.7624359	86;168;65;135;450;49;37;125;-;164;43;77;94;74;57	0.2298484;-0.0203169;0.0119935;0.2996516;0.1828416;0.1950266;0.6225979;-0.0085753;-;0.2585332;-0.0446812;0.1658029;0.1561117;0.2827524;0.102927	0.4938729 (0.2318249);-0.047813 (0.1858114);0.0235531 (0.248258);0.4237183 (0.1198618);0.2629641 (0.0673535);0.2818579 (0.2099198);0.8074231 (0.1960633);-0.0131248 (0.1317563);-;0.3741653 (0.1117319);-0.0625714 (0.2183729);0.2304093 (0.1596904);0.2200575 (0.1465635);0.4149844 (0.169854);0.1453522 (0.1906419)	0.000503778	0.902357
2.30925e-11	17:45628235:rs365825:A_G	17	45628235	ENSG00000176809.10	LRRC37A3	17	64919480	A/G	G	6.68503	0.2624494 (0.0392592)	-0.1553558;1.4194293;-0.5302867;1.4794889;4.2740991;1.1678038;3.802709;0.7090806;-;3.308635;-0E0;2.320023;3.3527884;-;1.0836749	86;168;65;135;450;49;37;125;-;164;43;77;94;-;57	-0.0171227;0.1096044;-0.0674034;0.1279052;0.2000151;0.1701827;0.5845897;0.064299;-;0.255678;0.0003022;0.2640494;0.3396393;-;0.1456067	-0.0237026 (0.15257);0.1539766 (0.1084778);-0.0930937 (0.1755536);0.2123604 (0.1435363);0.3422307 (0.0800708);0.2788712 (0.2387997);0.8440352 (0.2219563);0.1060301 (0.1495318);-;0.4211759 (0.127296);-0E0 (0.2436212);0.3925 (0.1691794);0.5458189 (0.1627955);-;0.2394391 (0.220951)	0.000502513	0.902357
2.33143e-11	6:7078350:rs9392136:A_G	6	7078350	ENSG00000102805.15	CLN5	13	76990660	G/A	A	-6.68349	-0.3348883 (0.0501068)	-;-;-3.4830088;-1.9594613;-;-;-1.4984768;-3.102779;-1.2393014;-;-3.6552171;-2.4847171;-1.912981;-0.8136455;-1.7673446	-;-;65;135;-;-;37;124;131;-;43;77;94;74;57	-;-;-0.4199981;-0.1693933;-;-;-0.2511753;-0.275547;-0.108512;-;-0.5302833;-0.2819222;-0.1979478;-0.0958498;-0.2361196	-;-;-0.7772417 (0.2231524);-0.2501466 (0.1276609);-;-;-0.375167 (0.2503656);-0.4022157 (0.1296308);-0.1684012 (0.1358839);-;-0.7778119 (0.212795);-0.4358712 (0.1754209);-0.2867771 (0.1499111);-0.1524207 (0.1873306);-0.3622172 (0.2049499)	0.000501253	0.0731641
2.58607e-11	19:20041266:rs77146057:C_T	19	20041266	ENSG00000204909.8	SPINK9	5	148321203	T/C	T	6.66852	0.5831457 (0.0874476)	-;-;-;1.0149303;2.6118915;1.5047697;1.0419831;3.1507879;1.8602009;3.8346409;1.8795848;0.5270089;1.5209412;1.439419;2.5069091	-;-;-;135;450;49;37;125;131;164;43;77;94;74;57	-;-;-;0.0882469;0.1232577;0.218371;0.1761886;0.2791144;0.1625624;0.2950301;0.2887043;0.0612217;0.1576225;0.1691063;0.3297933	-;-;-;0.2985843 (0.294192);0.4193049 (0.1605369);0.5427592 (0.3606926);0.5279797 (0.5067066);0.8076337 (0.2563275);0.5426108 (0.2916947);1.0034298 (0.261675);1.2927393 (0.6877792);0.2035114 (0.3861632);0.5787939 (0.3805498);0.5160749 (0.35853);1.211025 (0.483075)	0.0005	0.346072
2.72341e-11	17:45941033:rs62061733:A_G	17	45941033	ENSG00000176809.10	LRRC37A3	17	64919480	A/G	G	6.66081	0.2859248 (0.0429265)	-0.8976793;-0.334539;-0.0158117;1.2816752;4.3177384;1.1678038;3.802709;0.7979337;-;3.3889713;-0E0;2.3291385;3.2794852;3.5406308;1.1137008	86;168;65;135;450;49;37;125;-;164;43;77;94;74;57	-0.0981325;-0.0256695;-0.0016998;0.1107943;0.2017445;0.1697194;0.5845897;0.0715249;-;0.2623265;-0.0002707;0.2650996;0.3332774;0.4014793;0.1504999	-0.2039873 (0.2272386);-0.0671136 (0.2006152);-0.0052042 (0.3291397);0.1823098 (0.1422433);0.3449237 (0.0798853);0.2788712 (0.2387997);0.8440352 (0.2219563);0.1199824 (0.1503664);-;0.4307405 (0.1271007);-0E0 (0.2436212);0.3939409 (0.1691359);0.5309906 (0.1619128);0.661386 (0.1867989);0.2343399 (0.2104155)	0.000498753	0.902357
2.79473e-11	6:7076458:rs6925562:T_C	6	7076458	ENSG00000102805.15	CLN5	13	76990660	C/T	T	-6.65691	-0.3327177 (0.0499808)	-;-;-3.5288652;-1.971227;-;-;-1.4984768;-2.8234187;-1.2049959;-;-3.6797763;-2.4847171;-1.912981;-1.0525972;-1.7673446	-;-;65;135;-;-;37;125;131;-;43;77;94;74;57	-;-;-0.424644;-0.1704309;-;-;-0.2511753;-0.25072;-0.1060105;-;-0.5326199;-0.2819222;-0.1979268;-0.1237832;-0.2361196	-;-;-0.8026133 (0.2274423);-0.2516068 (0.1276397);-;-;-0.375167 (0.2503656);-0.3665448 (0.129823);-0.1619147 (0.1343695);-;-0.7817896 (0.2124557);-0.4358712 (0.1754209);-0.2867771 (0.1499111);-0.1949487 (0.1852073);-0.3622172 (0.2049499)	0.000497512	0.0731641
3.14536e-11	10:17954774:rs690759:A_G	10	17954774	ENSG00000125144.13	MT1G	16	56668065	G/A	A	-6.63958	-0.229997 (0.0346403)	-1.9879661;-0.4890357;-1.2650917;-1.258442;-2.976259;-0.6905175;-2.5811913;-0.8090456;-2.6427689;-1.646256;-2.8039283;-1.4693044;-2.2699722;-2.1659665;-1.6673828	86;168;65;135;450;49;37;125;131;164;43;77;94;74;57	-0.2146122;-0.0377068;-0.1587926;-0.1090218;-0.1402621;-0.1007648;-0.4192855;-0.0729985;-0.230425;-0.128643;-0.4203438;-0.1685231;-0.2344561;-0.2515393;-0.2233859	-0.3264014 (0.1641886);-0.0613275 (0.1254049);-0.2429234 (0.1920204);-0.1559221 (0.1239009);-0.2000948 (0.0672303);-0.1398844 (0.2025791);-0.5785955 (0.2241583);-0.1055887 (0.1305102);-0.3332824 (0.1261111);-0.1871772 (0.1136987);-0.5751508 (0.2051232);-0.2387599 (0.1624986);-0.3344359 (0.1473304);-0.3547943 (0.1638042);-0.3146177 (0.1886896)	0.000496278	0
3.58228e-11	19:37815020:rs7245864:C_T	19	37815020	ENSG00000111291.8	GPRC5D	12	12952147	T/C	C	6.62046	0.2217967 (0.0335017)	1.7052681;1.2508287;-0.4827052;2.4565239;2.9547905;1.4271033;-0.0587413;1.4337724;2.127062;3.5233228;2.2657149;1.9135842;1.1230416;1.8045649;0.6360812	86;168;65;135;450;49;37;125;131;164;43;77;94;74;57	0.1852239;0.0971819;-0.060732;0.210763;0.1390975;0.2072479;-0.0102461;0.1287799;0.1860204;0.2720702;0.3445947;0.2187219;0.1174445;0.2105013;0.0859602	0.2716749 (0.1593151);0.1428612 (0.1142132);-0.089822 (0.1860805);0.2936945 (0.119557);0.1951719 (0.0660527);0.2830381 (0.1983305);-0.0137829 (0.2346367);0.1815734 (0.1266403);0.2594874 (0.1219933);0.3752095 (0.1064931);0.4664083 (0.2058548);0.3015494 (0.1575836);0.1634754 (0.1455649);0.2910139 (0.1612654);0.1190217 (0.1871172)	0.00049505	0
3.82249e-11	6:135105435:rs4895441:A_G	6	135105435	ENSG00000196565.15	HBG2	11	5254781	A/G	G	6.61099	0.259186 (0.0392053)	1.9217617;1.6534916;1.1363847;-0.414527;3.5145616;0.8006125;1.3878262;1.0984348;4.8502226;2.3584999;-0.8179916;1.28454;2.3599392;1.9978069;0.103361	86;168;65;135;450;49;37;125;131;164;43;77;94;74;57	0.2082333;0.1276625;0.1428431;-0.035566;0.1653053;0.1167434;0.233288;0.0991133;0.4093959;0.1842309;-0.1279754;0.1477863;0.243493;0.2329774;0.0136755	0.4577315 (0.2381833);0.2652458 (0.1604155);0.4372438 (0.3847674);-0.0567628 (0.1369339);0.2593318 (0.0737878);0.184324 (0.2302287);0.3398463 (0.2448767);0.1680093 (0.1529534);0.618025 (0.127422);0.2969879 (0.1259224);-0.2370909 (0.2898451);0.2317249 (0.1803952);0.3656789 (0.1549527);0.3601932 (0.1802943);0.0206739 (0.2000164)	0.000493827	0
3.95911e-11	2:113414672:rs143799655:A_G	2	113414672	ENSG00000170122.5	FOXD4	9	118204	A/G	G	6.60569	0.4887028 (0.0739821)	-;0.1415161;-;3.8961225;3.1912035;1.1538648;0.6777625;0.9202346;2.5719948;3.2151599;1.0768638;1.0046433;1.5599565;2.1038681;1.0012399	-;168;-;135;450;49;37;125;131;164;43;77;94;74;57	-;0.0107141;-;0.3291765;0.1495294;0.1676704;0.114651;0.0825697;0.224089;0.2485646;0.1684181;0.1155179;0.1619396;0.2446558;0.1348276	-;0.0540509 (0.3819414);-;0.8217476 (0.2109142);0.4508341 (0.141274);0.5226609 (0.4529655);0.4828729 (0.7124515);0.2304093 (0.250381);0.8091387 (0.3145958);0.776715 (0.241579);0.4497911 (0.4176862);0.300061 (0.2986742);0.3916688 (0.2510767);0.5021839 (0.2386955);0.5807412 (0.580022)	0.000492611	0.96268
4.11713e-11	17:45666837:rs62053943:C_T	17	45666837	ENSG00000176809.10	LRRC37A3	17	64919480	C/T	T	6.59991	0.3323587 (0.050358)	1.7522033;0.3474105;0.8164747;2.2190538;3.9476544;1.1538648;2.1886041;-0.2545981;-;2.1632871;-0.5355417;1.7439543;3.2481588;3.3584775;1.4156206	86;168;65;135;450;49;37;125;-;164;43;77;94;74;57	0.1898088;0.0272996;0.1031543;0.1905279;0.1851421;0.1682683;0.3597855;-0.0230352;-;0.1692623;-0.0840159;0.2004089;0.3297648;0.3820275;0.1899236	0.7814271 (0.4459683);0.1114931 (0.320926);0.3704748 (0.4537493);0.3696243 (0.1665684);0.3623014 (0.0917764);0.297006 (0.257401);0.6112349 (0.2792807);-0.042272 (0.1660342);-;0.3332282 (0.1540379);-0.1516785 (0.2832245);0.3197148 (0.1833275);0.6133774 (0.1888385);0.7228872 (0.2152425);0.3426235 (0.2420306)	0.0004914	0.902357
4.42203e-11	17:45941153:rs7210219:T_C	17	45941153	ENSG00000176809.10	LRRC37A3	17	64919480	T/C	C	6.58938	0.2732263 (0.0414647)	-1.6022457;0.5920902;-0.1581322;1.4096019;4.0345634;1.237611;3.7624576;0.8201587;-;3.4292159;-0.0954684;2.2745035;3.3948095;3.4636384;0.71037	86;168;65;135;450;49;37;125;-;164;43;77;94;74;57	-0.1735343;0.0458783;-0.0201206;0.1222263;0.1889286;0.1795413;0.5797154;0.074191;-;0.2648238;-0.0150864;0.2585602;0.344178;0.3925504;0.095862	-0.2607322 (0.1627292);0.0831828 (0.1404901);-0.0369816 (0.2338648);0.2024781 (0.1436421);0.3249996 (0.0805538);0.2950497 (0.2384026);0.8375829 (0.2226159);0.1240817 (0.1512898);-;0.4334981 (0.1264132);-0.0232557 (0.2435954);0.3876466 (0.1704313);0.5519167 (0.1625766);0.6653738 (0.1921025);0.1538845 (0.2166258)	0.000490196	0.902357
5.388e-11	17:46788237:rs199498:T_C	17	46788237	ENSG00000176809.10	LRRC37A3	17	64919480	T/C	C	6.55999	0.2734822 (0.0416894)	1.4063968;0.9791349;-0.6175963;1.818507;2.5049529;1.8762212;3.7384365;0.0553404;1.8255117;2.7515253;0.1718649;2.5768011;3.6597601;2.7885407;0.5248256	86;168;65;135;450;49;37;125;131;164;43;77;94;74;57	0.1525461;0.0760798;-0.0778108;0.1571949;0.1176378;0.269916;0.5771223;0.0046012;0.1602624;0.2138015;0.0265483;0.2922052;0.3689466;0.3213004;0.0713578	0.3877411 (0.2756982);0.1722125 (0.1758823);-0.19406 (0.3142182);0.2645906 (0.1454988);0.2020345 (0.080654);0.4319538 (0.2302254);0.8475515 (0.2267128);0.0088168 (0.1593194);0.2856226 (0.1564617);0.3520493 (0.127947);0.0413034 (0.2403248);0.4277472 (0.1659993);0.5945489 (0.1624557);0.5645941 (0.2024694);0.1113577 (0.2121804)	0.000488998	0.902357
5.62416e-11	21:43052008:rs35990176:A_C	21	43052008	ENSG00000274276.4	CBSL	21	6468040	A/C	C	-6.55331	-0.224922 (0.0343219)	-1.3970959;2.2556948;-0.1660406;-2.9605815;-3.7741341;-0.2933653;-2.554046;-3.3041784;-3.0349379;-2.5807613;0.8954104;-2.8090021;-1.7458309;-;-1.4764099	86;168;65;135;450;49;37;125;131;164;43;77;94;-;57	-0.1523268;0.1736907;-0.0211744;-0.2531189;-0.1774264;-0.0431788;-0.4154499;-0.2924843;-0.2628608;-0.2006248;0.1404903;-0.3167975;-0.180543;-;-0.198122	-0.2269756 (0.1624625);0.2544813 (0.1128173);-0.0303044 (0.1825121);-0.3510858 (0.1185868);-0.2490812 (0.0659969);-0.0595275 (0.2029125);-0.5525679 (0.21635);-0.4014419 (0.1214952);-0.3648714 (0.1202237);-0.2795107 (0.1083055);0.1921669 (0.2146132);-0.4314867 (0.1536085);-0.2520552 (0.1443755);-;-0.2714577 (0.1838633)	0.000487805	0.874973
5.67715e-11	21:44067852:rs3788100:T_G	21	44067852	ENSG00000280071.4	GATD3B	21	5128413	T/G	G	6.55208	0.3619337 (0.0552395)	2.092322;2.084839;2.4619419;1.5377906;2.826074;2.4052196;0.1821372;2.4652463;1.6063877;3.3220104;0.6252004;0.2590014;0.9300623;-0.2198898;1.3852804	86;168;65;135;450;49;37;125;131;164;43;77;94;74;57	0.2260453;0.1606544;0.3036853;0.1327244;0.1329756;0.3416183;0.0307449;0.2198686;0.141213;0.2568041;0.0981068;0.030499;0.0974906;-0.0261621;0.186274	0.9263345 (0.4427304);0.6955052 (0.3336014);1.1958446 (0.4857323);0.2796487 (0.181851);0.2945663 (0.1042316);0.7956433 (0.3307986);0.0681558 (0.3742004);0.5168464 (0.2096531);0.2653438 (0.1651804);0.542588 (0.1633312);0.2192486 (0.3506854);0.0665715 (0.2570316);0.2354395 (0.2531438);-0.0552823 (0.2514092);0.3582527 (0.2586139)	0.000486618	0.902857
5.77687e-11	21:44195140:rs2838519:G_A	21	44195140	ENSG00000277117.5	FP565260.3	21	5022493	A/G	G	6.54959	0.2286637 (0.0349127)	-0E0;0.9403792;1.2087233;1.6779613;5.6412416;1.7181398;1.3327819;2.7074194;0.6580323;1.1460741;1.1159111;1.3548152;1.1327076;-;0.6138139	86;168;65;135;450;49;37;125;131;164;43;77;94;-;57	-0.0001252;0.0734099;0.15208;0.145281;0.2619263;0.2475658;0.2242431;0.2410851;0.0580591;0.0904932;0.1738241;0.1557064;0.1178309;-;0.0830536	-0E0 (0.1552084);0.1115933 (0.1186684);0.2241846 (0.1854722);0.2048767 (0.1220986);0.3712932 (0.0658176);0.3657239 (0.2128604);0.3027956 (0.2271906);0.3408916 (0.1259102);0.0828203 (0.1258605);0.1301931 (0.1135992);0.2426267 (0.2174247);0.2158096 (0.1592908);0.1656985 (0.1462853);-;0.1182211 (0.1926009)	0.000485437	0.938002
5.82347e-11	17:7331997:rs8081264:G_C	17	7331997	ENSG00000253626.3	EIF5AL1	10	79512601	C/G	C	6.5484	0.2457334 (0.0375257)	-0.8884756;0.6952018;-0.8563376;2.6715963;2.248684;1.3146255;0.7906899;5.3880636;2.7610735;4.7065117;3.1570333;1.28454;0.7664806;-1.0868298;0.7549946	86;168;65;135;450;49;37;124;131;164;43;77;94;74;57	-0.097368;0.0538447;-0.1078364;0.2286541;0.1063005;0.1905496;0.1341386;0.4611654;0.2395791;0.3581308;0.4673699;0.1481951;0.0800613;-0.1283216;0.1018702	-0.1352031 (0.1521743);0.0760082 (0.1093326);-0.1508241 (0.1761269);0.3632811 (0.135979);0.182649 (0.0812248);0.3238366 (0.2463337);0.2214163 (0.2800292);0.7991441 (0.1483175);0.4157521 (0.1505763);0.6050167 (0.1285489);0.6609257 (0.2093502);0.2375653 (0.184942);0.1269468 (0.165623);-0.2153028 (0.1981017);0.1634584 (0.2165028)	0.000484262	0.24905
6.51577e-11	2:60493454:rs10195871:A_G	2	60493454	ENSG00000196565.15	HBG2	11	5254781	A/G	A	6.53141	0.2323942 (0.035581)	3.3539082;1.9407009;3.2383533;0.0460438;3.2773182;0.3411782;2.8927157;1.7372636;2.0108307;1.3893474;2.0367891;-0.3021929;0.9782492;1.7870698;0.7178047	86;168;65;135;450;49;37;125;131;164;43;77;94;74;57	0.355101;0.1503221;0.3926197;0.0043205;0.1537899;0.0496564;0.4642255;0.1562763;0.1760116;0.1085811;0.31198;-0.034886;0.1021287;0.2087945;0.0972204	0.529612 (0.1579089);0.2247524 (0.1158099);0.5751269 (0.1775986);0.0060144 (0.1306232);0.2272014 (0.0693254);0.0754146 (0.2210417);0.683812 (0.236391);0.2312563 (0.1331152);0.2576556 (0.1281339);0.1638952 (0.1179656);0.4289971 (0.2106242);-0.0528502 (0.1748889);0.1498056 (0.1531365);0.3107553 (0.173891);0.1439813 (0.2005856)	0.000483092	0
7.28836e-11	2:60493622:rs10172646:G_A	2	60493622	ENSG00000196565.15	HBG2	11	5254781	G/A	G	6.51461	0.2319456 (0.0356039)	3.3539082;1.9407009;3.2383533;0.0460438;3.2773182;0.3411782;2.8927157;1.6740487;2.0108307;1.3893474;2.0367891;-0.3021929;0.9782492;1.7870698;0.7178047	86;168;65;135;450;49;37;124;131;164;43;77;94;74;57	0.355101;0.1503221;0.3926197;0.0043205;0.1537899;0.0496564;0.4642255;0.1513121;0.1761156;0.1085231;0.31198;-0.034886;0.1021287;0.2087945;0.0972204	0.529612 (0.1579089);0.2247524 (0.1158099);0.5751269 (0.1775986);0.0060144 (0.1306232);0.2272014 (0.0693254);0.0754146 (0.2210417);0.683812 (0.236391);0.2248751 (0.1343301);0.2576556 (0.1281339);0.1638952 (0.1179656);0.4289971 (0.2106242);-0.0528502 (0.1748889);0.1498056 (0.1531365);0.3107553 (0.173891);0.1439813 (0.2005856)	0.000481928	0
8.25933e-11	19:37364937:rs256741:C_A	19	37364937	ENSG00000111291.8	GPRC5D	12	12952147	C/A	A	6.49592	0.2218507 (0.0341523)	1.0174571;1.5883968;1.1926352;2.8037166;2.3340492;0.4505652;0.3468676;2.776964;1.9412453;3.3487779;2.7305166;2.102378;-1.1617162;1.9978069;0.8891273	86;168;65;135;450;49;37;125;131;164;43;77;94;74;57	0.1108731;0.1226881;0.1501936;0.2402922;0.1102965;0.0664211;0.0585186;0.2474326;0.1699255;0.2586613;0.4103238;0.2400479;-0.1207172;0.233112;0.1199157	0.200628 (0.1971858);0.2324648 (0.1463519);0.275966 (0.2313918);0.3375748 (0.1204026);0.1549287 (0.0663776);0.0910107 (0.2019922);0.0807802 (0.232885);0.3485257 (0.125506);0.2390111 (0.1231225);0.3604709 (0.1076425);0.5703198 (0.2088688);0.3296149 (0.1567819);-0.1721929 (0.1482229);0.3199231 (0.1601372);0.1670593 (0.1878913)	0.000480769	0
8.57225e-11	10:17937785:rs10430578:G_A	10	17937785	ENSG00000205358.3	MT1H	16	56669814	G/A	A	6.49034	0.2414734 (0.037205)	0.2833435;-0.0385942;1.5403458;1.4445354;5.0420177;2.38277;2.8504868;-0.0664087;1.964428;2.0076707;1.6034866;1.3988054;1.4138419;1.2928194;0.5989738	86;168;65;135;450;49;37;125;131;164;43;77;94;74;57	0.0307138;-0.0032426;0.1933151;0.1254961;0.2354517;0.3390628;0.4575114;-0.0058971;0.1719827;0.1568655;0.2476141;0.1610086;0.1465349;0.1524058;0.0810606	0.0444069 (0.1567244);-0.0042845 (0.1110148);0.2692781 (0.1748167);0.2040543 (0.1412595);0.3853276 (0.0764233);0.5553075 (0.2330512);0.6483012 (0.2274353);-0.0096237 (0.1449158);0.2656976 (0.1352545);0.255027 (0.1270263);0.3744573 (0.2335269);0.258195 (0.1845825);0.2231154 (0.1578079);0.2426925 (0.1877235);0.1315395 (0.2196081)	0.000479616	0
8.7795e-11	2:60494212:rs7557939:G_A	2	60494212	ENSG00000196565.15	HBG2	11	5254781	G/A	G	6.48675	0.2308424 (0.0355867)	3.3640255;1.9407009;3.2383533;0.0460438;3.2557819;0.3411782;2.8927157;1.7372636;2.0456659;1.3765257;2.0367891;-0.3021929;0.9782492;1.5779909;0.7252404	86;168;65;135;450;49;37;125;131;164;43;77;94;74;57	0.3555278;0.1503221;0.3926197;0.003864;0.1525146;0.0498546;0.4642255;0.1562763;0.178785;0.1082894;0.31198;-0.034886;0.1018968;0.1852963;0.0975317	0.5310241 (0.1578538);0.2247524 (0.1158099);0.5751269 (0.1775986);0.0060144 (0.1306232);0.2255708 (0.0692832);0.0754146 (0.2210417);0.683812 (0.236391);0.2312563 (0.1331152);0.2619821 (0.1280669);0.1624 (0.1179782);0.4289971 (0.2106242);-0.0528502 (0.1748889);0.1498056 (0.1531365);0.2773472 (0.1757597);0.1454592 (0.2005669)	0.000478469	0
9.29464e-11	19:37256897:rs1226598:A_G	19	37256897	ENSG00000111291.8	GPRC5D	12	12952147	G/A	A	6.47812	0.2194815 (0.0338804)	1.2115145;2.084839;0.9042165;2.9001532;1.8439131;0.7386482;0.3350899;2.6958444;1.7100633;3.6447481;2.8704864;1.9763557;-1.065081;2.0861572;0.7475543	86;168;65;135;450;49;37;125;131;164;43;77;94;74;57	0.132356;0.1609279;0.1138685;0.2484922;0.0872418;0.1076474;0.0574534;0.2397803;0.1497796;0.2809207;0.4287297;0.2259311;-0.1105227;0.2429579;0.1011859	0.218756 (0.1805641);0.2750701 (0.1319383);0.1810868 (0.2002693);0.3485157 (0.1201715);0.1225169 (0.066444);0.1485293 (0.2010826);0.0780458 (0.2329102);0.3362792 (0.1247398);0.2101802 (0.1229079);0.3894747 (0.1068592);0.5905729 (0.2057397);0.3107609 (0.1572394);-0.1570182 (0.1474237);0.3333316 (0.1597826);0.1404112 (0.1878274)	0.00071599	0
1.09947e-10	2:60494176:rs7584113:A_G	2	60494176	ENSG00000196565.15	HBG2	11	5254781	A/G	A	6.45271	0.2297631 (0.0356072)	3.3640255;1.9407009;3.2383533;0.0460438;3.2557819;0.3411782;2.8927157;1.7372636;1.9992253;1.3765257;2.0367891;-0.3021929;0.9782492;1.4740053;0.7252404	86;168;65;135;450;49;37;125;131;164;43;77;94;74;57	0.3555278;0.1503221;0.3926197;0.003864;0.1531133;0.0498546;0.4642255;0.1562763;0.1754877;0.1082894;0.31198;-0.034886;0.1018968;0.172649;0.0975317	0.5310241 (0.1578538);0.2247524 (0.1158099);0.5751269 (0.1775986);0.0060144 (0.1306232);0.2257428 (0.069336);0.0754146 (0.2210417);0.683812 (0.236391);0.2312563 (0.1331152);0.2562127 (0.128156);0.1624 (0.1179782);0.4289971 (0.2106242);-0.0528502 (0.1748889);0.1498056 (0.1531365);0.2612782 (0.1772573);0.1454592 (0.2005669)	0.000714286	0
1.1698e-10	6:135106679:rs9402686:G_A	6	135106679	ENSG00000196565.15	HBG2	11	5254781	G/A	A	6.44332	0.2550201 (0.039579)	1.724034;0.8241868;1.0962588;-0.414527;3.4713783;0.8006125;1.3878262;1.0984348;5.0860908;2.476026;-0.824436;1.28454;2.6317919;1.9978069;0.103361	86;168;65;135;450;49;37;125;131;164;43;77;94;74;57	0.1872771;0.0642101;0.1384566;-0.035566;0.1631673;0.1167434;0.233288;0.0991133;0.4270184;0.1931922;-0.1285565;0.1478037;0.2695937;0.2329774;0.0136755	0.4330535 (0.2511862);0.1487908 (0.1805305);0.4954121 (0.4519116);-0.0567628 (0.1369339);0.2572166 (0.0740964);0.184324 (0.2302287);0.3398463 (0.2448767);0.1680093 (0.1529534);0.6460363 (0.1270202);0.3139131 (0.126781);-0.2389298 (0.28981);0.2317249 (0.1803952);0.4071787 (0.1547154);0.3601932 (0.1802943);0.0206739 (0.2000164)	0.000712589	0
1.18533e-10	2:60493111:rs11886868:C_T	2	60493111	ENSG00000196565.15	HBG2	11	5254781	C/T	C	6.4412	0.2294148 (0.0356168)	3.4961282;1.8361043;3.2383533;0.0460438;3.1696873;0.3411782;2.8927157;1.7372636;1.8833416;1.3893474;2.0367891;-0.3021929;0.9782492;1.7870698;0.7178047	86;168;65;135;450;49;37;125;131;164;43;77;94;74;57	0.3690535;0.1422381;0.3926197;0.0043205;0.1494457;0.0496564;0.4642255;0.1562763;0.1645686;0.1085811;0.31198;-0.034661;0.1021287;0.2087945;0.0972204	0.5561128 (0.1590653);0.2134203 (0.1162354);0.5751269 (0.1775986);0.0060144 (0.1306232);0.2197379 (0.0693248);0.0754146 (0.2210417);0.683812 (0.236391);0.2312563 (0.1331152);0.2424155 (0.1287156);0.1638952 (0.1179656);0.4289971 (0.2106242);-0.0528502 (0.1748889);0.1498056 (0.1531365);0.3107553 (0.173891);0.1439813 (0.2005856)	0.0007109	0
1.21858e-10	2:60491939:rs1896294:C_T	2	60491939	ENSG00000196565.15	HBG2	11	5254781	C/T	C	6.43713	0.2292212 (0.0356092)	3.6705703;1.8883792;3.2383533;0.0460438;3.148176;0.3411782;2.8927157;1.6021566;1.8370719;1.3893474;2.029916;-0.2935538;0.9782492;1.7870698;0.7178047	86;168;65;135;450;49;37;125;131;164;43;77;94;74;57	0.3857771;0.1455629;0.393414;0.0043205;0.1481187;0.0499704;0.4642255;0.1436759;0.1608086;0.1087981;0.3113585;-0.0344357;0.1021287;0.2087945;0.0972204	0.5839696 (0.1590951);0.2205145 (0.1167745);0.5751269 (0.1775986);0.0060144 (0.1306232);0.2179508 (0.0692308);0.0754146 (0.2210417);0.683812 (0.236391);0.2129922 (0.1329409);0.2359761 (0.1284523);0.1638952 (0.1179656);0.4276763 (0.2106867);-0.051341 (0.1748947);0.1498056 (0.1531365);0.3107553 (0.173891);0.1439813 (0.2005856)	0.00070922	0
1.25439e-10	17:46748690:rs9896243:C_G	17	46748690	ENSG00000176809.10	LRRC37A3	17	64919480	C/G	G	6.43273	0.2698994 (0.0419572)	0.4114148;-2.0586036;-2.183516;2.301999;4.0998123;1.3778251;3.6748442;0.2545981;2.2086233;3.295265;0.2419273;2.3018036;3.3422984;3.6472293;1.1061918	86;168;65;135;450;49;37;125;131;164;43;77;94;74;57	0.0453103;-0.1590649;-0.2709102;0.1980809;0.1922435;0.1997812;0.5694067;0.0233906;0.1928935;0.2548408;0.0384647;0.2622405;0.3385645;0.4124242;0.1486227	0.0815318 (0.1981741);-0.3169683 (0.1539725);-0.616159 (0.2821866);0.3325516 (0.1444621);0.3420269 (0.083425);0.3328113 (0.2415483);0.8522371 (0.2319111);0.0402451 (0.1580729);0.3335203 (0.1510082);0.4395243 (0.1333806);0.0617095 (0.2550744);0.3896169 (0.1692659);0.5630919 (0.1684745);0.7146978 (0.1959564);0.2411177 (0.2179709)	0.000707547	0.902357
1.33089e-10	21:44113292:rs143667910:C_T	21	44113292	ENSG00000280071.4	GATD3B	21	5128413	C/T	T	6.42376	0.3750713 (0.0583881)	2.101829;1.8883792;2.6071595;1.2352165;2.6975144;2.0358389;0.0293701;2.2819279;1.9064941;3.4292159;0.8695828;-0.0863165;0.8434139;-;1.0611731	86;168;65;135;450;49;37;125;131;164;43;77;94;-;57	0.2266341;0.1461512;0.320712;0.1066197;0.1270983;0.2919432;0.005187;0.2038757;0.1670153;0.2648895;0.1356584;-0.0101167;0.0882375;-;0.1425569	1.0370495 (0.4934034);0.7137579 (0.3779738);1.2598727 (0.4832358);0.2378583 (0.1925641);0.2850808 (0.1056828);0.6837676 (0.3358653);0.0116662 (0.3972138);0.4991495 (0.2187403);0.3230255 (0.1694343);0.5851289 (0.1706305);0.3200239 (0.3680201);-0.0227947 (0.2640826);0.2082677 (0.2469341);-;0.2833463 (0.2670123)	0.000705882	0.902857
1.3379e-10	17:46759851:rs199529:A_C	17	46759851	ENSG00000176809.10	LRRC37A3	17	64919480	A/C	C	6.42297	0.2486699 (0.0387157)	0.4663375;-0.1157847;-1.0161328;1.4096019;3.6875179;1.0912276;3.6590493;0.1770996;2.2319579;2.4498821;0.0509144;2.2654111;2.8250153;4.072842;1.1137008	86;168;65;135;450;49;37;125;131;164;43;77;94;74;57	0.051477;-0.0091592;-0.1284836;0.1216784;0.1729136;0.158593;0.5666694;0.0156824;0.1947647;0.1908176;0.0080924;0.2579834;0.2887161;0.4545628;0.1503141	0.075119 (0.1610829);-0.0133406 (0.1152188);-0.1868634 (0.1838967);0.199192 (0.1413109);0.2961769 (0.0803188);0.2610335 (0.2392109);0.8495489 (0.2321775);0.027593 (0.155805);0.3345828 (0.1499055);0.3120756 (0.1273839);0.0125828 (0.2471353);0.3838447 (0.1694371);0.4709626 (0.1667115);0.7623183 (0.1871711);0.2397277 (0.2152532)	0.000704225	0.902357
1.51557e-10	17:45592855:rs7502280:T_G	17	45592855	ENSG00000176809.10	LRRC37A3	17	64919480	T/G	G	6.40399	0.3777223 (0.0589823)	2.1589436;0.7080953;0.832416;1.0265093;3.2342508;2.1236097;3.4420028;-;-;3.082075;0.5547399;1.6462152;2.2101625;-;1.3928621	86;168;65;135;450;49;37;-;-;164;43;77;94;-;57	0.232526;0.0548746;0.1053108;0.0888105;0.1518113;0.3042966;0.5393327;-;-;0.2389202;0.0870729;0.1887886;0.2283262;-;0.186738	0.9543357 (0.4420383);0.2167585 (0.3061149);0.4205273 (0.5051889);0.1733991 (0.1689211);0.309217 (0.095607);0.797076 (0.3753402);1.3873874 (0.4030756);-;-;0.4397186 (0.1426697);0.1531726 (0.2761161);0.4058169 (0.2465151);0.5214133 (0.2359163);-;0.5022209 (0.3605675)	0.000702576	0.902357
1.70059e-10	17:45751398:rs79172804:G_A	17	45751398	ENSG00000176809.10	LRRC37A3	17	64919480	G/A	A	6.38625	0.292171 (0.04575)	2.2352951;-0.8241868;-0.4430741;1.1655847;3.8174777;0.416365;3.5495975;0.8646237;-;3.3755679;0.0509144;1.9315031;3.5851581;2.5968729;0.6063934	86;168;65;135;450;49;37;125;-;164;43;77;94;74;57	0.24072;-0.0640538;-0.0563697;0.1010829;0.178853;0.0606588;0.5530504;0.0783953;-;0.2614911;0.0078466;0.2212902;0.3620815;0.3001819;0.0818586	0.6268529 (0.2804341);-0.2047384 (0.2484126);-0.1614612 (0.3644114);0.1764524 (0.1513853);0.3214155 (0.0841958);0.1084274 (0.2604143);0.8158276 (0.2298367);0.141912 (0.1641315);-;0.4470335 (0.1324321);0.0124035 (0.2436138);0.3439146 (0.1780554);0.5992337 (0.1671429);0.5544042 (0.2134891);0.1331585 (0.219591)	0.000700935	0.902357
1.74334e-10	17:45847931:rs17690703:C_T	17	45847931	ENSG00000176809.10	LRRC37A3	17	64919480	C/T	T	6.38251	0.2662962 (0.0417228)	2.1113394;-0E0;-0.9601385;1.7598986;2.761775;1.3989308;4.0671695;0.6646803;-;3.4560743;-0E0;1.3196611;3.0819554;3.6472293;0.9638324	86;168;65;135;450;49;37;125;-;164;43;77;94;74;57	0.2275005;8.09893E-5;-0.1210831;0.1520309;0.1297101;0.2030082;0.6172952;0.0597861;-;0.2667803;9.34858E-18;0.1522111;0.3137568;0.4118157;0.129726	0.5740584 (0.271893);-0E0 (0.2305744);-0.3294075 (0.3430834);0.2427847 (0.1379538);0.2105114 (0.0762232);0.3222433 (0.2303497);0.8717956 (0.2143495);0.0971722 (0.1461938);-;0.4254805 (0.1231109);-0E0 (0.2436212);0.221344 (0.1677279);0.4879742 (0.1583327);0.6495667 (0.1780987);0.197444 (0.2048531)	0.000699301	0.902357
1.79181e-10	17:45492543:rs62065449:T_C	17	45492543	ENSG00000176809.10	LRRC37A3	17	64919480	T/C	C	6.37831	0.2998273 (0.0470073)	2.5431571;0.5147945;0.7050193;0.9802023;3.2773182;-0.0409161;3.1511135;0.6313907;-;2.9362663;-0.2737876;1.8777833;3.3737866;2.8160958;0.6657845	86;168;65;135;450;49;37;125;-;164;43;77;94;74;57	0.273008;0.0398372;0.0893042;0.085445;0.1538728;-0.0063588;0.499768;0.0567078;-;0.2279057;-0.0430996;0.2147363;0.3422887;0.3235137;0.0902369	0.7991609 (0.3142397);0.1840684 (0.3575571);0.2935837 (0.4164195);0.155475 (0.1586152);0.2803433 (0.0855405);-0.0111823 (0.2732994);0.7581017 (0.2405822);0.1028923 (0.1629613);-;0.4036175 (0.1374594);-0.0676057 (0.2469276);0.3402528 (0.1811992);0.5845034 (0.1732485);0.58715 (0.2084979);0.1461041 (0.2194466)	0.000697674	0.902357
1.83681e-10	19:37797025:rs3848625:T_A	19	37797025	ENSG00000111291.8	GPRC5D	12	12952147	A/T	T	6.37443	0.2133498 (0.0334696)	1.2115145;0.811283;-0.1344087;2.4565239;2.9118671;1.3497148;-0.0587413;1.461406;2.1387033;3.4292159;2.2867411;1.9046293;1.0168256;1.8045649;0.6806422	86;168;65;135;450;49;37;124;131;164;43;77;94;74;57	0.131772;0.0634358;-0.0168238;0.2107383;0.1371533;0.1962641;-0.0102461;0.1324876;0.1874852;0.2648744;0.3483204;0.2184966;0.1055618;0.2105013;0.0920716	0.1868852 (0.1542575);0.0898889 (0.1107985);-0.0240597 (0.1790038);0.2936945 (0.119557);0.1923785 (0.0660671);0.2679751 (0.198542);-0.0137829 (0.2346367);0.1857749 (0.1271207);0.2608597 (0.121971);0.3658328 (0.1066812);0.4702693 (0.2056504);0.3002019 (0.157617);0.148191 (0.1457389);0.2910139 (0.1612654);0.1271572 (0.1868195)	0.000696056	0
2.07885e-10	21:43426546:rs76081789:T_C	21	43426546	ENSG00000275993.3	SIK1B	21	6111131	T/C	C	-6.35536	-0.3805303 (0.0598755)	-;-5.4159247;-3.4373296;-2.7075755;-;-;-1.6099356;-1.5347394;-0.5671463;-2.0076707;-0.5163508;-0.2503643;-1.8932721;-;0.2732487	-;168;65;135;-;-;37;125;131;164;43;77;94;-;57	-;-0.4030381;-0.4151781;-0.2318454;-;-;-0.2689339;-0.1376648;-0.0501576;-0.1570034;-0.0809298;-0.0294437;-0.1956629;-;0.0371601	-;-0.5513802 (0.1018072);-0.5578862 (0.1623022);-0.6796773 (0.251028);-;-;-0.9173442 (0.5698018);-0.3720238 (0.2424019);-0.1506327 (0.2655975);-0.5084165 (0.253237);-0.2372053 (0.4593878);-0.0752352 (0.300503);-0.500146 (0.2641702);-;0.0804626 (0.2944664)	0.000925926	0.92744
2.15876e-10	11:108668877:rs11212749:G_A	11	108668877	ENSG00000165480.16	SKA3	13	21176552	G/A	A	6.34969	0.3536684 (0.0556985)	-0.0822429;-0.8758146;1.8184407;0.5989726;0.9736088;3.9340374;3.3136802;0.9647484;8.2465132;0.2033457;-0.114565;2.2835997;5.481136;0.677557;0.280639	86;168;65;135;450;49;37;125;131;164;43;77;94;74;57	-0.0089349;-0.0678639;0.2274909;0.05196;0.0462708;0.5322997;0.5215077;0.0870011;0.6406173;0.0161435;-0.0176013;0.2596616;0.5289176;0.0798634;0.0379766	-0.0479007 (0.5824292);-0.2952552 (0.3371206);0.6892776 (0.3790487);0.1213466 (0.2025912);0.1045455 (0.1073793);1.0974692 (0.2789677);0.9508859 (0.2869577);0.169322 (0.175509);1.2981356 (0.1574163);0.0332629 (0.1635782);-0.0369835 (0.3228167);0.600617 (0.2630132);1.2471059 (0.2275269);0.1698736 (0.2507148);0.080027 (0.28516)	0.000923788	0
2.4169e-10	10:17977481:rs553304:T_C	10	17977481	ENSG00000205358.3	MT1H	16	56669814	T/C	T	6.33239	0.2116694 (0.0334265)	-0.0822429;2.1242166;1.5484817;2.6715963;3.0621795;2.639608;0.8562664;-0.0771602;1.5718747;1.7750804;0.2037068;1.8331005;1.6478854;2.0950109;1.9843572	86;168;65;135;450;49;37;124;131;164;43;77;94;74;57	-0.0091642;0.1642906;0.193802;0.2294147;0.1444614;0.3731963;0.1450551;-0.0065114;0.1378786;0.1393251;0.0320081;0.2097016;0.1712152;0.2440555;0.264493	-0.0125448 (0.1525338);0.2287238 (0.1076745);0.2667778 (0.1722834);0.317046 (0.1186729);0.2024157 (0.0661018);0.5006547 (0.1896701);0.2019104 (0.2358032);-0.0098004 (0.1270136);0.1944717 (0.1237196);0.1941829 (0.1093939);0.0439114 (0.2155616);0.2907618 (0.1586175);0.2373062 (0.1440065);0.3399231 (0.1622536);0.3603827 (0.1816118)	0.000921659	0
2.62581e-10	17:45491879:rs113322852:T_A	17	45491879	ENSG00000176809.10	LRRC37A3	17	64919480	T/A	A	6.31959	0.2969066 (0.046982)	2.5431571;0.334539;0.6970666;0.9802023;3.2773182;-0.0409161;3.1438124;0.6313907;-;2.9362663;-0.2737876;1.886729;3.3737866;2.8160958;0.6657845	86;168;65;135;450;49;37;125;-;164;43;77;94;74;57	0.2731205;0.0263702;0.0884381;0.08539;0.1541106;-0.0062828;0.4991633;0.0567078;-;0.227979;-0.0430996;0.2156727;0.3423311;0.3235137;0.0896208	0.7991609 (0.3142397);0.1129995 (0.3377769);0.2902968 (0.4164549);0.155475 (0.1586152);0.2803433 (0.0855405);-0.0111823 (0.2732994);0.7567158 (0.2407001);0.1028923 (0.1629613);-;0.4036175 (0.1374594);-0.0676057 (0.2469276);0.3418023 (0.1811613);0.5845034 (0.1732485);0.58715 (0.2084979);0.1461041 (0.2194466)	0.00091954	0.902357
2.67727e-10	11:108697289:rs12222436:A_C	11	108697289	ENSG00000165480.16	SKA3	13	21176552	A/C	C	6.31653	0.372065 (0.0589033)	-0.0913814;-0.8758146;1.8266689;0.5989726;0.9736088;3.9340374;3.3136802;-;8.2465132;0.2033457;-0.1081993;2.2835997;5.481136;0.5671814;0.3767565	86;168;65;135;450;49;37;-;131;164;43;77;94;74;57	-0.0100347;-0.0678639;0.2281063;0.052045;0.0457684;0.5322997;0.5215077;-;0.6407463;0.0161435;-0.0168336;0.2596616;0.5289176;0.0665374;0.0507812	-0.0532227 (0.5824239);-0.2952552 (0.3371206);0.6922445 (0.3789655);0.1194059 (0.1993512);0.1045455 (0.1073793);1.0974692 (0.2789677);0.9508859 (0.2869577);-;1.2981356 (0.1574163);0.0332629 (0.1635782);-0.0349291 (0.322822);0.600617 (0.2630132);1.2471059 (0.2275269);0.1458985 (0.2572343);0.1108768 (0.294293)	0.000917431	0
3.00346e-10	17:45778237:rs4076453:G_A	17	45778237	ENSG00000176809.10	LRRC37A3	17	64919480	A/G	A	6.29863	0.2234706 (0.0354792)	1.1282542;-0.5276751;-0.4906335;3.4856757;4.0345634;1.3426927;4.1181753;-0.0661371;-;3.3353914;-0.04455;1.4428504;1.5014479;2.443182;0.4803756	86;168;65;135;450;49;37;124;-;164;43;77;94;74;57	0.1228959;-0.0410007;-0.0618374;0.2964227;0.1889254;0.1950266;0.6225979;-0.0064325;-;0.25777;-0.0073786;0.1660924;0.1560526;0.2827524;0.0645886	0.1738327 (0.1540723);-0.0582841 (0.1104544);-0.0864064 (0.1761119);0.4182913 (0.1200029);0.270195 (0.0669701);0.2818579 (0.2099198);0.8074231 (0.1960633);-0.0086747 (0.1311629);-;0.3700066 (0.1109335);-0.0097026 (0.2177912);0.2304093 (0.1596904);0.2200575 (0.1465635);0.4149844 (0.169854);0.0915214 (0.1905205)	0.001373	0.902357
3.02289e-10	17:45859298:rs242934:C_G	17	45859298	ENSG00000176809.10	LRRC37A3	17	64919480	G/C	C	-6.29745	-0.2236644 (0.0355166)	-1.9123164;0.6823094;-0.657319;-2.7556099;-3.8825384;-2.5029644;-2.5134825;-1.6696634;-;-1.5819403;1.7577596;-1.5046088;-2.763815;-3.0102826;0.1181286	86;168;65;135;450;49;37;125;-;164;43;77;94;74;57	-0.2072313;0.052601;-0.0829546;-0.2357335;-0.1824314;-0.3551383;-0.4088382;-0.1500898;-;-0.1237688;0.270804;-0.1732329;-0.2831177;-0.3450156;0.0164901	-0.3163957 (0.1654516);0.0820286 (0.120222);-0.1320281 (0.2008585);-0.3330791 (0.1208731);-0.2584178 (0.066559);-0.4843924 (0.1935275);-0.5418648 (0.2155833);-0.2113368 (0.1265745);-;-0.1752651 (0.1107913);0.3744551 (0.2130298);-0.2474961 (0.164492);-0.3927313 (0.1420975);-0.4686557 (0.1556849);0.0221555 (0.1875542)	0.00136986	0.902357
3.12595e-10	21:43053336:rs706208:A_G	21	43053336	ENSG00000274276.4	CBSL	21	6468040	A/G	G	-6.29238	-0.2184508 (0.0347167)	-0.6220991;1.1860705;1.032145;-2.9001532;-3.5145616;-0.6287105;-2.5676083;-3.3041784;-2.8798327;-2.7252064;0.6957763;-2.5214987;-1.5990109;-;-1.2944675	86;168;65;135;450;49;37;125;131;164;43;77;94;-;57	-0.0677524;0.0924141;0.1295237;-0.247937;-0.1645947;-0.0916324;-0.416676;-0.2916348;-0.2504012;-0.2123162;0.108808;-0.2858855;-0.1659105;-;-0.1739154	-0.1175586 (0.1889709);0.1547457 (0.1304692);0.2244807 (0.2174895);-0.3449187 (0.1189312);-0.232964 (0.0662854);-0.1278205 (0.2033058);-0.5550593 (0.2161776);-0.4021007 (0.1216946);-0.3476807 (0.1207295);-0.2952867 (0.1083539);0.1502365 (0.2159264);-0.390868 (0.1550141);-0.231723 (0.1449164);-;-0.2391359 (0.1847369)	0.00136674	0.874973
3.32101e-10	17:45949373:rs242562:G_A	17	45949373	ENSG00000176809.10	LRRC37A3	17	64919480	A/G	A	-6.28283	-0.2288317 (0.0364217)	0.7230266;-0.2444516;-0.2372281;-2.9847871;-5.0420177;-0.4710934;-4.4258765;-0.2767437;-;-1.0438393;0.8437768;-2.2018694;-2.733279;-2.1482064;-1.0237029	86;168;65;135;450;49;37;125;-;164;43;77;94;74;57	0.0789162;-0.0188821;-0.0304495;-0.2549302;-0.2349022;-0.0687293;-0.6576636;-0.0245138;-;-0.0822543;0.132405;-0.2514319;-0.2802855;-0.2502214;-0.1381971	0.1250531 (0.1729578);-0.0282224 (0.1154518);-0.0450608 (0.189947);-0.3602827 (0.1207063);-0.3441006 (0.0682466);-0.0997492 (0.2117397);-0.847355 (0.1914547);-0.036366 (0.1314068);-;-0.1174433 (0.1125109);0.203881 (0.241629);-0.3715516 (0.1687437);-0.4195418 (0.153494);-0.3452032 (0.1606937);-0.2043957 (0.1996631)	0.00159091	0.902357
3.39009e-10	6:7078350:rs9392136:A_G	6	7078350	ENSG00000105856.14	HBP1	7	107168961	G/A	A	-6.27971	-0.3155941 (0.0502562)	-;-;-2.5386608;-1.2816752;-;-;-1.2414281;-3.766979;-1.4225644;-;-2.6503951;-2.5030993;-2.9171452;-1.1896919;-0.3545679	-;-;65;135;-;-;37;124;131;-;43;77;94;74;57	-;-;-0.3131589;-0.110932;-;-;-0.2086032;-0.3323429;-0.1248537;-;-0.3990306;-0.283547;-0.2977957;-0.139696;-0.0479083	-;-;-0.5886218 (0.2318631);-0.1649298 (0.128683);-;-;-0.3136378 (0.2526427);-0.4801869 (0.1274727);-0.1929489 (0.1356346);-;-0.5986433 (0.2258694);-0.438854 (0.1753243);-0.4268413 (0.1463216);-0.2217498 (0.1863926);-0.074551 (0.2102588)	0.0015873	0.102119
3.49185e-10	6:135106021:rs9389269:T_C	6	135106021	ENSG00000196565.15	HBG2	11	5254781	T/C	C	6.27533	0.2478806 (0.0395008)	1.724034;0.8241868;1.0962588;-0.414527;3.5145616;0.8006125;1.3878262;1.0984348;4.8502226;2.2673006;-0.8308816;1.28454;2.3699547;1.9978069;0.103361	86;168;65;135;450;49;37;125;131;164;43;77;94;74;57	0.1872771;0.0642165;0.1384416;-0.035566;0.1653053;0.1167434;0.233288;0.0991133;0.4093959;0.1766902;-0.1296959;0.1477863;0.2440847;0.2329774;0.0136755	0.4330535 (0.2511862);0.1487908 (0.1805305);0.4954121 (0.4519116);-0.0567628 (0.1369339);0.2593318 (0.0737878);0.184324 (0.2302287);0.3398463 (0.2448767);0.1680093 (0.1529534);0.618025 (0.127422);0.2870603 (0.1266088);-0.2407684 (0.2897746);0.2317249 (0.1803952);0.3671435 (0.1549158);0.3601932 (0.1802943);0.0206739 (0.2000164)	0.0020362	0
3.52794e-10	21:43053315:rs706209:G_A	21	43053315	ENSG00000274276.4	CBSL	21	6468040	G/A	A	-6.27348	-0.2178097 (0.0347191)	-0.6220991;1.1990185;1.032145;-2.8639541;-3.5145616;-0.6287105;-2.5676083;-3.3041784;-2.8917345;-2.7252064;0.6957763;-2.4847171;-1.5990109;-;-1.2944675	86;168;65;135;450;49;37;125;131;164;43;77;94;-;57	-0.0677524;0.0926335;0.1296708;-0.2446178;-0.1645947;-0.0916324;-0.416676;-0.2916348;-0.250757;-0.2123162;0.108808;-0.2818213;-0.1659105;-;-0.1739154	-0.1175586 (0.1889709);0.1564207 (0.1304573);0.2244807 (0.2174895);-0.3408615 (0.1190178);-0.232964 (0.0662854);-0.1278205 (0.2033058);-0.5550593 (0.2161776);-0.4021007 (0.1216946);-0.3490316 (0.1206997);-0.2952867 (0.1083539);0.1502365 (0.2159264);-0.3855924 (0.1551856);-0.231723 (0.1449164);-;-0.2391359 (0.1847369)	0.0020316	0.874973
3.84484e-10	9:94266825:rs10821327:T_C	9	94266825	ENSG00000173124.14	ACSM6	10	95194200	C/T	C	6.26032	0.2757974 (0.0440549)	-0.4663375;0.6823094;0.181858;2.7796541;3.9910963;2.7624292;2.3132933;0.7090806;2.3020478;-0.6230809;2.2517182;3.2350479;1.2100997;2.6150381;0.2954211	86;168;65;135;450;49;37;125;131;164;43;77;94;74;57	-0.0505907;0.0526405;0.0228482;0.2380239;0.1874224;0.3887635;0.3792883;0.0637061;0.2011525;-0.0488713;0.3431883;0.3623052;0.1258012;0.3019311;0.0399279	-0.0848121 (0.1818686);0.0910538 (0.1334494);0.0417867 (0.2297764);0.4496143 (0.1617519);0.3489694 (0.087437);0.6325867 (0.2289965);0.6105763 (0.2639424);0.1233447 (0.1739501);0.3495766 (0.1518546);-0.0906872 (0.1455464);0.6627548 (0.2943329);0.6989879 (0.2160672);0.2536876 (0.2096419);0.6015834 (0.2300477);0.077616 (0.2627301)	0.00225225	0.0260931
3.87951e-10	9:94268577:rs10993130:C_G	9	94268577	ENSG00000173124.14	ACSM6	10	95194200	G/C	G	6.25895	0.2755604 (0.0440266)	-0.4663375;0.6436383;0.2055861;2.7796541;3.9910963;2.7624292;2.3198991;0.7090806;2.3020478;-0.6358127;2.2517182;3.2350479;1.2488399;2.6150381;0.2954211	86;168;65;135;450;49;37;125;131;164;43;77;94;74;57	-0.0505736;0.0501631;0.0263304;0.2377034;0.1871384;0.3887635;0.3799901;0.0637061;0.2014898;-0.0499971;0.3431883;0.3623052;0.1300675;0.3019311;0.0399279	-0.0848121 (0.1818686);0.0859062 (0.1334697);0.0472355 (0.2297602);0.4496143 (0.1617519);0.3489694 (0.087437);0.6325867 (0.2289965);0.6120987 (0.2638471);0.1233447 (0.1739501);0.3495766 (0.1518546);-0.0919043 (0.1445461);0.6627548 (0.2943329);0.6989879 (0.2160672);0.2616786 (0.2095374);0.6015834 (0.2300477);0.077616 (0.2627301)	0.00224719	0.0260931
3.88449e-10	6:7076458:rs6925562:T_C	6	7076458	ENSG00000105856.14	HBP1	7	107168961	C/T	T	-6.25845	-0.3137184 (0.0501272)	-;-;-2.5472072;-1.2932947;-;-;-1.2414281;-3.4942952;-1.4225644;-;-2.6649148;-2.5030993;-2.9171452;-1.4307781;-0.3545679	-;-;65;135;-;-;37;125;131;-;43;77;94;74;57	-;-;-0.3142293;-0.1115009;-;-;-0.2086032;-0.3084701;-0.1250119;-;-0.401357;-0.283547;-0.2976832;-0.1681676;-0.0479083	-;-;-0.6030273 (0.2367406);-0.1664069 (0.1286689);-;-;-0.3136378 (0.2526427);-0.4465786 (0.1278022);-0.1907381 (0.1340805);-;-0.601459 (0.2256954);-0.438854 (0.1753243);-0.4268413 (0.1463216);-0.2633492 (0.1840601);-0.074551 (0.2102588)	0.00224215	0.102119
4.62285e-10	6:135106006:rs9376092:C_A	6	135106006	ENSG00000196565.15	HBG2	11	5254781	C/A	A	6.23154	0.2380028 (0.0381933)	0.7965107;1.6404676;0.6732149;-0.414527;3.5145616;0.8006125;1.6472808;1.0984348;4.8502226;2.1892696;-0.8179916;1.28454;2.2599947;1.9978069;0.103361	86;168;65;135;450;49;37;125;131;164;43;77;94;74;57	0.0868492;0.1265034;0.0845772;-0.035566;0.1653053;0.1167434;0.2751118;0.0991133;0.4093959;0.1709398;-0.1279754;0.1477863;0.2330875;0.2329774;0.0136755	0.1458531 (0.183115);0.2122233 (0.1293675);0.1569254 (0.2330986);-0.0567628 (0.1369339);0.2593318 (0.0737878);0.184324 (0.2302287);0.394843 (0.2396938);0.1680093 (0.1529534);0.618025 (0.127422);0.2740684 (0.1251871);-0.2370909 (0.2898451);0.2317249 (0.1803952);0.3475451 (0.1537814);0.3601932 (0.1802943);0.0206739 (0.2000164)	0.00223714	0
4.90232e-10	10:17976964:rs692594:G_C	10	17976964	ENSG00000205358.3	MT1H	16	56669814	G/C	G	6.2223	0.2081279 (0.0334487)	-0.146216;2.2293714;1.4834623;2.6835849;3.0621795;2.639608;0.7133801;-0.4722423;1.4684648;1.9041794;0.2482986;1.8509647;1.657668;1.9978069;1.9843572	86;168;65;135;450;49;37;123;131;164;43;77;94;74;57	-0.0155869;0.1715878;0.1863444;0.230376;0.1443443;0.3733795;0.1214559;-0.0427142;0.1289109;0.1486757;0.0385245;0.2121083;0.1716091;0.2327678;0.264493	-0.022295 (0.1524796);0.2397412 (0.1075376);0.2559506 (0.172536);0.3183969 (0.1186461);0.2024157 (0.0661018);0.5006547 (0.1896701);0.1677581 (0.2351595);-0.0601815 (0.1274378);0.1816923 (0.1237294);0.2079986 (0.1092327);0.0535111 (0.2155111);0.2934752 (0.1585526);0.2386751 (0.1439825);0.325807 (0.1630823);0.3603827 (0.1816118)	0.00223214	0
4.9211e-10	10:17937778:rs10430577:C_T	10	17937778	ENSG00000205358.3	MT1H	16	56669814	C/T	T	6.22164	0.2426851 (0.0390066)	-0.2924883;-0.0385942;1.6790022;1.4561843;5.108285;2.3902489;2.8504868;-0.0664087;1.6178971;2.0076707;1.6368988;1.4340369;1.4527552;-;0.5989738	86;168;65;135;450;49;37;125;131;164;43;77;94;-;57	-0.0316209;-0.0034852;0.20973;0.1258408;0.2379618;0.3396258;0.4575114;-0.0058971;0.1423698;0.1568892;0.2532426;0.1649131;0.1509493;-;0.0810606	-0.0496964 (0.1699092);-0.0046463 (0.1203879);0.3169699 (0.1887847);0.2056745 (0.141242);0.3901161 (0.0763693);0.5568687 (0.2329752);0.6483012 (0.2274353);-0.0096237 (0.1449158);0.2216983 (0.1370287);0.255027 (0.1270263);0.3818066 (0.23325);0.264531 (0.184466);0.2291231 (0.1577163);-;0.1315395 (0.2196081)	0.00222717	0
5.0225e-10	9:94298926:rs73653458:A_G	9	94298926	ENSG00000173124.14	ACSM6	10	95194200	A/G	G	6.21853	0.5305544 (0.0853182)	0.5670969;1.7186501;0.4747776;2.6117178;3.9476544;1.3778251;1.3327819;0.9758805;2.4191612;1.2356207;0.04455;0.0949487;1.912981;1.0183905;1.9143345	86;168;65;135;450;49;37;125;131;164;43;77;94;74;57	0.0616968;0.1328124;0.0603485;0.224135;0.1849249;0.2002776;0.2238868;0.0878675;0.2114197;0.0965314;0.0073561;0.0110208;0.1979756;0.1202929;0.2546505	0.1409985 (0.248632);0.2934759 (0.1707596);0.1176716 (0.2478458);0.9758381 (0.3736384);0.9503046 (0.2407264);0.6901749 (0.5009162);0.9332787 (0.7002486);0.3493541 (0.3579886);1.3744042 (0.5681325);0.4699032 (0.3802973);0.026181 (0.5876781);0.0675751 (0.7117019);0.8507182 (0.4447081);0.5898999 (0.5792473);0.9445249 (0.4933959)	0.00222222	0.0260931
5.27827e-10	17:45439036:rs17631303:A_G	17	45439036	ENSG00000176809.10	LRRC37A3	17	64919480	A/G	G	6.21061	0.2930293 (0.047182)	2.4465069;0.811283;0.657319;1.0033528;3.2342508;-0.5327176;3.1950776;0.6313907;-;2.7252064;-0.4332684;1.9135842;3.3632844;2.5877971;0.6657845	86;168;65;135;450;49;37;125;-;164;43;77;94;74;57	0.2632107;0.0627687;0.0829079;0.0867176;0.1519392;-0.078278;0.5064476;0.0567078;-;0.2119182;-0.0681282;0.2187807;0.340935;0.2989715;0.0896359	0.7708022 (0.3150623);0.2735885 (0.3372294);0.2738563 (0.4166262);0.1591201 (0.1585884);0.2787592 (0.0861897);-0.1490292 (0.2797527);0.7664038 (0.2398702);0.1028923 (0.1629613);-;0.3759086 (0.1379377);-0.1068462 (0.2466051);0.346448 (0.1810467);0.5828796 (0.1733067);0.5526276 (0.2135514);0.1461041 (0.2194466)	0.00243902	0.902357
6.68368e-10	17:45472242:rs149366495:G_A	17	45472242	ENSG00000176809.10	LRRC37A3	17	64919480	G/A	A	6.1734	0.2897563 (0.0469362)	2.533473;0.4890357;0.1502242;1.0033528;3.1266697;-0.0409161;3.1950776;0.6313907;-;2.9098189;-0.3375405;1.8956776;3.3632844;2.8160958;0.6657845	86;168;65;135;450;49;37;125;-;164;43;77;94;74;57	0.2719582;0.0375642;0.0192058;0.0867176;0.146804;-0.0061546;0.5064476;0.0567078;-;0.2255346;-0.0527746;0.2166786;0.341459;0.3235137;0.0896359	0.8368262 (0.3303079);0.156889 (0.320813);0.0583626 (0.3885033);0.1591201 (0.1585884);0.267101 (0.0854267);-0.0111823 (0.2732994);0.7664038 (0.2398702);0.1028923 (0.1629613);-;0.4001613 (0.137521);-0.0833104 (0.246816);0.3433513 (0.1811233);0.5828796 (0.1733067);0.58715 (0.2084979);0.1461041 (0.2194466)	0.00309735	0.902357
7.38556e-10	17:45746994:rs7207400:T_C	17	45746994	ENSG00000176809.10	LRRC37A3	17	64919480	T/C	T	-6.15749	-0.2290955 (0.037206)	-0.2284836;-0.4504029;0.6970666;-2.1835591;-3.0406924;-0.9248479;-3.9004531;-0.9091097;-;-2.9098189;0.057279;-1.4869519;-3.1233717;-3.511707;-0.6806422	86;168;65;135;450;49;37;125;-;164;43;77;94;74;57	-0.0254817;-0.0349237;0.0875594;-0.1876406;-0.1430584;-0.1347668;-0.597069;-0.0821096;-;-0.2257749;0.0090854;-0.1712767;-0.3176736;-0.3980563;-0.091793	-0.0352378 (0.1542245);-0.0491212 (0.1090605);0.1220504 (0.1750915);-0.2915829 (0.1335356);-0.227184 (0.0747146);-0.2124683 (0.2297332);-0.8350784 (0.2140978);-0.1300093 (0.1430073);-;-0.3575684 (0.1228834);0.0136017 (0.237464);-0.2475785 (0.1665007);-0.4847189 (0.1551909);-0.6353119 (0.1809126);-0.1376467 (0.2022307)	0.00353201	0.902357
8.33568e-10	17:46171471:rs35643216:T_C	17	46171471	ENSG00000176809.10	LRRC37A3	17	64919480	C/T	C	6.13846	0.3785284 (0.0616651)	-;0.772579;0.4747776;-;-;1.1678038;3.4649085;-;2.6900376;3.082075;-0.1846008;2.0572946;2.4502217;3.1283571;1.2340902	-;168;65;-;-;49;37;-;131;164;43;77;94;73;57	-;0.0597274;0.0601754;-;-;0.1695924;0.5423754;-;0.2344407;0.239127;-0.0292971;0.2346712;0.2519571;0.3600324;0.1663446	-;0.2759691 (0.3572051);0.1981179 (0.4172857);-;-;0.2788712 (0.2387997);0.8501816 (0.2453691);-;0.4116998 (0.1530461);0.4307757 (0.1397681);-0.0479619 (0.2598143);0.3743834 (0.1819785);0.4272824 (0.1743852);0.6453739 (0.206298);0.3128252 (0.2534865)	0.00440529	0.902357
9.31067e-10	6:135097880:rs9399137:T_C	6	135097880	ENSG00000196565.15	HBG2	11	5254781	T/C	C	6.12087	0.2462347 (0.0402287)	0.8608725;0.2444516;0.2688757;-0.6105073;3.320406;1.1120909;1.0901544;1.6134014;5.1125029;2.8833904;-0.8631293;1.1093948;2.7027849;2.1393316;0.4211492	86;168;65;135;450;49;37;125;131;164;43;77;94;74;57	0.0941764;0.0185055;0.0343462;-0.0530631;0.1560729;0.1615333;0.1841053;0.1452652;0.4285636;0.223894;-0.1346546;0.1280999;0.2767868;0.2488916;0.0573181	0.2190027 (0.2543962);0.0467589 (0.1912807);0.1123299 (0.4177763);-0.0842788 (0.1380472);0.2507004 (0.0755029);0.2579997 (0.2319951);0.272914 (0.2503443);0.2488299 (0.1542269);0.6517485 (0.1274813);0.3664543 (0.1270915);-0.2576096 (0.29846);0.202265 (0.1823201);0.4220209 (0.156143);0.3873756 (0.1810732);0.0868389 (0.2061951)	0.00505495	0
1.03188e-09	2:136001809:rs309124:G_A	2	136001809	ENSG00000255374.3	TAS2R43	12	11092313	G/A	G	-6.1044	-0.2457513 (0.0402581)	-0.6404405;-0.9791349;-1.8761013;-1.2700576;-6.066999;-3.5653059;-0.6955665;-0.175648;-1.2507404;-0.4958122;-1.0054336;-2.1928068;-0.3923561;-;1.1287242	86;168;65;135;450;49;37;123;131;164;43;77;94;-;57	-0.0704067;-0.0762002;-0.2340587;-0.110115;-0.2805114;-0.4894458;-0.1184698;-0.0163882;-0.1098705;-0.0393835;-0.1572437;-0.249839;-0.0406969;-;0.1515635	-0.1039649 (0.1623335);-0.1107617 (0.113122);-0.336869 (0.179558);-0.1934453 (0.1523123);-0.4351838 (0.0717297);-0.8682769 (0.243535);-0.2258223 (0.3246596);-0.0289636 (0.1648955);-0.2135667 (0.1707522);-0.0732262 (0.1476893);-0.2991739 (0.297557);-0.427537 (0.1949725);-0.0770501 (0.196378);-;0.2605287 (0.230817)	0.00592105	0
1.07269e-09	6:135090090:rs9376090:T_C	6	135090090	ENSG00000196565.15	HBG2	11	5254781	T/C	C	6.09823	0.2487377 (0.0407885)	1.072826;0.4375267;-0.0711538;-0.4490963;3.3419577;1.0009935;1.0901544;1.4113601;5.0465509;2.6594856;-0.5099554;0.9872069;3.2690372;1.8922171;0.0295304	86;168;65;135;450;49;37;125;131;164;43;77;94;74;57	0.1167334;0.0340051;-0.0090762;-0.0387001;0.1574482;0.1461371;0.1842053;0.1267478;0.4237224;0.2071166;-0.0797517;0.1136388;0.332413;0.2205684;0.0040887	0.3321218 (0.3095766);0.0944693 (0.2159167);-0.0415614 (0.5841068);-0.0623208 (0.1387694);0.2526501 (0.0755994);0.236186 (0.2359516);0.272914 (0.2503443);0.2197673 (0.1557132);0.6476874 (0.1283426);0.3377136 (0.1269846);-0.1582216 (0.3102655);0.1850306 (0.1874284);0.5217454 (0.1596022);0.3477389 (0.1837733);0.0059961 (0.2030493)	0.00612691	0
1.21388e-09	16:4829765:rs4619406:T_C	16	4829765	ENSG00000124145.6	SDC4	20	45348424	C/T	T	-6.07839	-0.2042813 (0.0336078)	-0.9529307;-2.3083842;0.4430741;-1.3165397;-3.0406924;-1.8401644;-0.8026015;-1.9519941;-1.3766991;-2.1762766;-2.9674789;-1.6906015;0.4594155;-0.6350859;-2.7998853	86;168;65;135;450;49;37;125;131;164;43;77;94;74;57	-0.1044821;-0.1779863;0.0560971;-0.1138503;-0.1427592;-0.2650741;-0.1356183;-0.174902;-0.1205506;-0.1699613;-0.4424854;-0.1943796;0.0482458;-0.0746678;-0.3655978	-0.1726182 (0.1811445);-0.2780407 (0.1204482);0.0867118 (0.1957049);-0.1599686 (0.1215069);-0.2008604 (0.0660574);-0.3598531 (0.1955548);-0.1860882 (0.2318563);-0.2437303 (0.1248622);-0.1689078 (0.1226905);-0.2369723 (0.1088889);-0.5832173 (0.1965363);-0.2703175 (0.1598942);0.0669716 (0.1457758);-0.1041241 (0.1639528);-0.4944876 (0.1766099)	0.00742358	0.000856531
1.23217e-09	21:42656150:rs228093:G_A	21	42656150	ENSG00000274276.4	CBSL	21	6468040	G/A	A	6.07616	0.367517 (0.0604851)	0.6496127;0.6565276;1.5322123;2.0654659;2.2060222;0.7661761;0.0352442;2.1564452;2.6782139;3.0555197;1.7308212;1.170612;0.6608171;1.5346213;2.1409483	86;168;65;135;450;49;37;125;131;164;43;77;94;74;57	0.070555;0.050762;0.1922589;0.1775646;0.1043248;0.1119155;0.0058085;0.192731;0.2325894;0.2368846;0.2671521;0.1354421;0.0687107;0.1796743;0.2840856	0.3774434 (0.5810283);0.250449 (0.3814752);0.7644881 (0.498944);0.3640699 (0.1762653);0.2555706 (0.1158513);0.2347015 (0.3063284);0.0150095 (0.4258714);0.4827801 (0.2238777);0.548373 (0.2047532);0.5187426 (0.1697723);0.5895358 (0.3406105);0.3153478 (0.2693871);0.1967011 (0.2976635);0.3894654 (0.253786);0.8035675 (0.3753325)	0.00740741	0.874973
1.2887e-09	19:37324479:rs6508712:T_G	19	37324479	ENSG00000111291.8	GPRC5D	12	12952147	G/T	T	6.06897	0.2067465 (0.0340662)	1.0912953;1.3156345;1.1765546;2.8277976;1.8013684;0.4574072;0.3350899;2.9515607;1.5488782;3.3487779;2.8704864;2.0212888;-1.287611;2.0861572;0.7475543	86;168;65;135;450;49;37;125;131;164;43;77;94;74;57	0.1192061;0.1017867;0.1480839;0.2423808;0.0846734;0.0669282;0.0574534;0.2616148;0.1363533;0.2589917;0.4290974;0.2310665;-0.133973;0.2429579;0.1011859	0.2149957 (0.1970096);0.1929943 (0.146693);0.267579 (0.2274259);0.3393883 (0.1200186);0.1197105 (0.0664553);0.0923869 (0.2019795);0.0780458 (0.2329102);0.3672494 (0.1244255);0.1910819 (0.123368);0.3594954 (0.1073512);0.5905729 (0.2057397);0.3174472 (0.1570519);-0.189693 (0.1473216);0.3333316 (0.1597826);0.1404112 (0.1878274)	0.00782609	0
1.32282e-09	17:46730994:rs35937770:G_A	17	46730994	ENSG00000176809.10	LRRC37A3	17	64919480	G/A	A	-6.06446	-0.2279837 (0.0375934)	-0.7046668;1.3675152;0.3559425;-3.547417;-2.826074;-2.5407651;-2.3000949;1.2333419;-2.7966524;-1.9688386;0.8115485;-3.0064417;-3.5745277;-2.2996371;-2.1173695	86;168;65;135;450;49;37;123;131;164;43;77;94;74;57	-0.0771699;0.1059083;0.0451122;-0.3005258;-0.1325264;-0.3600647;-0.3765805;0.1123079;-0.2431912;-0.1537784;0.1272693;-0.3378038;-0.3613312;-0.266633;-0.2814537	-0.2103039 (0.2984444);0.3065018 (0.2241305);0.1381742 (0.3881926);-0.4431829 (0.1249312);-0.2053227 (0.072653);-0.5399981 (0.2125337);-0.5238828 (0.2277657);0.1704127 (0.1381715);-0.3468661 (0.124029);-0.225183 (0.1143735);0.193625 (0.2385871);-0.5185378 (0.1724756);-0.5224628 (0.1461628);-0.3842647 (0.167098);-0.3906405 (0.1844933)	0.00780911	0.902357
1.40942e-09	17:45838131:rs62054807:C_T	17	45838131	ENSG00000176809.10	LRRC37A3	17	64919480	C/T	T	6.05443	0.2418263 (0.039942)	1.7428107;0.2058485;-0.8244447;1.0496721;3.6226168;0.6630377;3.802709;0.4872289;-;2.777862;0.7536155;1.9584051;2.3099195;3.0662015;0.4063492	86;168;65;135;450;49;37;125;-;164;43;77;94;74;57	0.1888368;0.0158536;-0.1044593;0.0907641;0.1701144;0.0971435;0.5845897;0.0435193;-;0.2157966;0.1179093;0.2239769;0.2383942;0.3505091;0.055329	0.3989141 (0.2288912);0.0413049 (0.2006567);-0.2699502 (0.3274328);0.1374277 (0.1309244);0.268813 (0.0742041);0.1492453 (0.2250932);0.8440352 (0.2219563);0.0679853 (0.1395345);-;0.3182205 (0.1145559);0.1777931 (0.2359202);0.3256911 (0.1663042);0.3565446 (0.1543537);0.5389081 (0.1757576);0.081757 (0.201199)	0.00800866	0.902357
1.42173e-09	17:46770948:rs3809857:G_T	17	46770948	ENSG00000176809.10	LRRC37A3	17	64919480	G/T	T	-6.05291	-0.228043 (0.037675)	-0.8884756;1.2119682;0.1897671;-3.3135918;-2.6761025;-2.8321137;-2.5337414;1.2435348;-2.8798327;-1.5305315;0.5035608;-3.0159019;-3.6170896;-2.2996371;-2.0390056	86;168;65;135;450;49;37;125;131;164;43;77;94;74;57	-0.0973678;0.093554;0.0242491;-0.2815001;-0.1255838;-0.3977597;-0.4118882;0.1118549;-0.2503772;-0.1202129;0.0789411;-0.3387999;-0.3654338;-0.266633;-0.2706986	-0.2756236 (0.3102208);0.2719604 (0.2243956);0.0737175 (0.3884632);-0.4162393 (0.1256158);-0.1948204 (0.0728001);-0.6167134 (0.2177573);-0.5695444 (0.2247839);0.1712324 (0.1376981);-0.3544987 (0.123097);-0.1769553 (0.1156169);0.1207043 (0.2397016);-0.5285074 (0.1752402);-0.5257267 (0.1453452);-0.3842647 (0.167098);-0.378711 (0.1857332)	0.00820734	0.902357
1.45929e-09	16:81545101:rs62046625:G_A	16	81545101	ENSG00000255804.2	OR6J1	14	22644352	G/A	A	-6.04866	-0.3197457 (0.0528623)	-0.8332813;-2.0454907;-1.1042805;-1.7130613;-3.7741341;-0.8350796;-1.6972318;-1.4674075;-0.7717301;-1.9817795;-0.3821973;-2.138507;-2.1703618;-0.7285565;0.6732128	86;168;65;135;450;49;37;125;131;164;43;77;94;74;57	-0.0906572;-0.1580366;-0.1390616;-0.1477199;-0.1773559;-0.1217881;-0.282785;-0.13236;-0.0680427;-0.1551657;-0.0601176;-0.2441943;-0.2243729;-0.0856188;0.091365	-0.2067345 (0.2480969);-0.3988145 (0.1949725);-0.3095437 (0.2803126);-0.3437954 (0.2006907);-0.3924077 (0.1039729);-0.2266237 (0.2713798);-0.5558877 (0.3275261);-0.2718474 (0.1852569);-0.1493917 (0.1935802);-0.3594888 (0.181397);-0.1231894 (0.3223189);-0.4980526 (0.2328973);-0.4474548 (0.206166);-0.210816 (0.2893612);0.1857898 (0.2759748)	0.00840517	0.0669498
1.4611e-09	6:135100038:rs34164109:C_T	6	135100038	ENSG00000196565.15	HBG2	11	5254781	C/T	T	6.04863	0.2378068 (0.0393158)	1.1929995;0.3860282;-0.10278;-0.5874387;3.2773182;1.0981803;1.0901544;1.6134014;5.1125029;2.8042167;-0.8502263;1.1093948;2.5610168;2.1393316;0.1698215	86;168;65;135;450;49;37;125;131;164;43;77;94;74;57	0.1297376;0.0302733;-0.013037;-0.0508192;0.1544921;0.1599974;0.1842053;0.1452652;0.4288161;0.2180525;-0.1327945;0.1280999;0.2628723;0.2488916;0.0230789	0.2443881 (0.2048518);0.0577517 (0.1496049);-0.0249824 (0.2430665);-0.0811025 (0.1380613);0.2471717 (0.0754189);0.2548505 (0.2320661);0.272914 (0.2503443);0.2488299 (0.1542269);0.6517485 (0.1274813);0.3552721 (0.1266921);-0.2538227 (0.2985355);0.202265 (0.1823201);0.3991131 (0.1558416);0.3873756 (0.1810732);0.0344737 (0.2029995)	0.0083871	0
1.60943e-09	16:50916894:rs1567154:C_T	16	50916894	ENSG00000126890.13	CTAG2	23	154653579	C/T	T	6.03312	0.2491025 (0.0412892)	0.3931124;3.1200088;2.1667775;1.818507;3.8391585;0.8488754;1.1444796;2.6149422;1.5833766;0.4830898;1.3516116;-0.405902;1.3749637;-0.1860517;0.6806422	86;168;65;135;450;49;37;125;131;164;43;77;94;74;57	0.042665;0.2387234;0.2689064;0.1566528;0.1802428;0.1243749;0.1931174;0.2329112;0.1392759;0.0379064;0.2101563;-0.0474718;0.1428108;-0.021806;0.0917557	0.0836042 (0.2126725);0.4688731 (0.1502794);0.4260436 (0.1966255);0.2630004 (0.1446244);0.3002546 (0.0782084);0.1864933 (0.2196946);0.3338336 (0.2916903);0.3939997 (0.1506724);0.2525516 (0.1595019);0.0664865 (0.1376276);0.3322767 (0.2458374);-0.0805309 (0.1983998);0.2675565 (0.1945917);-0.0350005 (0.1881227);0.1637806 (0.2406266)	0.00944206	0
1.61742e-09	6:7076458:rs6925562:T_C	6	7076458	ENSG00000125084.12	WNT1	12	48978322	C/T	T	6.03222	0.3028583 (0.0502068)	-;-;1.8102154;2.8398451;-;-;1.3144733;1.6471509;2.3605571;-;1.7510205;2.4388356;2.1703618;1.0782691;1.3777009	-;-;65;135;-;-;37;125;131;-;43;77;94;74;57	-;-;0.2262582;0.2426033;-;-;0.2213748;0.1482487;0.206458;-;0.269608;0.2767723;0.2237896;0.1267422;0.1847892	-;-;0.438514 (0.2422441);0.3571436 (0.1257616);-;-;0.3312907 (0.2520331);0.2181961 (0.1324688);0.3123657 (0.1323271);-;0.4121449 (0.2353741);0.4284048 (0.1756596);0.3236246 (0.1491109);0.1996307 (0.1851399);0.285282 (0.2070711)	0.00942184	0
1.67238e-09	16:37321:rs9937872:G_A	16	37321	ENSG00000261456.5	TUBB8	10	74163	G/A	A	6.027	0.238274 (0.0395345)	0.9529307;1.927616;0.3242752;-0.6105073;0.3384889;1.3848581;1.5788896;1.9859969;3.0110209;4.0121325;1.9340609;3.2831012;2.1008457;1.0440431;2.3546999	86;168;65;135;450;49;37;125;131;164;43;77;94;74;57	0.1040212;0.1490361;0.0413805;-0.0525019;0.0160605;0.2011656;0.2643642;0.1776179;0.2614894;0.3082954;0.2973324;0.3670166;0.2168974;0.1225039;0.3108754	0.157381 (0.1651548);0.2232699 (0.115827);0.0652967 (0.2013621);-0.091511 (0.1498933);0.0272339 (0.0804572);0.3471291 (0.2506604);0.4140747 (0.2622569);0.284847 (0.1434277);0.4812588 (0.1598325);0.4922773 (0.1226972);0.5418464 (0.28016);0.603873 (0.1839337);0.3766346 (0.1792776);0.2205969 (0.211291);0.4529309 (0.1923518)	0.00961538	0.000962001
1.69528e-09	22:22263363:rs28853378:G_C	22	22263363	ENSG00000160321.15	ZNF208	19	22010949	G/C	C	6.02478	0.2096778 (0.0348026)	0.8057015;0.8887248;0.8085059;3.0818105;3.6009946;1.2935971;2.2737509;-;1.1935644;1.8654196;1.5102812;1.0657198;0.9589701;0.4061161;1.7288414	86;168;65;135;450;49;37;-;131;164;43;77;94;74;57	0.0876146;0.0693823;0.1020398;0.2632123;0.1686027;0.1875105;0.3730299;-;0.1053359;0.1459445;0.2341782;0.122648;0.1000682;0.0480459;0.2313679	0.123421 (0.1531845);0.0968506 (0.108977);0.142486 (0.1762337);0.3658355 (0.118708);0.237669 (0.0660009);0.2583431 (0.1997091);0.5042793 (0.221783);-;0.1482495 (0.1242074);0.2044933 (0.1096232);0.3174059 (0.2101635);0.1716802 (0.1610932);0.1412623 (0.1473063);0.0674401 (0.166061);0.3164512 (0.1830423)	0.00959488	0.0575143
1.89221e-09	15:41808476:rs7175346:G_A	15	41808476	ENSG00000258484.4	SPESP1	15	68818221	A/G	A	6.00692	0.2081467 (0.0346512)	1.5648599;3.3764428;0.6175963;1.2468283;2.6118915;0.9386792;2.3132933;-;1.0793469;0.8779193;0.9730291;1.1968748;2.250021;1.8571203;1.3852804	86;168;65;135;450;49;37;-;131;164;43;77;94;74;57	0.170238;0.2575347;0.0777101;0.1083414;0.1234593;0.1373646;0.3793803;-;0.0952684;0.0694926;0.1521029;0.1378836;0.2322433;0.2170184;0.1864097	0.2412742 (0.1541826);0.3615597 (0.107083);0.1106133 (0.1791029);0.1509301 (0.1210512);0.1729445 (0.0662143);0.1920003 (0.204543);0.5034398 (0.2176291);-;0.1328723 (0.1231043);0.0967248 (0.110175);0.207801 (0.2135609);0.1924433 (0.1607881);0.3233089 (0.1436915);0.3001928 (0.1616442);0.2562137 (0.1849544)	0.00978723	0
1.9659e-09	6:7076458:rs6925562:T_C	6	7076458	ENSG00000185278.15	ZBTB37	1	173868082	C/T	T	-6.00042	-0.3013277 (0.0502178)	-;-;-2.9807001;-1.8771863;-;-;-0.8801517;-3.1037759;-1.3766991;-;-2.7013065;-1.7884915;-2.1107662;-1.0098428;-1.2567168	-;-;65;135;-;-;37;125;131;-;43;77;94;74;57	-;-;-0.3643814;-0.1617282;-;-;-0.1490023;-0.2753694;-0.1210254;-;-0.4063215;-0.2047502;-0.2178144;-0.1188516;-0.1693901	-;-;-0.694115 (0.2328698);-0.2399162 (0.1278063);-;-;-0.2246086 (0.255193);-0.4004472 (0.1290194);-0.1846776 (0.1341452);-;-0.6084877 (0.2252568);-0.3195051 (0.178645);-0.3151458 (0.149304);-0.1871402 (0.1853161);-0.2609367 (0.2076336)	0.00976645	0.0459672
2.01492e-09	9:89659246:rs7044445:T_C	9	89659246	ENSG00000090273.14	NUDC	1	26902282	T/C	C	5.99661	0.2033235 (0.0339064)	0.0822429;2.1504849;0.4906335;2.1835591;3.2988595;1.3778251;0.9999198;2.2362481;0.2720991;1.2484204;0.9018707;2.0753177;2.8148032;1.0868298;0.3545679	86;168;65;135;450;49;37;125;131;164;43;77;94;74;57	0.0090106;0.1659318;0.0616697;0.1877958;0.1546757;0.2002271;0.1692639;0.1995125;0.0239396;0.097504;0.1410503;0.2367175;0.2883971;0.1283967;0.0481594	0.0141671 (0.1722594);0.2662337 (0.1238017);0.0959867 (0.1956383);0.2661851 (0.1219042);0.2177339 (0.0660028);0.2789939 (0.2024887);0.2301556 (0.2301741);0.2788839 (0.1247106);0.0338048 (0.124237);0.1377921 (0.1103731);0.1952937 (0.2165429);0.326842 (0.1574901);0.4026101 (0.1430331);0.1772807 (0.1631173);0.0665075 (0.1875734)	0.0101695	0.0860534
2.08811e-09	17:45467013:rs55663797:G_A	17	45467013	ENSG00000176809.10	LRRC37A3	17	64919480	G/A	A	5.99082	0.2774344 (0.0463099)	1.6209537;0.1029193;0.9761293;1.0033528;3.1266697;-0.0409161;3.1950776;0.6313907;-;2.8701832;-0.3439184;1.8956776;3.3632844;2.8160958;0.6657845	86;168;65;135;450;49;37;125;-;164;43;77;94;74;57	0.175921;0.0076318;0.123458;0.0867176;0.1471909;-0.0061546;0.5064476;0.0567078;-;0.2232401;-0.0544238;0.2168961;0.3410377;0.3235137;0.0896359	0.4191578 (0.2585871);0.0243078 (0.2361835);0.3189542 (0.3267541);0.1591201 (0.1585884);0.267101 (0.0854267);-0.0111823 (0.2732994);0.7664038 (0.2398702);0.1028923 (0.1629613);-;0.394973 (0.1376125);-0.0848803 (0.2468036);0.3433513 (0.1811233);0.5828796 (0.1733067);0.58715 (0.2084979);0.1461041 (0.2194466)	0.0103376	0.902357
2.08811e-09	6:7078350:rs9392136:A_G	6	7078350	ENSG00000185278.15	ZBTB37	1	173868082	G/A	A	-5.99063	-0.3016773 (0.0503582)	-;-;-2.9719028;-1.8654447;-;-;-0.8801517;-3.3142507;-1.3881622;-;-2.6867338;-1.7884915;-2.1107662;-0.7285565;-1.2567168	-;-;65;135;-;-;37;124;131;-;43;77;94;74;57	-;-;-0.362523;-0.1609507;-;-;-0.1490023;-0.2935752;-0.1222845;-;-0.4043029;-0.2047502;-0.2177582;-0.085653;-0.1693901	-;-;-0.6778423 (0.2280836);-0.2384534 (0.1278266);-;-;-0.2246086 (0.255193);-0.4274639 (0.1289775);-0.1883512 (0.1356839);-;-0.6056781 (0.2254329);-0.3195051 (0.178645);-0.3151458 (0.149304);-0.136601 (0.1874954);-0.2609367 (0.2076336)	0.0103376	0.0459672
2.10099e-09	17:45434952:rs56168933:G_A	17	45434952	ENSG00000176809.10	LRRC37A3	17	64919480	G/A	A	5.98981	0.2904746 (0.0484948)	1.6022457;0.334539;0.9921261;1.0033528;3.2342508;-0.5327176;3.1950776;-;-;2.7252064;-0.4460426;1.9225421;3.3632844;2.5877971;0.6657845	86;168;65;135;450;49;37;-;-;164;43;77;94;74;57	0.1736985;0.0261982;0.1245829;0.0867176;0.152278;-0.078278;0.5064476;-;-;0.2122672;-0.0704073;0.2198733;0.3407177;0.2989715;0.0896359	0.4033814 (0.25176);0.0789888 (0.2361123);0.3241039 (0.3266761);0.1591201 (0.1585884);0.2787592 (0.0861897);-0.1490292 (0.2797527);0.7664038 (0.2398702);-;-;0.3759086 (0.1379377);-0.109982 (0.246573);0.3479957 (0.1810081);0.5828796 (0.1733067);0.5526276 (0.2135514);0.1461041 (0.2194466)	0.0105263	0.902357
2.29808e-09	17:45704381:rs1724425:C_T	17	45704381	ENSG00000176809.10	LRRC37A3	17	64919480	C/T	T	5.97525	0.2096099 (0.0350797)	-0.9437186;1.927616;0.8085059;3.6093128;2.6546948;0.7455285;3.6906799;-0.1106829;-;3.5502638;-0.2801609;1.3812029;2.190255;1.8133167;0.103361	86;168;65;135;450;49;37;125;-;164;43;77;94;74;57	-0.1028254;0.1485282;0.1024544;0.3055421;0.1247433;0.1088083;0.5708299;-0.0101161;-;0.2742921;-0.0437598;0.1586313;0.2262221;0.2121633;0.0142321	-0.1490999 (0.1579919);0.2256021 (0.1170369);0.1445052 (0.1787311);0.4221496 (0.1169612);0.1764946 (0.0664839);0.1518094 (0.2036266);0.7434336 (0.2014354);-0.0141472 (0.1278171);-;0.3801077 (0.1070646);-0.0605134 (0.2159953);0.2199122 (0.1592179);0.3119111 (0.1424086);0.2963053 (0.1634052);0.0193595 (0.1872996)	0.0111111	0.902357
2.29808e-09	6:7078350:rs9392136:A_G	6	7078350	ENSG00000125084.12	WNT1	12	48978322	G/A	A	5.97525	0.3009344 (0.0503635)	-;-;1.867855;2.8277976;-;-;1.3144733;1.6292079;2.3839873;-;1.7375513;2.4388356;2.1703618;0.847715;1.3777009	-;-;65;135;-;-;37;124;131;-;43;77;94;74;57	-;-;0.2325799;0.2423004;-;-;0.2213748;0.1473431;0.2082895;-;0.2679166;0.2767723;0.2239286;0.0999285;0.1847892	-;-;0.4423338 (0.2368138);0.3557134 (0.1257917);-;-;0.3312907 (0.2520331);0.2169313 (0.1331514);0.3189928 (0.1338064);-;0.4091833 (0.2354942);0.4284048 (0.1756596);0.3236246 (0.1491109);0.1587428 (0.1872596);0.285282 (0.2070711)	0.0111111	0
2.44035e-09	12:81714329:rs11114988:A_C	12	81714329	ENSG00000160870.14	CYP3A7	7	99735196	C/A	C	-5.96526	-0.4073881 (0.0682934)	-;-;-2.1918908;-2.4089088;-;-;-0.0939897;-;-3.4083817;-;0.798666;-2.3018036;-2.0117118;-1.9097839;-3.066014	-;-;65;135;-;-;37;-;131;-;43;77;94;74;57	-;-;-0.2722515;-0.20656;-;-;-0.0163039;-;-0.293831;-;0.1253399;-0.2615066;-0.2079548;-0.2230667;-0.3981274	-;-;-0.3754862 (0.171307);-0.4273616 (0.1774088);-;-;-0.0483131 (0.5140259);-;-0.5861966 (0.1719868);-;0.2467234 (0.3089194);-0.4718401 (0.2049871);-0.3922856 (0.1950009);-0.4688781 (0.2455137);-0.9405066 (0.3067522)	0.0115063	0
2.44634e-09	16:38245:rs73493038:C_T	16	38245	ENSG00000261456.5	TUBB8	10	74163	C/T	T	5.96501	0.2363782 (0.0396274)	0.9529307;1.927616;0.2767886;-0.6105073;0.2327033;1.3848581;1.5850934;1.9859969;3.0229769;3.998438;1.920422;3.2831012;2.1008457;1.0440431;2.3706492	86;168;65;135;450;49;37;125;131;164;43;77;94;74;57	0.1038138;0.1486907;0.0354781;-0.0528595;0.0111319;0.2010619;0.2648149;0.1776179;0.2618207;0.3074062;0.2954631;0.3666948;0.2171483;0.1225039;0.3130102	0.157381 (0.1651548);0.2232699 (0.115827);0.0563217 (0.2034829);-0.091511 (0.1498933);0.0188272 (0.0809065);0.3471291 (0.2506604);0.4155985 (0.2621918);0.284847 (0.1434277);0.4875131 (0.1612692);0.4907465 (0.1227345);0.5383282 (0.2803177);0.603873 (0.1839337);0.3766346 (0.1792776);0.2205969 (0.211291);0.4557243 (0.1922361)	0.0114823	0.000962001
2.44934e-09	17:45429931:rs12949256:C_T	17	45429931	ENSG00000176809.10	LRRC37A3	17	64919480	C/T	T	5.96482	0.2897917 (0.0485834)	1.5555196;0.334539;1.0561754;1.0033528;3.2557819;-0.5327176;3.1950776;-;-;2.7252064;-0.4460426;1.9494346;3.3632844;2.3998974;0.6657845	86;168;65;135;450;49;37;-;-;164;43;77;94;72;57	0.1692552;0.0257727;0.132675;0.0867176;0.1532384;-0.078278;0.5064476;-;-;0.2121446;-0.0704073;0.2230127;0.3407177;0.2822913;0.0896359	0.3919442 (0.25197);0.0789888 (0.2361123);0.3446848 (0.3263518);0.1591201 (0.1585884);0.2798889 (0.0859667);-0.1490292 (0.2797527);0.7664038 (0.2398702);-;-;0.3759086 (0.1379377);-0.109982 (0.246573);0.352636 (0.1808914);0.5828796 (0.1733067);0.545257 (0.2272001);0.1461041 (0.2194466)	0.0114583	0.902357
2.47043e-09	17:46797087:rs1563304:C_T	17	46797087	ENSG00000176809.10	LRRC37A3	17	64919480	C/T	T	5.96348	0.2789748 (0.0467806)	1.8934351;-0.4504029;-0.8085059;1.6311978;3.0406924;3.036023;3.35869;-0.2545981;1.9180748;3.2685416;0.5547399;1.9943191;0.5265088;2.2282416;1.7365363	86;168;65;135;450;49;37;125;131;164;43;77;94;74;57	0.2053365;-0.0354397;-0.1023658;0.1410882;0.142962;0.4241817;0.5278828;-0.0225624;0.1683975;0.2534334;0.0870906;0.2280747;0.0554355;0.2590619;0.2323709	0.7709324 (0.4071607);-0.171934 (0.3817338);-0.4085702 (0.5053398);0.2440898 (0.1496384);0.2736751 (0.0900042);0.6542867 (0.2155078);0.8302816 (0.247204);-0.042272 (0.1660342);0.3185414 (0.1660735);0.4647385 (0.1421853);0.136612 (0.2462631);0.3778232 (0.1894497);0.0996197 (0.1892081);0.508136 (0.2280435);0.4346803 (0.2503145)	0.0114345	0.902357
2.5817e-09	17:45942346:rs242557:G_A	17	45942346	ENSG00000176809.10	LRRC37A3	17	64919480	A/G	A	-5.956	-0.2171443 (0.036458)	0.8516742;0.1157847;-0.1344087;-2.8277976;-5.0199452;-0.4574072;-4.0841187;-0.2767437;-;-1.0055279;0.8179916;-2.0212888;-2.5408344;-2.1482064;-1.2567168	86;168;65;135;450;49;37;125;-;164;43;77;94;74;57	0.0932495;0.0085746;-0.0171904;-0.2421121;-0.2341875;-0.0668134;-0.61911;-0.0245138;-;-0.0793817;0.1284288;-0.2309763;-0.2614578;-0.2502214;-0.1694396	0.1471315 (0.1727557);0.0133406 (0.1152188);-0.0257209 (0.1913632);-0.3424204 (0.1210908);-0.3424132 (0.0682105);-0.0968638 (0.211767);-0.8028266 (0.1965728);-0.036366 (0.1314068);-;-0.1131598 (0.1125377);0.1977475 (0.2417476);-0.3407764 (0.1685936);-0.391968 (0.1542674);-0.3452032 (0.1606937);-0.2517141 (0.200295)	0.0118257	0.902357
2.67161e-09	6:7076458:rs6925562:T_C	6	7076458	ENSG00000164938.14	TP53INP1	8	94949378	C/T	T	-5.9506	-0.2989277 (0.0502349)	-;-;-2.3179679;-1.2003924;-;-;-1.1384363;-2.7074194;-1.2507404;-;-2.7524816;-2.6045121;-2.2101625;-1.7346533;-1.4383993	-;-;65;135;-;-;37;125;131;-;43;77;94;74;57	-;-;-0.2873042;-0.1042623;-;-;-0.1915744;-0.2408602;-0.1099593;-;-0.4132647;-0.2950439;-0.2278664;-0.2026888;-0.1933443	-;-;-0.5530884 (0.2386092);-0.1545843 (0.1287781);-;-;-0.2885366 (0.25345);-0.3523364 (0.1301374);-0.1679902 (0.1343126);-;-0.6183022 (0.2246344);-0.4552204 (0.1747815);-0.3292686 (0.1489794);-0.3172803 (0.182907);-0.2974196 (0.2067713)	0.0126294	0
2.7781e-09	21:44193942:rs2838517:T_C	21	44193942	ENSG00000280071.4	GATD3B	21	5128413	C/T	T	5.94425	0.2139086 (0.0359858)	2.1208533;2.718817;3.1222338;1.6195132;3.7308142;0.4574072;0.0881146;-0.0442722;0.8741575;1.363706;0.9471329;1.1881187;-0.315752;-;2.8328409	86;168;65;135;450;49;37;125;131;164;43;77;94;-;57	0.2286243;0.2086538;0.3795209;0.140274;0.1753084;0.0670123;0.0153974;-0.0037103;0.0768831;0.1074515;0.1476976;0.1366585;-0.0328283;-;0.3702804	0.4270161 (0.2013417);0.5016128 (0.1844967);0.9583019 (0.3069283);0.1978787 (0.122184);0.2509854 (0.0672736);0.1010107 (0.2208332);0.0204841 (0.2324709);-0.0057571 (0.1300381);0.1098836 (0.1257023);0.1549158 (0.1135991);0.2091244 (0.2207974);0.1898153 (0.1597612);-0.0467144 (0.1479466);-;0.5176289 (0.1827243)	0.0130165	0.902857
2.90285e-09	6:7078350:rs9392136:A_G	6	7078350	ENSG00000164938.14	TP53INP1	8	94949378	G/A	A	-5.93687	-0.29908 (0.0503767)	-;-;-2.3011072;-1.188788;-;-;-1.1384363;-2.9162426;-1.2164292;-;-2.7378328;-2.6045121;-2.2101625;-1.5086288;-1.4383993	-;-;65;135;-;-;37;124;131;-;43;77;94;74;57	-;-;-0.2845314;-0.1032994;-;-;-0.1915744;-0.260031;-0.1070421;-;-0.4112401;-0.2950439;-0.2278767;-0.1774241;-0.1933443	-;-;-0.5378874 (0.2337516);-0.1531055 (0.1287912);-;-;-0.2885366 (0.25345);-0.3796331 (0.1301788);-0.1653282 (0.1359127);-;-0.6155011 (0.2248133);-0.4552204 (0.1747815);-0.3292686 (0.1489794);-0.2796064 (0.1853381);-0.2974196 (0.2067713)	0.0138144	0
2.98902e-09	17:45475351:rs12452076:G_C	17	45475351	ENSG00000176809.10	LRRC37A3	17	64919480	G/C	C	5.93235	0.2747841 (0.0463196)	1.6209537;0.0128647;0.7527581;1.0033528;3.1266697;-0.0409161;3.1877314;0.6313907;-;2.9098189;-0.3247862;1.886729;3.3737866;2.8160958;0.6657845	86;168;65;135;450;49;37;125;-;164;43;77;94;74;57	0.1760465;0.0007684;0.0954352;0.0865775;0.1469314;-0.006474;0.504987;0.0567078;-;0.2255346;-0.051063;0.2162939;0.3415328;0.3235137;0.08965	0.4191578 (0.2585871);0.0030385 (0.2361908);0.2466901 (0.3277149);0.1591201 (0.1585884);0.267101 (0.0854267);-0.0111823 (0.2732994);0.7650217 (0.2399894);0.1028923 (0.1629613);-;0.4001613 (0.137521);-0.0801703 (0.2468402);0.3418023 (0.1811613);0.5845034 (0.1732485);0.58715 (0.2084979);0.1461041 (0.2194466)	0.0141975	0.902357
3.00729e-09	6:7078350:rs9392136:A_G	6	7078350	ENSG00000105483.18	CARD8	19	48255946	G/A	A	-5.93118	-0.2988047 (0.0503786)	-;-;-3.3555416;-1.258442;-;-;0.3233141;-2.9743964;-1.6178971;-;-3.0883152;-1.4164167;-1.7066205;-2.0684602;-1.7519347	-;-;65;135;-;-;37;124;131;-;43;77;94;74;57	-;-;-0.4061615;-0.1087751;-;-;0.0553437;-0.2646131;-0.1420465;-;-0.4579972;-0.162639;-0.1768766;-0.2406441;-0.2344086	-;-;-0.7530646 (0.2244241);-0.1619751 (0.1287108);-;-;0.0832493 (0.2574872);-0.3867039 (0.1300109);-0.2189545 (0.1353328);-;-0.6806681 (0.2204011);-0.2549382 (0.1799881);-0.2568254 (0.1504877);-0.378429 (0.182952);-0.359221 (0.2050424)	0.0143737	0.0783497
3.0183e-09	17:45438561:rs35354512:C_T	17	45438561	ENSG00000176809.10	LRRC37A3	17	64919480	C/T	T	5.93079	0.2757331 (0.0464918)	1.6115985;0.334539;0.9681331;1.0033528;3.2342508;-0.5327176;3.1950776;0.6398585;-;2.7252064;-0.4332684;1.9135842;3.3632844;2.5877971;0.6657845	86;168;65;135;450;49;37;124;-;164;43;77;94;74;57	0.1750444;0.0261982;0.1223259;0.0867176;0.1520256;-0.078278;0.5064476;0.0576978;-;0.2119182;-0.0681282;0.2190227;0.340935;0.2989715;0.0896359	0.4056672 (0.2517173);0.0789888 (0.2361123);0.3163787 (0.3267926);0.1591201 (0.1585884);0.2787592 (0.0861897);-0.1490292 (0.2797527);0.7664038 (0.2398702);0.1043613 (0.1631006);-;0.3759086 (0.1379377);-0.1068462 (0.2466051);0.346448 (0.1810467);0.5828796 (0.1733067);0.5526276 (0.2135514);0.1461041 (0.2194466)	0.0143443	0.902357
3.03674e-09	21:44067852:rs3788100:T_G	21	44067852	ENSG00000280433.1	FP565260.6	21	5163695	T/G	G	5.9297	0.328264 (0.0553592)	0.8884756;1.4843709;1.4429021;2.3257305;4.558257;0.7248911;-0.0352442;1.4449819;-0.7717301;3.1352467;1.0378774;0.3108325;0.3540498;0.7795957;1.7981993	86;168;65;135;450;49;37;125;131;164;43;77;94;74;57	0.096842;0.1150726;0.1808463;0.1998373;0.2132895;0.1058843;-0.006149;0.1296661;-0.0676;0.2433257;0.1620032;0.0358105;0.0370232;0.092256;0.2402508	0.4014046 (0.4517903);0.4982961 (0.3356952);0.7213517 (0.4999311);0.4183263 (0.1798688);0.4686157 (0.1028059);0.2522048 (0.3479209);-0.0131941 (0.3743619);0.3076631 (0.2129183);-0.1284325 (0.1664215);0.513857 (0.1638968);0.3611237 (0.3479444);0.0798785 (0.2569824);0.089977 (0.2541365);0.1952613 (0.2504648);0.4599369 (0.2557764)	0.0143149	0.991249
3.09648e-09	1:121559216:rs6600745:G_C	1	121559216	ENSG00000196369.11	SRGAP2B	1	145095528	G/C	G	-5.92624	-0.1981827 (0.0334416)	-0.2193416;0.4890357;-0.4193036;-1.4096019;-5.7082314;-1.4976972;-0.4529705;-0.5293974;-3.0588753;0.3940519;0.1846008;-1.1356202;-1.5892436;-3.0195885;-1.6443809	86;168;65;135;450;49;37;124;131;164;43;77;94;74;57	-0.0240847;0.0377991;-0.0532572;-0.1215188;-0.2653581;-0.2168654;-0.0770116;-0.0477523;-0.2654366;0.0308922;0.0287579;-0.1311828;-0.164886;-0.3460561;-0.2195961	-0.0334603 (0.1525488);0.0705448 (0.1442528);-0.0757832 (0.180736);-0.1722229 (0.1221784);-0.3717458 (0.0651245);-0.299908 (0.2002461);-0.1075672 (0.2374705);-0.0677238 (0.1279263);-0.3758149 (0.1228605);0.0704396 (0.1787572);0.0398394 (0.2158137);-0.1861003 (0.1638755);-0.229399 (0.1443448);-0.4884807 (0.1617706);-0.317196 (0.1928969)	0.0144898	0.971955
3.10403e-09	19:58233567:rs48524:G_A	19	58233567	ENSG00000214652.6	ZNF727	7	64045434	A/G	G	-5.9259	-0.1982233 (0.0334503)	-0.9805758;-0.077189;-1.032145;-1.1307931;-4.6678745;-1.8113749;-0.7847359;-1.3665614;-1.3194149;-2.8833904;0.0318212;-0.2158197;-1.036123;-1.6040426;-0.9787909	86;168;65;135;450;49;37;125;131;164;43;77;94;74;57	-0.106858;-0.0057349;-0.1295595;-0.0983593;-0.218422;-0.2610475;-0.132683;-0.1227672;-0.1160674;-0.2240598;0.0046524;-0.0253996;-0.1084039;-0.1877516;-0.1319948	-0.1524751 (0.1554955);-0.0089327 (0.1157255);-0.1920067 (0.1860268);-0.137842 (0.1218985);-0.3063017 (0.0656191);-0.3545791 (0.1957514);-0.1820146 (0.2319437);-0.1738202 (0.1271953);-0.1630272 (0.1235602);-0.3163435 (0.1097123);0.0068701 (0.2158967);-0.035012 (0.1622278);-0.1527979 (0.1474708);-0.2596143 (0.16185);-0.182075 (0.1860204)	0.0144603	0.0381019
3.13058e-09	6:7076458:rs6925562:T_C	6	7076458	ENSG00000105483.18	CARD8	19	48255946	C/T	T	-5.92442	-0.2976656 (0.0502439)	-;-;-3.3827431;-1.258442;-;-;0.3233141;-2.7653618;-1.6409232;-;-3.1035382;-1.4164167;-1.7066205;-2.2460677;-1.7519347	-;-;65;135;-;-;37;125;131;-;43;77;94;74;57	-;-;-0.4088497;-0.1087079;-;-;0.0553437;-0.2461422;-0.1438875;-;-0.460375;-0.162639;-0.1767906;-0.2608817;-0.2344086	-;-;-0.7744446 (0.2289398);-0.1619751 (0.1287108);-;-;0.0832493 (0.2574872);-0.3594465 (0.1299817);-0.2194647 (0.1337446);-;-0.6834105 (0.2202037);-0.2549382 (0.1799881);-0.2568254 (0.1504877);-0.4054967 (0.1805363);-0.359221 (0.2050424)	0.0144309	0.0783497
3.14586e-09	6:135097778:rs7776054:A_G	6	135097778	ENSG00000196565.15	HBG2	11	5254781	A/G	G	5.92393	0.2289474 (0.0386479)	0.3656631;0.2830579;0.3638606;-0.6105073;3.2988595;1.0981803;1.0901544;1.6134014;5.1125029;2.777862;-0.8308816;1.1093948;2.6115486;2.2104303;0.0295304	86;168;65;135;450;49;37;125;131;164;43;77;94;74;57	0.0403064;0.0216358;0.0458522;-0.0530631;0.1548102;0.1595462;0.1842053;0.1452652;0.4285822;0.216228;-0.1302527;0.1278103;0.2678814;0.2571105;0.0040887	0.066535 (0.181957);0.0365666 (0.1291841);0.080891 (0.2223132);-0.0842788 (0.1380472);0.2487581 (0.0754073);0.2548505 (0.2320661);0.272914 (0.2503443);0.2488299 (0.1542269);0.6517485 (0.1274813);0.349054 (0.1256556);-0.2481399 (0.2986466);0.202265 (0.1823201);0.4064601 (0.1556395);0.3962613 (0.1792689);0.0059961 (0.2030493)	0.0148073	0
3.23118e-09	10:59908581:rs3763745:A_C	10	59908581	ENSG00000168961.17	LGALS9	17	27629798	A/C	C	-5.91929	-0.2399635 (0.0405392)	-2.292713;-1.6665181;-0.9921261;-1.5844746;-1.9290364;-0.3821806;-1.3633398;-0.5093986;-3.2029388;-2.6857609;-0.8179916;-0.778411;-0.5744561;-3.2163279;-0.6138139	86;168;65;135;450;49;37;125;131;164;43;77;94;74;57	-0.2470956;-0.1290234;-0.1246552;-0.1367821;-0.0912613;-0.0562972;-0.2287368;-0.045617;-0.2767386;-0.2085819;-0.1275983;-0.0901893;-0.059667;-0.3670786;-0.0827896	-0.9249143 (0.4034148);-0.4234326 (0.2540822);-0.3103166 (0.3127794);-0.2211977 (0.1396032);-0.1442406 (0.0747734);-0.0923883 (0.24174);-0.3540125 (0.2596656);-0.0782082 (0.1535305);-0.4483491 (0.1399805);-0.3299898 (0.1228664);-0.1977475 (0.2417476);-0.1476301 (0.1896558);-0.0946565 (0.1647758);-0.5718941 (0.1778096);-0.1301243 (0.211993)	0.0151822	0.0165074
3.37979e-09	17:45449957:rs112538459:C_T	17	45449957	ENSG00000176809.10	LRRC37A3	17	64919480	C/T	T	5.91205	0.2750822 (0.0465291)	1.6115985;0.334539;0.9841269;1.0149303;3.2127246;-0.5327176;3.1950776;0.6313907;-;2.7120535;-0.4013443;1.9135842;3.3632844;2.5426291;0.6657845	86;168;65;135;450;49;37;125;-;164;43;77;94;73;57	0.1751079;0.0262096;0.1240915;0.0880134;0.1511115;-0.078278;0.5063211;0.0567078;-;0.2110395;-0.063063;0.2186065;0.3407052;0.2956452;0.0896359	0.4056672 (0.2517173);0.0789888 (0.2361123);0.3215293 (0.3267153);0.1609424 (0.1585748);0.2769456 (0.0862027);-0.1490292 (0.2797527);0.7664038 (0.2398702);0.1028923 (0.1629613);-;0.3741724 (0.1379665);-0.0990041 (0.2466812);0.346448 (0.1810467);0.5828796 (0.1733067);0.5536261 (0.2177377);0.1461041 (0.2194466)	0.0153535	0.902357
3.39624e-09	16:28859641:rs12446589:G_A	16	28859641	ENSG00000136709.12	WDR33	2	127811187	G/A	A	-5.91114	-0.210475 (0.0356065)	-1.5928955;-0.8629057;-1.0401535;-0.2993342;-4.6020817;-1.5898339;0.2174118;-0.8832368;-2.9036411;-1.2484204;-1.1811318;-2.1837478;-0.2391783;-1.1896919;-0.5025972	86;168;65;135;450;49;37;124;131;164;43;77;94;74;57	-0.1726267;-0.0668228;-0.1312678;-0.0255517;-0.2152641;-0.2298845;0.0370218;-0.0804902;-0.2521377;-0.0979817;-0.1837202;-0.2490093;-0.024707;-0.1400636;-0.0680964	-0.3517066 (0.220797);-0.1757944 (0.2037238);-0.2507686 (0.2410881);-0.0370628 (0.1238173);-0.3107031 (0.0675136);-0.3230556 (0.2032008);0.0524676 (0.2413281);-0.1152436 (0.1304787);-0.3572529 (0.1230362);-0.1456494 (0.1166669);-0.2593239 (0.2195554);-0.3512584 (0.1608512);-0.0361802 (0.1512686);-0.1948823 (0.1638091);-0.0957368 (0.1904842)	0.0153226	0
3.42523e-09	6:135111414:rs9494145:T_C	6	135111414	ENSG00000196565.15	HBG2	11	5254781	T/C	C	5.90986	0.2534517 (0.0428862)	1.7146497;0.6823094;1.0962588;0.7259086;2.9333265;0.9594372;0.7252613;-;4.5789973;2.3845901;-0.9665528;1.6196149;1.6087807;1.4221394;0.6063934	86;168;65;135;450;49;37;-;131;164;43;77;94;74;57	0.1860366;0.053013;0.1384779;0.0628503;0.1380117;0.139617;0.1226279;-;0.3884822;0.1855073;-0.1509764;0.1858501;0.1672972;0.1670331;0.0815182	0.4426067 (0.2581324);0.1266305 (0.185591);0.4954121 (0.4519116);0.1066966 (0.1469835);0.2271456 (0.0774362);0.2301282 (0.2398575);0.1856938 (0.2560371);-;0.6250725 (0.1365086);0.3127253 (0.1311443);-0.2878554 (0.2978166);0.2976987 (0.1838084);0.2654563 (0.1650047);0.2663517 (0.1872895);0.1259878 (0.2077659)	0.0152918	0
3.43773e-09	21:42756063:rs2269162:G_C	21	42756063	ENSG00000274276.4	CBSL	21	6468040	G/C	C	5.90936	0.2019234 (0.0341701)	0.1370764;3.0662648;1.032145;2.1717346;1.7163115;1.4482568;1.0419831;2.6380354;1.5373835;1.9559007;1.1419776;1.9943191;1.7850854;0.4908542;0.1919792	86;168;65;135;450;49;37;125;131;164;43;77;94;74;57	0.0151428;0.2351988;0.1301984;0.1871874;0.0807476;0.2102097;0.1764701;0.2346422;0.1349369;0.1525868;0.1780395;0.2275665;0.1852018;0.0577012;0.0255456	0.0319214 (0.2328727);0.5263115 (0.1716458);0.273319 (0.2648068);0.2619202 (0.1206041);0.114375 (0.06664);0.2865837 (0.1978818);0.2388654 (0.2292411);0.3294524 (0.1248855);0.1883183 (0.1224927);0.2156484 (0.1102553);0.24369 (0.213393);0.3136591 (0.1572763);0.2564403 (0.1436571);0.0810398 (0.1650996);0.0359494 (0.1872566)	0.015261	0.874973
3.876e-09	17:45434069:rs34465449:C_A	17	45434069	ENSG00000176809.10	LRRC37A3	17	64919480	C/A	A	5.88944	0.2740371 (0.0465303)	1.4529344;0.334539;0.9521453;1.0033528;3.2342508;-0.5327176;3.1950776;0.6313907;-;2.7252064;-0.4460426;1.9315031;3.3632844;2.5877971;0.6657845	86;168;65;135;450;49;37;125;-;164;43;77;94;74;57	0.1584497;0.0263409;0.1196709;0.0867176;0.152278;-0.078278;0.5064476;0.0567078;-;0.2122672;-0.0704073;0.220937;0.3407177;0.2989715;0.0896359	0.3768097 (0.2593439);0.0789888 (0.2361123);0.3112265 (0.3268687);0.1591201 (0.1585884);0.2787592 (0.0861897);-0.1490292 (0.2797527);0.7664038 (0.2398702);0.1028923 (0.1629613);-;0.3759086 (0.1379377);-0.109982 (0.246573);0.3495429 (0.1809694);0.5828796 (0.1733067);0.5526276 (0.2135514);0.1461041 (0.2194466)	0.0186373	0.902357
3.99018e-09	14:73841921:rs78372129:C_T	14	73841921	ENSG00000140093.10	SERPINA10	14	94293268	T/C	T	5.88477	0.4294238 (0.072972)	1.4343127;3.3358226;-0.3242752;2.1599134;1.6312962;0.2250979;2.5676083;2.1022862;1.6063877;2.5414552;0.5291439;1.0046433;1.3264139;-0.2029702;2.3706492	86;168;65;135;450;49;37;124;131;164;43;77;94;74;57	0.1555405;0.2551069;-0.0409103;0.1857926;0.0772154;0.0333712;0.4173112;0.189018;0.1413422;0.1980914;0.0826653;0.1158366;0.1384081;-0.0244491;0.3127263	0.4088881 (0.285076);0.5174794 (0.155128);-0.091673 (0.2827012);0.5828502 (0.2698489);0.2696052 (0.1652706);0.1032841 (0.4588409);1.3942776 (0.5430258);0.637151 (0.3030753);0.4104286 (0.2554978);0.705512 (0.2776016);0.530523 (1.0026062);0.4156597 (0.4137386);0.9342428 (0.7043374);-0.0737621 (0.3634134);0.9486657 (0.4001713)	0.0192	0.071743
3.99501e-09	17:45475171:rs71238846:G_A	17	45475171	ENSG00000176809.10	LRRC37A3	17	64919480	G/A	A	5.88449	0.2724164 (0.046294)	1.6209537;0.0128647;0.5223545;1.0033528;3.1266697;-0.0477356;3.1877314;0.6313907;-;2.9098189;-0.3247862;1.8956776;3.3632844;2.8160958;0.6657845	86;168;65;135;450;49;37;125;-;164;43;77;94;74;57	0.1760465;0.0012071;0.0657478;0.0865775;0.1469074;-0.0072094;0.5054796;0.0567078;-;0.2255346;-0.051063;0.2166156;0.3413423;0.3235137;0.08965	0.4191578 (0.2585871);0.0030385 (0.2361908);0.1642697 (0.3144794);0.1591201 (0.1585884);0.267101 (0.0854267);-0.013046 (0.2732977);0.7650217 (0.2399894);0.1028923 (0.1629613);-;0.4001613 (0.137521);-0.0801703 (0.2468402);0.3433513 (0.1811233);0.5828796 (0.1733067);0.58715 (0.2084979);0.1461041 (0.2194466)	0.0191617	0.902357
[truncated: 38 more rows]

## Sheet: 0PCs-woAMPAD no crossmap
Dataset effect size order: AFR-CMC;AFR-LIBD_1M;AFR-LIBD_h650;EUR-BrainGVEX;EUR-CMC;EUR-CMC_HBCC_set2;EUR-CMC_HBCC_set3;EUR-GTEx;EUR-GVEX;EUR-LIBD_1M;EUR-LIBD_h650;EUR-NABEC-H550;EUR-NABEC-H610;EUR-TargetALS;EUR-UCLA_ASD
Missing values effects are denoted with '-'
[truncated: 65 more rows]

## Sheet: 80PCs-woAMPAD
Dataset effect size order: AFR-CMC;AFR-LIBD_1M;AFR-LIBD_h650;EUR-BrainGVEX;EUR-CMC;EUR-CMC_HBCC_set2;EUR-CMC_HBCC_set3;EUR-GTEx;EUR-GVEX;EUR-LIBD_1M;EUR-LIBD_h650;EUR-NABEC-H550;EUR-NABEC-H610;EUR-TargetALS;EUR-UCLA_ASD
[truncated: 781 more rows]

[truncated: 8 more sheets: 80PCs-woAMPAD no crossmap, 0PCs, 0PCs no crossmap, 100PCs, 100PCs no crossmap, 100PCs no crossmap wCisPerTrait, 100PCs no crossmap convergent, TraitsAndNrOfSNPs]
