# Supplementary material for: Brain expression quantitative trait locus and network analyses reveal downstream effects and putative drivers for brain-related diseases
Source: Nat Genet. 2023 Feb 23;55(3):377–88. doi: 10.1038/s41588-023-01300-6 (PMC10011140; doi:10.1038/s41588-023-01300-6)
Supplement: Supplementary file 4 — Supplementary Tables 1–31. [file 41588_2023_1300_MOESM4_ESM.zip › Supplementary Table 18 - FTDlocus up and downregulated.xlsx]

## Sheet: upregulated genes
Query	Significant	P-value	Term Size	Query size	Intersection size	Precision	Recall	Term ID	Souce	Term Name	Effective Domain Size	Source Order
upregulated_genes	TRUE	5.82445e-08	293	193	19	0.0984456	0.0648464	GO:0042063	GO:BP	gliogenesis	21029	11525
upregulated_genes	TRUE	2.50085e-06	6425	193	99	0.512953	0.0154086	GO:0051179	GO:BP	localization	21029	15663
upregulated_genes	TRUE	1.49905e-05	142	193	12	0.0621762	0.084507	GO:0008366	GO:BP	axon ensheathment	21029	3607
upregulated_genes	TRUE	1.49905e-05	142	193	12	0.0621762	0.084507	GO:0007272	GO:BP	ensheathment of neurons	21029	3165
upregulated_genes	TRUE	3.2363e-05	220	193	14	0.0725389	0.0636364	GO:0010001	GO:BP	glial cell differentiation	21029	4287
upregulated_genes	TRUE	4.43286e-05	8815	193	119	0.61658	0.0134997	GO:0050896	GO:BP	response to stimulus	21029	15425
upregulated_genes	TRUE	0.000136255	140	193	11	0.0569948	0.0785714	GO:0042552	GO:BP	myelination	21029	11835
upregulated_genes	TRUE	0.00019447	42	193	7	0.0362694	0.166667	GO:0048713	GO:BP	regulation of oligodendrocyte differentiation	21029	15027
upregulated_genes	TRUE	0.000358427	499	193	19	0.0984456	0.0380762	GO:0060284	GO:BP	regulation of cell development	21029	17076
upregulated_genes	TRUE	0.0005254	97	193	9	0.0466321	0.0927835	GO:0048709	GO:BP	oligodendrocyte differentiation	21029	15023
upregulated_genes	TRUE	0.000943743	7346	193	101	0.523316	0.013749	GO:0051716	GO:BP	cellular response to stimulus	21029	16079
upregulated_genes	TRUE	0.00135923	298	193	14	0.0725389	0.0469799	GO:0010720	GO:BP	positive regulation of cell development	21029	4862
upregulated_genes	TRUE	0.0013595	5718	193	84	0.435233	0.0146905	GO:0048856	GO:BP	anatomical structure development	21029	15160
upregulated_genes	TRUE	0.00160734	2639	193	49	0.253886	0.0185676	GO:0035556	GO:BP	intracellular signal transduction	21029	10475
upregulated_genes	TRUE	0.00167587	6326	193	90	0.466321	0.014227	GO:0032502	GO:BP	developmental process	21029	8814
upregulated_genes	TRUE	0.00200601	4920	193	75	0.388601	0.0152439	GO:0051234	GO:BP	establishment of localization	21029	15707
upregulated_genes	TRUE	0.00202676	1040	193	27	0.139896	0.0259615	GO:0007417	GO:BP	central nervous system development	21029	3293
upregulated_genes	TRUE	0.00222266	2428	193	46	0.238342	0.0189456	GO:0007399	GO:BP	nervous system development	21029	3278
upregulated_genes	TRUE	0.00303652	62	193	7	0.0362694	0.112903	GO:0014015	GO:BP	positive regulation of gliogenesis	21029	5134
upregulated_genes	TRUE	0.00438557	24	193	5	0.0259067	0.208333	GO:0048714	GO:BP	positive regulation of oligodendrocyte differentiation	21029	15028
upregulated_genes	TRUE	0.00463151	6465	193	90	0.466321	0.0139211	GO:0007154	GO:BP	cell communication	21029	3056
upregulated_genes	TRUE	0.00488679	43	193	6	0.0310881	0.139535	GO:0045687	GO:BP	positive regulation of glial cell differentiation	21029	13428
upregulated_genes	TRUE	0.0050444	2421	193	45	0.233161	0.0185874	GO:0050793	GO:BP	regulation of developmental process	21029	15339
upregulated_genes	TRUE	0.00514557	95	193	8	0.0414508	0.0842105	GO:0014013	GO:BP	regulation of gliogenesis	21029	5132
upregulated_genes	TRUE	0.00519617	4760	193	72	0.373057	0.0151261	GO:0006810	GO:BP	transport	21029	2768
upregulated_genes	TRUE	0.00656128	1454	193	32	0.165803	0.0220083	GO:0016477	GO:BP	cell migration	21029	5822
upregulated_genes	TRUE	0.00747586	2701	193	48	0.248705	0.0177712	GO:0032879	GO:BP	regulation of localization	21029	9091
upregulated_genes	TRUE	0.00808314	1541	193	33	0.170984	0.0214147	GO:0045595	GO:BP	regulation of cell differentiation	21029	13339
upregulated_genes	TRUE	0.0090273	2314	193	43	0.222798	0.0185825	GO:0050790	GO:BP	regulation of catalytic activity	21029	15337
upregulated_genes	TRUE	0.00928288	5114	193	75	0.388601	0.0146656	GO:0007275	GO:BP	multicellular organism development	21029	3168
upregulated_genes	TRUE	0.00975425	3841	193	61	0.316062	0.0158813	GO:0048583	GO:BP	regulation of response to stimulus	21029	14909
upregulated_genes	TRUE	0.0101268	74	193	7	0.0362694	0.0945946	GO:0045685	GO:BP	regulation of glial cell differentiation	21029	13426
upregulated_genes	TRUE	0.0106729	3327	193	55	0.284974	0.0165314	GO:0023051	GO:BP	regulation of signaling	21029	7653
upregulated_genes	TRUE	0.0115709	358	193	14	0.0725389	0.0391061	GO:0050767	GO:BP	regulation of neurogenesis	21029	15319
upregulated_genes	TRUE	0.0125253	12859	193	147	0.761658	0.0114317	GO:0065007	GO:BP	biological regulation	21029	18628
upregulated_genes	TRUE	0.0126242	6411	193	88	0.455959	0.0137264	GO:0023052	GO:BP	signaling	21029	7654
upregulated_genes	TRUE	0.0129573	4784	193	71	0.367876	0.0148411	GO:0048731	GO:BP	system development	21029	15045
upregulated_genes	TRUE	0.0129876	5925	193	83	0.430052	0.0140084	GO:0007165	GO:BP	signal transduction	21029	3067
upregulated_genes	TRUE	0.0138037	2929	193	50	0.259067	0.0170707	GO:0009966	GO:BP	regulation of signal transduction	21029	4268
upregulated_genes	TRUE	0.0142903	3017	193	51	0.264249	0.0169042	GO:0065009	GO:BP	regulation of molecular function	21029	18630
upregulated_genes	TRUE	0.0179998	2623	193	46	0.238342	0.0175372	GO:0051239	GO:BP	regulation of multicellular organismal process	21029	15712
upregulated_genes	TRUE	0.0187356	188	193	10	0.0518135	0.0531915	GO:0031099	GO:BP	regeneration	21029	8156
upregulated_genes	TRUE	0.0204474	3313	193	54	0.279793	0.0162994	GO:0010646	GO:BP	regulation of cell communication	21029	4793
upregulated_genes	TRUE	0.0224078	2079	193	39	0.202073	0.018759	GO:0048468	GO:BP	cell development	21029	14819
upregulated_genes	TRUE	0.0286859	6	193	3	0.015544	0.5	GO:0060842	GO:BP	arterial endothelial cell differentiation	21029	17612
upregulated_genes	TRUE	0.0314672	1645	193	33	0.170984	0.0200608	GO:0051674	GO:BP	localization of cell	21029	16045
upregulated_genes	TRUE	0.0314672	1645	193	33	0.170984	0.0200608	GO:0048870	GO:BP	cell motility	21029	15173
upregulated_genes	TRUE	0.0348149	7474	193	97	0.502591	0.0129783	GO:0032501	GO:BP	multicellular organismal process	21029	8813
upregulated_genes	TRUE	0.0409351	6094	193	83	0.430052	0.01362	GO:0048518	GO:BP	positive regulation of biological process	21029	14854
upregulated_genes	TRUE	0.0448484	4210	193	63	0.326425	0.0149644	GO:0048869	GO:BP	cellular developmental process	21029	15172
upregulated_genes	TRUE	0.0480955	4128	193	62	0.321244	0.0150194	GO:0030154	GO:BP	cell differentiation	21029	7722
upregulated_genes	TRUE	0.0491108	638	193	18	0.0932642	0.0282132	GO:0006897	GO:BP	endocytosis	21029	2842
upregulated_genes	TRUE	5.00398e-13	6181	201	111	0.552239	0.0179583	GO:0071944	GO:CC	cell periphery	21672	3128
upregulated_genes	TRUE	5.14362e-13	12193	201	166	0.825871	0.0136144	GO:0005737	GO:CC	cytoplasm	21672	384
upregulated_genes	TRUE	5.29879e-11	3942	201	81	0.402985	0.0205479	GO:0031982	GO:CC	vesicle	21672	1451
upregulated_genes	TRUE	7.1509e-10	5694	201	99	0.492537	0.0173867	GO:0005886	GO:CC	plasma membrane	21672	514
upregulated_genes	TRUE	2.45157e-08	3353	201	68	0.338308	0.0202803	GO:0005615	GO:CC	extracellular space	21672	277
upregulated_genes	TRUE	7.81878e-08	2447	201	55	0.273632	0.0224765	GO:0031410	GO:CC	cytoplasmic vesicle	21672	1320
upregulated_genes	TRUE	8.062e-08	2449	201	55	0.273632	0.0224581	GO:0097708	GO:CC	intracellular vesicle	21672	3493
upregulated_genes	TRUE	1.08938e-07	2110	201	50	0.248756	0.0236967	GO:0070062	GO:CC	extracellular exosome	21672	2739
upregulated_genes	TRUE	1.5605e-07	2132	201	50	0.248756	0.0234522	GO:1903561	GO:CC	extracellular vesicle	21672	4067
upregulated_genes	TRUE	1.58599e-07	2133	201	50	0.248756	0.0234412	GO:0065010	GO:CC	extracellular membrane-bounded organelle	21672	2715
upregulated_genes	TRUE	1.58599e-07	2133	201	50	0.248756	0.0234412	GO:0043230	GO:CC	extracellular organelle	21672	2127
upregulated_genes	TRUE	1.63276e-07	4674	201	82	0.40796	0.0175439	GO:0012505	GO:CC	endomembrane system	21672	816
upregulated_genes	TRUE	8.02709e-07	4303	201	76	0.378109	0.0176621	GO:0005576	GO:CC	extracellular region	21672	240
upregulated_genes	TRUE	3.01188e-06	9818	201	131	0.651741	0.0133428	GO:0016020	GO:CC	membrane	21672	849
upregulated_genes	TRUE	4.64551e-05	2007	201	43	0.21393	0.021425	GO:0005783	GO:CC	endoplasmic reticulum	21672	426
upregulated_genes	TRUE	0.000118003	2076	201	43	0.21393	0.0207129	GO:0030054	GO:CC	cell junction	21672	1025
upregulated_genes	TRUE	0.00142546	729	201	21	0.104478	0.0288066	GO:0000323	GO:CC	lytic vacuole	21672	66
upregulated_genes	TRUE	0.00142546	729	201	21	0.104478	0.0288066	GO:0005764	GO:CC	lysosome	21672	408
upregulated_genes	TRUE	0.00294616	827	201	22	0.109453	0.0266022	GO:0005773	GO:CC	vacuole	21672	416
upregulated_genes	TRUE	0.00305224	421	201	15	0.0746269	0.0356295	GO:0062023	GO:CC	collagen-containing extracellular matrix	21672	2675
upregulated_genes	TRUE	0.00368544	839	201	22	0.109453	0.0262217	GO:0070161	GO:CC	anchoring junction	21672	2761
upregulated_genes	TRUE	0.00443078	5373	201	77	0.383085	0.0143309	GO:0005829	GO:CC	cytosol	21672	469
upregulated_genes	TRUE	0.00481245	6	201	3	0.0149254	0.5	GO:0005593	GO:CC	FACIT collagen trimer	21672	256
upregulated_genes	TRUE	0.0136101	1190	201	26	0.129353	0.0218487	GO:0012506	GO:CC	vesicle membrane	21672	817
upregulated_genes	TRUE	0.0165841	860	201	21	0.104478	0.0244186	GO:0030141	GO:CC	secretory granule	21672	1079
upregulated_genes	TRUE	0.0279052	1171	201	25	0.124378	0.0213493	GO:0030659	GO:CC	cytoplasmic vesicle membrane	21672	1117
upregulated_genes	TRUE	0.0450377	993	201	22	0.109453	0.0221551	GO:0005768	GO:CC	endosome	21672	412
upregulated_genes	TRUE	7.6322e-06	14799	194	174	0.896907	0.0117576	GO:0005515	GO:MF	protein binding	20166	1875
upregulated_genes	TRUE	0.0106936	2030	194	39	0.201031	0.0192118	GO:0019899	GO:MF	enzyme binding	20166	4609
upregulated_genes	TRUE	0.014247	497	194	16	0.0824742	0.0321932	GO:0030695	GO:MF	GTPase regulator activity	20166	4926
upregulated_genes	TRUE	0.014247	497	194	16	0.0824742	0.0321932	GO:0060589	GO:MF	nucleoside-triphosphatase regulator activity	20166	9579
upregulated_genes	TRUE	0.0276308	40	68	6	0.0882353	0.15	HP:0004327	HP	Abnormal vitreous humor morphology	4667	3035
upregulated_genes	TRUE	0.028097	82	68	8	0.117647	0.097561	HP:0002634	HP	Arteriosclerosis	4667	1914
upregulated_genes	TRUE	0.00875642	48	142	6	0.0422535	0.125	HPA:0090903	HPA	cerebellum; Bergmann glia - cytoplasm/membrane[High]	10976	106
upregulated_genes	TRUE	0.0305258	8071	142	123	0.866197	0.0152397	HPA:0100000	HPA	cerebral cortex	10976	182
upregulated_genes	TRUE	0.0393804	89	142	7	0.0492958	0.0786517	HPA:0090902	HPA	cerebellum; Bergmann glia - cytoplasm/membrane[≥Medium]	10976	105
upregulated_genes	TRUE	0.00392724	132	102	9	0.0882353	0.0681818	KEGG:04142	KEGG	Lysosome	8014	260
upregulated_genes	TRUE	0.0304842	529	102	17	0.166667	0.0321361	KEGG:05200	KEGG	Pathways in cancer	8014	432
upregulated_genes	TRUE	0.0031583	1440	176	37	0.210227	0.0256944	MIRNA:hsa-miR-124-3p	MIRNA	hsa-miR-124-3p	14830	90
upregulated_genes	TRUE	0.0138326	74	134	7	0.0522388	0.0945946	REAC:R-HSA-9013408	REAC	RHOG GTPase cycle	10760	1732
upregulated_genes	TRUE	0.0138326	74	134	7	0.0522388	0.0945946	REAC:R-HSA-9013106	REAC	RHOC GTPase cycle	10760	1729
upregulated_genes	TRUE	0.0378732	184	134	10	0.0746269	0.0543478	REAC:R-HSA-9013149	REAC	RAC1 GTPase cycle	10760	1700
upregulated_genes	TRUE	0.0480922	444	134	16	0.119403	0.036036	REAC:R-HSA-9012999	REAC	RHO GTPase cycle	10760	1711
upregulated_genes	TRUE	0.000806753	6258	205	99	0.482927	0.0158198	TF:M03896	TF	Factor: EGR1; motif: NACGCCCACGCANW	19959	1602
upregulated_genes	TRUE	0.00444267	10903	205	145	0.707317	0.0132991	TF:M07395	TF	Factor: Sp1; motif: NGGGGCGGGGN	19959	7842
upregulated_genes	TRUE	0.00737806	8966	205	125	0.609756	0.0139416	TF:M08487_1	TF	Factor: GCMa:Erg; motif: ATGCGGGCGGAARKG; match class: 1	19959	3035
upregulated_genes	TRUE	0.00760015	10671	205	142	0.692683	0.0133071	TF:M00932	TF	Factor: Sp1; motif: NNGGGGCGGGGNN	19959	7846
upregulated_genes	TRUE	0.0100882	9305	205	128	0.62439	0.013756	TF:M00800	TF	Factor: AP-2; motif: GSCCSCRGGCNRNRNN	19959	150
upregulated_genes	TRUE	0.0113898	10526	205	140	0.682927	0.0133004	TF:M00931	TF	Factor: Sp1; motif: GGGGCGGGGC	19959	7850
upregulated_genes	TRUE	0.0202846	9607	205	130	0.634146	0.0135318	TF:M02089_1	TF	Factor: E2F-3; motif: GGCGGGN; match class: 1	19959	1495
upregulated_genes	TRUE	0.0241946	9535	205	129	0.629268	0.0135291	TF:M09862	TF	Factor: ZNF614; motif: NCYCWGCCYYNNN	19959	10786
upregulated_genes	TRUE	0.0272923	10253	205	136	0.663415	0.0132644	TF:M08867	TF	Factor: AP2; motif: GCCYGSGGSN	19959	152
upregulated_genes	TRUE	0.0312509	13132	205	163	0.795122	0.0124124	TF:M02101	TF	Factor: myogenin; motif: CAGCTG	19959	5452
upregulated_genes	TRUE	0.0312509	13132	205	163	0.795122	0.0124124	TF:M02101_1	TF	Factor: myogenin; motif: CAGCTG; match class: 1	19959	5453
upregulated_genes	TRUE	0.0320927	10481	205	138	0.673171	0.0131667	TF:M00196	TF	Factor: Sp1; motif: NGGGGGCGGGGYN	19959	7848
upregulated_genes	TRUE	0.0401708	5439	205	84	0.409756	0.015444	TF:M02036_1	TF	Factor: WT1; motif: CGCCCCCNCN; match class: 1	19959	8979
upregulated_genes	TRUE	0.0494403	6529	205	96	0.468293	0.0147036	TF:M07395_1	TF	Factor: Sp1; motif: NGGGGCGGGGN; match class: 1	19959	7843

## Sheet: downregulated genes
Query	Significant	P-value	Term Size	Query size	Intersection size	Precision	Recall	Term ID	Souce	Term Name	Effective Domain Size	Source Order
downregulated_genes	TRUE	0.0497058	3	178	3	0.0168539	1	CORUM:7461	CORUM	GABA-A receptor (GABRA1, GABRB2, GABRG2)	3627	2849
downregulated_genes	TRUE	0.0497058	3	178	3	0.0168539	1	CORUM:5809	CORUM	GABA-A receptor (GABRA1, GABRB2, GABRG2)	3627	1815
downregulated_genes	TRUE	0.0497058	3	178	3	0.0168539	1	CORUM:7389	CORUM	Potassium channel complex (KCNA1, KCNA2, KCNAB2)	3627	2817
downregulated_genes	TRUE	1.30332e-53	736	736	132	0.179348	0.179348	GO:0099536	GO:BP	synaptic signaling	21029	22351
downregulated_genes	TRUE	1.12553e-51	704	736	127	0.172554	0.180398	GO:0098916	GO:BP	anterograde trans-synaptic signaling	21029	22182
downregulated_genes	TRUE	1.12553e-51	704	736	127	0.172554	0.180398	GO:0007268	GO:BP	chemical synaptic transmission	21029	3161
downregulated_genes	TRUE	4.29512e-51	712	736	127	0.172554	0.178371	GO:0099537	GO:BP	trans-synaptic signaling	21029	22352
downregulated_genes	TRUE	8.08836e-38	2428	736	217	0.294837	0.089374	GO:0007399	GO:BP	nervous system development	21029	3278
downregulated_genes	TRUE	1.82747e-35	11067	736	556	0.755435	0.0502395	GO:0050794	GO:BP	regulation of cellular process	21029	15340
downregulated_genes	TRUE	2.29983e-35	6411	736	391	0.53125	0.0609889	GO:0023052	GO:BP	signaling	21029	7654
downregulated_genes	TRUE	3.20313e-34	1646	736	167	0.226902	0.101458	GO:0007267	GO:BP	cell-cell signaling	21029	3160
downregulated_genes	TRUE	3.29557e-34	436	736	83	0.112772	0.190367	GO:0050804	GO:BP	modulation of chemical synaptic transmission	21029	15348
downregulated_genes	TRUE	3.94106e-34	437	736	83	0.112772	0.189931	GO:0099177	GO:BP	regulation of trans-synaptic signaling	21029	22321
downregulated_genes	TRUE	8.99428e-33	6465	736	387	0.525815	0.0598608	GO:0007154	GO:BP	cell communication	21029	3056
downregulated_genes	TRUE	2.40821e-30	3741	736	266	0.361413	0.071104	GO:0065008	GO:BP	regulation of biological quality	21029	18629
downregulated_genes	TRUE	2.77718e-29	12859	736	597	0.811141	0.0464266	GO:0065007	GO:BP	biological regulation	21029	18628
downregulated_genes	TRUE	3.97477e-27	419	736	73	0.0991848	0.174224	GO:0042391	GO:BP	regulation of membrane potential	21029	11729
downregulated_genes	TRUE	6.65052e-26	6425	736	368	0.5	0.0572763	GO:0051179	GO:BP	localization	21029	15663
downregulated_genes	TRUE	1.01254e-25	12142	736	567	0.77038	0.0466974	GO:0050789	GO:BP	regulation of biological process	21029	15336
downregulated_genes	TRUE	2.30761e-25	1104	736	119	0.161685	0.10779	GO:0048666	GO:BP	neuron development	21029	14981
downregulated_genes	TRUE	2.06448e-23	1364	736	131	0.177989	0.0960411	GO:0030182	GO:BP	neuron differentiation	21029	7736
downregulated_genes	TRUE	1.58788e-22	199	736	47	0.0638587	0.236181	GO:0048167	GO:BP	regulation of synaptic plasticity	21029	14606
downregulated_genes	TRUE	3.91354e-22	953	736	104	0.141304	0.109129	GO:0031175	GO:BP	neuron projection development	21029	8222
downregulated_genes	TRUE	5.38329e-22	1519	736	137	0.186141	0.0901909	GO:0048699	GO:BP	generation of neurons	21029	15013
downregulated_genes	TRUE	5.54574e-22	3327	736	227	0.308424	0.0682296	GO:0023051	GO:BP	regulation of signaling	21029	7653
downregulated_genes	TRUE	1.19391e-21	619	736	81	0.110054	0.130856	GO:0048812	GO:BP	neuron projection morphogenesis	21029	15117
downregulated_genes	TRUE	3.16356e-21	1639	736	142	0.192935	0.0866382	GO:0022008	GO:BP	neurogenesis	21029	7550
downregulated_genes	TRUE	5.87516e-21	634	736	81	0.110054	0.12776	GO:0120039	GO:BP	plasma membrane bounded cell projection morphogenesis	21029	22798
downregulated_genes	TRUE	8.90614e-21	638	736	81	0.110054	0.126959	GO:0048858	GO:BP	cell projection morphogenesis	21029	15162
downregulated_genes	TRUE	1.28563e-20	1479	736	132	0.179348	0.0892495	GO:0120036	GO:BP	plasma membrane bounded cell projection organization	21029	22797
downregulated_genes	TRUE	1.72636e-20	1116	736	111	0.150815	0.0994624	GO:0034220	GO:BP	ion transmembrane transport	21029	9784
downregulated_genes	TRUE	2.77229e-20	3313	736	222	0.30163	0.0670088	GO:0010646	GO:BP	regulation of cell communication	21029	4793
downregulated_genes	TRUE	5.54533e-20	1521	736	133	0.180707	0.0874425	GO:0030030	GO:BP	cell projection organization	21029	7682
downregulated_genes	TRUE	6.11658e-20	657	736	81	0.110054	0.123288	GO:0032990	GO:BP	cell part morphogenesis	21029	9186
downregulated_genes	TRUE	1.12763e-19	2701	736	192	0.26087	0.0710848	GO:0032879	GO:BP	regulation of localization	21029	9091
downregulated_genes	TRUE	3.09343e-19	749	736	86	0.116848	0.11482	GO:0032989	GO:BP	cellular component morphogenesis	21029	9185
downregulated_genes	TRUE	2.15228e-18	850	736	91	0.123641	0.107059	GO:0098660	GO:BP	inorganic ion transmembrane transport	21029	22033
downregulated_genes	TRUE	2.28121e-17	5114	736	291	0.39538	0.0569026	GO:0007275	GO:BP	multicellular organism development	21029	3168
downregulated_genes	TRUE	2.42282e-17	897	736	92	0.125	0.102564	GO:0098655	GO:BP	cation transmembrane transport	21029	22028
downregulated_genes	TRUE	2.97233e-17	559	736	70	0.0951087	0.125224	GO:0048667	GO:BP	cell morphogenesis involved in neuron differentiation	21029	14982
downregulated_genes	TRUE	3.5266e-17	422	736	60	0.0815217	0.14218	GO:0050808	GO:BP	synapse organization	21029	15352
downregulated_genes	TRUE	5.33858e-17	132	736	34	0.0461957	0.257576	GO:0060078	GO:BP	regulation of postsynaptic membrane potential	21029	16906
downregulated_genes	TRUE	6.75421e-17	4760	736	275	0.373641	0.0577731	GO:0006810	GO:BP	transport	21029	2768
downregulated_genes	TRUE	1.26726e-16	1544	736	127	0.172554	0.0822539	GO:0006811	GO:BP	ion transport	21029	2769
downregulated_genes	TRUE	1.41575e-16	4784	736	275	0.373641	0.0574833	GO:0048731	GO:BP	system development	21029	15045
downregulated_genes	TRUE	1.45311e-16	1719	736	136	0.184783	0.0791158	GO:0051049	GO:BP	regulation of transport	21029	15555
downregulated_genes	TRUE	2.62013e-16	687	736	77	0.10462	0.112082	GO:0034330	GO:BP	cell junction organization	21029	9855
downregulated_genes	TRUE	2.87599e-16	5925	736	320	0.434783	0.0540084	GO:0007165	GO:BP	signal transduction	21029	3067
downregulated_genes	TRUE	4.11444e-16	7346	736	374	0.508152	0.0509121	GO:0051716	GO:BP	cellular response to stimulus	21029	16079
downregulated_genes	TRUE	4.57578e-16	4920	736	279	0.379076	0.0567073	GO:0051234	GO:BP	establishment of localization	21029	15707
downregulated_genes	TRUE	4.62511e-16	602	736	71	0.0964674	0.11794	GO:0007610	GO:BP	behavior	21029	3472
downregulated_genes	TRUE	6.48602e-16	1010	736	96	0.130435	0.0950495	GO:0000902	GO:BP	cell morphogenesis	21029	306
downregulated_genes	TRUE	7.28505e-16	476	736	62	0.0842391	0.130252	GO:0034765	GO:BP	regulation of ion transmembrane transport	21029	10051
downregulated_genes	TRUE	1.23049e-15	785	736	82	0.111413	0.104459	GO:0098662	GO:BP	inorganic cation transmembrane transport	21029	22035
downregulated_genes	TRUE	1.37963e-15	7474	736	377	0.512228	0.0504415	GO:0032501	GO:BP	multicellular organismal process	21029	8813
downregulated_genes	TRUE	3.66576e-15	1531	736	123	0.16712	0.0803396	GO:0055085	GO:BP	transmembrane transport	21029	16803
downregulated_genes	TRUE	4.16758e-15	5718	736	308	0.418478	0.053865	GO:0048856	GO:BP	anatomical structure development	21029	15160
downregulated_genes	TRUE	8.95143e-15	682	736	74	0.100543	0.108504	GO:0043269	GO:BP	regulation of ion transport	21029	12224
downregulated_genes	TRUE	1.06237e-14	561	736	66	0.0896739	0.117647	GO:0034762	GO:BP	regulation of transmembrane transport	21029	10048
downregulated_genes	TRUE	3.42612e-14	880	736	85	0.115489	0.0965909	GO:0030001	GO:BP	metal ion transport	21029	7671
downregulated_genes	TRUE	3.4578e-14	8815	736	421	0.572011	0.0477595	GO:0050896	GO:BP	response to stimulus	21029	15425
downregulated_genes	TRUE	7.28453e-14	1174	736	101	0.137228	0.0860307	GO:0006812	GO:BP	cation transport	21029	2770
downregulated_genes	TRUE	1.54942e-13	718	736	74	0.100543	0.103064	GO:0000904	GO:BP	cell morphogenesis involved in differentiation	21029	308
downregulated_genes	TRUE	1.91678e-13	6326	736	326	0.442935	0.0515334	GO:0032502	GO:BP	developmental process	21029	8814
downregulated_genes	TRUE	3.25772e-13	204	736	37	0.0502717	0.181373	GO:0099003	GO:BP	vesicle-mediated transport in synapse	21029	22232
downregulated_genes	TRUE	7.89362e-13	187	736	35	0.0475543	0.187166	GO:0099504	GO:BP	synaptic vesicle cycle	21029	22336
downregulated_genes	TRUE	1.11752e-12	235	736	39	0.0529891	0.165957	GO:0016358	GO:BP	dendrite development	21029	5811
downregulated_genes	TRUE	1.16078e-12	2246	736	152	0.206522	0.0676759	GO:0051128	GO:BP	regulation of cellular component organization	21029	15613
downregulated_genes	TRUE	1.19432e-12	137	736	30	0.0407609	0.218978	GO:0001508	GO:BP	action potential	21029	429
downregulated_genes	TRUE	1.23248e-12	2079	736	144	0.195652	0.0692641	GO:0048468	GO:BP	cell development	21029	14819
downregulated_genes	TRUE	2.3507e-12	2243	736	151	0.205163	0.0673206	GO:0003008	GO:BP	system process	21029	1584
downregulated_genes	TRUE	4.08354e-12	432	736	53	0.0720109	0.122685	GO:0010975	GO:BP	regulation of neuron projection development	21029	5094
downregulated_genes	TRUE	9.57003e-12	1040	736	89	0.120924	0.0855769	GO:0007417	GO:BP	central nervous system development	21029	3293
downregulated_genes	TRUE	1.14214e-11	215	736	36	0.048913	0.167442	GO:0050803	GO:BP	regulation of synapse structure or activity	21029	15347
downregulated_genes	TRUE	1.62301e-11	150	736	30	0.0407609	0.2	GO:0099643	GO:BP	signal release from synapse	21029	22419
downregulated_genes	TRUE	1.62301e-11	150	736	30	0.0407609	0.2	GO:0007269	GO:BP	neurotransmitter secretion	21029	3162
downregulated_genes	TRUE	1.72423e-11	477	736	55	0.0747283	0.115304	GO:0061564	GO:BP	axon development	21029	18272
downregulated_genes	TRUE	5.19681e-11	263	736	39	0.0529891	0.148289	GO:0007611	GO:BP	learning or memory	21029	3473
downregulated_genes	TRUE	6.08534e-11	431	736	51	0.0692935	0.118329	GO:0007409	GO:BP	axonogenesis	21029	3286
downregulated_genes	TRUE	1.42937e-10	3117	736	185	0.251359	0.0593519	GO:0051641	GO:BP	cellular localization	21029	16015
downregulated_genes	TRUE	1.57836e-10	209	736	34	0.0461957	0.162679	GO:0050807	GO:BP	regulation of synapse organization	21029	15351
downregulated_genes	TRUE	1.94108e-10	634	736	63	0.0855978	0.0993691	GO:0031344	GO:BP	regulation of cell projection organization	21029	8284
downregulated_genes	TRUE	2.00821e-10	342	736	44	0.0597826	0.128655	GO:1904062	GO:BP	regulation of cation transmembrane transport	21029	27063
downregulated_genes	TRUE	2.07185e-10	112	736	25	0.0339674	0.223214	GO:0016079	GO:BP	synaptic vesicle exocytosis	21029	5681
downregulated_genes	TRUE	3.28044e-10	305	736	41	0.0557065	0.134426	GO:0050890	GO:BP	cognition	21029	15420
downregulated_genes	TRUE	5.66981e-10	182	736	31	0.0421196	0.17033	GO:0007416	GO:BP	synapse assembly	21029	3292
downregulated_genes	TRUE	6.60282e-10	618	736	61	0.0828804	0.0987055	GO:0120035	GO:BP	regulation of plasma membrane bounded cell projection organization	21029	22796
downregulated_genes	TRUE	7.72394e-10	161	736	29	0.0394022	0.180124	GO:0035637	GO:BP	multicellular organismal signaling	21029	10531
downregulated_genes	TRUE	9.08102e-10	812	736	72	0.0978261	0.08867	GO:0060322	GO:BP	head development	21029	17112
downregulated_genes	TRUE	1.26654e-09	1486	736	107	0.14538	0.0720054	GO:0050877	GO:BP	nervous system process	21029	15408
downregulated_genes	TRUE	1.3041e-09	765	736	69	0.09375	0.0901961	GO:0007420	GO:BP	brain development	21029	3296
downregulated_genes	TRUE	1.31387e-09	420	736	48	0.0652174	0.114286	GO:0034329	GO:BP	cell junction assembly	21029	9854
downregulated_genes	TRUE	4.51967e-09	97	736	22	0.0298913	0.226804	GO:0060079	GO:BP	excitatory postsynaptic potential	21029	16907
downregulated_genes	TRUE	4.73101e-09	2685	736	161	0.21875	0.0599628	GO:0009653	GO:BP	anatomical structure morphogenesis	21029	4023
downregulated_genes	TRUE	4.96838e-09	360	736	43	0.0584239	0.119444	GO:0006887	GO:BP	exocytosis	21029	2832
downregulated_genes	TRUE	6.12516e-09	438	736	48	0.0652174	0.109589	GO:0051960	GO:BP	regulation of nervous system development	21029	16236
downregulated_genes	TRUE	7.00415e-09	212	736	32	0.0434783	0.150943	GO:0006836	GO:BP	neurotransmitter transport	21029	2787
downregulated_genes	TRUE	7.01473e-09	99	736	22	0.0298913	0.222222	GO:0060291	GO:BP	long-term synaptic potentiation	21029	17083
downregulated_genes	TRUE	7.03042e-09	251	736	35	0.0475543	0.139442	GO:0032412	GO:BP	regulation of ion transmembrane transporter activity	21029	8751
downregulated_genes	TRUE	7.2122e-09	238	736	34	0.0461957	0.142857	GO:0006813	GO:BP	potassium ion transport	21029	2771
downregulated_genes	TRUE	8.18805e-09	554	736	55	0.0747283	0.099278	GO:0044057	GO:BP	regulation of system process	21029	12612
downregulated_genes	TRUE	8.75861e-09	142	736	26	0.0353261	0.183099	GO:0048813	GO:BP	dendrite morphogenesis	21029	15118
downregulated_genes	TRUE	9.16856e-09	240	736	34	0.0461957	0.141667	GO:0045055	GO:BP	regulated exocytosis	21029	13112
downregulated_genes	TRUE	1.34747e-08	156	736	27	0.0366848	0.173077	GO:0050770	GO:BP	regulation of axonogenesis	21029	15322
downregulated_genes	TRUE	1.63371e-08	103	736	22	0.0298913	0.213592	GO:0099565	GO:BP	chemical synaptic transmission, postsynaptic	21029	22379
downregulated_genes	TRUE	2.09866e-08	391	736	44	0.0597826	0.112532	GO:0010959	GO:BP	regulation of metal ion transport	21029	5079
downregulated_genes	TRUE	2.15081e-08	1597	736	109	0.148098	0.068253	GO:0016192	GO:BP	vesicle-mediated transport	21029	5747
downregulated_genes	TRUE	2.18997e-08	261	736	35	0.0475543	0.1341	GO:0022898	GO:BP	regulation of transmembrane transporter activity	21029	7620
downregulated_genes	TRUE	2.44801e-08	3017	736	173	0.235054	0.0573417	GO:0065009	GO:BP	regulation of molecular function	21029	18630
downregulated_genes	TRUE	3.36258e-08	162	736	27	0.0366848	0.166667	GO:0050806	GO:BP	positive regulation of synaptic transmission	21029	15350
downregulated_genes	TRUE	3.38926e-08	5561	736	276	0.375	0.0496314	GO:0048522	GO:BP	positive regulation of cellular process	21029	14858
downregulated_genes	TRUE	5.0634e-08	940	736	75	0.101902	0.0797872	GO:0044087	GO:BP	regulation of cellular component biogenesis	21029	12640
downregulated_genes	TRUE	6.9093e-08	121	736	23	0.03125	0.190083	GO:0007613	GO:BP	memory	21029	3475
downregulated_genes	TRUE	8.36308e-08	219	736	31	0.0421196	0.141553	GO:0001505	GO:BP	regulation of neurotransmitter levels	21029	426
downregulated_genes	TRUE	8.46476e-08	91	736	20	0.0271739	0.21978	GO:0046928	GO:BP	regulation of neurotransmitter secretion	21029	14465
downregulated_genes	TRUE	1.24945e-07	103	736	21	0.0285326	0.203883	GO:0051963	GO:BP	regulation of synapse assembly	21029	16239
downregulated_genes	TRUE	1.29611e-07	6094	736	294	0.399457	0.0482442	GO:0048518	GO:BP	positive regulation of biological process	21029	14854
downregulated_genes	TRUE	1.32261e-07	278	736	35	0.0475543	0.125899	GO:0032409	GO:BP	regulation of transporter activity	21029	8748
downregulated_genes	TRUE	1.96614e-07	213	736	30	0.0407609	0.140845	GO:0071805	GO:BP	potassium ion transmembrane transport	21029	19753
downregulated_genes	TRUE	2.12785e-07	2405	736	143	0.194293	0.0594595	GO:0051649	GO:BP	establishment of localization in cell	21029	16023
downregulated_genes	TRUE	3.0297e-07	272	736	34	0.0461957	0.125	GO:0051962	GO:BP	positive regulation of nervous system development	21029	16238
downregulated_genes	TRUE	4.37499e-07	168	736	26	0.0353261	0.154762	GO:2001257	GO:BP	regulation of cation channel activity	21029	30427
downregulated_genes	TRUE	7.73949e-07	63	736	16	0.0217391	0.253968	GO:0051965	GO:BP	positive regulation of synapse assembly	21029	16241
downregulated_genes	TRUE	9.63097e-07	200	736	28	0.0380435	0.14	GO:0007626	GO:BP	locomotory behavior	21029	3488
downregulated_genes	TRUE	1.07898e-06	104	736	20	0.0271739	0.192308	GO:0051588	GO:BP	regulation of neurotransmitter transport	21029	15966
downregulated_genes	TRUE	1.17886e-06	19329	736	716	0.972826	0.0370428	GO:0009987	GO:BP	cellular process	21029	4275
downregulated_genes	TRUE	1.18885e-06	2929	736	163	0.221467	0.0556504	GO:0009966	GO:BP	regulation of signal transduction	21029	4268
downregulated_genes	TRUE	1.4682e-06	3008	736	166	0.225543	0.0551862	GO:0070887	GO:BP	cellular response to chemical stimulus	21029	19132
downregulated_genes	TRUE	1.65471e-06	840	736	66	0.0896739	0.0785714	GO:0140352	GO:BP	export from cell	21029	23090
downregulated_genes	TRUE	2.79675e-06	35	736	12	0.0163043	0.342857	GO:0086010	GO:BP	membrane depolarization during action potential	21029	20984
downregulated_genes	TRUE	2.8093e-06	1310	736	89	0.120924	0.0679389	GO:0071495	GO:BP	cellular response to endogenous stimulus	21029	19534
downregulated_genes	TRUE	3.06793e-06	2385	736	138	0.1875	0.0578616	GO:0071310	GO:BP	cellular response to organic substance	21029	19359
downregulated_genes	TRUE	3.10485e-06	2639	736	149	0.202446	0.0564608	GO:0035556	GO:BP	intracellular signal transduction	21029	10475
downregulated_genes	TRUE	4.00433e-06	897	736	68	0.0923913	0.0758082	GO:0019725	GO:BP	cellular homeostasis	21029	6941
downregulated_genes	TRUE	4.14432e-06	783	736	62	0.0842391	0.0791826	GO:0050801	GO:BP	ion homeostasis	21029	15345
downregulated_genes	TRUE	4.26367e-06	1177	736	82	0.111413	0.0696686	GO:0048878	GO:BP	chemical homeostasis	21029	15181
downregulated_genes	TRUE	4.47306e-06	200	736	27	0.0366848	0.135	GO:1901888	GO:BP	regulation of cell junction assembly	21029	25155
downregulated_genes	TRUE	5.30654e-06	807	736	63	0.0855978	0.0780669	GO:0055082	GO:BP	cellular chemical homeostasis	21029	16801
downregulated_genes	TRUE	6.11561e-06	163	736	24	0.0326087	0.147239	GO:0099173	GO:BP	postsynapse organization	21029	22317
downregulated_genes	TRUE	6.48166e-06	72	736	16	0.0217391	0.222222	GO:0086001	GO:BP	cardiac muscle cell action potential	21029	20978
downregulated_genes	TRUE	1.13573e-05	728	736	58	0.0788043	0.0796703	GO:0055080	GO:BP	cation homeostasis	21029	16799
downregulated_genes	TRUE	1.24142e-05	2623	736	146	0.19837	0.0556615	GO:0051239	GO:BP	regulation of multicellular organismal process	21029	15712
downregulated_genes	TRUE	1.82869e-05	77	736	16	0.0217391	0.207792	GO:0051899	GO:BP	membrane depolarization	21029	16187
downregulated_genes	TRUE	2.05083e-05	740	736	58	0.0788043	0.0783784	GO:0098771	GO:BP	inorganic ion homeostasis	21029	22108
downregulated_genes	TRUE	2.2573e-05	68	736	15	0.0203804	0.220588	GO:0035418	GO:BP	protein localization to synapse	21029	10385
downregulated_genes	TRUE	2.28988e-05	305	736	33	0.044837	0.108197	GO:0019932	GO:BP	second-messenger-mediated signaling	21029	7023
downregulated_genes	TRUE	2.41581e-05	188	736	25	0.0339674	0.132979	GO:0051260	GO:BP	protein homooligomerization	21029	15730
downregulated_genes	TRUE	2.75025e-05	1021	736	72	0.0978261	0.0705191	GO:0051130	GO:BP	positive regulation of cellular component organization	21029	15615
downregulated_genes	TRUE	3.06288e-05	527	736	46	0.0625	0.0872865	GO:0060627	GO:BP	regulation of vesicle-mediated transport	21029	17401
downregulated_genes	TRUE	3.15882e-05	309	736	33	0.044837	0.106796	GO:0070588	GO:BP	calcium ion transmembrane transport	21029	18960
downregulated_genes	TRUE	3.3731e-05	51	736	13	0.017663	0.254902	GO:0086002	GO:BP	cardiac muscle cell action potential involved in contraction	21029	20979
downregulated_genes	TRUE	3.39776e-05	926	736	67	0.0910326	0.0723542	GO:0022603	GO:BP	regulation of anatomical structure morphogenesis	21029	7601
downregulated_genes	TRUE	3.46398e-05	459	736	42	0.0570652	0.0915033	GO:0023061	GO:BP	signal release	21029	7663
downregulated_genes	TRUE	3.71883e-05	1774	736	107	0.14538	0.0603157	GO:0042592	GO:BP	homeostatic process	21029	11844
downregulated_genes	TRUE	4.07525e-05	61	736	14	0.0190217	0.229508	GO:2000300	GO:BP	regulation of synaptic vesicle exocytosis	21029	29528
downregulated_genes	TRUE	4.19557e-05	4818	736	233	0.316576	0.0483603	GO:0048523	GO:BP	negative regulation of cellular process	21029	14859
downregulated_genes	TRUE	4.66362e-05	2074	736	120	0.163043	0.0578592	GO:0006928	GO:BP	movement of cell or subcellular component	21029	2868
downregulated_genes	TRUE	5.20324e-05	646	736	52	0.0706522	0.0804954	GO:0030003	GO:BP	cellular cation homeostasis	21029	7673
downregulated_genes	TRUE	5.3119e-05	105	736	18	0.0244565	0.171429	GO:1901890	GO:BP	positive regulation of cell junction assembly	21029	25157
downregulated_genes	TRUE	5.81097e-05	450	736	41	0.0557065	0.0911111	GO:0006874	GO:BP	cellular calcium ion homeostasis	21029	2819
downregulated_genes	TRUE	6.55848e-05	784	736	59	0.080163	0.0752551	GO:0032940	GO:BP	secretion by cell	21029	9142
downregulated_genes	TRUE	7.5355e-05	507	736	44	0.0597826	0.086785	GO:0072507	GO:BP	divalent inorganic cation homeostasis	21029	20327
downregulated_genes	TRUE	7.82923e-05	3009	736	159	0.216033	0.0528415	GO:0010033	GO:BP	response to organic substance	21029	4309
downregulated_genes	TRUE	7.89063e-05	96	736	17	0.0230978	0.177083	GO:0061337	GO:BP	cardiac conduction	21029	18081
downregulated_genes	TRUE	9.02273e-05	657	736	52	0.0706522	0.0791476	GO:0055065	GO:BP	metal ion homeostasis	21029	16785
downregulated_genes	TRUE	9.37398e-05	493	736	43	0.0584239	0.0872211	GO:0044089	GO:BP	positive regulation of cellular component biogenesis	21029	12642
downregulated_genes	TRUE	0.000109786	661	736	52	0.0706522	0.0786687	GO:0006873	GO:BP	cellular ion homeostasis	21029	2818
downregulated_genes	TRUE	0.000120817	462	736	41	0.0557065	0.0887446	GO:0055074	GO:BP	calcium ion homeostasis	21029	16794
downregulated_genes	TRUE	0.000127972	3841	736	192	0.26087	0.049987	GO:0048583	GO:BP	regulation of response to stimulus	21029	14909
downregulated_genes	TRUE	0.000139424	39	736	11	0.0149457	0.282051	GO:0098815	GO:BP	modulation of excitatory postsynaptic potential	21029	22131
downregulated_genes	TRUE	0.000159615	4128	736	203	0.275815	0.0491764	GO:0030154	GO:BP	cell differentiation	21029	7722
downregulated_genes	TRUE	0.000173703	237	736	27	0.0366848	0.113924	GO:0060047	GO:BP	heart contraction	21029	16879
downregulated_genes	TRUE	0.000178294	58	736	13	0.017663	0.224138	GO:0097120	GO:BP	receptor localization to synapse	21029	21690
downregulated_genes	TRUE	0.000179826	4210	736	206	0.279891	0.0489311	GO:0048869	GO:BP	cellular developmental process	21029	15172
downregulated_genes	TRUE	0.000195636	488	736	42	0.0570652	0.0860656	GO:0090066	GO:BP	regulation of anatomical structure size	21029	21110
downregulated_genes	TRUE	0.00019666	2314	736	128	0.173913	0.0553155	GO:0050790	GO:BP	regulation of catalytic activity	21029	15337
downregulated_genes	TRUE	0.000199721	102	736	17	0.0230978	0.166667	GO:0043266	GO:BP	regulation of potassium ion transport	21029	12221
downregulated_genes	TRUE	0.000203177	209	736	25	0.0339674	0.119617	GO:0017157	GO:BP	regulation of exocytosis	21029	5899
downregulated_genes	TRUE	0.000237674	336	736	33	0.044837	0.0982143	GO:0031346	GO:BP	positive regulation of cell projection organization	21029	8286
downregulated_genes	TRUE	0.000241973	182	736	23	0.03125	0.126374	GO:0060401	GO:BP	cytosolic calcium ion transport	21029	17187
downregulated_genes	TRUE	0.000247769	387	736	36	0.048913	0.0930233	GO:0030900	GO:BP	forebrain development	21029	8052
downregulated_genes	TRUE	0.000251386	1551	736	94	0.127717	0.0606061	GO:0009719	GO:BP	response to endogenous stimulus	21029	4069
downregulated_genes	TRUE	0.000254898	337	736	33	0.044837	0.0979228	GO:1990778	GO:BP	protein localization to cell periphery	21029	29120
downregulated_genes	TRUE	0.000338245	3642	736	182	0.247283	0.0499725	GO:0006464	GO:BP	cellular protein modification process	21029	2445
downregulated_genes	TRUE	0.000338245	3642	736	182	0.247283	0.0499725	GO:0036211	GO:BP	protein modification process	21029	10948
downregulated_genes	TRUE	0.000358317	924	736	64	0.0869565	0.0692641	GO:0046903	GO:BP	secretion	21029	14455
downregulated_genes	TRUE	0.000360977	34	736	10	0.013587	0.294118	GO:0019228	GO:BP	neuronal action potential	21029	6483
downregulated_genes	TRUE	0.000361179	499	736	42	0.0570652	0.0841683	GO:0008015	GO:BP	blood circulation	21029	3502
downregulated_genes	TRUE	0.000386141	145	736	20	0.0271739	0.137931	GO:0097553	GO:BP	calcium ion transmembrane import into cytosol	21029	21902
downregulated_genes	TRUE	0.00040658	247	736	27	0.0366848	0.109312	GO:0051259	GO:BP	protein complex oligomerization	21029	15729
downregulated_genes	TRUE	0.00040658	247	736	27	0.0366848	0.109312	GO:0003015	GO:BP	heart process	21029	1591
downregulated_genes	TRUE	0.00040823	173	736	22	0.0298913	0.127168	GO:0035725	GO:BP	sodium ion transmembrane transport	21029	10596
downregulated_genes	TRUE	0.000453729	27	736	9	0.0122283	0.333333	GO:0007214	GO:BP	gamma-aminobutyric acid signaling pathway	21029	3114
downregulated_genes	TRUE	0.000457066	203	736	24	0.0326087	0.118227	GO:0019722	GO:BP	calcium-mediated signaling	21029	6939
downregulated_genes	TRUE	0.000476314	578	736	46	0.0625	0.0795848	GO:0006875	GO:BP	cellular metal ion homeostasis	21029	2820
downregulated_genes	TRUE	0.00047703	96	736	16	0.0217391	0.166667	GO:1902414	GO:BP	protein localization to cell junction	21029	25633
downregulated_genes	TRUE	0.000485016	147	736	20	0.0271739	0.136054	GO:0007612	GO:BP	learning	21029	3474
downregulated_genes	TRUE	0.000504532	487	736	41	0.0557065	0.0841889	GO:0072503	GO:BP	cellular divalent inorganic cation homeostasis	21029	20323
downregulated_genes	TRUE	0.000570738	677	736	51	0.0692935	0.0753323	GO:1901699	GO:BP	cellular response to nitrogen compound	21029	24968
downregulated_genes	TRUE	0.000611689	64	736	13	0.017663	0.203125	GO:0048814	GO:BP	regulation of dendrite morphogenesis	21029	15119
downregulated_genes	TRUE	0.000689712	421	736	37	0.0502717	0.087886	GO:0006816	GO:BP	calcium ion transport	21029	2774
downregulated_genes	TRUE	0.000707288	800	736	57	0.0774457	0.07125	GO:0030029	GO:BP	actin filament-based process	21029	7681
downregulated_genes	TRUE	0.000738595	99	736	16	0.0217391	0.161616	GO:0050773	GO:BP	regulation of dendrite development	21029	15325
downregulated_genes	TRUE	0.000811267	2421	736	130	0.17663	0.0536968	GO:0050793	GO:BP	regulation of developmental process	21029	15339
downregulated_genes	TRUE	0.000826306	125	736	18	0.0244565	0.144	GO:0018210	GO:BP	peptidyl-threonine modification	21029	6096
downregulated_genes	TRUE	0.000866269	805	736	57	0.0774457	0.0708075	GO:0060341	GO:BP	regulation of cellular localization	21029	17131
downregulated_genes	TRUE	0.000871895	37	736	10	0.013587	0.27027	GO:1903539	GO:BP	protein localization to postsynaptic membrane	21029	26597
downregulated_genes	TRUE	0.000969614	340	736	32	0.0434783	0.0941176	GO:0006936	GO:BP	muscle contraction	21029	2876
downregulated_genes	TRUE	0.00103169	358	736	33	0.044837	0.0921788	GO:0050767	GO:BP	regulation of neurogenesis	21029	15319
downregulated_genes	TRUE	0.00113072	141	736	19	0.0258152	0.134752	GO:0098876	GO:BP	vesicle-mediated transport to the plasma membrane	21029	22157
downregulated_genes	TRUE	0.00114638	38	736	10	0.013587	0.263158	GO:0062237	GO:BP	protein localization to postsynapse	21029	18621
downregulated_genes	TRUE	0.00116537	2700	736	141	0.191576	0.0522222	GO:0008104	GO:BP	protein localization	21029	3531
downregulated_genes	TRUE	0.00120391	184	736	22	0.0298913	0.119565	GO:0031345	GO:BP	negative regulation of cell projection organization	21029	8285
downregulated_genes	TRUE	0.00152369	347	736	32	0.0434783	0.092219	GO:0051480	GO:BP	regulation of cytosolic calcium ion concentration	21029	15890
downregulated_genes	TRUE	0.00160072	202	736	23	0.03125	0.113861	GO:0008016	GO:BP	regulation of heart contraction	21029	3503
downregulated_genes	TRUE	0.00162723	11	736	6	0.00815217	0.545455	GO:0099566	GO:BP	regulation of postsynaptic cytosolic calcium ion concentration	21029	22380
downregulated_genes	TRUE	0.00169084	173	736	21	0.0285326	0.121387	GO:1990138	GO:BP	neuron projection extension	21029	28864
downregulated_genes	TRUE	0.00172107	31	736	9	0.0122283	0.290323	GO:0060292	GO:BP	long-term synaptic depression	21029	17084
downregulated_genes	TRUE	0.00179933	250	736	26	0.0353261	0.104	GO:1903522	GO:BP	regulation of blood circulation	21029	26580
downregulated_genes	TRUE	0.00202676	422	736	36	0.048913	0.0853081	GO:0003012	GO:BP	muscle system process	21029	1588
downregulated_genes	TRUE	0.00211358	1315	736	80	0.108696	0.0608365	GO:2000026	GO:BP	regulation of multicellular organismal development	21029	29257
downregulated_genes	TRUE	0.00215941	71	736	13	0.017663	0.183099	GO:0086003	GO:BP	cardiac muscle cell contraction	21029	20980
downregulated_genes	TRUE	0.00215941	71	736	13	0.017663	0.183099	GO:0050805	GO:BP	negative regulation of synaptic transmission	21029	15349
downregulated_genes	TRUE	0.00217655	1164	736	73	0.0991848	0.0627148	GO:1901701	GO:BP	cellular response to oxygen-containing compound	21029	24970
downregulated_genes	TRUE	0.00250993	355	736	32	0.0434783	0.0901408	GO:0032535	GO:BP	regulation of cellular component size	21029	8836
downregulated_genes	TRUE	0.00260402	163	736	20	0.0271739	0.122699	GO:0060402	GO:BP	calcium ion transport into cytosol	21029	17188
downregulated_genes	TRUE	0.00283904	1347	736	81	0.110054	0.0601336	GO:0010648	GO:BP	negative regulation of cell communication	21029	4795
downregulated_genes	TRUE	0.00304184	62	736	12	0.0163043	0.193548	GO:0046854	GO:BP	phosphatidylinositol phosphate biosynthetic process	21029	14421
downregulated_genes	TRUE	0.00309688	1350	736	81	0.110054	0.06	GO:0023057	GO:BP	negative regulation of signaling	21029	7659
downregulated_genes	TRUE	0.00313987	25	736	8	0.0108696	0.32	GO:1990806	GO:BP	ligand-gated ion channel signaling pathway	21029	29138
downregulated_genes	TRUE	0.00313987	25	736	8	0.0108696	0.32	GO:0035235	GO:BP	ionotropic glutamate receptor signaling pathway	21029	10262
downregulated_genes	TRUE	0.0031913	274	736	27	0.0366848	0.0985401	GO:0043270	GO:BP	positive regulation of ion transport	21029	12225
downregulated_genes	TRUE	0.00339311	620	736	46	0.0625	0.0741935	GO:0071417	GO:BP	cellular response to organonitrogen compound	21029	19464
downregulated_genes	TRUE	0.00364213	3147	736	157	0.213315	0.0498888	GO:0033036	GO:BP	macromolecule localization	21029	9213
downregulated_genes	TRUE	0.00383974	584	736	44	0.0597826	0.0753425	GO:0003013	GO:BP	circulatory system process	21029	1589
downregulated_genes	TRUE	0.0040567	53	736	11	0.0149457	0.207547	GO:0007215	GO:BP	glutamate receptor signaling pathway	21029	3115
downregulated_genes	TRUE	0.00407523	34	736	9	0.0122283	0.264706	GO:0070050	GO:BP	neuron cellular homeostasis	21029	18632
downregulated_genes	TRUE	0.00426458	2763	736	141	0.191576	0.0510315	GO:0006793	GO:BP	phosphorus metabolic process	21029	2751
downregulated_genes	TRUE	0.0043513	4316	736	203	0.275815	0.0470343	GO:0042221	GO:BP	response to chemical	21029	11633
downregulated_genes	TRUE	0.00449685	140	736	18	0.0244565	0.128571	GO:0031644	GO:BP	regulation of nervous system process	21029	8417
downregulated_genes	TRUE	0.00455609	2742	736	140	0.190217	0.0510576	GO:0006796	GO:BP	phosphate-containing compound metabolic process	21029	2754
downregulated_genes	TRUE	0.00460094	313	736	29	0.0394022	0.0926518	GO:0018105	GO:BP	peptidyl-serine phosphorylation	21029	6004
downregulated_genes	TRUE	0.00471915	1841	736	102	0.138587	0.0554047	GO:0016310	GO:BP	phosphorylation	21029	5782
downregulated_genes	TRUE	0.00487085	155	736	19	0.0258152	0.122581	GO:0050905	GO:BP	neuromuscular process	21029	15433
downregulated_genes	TRUE	0.00553034	142	736	18	0.0244565	0.126761	GO:0030534	GO:BP	adult behavior	21029	7899
downregulated_genes	TRUE	0.0060568	27	736	8	0.0108696	0.296296	GO:1903779	GO:BP	regulation of cardiac conduction	21029	26813
downregulated_genes	TRUE	0.00636855	301	736	28	0.0380435	0.0930233	GO:0048511	GO:BP	rhythmic process	21029	14847
downregulated_genes	TRUE	0.00653343	116	736	16	0.0217391	0.137931	GO:0018107	GO:BP	peptidyl-threonine phosphorylation	21029	6006
downregulated_genes	TRUE	0.00655071	3856	736	184	0.25	0.0477178	GO:0043412	GO:BP	macromolecule modification	21029	12313
downregulated_genes	TRUE	0.00656955	336	736	30	0.0407609	0.0892857	GO:0018209	GO:BP	peptidyl-serine modification	21029	6095
downregulated_genes	TRUE	0.00703489	236	736	24	0.0326087	0.101695	GO:0060560	GO:BP	developmental growth involved in morphogenesis	21029	17338
downregulated_genes	TRUE	0.00761035	221	736	23	0.03125	0.104072	GO:0048588	GO:BP	developmental cell growth	21029	14914
downregulated_genes	TRUE	0.00794628	254	736	25	0.0339674	0.0984252	GO:0021537	GO:BP	telencephalon development	21029	7084
downregulated_genes	TRUE	0.00820521	118	736	16	0.0217391	0.135593	GO:0042752	GO:BP	regulation of circadian rhythm	21029	11941
downregulated_genes	TRUE	0.00826456	146	736	18	0.0244565	0.123288	GO:1903305	GO:BP	regulation of regulated secretory pathway	21029	26379
downregulated_genes	TRUE	0.0085509	1544	736	88	0.119565	0.0569948	GO:0006468	GO:BP	protein phosphorylation	21029	2448
downregulated_genes	TRUE	0.00876809	80	736	13	0.017663	0.1625	GO:0021954	GO:BP	central nervous system neuron development	21029	7496
downregulated_genes	TRUE	0.00953974	93	736	14	0.0190217	0.150538	GO:0035249	GO:BP	synaptic transmission, glutamatergic	21029	10268
downregulated_genes	TRUE	0.00984731	547	736	41	0.0557065	0.0749543	GO:1903530	GO:BP	regulation of secretion by cell	21029	26588
downregulated_genes	TRUE	0.0101081	567	736	42	0.0570652	0.0740741	GO:0071407	GO:BP	cellular response to organic cyclic compound	21029	19454
downregulated_genes	TRUE	0.0102748	209	736	22	0.0298913	0.105263	GO:0007623	GO:BP	circadian rhythm	21029	3485
downregulated_genes	TRUE	0.0108534	94	736	14	0.0190217	0.148936	GO:0060996	GO:BP	dendritic spine development	21029	17762
downregulated_genes	TRUE	0.0112301	1001	736	63	0.0855978	0.0629371	GO:0010243	GO:BP	response to organonitrogen compound	21029	4498
downregulated_genes	TRUE	0.0121798	277	736	26	0.0353261	0.0938628	GO:0098742	GO:BP	cell-cell adhesion via plasma-membrane adhesion molecules	21029	22087
downregulated_genes	TRUE	0.0128614	1954	736	105	0.142663	0.0537359	GO:0034613	GO:BP	cellular protein localization	21029	9991
downregulated_genes	TRUE	0.013596	1631	736	91	0.123641	0.055794	GO:1901700	GO:BP	response to oxygen-containing compound	21029	24969
downregulated_genes	TRUE	0.0146701	7793	736	330	0.44837	0.0423457	GO:0016043	GO:BP	cellular component organization	21029	5650
downregulated_genes	TRUE	0.0146764	152	736	18	0.0244565	0.118421	GO:0031503	GO:BP	protein-containing complex localization	21029	8344
downregulated_genes	TRUE	0.0157094	72	736	12	0.0163043	0.166667	GO:0019226	GO:BP	transmission of nerve impulse	21029	6481
downregulated_genes	TRUE	0.0157094	72	736	12	0.0163043	0.166667	GO:2001259	GO:BP	positive regulation of cation channel activity	21029	30429
downregulated_genes	TRUE	0.0157149	1963	736	105	0.142663	0.0534896	GO:0070727	GO:BP	cellular macromolecule localization	21029	19044
downregulated_genes	TRUE	0.0170419	50	736	10	0.013587	0.2	GO:0051932	GO:BP	synaptic transmission, GABAergic	21029	16209
downregulated_genes	TRUE	0.0170419	50	736	10	0.013587	0.2	GO:0070839	GO:BP	metal ion export	21029	19106
downregulated_genes	TRUE	0.0190103	31	736	8	0.0108696	0.258065	GO:1905145	GO:BP	cellular response to acetylcholine	21029	28056
downregulated_genes	TRUE	0.0199716	86	736	13	0.017663	0.151163	GO:0099175	GO:BP	regulation of postsynapse organization	21029	22319
downregulated_genes	TRUE	0.0203152	62	736	11	0.0149457	0.177419	GO:0099072	GO:BP	regulation of postsynaptic membrane neurotransmitter receptor levels	21029	22264
downregulated_genes	TRUE	0.0206674	892	736	57	0.0774457	0.0639013	GO:0051050	GO:BP	positive regulation of transport	21029	15556
downregulated_genes	TRUE	0.0218438	605	736	43	0.0584239	0.0710744	GO:0051046	GO:BP	regulation of secretion	21029	15552
downregulated_genes	TRUE	0.0221047	1088	736	66	0.0896739	0.0606618	GO:1901698	GO:BP	response to nitrogen compound	21029	24967
downregulated_genes	TRUE	0.0227384	87	736	13	0.017663	0.149425	GO:0002028	GO:BP	regulation of sodium ion transport	21029	747
downregulated_genes	TRUE	0.0227384	87	736	13	0.017663	0.149425	GO:1901379	GO:BP	regulation of potassium ion transmembrane transport	21029	24684
downregulated_genes	TRUE	0.0237777	128	736	16	0.0217391	0.125	GO:0006661	GO:BP	phosphatidylinositol biosynthetic process	21029	2632
downregulated_genes	TRUE	0.0238428	63	736	11	0.0149457	0.174603	GO:1902305	GO:BP	regulation of sodium ion transmembrane transport	21029	25538
downregulated_genes	TRUE	0.0242663	16	736	6	0.00815217	0.375	GO:1904862	GO:BP	inhibitory synapse assembly	21029	27795
downregulated_genes	TRUE	0.0242663	16	736	6	0.00815217	0.375	GO:0099509	GO:BP	regulation of presynaptic cytosolic calcium ion concentration	21029	22339
downregulated_genes	TRUE	0.0245736	32	736	8	0.0108696	0.25	GO:1905144	GO:BP	response to acetylcholine	21029	28055
downregulated_genes	TRUE	0.0256328	10	736	5	0.00679348	0.5	GO:0140059	GO:BP	dendrite arborization	21029	22992
downregulated_genes	TRUE	0.0262054	1271	736	74	0.100543	0.0582219	GO:0051094	GO:BP	positive regulation of developmental process	21029	15586
downregulated_genes	TRUE	0.0268464	174	736	19	0.0258152	0.109195	GO:0006941	GO:BP	striated muscle contraction	21029	2880
downregulated_genes	TRUE	0.0275019	512	736	38	0.0516304	0.0742188	GO:0007264	GO:BP	small GTPase mediated signal transduction	21029	3157
downregulated_genes	TRUE	0.0293011	89	736	13	0.017663	0.146067	GO:0106027	GO:BP	neuron projection organization	21029	22522
downregulated_genes	TRUE	0.0300976	1480	736	83	0.112772	0.0560811	GO:0007155	GO:BP	cell adhesion	21029	3057
downregulated_genes	TRUE	0.0305804	1435	736	81	0.110054	0.056446	GO:0007010	GO:BP	cytoskeleton organization	21029	2935
downregulated_genes	TRUE	0.032523	65	736	11	0.0149457	0.169231	GO:0017156	GO:BP	calcium-ion regulated exocytosis	21029	5898
downregulated_genes	TRUE	0.0327652	161	736	18	0.0244565	0.111801	GO:0046488	GO:BP	phosphatidylinositol metabolic process	21029	14179
downregulated_genes	TRUE	0.0330466	43	736	9	0.0122283	0.209302	GO:0008542	GO:BP	visual learning	21029	3614
downregulated_genes	TRUE	0.0341005	3805	736	178	0.241848	0.0467806	GO:0006996	GO:BP	organelle organization	21029	2922
downregulated_genes	TRUE	0.0349928	54	736	10	0.013587	0.185185	GO:2000649	GO:BP	regulation of sodium ion transmembrane transporter activity	21029	29865
downregulated_genes	TRUE	0.0352458	132	736	16	0.0217391	0.121212	GO:0030048	GO:BP	actin filament-based movement	21029	7696
downregulated_genes	TRUE	0.0357389	1487	736	83	0.112772	0.0558171	GO:0022610	GO:BP	biological adhesion	21029	7608
downregulated_genes	TRUE	0.0361045	147	736	17	0.0230978	0.115646	GO:0010976	GO:BP	positive regulation of neuron projection development	21029	5095
downregulated_genes	TRUE	0.0363932	17	736	6	0.00815217	0.352941	GO:0048791	GO:BP	calcium ion-regulated exocytosis of neurotransmitter	21029	15096
downregulated_genes	TRUE	0.0363932	17	736	6	0.00815217	0.352941	GO:0050884	GO:BP	neuromuscular process controlling posture	21029	15414
downregulated_genes	TRUE	0.0364899	499	736	37	0.0502717	0.0741483	GO:0060284	GO:BP	regulation of cell development	21029	17076
downregulated_genes	TRUE	0.0375719	194	736	20	0.0271739	0.103093	GO:0030705	GO:BP	cytoskeleton-dependent intracellular transport	21029	7956
downregulated_genes	TRUE	0.0376712	997	736	61	0.0828804	0.0611836	GO:0040012	GO:BP	regulation of locomotion	21029	11471
downregulated_genes	TRUE	0.0384412	278	736	25	0.0339674	0.0899281	GO:0051258	GO:BP	protein polymerization	21029	15728
downregulated_genes	TRUE	0.0387885	133	736	16	0.0217391	0.120301	GO:0060048	GO:BP	cardiac muscle contraction	21029	16880
downregulated_genes	TRUE	0.0393498	25	736	7	0.00951087	0.28	GO:2000463	GO:BP	positive regulation of excitatory postsynaptic potential	21029	29688
downregulated_genes	TRUE	0.0400933	350	736	29	0.0394022	0.0828571	GO:0043087	GO:BP	regulation of GTPase activity	21029	12143
downregulated_genes	TRUE	0.0405034	1109	736	66	0.0896739	0.0595131	GO:0033043	GO:BP	regulation of organelle organization	21029	9215
downregulated_genes	TRUE	0.0418718	79	736	12	0.0163043	0.151899	GO:0008306	GO:BP	associative learning	21029	3581
downregulated_genes	TRUE	0.044333	484	736	36	0.048913	0.0743802	GO:0016049	GO:BP	cell growth	21029	5654
downregulated_genes	TRUE	0.0446191	246	736	23	0.03125	0.0934959	GO:0006814	GO:BP	sodium ion transport	21029	2772
downregulated_genes	TRUE	0.0449518	583	736	41	0.0557065	0.0703259	GO:0032870	GO:BP	cellular response to hormone stimulus	21029	9082
downregulated_genes	TRUE	6.84998e-88	1305	769	219	0.284785	0.167816	GO:0045202	GO:CC	synapse	21672	2443
downregulated_genes	TRUE	5.166e-73	2076	769	254	0.330299	0.122351	GO:0030054	GO:CC	cell junction	21672	1025
downregulated_genes	TRUE	3.90823e-57	613	769	125	0.162549	0.203915	GO:0098794	GO:CC	postsynapse	21672	3622
downregulated_genes	TRUE	8.48378e-57	1347	769	183	0.237971	0.135857	GO:0043005	GO:CC	neuron projection	21672	2090
downregulated_genes	TRUE	8.2924e-43	373	769	86	0.111834	0.230563	GO:0097060	GO:CC	synaptic membrane	21672	3243
downregulated_genes	TRUE	1.83899e-42	2312	769	220	0.286086	0.0951557	GO:0042995	GO:CC	cell projection	21672	2089
downregulated_genes	TRUE	2.49916e-41	2205	769	212	0.275683	0.0961451	GO:0120025	GO:CC	plasma membrane bounded cell projection	21672	3858
downregulated_genes	TRUE	2.66143e-37	835	769	119	0.154746	0.142515	GO:0036477	GO:CC	somatodendritic compartment	21672	1960
downregulated_genes	TRUE	6.42815e-37	346	769	77	0.10013	0.222543	GO:0099572	GO:CC	postsynaptic specialization	21672	3787
downregulated_genes	TRUE	7.66532e-37	612	769	101	0.131339	0.165033	GO:0030425	GO:CC	dendrite	21672	1099
downregulated_genes	TRUE	1.03066e-36	614	769	101	0.131339	0.164495	GO:0097447	GO:CC	dendritic tree	21672	3353
downregulated_genes	TRUE	2.18848e-36	332	769	75	0.0975293	0.225904	GO:0098978	GO:CC	glutamatergic synapse	21672	3694
downregulated_genes	TRUE	9.32734e-33	273	769	65	0.0845254	0.238095	GO:0045211	GO:CC	postsynaptic membrane	21672	2445
downregulated_genes	TRUE	1.01364e-32	352	769	73	0.0949285	0.207386	GO:0098984	GO:CC	neuron to neuron synapse	21672	3700
downregulated_genes	TRUE	3.87517e-32	328	769	70	0.0910273	0.213415	GO:0032279	GO:CC	asymmetric synapse	21672	1507
downregulated_genes	TRUE	9.02866e-32	322	769	69	0.0897269	0.214286	GO:0014069	GO:CC	postsynaptic density	21672	823
downregulated_genes	TRUE	1.50156e-31	5694	769	356	0.462939	0.062522	GO:0005886	GO:CC	plasma membrane	21672	514
downregulated_genes	TRUE	3.42329e-29	6181	769	370	0.481144	0.0598609	GO:0071944	GO:CC	cell periphery	21672	3128
downregulated_genes	TRUE	6.26332e-29	493	769	81	0.105332	0.1643	GO:0098793	GO:CC	presynapse	21672	3621
downregulated_genes	TRUE	6.41646e-29	9818	769	506	0.657997	0.051538	GO:0016020	GO:CC	membrane	21672	849
downregulated_genes	TRUE	1.85674e-27	633	769	90	0.117035	0.14218	GO:0030424	GO:CC	axon	21672	1098
downregulated_genes	TRUE	4.93885e-26	1237	769	128	0.16645	0.103476	GO:0098590	GO:CC	plasma membrane region	21672	3579
downregulated_genes	TRUE	6.87356e-24	165	769	44	0.0572172	0.266667	GO:0099240	GO:CC	intrinsic component of synaptic membrane	21672	3771
downregulated_genes	TRUE	3.03503e-21	153	769	40	0.0520156	0.261438	GO:0099699	GO:CC	integral component of synaptic membrane	21672	3794
downregulated_genes	TRUE	3.06665e-21	292	769	54	0.0702211	0.184932	GO:0034702	GO:CC	ion channel complex	21672	1768
downregulated_genes	TRUE	8.44297e-19	176	769	40	0.0520156	0.227273	GO:0044309	GO:CC	neuron spine	21672	2314
downregulated_genes	TRUE	2.60331e-18	118	769	33	0.0429129	0.279661	GO:0099634	GO:CC	postsynaptic specialization membrane	21672	3793
downregulated_genes	TRUE	3.65612e-18	173	769	39	0.0507152	0.225434	GO:0043197	GO:CC	dendritic spine	21672	2112
downregulated_genes	TRUE	3.20536e-17	127	769	33	0.0429129	0.259843	GO:0098936	GO:CC	intrinsic component of postsynaptic membrane	21672	3677
downregulated_genes	TRUE	4.01116e-17	488	769	64	0.083225	0.131148	GO:0043025	GO:CC	neuronal cell body	21672	2092
downregulated_genes	TRUE	1.03189e-16	554	769	68	0.0884265	0.122744	GO:0044297	GO:CC	cell body	21672	2302
downregulated_genes	TRUE	1.6396e-16	1713	769	135	0.175553	0.0788091	GO:0031226	GO:CC	intrinsic component of plasma membrane	21672	1237
downregulated_genes	TRUE	2.30254e-16	382	769	55	0.0715215	0.143979	GO:1902495	GO:CC	transmembrane transporter complex	21672	4013
downregulated_genes	TRUE	6.54472e-16	121	769	31	0.0403121	0.256198	GO:0099055	GO:CC	integral component of postsynaptic membrane	21672	3728
downregulated_genes	TRUE	7.39524e-16	221	769	41	0.053316	0.18552	GO:0034703	GO:CC	cation channel complex	21672	1769
downregulated_genes	TRUE	1.36603e-15	397	769	55	0.0715215	0.138539	GO:1990351	GO:CC	transporter complex	21672	4267
downregulated_genes	TRUE	5.63863e-15	1630	769	127	0.16515	0.0779141	GO:0005887	GO:CC	integral component of plasma membrane	21672	515
downregulated_genes	TRUE	1.37912e-13	144	769	31	0.0403121	0.215278	GO:0042734	GO:CC	presynaptic membrane	21672	2078
downregulated_genes	TRUE	1.69907e-13	82	769	24	0.0312094	0.292683	GO:0098948	GO:CC	intrinsic component of postsynaptic specialization membrane	21672	3683
downregulated_genes	TRUE	2.44522e-13	12193	769	539	0.70091	0.0442057	GO:0005737	GO:CC	cytoplasm	21672	384
downregulated_genes	TRUE	6.661e-12	78	769	22	0.0286086	0.282051	GO:0099060	GO:CC	integral component of postsynaptic specialization membrane	21672	3733
downregulated_genes	TRUE	8.32861e-12	273	769	40	0.0520156	0.14652	GO:0150034	GO:CC	distal axon	21672	3996
downregulated_genes	TRUE	1.7647e-11	90	769	23	0.029909	0.255556	GO:0098839	GO:CC	postsynaptic density membrane	21672	3643
downregulated_genes	TRUE	2.28259e-11	74	769	21	0.0273082	0.283784	GO:0098982	GO:CC	GABA-ergic synapse	21672	3698
downregulated_genes	TRUE	9.49692e-11	79	769	21	0.0273082	0.265823	GO:0098685	GO:CC	Schaffer collateral - CA1 synapse	21672	3606
downregulated_genes	TRUE	2.9049e-10	200	769	32	0.0416125	0.16	GO:0008021	GO:CC	synaptic vesicle	21672	596
downregulated_genes	TRUE	3.14662e-10	154	769	28	0.0364109	0.181818	GO:0043204	GO:CC	perikaryon	21672	2116
downregulated_genes	TRUE	7.31502e-10	78	769	20	0.0260078	0.25641	GO:0098889	GO:CC	intrinsic component of presynaptic membrane	21672	3664
downregulated_genes	TRUE	9.54341e-10	5897	769	296	0.384915	0.050195	GO:0031224	GO:CC	intrinsic component of membrane	21672	1235
downregulated_genes	TRUE	1.11406e-09	108	769	23	0.029909	0.212963	GO:0030672	GO:CC	synaptic vesicle membrane	21672	1129
downregulated_genes	TRUE	1.11406e-09	108	769	23	0.029909	0.212963	GO:0099501	GO:CC	exocytic vesicle membrane	21672	3775
downregulated_genes	TRUE	1.19131e-09	129	769	25	0.0325098	0.193798	GO:0044306	GO:CC	neuron projection terminus	21672	2311
downregulated_genes	TRUE	4.02381e-09	220	769	32	0.0416125	0.145455	GO:0070382	GO:CC	exocytic vesicle	21672	2793
downregulated_genes	TRUE	7.36098e-09	692	769	62	0.0806242	0.0895954	GO:0098797	GO:CC	plasma membrane protein complex	21672	3624
downregulated_genes	TRUE	8.13042e-09	88	769	20	0.0260078	0.227273	GO:0008076	GO:CC	voltage-gated potassium channel complex	21672	602
downregulated_genes	TRUE	2.11125e-08	41	769	14	0.0182055	0.341463	GO:0032590	GO:CC	dendrite membrane	21672	1547
downregulated_genes	TRUE	2.14497e-08	5741	769	284	0.369311	0.0494687	GO:0016021	GO:CC	integral component of membrane	21672	850
downregulated_genes	TRUE	2.67705e-08	1323	769	94	0.122237	0.0710506	GO:0098796	GO:CC	membrane protein complex	21672	3623
downregulated_genes	TRUE	2.771e-08	5373	769	269	0.349805	0.0500651	GO:0005829	GO:CC	cytosol	21672	469
downregulated_genes	TRUE	3.51448e-08	58	769	16	0.0208062	0.275862	GO:0032589	GO:CC	neuron projection membrane	21672	1546
downregulated_genes	TRUE	6.48027e-08	98	769	20	0.0260078	0.204082	GO:0034705	GO:CC	potassium channel complex	21672	1771
downregulated_genes	TRUE	9.23402e-08	207	769	29	0.0377113	0.140097	GO:0030658	GO:CC	transport vesicle membrane	21672	1116
downregulated_genes	TRUE	1.05868e-07	71	769	17	0.0221066	0.239437	GO:0099056	GO:CC	integral component of presynaptic membrane	21672	3729
downregulated_genes	TRUE	1.70197e-07	114	769	21	0.0273082	0.184211	GO:0043679	GO:CC	axon terminus	21672	2205
downregulated_genes	TRUE	2.47081e-07	409	769	42	0.0546164	0.102689	GO:0030133	GO:CC	transport vesicle	21672	1072
downregulated_genes	TRUE	5.08126e-07	78	769	17	0.0221066	0.217949	GO:0048786	GO:CC	presynaptic active zone	21672	2549
downregulated_genes	TRUE	1.6445e-06	55	769	14	0.0182055	0.254545	GO:0099146	GO:CC	intrinsic component of postsynaptic density membrane	21672	3758
downregulated_genes	TRUE	3.3663e-06	2447	769	139	0.180754	0.0568043	GO:0031410	GO:CC	cytoplasmic vesicle	21672	1320
downregulated_genes	TRUE	3.54394e-06	2449	769	139	0.180754	0.0567579	GO:0097708	GO:CC	intracellular vesicle	21672	3493
downregulated_genes	TRUE	7.38096e-06	52	769	13	0.0169051	0.25	GO:0060076	GO:CC	excitatory synapse	21672	2573
downregulated_genes	TRUE	9.11584e-06	1190	769	80	0.104031	0.0672269	GO:0012506	GO:CC	vesicle membrane	21672	817
downregulated_genes	TRUE	9.65668e-06	1171	769	79	0.102731	0.0674637	GO:0030659	GO:CC	cytoplasmic vesicle membrane	21672	1117
downregulated_genes	TRUE	1.11686e-05	169	769	23	0.029909	0.136095	GO:0030427	GO:CC	site of polarized growth	21672	1101
downregulated_genes	TRUE	2.15683e-05	175	769	23	0.029909	0.131429	GO:0031256	GO:CC	leading edge membrane	21672	1263
downregulated_genes	TRUE	3.74072e-05	59	769	13	0.0169051	0.220339	GO:0044304	GO:CC	main axon	21672	2309
downregulated_genes	TRUE	5.31563e-05	51	769	12	0.0156047	0.235294	GO:0099061	GO:CC	integral component of postsynaptic density membrane	21672	3734
downregulated_genes	TRUE	0.000106916	21	769	8	0.0104031	0.380952	GO:1902710	GO:CC	GABA receptor complex	21672	4041
downregulated_genes	TRUE	0.000112194	163	769	21	0.0273082	0.128834	GO:0030426	GO:CC	growth cone	21672	1100
downregulated_genes	TRUE	0.000140035	421	769	37	0.0481144	0.087886	GO:0031252	GO:CC	cell leading edge	21672	1259
downregulated_genes	TRUE	0.000142417	37	769	10	0.0130039	0.27027	GO:0043198	GO:CC	dendritic shaft	21672	2113
downregulated_genes	TRUE	0.00019475	16	769	7	0.00910273	0.4375	GO:0098688	GO:CC	parallel fiber to Purkinje cell synapse	21672	3609
downregulated_genes	TRUE	0.000238197	3942	769	193	0.250975	0.0489599	GO:0031982	GO:CC	vesicle	21672	1451
downregulated_genes	TRUE	0.000314714	40	769	10	0.0130039	0.25	GO:0008328	GO:CC	ionotropic glutamate receptor complex	21672	620
downregulated_genes	TRUE	0.000509071	18	769	7	0.00910273	0.388889	GO:0044305	GO:CC	calyx of Held	21672	2310
downregulated_genes	TRUE	0.000512319	42	769	10	0.0130039	0.238095	GO:0098878	GO:CC	neurotransmitter receptor complex	21672	3662
downregulated_genes	TRUE	0.000546269	52	769	11	0.0143043	0.211538	GO:0030315	GO:CC	T-tubule	21672	1096
downregulated_genes	TRUE	0.000781354	19	769	7	0.00910273	0.368421	GO:1902711	GO:CC	GABA-A receptor complex	21672	4042
downregulated_genes	TRUE	0.000868408	330	769	30	0.0390117	0.0909091	GO:0045121	GO:CC	membrane raft	21672	2433
downregulated_genes	TRUE	0.000871593	2124	769	115	0.149545	0.0541431	GO:0098588	GO:CC	bounding membrane of organelle	21672	3578
downregulated_genes	TRUE	0.000923471	331	769	30	0.0390117	0.0906344	GO:0098857	GO:CC	membrane microdomain	21672	3654
downregulated_genes	TRUE	0.000965378	27	769	8	0.0104031	0.296296	GO:0032809	GO:CC	neuronal cell body membrane	21672	1558
downregulated_genes	TRUE	0.00185867	4674	769	217	0.282185	0.046427	GO:0012505	GO:CC	endomembrane system	21672	816
downregulated_genes	TRUE	0.00231576	30	769	8	0.0104031	0.266667	GO:0044298	GO:CC	cell body membrane	21672	2303
downregulated_genes	TRUE	0.00249828	5	769	4	0.00520156	0.8	GO:0005955	GO:CC	calcineurin complex	21672	576
downregulated_genes	TRUE	0.00302461	31	769	8	0.0104031	0.258065	GO:0048787	GO:CC	presynaptic active zone membrane	21672	2550
downregulated_genes	TRUE	0.00359095	319	769	28	0.0364109	0.0877743	GO:0005938	GO:CC	cell cortex	21672	560
downregulated_genes	TRUE	0.00394188	10	769	5	0.00650195	0.5	GO:0044224	GO:CC	juxtaparanode region of axon	21672	2280
downregulated_genes	TRUE	0.00566067	17	769	6	0.00780234	0.352941	GO:0001518	GO:CC	voltage-gated sodium channel complex	21672	157
downregulated_genes	TRUE	0.00595469	2334	769	120	0.156047	0.0514139	GO:0005856	GO:CC	cytoskeleton	21672	491
downregulated_genes	TRUE	0.00597876	495	769	37	0.0481144	0.0747475	GO:0005911	GO:CC	cell-cell junction	21672	536
downregulated_genes	TRUE	0.00820892	26	769	7	0.00910273	0.269231	GO:0034706	GO:CC	sodium channel complex	21672	1772
downregulated_genes	TRUE	0.0118515	170	769	18	0.023407	0.105882	GO:0009898	GO:CC	cytoplasmic side of plasma membrane	21672	784
downregulated_genes	TRUE	0.0291284	340	769	27	0.0351105	0.0794118	GO:0031253	GO:CC	cell projection membrane	21672	1260
downregulated_genes	TRUE	0.0296017	514	769	36	0.046814	0.0700389	GO:0043235	GO:CC	receptor complex	21672	2131
downregulated_genes	TRUE	0.0300121	135	769	15	0.0195059	0.111111	GO:0042383	GO:CC	sarcolemma	21672	2021
downregulated_genes	TRUE	0.0320481	42	769	8	0.0104031	0.190476	GO:0098563	GO:CC	intrinsic component of synaptic vesicle membrane	21672	3558
downregulated_genes	TRUE	0.0448854	387	769	29	0.0377113	0.0749354	GO:0005769	GO:CC	early endosome	21672	413
downregulated_genes	TRUE	0.0462136	993	769	58	0.0754226	0.0584089	GO:0005768	GO:CC	endosome	21672	412
downregulated_genes	TRUE	1.84043e-15	345	764	53	0.0693717	0.153623	GO:0022836	GO:MF	gated channel activity	20166	4663
downregulated_genes	TRUE	5.89501e-15	14799	764	657	0.859948	0.0443949	GO:0005515	GO:MF	protein binding	20166	1875
downregulated_genes	TRUE	1.61803e-12	107	764	27	0.0353403	0.252336	GO:0030594	GO:MF	neurotransmitter receptor activity	20166	4896
downregulated_genes	TRUE	1.04428e-11	435	764	54	0.0706806	0.124138	GO:0005216	GO:MF	ion channel activity	20166	1707
downregulated_genes	TRUE	6.82041e-11	484	764	56	0.0732984	0.115702	GO:0015267	GO:MF	channel activity	20166	3065
downregulated_genes	TRUE	7.44013e-11	485	764	56	0.0732984	0.115464	GO:0022803	GO:MF	passive transmembrane transporter activity	20166	4647
downregulated_genes	TRUE	2.79808e-10	735	764	71	0.0929319	0.0965986	GO:0015318	GO:MF	inorganic molecular entity transmembrane transporter activity	20166	3106
downregulated_genes	TRUE	6.54793e-10	339	764	44	0.0575916	0.129794	GO:0005261	GO:MF	cation channel activity	20166	1738
downregulated_genes	TRUE	1.1205e-09	148	764	28	0.0366492	0.189189	GO:0022843	GO:MF	voltage-gated cation channel activity	20166	4668
downregulated_genes	TRUE	1.13523e-09	204	764	33	0.0431937	0.161765	GO:0005244	GO:MF	voltage-gated ion channel activity	20166	1726
downregulated_genes	TRUE	1.30528e-09	205	764	33	0.0431937	0.160976	GO:0022832	GO:MF	voltage-gated channel activity	20166	4660
downregulated_genes	TRUE	2.7859e-09	856	764	76	0.0994764	0.088785	GO:0015075	GO:MF	ion transmembrane transporter activity	20166	2901
downregulated_genes	TRUE	3.01624e-09	60	764	18	0.0235602	0.3	GO:0022824	GO:MF	transmitter-gated ion channel activity	20166	4655
downregulated_genes	TRUE	3.01624e-09	60	764	18	0.0235602	0.3	GO:0022835	GO:MF	transmitter-gated channel activity	20166	4662
downregulated_genes	TRUE	1.24938e-08	73	764	19	0.0248691	0.260274	GO:0005230	GO:MF	extracellular ligand-gated ion channel activity	20166	1718
downregulated_genes	TRUE	1.67666e-08	602	764	59	0.0772251	0.0980066	GO:0022890	GO:MF	inorganic cation transmembrane transporter activity	20166	4703
downregulated_genes	TRUE	2.09444e-08	434	764	48	0.0628272	0.110599	GO:0046873	GO:MF	metal ion transmembrane transporter activity	20166	7317
downregulated_genes	TRUE	2.20275e-08	655	764	62	0.0811518	0.0946565	GO:0008324	GO:MF	cation transmembrane transporter activity	20166	2094
downregulated_genes	TRUE	4.73197e-08	1237	764	94	0.123037	0.0759903	GO:0005215	GO:MF	transporter activity	20166	1706
downregulated_genes	TRUE	1.4152e-07	145	764	25	0.0327225	0.172414	GO:0022834	GO:MF	ligand-gated channel activity	20166	4661
downregulated_genes	TRUE	1.4152e-07	145	764	25	0.0327225	0.172414	GO:0015276	GO:MF	ligand-gated ion channel activity	20166	3071
downregulated_genes	TRUE	2.09367e-07	1121	764	86	0.112565	0.0767172	GO:0022857	GO:MF	transmembrane transporter activity	20166	4678
downregulated_genes	TRUE	5.37364e-07	203	764	29	0.0379581	0.142857	GO:0005516	GO:MF	calmodulin binding	20166	1876
downregulated_genes	TRUE	1.10629e-06	93	764	19	0.0248691	0.204301	GO:0005249	GO:MF	voltage-gated potassium channel activity	20166	1731
downregulated_genes	TRUE	1.20656e-06	65	764	16	0.0209424	0.246154	GO:0098960	GO:MF	postsynaptic neurotransmitter receptor activity	20166	10414
downregulated_genes	TRUE	4.09519e-06	694	764	59	0.0772251	0.0850144	GO:0016773	GO:MF	phosphotransferase activity, alcohol group as acceptor	20166	3739
downregulated_genes	TRUE	7.21356e-06	794	764	64	0.0837696	0.0806045	GO:0016301	GO:MF	kinase activity	20166	3484
downregulated_genes	TRUE	1.01709e-05	140	764	22	0.0287958	0.157143	GO:0099106	GO:MF	ion channel regulator activity	20166	10428
downregulated_genes	TRUE	1.9616e-05	145	764	22	0.0287958	0.151724	GO:0016247	GO:MF	channel regulator activity	20166	3459
downregulated_genes	TRUE	2.3882e-05	159	764	23	0.0301047	0.144654	GO:0015079	GO:MF	potassium ion transmembrane transporter activity	20166	2904
downregulated_genes	TRUE	3.9487e-05	1930	764	119	0.155759	0.061658	GO:0017076	GO:MF	purine nucleotide binding	20166	3952
downregulated_genes	TRUE	3.9767e-05	1576	764	102	0.133508	0.0647208	GO:0030554	GO:MF	adenyl nucleotide binding	20166	4874
downregulated_genes	TRUE	4.42127e-05	1934	764	119	0.155759	0.0615305	GO:0032553	GO:MF	ribonucleotide binding	20166	5396
downregulated_genes	TRUE	4.97048e-05	1917	764	118	0.15445	0.0615545	GO:0032555	GO:MF	purine ribonucleotide binding	20166	5398
downregulated_genes	TRUE	5.35918e-05	1565	764	101	0.132199	0.0645367	GO:0032559	GO:MF	adenyl ribonucleotide binding	20166	5402
downregulated_genes	TRUE	6.25859e-05	436	764	41	0.0536649	0.0940367	GO:0004674	GO:MF	protein serine/threonine kinase activity	20166	1249
downregulated_genes	TRUE	6.91865e-05	995	764	72	0.0942408	0.0723618	GO:0008092	GO:MF	cytoskeletal protein binding	20166	1955
downregulated_genes	TRUE	7.6992e-05	1848	764	114	0.149215	0.0616883	GO:0035639	GO:MF	purine ribonucleoside triphosphate binding	20166	6332
downregulated_genes	TRUE	8.75276e-05	18	764	8	0.0104712	0.444444	GO:0099095	GO:MF	ligand-gated anion channel activity	20166	10421
downregulated_genes	TRUE	9.72647e-05	1502	764	97	0.126963	0.0645806	GO:0005524	GO:MF	ATP binding	20166	1884
downregulated_genes	TRUE	0.000104958	13	764	7	0.0091623	0.538462	GO:0022851	GO:MF	GABA-gated chloride ion channel activity	20166	4672
downregulated_genes	TRUE	0.000119513	497	764	44	0.0575916	0.0885312	GO:0030695	GO:MF	GTPase regulator activity	20166	4926
downregulated_genes	TRUE	0.000119513	497	764	44	0.0575916	0.0885312	GO:0060589	GO:MF	nucleoside-triphosphatase regulator activity	20166	9579
downregulated_genes	TRUE	0.000129766	585	764	49	0.0641361	0.0837607	GO:0004672	GO:MF	protein kinase activity	20166	1247
downregulated_genes	TRUE	0.000132264	954	764	69	0.0903141	0.072327	GO:0016772	GO:MF	transferase activity, transferring phosphorus-containing groups	20166	3738
downregulated_genes	TRUE	0.000166486	125	764	19	0.0248691	0.152	GO:0005267	GO:MF	potassium channel activity	20166	1740
downregulated_genes	TRUE	0.000177328	50	764	12	0.0157068	0.24	GO:0099529	GO:MF	neurotransmitter receptor activity involved in regulation of postsynaptic membrane potential	20166	10445
downregulated_genes	TRUE	0.000266497	27	764	9	0.0117801	0.333333	GO:0008066	GO:MF	glutamate receptor activity	20166	1943
downregulated_genes	TRUE	0.000266509	361	764	35	0.0458115	0.0969529	GO:0106310	GO:MF	protein serine kinase activity	20166	11606
downregulated_genes	TRUE	0.000303125	2288	764	132	0.172775	0.0576923	GO:0097367	GO:MF	carbohydrate derivative binding	20166	10312
downregulated_genes	TRUE	0.000351453	131	764	19	0.0248691	0.145038	GO:0044325	GO:MF	transmembrane transporter binding	20166	7054
downregulated_genes	TRUE	0.000368233	15	764	7	0.0091623	0.466667	GO:0005237	GO:MF	inhibitory extracellular ligand-gated ion channel activity	20166	1721
downregulated_genes	TRUE	0.000541189	37	764	10	0.013089	0.27027	GO:0017080	GO:MF	sodium channel regulator activity	20166	3955
downregulated_genes	TRUE	0.000558859	22	764	8	0.0104712	0.363636	GO:0016917	GO:MF	GABA receptor activity	20166	3871
downregulated_genes	TRUE	0.000669613	2410	764	136	0.17801	0.0564315	GO:0043168	GO:MF	anion binding	20166	6762
downregulated_genes	TRUE	0.000736016	47	764	11	0.0143979	0.234043	GO:1904315	GO:MF	transmitter-gated ion channel activity involved in regulation of postsynaptic membrane potential	20166	12075
downregulated_genes	TRUE	0.00130829	2174	764	124	0.162304	0.0570377	GO:0000166	GO:MF	nucleotide binding	20166	35
downregulated_genes	TRUE	0.00133908	2175	764	124	0.162304	0.0570115	GO:1901265	GO:MF	nucleoside phosphate binding	20166	11971
downregulated_genes	TRUE	0.00163483	2030	764	117	0.153141	0.0576355	GO:0019899	GO:MF	enzyme binding	20166	4609
downregulated_genes	TRUE	0.00252435	19	764	7	0.0091623	0.368421	GO:0004890	GO:MF	GABA-A receptor activity	20166	1432
downregulated_genes	TRUE	0.00252435	19	764	7	0.0091623	0.368421	GO:0004970	GO:MF	ionotropic glutamate receptor activity	20166	1501
downregulated_genes	TRUE	0.00327864	27	764	8	0.0104712	0.296296	GO:0004683	GO:MF	calmodulin-dependent protein kinase activity	20166	1257
downregulated_genes	TRUE	0.00410114	2516	764	137	0.179319	0.0544515	GO:0036094	GO:MF	small molecule binding	20166	6379
downregulated_genes	TRUE	0.00477492	115	764	16	0.0209424	0.13913	GO:0099094	GO:MF	ligand-gated cation channel activity	20166	10420
downregulated_genes	TRUE	0.00508481	277	764	27	0.0353403	0.0974729	GO:0005096	GO:MF	GTPase activator activity	20166	1601
downregulated_genes	TRUE	0.00545127	21	764	7	0.0091623	0.333333	GO:0017075	GO:MF	syntaxin-1 binding	20166	3951
downregulated_genes	TRUE	0.00869979	1240	764	77	0.100785	0.0620968	GO:0030234	GO:MF	enzyme regulator activity	20166	4764
downregulated_genes	TRUE	0.0107045	84	764	13	0.0170157	0.154762	GO:0030165	GO:MF	PDZ domain binding	20166	4745
downregulated_genes	TRUE	0.0201514	11	764	5	0.0065445	0.454545	GO:0008503	GO:MF	benzodiazepine receptor activity	20166	2215
downregulated_genes	TRUE	0.0273173	690	764	48	0.0628272	0.0695652	GO:0019904	GO:MF	protein domain specific binding	20166	4614
downregulated_genes	TRUE	0.0301944	2322	764	124	0.162304	0.0534022	GO:0140096	GO:MF	catalytic activity, acting on a protein	20166	11754
downregulated_genes	TRUE	0.0302701	1962	764	108	0.141361	0.0550459	GO:0098772	GO:MF	molecular function regulator	20166	10400
downregulated_genes	TRUE	0.0364167	135	764	16	0.0209424	0.118519	GO:0015085	GO:MF	calcium ion transmembrane transporter activity	20166	2908
downregulated_genes	TRUE	0.0371044	3	764	3	0.0039267	1	GO:1905056	GO:MF	P-type calcium transporter activity involved in regulation of presynaptic cytosolic calcium ion concentration	20166	12101
downregulated_genes	TRUE	0.0399734	294	764	26	0.0340314	0.0884354	GO:0051020	GO:MF	GTPase binding	20166	9082
downregulated_genes	TRUE	0.0413939	70	764	11	0.0143979	0.157143	GO:0019905	GO:MF	syntaxin binding	20166	4615
downregulated_genes	TRUE	0.0465755	263	764	24	0.0314136	0.0912548	GO:0031267	GO:MF	small GTPase binding	20166	5047
downregulated_genes	TRUE	1.57231e-13	105	233	31	0.133047	0.295238	HP:0200134	HP	Epileptic encephalopathy	4667	15511
downregulated_genes	TRUE	3.12474e-13	100	233	30	0.128755	0.3	HP:0032792	HP	Tonic seizure	4667	12749
downregulated_genes	TRUE	8.47244e-13	296	233	51	0.218884	0.172297	HP:0011182	HP	Interictal epileptiform activity	4667	7625
downregulated_genes	TRUE	1.13594e-12	298	233	51	0.218884	0.171141	HP:0025373	HP	Interictal EEG abnormality	4667	9841
downregulated_genes	TRUE	2.11618e-12	191	233	40	0.171674	0.209424	HP:0033259	HP	Non-motor seizure	4667	13212
downregulated_genes	TRUE	5.04486e-12	177	233	38	0.16309	0.214689	HP:0002121	HP	Generalized non-motor (absence) seizure	4667	1566
downregulated_genes	TRUE	5.67455e-12	1065	233	106	0.454936	0.0995305	HP:0004305	HP	Involuntary movements	4667	3018
downregulated_genes	TRUE	8.17711e-12	82	233	26	0.111588	0.317073	HP:0010818	HP	Generalized tonic seizure	4667	7278
downregulated_genes	TRUE	1.40717e-11	629	233	76	0.32618	0.120827	HP:0000729	HP	Autistic behavior	4667	570
downregulated_genes	TRUE	1.55959e-11	252	233	45	0.193133	0.178571	HP:0000733	HP	Stereotypy	4667	572
downregulated_genes	TRUE	2.96261e-11	356	233	54	0.23176	0.151685	HP:0006919	HP	Abnormal aggressive, impulsive or violent behavior	4667	4516
downregulated_genes	TRUE	3.78871e-11	506	233	66	0.283262	0.130435	HP:0002353	HP	EEG abnormality	4667	1732
downregulated_genes	TRUE	4.61015e-11	218	233	41	0.175966	0.188073	HP:0011146	HP	Dialeptic seizure	4667	7594
downregulated_genes	TRUE	1.69428e-10	347	233	52	0.223176	0.149856	HP:0002197	HP	Generalized-onset seizure	4667	1623
downregulated_genes	TRUE	1.90381e-10	1891	233	149	0.639485	0.0787943	HP:0011442	HP	Abnormal central motor function	4667	7879
downregulated_genes	TRUE	3.54935e-10	144	233	32	0.137339	0.222222	HP:0011185	HP	EEG with focal epileptiform discharges	4667	7628
downregulated_genes	TRUE	4.16682e-10	531	233	66	0.283262	0.124294	HP:0030178	HP	Abnormality of central nervous system electrophysiology	4667	10269
downregulated_genes	TRUE	8.02249e-10	302	233	47	0.201717	0.155629	HP:0007359	HP	Focal-onset seizure	4667	4723
downregulated_genes	TRUE	8.80894e-10	196	233	37	0.158798	0.188776	HP:0002133	HP	Status epilepticus	4667	1572
downregulated_genes	TRUE	9.67621e-10	350	233	51	0.218884	0.145714	HP:0020219	HP	Motor seizure	4667	9491
downregulated_genes	TRUE	1.90153e-09	344	233	50	0.214592	0.145349	HP:0001336	HP	Myoclonus	4667	1013
downregulated_genes	TRUE	1.95072e-09	617	233	71	0.304721	0.115073	HP:0001311	HP	Abnormal nervous system electrophysiology	4667	997
downregulated_genes	TRUE	3.72966e-09	258	233	42	0.180258	0.162791	HP:0011198	HP	EEG with generalized epileptiform discharges	4667	7641
downregulated_genes	TRUE	6.08429e-09	307	233	46	0.197425	0.149837	HP:0002069	HP	Bilateral tonic-clonic seizure	4667	1526
downregulated_genes	TRUE	8.68362e-09	1948	233	148	0.635193	0.0759754	HP:0100022	HP	Abnormality of movement	4667	14533
downregulated_genes	TRUE	1.21055e-08	515	233	62	0.266094	0.120388	HP:0000752	HP	Hyperactivity	4667	590
downregulated_genes	TRUE	2.31729e-08	103	233	25	0.107296	0.242718	HP:0010819	HP	Atonic seizure	4667	7279
downregulated_genes	TRUE	3.43126e-08	322	233	46	0.197425	0.142857	HP:0001344	HP	Absent speech	4667	1021
downregulated_genes	TRUE	3.66295e-08	105	233	25	0.107296	0.238095	HP:0011153	HP	Focal motor seizure	4667	7600
downregulated_genes	TRUE	5.3985e-08	1792	233	138	0.592275	0.0770089	HP:0001250	HP	Seizure	4667	954
downregulated_genes	TRUE	8.55307e-08	925	233	88	0.377682	0.0951351	HP:0002463	HP	Language impairment	4667	1796
downregulated_genes	TRUE	1.01898e-07	196	233	34	0.145923	0.173469	HP:0032677	HP	Generalized-onset motor seizure	4667	12638
downregulated_genes	TRUE	1.94571e-07	190	233	33	0.141631	0.173684	HP:0032794	HP	Myoclonic seizure	4667	12751
downregulated_genes	TRUE	2.33758e-07	894	233	85	0.364807	0.0950783	HP:0000750	HP	Delayed speech and language development	4667	588
downregulated_genes	TRUE	2.50647e-07	1806	233	137	0.587983	0.0758583	HP:0001249	HP	Intellectual disability	4667	953
downregulated_genes	TRUE	3.25143e-07	1831	233	138	0.592275	0.0753687	HP:0000006	HP	Autosomal dominant inheritance	4667	5
downregulated_genes	TRUE	3.26995e-07	685	233	71	0.304721	0.10365	HP:0100851	HP	Abnormal emotion/affect behavior	4667	15317
downregulated_genes	TRUE	1.91074e-06	185	233	31	0.133047	0.167568	HP:0100716	HP	Self-injurious behavior	4667	15196
downregulated_genes	TRUE	2.61134e-06	27	233	12	0.0515021	0.444444	HP:0007270	HP	Atypical absence seizure	4667	4681
downregulated_genes	TRUE	4.1097e-06	159	233	28	0.120172	0.176101	HP:0002187	HP	Intellectual disability, profound	4667	1615
downregulated_genes	TRUE	5.51228e-06	69	233	18	0.0772532	0.26087	HP:0025100	HP	Abnormal hippocampus morphology	4667	9584
downregulated_genes	TRUE	6.25098e-06	122	233	24	0.103004	0.196721	HP:0003781	HP	Excessive salivation	4667	2685
downregulated_genes	TRUE	7.09428e-06	70	233	18	0.0772532	0.257143	HP:0007343	HP	Abnormal morphology of the limbic system	4667	4715
downregulated_genes	TRUE	8.06422e-06	114	233	23	0.0987124	0.201754	HP:0002307	HP	Drooling	4667	1699
downregulated_genes	TRUE	1.13605e-05	30	233	12	0.0515021	0.4	HP:0011169	HP	Generalized clonic seizure	4667	7612
downregulated_genes	TRUE	1.1823e-05	177	233	29	0.124464	0.163842	HP:0100755	HP	Abnormality of salivation	4667	15232
downregulated_genes	TRUE	1.29965e-05	2533	233	168	0.72103	0.0663245	HP:0011446	HP	Abnormality of higher mental function	4667	7883
downregulated_genes	TRUE	1.38817e-05	157	233	27	0.11588	0.171975	HP:0002123	HP	Generalized myoclonic seizure	4667	1567
downregulated_genes	TRUE	1.47117e-05	108	233	22	0.0944206	0.203704	HP:0002384	HP	Focal impaired awareness seizure	4667	1756
downregulated_genes	TRUE	1.53748e-05	247	233	35	0.150215	0.1417	HP:0100660	HP	Dyskinesia	4667	15150
downregulated_genes	TRUE	1.75186e-05	400	233	47	0.201717	0.1175	HP:0100852	HP	Abnormal fear/anxiety-related behavior	4667	15318
downregulated_genes	TRUE	1.83537e-05	414	233	48	0.206009	0.115942	HP:0001256	HP	Intellectual disability, mild	4667	958
downregulated_genes	TRUE	1.99832e-05	860	233	78	0.334764	0.0906977	HP:0007367	HP	Atrophy/Degeneration affecting the central nervous system	4667	4731
downregulated_genes	TRUE	2.25274e-05	1515	233	116	0.497854	0.0765677	HP:0002167	HP	Neurological speech impairment	4667	1600
downregulated_genes	TRUE	3.62166e-05	855	233	77	0.330472	0.0900585	HP:0001257	HP	Spasticity	4667	959
downregulated_genes	TRUE	3.71429e-05	1086	233	91	0.390558	0.0837937	HP:0001288	HP	Gait disturbance	4667	983
downregulated_genes	TRUE	3.93656e-05	27	233	11	0.0472103	0.407407	HP:0002396	HP	Cogwheel rigidity	4667	1762
downregulated_genes	TRUE	4.29915e-05	686	233	66	0.283262	0.0962099	HP:0031466	HP	Impairment in personality functioning	4667	11484
downregulated_genes	TRUE	4.84088e-05	188	233	29	0.124464	0.154255	HP:0002521	HP	Hypsarrhythmia	4667	1834
downregulated_genes	TRUE	5.20892e-05	469	233	51	0.218884	0.108742	HP:0000736	HP	Short attention span	4667	575
downregulated_genes	TRUE	5.73292e-05	13	233	8	0.0343348	0.615385	HP:0006813	HP	Focal hemiclonic seizure	4667	4469
downregulated_genes	TRUE	6.46548e-05	1047	233	88	0.377682	0.0840497	HP:0001276	HP	Hypertonia	4667	975
downregulated_genes	TRUE	6.49208e-05	693	233	66	0.283262	0.0952381	HP:0002059	HP	Cerebral atrophy	4667	1517
downregulated_genes	TRUE	7.12966e-05	710	233	67	0.287554	0.0943662	HP:0007369	HP	Atrophy/Degeneration affecting the cerebrum	4667	4732
downregulated_genes	TRUE	7.19109e-05	364	233	43	0.184549	0.118132	HP:0007018	HP	Attention deficit hyperactivity disorder	4667	4568
downregulated_genes	TRUE	7.50567e-05	203	233	30	0.128755	0.147783	HP:0011097	HP	Epileptic spasm	4667	7546
downregulated_genes	TRUE	8.18747e-05	251	233	34	0.145923	0.135458	HP:0002342	HP	Intellectual disability, moderate	4667	1724
downregulated_genes	TRUE	8.26811e-05	23	233	10	0.0429185	0.434783	HP:0002266	HP	Focal clonic seizure	4667	1674
downregulated_genes	TRUE	8.2736e-05	775	233	71	0.304721	0.0916129	HP:0012444	HP	Brain atrophy	4667	8867
downregulated_genes	TRUE	9.55487e-05	29	233	11	0.0472103	0.37931	HP:0045084	HP	Limb myoclonus	4667	14497
downregulated_genes	TRUE	9.7023e-05	42	233	13	0.055794	0.309524	HP:0020221	HP	Clonic seizure	4667	9493
downregulated_genes	TRUE	0.000104327	65	233	16	0.0686695	0.246154	HP:0032679	HP	Focal non-motor seizure	4667	12640
downregulated_genes	TRUE	0.000151789	93	233	19	0.0815451	0.204301	HP:0010841	HP	Multifocal epileptiform discharges	4667	7300
downregulated_genes	TRUE	0.000152873	233	233	32	0.137339	0.137339	HP:0000718	HP	Aggressive behavior	4667	560
downregulated_genes	TRUE	0.000159055	19	233	9	0.0386266	0.473684	HP:0012171	HP	Stereotypical hand wringing	4667	8598
downregulated_genes	TRUE	0.000165301	187	233	28	0.120172	0.149733	HP:0002063	HP	Rigidity	4667	1521
downregulated_genes	TRUE	0.000183321	76	233	17	0.0729614	0.223684	HP:0011203	HP	EEG with abnormally slow frequencies	4667	7646
downregulated_genes	TRUE	0.000218362	433	233	47	0.201717	0.108545	HP:0002020	HP	Gastroesophageal reflux	4667	1486
downregulated_genes	TRUE	0.000249089	860	233	75	0.321888	0.0872093	HP:0001273	HP	Abnormal corpus callosum morphology	4667	973
downregulated_genes	TRUE	0.000275138	276	233	35	0.150215	0.126812	HP:0001298	HP	Encephalopathy	4667	989
downregulated_genes	TRUE	0.000281397	215	233	30	0.128755	0.139535	HP:0100704	HP	Cerebral visual impairment	4667	15187
downregulated_genes	TRUE	0.000310998	424	233	46	0.197425	0.108491	HP:0010864	HP	Intellectual disability, severe	4667	7322
downregulated_genes	TRUE	0.000337472	330	233	39	0.167382	0.118182	HP:0002194	HP	Delayed gross motor development	4667	1620
downregulated_genes	TRUE	0.000337636	291	233	36	0.154506	0.123711	HP:0002465	HP	Poor speech	4667	1798
downregulated_genes	TRUE	0.000376138	242	233	32	0.137339	0.132231	HP:0031815	HP	Abnormal oral physiology	4667	11820
downregulated_genes	TRUE	0.000377117	1154	233	92	0.39485	0.0797227	HP:0002493	HP	Upper motor neuron dysfunction	4667	1813
downregulated_genes	TRUE	0.00050274	16	233	8	0.0343348	0.5	HP:0011172	HP	Complex febrile seizure	4667	7615
downregulated_genes	TRUE	0.000571818	2321	233	153	0.656652	0.0659199	HP:0011804	HP	Abnormal muscle physiology	4667	8237
downregulated_genes	TRUE	0.000967691	104	233	19	0.0815451	0.182692	HP:0002373	HP	Febrile seizure (within the age range of 3 months to 6 years)	4667	1748
downregulated_genes	TRUE	0.000967691	104	233	19	0.0815451	0.182692	HP:0032894	HP	Seizure precipitated by febrile infection	4667	12849
downregulated_genes	TRUE	0.000967691	104	233	19	0.0815451	0.182692	HP:0032892	HP	Infection-related seizure	4667	12847
downregulated_genes	TRUE	0.00113235	714	233	64	0.274678	0.0896359	HP:0002538	HP	Abnormal cerebral cortex morphology	4667	1844
downregulated_genes	TRUE	0.00116376	59	233	14	0.0600858	0.237288	HP:0011147	HP	Typical absence seizure	4667	7595
downregulated_genes	TRUE	0.00130564	1963	233	134	0.575107	0.0682629	HP:0003808	HP	Abnormal muscle tone	4667	2701
downregulated_genes	TRUE	0.00140201	160	233	24	0.103004	0.15	HP:0002317	HP	Unsteady gait	4667	1707
downregulated_genes	TRUE	0.0015134	13	233	7	0.0300429	0.538462	HP:0011468	HP	Facial tics	4667	7905
downregulated_genes	TRUE	0.00173579	9	233	6	0.0257511	0.666667	HP:0200048	HP	Cyanotic episode	4667	15461
downregulated_genes	TRUE	0.00173579	9	233	6	0.0257511	0.666667	HP:0001327	HP	Photosensitive myoclonic seizure	4667	1007
downregulated_genes	TRUE	0.00193197	45	233	12	0.0515021	0.266667	HP:0010844	HP	EEG with multifocal slow activity	4667	7302
downregulated_genes	TRUE	0.00194995	1800	233	125	0.536481	0.0694444	HP:0000708	HP	Behavioral abnormality	4667	552
downregulated_genes	TRUE	0.00208763	99	233	18	0.0772532	0.181818	HP:0012704	HP	Widened subarachnoid space	4667	9125
downregulated_genes	TRUE	0.00252311	559	233	53	0.227468	0.0948122	HP:0001337	HP	Tremor	4667	1014
downregulated_genes	TRUE	0.0037598	551	233	52	0.223176	0.0943739	HP:0002360	HP	Sleep disturbance	4667	1738
downregulated_genes	TRUE	0.0038933	3379	233	198	0.849785	0.0585972	HP:0012638	HP	Abnormal nervous system physiology	4667	9059
downregulated_genes	TRUE	0.00400675	1004	233	80	0.343348	0.0796813	HP:0002500	HP	Abnormal cerebral white matter morphology	4667	1817
downregulated_genes	TRUE	0.00511352	41	233	11	0.0472103	0.268293	HP:0025646	HP	Bilateral polymicrogyria	4667	10091
downregulated_genes	TRUE	0.0052054	15	233	7	0.0300429	0.466667	HP:0025101	HP	Dysgenesis of the hippocampus	4667	9585
downregulated_genes	TRUE	0.0054751	746	233	64	0.274678	0.0857909	HP:0025270	HP	Abnormal esophagus physiology	4667	9744
downregulated_genes	TRUE	0.00569484	76	233	15	0.0643777	0.197368	HP:0010850	HP	EEG with spike-wave complexes	4667	7308
downregulated_genes	TRUE	0.00588558	173	233	24	0.103004	0.138728	HP:0100710	HP	Impulsivity	4667	15193
downregulated_genes	TRUE	0.00608095	96	233	17	0.0729614	0.177083	HP:0001863	HP	Toe clinodactyly	4667	1355
downregulated_genes	TRUE	0.00638869	21	233	8	0.0343348	0.380952	HP:0031475	HP	Status epilepticus without prominent motor symptoms	4667	11491
downregulated_genes	TRUE	0.00645473	198	233	26	0.111588	0.131313	HP:0000734	HP	Disinhibition	4667	573
downregulated_genes	TRUE	0.00651917	356	233	38	0.16309	0.106742	HP:0000739	HP	Anxiety	4667	578
downregulated_genes	TRUE	0.00732348	276	233	32	0.137339	0.115942	HP:0002072	HP	Chorea	4667	1529
downregulated_genes	TRUE	0.00779371	35	233	10	0.0429185	0.285714	HP:0002883	HP	Hyperventilation	4667	2097
downregulated_genes	TRUE	0.00851722	43	233	11	0.0472103	0.255814	HP:0025097	HP	Eyelid myoclonus	4667	9581
downregulated_genes	TRUE	0.00876836	11	233	6	0.0257511	0.545455	HP:0012847	HP	Epilepsia partialis continua	4667	9268
downregulated_genes	TRUE	0.00886303	16	233	7	0.0300429	0.4375	HP:0007207	HP	Photosensitive tonic-clonic seizure	4667	4653
downregulated_genes	TRUE	0.00886303	16	233	7	0.0300429	0.4375	HP:0032658	HP	Status epilepticus with prominent motor symptoms	4667	12619
downregulated_genes	TRUE	0.0144309	17	233	7	0.0300429	0.411765	HP:0100694	HP	Tibial torsion	4667	15178
downregulated_genes	TRUE	0.016388	136	233	20	0.0858369	0.147059	HP:0012703	HP	Abnormal subarachnoid space morphology	4667	9124
downregulated_genes	TRUE	0.0164476	2657	233	164	0.703863	0.0617237	HP:0003011	HP	Abnormality of the musculature	4667	2186
downregulated_genes	TRUE	0.0168074	12	233	6	0.0257511	0.5	HP:0000466	HP	Limited neck range of motion	4667	353
downregulated_genes	TRUE	0.0168074	12	233	6	0.0257511	0.5	HP:0032663	HP	Focal motor status epilepticus	4667	12624
downregulated_genes	TRUE	0.0175747	38	233	10	0.0429185	0.263158	HP:0032410	HP	Bilateral generalized polymicrogyria	4667	12378
downregulated_genes	TRUE	0.0180906	222	233	27	0.11588	0.121622	HP:0002311	HP	Incoordination	4667	1702
downregulated_genes	TRUE	0.0187069	104	233	17	0.0729614	0.163462	HP:0000194	HP	Open mouth	4667	166
downregulated_genes	TRUE	0.0208676	263	233	30	0.128755	0.114068	HP:0002540	HP	Inability to walk	4667	1846
downregulated_genes	TRUE	0.021551	360	233	37	0.158798	0.102778	HP:0002376	HP	Developmental regression	4667	1751
downregulated_genes	TRUE	0.0253729	188	233	24	0.103004	0.12766	HP:0031936	HP	Delayed ability to walk	4667	11929
downregulated_genes	TRUE	0.0265548	66	233	13	0.055794	0.19697	HP:0002236	HP	Frontal upsweep of hair	4667	1655
downregulated_genes	TRUE	0.027815	57	233	12	0.0515021	0.210526	HP:0011081	HP	Incisor macrodontia	4667	7530
downregulated_genes	TRUE	0.0299165	13	233	6	0.0257511	0.461538	HP:0011150	HP	Myoclonic absence seizure	4667	7597
downregulated_genes	TRUE	0.0303709	337	233	35	0.150215	0.103858	HP:0002120	HP	Cerebral cortical atrophy	4667	1565
downregulated_genes	TRUE	0.0330766	2575	233	159	0.682403	0.0617476	HP:0012759	HP	Neurodevelopmental abnormality	4667	9180
downregulated_genes	TRUE	0.0343005	19	233	7	0.0300429	0.368421	HP:0020216	HP	Visually-induced seizure	4667	9488
downregulated_genes	TRUE	0.0371258	88	233	15	0.0643777	0.170455	HP:0033052	HP	Psychogenic non-epileptic seizure	4667	13005
downregulated_genes	TRUE	0.0371258	88	233	15	0.0643777	0.170455	HP:0025269	HP	Panic attack	4667	9743
downregulated_genes	TRUE	0.03944	26	233	8	0.0343348	0.307692	HP:0002349	HP	Focal aware seizure	4667	1729
downregulated_genes	TRUE	0.03944	26	233	8	0.0343348	0.307692	HP:0007334	HP	Bilateral tonic-clonic seizure with focal onset	4667	4710
downregulated_genes	TRUE	0.0414141	1684	233	114	0.48927	0.067696	HP:0001263	HP	Global developmental delay	4667	964
downregulated_genes	TRUE	0.0458376	42	233	10	0.0429185	0.238095	HP:0010821	HP	Focal emotional seizure with laughing	4667	7281
downregulated_genes	TRUE	0.0458376	42	233	10	0.0429185	0.238095	HP:0025613	HP	Focal emotional seizure	4667	10063
downregulated_genes	TRUE	0.0466635	34	233	9	0.0386266	0.264706	HP:0002527	HP	Falls	4667	1838
downregulated_genes	TRUE	1.19251e-24	291	497	64	0.128773	0.219931	HPA:0091061	HPA	cerebellum; synaptic glomeruli - core[≥Low]	10976	173
downregulated_genes	TRUE	3.64447e-22	7171	497	424	0.853119	0.059127	HPA:0090000	HPA	cerebellum	10976	103
downregulated_genes	TRUE	1.9088e-20	228	497	52	0.104628	0.22807	HPA:0091062	HPA	cerebellum; synaptic glomeruli - core[≥Medium]	10976	174
downregulated_genes	TRUE	3.62612e-19	8071	497	449	0.903421	0.0556313	HPA:0100000	HPA	cerebral cortex	10976	182
downregulated_genes	TRUE	9.9449e-18	6679	497	396	0.796781	0.0592903	HPA:0100131	HPA	cerebral cortex; neuronal cells[≥Low]	10976	189
downregulated_genes	TRUE	8.86979e-17	262	497	51	0.102616	0.194656	HPA:0090991	HPA	cerebellum; molecular layer - neuropil[≥Low]	10976	146
downregulated_genes	TRUE	2.2066e-16	442	497	67	0.134809	0.151584	HPA:0090941	HPA	cerebellum; Purkinje cells - cytoplasm/membrane[≥Low]	10976	119
downregulated_genes	TRUE	3.11531e-15	405	497	62	0.124748	0.153086	HPA:0100213	HPA	cerebral cortex; neuropil[High]	10976	197
downregulated_genes	TRUE	1.74112e-14	2610	497	200	0.402414	0.0766284	HPA:0100212	HPA	cerebral cortex; neuropil[≥Medium]	10976	196
downregulated_genes	TRUE	5.16377e-13	4969	497	311	0.625755	0.062588	HPA:0100132	HPA	cerebral cortex; neuronal cells[≥Medium]	10976	190
downregulated_genes	TRUE	7.3843e-13	6132	497	361	0.726358	0.0588715	HPA:0080131	HPA	caudate; neuronal cells[≥Low]	10976	94
downregulated_genes	TRUE	1.07647e-12	125	497	31	0.0623742	0.248	HPA:0091063	HPA	cerebellum; synaptic glomeruli - core[High]	10976	175
downregulated_genes	TRUE	2.12568e-12	365	497	54	0.108652	0.147945	HPA:0090942	HPA	cerebellum; Purkinje cells - cytoplasm/membrane[≥Medium]	10976	120
downregulated_genes	TRUE	8.79828e-12	4989	497	308	0.619718	0.0617358	HPA:0100211	HPA	cerebral cortex; neuropil[≥Low]	10976	195
downregulated_genes	TRUE	1.02737e-10	146	497	31	0.0623742	0.212329	HPA:0090992	HPA	cerebellum; molecular layer - neuropil[≥Medium]	10976	147
downregulated_genes	TRUE	4.28398e-10	6195	497	355	0.714286	0.0573043	HPA:0250131	HPA	hippocampus; neuronal cells[≥Low]	10976	360
downregulated_genes	TRUE	1.23079e-08	6795	497	375	0.754527	0.0551876	HPA:0250000	HPA	hippocampus	10976	356
downregulated_genes	TRUE	1.73219e-08	6930	497	380	0.764588	0.0548341	HPA:0080000	HPA	caudate	10976	90
downregulated_genes	TRUE	6.71893e-08	339	497	44	0.0885312	0.129794	HPA:0091001	HPA	cerebellum; molecular layer cells - cytoplasm/membrane[≥Low]	10976	149
downregulated_genes	TRUE	4.35564e-07	188	497	30	0.0603622	0.159574	HPA:0090943	HPA	cerebellum; Purkinje cells - cytoplasm/membrane[High]	10976	121
downregulated_genes	TRUE	1.04414e-06	4096	497	248	0.498994	0.0605469	HPA:0080132	HPA	caudate; neuronal cells[≥Medium]	10976	95
downregulated_genes	TRUE	1.95843e-06	4205	497	252	0.507042	0.0599287	HPA:0250132	HPA	hippocampus; neuronal cells[≥Medium]	10976	361
downregulated_genes	TRUE	3.80611e-06	305	497	38	0.0764588	0.12459	HPA:0091002	HPA	cerebellum; molecular layer cells - cytoplasm/membrane[≥Medium]	10976	150
downregulated_genes	TRUE	1.49492e-05	206	497	29	0.0583501	0.140777	HPA:0091041	HPA	cerebellum; processes in white matter[≥Low]	10976	164
downregulated_genes	TRUE	1.66155e-05	195	497	28	0.056338	0.14359	HPA:0090921	HPA	cerebellum; GLUC cells - cytoplasm/membrane[≥Low]	10976	110
downregulated_genes	TRUE	2.2908e-05	186	497	27	0.054326	0.145161	HPA:0091032	HPA	cerebellum; processes in molecular layer[≥Medium]	10976	162
downregulated_genes	TRUE	2.44427e-05	71	497	16	0.0321932	0.225352	HPA:0091052	HPA	cerebellum; synaptic glomeruli - capsule[≥Medium]	10976	171
downregulated_genes	TRUE	3.14425e-05	177	497	26	0.0523139	0.146893	HPA:0090922	HPA	cerebellum; GLUC cells - cytoplasm/membrane[≥Medium]	10976	111
downregulated_genes	TRUE	7.12608e-05	35	497	11	0.0221328	0.314286	HPA:0090993	HPA	cerebellum; molecular layer - neuropil[High]	10976	148
downregulated_genes	TRUE	8.45282e-05	198	497	27	0.054326	0.136364	HPA:0091031	HPA	cerebellum; processes in molecular layer[≥Low]	10976	161
downregulated_genes	TRUE	0.000172354	91	497	17	0.0342052	0.186813	HPA:0091051	HPA	cerebellum; synaptic glomeruli - capsule[≥Low]	10976	170
downregulated_genes	TRUE	0.000830675	209	497	26	0.0523139	0.124402	HPA:0090952	HPA	cerebellum; Purkinje cells - dendrites[≥Medium]	10976	123
downregulated_genes	TRUE	0.00149954	229	497	27	0.054326	0.117904	HPA:0090951	HPA	cerebellum; Purkinje cells - dendrites[≥Low]	10976	122
downregulated_genes	TRUE	0.00165229	178	497	23	0.0462777	0.129213	HPA:0091042	HPA	cerebellum; processes in white matter[≥Medium]	10976	165
downregulated_genes	TRUE	0.00191291	12	497	6	0.0120724	0.5	HPA:0250152	HPA	hippocampus; synapses[≥Medium]	10976	367
downregulated_genes	TRUE	0.00584273	289	497	30	0.0603622	0.103806	HPA:0091071	HPA	cerebellum; white matter cells - cytoplasm/membrane[≥Low]	10976	176
downregulated_genes	TRUE	0.00922017	15	497	6	0.0120724	0.4	HPA:0250151	HPA	hippocampus; synapses[≥Low]	10976	366
downregulated_genes	TRUE	0.0175589	192	497	22	0.0442656	0.114583	HPA:0400242	HPA	rectum; peripheral nerve/ganglion[≥Medium]	10976	547
downregulated_genes	TRUE	0.0246727	297	497	29	0.0583501	0.0976431	HPA:0090971	HPA	cerebellum; granular cells - cytoplasm/membrane[≥Low]	10976	140
downregulated_genes	TRUE	0.0389819	260	497	26	0.0523139	0.1	HPA:0400241	HPA	rectum; peripheral nerve/ganglion[≥Low]	10976	546
downregulated_genes	TRUE	0.0433842	204	497	22	0.0442656	0.107843	HPA:0091021	HPA	cerebellum; processes in granular layer[≥Low]	10976	158
downregulated_genes	TRUE	0.0479466	1834	497	114	0.229376	0.0621592	HPA:0100133	HPA	cerebral cortex; neuronal cells[High]	10976	191
downregulated_genes	TRUE	4.10594e-11	239	347	39	0.112392	0.16318	KEGG:04020	KEGG	Calcium signaling pathway	8014	231
downregulated_genes	TRUE	3.01688e-10	40	347	16	0.0461095	0.4	KEGG:05033	KEGG	Nicotine addiction	8014	400
downregulated_genes	TRUE	5.85579e-09	132	347	26	0.074928	0.19697	KEGG:04728	KEGG	Dopaminergic synapse	8014	338
downregulated_genes	TRUE	7.6692e-09	114	347	24	0.0691643	0.210526	KEGG:04724	KEGG	Glutamatergic synapse	8014	334
downregulated_genes	TRUE	1.04965e-08	97	347	22	0.0634006	0.226804	KEGG:04713	KEGG	Circadian entrainment	8014	328
downregulated_genes	TRUE	2.83839e-08	67	347	18	0.0518732	0.268657	KEGG:04720	KEGG	Long-term potentiation	8014	330
downregulated_genes	TRUE	3.89309e-07	69	347	17	0.0489914	0.246377	KEGG:05031	KEGG	Amphetamine addiction	8014	398
downregulated_genes	TRUE	4.12466e-07	148	347	25	0.0720461	0.168919	KEGG:04723	KEGG	Retrograde endocannabinoid signaling	8014	333
downregulated_genes	TRUE	4.57499e-07	97	347	20	0.0576369	0.206186	KEGG:04070	KEGG	Phosphatidylinositol signaling system	8014	240
downregulated_genes	TRUE	6.12767e-07	89	347	19	0.054755	0.213483	KEGG:04727	KEGG	GABAergic synapse	8014	337
downregulated_genes	TRUE	7.4647e-07	90	347	19	0.054755	0.211111	KEGG:05032	KEGG	Morphine addiction	8014	399
downregulated_genes	TRUE	1.81951e-05	98	347	18	0.0518732	0.183673	KEGG:04925	KEGG	Aldosterone synthesis and secretion	8014	361
downregulated_genes	TRUE	2.7409e-05	220	347	28	0.0806916	0.127273	KEGG:04024	KEGG	cAMP signaling pathway	8014	233
downregulated_genes	TRUE	7.74543e-05	154	347	22	0.0634006	0.142857	KEGG:04921	KEGG	Oxytocin signaling pathway	8014	357
downregulated_genes	TRUE	9.66393e-05	181	347	24	0.0691643	0.132597	KEGG:04360	KEGG	Axon guidance	8014	285
downregulated_genes	TRUE	0.000164491	113	347	18	0.0518732	0.159292	KEGG:04725	KEGG	Cholinergic synapse	8014	335
downregulated_genes	TRUE	0.000165512	91	347	16	0.0461095	0.175824	KEGG:04970	KEGG	Salivary secretion	8014	380
downregulated_genes	TRUE	0.000219655	53	347	12	0.0345821	0.226415	KEGG:04961	KEGG	Endocrine and other factor-regulated calcium reabsorption	8014	376
downregulated_genes	TRUE	0.000282109	166	347	22	0.0634006	0.13253	KEGG:04022	KEGG	cGMP-PKG signaling pathway	8014	232
downregulated_genes	TRUE	0.00031489	142	347	20	0.0576369	0.140845	KEGG:05017	KEGG	Spinocerebellar ataxia	8014	394
downregulated_genes	TRUE	0.000637254	112	347	17	0.0489914	0.151786	KEGG:04726	KEGG	Serotonergic synapse	8014	336
downregulated_genes	TRUE	0.00092352	352	347	34	0.0979827	0.0965909	KEGG:04080	KEGG	Neuroactive ligand-receptor interaction	8014	244
downregulated_genes	TRUE	0.0016574	85	347	14	0.0403458	0.164706	KEGG:04742	KEGG	Taste transduction	8014	341
downregulated_genes	TRUE	0.00170306	475	347	41	0.118156	0.0863158	KEGG:05022	KEGG	Pathways of neurodegeneration - multiple diseases	8014	396
downregulated_genes	TRUE	0.00388241	69	347	12	0.0345821	0.173913	KEGG:04924	KEGG	Renin secretion	8014	360
downregulated_genes	TRUE	0.00692737	73	347	12	0.0345821	0.164384	KEGG:00562	KEGG	Inositol phosphate metabolism	8014	85
downregulated_genes	TRUE	0.0134663	78	347	12	0.0345821	0.153846	KEGG:04721	KEGG	Synaptic vesicle cycle	8014	331
downregulated_genes	TRUE	0.0285033	150	347	17	0.0489914	0.113333	KEGG:04261	KEGG	Adrenergic signaling in cardiomyocytes	8014	277
downregulated_genes	TRUE	0.0354071	167	347	18	0.0518732	0.107784	KEGG:04310	KEGG	Wnt signaling pathway	8014	279
downregulated_genes	TRUE	0.0431524	88	347	12	0.0345821	0.136364	KEGG:04540	KEGG	Gap junction	8014	298
downregulated_genes	TRUE	0.0466929	231	347	22	0.0634006	0.0952381	KEGG:04014	KEGG	Ras signaling pathway	8014	228
downregulated_genes	TRUE	0.0479766	89	347	12	0.0345821	0.134831	KEGG:04211	KEGG	Longevity regulating pathway	8014	268
downregulated_genes	TRUE	0.000182523	453	713	48	0.0673212	0.10596	MIRNA:hsa-miR-6867-5p	MIRNA	hsa-miR-6867-5p	14830	2340
downregulated_genes	TRUE	0.00283857	356	713	38	0.0532959	0.106742	MIRNA:hsa-miR-185-5p	MIRNA	hsa-miR-185-5p	14830	311
downregulated_genes	TRUE	0.00285968	412	713	42	0.058906	0.101942	MIRNA:hsa-miR-574-5p	MIRNA	hsa-miR-574-5p	14830	1833
downregulated_genes	TRUE	0.00309817	869	713	72	0.100982	0.0828539	MIRNA:hsa-miR-8485	MIRNA	hsa-miR-8485	14830	2534
downregulated_genes	TRUE	1.12862e-29	400	453	79	0.174393	0.1975	REAC:R-HSA-112316	REAC	Neuronal System	10760	1465
downregulated_genes	TRUE	7.77681e-20	259	453	53	0.116998	0.204633	REAC:R-HSA-112315	REAC	Transmission across Chemical Synapses	10760	2381
downregulated_genes	TRUE	1.45096e-19	196	453	46	0.101545	0.234694	REAC:R-HSA-112314	REAC	Neurotransmitter receptors and postsynaptic signal transmission	10760	1469
downregulated_genes	TRUE	4.86904e-09	89	453	22	0.0485651	0.247191	REAC:R-HSA-442755	REAC	Activation of NMDA receptors and postsynaptic events	10760	85
downregulated_genes	TRUE	6.50801e-09	127	453	26	0.0573951	0.204724	REAC:R-HSA-5576891	REAC	Cardiac conduction	10760	289
downregulated_genes	TRUE	1.8694e-08	86	453	21	0.0463576	0.244186	REAC:R-HSA-6794362	REAC	Protein-protein interactions at synapses	10760	1682
downregulated_genes	TRUE	4.72454e-08	90	453	21	0.0463576	0.233333	REAC:R-HSA-111885	REAC	Opioid Signalling	10760	1512
downregulated_genes	TRUE	5.6186e-08	2514	453	165	0.364238	0.0656325	REAC:R-HSA-162582	REAC	Signal Transduction	10760	2030
downregulated_genes	TRUE	1.06209e-07	103	453	22	0.0485651	0.213592	REAC:R-HSA-1296071	REAC	Potassium Channels	10760	1647
downregulated_genes	TRUE	1.118e-07	60	453	17	0.0375276	0.283333	REAC:R-HSA-977443	REAC	GABA receptor activation	10760	933
downregulated_genes	TRUE	1.0128e-06	20	453	10	0.0220751	0.5	REAC:R-HSA-438066	REAC	Unblocking of NMDA receptors, glutamate binding and activation	10760	2420
downregulated_genes	TRUE	1.17741e-06	620	453	59	0.130243	0.0951613	REAC:R-HSA-388396	REAC	GPCR downstream signalling	10760	940
downregulated_genes	TRUE	1.32559e-06	195	453	29	0.0640177	0.148718	REAC:R-HSA-397014	REAC	Muscle contraction	10760	1380
downregulated_genes	TRUE	1.95443e-06	693	453	63	0.139073	0.0909091	REAC:R-HSA-372790	REAC	Signaling by GPCR	10760	2074
downregulated_genes	TRUE	5.91459e-06	76	453	17	0.0375276	0.223684	REAC:R-HSA-438064	REAC	Post NMDA receptor activation events	10760	1639
downregulated_genes	TRUE	1.57104e-05	54	453	14	0.0309051	0.259259	REAC:R-HSA-112040	REAC	G-protein mediated events	10760	920
downregulated_genes	TRUE	2.6007e-05	56	453	14	0.0309051	0.25	REAC:R-HSA-6794361	REAC	Neurexins and neuroligins	10760	1462
downregulated_genes	TRUE	3.51555e-05	41	453	12	0.0264901	0.292683	REAC:R-HSA-1489509	REAC	DAG and IP3 signaling	10760	402
downregulated_genes	TRUE	3.64268e-05	49	453	13	0.0286976	0.265306	REAC:R-HSA-112043	REAC	PLC beta mediated events	10760	1562
downregulated_genes	TRUE	5.50037e-05	35	453	11	0.0242826	0.314286	REAC:R-HSA-111997	REAC	CaM pathway	10760	280
downregulated_genes	TRUE	5.50037e-05	35	453	11	0.0242826	0.314286	REAC:R-HSA-111933	REAC	Calmodulin induced events	10760	284
downregulated_genes	TRUE	6.32207e-05	43	453	12	0.0264901	0.27907	REAC:R-HSA-1296072	REAC	Voltage gated Potassium channels	10760	2460
downregulated_genes	TRUE	0.00010442	37	453	11	0.0242826	0.297297	REAC:R-HSA-111996	REAC	Ca-dependent events	10760	277
downregulated_genes	TRUE	0.000160007	31	453	10	0.0220751	0.322581	REAC:R-HSA-445095	REAC	Interaction between L1 and Ankyrins	10760	1126
downregulated_genes	TRUE	0.000203804	85	453	16	0.0353201	0.188235	REAC:R-HSA-418346	REAC	Platelet homeostasis	10760	1632
downregulated_genes	TRUE	0.000224066	32	453	10	0.0220751	0.3125	REAC:R-HSA-5576892	REAC	Phase 0 - rapid depolarisation	10760	1599
downregulated_genes	TRUE	0.000255144	487	453	45	0.0993377	0.0924025	REAC:R-HSA-9006934	REAC	Signaling by Receptor Tyrosine Kinases	10760	2116
downregulated_genes	TRUE	0.000377682	20	453	8	0.01766	0.4	REAC:R-HSA-9617324	REAC	Negative regulation of NMDA receptor-mediated neuronal transmission	10760	1451
downregulated_genes	TRUE	0.000524372	313	453	33	0.0728477	0.105431	REAC:R-HSA-418594	REAC	G alpha (i) signalling events	10760	909
downregulated_genes	TRUE	0.000587768	21	453	8	0.01766	0.380952	REAC:R-HSA-9620244	REAC	Long-term potentiation	10760	1224
downregulated_genes	TRUE	0.000587768	21	453	8	0.01766	0.380952	REAC:R-HSA-8849932	REAC	Synaptic adhesion-like molecules	10760	2174
downregulated_genes	TRUE	0.000927007	54	453	12	0.0264901	0.222222	REAC:R-HSA-5578775	REAC	Ion homeostasis	10760	1180
downregulated_genes	TRUE	0.00189969	24	453	8	0.01766	0.333333	REAC:R-HSA-180024	REAC	DARPP-32 events	10760	405
downregulated_genes	TRUE	0.00202546	12	453	6	0.013245	0.5	REAC:R-HSA-418359	REAC	Reduction of cytosolic Ca++ levels	10760	1819
downregulated_genes	TRUE	0.00240206	18	453	7	0.0154525	0.388889	REAC:R-HSA-442982	REAC	Ras activation upon Ca2+ influx through NMDA receptor	10760	1805
downregulated_genes	TRUE	0.00283343	549	453	46	0.101545	0.0837887	REAC:R-HSA-422475	REAC	Axon guidance	10760	185
downregulated_genes	TRUE	0.00362812	13	453	6	0.013245	0.461538	REAC:R-HSA-416993	REAC	Trafficking of GluR2-containing AMPA receptors	10760	2340
downregulated_genes	TRUE	0.00374581	26	453	8	0.01766	0.307692	REAC:R-HSA-442742	REAC	CREB1 phosphorylation through NMDA receptor-mediated activation of RAS signaling	10760	269
downregulated_genes	TRUE	0.00412958	574	453	47	0.103753	0.0818815	REAC:R-HSA-9675108	REAC	Nervous system development	10760	1459
downregulated_genes	TRUE	0.00473672	119	453	17	0.0375276	0.142857	REAC:R-HSA-373760	REAC	L1CAM interactions	10760	1198
downregulated_genes	TRUE	0.00512865	27	453	8	0.01766	0.296296	REAC:R-HSA-399719	REAC	Trafficking of AMPA receptors	10760	2339
downregulated_genes	TRUE	0.00512865	27	453	8	0.01766	0.296296	REAC:R-HSA-399721	REAC	Glutamate binding, activation of AMPA receptors and synaptic plasticity	10760	975
downregulated_genes	TRUE	0.00691808	28	453	8	0.01766	0.285714	REAC:R-HSA-418360	REAC	Platelet calcium homeostasis	10760	1630
downregulated_genes	TRUE	0.013816	10	453	5	0.0110375	0.5	REAC:R-HSA-111932	REAC	CaMK IV-mediated phosphorylation of CREB	10760	281
downregulated_genes	TRUE	0.0147794	59	453	11	0.0242826	0.186441	REAC:R-HSA-8986944	REAC	Transcriptional Regulation by MECP2	10760	2351
downregulated_genes	TRUE	0.0153531	184	453	21	0.0463576	0.11413	REAC:R-HSA-9013149	REAC	RAC1 GTPase cycle	10760	1700
downregulated_genes	TRUE	0.0180181	94	453	14	0.0309051	0.148936	REAC:R-HSA-4420097	REAC	VEGFA-VEGFR2 Pathway	10760	2432
downregulated_genes	TRUE	0.0244543	11	453	5	0.0110375	0.454545	REAC:R-HSA-5607763	REAC	CLEC7A (Dectin-1) induces NFAT activation	10760	260
downregulated_genes	TRUE	0.0272943	444	453	37	0.0816777	0.0833333	REAC:R-HSA-9012999	REAC	RHO GTPase cycle	10760	1711
downregulated_genes	TRUE	0.0304569	43	453	9	0.0198675	0.209302	REAC:R-HSA-991365	REAC	Activation of GABAB receptors	10760	79
downregulated_genes	TRUE	0.0304569	43	453	9	0.0198675	0.209302	REAC:R-HSA-9609736	REAC	Assembly and cell surface presentation of NMDA receptors	10760	166
downregulated_genes	TRUE	0.0304569	43	453	9	0.0198675	0.209302	REAC:R-HSA-977444	REAC	GABA B receptor activation	10760	932
downregulated_genes	TRUE	0.0327773	18	453	6	0.013245	0.333333	REAC:R-HSA-163615	REAC	PKA activation	10760	1556
downregulated_genes	TRUE	0.0404749	12	453	5	0.0110375	0.416667	REAC:R-HSA-442720	REAC	CREB1 phosphorylation through the activation of Adenylate Cyclase	10760	270
downregulated_genes	TRUE	0.0425545	55	453	10	0.0220751	0.181818	REAC:R-HSA-936837	REAC	Ion transport by P-type ATPases	10760	1182
downregulated_genes	TRUE	0.0469028	78	453	12	0.0264901	0.153846	REAC:R-HSA-422356	REAC	Regulation of insulin secretion	10760	1877
downregulated_genes	TRUE	4.82998e-32	7194	796	456	0.572864	0.0633862	TF:M00695_1	TF	Factor: ETF; motif: GVGGMGG; match class: 1	19959	2161
downregulated_genes	TRUE	3.72217e-28	5696	796	380	0.477387	0.0667135	TF:M09984_1	TF	Factor: MAZ; motif: GGGGGAGGGGGNGRGRRRGNRG; match class: 1	19959	4987
downregulated_genes	TRUE	7.26772e-25	8881	796	506	0.635678	0.0569756	TF:M10112	TF	Factor: Miz-1; motif: NNRGGWGGGGGAGGGGMRR	19959	5192
downregulated_genes	TRUE	9.34864e-25	10609	796	572	0.718593	0.0539165	TF:M00986_1	TF	Factor: Churchill; motif: CGGGNN; match class: 1	19959	833
downregulated_genes	TRUE	1.02402e-24	9763	796	540	0.678392	0.0553109	TF:M09984	TF	Factor: MAZ; motif: GGGGGAGGGGGNGRGRRRGNRG	19959	4986
downregulated_genes	TRUE	2.32721e-23	10659	796	570	0.71608	0.0534759	TF:M00695	TF	Factor: ETF; motif: GVGGMGG	19959	2160
downregulated_genes	TRUE	8.52909e-23	10487	796	562	0.70603	0.0535902	TF:M01104	TF	Factor: MOVO-B; motif: GNGGGGG	19959	5230
downregulated_genes	TRUE	4.47494e-22	14381	796	694	0.871859	0.0482581	TF:M09636_1	TF	Factor: MAZ; motif: GGGMGGGGSSGGGGGGGGGGGG; match class: 1	19959	4985
downregulated_genes	TRUE	6.84829e-22	7694	796	449	0.56407	0.0583572	TF:M09826_1	TF	Factor: BTEB3; motif: CCNNSCCNSCCCCKCCCCC; match class: 1	19959	625
downregulated_genes	TRUE	4.20168e-21	8608	796	484	0.60804	0.0562268	TF:M10026	TF	Factor: PATZ; motif: GGGGNGGGGGMKGGRRNGGNRN	19959	6310
downregulated_genes	TRUE	1.6881e-20	5053	796	329	0.413317	0.0651098	TF:M10026_1	TF	Factor: PATZ; motif: GGGGNGGGGGMKGGRRNGGNRN; match class: 1	19959	6311
downregulated_genes	TRUE	1.90441e-20	2914	796	224	0.281407	0.0768703	TF:M10108_1	TF	Factor: WT1; motif: RGGNGGGGGAGGRGGNGGRG; match class: 1	19959	8973
downregulated_genes	TRUE	2.22396e-20	10489	796	555	0.697236	0.0529126	TF:M04869_1	TF	Factor: Egr-1; motif: GCGCATGCG; match class: 1	19959	1607
downregulated_genes	TRUE	7.06864e-20	5798	796	361	0.453518	0.0622628	TF:M01104_1	TF	Factor: MOVO-B; motif: GNGGGGG; match class: 1	19959	5231
downregulated_genes	TRUE	1.24781e-19	7289	796	425	0.53392	0.058307	TF:M07397	TF	Factor: ZBP89; motif: CCCCKCCCCCNN	19959	9064
downregulated_genes	TRUE	1.27962e-19	6797	796	404	0.507538	0.059438	TF:M12722_1	TF	Factor: ZXDL; motif: GSGSCNNGGGMRGCNCCGGGS; match class: 1	19959	11641
downregulated_genes	TRUE	1.30386e-19	5439	796	344	0.432161	0.0632469	TF:M02036_1	TF	Factor: WT1; motif: CGCCCCCNCN; match class: 1	19959	8979
downregulated_genes	TRUE	1.43562e-19	11502	796	590	0.741206	0.0512954	TF:M04869	TF	Factor: Egr-1; motif: GCGCATGCG	19959	1606
downregulated_genes	TRUE	3.15773e-19	7013	796	412	0.517588	0.058748	TF:M12464	TF	Factor: ZNF148; motif: NNCCCCTCCCCC	19959	9496
downregulated_genes	TRUE	3.34301e-19	6968	796	410	0.515075	0.0588404	TF:M01219	TF	Factor: SP1:SP3; motif: CCSCCCCCYCC	19959	7814
downregulated_genes	TRUE	3.59949e-19	8338	796	467	0.586683	0.0560086	TF:M07040_1	TF	Factor: GKLF; motif: NNRRGRRNGNSNNN; match class: 1	19959	3159
downregulated_genes	TRUE	4.68285e-19	4169	796	283	0.355528	0.067882	TF:M10112_1	TF	Factor: Miz-1; motif: NNRGGWGGGGGAGGGGMRR; match class: 1	19959	5193
downregulated_genes	TRUE	5.27895e-19	12938	796	639	0.802764	0.0493894	TF:M07040	TF	Factor: GKLF; motif: NNRRGRRNGNSNNN	19959	3158
downregulated_genes	TRUE	8.07011e-19	10803	796	562	0.70603	0.0520226	TF:M07289_1	TF	Factor: GKLF; motif: NNNRGGNGNGGSN; match class: 1	19959	3161
downregulated_genes	TRUE	8.54413e-19	5964	796	365	0.458543	0.0612005	TF:M10107	TF	Factor: DB1; motif: GGRRRRGRRGGAGGGGGNGRRR	19959	1194
downregulated_genes	TRUE	1.06559e-18	7100	796	414	0.520101	0.0583099	TF:M09834	TF	Factor: ZNF148; motif: NNNNNNCCNNCCCCTCCCCCACCCN	19959	9494
downregulated_genes	TRUE	1.20646e-18	13893	796	670	0.841709	0.0482257	TF:M07039_1	TF	Factor: ETF; motif: CCCCGCCCCYN; match class: 1	19959	2163
downregulated_genes	TRUE	4.45782e-18	8475	796	469	0.589196	0.0553392	TF:M03893	TF	Factor: WT1; motif: GNGGGGGCGGGG	19959	8980
downregulated_genes	TRUE	5.47974e-18	11088	796	570	0.71608	0.0514069	TF:M09973	TF	Factor: CPBP; motif: GNNRGGGHGGGGNNGGGRN	19959	942
downregulated_genes	TRUE	5.67454e-18	14791	796	697	0.875628	0.0471233	TF:M11529_1	TF	Factor: E2F-2; motif: GCGCGCGCNCS; match class: 1	19959	1467
downregulated_genes	TRUE	7.47737e-18	9498	796	509	0.639447	0.0535902	TF:M10432	TF	Factor: MAZ; motif: GGGMGGGGS	19959	4988
downregulated_genes	TRUE	1.20719e-17	7658	796	434	0.545226	0.0566728	TF:M08878	TF	Factor: EGR; motif: CGCCCCCGCNN	19959	1668
downregulated_genes	TRUE	1.20933e-17	8684	796	476	0.59799	0.0548135	TF:M01199	TF	Factor: RNF96; motif: BCCCGCRGCC	19959	7282
downregulated_genes	TRUE	1.60913e-17	6607	796	389	0.488693	0.0588769	TF:M02281	TF	Factor: SP1; motif: CCCCKCCCCC	19959	7820
downregulated_genes	TRUE	1.73312e-17	6679	796	392	0.492462	0.0586914	TF:M10108	TF	Factor: WT1; motif: RGGNGGGGGAGGRGGNGGRG	19959	8972
downregulated_genes	TRUE	3.78715e-17	11733	796	591	0.742462	0.0503707	TF:M09826	TF	Factor: BTEB3; motif: CCNNSCCNSCCCCKCCCCC	19959	624
downregulated_genes	TRUE	5.52386e-17	6788	796	395	0.496231	0.0581909	TF:M09973_1	TF	Factor: CPBP; motif: GNNRGGGHGGGGNNGGGRN; match class: 1	19959	943
downregulated_genes	TRUE	6.98618e-17	8083	796	449	0.56407	0.0555487	TF:M07354	TF	Factor: Egr-1; motif: GCGGGGGCGG	19959	1628
downregulated_genes	TRUE	7.17174e-17	9607	796	510	0.640704	0.0530863	TF:M02089_1	TF	Factor: E2F-3; motif: GGCGGGN; match class: 1	19959	1495
downregulated_genes	TRUE	9.28016e-17	7040	796	405	0.508794	0.0575284	TF:M10529	TF	Factor: Sp1; motif: RGGGMGGRGSNGGGG	19959	7832
downregulated_genes	TRUE	9.72072e-17	9979	796	524	0.658291	0.0525103	TF:M02036	TF	Factor: WT1; motif: CGCCCCCNCN	19959	8978
downregulated_genes	TRUE	9.91765e-17	15984	796	730	0.917085	0.0456707	TF:M12599_1	TF	Factor: E2F4; motif: YCCCGCCNCNNSSNNSNN; match class: 1	19959	1513
downregulated_genes	TRUE	1.21291e-16	14426	796	682	0.856784	0.0472758	TF:M00716_1	TF	Factor: ZF5; motif: GSGCGCGR; match class: 1	19959	9213
downregulated_genes	TRUE	1.64547e-16	6966	796	401	0.503769	0.0575653	TF:M01118	TF	Factor: WT1; motif: SMCNCCNSC	19959	8976
downregulated_genes	TRUE	2.41575e-16	14922	796	697	0.875628	0.0467096	TF:M07289	TF	Factor: GKLF; motif: NNNRGGNGNGGSN	19959	3160
downregulated_genes	TRUE	2.98799e-16	14243	796	675	0.84799	0.0473917	TF:M09894_1	TF	Factor: E2F-4; motif: SNGGGCGGGAANN; match class: 1	19959	1509
downregulated_genes	TRUE	3.74969e-16	10448	796	540	0.678392	0.0516845	TF:M00803_1	TF	Factor: E2F; motif: GGCGSG; match class: 1	19959	1547
downregulated_genes	TRUE	4.085e-16	12692	796	622	0.781407	0.0490072	TF:M00333_1	TF	Factor: ZF5; motif: NRNGNGCGCGCWN; match class: 1	19959	9225
downregulated_genes	TRUE	4.50356e-16	12582	796	618	0.776382	0.0491178	TF:M12351	TF	Factor: TIEG1; motif: NCCCNSNCCCCGCCCCC	19959	8774
downregulated_genes	TRUE	6.67283e-16	8460	796	461	0.579146	0.0544917	TF:M07226	TF	Factor: SP1; motif: NCCCCKCCCCC	19959	7826
downregulated_genes	TRUE	8.31936e-16	14465	796	681	0.855528	0.0470792	TF:M00986	TF	Factor: Churchill; motif: CGGGNN	19959	832
downregulated_genes	TRUE	1.02509e-15	13450	796	647	0.812814	0.0481041	TF:M02089	TF	Factor: E2F-3; motif: GGCGGGN	19959	1494
downregulated_genes	TRUE	1.32829e-15	8412	796	458	0.575377	0.054446	TF:M12351_1	TF	Factor: TIEG1; motif: NCCCNSNCCCCGCCCCC; match class: 1	19959	8775
downregulated_genes	TRUE	2.85936e-15	16661	796	746	0.937186	0.0447752	TF:M07039	TF	Factor: ETF; motif: CCCCGCCCCYN	19959	2162
downregulated_genes	TRUE	4.10605e-15	2734	796	200	0.251256	0.0731529	TF:M10107_1	TF	Factor: DB1; motif: GGRRRRGRRGGAGGGGGNGRRR; match class: 1	19959	1195
downregulated_genes	TRUE	4.2742e-15	10229	796	528	0.663317	0.0516179	TF:M09723	TF	Factor: BTEB1; motif: GGGGGCGGGGCNGSGGGNGS	19959	610
downregulated_genes	TRUE	5.57295e-15	12623	796	616	0.773869	0.0487998	TF:M11531_1	TF	Factor: E2F-2; motif: GCGCGCGCGYW; match class: 1	19959	1471
downregulated_genes	TRUE	8.29749e-15	13501	796	646	0.811558	0.0478483	TF:M01240_1	TF	Factor: BEN; motif: CAGCGRNV; match class: 1	19959	501
downregulated_genes	TRUE	1.08434e-14	13570	796	648	0.81407	0.0477524	TF:M11531	TF	Factor: E2F-2; motif: GCGCGCGCGYW	19959	1470
downregulated_genes	TRUE	1.28213e-14	5964	796	351	0.440955	0.0588531	TF:M12313	TF	Factor: ZNF460; motif: NNACNCCCCCCNN	19959	10332
downregulated_genes	TRUE	1.44751e-14	9915	796	514	0.645729	0.0518406	TF:M00933	TF	Factor: Sp1; motif: CCCCGCCCCN	19959	7840
downregulated_genes	TRUE	1.61769e-14	6639	796	380	0.477387	0.0572375	TF:M07436	TF	Factor: WT1; motif: NNGGGNGGGSGN	19959	8974
downregulated_genes	TRUE	1.91003e-14	3614	796	242	0.30402	0.0669618	TF:M00982_1	TF	Factor: KROX; motif: CCCGCCCCCRCCCC; match class: 1	19959	4605
downregulated_genes	TRUE	1.98389e-14	6880	796	390	0.48995	0.056686	TF:M01873	TF	Factor: Egr-1; motif: GCGGGGGCGG	19959	1630
downregulated_genes	TRUE	7.79495e-14	7596	796	418	0.525126	0.055029	TF:M01858	TF	Factor: AP-2beta; motif: GCNNNGGSCNGVGGGN	19959	136
downregulated_genes	TRUE	8.01708e-14	6258	796	361	0.453518	0.0576862	TF:M03896	TF	Factor: EGR1; motif: NACGCCCACGCANW	19959	1602
downregulated_genes	TRUE	9.77686e-14	4484	796	281	0.353015	0.0626673	TF:M10432_1	TF	Factor: MAZ; motif: GGGMGGGGS; match class: 1	19959	4989
downregulated_genes	TRUE	1.13563e-13	7997	796	434	0.545226	0.0542704	TF:M00982	TF	Factor: KROX; motif: CCCGCCCCCRCCCC	19959	4604
downregulated_genes	TRUE	1.18546e-13	9362	796	489	0.614322	0.0522324	TF:M01857	TF	Factor: AP-2alpha; motif: NGCCYSNNGSN	19959	134
downregulated_genes	TRUE	1.85038e-13	8853	796	468	0.58794	0.0528634	TF:M04953	TF	Factor: Sp1; motif: GGNDGGRGGCGGGG	19959	7824
downregulated_genes	TRUE	2.17167e-13	9311	796	486	0.610553	0.0521963	TF:M03876_1	TF	Factor: Kaiso; motif: GCMGGGRGCRGS; match class: 1	19959	4517
downregulated_genes	TRUE	3.47463e-13	13475	796	640	0.80402	0.0474954	TF:M00803	TF	Factor: E2F; motif: GGCGSG	19959	1546
downregulated_genes	TRUE	5.08162e-13	7430	796	408	0.512563	0.0549125	TF:M01175	TF	Factor: CKROX; motif: SCCCTCCCC	19959	850
downregulated_genes	TRUE	6.68757e-13	9535	796	493	0.619347	0.0517042	TF:M09862	TF	Factor: ZNF614; motif: NCYCWGCCYYNNN	19959	10786
downregulated_genes	TRUE	8.45033e-13	10760	796	540	0.678392	0.0501859	TF:M10072	TF	Factor: sp4; motif: NNGNARGRGGCGGRGCNNRR	19959	7888
downregulated_genes	TRUE	9.05551e-13	13893	796	653	0.820352	0.0470021	TF:M03876	TF	Factor: Kaiso; motif: GCMGGGRGCRGS	19959	4516
downregulated_genes	TRUE	9.76012e-13	7289	796	401	0.503769	0.0550144	TF:M02023	TF	Factor: MAZ; motif: NKGGGAGGGGRGGR	19959	4996
downregulated_genes	TRUE	1.22264e-12	4244	796	266	0.334171	0.0626767	TF:M10086_1	TF	Factor: TAFII250; motif: RARRWGGCGGMGGNGR; match class: 1	19959	8167
downregulated_genes	TRUE	1.40451e-12	11046	796	550	0.690955	0.0497918	TF:M09738	TF	Factor: ZNF511; motif: GGRRGRGGCWGNG	19959	10436
downregulated_genes	TRUE	1.63594e-12	10526	796	530	0.665829	0.0503515	TF:M00931	TF	Factor: Sp1; motif: GGGGCGGGGC	19959	7850
downregulated_genes	TRUE	1.93471e-12	10481	796	528	0.663317	0.0503769	TF:M00196	TF	Factor: Sp1; motif: NGGGGGCGGGGYN	19959	7848
downregulated_genes	TRUE	2.34522e-12	6131	796	350	0.439698	0.0570869	TF:M09723_1	TF	Factor: BTEB1; motif: GGGGGCGGGGCNGSGGGNGS; match class: 1	19959	611
downregulated_genes	TRUE	2.43976e-12	14862	796	684	0.859296	0.0460234	TF:M07206	TF	Factor: E2F-1; motif: NGGGCGGGARV	19959	1436
downregulated_genes	TRUE	3.46035e-12	3293	796	219	0.275126	0.0665047	TF:M08878_1	TF	Factor: EGR; motif: CGCCCCCGCNN; match class: 1	19959	1669
downregulated_genes	TRUE	4.2907e-12	3755	796	241	0.302764	0.0641811	TF:M07354_1	TF	Factor: Egr-1; motif: GCGGGGGCGG; match class: 1	19959	1629
downregulated_genes	TRUE	5.3175e-12	15295	796	697	0.875628	0.0455704	TF:M08526_1	TF	Factor: E2F-3:HES-7; motif: NNNSGCGCSNNNNNCRCGYGNN; match class: 1	19959	1481
downregulated_genes	TRUE	7.57335e-12	10671	796	533	0.669598	0.0499485	TF:M00932	TF	Factor: Sp1; motif: NNGGGGCGGGGNN	19959	7846
downregulated_genes	TRUE	7.66622e-12	15372	796	699	0.878141	0.0454723	TF:M00333	TF	Factor: ZF5; motif: NRNGNGCGCGCWN	19959	9224
downregulated_genes	TRUE	8.57598e-12	4438	796	272	0.341709	0.0612889	TF:M01199_1	TF	Factor: RNF96; motif: BCCCGCRGCC; match class: 1	19959	7283
downregulated_genes	TRUE	9.38677e-12	15193	796	693	0.870603	0.0456131	TF:M10438_1	TF	Factor: ZF5; motif: GGSGCGCGS; match class: 1	19959	9217
downregulated_genes	TRUE	1.00299e-11	6815	796	377	0.473618	0.0553191	TF:M09898	TF	Factor: Egr-2; motif: GNGRRNGWGKGGGNGGRG	19959	1638
downregulated_genes	TRUE	1.10287e-11	3022	796	204	0.256281	0.067505	TF:M01219_1	TF	Factor: SP1:SP3; motif: CCSCCCCCYCC; match class: 1	19959	7815
downregulated_genes	TRUE	1.24217e-11	4712	796	284	0.356784	0.0602716	TF:M01857_1	TF	Factor: AP-2alpha; motif: NGCCYSNNGSN; match class: 1	19959	135
downregulated_genes	TRUE	1.52846e-11	16570	796	735	0.923367	0.0443573	TF:M11529	TF	Factor: E2F-2; motif: GCGCGCGCNCS	19959	1466
downregulated_genes	TRUE	1.60749e-11	6321	796	355	0.44598	0.056162	TF:M07208	TF	Factor: EGR1; motif: NCNCCGCCCCCGCN	19959	1612
downregulated_genes	TRUE	1.95132e-11	11108	796	548	0.688442	0.0493338	TF:M07206_1	TF	Factor: E2F-1; motif: NGGGCGGGARV; match class: 1	19959	1437
downregulated_genes	TRUE	2.65738e-11	4175	796	258	0.324121	0.0617964	TF:M04953_1	TF	Factor: Sp1; motif: GGNDGGRGGCGGGG; match class: 1	19959	7825
downregulated_genes	TRUE	3.77517e-11	4273	796	262	0.329146	0.0613152	TF:M09862_1	TF	Factor: ZNF614; motif: NCYCWGCCYYNNN; match class: 1	19959	10787
downregulated_genes	TRUE	4.38618e-11	9286	796	476	0.59799	0.05126	TF:M12703	TF	Factor: ZNF383; motif: SSNGGGMGGNGSNGGS	19959	10100
downregulated_genes	TRUE	4.51374e-11	5674	796	325	0.408291	0.0572788	TF:M12345	TF	Factor: Zbtb37; motif: NYACCGCRNTCACCGCR	19959	9122
downregulated_genes	TRUE	4.60643e-11	4453	796	270	0.339196	0.0606333	TF:M12703_1	TF	Factor: ZNF383; motif: SSNGGGMGGNGSNGGS; match class: 1	19959	10101
downregulated_genes	TRUE	5.52706e-11	6580	796	364	0.457286	0.0553191	TF:M12508	TF	Factor: EGR1; motif: NNMCGCCCACGCNN	19959	1626
downregulated_genes	TRUE	6.0563e-11	3072	796	204	0.256281	0.0664062	TF:M09760_1	TF	Factor: DPF2; motif: NYCACYTCCYCNYYCY; match class: 1	19959	1355
downregulated_genes	TRUE	6.11338e-11	2591	796	180	0.226131	0.0694712	TF:M12464_1	TF	Factor: ZNF148; motif: NNCCCCTCCCCC; match class: 1	19959	9497
downregulated_genes	TRUE	7.02222e-11	9509	796	484	0.60804	0.0508991	TF:M00649	TF	Factor: MAZ; motif: GGGGAGGG	19959	4994
downregulated_genes	TRUE	7.61773e-11	5333	796	309	0.388191	0.0579411	TF:M12057	TF	Factor: ZBP99; motif: GCCCMTCCCCCR	19959	9260
downregulated_genes	TRUE	8.11328e-11	6224	796	348	0.437186	0.0559126	TF:M00189_1	TF	Factor: AP-2; motif: MKCCCSCNGGCG; match class: 1	19959	155
downregulated_genes	TRUE	1.14206e-10	9531	796	484	0.60804	0.0507817	TF:M10426	TF	Factor: ctcf; motif: CCRSCAGGGGGCGCN	19959	1148
downregulated_genes	TRUE	1.15188e-10	16213	796	722	0.907035	0.0445322	TF:M11018_1	TF	Factor: IRX-1; motif: NACRYNNNNNNNNRYGNN; match class: 1	19959	4367
downregulated_genes	TRUE	1.28133e-10	10903	796	537	0.674623	0.0492525	TF:M07395	TF	Factor: Sp1; motif: NGGGGCGGGGN	19959	7842
downregulated_genes	TRUE	1.35633e-10	12963	796	613	0.770101	0.0472884	TF:M12160	TF	Factor: KLF15; motif: RCCMCRCCCMCN	19959	4542
downregulated_genes	TRUE	1.55854e-10	6413	796	355	0.44598	0.0553563	TF:M10072_1	TF	Factor: sp4; motif: NNGNARGRGGCGGRGCNNRR; match class: 1	19959	7889
downregulated_genes	TRUE	1.89848e-10	10790	796	532	0.668342	0.0493049	TF:M12722	TF	Factor: ZXDL; motif: GSGSCNNGGGMRGCNCCGGGS	19959	11640
downregulated_genes	TRUE	2.4238e-10	16505	796	730	0.917085	0.044229	TF:M09894	TF	Factor: E2F-4; motif: SNGGGCGGGAANN	19959	1508
downregulated_genes	TRUE	2.53651e-10	16540	796	731	0.918342	0.0441959	TF:M10438	TF	Factor: ZF5; motif: GGSGCGCGS	19959	9216
downregulated_genes	TRUE	4.81594e-10	9395	796	476	0.59799	0.0506652	TF:M09892_1	TF	Factor: E2F-1; motif: NNNNGGCGGGAARN; match class: 1	19959	1439
downregulated_genes	TRUE	5.4589e-10	4216	796	255	0.320352	0.0604839	TF:M12648	TF	Factor: PATZ1; motif: SCNCCNCNSCCCCCASCCN	19959	6312
downregulated_genes	TRUE	5.82954e-10	8090	796	423	0.531407	0.0522868	TF:M01303	TF	Factor: SP1; motif: GGGGYGGGGNS	19959	7818
downregulated_genes	TRUE	6.64738e-10	16412	796	726	0.91206	0.0442359	TF:M00716	TF	Factor: ZF5; motif: GSGCGCGR	19959	9212
downregulated_genes	TRUE	7.77084e-10	8966	796	458	0.575377	0.0510819	TF:M08487_1	TF	Factor: GCMa:Erg; motif: ATGCGGGCGGAARKG; match class: 1	19959	3035
downregulated_genes	TRUE	9.01819e-10	4083	796	248	0.311558	0.0607397	TF:M03893_1	TF	Factor: WT1; motif: GNGGGGGCGGGG; match class: 1	19959	8981
downregulated_genes	TRUE	1.01253e-09	8705	796	447	0.561558	0.0513498	TF:M10071	TF	Factor: Sp1; motif: NGGGGGCGGGGCCNGGGGGGGG	19959	7830
downregulated_genes	TRUE	1.12455e-09	13453	796	627	0.787688	0.0466067	TF:M11603_1	TF	Factor: TCF-1; motif: ACATCGRGRCGCTGW; match class: 1	19959	8403
downregulated_genes	TRUE	1.37169e-09	2700	796	181	0.227387	0.067037	TF:M07436_1	TF	Factor: WT1; motif: NNGGGNGGGSGN; match class: 1	19959	8975
downregulated_genes	TRUE	1.41089e-09	16540	796	729	0.915829	0.044075	TF:M09636	TF	Factor: MAZ; motif: GGGMGGGGSSGGGGGGGGGGGG	19959	4984
downregulated_genes	TRUE	1.58694e-09	12441	796	590	0.741206	0.0474238	TF:M04515_1	TF	Factor: E2F-1; motif: WWTGGCGCCAAA; match class: 1	19959	1433
downregulated_genes	TRUE	1.70617e-09	16780	796	736	0.924623	0.0438617	TF:M01240	TF	Factor: BEN; motif: CAGCGRNV	19959	500
downregulated_genes	TRUE	1.73121e-09	13814	796	639	0.802764	0.0462574	TF:M09892	TF	Factor: E2F-1; motif: NNNNGGCGGGAARN	19959	1438
downregulated_genes	TRUE	1.96267e-09	11084	796	539	0.677136	0.0486287	TF:M07084	TF	Factor: E2F-4; motif: NGGCGGGAARN	19959	1506
downregulated_genes	TRUE	2.12974e-09	11299	796	547	0.687186	0.0484114	TF:M11601_1	TF	Factor: TCF-1; motif: ACATCGRGRCGCTGW; match class: 1	19959	8399
downregulated_genes	TRUE	2.34875e-09	4752	796	277	0.34799	0.0582912	TF:M09603	TF	Factor: Egr-1; motif: NNNNNGYGKGGGNGGGNN	19959	1616
downregulated_genes	TRUE	2.78492e-09	5295	796	301	0.378141	0.0568461	TF:M09761	TF	Factor: EGR1; motif: NGNGKGGGYGGNGS	19959	1618
downregulated_genes	TRUE	3.04335e-09	10221	796	505	0.634422	0.0494081	TF:M12704	TF	Factor: ZNF432; motif: NCAGNRCCNSRGRCAGC	19959	10222
downregulated_genes	TRUE	3.74682e-09	11168	796	541	0.679648	0.048442	TF:M04950	TF	Factor: Egr-1; motif: NGCGTGCGY	19959	1610
downregulated_genes	TRUE	4.79987e-09	8212	796	424	0.532663	0.0516318	TF:M12160_1	TF	Factor: KLF15; motif: RCCMCRCCCMCN; match class: 1	19959	4543
downregulated_genes	TRUE	5.87003e-09	13615	796	630	0.791457	0.0462725	TF:M04515	TF	Factor: E2F-1; motif: WWTGGCGCCAAA	19959	1432
downregulated_genes	TRUE	5.98332e-09	10850	796	528	0.663317	0.0486636	TF:M00189	TF	Factor: AP-2; motif: MKCCCSCNGGCG	19959	154
downregulated_genes	TRUE	6.57661e-09	9318	796	468	0.58794	0.0502254	TF:M08911	TF	Factor: CTCF; motif: NCCRSTAGGGGGCGC	19959	1138
downregulated_genes	TRUE	6.8058e-09	10674	796	521	0.654523	0.0488102	TF:M08205_1	TF	Factor: E2F-1:Elk-1; motif: SGCGCSNNAMCGGAAGT; match class: 1	19959	1427
downregulated_genes	TRUE	7.49698e-09	4820	796	278	0.349246	0.0576763	TF:M12704_1	TF	Factor: ZNF432; motif: NCAGNRCCNSRGRCAGC; match class: 1	19959	10223
downregulated_genes	TRUE	9.78118e-09	2221	796	154	0.193467	0.0693381	TF:M07141	TF	Factor: FPM315; motif: GGAGGAGGRRGRGGRGGRRGR	19959	9772
downregulated_genes	TRUE	1.04773e-08	10102	796	498	0.625628	0.0492972	TF:M12597_1	TF	Factor: E2F1; motif: GSGCGGGAAN; match class: 1	19959	1443
downregulated_genes	TRUE	1.25868e-08	4355	796	256	0.321608	0.058783	TF:M09897	TF	Factor: Egr-1; motif: NNNNGCGKGGGYGGNRN	19959	1620
downregulated_genes	TRUE	1.63902e-08	5233	796	295	0.370603	0.056373	TF:M04797	TF	Factor: Egr-1; motif: CCGCCCMCG	19959	1604
downregulated_genes	TRUE	1.72896e-08	11694	796	558	0.701005	0.0477168	TF:M11882_1	TF	Factor: pax-6; motif: NYACGCNYSANYGMNCN; match class: 1	19959	6405
downregulated_genes	TRUE	1.72913e-08	17242	796	747	0.938442	0.0433244	TF:M11018	TF	Factor: IRX-1; motif: NACRYNNNNNNNNRYGNN	19959	4366
downregulated_genes	TRUE	1.93563e-08	6529	796	351	0.440955	0.0537601	TF:M07395_1	TF	Factor: Sp1; motif: NGGGGCGGGGN; match class: 1	19959	7843
downregulated_genes	TRUE	2.38091e-08	5294	796	297	0.373116	0.0561012	TF:M08867_1	TF	Factor: AP2; motif: GCCYGSGGSN; match class: 1	19959	153
downregulated_genes	TRUE	2.63323e-08	8688	796	440	0.552764	0.0506446	TF:M09727	TF	Factor: GEMIN3; motif: NCWGGRARRGRGNGNG	19959	3128
downregulated_genes	TRUE	2.66677e-08	7880	796	407	0.511307	0.0516497	TF:M10435	TF	Factor: Sp2; motif: GGGGCGGGG	19959	7864
downregulated_genes	TRUE	2.77148e-08	4364	796	255	0.320352	0.0584326	TF:M00800_1	TF	Factor: AP-2; motif: GSCCSCRGGCNRNRNN; match class: 1	19959	151
downregulated_genes	TRUE	2.97424e-08	7571	796	394	0.494975	0.0520407	TF:M08523_1	TF	Factor: E2F-1:TBR2; motif: NGGTGNNANGGCGCNNTNNCRNNN; match class: 1	19959	1429
downregulated_genes	TRUE	3.2211e-08	8698	796	440	0.552764	0.0505863	TF:M07277	TF	Factor: BTEB2; motif: RGGGNGKGGN	19959	622
downregulated_genes	TRUE	4.03914e-08	2242	796	153	0.192211	0.0682426	TF:M07208_1	TF	Factor: EGR1; motif: NCNCCGCCCCCGCN; match class: 1	19959	1613
downregulated_genes	TRUE	4.4305e-08	8615	796	436	0.547739	0.0506094	TF:M03807	TF	Factor: SP2; motif: GNNGGGGGCGGGGSN	19959	7874
downregulated_genes	TRUE	4.63786e-08	7907	796	407	0.511307	0.0514734	TF:M09970	TF	Factor: KLF3; motif: NNNNNNGGGCGGGGCNNGN	19959	4562
downregulated_genes	TRUE	4.70358e-08	2749	796	178	0.223618	0.0647508	TF:M01873_1	TF	Factor: Egr-1; motif: GCGGGGGCGG; match class: 1	19959	1631
downregulated_genes	TRUE	6.31138e-08	9456	796	469	0.589196	0.0495981	TF:M10086	TF	Factor: TAFII250; motif: RARRWGGCGGMGGNGR	19959	8166
downregulated_genes	TRUE	6.36868e-08	10142	796	496	0.623116	0.0489055	TF:M11478	TF	Factor: AP-2beta; motif: NSCCNNNGGSN	19959	8572
downregulated_genes	TRUE	7.05316e-08	8025	796	411	0.516332	0.051215	TF:M04823_1	TF	Factor: E2F-4; motif: NNTTCCCGCCNN; match class: 1	19959	1505
downregulated_genes	TRUE	7.12606e-08	4490	796	259	0.325377	0.0576837	TF:M10426_1	TF	Factor: ctcf; motif: CCRSCAGGGGGCGCN; match class: 1	19959	1149
downregulated_genes	TRUE	7.17203e-08	15572	796	693	0.870603	0.044503	TF:M08525_1	TF	Factor: E2F-1:HES-7; motif: GGCRCGTGSYNNWNGGCGCSM; match class: 1	19959	1431
downregulated_genes	TRUE	7.7913e-08	3624	796	219	0.275126	0.0604305	TF:M01303_1	TF	Factor: SP1; motif: GGGGYGGGGNS; match class: 1	19959	7819
downregulated_genes	TRUE	8.00277e-08	8546	796	432	0.542714	0.05055	TF:M09724	TF	Factor: DATF1; motif: SNGGRRGCWGNGGG	19959	1190
downregulated_genes	TRUE	8.423e-08	17475	796	752	0.944724	0.0430329	TF:M12599	TF	Factor: E2F4; motif: YCCCGCCNCNNSSNNSNN	19959	1512
downregulated_genes	TRUE	1.07692e-07	15082	796	676	0.849246	0.0448216	TF:M11601	TF	Factor: TCF-1; motif: ACATCGRGRCGCTGW	19959	8398
downregulated_genes	TRUE	1.18367e-07	12681	796	591	0.742462	0.0466052	TF:M12598	TF	Factor: E2F3; motif: NNRGMKGGAR	19959	1492
downregulated_genes	TRUE	1.30628e-07	2257	796	152	0.190955	0.067346	TF:M12313_1	TF	Factor: ZNF460; motif: NNACNCCCCCCNN; match class: 1	19959	10333
downregulated_genes	TRUE	1.30992e-07	6973	796	366	0.459799	0.0524882	TF:M07329	TF	Factor: Osx; motif: CCNCCCCCNNN	19959	6210
downregulated_genes	TRUE	1.39778e-07	2950	796	186	0.233668	0.0630508	TF:M09834_1	TF	Factor: ZNF148; motif: NNNNNNCCNNCCCCTCCCCCACCCN; match class: 1	19959	9495
downregulated_genes	TRUE	1.56581e-07	14200	796	645	0.810302	0.0454225	TF:M08487	TF	Factor: GCMa:Erg; motif: ATGCGGGCGGAARKG	19959	3034
downregulated_genes	TRUE	1.57696e-07	5559	796	305	0.383166	0.054866	TF:M07084_1	TF	Factor: E2F-4; motif: NGGCGGGAARN; match class: 1	19959	1507
downregulated_genes	TRUE	1.66634e-07	9305	796	461	0.579146	0.0495433	TF:M00800	TF	Factor: AP-2; motif: GSCCSCRGGCNRNRNN	19959	150
downregulated_genes	TRUE	1.80874e-07	6212	796	333	0.418342	0.0536059	TF:M00932_1	TF	Factor: Sp1; motif: NNGGGGCGGGGNN; match class: 1	19959	7847
downregulated_genes	TRUE	1.81934e-07	4242	796	246	0.309045	0.0579915	TF:M00649_1	TF	Factor: MAZ; motif: GGGGAGGG; match class: 1	19959	4995
downregulated_genes	TRUE	2.00345e-07	10253	796	498	0.625628	0.0485711	TF:M08867	TF	Factor: AP2; motif: GCCYGSGGSN	19959	152
downregulated_genes	TRUE	2.0484e-07	4734	796	268	0.336683	0.0566117	TF:M10071_1	TF	Factor: Sp1; motif: NGGGGGCGGGGCCNGGGGGGGG; match class: 1	19959	7831
downregulated_genes	TRUE	2.15175e-07	14734	796	663	0.832915	0.044998	TF:M08205	TF	Factor: E2F-1:Elk-1; motif: SGCGCSNNAMCGGAAGT	19959	1426
downregulated_genes	TRUE	2.37247e-07	12203	796	572	0.718593	0.0468737	TF:M02090	TF	Factor: E2F-4; motif: GCGGGAAANA	19959	1516
downregulated_genes	TRUE	2.52141e-07	2743	796	175	0.219849	0.0637988	TF:M09898_1	TF	Factor: Egr-2; motif: GNGRRNGWGKGGGNGGRG; match class: 1	19959	1639
downregulated_genes	TRUE	2.67082e-07	13024	796	602	0.756281	0.0462224	TF:M04823	TF	Factor: E2F-4; motif: NNTTCCCGCCNN	19959	1504
downregulated_genes	TRUE	2.82496e-07	2181	796	147	0.184673	0.0674003	TF:M10151	TF	Factor: EZI; motif: GGGGAGGGGRRGGRGRRGGRRR	19959	2370
downregulated_genes	TRUE	3.1681e-07	12978	796	600	0.753769	0.0462321	TF:M08441_1	TF	Factor: AP-2gamma:Elk-1; motif: NGCCKNRGGSGRCGGAAGTG; match class: 1	19959	8581
downregulated_genes	TRUE	3.31281e-07	13394	796	615	0.772613	0.0459161	TF:M11533	TF	Factor: E2F-1; motif: NTTTTGGCGCCAWWWN	19959	1440
downregulated_genes	TRUE	3.70107e-07	13372	796	614	0.771357	0.0459168	TF:M11058	TF	Factor: Hey1; motif: NGCRCGYGYN	19959	3370
downregulated_genes	TRUE	4.13093e-07	11146	796	531	0.667085	0.0476404	TF:M12354	TF	Factor: ZNF37A; motif: CCYYGGCTCCNTSCCMN	19959	10086
downregulated_genes	TRUE	4.62056e-07	7877	796	401	0.503769	0.0509077	TF:M03567	TF	Factor: Sp2; motif: NYSGCCCCGCCCCCY	19959	7872
downregulated_genes	TRUE	4.79661e-07	6587	796	347	0.43593	0.0526795	TF:M04107_1	TF	Factor: RUNX2; motif: WRACCGCANWAACCGCAN; match class: 1	19959	7347
downregulated_genes	TRUE	5.13565e-07	7112	796	369	0.463568	0.0518841	TF:M12598_1	TF	Factor: E2F3; motif: NNRGMKGGAR; match class: 1	19959	1493
downregulated_genes	TRUE	5.18938e-07	3848	796	226	0.28392	0.0587318	TF:M04110_1	TF	Factor: RUNX3; motif: NRACCGCANWAACCRCAN; match class: 1	19959	7361
downregulated_genes	TRUE	7.37926e-07	3219	796	196	0.246231	0.0608885	TF:M01858_1	TF	Factor: AP-2beta; motif: GCNNNGGSCNGVGGGN; match class: 1	19959	137
downregulated_genes	TRUE	9.84578e-07	14321	796	646	0.811558	0.0451086	TF:M12597	TF	Factor: E2F1; motif: GSGCGGGAAN	19959	1442
downregulated_genes	TRUE	1.00912e-06	3020	796	186	0.233668	0.0615894	TF:M07297	TF	Factor: MAZ; motif: CCCTCCCYCYN	19959	4992
downregulated_genes	TRUE	1.08981e-06	10063	796	487	0.611809	0.0483951	TF:M01865	TF	Factor: BTEB3; motif: BNRNGGGAGGNGT	19959	634
downregulated_genes	TRUE	1.25662e-06	14562	796	654	0.821608	0.0449114	TF:M11417	TF	Factor: c-Ets-2; motif: NACCGGAAGYRCTTCCGGTN	19959	2178
downregulated_genes	TRUE	1.39583e-06	2740	796	172	0.21608	0.0627737	TF:M01175_1	TF	Factor: CKROX; motif: SCCCTCCCC; match class: 1	19959	851
downregulated_genes	TRUE	1.41766e-06	7524	796	384	0.482412	0.0510367	TF:M07486_1	TF	Factor: ZNF300; motif: SWGGGGGSN; match class: 1	19959	9891
downregulated_genes	TRUE	1.59607e-06	5690	796	306	0.384422	0.0537786	TF:M04950_1	TF	Factor: Egr-1; motif: NGCGTGCGY; match class: 1	19959	1611
downregulated_genes	TRUE	1.76288e-06	4051	796	233	0.292714	0.0575167	TF:M08911_1	TF	Factor: CTCF; motif: NCCRSTAGGGGGCGC; match class: 1	19959	1139
downregulated_genes	TRUE	2.03038e-06	8815	796	436	0.547739	0.0494611	TF:M05439	TF	Factor: RREB-1; motif: GGGWCSA	19959	7334
downregulated_genes	TRUE	2.19478e-06	11107	796	526	0.660804	0.0473575	TF:M11058_1	TF	Factor: Hey1; motif: NGCRCGYGYN; match class: 1	19959	3371
downregulated_genes	TRUE	2.23581e-06	5316	796	289	0.363065	0.0543642	TF:M00933_1	TF	Factor: Sp1; motif: CCCCGCCCCN; match class: 1	19959	7841
downregulated_genes	TRUE	2.4089e-06	9802	796	475	0.596734	0.0484595	TF:M00915	TF	Factor: AP-2; motif: SNNNCCNCAGGCN	19959	156
downregulated_genes	TRUE	2.46418e-06	17139	796	738	0.927136	0.0430597	TF:M08526	TF	Factor: E2F-3:HES-7; motif: NNNSGCGCSNNNNNCRCGYGNN	19959	1480
downregulated_genes	TRUE	2.48809e-06	10906	796	518	0.650754	0.0474968	TF:M12158	TF	Factor: KLF15; motif: NCCMCGCCCMCN	19959	4538
downregulated_genes	TRUE	2.65742e-06	14259	796	642	0.806533	0.0450242	TF:M11417_1	TF	Factor: c-Ets-2; motif: NACCGGAAGYRCTTCCGGTN; match class: 1	19959	2179
downregulated_genes	TRUE	3.17415e-06	6282	796	330	0.414573	0.052531	TF:M01973	TF	Factor: PLAG1; motif: CCCCCKWNNNGGSCCC	19959	6630
downregulated_genes	TRUE	3.39425e-06	6075	796	321	0.403266	0.0528395	TF:M00931_1	TF	Factor: Sp1; motif: GGGGCGGGGC; match class: 1	19959	7851
downregulated_genes	TRUE	3.54028e-06	6311	796	331	0.415829	0.0524481	TF:M00244	TF	Factor: NGFI-C; motif: WTGCGTGGGYGG	19959	5756
downregulated_genes	TRUE	3.56702e-06	5407	796	292	0.366834	0.0540041	TF:M09658	TF	Factor: Sp2; motif: GGSNNGGGGGCGGGGCCNGNGS	19959	7862
downregulated_genes	TRUE	3.60052e-06	1746	796	121	0.15201	0.0693013	TF:M00084_1	TF	Factor: MZF-1; motif: KNGNKAGGGGNAA; match class: 1	19959	5459
downregulated_genes	TRUE	3.63942e-06	4038	796	231	0.290201	0.0572065	TF:M01253	TF	Factor: CNOT3; motif: GGCCGCGSSS	19959	910
downregulated_genes	TRUE	4.1397e-06	14882	796	663	0.832915	0.0445505	TF:M11530	TF	Factor: E2F-2; motif: NWTTTGGCGCCAWWNN	19959	1468
downregulated_genes	TRUE	4.21262e-06	4265	796	241	0.302764	0.0565064	TF:M01072	TF	Factor: HIC1; motif: NSNNNNTGCCCSSNN	19959	3394
downregulated_genes	TRUE	4.37417e-06	5670	796	303	0.380653	0.0534392	TF:M05327	TF	Factor: WT1; motif: NGCGGGGGGGTSMMCYN	19959	8970
downregulated_genes	TRUE	4.53943e-06	2575	796	162	0.203518	0.0629126	TF:M07329_1	TF	Factor: Osx; motif: CCNCCCCCNNN; match class: 1	19959	6211
downregulated_genes	TRUE	4.58022e-06	5488	796	295	0.370603	0.0537536	TF:M01972	TF	Factor: EGR-1; motif: TGCGTGGGCGK	19959	1600
downregulated_genes	TRUE	4.67832e-06	4314	796	243	0.305276	0.0563282	TF:M01865_1	TF	Factor: BTEB3; motif: BNRNGGGAGGNGT; match class: 1	19959	635
downregulated_genes	TRUE	5.17312e-06	6993	796	359	0.451005	0.0513371	TF:M12183	TF	Factor: KLF14; motif: NRCCACRCCCMCN	19959	4530
downregulated_genes	TRUE	5.26741e-06	3316	796	197	0.247487	0.0594089	TF:M01587	TF	Factor: FPM315; motif: SRGGGAGGAGGN	19959	2812
downregulated_genes	TRUE	5.50354e-06	3275	796	195	0.244975	0.059542	TF:M09727_1	TF	Factor: GEMIN3; motif: NCWGGRARRGRGNGNG; match class: 1	19959	3129
downregulated_genes	TRUE	5.81185e-06	15512	796	684	0.859296	0.0440949	TF:M04826_1	TF	Factor: p300; motif: ACNTCCG; match class: 1	19959	1937
downregulated_genes	TRUE	5.84971e-06	11634	796	544	0.683417	0.0467595	TF:M04516	TF	Factor: E2F-1; motif: TTTGGCGCCAAA	19959	1434
downregulated_genes	TRUE	5.8525e-06	11293	796	531	0.667085	0.0470203	TF:M12227	TF	Factor: ZIC4; motif: NNCCNCCCRYNGYGN	19959	9360
downregulated_genes	TRUE	6.17425e-06	4282	796	241	0.302764	0.0562821	TF:M07277_1	TF	Factor: BTEB2; motif: RGGGNGKGGN; match class: 1	19959	623
downregulated_genes	TRUE	6.37716e-06	6037	796	318	0.399497	0.0526752	TF:M12227_1	TF	Factor: ZIC4; motif: NNCCNCCCRYNGYGN; match class: 1	19959	9361
downregulated_genes	TRUE	7.01638e-06	5509	796	295	0.370603	0.0535487	TF:M12140	TF	Factor: Egr-1; motif: NNCRCCCMCGCNN	19959	1624
downregulated_genes	TRUE	7.61964e-06	6966	796	357	0.448492	0.0512489	TF:M07615	TF	Factor: Sp3; motif: GGGGCGGGGSNN	19959	7884
downregulated_genes	TRUE	8.03897e-06	5793	796	307	0.385678	0.052995	TF:M00706	TF	Factor: TFII-I; motif: RGAGGKAGG	19959	8696
downregulated_genes	TRUE	8.08551e-06	3035	796	183	0.229899	0.0602965	TF:M07397_1	TF	Factor: ZBP89; motif: CCCCKCCCCCNN; match class: 1	19959	9065
downregulated_genes	TRUE	8.28271e-06	8301	796	412	0.517588	0.0496326	TF:M09760	TF	Factor: DPF2; motif: NYCACYTCCYCNYYCY	19959	1354
downregulated_genes	TRUE	8.42451e-06	2847	796	174	0.218593	0.061117	TF:M01118_1	TF	Factor: WT1; motif: SMCNCCNSC; match class: 1	19959	8977
downregulated_genes	TRUE	9.58371e-06	5272	796	284	0.356784	0.0538695	TF:M00469	TF	Factor: AP-2alpha; motif: GCCNNNRGS	19959	126
downregulated_genes	TRUE	9.75131e-06	900	796	74	0.0929648	0.0822222	TF:M07141_1	TF	Factor: FPM315; motif: GGAGGAGGRRGRGGRGGRRGR; match class: 1	19959	9773
downregulated_genes	TRUE	1.06901e-05	7633	796	384	0.482412	0.0503079	TF:M09765	TF	Factor: SP1; motif: NRGKGGGCGGGGCN	19959	7828
downregulated_genes	TRUE	1.26488e-05	9922	796	476	0.59799	0.0479742	TF:M12725	TF	Factor: PHB; motif: NCCCAGCCCCY	19959	6532
downregulated_genes	TRUE	1.39646e-05	4319	796	241	0.302764	0.0558	TF:M03807_1	TF	Factor: SP2; motif: GNNGGGGGCGGGGSN; match class: 1	19959	7875
downregulated_genes	TRUE	1.56482e-05	6530	796	337	0.423367	0.051608	TF:M02090_1	TF	Factor: E2F-4; motif: GCGGGAAANA; match class: 1	19959	1517
downregulated_genes	TRUE	1.59443e-05	2558	796	159	0.199749	0.0621579	TF:M10134	TF	Factor: FPM315; motif: GGGAGGAGGRRGRGGRGGRR	19959	2814
downregulated_genes	TRUE	1.59626e-05	6366	796	330	0.414573	0.0518379	TF:M11022_1	TF	Factor: IRX2a; motif: ACRYGNNNNACRYGT; match class: 1	19959	4377
downregulated_genes	TRUE	1.62544e-05	15771	796	691	0.86809	0.0438146	TF:M11882	TF	Factor: pax-6; motif: NYACGCNYSANYGMNCN	19959	6404
downregulated_genes	TRUE	1.68529e-05	6416	796	332	0.417085	0.0517456	TF:M07129	TF	Factor: Sp2; motif: GYCCCGCCYCYNNNN	19959	7860
downregulated_genes	TRUE	1.89818e-05	8201	796	406	0.51005	0.0495062	TF:M11478_1	TF	Factor: AP-2beta; motif: NSCCNNNGGSN; match class: 1	19959	8573
downregulated_genes	TRUE	1.93902e-05	9067	796	441	0.55402	0.0486379	TF:M06948	TF	Factor: Sp2; motif: TGGGCGCGCCCA	19959	7858
downregulated_genes	TRUE	1.96895e-05	10458	796	496	0.623116	0.0474278	TF:M04516_1	TF	Factor: E2F-1; motif: TTTGGCGCCAAA; match class: 1	19959	1435
downregulated_genes	TRUE	1.97252e-05	8869	796	433	0.54397	0.0488217	TF:M12666	TF	Factor: SP1; motif: GGCCCCGCCCCCN	19959	7838
downregulated_genes	TRUE	2.15874e-05	7479	796	376	0.472362	0.0502741	TF:M00938	TF	Factor: E2F-1; motif: TTGGCGCGRAANNGNM	19959	1446
downregulated_genes	TRUE	2.19042e-05	4474	796	247	0.310302	0.0552079	TF:M12725_1	TF	Factor: PHB; motif: NCCCAGCCCCY; match class: 1	19959	6533
downregulated_genes	TRUE	2.33875e-05	13901	796	625	0.785176	0.0449608	TF:M08209	TF	Factor: E2F-3:FOXO6; motif: NAATGACACGCGCCCMC	19959	1478
downregulated_genes	TRUE	2.34618e-05	15760	796	690	0.866834	0.0437817	TF:M08207_1	TF	Factor: E2F-3:TBR2; motif: ANGTGYKANGGCGCSTTNNCRNNT; match class: 1	19959	1475
downregulated_genes	TRUE	2.59894e-05	10964	796	515	0.646985	0.0469719	TF:M07250	TF	Factor: E2F-1; motif: NNNSSCGCSAANN	19959	1450
downregulated_genes	TRUE	2.62869e-05	5924	796	310	0.389447	0.0523295	TF:M11595_1	TF	Factor: GCMa; motif: RTGCGGGTN; match class: 1	19959	3075
downregulated_genes	TRUE	2.63038e-05	7951	796	395	0.496231	0.0496793	TF:M08209_1	TF	Factor: E2F-3:FOXO6; motif: NAATGACACGCGCCCMC; match class: 1	19959	1479
downregulated_genes	TRUE	2.63169e-05	5738	796	302	0.379397	0.0526316	TF:M12354_1	TF	Factor: ZNF37A; motif: CCYYGGCTCCNTSCCMN; match class: 1	19959	10087
downregulated_genes	TRUE	3.57696e-05	8385	796	412	0.517588	0.0491354	TF:M09739	TF	Factor: ZGPAT; motif: GRGGCWGNGGNG	19959	9332
downregulated_genes	TRUE	3.82644e-05	8908	796	433	0.54397	0.048608	TF:M11533_1	TF	Factor: E2F-1; motif: NTTTTGGCGCCAWWWN; match class: 1	19959	1441
downregulated_genes	TRUE	4.06454e-05	4013	796	225	0.282663	0.0560678	TF:M07226_1	TF	Factor: SP1; motif: NCCCCKCCCCC; match class: 1	19959	7827
downregulated_genes	TRUE	4.43174e-05	10481	796	495	0.621859	0.0472283	TF:M00444	TF	Factor: VDR; motif: GGGKNARNRRGGWSA	19959	8926
downregulated_genes	TRUE	5.11349e-05	3259	796	190	0.238693	0.0583001	TF:M12697	TF	Factor: ZNF142; motif: SNSCGCCCGCCCGCSCSS	19959	9490
downregulated_genes	TRUE	5.29724e-05	8729	796	425	0.53392	0.0486883	TF:M04863_1	TF	Factor: TF3C-beta; motif: CCNGGAGGGCTTCCTGGAGGAG; match class: 1	19959	3295
downregulated_genes	TRUE	5.44898e-05	5245	796	279	0.350503	0.0531935	TF:M03814	TF	Factor: BTEB2; motif: GNAGGGGGNGGGSSNN	19959	620
downregulated_genes	TRUE	5.76372e-05	9432	796	453	0.569095	0.048028	TF:M04110	TF	Factor: RUNX3; motif: NRACCGCANWAACCRCAN	19959	7360
downregulated_genes	TRUE	6.05885e-05	6415	796	329	0.413317	0.051286	TF:M09734_1	TF	Factor: ZNF692; motif: SYNGGSCCCASCCNC; match class: 1	19959	11001
downregulated_genes	TRUE	6.45313e-05	4481	796	245	0.307789	0.0546753	TF:M00807	TF	Factor: Egr; motif: GTGGGSGCRRS	19959	1670
downregulated_genes	TRUE	6.86848e-05	698	796	60	0.0753769	0.0859599	TF:M07297_1	TF	Factor: MAZ; motif: CCCTCCCYCYN; match class: 1	19959	4993
downregulated_genes	TRUE	7.19312e-05	10306	796	487	0.611809	0.047254	TF:M01835_1	TF	Factor: GKLF; motif: CCTCCYN; match class: 1	19959	3163
downregulated_genes	TRUE	8.92679e-05	11638	796	538	0.675879	0.0462279	TF:M08529	TF	Factor: E2F-3:T-bet; motif: AGGTGTNANGGCGCST	19959	1482
downregulated_genes	TRUE	8.99882e-05	6084	796	314	0.394472	0.0516108	TF:M00196_1	TF	Factor: Sp1; motif: NGGGGGCGGGGYN; match class: 1	19959	7849
downregulated_genes	TRUE	9.91561e-05	5646	796	295	0.370603	0.0522494	TF:M07250_1	TF	Factor: E2F-1; motif: NNNSSCGCSAANN; match class: 1	19959	1451
downregulated_genes	TRUE	0.00011494	13717	796	615	0.772613	0.0448349	TF:M11530_1	TF	Factor: E2F-2; motif: NWTTTGGCGCCAWWNN; match class: 1	19959	1469
downregulated_genes	TRUE	0.000121096	1735	796	115	0.144472	0.0662824	TF:M12345_1	TF	Factor: Zbtb37; motif: NYACCGCRNTCACCGCR; match class: 1	19959	9123
downregulated_genes	TRUE	0.00012591	11922	796	548	0.688442	0.0459654	TF:M09734	TF	Factor: ZNF692; motif: SYNGGSCCCASCCNC	19959	11000
downregulated_genes	TRUE	0.00013741	6889	796	347	0.43593	0.0503702	TF:M12590_1	TF	Factor: CP2; motif: NRRRCCGGCYNRARCCGGNN; match class: 1	19959	8655
downregulated_genes	TRUE	0.000141762	3368	796	193	0.242462	0.057304	TF:M09968	TF	Factor: KLF15; motif: RGGGMGGRGNNGGGGGNGG	19959	4534
downregulated_genes	TRUE	0.000161769	16608	796	715	0.898241	0.0430515	TF:M11603	TF	Factor: TCF-1; motif: ACATCGRGRCGCTGW	19959	8402
downregulated_genes	TRUE	0.000199777	11245	796	521	0.654523	0.0463317	TF:M12590	TF	Factor: CP2; motif: NRRRCCGGCYNRARCCGGNN	19959	8654
downregulated_genes	TRUE	0.000208511	1614	796	108	0.135678	0.0669145	TF:M09761_1	TF	Factor: EGR1; motif: NGNGKGGGYGGNGS; match class: 1	19959	1619
downregulated_genes	TRUE	0.000232777	5507	796	287	0.360553	0.0521155	TF:M12660	TF	Factor: SATB2; motif: GSCGCTGTCCNNGGTGCTGN	19959	7438
downregulated_genes	TRUE	0.000237009	6327	796	322	0.404523	0.050893	TF:M06948_1	TF	Factor: Sp2; motif: TGGGCGCGCCCA; match class: 1	19959	7859
downregulated_genes	TRUE	0.000238953	6186	796	316	0.396985	0.0510831	TF:M12489	TF	Factor: KLF4; motif: NNCCCCACCCNN	19959	4580
downregulated_genes	TRUE	0.000260781	3049	796	177	0.222362	0.0580518	TF:M10111	TF	Factor: ZF5; motif: NGAGCGCGC	19959	9214
downregulated_genes	TRUE	0.00028147	2168	796	135	0.169598	0.0622694	TF:M03896_1	TF	Factor: EGR1; motif: NACGCCCACGCANW; match class: 1	19959	1603
downregulated_genes	TRUE	0.000283977	13281	796	597	0.75	0.0449514	TF:M07380	TF	Factor: E2F-4; motif: NTTTCSCGCC	19959	1514
downregulated_genes	TRUE	0.000289006	3685	796	206	0.258794	0.0559023	TF:M07617	TF	Factor: Sp4; motif: SCCCCKCCCCCSN	19959	7892
downregulated_genes	TRUE	0.000353482	2699	796	160	0.201005	0.0592812	TF:M02105	TF	Factor: NF-E4; motif: CHCCCTCKCCWG	19959	5666
downregulated_genes	TRUE	0.000359779	6139	796	313	0.393216	0.0509855	TF:M11490_1	TF	Factor: LBP-1; motif: NRCCGGTNNNNACCGGYN; match class: 1	19959	4609
downregulated_genes	TRUE	0.000363833	3718	796	207	0.26005	0.0556751	TF:M03567_1	TF	Factor: Sp2; motif: NYSGCCCCGCCCCCY; match class: 1	19959	7873
downregulated_genes	TRUE	0.000401997	8582	796	414	0.520101	0.0482405	TF:M04106_1	TF	Factor: RUNX2; motif: NRACCGCAAACCGCAN; match class: 1	19959	7345
downregulated_genes	TRUE	0.000407386	3285	796	187	0.234925	0.0569254	TF:M05439_1	TF	Factor: RREB-1; motif: GGGWCSA; match class: 1	19959	7335
downregulated_genes	TRUE	0.000457989	599	796	52	0.0653266	0.0868114	TF:M10134_1	TF	Factor: FPM315; motif: GGGAGGAGGRRGRGGRGGRR; match class: 1	19959	2815
downregulated_genes	TRUE	0.000463318	9613	796	455	0.571608	0.0473317	TF:M00470	TF	Factor: AP-2gamma; motif: GCCYNNGGS	19959	138
downregulated_genes	TRUE	0.000475325	9665	796	457	0.574121	0.047284	TF:M11022	TF	Factor: IRX2a; motif: ACRYGNNNNACRYGT	19959	4376
downregulated_genes	TRUE	0.000490144	13261	796	595	0.747487	0.0448684	TF:M04595	TF	Factor: SALL2; motif: GGGTGGG	19959	7418
downregulated_genes	TRUE	0.000508028	5737	796	295	0.370603	0.0514206	TF:M00470_1	TF	Factor: AP-2gamma; motif: GCCYNNGGS; match class: 1	19959	139
downregulated_genes	TRUE	0.000513734	5204	796	272	0.341709	0.0522675	TF:M12694_1	TF	Factor: ZFP14; motif: SCNNYCCNGNNSCTSCNC; match class: 1	19959	9235
downregulated_genes	TRUE	0.000543279	13702	796	611	0.767588	0.044592	TF:M11883	TF	Factor: pax-6; motif: NYACGCNTSRNYGCNYN	19959	6406
downregulated_genes	TRUE	0.000592124	10338	796	483	0.606784	0.0467208	TF:M10008	TF	Factor: CSX; motif: NKRAGWGS	19959	5802
downregulated_genes	TRUE	0.000649917	1279	796	89	0.111809	0.0695856	TF:M12648_1	TF	Factor: PATZ1; motif: SCNCCNCNSCCCCCASCCN; match class: 1	19959	6313
downregulated_genes	TRUE	0.000661131	8392	796	405	0.508794	0.0482602	TF:M10530	TF	Factor: sp4; motif: NNNGCYCCGCCCCCY	19959	7890
downregulated_genes	TRUE	0.000667029	17390	796	738	0.927136	0.0424382	TF:M08525	TF	Factor: E2F-1:HES-7; motif: GGCRCGTGSYNNWNGGCGCSM	19959	1430
downregulated_genes	TRUE	0.000699154	9968	796	468	0.58794	0.0469502	TF:M07261	TF	Factor: LKLF; motif: GGGGTGGKSN	19959	4762
downregulated_genes	TRUE	0.000705176	2985	796	172	0.21608	0.0576214	TF:M07615_1	TF	Factor: Sp3; motif: GGGGCGGGGSNN; match class: 1	19959	7885
downregulated_genes	TRUE	0.00084183	6402	796	322	0.404523	0.0502968	TF:M07063	TF	Factor: Sp1; motif: GGGGCGGGGC	19959	7844
downregulated_genes	TRUE	0.000846932	10694	796	496	0.623116	0.0463811	TF:M00257	TF	Factor: RREB-1; motif: CCCCAAACMMCCCC	19959	7328
downregulated_genes	TRUE	0.000898676	5700	796	292	0.366834	0.0512281	TF:M12158_1	TF	Factor: KLF15; motif: NCCMCGCCCMCN; match class: 1	19959	4539
downregulated_genes	TRUE	0.000905453	10596	796	492	0.61809	0.0464326	TF:M00736	TF	Factor: E2F-1:DP-1; motif: TTTCSCGC	19959	1422
downregulated_genes	TRUE	0.000908478	4845	796	255	0.320352	0.0526316	TF:M09738_1	TF	Factor: ZNF511; motif: GGRRGRGGCWGNG; match class: 1	19959	10437
downregulated_genes	TRUE	0.000936205	2933	796	169	0.212312	0.0576202	TF:M12461	TF	Factor: ZBTB14; motif: SSCCGCGCACNS	19959	9086
downregulated_genes	TRUE	0.00108904	10175	796	475	0.596734	0.046683	TF:M09896	TF	Factor: E2F-7; motif: GRGGCGGGAANNN	19959	1528
downregulated_genes	TRUE	0.00125202	3491	796	194	0.243719	0.0555715	TF:M07461_1	TF	Factor: KLF; motif: GGGNGGGG; match class: 1	19959	4597
downregulated_genes	TRUE	0.00127952	18068	796	758	0.952261	0.0419526	TF:M04826	TF	Factor: p300; motif: ACNTCCG	19959	1936
downregulated_genes	TRUE	0.00141524	12953	796	581	0.729899	0.0448545	TF:M07486	TF	Factor: ZNF300; motif: SWGGGGGSN	19959	9890
downregulated_genes	TRUE	0.00144202	7466	796	365	0.458543	0.0488883	TF:M00245	TF	Factor: Egr-3; motif: NTGCGTGGGCGK	19959	1648
downregulated_genes	TRUE	0.00147602	1074	796	77	0.0967337	0.0716946	TF:M09968_1	TF	Factor: KLF15; motif: RGGGMGGRGNNGGGGGNGG; match class: 1	19959	4535
downregulated_genes	TRUE	0.00151659	2890	796	166	0.208543	0.0574394	TF:M10529_1	TF	Factor: Sp1; motif: RGGGMGGRGSNGGGG; match class: 1	19959	7833
downregulated_genes	TRUE	0.00156163	3879	796	211	0.265075	0.0543955	TF:M09970_1	TF	Factor: KLF3; motif: NNNNNNGGGCGGGGCNNGN; match class: 1	19959	4563
downregulated_genes	TRUE	0.00161691	3614	796	199	0.25	0.0550636	TF:M10435_1	TF	Factor: Sp2; motif: GGGGCGGGG; match class: 1	19959	7865
downregulated_genes	TRUE	0.00162904	3993	796	216	0.271357	0.0540947	TF:M00976	TF	Factor: AhR,; motif: NRCGTGNGN	19959	14
downregulated_genes	TRUE	0.00165254	15700	796	680	0.854271	0.0433121	TF:M04934_1	TF	Factor: TR4; motif: ACCCCGS; match class: 1	19959	5937
downregulated_genes	TRUE	0.00175093	2301	796	138	0.173367	0.0599739	TF:M12508_1	TF	Factor: EGR1; motif: NNMCGCCCACGCNN; match class: 1	19959	1627
downregulated_genes	TRUE	0.00176565	10284	796	478	0.600503	0.04648	TF:M00008	TF	Factor: Sp1; motif: GGGGCGGGGT	19959	7816
downregulated_genes	TRUE	0.00190621	10213	796	475	0.596734	0.0465094	TF:M04148	TF	Factor: TFAP2A; motif: NGCCCYNNGGGCN	19959	8550
downregulated_genes	TRUE	0.00201501	5561	796	284	0.356784	0.05107	TF:M01837	TF	Factor: FKLF; motif: BGGGNGGVMD	19959	2414
downregulated_genes	TRUE	0.00202894	5725	796	291	0.365578	0.0508297	TF:M08819	TF	Factor: LKLF; motif: CNCCACCCS	19959	4764
downregulated_genes	TRUE	0.0022338	7543	796	367	0.461055	0.0486544	TF:M04595_1	TF	Factor: SALL2; motif: GGGTGGG; match class: 1	19959	7419
downregulated_genes	TRUE	0.00234926	13850	796	613	0.770101	0.0442599	TF:M04863	TF	Factor: TF3C-beta; motif: CCNGGAGGGCTTCCTGGAGGAG	19959	3294
downregulated_genes	TRUE	0.00245366	6922	796	341	0.428392	0.0492632	TF:M11490	TF	Factor: LBP-1; motif: NRCCGGTNNNNACCGGYN	19959	4608
downregulated_genes	TRUE	0.00248334	13420	796	597	0.75	0.0444858	TF:M11881	TF	Factor: pax-6; motif: NYACGCNTSANYGCNYN	19959	6402
downregulated_genes	TRUE	0.00268942	4654	796	244	0.306533	0.052428	TF:M00915_1	TF	Factor: AP-2; motif: SNNNCCNCAGGCN; match class: 1	19959	157
downregulated_genes	TRUE	0.00283471	3355	796	186	0.233668	0.0554396	TF:M12604	TF	Factor: EZF2; motif: NNCCNSNSCNMCTCCMYCTT	19959	2366
downregulated_genes	TRUE	0.00300908	3402	796	188	0.236181	0.0552616	TF:M00469_1	TF	Factor: AP-2alpha; motif: GCCNNNRGS; match class: 1	19959	127
downregulated_genes	TRUE	0.00302504	4890	796	254	0.319095	0.0519427	TF:M10056	TF	Factor: DRRS; motif: GNNGGGWGGG	19959	1390
downregulated_genes	TRUE	0.00315764	4028	796	216	0.271357	0.0536246	TF:M10008_1	TF	Factor: CSX; motif: NKRAGWGS; match class: 1	19959	5803
downregulated_genes	TRUE	0.00332179	4666	796	244	0.306533	0.0522932	TF:M00444_1	TF	Factor: VDR; motif: GGGKNARNRRGGWSA; match class: 1	19959	8927
downregulated_genes	TRUE	0.00341254	4897	796	254	0.319095	0.0518685	TF:M08529_1	TF	Factor: E2F-3:T-bet; motif: AGGTGTNANGGCGCST; match class: 1	19959	1483
downregulated_genes	TRUE	0.00402919	2399	796	141	0.177136	0.0587745	TF:M03574	TF	Factor: GCMa; motif: CCCGCAT	19959	3112
downregulated_genes	TRUE	0.00419012	3886	796	209	0.262563	0.0537828	TF:M10530_1	TF	Factor: sp4; motif: NNNGCYCCGCCCCCY; match class: 1	19959	7891
downregulated_genes	TRUE	0.00430799	17326	796	733	0.920854	0.0423064	TF:M08207	TF	Factor: E2F-3:TBR2; motif: ANGTGYKANGGCGCSTTNNCRNNT	19959	1474
downregulated_genes	TRUE	0.0043744	13458	796	597	0.75	0.0443602	TF:M00144	TF	Factor: Pax-5; motif: RRMSWGANWYCTNRAGCGKRACSRYNSM	19959	6378
downregulated_genes	TRUE	0.00458797	6819	796	335	0.420854	0.0491274	TF:M11482	TF	Factor: AP-2gamma; motif: NSCCYNNRGSN	19959	8604
downregulated_genes	TRUE	0.00485084	8230	796	393	0.493719	0.0477521	TF:M07348	TF	Factor: AP-2alpha; motif: NSCCNCRGGSN	19959	132
downregulated_genes	TRUE	0.00485784	8181	796	391	0.491206	0.0477937	TF:M07380_1	TF	Factor: E2F-4; motif: NTTTCSCGCC; match class: 1	19959	1515
downregulated_genes	TRUE	0.00512075	1362	796	90	0.113065	0.0660793	TF:M12660_1	TF	Factor: SATB2; motif: GSCGCTGTCCNNGGTGCTGN; match class: 1	19959	7439
downregulated_genes	TRUE	0.00517429	10870	796	498	0.625628	0.0458142	TF:M12694	TF	Factor: ZFP14; motif: SCNNYCCNGNNSCTSCNC	19959	9234
downregulated_genes	TRUE	0.00525784	7966	796	382	0.479899	0.0479538	TF:M09895	TF	Factor: E2F-6; motif: NGGGCGGGARRNN	19959	1522
downregulated_genes	TRUE	0.00650492	9768	796	454	0.570352	0.0464783	TF:M04148_1	TF	Factor: TFAP2A; motif: NGCCCYNNGGGCN; match class: 1	19959	8551
downregulated_genes	TRUE	0.00652864	12711	796	568	0.713568	0.0446857	TF:M11052	TF	Factor: Hey2; motif: NNCACGYGNN	19959	3378
downregulated_genes	TRUE	0.00653493	1610	796	102	0.128141	0.063354	TF:M00325	TF	Factor: NRSE; motif: TTYAGCWCCDCGGASAGYRCC	19959	6072
downregulated_genes	TRUE	0.00659863	5470	796	277	0.34799	0.0506399	TF:M00243	TF	Factor: Egr-1; motif: WTGCGTGGGCGK	19959	1598
downregulated_genes	TRUE	0.00665575	8944	796	421	0.528894	0.0470707	TF:M07461	TF	Factor: KLF; motif: GGGNGGGG	19959	4596
downregulated_genes	TRUE	0.00675554	9344	796	437	0.548995	0.046768	TF:M01783	TF	Factor: SP2; motif: GGGCGGGAC	19959	7852
downregulated_genes	TRUE	0.00692991	7595	796	366	0.459799	0.0481896	TF:M01241	TF	Factor: BEN; motif: CWGCGAYA	19959	502
downregulated_genes	TRUE	0.00729724	4187	796	221	0.277638	0.0527824	TF:M07261_1	TF	Factor: LKLF; motif: GGGGTGGKSN; match class: 1	19959	4763
downregulated_genes	TRUE	0.00739972	8654	796	409	0.513819	0.0472614	TF:M12085	TF	Factor: ZNF501; motif: NNNCSACGCGAACAC	19959	10416
downregulated_genes	TRUE	0.00754226	9427	796	440	0.552764	0.0466744	TF:M03895	TF	Factor: CTCF; motif: WGCGCCMYCTAGYGGYN	19959	1130
downregulated_genes	TRUE	0.00759413	7723	796	371	0.46608	0.0480383	TF:M01100	TF	Factor: LRF; motif: GGGGKYNNB	19959	4790
downregulated_genes	TRUE	0.008252	4126	796	218	0.273869	0.0528357	TF:M09910_1	TF	Factor: ER-beta; motif: RGGTCASCNTGMCCY; match class: 1	19959	2109
downregulated_genes	TRUE	0.00832841	1823	796	112	0.140704	0.0614372	TF:M05327_1	TF	Factor: WT1; motif: NGCGGGGGGGTSMMCYN; match class: 1	19959	8971
downregulated_genes	TRUE	0.00860971	1620	796	102	0.128141	0.062963	TF:M00706_1	TF	Factor: TFII-I; motif: RGAGGKAGG; match class: 1	19959	8697
downregulated_genes	TRUE	0.00867836	3191	796	176	0.221106	0.0551551	TF:M02023_1	TF	Factor: MAZ; motif: NKGGGAGGGGRGGR; match class: 1	19959	4997
downregulated_genes	TRUE	0.0113721	12276	796	550	0.690955	0.0448029	TF:M11595	TF	Factor: GCMa; motif: RTGCGGGTN	19959	3074
downregulated_genes	TRUE	0.0121922	4035	796	213	0.267588	0.0527881	TF:M09972_1	TF	Factor: BTEB2; motif: WGGGTGKGGCNGGN; match class: 1	19959	615
downregulated_genes	TRUE	0.0151839	2630	796	149	0.187186	0.056654	TF:M02281_1	TF	Factor: SP1; motif: CCCCKCCCCC; match class: 1	19959	7821
downregulated_genes	TRUE	0.0175606	7929	796	377	0.473618	0.047547	TF:M11883_1	TF	Factor: pax-6; motif: NYACGCNTSRNYGCNYN; match class: 1	19959	6407
downregulated_genes	TRUE	0.0181631	9017	796	421	0.528894	0.0466896	TF:M03811	TF	Factor: AP-2gamma; motif: GCCYNCRGSN	19959	144
downregulated_genes	TRUE	0.0183847	1506	796	95	0.119347	0.063081	TF:M07062	TF	Factor: RREB-1; motif: GRSDSGGGKTGGGKGG	19959	7336
downregulated_genes	TRUE	0.0189344	2836	796	158	0.198492	0.0557123	TF:M01855_1	TF	Factor: AHR; motif: CACGCN; match class: 1	19959	21
downregulated_genes	TRUE	0.0190263	12603	796	561	0.704774	0.0445132	TF:M04107	TF	Factor: RUNX2; motif: WRACCGCANWAACCGCAN	19959	7346
downregulated_genes	TRUE	0.0194446	4587	796	236	0.296482	0.0514497	TF:M00257_1	TF	Factor: RREB-1; motif: CCCCAAACMMCCCC; match class: 1	19959	7329
downregulated_genes	TRUE	0.0207851	6658	796	324	0.407035	0.0486633	TF:M00084	TF	Factor: MZF-1; motif: KNGNKAGGGGNAA	19959	5458
downregulated_genes	TRUE	0.0215006	8806	796	412	0.517588	0.0467863	TF:M00446	TF	Factor: Spz1; motif: DNNGGRGGGWWNNNN	19959	7974
downregulated_genes	TRUE	0.0215008	9429	796	437	0.548995	0.0463464	TF:M09920	TF	Factor: Fli-1; motif: NNRGGMAGGAAGGRRRGR	19959	2446
downregulated_genes	TRUE	0.0220531	2800	796	156	0.19598	0.0557143	TF:M09739_1	TF	Factor: ZGPAT; motif: GRGGCWGNGGNG; match class: 1	19959	9333
downregulated_genes	TRUE	0.0225476	9583	796	443	0.556533	0.0462277	TF:M12636	TF	Factor: MLLT10; motif: CYNNCCNNGGNGCTG	19959	5202
downregulated_genes	TRUE	0.0230122	4368	796	226	0.28392	0.0517399	TF:M10144	TF	Factor: ZNF341; motif: GRGGRRNRGNRGNRGGAASAGC	19959	10022
downregulated_genes	TRUE	0.0230605	74	796	13	0.0163317	0.175676	TF:M06461	TF	Factor: ZNF557; motif: NMAGGCTGMCGC	19959	10580
downregulated_genes	TRUE	0.0234167	3110	796	170	0.213568	0.0546624	TF:M03806	TF	Factor: ZBTB7C; motif: GKCCCGGGCKG	19959	9192
downregulated_genes	TRUE	0.0236486	11471	796	517	0.649497	0.0450702	TF:M03971	TF	Factor: ELK1; motif: NACTTCCGSCGGAAGYN	19959	1842
downregulated_genes	TRUE	0.0257552	4033	796	211	0.265075	0.0523184	TF:M07042	TF	Factor: HES-1; motif: NNCKYGTGNNN	19959	3336
downregulated_genes	TRUE	0.0323678	14057	796	614	0.771357	0.0436793	TF:M04106	TF	Factor: RUNX2; motif: NRACCGCAAACCGCAN	19959	7344
downregulated_genes	TRUE	0.0335047	8666	796	405	0.508794	0.0467344	TF:M01855	TF	Factor: AHR; motif: CACGCN	19959	20
downregulated_genes	TRUE	0.0362516	8920	796	415	0.521357	0.0465247	TF:M00737	TF	Factor: E2F-1:DP-2; motif: TTTSSCGC	19959	1424
downregulated_genes	TRUE	0.0363951	1675	796	102	0.128141	0.0608955	TF:M07611_1	TF	Factor: p54NRB; motif: GRNNNMGGATGRMNNCGGA; match class: 1	19959	6293
downregulated_genes	TRUE	0.0402955	8804	796	410	0.515075	0.0465697	TF:M12593	TF	Factor: CTCF; motif: NNRSYGCCMCCTGSTGGCCN	19959	1150
downregulated_genes	TRUE	0.0433955	15340	796	660	0.829146	0.0430248	TF:M08568_1	TF	Factor: ER71:E2A; motif: CASSTGNACCGGAWRYN; match class: 1	19959	2247
downregulated_genes	TRUE	0.0449946	2618	796	146	0.183417	0.0557678	TF:M07063_1	TF	Factor: Sp1; motif: GGGGCGGGGC; match class: 1	19959	7845
downregulated_genes	TRUE	0.0457999	287	796	28	0.0351759	0.097561	TF:M00256	TF	Factor: NRSF; motif: TTCAGCACCACGGACAGMGCC	19959	6074
downregulated_genes	TRUE	0.0465552	1623	796	99	0.124372	0.0609982	TF:M04797_1	TF	Factor: Egr-1; motif: CCGCCCMCG; match class: 1	19959	1605
downregulated_genes	TRUE	0.0470605	5575	796	276	0.346734	0.0495067	TF:M11385_1	TF	Factor: ESE-1; motif: NTGTGCGGATGCN; match class: 1	19959	1765
downregulated_genes	TRUE	0.0478927	10602	796	481	0.604271	0.0453688	TF:M11528	TF	Factor: E2F-2; motif: NTTTTGGCGCCAWWWN	19959	1464
downregulated_genes	TRUE	0.0484742	2600	796	145	0.182161	0.0557692	TF:M10020	TF	Factor: OSR2; motif: NNNNCWGCTNCTGNNG	19959	6200
downregulated_genes	TRUE	0.0495215	9418	796	434	0.545226	0.046082	TF:M09972	TF	Factor: BTEB2; motif: WGGGTGKGGCNGGN	19959	614
downregulated_genes	TRUE	1.60797e-10	42	354	17	0.0480226	0.404762	WP:WP4148	WP	Splicing factor NOVA regulated synaptic proteins	7806	609
downregulated_genes	TRUE	1.10289e-07	151	354	27	0.0762712	0.178808	WP:WP536	WP	Calcium regulation in cardiac cells	7806	311
downregulated_genes	TRUE	1.36341e-07	122	354	24	0.0677966	0.196721	WP:WP4549	WP	Fragile X syndrome	7806	503
downregulated_genes	TRUE	3.63301e-07	49	354	15	0.0423729	0.306122	WP:WP4312	WP	Rett syndrome causing genes	7806	504
downregulated_genes	TRUE	3.81582e-06	42	354	13	0.0367232	0.309524	WP:WP2636	WP	Common pathways underlying drug addiction	7806	532
downregulated_genes	TRUE	4.31018e-06	144	354	24	0.0677966	0.166667	WP:WP2380	WP	Brain-derived neurotrophic factor (BDNF) signaling pathway	7806	259
downregulated_genes	TRUE	7.94333e-06	52	354	14	0.039548	0.269231	WP:WP2267	WP	Synaptic vesicle pathway	7806	593
downregulated_genes	TRUE	0.000180899	40	354	11	0.0310734	0.275	WP:WP4698	WP	Vitamin D-sensitive calcium signaling in depression	7806	611
downregulated_genes	TRUE	0.000622657	162	354	22	0.0621469	0.135802	WP:WP706	WP	Sudden infant death syndrome (SIDS) susceptibility pathways	7806	661
downregulated_genes	TRUE	0.00145452	40	354	10	0.0282486	0.25	WP:WP4829	WP	mBDNF and proBDNF regulation of GABA neurotransmission	7806	246
downregulated_genes	TRUE	0.00192433	33	354	9	0.0254237	0.272727	WP:WP4159	WP	GABA receptor signaling	7806	380
downregulated_genes	TRUE	0.00421511	265	354	28	0.079096	0.10566	WP:WP5124	WP	Alzheimer's disease	7806	434
downregulated_genes	TRUE	0.00440908	144	354	19	0.0536723	0.131944	WP:WP5083	WP	Neuroinflammation and glutamatergic signaling	7806	538
downregulated_genes	TRUE	0.00629225	22	354	7	0.019774	0.318182	WP:WP4760	WP	PKC-gamma calcium signaling pathway in ataxia	7806	194
downregulated_genes	TRUE	0.0137977	94	354	14	0.039548	0.148936	WP:WP35	WP	G protein signaling pathways	7806	653
downregulated_genes	TRUE	0.0147378	72	354	12	0.0338983	0.166667	WP:WP3584	WP	MECP2 and associated Rett syndrome	7806	586
downregulated_genes	TRUE	0.0197558	53	354	10	0.0282486	0.188679	WP:WP4222	WP	Phosphodiesterases in neuronal function	7806	214
downregulated_genes	TRUE	0.0231915	149	354	18	0.0508475	0.120805	WP:WP51	WP	Regulation of actin cytoskeleton	7806	195
downregulated_genes	TRUE	0.0245044	163	354	19	0.0536723	0.116564	WP:WP437	WP	EGF/EGFR signaling pathway	7806	567
downregulated_genes	TRUE	0.0384174	155	354	18	0.0508475	0.116129	WP:WP289	WP	Myometrial relaxation and contraction pathways	7806	7
downregulated_genes	TRUE	0.042873	184	354	20	0.0564972	0.108696	WP:WP4223	WP	Ras signaling	7806	97
downregulated_genes	TRUE	0.0457948	48	354	9	0.0254237	0.1875	WP:WP1541	WP	Energy metabolism	7806	265
