# Supplementary material for: Brain expression quantitative trait locus and network analyses reveal downstream effects and putative drivers for brain-related diseases
Source: Nat Genet. 2023 Feb 23;55(3):377–88. doi: 10.1038/s41588-023-01300-6 (PMC10011140; doi:10.1038/s41588-023-01300-6)
Supplement: Supplementary file 4 — Supplementary Tables 1–31. [file 41588_2023_1300_MOESM4_ESM.zip › Supplementary Table 19 - Cell proportion GWAS and trans-eQTL SNP interaction with AD status.xlsx]

## Sheet: Cell fraction GWAS
Dataset order: AFR-CMC; AFR-LIBD_1M; AFR-LIBD_h650; EUR-AMPAD-MAYO; EUR-AMPAD-MSBB; EUR-AMPAD-ROSMAP; EUR-BrainGVEX; EUR-CMC; EUR-CMC_HBCC_set2; EUR-CMC_HBCC_set3; -; EUR-GVEX; EUR-LIBD_1M; EUR-LIBD_h650; EUR-NABEC-H550; EUR-NABEC-H610; TargetALS; EUR-UCLA_ASD
PValue	SNP name	SNP chromosome	SNP chromosome position	Cell type	SNPType	Effect Allele	Meta-analysis Z-score	Dataset Z-scores	Nr Samples	Correlation coefficients	Meta-Beta (SE)	Beta (SE)	FDR	ISq
1.51619e-12	7:12225111:rs10950397:C_T	7	12225111	Excitatory	C/T	T	7.0731	-;-;-;2.0502841;1.6190828;7.7952531;-;-;-;-;1.1606003;-;-;-;-;-;-0.762578;-	-;-;-;253;196;554;-;-;-;-;124;-;-;-;-;-;74;-	-;-;-;0.1290713;0.1161433;0.3232286;-;-;-;-;0.1051224;-;-;-;-;-;-0.0897028;-	0.2845051 (0.0402235)	-;-;-;0.1809678 (0.0882648);0.1645403 (0.1016256);0.4469936 (0.0573418);-;-;-;-;0.1481717 (0.1276682);-;-;-;-;-;-0.127174 (0.1667685);-	0	79.627
1.86798e-12	7:12229185:rs5011439:G_C	7	12229185	Excitatory	G/C	C	7.0441	-;-;-;2.17861;1.5028409;7.7415183;-;-;-;-;-;-;-;-;-;-;-0.762578;-	-;-;-;253;195;550;-;-;-;-;-;-;-;-;-;-;74;-	-;-;-;0.1372841;0.1077018;0.3223175;-;-;-;-;-;-;-;-;-;-;-0.0897028;-	0.2991488 (0.042468)	-;-;-;0.1920919 (0.0881718);0.153274 (0.1019895);0.4457887 (0.0575841);-;-;-;-;-;-;-;-;-;-;-0.127174 (0.1667685);-	0	83.365
2.21234e-12	7:12229172:rs5011438:C_T	7	12229172	Excitatory	C/T	T	7.02055	-;-;-;2.1186371;1.5028409;7.7485849;-;-;-;-;-;-;-;-;-;-;-0.762578;-	-;-;-;254;195;551;-;-;-;-;-;-;-;-;-;-;74;-	-;-;-;0.1333033;0.1077018;0.3222816;-;-;-;-;-;-;-;-;-;-;-0.0897028;-	0.2978914 (0.0424313)	-;-;-;0.1865038 (0.0880301);0.153274 (0.1019895);0.4457813 (0.0575307);-;-;-;-;-;-;-;-;-;-;-0.127174 (0.1667685);-	0	83.531
2.32595e-12	7:12225433:rs76854159:A_G	7	12225433	Excitatory	A/G	G	7.01351	-;-;-;2.2473251;1.4468703;7.6285475;-;-;-;-;1.2718406;-;-;-;-;-;-0.762578;-	-;-;-;254;195;552;-;-;-;-;124;-;-;-;-;-;74;-	-;-;-;0.1408665;0.1038695;0.3166806;-;-;-;-;0.1151575;-;-;-;-;-;-0.0897028;-	0.2820901 (0.040221)	-;-;-;0.1975624 (0.08791);0.1471675 (0.1017144);0.4386157 (0.0574966);-;-;-;-;0.1620103 (0.1273826);-;-;-;-;-;-0.127174 (0.1667685);-	0	78.252
3.25154e-12	7:12229166:rs5011437:A_T	7	12229166	Excitatory	A/T	T	6.96654	-;-;-;2.1186371;1.4012618;7.7556451;-;-;-;-;1.0757847;-;-;-;-;-;-0.762578;-	-;-;-;254;194;552;-;-;-;-;120;-;-;-;-;-;74;-	-;-;-;0.1333033;0.1006862;0.3222632;-;-;-;-;0.0992602;-;-;-;-;-;-0.0897028;-	0.2811692 (0.0403599)	-;-;-;0.1865038 (0.0880301);0.143528 (0.1024277);0.4457739 (0.0574774);-;-;-;-;0.1394635 (0.1296389);-;-;-;-;-;-0.127174 (0.1667685);-	0	79.963
4.15519e-12	7:12225566:rs150465020:T_C	7	12225566	Excitatory	T/C	C	6.93199	-;-;-;2.2473251;1.5207739;7.4579532;-;-;-;-;1.2882438;-;-;-;-;-;-0.762578;-	-;-;-;254;196;553;-;-;-;-;125;-;-;-;-;-;74;-	-;-;-;0.1408665;0.1085037;0.3098299;-;-;-;-;0.1164843;-;-;-;-;-;-0.0897028;-	0.2786196 (0.0401933)	-;-;-;0.1975624 (0.08791);0.1544226 (0.1015421);0.429283 (0.0575604);-;-;-;-;0.1633985 (0.1268382);-;-;-;-;-;-0.127174 (0.1667685);-	0	76.768
4.47202e-12	7:12245514:rs12699338:C_T	7	12245514	Excitatory	C/T	T	6.92142	-;-;-;-;-;7.6704306;-;-;-;-;-;-;-;-;-;-;-0.762578;-	-;-;-;-;-;533;-;-;-;-;-;-;-;-;-;-;74;-	-;-;-;-;-;0.3239355;-;-;-;-;-;-;-;-;-;-;-0.0897028;-	0.3856884 (0.0557238)	-;-;-;-;-;0.4491463 (0.0585556);-;-;-;-;-;-;-;-;-;-;-0.127174 (0.1667685);-	0	91.198
6.40221e-12	7:12225245:rs10950398:G_A	7	12225245	Excitatory	G/A	A	6.87041	-;-;-;2.2473251;1.349006;7.4647239;-;-;-;-;1.2882438;-;-;-;-;-;-0.762578;-	-;-;-;254;195;554;-;-;-;-;125;-;-;-;-;-;74;-	-;-;-;0.1408665;0.0973123;0.3100608;-;-;-;-;0.1164843;-;-;-;-;-;-0.0897028;-	0.2762383 (0.040207)	-;-;-;0.1975624 (0.08791);0.13741 (0.1018602);0.4293494 (0.0575171);-;-;-;-;0.1633985 (0.1268382);-;-;-;-;-;-0.127174 (0.1667685);-	0	77.382
1.7463e-11	7:12223752:rs11974335:G_T	7	12223752	Excitatory	G/T	T	6.72591	-;-;-;2.2905447;1.2624433;7.3927049;-;-;-;-;-;-;-;-;-;-;-0.762578;-	-;-;-;246;190;529;-;-;-;-;-;-;-;-;-;-;74;-	-;-;-;0.1459434;0.092086;0.3142087;-;-;-;-;-;-;-;-;-;-;-0.0897028;-	0.2901379 (0.0431374)	-;-;-;0.2045327 (0.0892944);0.1305133 (0.1033815);0.434259 (0.0587416);-;-;-;-;-;-;-;-;-;-;-0.127174 (0.1667685);-	0	82.268
1.45748e-09	7:12229172:rs5011438:C_T	7	12229172	Microglia	C/T	T	-6.04898	-;-;-;-1.4780705;-2.9322145;-6.0235499;-;-;-;-;-;-;-;-;-;-;0.8903312;-	-;-;-;254;195;551;-;-;-;-;-;-;-;-;-;-;74;-	-;-;-;-0.0931103;-0.2087111;-0.2534731;-;-;-;-;-;-;-;-;-;-;0.1048135;-	-0.2581295 (0.0426732)	-;-;-;-0.1306984 (0.088425);-0.2943626 (0.1003892);-0.3534787 (0.0586828);-;-;-;-;-;-;-;-;-;-;0.1482695 (0.166533);-	0	73.287
1.65386e-09	7:12229185:rs5011439:G_C	7	12229185	Microglia	G/C	C	-6.02845	-;-;-;-1.4432721;-2.9322145;-6.0180565;-;-;-;-;-;-;-;-;-;-;0.8903312;-	-;-;-;253;195;550;-;-;-;-;-;-;-;-;-;-;74;-	-;-;-;-0.0910928;-0.2087111;-0.2534032;-;-;-;-;-;-;-;-;-;-;0.1048135;-	-0.257545 (0.0427216)	-;-;-;-0.1279185 (0.0886309);-0.2943626 (0.1003892);-0.3534845 (0.0587373);-;-;-;-;-;-;-;-;-;-;0.1482695 (0.166533);-	0	73.467
1.71425e-09	7:12229172:rs5011438:C_T	7	12229172	OtherNeuron	C/T	T	6.0229	-;-;-;2.1347114;1.7832736;5.3868366;-;-;-;-;-;-;-;-;-;-;1.3962368;-	-;-;-;254;195;551;-;-;-;-;-;-;-;-;-;-;74;-	-;-;-;0.1338052;0.1275892;0.2267563;-;-;-;-;-;-;-;-;-;-;0.1639128;-	0.2570527 (0.0426793)	-;-;-;0.187894 (0.0880184);0.1814519 (0.1017521);0.3180882 (0.0590492);-;-;-;-;-;-;-;-;-;-;0.2307419 (0.1652599);-	0	0
1.7746e-09	7:12229185:rs5011439:G_C	7	12229185	OtherNeuron	G/C	C	6.01737	-;-;-;2.1304632;1.7832736;5.3819238;-;-;-;-;-;-;-;-;-;-;1.3962368;-	-;-;-;253;195;550;-;-;-;-;-;-;-;-;-;-;74;-	-;-;-;0.1342279;0.1275892;0.2267548;-;-;-;-;-;-;-;-;-;-;0.1639128;-	0.2570875 (0.0427242)	-;-;-;0.1879224 (0.0882073);0.1814519 (0.1017521);0.3180934 (0.059104);-;-;-;-;-;-;-;-;-;-;0.2307419 (0.1652599);-	0	0
6.17308e-09	7:12245514:rs12699338:C_T	7	12245514	OtherNeuron	C/T	T	5.81219	-;-;-;-;-;5.6823088;-;-;-;-;-;-;-;-;-;-;1.3962368;-	-;-;-;-;-;533;-;-;-;-;-;-;-;-;-;-;74;-	-;-;-;-;-;0.2434114;-;-;-;-;-;-;-;-;-;-;0.1639128;-	0.3274279 (0.0563346)	-;-;-;-;-;0.3404539 (0.0599147);-;-;-;-;-;-;-;-;-;-;0.2307419 (0.1652599);-	0.0285714	0
6.88934e-09	7:12223752:rs11974335:G_T	7	12223752	OtherNeuron	G/T	T	5.79363	-;-;-;2.3064055;1.5246482;5.1107771;-;-;-;-;-;-;-;-;-;-;1.3962368;-	-;-;-;246;190;529;-;-;-;-;-;-;-;-;-;-;74;-	-;-;-;0.1474357;0.1112863;0.2203243;-;-;-;-;-;-;-;-;-;-;0.1639128;-	0.2512781 (0.0433714)	-;-;-;0.2059191 (0.0892814);0.1573207 (0.1031849);0.3078336 (0.0602322);-;-;-;-;-;-;-;-;-;-;0.2307419 (0.1652599);-	0.0266667	0
1.05774e-08	7:12227988:rs7792410:T_C	7	12227988	Microglia	C/T	T	5.72135	2.1875484;1.6274462;0.792572;1.4780705;3.1624028;6.2037492;0E0;0.5289377;0.4779375;0.49429;-;0.2494184;-0.1779249;-0.7471844;-0.9088166;0.987891;-;1.7904812	86;168;65;254;195;548;135;450;49;37;-;131;164;43;77;94;-;57	0.2364304;0.1259959;0.0999268;0.0931103;0.2246088;0.2611845;0.0002889;0.0251181;0.0697057;0.0840188;-;0.0219252;-0.0137649;-0.1169375;-0.1051375;0.102523;-;0.2387511	0.1593905 (0.0278589)	0.3534849 (0.1615895);0.1910658 (0.1174022);0.1498893 (0.1891176);0.1306984 (0.088425);0.3158719 (0.0998835);0.3640483 (0.058682);0E0 (0.1240383);0.0356611 (0.0674202);0.0993593 (0.2078918);0.1180893 (0.2389069);-;0.0309884 (0.1242426);-0.0197798 (0.1111695);-0.1601059 (0.214279);-0.1481593 (0.1630244);0.1531011 (0.1549777);-;0.330482 (0.1845772)	0.025	53.869
1.32043e-08	7:12232942:rs3800841:A_T	7	12232942	Microglia	T/A	A	5.68345	2.1970905;1.6274462;0.8244447;1.4780705;3.0471509;6.1734602;0.0115109;0.5289377;0.4779375;0.49429;-;0.2494184;-0.1779249;-0.7471844;-0.9088166;0.987891;-;1.7904812	86;168;65;254;195;547;135;450;49;37;-;131;164;43;77;94;-;57	0.2370819;0.1263473;0.104201;0.0931103;0.2167465;0.2600659;0.0005366;0.0251181;0.0697057;0.0840188;-;0.0219252;-0.0137649;-0.1169375;-0.1051375;0.102523;-;0.2387511	0.1583898 (0.0278686)	0.354945 (0.1615523);0.1910658 (0.1174022);0.1558558 (0.1890434);0.1306984 (0.088425);0.305135 (0.1001378);0.3628375 (0.0587738);0.0014278 (0.1240382);0.0356611 (0.0674202);0.0993593 (0.2078918);0.1180893 (0.2389069);-;0.0309884 (0.1242426);-0.0197798 (0.1111695);-0.1601059 (0.214279);-0.1481593 (0.1630244);0.1531011 (0.1549777);-;0.330482 (0.1845772)	0.0352941	53.048
1.47884e-08	7:12232371:rs12669919:G_A	7	12232371	Microglia	A/G	G	5.66401	2.1970905;1.6274462;0.8244447;1.4780705;3.0406339;6.1299122;0.0115109;0.5289377;0.4779375;0.49429;-;0.2494184;-0.1779249;-0.7471844;-0.9088166;0.987891;-;1.7904812	86;168;65;254;196;548;135;450;49;37;-;131;164;43;77;94;-;57	0.2370819;0.1263473;0.1036755;0.0931103;0.2161679;0.2584068;0.0006885;0.0251181;0.0697057;0.0840188;-;0.0219252;-0.0137649;-0.1169375;-0.1051375;0.102523;-;0.2387511	0.1577897 (0.0278583)	0.354945 (0.1615523);0.1910658 (0.1174022);0.1558558 (0.1890434);0.1306984 (0.088425);0.3037317 (0.0998909);0.360061 (0.0587384);0.0014278 (0.1240382);0.0356611 (0.0674202);0.0993593 (0.2078918);0.1180893 (0.2389069);-;0.0309884 (0.1242426);-0.0197798 (0.1111695);-0.1601059 (0.214279);-0.1481593 (0.1630244);0.1531011 (0.1549777);-;0.330482 (0.1845772)	0.0388889	52.622
1.57122e-08	7:12228108:rs7809700:G_A	7	12228108	Microglia	A/G	G	5.65365	2.1875484;1.6274462;0.792572;1.4591994;3.0406339;6.1276637;0E0;0.5289377;0.4779375;0.49429;-;0.2494184;-0.1779249;-0.7471844;-0.9088166;0.987891;-;1.7904812	86;168;65;253;196;552;135;450;49;37;-;131;164;43;77;94;-;57	0.2364304;0.1257432;0.099925;0.0922658;0.2161679;0.2571323;0.0002889;0.0251181;0.0697057;0.0840188;-;0.0219252;-0.0137649;-0.1169375;-0.1051375;0.102523;-;0.2387511	0.15742 (0.027844)	0.3534849 (0.1615895);0.1910658 (0.1174022);0.1498893 (0.1891176);0.129278 (0.0885951);0.3037317 (0.0998909);0.3588896 (0.0585688);0E0 (0.1240383);0.0356611 (0.0674202);0.0993593 (0.2078918);0.1180893 (0.2389069);-;0.0309884 (0.1242426);-0.0197798 (0.1111695);-0.1601059 (0.214279);-0.1481593 (0.1630244);0.1531011 (0.1549777);-;0.330482 (0.1845772)	0.0368421	52.433
1.67112e-08	7:12228211:rs13229988:A_G	7	12228211	Microglia	G/A	A	5.64311	2.1875484;1.6274462;0.792572;1.4780705;3.0406339;6.1085428;0E0;0.507774;0.4779375;0.49429;-;0.2494184;-0.1779249;-0.7471844;-0.9088166;0.987891;-;1.7904812	86;168;65;254;196;553;135;450;49;37;-;131;164;43;77;94;-;57	0.2364304;0.1256859;0.0996514;0.0931103;0.2161679;0.255971;0.0001192;0.0239263;0.0701748;0.0840188;-;0.0217229;-0.0139565;-0.1169375;-0.1051375;0.102523;-;0.2387511	0.1570689 (0.0278338)	0.3534849 (0.1615895);0.1910658 (0.1174022);0.1498893 (0.1891176);0.1306984 (0.088425);0.3037317 (0.0998909);0.3574624 (0.0585184);0E0 (0.1240383);0.034235 (0.0674218);0.0993593 (0.2078918);0.1180893 (0.2389069);-;0.0309884 (0.1242426);-0.0197798 (0.1111695);-0.1601059 (0.214279);-0.1481593 (0.1630244);0.1531011 (0.1549777);-;0.330482 (0.1845772)	0.035	52.314
2.37495e-08	7:12233787:rs1054168:C_T	7	12233787	Microglia	T/C	C	5.58236	2.1970905;1.6274462;0.832416;1.4273469;2.8530939;6.1205738;0.0115109;0.5289377;0.4779375;0.49429;-;0.2494184;-0.1779249;-0.7471844;-0.9088166;0.987891;-;1.7904812	86;168;65;253;194;542;135;450;49;37;-;131;164;43;77;94;-;57	0.2365932;0.1263473;0.1045069;0.0901267;0.2041367;0.2585238;0.0005366;0.0251181;0.0697057;0.0840188;-;0.0219252;-0.0137649;-0.1169375;-0.1051375;0.102523;-;0.2387511	0.1558234 (0.0279135)	0.354945 (0.1615523);0.1910658 (0.1174022);0.1573469 (0.1890244);0.1264788 (0.0886111);0.2877364 (0.1008507);0.3615143 (0.0590654);0.0014278 (0.1240382);0.0356611 (0.0674202);0.0993593 (0.2078918);0.1180893 (0.2389069);-;0.0309884 (0.1242426);-0.0197798 (0.1111695);-0.1601059 (0.214279);-0.1481593 (0.1630244);0.1531011 (0.1549777);-;0.330482 (0.1845772)	0.047619	51.71

## Sheet: Interaction summary stats
trans-eQTL dataset	#PCs removed	sub-analysis	cell type	#SNPs tested	#ieQTLs (FDR <0.05)
no ENA	0	default	OtherNeuron	296	0
no ENA	0	default	Oligodendrocyte	296	0
no ENA	0	default	Excitatory	296	27
no ENA	0	default	Microglia	296	4
no ENA	0	default	Inhibitory	296	23
no ENA	0	default	Astrocyte	296	0
no ENA	0	default	EndothelialCell	296	0
no ENA	0	dataset corrected	OtherNeuron	296	0
no ENA	0	dataset corrected	Oligodendrocyte	296	0
no ENA	0	dataset corrected	Excitatory	296	0
no ENA	0	dataset corrected	Microglia	296	0
no ENA	0	dataset corrected	Inhibitory	296	2
no ENA	0	dataset corrected	Astrocyte	296	0
no ENA	0	dataset corrected	EndothelialCell	296	0
no ENA	0	only AMP-AD samples	OtherNeuron	292	0
no ENA	0	only AMP-AD samples	Oligodendrocyte	292	0
no ENA	0	only AMP-AD samples	Excitatory	292	0
no ENA	0	only AMP-AD samples	Microglia	292	0
no ENA	0	only AMP-AD samples	Inhibitory	292	0
no ENA	0	only AMP-AD samples	Astrocyte	292	0
no ENA	0	only AMP-AD samples	EndothelialCell	292	0
no ENA	100	default	OtherNeuron	490	0
no ENA	100	default	Oligodendrocyte	490	0
no ENA	100	default	Excitatory	490	0
no ENA	100	default	Microglia	490	7
no ENA	100	default	Inhibitory	490	30
no ENA	100	default	Astrocyte	490	0
no ENA	100	default	EndothelialCell	490	0
no ENA	100	dataset corrected	OtherNeuron	490	0
no ENA	100	dataset corrected	Oligodendrocyte	490	0
no ENA	100	dataset corrected	Excitatory	490	0
no ENA	100	dataset corrected	Microglia	490	0
no ENA	100	dataset corrected	Inhibitory	490	0
no ENA	100	dataset corrected	Astrocyte	490	0
no ENA	100	dataset corrected	EndothelialCell	490	0
no ENA	100	only AMP-AD samples	OtherNeuron	499	0
no ENA	100	only AMP-AD samples	Oligodendrocyte	499	0
no ENA	100	only AMP-AD samples	Excitatory	499	0
no ENA	100	only AMP-AD samples	Microglia	499	0
no ENA	100	only AMP-AD samples	Inhibitory	499	0
no ENA	100	only AMP-AD samples	Astrocyte	499	0
no ENA	100	only AMP-AD samples	EndothelialCell	499	0

## Sheet: no ENA 0PCs 
SNP	N	OtherNeuron FDR	Oligodendrocyte FDR	Excitatory FDR	Microglia FDR	Inhibitory FDR	Astrocyte FDR	EndothelialCell FDR
10:17937778:rs10430577:C_T	1355	0.995506	0.482794	0.934053	0.859029	0.88148	0.776504	0.993814
10:17937785:rs10430578:G_A	1360	0.995506	0.426889	0.935589	0.535216	0.8184	0.485436	0.993814
10:17953382:rs10764176:A_G	1363	0.995506	0.934444	0.953234	0.589545	0.954882	0.931246	0.993814
10:17954774:rs690759:A_G	1362	0.995506	0.928116	0.935589	0.435367	0.444654	0.885186	0.993814
10:17955079:rs491995:A_G	1363	0.995506	0.917723	0.935589	0.439238	0.413428	0.890818	0.993814
10:17958748:rs11011704:G_T	1361	0.995506	0.474546	0.935589	0.932804	0.599153	0.293114	0.993814
10:17974944:rs508196:C_T	1359	0.995506	0.97352	0.788629	0.55848	0.615653	0.776504	0.993817
10:17976964:rs692594:G_C	1359	0.995506	0.96706	0.934053	0.996026	0.498536	0.885186	0.993814
10:17977481:rs553304:T_C	1358	0.995506	0.96706	0.935589	0.996026	0.516705	0.885186	0.993814
10:17981493:rs1926739:G_A	1360	0.995506	0.936632	0.96779	0.573796	0.775536	0.490827	0.993814
10:17983033:rs2497832:T_A	1354	0.995506	0.917723	0.96779	0.55848	0.8184	0.490827	0.993814
10:17983041:rs2497833:A_T	1351	0.995506	0.917723	0.96779	0.542894	0.8184	0.490827	0.993814
10:3233292:rs56002827:C_T	1363	0.995506	0.917723	0.814954	0.996026	0.72703	0.931246	0.993814
10:87262332:rs1969922:T_G	1354	0.954446	0.96706	0.785452	0.296135	0.305497	0.504001	0.993814
10:89400335:rs2481931:G_A	1359	0.695375	0.545446	0.935589	0.7562	0.81493	0.98925	0.993814
10:89406076:rs303208:C_T	1363	0.954446	0.520611	0.935589	0.996026	0.8184	0.890334	0.993814
10:98374279:rs7096654:C_T	1209	0.995506	0.426889	0.96779	0.0784471	0.709193	0.340771	0.993814
10:98392616:rs6584192:T_G	1362	0.995506	0.631703	0.935589	0.399959	0.557305	0.665934	0.993814
10:98395539:rs11189591:T_G	1363	0.995506	0.520611	0.96779	0.533319	0.853284	0.776504	0.993814
10:98412278:rs7909822:A_C	1254	0.995506	0.426889	0.935589	0.581681	0.8184	0.251515	0.993814
11:108112362:rs74632205:T_C	1361	0.949682	0.654193	0.96779	0.434219	0.866479	0.885186	0.993814
11:108668877:rs11212749:G_A	1362	0.995506	0.89903	0.703527	0.374755	0.954882	0.776504	0.893664
11:108697289:rs12222436:A_C	1359	0.995506	0.917723	0.615417	0.332119	0.954882	0.776504	0.893664
11:17138601:rs4356203:A_G	1362	0.995506	0.597028	0.904553	0.589545	0.8184	0.781281	0.993814
11:17163076:rs2008905:C_T	1361	0.995506	0.589609	0.880935	0.649397	0.8184	0.756699	0.993814
11:2146388:rs1003484:A_G	1363	0.995506	0.884523	0.699037	0.929313	0.8184	0.630852	0.993814
11:2148310:rs3741210:A_G	1363	0.995506	0.718002	0.739067	0.709177	0.99849	0.685595	0.993817
11:805302:rs28710291:G_A	686	0.995506	0.434975	0.96779	0.535216	0.8184	0.340771	0.993814
12:119005908:rs1405050:C_T	1362	0.995506	0.990606	0.935589	0.0775703	0.8184	0.995767	0.993814
12:125314817:rs1666839:G_A	1363	0.995506	0.96706	0.96779	0.244102	0.21219	0.828706	0.993814
12:125326510:rs550677:A_G	1359	0.995506	0.990606	0.93732	0.434219	0.40421	0.998131	0.893664
12:130477646:rs884255:C_A	1361	0.995506	0.990606	0.96779	0.854023	0.73382	0.892553	0.993814
12:14330547:rs4318495:T_C	1333	0.995506	0.613836	0.859537	0.996026	0.867063	0.998131	0.993814
12:14336617:rs4764080:A_C	1362	0.995506	0.631578	0.934053	0.996026	0.8184	0.969236	0.993814
12:47510214:rs10875649:C_T	681	NA	NA	NA	NA	NA	NA	NA
12:83644699:rs12309467:C_G	1355	0.485957	0.426889	0.935589	0.919992	0.936638	0.885186	0.993814
12:95656975:rs11108173:T_G	673	0.995506	0.867857	0.935589	0.929313	0.891671	0.931246	0.993814
13:110286466:rs552125:T_C	1363	0.995506	0.520611	0.880935	0.996026	0.830078	0.892553	0.993814
13:21872617:rs2763895:G_A	1363	0.995506	0.64174	0.96779	0.996026	0.861875	0.441068	0.993814
13:88364737:rs9520384:G_A	1350	0.995506	0.884523	0.934053	0.573796	0.676703	0.776504	0.993814
14:20363487:rs10143216:G_A	1362	0.995506	0.614776	0.27327	0.7562	0.456779	0.881214	0.893664
14:64510335:rs11848179:A_G	686	0.995506	0.426889	0.96779	0.55848	0.863778	0.340771	0.993814
14:71990320:rs1860104:T_A	1362	0.995506	0.96706	0.483533	0.944663	0.947216	0.998131	0.993814
14:73841921:rs78372129:C_T	1360	0.995506	0.928116	0.972983	0.573796	0.887235	0.914104	0.993814
15:39291830:rs10152469:T_G	1358	0.995506	0.534704	0.915572	0.55848	0.720271	0.595143	0.993814
15:41808476:rs7175346:G_A	1349	0.995506	0.631703	0.96779	0.996026	0.498536	0.909823	0.993814
15:41810087:rs12440605:G_A	1361	0.995506	0.631703	0.96779	0.996026	0.498536	0.938777	0.993814
15:49684891:rs1507618:A_C	1361	0.995506	0.631703	0.979072	0.403958	0.894944	0.885186	0.993814
15:67188910:rs3825977:C_T	1363	0.506171	0.631578	0.935589	0.0153751	0.305497	0.340771	0.893664
16:15209236:rs11075261:G_A	1191	0.995506	0.848504	0.795354	0.7562	0.52225	0.890334	0.993814
16:28859641:rs12446589:G_A	1359	0.995506	0.545446	0.934053	0.541205	0.456779	0.830155	0.993814
16:33807:rs28652789:G_C	1363	0.582986	0.917723	0.96779	0.439238	0.866479	0.251515	0.993814
16:37321:rs9937872:G_A	1362	0.930469	0.861698	0.96779	0.573796	0.929298	0.251515	0.993814
16:38245:rs73493038:C_T	1363	0.949682	0.867857	0.96779	0.634886	0.917187	0.251515	0.993814
16:45254:rs8056400:C_T	1361	0.995506	0.928116	0.96779	0.496802	0.413428	0.340771	0.993814
16:47354:rs8466:A_G	1362	0.995506	0.960414	0.93732	0.434219	0.456779	0.340771	0.993814
16:49353:rs77046488:A_G	1361	0.995506	0.928116	0.96779	0.573796	0.866479	0.340771	0.993817
16:53923:rs2562145:C_G	1362	0.995506	0.654776	0.971823	0.552843	0.676703	0.441068	0.993814
16:60280752:rs9932186:G_T	1361	0.995506	0.960414	0.809571	0.996026	0.305497	0.59614	0.993814
16:89510099:rs4499232:T_C	1360	0.995506	0.64174	0.96779	0.996076	0.845354	0.646096	0.993814
17:32912627:rs10512441:C_T	1363	0.995506	0.764289	0.739067	0.764356	0.305497	0.892553	0.993814
17:58095842:rs2877858:G_A	686	NA	NA	NA	NA	NA	NA	NA
17:59219800:rs9903295:G_A	1361	0.995506	0.869322	0.934053	0.573796	0.314745	0.998131	0.993814
17:59278069:rs28687325:T_G	1354	0.995506	0.822314	0.96779	0.542894	0.430825	0.996189	0.993814
17:70976140:rs17177255:C_T	1354	0.995506	0.938776	0.934053	0.712596	0.465533	0.490827	0.993814
18:34002926:rs17747955:T_C	1353	0.995506	0.643	0.934053	0.573796	0.866479	0.803696	0.993814
18:54724477:rs8089474:G_A	1355	0.995506	0.96916	0.565332	0.434219	0.550413	0.892553	0.893664
18:54807931:rs7243785:A_G	1360	0.995506	0.917723	0.739067	0.978339	0.553884	0.671039	0.993817
18:54808673:rs6566871:T_C	1359	0.995506	0.936632	0.935589	0.346989	0.741349	0.931246	0.993814
18:54812256:rs8092503:A_G	1360	0.995506	0.928116	0.785452	0.978339	0.56219	0.610745	0.993817
18:54821441:rs62091461:C_T	1362	0.995506	0.654776	0.739067	0.996026	0.477168	0.340771	0.993817
18:54825021:rs12606230:T_C	1358	0.995506	0.934444	0.827956	0.996026	0.677591	0.595756	0.993817
18:54828093:rs3764512:G_T	1362	0.995506	0.654776	0.737598	0.978339	0.326763	0.340771	0.993817
18:54832780:rs12454204:G_T	1360	0.995506	0.64174	0.739067	0.988839	0.498536	0.340771	0.995537
18:54842602:rs58243949:C_T	1362	0.995506	0.654776	0.739067	0.996026	0.395482	0.337126	0.993817
18:54861457:rs1833289:G_A	1362	0.995506	0.84514	0.96779	0.810772	0.91579	0.498157	0.993817
19:21336159:rs1987880:G_C	1360	0.995506	0.673893	0.934053	0.978339	0.296385	0.441068	0.993814
19:21699401:rs12052044:A_G	1362	0.995506	0.662019	0.600803	0.74439	0.954882	0.340771	0.993814
19:21705462:rs10409238:T_C	1363	0.995506	0.748985	0.756842	0.403958	0.91579	0.464016	0.993814
19:21707537:rs6511285:G_A	1361	0.995506	0.893863	0.739067	0.7562	0.73859	0.892553	0.993814
19:21725251:rs7252798:C_T	1361	0.995506	0.96706	0.788629	0.978339	0.981822	0.819384	0.993814
19:21729953:rs35717293:A_G	1361	0.995506	0.966715	0.739067	0.996026	0.921618	0.885186	0.993814
19:21741387:rs61037485:T_A	1362	0.995506	0.966715	0.75751	0.996026	0.954882	0.892553	0.993814
19:21767600:rs6511291:T_C	1362	0.995506	0.990606	0.739067	0.996026	0.974876	0.776504	0.993814
19:22157015:rs546976:G_A	1360	0.995506	0.983134	0.96779	0.573796	0.981822	0.892553	0.993814
19:22159103:rs379619:T_C	1360	0.995506	0.96706	0.96779	0.552843	0.925829	0.919048	0.993814
19:22190501:rs10417143:T_A	1356	0.995506	0.869322	0.93732	0.996026	0.638563	0.537753	0.993814
19:23868026:rs34601376:A_T	1361	0.963033	0.936632	0.483533	0.932804	0.52225	0.408436	0.993814
19:23924531:rs4932934:T_A	1362	0.995506	0.654776	0.914117	0.0201593	0.541645	0.914104	0.993814
19:23966743:rs2195987:C_T	1363	0.995506	0.748985	0.914117	0.0153751	0.52225	0.963246	0.993817
19:24019118:rs2916061:G_A	1361	0.995506	0.96706	0.934053	0.165647	0.634403	0.931246	0.993814
19:27766485:rs2241024:G_A	1354	0.995506	0.704847	0.483533	0.0784471	0.819034	0.543362	0.993814
19:35058218:rs149131600:C_T	1358	0.995506	0.631703	0.935589	0.374755	0.8184	0.885186	0.993814
19:36267995:rs4806292:C_T	1126	0.954446	0.990606	0.96779	0.535216	0.52225	0.490827	0.993814
19:36758248:rs826972:A_G	1361	0.995506	0.96706	0.934053	0.996026	0.8184	0.892553	0.993814
19:36885854:rs10403906:G_A	1362	0.995506	0.659394	0.572969	0.573796	0.866479	0.885186	0.993814
19:36910902:rs1227564:A_G	1360	0.995506	0.64174	0.96779	0.194785	0.650757	0.909853	0.993814
19:36922184:rs540472:T_A	1363	0.995506	0.604344	0.934053	0.244102	0.917187	0.996037	0.993817
19:36944863:rs538534:G_A	1362	0.995506	0.613836	0.96779	0.174323	0.677591	0.931246	0.993814
19:36962432:rs541966:C_T	1355	0.995506	0.597028	0.96779	0.296135	0.840583	0.968627	0.993814
19:36994694:rs2551054:C_T	1356	0.995506	0.731054	0.96779	0.439238	0.809037	0.885186	0.993814
19:37003580:rs826325:G_A	1359	0.995506	0.867857	0.96779	0.332119	0.499459	0.996189	0.993814
19:37102194:rs8109501:A_G	1362	0.995506	0.748985	0.96779	0.513441	0.52225	0.931246	0.993817
19:37126707:rs10416428:C_A	1363	0.995506	0.559526	0.914117	0.165647	0.52225	0.724712	0.993814
19:37141131:rs1305720893:T_A	1362	0.995506	0.789177	0.96779	0.346989	0.483549	0.913922	0.993814
19:37160812:rs12980849:T_C	1359	0.995506	0.637244	0.971994	0.165647	0.374574	0.913922	0.995537
19:37256897:rs1226598:A_G	1360	0.995506	0.638257	0.934053	0.0715365	0.709193	0.897618	0.993814
19:37324479:rs6508712:T_G	1361	0.995506	0.631578	0.934053	0.0306447	0.496003	0.931246	0.993814
19:37364937:rs256741:C_A	1361	0.995506	0.631703	0.935589	0.0646189	0.498536	0.931246	0.993817
19:37493748:rs12461941:C_A	686	0.995506	0.457474	0.96779	0.514954	0.8184	0.340771	0.993814
19:37578683:rs55865869:C_G	1358	0.469997	0.822843	0.827956	0.764356	0.456779	0.0983351	0.993814
19:37586573:rs2306201:G_A	1363	0.469997	0.917723	0.739067	0.7562	0.305497	0.0983351	0.993814
19:37587011:rs13744:T_C	1363	0.995506	0.631703	0.935589	0.589545	0.540166	0.344953	0.993817
19:37587870:rs57654288:G_A	1363	0.85218	0.96706	0.914117	0.944663	0.504544	0.293114	0.993814
19:37650857:rs2016598:C_A	1359	0.573025	0.426889	0.96779	0.514954	0.917187	0.776504	0.993814
19:37667068:rs113445505:C_T	1362	0.370314	0.96706	0.739067	0.7562	0.262989	0.0983351	0.993814
19:37695952:rs113757599:C_T	1362	0.370314	0.96706	0.739067	0.7562	0.305497	0.0983351	0.993814
19:37701991:rs2385005:T_A	1360	0.370314	0.96706	0.75751	0.746892	0.305497	0.0983351	0.993814
19:37726993:rs73039018:C_A	1363	0.954446	0.938776	0.935589	0.573796	0.781128	0.885186	0.893664
19:37797025:rs3848625:T_A	1358	0.995506	0.748985	0.96779	0.996026	0.8184	0.913922	0.993814
19:37815020:rs7245864:C_T	686	0.995506	0.426889	0.96779	0.533319	0.8184	0.340771	0.993814
19:37832544:rs11666021:C_T	1362	0.995506	0.930508	0.934053	0.7562	0.974876	0.913922	0.993814
19:37956410:rs705500:A_T	1363	0.995506	0.631537	0.785452	0.434219	0.249623	0.347865	0.993814
19:37973622:rs11666497:C_T	686	0.995506	0.426889	0.96779	0.514347	0.8184	0.340771	0.993814
19:41996221:rs4803520:A_G	1363	0.995506	0.426889	0.483533	0.7562	0.929298	0.892553	0.993814
19:42000353:rs454150:G_A	1363	0.995506	0.426889	0.483533	0.257995	0.637104	0.892553	0.993814
19:42001892:rs443239:C_G	1363	0.995506	0.426889	0.495718	0.7562	0.929298	0.892553	0.993814
19:42031082:rs74318446:A_G	1363	0.995506	0.426889	0.483533	0.690992	0.88148	0.931246	0.993814
19:42072800:rs7251466:G_C	1363	0.995506	0.426889	0.455048	0.746892	0.917187	0.87635	0.993814
19:42173655:rs12232804:C_T	1361	0.995506	0.426889	0.448611	0.919992	0.954882	0.604016	0.993814
19:57323884:rs4801216:C_T	1361	0.949682	0.534704	0.96779	0.533319	0.72703	0.860115	0.993817
19:58222964:rs2445859:T_C	1362	0.995506	0.597028	0.934053	0.846144	0.954882	0.553304	0.993814
19:58233567:rs48524:G_A	1362	0.995506	0.884523	0.934053	0.988839	0.741349	0.490827	0.993814
19:8471870:rs1136888:T_C	1361	0.954446	0.746991	0.953234	0.0784471	0.305497	0.490827	0.993814
1:153789274:rs9427220:A_T	1361	0.995506	0.545446	0.96779	0.996026	0.954882	0.897618	0.993817
1:247874688:rs72774609:G_A	1362	0.995506	0.990606	0.739067	0.374755	0.981822	0.498157	0.993817
1:247874895:rs4925748:A_G	1363	0.995506	0.983134	0.739067	0.369416	0.998064	0.490827	0.993817
1:88903978:rs74642138:G_A	1363	0.995506	0.96706	0.934053	0.332119	0.8184	0.727198	0.993814
20:18711930:rs6081319:C_T	686	0.995506	0.426889	0.96779	0.514954	0.8184	0.340771	0.993814
20:23183979:rs1099455:G_A	1363	0.995506	0.786279	0.739067	0.244102	0.105185	0.998131	0.993814
20:6781118:rs235770:T_C	1359	0.963033	0.426889	0.931024	0.996026	0.207972	0.537753	0.993814
21:45517066:rs3788191:A_G	1358	0.995506	0.960414	0.785452	0.332119	0.305497	0.885186	0.893664
21:45520610:rs7278332:A_G	1361	0.995506	0.966715	0.914117	0.542894	0.52225	0.892553	0.993814
2:134587998:rs842359:G_C	1208	0.995506	0.766862	0.935589	0.663589	0.30137	0.344953	0.993814
2:134840058:rs10496731:T_G	1356	0.995506	0.96916	0.96779	0.929313	0.8184	0.860115	0.993814
2:134842169:rs1530555:T_C	1355	0.995506	0.96916	0.96779	0.929313	0.709193	0.885186	0.995537
2:134865290:rs3819121:T_C	1362	0.995506	0.96706	0.96779	0.996026	0.8184	0.98925	0.993814
2:134871869:rs6711390:T_C	1362	0.995506	0.98619	0.935589	0.962285	0.709193	0.897618	0.993817
2:134872357:rs12469941:C_T	686	0.995506	0.426889	0.96779	0.533319	0.8184	0.340771	0.993814
2:134873830:rs6430553:T_C	1362	0.995506	0.986718	0.935589	0.944663	0.709193	0.892553	0.993817
2:134875411:rs4954192:T_C	1361	0.995506	0.990606	0.96779	0.764356	0.809037	0.885186	0.993817
2:134877011:rs6738113:A_G	1362	0.995506	0.990606	0.935589	0.944663	0.709193	0.931246	0.993817
2:134880474:rs12473839:T_C	1361	0.995506	0.990606	0.935589	0.98242	0.709193	0.931246	0.993814
2:134892083:rs74265413:G_C	1357	0.995506	0.96706	0.935589	0.986519	0.809037	0.931246	0.993814
2:134893196:rs6714498:T_C	1352	0.995506	0.96916	0.96779	0.996026	0.809037	0.931246	0.993814
2:134914617:rs62168891:C_T	686	0.995506	0.426889	0.96779	0.533319	0.8184	0.340771	0.993814
2:134916800:rs12463645:T_C	1362	0.995506	0.96706	0.935589	0.996026	0.8184	0.931246	0.993814
2:134947988:rs1979033:G_A	424	0.995506	0.426889	0.96779	0.533319	0.52225	0.0983351	0.993814
2:134964573:rs1592:A_C	686	0.995506	0.426889	0.96779	0.535216	0.8184	0.340771	0.993814
2:134998059:rs1530559:A_G	424	0.995506	0.426889	0.96779	0.533319	0.52225	0.0983351	0.993814
2:136137938:rs4954564:A_G	686	NA	NA	NA	NA	NA	NA	NA
2:136167869:rs10193587:T_C	1363	0.963033	0.822314	0.697059	0.7562	0.954882	0.752333	0.993814
2:136177824:rs4954575:G_A	1363	0.866405	0.990606	0.739067	0.514954	0.8184	0.408436	0.893664
2:154806921:rs2652449:G_A	1355	0.995506	0.904266	0.697059	0.7562	0.118795	0.618748	0.993814
2:182125672:rs7606356:G_A	1361	0.995506	0.426889	0.814954	0.7562	0.305497	0.595756	0.993814
2:182348050:rs13003148:T_G	1362	0.949682	0.936632	0.96779	0.589545	0.917187	0.892553	0.993814
2:20702513:rs13403407:C_T	1362	0.995506	0.543972	0.935589	0.919992	0.163593	0.671039	0.993814
2:218336470:rs62182083:T_A	1359	0.995506	0.789177	0.96779	0.986519	0.8184	0.885186	0.993814
2:26169329:rs7591155:C_A	1359	0.995506	0.928116	0.815233	0.244102	0.807206	0.950931	0.993814
2:26179725:rs930263:G_C	1363	0.995506	0.768972	0.739067	0.332119	0.954262	0.996189	0.993814
2:27512105:rs6547692:G_A	1361	0.995506	0.917723	0.739067	0.931606	0.897767	0.630852	0.993817
2:27518238:rs780095:A_G	1363	0.995506	0.96706	0.814954	0.983877	0.968771	0.776504	0.993817
2:57746683:rs7557715:C_T	1353	0.995506	0.631703	0.814954	0.573796	0.113489	0.87635	0.893664
2:57780770:rs112345168:T_A	681	NA	NA	NA	NA	NA	NA	NA
2:57817398:rs59098844:G_C	1355	0.995506	0.64083	0.809571	0.573796	0.113489	0.860295	0.893664
2:57851804:rs68119977:T_G	1362	0.995506	0.631703	0.835339	0.535216	0.113489	0.776504	0.893664
2:57949947:rs2717042:C_A	1361	0.995506	0.936632	0.615527	0.535216	0.0188899	0.844157	0.893664
2:60490908:rs1427407:T_G	1363	0.995506	0.673893	0.935589	0.996026	0.709193	0.999488	0.993814
2:60491939:rs1896294:C_T	1363	0.995506	0.96916	0.935589	0.996026	0.554017	0.931246	0.993814
2:60492835:rs766432:C_A	1362	0.995506	0.748985	0.934053	0.996026	0.52225	0.969236	0.993814
2:60493111:rs11886868:C_T	1363	0.995506	0.96706	0.934053	0.996026	0.554017	0.931246	0.993814
2:60493454:rs10195871:A_G	1362	0.995506	0.96706	0.934053	0.996026	0.52225	0.931246	0.993814
2:60493622:rs10172646:G_A	1363	0.995506	0.96706	0.934053	0.996026	0.52225	0.931246	0.993814
2:60493816:rs4671393:A_G	1363	0.995506	0.673893	0.935589	0.996026	0.498536	0.931543	0.993814
2:60494176:rs7584113:A_G	1363	0.995506	0.96706	0.934053	0.996026	0.52225	0.931246	0.993814
2:60494212:rs7557939:G_A	1363	0.995506	0.96706	0.934053	0.996026	0.52225	0.938777	0.993814
2:60496951:rs1896295:T_C	1361	0.995506	0.740795	0.934053	0.996026	0.498536	0.931246	0.993814
2:60496952:rs1896296:G_T	1361	0.995506	0.740795	0.934053	0.996026	0.498536	0.931246	0.993814
2:80771836:rs1845018:A_T	1355	0.995506	0.869322	0.448611	0.996026	0.982135	0.459813	0.993814
2:80772273:rs12714017:T_C	1359	0.995506	0.848504	0.138981	0.7562	0.465533	0.776504	0.993817
2:80777501:rs10179482:G_A	1363	0.995506	0.928116	0.483533	0.996026	0.982135	0.438603	0.993814
3:101349101:rs17402964:C_T	1361	0.995506	0.917723	0.96779	0.573796	0.895494	0.781281	0.993814
3:101365760:rs62280667:T_C	1362	0.995506	0.426889	0.96779	0.55848	0.498536	0.251515	0.993814
3:101391301:rs2682383:T_A	1360	0.995506	0.426889	0.935589	0.988839	0.8184	0.441068	0.993814
3:101417558:rs9859077:G_C	1360	0.995506	0.426889	0.96779	0.573796	0.498536	0.233738	0.993814
3:101496512:rs10936664:T_C	1359	0.995506	0.552892	0.93732	0.996026	0.8184	0.482306	0.993814
3:101509521:rs56290975:G_C	1362	0.995506	0.670845	0.96779	0.854583	0.877342	0.969777	0.993817
3:101513077:rs9682313:T_C	1360	0.995506	0.670845	0.96779	0.7562	0.905848	0.892553	0.993814
3:101523907:rs13088318:A_G	1362	0.995506	0.426889	0.96779	0.552843	0.498536	0.251515	0.993814
3:101539291:rs9829214:T_C	1360	0.995506	0.434975	0.959601	0.996026	0.8184	0.465902	0.993814
3:101548541:rs13062095:T_C	1361	0.995506	0.426889	0.96779	0.514954	0.498536	0.251515	0.993817
3:101549236:rs11923667:T_A	1356	0.995506	0.67859	0.96779	0.774965	0.897767	0.892553	0.993814
3:101555963:rs9825208:G_T	1362	0.995506	0.96706	0.96779	0.709177	0.550413	0.60287	0.993817
3:101562690:rs4618204:T_C	1360	0.995506	0.96916	0.96779	0.996026	0.741349	0.844157	0.993814
3:186462464:rs147501096:G_C	1362	0.995506	0.64174	0.974023	0.573796	0.8184	0.913922	0.993814
3:72363961:rs4677153:C_G	1363	0.995506	0.990606	0.935589	0.197872	0.326682	0.860115	0.993814
3:72365783:rs11921972:A_G	1362	0.995506	0.84514	0.935589	0.573796	0.720271	0.685595	0.993817
4:108772299:rs7681615:T_C	1357	0.995506	0.670845	0.96779	0.535216	0.483549	0.885186	0.993814
4:119230469:rs6853317:G_A	1363	0.995506	0.96706	0.835339	0.332119	0.305497	0.945778	0.993814
4:126100344:rs60867610:T_C	1358	0.995506	0.97352	0.934053	0.996026	0.968771	0.998131	0.993814
4:166367605:rs75185283:G_A	1363	0.995506	0.884523	0.96779	0.996026	0.936638	0.892553	0.993814
4:43080707:rs6850056:C_T	1359	0.995506	0.96706	0.96779	0.482376	0.853284	0.776504	0.993814
4:80243569:rs1458038:C_T	1360	0.995506	0.740795	0.739067	0.7562	0.148142	0.646096	0.993814
4:80248758:rs11099098:G_T	1363	0.954446	0.802812	0.785452	0.718068	0.163593	0.497389	0.993814
4:99318162:rs1229984:T_C	424	NA	NA	NA	NA	NA	NA	NA
5:134087125:rs244689:A_G	686	NA	NA	NA	NA	NA	NA	NA
5:159674699:rs7705455:C_A	1354	0.695375	0.96706	0.96779	0.227771	0.0990293	0.340771	0.993814
5:40827205:rs7725810:T_C	1361	0.995506	0.631578	0.96779	0.589545	0.765909	0.616262	0.993817
5:43557932:rs13189484:A_T	682	0.995506	0.631703	0.739067	0.996026	0.52225	0.340771	0.893664
5:5460456:rs2578565:C_T	1363	0.995506	0.96706	0.799572	0.374755	0.897767	0.7696	0.993814
5:5492605:rs2964131:A_T	1362	0.995506	0.983849	0.448611	0.996026	0.235391	0.860115	0.993814
5:762361:rs60091942:C_A	1351	0.995506	0.673893	0.914117	0.996026	0.741349	0.0983351	0.993814
5:99885983:rs3844092:C_T	1357	0.995506	0.96916	0.96779	0.434219	0.498536	0.885186	0.993814
5:99886050:rs3844091:A_T	1362	0.995506	0.96706	0.96779	0.439238	0.498536	0.892553	0.993814
5:99886135:rs4455602:C_T	1361	0.995506	0.96916	0.96779	0.435367	0.498536	0.885186	0.993814
6:135081201:rs9399136:T_C	1358	0.995506	0.631703	0.835339	0.434219	0.305497	0.251515	0.993814
6:135085040:rs1331309:T_G	676	0.995506	0.545446	0.697059	0.754362	0.875324	0.340771	0.993814
6:135090090:rs9376090:T_C	1362	0.995506	0.638257	0.935589	0.452477	0.296385	0.288475	0.993817
6:135097778:rs7776054:A_G	1363	0.995506	0.631703	0.814954	0.919992	0.8184	0.44194	0.993817
6:135097880:rs9399137:T_C	1363	0.995506	0.631578	0.814954	0.403958	0.305497	0.251515	0.993814
6:135098493:rs9389268:A_G	1360	0.995506	0.631703	0.814954	0.762735	0.72703	0.441068	0.993817
6:135098498:rs9376091:C_T	1358	0.995506	0.638257	0.814954	0.827516	0.709193	0.441068	0.993814
6:135098550:rs9402685:T_C	1360	0.995506	0.73607	0.835339	0.996026	0.8184	0.490827	0.993817
6:135100038:rs34164109:C_T	1359	0.995506	0.631703	0.880935	0.663589	0.505567	0.344953	0.993814
6:135101158:rs11759553:A_T	1362	0.995506	0.89903	0.739067	0.952067	0.972637	0.529443	0.993817
6:135102071:rs9373124:T_C	1362	0.995506	0.96706	0.799572	0.535216	0.88023	0.803789	0.993814
6:135103041:rs35959442:C_G	1361	0.995506	0.934444	0.814954	0.845385	0.954882	0.625213	0.993814
6:135105420:rs4895440:A_T	1361	0.995506	0.908729	0.827956	0.919992	0.929298	0.648508	0.993814
6:135105435:rs4895441:A_G	1363	0.995506	0.631703	0.835339	0.538932	0.498536	0.293114	0.993814
6:135106006:rs9376092:C_A	1362	0.995506	0.631703	0.814954	0.929313	0.71339	0.344953	0.993814
6:135106021:rs9389269:T_C	1363	0.995506	0.638257	0.915572	0.514347	0.341201	0.260587	0.993814
6:135106679:rs9402686:G_A	1363	0.995506	0.654776	0.914117	0.533319	0.374574	0.251515	0.993814
6:135107399:rs7758845:A_C	1363	0.995506	0.917723	0.827628	0.7562	0.964076	0.665934	0.993814
6:135110180:rs6920211:T_C	1362	0.995506	0.768819	0.814954	0.589545	0.829913	0.885186	0.993814
6:135110502:rs9494142:T_C	1361	0.995506	0.631703	0.827956	0.783133	0.64572	0.411402	0.993814
6:135111414:rs9494145:T_C	1198	0.995506	0.638257	0.96779	0.7562	0.498536	0.441068	0.993817
6:135114363:rs9483788:T_C	1360	0.995506	0.633251	0.935589	0.919992	0.374574	0.752333	0.993814
6:135131014:rs6569992:G_A	1363	0.995506	0.96706	0.96779	0.7562	0.52225	0.441068	0.993817
6:149105771:rs11155621:C_A	1345	0.866405	0.631578	0.935589	0.938073	0.339722	0.756699	0.993814
6:152271967:rs6904757:A_G	1363	0.995506	0.990606	0.739067	0.244102	0.8184	0.803696	0.893664
6:19973449:rs544241:C_T	1362	0.995506	0.592267	0.96779	0.165647	0.650757	0.781281	0.993814
6:28271903:rs2394049:A_G	1209	0.995506	0.434975	0.935589	0.153008	0.173962	0.344953	0.993817
6:32607958:rs9461776:A_G	1209	0.995506	0.84514	0.914117	0.879789	0.650757	0.776504	0.993814
6:32978545:rs76088152:G_A	640	NA	NA	NA	NA	NA	NA	NA
6:33115681:rs9277641:A_G	640	0.995506	0.456461	0.96779	0.573796	0.830078	0.344953	0.993814
6:55289348:rs2653355:C_A	1363	0.995506	0.960414	0.103339	0.996026	0.125423	0.529443	0.993814
7:12194293:rs6460891:T_A	1362	0.578484	0.482794	0.0227585	0.225409	0.483549	0.892553	0.993814
7:12203113:rs62435692:C_T	1353	0.565776	0.508834	0.0134893	0.225409	0.456779	0.860115	0.993814
7:12205599:rs57506017:A_T	1350	0.469997	0.426889	0.0620894	0.197872	0.53516	0.885186	0.993814
7:12207704:rs6460894:T_C	1360	0.954446	0.534704	0.00972105	0.165647	0.499459	0.885186	0.993814
7:12210752:rs3807866:G_A	1363	0.995506	0.426889	0.00915359	0.950119	0.100416	0.648508	0.993814
7:12210776:rs3807865:G_A	1361	0.995506	0.426889	0.00241247	0.996026	0.00903664	0.490827	0.993814
7:12212914:rs6460895:C_G	1358	0.995506	0.426889	0.00144909	0.996026	0.00903664	0.574193	0.993814
7:12213267:rs6460898:A_G	1361	0.995506	0.426889	0.00158705	0.996026	0.00908702	0.490827	0.993814
7:12214254:rs2043539:G_A	1357	0.995506	0.426889	0.00144909	0.996026	0.00903664	0.553304	0.993814
7:12215885:rs6460902:G_A	1359	0.995506	0.426889	0.00164028	0.978339	0.00934513	0.490827	0.993814
7:12219129:rs3823612:G_C	1357	0.995506	0.426889	0.00144909	0.996026	0.00903664	0.527323	0.993814
7:12222285:rs11509880:G_A	1359	0.995506	0.426889	0.00316752	0.996026	0.00903664	0.553304	0.993814
7:12223752:rs11974335:G_T	654	0.995506	0.861698	0.737226	0.938073	0.845354	0.892553	0.993814
7:12223920:rs10950393:T_C	1356	0.995506	0.426889	0.00157972	0.996026	0.00903664	0.490827	0.993814
7:12223961:rs10950394:C_T	1359	0.995506	0.426889	0.00158705	0.996026	0.0133617	0.490827	0.993814
7:12224173:rs11509137:T_C	1359	0.995506	0.426889	0.00144909	0.996026	0.00903664	0.490827	0.993814
7:12225245:rs10950398:G_A	681	0.995506	0.638257	0.572969	0.996026	0.913691	0.776504	0.993817
7:12226362:rs6966915:C_T	1363	0.995506	0.426889	0.00144909	0.996026	0.00903664	0.490827	0.993814
7:12227595:rs4721057:A_G	1357	0.995506	0.426889	0.00144909	0.996026	0.00903664	0.490827	0.993814
7:12228211:rs13229988:A_G	1358	0.995506	0.426889	0.00144909	0.996026	0.00903664	0.490827	0.993814
7:12229042:rs5011432:A_C	1359	0.995506	0.426889	0.00915359	0.59913	0.195971	0.862827	0.993814
7:12229132:rs5011436:A_C	1360	0.995506	0.426889	0.00180761	0.996026	0.00903664	0.485436	0.993814
7:12229791:rs3173615:C_G	1361	0.995506	0.426889	0.00144909	0.996026	0.00903664	0.490827	0.993814
7:12229967:rs13237518:C_A	1362	0.995506	0.426889	0.00144909	0.996026	0.00903664	0.490827	0.993814
7:12230893:rs3815535:G_A	1362	0.995506	0.426889	0.00144909	0.996026	0.00903664	0.490827	0.993814
7:12233870:rs1054169:G_A	1352	0.995506	0.446002	0.00144909	0.996026	0.00903664	0.610745	0.993814
7:12242825:rs7805419:T_C	1358	0.995506	0.426889	0.00157972	0.996026	0.00903664	0.434244	0.993814
7:12243703:rs7791726:G_C	1357	0.995506	0.426889	0.00144909	0.996026	0.00903664	0.441068	0.993814
7:12244161:rs1990622:A_G	1356	0.995506	0.426889	0.00144909	0.996026	0.00903664	0.434244	0.993814
7:12244382:rs1990620:A_G	1362	0.995506	0.426889	0.00144909	0.996026	0.00903664	0.434244	0.993814
7:155334364:rs62471648:A_G	681	NA	NA	NA	NA	NA	NA	NA
7:22767064:rs10270313:C_A	1363	0.99624	0.96916	0.814954	0.996026	0.815189	0.671039	0.993814
7:75631137:rs1179626:T_A	1362	0.995506	0.64174	0.96779	0.996026	0.866479	0.892553	0.893664
8:10607889:rs11782670:T_A	686	NA	NA	NA	NA	NA	NA	NA
8:11906783:rs62493569:G_A	1363	0.995506	0.757308	0.96779	0.514954	0.71339	0.885186	0.993814
8:119341027:rs2469997:G_C	1354	0.995506	0.638687	0.935589	0.996026	0.887235	0.60287	0.993814
8:22713422:rs1047406:T_C	1362	0.995506	0.928116	0.96779	0.257995	0.978674	0.62854	0.993814
8:29677650:rs7463814:G_A	1363	0.995506	0.878922	0.396062	0.810772	0.305497	0.945778	0.993814
8:29678695:rs4732990:T_C	1362	0.995506	0.928116	0.304113	0.589545	0.194253	0.996189	0.995537
8:92261042:rs72673538:G_C	686	0.995506	0.474546	0.96779	0.513441	0.81493	0.340771	0.993814
9:130561091:rs10793931:G_C	1362	0.995506	0.936632	0.915572	0.932804	0.709193	0.490827	0.993814
9:286491:rs3209441:G_A	1357	0.995506	0.917723	0.785452	0.996026	0.305497	0.892553	0.961132
9:82510197:rs1959410:A_G	1355	0.954446	0.934444	0.935589	0.296135	0.115703	0.251515	0.993814
9:94266825:rs10821327:T_C	1360	0.954446	0.96916	0.914117	0.996026	0.8184	0.441068	0.993814
9:94268577:rs10993130:C_G	1360	0.949682	0.96706	0.934053	0.996026	0.8184	0.408436	0.993814
9:94289243:rs79205359:A_T	1361	0.995506	0.510369	0.93732	0.996026	0.809037	0.490827	0.993814
9:94300699:rs12236219:C_T	1363	0.995506	0.990606	0.914117	0.996026	0.905553	0.792263	0.993814
9:94340072:rs60981486:G_A	1361	0.995506	0.520611	0.934053	0.996026	0.954882	0.490827	0.893664
9:94349396:rs2025872:G_A	515	0.995506	0.534704	0.785452	0.983606	0.72703	0.885186	0.993814

## Sheet: no ENA 0PCs DatasetCorrected
SNP	N	OtherNeuron FDR	Oligodendrocyte FDR	Excitatory FDR	Microglia FDR	Inhibitory FDR	Astrocyte FDR	EndothelialCell FDR
10:17937778:rs10430577:C_T	1355	0.99973	0.999473	0.99757	0.973626	0.997722	0.947157	0.996272
10:17937785:rs10430578:G_A	1360	0.99973	0.999473	0.99757	0.973626	0.997722	0.947157	0.996272
10:17953382:rs10764176:A_G	1363	0.99973	0.999473	0.99757	0.986334	0.997722	0.947157	0.996272
10:17954774:rs690759:A_G	1362	0.99973	0.999473	0.99757	0.973626	0.997722	0.962439	0.996272
10:17955079:rs491995:A_G	1363	0.99973	0.999473	0.99757	0.973626	0.997722	0.947323	0.996272
10:17958748:rs11011704:G_T	1361	0.99973	0.999473	0.99757	0.973626	0.997722	0.947157	0.996272
10:17974944:rs508196:C_T	1359	0.99973	0.999473	0.99757	0.982734	0.997722	0.947157	0.996272
10:17976964:rs692594:G_C	1359	0.99973	0.999473	0.99757	0.973626	0.997722	0.947157	0.996272
10:17977481:rs553304:T_C	1358	0.99973	0.999473	0.99757	0.973626	0.997722	0.947157	0.996272
10:17981493:rs1926739:G_A	1360	0.99973	0.999473	0.99757	0.973626	0.997722	0.947157	0.996272
10:17983033:rs2497832:T_A	1354	0.99973	0.999473	0.99757	0.973626	0.997722	0.947157	0.996272
10:17983041:rs2497833:A_T	1351	0.99973	0.999473	0.99757	0.982734	0.997722	0.947157	0.996272
10:3233292:rs56002827:C_T	1363	0.99973	0.999473	0.99757	0.973626	0.997722	0.947157	0.996272
10:87262332:rs1969922:T_G	1354	0.99973	0.999473	0.99757	0.973626	0.997722	0.947157	0.996272
10:89400335:rs2481931:G_A	1359	0.99973	0.999473	0.99977	0.973626	0.997722	0.947157	0.996272
10:89406076:rs303208:C_T	1363	0.99973	0.999473	0.99757	0.973626	0.997722	0.947157	0.996272
10:98374279:rs7096654:C_T	1209	0.99973	0.999473	0.99757	0.973626	0.997722	0.947157	0.996272
10:98392616:rs6584192:T_G	1362	0.99973	0.999473	0.99757	0.973626	0.997722	0.947157	0.996272
10:98395539:rs11189591:T_G	1363	0.99973	0.999473	0.99757	0.973626	0.997722	0.947157	0.996272
10:98412278:rs7909822:A_C	1254	0.99973	0.999473	0.99757	0.973626	0.997722	0.947157	0.996272
11:108112362:rs74632205:T_C	1361	0.99973	0.999473	0.99757	0.973626	0.997722	0.947157	0.996272
11:108668877:rs11212749:G_A	1362	0.99973	0.999473	0.87626	0.986334	0.997722	0.947157	0.996272
11:108697289:rs12222436:A_C	1359	0.99973	0.999473	0.806797	0.973626	0.997722	0.947157	0.996272
11:17138601:rs4356203:A_G	1362	0.99973	0.999473	0.99977	0.973626	0.997722	0.947157	0.996272
11:17163076:rs2008905:C_T	1361	0.99973	0.999473	0.99977	0.973626	0.997722	0.947157	0.996272
11:2146388:rs1003484:A_G	1363	0.99973	0.999473	0.99757	0.973626	0.997722	0.947157	0.996272
11:2148310:rs3741210:A_G	1363	0.99973	0.999473	0.99757	0.973626	0.997722	0.947157	0.996272
11:805302:rs28710291:G_A	686	0.99973	0.999473	0.683177	0.973626	0.997722	0.872196	0.996272
12:119005908:rs1405050:C_T	1362	0.99973	0.999473	0.99757	0.973626	0.997722	0.947157	0.996272
12:125314817:rs1666839:G_A	1363	0.99973	0.999473	0.99757	0.973626	0.997722	0.947157	0.996272
12:125326510:rs550677:A_G	1359	0.99973	0.999473	0.99757	0.973626	0.997722	0.947157	0.996272
12:130477646:rs884255:C_A	1361	0.99973	0.999473	0.99757	0.973626	0.997722	0.947157	0.996272
12:14330547:rs4318495:T_C	1333	0.99973	0.999473	0.99757	0.973626	0.997722	0.947157	0.996272
12:14336617:rs4764080:A_C	1362	0.99973	0.999473	0.99757	0.973626	0.997722	0.947157	0.996272
12:47510214:rs10875649:C_T	681	NA	NA	NA	NA	NA	NA	NA
12:83644699:rs12309467:C_G	1355	0.99973	0.999473	0.99757	0.973626	0.997722	0.947157	0.996272
12:95656975:rs11108173:T_G	673	0.99973	0.999473	0.99757	0.973626	0.997722	0.947157	0.996272
13:110286466:rs552125:T_C	1363	0.99973	0.999473	0.99757	0.973626	0.997722	0.894813	0.996272
13:21872617:rs2763895:G_A	1363	0.99973	0.999473	0.99757	0.986334	0.997722	0.947323	0.996272
13:88364737:rs9520384:G_A	1350	0.99973	0.999473	0.99757	0.973626	0.997722	0.973093	0.996272
14:20363487:rs10143216:G_A	1362	0.99973	0.999473	0.683177	0.973626	0.997722	0.947157	0.996272
14:64510335:rs11848179:A_G	686	0.99973	0.999473	0.760792	0.973626	0.997722	0.872196	0.996272
14:71990320:rs1860104:T_A	1362	0.99973	0.999473	0.99757	0.973626	0.997722	0.947157	0.996272
14:73841921:rs78372129:C_T	1360	0.99973	0.999473	0.99757	0.973626	0.997722	0.97458	0.996272
15:39291830:rs10152469:T_G	1358	0.99973	0.999473	0.99757	0.973626	0.997722	0.947157	0.996272
15:41808476:rs7175346:G_A	1349	0.99973	0.999473	0.99757	0.973626	0.997722	0.947157	0.996272
15:41810087:rs12440605:G_A	1361	0.99973	0.999473	0.99757	0.992786	0.997722	0.947157	0.996272
15:49684891:rs1507618:A_C	1361	0.99973	0.999473	0.99757	0.973626	0.997722	0.947157	0.996272
15:67188910:rs3825977:C_T	1363	0.99973	0.999473	0.99757	0.973626	0.997722	0.947157	0.996272
16:15209236:rs11075261:G_A	1191	0.99973	0.999473	0.99757	0.982734	0.997722	0.947157	0.996272
16:28859641:rs12446589:G_A	1359	0.99973	0.999473	0.99757	0.986334	0.997722	0.894813	0.996272
16:33807:rs28652789:G_C	1363	0.99973	0.999473	0.99757	0.973626	0.997722	0.947157	0.996272
16:37321:rs9937872:G_A	1362	0.99973	0.999473	0.99757	0.973626	0.997722	0.947157	0.996272
16:38245:rs73493038:C_T	1363	0.99973	0.999473	0.99757	0.973626	0.997722	0.947157	0.996272
16:45254:rs8056400:C_T	1361	0.99973	0.999473	0.99757	0.973626	0.997722	0.947157	0.996272
16:47354:rs8466:A_G	1362	0.99973	0.999473	0.99757	0.973626	0.997722	0.947323	0.996272
16:49353:rs77046488:A_G	1361	0.99973	0.999473	0.99757	0.973626	0.997722	0.947157	0.996272
16:53923:rs2562145:C_G	1362	0.99973	0.999473	0.99757	0.973626	0.997722	0.947157	0.996272
16:60280752:rs9932186:G_T	1361	0.99973	0.999473	0.99757	0.973626	0.997722	0.947157	0.996272
16:89510099:rs4499232:T_C	1360	0.99973	0.999473	0.99757	0.973626	0.997722	0.947157	0.996272
17:32912627:rs10512441:C_T	1363	0.99973	0.999473	0.99757	0.973626	0.997722	0.947157	0.996272
17:58095842:rs2877858:G_A	686	NA	NA	NA	NA	NA	NA	NA
17:59219800:rs9903295:G_A	1361	0.99973	0.999473	0.99757	0.973626	0.997722	0.962439	0.996272
17:59278069:rs28687325:T_G	1354	0.99973	0.999473	0.99757	0.973626	0.997722	0.947157	0.996272
17:70976140:rs17177255:C_T	1354	0.99973	0.999473	0.99757	0.973626	0.997722	0.947157	0.996272
18:34002926:rs17747955:T_C	1353	0.99973	0.999473	0.99757	0.973626	0.997722	0.947157	0.996272
18:54724477:rs8089474:G_A	1355	0.99973	0.999473	0.99757	0.973626	0.997722	0.947157	0.996272
18:54807931:rs7243785:A_G	1360	0.99973	0.999473	0.99757	0.982734	0.997722	0.894813	0.996272
18:54808673:rs6566871:T_C	1359	0.99973	0.999473	0.99757	0.982734	0.997722	0.872196	0.996272
18:54812256:rs8092503:A_G	1360	0.99973	0.999473	0.99757	0.986334	0.997722	0.894813	0.996272
18:54821441:rs62091461:C_T	1362	0.99973	0.999473	0.99757	0.973626	0.997722	0.894813	0.996272
18:54825021:rs12606230:T_C	1358	0.99973	0.999473	0.99757	0.973626	0.997722	0.894813	0.996272
18:54828093:rs3764512:G_T	1362	0.99973	0.999473	0.99757	0.973626	0.997722	0.900871	0.996272
18:54832780:rs12454204:G_T	1360	0.99973	0.999473	0.99757	0.973626	0.997722	0.894813	0.996272
18:54842602:rs58243949:C_T	1362	0.99973	0.999473	0.99757	0.973626	0.997722	0.872196	0.996272
18:54861457:rs1833289:G_A	1362	0.99973	0.999473	0.99757	0.973626	0.997722	0.947157	0.996272
19:21336159:rs1987880:G_C	1360	0.99973	0.999473	0.99757	0.973626	0.997722	0.947157	0.996272
19:21699401:rs12052044:A_G	1362	0.99973	0.999473	0.99757	0.973626	0.997722	0.947157	0.996272
19:21705462:rs10409238:T_C	1363	0.99973	0.999473	0.99757	0.973626	0.997722	0.947157	0.997855
19:21707537:rs6511285:G_A	1361	0.99973	0.999473	0.99757	0.973626	0.997722	0.947157	0.996272
19:21725251:rs7252798:C_T	1361	0.99973	0.999473	0.99757	0.973626	0.997722	0.947157	0.996272
19:21729953:rs35717293:A_G	1361	0.99973	0.999473	0.99757	0.973626	0.997722	0.947157	0.996272
19:21741387:rs61037485:T_A	1362	0.99973	0.999473	0.99757	0.973626	0.997722	0.947157	0.996272
19:21767600:rs6511291:T_C	1362	0.99973	0.999473	0.99757	0.973626	0.997722	0.947157	0.996272
19:22157015:rs546976:G_A	1360	0.99973	0.999473	0.99757	0.973626	0.997722	0.947157	0.996272
19:22159103:rs379619:T_C	1360	0.99973	0.999473	0.99757	0.973626	0.997722	0.947157	0.996272
19:22190501:rs10417143:T_A	1356	0.99973	0.999473	0.99757	0.973626	0.997722	0.947157	0.996272
19:23868026:rs34601376:A_T	1361	0.99973	0.999473	0.99757	0.973626	0.997722	0.947157	0.996272
19:23924531:rs4932934:T_A	1362	0.99973	0.999473	0.99757	0.973626	0.997722	0.947157	0.996272
19:23966743:rs2195987:C_T	1363	0.99973	0.999473	0.99757	0.973626	0.997722	0.947157	0.996272
19:24019118:rs2916061:G_A	1361	0.99973	0.999473	0.99757	0.973626	0.997722	0.947157	0.996272
19:27766485:rs2241024:G_A	1354	0.99973	0.999473	0.99757	0.973626	0.997722	0.947157	0.996272
19:35058218:rs149131600:C_T	1358	0.99973	0.999473	0.99757	0.973626	0.997722	0.947157	0.996272
19:36267995:rs4806292:C_T	1126	0.99973	0.999473	0.99757	0.973626	0.997722	0.947157	0.996272
19:36758248:rs826972:A_G	1361	0.99973	0.999473	0.99757	0.973626	0.997722	0.947157	0.996272
19:36885854:rs10403906:G_A	1362	0.99973	0.999473	0.99757	0.973626	0.997722	0.947157	0.996272
19:36910902:rs1227564:A_G	1360	0.99973	0.999473	0.99757	0.973626	0.997722	0.947157	0.996272
19:36922184:rs540472:T_A	1363	0.99973	0.999473	0.99757	0.973626	0.997722	0.947157	0.996272
19:36944863:rs538534:G_A	1362	0.99973	0.999473	0.99757	0.973626	0.997722	0.947157	0.996272
19:36962432:rs541966:C_T	1355	0.99973	0.999473	0.99757	0.973626	0.997722	0.947157	0.996272
19:36994694:rs2551054:C_T	1356	0.99973	0.999473	0.99757	0.973626	0.997722	0.947157	0.996272
19:37003580:rs826325:G_A	1359	0.99973	0.999473	0.99757	0.973626	0.997722	0.947157	0.996272
19:37102194:rs8109501:A_G	1362	0.99973	0.999473	0.99757	0.973626	0.997722	0.947157	0.996272
19:37126707:rs10416428:C_A	1363	0.99973	0.999473	0.99757	0.973626	0.997722	0.947157	0.996272
19:37141131:rs1305720893:T_A	1362	0.99973	0.999473	0.99757	0.973626	0.997722	0.947157	0.996272
19:37160812:rs12980849:T_C	1359	0.99973	0.999473	0.99757	0.973626	0.997722	0.947157	0.996272
19:37256897:rs1226598:A_G	1360	0.99973	0.999473	0.99757	0.973626	0.997722	0.947157	0.996272
19:37324479:rs6508712:T_G	1361	0.99973	0.999473	0.99757	0.973626	0.997722	0.947157	0.996272
19:37364937:rs256741:C_A	1361	0.99973	0.999473	0.99757	0.973626	0.997722	0.947157	0.996272
19:37493748:rs12461941:C_A	686	0.99973	0.999473	0.683177	0.973626	0.997722	0.947157	0.996272
19:37578683:rs55865869:C_G	1358	0.99973	0.999473	0.99757	0.973626	0.997722	0.872196	0.996272
19:37586573:rs2306201:G_A	1363	0.99973	0.999473	0.99757	0.973626	0.997722	0.872196	0.996272
19:37587011:rs13744:T_C	1363	0.99973	0.999473	0.99757	0.973626	0.997722	0.894813	0.996272
19:37587870:rs57654288:G_A	1363	0.99973	0.999473	0.99757	0.973626	0.997722	0.872196	0.996272
19:37650857:rs2016598:C_A	1359	0.99973	0.999473	0.99757	0.973626	0.997722	0.947157	0.996272
19:37667068:rs113445505:C_T	1362	0.99973	0.999473	0.99757	0.973626	0.997722	0.872196	0.996272
19:37695952:rs113757599:C_T	1362	0.99973	0.999473	0.99757	0.973626	0.997722	0.872196	0.996272
19:37701991:rs2385005:T_A	1360	0.99973	0.999473	0.99757	0.973626	0.997722	0.872196	0.996272
19:37726993:rs73039018:C_A	1363	0.99973	0.999473	0.99757	0.973626	0.997722	0.947157	0.996272
19:37797025:rs3848625:T_A	1358	0.99973	0.999473	0.99757	0.973626	0.997722	0.947157	0.996272
19:37815020:rs7245864:C_T	686	0.99973	0.999473	0.683177	0.973626	0.997722	0.872196	0.996272
19:37832544:rs11666021:C_T	1362	0.99973	0.999473	0.99757	0.973626	0.997722	0.947157	0.996272
19:37956410:rs705500:A_T	1363	0.99973	0.999473	0.99757	0.973626	0.997722	0.947157	0.996272
19:37973622:rs11666497:C_T	686	0.99973	0.999473	0.683177	0.973626	0.997722	0.872196	0.996272
19:41996221:rs4803520:A_G	1363	0.99973	0.999473	0.99757	0.973626	0.997722	0.947157	0.996272
19:42000353:rs454150:G_A	1363	0.99973	0.999473	0.99757	0.973626	0.997722	0.947157	0.996272
19:42001892:rs443239:C_G	1363	0.99973	0.999473	0.99757	0.973626	0.997722	0.947157	0.996272
19:42031082:rs74318446:A_G	1363	0.99973	0.999473	0.99757	0.982734	0.997722	0.947157	0.996272
19:42072800:rs7251466:G_C	1363	0.99973	0.999473	0.99757	0.973626	0.997722	0.947157	0.996272
19:42173655:rs12232804:C_T	1361	0.99973	0.999473	0.99757	0.973626	0.997722	0.947157	0.996272
19:57323884:rs4801216:C_T	1361	0.99973	0.999473	0.99757	0.973626	0.997722	0.947157	0.996272
19:58222964:rs2445859:T_C	1362	0.99973	0.999473	0.99757	0.973626	0.997722	0.947157	0.996272
19:58233567:rs48524:G_A	1362	0.99973	0.999473	0.99757	0.973626	0.997722	0.947157	0.996272
19:8471870:rs1136888:T_C	1361	0.99973	0.999473	0.99757	0.973626	0.997722	0.947157	0.996272
1:153789274:rs9427220:A_T	1361	0.99973	0.999473	0.99757	0.989095	0.997722	0.947157	0.996272
1:247874688:rs72774609:G_A	1362	0.99973	0.999473	0.99757	0.973626	0.997722	0.947157	0.996272
1:247874895:rs4925748:A_G	1363	0.99973	0.999473	0.99757	0.973626	0.997722	0.947157	0.996272
1:88903978:rs74642138:G_A	1363	0.99973	0.999473	0.99977	0.982734	0.997722	0.914971	0.996272
20:18711930:rs6081319:C_T	686	0.99973	0.999473	0.99757	0.973626	0.997722	0.947157	0.996272
20:23183979:rs1099455:G_A	1363	0.99973	0.999473	0.99757	0.973626	0.997722	0.947157	0.996272
20:6781118:rs235770:T_C	1359	0.99973	0.999473	0.99757	0.973626	0.997722	0.97458	0.996272
21:45517066:rs3788191:A_G	1358	0.99973	0.999473	0.99757	0.973626	0.997722	0.947157	0.996272
21:45520610:rs7278332:A_G	1361	0.99973	0.999473	0.99757	0.973626	0.997722	0.947157	0.996272
2:134587998:rs842359:G_C	1208	0.99973	0.999473	0.99757	0.973626	0.997722	0.947157	0.996272
2:134840058:rs10496731:T_G	1356	0.99973	0.999473	0.99757	0.973626	0.997722	0.947157	0.996272
2:134842169:rs1530555:T_C	1355	0.99973	0.999473	0.99757	0.973626	0.997722	0.947157	0.996272
2:134865290:rs3819121:T_C	1362	0.99973	0.999473	0.99757	0.973626	0.997722	0.947157	0.996272
2:134871869:rs6711390:T_C	1362	0.99973	0.999473	0.99757	0.973626	0.997722	0.947157	0.996272
2:134872357:rs12469941:C_T	686	0.99973	0.999473	0.760792	0.973626	0.997722	0.947157	0.996272
2:134873830:rs6430553:T_C	1362	0.99973	0.999473	0.99757	0.973626	0.997722	0.947157	0.996272
2:134875411:rs4954192:T_C	1361	0.99973	0.999473	0.99757	0.973626	0.997722	0.947157	0.996272
2:134877011:rs6738113:A_G	1362	0.99973	0.999473	0.99757	0.973626	0.997722	0.947157	0.996272
2:134880474:rs12473839:T_C	1361	0.99973	0.999473	0.99757	0.973626	0.997722	0.947157	0.996272
2:134892083:rs74265413:G_C	1357	0.99973	0.999473	0.99757	0.973626	0.997722	0.947157	0.996272
2:134893196:rs6714498:T_C	1352	0.99973	0.999473	0.99757	0.973626	0.997722	0.947157	0.996272
2:134914617:rs62168891:C_T	686	0.99973	0.999473	0.760792	0.973626	0.997722	0.947157	0.996272
2:134916800:rs12463645:T_C	1362	0.99973	0.999473	0.99757	0.973626	0.997722	0.947157	0.996272
2:134947988:rs1979033:G_A	424	0.99973	0.999473	0.683177	0.973626	0.0216367	0.872196	0.996272
2:134964573:rs1592:A_C	686	0.99973	0.999473	0.760792	0.973626	0.997722	0.947157	0.996272
2:134998059:rs1530559:A_G	424	0.99973	0.999473	0.683177	0.973626	0.0216367	0.872196	0.996272
2:136137938:rs4954564:A_G	686	NA	NA	NA	NA	NA	NA	NA
2:136167869:rs10193587:T_C	1363	0.99973	0.999473	0.919934	0.973626	0.997722	0.947157	0.996272
2:136177824:rs4954575:G_A	1363	0.99973	0.999473	0.683177	0.973626	0.997722	0.947157	0.996272
2:154806921:rs2652449:G_A	1355	0.99973	0.999473	0.99757	0.973626	0.997722	0.872196	0.996272
2:182125672:rs7606356:G_A	1361	0.99973	0.999473	0.99757	0.973626	0.997722	0.947157	0.996272
2:182348050:rs13003148:T_G	1362	0.99973	0.999473	0.99757	0.973626	0.997722	0.947157	0.996272
2:20702513:rs13403407:C_T	1362	0.99973	0.999473	0.99757	0.973626	0.997722	0.947157	0.996272
2:218336470:rs62182083:T_A	1359	0.99973	0.999473	0.99757	0.973626	0.997722	0.947157	0.996272
2:26169329:rs7591155:C_A	1359	0.99973	0.999473	0.683177	0.973626	0.997722	0.947157	0.996272
2:26179725:rs930263:G_C	1363	0.99973	0.999473	0.683177	0.718929	0.997722	0.947157	0.996272
2:27512105:rs6547692:G_A	1361	0.99973	0.999473	0.99757	0.973626	0.997722	0.947157	0.996272
2:27518238:rs780095:A_G	1363	0.99973	0.999473	0.99757	0.973626	0.997722	0.947157	0.996272
2:57746683:rs7557715:C_T	1353	0.99973	0.999473	0.99757	0.973626	0.997722	0.947157	0.996272
2:57780770:rs112345168:T_A	681	NA	NA	NA	NA	NA	NA	NA
2:57817398:rs59098844:G_C	1355	0.99973	0.999473	0.99757	0.973626	0.997722	0.947157	0.996272
2:57851804:rs68119977:T_G	1362	0.99973	0.999473	0.99757	0.973626	0.997722	0.947157	0.996272
2:57949947:rs2717042:C_A	1361	0.99973	0.999473	0.99757	0.973626	0.997722	0.947157	0.996272
2:60490908:rs1427407:T_G	1363	0.99973	0.999473	0.99757	0.973626	0.997722	0.872196	0.996272
2:60491939:rs1896294:C_T	1363	0.99973	0.999473	0.99757	0.973626	0.997722	0.947157	0.996272
2:60492835:rs766432:C_A	1362	0.99973	0.999473	0.99757	0.973626	0.997722	0.872196	0.996272
2:60493111:rs11886868:C_T	1363	0.99973	0.999473	0.99757	0.973626	0.997722	0.947157	0.996272
2:60493454:rs10195871:A_G	1362	0.99973	0.999473	0.99757	0.973626	0.997722	0.947157	0.996272
2:60493622:rs10172646:G_A	1363	0.99973	0.999473	0.99757	0.973626	0.997722	0.947157	0.996272
2:60493816:rs4671393:A_G	1363	0.99973	0.999473	0.99757	0.973626	0.997722	0.872196	0.996272
2:60494176:rs7584113:A_G	1363	0.99973	0.999473	0.99757	0.973626	0.997722	0.947157	0.996272
2:60494212:rs7557939:G_A	1363	0.99973	0.999473	0.99757	0.973626	0.997722	0.947157	0.998068
2:60496951:rs1896295:T_C	1361	0.99973	0.999473	0.99757	0.973626	0.997722	0.872196	0.996272
2:60496952:rs1896296:G_T	1361	0.99973	0.999473	0.99757	0.973626	0.997722	0.872196	0.996272
2:80771836:rs1845018:A_T	1355	0.99973	0.999473	0.99757	0.973626	0.997722	0.947157	0.996272
2:80772273:rs12714017:T_C	1359	0.99973	0.999473	0.99757	0.986961	0.997722	0.947157	0.996272
2:80777501:rs10179482:G_A	1363	0.99973	0.999473	0.99757	0.973626	0.997722	0.947157	0.996272
3:101349101:rs17402964:C_T	1361	0.99973	0.999473	0.99757	0.982734	0.997722	0.947157	0.996272
3:101365760:rs62280667:T_C	1362	0.99973	0.999473	0.99757	0.973626	0.997722	0.872196	0.996272
3:101391301:rs2682383:T_A	1360	0.99973	0.999473	0.99757	0.973626	0.997722	0.894813	0.996272
3:101417558:rs9859077:G_C	1360	0.99973	0.999473	0.99757	0.973626	0.997722	0.872196	0.996272
3:101496512:rs10936664:T_C	1359	0.99973	0.999473	0.99757	0.973626	0.997722	0.882524	0.996272
3:101509521:rs56290975:G_C	1362	0.99973	0.999473	0.99757	0.973626	0.997722	0.947157	0.996272
3:101513077:rs9682313:T_C	1360	0.99973	0.999473	0.99757	0.973626	0.997722	0.947157	0.996272
3:101523907:rs13088318:A_G	1362	0.99973	0.999473	0.99757	0.973626	0.997722	0.872196	0.996272
3:101539291:rs9829214:T_C	1360	0.99973	0.999473	0.99757	0.973626	0.997722	0.947157	0.996272
3:101548541:rs13062095:T_C	1361	0.99973	0.999473	0.99757	0.973626	0.997722	0.872196	0.996272
3:101549236:rs11923667:T_A	1356	0.99973	0.999473	0.99757	0.973626	0.997722	0.947157	0.996272
3:101555963:rs9825208:G_T	1362	0.99973	0.999473	0.99757	0.973626	0.997722	0.947157	0.996272
3:101562690:rs4618204:T_C	1360	0.99973	0.999473	0.99757	0.973626	0.997722	0.947157	0.996272
3:186462464:rs147501096:G_C	1362	0.99973	0.999473	0.99757	0.986334	0.997722	0.97458	0.996272
3:72363961:rs4677153:C_G	1363	0.99973	0.999473	0.99757	0.973626	0.997722	0.988003	0.996272
3:72365783:rs11921972:A_G	1362	0.99973	0.999473	0.99757	0.973626	0.997722	0.966959	0.996272
4:108772299:rs7681615:T_C	1357	0.99973	0.999473	0.99757	0.973626	0.997722	0.947157	0.996272
4:119230469:rs6853317:G_A	1363	0.99973	0.999473	0.99757	0.973626	0.997722	0.894813	0.996272
4:126100344:rs60867610:T_C	1358	0.99973	0.999473	0.99757	0.986961	0.997722	0.947157	0.996272
4:166367605:rs75185283:G_A	1363	0.99973	0.999473	0.99757	0.973626	0.997722	0.947323	0.996272
4:43080707:rs6850056:C_T	1359	0.99973	0.999473	0.99757	0.973626	0.997722	0.947157	0.996272
4:80243569:rs1458038:C_T	1360	0.99973	0.999473	0.99757	0.973626	0.997722	0.947157	0.996272
4:80248758:rs11099098:G_T	1363	0.99973	0.999473	0.99757	0.973626	0.997722	0.947157	0.996272
4:99318162:rs1229984:T_C	424	NA	NA	NA	NA	NA	NA	NA
5:134087125:rs244689:A_G	686	NA	NA	NA	NA	NA	NA	NA
5:159674699:rs7705455:C_A	1354	0.99973	0.999473	0.99757	0.973626	0.997722	0.947157	0.996272
5:40827205:rs7725810:T_C	1361	0.99973	0.999473	0.99757	0.982734	0.997722	0.947157	0.996272
5:43557932:rs13189484:A_T	682	0.99973	0.999473	0.95502	0.973626	0.997722	0.872196	0.996272
5:5460456:rs2578565:C_T	1363	0.99973	0.999473	0.99757	0.973626	0.997722	0.947157	0.996272
5:5492605:rs2964131:A_T	1362	0.99973	0.999473	0.891656	0.973626	0.997722	0.947157	0.996272
5:762361:rs60091942:C_A	1351	0.99973	0.999473	0.99757	0.973626	0.997722	0.872196	0.996272
5:99885983:rs3844092:C_T	1357	0.99973	0.999473	0.99757	0.973626	0.997722	0.872196	0.996272
5:99886050:rs3844091:A_T	1362	0.99973	0.999473	0.99757	0.973626	0.997722	0.872196	0.996272
5:99886135:rs4455602:C_T	1361	0.99973	0.999473	0.99757	0.973626	0.997722	0.872196	0.996272
6:135081201:rs9399136:T_C	1358	0.99973	0.999473	0.683177	0.973626	0.997722	0.872196	0.996272
6:135085040:rs1331309:T_G	676	0.99973	0.999473	0.683177	0.973626	0.997722	0.872196	0.996272
6:135090090:rs9376090:T_C	1362	0.99973	0.999473	0.760792	0.973626	0.997722	0.894813	0.996272
6:135097778:rs7776054:A_G	1363	0.99973	0.999473	0.683177	0.973626	0.997722	0.872196	0.996272
6:135097880:rs9399137:T_C	1363	0.99973	0.999473	0.683177	0.973626	0.997722	0.872196	0.996272
6:135098493:rs9389268:A_G	1360	0.99973	0.999473	0.683177	0.973626	0.997722	0.872196	0.996272
6:135098498:rs9376091:C_T	1358	0.99973	0.999473	0.683177	0.973626	0.997722	0.872196	0.996272
6:135098550:rs9402685:T_C	1360	0.99973	0.999473	0.683177	0.973626	0.997722	0.872196	0.996272
6:135100038:rs34164109:C_T	1359	0.99973	0.999473	0.683177	0.973626	0.997722	0.872196	0.996272
6:135101158:rs11759553:A_T	1362	0.99973	0.999473	0.683177	0.973626	0.997722	0.872196	0.996272
6:135102071:rs9373124:T_C	1362	0.99973	0.999473	0.683177	0.973626	0.997722	0.872196	0.996272
6:135103041:rs35959442:C_G	1361	0.99973	0.999473	0.683177	0.973626	0.997722	0.872196	0.996272
6:135105420:rs4895440:A_T	1361	0.99973	0.999473	0.683177	0.973626	0.997722	0.872196	0.996272
6:135105435:rs4895441:A_G	1363	0.99973	0.999473	0.683177	0.973626	0.997722	0.872196	0.996272
6:135106006:rs9376092:C_A	1362	0.99973	0.999473	0.683177	0.973626	0.997722	0.872196	0.996272
6:135106021:rs9389269:T_C	1363	0.99973	0.999473	0.683177	0.973626	0.997722	0.872196	0.996272
6:135106679:rs9402686:G_A	1363	0.99973	0.999473	0.683177	0.973626	0.997722	0.872196	0.996272
6:135107399:rs7758845:A_C	1363	0.99973	0.999473	0.683177	0.973626	0.997722	0.872196	0.996272
6:135110180:rs6920211:T_C	1362	0.99973	0.999473	0.749852	0.973626	0.997722	0.872196	0.996272
6:135110502:rs9494142:T_C	1361	0.99973	0.999473	0.804953	0.973626	0.997722	0.947157	0.996272
6:135111414:rs9494145:T_C	1198	0.99973	0.999473	0.99757	0.973626	0.997722	0.947157	0.996272
6:135114363:rs9483788:T_C	1360	0.99973	0.999473	0.99757	0.973626	0.997722	0.947157	0.996272
6:135131014:rs6569992:G_A	1363	0.99973	0.999473	0.99757	0.973626	0.997722	0.947157	0.996272
6:149105771:rs11155621:C_A	1345	0.99973	0.999473	0.99757	0.973626	0.997722	0.947157	0.996272
6:152271967:rs6904757:A_G	1363	0.99973	0.999473	0.99757	0.973626	0.997722	0.947157	0.996272
6:19973449:rs544241:C_T	1362	0.99973	0.999473	0.99757	0.973626	0.997722	0.947157	0.996272
6:28271903:rs2394049:A_G	1209	0.99973	0.999473	0.99757	0.973626	0.997722	0.947157	0.996272
6:32607958:rs9461776:A_G	1209	0.99973	0.999473	0.99757	0.973626	0.997722	0.894813	0.996272
6:32978545:rs76088152:G_A	640	NA	NA	NA	NA	NA	NA	NA
6:33115681:rs9277641:A_G	640	0.99973	0.999473	0.760792	0.973626	0.839244	0.872196	0.996272
6:55289348:rs2653355:C_A	1363	0.99973	0.999473	0.99757	0.973626	0.997722	0.947157	0.996272
7:12194293:rs6460891:T_A	1362	0.99973	0.999473	0.683177	0.973626	0.997722	0.947323	0.996272
7:12203113:rs62435692:C_T	1353	0.99973	0.999473	0.683177	0.973626	0.997722	0.947157	0.996272
7:12205599:rs57506017:A_T	1350	0.99973	0.999473	0.683177	0.973626	0.997722	0.947157	0.996272
7:12207704:rs6460894:T_C	1360	0.99973	0.999473	0.683177	0.973626	0.997722	0.947157	0.996272
7:12210752:rs3807866:G_A	1363	0.99973	0.999473	0.683177	0.973626	0.997722	0.947157	0.996272
7:12210776:rs3807865:G_A	1361	0.99973	0.999473	0.683177	0.973626	0.997722	0.947157	0.996272
7:12212914:rs6460895:C_G	1358	0.99973	0.999473	0.683177	0.973626	0.997722	0.947157	0.996272
7:12213267:rs6460898:A_G	1361	0.99973	0.999473	0.683177	0.973626	0.997722	0.947157	0.996272
7:12214254:rs2043539:G_A	1357	0.99973	0.999473	0.683177	0.973626	0.997722	0.947157	0.996272
7:12215885:rs6460902:G_A	1359	0.99973	0.999473	0.683177	0.973626	0.997722	0.947157	0.996272
7:12219129:rs3823612:G_C	1357	0.99973	0.999473	0.683177	0.973626	0.997722	0.947157	0.996272
7:12222285:rs11509880:G_A	1359	0.99973	0.999473	0.683177	0.973626	0.997722	0.947157	0.996272
7:12223752:rs11974335:G_T	654	0.99973	0.999473	0.683177	0.986334	0.997722	0.964411	0.996272
7:12223920:rs10950393:T_C	1356	0.99973	0.999473	0.683177	0.973626	0.997722	0.947157	0.996272
7:12223961:rs10950394:C_T	1359	0.99973	0.999473	0.683177	0.973626	0.997722	0.947157	0.996272
7:12224173:rs11509137:T_C	1359	0.99973	0.999473	0.683177	0.973626	0.997722	0.947157	0.996272
7:12225245:rs10950398:G_A	681	0.99973	0.999473	0.683177	0.973626	0.997722	0.947157	0.996272
7:12226362:rs6966915:C_T	1363	0.99973	0.999473	0.683177	0.973626	0.997722	0.947157	0.996272
7:12227595:rs4721057:A_G	1357	0.99973	0.999473	0.683177	0.973626	0.997722	0.947157	0.996272
7:12228211:rs13229988:A_G	1358	0.99973	0.999473	0.683177	0.973626	0.997722	0.947157	0.996272
7:12229042:rs5011432:A_C	1359	0.99973	0.999473	0.683177	0.973626	0.997722	0.947157	0.996272
7:12229132:rs5011436:A_C	1360	0.99973	0.999473	0.683177	0.973626	0.997722	0.947157	0.996272
7:12229791:rs3173615:C_G	1361	0.99973	0.999473	0.683177	0.973626	0.997722	0.947157	0.996272
7:12229967:rs13237518:C_A	1362	0.99973	0.999473	0.683177	0.973626	0.997722	0.947157	0.996272
7:12230893:rs3815535:G_A	1362	0.99973	0.999473	0.683177	0.973626	0.997722	0.947157	0.996272
7:12233870:rs1054169:G_A	1352	0.99973	0.999473	0.683177	0.973626	0.997722	0.993558	0.996272
7:12242825:rs7805419:T_C	1358	0.99973	0.999473	0.683177	0.973626	0.997722	0.947157	0.996272
7:12243703:rs7791726:G_C	1357	0.99973	0.999473	0.683177	0.973626	0.997722	0.947157	0.996272
7:12244161:rs1990622:A_G	1356	0.99973	0.999473	0.683177	0.973626	0.997722	0.947157	0.996272
7:12244382:rs1990620:A_G	1362	0.99973	0.999473	0.683177	0.973626	0.997722	0.947157	0.996272
7:155334364:rs62471648:A_G	681	NA	NA	NA	NA	NA	NA	NA
7:22767064:rs10270313:C_A	1363	0.99973	0.999473	0.804953	0.980485	0.997722	0.872196	0.996272
7:75631137:rs1179626:T_A	1362	0.99973	0.999473	0.99757	0.973626	0.997722	0.947157	0.996272
8:10607889:rs11782670:T_A	686	NA	NA	NA	NA	NA	NA	NA
8:11906783:rs62493569:G_A	1363	0.99973	0.999473	0.99757	0.973626	0.997722	0.947157	0.996272
8:119341027:rs2469997:G_C	1354	0.99973	0.999473	0.99757	0.980485	0.997722	0.947157	0.996272
8:22713422:rs1047406:T_C	1362	0.99973	0.999473	0.99757	0.973626	0.997722	0.947157	0.996272
8:29677650:rs7463814:G_A	1363	0.99973	0.999473	0.99757	0.973626	0.997722	0.947157	0.996272
8:29678695:rs4732990:T_C	1362	0.99973	0.999473	0.99757	0.973626	0.997722	0.947157	0.996272
8:92261042:rs72673538:G_C	686	0.99973	0.999473	0.749852	0.973626	0.839244	0.872196	0.996272
9:130561091:rs10793931:G_C	1362	0.99973	0.999473	0.99757	0.973626	0.997722	0.947157	0.996272
9:286491:rs3209441:G_A	1357	0.99973	0.999473	0.99757	0.973626	0.997722	0.947157	0.996272
9:82510197:rs1959410:A_G	1355	0.99973	0.999473	0.99757	0.989095	0.997722	0.947157	0.996272
9:94266825:rs10821327:T_C	1360	0.99973	0.999473	0.99757	0.973626	0.997722	0.962439	0.996272
9:94268577:rs10993130:C_G	1360	0.99973	0.999473	0.99757	0.973626	0.997722	0.97458	0.996272
9:94289243:rs79205359:A_T	1361	0.99973	0.999473	0.99757	0.973626	0.997722	0.947157	0.996272
9:94300699:rs12236219:C_T	1363	0.99973	0.999473	0.99757	0.973626	0.997722	0.962439	0.996272
9:94340072:rs60981486:G_A	1361	0.99973	0.999473	0.99757	0.973626	0.997722	0.947157	0.996272
9:94349396:rs2025872:G_A	515	0.99973	0.999473	0.99757	0.973626	0.997722	0.947157	0.996272

## Sheet: no ENA 0PCs AMPAD
SNP	N	OtherNeuron FDR	Oligodendrocyte FDR	Excitatory FDR	Microglia FDR	Inhibitory FDR	Astrocyte FDR	EndothelialCell FDR
10:17937778:rs10430577:C_T	674	0.988237	0.95845	0.955037	0.944786	0.996271	0.846984	0.999465
10:17937785:rs10430578:G_A	674	0.988237	0.95845	0.955037	0.944786	0.996271	0.846984	0.999465
10:17953382:rs10764176:A_G	677	0.988237	0.790803	0.977939	0.998349	0.876776	0.792494	0.999465
10:17954774:rs690759:A_G	676	0.988237	0.964492	0.975871	0.998349	0.796523	0.984439	0.999465
10:17955079:rs491995:A_G	677	0.988237	0.962494	0.975871	0.998349	0.796523	0.970678	0.999465
10:17958748:rs11011704:G_T	675	0.988237	0.606826	0.989953	0.998349	0.812979	0.630806	0.999465
10:17974944:rs508196:C_T	673	0.988237	0.964492	0.975871	0.961238	0.996271	0.797774	0.999465
10:17976964:rs692594:G_C	673	0.988237	0.964492	0.999758	0.897991	0.996271	0.910055	0.999465
10:17977481:rs553304:T_C	672	0.988237	0.964492	0.999758	0.897991	0.996271	0.861576	0.999465
10:17981493:rs1926739:G_A	674	0.988237	0.964492	0.991301	0.897991	0.996271	0.792494	0.999465
10:17983033:rs2497832:T_A	668	0.988237	0.962494	0.98363	0.897991	0.996271	0.792494	0.999465
10:17983041:rs2497833:A_T	665	0.988237	0.964492	0.975871	0.947975	0.996271	0.792494	0.999465
10:3233292:rs56002827:C_T	677	0.988237	0.962494	0.438826	0.897991	0.996271	0.69813	0.999465
10:87262332:rs1969922:T_G	668	0.988237	0.783849	0.955037	0.973057	0.996271	0.792494	0.999465
10:89400335:rs2481931:G_A	673	0.988237	0.964492	0.975871	0.961238	0.996271	0.792494	0.999465
10:89406076:rs303208:C_T	677	0.988237	0.964492	0.902308	0.998349	0.996271	0.797774	0.999465
10:98374279:rs7096654:C_T	677	0.988237	0.907174	0.902308	0.897991	0.996271	0.816561	0.999465
10:98392616:rs6584192:T_G	676	0.988237	0.962494	0.902308	0.897991	0.996271	0.792494	0.999465
10:98395539:rs11189591:T_G	677	0.988237	0.962494	0.902308	0.897991	0.996271	0.797774	0.999465
10:98412278:rs7909822:A_C	676	0.988237	0.964492	0.976364	0.961238	0.907578	0.94955	0.999465
11:108112362:rs74632205:T_C	675	0.988237	0.962494	0.999758	0.948475	0.581572	0.965923	0.999465
11:108668877:rs11212749:G_A	676	0.988237	0.970744	0.438826	0.961238	0.996271	0.792494	0.999465
11:108697289:rs12222436:A_C	673	0.988237	0.964492	0.438826	0.944786	0.996271	0.792494	0.999465
11:17138601:rs4356203:A_G	676	0.988237	0.962494	0.991301	0.948475	0.952814	0.924002	0.999465
11:17163076:rs2008905:C_T	675	0.988237	0.962494	0.991301	0.961238	0.952814	0.993879	0.999465
11:2146388:rs1003484:A_G	677	0.988237	0.962494	0.438826	0.897991	0.996271	0.787065	0.999465
11:2148310:rs3741210:A_G	677	0.988237	0.962494	0.438826	0.897991	0.996271	0.766212	0.999465
12:119005908:rs1405050:C_T	676	0.988237	0.964492	0.955037	0.961238	0.996271	0.988529	0.999465
12:125314817:rs1666839:G_A	677	0.988237	0.962494	0.955037	0.897991	0.952814	0.792494	0.999465
12:125326510:rs550677:A_G	673	0.988237	0.964492	0.975871	0.897991	0.996271	0.792494	0.999465
12:130477646:rs884255:C_A	675	0.988237	0.964492	0.991301	0.944786	0.996271	0.939072	0.999465
12:14330547:rs4318495:T_C	647	0.988237	0.962494	0.955037	0.998349	0.996271	0.924002	0.999465
12:14336617:rs4764080:A_C	676	0.988237	0.962494	0.88974	0.961238	0.996271	0.797774	0.999465
12:83644699:rs12309467:C_G	669	0.988237	0.962494	0.718581	0.897991	0.952814	0.983796	0.999465
12:95656975:rs11108173:T_G	668	0.988237	0.962494	0.975871	0.961238	0.996271	0.968785	0.999465
13:110286466:rs552125:T_C	677	0.988237	0.606826	0.962669	0.998349	0.936046	0.559189	0.999465
13:21872617:rs2763895:G_A	677	0.988237	0.964492	0.701886	0.998349	0.996271	0.965923	0.999465
13:88364737:rs9520384:G_A	664	0.988237	0.962494	0.88974	0.964374	0.996271	0.861576	0.999465
14:20363487:rs10143216:G_A	676	0.988237	0.606826	0.438826	0.897991	0.526984	0.911716	0.999465
14:71990320:rs1860104:T_A	676	0.988237	0.606826	0.955037	0.961238	0.996271	0.792494	0.999465
15:39291830:rs10152469:T_G	672	0.988237	0.970744	0.902308	0.998349	0.891477	0.993862	0.999465
15:41808476:rs7175346:G_A	663	0.988237	0.783849	0.975871	0.948475	0.952814	0.797774	0.999465
15:41810087:rs12440605:G_A	675	0.988237	0.764811	0.968628	0.961238	0.954291	0.817251	0.999465
15:49684891:rs1507618:A_C	675	0.988237	0.557607	0.999758	0.897991	0.952814	0.792494	0.999465
15:67188910:rs3825977:C_T	677	0.988237	0.964492	0.442602	0.897991	0.996271	0.792494	0.999465
16:15209236:rs11075261:G_A	510	0.988237	0.962494	0.991301	0.972197	0.996271	0.792494	0.999465
16:28859641:rs12446589:G_A	673	0.988237	0.965992	0.991301	0.994754	0.581572	0.498817	0.999465
16:33807:rs28652789:G_C	677	0.988237	0.962494	0.88085	0.948475	0.952814	0.31819	0.999465
16:37321:rs9937872:G_A	676	0.988237	0.962494	0.902308	0.947975	0.952814	0.332528	0.999465
16:38245:rs73493038:C_T	677	0.988237	0.962494	0.902308	0.961238	0.952814	0.332528	0.999465
16:45254:rs8056400:C_T	675	0.988237	0.970744	0.968628	0.944786	0.996271	0.792494	0.999465
16:47354:rs8466:A_G	676	0.988237	0.964492	0.955037	0.897991	0.996271	0.792494	0.999465
16:49353:rs77046488:A_G	675	0.988237	0.964492	0.769312	0.897991	0.996271	0.559189	0.999465
16:53923:rs2562145:C_G	676	0.988237	0.95845	0.955037	0.998349	0.996271	0.792494	0.999465
16:57162:rs10266:C_G	677	0.988237	0.964492	0.635135	0.961238	0.996271	0.817251	0.999465
16:60280752:rs9932186:G_T	675	0.988237	0.964492	0.955037	0.998349	0.996271	0.797774	0.999465
16:89510099:rs4499232:T_C	674	0.988237	0.229372	0.968565	0.944786	0.996271	0.797774	0.999465
17:32912627:rs10512441:C_T	677	0.988237	0.934152	0.955037	0.961238	0.996271	0.797774	0.999465
17:59219800:rs9903295:G_A	675	0.988237	0.964492	0.902308	0.897991	0.996271	0.984439	0.999465
17:59278069:rs28687325:T_G	668	0.988237	0.964492	0.743782	0.897991	0.952814	0.970678	0.999465
17:70976140:rs17177255:C_T	673	0.988237	0.962494	0.999758	0.961238	0.85747	0.939072	0.999465
17:83115725:rs77182059:T_C	674	0.988237	0.964492	0.999758	0.897991	0.996271	0.634238	0.999465
18:34002926:rs17747955:T_C	667	0.988237	0.962494	0.986706	0.897991	0.996271	0.792494	0.999465
18:54724477:rs8089474:G_A	669	0.988237	0.962494	0.654102	0.897991	0.684228	0.792494	0.999465
18:54807931:rs7243785:A_G	674	0.988237	0.962494	0.975871	0.998349	0.952814	0.598171	0.999465
18:54808673:rs6566871:T_C	673	0.988237	0.962494	0.975871	0.996267	0.952814	0.559189	0.999465
18:54812256:rs8092503:A_G	674	0.988237	0.962494	0.980838	0.998349	0.952814	0.562481	0.999465
18:54821441:rs62091461:C_T	676	0.988237	0.962494	0.955037	0.961238	0.996271	0.559189	0.999465
18:54825021:rs12606230:T_C	677	0.988237	0.962494	0.975871	0.979666	0.952814	0.544199	0.999465
18:54828093:rs3764512:G_T	676	0.988237	0.95845	0.955037	0.948475	0.952814	0.559189	0.999465
18:54832780:rs12454204:G_T	674	0.988237	0.95845	0.955037	0.961238	0.996271	0.559189	0.999465
18:54842602:rs58243949:C_T	676	0.988237	0.861461	0.955037	0.961238	0.952814	0.460149	0.999465
18:54861457:rs1833289:G_A	676	0.988237	0.964492	0.999758	0.998349	0.996271	0.792494	0.999465
18:54879826:rs28687557:G_A	669	0.988237	0.964492	0.999758	0.972197	0.996271	0.792494	0.999465
19:21336159:rs1987880:G_C	674	0.988237	0.962494	0.769312	0.897991	0.581572	0.792494	0.999465
19:21699401:rs12052044:A_G	676	0.988237	0.962494	0.651782	0.897991	0.996271	0.652786	0.999465
19:21705462:rs10409238:T_C	677	0.988237	0.964492	0.442602	0.897991	0.996271	0.792494	0.999465
19:21707537:rs6511285:G_A	675	0.988237	0.964492	0.955037	0.897991	0.996271	0.861576	0.999465
19:21725251:rs7252798:C_T	675	0.988237	0.964492	0.780726	0.897991	0.996271	0.792494	0.999465
19:21729953:rs35717293:A_G	675	0.988237	0.964492	0.761065	0.897991	0.996271	0.792494	0.999465
19:21741387:rs61037485:T_A	676	0.988237	0.964492	0.761065	0.897991	0.996271	0.792494	0.999465
19:21767600:rs6511291:T_C	676	0.988237	0.998351	0.71118	0.897991	0.996271	0.792494	0.999465
19:22157015:rs546976:G_A	674	0.988237	0.967229	0.747459	0.998349	0.996271	0.792494	0.999465
19:22159103:rs379619:T_C	674	0.988237	0.964492	0.701886	0.998349	0.996271	0.792494	0.999465
19:22190501:rs10417143:T_A	670	0.988237	0.964492	0.651782	0.961238	0.996271	0.707304	0.999465
19:23868026:rs34601376:A_T	675	0.988237	0.962494	0.902308	0.897991	0.996271	0.766212	0.999465
19:23924531:rs4932934:T_A	676	0.988237	0.962494	0.654102	0.736762	0.996271	0.792494	0.999465
19:23966743:rs2195987:C_T	677	0.988237	0.962494	0.661247	0.736762	0.996271	0.792494	0.999465
19:24019118:rs2916061:G_A	675	0.988237	0.95845	0.955037	0.897991	0.996271	0.792494	0.999465
19:27766485:rs2241024:G_A	668	0.988237	0.606826	0.673398	0.897991	0.996271	0.792494	0.999465
19:35058218:rs149131600:C_T	672	0.988237	0.964492	0.999758	0.897991	0.996271	0.910055	0.999465
19:36267995:rs4806292:C_T	676	0.988237	0.964492	0.955037	0.979666	0.86711	0.830058	0.999465
19:36758248:rs826972:A_G	675	0.988237	0.964492	0.902308	0.897991	0.996271	0.939072	0.999465
19:36885854:rs10403906:G_A	676	0.988237	0.962494	0.991301	0.897991	0.671375	0.792494	0.999465
19:36910902:rs1227564:A_G	674	0.988237	0.964492	0.955037	0.897991	0.138693	0.792494	0.999465
19:36922184:rs540472:T_A	677	0.988237	0.962494	0.955037	0.897991	0.148875	0.792494	0.999465
19:36944863:rs538534:G_A	676	0.988237	0.962494	0.955037	0.897991	0.138693	0.792494	0.999465
19:36962432:rs541966:C_T	669	0.988237	0.962494	0.743782	0.897991	0.0720936	0.792494	0.999465
19:36994694:rs2551054:C_T	675	0.988237	0.962494	0.870473	0.897991	0.0720936	0.797774	0.999465
19:37003580:rs826325:G_A	673	0.988237	0.962494	0.955037	0.897991	0.138693	0.792494	0.999465
19:37102194:rs8109501:A_G	676	0.988237	0.95845	0.955037	0.897991	0.161364	0.797774	0.999465
19:37126707:rs10416428:C_A	677	0.988237	0.962494	0.991301	0.897991	0.473298	0.792494	0.999465
19:37141131:rs1305720893:T_A	676	0.988237	0.962494	0.83096	0.897991	0.138693	0.792494	0.999465
19:37160812:rs12980849:T_C	673	0.988237	0.962494	0.902308	0.897991	0.138384	0.792494	0.999465
19:37256897:rs1226598:A_G	674	0.988237	0.962494	0.955037	0.897991	0.307265	0.624989	0.999465
19:37324479:rs6508712:T_G	675	0.988237	0.962494	0.955037	0.897991	0.526984	0.544199	0.999465
19:37364937:rs256741:C_A	675	0.988237	0.962494	0.989953	0.897991	0.658335	0.544199	0.999465
19:37578683:rs55865869:C_G	672	0.988237	0.964492	0.996776	0.961238	0.996271	0.31819	0.999465
19:37586573:rs2306201:G_A	677	0.988237	0.962494	0.999758	0.961238	0.996271	0.31819	0.999465
19:37587011:rs13744:T_C	677	0.988237	0.781148	0.975871	0.897991	0.128419	0.481324	0.999465
19:37587870:rs57654288:G_A	677	0.988237	0.962494	0.999758	0.961238	0.996271	0.31819	0.999465
19:37650857:rs2016598:C_A	673	0.988237	0.962494	0.841456	0.897991	0.526984	0.606089	0.999465
19:37667068:rs113445505:C_T	676	0.988237	0.962494	0.991301	0.961238	0.996271	0.31819	0.999465
19:37695952:rs113757599:C_T	676	0.988237	0.964492	0.999758	0.961238	0.996271	0.31819	0.999465
19:37701991:rs2385005:T_A	674	0.988237	0.964492	0.991301	0.961238	0.996271	0.31819	0.999465
19:37726993:rs73039018:C_A	677	0.988237	0.995729	0.975871	0.961238	0.996271	0.577156	0.999465
19:37797025:rs3848625:T_A	672	0.988237	0.95845	0.761065	0.947975	0.526984	0.988941	0.999465
19:37832544:rs11666021:C_T	676	0.988237	0.998351	0.955037	0.961238	0.996271	0.792494	0.999465
19:37918354:rs12973580:T_G	671	0.988237	0.783849	0.902308	0.961238	0.0720936	0.606089	0.999465
19:37924433:rs4802147:T_C	664	0.988237	0.806868	0.787943	0.962285	0.13378	0.707304	0.999465
19:37956410:rs705500:A_T	677	0.988237	0.783849	0.919078	0.897991	0.0886768	0.562481	0.999465
19:41996221:rs4803520:A_G	677	0.988237	0.209092	0.955037	0.961238	0.996271	0.792494	0.999465
19:42000353:rs454150:G_A	677	0.988237	0.209092	0.955037	0.961238	0.996271	0.792494	0.999465
19:42001892:rs443239:C_G	677	0.988237	0.209092	0.955037	0.961238	0.996271	0.792494	0.999465
19:42031082:rs74318446:A_G	677	0.988237	0.209092	0.955037	0.998349	0.996271	0.792494	0.999465
19:42072800:rs7251466:G_C	677	0.988237	0.209092	0.902308	0.998349	0.996271	0.792494	0.999465
19:42173655:rs12232804:C_T	675	0.988237	0.209092	0.955037	0.973057	0.996271	0.652786	0.999465
19:57323884:rs4801216:C_T	675	0.988237	0.885306	0.608107	0.897991	0.996271	0.792494	0.999465
19:58222964:rs2445859:T_C	676	0.988237	0.783849	0.841456	0.897991	0.360453	0.947106	0.999465
19:58233567:rs48524:G_A	676	0.988237	0.962494	0.975871	0.897991	0.952814	0.792494	0.999465
19:8471870:rs1136888:T_C	675	0.988237	0.964492	0.955037	0.948475	0.996271	0.847775	0.999465
1:153789274:rs9427220:A_T	675	0.988237	0.209092	0.955037	0.964374	0.996271	0.748125	0.999465
1:247874688:rs72774609:G_A	676	0.988237	0.962494	0.651782	0.897991	0.996271	0.792494	0.999465
1:247874895:rs4925748:A_G	677	0.988237	0.964492	0.519824	0.897991	0.996271	0.792494	0.999465
1:88903978:rs74642138:G_A	677	0.988237	0.606826	0.980838	0.961238	0.996271	0.31819	0.999465
20:23183979:rs1099455:G_A	677	0.988237	0.783849	0.989953	0.897991	0.996271	0.924002	0.999465
20:6781118:rs235770:T_C	673	0.988237	0.606826	0.88863	0.933734	0.996271	0.984439	0.999465
21:45517066:rs3788191:A_G	672	0.988237	0.962494	0.902308	0.897991	0.996271	0.939072	0.999465
21:45520610:rs7278332:A_G	675	0.988237	0.962494	0.972813	0.897991	0.952814	0.911607	0.999465
2:134587998:rs842359:G_C	676	0.988237	0.639119	0.955037	0.961238	0.996271	0.792494	0.999465
2:134840058:rs10496731:T_G	670	0.988237	0.962494	0.759003	0.897991	0.996271	0.792494	0.999465
2:134842169:rs1530555:T_C	669	0.988237	0.962494	0.955037	0.897991	0.996271	0.792494	0.999465
2:134865290:rs3819121:T_C	676	0.988237	0.962494	0.958875	0.897991	0.996271	0.792494	0.999465
2:134871869:rs6711390:T_C	676	0.988237	0.962494	0.955037	0.897991	0.996271	0.792494	0.999465
2:134873830:rs6430553:T_C	676	0.988237	0.962494	0.955037	0.897991	0.996271	0.792494	0.999465
2:134875411:rs4954192:T_C	675	0.988237	0.962494	0.955037	0.897991	0.996271	0.792494	0.999465
2:134877011:rs6738113:A_G	677	0.988237	0.962494	0.955037	0.897991	0.996271	0.792494	0.999465
2:134880474:rs12473839:T_C	675	0.988237	0.962494	0.955037	0.897991	0.996271	0.792494	0.999465
2:134892083:rs74265413:G_C	671	0.988237	0.962494	0.986706	0.897991	0.996271	0.792494	0.999465
2:134893196:rs6714498:T_C	666	0.988237	0.962494	0.955037	0.897991	0.996271	0.792494	0.999465
2:134916800:rs12463645:T_C	676	0.988237	0.962494	0.989953	0.897991	0.996271	0.792494	0.999465
2:135726662:rs72970243:G_A	672	0.988237	0.962494	0.955037	0.961238	0.996271	0.792494	0.999465
2:135733161:rs77248969:G_A	675	0.988237	0.964492	0.955037	0.998349	0.996271	0.792494	0.999465
2:136167869:rs10193587:T_C	677	0.988237	0.783849	0.438826	0.897991	0.996271	0.792494	0.999465
2:136177824:rs4954575:G_A	677	0.988237	0.783849	0.438826	0.897991	0.996271	0.792494	0.999465
2:154806921:rs2652449:G_A	669	0.988237	0.606826	0.654102	0.998349	0.996271	0.41049	0.999465
2:182125672:rs7606356:G_A	675	0.988237	0.209092	0.902308	0.998349	0.996271	0.766212	0.999465
2:182348050:rs13003148:T_G	676	0.988237	0.962494	0.83096	0.998349	0.996271	0.877589	0.999465
2:20702513:rs13403407:C_T	676	0.988237	0.962494	0.759003	0.975036	0.581572	0.993862	0.999465
2:218336470:rs62182083:T_A	673	0.988237	0.962494	0.991301	0.897991	0.952814	0.939072	0.999465
2:26169329:rs7591155:C_A	673	0.988237	0.962494	0.438826	0.165405	0.796523	0.817251	0.999465
2:26179725:rs930263:G_C	677	0.988237	0.964492	0.438826	0.08061	0.658335	0.792494	0.999465
2:27512105:rs6547692:G_A	675	0.988237	0.606826	0.975871	0.897991	0.996271	0.792494	0.999465
2:27518238:rs780095:A_G	677	0.988237	0.606826	0.999758	0.897991	0.996271	0.861576	0.999465
2:57746683:rs7557715:C_T	667	0.988237	0.964492	0.991301	0.95133	0.996271	0.993599	0.999465
2:57817398:rs59098844:G_C	669	0.988237	0.964492	0.999758	0.948475	0.996271	0.965923	0.999465
2:57851804:rs68119977:T_G	676	0.988237	0.964492	0.991301	0.961238	0.996271	0.987585	0.999465
2:57949947:rs2717042:C_A	675	0.988237	0.95845	0.975871	0.897991	0.996271	0.988529	0.999465
2:60490908:rs1427407:T_G	677	0.988237	0.606826	0.975871	0.961238	0.952814	0.31819	0.999465
2:60491939:rs1896294:C_T	677	0.988237	0.783849	0.991301	0.897991	0.996271	0.792494	0.999465
2:60492835:rs766432:C_A	676	0.988237	0.606826	0.989953	0.991288	0.996271	0.31819	0.999465
2:60493111:rs11886868:C_T	677	0.988237	0.783849	0.999758	0.897991	0.996271	0.792494	0.999465
2:60493454:rs10195871:A_G	676	0.988237	0.783849	0.999758	0.897991	0.996271	0.792494	0.999465
2:60493622:rs10172646:G_A	677	0.988237	0.783849	0.999758	0.897991	0.996271	0.792494	0.999465
2:60493816:rs4671393:A_G	677	0.988237	0.606826	0.991301	0.998349	0.996271	0.31819	0.999465
2:60494176:rs7584113:A_G	677	0.988237	0.783849	0.999758	0.897991	0.996271	0.792494	0.999465
2:60494212:rs7557939:G_A	677	0.988237	0.783849	0.999758	0.897991	0.996271	0.792494	0.999465
2:60496951:rs1896295:T_C	675	0.988237	0.606826	0.991301	0.998349	0.996271	0.31819	0.999465
2:60496952:rs1896296:G_T	675	0.988237	0.606826	0.991301	0.998349	0.996271	0.31819	0.999465
2:80771836:rs1845018:A_T	669	0.988237	0.783849	0.614154	0.998349	0.996271	0.792494	0.999465
2:80772273:rs12714017:T_C	673	0.988237	0.783849	0.654821	0.972197	0.996271	0.792494	0.999465
2:80777501:rs10179482:G_A	677	0.988237	0.861461	0.645398	0.998349	0.996271	0.792494	0.999465
3:101349101:rs17402964:C_T	675	0.988237	0.95845	0.955037	0.961238	0.996271	0.939072	0.999465
3:101365760:rs62280667:T_C	676	0.988237	0.606826	0.919078	0.961238	0.996271	0.31819	0.999465
3:101391301:rs2682383:T_A	674	0.988237	0.606826	0.955037	0.948475	0.996271	0.544199	0.999465
3:101417558:rs9859077:G_C	674	0.988237	0.606826	0.955037	0.948475	0.996271	0.31819	0.999465
3:101496512:rs10936664:T_C	673	0.988237	0.606826	0.955037	0.897991	0.996508	0.481324	0.999465
3:101509521:rs56290975:G_C	676	0.988237	0.606826	0.743782	0.897991	0.996271	0.760796	0.999465
3:101513077:rs9682313:T_C	674	0.988237	0.606826	0.573759	0.897991	0.996271	0.792494	0.999465
3:101523907:rs13088318:A_G	676	0.988237	0.606826	0.955037	0.947975	0.996271	0.431698	0.999465
3:101539291:rs9829214:T_C	674	0.988237	0.606826	0.975871	0.897991	0.996271	0.630544	0.999465
3:101548541:rs13062095:T_C	675	0.988237	0.606826	0.955037	0.961238	0.996271	0.423831	0.999465
3:101549236:rs11923667:T_A	670	0.988237	0.606826	0.654102	0.897991	0.996271	0.792494	0.999465
3:101555963:rs9825208:G_T	676	0.988237	0.962494	0.955037	0.964374	0.996271	0.988529	0.999465
3:101562690:rs4618204:T_C	674	0.988237	0.962494	0.955037	0.961238	0.996271	0.988941	0.999465
3:186462464:rs147501096:G_C	676	0.988237	0.606826	0.761065	0.972197	0.996271	0.939072	0.999465
3:56815721:rs1354034:T_C	671	0.988237	0.565273	0.902308	0.944786	0.996271	0.910055	0.999465
3:72363961:rs4677153:C_G	677	0.988237	0.95845	0.902308	0.897991	0.996271	0.846984	0.999465
3:72365783:rs11921972:A_G	676	0.988237	0.93128	0.955037	0.897991	0.996271	0.988529	0.999465
4:108772299:rs7681615:T_C	671	0.988237	0.663283	0.955037	0.897991	0.996271	0.994849	0.999465
4:126100344:rs60867610:T_C	672	0.988237	0.964492	0.991301	0.961238	0.996271	0.988941	0.999465
4:166367605:rs75185283:G_A	677	0.988237	0.964492	0.955037	0.897991	0.996271	0.792494	0.999465
4:43080707:rs6850056:C_T	673	0.988237	0.962494	0.902308	0.897991	0.996271	0.559189	0.999465
4:80243569:rs1458038:C_T	674	0.988237	0.964492	0.438826	0.897991	0.952814	0.792494	0.999465
4:80248758:rs11099098:G_T	677	0.988237	0.962494	0.465701	0.897991	0.971386	0.792494	0.999465
5:159674699:rs7705455:C_A	668	0.988237	0.964492	0.955037	0.961238	0.996271	0.797774	0.999465
5:40827205:rs7725810:T_C	675	0.988237	0.606826	0.991301	0.961238	0.996271	0.91909	0.999465
5:43557932:rs13189484:A_T	677	0.988237	0.781148	0.88085	0.998349	0.996271	0.332528	0.999465
5:5460456:rs2578565:C_T	677	0.988237	0.606826	0.581948	0.897991	0.880186	0.606089	0.999465
5:5492605:rs2964131:A_T	676	0.988237	0.783849	0.438826	0.897991	0.758391	0.689674	0.999465
5:762361:rs60091942:C_A	665	0.988237	0.964492	0.902308	0.961238	0.996271	0.332528	0.999465
5:99885983:rs3844092:C_T	671	0.988237	0.606826	0.975871	0.961238	0.996271	0.31819	0.999465
5:99886050:rs3844091:A_T	676	0.988237	0.606826	0.975871	0.964374	0.996271	0.31819	0.999465
5:99886135:rs4455602:C_T	675	0.988237	0.606826	0.975871	0.961238	0.996271	0.31819	0.999465
6:135081201:rs9399136:T_C	672	0.988237	0.606826	0.438826	0.897991	0.996271	0.31819	0.999465
6:135085040:rs1331309:T_G	671	0.988237	0.606826	0.438826	0.897991	0.996271	0.332528	0.999465
6:135090090:rs9376090:T_C	676	0.988237	0.606826	0.438826	0.897991	0.996271	0.31819	0.999465
6:135097778:rs7776054:A_G	677	0.988237	0.606826	0.438826	0.897991	0.996271	0.31819	0.999465
6:135097880:rs9399137:T_C	677	0.988237	0.606826	0.438826	0.897991	0.996271	0.31819	0.999465
6:135098493:rs9389268:A_G	674	0.988237	0.606826	0.438826	0.897991	0.996271	0.31819	0.999465
6:135098498:rs9376091:C_T	672	0.988237	0.606826	0.438826	0.897991	0.996271	0.31819	0.999465
6:135098550:rs9402685:T_C	674	0.988237	0.606826	0.438826	0.897991	0.996271	0.31819	0.999465
6:135100038:rs34164109:C_T	673	0.988237	0.606826	0.438826	0.897991	0.996271	0.31819	0.999465
6:135101158:rs11759553:A_T	676	0.988237	0.606826	0.438826	0.897991	0.996271	0.31819	0.999465
6:135102071:rs9373124:T_C	676	0.988237	0.606826	0.438826	0.897991	0.996271	0.31819	0.999465
6:135103041:rs35959442:C_G	675	0.988237	0.63429	0.438826	0.897991	0.996271	0.31819	0.999465
6:135105420:rs4895440:A_T	675	0.988237	0.606826	0.438826	0.897991	0.996271	0.31819	0.999465
6:135105435:rs4895441:A_G	677	0.988237	0.606826	0.438826	0.897991	0.996271	0.31819	0.999465
6:135106006:rs9376092:C_A	676	0.988237	0.606826	0.438826	0.897991	0.996271	0.31819	0.999465
6:135106021:rs9389269:T_C	677	0.988237	0.606826	0.438826	0.897991	0.996271	0.31819	0.999465
6:135106679:rs9402686:G_A	677	0.988237	0.639119	0.438826	0.897991	0.996271	0.31819	0.999465
6:135107399:rs7758845:A_C	677	0.988237	0.606826	0.438826	0.897991	0.996271	0.31819	0.999465
6:135110180:rs6920211:T_C	676	0.988237	0.606826	0.438826	0.948475	0.996271	0.496564	0.999465
6:135110502:rs9494142:T_C	675	0.988237	0.606826	0.438826	0.933895	0.996271	0.562481	0.999465
6:135111414:rs9494145:T_C	512	0.988237	0.606826	0.686474	0.961238	0.996271	0.544199	0.999465
6:135114363:rs9483788:T_C	674	0.988237	0.606826	0.902308	0.972197	0.996271	0.792494	0.999465
6:135131014:rs6569992:G_A	677	0.988237	0.733039	0.442173	0.897991	0.996271	0.544199	0.999465
6:139663306:rs7771420:T_C	677	0.988237	0.95845	0.902308	0.897991	0.996271	0.559189	0.999465
6:139673163:rs7738332:G_T	676	0.988237	0.783849	0.747459	0.897991	0.996271	0.544199	0.999465
6:149105771:rs11155621:C_A	659	0.988237	0.962494	0.955037	0.897991	0.996271	0.69813	0.999465
6:152271967:rs6904757:A_G	677	0.988237	0.962494	0.955037	0.897991	0.996271	0.797774	0.999465
6:19973449:rs544241:C_T	676	0.988237	0.967669	0.519824	0.897991	0.996271	0.792494	0.999465
6:28271903:rs2394049:A_G	677	0.988237	0.964492	0.83096	0.897991	0.996271	0.760796	0.999465
6:31387845:rs73398306:A_G	676	0.988237	0.965992	0.661247	0.897991	0.996271	0.559189	0.999465
6:32607958:rs9461776:A_G	677	0.988237	0.962494	0.968628	0.961238	0.952814	0.69813	0.999465
6:55289348:rs2653355:C_A	677	0.988237	0.962494	0.526836	0.897991	0.996271	0.727129	0.999465
7:12194293:rs6460891:T_A	676	0.988237	0.606826	0.279685	0.897991	0.690917	0.968785	0.999465
7:12203113:rs62435692:C_T	672	0.988237	0.606826	0.279685	0.897991	0.672266	0.993599	0.999465
7:12205599:rs57506017:A_T	669	0.988237	0.606826	0.436678	0.897991	0.891477	0.984439	0.999465
7:12207704:rs6460894:T_C	674	0.988237	0.639119	0.438826	0.897991	0.996271	0.797774	0.999465
7:12210752:rs3807866:G_A	677	0.988237	0.783849	0.438826	0.975036	0.996271	0.792494	0.999465
7:12210776:rs3807865:G_A	675	0.988237	0.827095	0.438826	0.961238	0.996271	0.807394	0.999465
7:12212914:rs6460895:C_G	677	0.988237	0.840563	0.438826	0.998349	0.996271	0.792494	0.999465
7:12213267:rs6460898:A_G	675	0.988237	0.804661	0.438826	0.998349	0.996271	0.792494	0.999465
7:12214254:rs2043539:G_A	676	0.988237	0.831209	0.438826	0.998349	0.996271	0.792494	0.999465
7:12215885:rs6460902:G_A	673	0.988237	0.861461	0.445897	0.979666	0.996271	0.792494	0.999465
7:12219129:rs3823612:G_C	671	0.988237	0.783849	0.438826	0.998349	0.996271	0.797774	0.999465
7:12222285:rs11509880:G_A	673	0.988237	0.606826	0.438826	0.961238	0.969718	0.948563	0.999465
7:12223752:rs11974335:G_T	649	0.988237	0.962494	0.519824	0.961238	0.996271	0.924002	0.999465
7:12223920:rs10950393:T_C	670	0.988237	0.783849	0.438826	0.998349	0.996271	0.79394	0.999465
7:12223961:rs10950394:C_T	673	0.988237	0.783849	0.438826	0.998349	0.996271	0.792494	0.999465
7:12224173:rs11509137:T_C	673	0.988237	0.783849	0.438826	0.998349	0.996271	0.797774	0.999465
7:12225245:rs10950398:G_A	676	0.988237	0.783849	0.438826	0.998349	0.996271	0.792494	0.999465
7:12226362:rs6966915:C_T	677	0.988237	0.781148	0.438826	0.998349	0.996271	0.792494	0.999465
7:12227595:rs4721057:A_G	671	0.988237	0.783849	0.438826	0.998349	0.996271	0.797774	0.999465
7:12228211:rs13229988:A_G	677	0.988237	0.781148	0.438826	0.998349	0.996271	0.792494	0.999465
7:12229042:rs5011432:A_C	673	0.988237	0.783849	0.438826	0.998349	0.996271	0.797774	0.999465
7:12229132:rs5011436:A_C	674	0.988237	0.783849	0.438826	0.998349	0.996271	0.792494	0.999465
7:12229791:rs3173615:C_G	675	0.988237	0.783849	0.438826	0.998349	0.996271	0.792494	0.999465
7:12229967:rs13237518:C_A	676	0.988237	0.781148	0.442602	0.998349	0.996271	0.792494	0.999465
7:12230893:rs3815535:G_A	676	0.988237	0.781148	0.438826	0.998349	0.996271	0.792494	0.999465
7:12233870:rs1054169:G_A	666	0.988237	0.783849	0.438826	0.998349	0.996271	0.924002	0.999465
7:12242825:rs7805419:T_C	672	0.988237	0.780554	0.442602	0.998349	0.996752	0.792494	0.999465
7:12243703:rs7791726:G_C	676	0.988237	0.780554	0.438826	0.998349	0.996271	0.792494	0.999465
7:12244161:rs1990622:A_G	675	0.988237	0.780554	0.442602	0.998349	0.996271	0.792494	0.999465
7:12244382:rs1990620:A_G	676	0.988237	0.780554	0.438826	0.998349	0.996271	0.792494	0.999465
7:22767064:rs10270313:C_A	677	0.988237	0.606826	0.438826	0.961238	0.658335	0.31819	0.999465
7:75631137:rs1179626:T_A	676	0.988237	0.861461	0.991301	0.961238	0.996271	0.797774	0.999465
8:11906783:rs62493569:G_A	677	0.988237	0.962494	0.999758	0.897991	0.996271	0.792494	0.999465
8:119341027:rs2469997:G_C	668	0.988237	0.95845	0.976364	0.964374	0.996271	0.797774	0.999465
8:22713422:rs1047406:T_C	676	0.988237	0.962494	0.999758	0.961238	0.876776	0.912968	0.999465
8:29677650:rs7463814:G_A	677	0.988237	0.995729	0.919078	0.897991	0.996271	0.965923	0.999465
8:29678695:rs4732990:T_C	676	0.988237	0.964492	0.841456	0.897991	0.996271	0.939072	0.999465
9:130561091:rs10793931:G_C	676	0.988237	0.964492	0.504517	0.897991	0.996271	0.792494	0.999465
9:286491:rs3209441:G_A	671	0.988237	0.780554	0.86679	0.897991	0.996271	0.987585	0.999465
9:82510197:rs1959410:A_G	669	0.988237	0.606826	0.438826	0.961238	0.996271	0.792494	0.999465
9:94266825:rs10821327:T_C	674	0.988237	0.962494	0.955037	0.972197	0.996271	0.861576	0.999465
9:94268577:rs10993130:C_G	674	0.988237	0.962494	0.968628	0.972197	0.996271	0.910055	0.999465
9:94289243:rs79205359:A_T	675	0.988237	0.606826	0.635135	0.897991	0.996271	0.797774	0.999465
9:94300699:rs12236219:C_T	677	0.988237	0.95845	0.955037	0.897991	0.996271	0.910055	0.999465
9:94340072:rs60981486:G_A	675	0.988237	0.783849	0.991301	0.897991	0.996271	0.800482	0.999465
9:94349396:rs2025872:G_A	515	0.988237	0.606826	0.717779	0.961238	0.996271	0.797774	0.999465

## Sheet: no ENA 100PCs 
SNP	N	OtherNeuron FDR	Oligodendrocyte FDR	Excitatory FDR	Microglia FDR	Inhibitory FDR	Astrocyte FDR	EndothelialCell FDR
10:17937778:rs10430577:C_T	1355	0.980414	0.877702	0.982657	0.734588	0.902257	0.806448	0.78598
10:17937785:rs10430578:G_A	1360	0.940574	0.874498	0.982657	0.434429	0.822055	0.399301	0.78598
10:17940902:rs12779357:G_C	1358	0.963791	0.996765	0.982657	0.446449	0.826304	0.81672	0.96313
10:17953382:rs10764176:A_G	1363	0.940574	0.996765	0.982657	0.521051	0.950452	0.928676	0.843552
10:17954774:rs690759:A_G	1362	0.940574	0.996765	0.982657	0.305912	0.502592	0.886207	0.955547
10:17955079:rs491995:A_G	1363	0.949975	0.996765	0.982657	0.315308	0.496648	0.90068	0.948786
10:17958748:rs11011704:G_T	1361	0.906718	0.874498	0.982657	0.798231	0.605499	0.198862	0.84139
10:17974944:rs508196:C_T	1359	0.940574	0.996765	0.982657	0.454324	0.612387	0.806448	0.997482
10:17976964:rs692594:G_C	1359	0.99384	0.996765	0.982657	0.957274	0.517071	0.894721	0.936772
10:17977481:rs553304:T_C	1358	0.956657	0.996765	0.982657	0.949752	0.543237	0.870705	0.941164
10:17981493:rs1926739:G_A	1360	0.940574	0.996765	0.982657	0.493925	0.76502	0.445762	0.843552
10:17983033:rs2497832:T_A	1354	0.925528	0.996765	0.982657	0.454324	0.822055	0.443	0.948786
10:17983041:rs2497833:A_T	1351	0.925528	0.996765	0.98764	0.444907	0.826304	0.433855	0.948786
10:18020328:rs2488117:G_A	1363	0.887823	0.996765	0.982657	0.149911	0.517071	0.870705	0.843552
10:62042815:rs10821946:C_T	1359	0.940574	0.996765	0.982657	0.837204	0.88496	0.480289	0.867396
10:62045617:rs12355313:A_G	1363	0.940574	0.996765	0.982657	0.917789	0.783061	0.438105	0.948786
10:62045858:rs4948496:T_C	1362	0.940574	0.996765	0.982657	0.734466	0.942533	0.536337	0.96313
10:62050693:rs713240:C_T	1363	0.940574	0.966729	0.982657	0.874116	0.826304	0.359718	0.992381
10:62051919:rs10821949:T_C	1362	0.949975	0.996765	0.982657	0.75507	0.783061	0.638933	0.955547
10:62052208:rs10821950:T_C	1361	0.989364	0.996765	0.982657	0.517556	0.948216	0.806448	0.895453
10:62060144:rs10761604:T_C	1358	0.949975	0.996765	0.982657	0.650431	0.568148	0.806448	0.843552
11:108668877:rs11212749:G_A	1362	0.940574	0.996765	0.982657	0.272333	0.950452	0.806448	0.674588
11:108697289:rs12222436:A_C	1359	0.926283	0.996765	0.982657	0.23808	0.950452	0.806448	0.674588
11:114160077:rs648044:A_G	1362	0.86535	0.996765	0.982657	0.0938594	0.517071	0.81672	0.997482
11:32608337:rs114861240:G_A	1363	0.86535	0.966729	0.982657	0.485426	0.783061	0.912585	0.948786
11:32656282:rs111939608:T_G	1362	0.940574	0.996765	0.982657	0.607821	0.989177	0.928452	0.852194
11:32688249:rs114687110:G_A	1363	0.86535	0.966729	0.982657	0.480607	0.735149	0.90068	0.948786
11:32744320:rs143864773:T_C	1363	0.940574	0.996765	0.982657	0.798231	0.55014	0.921812	0.948786
11:44074688:rs178521:G_A	1358	0.940574	0.93135	0.996281	0.485426	0.517071	0.33397	0.948786
11:44084318:rs2285029:A_G	1362	0.940574	0.93135	0.996281	0.51688	0.543237	0.390884	0.948786
11:47164873:rs1055447:C_A	1361	0.949975	0.996765	0.982657	0.926906	0.568148	0.965848	0.96313
12:122059095:rs28629903:T_C	1361	0.906718	0.874498	0.982657	0.470842	0.779894	0.198862	0.843552
12:122065471:rs34532891:C_T	1361	0.940574	0.93135	0.982657	0.495229	0.306119	0.604697	0.843552
12:122082669:rs61952922:A_G	1359	0.940574	0.93135	0.982657	0.848538	0.948216	0.243967	0.843552
12:122085762:rs148015593:T_G	1362	0.925528	0.93135	0.982657	0.600032	0.626437	0.198862	0.843552
12:122090554:rs36126817:A_G	1363	0.940574	0.874498	0.982657	0.618095	0.870947	0.198862	0.843552
12:122092350:rs36165342:T_C	1363	0.940574	0.874498	0.982657	0.696989	0.929678	0.198862	0.843552
12:122109702:rs28548845:T_C	1362	0.940574	0.874498	0.982657	0.699722	0.928947	0.198862	0.843552
12:122115249:rs28498002:C_T	1362	0.940574	0.877702	0.982657	0.72838	0.930449	0.198862	0.843552
12:122122290:rs11059094:C_T	1363	0.940574	0.874498	0.982657	0.711838	0.930449	0.198862	0.843552
12:122122834:rs11057184:A_G	1357	0.940574	0.93135	0.982657	0.754413	0.938329	0.198862	0.867396
12:125303573:rs379525:C_T	1363	0.940574	0.996765	0.982657	0.758982	0.206581	0.527743	0.997482
12:125314817:rs1666839:G_A	1363	0.949975	0.996765	0.982657	0.17	0.27371	0.821847	0.864899
12:125326510:rs550677:A_G	1359	0.940574	0.996765	0.982657	0.294047	0.496648	0.992799	0.70078
12:53392077:rs7134628:G_A	1362	0.701947	0.996765	0.982657	0.517556	0.803302	0.201473	0.40296
12:53651403:rs7962971:T_C	1358	0.86535	0.996765	0.982657	0.557279	0.942157	0.336637	0.674588
14:20363487:rs10143216:G_A	1362	0.86535	0.93135	0.982657	0.664173	0.517071	0.86354	0.674588
14:22960520:rs1951121:T_G	1353	0.925528	0.932544	0.982657	0.272333	0.968289	0.527743	0.843552
14:22970346:rs34664079:T_C	1357	0.86535	0.966018	0.982657	0.102747	0.803302	0.264694	0.948786
14:22982919:rs3811183:C_G	1362	0.846813	0.966729	0.982657	0.059211	0.826304	0.201473	0.852194
14:22989248:rs11629120:T_C	1363	0.749337	0.966729	0.982657	0.0479673	0.834831	0.198862	0.948786
14:22989947:rs11624528:G_A	1361	0.940574	0.996765	0.982657	0.52413	0.517071	0.894721	0.895453
14:23006817:rs3751498:C_A	1362	0.881226	0.93135	0.982657	0.0827925	0.687008	0.201473	0.96313
14:53872546:rs74053118:T_C	1358	0.906718	0.996765	0.982657	0.358813	0.517071	0.870705	0.948786
14:53877018:rs112731178:C_T	1361	0.913003	0.996765	0.982657	0.320782	0.517071	0.928452	0.96313
14:53879292:rs74053129:G_A	1356	0.881226	0.996765	0.982657	0.309128	0.517071	0.911415	0.948786
14:53886243:rs74053152:A_G	1363	0.871566	0.996765	0.982657	0.278631	0.517071	0.912585	0.959289
14:74745411:rs10143492:G_C	1363	0.940574	0.996765	0.982657	0.827198	0.517071	0.848438	0.78598
14:74778299:rs2359237:G_A	1362	0.940574	0.996765	0.982657	0.91663	0.496648	0.912585	0.726715
14:74787370:rs12588874:G_A	1357	0.940574	0.996765	0.982657	0.922893	0.496718	0.911415	0.78598
14:74794938:rs2111705:G_A	1362	0.940574	0.996765	0.982657	0.870422	0.496648	0.874278	0.674588
14:74809376:rs957345:C_G	1361	0.940574	0.996765	0.982657	0.928407	0.452216	0.928452	0.717924
14:74815413:rs12432026:T_G	1361	0.940574	0.996765	0.982657	0.875588	0.499676	0.912585	0.760576
14:74826683:rs10138360:G_A	1352	0.940574	0.996765	0.982657	0.922893	0.492718	0.894721	0.726715
14:74831024:rs973879:T_C	1356	0.940574	0.996765	0.982657	0.979619	0.499676	0.886207	0.70078
14:74831934:rs7144654:A_G	1359	0.940574	0.996765	0.982657	0.922893	0.500499	0.911415	0.716799
14:74874115:rs4903262:G_A	1363	0.925528	0.996765	0.982657	0.593189	0.612199	0.911415	0.714025
14:74880037:rs28426374:C_T	1362	0.925528	0.996765	0.982657	0.650431	0.618559	0.821847	0.674588
14:74880882:rs10083386:C_A	1362	0.925528	0.996765	0.982657	0.576206	0.664646	0.815969	0.674588
15:41588992:rs11070340:G_A	1363	0.940574	0.996765	0.982657	0.798231	0.968289	0.912585	0.843552
15:41758880:rs8042809:A_G	686	0.946587	0.874498	0.982657	0.454324	0.875825	0.274427	0.948786
15:41808476:rs7175346:G_A	1349	0.940574	0.93135	0.982657	0.928407	0.517071	0.921762	0.843552
15:41808527:rs28671571:C_G	1352	0.940574	0.93135	0.982657	0.985745	0.543237	0.92477	0.843552
15:41810087:rs12440605:G_A	1361	0.915942	0.93135	0.982657	0.979619	0.517071	0.932434	0.843552
15:41850714:rs8025614:G_A	1358	0.753289	0.93135	0.982657	0.454324	0.938916	0.912585	0.948786
16:10868025:rs6498113:T_G	1362	0.949975	0.996765	0.982657	0.593189	0.704083	0.928452	0.948786
16:10870261:rs6498114:G_T	1359	0.946651	0.996765	0.982657	0.678301	0.452216	0.928452	0.948786
16:10874583:rs12449199:T_G	1362	0.980414	0.996765	0.982657	0.890103	0.656165	0.912585	0.96313
16:10876619:rs12596540:A_G	1362	0.940574	0.996765	0.982657	0.870422	0.517071	0.402914	0.843552
16:10880566:rs12924236:G_C	1361	0.940574	0.996765	0.982657	0.899089	0.55014	0.49396	0.843552
16:10881454:rs4781011:T_G	1361	0.86535	0.996765	0.982657	0.13468	0.340326	0.198862	0.997572
16:10885028:rs73499473:C_T	1209	0.871566	0.93135	0.982657	0.113013	0.306119	0.198862	0.96313
16:10885583:rs11074934:C_T	1363	0.940574	0.996765	0.982657	0.91663	0.826304	0.774766	0.997482
16:10887661:rs12325238:C_A	1361	0.925528	0.966729	0.982657	0.442332	0.568148	0.201473	0.948786
16:10888488:rs8043545:G_C	1362	0.906718	0.966729	0.982657	0.372036	0.612199	0.198862	0.948786
16:10888750:rs12598451:G_A	1362	0.989364	0.996765	0.982657	0.941919	0.821668	0.355146	0.948786
16:10890609:rs12931265:C_T	1363	0.949975	0.944943	0.982657	0.742485	0.55014	0.402914	0.843552
16:10894539:rs12934481:G_T	1362	0.956657	0.966729	0.982657	0.970687	0.803302	0.428303	0.843552
16:3307015:rs8059597:A_G	1360	0.701947	0.996765	0.99101	0.0479673	0.145895	0.198862	0.96313
16:3310140:rs8054928:G_A	1355	0.749337	0.996765	0.982657	0.0479673	0.108137	0.201473	0.963056
16:3312017:rs757108:T_C	1362	0.940574	0.996765	0.982657	0.875588	0.826304	0.992799	0.96313
16:3312323:rs17684522:G_A	1360	0.940574	0.996765	0.982657	0.877183	0.826304	0.928676	0.948786
16:3314867:rs12325636:G_C	1362	0.915942	0.996765	0.982657	0.454324	0.597768	0.86354	0.96313
16:3314997:rs12325187:C_G	1362	0.940574	0.996765	0.988928	0.703611	0.605499	0.911415	0.96313
16:3317061:rs17611827:G_A	1358	0.915942	0.966729	0.982657	0.879926	0.568148	0.928452	0.96313
16:33807:rs28652789:G_C	1363	0.701947	0.996765	0.982657	0.315308	0.88496	0.198862	0.895453
16:37321:rs9937872:G_A	1362	0.749337	0.996765	0.982657	0.485426	0.942157	0.198862	0.948786
16:38245:rs73493038:C_T	1363	0.775167	0.996765	0.982657	0.554924	0.938763	0.198862	0.948786
16:45254:rs8056400:C_T	1361	0.915942	0.996765	0.982657	0.354765	0.496648	0.245023	0.948786
16:47354:rs8466:A_G	1362	0.906718	0.996765	0.982657	0.294047	0.517071	0.248704	0.948786
16:49353:rs77046488:A_G	1361	0.86535	0.996765	0.982657	0.480607	0.88496	0.21698	0.992381
16:53923:rs2562145:C_G	1362	0.940574	0.932544	0.988365	0.454324	0.652357	0.359718	0.96313
16:57029582:rs75974417:C_T	1363	0.701947	0.996765	0.982657	0.224406	0.500499	0.894721	0.910065
16:57031209:rs16965220:C_A	1362	0.86535	0.996765	0.982657	0.387106	0.626437	0.998505	0.869498
16:80796916:rs2580315:T_C	1363	0.949975	0.996765	0.982657	0.801966	0.687008	0.921762	0.948786
16:80830879:rs56844452:C_T	1363	0.974553	0.996765	0.982657	0.734588	0.738808	0.806448	0.843552
17:40067150:rs3923377:G_T	1363	0.956657	0.996765	0.982657	0.734466	0.756786	0.86354	0.955547
17:42419266:rs8068844:T_C	1363	0.871566	0.93135	0.982657	0.436689	0.938329	0.774766	0.96313
17:42544897:rs684214:C_T	1363	0.86535	0.996765	0.982657	0.0817432	0.528883	0.965848	0.948786
17:42554255:rs676387:C_A	1363	0.86535	0.93135	0.982657	0.19846	0.618602	0.86354	0.96313
17:42564217:rs668799:C_T	1361	0.887823	0.932544	0.982657	0.162838	0.594379	0.815847	0.948786
17:42568614:rs646123:G_A	1363	0.86535	0.93135	0.982657	0.149911	0.61628	0.821847	0.96313
17:42570011:rs665268:A_G	1363	0.871566	0.93135	0.982657	0.159027	0.61671	0.815969	0.96313
17:42579393:rs34855406:G_C	1361	0.846813	0.996765	0.982657	0.0479673	0.27371	0.928676	0.948786
17:42579579:rs6963:T_A	1356	0.86535	0.932544	0.982657	0.137777	0.627415	0.86817	0.96313
17:42583623:rs10454087:C_T	1358	0.86535	0.932544	0.982657	0.137777	0.626437	0.860298	0.96313
17:42588995:rs12951632:T_C	1361	0.86535	0.93135	0.982657	0.151271	0.61628	0.81672	0.96313
17:42607430:rs60929812:G_A	1349	0.86535	0.93135	0.982657	0.200366	0.597768	0.821847	0.96313
17:42616611:rs74322397:C_T	1346	0.871566	0.966729	0.982657	0.141862	0.61628	0.86354	0.992381
17:42620270:rs35635959:T_C	1361	0.86535	0.93135	0.982657	0.198722	0.618602	0.86354	0.96313
17:42629543:rs34138141:G_T	1362	0.831236	0.996765	0.982657	0.0513676	0.265668	0.921762	0.96313
17:42666566:rs2292749:C_T	1363	0.881226	0.93135	0.982657	0.315308	0.568148	0.886207	0.955547
18:2750858:rs2347808:G_A	1359	0.948828	0.996765	0.982657	0.650431	0.517071	0.990182	0.941164
18:2809162:rs71356070:C_T	1362	0.940574	0.996765	0.982657	0.161675	0.948216	0.81672	0.948786
18:54383124:rs1851755:T_A	1362	0.749337	0.996765	0.982657	0.0855432	0.803302	0.609761	0.843552
18:54438403:rs7239568:A_C	1357	0.940574	0.996765	0.982657	0.975118	0.713185	0.81672	0.898076
18:54532101:rs8090360:T_C	1362	0.86535	0.996765	0.982657	0.0986718	0.822055	0.846425	0.96313
18:54724477:rs8089474:G_A	1355	0.881226	0.996765	0.982657	0.293326	0.568148	0.912585	0.674588
18:54807931:rs7243785:A_G	1360	0.940574	0.996765	0.982657	0.848538	0.568148	0.707489	0.96313
18:54808673:rs6566871:T_C	1359	0.940574	0.996765	0.982657	0.267622	0.735149	0.928452	0.96313
18:54812256:rs8092503:A_G	1360	0.940574	0.996765	0.982657	0.848538	0.581658	0.608359	0.997482
18:54821441:rs62091461:C_T	1362	0.915942	0.932544	0.982657	0.917789	0.517071	0.264959	0.997482
18:54825021:rs12606230:T_C	1358	0.940574	0.996765	0.982657	0.875588	0.656165	0.581776	0.997482
18:54828093:rs3764512:G_T	1362	0.925528	0.932544	0.982657	0.848538	0.443837	0.267485	0.977208
18:54832780:rs12454204:G_T	1360	0.906718	0.932544	0.982657	0.86661	0.517071	0.248704	0.997572
18:54842602:rs58243949:C_T	1362	0.887823	0.932544	0.982657	0.880319	0.492718	0.201473	0.997482
18:54850675:rs1833288:A_G	1216	0.980414	0.996765	0.982657	0.693068	0.942157	0.81672	0.96313
18:54856206:rs7243110:T_C	1362	0.940574	0.996765	0.982657	0.399557	0.834831	0.748668	0.843552
18:54861457:rs1833289:G_A	1362	0.940574	0.996765	0.982657	0.699722	0.938329	0.479621	0.976813
18:54919460:rs8090983:A_G	1362	0.940574	0.996765	0.982657	0.922893	0.55014	0.911415	0.96313
18:54940486:rs11876384:A_G	1360	0.940574	0.932544	0.982657	0.695895	0.794369	0.468094	0.96313
19:11118069:rs2569550:T_C	1352	0.749337	0.932544	0.982657	0.127781	0.990118	0.198862	0.864899
19:21699401:rs12052044:A_G	1362	0.940574	0.932544	0.982657	0.618095	0.950452	0.272482	0.948786
19:21705462:rs10409238:T_C	1363	0.925528	0.966729	0.982657	0.278631	0.938329	0.386611	0.843552
19:21707537:rs6511285:G_A	1361	0.940574	0.996765	0.982657	0.643957	0.723267	0.912153	0.948786
19:21725251:rs7252798:C_T	1361	0.940574	0.996765	0.982657	0.848538	0.979092	0.81672	0.948786
19:21729953:rs35717293:A_G	1361	0.949975	0.996765	0.982657	0.975118	0.942157	0.894721	0.955547
19:21741387:rs61037485:T_A	1362	0.956657	0.996765	0.982657	0.944595	0.950452	0.912585	0.948786
19:21767600:rs6511291:T_C	1362	0.940574	0.996765	0.982657	0.91663	0.968289	0.806448	0.912611
19:21775202:rs12710186:T_C	661	0.940574	0.996765	0.982657	0.734588	0.89027	0.846425	0.997572
19:22135428:rs12460025:A_G	1363	0.881226	0.996765	0.996281	0.2005	0.713185	0.803017	0.869498
19:22138454:rs3813591:T_C	1363	0.86535	0.996765	0.98764	0.278631	0.718991	0.67914	0.86979
19:22157015:rs546976:G_A	1360	0.926283	0.996765	0.982657	0.495229	0.982592	0.911415	0.843552
19:22159103:rs379619:T_C	1360	0.887823	0.996765	0.982657	0.454324	0.942157	0.92477	0.843552
19:22190501:rs10417143:T_A	1356	0.949975	0.996765	0.982657	0.957274	0.618602	0.521204	0.843552
19:22226239:rs2606266:C_T	1354	0.906718	0.996765	0.982657	0.61272	0.948216	0.921762	0.843552
19:22230820:rs2606275:G_A	1356	0.940574	0.996765	0.982657	0.996447	0.705994	0.81672	0.843552
19:22245678:rs62120010:G_A	1359	0.86535	0.996765	0.9903	0.358813	0.946692	0.806448	0.843552
19:22247714:rs808246:G_A	1357	0.86535	0.996765	0.982657	0.315308	0.948216	0.815969	0.84139
19:23868026:rs34601376:A_T	1361	0.86535	0.996765	0.982657	0.798231	0.55014	0.318824	0.96313
19:23924531:rs4932934:T_A	1362	0.86535	0.932544	0.982657	0.0479673	0.568148	0.92477	0.96313
19:23966743:rs2195987:C_T	1363	0.86535	0.966729	0.982657	0.0479673	0.551575	0.949879	0.997482
19:24019118:rs2916061:G_A	1361	0.949975	0.996765	0.982657	0.113013	0.61671	0.928452	0.948786
19:36254858:rs4806303:G_A	1360	0.940574	0.996765	0.982657	0.922893	0.568148	0.912585	0.843552
19:36260734:rs55697131:A_G	1363	0.949975	0.996765	0.982657	0.827198	0.847821	0.954285	0.895453
19:36267995:rs4806292:C_T	1126	0.831236	0.996765	0.982657	0.436341	0.55014	0.466812	0.887331
19:36326252:rs3111555:T_C	1362	0.940574	0.996765	0.982657	0.87136	0.88496	0.806927	0.948786
19:36381914:rs2967511:G_A	1353	0.940574	0.996765	0.982657	0.650431	0.920863	0.997231	0.948786
19:36910902:rs1227564:A_G	1360	0.949975	0.932544	0.982657	0.134978	0.627415	0.921762	0.96313
19:36922184:rs540472:T_A	1363	0.940574	0.93135	0.982657	0.170238	0.938916	0.983098	0.997482
19:36944863:rs538534:G_A	1362	0.940574	0.93135	0.982657	0.125789	0.656165	0.928452	0.96313
19:36962432:rs541966:C_T	1355	0.940574	0.93135	0.982657	0.221608	0.843905	0.954285	0.96313
19:36994694:rs2551054:C_T	1356	0.906718	0.966729	0.982657	0.315308	0.783061	0.894721	0.94939
19:37003580:rs826325:G_A	1359	0.940574	0.996765	0.982657	0.261486	0.529607	0.992715	0.96313
19:37102194:rs8109501:A_G	1362	0.925528	0.966729	0.982657	0.358813	0.55014	0.928452	0.997482
19:37126707:rs10416428:C_A	1363	0.940574	0.93135	0.982657	0.113013	0.55014	0.748393	0.869498
19:37141131:rs1305720893:T_A	1362	0.940574	0.996765	0.98764	0.267622	0.517071	0.924347	0.96313
19:37160812:rs12980849:T_C	1359	0.949975	0.93135	0.988365	0.113013	0.486193	0.922459	0.997572
19:37256897:rs1226598:A_G	1360	0.940574	0.93135	0.982657	0.059211	0.687008	0.912585	0.948786
19:37324479:rs6508712:T_G	1361	0.940574	0.93135	0.982657	0.0479673	0.517071	0.928452	0.96313
19:37364937:rs256741:C_A	1361	0.940574	0.93135	0.982657	0.059211	0.517071	0.928452	0.977208
19:37493748:rs12461941:C_A	686	0.940574	0.874498	0.982657	0.371447	0.826304	0.270706	0.955547
19:37578683:rs55865869:C_G	1358	0.583527	0.996765	0.982657	0.671249	0.516559	0.175661	0.914508
19:37586573:rs2306201:G_A	1363	0.583527	0.996765	0.982657	0.650431	0.414556	0.175661	0.948786
19:37587011:rs13744:T_C	1363	0.940574	0.93135	0.982657	0.517556	0.568148	0.274427	0.977208
19:37587870:rs57654288:G_A	1363	0.749337	0.996765	0.982657	0.810407	0.531959	0.198862	0.948786
19:37650857:rs2016598:C_A	1359	0.701947	0.874498	0.982657	0.372036	0.938916	0.806448	0.78598
19:37667068:rs113445505:C_T	1362	0.475901	0.996765	0.982657	0.642748	0.306889	0.175661	0.869498
19:37695952:rs113757599:C_T	1362	0.475901	0.996765	0.982657	0.650431	0.401147	0.175661	0.898076
19:37701991:rs2385005:T_A	1360	0.475901	0.996765	0.982657	0.621795	0.41544	0.175661	0.948786
19:37726993:rs73039018:C_A	1363	0.831236	0.996765	0.982657	0.495229	0.768554	0.874278	0.674588
19:37797025:rs3848625:T_A	1358	0.86535	0.966729	0.982657	0.979619	0.826304	0.922459	0.843552
19:37815020:rs7245864:C_T	686	0.940574	0.874498	0.982657	0.40769	0.826304	0.266216	0.948786
19:37832544:rs11666021:C_T	1362	0.86535	0.996765	0.982657	0.650431	0.968289	0.924347	0.78598
19:37956410:rs705500:A_T	1363	0.940574	0.93135	0.982657	0.305912	0.304483	0.27541	0.864899
19:37973622:rs11666497:C_T	686	0.940574	0.874498	0.982657	0.367911	0.826304	0.264694	0.948786
19:41629773:rs6508988:G_C	1360	0.949975	0.996765	0.982657	0.754817	0.517071	0.742091	0.96313
19:41996221:rs4803520:A_G	1363	0.871566	0.54931	0.982657	0.656507	0.942157	0.912585	0.96313
19:42000353:rs454150:G_A	1363	0.86535	0.874498	0.982657	0.19846	0.618559	0.911415	0.96313
19:42001892:rs443239:C_G	1363	0.871566	0.54931	0.982657	0.652603	0.942157	0.912585	0.96313
19:42031082:rs74318446:A_G	1363	0.881226	0.54931	0.982657	0.593189	0.902015	0.928452	0.955547
19:42072800:rs7251466:G_C	1363	0.881226	0.54931	0.982657	0.622558	0.938763	0.86354	0.96313
19:42084847:rs11878917:G_A	1356	0.887823	0.874498	0.982657	0.227043	0.61628	0.92477	0.948786
19:42089564:rs16975663:A_G	1363	0.906718	0.874498	0.982657	0.200366	0.687008	0.928452	0.997482
19:42090742:rs76335122:T_G	1363	0.940574	0.54931	0.982657	0.631227	0.988952	0.821847	0.997482
19:42098921:rs75543135:T_A	1363	0.940574	0.54931	0.982657	0.643957	0.950452	0.846425	0.997482
19:42147448:rs8106871:C_T	1362	0.989364	0.874498	0.982657	0.53238	0.99755	0.81672	0.948786
19:42166375:rs17270057:T_C	1363	0.949975	0.54931	0.982657	0.557279	0.950452	0.787736	0.84139
19:42169445:rs17270169:C_T	1363	0.949975	0.54931	0.982657	0.557279	0.950452	0.787736	0.84139
19:42173655:rs12232804:C_T	1361	0.940574	0.54931	0.982657	0.76582	0.950452	0.604697	0.843552
19:42179639:rs11880124:A_G	1363	0.940574	0.874498	0.982657	0.17	0.658424	0.639545	0.843552
19:42184535:rs11883412:G_T	1363	0.940574	0.874498	0.982657	0.230244	0.779894	0.806448	0.85315
19:42193005:rs113631324:A_G	1361	0.940574	0.874498	0.982657	0.267622	0.768554	0.815969	0.852194
19:42204002:rs80167532:G_T	1361	0.949975	0.54931	0.982657	0.693068	0.970826	0.264959	0.918302
19:42207872:rs8182491:C_T	1361	0.940574	0.54931	0.982657	0.686043	0.950452	0.376355	0.887331
19:42214443:rs59099214:A_G	1362	0.940574	0.874498	0.982657	0.267622	0.756786	0.783124	0.843552
19:42231025:rs74259566:C_G	1363	0.940574	0.638991	0.982657	0.358813	0.826304	0.696511	0.948786
19:42231646:rs8108096:T_C	1358	0.940574	0.54931	0.982657	0.37606	0.826304	0.748393	0.948786
19:42250251:rs76292187:G_A	973	0.980414	0.874498	0.982657	0.664173	0.950452	0.557612	0.843552
19:42263441:rs113028115:T_C	1362	0.940574	0.93135	0.982657	0.2005	0.826304	0.966251	0.859632
19:43984200:rs62116613:G_A	1362	0.926283	0.966729	0.99101	0.436341	0.844526	0.895845	0.78598
19:57320339:rs10439124:G_A	1361	0.989364	0.996765	0.988365	0.798231	0.88496	0.743865	0.843552
19:57323329:rs4801463:A_C	677	0.913003	0.996765	0.982657	0.871017	0.605499	0.392519	0.96313
19:57323884:rs4801216:C_T	1361	0.798366	0.93135	0.982657	0.409724	0.713185	0.846425	0.985235
19:57330861:rs1034847:G_C	1358	0.996373	0.996765	0.982657	0.682278	0.626437	0.81672	0.78598
19:57333965:rs2016993:T_G	1363	0.980414	0.996765	0.982657	0.759069	0.687008	0.815847	0.84139
19:57340445:rs78873810:C_T	1362	0.749337	0.93135	0.982657	0.224406	0.687008	0.806448	0.948786
19:57353714:rs862703:T_C	1361	0.881226	0.996765	0.982657	0.149911	0.500499	0.937243	0.997482
19:57359773:rs862710:C_A	1363	0.925528	0.996765	0.982657	0.454324	0.687008	0.954285	0.997482
19:57379469:rs11666890:T_C	1362	0.583527	0.932544	0.98764	0.059211	0.517071	0.554657	0.948786
19:57428979:rs10084129:T_C	1363	0.949975	0.996765	0.982657	0.487303	0.55014	0.819858	0.941164
19:57430636:rs12980669:G_T	1127	0.960563	0.996765	0.982657	0.727044	0.942157	0.806448	0.96313
19:57431220:rs11667293:T_G	1362	0.881226	0.996765	0.982657	0.0959995	0.517071	0.894721	0.869498
19:57434452:rs10411904:A_G	1362	0.940574	0.998612	0.982657	0.229769	0.496648	0.928676	0.843552
19:57767061:rs10422444:T_C	1355	0.940574	0.996765	0.982657	0.52413	0.55014	0.949888	0.843552
19:57779860:rs2158013:A_G	1363	0.949975	0.996765	0.982657	0.454324	0.491362	0.933987	0.864899
19:57789860:rs6510097:T_C	1363	0.952172	0.996765	0.982657	0.455373	0.492718	0.938021	0.867396
19:57793241:rs10417363:A_G	1350	0.949975	0.996765	0.982657	0.504568	0.517071	0.998505	0.852194
19:8443507:rs17160489:G_A	1361	0.86535	0.966729	0.982657	0.0817432	0.502592	0.557612	0.843552
1:11804529:rs3753584:T_C	1363	0.887823	0.996765	0.982657	0.442332	0.950452	0.821847	0.674588
1:11823474:rs12567119:C_T	1361	0.871566	0.996765	0.982657	0.371447	0.911076	0.743865	0.78598
1:155429501:rs7514174:C_T	1362	0.906718	0.996765	0.982657	0.598728	0.948216	0.940817	0.674588
1:180979438:rs7528526:A_G	1362	0.940574	0.93135	0.98764	0.922893	0.783061	0.274427	0.96313
1:180979995:rs4495657:T_C	1362	0.940574	0.93135	0.982657	0.896181	0.768554	0.272482	0.96313
1:180980990:rs10753232:C_T	1361	0.989364	0.93135	0.982657	0.779353	0.61628	0.392519	0.96313
1:180992109:rs11586493:G_A	1357	0.940574	0.93135	0.988365	0.928407	0.826304	0.274427	0.96313
1:181016941:rs10797662:T_G	1361	0.940574	0.996765	0.982657	0.275265	0.568148	0.870214	0.7456
1:181048111:rs10797665:T_C	1355	0.980414	0.996765	0.982657	0.294047	0.55014	0.911415	0.843552
1:230712956:rs2004776:C_T	1363	0.989364	0.996765	0.982657	0.798231	0.371412	0.86354	0.855869
1:56140074:rs778125:A_G	1363	0.99384	0.996765	0.982657	0.853581	0.418533	0.95961	0.852194
1:56140534:rs778124:G_A	1363	0.925528	0.996765	0.982657	0.653537	0.942897	0.654633	0.918302
20:25856855:rs138319634:G_T	686	0.949975	0.874498	0.982657	0.442332	0.84108	0.275892	0.948786
20:26002648:rs7272751:C_T	681	NA	NA	NA	NA	NA	NA	NA
20:26008233:rs143003898:C_A	686	0.948828	0.874498	0.982657	0.442332	0.834831	0.277084	0.948786
20:32781154:rs6141814:C_A	1362	0.980414	0.996765	0.982657	0.875588	0.74859	0.46804	0.96313
20:34700851:rs6058108:A_G	1362	0.887823	0.93135	0.982657	0.149911	0.843905	0.399301	0.700138
20:45351247:rs2741441:T_G	1361	0.86535	0.932544	0.982657	0.358813	0.771884	0.336637	0.843552
22:31361749:rs5753576:C_T	1361	0.940574	0.93135	0.982657	0.454324	0.551931	0.927097	0.70078
22:38054613:rs2018980:A_G	1362	0.831236	0.996765	0.982657	0.0661124	0.496648	0.32145	0.997572
22:38056247:rs742396:C_G	1363	0.831236	0.996765	0.982657	0.0595158	0.486193	0.281207	0.96313
22:38062962:rs4821735:G_C	1362	0.831236	0.996765	0.982657	0.0661124	0.492718	0.275019	0.96313
22:38071777:rs760975:G_C	1361	0.871566	0.996765	0.982657	0.137777	0.531028	0.405977	0.96313
22:38078845:rs1004764:G_A	1362	0.831236	0.996765	0.982657	0.0817432	0.514565	0.274427	0.948786
22:39506520:rs4821904:T_C	1363	0.940574	0.977149	0.982657	0.52413	0.800937	0.928452	0.674588
22:39508608:rs4820379:A_G	1362	0.940574	0.996765	0.982657	0.454324	0.516559	0.392519	0.674588
22:39517277:rs1048310:T_G	1362	0.940574	0.996765	0.982657	0.890103	0.954863	0.998505	0.674588
22:39517552:rs10854722:G_A	1363	0.940574	0.996765	0.982657	0.742485	0.944055	0.925974	0.674588
22:39521510:rs4894:A_C	1363	0.940574	0.996765	0.982657	0.668721	0.938329	0.92477	0.78598
22:39525664:rs882566:A_T	1357	0.940574	0.996765	0.982657	0.754817	0.826304	0.911415	0.84139
22:39527683:rs5750844:G_A	1363	0.940574	0.996765	0.982657	0.669236	0.834831	0.86354	0.84139
22:39530856:rs1028320:G_A	1363	0.940574	0.996765	0.982657	0.481083	0.517071	0.47472	0.700138
22:39530924:rs1028321:G_A	1360	0.940574	0.996765	0.982657	0.642748	0.826304	0.895845	0.84139
22:39536511:rs5757703:G_A	1361	0.940574	0.996765	0.982657	0.664173	0.843905	0.870705	0.78598
22:39543100:rs6001619:A_G	1362	0.940574	0.996765	0.982657	0.454324	0.517071	0.500166	0.674588
2:134840058:rs10496731:T_G	1356	0.940574	0.996765	0.987726	0.779353	0.826304	0.846425	0.96313
2:134842169:rs1530555:T_C	1355	0.940574	0.996765	0.982657	0.779353	0.687008	0.86817	0.997572
2:134847444:rs76328456:A_G	1360	0.949975	0.996765	0.982657	0.853581	0.89027	0.998505	0.843552
2:134865290:rs3819121:T_C	1362	0.949975	0.996765	0.982657	0.91663	0.824916	0.97041	0.96313
2:134871869:rs6711390:T_C	1362	0.940574	0.996765	0.982657	0.827198	0.687008	0.912585	0.997482
2:134873830:rs6430553:T_C	1362	0.940574	0.996765	0.982657	0.810407	0.687008	0.912585	0.997482
2:134875411:rs4954192:T_C	1361	0.940574	0.996765	0.982657	0.672956	0.783061	0.894721	0.974332
2:134877011:rs6738113:A_G	1362	0.940574	0.996765	0.982657	0.806897	0.687008	0.928452	0.997482
2:134880474:rs12473839:T_C	1361	0.949975	0.996765	0.982657	0.851873	0.687008	0.928676	0.96313
2:134892083:rs74265413:G_C	1357	0.940574	0.996765	0.982657	0.861009	0.783061	0.928676	0.948786
2:134893196:rs6714498:T_C	1352	0.940574	0.996765	0.982657	0.922893	0.783061	0.928452	0.948786
2:134916800:rs12463645:T_C	1362	0.940574	0.996765	0.982657	0.875588	0.803302	0.928452	0.948786
2:134947988:rs1979033:G_A	424	0.940574	0.874498	0.982657	0.401134	0.55014	0.175661	0.948786
2:134997549:rs61134960:G_A	1361	0.925528	0.996765	0.982657	0.349477	0.713185	0.912585	0.78598
2:136167869:rs10193587:T_C	1363	0.86535	0.996765	0.982657	0.644615	0.950452	0.774766	0.78598
2:136177824:rs4954575:G_A	1363	0.749337	0.996765	0.982657	0.37606	0.822055	0.315851	0.674588
2:147623201:rs12466337:T_C	1363	0.925528	0.996765	0.982657	0.127781	0.306119	0.806448	0.948786
2:183126538:rs2254879:C_T	1363	0.949975	0.996765	0.982657	0.57972	0.776768	0.912585	0.84139
2:21072355:rs62122515:G_A	1360	0.871566	0.93135	0.982657	0.890103	0.517071	0.86817	0.918302
2:60490908:rs1427407:T_G	1363	0.940574	0.9562	0.982657	0.922893	0.687008	0.999488	0.96313
2:60491939:rs1896294:C_T	1363	0.940574	0.996765	0.982657	0.985745	0.568148	0.928452	0.948786
2:60492835:rs766432:C_A	1362	0.940574	0.966729	0.982657	0.875588	0.55014	0.955772	0.963056
2:60493111:rs11886868:C_T	1363	0.940574	0.996765	0.982657	0.922893	0.568148	0.928676	0.96313
2:60493454:rs10195871:A_G	1362	0.940574	0.996765	0.982657	0.928407	0.55014	0.928676	0.96313
2:60493622:rs10172646:G_A	1363	0.940574	0.996765	0.982657	0.928407	0.55014	0.928676	0.96313
2:60493816:rs4671393:A_G	1363	0.940574	0.955493	0.982657	0.928189	0.526116	0.928676	0.96313
2:60494176:rs7584113:A_G	1363	0.940574	0.996765	0.982657	0.937696	0.55014	0.928676	0.96313
2:60494212:rs7557939:G_A	1363	0.940574	0.996765	0.982657	0.928407	0.551575	0.932434	0.96313
2:60496951:rs1896295:T_C	1361	0.940574	0.966729	0.982657	0.926045	0.517071	0.928676	0.96313
2:60496952:rs1896296:G_T	1361	0.940574	0.966729	0.982657	0.926045	0.517071	0.928676	0.96313
2:60498316:rs7606173:G_C	1358	0.949975	0.996765	0.982657	0.849256	0.531959	0.806448	0.997482
3:101304904:rs503734:A_G	1359	0.949975	0.874498	0.982657	0.442332	0.55014	0.198862	0.96313
3:101349101:rs17402964:C_T	1361	0.980414	0.996765	0.982657	0.466172	0.922139	0.810672	0.948786
3:101349776:rs2553419:C_T	1361	0.940574	0.93135	0.988365	0.730658	0.568148	0.248704	0.843552
3:101365760:rs62280667:T_C	1362	0.940574	0.587569	0.982657	0.454324	0.517071	0.198862	0.96313
3:101390336:rs9861774:T_C	676	0.940574	0.9177	0.982657	0.391682	0.831844	0.521503	0.96313
3:101391301:rs2682383:T_A	1360	0.925528	0.874498	0.982657	0.866416	0.826304	0.355146	0.96313
3:101417558:rs9859077:G_C	1360	0.940574	0.54931	0.982657	0.481083	0.517071	0.198862	0.96313
3:101424322:rs2317700:T_C	668	0.940574	0.874498	0.982657	0.734588	0.938329	0.274427	0.948786
3:101496512:rs10936664:T_C	1359	0.926283	0.93135	0.982657	0.949752	0.803302	0.392648	0.96313
3:101509521:rs56290975:G_C	1362	0.881226	0.944943	0.982657	0.734466	0.893758	0.957771	0.96313
3:101513077:rs9682313:T_C	1360	0.86535	0.944943	0.982657	0.643957	0.93215	0.912153	0.963056
3:101523907:rs13088318:A_G	1362	0.940574	0.54931	0.982657	0.454324	0.517071	0.198862	0.96313
3:101531164:rs72946021:T_G	1361	0.940574	0.996765	0.982657	0.61272	0.713087	0.536337	0.96313
3:101539291:rs9829214:T_C	1360	0.925528	0.874498	0.982657	0.91663	0.822055	0.390702	0.96313
3:101548541:rs13062095:T_C	1361	0.940574	0.54931	0.982657	0.37887	0.517071	0.198862	0.977208
3:101549236:rs11923667:T_A	1356	0.86535	0.956558	0.982657	0.682038	0.928947	0.911415	0.96313
3:101555963:rs9825208:G_T	1362	0.913179	0.996765	0.982657	0.600032	0.568148	0.599567	0.97963
3:101562690:rs4618204:T_C	1360	0.940574	0.996765	0.982657	0.875456	0.735485	0.832666	0.96313
3:101716562:rs13321258:G_A	1362	0.949975	0.874498	0.982657	0.305912	0.619934	0.198862	0.843552
3:56699066:rs1844477:C_T	1358	0.475901	0.93135	0.982657	0.0817432	0.55014	0.198862	0.843552
3:56831417:rs11925835:T_C	1361	0.949975	0.93135	0.982657	0.984004	0.922139	0.515776	0.843552
3:71497888:rs6798507:G_A	1363	0.940574	0.996765	0.982657	0.779353	0.870947	0.944118	0.997482
3:71508714:rs17718831:G_A	1358	0.940574	0.996765	0.982657	0.531963	0.654619	0.910064	0.974332
3:71572518:rs2116709:T_A	1361	0.940574	0.996765	0.982657	0.693068	0.948216	0.928452	0.96313
4:109813207:rs7440009:C_T	1363	0.940574	0.966729	0.982657	0.275265	0.718991	0.81672	0.843552
4:109816963:rs7676676:C_T	1363	0.925528	0.996765	0.982657	0.605703	0.590941	0.580861	0.96313
4:109824698:rs10365:C_G	1360	0.881226	0.966729	0.982657	0.399557	0.420456	0.500166	0.992381
4:109834165:rs11937249:G_T	1361	0.86535	0.955493	0.982657	0.277131	0.340326	0.33397	0.997482
4:109844340:rs6839680:T_C	1362	0.940574	0.996765	0.996281	0.557279	0.605499	0.932434	0.96313
4:38633083:rs35547424:T_C	1363	0.940574	0.966729	0.982657	0.923042	0.452216	0.392648	0.674588
4:38633136:rs35771878:A_G	1363	0.940574	0.966729	0.982657	0.922893	0.452216	0.392648	0.674588
4:65561326:rs6826193:C_T	1354	0.871566	0.996765	0.982657	0.113013	0.826304	0.806927	0.70078
5:43162506:rs10941611:T_C	1350	0.940574	0.93135	0.982657	0.31378	0.822055	0.264694	0.843552
5:43185995:rs7723426:T_C	1357	0.940574	0.93135	0.982657	0.358813	0.803302	0.264694	0.843552
6:135081201:rs9399136:T_C	1358	0.940574	0.93135	0.982657	0.305912	0.414556	0.198862	0.96313
6:135085040:rs1331309:T_G	676	0.940574	0.93135	0.982657	0.63096	0.89027	0.264959	0.843552
6:135090090:rs9376090:T_C	1362	0.940574	0.93135	0.982657	0.323906	0.340326	0.198862	0.997482
6:135094070:rs2210366:G_A	1362	0.940574	0.996765	0.982657	0.595367	0.713185	0.894721	0.948786
6:135097778:rs7776054:A_G	1363	0.940574	0.93135	0.982657	0.765771	0.806448	0.36334	0.997482
6:135097880:rs9399137:T_C	1363	0.940574	0.93135	0.982657	0.278631	0.41544	0.198862	0.948786
6:135098493:rs9389268:A_G	1360	0.940574	0.93135	0.982657	0.667975	0.713185	0.347546	0.977208
6:135098498:rs9376091:C_T	1358	0.940574	0.93135	0.982657	0.711838	0.687008	0.359718	0.96313
6:135098550:rs9402685:T_C	1360	0.940574	0.966729	0.982657	0.979619	0.826304	0.457294	0.974332
6:135100038:rs34164109:C_T	1359	0.980414	0.93135	0.982657	0.572582	0.534835	0.274427	0.96313
6:135101158:rs11759553:A_T	1362	0.940574	0.996765	0.982657	0.820692	0.968289	0.509347	0.977208
6:135102071:rs9373124:T_C	1362	0.906718	0.996765	0.982657	0.436689	0.898133	0.81672	0.948786
6:135103041:rs35959442:C_G	1361	0.940574	0.996765	0.982657	0.727044	0.950452	0.634658	0.963056
6:135105420:rs4895440:A_T	1361	0.940574	0.996765	0.982657	0.759069	0.942157	0.678309	0.96313
6:135105435:rs4895441:A_G	1363	0.980414	0.93135	0.982657	0.44133	0.517071	0.198862	0.96313
6:135106006:rs9376092:C_A	1362	0.940574	0.93135	0.982657	0.78186	0.69724	0.274427	0.96313
6:135106021:rs9389269:T_C	1363	0.949975	0.93135	0.982657	0.367911	0.452216	0.198862	0.96313
6:135106679:rs9402686:G_A	1363	0.940574	0.932544	0.982657	0.396421	0.486193	0.198862	0.96313
6:135107399:rs7758845:A_C	1363	0.925528	0.996765	0.982657	0.642748	0.954863	0.696511	0.948786
6:135110180:rs6920211:T_C	1362	0.881226	0.977149	0.982657	0.517556	0.834831	0.879907	0.96313
6:135110502:rs9494142:T_C	1361	0.949975	0.93135	0.982657	0.686043	0.622805	0.32145	0.948786
6:135111414:rs9494145:T_C	1198	0.980414	0.93135	0.98764	0.650431	0.517071	0.355146	0.997482
6:135114363:rs9483788:T_C	1360	0.940574	0.93135	0.982657	0.76582	0.486193	0.774766	0.948786
6:135131014:rs6569992:G_A	1363	0.926283	0.996765	0.982657	0.650431	0.55014	0.359718	0.997482
6:28162011:rs1150668:T_G	1208	0.940574	0.874498	0.982657	0.0859064	0.0296701	0.275019	0.843552
6:28229974:rs34024998:G_C	1359	0.940574	0.966729	0.982657	0.272333	0.106613	0.992799	0.84139
6:28233360:rs7206:A_G	973	0.940574	0.932544	0.982657	0.161675	0.108137	0.719099	0.843552
6:28271903:rs2394049:A_G	1209	0.940574	0.874498	0.982657	0.0960759	0.235617	0.274427	0.997482
6:28356620:rs213236:T_C	1362	0.940574	0.996765	0.982657	0.200366	0.128443	0.443	0.78598
6:30345563:rs6986:G_C	1317	0.949975	0.996765	0.982657	0.768972	0.826304	0.92477	0.99865
6:32950203:rs11539216:G_A	1317	0.949975	0.996765	0.982657	0.564688	0.783061	0.86354	0.997572
6:36971123:rs75367072:T_G	1363	0.701947	0.996765	0.982657	0.275265	0.496718	0.333338	0.674588
6:41559960:rs9381080:G_C	1363	0.871566	0.996765	0.982657	0.737353	0.89027	0.735513	0.948786
6:41568689:rs1983891:C_T	1361	0.871566	0.996765	0.982657	0.754817	0.89027	0.806448	0.948786
6:41568849:rs4714485:T_G	1363	0.871566	0.996765	0.982657	0.739313	0.870947	0.806448	0.948786
6:41581017:rs6917270:A_G	1362	0.925528	0.996765	0.982657	0.848538	0.826304	0.806448	0.856747
6:45440703:rs6458443:T_G	1360	0.701947	0.966729	0.982657	0.0817432	0.942897	0.928452	0.84139
6:45442575:rs910586:T_C	1362	0.749337	0.996765	0.982657	0.149911	0.938329	0.928676	0.84139
6:45457203:rs2819861:A_G	1362	0.749337	0.996765	0.982657	0.0938594	0.988952	0.928452	0.843552
6:45462599:rs2790100:C_A	1362	0.701947	0.996765	0.982657	0.113013	0.968289	0.912585	0.84139
6:45464477:rs2790102:G_A	1363	0.906718	0.93135	0.982657	0.87136	0.122718	0.500166	0.839199
6:45464528:rs2790103:C_T	1362	0.749337	0.996765	0.982657	0.143531	0.942897	0.933987	0.839199
6:45475439:rs2819865:A_G	1362	0.701947	0.996765	0.982657	0.0595158	0.920863	0.86354	0.843552
6:45476324:rs2677110:C_T	1361	0.701947	0.996765	0.982657	0.113013	0.9541	0.928452	0.78598
6:45788930:rs1375694:C_T	1362	0.871566	0.996765	0.982657	0.23808	0.492718	0.921762	0.96313
6:99050723:rs12173832:C_A	1353	0.940574	0.996765	0.982657	0.754817	0.27371	0.344869	0.96313
7:12223752:rs11974335:G_T	654	0.940574	0.996765	0.982657	0.80009	0.847821	0.912585	0.96313
7:12225245:rs10950398:G_A	681	0.940574	0.93135	0.982657	0.917789	0.938329	0.806448	0.992381
7:150830563:rs73165514:G_A	1362	0.475901	0.996765	0.982657	0.17	0.942157	0.198862	0.674588
7:150834187:rs73165526:T_C	1255	0.749337	0.996765	0.982657	0.52413	0.360758	0.274427	0.674588
7:64415786:rs7785048:G_C	1363	0.843713	0.996765	0.982657	0.335938	0.55014	0.697389	0.78598
7:64480828:rs73127029:G_A	1362	0.940574	0.93135	0.982657	0.458392	0.28254	0.678309	0.948786
7:64498925:rs4718083:A_T	1361	0.949975	0.966729	0.982657	0.952673	0.930449	0.835619	0.948786
7:64508517:rs57196191:A_C	1361	0.881226	0.932544	0.982657	0.436341	0.27371	0.466812	0.895453
7:64546850:rs73130769:C_G	1358	0.926283	0.966729	0.982657	0.664173	0.568148	0.787736	0.91131
7:64562993:rs6969879:T_C	1358	0.954099	0.932544	0.98764	0.875588	0.847821	0.86354	0.948786
7:64563203:rs2862795:A_G	1362	0.940574	0.966729	0.982657	0.742485	0.612199	0.81672	0.948786
7:6623118:rs2462655:T_C	1361	0.907398	0.996765	0.982657	0.598249	0.360758	0.608359	0.843552
7:6624590:rs879670:T_C	1354	0.86535	0.996765	0.982657	0.618095	0.517071	0.727053	0.843552
7:75124005:rs1490366778:C_G	674	0.949975	0.996765	0.982657	0.754817	0.948216	0.86354	0.948786
7:83304292:rs2709914:G_C	1356	0.906718	0.932544	0.982657	0.765771	0.687008	0.707489	0.963056
7:83307593:rs16887442:T_C	1253	0.86535	0.996765	0.982657	0.479678	0.517071	0.198862	0.85315
7:83311433:rs62460794:G_A	1253	0.86535	0.996765	0.982657	0.454324	0.517071	0.198862	0.843552
7:83315954:rs7789405:C_T	1254	0.86535	0.996765	0.982657	0.485426	0.517071	0.198862	0.843552
7:83328162:rs4332075:T_C	1351	0.940574	0.93135	0.982657	0.922893	0.938916	0.928676	0.943473
8:115399672:rs12543458:A_G	1354	0.831236	0.966018	0.99101	0.391682	0.826304	0.930021	0.948786
8:115400650:rs231142:A_T	1350	0.940574	0.877702	0.982657	0.86661	0.517071	0.291024	0.992381
8:115408242:rs6469586:G_A	658	0.871566	0.93135	0.982657	0.875588	0.517071	0.748393	0.970879
8:115417770:rs808994:T_C	1360	0.881226	0.996765	0.998534	0.730658	0.948216	0.933987	0.843552
8:115427411:rs800890:T_C	1360	0.871566	0.996765	0.982657	0.754817	0.826304	0.962859	0.776081
8:115432023:rs13270346:T_A	1354	0.989364	0.966729	0.982657	0.861009	0.105536	0.3257	0.843552
8:115452760:rs800888:T_C	1359	0.871566	0.996765	0.982657	0.2005	0.00738088	0.266216	0.895453
8:115468526:rs1483582:G_A	1362	0.940574	0.996765	0.982657	0.557279	0.0924728	0.347546	0.843552
8:115474215:rs800870:C_T	1363	0.940574	0.996765	0.982657	0.447951	0.988037	0.928452	0.843552
8:115483682:rs800911:T_A	1361	0.86535	0.874498	0.982657	0.80009	0.968289	0.896992	0.843552
8:115487459:rs2625673:A_T	1358	0.940574	0.996765	0.982657	0.447951	0.9541	0.912585	0.843552
8:115488170:rs2625672:A_T	1359	0.887823	0.996765	0.982657	0.272333	0.0103942	0.201473	0.843552
8:115492857:rs800882:T_G	1358	0.906718	0.996765	0.982657	0.277131	0.824916	0.921812	0.843552
8:115506172:rs3808424:T_C	1359	0.749337	0.874498	0.982657	0.557279	0.832048	0.806927	0.843552
8:115506607:rs3808426:A_T	1361	0.940574	0.966729	0.982657	0.87136	0.27371	0.806448	0.843552
8:115509798:rs2293888:C_T	1350	0.749337	0.874498	0.982657	0.564464	0.841513	0.860641	0.843552
8:115519570:rs3824200:G_A	1345	0.934021	0.996765	0.982657	0.485426	0.112389	0.334777	0.843552
8:115521531:rs1905376:A_G	1349	0.940574	0.996765	0.982657	0.618095	0.826304	0.911415	0.864899
8:115530740:rs9643105:T_C	682	0.881226	0.996765	0.982657	0.454324	0.55014	0.944118	0.843552
8:115535732:rs12677858:T_A	1362	0.940574	0.996765	0.982657	0.80009	0.175933	0.49396	0.843552
8:115539178:rs11778934:C_G	1362	0.940574	0.996765	0.996281	0.80009	0.265668	0.423821	0.843552
8:115543133:rs12543799:C_A	1360	0.906718	0.996765	0.982657	0.275265	0.0016422	0.214827	0.843552
8:115543614:rs1483585:C_T	678	0.912932	0.996765	0.982657	0.517556	0.517071	0.912153	0.843552
8:115545728:rs12056626:C_G	1361	0.940574	0.996765	0.982657	0.598728	0.064584	0.36334	0.843552
8:115547208:rs3808434:A_G	1363	0.940574	0.996765	0.982657	0.610243	0.0667996	0.359718	0.843552
8:115548392:rs7825679:T_C	1363	0.887823	0.996765	0.982657	0.272333	0.0016422	0.201473	0.843552
8:115548740:rs3808436:A_G	1362	0.881226	0.996765	0.982657	0.284617	0.0016422	0.201473	0.843552
8:115549942:rs10955753:C_A	1363	0.949975	0.996765	0.982657	0.848538	0.517071	0.604697	0.843552
8:115551346:rs3808438:T_C	1363	0.887823	0.996765	0.982657	0.272333	0.0016422	0.201473	0.843552
8:115551448:rs3808439:A_G	1361	0.913003	0.996765	0.982657	0.285633	0.0016422	0.255664	0.843552
8:115551652:rs1351744:A_C	686	0.940574	0.874498	0.985612	0.335258	0.768554	0.228603	0.948786
8:115553138:rs3802219:T_C	686	0.940574	0.874498	0.982657	0.369819	0.800937	0.243967	0.948786
8:115563232:rs3808447:G_A	668	0.940574	0.996765	0.982657	0.602724	0.265668	0.998505	0.85315
8:115576319:rs2049865:C_A	1342	0.881226	0.966729	0.982657	0.454324	0.0016422	0.264694	0.84139
8:115581371:rs4599845:T_C	1359	0.989364	0.966729	0.982657	0.75507	0.452216	0.921012	0.887331
8:115583961:rs6469603:C_T	1360	0.86535	0.996765	0.982657	0.272333	0.0016422	0.198862	0.843552
8:115585182:rs13271228:T_G	1362	0.86535	0.996765	0.982657	0.268046	0.0016422	0.198862	0.852194
8:115585489:rs3808461:C_T	1363	0.86535	0.996765	0.982657	0.256015	0.0016422	0.198862	0.85315
8:115586972:rs2293889:T_G	1362	0.86535	0.996765	0.982657	0.267622	0.0016422	0.198862	0.85315
8:115589667:rs6469605:C_T	1356	0.86535	0.996765	0.982657	0.275265	0.0016422	0.198862	0.843552
8:115589675:rs6469606:C_T	1355	0.86535	0.996765	0.982657	0.272333	0.0016422	0.198862	0.843552
8:115590628:rs10505258:T_C	1361	0.86535	0.996765	0.982657	0.305912	0.0016422	0.198862	0.887331
8:115590647:rs13275142:G_A	1363	0.86535	0.996765	0.982657	0.275265	0.0016422	0.198862	0.856987
8:115590776:rs2737203:T_C	1361	0.86535	0.996765	0.982657	0.275265	0.0016422	0.198862	0.85315
8:115590876:rs2721954:C_T	1363	0.86535	0.996765	0.982657	0.275265	0.0016422	0.198862	0.867396
8:115597953:rs2737205:T_C	1355	0.940574	0.996765	0.982657	0.521051	0.0101259	0.198862	0.843552
8:115599405:rs7834300:G_C	1360	0.940574	0.996765	0.982657	0.685998	0.0436991	0.248704	0.864899
8:115601031:rs2721929:G_A	1354	0.881226	0.996765	0.982657	0.272333	0.0016422	0.198862	0.869498
8:115602316:rs2737207:C_A	1355	0.887823	0.996765	0.982657	0.275265	0.0016422	0.198862	0.843552
8:115608077:rs2721932:G_A	1361	0.907398	0.996765	0.982657	0.305912	0.0016422	0.198862	0.843552
8:115608987:rs2737212:C_T	1362	0.913003	0.996765	0.982657	0.291984	0.0016422	0.201473	0.843552
8:115611321:rs62512210:T_C	1254	0.887823	0.932544	0.982657	0.973766	0.950452	0.264959	0.843552
8:115612652:rs2245221:G_A	1363	0.940574	0.996765	0.982657	0.606478	0.568148	0.521876	0.887331
8:115612760:rs2737214:C_G	1363	0.940574	0.996765	0.982657	0.272333	0.938329	0.815969	0.886187
8:115613480:rs2737215:C_T	1360	0.925528	0.996765	0.982657	0.495229	0.00436914	0.198862	0.843552
8:115617505:rs1569364:C_T	1355	0.913003	0.996765	0.982657	0.272333	0.946692	0.911415	0.843552
8:115617852:rs2737216:A_T	1361	0.940574	0.996765	0.996281	0.866416	0.414556	0.254928	0.895453
8:115618084:rs2737217:A_G	1361	0.86535	0.996765	0.982657	0.267622	0.0016422	0.175661	0.864899
8:115619051:rs2737218:T_C	1361	0.86535	0.93135	0.982657	0.607821	0.551575	0.727053	0.948786
8:115620592:rs2721936:A_T	1363	0.925528	0.996765	0.982657	0.291984	0.942157	0.821847	0.898076
8:115621679:rs2009382:C_T	1362	0.759914	0.996765	0.982657	0.2005	0.988037	0.86354	0.887331
8:115623384:rs2721938:C_T	1362	0.753734	0.996765	0.982657	0.269726	0.942157	0.930019	0.948786
8:115623461:rs2737219:G_A	1359	0.749337	0.996765	0.982657	0.271801	0.911076	0.928452	0.948786
8:115623715:rs2721939:C_T	1360	0.906816	0.956558	0.982657	0.870422	0.265668	0.468094	0.941164
8:115624054:rs2721940:A_C	1359	0.940574	0.932544	0.982657	0.272333	0.0016422	0.198862	0.918302
8:115624492:rs2142331:C_T	1359	0.940574	0.932544	0.982657	0.274902	0.0016422	0.198862	0.948786
8:115625458:rs2737220:T_C	1354	0.906718	0.932544	0.982657	0.891967	0.265668	0.44379	0.948786
8:115627235:rs2737225:G_T	1349	0.906718	0.93135	0.982657	0.870422	0.27371	0.359718	0.948786
8:115627247:rs2737226:T_C	1349	0.940574	0.93135	0.982657	0.278631	0.0016422	0.198862	0.887331
9:111517030:rs10114850:A_G	1361	0.749337	0.93135	0.982657	0.387106	0.826304	0.940817	0.843552
9:111517217:rs12003641:C_T	1363	0.831236	0.93135	0.982657	0.358813	0.517071	0.33397	0.674588
9:111517632:rs10980921:T_C	1363	0.831236	0.93135	0.982657	0.350842	0.517071	0.336637	0.674588
9:111521556:rs59048466:A_G	1363	0.749337	0.966729	0.982657	0.305912	0.517071	0.272482	0.674588
9:111525145:rs7036399:T_G	1363	0.753289	0.956558	0.982657	0.294047	0.517071	0.296885	0.70078
9:111525173:rs6477824:T_C	1362	0.86535	0.93135	0.982657	0.693068	0.950452	0.92477	0.955547
9:111534964:rs7040225:C_T	1208	0.749337	0.932544	0.982657	0.291984	0.429873	0.201473	0.674588
9:111556114:rs7852169:C_G	1363	0.749337	0.966729	0.982657	0.305912	0.517071	0.272482	0.674588
9:35517297:rs10972501:C_G	1359	0.831236	0.944943	0.982657	0.0827925	0.360758	0.504351	0.918302
9:94156900:rs10114341:T_C	1357	0.940574	0.93135	0.982657	0.37606	0.94169	0.911415	0.96313
9:94239400:rs55653563:A_C	1362	0.984872	0.93135	0.982657	0.819153	0.942157	0.922459	0.948786
9:94266825:rs10821327:T_C	1360	0.843713	0.996765	0.982657	0.922893	0.803302	0.35165	0.84139
9:94268577:rs10993130:C_G	1360	0.821784	0.996765	0.982657	0.91663	0.822055	0.318824	0.78598
9:94289243:rs79205359:A_T	1361	0.949975	0.9177	0.982657	0.880319	0.783061	0.466812	0.85315
9:94300699:rs12236219:C_T	1363	0.940574	0.996765	0.982657	0.970687	0.930449	0.815969	0.843552
9:94340072:rs60981486:G_A	1361	0.949975	0.93135	0.982657	0.957274	0.950452	0.405977	0.70078
9:94347658:rs6479536:C_T	1354	0.915942	0.996765	0.996281	0.305912	0.568148	0.40801	0.852194
9:94349396:rs2025872:G_A	515	0.949975	0.93135	0.982657	0.853581	0.713185	0.870705	0.948786

## Sheet: no ENA 100PCs DatasetCorrected
SNP	N	OtherNeuron FDR	Oligodendrocyte FDR	Excitatory FDR	Microglia FDR	Inhibitory FDR	Astrocyte FDR	EndothelialCell FDR
10:17937778:rs10430577:C_T	1355	0.998247	0.998644	0.999776	0.974774	0.997722	0.983844	0.982865
10:17937785:rs10430578:G_A	1360	0.998247	0.998644	0.999776	0.974774	0.997722	0.983844	0.982865
10:17940902:rs12779357:G_C	1358	0.998247	0.998644	0.999776	0.974774	0.997722	0.983844	0.982865
10:17953382:rs10764176:A_G	1363	0.998247	0.998644	0.999776	0.981694	0.997722	0.983844	0.982865
10:17954774:rs690759:A_G	1362	0.998247	0.998644	0.999776	0.974774	0.997722	0.983844	0.987076
10:17955079:rs491995:A_G	1363	0.998247	0.998644	0.999776	0.974774	0.997722	0.983844	0.987076
10:17958748:rs11011704:G_T	1361	0.998247	0.998644	0.999776	0.974774	0.997722	0.983844	0.982865
10:17974944:rs508196:C_T	1359	0.998247	0.998644	0.999776	0.978183	0.997722	0.983844	0.987135
10:17976964:rs692594:G_C	1359	0.998247	0.998644	0.999776	0.974774	0.997722	0.983844	0.987076
10:17977481:rs553304:T_C	1358	0.998247	0.998644	0.999776	0.974774	0.997722	0.983844	0.987076
10:17981493:rs1926739:G_A	1360	0.998247	0.998644	0.999776	0.974774	0.997722	0.983844	0.982865
10:17983033:rs2497832:T_A	1354	0.998247	0.998644	0.999776	0.974774	0.997722	0.983844	0.987076
10:17983041:rs2497833:A_T	1351	0.998247	0.998644	0.999776	0.978183	0.997722	0.983844	0.993166
10:18020328:rs2488117:G_A	1363	0.998247	0.998644	0.999776	0.978183	0.997722	0.983844	0.982865
10:62042815:rs10821946:C_T	1359	0.998247	0.998644	0.999776	0.974774	0.997722	0.983844	0.982865
10:62045617:rs12355313:A_G	1363	0.998247	0.998644	0.999776	0.974774	0.997722	0.999866	0.982865
10:62045858:rs4948496:T_C	1362	0.998247	0.998644	0.999776	0.974774	0.997722	0.983844	0.982865
10:62050693:rs713240:C_T	1363	0.998247	0.998644	0.999776	0.974774	0.997722	0.983844	0.982865
10:62051919:rs10821949:T_C	1362	0.998247	0.998644	0.999776	0.974774	0.997722	0.983844	0.982865
10:62052208:rs10821950:T_C	1361	0.998247	0.998644	0.999776	0.974774	0.997722	0.983844	0.982865
10:62060144:rs10761604:T_C	1358	0.998247	0.998644	0.999776	0.974774	0.997722	0.983844	0.982865
11:108668877:rs11212749:G_A	1362	0.998247	0.998644	0.999776	0.978183	0.997722	0.983844	0.982865
11:108697289:rs12222436:A_C	1359	0.998247	0.998644	0.999776	0.974774	0.997722	0.983844	0.982865
11:114160077:rs648044:A_G	1362	0.998247	0.998644	0.999776	0.974774	0.997722	0.983844	0.987076
11:32608337:rs114861240:G_A	1363	0.998247	0.998644	0.999776	0.974774	0.997722	0.983844	0.987076
11:32656282:rs111939608:T_G	1362	0.998247	0.998644	0.999776	0.974774	0.997722	0.983844	0.982865
11:32688249:rs114687110:G_A	1363	0.998247	0.998644	0.999776	0.974774	0.997722	0.983844	0.987076
11:32744320:rs143864773:T_C	1363	0.998247	0.998644	0.999776	0.975624	0.997722	0.983844	0.987076
11:44074688:rs178521:G_A	1358	0.998247	0.998644	0.999776	0.974774	0.997722	0.983844	0.987076
11:44084318:rs2285029:A_G	1362	0.998247	0.998644	0.999776	0.974774	0.997722	0.983844	0.987076
11:47164873:rs1055447:C_A	1361	0.998247	0.998644	0.999776	0.974774	0.997722	0.983844	0.982865
12:122059095:rs28629903:T_C	1361	0.998247	0.998644	0.999776	0.974774	0.997722	0.983844	0.982865
12:122065471:rs34532891:C_T	1361	0.998247	0.998644	0.999776	0.974774	0.997722	0.983844	0.982865
12:122082669:rs61952922:A_G	1359	0.998247	0.998644	0.999776	0.974774	0.997722	0.983844	0.982865
12:122085762:rs148015593:T_G	1362	0.998247	0.998644	0.999776	0.974774	0.997722	0.983844	0.982865
12:122090554:rs36126817:A_G	1363	0.998247	0.998644	0.999776	0.974774	0.997722	0.983844	0.982865
12:122092350:rs36165342:T_C	1363	0.998247	0.998644	0.999776	0.974774	0.997722	0.983844	0.982865
12:122109702:rs28548845:T_C	1362	0.998247	0.998644	0.999776	0.974774	0.997722	0.983844	0.982865
12:122115249:rs28498002:C_T	1362	0.998247	0.998644	0.999776	0.974774	0.997722	0.983844	0.982865
12:122122290:rs11059094:C_T	1363	0.998247	0.998644	0.999776	0.974774	0.997722	0.983844	0.982865
12:122122834:rs11057184:A_G	1357	0.998247	0.998644	0.999776	0.974774	0.997722	0.983844	0.982865
12:125303573:rs379525:C_T	1363	0.998247	0.998644	0.999776	0.974774	0.997722	0.983844	0.982865
12:125314817:rs1666839:G_A	1363	0.998247	0.998644	0.999776	0.974774	0.997722	0.983844	0.982865
12:125326510:rs550677:A_G	1359	0.998247	0.998644	0.999776	0.974774	0.997722	0.983844	0.982865
12:53392077:rs7134628:G_A	1362	0.998247	0.998644	0.999776	0.974774	0.997722	0.983844	0.982865
12:53651403:rs7962971:T_C	1358	0.998247	0.998644	0.999776	0.975624	0.997722	0.983844	0.982865
14:20363487:rs10143216:G_A	1362	0.998247	0.998644	0.999776	0.974774	0.997722	0.983844	0.982865
14:22960520:rs1951121:T_G	1353	0.998247	0.998644	0.999776	0.974774	0.997722	0.983844	0.982865
14:22970346:rs34664079:T_C	1357	0.998247	0.998644	0.999776	0.974774	0.997722	0.983844	0.987076
14:22982919:rs3811183:C_G	1362	0.998247	0.998644	0.999776	0.974774	0.997722	0.983844	0.987076
14:22989248:rs11629120:T_C	1363	0.998247	0.998644	0.999776	0.974774	0.997722	0.983844	0.987076
14:22989947:rs11624528:G_A	1361	0.998247	0.998644	0.999776	0.974774	0.997722	0.996475	0.987076
14:23006817:rs3751498:C_A	1362	0.998247	0.998644	0.999776	0.974774	0.997722	0.983844	0.982865
14:53872546:rs74053118:T_C	1358	0.998247	0.998644	0.999776	0.974774	0.997722	0.983844	0.982865
14:53877018:rs112731178:C_T	1361	0.998247	0.998644	0.999776	0.974774	0.997722	0.983844	0.982865
14:53879292:rs74053129:G_A	1356	0.998247	0.998644	0.999776	0.974774	0.997722	0.983844	0.982865
14:53886243:rs74053152:A_G	1363	0.998247	0.998644	0.999776	0.974774	0.997722	0.983844	0.982865
14:74745411:rs10143492:G_C	1363	0.998247	0.998644	0.999776	0.974774	0.997722	0.983844	0.982865
14:74778299:rs2359237:G_A	1362	0.998247	0.998644	0.999776	0.974774	0.997722	0.983844	0.982865
14:74787370:rs12588874:G_A	1357	0.998247	0.998644	0.999776	0.974774	0.997722	0.983844	0.982865
14:74794938:rs2111705:G_A	1362	0.998247	0.998644	0.999776	0.974774	0.997722	0.983844	0.982865
14:74809376:rs957345:C_G	1361	0.998247	0.998644	0.999776	0.974774	0.997722	0.983844	0.982865
14:74815413:rs12432026:T_G	1361	0.998247	0.998644	0.999776	0.974774	0.997722	0.983844	0.982865
14:74826683:rs10138360:G_A	1352	0.998247	0.998644	0.999776	0.974774	0.997722	0.983844	0.982865
14:74831024:rs973879:T_C	1356	0.998247	0.998644	0.999776	0.974774	0.997722	0.983844	0.982865
14:74831934:rs7144654:A_G	1359	0.998247	0.998644	0.999776	0.974774	0.997722	0.983844	0.982865
14:74874115:rs4903262:G_A	1363	0.998247	0.998644	0.999776	0.974774	0.997722	0.983844	0.982865
14:74880037:rs28426374:C_T	1362	0.998247	0.998644	0.999776	0.974774	0.997722	0.983844	0.982865
14:74880882:rs10083386:C_A	1362	0.998247	0.998644	0.999776	0.974774	0.997722	0.983844	0.982865
15:41588992:rs11070340:G_A	1363	0.998247	0.998644	0.999776	0.974774	0.997722	0.983844	0.982865
15:41758880:rs8042809:A_G	686	0.998247	0.998644	0.999776	0.974774	0.997722	0.983844	0.982865
15:41808476:rs7175346:G_A	1349	0.998247	0.998644	0.999776	0.975624	0.997722	0.983844	0.987076
15:41808527:rs28671571:C_G	1352	0.998247	0.998644	0.999776	0.974774	0.997722	0.983844	0.987076
15:41810087:rs12440605:G_A	1361	0.998247	0.998644	0.999776	0.996855	0.997722	0.983844	0.987135
15:41850714:rs8025614:G_A	1358	0.998247	0.998644	0.999776	0.974774	0.997722	0.983844	0.987076
16:10868025:rs6498113:T_G	1362	0.998247	0.998644	0.999776	0.974774	0.997722	0.983844	0.982865
16:10870261:rs6498114:G_T	1359	0.998247	0.998644	0.999776	0.978183	0.997722	0.983844	0.982865
16:10874583:rs12449199:T_G	1362	0.998247	0.998644	0.999776	0.974774	0.997722	0.983844	0.982865
16:10876619:rs12596540:A_G	1362	0.998247	0.998644	0.999776	0.978183	0.997722	0.983844	0.982865
16:10880566:rs12924236:G_C	1361	0.998247	0.998644	0.999776	0.975624	0.997722	0.983844	0.982865
16:10881454:rs4781011:T_G	1361	0.998247	0.998644	0.999776	0.978183	0.997722	0.983844	0.982865
16:10885028:rs73499473:C_T	1209	0.998247	0.998644	0.999776	0.974774	0.997722	0.983844	0.982865
16:10885583:rs11074934:C_T	1363	0.998247	0.998644	0.999776	0.974774	0.997722	0.983844	0.982865
16:10887661:rs12325238:C_A	1361	0.998247	0.998644	0.999776	0.974774	0.997722	0.983844	0.982865
16:10888488:rs8043545:G_C	1362	0.998247	0.998644	0.999776	0.974774	0.997722	0.983844	0.982865
16:10888750:rs12598451:G_A	1362	0.998247	0.998644	0.999776	0.974774	0.997722	0.983844	0.982865
16:10890609:rs12931265:C_T	1363	0.998247	0.998644	0.999776	0.974774	0.997722	0.983844	0.982865
16:10894539:rs12934481:G_T	1362	0.998247	0.998644	0.999776	0.974774	0.997722	0.983844	0.982865
16:3307015:rs8059597:A_G	1360	0.998247	0.998644	0.999776	0.974774	0.997722	0.983844	0.982865
16:3310140:rs8054928:G_A	1355	0.998247	0.998644	0.999776	0.974774	0.997722	0.983844	0.987076
16:3312017:rs757108:T_C	1362	0.998247	0.998644	0.999776	0.974774	0.997722	0.983844	0.982865
16:3312323:rs17684522:G_A	1360	0.998247	0.998644	0.999776	0.974774	0.997722	0.983844	0.982865
16:3314867:rs12325636:G_C	1362	0.998247	0.998644	0.999776	0.974774	0.997722	0.983844	0.982865
16:3314997:rs12325187:C_G	1362	0.998247	0.998644	0.999776	0.974774	0.997722	0.983844	0.982865
16:3317061:rs17611827:G_A	1358	0.998247	0.998644	0.999776	0.974774	0.997722	0.983844	0.982865
16:33807:rs28652789:G_C	1363	0.998247	0.998644	0.999776	0.974774	0.997722	0.983844	0.987076
16:37321:rs9937872:G_A	1362	0.998247	0.998644	0.999776	0.974774	0.997722	0.983844	0.987076
16:38245:rs73493038:C_T	1363	0.998247	0.998644	0.999776	0.974774	0.997722	0.983844	0.987076
16:45254:rs8056400:C_T	1361	0.998247	0.998644	0.999776	0.974774	0.997722	0.983844	0.982865
16:47354:rs8466:A_G	1362	0.998247	0.998644	0.999776	0.974774	0.997722	0.983844	0.982865
16:49353:rs77046488:A_G	1361	0.998247	0.998644	0.999776	0.974774	0.997722	0.983844	0.982865
16:53923:rs2562145:C_G	1362	0.998247	0.998644	0.999776	0.974774	0.997722	0.983844	0.982865
16:57029582:rs75974417:C_T	1363	0.998247	0.998644	0.999776	0.974774	0.997722	0.983844	0.982865
16:57031209:rs16965220:C_A	1362	0.998247	0.998644	0.999776	0.974774	0.997722	0.983844	0.982865
16:80796916:rs2580315:T_C	1363	0.998247	0.998644	0.999776	0.974774	0.997722	0.983844	0.982865
16:80830879:rs56844452:C_T	1363	0.998247	0.998644	0.999776	0.974774	0.997722	0.983844	0.982865
17:40067150:rs3923377:G_T	1363	0.998247	0.998644	0.999776	0.974774	0.997722	0.983844	0.982865
17:42419266:rs8068844:T_C	1363	0.998247	0.998644	0.999776	0.974774	0.997722	0.983844	0.995636
17:42544897:rs684214:C_T	1363	0.998247	0.998644	0.999776	0.974774	0.997722	0.983844	0.987076
17:42554255:rs676387:C_A	1363	0.998247	0.998644	0.999776	0.974774	0.997722	0.983844	0.987076
17:42564217:rs668799:C_T	1361	0.998247	0.998644	0.999776	0.974774	0.997722	0.983844	0.987076
17:42568614:rs646123:G_A	1363	0.998247	0.998644	0.999776	0.974774	0.997722	0.983844	0.987076
17:42570011:rs665268:A_G	1363	0.998247	0.998644	0.999776	0.974774	0.997722	0.983844	0.987076
17:42579393:rs34855406:G_C	1361	0.998247	0.998644	0.999776	0.974774	0.997722	0.983844	0.987076
17:42579579:rs6963:T_A	1356	0.998247	0.998644	0.999776	0.974774	0.997722	0.983844	0.982865
17:42583623:rs10454087:C_T	1358	0.998247	0.998644	0.999776	0.974774	0.997722	0.983844	0.987076
17:42588995:rs12951632:T_C	1361	0.998247	0.998644	0.999776	0.974774	0.997722	0.983844	0.987076
17:42607430:rs60929812:G_A	1349	0.998247	0.998644	0.999776	0.974774	0.997722	0.983844	0.987076
17:42616611:rs74322397:C_T	1346	0.998247	0.998644	0.999776	0.974774	0.997722	0.983844	0.987076
17:42620270:rs35635959:T_C	1361	0.998247	0.998644	0.999776	0.974774	0.997722	0.983844	0.987076
17:42629543:rs34138141:G_T	1362	0.998247	0.998644	0.999776	0.974774	0.997722	0.983844	0.987076
17:42666566:rs2292749:C_T	1363	0.998247	0.998644	0.999776	0.974774	0.997722	0.983844	0.982865
18:2750858:rs2347808:G_A	1359	0.998247	0.998644	0.999776	0.974774	0.997722	0.983844	0.982865
18:2809162:rs71356070:C_T	1362	0.998247	0.998644	0.999776	0.974774	0.997722	0.983844	0.982865
18:54383124:rs1851755:T_A	1362	0.998247	0.998644	0.999776	0.974774	0.997722	0.983844	0.982865
18:54438403:rs7239568:A_C	1357	0.998247	0.998644	0.999776	0.974774	0.997722	0.983844	0.987076
18:54532101:rs8090360:T_C	1362	0.998247	0.998644	0.999776	0.974774	0.997722	0.994292	0.982865
18:54724477:rs8089474:G_A	1355	0.998247	0.998644	0.999776	0.974774	0.997722	0.983844	0.982865
18:54807931:rs7243785:A_G	1360	0.998247	0.998644	0.999776	0.978183	0.997722	0.983844	0.982865
18:54808673:rs6566871:T_C	1359	0.998247	0.998644	0.999776	0.978183	0.997722	0.983844	0.982865
18:54812256:rs8092503:A_G	1360	0.998247	0.998644	0.999776	0.978183	0.997722	0.983844	0.982865
18:54821441:rs62091461:C_T	1362	0.998247	0.998644	0.999776	0.974774	0.997722	0.983844	0.982865
18:54825021:rs12606230:T_C	1358	0.998247	0.998644	0.999776	0.974774	0.997722	0.983844	0.982865
18:54828093:rs3764512:G_T	1362	0.998247	0.998644	0.999776	0.974774	0.997722	0.983844	0.982865
18:54832780:rs12454204:G_T	1360	0.998247	0.998644	0.999776	0.974774	0.997722	0.983844	0.982865
18:54842602:rs58243949:C_T	1362	0.998247	0.998644	0.999776	0.974774	0.997722	0.983844	0.982865
18:54850675:rs1833288:A_G	1216	0.998247	0.998644	0.999776	0.974774	0.997722	0.983844	0.987076
18:54856206:rs7243110:T_C	1362	0.998247	0.998644	0.999776	0.974774	0.997722	0.983844	0.982865
18:54861457:rs1833289:G_A	1362	0.998247	0.998644	0.999776	0.975624	0.997722	0.983844	0.987076
18:54919460:rs8090983:A_G	1362	0.998247	0.998644	0.999776	0.974774	0.997722	0.983844	0.982865
18:54940486:rs11876384:A_G	1360	0.998247	0.998644	0.999776	0.974774	0.997722	0.983844	0.982865
19:11118069:rs2569550:T_C	1352	0.998247	0.998644	0.999776	0.974774	0.997722	0.983844	0.987076
19:21699401:rs12052044:A_G	1362	0.998247	0.998644	0.999776	0.974774	0.997722	0.983844	0.982865
19:21705462:rs10409238:T_C	1363	0.998247	0.998644	0.999776	0.974774	0.997722	0.983844	0.996517
19:21707537:rs6511285:G_A	1361	0.998247	0.998644	0.999776	0.974774	0.997722	0.983844	0.982865
19:21725251:rs7252798:C_T	1361	0.998247	0.998644	0.999776	0.974774	0.997722	0.983844	0.982865
19:21729953:rs35717293:A_G	1361	0.998247	0.998644	0.999776	0.974774	0.997722	0.983844	0.982865
19:21741387:rs61037485:T_A	1362	0.998247	0.998644	0.999776	0.974774	0.997722	0.983844	0.982865
19:21767600:rs6511291:T_C	1362	0.998247	0.998644	0.999776	0.974774	0.997722	0.983844	0.982865
19:21775202:rs12710186:T_C	661	0.998247	0.998644	0.999776	0.974774	0.997722	0.983844	0.982865
19:22135428:rs12460025:A_G	1363	0.998247	0.998644	0.999776	0.974774	0.997722	0.983844	0.982865
19:22138454:rs3813591:T_C	1363	0.998247	0.998644	0.999776	0.978183	0.997722	0.983844	0.982865
19:22157015:rs546976:G_A	1360	0.998247	0.998644	0.999776	0.974774	0.997722	0.983844	0.982865
19:22159103:rs379619:T_C	1360	0.998247	0.998644	0.999776	0.975624	0.997722	0.983844	0.982865
19:22190501:rs10417143:T_A	1356	0.998247	0.998644	0.999776	0.974774	0.997722	0.983844	0.982865
19:22226239:rs2606266:C_T	1354	0.998247	0.998644	0.999776	0.974774	0.997722	0.983844	0.982865
19:22230820:rs2606275:G_A	1356	0.998247	0.998644	0.999776	0.974774	0.997722	0.983844	0.982865
19:22245678:rs62120010:G_A	1359	0.998247	0.998644	0.999776	0.978183	0.997722	0.983844	0.982865
19:22247714:rs808246:G_A	1357	0.998247	0.998644	0.999776	0.974774	0.997722	0.983844	0.982865
19:23868026:rs34601376:A_T	1361	0.998247	0.998644	0.999776	0.974774	0.997722	0.983844	0.995636
19:23924531:rs4932934:T_A	1362	0.998247	0.998644	0.999776	0.974774	0.997722	0.983844	0.987076
19:23966743:rs2195987:C_T	1363	0.998247	0.998644	0.999776	0.974774	0.997722	0.983844	0.987076
19:24019118:rs2916061:G_A	1361	0.998247	0.998644	0.999776	0.974774	0.997722	0.983844	0.982865
19:36254858:rs4806303:G_A	1360	0.998247	0.998644	0.999776	0.974774	0.997722	0.983844	0.982865
19:36260734:rs55697131:A_G	1363	0.998247	0.998644	0.999776	0.978183	0.997722	0.983844	0.982865
19:36267995:rs4806292:C_T	1126	0.998247	0.998644	0.999776	0.975624	0.997722	0.983844	0.982865
19:36326252:rs3111555:T_C	1362	0.998247	0.998644	0.999776	0.974774	0.997722	0.983844	0.982865
19:36381914:rs2967511:G_A	1353	0.998247	0.998644	0.999776	0.974774	0.997722	0.983844	0.982865
19:36910902:rs1227564:A_G	1360	0.998247	0.998644	0.999776	0.974774	0.997722	0.983844	0.982865
19:36922184:rs540472:T_A	1363	0.998247	0.998644	0.999776	0.974774	0.997722	0.983844	0.982865
19:36944863:rs538534:G_A	1362	0.998247	0.998644	0.999776	0.974774	0.997722	0.983844	0.982865
19:36962432:rs541966:C_T	1355	0.999433	0.998644	0.999776	0.974774	0.997722	0.983844	0.982865
19:36994694:rs2551054:C_T	1356	0.998247	0.998644	0.999776	0.974774	0.997722	0.983844	0.982865
19:37003580:rs826325:G_A	1359	0.998247	0.998644	0.999776	0.974774	0.997722	0.983844	0.982865
19:37102194:rs8109501:A_G	1362	0.998247	0.998644	0.999776	0.974774	0.997722	0.983844	0.982865
19:37126707:rs10416428:C_A	1363	0.998247	0.998644	0.999776	0.974774	0.997722	0.983844	0.987076
19:37141131:rs1305720893:T_A	1362	0.998247	0.998644	0.999776	0.974774	0.997722	0.983844	0.982865
19:37160812:rs12980849:T_C	1359	0.998247	0.998644	0.999776	0.974774	0.997722	0.983844	0.982865
19:37256897:rs1226598:A_G	1360	0.998247	0.998644	0.999776	0.974774	0.997722	0.983844	0.982865
19:37324479:rs6508712:T_G	1361	0.998247	0.998644	0.999776	0.974774	0.997722	0.983844	0.982865
19:37364937:rs256741:C_A	1361	0.998247	0.998644	0.999776	0.974774	0.997722	0.983844	0.982865
19:37493748:rs12461941:C_A	686	0.998247	0.998644	0.999776	0.974774	0.997722	0.983844	0.982865
19:37578683:rs55865869:C_G	1358	0.998247	0.998644	0.999776	0.974774	0.997722	0.983844	0.982865
19:37586573:rs2306201:G_A	1363	0.998247	0.998644	0.999776	0.974774	0.997722	0.983844	0.982865
19:37587011:rs13744:T_C	1363	0.998247	0.998644	0.999776	0.974774	0.997722	0.983844	0.982865
19:37587870:rs57654288:G_A	1363	0.998247	0.998644	0.999776	0.974774	0.997722	0.983844	0.982865
19:37650857:rs2016598:C_A	1359	0.998247	0.998644	0.999776	0.974774	0.997722	0.983844	0.987076
19:37667068:rs113445505:C_T	1362	0.998247	0.998644	0.999776	0.974774	0.997722	0.983844	0.982865
19:37695952:rs113757599:C_T	1362	0.998247	0.998644	0.999776	0.974774	0.997722	0.983844	0.982865
19:37701991:rs2385005:T_A	1360	0.998247	0.998644	0.999776	0.974774	0.997722	0.983844	0.982865
19:37726993:rs73039018:C_A	1363	0.998247	0.998644	0.999776	0.974774	0.997722	0.983844	0.982865
19:37797025:rs3848625:T_A	1358	0.998247	0.998644	0.999776	0.974774	0.997722	0.983844	0.982865
19:37815020:rs7245864:C_T	686	0.998247	0.998644	0.999776	0.974774	0.997722	0.983844	0.98314
19:37832544:rs11666021:C_T	1362	0.998247	0.998644	0.999776	0.975624	0.997722	0.983844	0.982865
19:37956410:rs705500:A_T	1363	0.998247	0.998644	0.999776	0.974774	0.997722	0.983844	0.987076
19:37973622:rs11666497:C_T	686	0.998247	0.998644	0.999776	0.974774	0.997722	0.983844	0.982865
19:41629773:rs6508988:G_C	1360	0.998247	0.998644	0.999776	0.974774	0.997722	0.983844	0.982865
19:41996221:rs4803520:A_G	1363	0.998247	0.998644	0.999776	0.974774	0.997722	0.983844	0.982865
19:42000353:rs454150:G_A	1363	0.998247	0.998644	0.999776	0.974774	0.997722	0.983844	0.982865
19:42001892:rs443239:C_G	1363	0.998247	0.998644	0.999776	0.974774	0.997722	0.983844	0.982865
19:42031082:rs74318446:A_G	1363	0.998247	0.998644	0.999776	0.978183	0.997722	0.983844	0.982865
19:42072800:rs7251466:G_C	1363	0.998247	0.998644	0.999776	0.974774	0.997722	0.983844	0.982865
19:42084847:rs11878917:G_A	1356	0.998247	0.998644	0.999776	0.974774	0.997722	0.983844	0.982865
19:42089564:rs16975663:A_G	1363	0.998247	0.998644	0.999776	0.974774	0.997722	0.983844	0.982865
19:42090742:rs76335122:T_G	1363	0.998247	0.998644	0.999776	0.978183	0.997722	0.983844	0.982865
19:42098921:rs75543135:T_A	1363	0.998247	0.998644	0.999776	0.996855	0.997722	0.983844	0.982865
19:42147448:rs8106871:C_T	1362	0.998247	0.998644	0.999776	0.978183	0.997722	0.983844	0.982865
19:42166375:rs17270057:T_C	1363	0.998247	0.998644	0.999776	0.974774	0.997722	0.983844	0.982865
19:42169445:rs17270169:C_T	1363	0.998247	0.998644	0.999776	0.974774	0.997722	0.983844	0.982865
19:42173655:rs12232804:C_T	1361	0.998247	0.998644	0.999776	0.974774	0.997722	0.983844	0.982865
19:42179639:rs11880124:A_G	1363	0.998247	0.998644	0.999776	0.974774	0.997722	0.983844	0.982865
19:42184535:rs11883412:G_T	1363	0.998247	0.998644	0.999776	0.974774	0.997722	0.983844	0.982865
19:42193005:rs113631324:A_G	1361	0.998247	0.998644	0.999776	0.974774	0.997722	0.983844	0.982865
19:42204002:rs80167532:G_T	1361	0.998247	0.998644	0.999776	0.974774	0.997722	0.983844	0.982865
19:42207872:rs8182491:C_T	1361	0.998247	0.998644	0.999776	0.974774	0.997722	0.983844	0.982865
19:42214443:rs59099214:A_G	1362	0.998247	0.998644	0.999776	0.974774	0.997722	0.983844	0.982865
19:42231025:rs74259566:C_G	1363	0.998247	0.998644	0.999776	0.974774	0.997722	0.983844	0.982865
19:42231646:rs8108096:T_C	1358	0.998247	0.998644	0.999776	0.974774	0.997722	0.983844	0.982865
19:42250251:rs76292187:G_A	973	0.998247	0.998644	0.999776	0.974774	0.997722	0.983844	0.982865
19:42263441:rs113028115:T_C	1362	0.998247	0.998644	0.999776	0.975624	0.997722	0.983844	0.982865
19:43984200:rs62116613:G_A	1362	0.998247	0.998644	0.999776	0.974774	0.997722	0.983844	0.982865
19:57320339:rs10439124:G_A	1361	0.998247	0.998644	0.999776	0.974774	0.997722	0.983844	0.982865
19:57323329:rs4801463:A_C	677	0.998247	0.998644	0.999776	0.974774	0.997722	0.983844	0.982865
19:57323884:rs4801216:C_T	1361	0.998247	0.998644	0.999776	0.974774	0.997722	0.983844	0.987076
19:57330861:rs1034847:G_C	1358	0.998247	0.998644	0.999776	0.974774	0.997722	0.983844	0.987076
19:57333965:rs2016993:T_G	1363	0.998247	0.998644	0.999776	0.974774	0.997722	0.983844	0.996517
19:57340445:rs78873810:C_T	1362	0.998247	0.998644	0.999776	0.974774	0.997722	0.983844	0.982865
19:57353714:rs862703:T_C	1361	0.998247	0.998644	0.999776	0.974774	0.997722	0.983844	0.982865
19:57359773:rs862710:C_A	1363	0.998247	0.998644	0.999776	0.974774	0.997722	0.983844	0.982865
19:57379469:rs11666890:T_C	1362	0.998247	0.998644	0.999776	0.974774	0.997722	0.983844	0.982865
19:57428979:rs10084129:T_C	1363	0.998247	0.998644	0.999776	0.974774	0.997722	0.983844	0.987076
19:57430636:rs12980669:G_T	1127	0.998247	0.998644	0.999776	0.974774	0.997722	0.983844	0.982865
19:57431220:rs11667293:T_G	1362	0.998247	0.998644	0.999776	0.974774	0.997722	0.983844	0.982865
19:57434452:rs10411904:A_G	1362	0.998247	0.998644	0.999776	0.974774	0.997722	0.983844	0.982865
19:57767061:rs10422444:T_C	1355	0.998247	0.998644	0.999776	0.974774	0.997722	0.983844	0.982865
19:57779860:rs2158013:A_G	1363	0.998247	0.998644	0.999776	0.974774	0.997722	0.983844	0.982865
19:57789860:rs6510097:T_C	1363	0.998247	0.998644	0.999776	0.974774	0.997722	0.983844	0.982865
19:57793241:rs10417363:A_G	1350	0.998247	0.998644	0.999776	0.974774	0.997722	0.983844	0.982865
19:8443507:rs17160489:G_A	1361	0.998247	0.998644	0.999776	0.974774	0.997722	0.983844	0.982865
1:11804529:rs3753584:T_C	1363	0.998247	0.998644	0.999776	0.974774	0.997722	0.983844	0.982865
1:11823474:rs12567119:C_T	1361	0.998247	0.998644	0.999776	0.974774	0.997722	0.983844	0.982865
1:155429501:rs7514174:C_T	1362	0.998247	0.998644	0.999776	0.974774	0.997722	0.983844	0.982865
1:180979438:rs7528526:A_G	1362	0.998247	0.998644	0.999776	0.974774	0.997722	0.983844	0.982865
1:180979995:rs4495657:T_C	1362	0.998247	0.998644	0.999776	0.974774	0.997722	0.983844	0.982865
1:180980990:rs10753232:C_T	1361	0.998247	0.998644	0.999776	0.974774	0.997722	0.983844	0.982865
1:180992109:rs11586493:G_A	1357	0.998247	0.998644	0.999776	0.974774	0.997722	0.983844	0.982865
1:181016941:rs10797662:T_G	1361	0.998247	0.998644	0.999776	0.974774	0.997722	0.983844	0.982865
1:181048111:rs10797665:T_C	1355	0.998247	0.998644	0.999776	0.974774	0.997722	0.983844	0.982865
1:230712956:rs2004776:C_T	1363	0.998247	0.998644	0.999776	0.974774	0.997722	0.983844	0.982865
1:56140074:rs778125:A_G	1363	0.998247	0.998644	0.999776	0.978183	0.997722	0.983844	0.982865
1:56140534:rs778124:G_A	1363	0.998247	0.998644	0.999776	0.974774	0.997722	0.983844	0.982865
20:25856855:rs138319634:G_T	686	0.998247	0.998644	0.999776	0.974774	0.997722	0.983844	0.982865
20:26002648:rs7272751:C_T	681	NA	NA	NA	NA	NA	NA	NA
20:26008233:rs143003898:C_A	686	0.998247	0.998644	0.999776	0.974774	0.997722	0.983844	0.982865
20:32781154:rs6141814:C_A	1362	0.998247	0.998644	0.999776	0.974774	0.997722	0.983844	0.982865
20:34700851:rs6058108:A_G	1362	0.998247	0.998644	0.999776	0.974774	0.997722	0.983844	0.987076
20:45351247:rs2741441:T_G	1361	0.998247	0.998644	0.999776	0.974774	0.997722	0.983844	0.982865
22:31361749:rs5753576:C_T	1361	0.998247	0.998644	0.999776	0.974774	0.997722	0.983844	0.982865
22:38054613:rs2018980:A_G	1362	0.998247	0.998644	0.999776	0.974774	0.997722	0.983844	0.982865
22:38056247:rs742396:C_G	1363	0.998247	0.998644	0.999776	0.974774	0.997722	0.983844	0.982865
22:38062962:rs4821735:G_C	1362	0.998247	0.998644	0.999776	0.974774	0.997722	0.983844	0.982865
22:38071777:rs760975:G_C	1361	0.998247	0.998644	0.999776	0.974774	0.997722	0.983844	0.982865
22:38078845:rs1004764:G_A	1362	0.998247	0.998644	0.999776	0.974774	0.997722	0.983844	0.982865
22:39506520:rs4821904:T_C	1363	0.998247	0.998644	0.999776	0.974774	0.997722	0.983844	0.982865
22:39508608:rs4820379:A_G	1362	0.998247	0.998644	0.999776	0.974774	0.997722	0.983844	0.982865
22:39517277:rs1048310:T_G	1362	0.998247	0.998644	0.999776	0.978183	0.997722	0.983844	0.982865
22:39517552:rs10854722:G_A	1363	0.998247	0.998644	0.999776	0.978183	0.997722	0.983844	0.982865
22:39521510:rs4894:A_C	1363	0.998247	0.998644	0.999776	0.974774	0.997722	0.983844	0.982865
22:39525664:rs882566:A_T	1357	0.998247	0.998644	0.999776	0.978183	0.997722	0.983844	0.982865
22:39527683:rs5750844:G_A	1363	0.998247	0.998644	0.999776	0.974774	0.997722	0.983844	0.982865
22:39530856:rs1028320:G_A	1363	0.998247	0.998644	0.999776	0.974774	0.997722	0.983844	0.982865
22:39530924:rs1028321:G_A	1360	0.998247	0.998644	0.999776	0.974774	0.997722	0.983844	0.982865
22:39536511:rs5757703:G_A	1361	0.998247	0.998644	0.999776	0.974774	0.997722	0.983844	0.982865
22:39543100:rs6001619:A_G	1362	0.998247	0.998644	0.999776	0.974774	0.997722	0.983844	0.982865
2:134840058:rs10496731:T_G	1356	0.998247	0.998644	0.999776	0.974774	0.997722	0.983844	0.982865
2:134842169:rs1530555:T_C	1355	0.998247	0.998644	0.999776	0.974774	0.997722	0.983844	0.987076
2:134847444:rs76328456:A_G	1360	0.998247	0.998644	0.999776	0.974774	0.997722	0.983844	0.982865
2:134865290:rs3819121:T_C	1362	0.998247	0.998644	0.999776	0.974774	0.997722	0.983844	0.982865
2:134871869:rs6711390:T_C	1362	0.998247	0.998644	0.999776	0.974774	0.997722	0.983844	0.987076
2:134873830:rs6430553:T_C	1362	0.998247	0.998644	0.999776	0.974774	0.997722	0.983844	0.987076
2:134875411:rs4954192:T_C	1361	0.998247	0.998644	0.999776	0.974774	0.997722	0.983844	0.987076
2:134877011:rs6738113:A_G	1362	0.998247	0.998644	0.999776	0.974774	0.997722	0.983844	0.987076
2:134880474:rs12473839:T_C	1361	0.998247	0.998644	0.999776	0.974774	0.997722	0.983844	0.987076
2:134892083:rs74265413:G_C	1357	0.998247	0.998644	0.999776	0.974774	0.997722	0.983844	0.987076
2:134893196:rs6714498:T_C	1352	0.998247	0.998644	0.999776	0.974774	0.997722	0.983844	0.987076
2:134916800:rs12463645:T_C	1362	0.998247	0.998644	0.999776	0.974774	0.997722	0.983844	0.987076
2:134947988:rs1979033:G_A	424	0.998247	0.998644	0.999776	0.974774	0.071635	0.983844	0.982865
2:134997549:rs61134960:G_A	1361	0.998247	0.998644	0.999776	0.974774	0.997722	0.983844	0.982865
2:136167869:rs10193587:T_C	1363	0.998247	0.998644	0.999776	0.974774	0.997722	0.983844	0.982865
2:136177824:rs4954575:G_A	1363	0.998247	0.998644	0.999776	0.974774	0.997722	0.983844	0.982865
2:147623201:rs12466337:T_C	1363	0.998247	0.998644	0.999776	0.974774	0.997722	0.999866	0.982865
2:183126538:rs2254879:C_T	1363	0.998247	0.998644	0.999776	0.974774	0.997722	0.983844	0.982865
2:21072355:rs62122515:G_A	1360	0.998247	0.998644	0.999776	0.974774	0.997722	0.983844	0.982865
2:60490908:rs1427407:T_G	1363	0.998247	0.998644	0.999776	0.974774	0.997722	0.983844	0.982865
2:60491939:rs1896294:C_T	1363	0.998247	0.998644	0.999776	0.974774	0.997722	0.983844	0.987076
2:60492835:rs766432:C_A	1362	0.998247	0.998644	0.999776	0.974774	0.997722	0.983844	0.982865
2:60493111:rs11886868:C_T	1363	0.998247	0.998644	0.999776	0.974774	0.997722	0.983844	0.987076
2:60493454:rs10195871:A_G	1362	0.998247	0.998644	0.999776	0.974774	0.997722	0.983844	0.987076
2:60493622:rs10172646:G_A	1363	0.998247	0.998644	0.999776	0.974774	0.997722	0.983844	0.987076
2:60493816:rs4671393:A_G	1363	0.998247	0.998644	0.999776	0.974774	0.997722	0.983844	0.982865
2:60494176:rs7584113:A_G	1363	0.998247	0.998644	0.999776	0.974774	0.997722	0.983844	0.99043
2:60494212:rs7557939:G_A	1363	0.998247	0.998644	0.999776	0.974774	0.997722	0.983844	0.998068
2:60496951:rs1896295:T_C	1361	0.998247	0.998644	0.999776	0.974774	0.997722	0.983844	0.982865
2:60496952:rs1896296:G_T	1361	0.998247	0.998644	0.999776	0.974774	0.997722	0.983844	0.982865
2:60498316:rs7606173:G_C	1358	0.998247	0.998644	0.999776	0.974774	0.997722	0.983844	0.982865
3:101304904:rs503734:A_G	1359	0.998247	0.998644	0.999776	0.974774	0.997722	0.983844	0.982865
3:101349101:rs17402964:C_T	1361	0.998247	0.998644	0.999776	0.978183	0.997722	0.983844	0.982865
3:101349776:rs2553419:C_T	1361	0.998247	0.998644	0.999776	0.974774	0.997722	0.983844	0.982865
3:101365760:rs62280667:T_C	1362	0.998247	0.998644	0.999776	0.974774	0.997722	0.983844	0.982865
3:101390336:rs9861774:T_C	676	0.998247	0.998644	0.999776	0.974774	0.997722	0.983844	0.982865
3:101391301:rs2682383:T_A	1360	0.998247	0.998644	0.999776	0.974774	0.997722	0.983844	0.982865
3:101417558:rs9859077:G_C	1360	0.998247	0.998644	0.999776	0.974774	0.997722	0.983844	0.982865
3:101424322:rs2317700:T_C	668	0.998247	0.998644	0.999776	0.974774	0.997722	0.983844	0.982865
3:101496512:rs10936664:T_C	1359	0.998247	0.998644	0.999776	0.974774	0.997722	0.983844	0.982865
3:101509521:rs56290975:G_C	1362	0.998247	0.998644	0.999776	0.974774	0.997722	0.983844	0.982865
3:101513077:rs9682313:T_C	1360	0.998247	0.998644	0.999776	0.974774	0.997722	0.983844	0.982865
3:101523907:rs13088318:A_G	1362	0.998247	0.998644	0.999776	0.974774	0.997722	0.983844	0.982865
3:101531164:rs72946021:T_G	1361	0.998247	0.998644	0.999776	0.974774	0.997722	0.983844	0.982865
3:101539291:rs9829214:T_C	1360	0.998247	0.998644	0.999776	0.974774	0.997722	0.983844	0.982865
3:101548541:rs13062095:T_C	1361	0.998247	0.998644	0.999776	0.974774	0.997722	0.983844	0.982865
3:101549236:rs11923667:T_A	1356	0.998247	0.998644	0.999776	0.974774	0.997722	0.983844	0.982865
3:101555963:rs9825208:G_T	1362	0.998247	0.998644	0.999776	0.974774	0.997722	0.983844	0.982865
3:101562690:rs4618204:T_C	1360	0.998247	0.998644	0.999776	0.974774	0.997722	0.983844	0.982865
3:101716562:rs13321258:G_A	1362	0.998247	0.998644	0.999776	0.978183	0.997722	0.983844	0.987076
3:56699066:rs1844477:C_T	1358	0.998247	0.998644	0.999776	0.974774	0.997722	0.983844	0.987076
3:56831417:rs11925835:T_C	1361	0.998247	0.998644	0.999776	0.974774	0.997722	0.983844	0.982865
3:71497888:rs6798507:G_A	1363	0.998247	0.998644	0.999776	0.974774	0.997722	0.983844	0.982865
3:71508714:rs17718831:G_A	1358	0.998247	0.998644	0.999776	0.974774	0.997722	0.983844	0.982865
3:71572518:rs2116709:T_A	1361	0.998247	0.998644	0.999776	0.974774	0.997722	0.983844	0.982865
4:109813207:rs7440009:C_T	1363	0.998247	0.998644	0.999776	0.974774	0.997722	0.983844	0.982865
4:109816963:rs7676676:C_T	1363	0.998247	0.998644	0.999776	0.974774	0.997722	0.983844	0.982865
4:109824698:rs10365:C_G	1360	0.998247	0.998644	0.999776	0.974774	0.997722	0.983844	0.982865
4:109834165:rs11937249:G_T	1361	0.998247	0.998644	0.999776	0.974774	0.997722	0.983844	0.982865
4:109844340:rs6839680:T_C	1362	0.998247	0.998644	0.999776	0.990541	0.997722	0.983844	0.987076
4:38633083:rs35547424:T_C	1363	0.998247	0.998644	0.999776	0.974774	0.997722	0.983844	0.982865
4:38633136:rs35771878:A_G	1363	0.998247	0.998644	0.999776	0.974774	0.997722	0.983844	0.982865
4:65561326:rs6826193:C_T	1354	0.998247	0.998644	0.999776	0.835138	0.997722	0.983844	0.982865
5:43162506:rs10941611:T_C	1350	0.998247	0.998644	0.999776	0.974774	0.997722	0.983844	0.982865
5:43185995:rs7723426:T_C	1357	0.998247	0.998644	0.999776	0.974774	0.997722	0.983844	0.982865
6:135081201:rs9399136:T_C	1358	0.998247	0.998644	0.999776	0.974774	0.997722	0.983844	0.982865
6:135085040:rs1331309:T_G	676	0.998247	0.998644	0.999776	0.974774	0.997722	0.983844	0.982865
6:135090090:rs9376090:T_C	1362	0.998247	0.998644	0.999776	0.974774	0.997722	0.983844	0.982865
6:135094070:rs2210366:G_A	1362	0.998247	0.998644	0.999776	0.974774	0.997722	0.983844	0.982865
6:135097778:rs7776054:A_G	1363	0.998247	0.998644	0.999776	0.974774	0.997722	0.983844	0.982865
6:135097880:rs9399137:T_C	1363	0.998247	0.998644	0.999776	0.974774	0.997722	0.983844	0.982865
6:135098493:rs9389268:A_G	1360	0.998247	0.998644	0.999776	0.974774	0.997722	0.983844	0.982865
6:135098498:rs9376091:C_T	1358	0.998247	0.998644	0.999776	0.974774	0.997722	0.983844	0.982865
6:135098550:rs9402685:T_C	1360	0.998247	0.998644	0.999776	0.974774	0.997722	0.983844	0.982865
6:135100038:rs34164109:C_T	1359	0.998247	0.998644	0.999776	0.974774	0.997722	0.983844	0.982865
6:135101158:rs11759553:A_T	1362	0.998247	0.998644	0.999776	0.974774	0.997722	0.983844	0.982865
6:135102071:rs9373124:T_C	1362	0.998247	0.998644	0.999776	0.974774	0.997722	0.983844	0.982865
6:135103041:rs35959442:C_G	1361	0.998247	0.998644	0.999776	0.974774	0.997722	0.983844	0.982865
6:135105420:rs4895440:A_T	1361	0.998247	0.998644	0.999776	0.974774	0.997722	0.983844	0.982865
6:135105435:rs4895441:A_G	1363	0.998247	0.998644	0.999776	0.974774	0.997722	0.983844	0.982865
6:135106006:rs9376092:C_A	1362	0.998247	0.998644	0.999776	0.974774	0.997722	0.983844	0.982865
6:135106021:rs9389269:T_C	1363	0.998247	0.998644	0.999776	0.974774	0.997722	0.983844	0.982865
6:135106679:rs9402686:G_A	1363	0.998247	0.998644	0.999776	0.974774	0.997722	0.983844	0.982865
6:135107399:rs7758845:A_C	1363	0.998247	0.998644	0.999776	0.974774	0.997722	0.983844	0.982865
6:135110180:rs6920211:T_C	1362	0.998247	0.998644	0.999776	0.974774	0.997722	0.983844	0.982865
6:135110502:rs9494142:T_C	1361	0.998247	0.998644	0.999776	0.974774	0.997722	0.983844	0.982865
6:135111414:rs9494145:T_C	1198	0.998247	0.998644	0.999776	0.974774	0.997722	0.983844	0.982865
6:135114363:rs9483788:T_C	1360	0.998247	0.998644	0.999776	0.974774	0.997722	0.983844	0.982865
6:135131014:rs6569992:G_A	1363	0.998247	0.998644	0.999776	0.974774	0.997722	0.983844	0.982865
6:28162011:rs1150668:T_G	1208	0.998247	0.998644	0.999776	0.974774	0.997722	0.983844	0.982865
6:28229974:rs34024998:G_C	1359	0.998247	0.998644	0.999776	0.974774	0.997722	0.983844	0.982865
6:28233360:rs7206:A_G	973	0.998247	0.998644	0.999776	0.974774	0.997722	0.983844	0.982865
6:28271903:rs2394049:A_G	1209	0.998247	0.998644	0.999776	0.974774	0.997722	0.983844	0.987076
6:28356620:rs213236:T_C	1362	0.998247	0.998644	0.999776	0.974774	0.997722	0.983844	0.99043
6:30345563:rs6986:G_C	1317	0.998247	0.998644	0.999776	0.974774	0.997722	0.983844	0.987076
6:32950203:rs11539216:G_A	1317	0.998247	0.998644	0.999776	0.974774	0.997722	0.983844	0.982865
6:36971123:rs75367072:T_G	1363	0.998247	0.998644	0.999776	0.974774	0.997722	0.983844	0.982865
6:41559960:rs9381080:G_C	1363	0.998247	0.998644	0.999776	0.974774	0.997722	0.983844	0.982865
6:41568689:rs1983891:C_T	1361	0.998247	0.998644	0.999776	0.974774	0.997722	0.983844	0.982865
6:41568849:rs4714485:T_G	1363	0.998247	0.998644	0.999776	0.974774	0.997722	0.983844	0.982865
6:41581017:rs6917270:A_G	1362	0.998247	0.998644	0.999776	0.974774	0.997722	0.990378	0.982865
6:45440703:rs6458443:T_G	1360	0.998247	0.998644	0.999776	0.974774	0.997722	0.983844	0.982865
6:45442575:rs910586:T_C	1362	0.998247	0.998644	0.999776	0.974774	0.997722	0.983844	0.982865
6:45457203:rs2819861:A_G	1362	0.998247	0.998644	0.999776	0.974774	0.997722	0.983844	0.982865
6:45462599:rs2790100:C_A	1362	0.998247	0.998644	0.999776	0.974774	0.997722	0.983844	0.982865
6:45464477:rs2790102:G_A	1363	0.998247	0.998644	0.999776	0.974774	0.997722	0.983844	0.982865
6:45464528:rs2790103:C_T	1362	0.998247	0.998644	0.999776	0.974774	0.997722	0.983844	0.982865
6:45475439:rs2819865:A_G	1362	0.998247	0.998644	0.999776	0.974774	0.997722	0.983844	0.982865
6:45476324:rs2677110:C_T	1361	0.998247	0.998644	0.999776	0.974774	0.997722	0.983844	0.982865
6:45788930:rs1375694:C_T	1362	0.998247	0.998644	0.999776	0.974774	0.997722	0.983844	0.982865
6:99050723:rs12173832:C_A	1353	0.998247	0.998644	0.999776	0.974774	0.997722	0.983844	0.982865
7:12223752:rs11974335:G_T	654	0.998247	0.998644	0.999776	0.978183	0.997722	0.983844	0.982865
7:12225245:rs10950398:G_A	681	0.998247	0.998644	0.999776	0.974774	0.997722	0.983844	0.982865
7:150830563:rs73165514:G_A	1362	0.998247	0.998644	0.999776	0.974774	0.997722	0.983844	0.982865
7:150834187:rs73165526:T_C	1255	0.998247	0.998644	0.999776	0.974774	0.997722	0.983844	0.982865
7:64415786:rs7785048:G_C	1363	0.998247	0.998644	0.999776	0.974774	0.997722	0.983844	0.982865
7:64480828:rs73127029:G_A	1362	0.998247	0.998644	0.999776	0.974774	0.997722	0.983844	0.987076
7:64498925:rs4718083:A_T	1361	0.998247	0.998644	0.999776	0.974774	0.997722	0.983844	0.982865
7:64508517:rs57196191:A_C	1361	0.998247	0.998644	0.999776	0.974774	0.997722	0.983844	0.987076
7:64546850:rs73130769:C_G	1358	0.998247	0.998644	0.999776	0.978183	0.997722	0.983844	0.982865
7:64562993:rs6969879:T_C	1358	0.998247	0.998644	0.999776	0.974774	0.997722	0.983844	0.982865
7:64563203:rs2862795:A_G	1362	0.998247	0.998644	0.999776	0.995103	0.997722	0.983844	0.982865
7:6623118:rs2462655:T_C	1361	0.998247	0.998644	0.999776	0.974774	0.997722	0.983844	0.982865
7:6624590:rs879670:T_C	1354	0.998247	0.998644	0.999776	0.974774	0.997722	0.983844	0.982865
7:75124005:rs1490366778:C_G	674	0.998247	0.998644	0.999776	0.974774	0.997722	0.983844	0.982865
7:83304292:rs2709914:G_C	1356	0.998247	0.998644	0.999776	0.974774	0.997722	0.983844	0.982865
7:83307593:rs16887442:T_C	1253	0.998247	0.998644	0.999776	0.974774	0.997722	0.983844	0.987076
7:83311433:rs62460794:G_A	1253	0.998247	0.998644	0.999776	0.974774	0.997722	0.983844	0.987076
7:83315954:rs7789405:C_T	1254	0.998247	0.998644	0.999776	0.974774	0.997722	0.983844	0.987076
7:83328162:rs4332075:T_C	1351	0.999201	0.998644	0.999776	0.974774	0.997722	0.983844	0.987076
8:115399672:rs12543458:A_G	1354	0.998247	0.998644	0.999776	0.974774	0.997722	0.983844	0.98314
8:115400650:rs231142:A_T	1350	0.998247	0.998644	0.999776	0.999593	0.997722	0.983844	0.987076
8:115408242:rs6469586:G_A	658	0.998247	0.998644	0.999776	0.978183	0.997722	0.983844	0.987076
8:115417770:rs808994:T_C	1360	0.998247	0.998644	0.999776	0.974774	0.997722	0.983844	0.982865
8:115427411:rs800890:T_C	1360	0.998247	0.998644	0.999776	0.974774	0.997722	0.983844	0.982865
8:115432023:rs13270346:T_A	1354	0.998247	0.998644	0.999776	0.974774	0.997722	0.983844	0.982865
8:115452760:rs800888:T_C	1359	0.998247	0.998644	0.999776	0.974774	0.997722	0.983844	0.982865
8:115468526:rs1483582:G_A	1362	0.998247	0.998644	0.999776	0.974774	0.997722	0.983844	0.982865
8:115474215:rs800870:C_T	1363	0.998247	0.998644	0.999776	0.974774	0.997722	0.983844	0.982865
8:115483682:rs800911:T_A	1361	0.998247	0.998644	0.999776	0.974774	0.997722	0.983844	0.982865
8:115487459:rs2625673:A_T	1358	0.998247	0.998644	0.999776	0.974774	0.997722	0.983844	0.982865
8:115488170:rs2625672:A_T	1359	0.998247	0.998644	0.999776	0.974774	0.997722	0.999866	0.982865
8:115492857:rs800882:T_G	1358	0.998247	0.998644	0.999776	0.974774	0.997722	0.983844	0.982865
8:115506172:rs3808424:T_C	1359	0.998247	0.998644	0.999776	0.974774	0.997722	0.983844	0.982865
8:115506607:rs3808426:A_T	1361	0.998247	0.998644	0.999776	0.974774	0.997722	0.983844	0.982865
8:115509798:rs2293888:C_T	1350	0.998247	0.998644	0.999776	0.974774	0.997722	0.983844	0.982865
8:115519570:rs3824200:G_A	1345	0.998247	0.998644	0.999776	0.974774	0.997722	0.983844	0.982865
8:115521531:rs1905376:A_G	1349	0.998247	0.998644	0.999776	0.974774	0.997722	0.983844	0.982865
8:115530740:rs9643105:T_C	682	0.998247	0.998644	0.999776	0.974774	0.997722	0.983844	0.982865
8:115535732:rs12677858:T_A	1362	0.998247	0.998644	0.999776	0.974774	0.997722	0.983844	0.982865
8:115539178:rs11778934:C_G	1362	0.998247	0.998644	0.999776	0.974774	0.997722	0.983844	0.982865
8:115543133:rs12543799:C_A	1360	0.998247	0.998644	0.999776	0.974774	0.997722	0.983844	0.982865
8:115543614:rs1483585:C_T	678	0.998247	0.998644	0.999776	0.974774	0.997722	0.983844	0.982865
8:115545728:rs12056626:C_G	1361	0.998247	0.998644	0.999776	0.974774	0.997722	0.983844	0.982865
8:115547208:rs3808434:A_G	1363	0.998247	0.998644	0.999776	0.974774	0.997722	0.983844	0.982865
8:115548392:rs7825679:T_C	1363	0.998247	0.998644	0.999776	0.974774	0.997722	0.983844	0.982865
8:115548740:rs3808436:A_G	1362	0.998247	0.998644	0.999776	0.974774	0.997722	0.983844	0.982865
8:115549942:rs10955753:C_A	1363	0.998247	0.998644	0.999776	0.974774	0.997722	0.983844	0.982865
8:115551346:rs3808438:T_C	1363	0.998247	0.998644	0.999776	0.974774	0.997722	0.983844	0.982865
8:115551448:rs3808439:A_G	1361	0.998247	0.998644	0.999776	0.974774	0.997722	0.983844	0.982865
8:115551652:rs1351744:A_C	686	0.998247	0.998644	0.999776	0.974774	0.997722	0.983844	0.982865
8:115553138:rs3802219:T_C	686	0.998247	0.998644	0.999776	0.974774	0.997722	0.983844	0.982865
8:115563232:rs3808447:G_A	668	0.998247	0.998644	0.999776	0.974774	0.997722	0.983844	0.982865
8:115576319:rs2049865:C_A	1342	0.998247	0.998644	0.999776	0.974774	0.997722	0.983844	0.982865
8:115581371:rs4599845:T_C	1359	0.998247	0.998644	0.999776	0.974774	0.997722	0.983844	0.982865
8:115583961:rs6469603:C_T	1360	0.998247	0.998644	0.999776	0.974774	0.997722	0.983844	0.982865
8:115585182:rs13271228:T_G	1362	0.998247	0.998644	0.999776	0.974774	0.997722	0.983844	0.982865
8:115585489:rs3808461:C_T	1363	0.998247	0.998644	0.999776	0.974774	0.997722	0.983844	0.982865
8:115586972:rs2293889:T_G	1362	0.998247	0.998644	0.999776	0.974774	0.997722	0.983844	0.982865
8:115589667:rs6469605:C_T	1356	0.998247	0.998644	0.999776	0.974774	0.997722	0.983844	0.982865
8:115589675:rs6469606:C_T	1355	0.998247	0.998644	0.999776	0.974774	0.997722	0.983844	0.982865
8:115590628:rs10505258:T_C	1361	0.998247	0.998644	0.999776	0.974774	0.997722	0.983844	0.982865
8:115590647:rs13275142:G_A	1363	0.998247	0.998644	0.999776	0.974774	0.997722	0.983844	0.982865
8:115590776:rs2737203:T_C	1361	0.998247	0.998644	0.999776	0.974774	0.997722	0.983844	0.982865
8:115590876:rs2721954:C_T	1363	0.998247	0.998644	0.999776	0.974774	0.997722	0.983844	0.982865
8:115597953:rs2737205:T_C	1355	0.998247	0.998644	0.999776	0.974774	0.997722	0.983844	0.982865
8:115599405:rs7834300:G_C	1360	0.998247	0.998644	0.999776	0.974774	0.997722	0.983844	0.982865
8:115601031:rs2721929:G_A	1354	0.998247	0.998644	0.999776	0.974774	0.997722	0.983844	0.982865
8:115602316:rs2737207:C_A	1355	0.998247	0.998644	0.999776	0.974774	0.997722	0.983844	0.982865
8:115608077:rs2721932:G_A	1361	0.998247	0.998644	0.999776	0.974774	0.997722	0.983844	0.982865
8:115608987:rs2737212:C_T	1362	0.998247	0.998644	0.999776	0.974774	0.997722	0.983844	0.982865
8:115611321:rs62512210:T_C	1254	0.998247	0.998644	0.999776	0.999593	0.997722	0.983844	0.982865
8:115612652:rs2245221:G_A	1363	0.998247	0.998644	0.999776	0.974774	0.997722	0.983844	0.982865
8:115612760:rs2737214:C_G	1363	0.998247	0.998644	0.999776	0.974774	0.997722	0.983844	0.982865
8:115613480:rs2737215:C_T	1360	0.998247	0.998644	0.999776	0.974774	0.997722	0.983844	0.982865
8:115617505:rs1569364:C_T	1355	0.998247	0.998644	0.999776	0.974774	0.997722	0.983844	0.982865
8:115617852:rs2737216:A_T	1361	0.998247	0.998644	0.999776	0.974774	0.997722	0.983844	0.982865
8:115618084:rs2737217:A_G	1361	0.998247	0.998644	0.999776	0.974774	0.997722	0.983844	0.982865
8:115619051:rs2737218:T_C	1361	0.998247	0.998644	0.999776	0.974774	0.997722	0.983844	0.982865
8:115620592:rs2721936:A_T	1363	0.998247	0.998644	0.999776	0.975624	0.997722	0.983844	0.982865
8:115621679:rs2009382:C_T	1362	0.998247	0.998644	0.999776	0.974774	0.997722	0.983844	0.993166
8:115623384:rs2721938:C_T	1362	0.998247	0.998644	0.999776	0.978183	0.997722	0.983844	0.987076
8:115623461:rs2737219:G_A	1359	0.998247	0.998644	0.999776	0.974774	0.997722	0.983844	0.987076
8:115623715:rs2721939:C_T	1360	0.998247	0.998644	0.999776	0.974774	0.997722	0.983844	0.982865
8:115624054:rs2721940:A_C	1359	0.998247	0.998644	0.999776	0.974774	0.997722	0.983844	0.982865
8:115624492:rs2142331:C_T	1359	0.998247	0.998644	0.999776	0.974774	0.997722	0.983844	0.982865
8:115625458:rs2737220:T_C	1354	0.998247	0.998644	0.999776	0.974774	0.997722	0.983844	0.987076
8:115627235:rs2737225:G_T	1349	0.998247	0.998644	0.999776	0.978183	0.997722	0.983844	0.987076
8:115627247:rs2737226:T_C	1349	0.998247	0.998644	0.999776	0.974774	0.997722	0.983844	0.982865
9:111517030:rs10114850:A_G	1361	0.998247	0.998644	0.999776	0.975624	0.997722	0.983844	0.982865
9:111517217:rs12003641:C_T	1363	0.998247	0.998644	0.999776	0.978183	0.997722	0.983844	0.982865
9:111517632:rs10980921:T_C	1363	0.998247	0.998644	0.999776	0.974774	0.997722	0.983844	0.982865
9:111521556:rs59048466:A_G	1363	0.998247	0.998644	0.999776	0.978183	0.997722	0.983844	0.982865
9:111525145:rs7036399:T_G	1363	0.998247	0.998644	0.999776	0.978183	0.997722	0.983844	0.982865
9:111525173:rs6477824:T_C	1362	0.998247	0.998644	0.999776	0.974774	0.997722	0.983844	0.987076
9:111534964:rs7040225:C_T	1208	0.998247	0.998644	0.999776	0.978183	0.997722	0.983844	0.982865
9:111556114:rs7852169:C_G	1363	0.998247	0.998644	0.999776	0.978183	0.997722	0.983844	0.982865
9:35517297:rs10972501:C_G	1359	0.998247	0.998644	0.999776	0.974774	0.997722	0.983844	0.982865
9:94156900:rs10114341:T_C	1357	0.998247	0.998644	0.999776	0.974774	0.997722	0.983844	0.982865
9:94239400:rs55653563:A_C	1362	0.998247	0.998644	0.999776	0.974774	0.997722	0.999866	0.982865
9:94266825:rs10821327:T_C	1360	0.998247	0.998644	0.999776	0.974774	0.997722	0.983844	0.982865
9:94268577:rs10993130:C_G	1360	0.998247	0.998644	0.999776	0.975624	0.997722	0.983844	0.982865
9:94289243:rs79205359:A_T	1361	0.998247	0.998644	0.999776	0.974774	0.997722	0.983844	0.982865
9:94300699:rs12236219:C_T	1363	0.998247	0.998644	0.999776	0.974774	0.997722	0.983844	0.982865
9:94340072:rs60981486:G_A	1361	0.998247	0.998644	0.999776	0.974774	0.997722	0.983844	0.982865
9:94347658:rs6479536:C_T	1354	0.998247	0.998644	0.999776	0.974774	0.997722	0.983844	0.982865
9:94349396:rs2025872:G_A	515	0.998247	0.998644	0.999776	0.974774	0.997722	0.983844	0.982865

## Sheet: no ENA 100PCs AMPAD
SNP	N	OtherNeuron FDR	Oligodendrocyte FDR	Excitatory FDR	Microglia FDR	Inhibitory FDR	Astrocyte FDR	EndothelialCell FDR
10:17937778:rs10430577:C_T	674	0.994816	0.967545	0.983825	0.885819	0.892408	0.929847	0.915157
10:17937785:rs10430578:G_A	674	0.994816	0.967545	0.983825	0.885819	0.892408	0.929847	0.915157
10:17940902:rs12779357:G_C	672	0.994816	0.967545	0.938565	0.911782	0.678915	0.814868	0.919983
10:17953382:rs10764176:A_G	677	0.994816	0.935118	0.983825	0.981909	0.547865	0.838933	0.915157
10:17954774:rs690759:A_G	676	0.994816	0.968248	0.983825	0.999444	0.485798	0.990102	0.9785
10:17955079:rs491995:A_G	677	0.994816	0.967545	0.983825	0.990494	0.485798	0.988948	0.9785
10:17958748:rs11011704:G_T	675	0.994816	0.755703	0.983825	0.996277	0.495197	0.655416	0.915157
10:17974944:rs508196:C_T	673	0.994816	0.968248	0.983825	0.900764	0.892408	0.888155	0.9785
10:17976964:rs692594:G_C	673	0.994816	0.977706	0.995005	0.885819	0.884799	0.975259	0.915157
10:17977481:rs553304:T_C	672	0.994816	0.972672	0.996607	0.885819	0.892408	0.94708	0.915157
10:17981493:rs1926739:G_A	674	0.994816	0.968248	0.983825	0.885819	0.892408	0.869343	0.915157
10:17983033:rs2497832:T_A	668	0.994816	0.967545	0.983825	0.885819	0.892408	0.869343	0.930186
10:17983041:rs2497833:A_T	665	0.994816	0.97475	0.983825	0.885819	0.892408	0.856705	0.939692
10:18020328:rs2488117:G_A	677	0.994816	0.967545	0.983825	0.909769	0.78008	0.988948	0.929254
10:62042815:rs10821946:C_T	673	0.994816	0.924205	0.983825	0.885819	0.892408	0.975259	0.919983
10:62045617:rs12355313:A_G	677	0.994816	0.935118	0.983825	0.56213	0.892408	0.976425	0.919983
10:62045858:rs4948496:T_C	676	0.994816	0.935118	0.983825	0.56213	0.892408	0.976425	0.919983
10:62050693:rs713240:C_T	677	0.994816	0.967545	0.983825	0.885819	0.881374	0.838933	0.9785
10:62051919:rs10821949:T_C	676	0.994816	0.924205	0.983825	0.468839	0.895659	0.990102	0.930186
10:62052208:rs10821950:T_C	675	0.994816	0.862234	0.983825	0.468839	0.930347	0.990102	0.929254
10:62060144:rs10761604:T_C	672	0.994816	0.755703	0.983825	0.14002	0.939051	0.976425	0.915157
11:108668877:rs11212749:G_A	676	0.994816	0.996452	0.926423	0.895205	0.970983	0.838933	0.915157
11:108697289:rs12222436:A_C	673	0.994816	0.996277	0.926423	0.885819	0.970983	0.838933	0.915157
11:114160077:rs648044:A_G	676	0.994816	0.324359	0.926423	0.900764	0.892408	0.583601	0.929254
11:32608337:rs114861240:G_A	677	0.994816	0.967545	0.983825	0.885819	0.892408	0.929847	0.999465
11:32656282:rs111939608:T_G	676	0.994816	0.968248	0.938759	0.885819	0.953077	0.985213	0.936811
11:32688249:rs114687110:G_A	677	0.994816	0.967545	0.983825	0.885819	0.892408	0.929847	0.999465
11:32744320:rs143864773:T_C	677	0.994816	0.967545	0.983825	0.895205	0.892408	0.838933	0.9785
11:32875734:rs74816520:T_A	677	0.994816	0.967545	0.983825	0.885819	0.890496	0.988948	0.993498
11:44074688:rs178521:G_A	672	0.994816	0.806258	0.983825	0.885819	0.892408	0.583601	0.9785
11:44084318:rs2285029:A_G	676	0.994816	0.801376	0.983825	0.885819	0.892408	0.674168	0.969472
11:47164873:rs1055447:C_A	675	0.994816	0.967545	0.938788	0.900764	0.469313	0.869343	0.915157
12:122059095:rs28629903:T_C	675	0.994816	0.755703	0.938565	0.885819	0.878566	0.516061	0.915157
12:122065471:rs34532891:C_T	675	0.994816	0.806258	0.926423	0.885819	0.78752	0.516061	0.915157
12:122082669:rs61952922:A_G	673	0.994816	0.862234	0.94159	0.900764	0.874984	0.49182	0.915157
12:122085762:rs148015593:T_G	676	0.994816	0.806258	0.92882	0.895205	0.762074	0.542546	0.915157
12:122090554:rs36126817:A_G	677	0.994816	0.876113	0.934681	0.909769	0.737959	0.583601	0.915157
12:122092350:rs36165342:T_C	677	0.994816	0.847929	0.926423	0.908248	0.701501	0.583601	0.915157
12:122109702:rs28548845:T_C	676	0.994816	0.914441	0.926423	0.900764	0.719691	0.608906	0.915157
12:122115249:rs28498002:C_T	676	0.994816	0.874123	0.926423	0.911782	0.701501	0.583601	0.915157
12:122122290:rs11059094:C_T	677	0.994816	0.806258	0.926423	0.909769	0.701501	0.583601	0.915157
12:122122834:rs11057184:A_G	671	0.994816	0.967545	0.926423	0.950234	0.711618	0.583601	0.919983
12:125303573:rs379525:C_T	677	0.994816	0.98437	0.983825	0.917953	0.102556	0.838933	0.915157
12:125314817:rs1666839:G_A	677	0.994816	0.967545	0.983825	0.885819	0.701501	0.869343	0.915157
12:125326510:rs550677:A_G	673	0.994816	0.98437	0.983825	0.885819	0.892408	0.869343	0.915157
12:53392077:rs7134628:G_A	676	0.994816	0.815486	0.926423	0.918452	0.0814733	0.473615	0.915157
12:53651403:rs7962971:T_C	677	0.994816	0.701201	0.965913	0.900764	0.239197	0.583601	0.915157
13:109748152:rs79323307:G_A	677	0.994816	0.967545	0.983825	0.885819	0.892408	0.968218	0.915157
13:109760688:rs75908536:C_A	677	0.994816	0.967545	0.983825	0.885819	0.892408	0.888155	0.915157
13:109761085:rs74789436:G_A	677	0.994816	0.967545	0.983825	0.885819	0.892408	0.888155	0.915157
13:109761859:rs80326876:C_T	677	0.994816	0.967545	0.983825	0.885819	0.892408	0.888155	0.915157
14:20363487:rs10143216:G_A	676	0.994816	0.755703	0.926423	0.885819	0.209598	0.975259	0.915157
14:22960520:rs1951121:T_G	668	0.994816	0.967545	0.926423	0.885819	0.762074	0.845765	0.915157
14:22970346:rs34664079:T_C	671	0.994816	0.967545	0.926423	0.885819	0.772908	0.857708	0.915157
14:22982919:rs3811183:C_G	676	0.994816	0.996452	0.926423	0.885819	0.728364	0.869343	0.915157
14:22989248:rs11629120:T_C	677	0.994816	0.996452	0.926423	0.885819	0.881374	0.988948	0.930186
14:22989947:rs11624528:G_A	675	0.994816	0.996452	0.926423	0.885819	0.882839	0.999327	0.939692
14:23006817:rs3751498:C_A	676	0.994816	0.935118	0.983825	0.885819	0.953077	0.976425	0.9785
14:53872546:rs74053118:T_C	672	0.994816	0.924205	0.983825	0.890317	0.892408	0.999512	0.915157
14:53877018:rs112731178:C_T	675	0.994816	0.957355	0.983825	0.885819	0.892408	0.93042	0.919983
14:53879292:rs74053129:G_A	670	0.994816	0.932167	0.983825	0.885819	0.892408	0.999512	0.915157
14:53886243:rs74053152:A_G	677	0.994816	0.935118	0.983825	0.885819	0.892408	0.977694	0.915157
14:74745411:rs10143492:G_C	677	0.994816	0.999135	0.926423	0.885819	0.753731	0.838933	0.915157
14:74778299:rs2359237:G_A	676	0.994816	0.968248	0.936768	0.885819	0.657405	0.843987	0.915157
14:74787370:rs12588874:G_A	671	0.994816	0.977706	0.938565	0.885819	0.678915	0.84199	0.915157
14:74794938:rs2111705:G_A	676	0.994816	0.967545	0.938788	0.885819	0.764697	0.838933	0.915157
14:74809376:rs957345:C_G	675	0.994816	0.977706	0.938788	0.885819	0.603393	0.869343	0.915157
14:74815413:rs12432026:T_G	675	0.994816	0.968248	0.938565	0.885819	0.678915	0.843987	0.915157
14:74826683:rs10138360:G_A	666	0.994816	0.968248	0.983825	0.885819	0.701501	0.838933	0.915157
14:74831024:rs973879:T_C	670	0.994816	0.968248	0.96325	0.885819	0.701501	0.838933	0.915157
14:74831934:rs7144654:A_G	673	0.994816	0.967545	0.938565	0.885819	0.701501	0.843987	0.915157
14:74874115:rs4903262:G_A	677	0.994816	0.967545	0.94159	0.885819	0.881374	0.857708	0.915157
14:74880037:rs28426374:C_T	676	0.994816	0.967545	0.926423	0.885819	0.770182	0.838933	0.915157
14:74880882:rs10083386:C_A	676	0.994816	0.967545	0.926423	0.885819	0.881374	0.838933	0.915157
15:41588992:rs11070340:G_A	677	0.994816	0.967545	0.926423	0.911782	0.970983	0.583601	0.915157
15:41808476:rs7175346:G_A	663	0.994816	0.914441	0.983825	0.885819	0.678915	0.888155	0.930186
15:41808527:rs28671571:C_G	666	0.994816	0.914441	0.983825	0.885819	0.701501	0.888155	0.930186
15:41810087:rs12440605:G_A	675	0.994816	0.806258	0.983825	0.909769	0.701501	0.916323	0.936811
15:41850714:rs8025614:G_A	677	0.994816	0.779154	0.983825	0.885819	0.753731	0.869343	0.919983
16:10868025:rs6498113:T_G	676	0.994816	0.994884	0.926423	0.885819	0.87871	0.929847	0.97255
16:10870261:rs6498114:G_T	673	0.994816	0.977706	0.926423	0.885819	0.892408	0.988948	0.929254
16:10874583:rs12449199:T_G	676	0.994816	0.996452	0.983825	0.885819	0.892408	0.990102	0.929254
16:10876619:rs12596540:A_G	676	0.994816	0.967545	0.983825	0.885819	0.892408	0.82101	0.919983
16:10880566:rs12924236:G_C	675	0.994816	0.967545	0.983825	0.885819	0.892408	0.838933	0.929254
16:10881454:rs4781011:T_G	675	0.994816	0.967545	0.936768	0.896693	0.762074	0.885388	0.964425
16:10885028:rs73499473:C_T	677	0.994816	0.932661	0.926423	0.885819	0.701501	0.888155	0.971646
16:10885583:rs11074934:C_T	677	0.994816	0.932661	0.926423	0.885819	0.720146	0.888155	0.9785
16:10887661:rs12325238:C_A	675	0.994816	0.967545	0.926423	0.885819	0.832714	0.843987	0.930186
16:10888488:rs8043545:G_C	676	0.994816	0.967545	0.926423	0.885819	0.881374	0.838933	0.936811
16:10888750:rs12598451:G_A	676	0.994816	0.967545	0.926423	0.885819	0.892408	0.869343	0.939692
16:10890609:rs12931265:C_T	677	0.994816	0.967545	0.926423	0.885819	0.892408	0.838933	0.930186
16:10894539:rs12934481:G_T	676	0.994816	0.967545	0.983825	0.885819	0.87871	0.869343	0.929254
16:3307015:rs8059597:A_G	674	0.994816	0.967545	0.983825	0.885819	0.701501	0.405303	0.9785
16:3310140:rs8054928:G_A	674	0.994816	0.967545	0.983825	0.885819	0.678915	0.405303	0.9785
16:3312017:rs757108:T_C	676	0.994816	0.967545	0.948784	0.885819	0.701501	0.405303	0.936811
16:3312323:rs17684522:G_A	674	0.994816	0.967545	0.933827	0.885819	0.701501	0.405303	0.930186
16:3314867:rs12325636:G_C	676	0.994816	0.967545	0.983825	0.885819	0.546512	0.405303	0.991919
16:3314997:rs12325187:C_G	676	0.994816	0.967545	0.983825	0.919595	0.64555	0.405303	0.930186
16:3317061:rs17611827:G_A	677	0.994816	0.996452	0.994449	0.917953	0.453605	0.583601	0.969864
16:33807:rs28652789:G_C	677	0.994816	0.967545	0.948784	0.890317	0.678915	0.405303	0.919983
16:37321:rs9937872:G_A	676	0.994816	0.967545	0.983825	0.885819	0.678915	0.405303	0.919983
16:38245:rs73493038:C_T	677	0.994816	0.967545	0.983825	0.895205	0.678915	0.405303	0.919983
16:45254:rs8056400:C_T	675	0.994816	0.996452	0.983825	0.885819	0.892408	0.868215	0.971646
16:47354:rs8466:A_G	676	0.994816	0.98437	0.983825	0.885819	0.892408	0.869343	0.969472
16:49353:rs77046488:A_G	675	0.994816	0.972672	0.926423	0.885819	0.892408	0.583601	0.999465
16:53923:rs2562145:C_G	676	0.994816	0.967545	0.983825	0.952038	0.881374	0.869343	0.969472
16:57029582:rs75974417:C_T	677	0.994816	0.806258	0.983825	0.900764	0.953077	0.999327	0.915157
16:57031209:rs16965220:C_A	676	0.994816	0.806258	0.995005	0.885819	0.975303	0.92308	0.915157
16:57162:rs10266:C_G	677	0.994816	0.995017	0.926423	0.900764	0.892408	0.916387	0.915157
16:80796916:rs2580315:T_C	677	0.994816	0.967545	0.983825	0.926174	0.936277	0.838933	0.915157
16:80830879:rs56844452:C_T	677	0.994816	0.967545	0.983825	0.900764	0.939636	0.869343	0.915157
17:40067150:rs3923377:G_T	677	0.994816	0.967545	0.926423	0.897804	0.881374	0.869343	0.919983
17:42419266:rs8068844:T_C	677	0.994816	0.956518	0.986549	0.885819	0.892408	0.845765	0.939692
17:42544897:rs684214:C_T	677	0.994816	0.967545	0.983825	0.885819	0.914866	0.87011	0.964425
17:42554255:rs676387:C_A	677	0.994816	0.996452	0.983825	0.885819	0.892408	0.869343	0.9785
17:42564217:rs668799:C_T	675	0.994816	0.994884	0.983825	0.885819	0.892408	0.838933	0.936811
17:42568614:rs646123:G_A	677	0.994816	0.996452	0.983825	0.885819	0.892408	0.838933	0.9785
17:42570011:rs665268:A_G	677	0.994816	0.996452	0.983825	0.885819	0.892408	0.838933	0.9785
17:42579393:rs34855406:G_C	675	0.994816	0.967545	0.983825	0.885819	0.920901	0.869343	0.971646
17:42579579:rs6963:T_A	675	0.994816	0.996452	0.983825	0.885819	0.892408	0.843987	0.9785
17:42583623:rs10454087:C_T	677	0.994816	0.996452	0.983825	0.885819	0.892408	0.838933	0.9785
17:42588995:rs12951632:T_C	675	0.994816	0.996452	0.983825	0.885819	0.892408	0.845765	0.979626
17:42607430:rs60929812:G_A	663	0.994816	0.996452	0.983825	0.885819	0.892408	0.869343	0.9785
17:42616611:rs74322397:C_T	665	0.994816	0.98437	0.983825	0.885819	0.892408	0.838933	0.969472
17:42620270:rs35635959:T_C	675	0.998621	0.996452	0.983825	0.885819	0.892408	0.843987	0.9785
17:42629543:rs34138141:G_T	676	0.994816	0.967545	0.983825	0.885819	0.898113	0.888155	0.9785
17:42666566:rs2292749:C_T	677	0.994816	0.968248	0.983825	0.885819	0.819314	0.838933	0.9785
18:2750858:rs2347808:G_A	673	0.994816	0.758213	0.948784	0.885819	0.892408	0.962808	0.929254
18:2809162:rs71356070:C_T	676	0.994816	0.924205	0.938565	0.885819	0.815205	0.988948	0.930186
18:54383124:rs1851755:T_A	676	0.994816	0.996452	0.926423	0.77829	0.678915	0.838933	0.915157
18:54438403:rs7239568:A_C	671	0.994816	0.967545	0.995005	0.923672	0.930347	0.865271	0.969864
18:54532101:rs8090360:T_C	676	0.994816	0.989083	0.926423	0.885819	0.892408	0.970731	0.936811
18:54724477:rs8089474:G_A	669	0.994816	0.967545	0.926423	0.885819	0.394139	0.843987	0.915157
18:54807094:rs62094571:T_A	676	0.994816	0.924205	0.983825	0.900764	0.881374	0.990102	0.915157
18:54807931:rs7243785:A_G	674	0.994816	0.967545	0.983825	0.989795	0.678915	0.608906	0.919983
18:54808673:rs6566871:T_C	673	0.994816	0.967545	0.983825	0.927609	0.678915	0.583601	0.919983
18:54812256:rs8092503:A_G	674	0.994816	0.967545	0.983825	0.981909	0.678915	0.583601	0.915157
18:54821441:rs62091461:C_T	676	0.994816	0.967545	0.983825	0.896693	0.842838	0.583601	0.915157
18:54825021:rs12606230:T_C	677	0.994816	0.967545	0.983825	0.923672	0.701501	0.583601	0.915157
18:54828093:rs3764512:G_T	676	0.994816	0.967545	0.983825	0.890317	0.701501	0.583601	0.915157
18:54832780:rs12454204:G_T	674	0.994816	0.967545	0.983825	0.900764	0.854017	0.583601	0.915157
18:54842602:rs58243949:C_T	676	0.994816	0.967545	0.983825	0.911782	0.678915	0.516061	0.915157
18:54850675:rs1833288:A_G	530	0.994816	0.862234	0.983825	0.895205	0.814827	0.988948	0.999465
18:54856206:rs7243110:T_C	676	0.994816	0.967545	0.983825	0.885819	0.882839	0.933775	0.930186
18:54861457:rs1833289:G_A	676	0.994816	0.977706	0.995005	0.999444	0.923345	0.860059	0.936811
18:54879826:rs28687557:G_A	669	0.994816	0.968248	0.995005	0.918392	0.953077	0.864472	0.919983
18:54919460:rs8090983:A_G	676	0.994816	0.967545	0.983825	0.996589	0.953077	0.929847	0.915157
18:54940486:rs11876384:A_G	674	0.994816	0.758213	0.983825	0.885819	0.892408	0.838933	0.915157
19:11118069:rs2569550:T_C	667	0.994816	0.806258	0.995005	0.885819	0.953077	0.838933	0.9785
19:21699401:rs12052044:A_G	676	0.994816	0.967545	0.926423	0.885819	0.892408	0.67928	0.964425
19:21705462:rs10409238:T_C	677	0.994816	0.98437	0.926423	0.885819	0.892408	0.838933	0.9785
19:21707537:rs6511285:G_A	675	0.994816	0.977706	0.983825	0.885819	0.889082	0.94708	0.915157
19:21725251:rs7252798:C_T	675	0.994816	0.980406	0.926423	0.885819	0.892408	0.843987	0.929254
19:21729953:rs35717293:A_G	675	0.994816	0.977706	0.926423	0.885819	0.881374	0.843987	0.929254
19:21741387:rs61037485:T_A	676	0.994816	0.98437	0.926423	0.885819	0.881374	0.869343	0.929254
19:21767600:rs6511291:T_C	676	0.994816	0.999135	0.926423	0.885819	0.892408	0.838933	0.939692
19:21775202:rs12710186:T_C	661	0.994816	0.967545	0.96325	0.885819	0.892408	0.869343	0.999465
19:22135428:rs12460025:A_G	677	0.994816	0.968248	0.983825	0.900764	0.892408	0.887047	0.936811
19:22138454:rs3813591:T_C	677	0.994816	0.995017	0.983825	0.918392	0.980104	0.966525	0.936811
19:22157015:rs546976:G_A	674	0.994816	0.996452	0.926423	0.973868	0.921684	0.838933	0.929254
19:22159103:rs379619:T_C	674	0.994816	0.996452	0.926423	0.989795	0.980104	0.838933	0.919983
19:22190501:rs10417143:T_A	670	0.994816	0.968248	0.926423	0.909769	0.958493	0.744902	0.930186
19:22226239:rs2606266:C_T	673	0.994816	0.98437	0.926423	0.909769	0.939232	0.860059	0.936811
19:22230820:rs2606275:G_A	670	0.994816	0.98437	0.926423	0.895205	0.921684	0.888155	0.936811
19:22245678:rs62120010:G_A	673	0.994816	0.996452	0.926423	0.937602	0.995089	0.838933	0.929254
19:22247714:rs808246:G_A	676	0.994816	0.999135	0.926423	0.919447	0.995089	0.838933	0.929254
19:23868026:rs34601376:A_T	675	0.994816	0.967545	0.983825	0.885819	0.892408	0.815663	0.939692
19:23924531:rs4932934:T_A	676	0.994816	0.967545	0.926423	0.56213	0.87871	0.84199	0.9785
19:23966743:rs2195987:C_T	677	0.994816	0.967545	0.926423	0.56213	0.881374	0.838933	0.9785
19:24019118:rs2916061:G_A	675	0.994816	0.967545	0.983825	0.885819	0.904314	0.840553	0.993498
19:36254858:rs4806303:G_A	674	0.994816	0.967545	0.926423	0.895205	0.394139	0.988948	0.919983
19:36260734:rs55697131:A_G	677	0.994816	0.972672	0.957788	0.909769	0.701501	0.992703	0.930186
19:36267995:rs4806292:C_T	676	0.994816	0.977706	0.983825	0.923672	0.531214	0.92308	0.915157
19:36326252:rs3111555:T_C	676	0.994816	0.977706	0.926423	0.885819	0.592841	0.869343	0.919983
19:36381914:rs2967511:G_A	667	0.994816	0.967545	0.936768	0.885819	0.678915	0.966525	0.915157
19:36910902:rs1227564:A_G	674	0.994816	0.977706	0.983825	0.885819	0.0814733	0.843987	0.993498
19:36922184:rs540472:T_A	677	0.994816	0.967545	0.983825	0.885819	0.0825122	0.856705	0.9785
19:36944863:rs538534:G_A	676	0.994816	0.967545	0.983825	0.885819	0.0814733	0.843987	0.993498
19:36962432:rs541966:C_T	669	0.994816	0.967545	0.926423	0.885819	0.0814733	0.869343	0.9785
19:36994694:rs2551054:C_T	675	0.994816	0.967545	0.94159	0.885819	0.0814733	0.888155	0.993498
19:37003580:rs826325:G_A	673	0.994816	0.967545	0.983825	0.885819	0.0814733	0.845765	0.9785
19:37102194:rs8109501:A_G	676	0.994816	0.967545	0.983825	0.885819	0.0849198	0.888155	0.964425
19:37126707:rs10416428:C_A	677	0.994816	0.967545	0.983825	0.885819	0.170278	0.856705	0.919983
19:37141131:rs1305720893:T_A	676	0.994816	0.967545	0.938565	0.885819	0.0814733	0.84199	0.993498
19:37160812:rs12980849:T_C	673	0.994816	0.967545	0.983825	0.885819	0.0814733	0.856705	0.9785
19:37256897:rs1226598:A_G	674	0.994816	0.967545	0.983825	0.885819	0.109719	0.647831	0.915157
19:37324479:rs6508712:T_G	675	0.994816	0.967545	0.983825	0.885819	0.202078	0.583601	0.923833
19:37364937:rs256741:C_A	675	0.994816	0.967545	0.983825	0.885819	0.349148	0.583601	0.923833
19:37578683:rs55865869:C_G	672	0.994816	0.968248	0.986549	0.900764	0.892408	0.405303	0.993498
19:37586573:rs2306201:G_A	677	0.994816	0.967545	0.995005	0.900764	0.892408	0.405303	0.993498
19:37587011:rs13744:T_C	677	0.994816	0.862234	0.983825	0.885819	0.0814733	0.536934	0.964425
19:37587870:rs57654288:G_A	677	0.994816	0.967545	0.993084	0.900764	0.892408	0.405303	0.999465
19:37650857:rs2016598:C_A	673	0.994816	0.967545	0.938788	0.885819	0.217693	0.624872	0.936811
19:37667068:rs113445505:C_T	676	0.994816	0.967545	0.983825	0.900764	0.892408	0.405303	0.97255
19:37695952:rs113757599:C_T	676	0.994816	0.98437	0.995005	0.900764	0.892408	0.405303	0.969455
19:37701991:rs2385005:T_A	674	0.994816	0.977706	0.983825	0.909769	0.892408	0.405303	0.993498
19:37726993:rs73039018:C_A	677	0.994816	0.998919	0.983825	0.900764	0.884799	0.592745	0.915157
19:37797025:rs3848625:T_A	672	0.994816	0.967545	0.926423	0.885819	0.21965	0.994959	0.9785
19:37832544:rs11666021:C_T	676	0.994816	0.999135	0.983825	0.900764	0.914866	0.869343	0.999465
19:37918354:rs12973580:T_G	671	0.994816	0.932661	0.983825	0.911782	0.0814733	0.616065	0.930186
19:37924433:rs4802147:T_C	664	0.994816	0.935118	0.92882	0.911782	0.0814733	0.744902	0.939692
19:37956410:rs705500:A_T	677	0.994816	0.915609	0.983825	0.885819	0.0814733	0.583601	0.971646
19:41629773:rs6508988:G_C	674	0.994816	0.967545	0.938565	0.885819	0.976113	0.944014	0.939692
19:41996221:rs4803520:A_G	677	0.994816	0.136121	0.983825	0.911782	0.892408	0.869343	0.919983
19:42000353:rs454150:G_A	677	0.994816	0.136121	0.983825	0.911782	0.892408	0.869343	0.919983
19:42001892:rs443239:C_G	677	0.994816	0.136121	0.983825	0.911782	0.892408	0.869343	0.919983
19:42031082:rs74318446:A_G	677	0.994816	0.136121	0.983825	0.989795	0.895659	0.843987	0.915157
19:42072800:rs7251466:G_C	677	0.994816	0.136121	0.983825	0.996589	0.842838	0.838933	0.915157
19:42084847:rs11878917:G_A	670	0.994816	0.220129	0.983825	0.918392	0.842838	0.845765	0.915157
19:42089564:rs16975663:A_G	677	0.994816	0.136121	0.926423	0.989795	0.835513	0.838933	0.930186
19:42090742:rs76335122:T_G	677	0.994816	0.136121	0.926423	0.999444	0.816589	0.838933	0.936811
19:42098921:rs75543135:T_A	677	0.994816	0.136121	0.926423	0.952001	0.798354	0.815663	0.936811
19:42147448:rs8106871:C_T	676	0.994816	0.136121	0.938788	0.989795	0.881374	0.583601	0.930186
19:42166375:rs17270057:T_C	677	0.994816	0.136121	0.983825	0.918392	0.753731	0.67928	0.915157
19:42169445:rs17270169:C_T	677	0.994816	0.136121	0.983825	0.918392	0.753731	0.67928	0.915157
19:42173655:rs12232804:C_T	675	0.994816	0.136121	0.983825	0.919464	0.753731	0.67928	0.915157
19:42179639:rs11880124:A_G	677	0.994816	0.136121	0.983825	0.927609	0.881374	0.405303	0.915157
19:42184535:rs11883412:G_T	677	0.994816	0.136121	0.983825	0.909769	0.770182	0.405303	0.915157
19:42193005:rs113631324:A_G	675	0.994816	0.136121	0.988551	0.895205	0.892408	0.405303	0.915157
19:42204002:rs80167532:G_T	675	0.994816	0.136121	0.983825	0.918392	0.881374	0.405303	0.915157
19:42207872:rs8182491:C_T	675	0.994816	0.136121	0.983825	0.918392	0.884799	0.405303	0.915157
19:42214443:rs59099214:A_G	676	0.994816	0.136121	0.983825	0.909769	0.881374	0.405303	0.915157
19:42231025:rs74259566:C_G	677	0.994816	0.136121	0.983825	0.911782	0.882839	0.405303	0.915157
19:42231646:rs8108096:T_C	672	0.994816	0.136121	0.983825	0.908248	0.832714	0.405303	0.915157
19:42250251:rs76292187:G_A	677	0.994816	0.276533	0.983825	0.959124	0.881374	0.583601	0.915157
19:42263441:rs113028115:T_C	676	0.994816	0.332477	0.983825	0.981909	0.881374	0.583601	0.915157
19:43984200:rs62116613:G_A	676	0.994816	0.967545	0.983825	0.885819	0.600449	0.988948	0.915157
19:57320339:rs10439124:G_A	675	0.994816	0.967545	0.926423	0.900764	0.881374	0.876156	0.919983
19:57323329:rs4801463:A_C	672	0.994816	0.968248	0.983825	0.909769	0.892408	0.592745	0.969472
19:57323884:rs4801216:C_T	675	0.994816	0.967545	0.926423	0.885819	0.936277	0.843987	0.9785
19:57330861:rs1034847:G_C	672	0.994816	0.967545	0.983825	0.923672	0.892408	0.592745	0.969716
19:57333965:rs2016993:T_G	677	0.994816	0.968248	0.938759	0.973868	0.892408	0.583601	0.939692
19:57340445:rs78873810:C_T	676	0.994816	0.996452	0.983825	0.885819	0.995089	0.869343	0.919983
19:57353714:rs862703:T_C	675	0.994816	0.967545	0.926423	0.895205	0.892408	0.929847	0.939692
19:57359773:rs862710:C_A	677	0.994816	0.967545	0.926423	0.885819	0.955225	0.838933	0.964425
19:57379469:rs11666890:T_C	676	0.994816	0.701201	0.926423	0.885819	0.678915	0.838933	0.9785
19:57428979:rs10084129:T_C	677	0.994816	0.967545	0.983825	0.900764	0.930347	0.988948	0.9785
19:57430636:rs12980669:G_T	677	0.994816	0.977706	0.983825	0.885819	0.881374	0.946417	0.971646
19:57431220:rs11667293:T_G	676	0.994816	0.935118	0.926423	0.885819	0.892408	0.843987	0.929254
19:57434452:rs10411904:A_G	676	0.994816	0.932167	0.983825	0.885819	0.892408	0.988948	0.930186
19:57767061:rs10422444:T_C	669	0.994816	0.512632	0.983825	0.900764	0.930347	0.405303	0.915157
19:57779860:rs2158013:A_G	677	0.994816	0.502191	0.983825	0.900764	0.892408	0.405303	0.930186
19:57789860:rs6510097:T_C	677	0.994816	0.502191	0.983825	0.900764	0.892408	0.405303	0.930186
19:57793241:rs10417363:A_G	664	0.994816	0.467057	0.983825	0.895205	0.881374	0.405303	0.929254
19:8443507:rs17160489:G_A	675	0.994816	0.98437	0.983825	0.885819	0.904314	0.962808	0.915157
1:11804529:rs3753584:T_C	677	0.994816	0.967545	0.926423	0.885819	0.881374	0.988948	0.915157
1:11823474:rs12567119:C_T	675	0.994816	0.967545	0.926423	0.885819	0.881374	0.988948	0.915157
1:180979438:rs7528526:A_G	676	0.994816	0.932167	0.983825	0.885819	0.762074	0.869343	0.915157
1:180979995:rs4495657:T_C	676	0.994816	0.914441	0.983825	0.885819	0.737959	0.869343	0.915157
1:180980990:rs10753232:C_T	675	0.994816	0.845023	0.983825	0.900764	0.819314	0.869343	0.915157
1:180992109:rs11586493:G_A	676	0.994816	0.932167	0.983825	0.885819	0.762074	0.869343	0.915157
1:181016941:rs10797662:T_G	675	0.994816	0.194333	0.995005	0.981909	0.881374	0.869343	0.915157
1:181048111:rs10797665:T_C	669	0.994816	0.806258	0.983825	0.911782	0.892408	0.87011	0.919983
1:230712956:rs2004776:C_T	677	0.994816	0.967545	0.983825	0.999444	0.646732	0.999512	0.915157
1:56140074:rs778125:A_G	677	0.994816	0.973163	0.983825	0.958051	0.892408	0.990102	0.915157
1:56140534:rs778124:G_A	677	0.994816	0.996452	0.983825	0.909769	0.953077	0.988948	0.919983
20:32781154:rs6141814:C_A	676	0.994816	0.995017	0.983825	0.989795	0.295171	0.605893	0.915157
20:34700851:rs6058108:A_G	676	0.994816	0.385152	0.926423	0.885819	0.892408	0.583601	0.919983
20:45351247:rs2741441:T_G	675	0.994816	0.935118	0.926423	0.885819	0.995089	0.583601	0.915157
20:62899563:rs6011457:T_A	675	0.994816	0.967545	0.926423	0.990494	0.485798	0.727973	0.929254
20:62915298:rs755167:C_T	677	0.994816	0.967545	0.926423	0.98568	0.453605	0.82101	0.929254
22:31361749:rs5753576:C_T	675	0.994816	0.967545	0.926423	0.56213	0.892408	0.583601	0.915157
22:38054613:rs2018980:A_G	676	0.994816	0.967545	0.983825	0.885819	0.678915	0.985213	0.930186
22:38056247:rs742396:C_G	677	0.994816	0.967545	0.983825	0.885819	0.701501	0.988948	0.919983
22:38062962:rs4821735:G_C	676	0.994816	0.967545	0.983825	0.895205	0.701501	0.988948	0.919983
22:38071777:rs760975:G_C	675	0.994816	0.967545	0.983825	0.900764	0.678915	0.988948	0.915157
22:38078845:rs1004764:G_A	676	0.994816	0.924205	0.983825	0.918392	0.678915	0.988948	0.915157
22:39506520:rs4821904:T_C	677	0.994816	0.758213	0.983825	0.885819	0.892408	0.869343	0.915157
22:39508608:rs4820379:A_G	676	0.994816	0.733123	0.983825	0.918392	0.892408	0.838933	0.915157
22:39517277:rs1048310:T_G	676	0.994816	0.755703	0.983825	0.981909	0.892408	0.838933	0.915157
22:39517552:rs10854722:G_A	677	0.994816	0.755703	0.994449	0.989795	0.898113	0.838933	0.915157
22:39521510:rs4894:A_C	677	0.994816	0.863251	0.983825	0.923672	0.884799	0.838933	0.915157
22:39525664:rs882566:A_T	676	0.994816	0.806258	0.983825	0.989795	0.720146	0.838933	0.915157
22:39527683:rs5750844:G_A	677	0.994816	0.806258	0.994449	0.952077	0.770182	0.838933	0.915157
22:39530856:rs1028320:G_A	677	0.994816	0.806258	0.99033	0.954787	0.76936	0.838933	0.915157
22:39530924:rs1028321:G_A	674	0.994816	0.801376	0.983825	0.918392	0.764697	0.838933	0.915157
22:39536511:rs5757703:G_A	675	0.994816	0.806258	0.983825	0.918392	0.835183	0.838933	0.915157
22:39543100:rs6001619:A_G	676	0.994816	0.806258	0.98633	0.98568	0.711618	0.838933	0.915157
2:134840058:rs10496731:T_G	670	0.994816	0.967545	0.926423	0.885819	0.892408	0.860059	0.919983
2:134842169:rs1530555:T_C	669	0.994816	0.967545	0.983825	0.885819	0.970983	0.838933	0.9785
2:134847444:rs76328456:A_G	674	0.994816	0.996452	0.983825	0.895205	0.892408	0.838933	0.919983
2:134865290:rs3819121:T_C	676	0.994816	0.967545	0.983825	0.885819	0.982619	0.838933	0.939692
2:134871869:rs6711390:T_C	676	0.994816	0.968248	0.983825	0.885819	0.980104	0.843987	0.964425
2:134873830:rs6430553:T_C	676	0.994816	0.967545	0.983825	0.885819	0.930347	0.843987	0.939692
2:134875411:rs4954192:T_C	675	0.994816	0.967545	0.983825	0.885819	0.9716	0.843987	0.930186
2:134877011:rs6738113:A_G	677	0.994816	0.967545	0.983825	0.885819	0.955225	0.838933	0.964425
2:134880474:rs12473839:T_C	675	0.994816	0.967545	0.983825	0.885819	0.955225	0.838933	0.9785
2:134892083:rs74265413:G_C	671	0.994816	0.967545	0.983825	0.885819	0.953077	0.838933	0.9785
2:134893196:rs6714498:T_C	666	0.994816	0.967545	0.983825	0.885819	0.920901	0.838933	0.9785
2:134916800:rs12463645:T_C	676	0.994816	0.967545	0.983825	0.885819	0.975303	0.838933	0.9785
2:134997549:rs61134960:G_A	675	0.994816	0.967545	0.983825	0.885819	0.892408	0.926963	0.915157
2:136167869:rs10193587:T_C	677	0.994816	0.924205	0.926423	0.885819	0.884799	0.84199	0.915157
2:136177824:rs4954575:G_A	677	0.994816	0.886419	0.926423	0.885819	0.892408	0.838933	0.915157
2:147623201:rs12466337:T_C	677	0.994816	0.913533	0.948784	0.885819	0.936277	0.985213	0.930186
2:183126538:rs2254879:C_T	677	0.994816	0.968248	0.983825	0.885819	0.898113	0.988948	0.915157
2:21072355:rs62122515:G_A	674	0.994816	0.935118	0.983825	0.885819	0.955225	0.838933	0.999465
2:60490908:rs1427407:T_G	677	0.994816	0.715543	0.983825	0.895205	0.701501	0.405303	0.915157
2:60491939:rs1896294:C_T	677	0.994816	0.932167	0.983825	0.885819	0.914866	0.838933	0.939692
2:60492835:rs766432:C_A	676	0.994816	0.755703	0.983825	0.927609	0.892408	0.405303	0.919983
2:60493111:rs11886868:C_T	677	0.994816	0.924205	0.995005	0.885819	0.930347	0.838933	0.930186
2:60493454:rs10195871:A_G	676	0.994816	0.924205	0.995005	0.885819	0.930347	0.838933	0.930186
2:60493622:rs10172646:G_A	677	0.994816	0.924205	0.995005	0.885819	0.930347	0.838933	0.930186
2:60493816:rs4671393:A_G	677	0.994816	0.756166	0.983825	0.988554	0.892408	0.405303	0.919983
2:60494176:rs7584113:A_G	677	0.994816	0.932661	0.995005	0.885819	0.937722	0.838933	0.930186
2:60494212:rs7557939:G_A	677	0.994816	0.932167	0.995005	0.885819	0.953077	0.838933	0.936811
2:60496951:rs1896295:T_C	675	0.994816	0.755703	0.983825	0.989795	0.892408	0.405303	0.919983
2:60496952:rs1896296:G_T	675	0.994816	0.755703	0.983825	0.989795	0.892408	0.405303	0.919983
2:60498316:rs7606173:G_C	672	0.994816	0.801376	0.995005	0.977481	0.720146	0.838933	0.919983
3:101304904:rs503734:A_G	673	0.994816	0.62916	0.983825	0.924364	0.90869	0.49182	0.929254
3:101349101:rs17402964:C_T	675	0.994816	0.967545	0.983825	0.909769	0.955225	0.988948	0.919983
3:101349776:rs2553419:C_T	675	0.994816	0.276533	0.983825	0.885819	0.904314	0.405303	0.9785
3:101365760:rs62280667:T_C	676	0.994816	0.62916	0.983825	0.895205	0.904314	0.405303	0.939692
3:101390336:rs9861774:T_C	671	0.994816	0.733123	0.926423	0.885819	0.892408	0.814868	0.945535
3:101391301:rs2682383:T_A	674	0.994816	0.755703	0.983825	0.885819	0.953077	0.583601	0.9785
3:101417558:rs9859077:G_C	674	0.994816	0.570508	0.983825	0.885819	0.898113	0.405303	0.939692
3:101424322:rs2317700:T_C	663	0.994816	0.701201	0.983825	0.885819	0.991429	0.536934	0.936811
3:101496512:rs10936664:T_C	673	0.994816	0.755703	0.983825	0.885819	0.995089	0.536934	0.9785
3:101509521:rs56290975:G_C	676	0.994816	0.715543	0.926423	0.885819	0.904314	0.814868	0.9785
3:101513077:rs9682313:T_C	674	0.994816	0.723178	0.926423	0.885819	0.892408	0.843987	0.993498
3:101523907:rs13088318:A_G	676	0.994816	0.715543	0.983825	0.885819	0.898113	0.49182	0.964425
3:101531164:rs72946021:T_G	675	0.994816	0.967545	0.983825	0.909769	0.999711	0.906528	0.930186
3:101539291:rs9829214:T_C	674	0.994816	0.755703	0.983825	0.885819	0.953077	0.655416	0.969472
3:101548541:rs13062095:T_C	675	0.994816	0.67733	0.983825	0.896693	0.892408	0.49182	0.930186
3:101549236:rs11923667:T_A	670	0.994816	0.737777	0.926423	0.885819	0.892408	0.838933	0.999465
3:101555963:rs9825208:G_T	676	0.994816	0.967545	0.983825	0.917953	0.898113	0.990102	0.930186
3:101562690:rs4618204:T_C	674	0.994816	0.967545	0.983825	0.909769	0.892625	0.994959	0.929254
3:101716562:rs13321258:G_A	676	0.994816	0.801376	0.983825	0.990494	0.892408	0.737637	0.969472
3:56699066:rs1844477:C_T	672	0.994816	0.779154	0.983825	0.885819	0.936277	0.869343	0.936811
3:56814971:rs6445826:T_C	669	0.994816	0.136121	0.926423	0.885819	0.892408	0.966525	0.936811
3:56815721:rs1354034:T_C	671	0.994816	0.354199	0.983825	0.885819	0.892408	0.975259	0.936811
3:56831417:rs11925835:T_C	675	0.994816	0.146227	0.983825	0.885819	0.921684	0.699519	0.925205
3:71497888:rs6798507:G_A	677	0.994816	0.968248	0.983825	0.885819	0.955225	0.843987	0.97255
3:71508714:rs17718831:G_A	677	0.994816	0.996452	0.983825	0.885819	0.881374	0.990102	0.930186
3:71572518:rs2116709:T_A	675	0.994816	0.977706	0.983825	0.919595	0.892408	0.999327	0.9785
4:109768401:rs6533457:T_G	674	0.994816	0.967545	0.983825	0.927609	0.453605	0.976425	0.915157
4:109813207:rs7440009:C_T	677	0.994816	0.967545	0.983825	0.977481	0.496352	0.988948	0.929254
4:109816963:rs7676676:C_T	677	0.994816	0.977706	0.926423	0.909769	0.701501	0.49182	0.9785
4:109824698:rs10365:C_G	674	0.994816	0.995017	0.983825	0.989795	0.485798	0.838933	0.9785
4:109834165:rs11937249:G_T	675	0.994816	0.967545	0.983825	0.989795	0.424198	0.838933	0.9785
4:109844340:rs6839680:T_C	676	0.994816	0.967545	0.926423	0.909769	0.646732	0.405303	0.993498
4:38633083:rs35547424:T_C	677	0.994816	0.967545	0.926423	0.885819	0.701501	0.888155	0.915157
4:38633136:rs35771878:A_G	677	0.994816	0.967545	0.926423	0.885819	0.701501	0.888155	0.915157
4:65561326:rs6826193:C_T	668	0.994816	0.967545	0.983825	0.14002	0.64555	0.744902	0.919983
5:1080019:rs56287436:G_A	675	0.994816	0.98437	0.983825	0.916242	0.892408	0.888155	0.929254
5:43162506:rs10941611:T_C	664	0.994816	0.924205	0.926423	0.885819	0.502224	0.446759	0.915157
5:43185995:rs7723426:T_C	671	0.994816	0.951518	0.926423	0.885819	0.496795	0.405303	0.915157
6:135081201:rs9399136:T_C	672	0.994816	0.758213	0.926423	0.885819	0.939607	0.405303	0.915157
6:135085040:rs1331309:T_G	671	0.994816	0.761243	0.926423	0.885819	0.953077	0.405303	0.915157
6:135090090:rs9376090:T_C	676	0.994816	0.758213	0.926423	0.885819	0.902764	0.405303	0.915157
6:135094070:rs2210366:G_A	676	0.994816	0.98437	0.983825	0.897054	0.874984	0.988948	0.915157
6:135097778:rs7776054:A_G	677	0.994816	0.758213	0.926423	0.885819	0.892408	0.405303	0.915157
6:135097880:rs9399137:T_C	677	0.994816	0.758213	0.926423	0.885819	0.892408	0.405303	0.915157
6:135098493:rs9389268:A_G	674	0.994816	0.758213	0.926423	0.885819	0.892408	0.405303	0.915157
6:135098498:rs9376091:C_T	672	0.994816	0.758213	0.926423	0.885819	0.892408	0.405303	0.915157
6:135098550:rs9402685:T_C	674	0.994816	0.755703	0.926423	0.885819	0.892408	0.405303	0.915157
6:135100038:rs34164109:C_T	673	0.994816	0.758213	0.926423	0.885819	0.892408	0.405303	0.915157
6:135101158:rs11759553:A_T	676	0.994816	0.755703	0.926423	0.885819	0.892408	0.405303	0.915157
6:135102071:rs9373124:T_C	676	0.994816	0.755703	0.926423	0.885819	0.892408	0.405303	0.919983
6:135103041:rs35959442:C_G	675	0.994816	0.779154	0.926423	0.885819	0.892408	0.405303	0.919983
6:135105420:rs4895440:A_T	675	0.994816	0.755703	0.926423	0.885819	0.892408	0.405303	0.915157
6:135105435:rs4895441:A_G	677	0.994816	0.758213	0.926423	0.885819	0.892408	0.405303	0.915157
6:135106006:rs9376092:C_A	676	0.994816	0.758213	0.926423	0.885819	0.892408	0.405303	0.915157
6:135106021:rs9389269:T_C	677	0.994816	0.758213	0.926423	0.885819	0.892408	0.405303	0.915157
6:135106679:rs9402686:G_A	677	0.994816	0.790788	0.926423	0.885819	0.892408	0.405303	0.919983
6:135107399:rs7758845:A_C	677	0.994816	0.761243	0.926423	0.885819	0.892408	0.405303	0.919983
6:135110180:rs6920211:T_C	676	0.994816	0.486211	0.926423	0.885819	0.881374	0.550431	0.915157
6:135110502:rs9494142:T_C	675	0.994816	0.502191	0.926423	0.885819	0.884799	0.583601	0.915157
6:135111414:rs9494145:T_C	512	0.994816	0.755703	0.926423	0.910599	0.953077	0.583601	0.964425
6:135114363:rs9483788:T_C	674	0.994816	0.550184	0.983825	0.918392	0.930347	0.843987	0.930186
6:135116248:rs1320959:T_C	674	0.994816	0.967545	0.995005	0.923672	0.801352	0.84199	0.919983
6:135131014:rs6569992:G_A	677	0.994816	0.806258	0.926423	0.885819	0.892408	0.583601	0.930186
6:28162011:rs1150668:T_G	676	0.994816	0.968248	0.926423	0.895205	0.657405	0.869343	0.915157
6:28229974:rs34024998:G_C	673	0.994816	0.968248	0.926423	0.885819	0.770182	0.457563	0.915157
6:28233360:rs7206:A_G	677	0.994816	0.97475	0.926423	0.911782	0.746841	0.583601	0.915157
6:28271903:rs2394049:A_G	677	0.994816	0.996452	0.938565	0.885819	0.881374	0.814868	0.986804
6:28356620:rs213236:T_C	676	0.994816	0.996452	0.926423	0.890317	0.819314	0.869343	0.939692
6:30345563:rs6986:G_C	677	0.994816	0.956518	0.983825	0.885819	0.64555	0.888155	0.930186
6:32950203:rs11539216:G_A	677	0.994816	0.932167	0.926423	0.885819	0.892408	0.838933	0.919983
6:36971123:rs75367072:T_G	677	0.994816	0.967545	0.926423	0.885819	0.930347	0.82101	0.915157
6:41559960:rs9381080:G_C	677	0.994816	0.967545	0.995005	0.885819	0.914866	0.962808	0.919983
6:41568689:rs1983891:C_T	675	0.994816	0.967545	0.983825	0.885819	0.892408	0.975259	0.915157
6:41568849:rs4714485:T_G	677	0.994816	0.967545	0.986549	0.885819	0.898113	0.975259	0.915157
6:41581017:rs6917270:A_G	676	0.994816	0.967545	0.983825	0.885819	0.955225	0.985213	0.915157
6:45440703:rs6458443:T_G	674	0.994816	0.967545	0.983825	0.885819	0.881374	0.888155	0.936811
6:45442575:rs910586:T_C	676	0.994816	0.967545	0.983825	0.912449	0.892408	0.988948	0.936811
6:45457203:rs2819861:A_G	676	0.994816	0.967545	0.983825	0.900764	0.892408	0.988948	0.936811
6:45462599:rs2790100:C_A	676	0.994816	0.967545	0.995005	0.919595	0.892408	0.988948	0.930186
6:45464477:rs2790102:G_A	677	0.994816	0.967545	0.995005	0.919595	0.892408	0.979515	0.930186
6:45464528:rs2790103:C_T	676	0.994816	0.967545	0.995005	0.917017	0.892408	0.977694	0.930186
6:45475439:rs2819865:A_G	676	0.994816	0.967545	0.983825	0.919464	0.881374	0.988948	0.929254
6:45476324:rs2677110:C_T	675	0.994816	0.967545	0.995005	0.926174	0.892408	0.976425	0.929254
6:45788930:rs1375694:C_T	676	0.994816	0.967545	0.926423	0.981909	0.923345	0.843987	0.992794
6:99050723:rs12173832:C_A	667	0.994816	0.276533	0.983825	0.885819	0.953077	0.869343	0.9785
7:12223752:rs11974335:G_T	649	0.994816	0.967545	0.926423	0.909769	0.892408	0.976425	0.930186
7:12225245:rs10950398:G_A	676	0.994816	0.924205	0.926423	0.977481	0.930347	0.869343	0.999465
7:150830563:rs73165514:G_A	676	0.994816	0.98437	0.983825	0.927609	0.721645	0.49182	0.915157
7:150834187:rs73165526:T_C	677	0.994816	0.967545	0.983825	0.946688	0.753731	0.405303	0.915157
7:64415786:rs7785048:G_C	677	0.994816	0.967545	0.983825	0.885819	0.881374	0.999327	0.915157
7:64480828:rs73127029:G_A	676	0.994816	0.967545	0.926423	0.926174	0.753731	0.876156	0.919983
7:64498925:rs4718083:A_T	675	0.994816	0.967545	0.926423	0.930881	0.892408	0.838933	0.915157
7:64508517:rs57196191:A_C	675	0.994816	0.935118	0.926423	0.999444	0.892408	0.838933	0.915157
7:64546850:rs73130769:C_G	677	0.994816	0.942172	0.926423	0.999444	0.892408	0.838933	0.915157
7:64562993:rs6969879:T_C	672	0.994816	0.967545	0.926423	0.909769	0.892408	0.815663	0.915157
7:64563203:rs2862795:A_G	676	0.994816	0.935118	0.926423	0.973868	0.892408	0.838933	0.915157
7:6560920:rs79195150:C_T	667	0.994816	0.996452	0.983825	0.909769	0.892408	0.61148	0.915157
7:6623118:rs2462655:T_C	675	0.994816	0.98437	0.965913	0.909769	0.882839	0.838933	0.915157
7:6624039:rs940871:G_A	670	0.994816	0.967545	0.926423	0.885819	0.892408	0.655416	0.915157
7:6624590:rs879670:T_C	668	0.994816	0.968248	0.926423	0.895205	0.892408	0.678319	0.915157
7:75124005:rs1490366778:C_G	669	0.994816	0.982944	0.983825	0.895205	0.892408	0.869343	0.930186
7:83304292:rs2709914:G_C	675	0.994816	0.755703	0.983825	0.885819	0.886014	0.92308	0.919983
7:83307593:rs16887442:T_C	675	0.994816	0.932167	0.983825	0.896693	0.892408	0.990102	0.99218
7:83311433:rs62460794:G_A	675	0.994816	0.932661	0.983825	0.895205	0.881374	0.990102	0.9785
7:83315954:rs7789405:C_T	676	0.994816	0.924205	0.983825	0.885819	0.892408	0.985213	0.993498
7:83328162:rs4332075:T_C	665	0.999108	0.956518	0.983825	0.885819	0.701501	0.92308	0.993498
8:115399672:rs12543458:A_G	668	0.994816	0.967545	0.995005	0.973868	0.678915	0.976425	0.9785
8:115400650:rs231142:A_T	664	0.994816	0.806258	0.983825	0.927609	0.485798	0.869343	0.9785
8:115408242:rs6469586:G_A	653	0.994816	0.801376	0.983825	0.91537	0.515154	0.845765	0.939692
8:115417770:rs808994:T_C	674	0.994816	0.580326	0.983825	0.917953	0.678915	0.990102	0.915157
8:115427411:rs800890:T_C	674	0.994816	0.467057	0.983825	0.885819	0.406136	0.976425	0.915157
8:115432023:rs13270346:T_A	668	0.994816	0.755703	0.926423	0.885819	0.711618	0.999512	0.9785
8:115452760:rs800888:T_C	673	0.994816	0.967545	0.926423	0.885819	0.0875948	0.922693	0.915157
8:115468526:rs1483582:G_A	676	0.994816	0.989083	0.926423	0.885819	0.109719	0.994959	0.915157
8:115474215:rs800870:C_T	677	0.994816	0.996452	0.926423	0.885819	0.139488	0.988948	0.915157
8:115483682:rs800911:T_A	675	0.994816	0.967545	0.926423	0.895205	0.179488	0.926963	0.915157
8:115487459:rs2625673:A_T	672	0.994816	0.968248	0.926423	0.885819	0.102556	0.988948	0.915157
8:115488170:rs2625672:A_T	673	0.994816	0.967545	0.926423	0.885819	0.102556	0.988948	0.915157
8:115492857:rs800882:T_G	672	0.994816	0.977706	0.926423	0.885819	0.139488	0.988948	0.915157
8:115506172:rs3808424:T_C	673	0.994816	0.935118	0.965913	0.911782	0.137289	0.988948	0.915157
8:115506607:rs3808426:A_T	675	0.994816	0.967545	0.926423	0.885819	0.115383	0.988948	0.915157
8:115509798:rs2293888:C_T	664	0.994816	0.935118	0.938788	0.927609	0.153409	0.976425	0.915157
8:115519570:rs3824200:G_A	659	0.994816	0.967545	0.938788	0.885819	0.102556	0.988948	0.915157
8:115521531:rs1905376:A_G	663	0.994816	0.968248	0.938788	0.885819	0.127712	0.999327	0.915157
8:115530740:rs9643105:T_C	677	0.994816	0.967545	0.926423	0.885819	0.0875948	0.975259	0.915157
8:115535732:rs12677858:T_A	676	0.994816	0.967545	0.926423	0.885819	0.0900556	0.979515	0.915157
8:115539178:rs11778934:C_G	676	0.994816	0.967545	0.983825	0.885819	0.267855	0.985213	0.915157
8:115543133:rs12543799:C_A	674	0.994816	0.967545	0.926423	0.885819	0.0819939	0.937314	0.915157
8:115543614:rs1483585:C_T	673	0.994816	0.967545	0.926423	0.885819	0.0814733	0.884967	0.915157
8:115545728:rs12056626:C_G	675	0.994816	0.967545	0.926423	0.885819	0.0814733	0.92308	0.915157
8:115547208:rs3808434:A_G	677	0.994816	0.967545	0.926423	0.885819	0.0814733	0.929847	0.915157
8:115548392:rs7825679:T_C	677	0.994816	0.968248	0.926423	0.885819	0.0814733	0.975259	0.915157
8:115548740:rs3808436:A_G	676	0.994816	0.967545	0.926423	0.885819	0.0819939	0.970731	0.915157
8:115549942:rs10955753:C_A	677	0.994816	0.968248	0.926423	0.885819	0.0814733	0.969609	0.915157
8:115551346:rs3808438:T_C	677	0.994816	0.968248	0.926423	0.885819	0.0814733	0.975259	0.915157
8:115551448:rs3808439:A_G	675	0.994816	0.972672	0.926423	0.885819	0.0814733	0.900492	0.915157
8:115563232:rs3808447:G_A	663	0.994816	0.967545	0.926423	0.885819	0.0849198	0.988948	0.915157
8:115576319:rs2049865:C_A	656	0.994816	0.967545	0.926423	0.885819	0.12033	0.976425	0.915157
8:115581371:rs4599845:T_C	673	0.994816	0.967545	0.926423	0.885819	0.0849198	0.975259	0.915157
8:115583961:rs6469603:C_T	674	0.994816	0.967545	0.926423	0.885819	0.0875948	0.988948	0.915157
8:115585182:rs13271228:T_G	676	0.994816	0.967545	0.926423	0.885819	0.0875948	0.999327	0.915157
8:115585489:rs3808461:C_T	677	0.994816	0.967545	0.926423	0.885819	0.0849198	0.990102	0.915157
8:115586972:rs2293889:T_G	676	0.994816	0.967545	0.926423	0.885819	0.0842639	0.988948	0.915157
8:115589667:rs6469605:C_T	670	0.994816	0.967545	0.926423	0.885819	0.0875948	0.988948	0.915157
8:115589675:rs6469606:C_T	669	0.994816	0.967545	0.926423	0.885819	0.0875948	0.988948	0.915157
8:115590628:rs10505258:T_C	675	0.994816	0.967545	0.926423	0.885819	0.0875948	0.990102	0.915157
8:115590647:rs13275142:G_A	677	0.994816	0.967545	0.926423	0.885819	0.0875948	0.994959	0.915157
8:115590776:rs2737203:T_C	675	0.994816	0.967545	0.926423	0.885819	0.0875948	0.990102	0.915157
8:115590876:rs2721954:C_T	677	0.994816	0.967545	0.926423	0.885819	0.0875948	0.994959	0.915157
8:115597953:rs2737205:T_C	669	0.994816	0.968248	0.983825	0.885819	0.0814733	0.990102	0.915157
8:115599405:rs7834300:G_C	674	0.994816	0.967545	0.983825	0.885819	0.0814733	0.988948	0.915157
8:115601031:rs2721929:G_A	668	0.994816	0.967545	0.983825	0.885819	0.0814733	0.990102	0.915157
8:115602316:rs2737207:C_A	669	0.994816	0.967545	0.983825	0.885819	0.0819939	0.999327	0.915157
8:115608077:rs2721932:G_A	675	0.994816	0.967545	0.969308	0.885819	0.0814733	0.988948	0.915157
8:115608987:rs2737212:C_T	676	0.994816	0.967545	0.983825	0.885819	0.0842639	0.999327	0.915157
8:115611321:rs62512210:T_C	676	0.994816	0.999135	0.995005	0.989795	0.0814733	0.69118	0.915157
8:115612652:rs2245221:G_A	677	0.994816	0.977706	0.983825	0.885819	0.0814733	0.975088	0.915157
8:115612760:rs2737214:C_G	677	0.994816	0.996452	0.983825	0.885819	0.0814733	0.872091	0.915157
8:115613480:rs2737215:C_T	674	0.994816	0.996452	0.983825	0.885819	0.0814733	0.888155	0.915157
8:115617505:rs1569364:C_T	674	0.994816	0.996452	0.983825	0.885819	0.0814733	0.887047	0.915157
8:115617852:rs2737216:A_T	675	0.994816	0.996452	0.983825	0.885819	0.0814733	0.869343	0.915157
8:115618084:rs2737217:A_G	675	0.994816	0.996452	0.983825	0.890317	0.0814733	0.860059	0.915157
8:115619051:rs2737218:T_C	675	0.994816	0.967545	0.983825	0.885819	0.0814733	0.976425	0.915157
8:115620592:rs2721936:A_T	677	0.994816	0.977706	0.983825	0.896693	0.0814733	0.838933	0.915157
8:115621679:rs2009382:C_T	676	0.994816	0.935118	0.983825	0.885819	0.102556	0.843987	0.915157
8:115623384:rs2721938:C_T	676	0.994816	0.967545	0.983825	0.895205	0.0875948	0.988948	0.919983
8:115623461:rs2737219:G_A	673	0.994816	0.967545	0.983825	0.885819	0.0819939	0.985447	0.919983
8:115623715:rs2721939:C_T	674	0.994816	0.967545	0.983825	0.895205	0.0875948	0.976425	0.919983
8:115624054:rs2721940:A_C	673	0.994816	0.967545	0.983825	0.900764	0.0875948	0.988948	0.919983
8:115624492:rs2142331:C_T	673	0.994816	0.967545	0.983825	0.900764	0.0875948	0.988948	0.919983
8:115625458:rs2737220:T_C	668	0.994816	0.967545	0.984388	0.999444	0.110255	0.988948	0.930186
8:115627235:rs2737225:G_T	663	0.994816	0.967545	0.983825	0.909769	0.0875948	0.976425	0.930186
8:115627247:rs2737226:T_C	663	0.994816	0.967545	0.983825	0.900764	0.0875948	0.988948	0.929254
9:111517030:rs10114850:A_G	675	0.994816	0.62916	0.926423	0.900764	0.25259	0.890547	0.915157
9:111517217:rs12003641:C_T	677	0.994816	0.801376	0.983825	0.885819	0.701501	0.583601	0.915157
9:111517632:rs10980921:T_C	677	0.994816	0.806258	0.983825	0.885819	0.711618	0.583601	0.915157
9:111521556:rs59048466:A_G	677	0.994816	0.801376	0.983825	0.885819	0.701501	0.583601	0.915157
9:111525145:rs7036399:T_G	677	0.994816	0.756166	0.983825	0.885819	0.720146	0.583601	0.915157
9:111525173:rs6477824:T_C	676	0.994816	0.773603	0.926423	0.989795	0.209598	0.84199	0.930186
9:111534964:rs7040225:C_T	676	0.994816	0.806258	0.983825	0.885819	0.701501	0.583601	0.915157
9:111556114:rs7852169:C_G	677	0.994816	0.801376	0.983825	0.885819	0.701501	0.583601	0.915157
9:35517297:rs10972501:C_G	673	0.994816	0.996452	0.983825	0.885819	0.892408	0.405303	0.915157
9:94156900:rs10114341:T_C	676	0.994816	0.733123	0.983825	0.900764	0.892408	0.988948	0.930186
9:94239400:rs55653563:A_C	676	0.994816	0.550184	0.983825	0.895205	0.819314	0.990102	0.919983
9:94266825:rs10821327:T_C	674	0.994816	0.967545	0.983825	0.918392	0.770182	0.94708	0.915157
9:94268577:rs10993130:C_G	674	0.994816	0.967545	0.983825	0.918392	0.782425	0.975259	0.915157
9:94289243:rs79205359:A_T	675	0.994816	0.701201	0.926423	0.885819	0.892408	0.888155	0.919983
9:94300699:rs12236219:C_T	677	0.994816	0.967545	0.983825	0.885819	0.898113	0.975259	0.929254
9:94340072:rs60981486:G_A	675	0.994816	0.915609	0.983825	0.885819	0.949242	0.891966	0.915157
9:94347658:rs6479536:C_T	668	0.994816	0.967545	0.983825	0.885819	0.892408	0.838933	0.936811
9:94349396:rs2025872:G_A	515	0.994816	0.758213	0.926423	0.909769	0.881374	0.888155	0.919983
