# Supplementary material for: Brain expression quantitative trait locus and network analyses reveal downstream effects and putative drivers for brain-related diseases
Source: Nat Genet. 2023 Feb 23;55(3):377–88. doi: 10.1038/s41588-023-01300-6 (PMC10011140; doi:10.1038/s41588-023-01300-6)
Supplement: Supplementary file 4 — Supplementary Tables 1–31. [file 41588_2023_1300_MOESM4_ESM.zip › Supplementary Table 2 - Cis-eQTLs.xlsx]

## Sheet: Column description
Column	Description
Gene	Gene
GeneChr	Gene chromosome
GenePos	Gene chromosome position (TSS)
GeneStrand	Gene strand
GeneSymbol	Gene Symbol
SNP	SNP ID
SNPChr	SNP chromosome
SNPPos	SNP chromosome position
SNPAlleles	SNP alleles
SNPEffectAllele	SNP effect allele
SNPEffectAlleleFreq	SNP effect allele frequency
MetaP	Meta-analysis P-value
MetaPN	Meta-analysis total sample size
MetaPZ	Meta-analysis Z-score
MetaBeta	Meta-analysis beta
MetaSE	Meta-analysis standard error
NrDatasets	Number of datasets in which the snp/gene combination was tested
DatasetCorrelationCoefficients	Spearman correlation coefficients per dataset, semicolon separated according to dataset order defined on top of sheet, missing values indicated with '-'
DatasetZScores	Z-scores derived from correlation per dataset, semicolon separated according to dataset order defined on top of sheet, missing values indicated with '-'
DatasetSampleSizes	Sample sizes per dataset (weights for the meta-analysis), semicolon separated according to dataset order defined on top of sheet, missing values indicated with '-'
NrTestedSNPs	Number of tested SNPs for this gene
ProportionBetterPermPvals	Proportion of permutations in which a lower or equal p-value than MetaP was observed (Only calculated for QTLRank == 1)
BetaDistAlpha	Alpha parameter of fitted beta distribution (Only calculated for QTLRank == 1)
BetaDistBeta	Beta parameter of fitted beta distribution (Only calculated for QTLRank == 1)
BetaAdjustedMetaP	MetaP adjusted for beta distribution
PvalueNominalThreshold	MetaP cutoff underneath which SNP associations for this gene are significant: this threshold is determined by first ranking all associations in merged.txt by their q-value, and determining the highest BetaAdjustedMetaP p-value that corresponds to a q-value of 0.05 (let's call this BetaAdjustedMetaPFDR005). Then, for each gene in this file, the PValueNominalThreshold is calculated by plugging the …
qval	Q-value (FDR) estimate for this particular gene, calculated with Storey's q-value method with a lambda of 0.85
QTLRank	Rank of the eQTL (i.e., whether it is primary, secondary, tertiary, etc)
Isq	I-square measure for meta-analysis heterogeneity (range between 0 and 100)

## Sheet: Basalganglia-EUR
Dataset order: Braineac;GTEx
Gene	GeneChr	GenePos	GeneStrand	GeneSymbol	SNP	SNPChr	SNPPos	SNPAlleles	SNPEffectAllele	SNPEffectAlleleFreq	MetaP	MetaPN	MetaPZ	MetaBeta	MetaSE	NrDatasets	DatasetCorrelationCoefficients	DatasetZScores	DatasetSampleSizes	NrTestedSNPs	ProportionBetterPermPvals	BetaDistAlpha	BetaDistBeta	BetaAdjustedMetaP	PvalueNominalThreshold	qval	QTLRank	ISq
ENSG00000166965.12	15	90954870	+	RCCD1	15:90985645:rs150333865:G_A	15	90985645	A/G	G	0.856796	1.09996e-14	206	-7.72713	-0.956939	0.123841	2	-0.488712;-0.527402	-5.41677;-5.520911	110;96	5043	0	0.944147	911.815	4.22083e-11	5.7967e-06	2.12762e-09	1	0
ENSG00000108556.10	17	4934438	-	CHRNE	17:4858665:rs111985639:T_C	17	4858665	T/C	C	0.099515	3.21416e-06	206	4.65664	0.728969	0.156544	2	0.183195;0.464799	1.915657;4.770762	110;96	5789	0.004	0.870218	833.388	0.0060612	3.93541e-06	0.0435816	1	80.141
ENSG00000151348.14	11	44095673	+	EXT2	11:44056697:rs7928485:T_C	11	44056697	T/C	C	0.180288	1.4838e-06	208	4.81341	0.582315	0.120978	2	0.260117;0.40217	2.744375;4.104924	110;98	5480	0	0.995649	1038.06	0.00158597	6.82512e-06	0.0145605	1	22.376
ENSG00000149218.5	11	95089846	+	ENDOD1	11:95045850:rs613081:T_C	11	95045850	T/C	C	0.495169	5.78337e-06	207	-4.53416	-0.425094	0.093754	2	-0.339304;-0.278486	-3.626193;-2.762081	110;97	4489	0.004	0.94375	723.602	0.0058136	7.28718e-06	0.0421275	1	0
ENSG00000182093.16	21	39377698	+	GET1	21:39401561:rs2837008:C_T	21	39401561	T/C	C	0.322115	1.55033e-10	208	6.40034	0.613813	0.095903	2	0.335974;0.522839	3.588365;5.522696	110;98	6220	0	0.921617	1040.41	5.66937e-07	4.42629e-06	1.35233e-05	1	62.659
ENSG00000101363.12	20	37289638	+	MANBAL	20:37316771:rs1806940:G_T	20	37316771	G/T	T	0.716346	3.38405e-06	208	4.64602	0.480992	0.103528	2	0.323262;0.311213	3.444637;3.119164	110;98	3322	0.002	0.901493	482.184	0.00318822	8.3989e-06	0.0258075	1	0
ENSG00000169715.15	16	56625475	+	MT1E	16:56625613:rs1610215:C_G	16	56625613	C/G	G	0.483173	4.08042e-06	208	4.60724	0.430596	0.093461	2	0.245426;0.390408	2.584303;3.974164	110;98	5208	0.002	0.908122	844.246	0.00600326	5.0072e-06	0.0432607	1	24.037
ENSG00000197870.12	12	11269805	-	PRB3	12:10997455:rs79420812:C_T	12	10997455	C/T	T	0.177885	5.65979e-06	208	-4.53872	-0.555066	0.122296	2	-0.380401;-0.22911	-4.099311;-2.269243	110;98	5085	0.006	0.928588	735.126	0.00631948	6.54175e-06	0.0449274	1	28.983
ENSG00000138376.11	2	214809683	-	BARD1	2:214809015:rs17489231:T_G	2	214809015	T/G	G	0.697115	2.04572e-08	208	5.60809	0.5577	0.099446	2	0.417146;0.334568	4.533528;3.367139	110;98	4926	0	0.941782	608.205	2.45837e-05	8.56821e-06	0.000377317	1	0
ENSG00000243811.10	22	39021113	+	APOBEC3D	22:39012836:rs4443098:G_A	22	39012836	A/G	G	0.6875	4.02126e-06	208	-4.61028	-0.464507	0.100755	2	-0.343381;-0.283194	-3.672588;-2.825596	110;98	4047	0.003	0.925979	692.639	0.00442806	6.83189e-06	0.0337228	1	0
ENSG00000151062.15	12	1918666	-	CACNA2D4	12:1802694:rs12580035:C_T	12	1802694	C/T	T	0.180288	4.57497e-06	208	4.58339	0.557099	0.121547	2	0.289619;0.340067	3.068903;3.426	110;98	5179	0.003	0.956102	997.024	0.00587037	5.68934e-06	0.0424207	1	0
ENSG00000089351.14	19	34994784	+	GRAMD1A	19:35032215:rs8100085:T_A	19	35032215	T/A	A	0.370192	3.97768e-06	208	-4.61254	-0.446097	0.096714	2	-0.310124;-0.321375	-3.297133;-3.226675	110;98	4962	0.004	0.985191	876.949	0.00381004	7.63004e-06	0.0297547	1	0
ENSG00000156521.14	10	70146700	-	TYSND1	10:70325213:rs10999269:C_T	10	70325213	C/T	T	0.060096	1.24906e-06	208	-4.84769	-0.947937	0.195544	2	-0.343466;-0.316066	-3.673563;-3.170441	110;98	6860	0	0.941995	1351.46	0.00250047	3.86081e-06	0.0212181	1	0
ENSG00000154764.6	3	13880071	-	WNT7A	3:13793590:rs6442409:T_C	3	13793590	C/T	T	0.350962	3.33719e-07	208	5.10334	0.494226	0.096844	2	0.416501;0.265284	4.525807;2.639961	110;98	5810	0	0.937904	1096.82	0.0006133	4.6413e-06	0.00651913	1	32.568
ENSG00000114030.13	3	122514945	-	KPNA1	3:122633831:rs2877628:T_C	3	122633831	C/T	T	0.620192	8.85861e-06	208	4.44331	0.428967	0.096542	2	0.389405;0.204377	4.204666;2.018628	110;98	4791	0.004	0.960342	606.579	0.00670152	9.58499e-06	0.0470663	1	52.156
ENSG00000134575.12	11	47248906	-	ACP2	11:47210487:rs11039131:C_T	11	47210487	C/T	T	0.298077	1.89859e-05	208	4.27649	0.439474	0.102765	2	0.249677;0.341684	2.630519;3.443345	110;98	2728	0.007	0.895352	175.778	0.00630109	2.21333e-05	0.0448599	1	0
ENSG00000037757.14	19	13764522	+	MRI1	19:13758437:rs6511887:G_A	19	13758437	A/G	G	0.5625	1.59683e-24	208	10.221	0.824185	0.080636	2	0.571981;0.697246	6.527177;7.975333	110;98	4305	0	0.914078	963.782	9.77728e-20	4.55638e-06	2.19146e-17	1	55.558
ENSG00000111452.13	12	130953907	+	ADGRD1	12:130981411:rs12821379:G_C	12	130981411	G/C	C	0.134615	2.38212e-07	208	5.16674	0.698711	0.135232	2	0.402041;0.291743	4.353639;2.914738	110;98	6970	0	0.938206	1387.98	0.000556107	3.67434e-06	0.00600947	1	0
ENSG00000170430.10	10	129467190	+	MGMT	10:129650500:rs2008387:G_A	10	129650500	A/G	G	0.646635	2.65586e-10	208	6.31764	0.593539	0.093949	2	0.330792;0.518145	3.52965;5.464424	110;98	6432	0	1.0047	1240.39	3.06507e-07	5.99614e-06	7.5897e-06	1	62.462
ENSG00000188729.6	3	191199241	+	OSTN	3:191005061:rs9846233:G_C	3	191005061	G/C	C	0.041262	2.27756e-06	206	4.72709	1.11213	0.235268	2	0.239913;0.416628	2.524469;4.222278	110;96	6459	0.001	0.978975	788.432	0.00206715	8.19867e-06	0.0181329	1	49.208
ENSG00000101236.17	20	4015558	-	RNF24	20:3937049:rs47794:A_G	20	3937049	G/A	A	0.545673	8.98665e-16	208	-8.03996	-0.691501	0.086008	2	-0.523971;-0.520171	-5.874308;-5.489544	110;98	6104	0	1.01495	1329.18	7.8745e-13	5.90625e-06	5.41633e-11	1	0
ENSG00000132313.15	2	86199355	+	MRPL35	2:86178681:rs6749090:G_T	2	86178681	T/G	G	0.471014	8.07111e-06	207	4.46329	0.419724	0.094039	2	0.428947;0.15754	4.675529;1.541112	110;97	4025	0.006	0.886929	418.871	0.00670806	8.77964e-06	0.0470868	1	77.757
ENSG00000146411.6	6	134052624	-	SLC2A12	6:134051573:rs2811689:G_T	6	134051573	G/T	T	0.524038	6.90278e-06	208	4.49667	0.421436	0.093722	2	0.243151;0.378169	2.559592;3.839246	110;98	4334	0.004	0.962279	706.136	0.00603676	8.32632e-06	0.0434781	1	11.445
ENSG00000153885.14	19	33795933	+	KCTD15	19:33801816:rs287103:A_G	19	33801816	A/G	G	0.653846	1.31745e-07	208	-5.2764	-0.510671	0.096784	2	-0.265696;-0.455675	-2.805416;-4.714776	110;98	5904	0	0.931775	874.524	0.000219803	5.60779e-06	0.00263889	1	58.797
ENSG00000239704.11	17	15503608	-	CDRT4	17:15550774:rs9906036:G_A	17	15550774	A/G	G	0.442308	2.05085e-07	208	-5.19467	-0.482463	0.092876	2	-0.240671;-0.470161	-2.532684;-4.88465	110;98	4897	0	0.933227	809.066	0.000304719	6.1156e-06	0.00352747	1	71.657
ENSG00000103671.10	15	64387748	+	TRIP4	15:64765929:rs7182488:G_A	15	64765929	A/G	G	0.139423	3.12339e-09	208	5.92498	0.775733	0.130926	2	0.38869;0.409423	4.196278;4.186104	110;98	3926	0	0.952784	391.107	2.36832e-06	1.42247e-05	4.79567e-05	1	0
ENSG00000124532.14	6	24402908	+	MRS2	6:24423702:rs62401890:C_G	6	24423702	C/G	G	0.168269	2.0593e-08	208	-5.60694	-0.68489	0.12215	2	-0.211401;-0.54639	-2.216988;-5.819745	110;98	6708	0	0.916151	868.56	4.62341e-05	5.12282e-06	0.000668569	1	87.491
ENSG00000104870.13	19	49506816	+	FCGRT	19:49581197:rs3760707:T_C	19	49581197	T/C	C	0.161058	4.99348e-06	208	-4.56506	-0.580509	0.127163	2	-0.330309;-0.291953	-3.524194;-2.916936	110;98	4600	0.002	0.967765	918.621	0.00551707	6.60503e-06	0.0401803	1	0
ENSG00000164039.15	4	103099870	-	BDH2	4:103099265:rs6830624:T_C	4	103099265	T/C	C	0.317308	1.77316e-06	208	4.77769	0.477758	0.099998	2	0.280209;0.376345	2.964927;3.819234	110;98	4036	0.003	0.9798	409.742	0.00084751	1.5849e-05	0.00856071	1	0
ENSG00000110871.15	12	120534434	-	COQ5	12:120588091:rs10849766:G_A	12	120588091	A/G	G	0.671498	2.76103e-06	207	-4.68784	-0.466414	0.099494	2	-0.312917;-0.330257	-3.328408;-3.303696	110;97	4565	0.002	0.923041	528.975	0.00248701	8.78386e-06	0.0211314	1	0
ENSG00000113621.14	5	134873803	+	TXNDC15	5:134886474:rs319602:T_C	5	134886474	C/T	T	0.435096	8.50186e-07	208	-4.92348	-0.460795	0.093591	2	-0.297813;-0.376882	-3.159835;-3.825126	110;98	3905	0	0.961651	632.188	0.000728539	9.26665e-06	0.00757075	1	0
ENSG00000173273.16	8	9555912	+	TNKS	8:9549072:rs11991621:C_T	8	9549072	C/T	T	0.185096	1.22795e-06	208	-4.85107	-0.58045	0.119654	2	-0.298473;-0.366522	-3.167165;-3.711873	110;98	7814	0.003	0.903486	897.006	0.00220601	4.57356e-06	0.0191188	1	0
ENSG00000214113.10	6	5260939	-	LYRM4	6:5260461:rs111557465:C_T	6	5260461	C/T	T	0.100962	7.02679e-09	208	5.79028	0.874449	0.15102	2	0.401021;0.377869	4.341563;3.835948	110;98	6139	0	0.952162	1043.01	1.31564e-05	5.31434e-06	0.000218712	1	0
ENSG00000232112.3	3	48440257	+	TMA7	3:48392923:rs9809843:T_C	3	48392923	C/T	T	0.558824	4.04478e-07	204	5.06684	0.476128	0.093969	2	0.386138;0.301906	4.166367;2.95726	110;94	1921	0	0.989584	182.808	8.19952e-05	3.74972e-05	0.00111968	1	0
ENSG00000136888.7	9	114587769	+	ATP6V1G1	9:114664342:rs76833619:C_T	9	114664342	C/T	T	0.103365	1.96123e-06	208	-4.75738	-0.727607	0.152943	2	-0.246913;-0.408502	-2.600454;-4.175778	110;98	5574	0.004	0.955846	933.854	0.00246094	6.0651e-06	0.0209785	1	39.801
ENSG00000133466.14	22	37199385	-	C1QTNF6	22:37211417:rs4821600:G_C	22	37211417	C/G	G	0.524038	2.92296e-08	208	5.54599	0.50818	0.09163	2	0.324685;0.429512	3.460679;4.413306	110;98	5270	0	0.912047	958.587	7.29268e-05	4.52221e-06	0.00101287	1	0
ENSG00000285551.1	10	62520448	+	AC067752.1	10:62364879:rs10995131:G_A	10	62364879	G/A	A	0.640097	2.5716e-13	207	7.31511	0.667694	0.091276	2	0.445175;0.523094	4.872987;5.496867	110;97	4843	0	0.935459	567.912	6.46416e-10	8.83202e-06	2.6934e-08	1	0
ENSG00000141959.17	21	44300051	+	PFKL	21:44309598:rs12483015:G_A	21	44309598	G/A	A	0.086538	2.43539e-06	208	4.71347	0.781281	0.165755	2	0.394477;0.236937	4.264309;2.349019	110;98	5596	0.002	0.975298	1055.44	0.00300521	5.99957e-06	0.0246329	1	35.528
ENSG00000129646.14	17	76307998	-	QRICH2	17:76307751:rs3803738:G_C	17	76307751	G/C	C	0.254808	1.91102e-06	208	-4.76261	-0.508842	0.106841	2	-0.360539;-0.28451	-3.869133;-2.839294	110;98	5277	0.002	0.912286	897.801	0.00310211	4.83577e-06	0.0252204	1	0
ENSG00000144791.10	3	45555394	+	LIMD1	3:45669875:rs2673023:T_C	3	45669875	C/T	T	0.295673	9.81987e-08	208	5.33003	0.537142	0.100777	2	0.255465;0.472424	2.693577;4.911387	110;98	4948	0	0.898198	469.694	0.000132587	8.43836e-06	0.00171335	1	68.691
ENSG00000161265.15	19	35745445	-	U2AF1L4	19:35743588:rs28656784:T_C	19	35743588	T/C	C	0.122549	3.40628e-12	204	6.95985	0.944583	0.135719	2	0.365153;0.571052	3.92234;6.009962	110;94	4488	0	0.912654	729.81	1.45205e-08	5.96295e-06	4.59287e-07	1	71.318
ENSG00000180096.12	16	30395991	-	SEPTIN1	16:30392537:rs8060853:A_G	16	30392537	G/A	A	0.300481	2.68795e-09	208	-5.9496	-0.588175	0.09886	2	-0.371925;-0.430902	-4.000722;-4.42916	110;98	1690	0	0.906501	271.168	2.83364e-06	1.54291e-05	5.58987e-05	1	0
ENSG00000124588.20	6	2987987	+	NQO2	6:3021258:rs6905363:A_G	6	3021258	G/A	A	0.516908	3.6249e-13	207	-7.26888	-0.638088	0.087784	2	-0.434475;-0.528842	-4.742491;-5.568285	110;97	5631	0	0.985888	1014.42	5.02588e-10	6.62146e-06	2.12822e-08	1	0
ENSG00000124818.15	6	47781982	+	OPN5	6:47877415:rs6939078:C_T	6	47877415	T/C	C	0.295673	1.36948e-09	208	-6.05903	-0.60016	0.099052	2	-0.395532;-0.419192	-4.276738;-4.29615	110;98	5146	0	0.943529	550.405	1.7096e-06	9.56768e-06	3.55596e-05	1	0
ENSG00000232859.9	17	27894752	-	LYRM9	17:27879388:rs3751972:C_A	17	27879388	A/C	C	0.242788	5.74488e-14	208	-7.51377	-0.761979	0.101411	2	-0.3711;-0.613638	-3.991152;-6.718076	110;98	3210	0	0.980665	427.217	3.96791e-11	1.52741e-05	2.02286e-09	1	81.191
ENSG00000142082.15	11	236931	-	SIRT3	11:246370:rs12801133:C_T	11	246370	C/T	T	0.189904	1.32131e-11	208	-6.76628	-0.765719	0.113167	2	-0.328688;-0.571305	-3.505867;-6.143233	110;98	3206	0	0.86653	520.778	8.89148e-08	6.13752e-06	2.50736e-06	1	79.066
ENSG00000166896.9	12	57906039	+	ATP23	12:57928981:rs10783858:A_C	12	57928981	A/C	C	0.680288	3.36701e-09	208	5.91262	0.575139	0.097273	2	0.249031;0.547536	2.623487;5.83441	110;98	3851	0	0.94036	436.158	3.35114e-06	1.18464e-05	6.45404e-05	1	84.707
ENSG00000168803.15	15	43330657	+	ADAL	15:43296690:rs28594657:C_A	15	43296690	C/A	A	0.139423	4.68926e-16	208	-8.11929	-1.00144	0.123341	2	-0.502168;-0.553182	-5.589412;-5.906947	110;98	2140	0	0.871895	165.8	3.90011e-12	2.00193e-05	2.3582e-10	1	0
ENSG00000115138.11	2	25168903	-	POMC	2:25170853:rs3754861:A_C	2	25170853	A/C	C	0.074519	1.41885e-06	208	4.82234	0.853846	0.17706	2	0.401418;0.243961	4.346264;2.420806	110;98	3823	0.002	0.897592	454.581	0.00142364	8.68431e-06	0.0133133	1	36.106
ENSG00000243709.1	1	225911382	-	LEFTY1	1:225850913:rs360061:A_T	1	225850913	A/T	T	0.391827	1.41276e-06	208	-4.8232	-0.459416	0.095251	2	-0.326462;-0.331938	-3.48072;-3.339062	110;98	4369	0.001	0.89208	532.372	0.00170352	7.14979e-06	0.0154433	1	0
ENSG00000130348.11	6	106629578	+	QRSL1	6:106659315:rs3101499:A_C	6	106659315	C/A	A	0.577295	2.94788e-15	207	7.89309	0.688487	0.087227	2	0.558488;0.463338	6.339826;4.779151	110;97	4725	0	0.936742	721.032	1.19364e-11	7.01079e-06	6.54721e-10	1	0
ENSG00000188707.6	7	150322639	+	ZBED6CL	7:150331869:rs3735172:A_G	7	150331869	A/G	G	0.25	1.86456e-08	208	-5.62412	-0.593291	0.10549	2	-0.298649;-0.466034	-3.169123;-4.836022	110;98	5042	0	0.982321	844.643	1.92909e-05	7.79697e-06	0.000304347	1	48.772
ENSG00000250361.8	4	144019345	-	GYPB	4:143583062:rs6838614:T_C	4	143583062	T/C	C	0.177885	5.72556e-06	208	4.53628	0.554794	0.122302	2	0.532961;0.026458	5.993761;0.258603	110;98	3664	0.001	0.927663	316.573	0.00294262	1.51052e-05	0.0242575	1	93.836
ENSG00000110768.12	11	18322295	+	GTF2H1	11:18286028:rs4757637:C_A	11	18286028	A/C	C	0.302885	4.45641e-14	208	-7.54693	-0.713473	0.094538	2	-0.407336;-0.584276	-4.416467;-6.315783	110;98	5224	0	0.976859	857.677	6.7229e-11	7.44797e-06	3.1897e-09	1	64.476
ENSG00000135074.15	5	157575775	-	ADAM19	5:157557446:rs73814819:T_C	5	157557446	T/C	C	0.153846	6.39704e-07	208	-4.97883	-0.639533	0.128451	2	-0.202919;-0.47997	-2.126096;-5.000962	110;98	5427	0	0.893035	532.78	0.000834292	7.18977e-06	0.00845347	1	80.246
ENSG00000070759.17	1	45491163	-	TESK2	1:45355721:rs9429158:A_G	1	45355721	A/G	G	0.242788	7.10599e-06	208	4.49049	0.490266	0.109179	2	0.384927;0.216673	4.152188;2.142962	110;98	3388	0.004	0.894577	296.63	0.00419984	1.30473e-05	0.0322683	1	42.354
ENSG00000138777.20	4	105474067	-	PPA2	4:105440854:rs1994636:A_G	4	105440854	A/G	G	0.543269	7.60541e-08	208	5.37625	0.495839	0.092228	2	0.214312;0.517024	2.248233;5.45055	110;98	4057	0	0.899775	372.431	8.41166e-05	1.0753e-05	0.00114504	1	84.194
ENSG00000214530.9	11	72793681	-	STARD10	11:72786417:rs481206:C_T	11	72786417	C/T	T	0.358173	2.86927e-09	208	5.93891	0.561554	0.094555	2	0.375909;0.425227	4.047001;4.36455	110;98	3617	0	0.947913	453.955	2.69452e-06	1.19078e-05	5.34789e-05	1	0
ENSG00000101224.17	20	3786772	+	CDC25B	20:3777779:rs910654:C_G	20	3777779	C/G	G	0.259615	5.64155e-08	208	5.42981	0.568276	0.104659	2	0.379199;0.354582	4.085302;3.58228	110;98	5790	0	0.904296	1077.32	0.000159767	3.82812e-06	0.00200687	1	0
ENSG00000161243.9	19	39032785	-	FBXO27	19:39054061:rs672576:A_G	19	39054061	G/A	A	0.127404	3.76368e-06	208	4.62402	0.647482	0.140026	2	0.281426;0.354477	2.978344;3.58114	110;98	4794	0.002	0.966211	746.758	0.00347081	8.05332e-06	0.0277253	1	0
ENSG00000014257.16	3	132317369	+	ACPP	3:132325207:rs61793790:G_C	3	132325207	G/C	C	0.048077	8.85359e-10	208	6.12882	1.29274	0.210928	2	0.425689;0.394272	4.636187;4.017002	110;98	5839	0	1.00048	583.611	5.12985e-07	1.24602e-05	1.23268e-05	1	0
ENSG00000169224.13	1	247507058	+	GCSAML	1:247531647:rs6702693:G_C	1	247531647	G/C	C	0.180288	3.64227e-07	208	5.08676	0.611815	0.120276	2	0.282762;0.414187	2.993084;4.239672	110;98	5934	0	0.866409	749.096	0.000858831	4.26307e-06	0.00865488	1	11.648
ENSG00000164220.7	5	76623413	-	F2RL2	5:76623831:rs2069645:C_T	5	76623831	C/T	T	0.286058	2.52802e-06	208	4.70586	0.485361	0.10314	2	0.255721;0.392658	2.696374;3.999095	110;98	5210	0.001	0.96637	898.857	0.0028242	6.69666e-06	0.0234299	1	15.567
ENSG00000166199.13	11	43880811	+	ALKBH3	11:43903080:rs12805948:T_C	11	43903080	T/C	C	0.091346	2.39095e-06	208	4.71722	0.763	0.161748	2	0.269472;0.379717	2.846826;3.856245	110;98	5694	0.004	0.915537	858.249	0.0035748	5.16426e-06	0.0283541	1	0
ENSG00000132612.16	16	69311350	+	VPS4A	16:69255711:rs13339473:A_T	16	69255711	A/T	T	0.335749	3.95524e-08	207	5.49284	0.534044	0.097226	2	0.352721;0.394594	3.779327;3.999476	110;97	3510	0	0.919841	334.63	3.36144e-05	1.36106e-05	0.000498275	1	0
ENSG00000177426.20	18	3411608	+	TGIF1	18:3447873:rs151472:T_C	18	3447873	C/T	T	0.274038	1.99484e-07	208	-5.19982	-0.537702	0.103408	2	-0.357603;-0.348073	-3.835351;-3.512031	110;98	6089	0	0.956391	1323.7	0.000384963	4.29248e-06	0.00429942	1	0
ENSG00000180817.12	10	70233911	-	PPA1	10:70206759:rs12767368:G_A	10	70206759	G/A	A	0.293689	2.57925e-06	206	4.70176	0.48332	0.102796	2	0.340214;0.302424	3.636531;2.99478	110;96	6802	0.003	0.926037	1363.3	0.00549088	3.47218e-06	0.0400569	1	0
ENSG00000174963.17	3	147406860	-	ZIC4	3:147343383:rs73166645:T_C	3	147343383	T/C	C	0.114078	6.93643e-06	206	-4.49563	-0.664846	0.147887	2	-0.354319;-0.256279	-3.797648;-2.520357	110;96	4947	0.005	0.942906	661.791	0.00637366	7.92767e-06	0.0451294	1	0
ENSG00000266472.5	1	150293720	+	MRPS21	1:150549766:rs4971020:C_T	1	150549766	C/T	T	0.353365	5.29586e-08	208	-5.44108	-0.522156	0.095966	2	-0.466757;-0.24988	-5.139857;-2.481449	110;98	2144	0	0.864488	190.867	5.05467e-05	1.65107e-05	0.000721303	1	68.365
ENSG00000129347.21	19	10566031	-	KRI1	19:10565861:rs3745244:C_A	19	10565861	C/A	A	0.283654	8.11563e-16	208	8.05245	0.764718	0.094967	2	0.401323;0.642257	4.345134;7.127824	110;98	4287	0	0.956163	686.056	1.9527e-12	8.27116e-06	1.25669e-10	1	82.479
ENSG00000204887.4	17	41030104	-	KRTAP1-4	17:40718459:rs80331574:T_C	17	40718459	T/C	C	0.120192	9.89403e-06	208	-4.41948	-0.637093	0.144156	2	-0.318699;-0.284916	-3.393298;-2.843518	110;98	4322	0.004	0.954029	526.916	0.00674655	1.06357e-05	0.0473059	1	0
ENSG00000021355.13	6	2841959	-	SERPINB1	6:2807794:rs1350850:C_T	6	2807794	T/C	C	0.794686	2.92515e-06	207	-4.67601	-0.541082	0.115715	2	-0.332788;-0.305989	-3.55225;-3.048039	110;97	5504	0.004	0.918939	901.232	0.00439972	5.0247e-06	0.0335659	1	0
ENSG00000231861.2	3	98497604	+	OR5K2	3:98500721:rs16839820:T_C	3	98500721	T/C	C	0.129808	3.30176e-06	208	4.6511	0.645752	0.138839	2	0.312061;0.3245	3.318823;3.259858	110;98	5086	0	0.918699	446.562	0.00258503	1.01258e-05	0.0218217	1	0
ENSG00000184925.12	9	136949551	+	LCN12	9:136967987:rs61641581:T_C	9	136967987	T/C	C	0.278846	3.93738e-07	208	-5.07196	-0.523133	0.103142	2	-0.267952;-0.42753	-2.830146;-4.390733	110;98	4558	0	0.998491	996.968	0.000397394	7.2163e-06	0.00441926	1	40.148
ENSG00000023041.11	10	112446917	-	ZDHHC6	10:112363398:rs61872332:T_C	10	112363398	T/C	C	0.137681	2.04451e-06	207	-4.74897	-0.643239	0.135448	2	-0.278127;-0.376834	-2.941974;-3.804518	110;97	4269	0.005	0.91685	706.717	0.00257012	6.32394e-06	0.0217099	1	0
ENSG00000176723.10	16	31443160	-	ZNF843	16:31352467:rs11574630:C_T	16	31352467	C/T	T	0.329327	2.31913e-06	208	-4.72342	-0.46829	0.099142	2	-0.325742;-0.319076	-3.472603;-3.202299	110;98	1873	0	0.934787	235.692	0.00091541	2.11959e-05	0.00914004	1	0
ENSG00000166347.19	18	74291973	-	CYB5A	18:74284609:rs74810966:C_T	18	74284609	C/T	T	0.192308	1.11348e-06	208	4.87044	0.574049	0.117864	2	0.309844;0.356748	3.294003;3.605713	110;98	5662	0.001	0.975463	1233.62	0.0016301	5.13777e-06	0.0149024	1	0
ENSG00000053524.12	3	183428778	-	MCF2L2	3:183935371:rs143126421:G_A	3	183935371	G/A	A	0.144928	3.02731e-07	207	5.12174	0.673645	0.131527	2	0.379193;0.313957	4.085225;3.131611	110;97	4220	0	0.919966	649.512	0.000401786	7.01732e-06	0.00446047	1	0
ENSG00000213658.11	16	28984826	+	LAT	16:28811776:rs62036613:A_G	16	28811776	G/A	A	0.609223	1.15219e-05	206	-4.38644	-0.423566	0.096563	2	-0.177905;-0.435552	-1.859435;-4.435147	110;96	2199	0.004	0.915551	343.836	0.00652162	1.28925e-05	0.0461023	1	75.584
ENSG00000101158.15	20	58981208	+	NELFCD	20:58989640:rs17851253:C_T	20	58989640	C/T	T	0.141827	2.69442e-09	208	-5.94921	-0.7729	0.129916	2	-0.402783;-0.396826	-4.36243;-4.045374	110;98	4941	0	1.0223	1224.86	2.46706e-06	6.65845e-06	4.957e-05	1	0
ENSG00000103855.18	15	73683966	+	CD276	15:73706665:rs7176654:A_G	15	73706665	A/G	G	0.53125	2.02678e-06	208	-4.75074	-0.443328	0.093318	2	-0.365907;-0.276533	-3.931058;-2.756383	110;98	3895	0	0.909891	443.311	0.00175062	9.64517e-06	0.0157822	1	0
ENSG00000198754.5	1	39771348	-	OXCT2	1:39509569:rs941280:C_G	1	39509569	G/C	C	0.163462	1.03368e-06	208	-4.88511	-0.613468	0.125579	2	-0.336568;-0.329032	-3.59511;-3.308078	110;98	4228	0.001	0.891261	547.281	0.00132994	6.91717e-06	0.012574	1	0
ENSG00000164100.9	4	118033618	+	NDST3	4:118492642:rs190088137:T_C	4	118492642	T/C	C	0.048077	8.415e-07	208	4.92549	1.06826	0.216884	2	0.404132;0.255291	4.378421;2.537012	110;98	4759	0.002	0.857146	418.635	0.00115698	7.14315e-06	0.0111994	1	29.182
ENSG00000237765.7	4	15681662	+	FAM200B	4:15596855:rs11726647:C_T	4	15596855	T/C	C	0.730769	1.47412e-07	208	5.25576	0.545833	0.103854	2	0.325671;0.390817	3.471801;3.978702	110;98	5730	0	0.936531	864.61	0.000230984	5.83904e-06	0.00275739	1	0
ENSG00000186230.7	19	57435325	+	ZNF749	19:57438168:rs3746224:T_C	19	57438168	T/C	C	0.516827	4.62233e-14	208	7.54216	0.655736	0.086943	2	0.254652;0.707481	2.684718;8.143555	110;98	5147	0	0.959717	895.8	1.10277e-10	6.46685e-06	5.11999e-09	1	94.859
ENSG00000130717.13	9	131531264	-	UCK1	9:131469636:rs10116598:C_G	9	131469636	C/G	G	0.653846	9.56502e-10	208	6.1165	0.580321	0.094878	2	0.476102;0.332149	5.257029;3.341311	110;98	4503	0	0.966971	869.14	1.33814e-06	6.94949e-06	2.87535e-05	1	33.364
ENSG00000103245.14	16	741329	-	CIAO3	16:731292:rs13338700:T_C	16	731292	C/T	T	0.206731	2.38182e-09	208	5.96936	0.667777	0.111867	2	0.310787;0.496174	3.304558;5.195505	110;98	5160	0	0.915125	958.797	7.11191e-06	4.61061e-06	0.000127348	1	59.968
ENSG00000183828.15	14	105181323	-	NUDT14	14:105179842:rs4983590:G_A	14	105179842	A/G	G	0.382212	1.32641e-17	208	-8.54137	-0.741519	0.086815	2	-0.455417;-0.643589	-4.999007;-7.14737	110;98	3476	0	0.962769	575.859	2.60139e-14	1.0239e-05	2.45059e-12	1	73.29
ENSG00000101019.22	20	35412031	-	UQCC1	20:35302258:rs6060355:G_A	20	35302258	A/G	G	0.627404	9.06335e-07	208	4.91096	0.471416	0.095993	2	0.359272;0.30663	3.854547;3.070862	110;98	3021	0	0.953845	241.335	0.000328796	2.31973e-05	0.00375308	1	0
ENSG00000100577.19	14	77320996	+	GSTZ1	14:77345772:rs7157591:T_C	14	77345772	T/C	C	0.628019	9.34932e-07	207	-4.90486	-0.472068	0.096245	2	-0.289092;-0.385858	-3.063074;-3.903283	110;97	6094	0.002	0.926286	963.574	0.00155492	4.92021e-06	0.0143361	1	0
ENSG00000114054.14	3	136250340	+	PCCB	3:136310145:rs480330:C_T	3	136310145	C/T	T	0.391827	5.64471e-06	208	4.53928	0.434879	0.095803	2	0.385868;0.222531	4.163201;2.202373	110;98	3229	0.004	0.912104	322.96	0.00328218	1.34286e-05	0.0264692	1	39.086
ENSG00000054219.11	2	159904756	-	LY75	2:159941086:rs61094689:A_C	2	159941086	A/C	C	0.1875	4.97886e-09	208	-5.84788	-0.680747	0.116409	2	-0.293614;-0.4983	-3.113195;-5.221259	110;98	5068	0	0.873919	428.262	1.16057e-05	7.85806e-06	0.000196451	1	66.765
ENSG00000196748.10	6	35776594	+	CLPSL2	6:35781282:rs2766579:G_A	6	35781282	G/A	A	0.288462	6.26899e-07	208	4.98274	0.509674	0.102288	2	0.103255;0.569686	1.073444;6.121901	110;98	4430	0.001	0.8834	475.7	0.000803432	7.54871e-06	0.00818543	1	93.271
ENSG00000122490.19	18	79951657	-	SLC66A2	18:79912791:rs79810315:C_T	18	79912791	C/T	T	0.09375	1.28925e-06	208	-4.8414	-0.772019	0.159462	2	-0.28521;-0.379473	-3.020123;-3.85357	110;98	3901	0	0.914812	512.46	0.00127448	8.60951e-06	0.0121553	1	0
ENSG00000189366.9	3	125937039	-	ALG1L	3:125978646:rs11927101:T_C	3	125978646	T/C	C	0.245192	5.56916e-11	208	-6.55487	-0.680095	0.103754	2	-0.329938;-0.54643	-3.519993;-5.820259	110;98	5927	0	0.937644	696.403	1.15259e-07	7.29851e-06	3.15446e-06	1	72.845
ENSG00000151577.12	3	114199407	-	DRD3	3:113921825:rs116111171:T_G	3	113921825	T/G	G	0.033654	4.98189e-06	208	4.56555	1.18338	0.259198	2	0.315875;0.308441	3.361574;3.089935	110;98	3615	0.002	0.932574	531.219	0.00405137	9.27736e-06	0.0312754	1	0
ENSG00000142794.18	1	21440128	+	NBPF3	1:21446869:rs10799691:C_G	1	21446869	C/G	G	0.766827	4.92626e-24	208	-10.1112	-0.959963	0.09494	2	-0.506223;-0.742683	-5.641907;-8.753314	110;98	5229	0	0.864844	703.322	2.12395e-18	4.49079e-06	3.94449e-16	1	87.505
ENSG00000127399.15	7	150323263	+	LRRC61	7:150323400:rs3735174:T_C	7	150323400	T/C	C	0.247596	3.27906e-14	208	7.5868	0.76272	0.100533	2	0.349613;0.639436	3.743746;7.086587	110;98	5042	0	0.935869	776.964	1.24944e-10	6.47168e-06	5.73946e-09	1	87.082
ENSG00000140832.9	16	71626161	+	MARVELD3	16:71693072:rs12923644:C_T	16	71693072	C/T	T	0.514423	3.05961e-06	208	-4.66678	-0.43557	0.093334	2	-0.315516;-0.322788	-3.357548;-3.241676	110;98	3303	0.002	0.837795	297.182	0.00300395	8.73239e-06	0.0246329	1	0
ENSG00000241058.4	10	18659285	-	NSUN6	10:18671151:rs7086911:G_A	10	18671151	G/A	A	0.487981	2.48336e-07	208	5.15895	0.476458	0.092356	2	0.182663;0.520394	1.910008;5.492313	110;98	6442	0	0.932528	783.972	0.000355951	6.28443e-06	0.0040238	1	87.077
ENSG00000154262.13	17	69141895	-	ABCA6	17:69121746:rs976698:T_A	17	69121746	A/T	T	0.311594	8.1064e-07	207	-4.93279	-0.495156	0.100381	2	-0.314754;-0.361643	-3.348997;-3.639599	110;97	4427	0.001	0.937461	669.839	0.000890835	7.57956e-06	0.00894275	1	0
ENSG00000243789.11	15	41828092	+	JMJD7	15:41673344:rs2004162:A_G	15	41673344	G/A	A	0.666667	1.44461e-06	207	-4.81875	-0.47638	0.09886	2	-0.265118;-0.399938	-2.799086;-4.05861	110;97	3496	0.001	0.888228	417.246	0.00144074	8.89108e-06	0.0134263	1	13.469
ENSG00000243317.8	7	135662496	+	STMP1	7:135558162:rs6961420:C_T	7	135558162	C/T	T	0.596154	1.92279e-06	208	4.76137	0.451787	0.094886	2	0.205245;0.450773	2.150995;4.657782	110;98	5067	0.004	0.935848	725.91	0.00218206	6.92594e-06	0.0189744	1	74.188
ENSG00000197857.13	19	12294887	-	ZNF44	19:12306693:rs11667652:C_G	19	12306693	C/G	G	0.221154	2.38984e-06	208	-4.71731	-0.529668	0.112282	2	-0.339564;-0.302511	-3.629141;-3.027554	110;98	3659	0	1.00611	612.711	0.00140237	1.22302e-05	0.013144	1	0
ENSG00000169752.17	15	76059795	-	NRG4	15:75858740:rs4886747:G_A	15	75858740	A/G	G	0.149038	2.21871e-13	208	-7.33491	-0.900099	0.122714	2	-0.484357;-0.480377	-5.361379;-5.005807	110;98	2923	0	0.858126	261.052	1.73086e-09	1.15369e-05	6.67691e-08	1	0
ENSG00000186684.14	2	127220313	-	CYP27C1	2:127192808:rs4997013:A_T	2	127192808	T/A	A	0.334135	5.56161e-06	208	4.5424	0.450347	0.099143	2	0.351849;0.263758	3.769333;2.624214	110;98	5478	0.005	0.970949	713.71	0.00470806	8.65687e-06	0.0355405	1	0
ENSG00000163320.11	3	88149885	-	CGGBP1	3:88054626:rs72921637:G_A	3	88054626	G/A	A	0.128019	2.20899e-06	207	4.7333	0.661389	0.139731	2	0.333891;0.312702	3.564749;3.118425	110;97	4808	0	0.914243	368.656	0.0015496	1.19251e-05	0.0142972	1	0
ENSG00000269190.6	19	38975742	-	FBXO17	19:38946919:rs1865048:T_C	19	38946919	C/T	T	0.293269	2.72097e-06	208	4.69083	0.480404	0.102413	2	0.181901;0.464578	1.901899;4.818917	110;98	4878	0.001	0.910882	681.096	0.00335914	6.31758e-06	0.0269727	1	80.494
ENSG00000221858.3	7	144086278	+	OR2A12	7:144180383:rs1635893:A_G	7	144180383	A/G	G	0.177885	9.74037e-17	208	8.30791	0.922963	0.111095	2	0.567765;0.500717	6.468288;5.25061	110;98	3288	0	0.944936	467.133	2.5254e-13	1.13686e-05	1.96588e-11	1	0
ENSG00000196588.17	22	40636719	-	MRTFA	22:40484900:rs1807582:G_A	22	40484900	G/A	A	0.065217	1.58088e-06	207	4.80073	0.906457	0.188816	2	0.275577;0.386472	2.913901;3.91002	110;97	2756	0	0.94595	304.96	0.000744374	1.75203e-05	0.00769837	1	0
ENSG00000187908.19	10	122560665	+	DMBT1	10:122566461:rs4453167:A_G	10	122566461	G/A	A	0.303398	1.71238e-06	206	4.78471	0.486435	0.101665	2	0.306057;0.353055	3.251683;3.528235	110;96	5673	0.003	0.880437	941.005	0.00363628	3.73971e-06	0.0286921	1	0
ENSG00000055813.6	2	56183990	+	CCDC85A	2:56447083:rs2869828:T_C	2	56447083	C/T	T	0.55314	5.8864e-10	207	6.19344	0.562358	0.090799	2	0.350639;0.486164	3.755484;5.048329	110;97	5346	0	0.849401	497.738	2.98571e-06	5.68036e-06	5.84553e-05	1	26.465
ENSG00000188573.8	5	168529305	+	FBLL1	5:168551717:rs17664707:C_G	5	168551717	C/G	G	0.157005	9.10989e-08	207	5.34364	0.676717	0.12664	2	0.364048;0.361941	3.909582;3.642812	110;97	5082	0	0.953869	1029.03	0.000146521	5.44081e-06	0.00186194	1	0
ENSG00000228716.7	5	80654983	-	DHFR	5:80659260:rs1643652:G_A	5	80659260	G/A	A	0.280488	1.40125e-18	205	-8.79732	-0.82401	0.093666	2	-0.520189;-0.616818	-5.824419;-6.655665	110;95	4941	0	0.89304	717.943	4.21408e-14	5.33551e-06	3.77814e-12	1	1.492
ENSG00000228716.7	5	80654983	-	DHFR	5:80617456:rs701383:G_A	5	80617456	G/A	A	0.233173	5.78018e-09	208	-5.823	-0.626065	0.107516	2	-0.388974;-0.395803	-4.199608;-4.034002	110;98	4941	1	0.89304	717.943	1.62802e-05	8.04606e-07	0.00217069	2	0
ENSG00000020922.12	11	94493908	-	MRE11	11:94478988:rs680695:A_G	11	94478988	A/G	G	0.300481	5.88613e-14	208	7.51059	0.712382	0.09485	2	0.363184;0.620202	3.899613;6.810427	110;98	4284	0	0.954954	567.959	1.00928e-10	9.92066e-06	4.70274e-09	1	83.283
ENSG00000213123.11	3	196318299	-	TCTEX1D2	3:196311513:rs11929532:A_G	3	196311513	G/A	A	0.330097	1.90278e-07	206	5.20859	0.512956	0.098483	2	0.345391;0.366641	3.695507;3.674088	110;96	4760	0	0.886693	793.64	0.000427425	4.62614e-06	0.00472895	1	0
ENSG00000164109.14	4	120066858	-	MAD2L1	4:120214579:rs9997147:C_T	4	120214579	T/C	C	0.326829	4.88237e-06	205	4.56978	0.458369	0.100304	2	0.175848;0.463966	1.837587;4.735559	110;95	5861	0.002	0.920342	451.879	0.00370239	1.01104e-05	0.0290827	1	80.821
ENSG00000215114.9	8	58411359	+	UBXN2B	8:58416879:rs13277646:A_G	8	58416879	A/G	G	0.26699	3.01336e-09	206	-5.93087	-0.610428	0.102924	2	-0.409784;-0.390121	-4.445603;-3.929196	110;96	4949	0	0.96873	685.758	3.15197e-06	8.89678e-06	6.1284e-05	1	0
ENSG00000179270.7	2	29074523	-	PCARE	2:29065243:rs12620307:A_G	2	29065243	A/G	G	0.278846	3.21246e-08	208	-5.52944	-0.564492	0.102088	2	-0.291192;-0.461755	-3.086335;-4.785802	110;98	5310	0	0.879267	768.339	9.3051e-05	4.54375e-06	0.00125354	1	50.156
ENSG00000118322.14	5	160852214	-	ATP10B	5:160852275:rs6889594:A_G	5	160852275	G/A	A	0.170673	1.64274e-15	208	7.96571	0.908693	0.114076	2	0.544712;0.487203	6.151767;5.087417	110;98	5170	0	1.00268	736.471	1.12268e-12	9.99093e-06	7.56211e-11	1	0
ENSG00000198373.12	16	69762306	+	WWP2	16:70102965:rs2549066:A_G	16	70102965	G/A	A	0.649758	1.84014e-06	207	-4.77023	-0.466479	0.09779	2	-0.311454;-0.343204	-3.312026;-3.441502	110;97	3193	0	0.957227	357.197	0.000914751	1.59854e-05	0.00914004	1	0
ENSG00000185040.13	7	76541459	-	SPDYE16	7:76581424:rs1799135:A_T	7	76581424	A/T	T	0.545894	1.47151e-06	207	-4.81507	-0.45073	0.093608	2	-0.384329;-0.264665	-4.145201;-2.619746	110;97	3980	0.001	0.853893	521.414	0.00231001	5.60216e-06	0.0198743	1	0
ENSG00000144792.9	3	44578223	+	ZNF660	3:44738957:rs140587615:C_T	3	44738957	C/T	T	0.146341	9.66727e-08	205	5.33287	0.698285	0.13094	2	0.230509;0.50567	2.422701;5.226905	110;95	4145	0	0.922631	492.256	0.000105982	9.41501e-06	0.00140303	1	80.523
ENSG00000101752.11	18	21704957	+	MIB1	18:21878242:rs8095895:G_A	18	21878242	A/G	G	0.795673	4.23102e-08	208	-5.48093	-0.622993	0.113666	2	-0.317515;-0.428695	-3.379993;-4.404002	110;98	2298	0	0.907692	301.475	3.74238e-05	1.39847e-05	0.00055035	1	0
ENSG00000141452.10	18	23503470	+	RMC1	18:23478118:rs11663375:T_C	18	23478118	C/T	T	0.5	5.50465e-08	208	-5.43419	-0.498643	0.09176	2	-0.4058;-0.324244	-4.398223;-3.257138	110;98	3732	0	0.930636	490.074	5.75351e-05	9.93755e-06	0.000811232	1	0
ENSG00000145736.14	5	71067689	-	GTF2H2	5:71014171:rs28478097:C_G	5	71014171	G/C	C	0.411058	2.0329e-09	208	5.99516	0.551638	0.092014	2	0.299388;0.510313	3.17735;5.367854	110;98	1718	0	0.949281	232.932	1.01164e-06	2.33967e-05	2.25581e-05	1	69.272
ENSG00000105750.15	19	20923222	+	ZNF85	19:20953990:rs17618121:G_T	19	20953990	G/T	T	0.131068	9.95185e-07	206	4.89259	0.676048	0.138178	2	0.363545;0.301795	3.90378;2.988241	110;96	6483	0	0.880842	430.968	0.00113066	8.18874e-06	0.0109937	1	0
ENSG00000112319.19	6	133240598	+	EYA4	6:133171368:rs9483557:A_G	6	133171368	A/G	G	0.222222	8.56541e-06	207	4.45054	0.502629	0.112937	2	0.287732;0.325719	3.048015;3.255635	110;97	4709	0.007	0.966304	692.737	0.00713017	8.68598e-06	0.0493569	1	0
ENSG00000006071.14	11	17476879	-	ABCC8	11:17476247:rs985136:C_G	11	17476247	G/C	C	0.492788	1.88542e-09	208	-6.00738	-0.543841	0.090529	2	-0.451478;-0.347623	-4.950415;-3.507181	110;98	4479	0	0.888577	591.02	5.35736e-06	6.29135e-06	9.89915e-05	1	0
ENSG00000164366.4	5	218153	-	CCDC127	5:230453:rs11958564:C_G	5	230453	C/G	G	0.111111	4.92495e-09	207	5.84969	0.847441	0.144869	2	0.396043;0.393252	4.28276;3.984664	110;97	3236	0	0.928285	474.571	6.09476e-06	1.01147e-05	0.000111437	1	0
ENSG00000106809.11	9	92404696	-	OGN	9:92481267:rs331377:A_G	9	92481267	A/G	G	0.502415	2.38558e-06	207	-4.71767	-0.440643	0.093403	2	-0.384723;-0.250286	-4.149809;-2.472563	110;97	5539	0.001	0.919127	564.1	0.00237002	8.0374e-06	0.0202832	1	11.032
ENSG00000239672.7	17	51153536	+	NME1	17:51148970:rs12936304:C_T	17	51148970	T/C	C	0.618357	4.65845e-11	207	-6.58146	-0.605501	0.092001	2	-0.315302;-0.565988	-3.355149;-6.041477	110;97	4341	0	0.939592	781.636	1.04995e-07	6.57965e-06	2.92277e-06	1	79.883
ENSG00000186501.14	1	27322145	+	TMEM222	1:27195682:rs143243510:A_G	1	27195682	A/G	G	0.021635	3.87002e-06	208	4.61824	1.4822	0.320945	2	0.336631;0.292105	3.595825;2.918525	110;98	2761	0.002	0.962974	410.724	0.00204709	1.43727e-05	0.0179879	1	0
ENSG00000241935.9	10	97584323	+	HOGA1	10:97584164:rs12416267:G_A	10	97584164	G/A	A	0.401442	1.07499e-08	208	-5.71845	-0.531692	0.092978	2	-0.351431;-0.423295	-3.764548;-4.342622	110;98	4250	0	0.982239	769.389	1.02572e-05	8.55575e-06	0.000176614	1	0
ENSG00000183476.12	15	78077808	+	SH2D7	15:78116113:rs8032449:G_A	15	78116113	G/A	A	0.324519	7.23644e-07	208	4.95491	0.490721	0.099037	2	0.200865;0.479	2.104114;4.989403	110;98	4695	0	0.901973	587.512	0.000945234	6.91467e-06	0.00940172	1	80.355
ENSG00000174529.7	1	205084460	-	TMEM81	1:205085278:rs2369526:C_T	1	205085278	C/T	T	0.480676	2.41069e-06	207	-4.71554	-0.440788	0.093476	2	-0.20226;-0.450659	-2.119039;-4.632025	110;97	4705	0.002	0.929097	765.61	0.00296406	6.301e-06	0.0243724	1	74.59
ENSG00000234602.8	5	55227315	-	MCIDAS	5:55233630:rs231623:C_G	5	55233630	G/C	C	0.240385	6.0399e-06	208	-4.52499	-0.495373	0.109475	2	-0.449003;-0.140491	-4.91996;-1.3798	110;98	5588	0.006	0.961373	656.237	0.0049762	8.91268e-06	0.0370424	1	83.012
ENSG00000174652.19	19	9435571	-	ZNF266	19:9403601:rs10405193:G_A	19	9403601	A/G	G	0.410628	1.2107e-30	207	-11.5074	-0.897789	0.078018	2	-0.587901;-0.790084	-6.752508;-9.619571	110;97	4785	0	0.872775	725.728	2.55284e-24	4.60031e-06	1.18525e-21	1	87.333
ENSG00000204257.15	6	32969094	-	HLA-DMA	6:33000359:rs116416291:G_A	6	33000359	G/A	A	0.045673	1.58045e-08	208	5.65259	1.23592	0.218647	2	0.317692;0.450273	3.381981;4.65199	110;98	10950	0	0.884454	814.957	4.94555e-05	4.43758e-06	0.000708053	1	18.306
ENSG00000100888.13	14	21456126	-	CHD8	14:20908711:rs1957338:G_C	14	20908711	G/C	C	0.701923	1.79776e-06	208	-4.77492	-0.485875	0.101756	2	-0.386984;-0.254786	-4.176276;-2.531823	110;98	6667	0.002	0.95986	1366.75	0.0031753	4.242e-06	0.025719	1	8.936
ENSG00000277758.4	10	47763592	-	FO681492.1	10:47149006:nors:G_A	10	47149006	G/A	A	0.10628	1.98868e-06	207	4.75457	0.71991	0.151414	2	0.336875;0.312228	3.598598;3.113453	110;97	2291	0	1.01192	398.805	0.000724398	1.93756e-05	0.00753374	1	0
ENSG00000167280.16	17	79074939	+	ENGASE	17:79084221:rs12939800:A_G	17	79084221	A/G	G	0.067633	2.91218e-08	207	-5.54664	-1.0129	0.182616	2	-0.418596;-0.325792	-4.550906;-3.256407	110;97	6378	0	0.930493	1591.47	9.53487e-05	3.05732e-06	0.00127787	1	0
ENSG00000167280.16	17	79074939	+	ENGASE	17:79074594:rs56200816:C_A	17	79074594	A/C	C	0.764423	4.45742e-07	208	-5.04831	-0.550513	0.109049	2	-0.394918;-0.283746	-4.269501;-2.831339	110;98	6378	1	0.930493	1591.47	0.00120694	4.973e-07	0.0461847	2	0
ENSG00000105499.14	19	48110817	-	PLA2G4C	19:48126987:rs35408335:T_C	19	48126987	T/C	C	0.038647	2.32851e-06	207	4.7226	1.14409	0.242258	2	0.279883;0.371404	2.961328;3.745377	110;97	5045	0.003	0.919154	929.463	0.00366593	4.87869e-06	0.0288656	1	0
ENSG00000175106.16	17	15563595	-	TVP23C	17:15546581:rs143003089:C_G	17	15546581	C/G	G	0.087805	4.18444e-08	205	-5.48288	-0.893511	0.162964	2	-0.454758;-0.273696	-4.990862;-2.683792	110;95	4803	0	0.942941	782.001	6.03612e-05	6.71037e-06	0.000850157	1	54.085
ENSG00000178802.18	15	74890005	+	MPI	15:74882685:rs6495126:A_G	15	74882685	A/G	G	0.689904	7.73079e-08	208	5.3733	0.533736	0.099331	2	0.207867;0.522584	2.179081;5.51952	110;98	3081	0	0.907262	375.235	7.92628e-05	1.12043e-05	0.00108694	1	85.401
ENSG00000103111.15	16	77190835	+	MON1B	16:77213180:rs2278046:C_T	16	77213180	T/C	C	0.701923	4.56091e-08	208	-5.46763	-0.548003	0.100227	2	-0.428483;-0.301603	-4.66991;-3.018018	110;98	8177	0	0.899062	1085.23	0.000140025	3.6727e-06	0.00179166	1	7.73
ENSG00000163913.11	3	129440036	+	IFT122	3:129411175:rs73202271:G_A	3	129411175	A/G	G	0.896635	1.38449e-06	208	4.82723	0.737221	0.152721	2	0.229223;0.435399	2.408808;4.480575	110;98	3862	0.001	0.92861	427.73	0.00103538	1.1245e-05	0.0101969	1	63.449
ENSG00000136936.10	9	97697357	-	XPA	9:97717263:rs61047578:C_T	9	97717263	C/T	T	0.341346	1.3993e-08	208	5.67347	0.545924	0.096224	2	0.37637;0.390228	4.052354;3.972179	110;98	4241	0	0.944693	591.516	1.6168e-05	8.96489e-06	0.00026273	1	0
ENSG00000221836.3	7	144048948	+	OR2A5	7:144171477:rs1635887:G_A	7	144171477	G/A	A	0.177885	8.6512e-13	208	7.15042	0.821341	0.114866	2	0.566489;0.354661	6.450528;3.583126	110;98	3320	0	0.962955	431.785	8.47591e-10	1.36701e-05	3.43261e-08	1	73.055
ENSG00000167325.15	11	4094707	+	RRM1	11:4096500:rs10835611:G_C	11	4096500	C/G	G	0.65625	1.23311e-10	208	-6.4352	-0.606642	0.094269	2	-0.337605;-0.52534	-3.606881;-5.553868	110;98	6399	0	0.920165	936.217	4.26558e-07	4.87434e-06	1.0365e-05	1	63.175
ENSG00000142937.12	1	44775251	+	RPS8	1:44834176:rs7527787:A_G	1	44834176	A/G	G	0.178049	2.90752e-08	205	-5.54692	-0.667731	0.120379	2	-0.296737;-0.466167	-3.147869;-4.761014	110;95	3441	0	0.914707	396.212	3.14233e-05	1.11284e-05	0.000471169	1	49.067
ENSG00000243477.5	3	50299421	-	NAA80	3:50295266:rs13100173:G_A	3	50295266	A/G	G	0.514493	1.11218e-06	207	-4.87067	-0.453671	0.093143	2	-0.32579;-0.340877	-3.473138;-3.416661	110;97	2521	0	0.957539	163.791	0.000267116	3.49267e-05	0.00312276	1	0
ENSG00000107165.13	9	12685439	+	TYRP1	9:12758844:rs10809836:A_C	9	12758844	A/C	C	0.603865	3.01425e-12	207	6.97706	0.630838	0.090416	2	0.4817;0.440806	5.327697;4.518801	110;97	5570	0	0.918368	784.41	1.23571e-08	5.75238e-06	3.97583e-07	1	0
ENSG00000168765.17	1	109656099	+	GSTM4	1:109636928:rs17024628:G_A	1	109636928	G/A	A	0.158654	4.08672e-09	208	5.88064	0.730749	0.124263	2	0.352574;0.442751	3.777648;4.565036	110;98	4373	0	0.950812	774.269	6.01819e-06	7.10215e-06	0.000110192	1	0
ENSG00000242110.8	5	34008104	-	AMACR	5:34007995:rs3195676:C_T	5	34007995	C/T	T	0.543478	4.29884e-32	207	11.7919	0.899865	0.076312	2	0.656214;0.75534	7.781909;8.938918	110;97	5111	0	0.916496	606.931	6.57123e-27	7.34726e-06	4.74589e-24	1	49.607
ENSG00000172986.13	3	72888046	+	GXYLT2	3:72934451:rs2322695:G_A	3	72934451	A/G	G	0.358173	6.10005e-07	208	-4.98802	-0.482049	0.096641	2	-0.048304;-0.614913	-0.501122;-6.735946	110;98	5122	0	0.877454	924.83	0.00147809	3.72828e-06	0.0137055	1	95.552
ENSG00000124107.5	20	45254564	-	SLPI	20:45259575:rs7272937:C_G	20	45259575	C/G	G	0.276442	1.72089e-06	208	-4.78371	-0.497753	0.104052	2	-0.309928;-0.344944	-3.294941;-3.47836	110;98	4565	0	0.985449	654.453	0.00125006	1.02386e-05	0.0119667	1	0
ENSG00000118894.15	16	5097795	-	EEF2KMT	16:4744023:rs142963670:G_A	16	4744023	G/A	A	0.041463	2.05305e-06	205	4.74813	1.11644	0.235134	2	0.336005;0.315393	3.588714;3.113243	110;95	7243	0.003	0.927731	1381.16	0.00445311	3.46341e-06	0.0338541	1	0
ENSG00000116885.18	1	36450451	-	OSCP1	1:36407337:rs56119314:T_C	1	36407337	T/C	C	0.233173	2.0651e-07	208	5.19338	0.566552	0.109091	2	0.262265;0.448687	2.767862;4.633611	110;98	3213	0	0.989895	563.266	0.000128004	1.21904e-05	0.00165908	1	56.816
ENSG00000196352.15	1	207321376	+	CD55	1:207399097:rs116059019:G_A	1	207399097	G/A	A	0.084135	1.5607e-07	208	5.24525	0.870645	0.165987	2	0.317532;0.398181	3.380182;4.060453	110;98	4111	0.001	0.943502	628.308	0.000168985	8.38e-06	0.00210221	1	0
ENSG00000204520.13	6	31399784	+	MICA	6:31413630:rs2256312:A_G	6	31413630	A/G	G	0.399038	5.46868e-23	208	-9.87267	-0.815652	0.082617	2	-0.568199;-0.668663	-6.474335;-7.523852	110;98	12485	0	0.77003	566.199	1.02737e-15	2.64417e-06	1.18194e-13	1	25.628
ENSG00000264343.6	1	146229026	-	NOTCH2NLA	1:146031343:rs587648896:A_G	1	146031343	A/G	G	0.639423	1.05963e-09	208	6.10016	0.57367	0.094042	2	0.507751;0.289251	5.661745;2.888719	110;98	1085	0	0.852624	118.245	1.37666e-06	2.4489e-05	2.93869e-05	1	71.039
ENSG00000164924.18	8	100953388	-	YWHAZ	8:100931091:rs3134380:G_A	8	100931091	A/G	G	0.55314	6.78556e-06	207	4.50031	0.424589	0.094347	2	0.304301;0.314024	3.232084;3.132317	110;97	4143	0.005	0.959277	737.798	0.00630049	7.83175e-06	0.0448599	1	0
ENSG00000122674.12	7	5898725	+	CCZ1	7:6822249:rs2711224:G_C	7	6822249	G/C	C	0.453659	9.01621e-20	205	9.1002	0.761875	0.083721	2	0.633059;0.518582	7.420387;5.383249	110;95	5991	0	0.939874	927.672	7.93614e-16	5.5533e-06	9.46512e-14	1	31.752
ENSG00000133103.17	13	39655627	+	COG6	13:39657157:rs9548870:A_G	13	39657157	G/A	A	0.592683	7.57416e-07	205	-4.94603	-0.469903	0.095006	2	-0.30146;-0.382173	-3.200413;-3.821789	110;95	5379	0.001	0.936703	797.694	0.00099043	6.33548e-06	0.00980624	1	0
ENSG00000204572.10	11	71565563	+	KRTAP5-10	11:71525921:rs11234030:G_A	11	71525921	G/A	A	0.131707	2.47822e-07	205	5.15934	0.70885	0.137392	2	0.306461;0.405367	3.256197;4.075107	110;95	4671	0.001	0.979852	574.414	0.000171581	1.13087e-05	0.00212839	1	0
ENSG00000172803.18	11	65833834	+	SNX32	11:65856268:rs11227332:A_G	11	65856268	A/G	G	0.193237	8.12557e-10	207	6.14245	0.703179	0.114478	2	0.539907;0.252103	6.086898;2.491112	110;97	2937	0	0.839015	313.824	3.11671e-06	8.34499e-06	6.08367e-05	1	83.342
ENSG00000135541.21	6	135497765	-	AHI1	6:135391300:rs12190426:G_A	6	135391300	G/A	A	0.201923	4.9214e-10	208	-6.22159	-0.697717	0.112144	2	-0.4961;-0.321222	-5.51127;-3.225051	110;98	3079	0	0.94529	504.605	5.83436e-07	1.05466e-05	1.38659e-05	1	55.411
ENSG00000109534.17	4	109815510	+	GAR1	4:109813207:rs7440009:C_T	4	109813207	T/C	C	0.375	3.63989e-07	208	-5.08689	-0.485834	0.095507	2	-0.334846;-0.358318	-3.575575;-3.622728	110;98	4644	0	0.958371	686.171	0.000358774	8.37683e-06	0.00404515	1	0
ENSG00000188227.13	19	37506939	+	ZNF793	19:37202737:rs320888:A_G	19	37202737	A/G	G	0.647343	8.6005e-08	207	5.35405	0.51615	0.096404	2	0.395524;0.326806	4.276647;3.267138	110;97	3949	0	0.904048	309.677	7.59636e-05	1.32975e-05	0.00104833	1	0
ENSG00000126217.21	13	112894378	+	MCF2L	13:113061473:rs9549650:A_C	13	113061473	C/A	A	0.197115	3.70563e-10	208	6.26595	0.708282	0.113037	2	0.416834;0.422138	4.529799;4.329499	110;98	5373	0	0.913889	938.248	1.29447e-06	4.67477e-06	2.79072e-05	1	0
ENSG00000231389.7	6	33080775	-	HLA-DPA1	6:32243308:rs412657:T_G	6	32243308	G/T	T	0.600962	9.75176e-07	208	4.89658	0.464222	0.094805	2	0.381829;0.278129	4.115982;2.772943	110;98	11198	0	0.829619	855.072	0.00296852	2.85252e-06	0.0243937	1	0
ENSG00000184389.9	1	33321098	-	A3GALT2	1:33324895:rs11554674:G_A	1	33324895	G/A	A	0.243961	3.87433e-06	207	4.61801	0.503188	0.108962	2	0.266109;0.372178	2.809944;3.753804	110;97	3756	0.003	0.949004	562.598	0.00303838	9.67049e-06	0.0248391	1	0
ENSG00000177042.14	11	695428	+	TMEM80	11:677200:rs6597995:G_A	11	677200	A/G	G	0.526699	1.88833e-19	206	9.01957	0.753552	0.083546	2	0.564065;0.591343	6.416865;6.343617	110;96	4944	0	0.928104	775.615	2.07297e-15	6.18175e-06	2.24572e-13	1	0
ENSG00000011590.14	19	35704558	+	ZBTB32	19:35740745:rs2242523:C_T	19	35740745	C/T	T	0.458333	8.25423e-11	204	6.49589	0.587525	0.090446	2	0.342109;0.539629	3.658108;5.612309	110;94	4546	0	0.972605	816.901	1.07206e-07	7.63461e-06	2.97159e-06	1	66.71
ENSG00000242715.8	13	36297840	-	CCDC169	13:36244941:rs1328654:G_A	13	36244941	G/A	A	0.425121	4.22334e-07	207	-5.05861	-0.474435	0.093788	2	-0.454199;-0.211767	-4.983969;-2.082308	110;97	4765	0.001	0.923137	703.2	0.000571533	6.61139e-06	0.00614551	1	73.567
ENSG00000139531.13	12	55997180	+	SUOX	12:56083910:rs2271194:A_T	12	56083910	A/T	T	0.603365	9.04937e-09	208	5.74765	0.535117	0.093102	2	0.181766;0.587568	1.900469;6.360068	110;98	3148	0	0.959028	377.956	5.8247e-06	1.52664e-05	0.000106951	1	91.728
ENSG00000075239.14	11	108116695	+	ACAT1	11:108121619:rs3741056:G_C	11	108121619	C/G	G	0.677885	4.99458e-07	208	-5.02652	-0.498016	0.099078	2	-0.27796;-0.411372	-2.94014;-4.208	110;98	4554	0	0.881175	486.202	0.000683164	7.27483e-06	0.00717378	1	13.752
ENSG00000174013.8	3	196568611	+	FBXO45	3:196918200:rs60587099:G_A	3	196918200	G/A	A	0.213235	3.56311e-06	204	4.63536	0.532913	0.114967	2	0.460959;0.140083	5.067664;1.346636	110;94	5164	0.006	0.877666	940.206	0.00703769	3.67262e-06	0.0488523	1	84.091
ENSG00000136425.14	15	78131535	-	CIB2	15:78127969:rs3784330:T_C	15	78127969	T/C	C	0.276442	2.77339e-10	208	6.31094	0.633819	0.100432	2	0.154651;0.666133	1.613186;7.485077	110;98	4733	0	0.936066	615.349	4.74207e-07	8.18125e-06	1.14799e-05	1	95.265
ENSG00000164122.9	4	176277571	-	ASB5	4:176231271:rs6553938:T_G	4	176231271	G/T	T	0.536058	1.96083e-12	208	-7.03724	-0.621787	0.088357	2	-0.376829;-0.556773	-4.0577;-5.953336	110;98	4842	0	0.956013	693.487	3.39843e-09	8.17536e-06	1.23407e-07	1	63.011
ENSG00000150760.12	10	126905409	+	DOCK1	10:127452339:rs1051039:G_C	10	127452339	C/G	G	0.461165	3.16224e-07	206	5.11351	0.476064	0.093099	2	0.334244;0.366309	3.568741;3.670503	110;96	6627	0.001	0.872468	1162.5	0.00105776	2.8657e-06	0.0103937	1	0
ENSG00000135587.9	6	109440724	+	SMPD2	6:109449796:rs752262:G_C	6	109449796	C/G	G	0.649038	1.7166e-07	208	-5.22767	-0.504883	0.096579	2	-0.333482;-0.378622	-3.560104;-3.84422	110;98	4265	0	0.849825	438.287	0.000331068	6.47097e-06	0.00377203	1	0
ENSG00000143322.21	1	179229684	-	ABL2	1:179143300:rs2791941:G_A	1	179143300	G/A	A	0.429952	2.66743e-06	207	4.69489	0.443086	0.094376	2	0.19099;0.459122	1.998676;4.73004	110;97	5000	0.001	0.888112	381.768	0.00229698	9.70991e-06	0.0197967	1	78.209
ENSG00000196584.3	7	152676141	-	XRCC2	7:152667965:rs3218422:T_A	7	152667965	T/A	A	0.235437	4.94547e-14	206	7.53335	0.774563	0.102818	2	0.487012;0.506095	5.395122;5.260218	110;96	5446	0	0.953005	1122.89	1.71713e-10	4.96081e-06	7.75093e-09	1	0
ENSG00000103199.14	16	4767624	-	ZNF500	16:4708464:rs1684584:A_C	16	4708464	C/A	A	0.536058	2.00872e-08	208	-5.61125	-0.514122	0.091624	2	-0.275904;-0.486906	-2.9175;-5.083853	110;98	6523	0	1.0304	1410.4	2.03383e-05	6.02724e-06	0.000319708	1	67.885
ENSG00000288380.1	4	1391552	+	CRIPAK	4:1058974:rs111572776:G_A	4	1058974	G/A	A	0.036058	1.21329e-07	208	5.29148	1.30642	0.246891	2	0.340409;0.3795	3.638749;3.853864	110;98	5292	0	0.938211	647.305	0.000144371	7.87916e-06	0.00184183	1	0
ENSG00000100271.17	22	43089419	-	TTLL1	22:43030203:rs5996259:G_A	22	43030203	A/G	G	0.826087	1.12883e-06	207	4.86774	0.59788	0.122825	2	0.245254;0.42693	2.582425;4.360896	110;97	5763	0.003	0.846403	813.91	0.00284589	3.39813e-06	0.0235797	1	52.807
ENSG00000226124.7	2	199851173	-	FTCDNL1	2:199760858:rs2346586:T_C	2	199760858	C/T	T	0.367788	3.61207e-12	208	6.95158	0.636713	0.091592	2	0.274428;0.63718	2.901259;7.053744	110;98	3449	0	0.893339	362.338	1.20852e-08	1.05936e-05	3.90816e-07	1	91.071
ENSG00000243335.9	7	66628767	+	KCTD7	7:66316659:rs9969300:G_A	7	66316659	G/A	A	0.5625	1.8017e-06	208	4.77448	0.447968	0.093825	2	0.278487;0.377752	2.945941;3.834668	110;98	4949	0	0.887953	251.49	0.00112063	1.47252e-05	0.0109288	1	0
ENSG00000148690.12	10	93702592	-	FRA10AC1	10:93700616:rs1998840:T_G	10	93700616	T/G	G	0.137019	3.17323e-15	208	7.8839	0.986342	0.125108	2	0.463425;0.566823	5.098327;6.0843	110;98	4700	0	0.956706	613.547	6.36822e-12	9.27801e-06	3.67207e-10	1	0.278
ENSG00000154175.17	3	100993515	-	ABI3BP	3:101079215:rs6806272:G_T	3	101079215	G/T	T	0.394231	1.41608e-07	208	-5.26315	-0.496045	0.094249	2	-0.426865;-0.275032	-4.650379;-2.74081	110;98	3905	0	0.820304	319.437	0.000291308	7.10746e-06	0.00339034	1	34.18
ENSG00000131126.18	19	43401496	+	TEX101	19:43361688:rs28464741:G_T	19	43361688	G/T	T	0.367647	5.39287e-06	204	4.54889	0.445042	0.097835	2	0.149629;0.490074	1.560187;5.013513	110;94	4909	0.002	0.892745	501.373	0.00530719	7.6255e-06	0.0389134	1	86.309
ENSG00000160188.10	21	42496246	-	RSPH1	21:42481667:rs9976598:T_C	21	42481667	T/C	C	0.427885	9.27072e-12	208	6.81739	0.610765	0.089589	2	0.48318;0.416671	5.34645;4.267673	110;98	7291	0	0.865043	1330.63	1.51586e-07	2.37688e-06	4.04644e-06	1	0
ENSG00000101198.15	20	63272694	-	NKAIN4	20:63252015:rs75829408:C_T	20	63252015	C/T	T	0.091346	5.86944e-11	208	6.54702	1.01453	0.154961	2	0.388331;0.487986	4.192063;5.096807	110;98	6359	0	0.935689	1265.79	2.191e-07	3.96803e-06	5.60689e-06	1	0
ENSG00000134020.8	8	23000000	-	PEBP4	8:22927646:rs2175192:G_A	8	22927646	G/A	A	0.173077	1.39907e-06	208	-4.82514	-0.593023	0.122903	2	-0.28488;-0.377666	-3.016483;-3.833729	110;98	5486	0.001	0.937299	1060.26	0.00228691	4.78375e-06	0.0197409	1	0
ENSG00000160505.16	19	55836540	+	NLRP4	19:55857446:rs382657:G_T	19	55857446	G/T	T	0.379808	3.95056e-11	208	6.60592	0.606715	0.091844	2	0.232385;0.635936	2.442979;7.035688	110;98	6231	0	0.959375	1512.34	1.19396e-07	3.82287e-06	3.25398e-06	1	92.496
ENSG00000211445.12	5	151020438	+	GPX3	5:150977788:rs1382323:C_T	5	150977788	T/C	C	0.661836	1.91206e-07	207	-5.20769	-0.508712	0.097685	2	-0.307355;-0.406306	-3.266181;-4.129373	110;97	5101	0	1.00539	803.259	0.000146141	9.29338e-06	0.00185972	1	0
ENSG00000162885.13	1	235504452	-	B3GALNT2	1:235499916:rs291342:A_T	1	235499916	A/T	T	0.497585	2.40222e-06	207	-4.71626	-0.440524	0.093405	2	-0.300818;-0.347656	-3.193265;-3.489125	110;97	4927	0.004	0.916943	858.681	0.00355891	5.20779e-06	0.0282798	1	0
ENSG00000006607.14	2	241356285	+	FARP2	2:241315963:rs1134941:G_A	2	241315963	G/A	A	0.384615	1.81483e-08	208	5.62878	0.528438	0.093881	2	0.352141;0.410961	3.772676;4.20338	110;98	5021	0	0.847111	699.617	7.53243e-05	3.97392e-06	0.00104101	1	0
ENSG00000276070.5	17	36210924	+	CCL4L2	17:36148090:rs1034657:T_C	17	36148090	T/C	C	0.13285	2.29474e-08	207	-5.58817	-0.754276	0.134977	2	-0.295149;-0.467685	-3.130225;-4.829971	110;97	4169	0	0.910468	718.637	4.57849e-05	5.97168e-06	0.000663228	1	51.46
ENSG00000095319.14	9	128947699	+	NUP188	9:128883380:rs4836632:C_G	9	128883380	G/C	C	0.288462	8.0831e-07	208	-4.93335	-0.505154	0.102396	2	-0.26851;-0.409085	-2.836262;-4.182317	110;98	3950	0	0.956414	703.29	0.00080124	8.08029e-06	0.00816951	1	21.646
ENSG00000110900.15	12	30926428	+	TSPAN11	12:30897267:rs11051145:C_T	12	30897267	C/T	T	0.161058	1.46394e-22	208	9.77344	1.07915	0.110417	2	0.60597;0.61997	7.014363;6.807146	110;98	6410	0	0.859545	705.425	5.05321e-17	4.31218e-06	7.21887e-15	1	0
ENSG00000178297.13	19	2360238	+	TMPRSS9	19:2426830:rs6945:G_C	19	2426830	C/G	G	0.478365	6.85107e-07	208	-4.96554	-0.460819	0.092803	2	-0.302699;-0.377215	-3.214228;-3.828772	110;98	5822	0.003	1.02673	1602.94	0.000904366	5.20497e-06	0.00905062	1	0
ENSG00000079332.15	10	70170523	-	SAR1A	10:70166864:rs10159731:G_A	10	70166864	G/A	A	0.353365	2.02976e-06	208	4.75044	0.462785	0.097419	2	0.224863;0.42997	2.361777;4.418537	110;98	6878	0.001	0.936439	1337.03	0.00404788	3.77374e-06	0.031267	1	62.787
ENSG00000156253.7	21	29019360	-	RWDD2B	21:29014615:rs9980192:A_G	21	29014615	G/A	A	0.251208	3.29494e-21	207	9.45292	0.895253	0.094706	2	0.585158;0.612	6.713339;6.660042	110;97	4788	0	0.876783	431.162	2.35501e-16	7.96085e-06	3.0228e-14	1	0
ENSG00000070371.16	22	19291719	-	CLTCL1	22:19281350:rs5748099:T_C	22	19281350	C/T	T	0.757282	1.84545e-07	206	-5.21427	-0.563177	0.108007	2	-0.339371;-0.374201	-3.626947;-3.75579	110;96	4165	0.001	0.934451	689.097	0.000235027	7.23417e-06	0.00279795	1	0
ENSG00000117266.15	1	205504595	+	CDK18	1:205521591:rs10900501:G_A	1	205521591	A/G	G	0.778846	6.17887e-06	208	4.52017	0.509552	0.112728	2	0.29329;0.327408	3.109599;3.290788	110;98	4142	0	0.957929	697.75	0.00550392	8.21664e-06	0.0401296	1	0
ENSG00000176920.13	19	48695971	+	FUT2	19:48705244:rs507855:A_G	19	48705244	G/A	A	0.429952	5.50596e-06	207	-4.54452	-0.430201	0.094664	2	-0.207668;-0.423358	-2.176947;-4.320531	110;97	5143	0.006	0.998599	1050.59	0.00581303	6.852e-06	0.0421275	1	65.605
ENSG00000131379.10	3	14675141	+	C3orf20	3:14669081:rs4684237:C_T	3	14669081	C/T	T	0.199519	1.45377e-17	208	-8.53077	-0.900797	0.105594	2	-0.503579;-0.596931	-5.607651;-6.487096	110;98	4882	0	0.956875	821.603	4.84418e-14	6.93532e-06	4.22646e-12	1	0
ENSG00000132010.16	19	12140355	-	ZNF20	19:12108775:rs7249074:C_G	19	12108775	G/C	C	0.856098	2.01394e-07	205	-5.19805	-0.687491	0.13226	2	-0.343892;-0.368807	-3.678417;-3.677633	110;95	3661	0	0.992978	548.214	0.000118043	1.27376e-05	0.00154227	1	0
ENSG00000173805.15	17	41734644	-	HAP1	17:41719629:rs6503656:G_C	17	41719629	C/G	G	0.116505	1.86202e-06	206	4.76785	0.694816	0.145729	2	0.244249;0.417464	2.571516;4.231619	110;96	4211	0	0.945435	463.55	0.00129615	1.14906e-05	0.0122903	1	47.322
ENSG00000197978.9	15	82430018	+	GOLGA6L9	15:82214561:rs72749575:G_T	15	82214561	T/G	G	0.68599	3.4492e-08	207	5.51696	0.545482	0.098874	2	0.495747;0.222963	5.50674;2.195179	110;97	3338	0	0.855329	411.712	7.53533e-05	7.16903e-06	0.00104101	1	80.098
ENSG00000171488.15	1	89633072	+	LRRC8C	1:89621984:rs1215511:C_A	1	89621984	C/A	A	0.454327	5.76608e-06	208	4.53479	0.425978	0.093936	2	0.301886;0.319881	3.205167;3.210831	110;98	3634	0.003	0.983616	515.838	0.00328939	1.2859e-05	0.0265109	1	0
ENSG00000275700.5	17	36948954	+	AATF	17:36973083:rs9944447:A_G	17	36973083	A/G	G	0.163462	2.18287e-10	208	6.34789	0.770334	0.121353	2	0.454953;0.388933	4.993274;3.957847	110;98	3501	0	0.994401	752.53	1.79705e-07	9.35126e-06	4.70505e-06	1	0
ENSG00000168827.14	3	158644278	+	GFM1	3:158673673:rs6767485:G_A	3	158673673	A/G	G	0.602439	2.76535e-07	205	5.13877	0.488088	0.094981	2	0.475836;0.195183	5.25368;1.895495	110;95	4270	0	0.896188	355.11	0.000266453	1.10149e-05	0.00311979	1	80.242
ENSG00000100376.12	22	45308968	+	FAM118A	22:45330464:rs7285172:A_G	22	45330464	G/A	A	0.125	3.5922e-27	208	10.7961	1.28129	0.118681	2	0.640541;0.682848	7.535656;7.744701	110;98	6656	0	0.943444	1492.84	1.13606e-22	3.52568e-06	3.78686e-20	1	0
ENSG00000080345.18	2	151409883	+	RIF1	2:151340381:rs4664357:G_C	2	151340381	G/C	C	0.628019	4.75399e-07	207	-5.03598	-0.483327	0.095975	2	-0.347899;-0.338457	-3.724143;-3.390855	110;97	4632	0	0.991264	497.723	0.000255424	1.38993e-05	0.00300499	1	0
ENSG00000188493.15	19	40751553	-	C19orf54	19:40746867:rs7255821:T_C	19	40746867	C/T	T	0.331731	5.49244e-10	208	6.20435	0.593484	0.095656	2	0.377836;0.456767	4.069418;4.727509	110;98	4533	0	0.938829	685.787	9.54117e-07	7.46485e-06	2.16089e-05	1	0
ENSG00000135951.15	2	99154964	-	TSGA10	2:99202509:rs11674894:C_T	2	99202509	C/T	T	0.665865	1.10529e-07	208	5.3085	0.517823	0.097546	2	0.261465;0.46387	2.759109;4.810603	110;98	3714	0	0.905601	313.556	9.48035e-05	1.32657e-05	0.0012745	1	63.878
ENSG00000112339.15	6	135103056	-	HBS1L	6:135011632:rs6910530:C_T	6	135011632	T/C	C	0.514423	2.68097e-19	208	8.98109	0.747879	0.083273	2	0.664112;0.45487	7.908593;4.705402	110;98	3835	0	0.951004	631.815	1.02385e-15	8.71342e-06	1.18194e-13	1	79.229
ENSG00000243708.10	15	41837775	+	PLA2G4B	15:41635132:rs28526689:G_A	15	41635132	A/G	G	0.668269	2.85671e-06	208	-4.68086	-0.463621	0.099046	2	-0.100215;-0.538218	-1.041683;-5.715755	110;98	3493	0.001	0.890589	380.833	0.0023929	9.89635e-06	0.0204522	1	92.086
ENSG00000138111.14	10	102461395	+	MFSD13A	10:102476221:rs11595149:C_T	10	102476221	T/C	C	0.47343	1.12417e-07	207	5.30542	0.48998	0.092355	2	0.305056;0.421489	3.240514;4.299467	110;97	3059	0	0.797777	221.102	0.000227801	8.5753e-06	0.0027244	1	0
ENSG00000185869.14	19	36916291	-	ZNF829	19:37797025:rs3848625:T_A	19	37797025	A/T	T	0.46875	1.3643e-05	208	4.34953	0.40914	0.094065	2	0.258949;0.341618	2.731615;3.44264	110;98	3588	0.006	0.89681	259.161	0.0065777	1.51557e-05	0.0463721	1	0
ENSG00000241258.7	7	66114604	+	CRCP	7:65989196:rs1964692:G_A	7	65989196	G/A	A	0.074879	7.10555e-06	207	-4.4905	-0.800442	0.178252	2	-0.287842;-0.331107	-3.049228;-3.312719	110;97	3867	0.001	0.953603	166.566	0.00164774	3.35638e-05	0.0150118	1	0
ENSG00000167711.13	17	1742836	+	SERPINF2	17:1734897:rs8070192:G_A	17	1734897	A/G	G	0.759615	1.28562e-06	208	-4.84196	-0.526663	0.108771	2	-0.154484;-0.508601	-1.611422;-5.346845	110;98	5655	0.002	0.88017	1223.35	0.00356605	2.87133e-06	0.028302	1	87.891
ENSG00000106477.19	7	130442433	-	CEP41	7:130394854:rs7793239:T_C	7	130394854	T/C	C	0.228365	8.635e-07	208	4.92044	0.54391	0.110541	2	0.258471;0.417755	2.726394;4.279908	110;98	4614	0.002	0.9097	828.151	0.00142452	5.15652e-06	0.0133133	1	39.006
ENSG00000204540.11	6	31114750	+	PSORS1C1	6:31274985:rs3134745:C_T	6	31274985	C/T	T	0.269231	1.40781e-07	208	-5.26423	-0.546608	0.103834	2	-0.420053;-0.283544	-4.568393;-2.82924	110;98	11952	0	0.757063	475.758	0.0007512	2.80252e-06	0.00775991	1	18.577
ENSG00000173068.18	9	16870843	-	BNC2	9:17110946:rs10756853:C_G	9	17110946	C/G	G	0.402439	1.36608e-06	205	-4.82989	-0.460895	0.095425	2	-0.280789;-0.389163	-2.971323;-3.897693	110;95	6161	0	0.857713	775.008	0.00295852	3.8739e-06	0.0243606	1	0
ENSG00000151611.16	4	145599042	+	MMAA	4:145652672:rs113431093:G_C	4	145652672	C/G	G	0.896635	1.0031e-07	208	5.32616	0.804655	0.151076	2	0.358518;0.364048	3.845881;3.68494	110;98	3245	0.001	0.960978	524.389	7.85055e-05	1.11282e-05	0.00107997	1	0
ENSG00000171502.15	1	86156943	-	COL24A1	1:86151439:rs6576806:C_A	1	86151439	A/C	C	0.167476	1.38134e-08	206	-5.67569	-0.696379	0.122695	2	-0.356916;-0.416161	-3.827465;-4.217064	110;96	4847	0	0.90182	522.691	2.39852e-05	7.76451e-06	0.000368568	1	0
ENSG00000172954.13	2	30447226	+	LCLAT1	2:30405067:rs34600627:G_A	2	30405067	A/G	G	0.807692	1.61008e-06	208	-4.79706	-0.566268	0.118045	2	-0.233011;-0.427753	-2.449739;-4.393272	110;98	5814	0.003	0.969044	972.185	0.00193485	6.2868e-06	0.0172164	1	58.857
ENSG00000152457.18	10	14954432	-	DCLRE1C	10:14933814:rs41297042:C_G	10	14933814	C/G	G	0.153846	2.94243e-06	208	-4.6748	-0.604302	0.129268	2	-0.320785;-0.317975	-3.41675;-3.19064	110;98	6008	0.003	0.945567	1093.77	0.00448935	4.87354e-06	0.0340415	1	0
ENSG00000239713.9	22	39077067	+	APOBEC3G	22:39076169:rs7291971:C_G	22	39076169	C/G	G	0.572115	4.36692e-11	208	-6.59106	-0.594041	0.090128	2	-0.293255;-0.58371	-3.109208;-6.3082	110;98	4028	0	0.888399	608.968	1.94465e-07	6.09862e-06	5.02593e-06	1	85.161
ENSG00000080824.18	14	102139699	-	HSP90AA1	14:102067511:rs7156796:T_C	14	102067511	C/T	T	0.100962	6.21609e-06	208	4.5189	0.701752	0.155292	2	0.321798;0.295252	3.428154;2.95144	110;98	4511	0.005	1.00069	816.948	0.00504531	8.91139e-06	0.0374968	1	0
ENSG00000173535.14	8	23102590	+	TNFRSF10C	8:23088911:rs9644029:A_G	8	23088911	G/A	A	0.783654	1.08028e-10	208	-6.45527	-0.701583	0.108684	2	-0.250579;-0.605663	-2.640337;-6.607115	110;98	5363	0	0.848268	856.857	1.14328e-06	3.27224e-06	2.51483e-05	1	90.01
ENSG00000197563.11	18	62187118	-	PIGN	18:62114858:rs17642243:A_G	18	62114858	A/G	G	0.253623	1.93448e-08	207	-5.61776	-0.591121	0.105224	2	-0.264179;-0.501852	-2.788801;-5.236781	110;97	5115	0	0.922656	748.099	3.5331e-05	6.19595e-06	0.000521342	1	74.724
ENSG00000127337.7	12	69359710	+	YEATS4	12:69361223:rs12811632:G_A	12	69361223	G/A	A	0.456522	2.89259e-08	207	-5.54782	-0.510739	0.092061	2	-0.427848;-0.314714	-4.662241;-3.139571	110;97	5181	0	0.977581	724.625	2.69354e-05	8.85132e-06	0.000408589	1	0
ENSG00000187624.9	17	410325	+	C17orf97	17:410351:rs7503725:G_T	17	410351	T/G	G	0.752404	5.56252e-21	208	-9.39797	-0.894417	0.095171	2	-0.596492;-0.591008	-6.876168;-6.40655	110;98	4157	0	0.96309	1056.53	2.58064e-17	5.59097e-06	3.85613e-15	1	0
ENSG00000162620.16	1	74198187	-	LRRIQ3	1:74203829:rs12134868:G_A	1	74203829	A/G	G	0.516908	1.61223e-15	207	7.96803	0.68555	0.086038	2	0.318302;0.703247	3.388835;8.031144	110;97	3687	0	0.946035	413.385	3.09271e-12	1.29313e-05	1.89647e-10	1	93.246
ENSG00000167608.11	19	54173250	-	TMC4	19:54173409:rs653560:C_G	19	54173409	C/G	G	0.217391	7.86371e-08	207	5.37023	0.599482	0.111631	2	0.186955;0.544277	1.955685;5.762366	110;97	6889	0	1.00602	1877.99	0.00013968	3.98824e-06	0.001789	1	88.727
ENSG00000120885.22	8	27614700	-	CLU	8:27598736:rs2279590:T_C	8	27598736	C/T	T	0.425481	3.24898e-06	208	4.65442	0.43925	0.094373	2	0.326668;0.308514	3.483049;3.090707	110;98	6054	0.005	0.916484	815.349	0.00448823	5.46866e-06	0.0340415	1	0
ENSG00000166478.10	11	9460319	+	ZNF143	11:9435797:rs7104568:A_G	11	9435797	G/A	A	0.565217	2.72331e-06	207	4.69066	0.442135	0.094259	2	0.323494;0.318673	3.447254;3.18125	110;97	4843	0.002	0.832489	418.561	0.00376922	5.95659e-06	0.0295536	1	0
ENSG00000145777.15	5	111070062	+	TSLP	5:111080170:rs6594497:A_T	5	111080170	T/A	A	0.552885	2.05572e-10	208	6.35712	0.573629	0.090234	2	0.343543;0.510369	3.674435;5.368545	110;98	4121	0	0.863335	455.256	8.9981e-07	6.86455e-06	2.05942e-05	1	52.771
ENSG00000185158.12	17	32007872	+	LRRC37B	17:31876529:rs11657849:G_A	17	31876529	A/G	G	0.176471	7.14387e-07	204	4.95741	0.608204	0.122686	2	0.361589;0.316179	3.881231;3.104506	110;94	3740	0	0.933042	569.858	0.00070511	8.67306e-06	0.00739228	1	0
ENSG00000154803.13	17	17237188	-	FLCN	17:17228555:rs1708618:T_C	17	17228555	C/T	T	0.432692	4.02293e-14	208	-7.56025	-0.662629	0.087646	2	-0.46897;-0.524187	-5.167512;-5.539491	110;98	3963	0	0.833336	469.004	1.22908e-09	5.35003e-06	4.7982e-08	1	0
ENSG00000085063.16	11	33736491	-	CD59	11:33703446:rs1047581:T_C	11	33703446	C/T	T	0.71875	7.21788e-07	208	-4.95541	-0.511052	0.10313	2	-0.214018;-0.466439	-2.245074;-4.840789	110;98	4904	0	0.955504	710.583	0.000731448	7.95495e-06	0.00757676	1	76.063
ENSG00000197841.15	19	34734155	+	ZNF181	19:34739858:rs10409513:T_A	19	34739858	A/T	T	0.658654	6.85542e-09	208	-5.79443	-0.555959	0.095947	2	-0.399272;-0.380413	-4.320877;-3.863904	110;98	5289	0	0.95933	930.179	1.05468e-05	6.21386e-06	0.000180882	1	0
ENSG00000163945.17	4	1347208	+	UVSSA	4:1190181:rs6839063:T_A	4	1190181	T/A	A	0.492718	5.46717e-06	206	-4.54601	-0.427069	0.093944	2	-0.16539;-0.468252	-1.726719;-4.810958	110;96	5198	0	0.906086	709.482	0.00676575	5.88071e-06	0.0473864	1	82.706
ENSG00000186529.16	19	15640897	+	CYP4F3	19:15640756:rs1290616:C_T	19	15640756	C/T	T	0.413462	8.1112e-13	208	-7.15926	-0.638446	0.089178	2	-0.41548;-0.532859	-4.513591;-5.648108	110;98	6266	0	0.952038	921.714	2.08865e-09	6.00929e-06	7.89316e-08	1	13.89
ENSG00000189269.12	22	23632321	-	DRICH1	22:23649233:rs6003823:C_T	22	23649233	T/C	C	0.658654	2.90923e-14	208	7.6023	0.695393	0.091471	2	0.303823;0.677255	3.226755;7.656893	110;98	4149	0	0.951546	629.433	6.18784e-11	8.77438e-06	2.94659e-09	1	92.369
ENSG00000139797.8	13	98177269	-	RNF113B	13:97870115:rs9556836:A_G	13	97870115	A/G	G	0.223558	5.54056e-06	208	4.5432	0.509942	0.112243	2	0.365303;0.247929	3.924072;2.461439	110;98	5199	0.004	0.987745	947.133	0.00561052	7.16471e-06	0.0408152	1	0
ENSG00000165816.13	10	114239254	+	VWA2	10:113920206:rs1576479:A_G	10	113920206	A/G	G	0.5	6.78918e-06	208	-4.50019	-0.421249	0.093607	2	-0.251741;-0.369599	-2.652994;-3.745431	110;98	4531	0.005	0.939473	656.169	0.00632093	7.83221e-06	0.0449274	1	0
ENSG00000168385.18	2	241315100	+	SEPTIN2	2:241403989:rs3732276:C_T	2	241403989	C/T	T	0.086538	4.07544e-10	208	6.25111	1.00018	0.16	2	0.427247;0.408455	4.65499;4.175249	110;98	5148	0	0.92841	743.793	9.13431e-07	6.4584e-06	2.08692e-05	1	0
ENSG00000187764.11	9	89498130	-	SEMA4D	9:89447123:rs9330435:G_A	9	89447123	G/A	A	0.305288	7.41999e-07	208	-4.95004	-0.49845	0.100696	2	-0.319827;-0.356501	-3.405974;-3.60304	110;98	5612	0	0.875406	733.016	0.00145463	4.63817e-06	0.0135266	1	0
ENSG00000127952.17	7	76048004	-	STYXL1	7:76296546:rs6971811:G_A	7	76296546	G/A	A	0.175481	2.23511e-07	208	-5.17864	-0.628231	0.121312	2	-0.350767;-0.352913	-3.75695;-3.564239	110;98	2978	0	0.906712	407.128	0.000224815	1.029e-05	0.00269363	1	0
ENSG00000203908.4	6	73362658	+	KHDC3L	6:73309653:rs16883573:T_C	6	73309653	T/C	C	0.079327	1.81714e-06	208	4.77276	0.822041	0.172236	2	0.307239;0.346422	3.264883;3.494261	110;98	5001	0.001	0.934573	500.932	0.00147675	9.95914e-06	0.0137029	1	0
ENSG00000198467.15	9	35690056	-	TPM2	9:35686393:rs760401:G_A	9	35686393	A/G	G	0.699519	1.85561e-13	208	7.35881	0.700983	0.095258	2	0.394591;0.57571	4.265644;6.201506	110;98	3568	0	0.906106	451.648	7.68013e-10	9.23935e-06	3.12983e-08	1	65.151
ENSG00000117245.12	1	20718017	-	KIF17	1:20717420:rs604659:T_C	1	20717420	T/C	C	0.605769	4.83258e-10	208	6.22445	0.573368	0.092116	2	0.362023;0.475757	3.886233;4.950868	110;98	5138	0	0.887092	806.037	2.15321e-06	4.56722e-06	4.4151e-05	1	0
ENSG00000111664.10	12	6839954	+	GNB3	12:6839862:rs5441:A_G	12	6839862	G/A	A	0.34375	4.43386e-08	208	5.47264	0.528181	0.096513	2	0.323708;0.421133	3.449665;4.318111	110;98	4700	0.001	0.931522	868.64	7.93952e-05	5.637e-06	0.00108761	1	0
ENSG00000188321.13	19	9323772	+	ZNF559	19:9324196:rs28384491:C_T	19	9324196	C/T	T	0.098558	1.66354e-13	208	-7.37338	-1.0799	0.146459	2	-0.478188;-0.491956	-5.283314;-5.14456	110;98	4888	0	0.897899	738.181	1.31319e-09	5.35847e-06	5.09597e-08	1	0
ENSG00000173988.12	13	46211943	+	LRRC63	13:46225432:rs1230459:A_G	13	46225432	A/G	G	0.262019	5.50149e-07	208	-5.00794	-0.527477	0.105328	2	-0.426227;-0.239693	-4.642685;-2.37716	110;98	4691	0.001	0.910817	657.277	0.000759128	6.54381e-06	0.00781986	1	55.292
ENSG00000086205.18	11	49208638	-	FOLH1	11:49032935:rs11040229:G_A	11	49032935	A/G	G	0.396635	4.59628e-06	208	4.58242	0.437701	0.095518	2	0.236078;0.396828	2.482925;4.045403	110;98	5234	0.002	0.826828	98.8101	0.00183281	2.41815e-05	0.0164548	1	38.16
ENSG00000183287.14	18	59697662	-	CCBE1	18:59821406:rs72984976:G_C	18	59821406	G/C	C	0.288462	6.52132e-09	208	5.80281	0.582595	0.100399	2	0.311393;0.475319	3.311343;4.945671	110;98	5752	0	0.988294	1050.43	7.91196e-06	6.47966e-06	0.000140513	1	47.649
ENSG00000077454.16	7	100586129	-	LRCH4	7:100598902:rs112888745:T_C	7	100598902	T/C	C	0.103365	1.16666e-06	208	4.86122	0.741884	0.152613	2	0.235297;0.433647	2.474473;4.460529	110;98	3825	0.002	0.897814	460.122	0.00120531	8.59224e-06	0.0115809	1	60.603
ENSG00000171772.16	10	133569835	-	SYCE1	10:133539575:rs2515644:A_C	10	133539575	C/A	A	0.192308	3.89343e-09	208	-5.88866	-0.678213	0.115173	2	-0.373908;-0.420945	-4.023743;-4.315985	110;98	2879	0	0.874288	394.564	8.67025e-06	8.55108e-06	0.000152269	1	0
ENSG00000151388.11	5	33892019	-	ADAMTS12	5:33729931:rs55817365:C_T	5	33729931	C/T	T	0.117788	3.32278e-06	208	-4.64979	-0.673093	0.144758	2	-0.23651;-0.405183	-2.487599;-4.138597	110;98	5186	0.001	0.939874	667.68	0.00327856	7.71582e-06	0.0264564	1	44.227
ENSG00000137513.10	11	78574874	-	NARS2	11:78565628:rs7940720:C_T	11	78565628	C/T	T	0.814904	5.79919e-09	208	5.82245	0.681585	0.117062	2	0.375718;0.410415	4.044769;4.197249	110;98	4474	0	0.920941	673.145	1.07812e-05	6.81247e-06	0.000183931	1	0
ENSG00000117748.10	1	27914746	-	RPA2	1:27914572:rs17185052:G_A	1	27914572	G/A	A	0.069712	9.01489e-20	208	9.10022	1.48173	0.162823	2	0.518682;0.640906	5.804594;7.108054	110;98	2795	0	0.991524	422.979	5.27211e-17	1.63786e-05	7.44972e-15	1	42.046
ENSG00000196126.11	6	32589848	-	HLA-DRB1	6:32591764:rs9270522:T_A	6	32591764	A/T	T	0.285366	3.1817e-25	205	10.3762	0.918842	0.088553	2	0.61072;0.682665	7.08434;7.619271	110;95	10261	0	0.788694	564.713	7.6142e-18	3.1125e-06	1.19259e-15	1	0
ENSG00000196126.11	6	32589848	-	HLA-DRB1	6:32477302:rs28895255:C_T	6	32477302	C/T	T	0.410194	2.39868e-09	206	-5.96821	-0.551968	0.092485	2	-0.352541;-0.458634	-3.777265;-4.699311	110;96	10261	1	0.788694	564.713	2.53496e-05	3.65836e-07	0.00267032	2	0
ENSG00000162779.22	1	179365720	+	AXDND1	1:179392367:rs55633930:C_T	1	179392367	C/T	T	0.096154	5.75691e-07	208	4.9992	0.785569	0.157139	2	0.28995;0.395252	3.072574;4.027886	110;98	5203	0.002	0.814448	410.785	0.00119008	5.27829e-06	0.0114516	1	0
ENSG00000117016.10	1	40665682	-	RIMS3	1:40643265:rs11803360:G_C	1	40643265	C/G	G	0.716019	4.06831e-06	206	-4.60786	-0.479339	0.104026	2	-0.365429;-0.258981	-3.925534;-2.547869	110;96	4921	0.004	0.890641	682.788	0.00550837	5.52137e-06	0.0401394	1	0
ENSG00000165714.11	12	12357078	+	BORCS5	12:12328310:rs9805085:C_T	12	12328310	C/T	T	0.151442	3.15464e-06	208	4.66049	0.60653	0.130143	2	0.364262;0.265775	3.912055;2.645034	110;98	4869	0.003	0.893649	987.273	0.00598708	3.89562e-06	0.0431681	1	0
ENSG00000187134.14	10	4963253	+	AKR1C1	10:4927092:rs12258513:T_G	10	4927092	T/G	G	0.405797	5.8625e-13	207	7.20364	0.644697	0.089496	2	0.401888;0.554201	4.351824;5.889013	110;97	6921	0	0.898435	997.57	5.27144e-09	3.97906e-06	1.80814e-07	1	49.295
ENSG00000187134.14	10	4963253	+	AKR1C1	10:4918128:rs12777893:C_G	10	4918128	C/G	G	0.153846	1.68564e-07	208	-5.23104	-0.668244	0.127746	2	-0.331079;-0.381689	-3.532902;-3.877941	110;98	6921	1	0.898435	997.57	0.000422828	6.06867e-07	0.0206716	2	0
ENSG00000162836.12	1	147670524	-	ACP6	1:147647471:rs1344:G_A	1	147647471	G/A	A	0.564904	3.38201e-18	208	8.69786	0.736587	0.084686	2	0.40335;0.70137	4.369151;8.042661	110;98	2742	0	0.887899	266.363	4.57038e-14	1.38977e-05	4.01453e-12	1	89.844
ENSG00000025434.19	11	47248300	+	NR1H3	11:47224252:rs7395496:A_G	11	47224252	G/A	A	0.157767	1.52459e-05	206	4.3251	0.559693	0.129406	2	0.23996;0.362814	2.524979;3.632873	110;96	2728	0.002	0.939308	200.23	0.00443879	2.56436e-05	0.0337649	1	0
ENSG00000163041.11	1	226061851	+	H3F3A	1:226078328:rs4271181:A_G	1	226078328	G/A	A	0.257212	2.89184e-11	208	6.65198	0.677553	0.101857	2	0.374071;0.515039	4.025637;5.426027	110;98	4439	0	0.855939	545.641	2.21534e-07	5.43293e-06	5.63511e-06	1	36.149
ENSG00000138381.10	2	189661385	+	ASNSD1	2:189824558:rs5743052:G_A	2	189824558	A/G	G	0.791667	1.42753e-13	204	7.39374	0.800438	0.108259	2	0.412365;0.574133	4.476377;6.049813	110;94	3999	0	0.908042	371.419	4.8417e-10	1.13764e-05	2.06368e-08	1	56.094
ENSG00000272047.2	6	158168350	+	GTF2H5	6:158167670:rs9365947:C_T	6	158167670	T/C	C	0.699519	5.68983e-06	208	4.5376	0.462887	0.102011	2	0.414468;0.186778	4.501491;1.841523	110;98	6054	0.003	0.914159	760.258	0.00712484	5.77919e-06	0.0493464	1	68.707
ENSG00000168282.6	14	49620799	+	MGAT2	14:48841232:rs74889547:T_C	14	48841232	T/C	C	0.028846	6.31625e-06	208	-4.51552	-1.26231	0.279549	2	-0.285593;-0.335239	-3.024358;-3.374312	110;98	4123	0.004	0.89636	511.846	0.00608827	7.65029e-06	0.0437198	1	0
ENSG00000143469.19	1	209900923	+	SYT14	1:209859047:rs12723578:G_A	1	209859047	G/A	A	0.217391	4.58132e-07	207	-5.04307	-0.567071	0.112446	2	-0.430237;-0.240359	-4.691127;-2.371455	110;97	4724	0	0.888081	656.204	0.000777795	5.64751e-06	0.00798053	1	56.781
ENSG00000116791.14	1	74733408	-	CRYZ	1:74753020:rs4145871:C_T	1	74753020	T/C	C	0.310096	9.68119e-17	208	8.30863	0.763143	0.091849	2	0.483933;0.592744	5.356;6.430084	110;98	3749	0	0.949771	401.809	1.87225e-13	1.36021e-05	1.5212e-11	1	15.966
ENSG00000116791.14	1	74733408	-	CRYZ	1:74700939:rs4650280:T_C	1	74700939	C/T	T	0.262019	6.52563e-07	208	-4.97497	-0.524374	0.105402	2	-0.306486;-0.374385	-3.256477;-3.797758	110;98	3749	1	0.949771	401.809	0.000404869	2.29498e-06	0.0204761	2	0
ENSG00000117335.19	1	207752057	+	CD46	1:207749736:rs2761437:A_G	1	207749736	G/A	A	0.211538	1.85377e-07	208	-5.21343	-0.588605	0.112902	2	-0.290409;-0.422589	-3.077654;-4.334615	110;98	4327	0	1.00635	694.606	0.000121307	1.0802e-05	0.00158016	1	13.792
ENSG00000197256.10	19	11197791	-	KANK2	19:11162051:rs111427795:T_G	19	11162051	G/T	T	0.635266	2.46044e-06	207	-4.71138	-0.457154	0.097032	2	-0.377676;-0.257955	-4.067561;-2.550959	110;97	4063	0	1.01846	605.851	0.00131051	1.3197e-05	0.0124173	1	0
ENSG00000175691.9	19	2944971	-	ZNF77	19:2936537:rs35699176:G_A	19	2936537	A/G	G	0.935096	1.45306e-10	208	-6.41022	-1.16578	0.181862	2	-0.506551;-0.333614	-5.64616;-3.356953	110;98	5984	0	1.03795	1700.7	1.36454e-07	5.19268e-06	3.66509e-06	1	55.445
ENSG00000103056.12	16	68448508	-	SMPD3	16:68369751:rs1868157:G_C	16	68369751	C/G	G	0.435096	8.59989e-06	208	-4.44968	-0.420492	0.094499	2	-0.221136;-0.394805	-2.321618;-4.022916	110;98	3145	0	0.968975	294.749	0.00308664	2.07286e-05	0.0251104	1	46.445
ENSG00000158604.15	7	44582287	-	TMED4	7:44582687:rs217358:G_A	7	44582687	A/G	G	0.540865	1.04537e-08	208	5.7232	0.523385	0.09145	2	0.344924;0.430829	3.690181;4.428327	110;98	4795	0	0.972248	603.28	8.89362e-06	1.03172e-05	0.000154983	1	0
ENSG00000138107.13	10	102502712	-	ACTR1A	10:102485191:rs3781290:G_C	10	102485191	G/C	C	0.348558	4.9293e-06	208	4.56778	0.448049	0.098089	2	0.156236;0.47381	1.629919;4.927792	110;98	3116	0	0.858632	237.919	0.00320819	1.27049e-05	0.0259369	1	84.447
ENSG00000036448.10	8	2045046	+	MYOM2	8:2127506:rs4876220:T_C	8	2127506	T/C	C	0.514493	8.23611e-16	207	8.05064	0.690865	0.085815	2	0.492468;0.558255	5.464721;5.941205	110;97	8419	0	0.880122	1483.13	3.42726e-11	2.36761e-06	1.77508e-09	1	0
ENSG00000176040.13	3	112034843	+	TMPRSS7	3:112009717:rs58468971:C_G	3	112009717	G/C	C	0.516827	8.52444e-10	208	-6.13484	-0.553883	0.090285	2	-0.509441;-0.29186	-5.683716;-2.915969	110;98	5190	0	0.883921	548.887	2.65614e-06	6.56518e-06	5.28787e-05	1	70.912
ENSG00000040531.14	17	3636468	+	CTNS	17:3660774:rs760273:G_A	17	3660774	G/A	A	0.165865	1.18536e-09	208	-6.08221	-0.738709	0.121454	2	-0.38216;-0.436757	-4.119852;-4.496143	110;98	5477	0	0.928575	1139.85	3.64996e-06	4.21858e-06	6.96167e-05	1	0
ENSG00000184647.11	8	10525532	+	PRSS55	8:10537385:rs7008087:T_G	8	10537385	T/G	G	0.610577	2.03821e-09	208	-5.99473	-0.55659	0.092846	2	-0.314766;-0.495325	-3.349135;-5.185237	110;98	7132	0	0.876294	840.188	9.27778e-06	4.07132e-06	0.000161245	1	57.902
ENSG00000118420.17	6	83065841	-	UBE3D	6:82998864:rs11751698:C_T	6	82998864	T/C	C	0.814904	1.3841e-05	208	-4.34637	-0.525353	0.120872	2	-0.343825;-0.245421	-3.677657;-2.435743	110;98	3738	0.004	0.942123	342.939	0.00660678	1.52274e-05	0.0465266	1	0
ENSG00000176531.10	19	43504935	-	PHLDB3	19:43475287:rs2599437:T_C	19	43475287	T/C	C	0.314904	4.28374e-07	208	5.0559	0.503637	0.099614	2	0.23498;0.458505	2.471037;4.74779	110;98	5229	0	0.947966	596.61	0.000401369	9.06323e-06	0.00445965	1	69.669
ENSG00000183628.13	22	18906028	+	DGCR6	22:18907087:rs416659:G_C	22	18907087	C/G	G	0.302885	9.37358e-24	208	10.048	0.879673	0.087547	2	0.628995;0.622481	7.358363;6.842711	110;98	3771	0	0.993321	705.319	9.04256e-21	9.91885e-06	2.35107e-18	1	0
ENSG00000183628.13	22	18906028	+	DGCR6	22:18913237:rs372055:A_G	22	18913237	G/A	A	0.822115	7.39314e-09	208	-5.78174	-0.68804	0.119002	2	-0.374587;-0.406369	-4.031626;-4.151869	110;98	3771	1	0.993321	705.319	5.67173e-06	1.80817e-06	0.00103982	2	0
ENSG00000111321.11	12	6375045	+	LTBR	12:6384185:rs10849448:A_G	12	6384185	G/A	A	0.2657	2.2342e-15	207	7.9276	0.772565	0.097453	2	0.407688;0.627174	4.420659;6.87329	110;97	4723	0	0.988906	930.153	2.81383e-12	7.34215e-06	1.74189e-10	1	78.363
ENSG00000126602.11	16	3717553	-	TRAP1	16:3688886:rs2072379:C_T	16	3688886	C/T	T	0.685096	1.59824e-07	208	5.24087	0.519946	0.09921	2	0.291347;0.42514	3.088054;4.363563	110;98	4699	0	0.939578	872.129	0.00024419	5.89645e-06	0.00289114	1	16.112
ENSG00000188690.15	10	125823258	-	UROS	10:125811921:rs9651507:T_G	10	125811921	T/G	G	0.454106	1.3411e-17	207	-8.5401	-0.724916	0.084884	2	-0.449022;-0.652166	-4.92019;-7.236089	110;97	5326	0	0.888018	831.2	4.24987e-13	4.45655e-06	3.10384e-11	1	77.127
ENSG00000141759.15	18	80033949	-	TXNL4A	18:79812586:rs4798916:C_G	18	79812586	G/C	C	0.908654	6.63358e-06	208	4.50512	0.731809	0.162439	2	0.316792;0.299027	3.371867;2.990992	110;98	3680	0.006	0.896398	449.402	0.00566075	8.71557e-06	0.0411346	1	0
ENSG00000151892.14	10	116273467	-	GFRA1	10:116164500:rs10749191:G_A	10	116164500	A/G	G	0.598558	1.09902e-06	208	4.87303	0.461756	0.094758	2	0.273757;0.395747	2.893886;4.033383	110;98	3848	0	0.990949	520.711	0.000614428	1.32628e-05	0.00652579	1	0
ENSG00000185272.14	21	14216130	+	RBM11	21:14312201:rs887774:T_C	21	14312201	C/T	T	0.757212	5.70313e-06	208	4.53711	0.4949	0.109078	2	0.361298;0.251834	3.87788;2.501495	110;98	4917	0.006	0.909614	738.376	0.0071392	5.78032e-06	0.0493931	1	0
ENSG00000156795.8	8	123416726	+	WDYHV1	8:123426642:rs28485832:G_C	8	123426642	G/C	C	0.314904	7.0123e-09	208	5.79063	0.56723	0.097957	2	0.120135;0.641155	1.250125;7.111699	110;98	4696	0	0.898063	809.297	2.02274e-05	4.89283e-06	0.000318349	1	95.14
ENSG00000070731.11	17	76586956	-	ST6GALNAC2	17:76570053:rs12601644:T_C	17	76570053	C/T	T	0.497585	1.5707e-08	207	-5.65366	-0.51723	0.091486	2	-0.378954;-0.386616	-4.08245;-3.911606	110;97	5267	0	0.898973	986.088	4.93192e-05	4.03963e-06	0.00070727	1	0
ENSG00000104518.11	8	143553207	+	GSDMD	8:143568892:rs80190095:A_G	8	143568892	A/G	G	0.190244	2.07007e-07	205	-5.19293	-0.61426	0.118288	2	-0.202217;-0.515734	-2.118584;-5.348587	110;95	4572	0	0.960234	689.349	0.000206244	8.42886e-06	0.00249412	1	84.865
ENSG00000086504.17	16	371289	-	MRPL28	16:373420:rs1573732:C_T	16	373420	C/T	T	0.622596	1.42425e-06	208	-4.82158	-0.462519	0.095927	2	-0.279981;-0.382407	-2.962409;-3.885836	110;98	4127	0.002	0.91238	750.638	0.00201412	5.78735e-06	0.0177636	1	0
ENSG00000125337.19	6	167996241	+	KIF25	6:167995692:rs41266297:G_C	6	167995692	C/G	G	0.889423	3.57449e-12	208	-6.95306	-0.979179	0.140827	2	-0.465616;-0.454344	-5.125618;-4.699281	110;98	7078	0	0.92611	1045.94	1.61505e-08	4.52781e-06	5.08369e-07	1	0
ENSG00000107902.14	10	124461823	+	LHPP	10:124608688:rs7079225:A_C	10	124608688	A/C	C	0.369565	9.49747e-09	207	-5.73947	-0.542798	0.094573	2	-0.348907;-0.430932	-3.735666;-4.406253	110;97	5998	0	0.893925	974.987	3.29887e-05	3.95193e-06	0.000490678	1	0
ENSG00000135778.12	1	232950605	+	NTPCR	1:232955717:rs12725558:T_A	1	232955717	T/A	A	0.168269	3.54049e-19	208	8.95045	0.996682	0.111356	2	0.571626;0.570269	6.522196;6.129586	110;98	6034	0	0.962587	1061.61	1.44142e-15	5.5481e-06	1.57466e-13	1	0
ENSG00000049860.14	5	74640023	+	HEXB	5:74684240:rs820869:C_T	5	74684240	C/T	T	0.567308	6.03827e-08	208	-5.41766	-0.501883	0.092638	2	-0.445622;-0.273435	-4.878471;-2.724263	110;98	5045	0	0.91464	650.318	9.65456e-05	6.7769e-06	0.00129125	1	49.643
ENSG00000203778.8	6	112087591	+	FAM229B	6:112102954:rs2227238:C_T	6	112102954	C/T	T	0.557692	5.40477e-08	208	5.43745	0.50226	0.092371	2	0.490662;0.218003	5.441641;2.156438	110;98	3734	0	0.966664	494.276	3.84719e-05	1.21988e-05	0.000565053	1	80.02
ENSG00000255374.3	12	11092313	-	TAS2R43	12:11030033:rs7952952:G_A	12	11030033	A/G	G	0.463415	3.14228e-15	205	7.88512	0.684055	0.086753	2	0.63238;0.362449	7.409998;3.6095	110;95	5291	0	0.926754	735.704	1.69396e-11	6.46296e-06	8.95182e-10	1	84.882
ENSG00000167264.18	16	67987746	+	DUS2	16:67526710:rs7196853:T_C	16	67526710	T/C	C	0.127404	1.10822e-05	208	4.3949	0.61819	0.140661	2	0.276769;0.328435	2.927019;3.30172	110;98	2716	0.005	0.908929	230.68	0.00455679	1.84233e-05	0.034501	1	0
ENSG00000113318.11	5	80654652	+	MSH3	5:80699297:rs836815:A_G	5	80699297	G/A	A	0.285024	1.62504e-08	207	5.64781	0.572364	0.101343	2	0.395866;0.366484	4.280675;3.691976	110;97	4942	0	0.937341	789.666	2.66529e-05	6.42472e-06	0.000405249	1	0
ENSG00000182670.13	21	37073226	+	TTC3	21:37093903:rs2835595:G_T	21	37093903	T/G	G	0.478049	8.16834e-08	205	-5.36337	-0.496571	0.092586	2	-0.349142;-0.385326	-3.73836;-3.855988	110;95	5431	0	0.900445	797.18	0.000176719	5.04533e-06	0.00218587	1	0
ENSG00000165929.13	14	91867536	-	TC2N	14:91842981:rs1884840:A_G	14	91842981	G/A	A	0.391827	9.25187e-16	208	8.0364	0.705076	0.087735	2	0.520066;0.524142	5.822795;5.538927	110;98	5293	0	0.937029	929.559	5.07309e-12	5.44747e-06	3.01142e-10	1	0
ENSG00000047849.21	3	48089272	-	MAP4	3:48076703:rs12486033:G_A	3	48076703	A/G	G	0.620192	2.27532e-06	208	4.72729	0.453796	0.095995	2	0.331311;0.313307	3.535531;3.141275	110;98	1836	0.001	0.935761	166.351	0.000644079	3.02112e-05	0.00679078	1	0
ENSG00000153029.14	1	181033425	+	MR1	1:181052721:rs3845423:C_T	1	181052721	C/T	T	0.26087	8.33597e-07	207	4.92733	0.521743	0.105888	2	0.472615;0.168159	5.213185;1.646448	110;97	4721	0	0.951455	647.423	0.000792929	8.52596e-06	0.00809599	1	83.079
ENSG00000187837.3	6	26056428	-	HIST1H1C	6:26046337:rs7756117:G_A	6	26046337	G/A	A	0.6875	8.76689e-11	208	6.48682	0.625773	0.096468	2	0.439954;0.424412	4.80917;4.355293	110;98	5295	0	0.792577	355.064	1.2076e-06	5.11423e-06	2.63846e-05	1	0
ENSG00000184144.12	1	205042937	+	CNTN2	1:205070160:rs12134724:T_C	1	205070160	T/C	C	0.485577	5.14944e-07	208	5.02066	0.465142	0.092646	2	0.410152;0.261395	4.449982;2.599847	110;98	4766	0.001	0.876974	779.424	0.00110075	4.40931e-06	0.0107673	1	29.749
ENSG00000145708.11	5	76953045	+	CRHBP	5:77267372:rs2011227:G_A	5	77267372	A/G	G	0.793269	4.06058e-07	208	5.0661	0.578693	0.114229	2	0.376216;0.308372	4.050562;3.08921	110;98	5330	0.002	0.952665	980.307	0.00058772	5.67099e-06	0.00627288	1	0
ENSG00000142089.16	11	327537	-	IFITM3	11:323649:rs7944394:C_T	11	323649	T/C	C	0.540865	3.31541e-14	208	7.58537	0.660517	0.087078	2	0.614129;0.346188	7.134883;3.491741	110;98	3499	0	0.851727	528.794	7.28895e-10	5.438e-06	2.99862e-08	1	84.18
ENSG00000075399.14	16	89720898	-	VPS9D1	16:89719713:rs34141697:A_T	16	89719713	T/A	A	0.752404	3.10271e-06	208	-4.6639	-0.504089	0.108083	2	-0.225125;-0.418601	-2.364599;-4.289472	110;98	4346	0.001	0.868285	545.184	0.00411775	5.93533e-06	0.0317502	1	57.778
ENSG00000077943.8	10	15719922	-	ITGA8	10:15495271:rs10752391:C_T	10	15495271	C/T	T	0.677885	1.18486e-12	208	-7.10712	-0.668891	0.094116	2	-0.422368;-0.519775	-4.596199;-5.484629	110;98	5058	0	0.937074	779.723	3.50819e-09	6.49611e-06	1.25638e-07	1	0
ENSG00000188000.5	19	9178979	+	OR7D2	19:9140308:rs59149515:A_C	19	9140308	A/C	C	0.057692	1.27879e-10	208	6.42967	1.23487	0.192058	2	0.270275;0.586207	2.85563;6.341734	110;98	5049	0	0.929127	792.952	3.26597e-07	6.08484e-06	8.04122e-06	1	87.245
ENSG00000254126.8	2	106487364	+	CD8B2	2:106505496:rs4366906:C_T	2	106505496	C/T	T	0.302885	4.3569e-07	208	5.05266	0.508796	0.100699	2	0.459741;0.203331	5.052547;2.008082	110;98	5989	0	0.884099	663.025	0.00077656	5.44146e-06	0.00797416	1	76.497
ENSG00000170160.17	17	16689537	+	CCDC144A	17:16869539:rs7221580:G_A	17	16869539	G/A	A	0.137019	3.29268e-06	208	-4.65166	-0.631219	0.135697	2	-0.395069;-0.227375	-4.271278;-2.2516	110;98	3867	0.001	0.931572	546.786	0.00284887	8.95808e-06	0.0235894	1	42.789
ENSG00000183850.14	19	23075210	+	ZNF730	19:23167167:rs12610078:T_C	19	23167167	T/C	C	0.588942	6.5333e-08	208	5.40355	0.504221	0.093313	2	0.436574;0.282728	4.768001;2.820746	110;98	5308	0	0.85148	331.902	0.00011293	8.64913e-06	0.00148442	1	36.817
ENSG00000101310.17	20	18507520	+	SEC23B	20:18720296:rs6045568:T_A	20	18720296	A/T	T	0.084541	2.55283e-08	207	5.56963	0.917594	0.16475	2	0.294081;0.466449	3.118378;4.8155	110;97	5601	0	0.929732	818.345	4.58138e-05	5.91803e-06	0.000663228	1	51.263
ENSG00000135547.9	6	125747664	+	HEY2	6:125801134:rs9385385:C_T	6	125801134	C/T	T	0.382212	1.2572e-07	208	-5.28498	-0.500684	0.094737	2	-0.445867;-0.254393	-4.881466;-2.527785	110;98	3052	0	0.939145	507.712	0.000117738	1.01025e-05	0.00153983	1	58.727
ENSG00000143207.21	1	176207286	-	COP1	1:176095853:rs1386371019:T_A	1	176095853	T/A	A	0.153846	5.84845e-07	208	4.99616	0.641521	0.128403	2	0.371171;0.304588	3.991974;3.049388	110;98	4297	0	0.894313	535.423	0.000765236	7.21516e-06	0.00787549	1	0
ENSG00000126790.12	14	59484408	-	L3HYPDH	14:59479381:rs1752436:T_C	14	59479381	T/C	C	0.427885	2.97021e-07	208	-5.12533	-0.478568	0.093373	2	-0.032412;-0.641092	-0.336143;-7.110769	110;98	4951	0	0.947984	531.415	0.000254149	1.01763e-05	0.00299812	1	96.246
ENSG00000002016.18	12	990053	-	RAD52	12:958088:rs7955986:C_T	12	958088	C/T	T	0.637019	1.58059e-11	208	6.7403	0.62261	0.092371	2	0.358135;0.540904	3.841468;5.749823	110;98	5258	0	0.982034	1064.84	2.33896e-08	6.17478e-06	7.23155e-07	1	62.658
ENSG00000170381.14	7	83649139	-	SEMA3E	7:83404922:rs1009808525:T_C	7	83404922	T/C	C	0.407767	5.1545e-06	206	-4.5584	-0.435556	0.09555	2	-0.264525;-0.367945	-2.792592;-3.688154	110;96	4504	0.004	0.916171	522.069	0.00456206	8.52415e-06	0.0345209	1	0
ENSG00000149499.11	11	62612765	-	EML3	11:62604301:rs2516633:A_C	11	62604301	C/A	A	0.317308	5.3913e-06	208	4.54896	0.457001	0.100463	2	0.266808;0.360102	2.817608;3.642068	110;98	4015	0.008	0.868493	545.789	0.00664687	5.93739e-06	0.0467788	1	0
ENSG00000084072.16	1	39692182	+	PPIE	1:39753393:rs1046988:C_T	1	39753393	T/C	C	0.591346	2.45774e-27	208	-10.8309	-0.863779	0.079752	2	-0.739245;-0.561114	-9.221147;-6.009701	110;98	4293	0	0.97234	656.606	7.42833e-24	9.48424e-06	3.01776e-21	1	79.89
ENSG00000229924.3	4	9170409	+	FAM90A26	4:9396493:rs10939684:T_C	4	9396493	C/T	T	0.060386	4.51667e-06	207	4.58607	0.901536	0.196581	2	0.317114;0.311413	3.375488;3.104892	110;97	6360	0.005	0.89352	667.468	0.00582018	5.75735e-06	0.0421283	1	0
ENSG00000097046.13	1	91500851	+	CDC7	1:91546924:rs17501512:G_C	1	91546924	G/C	C	0.483173	3.96071e-08	208	-5.49259	-0.503612	0.091689	2	-0.369651;-0.373794	-3.974369;-3.791283	110;98	4312	0	0.882861	511.802	7.51819e-05	6.99056e-06	0.00104086	1	0
ENSG00000187824.8	17	10730316	-	TMEM220	17:10714486:rs440655:G_T	17	10714486	G/T	T	0.478155	4.99531e-21	206	-9.40928	-0.776101	0.082482	2	-0.64151;-0.541818	-7.550693;-5.700808	110;96	5557	0	0.930601	1132.17	9.15115e-17	4.30049e-06	1.23922e-14	1	15.265
ENSG00000129204.16	17	5116438	+	USP6	17:5250721:rs143649705:G_A	17	5250721	A/G	G	0.927885	3.49957e-10	208	-6.27486	-1.09056	0.173799	2	-0.480461;-0.348232	-5.312025;-3.513743	110;98	5742	0	0.926276	937.971	1.01617e-06	5.0542e-06	2.26201e-05	1	22.523
ENSG00000111215.12	12	10849475	-	PRR4	12:11104636:rs2597964:A_G	12	11104636	G/A	A	0.441463	1.29204e-07	205	-5.27997	-0.492696	0.093314	2	-0.426834;-0.280423	-4.650003;-2.752499	110;95	5276	0	0.892806	711.47	0.000259488	5.3757e-06	0.00304453	1	28.271
ENSG00000160321.15	19	22010949	-	ZNF208	19:22179100:rs1852420:C_T	19	22179100	C/T	T	0.246377	8.12505e-06	207	-4.46186	-0.48607	0.108939	2	-0.360604;-0.242867	-3.869887;-2.396958	110;97	6000	0.002	0.993905	433.587	0.00364926	1.61863e-05	0.0287518	1	0
ENSG00000103811.16	15	78949574	-	CTSH	15:78931980:rs62013198:T_A	15	78931980	T/A	A	0.0625	2.48334e-06	208	4.70949	0.906777	0.192542	2	0.384121;0.24896	4.142761;2.472007	110;98	5352	0.002	0.953448	834.293	0.00281238	6.69426e-06	0.0233467	1	12.36
ENSG00000101290.14	20	5126879	+	CDS2	20:5192105:rs2295510:C_T	20	5192105	C/T	T	0.447115	1.89059e-12	208	7.04232	0.624031	0.088611	2	0.416548;0.518127	4.526369;5.464208	110;98	6427	0	0.945329	1242.44	7.11603e-09	4.28426e-06	2.42169e-07	1	0
ENSG00000161798.7	12	49961872	+	AQP5	12:49954576:rs12372344:T_C	12	49954576	T/C	C	0.177885	6.62073e-08	208	-5.40117	-0.648493	0.120065	2	-0.351396;-0.381951	-3.764144;-3.880816	110;98	3062	0	0.954285	328.691	3.62158e-05	1.70757e-05	0.000533792	1	0
ENSG00000241878.11	22	31662432	-	PISD	22:31661515:rs760908:G_T	22	31661515	T/G	G	0.829327	6.25604e-06	208	-4.51755	-0.561806	0.124361	2	-0.308661;-0.309927	-3.280775;-3.105604	110;98	4931	0.004	0.923586	625.058	0.00614565	7.45885e-06	0.044067	1	0
ENSG00000100373.10	22	45284949	+	UPK3A	22:45288498:rs2673092:C_A	22	45288498	A/C	C	0.230769	2.63007e-06	208	4.69778	0.519794	0.110647	2	0.15469;0.491119	1.613599;5.13448	110;98	6658	0.004	1.00765	1509.7	0.00378636	5.00422e-06	0.0296344	1	86.353
ENSG00000132740.8	11	68903842	+	IGHMBP2	11:68858937:rs655816:A_G	11	68858937	G/A	A	0.724638	6.09103e-10	207	-6.18806	-0.625439	0.101072	2	-0.295052;-0.539938	-3.129148;-5.707449	110;97	4485	0	0.926817	694.765	1.2753e-06	6.84645e-06	2.7663e-05	1	77.792
ENSG00000265763.4	10	47384293	-	ZNF488	10:47373438:nors:A_G	10	47373438	A/G	G	0.485507	4.10167e-07	207	5.06418	0.469741	0.092758	2	0.329908;0.362588	3.519652;3.649805	110;97	1182	0	0.885279	202.039	0.000254501	1.80035e-05	0.00299956	1	0
ENSG00000171853.16	2	3379675	+	TRAPPC12	2:3340836:rs11127414:T_C	2	3340836	T/C	C	0.304348	2.71581e-06	207	4.69122	0.476392	0.10155	2	0.31071;0.333202	3.303694;3.334951	110;97	6441	0.004	0.98162	1285.4	0.00389649	5.10351e-06	0.030332	1	0
ENSG00000163568.15	1	159147096	-	AIM2	1:159838453:rs17365054:T_G	1	159838453	T/G	G	0.141827	6.80847e-06	208	-4.49959	-0.603656	0.134158	2	-0.372158;-0.233487	-4.003431;-2.313822	110;98	5127	0.005	0.944212	668.484	0.00627503	7.90988e-06	0.0448216	1	15.166
ENSG00000123427.17	12	57771492	+	EEF1AKMT3	12:57782831:rs10747783:C_T	12	57782831	T/C	C	0.346154	5.12781e-17	208	8.38373	0.74697	0.089098	2	0.456411;0.626834	5.011299;6.904683	110;98	3859	0	0.95147	476.382	1.14036e-13	1.15883e-05	9.56431e-12	1	66.461
ENSG00000118939.17	13	75549480	+	UCHL3	13:75561213:rs55927305:A_G	13	75561213	A/G	G	0.153846	1.10287e-10	208	-6.45213	-0.800335	0.124042	2	-0.346488;-0.518706	-3.70803;-5.471374	110;98	5142	0	0.883738	635.772	4.97682e-07	5.6609e-06	1.20035e-05	1	56.249
ENSG00000159199.14	17	48892765	+	ATP5MC1	17:48776263:rs11079835:G_A	17	48776263	G/A	A	0.298077	3.06778e-06	208	-4.66623	-0.475874	0.101983	2	-0.367196;-0.263106	-3.945959;-2.617482	110;98	4010	0.003	0.936878	519.031	0.00245074	9.74749e-06	0.0209053	1	0
ENSG00000176681.14	17	46292733	+	LRRC37A	17:46212466:rs2696466:G_A	17	46212466	G/A	A	0.610577	5.49849e-17	208	-8.37551	-0.728243	0.086949	2	-0.56382;-0.513509	-6.413478;-5.407166	110;98	4204	0	0.912143	314.058	2.89324e-13	1.38127e-05	2.22082e-11	1	0
ENSG00000069431.11	12	21942529	-	ABCC9	12:21862180:rs704192:A_G	12	21862180	A/G	G	0.519324	8.05534e-08	207	-5.36588	-0.494556	0.092167	2	-0.248667;-0.486228	-2.619529;-5.049091	110;97	4406	0	0.974326	598.034	6.28422e-05	1.05306e-05	0.000880332	1	73.977
ENSG00000153157.13	6	10886831	+	SYCP2L	6:10829086:rs518204:C_T	6	10829086	C/T	T	0.641827	4.79867e-07	208	5.03419	0.486029	0.096546	2	0.313035;0.375175	3.329736;3.806415	110;98	5384	0.002	0.992085	941.613	0.000481742	7.37992e-06	0.00528048	1	0
ENSG00000181333.12	11	94021354	+	HEPHL1	11:94140800:rs10831167:C_T	11	94140800	C/T	T	0.612981	1.61727e-09	208	6.03222	0.560186	0.092866	2	0.339874;0.474795	3.632665;4.939458	110;98	4493	0	0.940283	487.424	1.86895e-06	1.05954e-05	3.86884e-05	1	24.552
ENSG00000048342.16	4	15469865	+	CC2D2A	4:15591453:rs13110674:A_C	4	15591453	A/C	C	0.311594	4.34047e-06	207	4.59438	0.464434	0.101088	2	0.338213;0.288259	3.613785;2.863262	110;97	5846	0.004	0.886451	706.691	0.00617285	5.18689e-06	0.0442376	1	0
ENSG00000197362.15	7	149090782	-	ZNF786	7:149081940:rs2373437:C_T	7	149081940	C/T	T	0.358173	8.02002e-08	208	-5.36668	-0.514331	0.095838	2	-0.314852;-0.416808	-3.3501;-4.269227	110;98	4811	0.001	0.961156	848.271	0.000100341	6.88634e-06	0.00133925	1	0
ENSG00000265817.3	8	94436952	-	FSBP	8:93883205:rs4735246:G_A	8	93883205	A/G	G	0.413462	3.24944e-06	208	-4.65439	-0.440997	0.094749	2	-0.417962;-0.199293	-4.543302;-1.967372	110;98	4757	0.001	0.917197	643.857	0.00359937	6.95663e-06	0.028509	1	66.408
ENSG00000157322.17	16	69950705	+	CLEC18A	16:70075947:rs4985487:T_G	16	70075947	G/T	T	0.65534	1.82338e-15	206	7.9528	0.721109	0.090674	2	0.320195;0.703918	3.410109;7.99949	110;96	2871	0	0.882046	307.292	1.63357e-11	1.15795e-05	8.70344e-10	1	93.187
ENSG00000198848.12	16	55833337	-	CES1	16:55831276:rs114002469:G_A	16	55831276	G/A	A	0.084135	1.318e-09	208	6.06519	0.987489	0.162813	2	0.370617;0.446959	3.985562;4.613613	110;98	5504	0	0.945193	838.415	2.39587e-06	6.34372e-06	4.83638e-05	1	0
ENSG00000088298.13	20	35147336	-	EDEM2	20:36053189:rs142849987:C_T	20	36053189	C/T	T	0.033654	5.25478e-06	208	-4.55435	-1.18074	0.259256	2	-0.388745;-0.221174	-4.196923;-2.188604	110;98	3019	0.001	0.919918	210.826	0.00197082	2.1615e-05	0.017472	1	42.206
ENSG00000159228.13	21	36069941	+	CBR1	21:36027135:rs13047144:T_C	21	36027135	C/T	T	0.308252	1.14507e-09	206	6.08775	0.59794	0.09822	2	0.392325;0.430694	4.238971;4.380196	110;96	5545	0	0.973704	829.898	1.38337e-06	7.56185e-06	2.94818e-05	1	0
ENSG00000166682.13	11	113706373	-	TMPRSS5	11:113711782:rs3863293:T_C	11	113711782	T/C	C	0.271635	2.42789e-23	208	9.95378	0.902987	0.090718	2	0.59346;0.651389	6.832356;7.2627	110;98	5033	0	0.884095	670.856	3.34757e-18	5.37778e-06	5.72611e-16	1	0
ENSG00000179750.16	22	38982347	+	APOBEC3B	22:38962032:rs12628403:A_C	22	38962032	A/C	C	0.084135	9.88605e-07	208	-4.89389	-0.818538	0.167257	2	-0.264473;-0.408138	-2.792028;-4.171697	110;98	4022	0	0.993831	704.022	0.000729564	9.96468e-06	0.00757534	1	24.711
ENSG00000133704.10	12	30695869	-	IPO8	12:30679845:rs10444423:T_G	12	30679845	G/T	T	0.671569	1.76155e-13	204	7.36575	0.690098	0.09369	2	0.486483;0.490795	5.388388;5.021996	110;94	6192	0	0.918873	749.912	8.63571e-10	6.03618e-06	3.47567e-08	1	0
ENSG00000108312.15	17	44221626	-	UBTF	17:44772984:rs68017435:T_C	17	44772984	T/C	C	0.286058	7.34875e-06	208	4.48333	0.464477	0.103601	2	0.311675;0.301794	3.314498;3.020027	110;98	3608	0.004	0.914859	477.561	0.00586247	9.2415e-06	0.0423871	1	0
ENSG00000132436.11	7	50542535	-	FIGNL1	7:50501142:rs3779082:C_A	7	50501142	C/A	A	0.545673	9.23103e-11	208	6.47904	0.581961	0.089822	2	0.516879;0.329629	5.780913;3.314438	110;98	5183	0	0.875986	586.487	4.52037e-07	5.82029e-06	1.09636e-05	1	62.323
ENSG00000277531.2	19	46428951	-	PNMA8C	19:46432874:rs12609147:A_T	19	46432874	A/T	T	0.373171	2.0579e-07	205	-5.19403	-0.498583	0.095992	2	-0.26544;-0.453406	-2.802613;-4.614146	110;95	4449	0	0.932148	856.641	0.000325595	5.73793e-06	0.00372928	1	57.081
ENSG00000188133.6	9	32783540	+	TMEM215	9:32886978:rs1888870:T_C	9	32886978	T/C	C	0.084135	4.07945e-06	208	4.60729	0.775166	0.168248	2	0.186552;0.449651	1.951389;4.64478	110;98	5762	0.004	0.902391	701.118	0.00525553	5.80995e-06	0.038643	1	77.242
ENSG00000251287.8	3	130081831	+	ALG1L2	3:130119658:rs2587960:C_T	3	130119658	C/T	T	0.25	2.43592e-09	208	5.9657	0.624189	0.10463	2	0.361961;0.443587	3.885514;4.574667	110;98	3410	0	0.938801	420.096	2.43931e-06	1.21843e-05	4.90882e-05	1	0
ENSG00000042429.12	11	93784227	+	MED17	11:93843390:rs55841324:T_C	11	93843390	T/C	C	0.223558	2.67222e-06	208	4.69453	0.525324	0.111901	2	0.241348;0.406044	2.540032;4.148229	110;98	4611	0.001	0.970579	522.254	0.00171288	1.18058e-05	0.0155066	1	41.723
ENSG00000133028.12	17	10698375	-	SCO1	17:10733813:rs10521170:G_A	17	10733813	G/A	A	0.471154	3.71929e-07	208	5.08279	0.470854	0.092637	2	0.35348;0.336862	3.78803;3.391674	110;98	5627	0	1.0025	1237.51	0.000450923	5.94008e-06	0.00496779	1	0
ENSG00000170776.21	15	85380571	+	AKAP13	15:85072391:rs116861222:A_G	15	85072391	A/G	G	0.040865	2.81255e-06	208	4.68405	1.10327	0.235537	2	0.321744;0.318168	3.427543;3.19269	110;98	5311	0.001	0.895546	564.913	0.00324111	6.89447e-06	0.0261704	1	0
ENSG00000250486.4	4	164956948	+	FAM218A	4:164978834:rs71641138:A_G	4	164978834	A/G	G	0.154589	2.39353e-07	207	-5.16585	-0.660977	0.127951	2	-0.401393;-0.293564	-4.345965;-2.918382	110;97	5785	0	0.882392	724.138	0.000502045	4.92487e-06	0.00547992	1	0
ENSG00000163576.18	3	19947025	-	EFHB	3:19946945:rs11128927:G_C	3	19946945	C/G	G	0.632212	4.40209e-32	208	-11.7899	-0.928108	0.078721	2	-0.637114;-0.769106	-7.482682;-9.248646	110;98	4645	0	0.907313	575.551	1.17492e-26	7.30683e-06	8.03894e-24	1	71.667
ENSG00000059122.16	16	2911937	+	FLYWCH1	16:2936322:rs9928222:T_C	16	2936322	C/T	T	0.466346	5.7056e-31	208	-11.5721	-0.887065	0.076655	2	-0.66632;-0.725097	-7.944354;-8.442288	110;98	3718	0	0.908317	700.441	1.3466e-25	6.04287e-06	7.61123e-23	1	0
ENSG00000011376.12	3	45388561	+	LARS2	3:45485320:rs12639021:A_G	3	45485320	A/G	G	0.305288	1.22528e-17	208	-8.55053	-0.783035	0.091577	2	-0.510452;-0.592099	-5.696888;-6.421337	110;98	4663	0	0.949146	510.41	3.36843e-14	1.06683e-05	3.12783e-12	1	0
ENSG00000186446.12	3	44729596	+	ZNF501	3:44721338:rs56084453:A_G	3	44721338	A/G	G	0.192308	6.37679e-06	208	4.51349	0.535865	0.118725	2	0.356302;0.254413	3.820407;2.527986	110;98	4351	0.004	0.909595	492.14	0.00546703	8.67162e-06	0.0399216	1	0
ENSG00000196335.13	7	23710203	+	STK31	7:23680147:rs56391241:G_A	7	23680147	G/A	A	0.389423	5.17772e-10	208	6.21362	0.573778	0.092342	2	0.419075;0.412867	4.556656;4.224813	110;98	5658	0	0.869116	619.146	2.38467e-06	5.25669e-06	4.82126e-05	1	0
ENSG00000119537.18	18	63367228	-	KDSR	18:63320913:rs62098660:G_A	18	63320913	G/A	A	0.480769	2.23569e-08	208	5.5927	0.511689	0.091492	2	0.532331;0.183294	5.985351;1.806571	110;98	4700	0	0.913422	692.071	4.17678e-05	6.31893e-06	0.000608042	1	88.062
ENSG00000136982.6	8	119855894	-	DSCC1	8:119858354:rs28700049:G_T	8	119858354	G/T	T	0.165049	2.06097e-10	206	-6.35673	-0.771356	0.121345	2	-0.302664;-0.555279	-3.213831;-5.871556	110;96	4844	0	0.981318	555.452	1.55513e-07	1.17906e-05	4.14275e-06	1	79.554
ENSG00000215012.9	22	19854896	-	RTL10	22:19873634:rs737853:A_G	22	19873634	A/G	G	0.528846	4.82268e-08	208	-5.45773	-0.501368	0.091864	2	-0.252839;-0.49056	-2.664957;-5.127752	110;98	5476	0	1.01926	978.64	3.86346e-05	8.20414e-06	0.000566234	1	74.352
ENSG00000173801.17	17	41786931	-	JUP	17:42063295:rs1966328:G_A	17	42063295	G/A	A	0.252404	4.88761e-06	208	-4.56956	-0.491669	0.107597	2	-0.312967;-0.31227	-3.328967;-3.130318	110;98	4122	0.004	0.898679	457.534	0.00431224	8.69002e-06	0.0329759	1	0
ENSG00000169918.9	15	31870789	-	OTUD7A	15:31804086:rs905434:A_T	15	31804086	A/T	T	0.375	7.94682e-09	208	5.76958	0.542508	0.094029	2	0.457883;0.307206	5.029516;3.076934	110;98	3948	0	0.916049	678.238	1.54259e-05	6.55619e-06	0.000252208	1	36.693
ENSG00000119888.10	2	47345158	+	EPCAM	2:47364630:rs112628241:C_G	2	47364630	C/G	G	0.086538	2.4347e-11	208	6.67725	1.05664	0.158245	2	0.394113;0.497745	4.260022;5.214524	110;98	5568	0	0.886871	831.48	1.56887e-07	4.42087e-06	4.17082e-06	1	0
ENSG00000267368.1	7	102642791	-	UPK3BL1	7:102691791:rs62483497:A_G	7	102691791	A/G	G	0.671498	5.25959e-12	207	-6.89839	-0.650912	0.094357	2	-0.366228;-0.554061	-3.934757;-5.887225	110;97	3560	0	0.873245	397.823	2.765e-08	8.42006e-06	8.45765e-07	1	65.352
ENSG00000099330.9	19	17226213	+	OCEL1	19:17254278:rs139891465:C_T	19	17254278	C/T	T	0.045894	1.87287e-06	207	-4.76668	-1.06274	0.222951	2	-0.332668;-0.318739	-3.550888;-3.181947	110;97	5139	0.002	0.980627	1175.81	0.00249662	5.54843e-06	0.0211992	1	0
ENSG00000169203.16	16	29505999	-	NPIPB12	16:30163605:rs6565176:T_C	16	30163605	C/T	T	0.432692	2.97088e-09	208	5.9332	0.542989	0.091517	2	0.40802;0.388782	4.424609;3.956174	110;98	2046	0	0.913955	317.172	3.21632e-06	1.38358e-05	6.22391e-05	1	0
ENSG00000120693.13	13	36920765	-	SMAD9	13:36883549:rs9576130:G_C	13	36883549	G/C	C	0.257212	2.72694e-17	208	8.4577	0.818358	0.096759	2	0.585579;0.496781	6.719345;5.202857	110;98	4951	0	0.910513	600.375	2.90415e-13	7.15013e-06	2.22082e-11	1	0
ENSG00000153113.23	5	96525267	+	CAST	5:96654353:rs10075736:C_T	5	96654353	T/C	C	0.832524	1.12417e-15	206	-8.01248	-0.923071	0.115204	2	-0.468676;-0.581283	-5.163841;-6.209653	110;96	4816	0	0.907346	531.871	8.4127e-12	7.90864e-06	4.75501e-10	1	17.44
ENSG00000167670.16	19	4402640	+	CHAF1A	19:4455865:rs12459922:A_G	19	4455865	G/A	A	0.730769	2.54103e-13	208	7.31672	0.721248	0.098575	2	0.436189;0.530059	4.763322;5.612924	110;98	5340	0	0.948651	1238.2	9.88038e-10	4.38469e-06	3.94003e-08	1	0
ENSG00000197465.14	4	143905563	-	GYPE	4:143997121:rs4302420:G_A	4	143997121	G/A	A	0.235437	2.52976e-07	206	5.15548	0.563411	0.109284	2	0.351589;0.352326	3.766355;3.520454	110;96	3826	0	0.972028	324.457	0.000108022	1.91598e-05	0.00142567	1	0
ENSG00000132259.13	11	6234765	+	CNGA4	11:6193588:rs61876692:G_A	11	6193588	G/A	A	0.036058	1.42865e-09	208	6.05222	1.46764	0.242497	2	0.419611;0.391193	4.563084;3.98286	110;98	6806	0	0.911315	913.259	4.49292e-06	4.72454e-06	8.42827e-05	1	0
ENSG00000123094.15	12	25959029	+	RASSF8	12:26027502:rs61914243:A_G	12	26027502	A/G	G	0.074519	5.0789e-06	208	4.5615	0.81197	0.178005	2	0.493737;0.085658	5.480966;0.838635	110;98	6008	0.005	1.00908	934.057	0.00449086	8.14981e-06	0.0340415	1	90.406
ENSG00000130414.12	2	240025345	-	NDUFA10	2:240027895:rs10166776:G_A	2	240027895	G/A	A	0.346154	1.62047e-08	208	-5.6483	-0.542016	0.095961	2	-0.388157;-0.373643	-4.190033;-3.789632	110;98	6853	0	0.922492	1328.77	5.10709e-05	3.48468e-06	0.000727984	1	0
ENSG00000188130.14	22	50261716	-	MAPK12	22:50257517:rs5771111:C_G	22	50257517	G/C	C	0.28125	8.03485e-10	208	6.14424	0.61641	0.100323	2	0.377377;0.449722	4.06408;4.645593	110;98	5018	0	0.89776	936.792	3.31077e-06	4.2185e-06	6.38576e-05	1	0
ENSG00000094963.14	1	171185249	+	FMO2	1:171189088:rs10798253:G_C	1	171189088	C/G	G	0.574519	2.38123e-07	208	5.16681	0.48235	0.093356	2	0.448578;0.23413	4.914739;2.320379	110;98	5075	0	0.852133	455.201	0.000441779	6.33592e-06	0.00487532	1	66.721
ENSG00000241370.5	6	30345131	+	RPP21	6:30143574:rs9261498:T_C	6	30143574	C/T	T	0.284314	2.79441e-08	204	5.55385	0.568104	0.10229	2	0.504472;0.217225	5.61921;2.103079	110;94	13540	0	0.787072	469.727	0.000154877	3.69127e-06	0.00195476	1	81.831
ENSG00000204428.12	6	31684040	-	LY6G5C	6:31680626:rs805290:T_C	6	31680626	C/T	T	0.25	8.21039e-24	208	-10.0611	-0.93431	0.092864	2	-0.486875;-0.753059	-5.393378;-8.943542	110;98	13245	0	0.776165	558.303	1.76774e-16	2.82908e-06	2.29806e-14	1	90.1
ENSG00000267795.6	16	4788397	+	SMIM22	16:4822627:rs9926458:G_A	16	4822627	A/G	G	0.615942	1.66011e-06	207	-4.79093	-0.459322	0.095873	2	-0.252907;-0.409055	-2.665689;-4.160023	110;97	6625	0.001	1.04228	1375.07	0.00173085	6.56261e-06	0.0156366	1	35.456
ENSG00000111615.14	12	75511636	-	KRR1	12:75490746:rs7973388:A_T	12	75490746	A/T	T	0.370192	2.00858e-06	208	-4.75256	-0.458329	0.096438	2	-0.30058;-0.350993	-3.190613;-3.54351	110;98	4337	0.001	0.898422	636.394	0.00261457	6.23697e-06	0.0220281	1	0
ENSG00000080644.16	15	78621295	-	CHRNA3	15:78622392:rs8023462:C_T	15	78622392	T/C	C	0.389423	9.20139e-13	208	7.14195	0.643524	0.090105	2	0.358468;0.585402	3.8453;6.330916	110;98	5247	0	0.924951	750.835	3.46621e-09	6.26225e-06	1.24477e-07	1	77.245
ENSG00000126005.17	20	35278131	-	MMP24OS	20:35278225:rs591590:A_G	20	35278225	A/G	G	0.78125	1.08994e-15	208	8.01628	0.830991	0.103663	2	0.50112;0.542586	5.575883;5.771215	110;98	3012	0	0.88564	180.607	5.83676e-12	2.01897e-05	3.41792e-10	1	0
ENSG00000173715.16	11	66744451	+	C11orf80	11:66847541:rs55981088:C_T	11	66847541	C/T	T	0.115385	4.65644e-09	208	-5.85901	-0.833021	0.142178	2	-0.334839;-0.458496	-3.575488;-4.747693	110;98	2630	0	0.853054	266.385	9.66596e-06	1.09007e-05	0.000167098	1	8.209
ENSG00000166439.6	11	74748849	+	RNF169	11:74842789:rs2298746:C_T	11	74842789	T/C	C	0.716346	5.62709e-13	208	-7.20923	-0.701381	0.097289	2	-0.58031;-0.343545	-6.644464;-3.463329	110;98	4170	0	0.849571	496.455	8.084e-09	5.7021e-06	2.70159e-07	1	78.613
ENSG00000138744.16	4	75941013	-	NAAA	4:76065346:rs4859416:A_G	4	76065346	A/G	G	0.526442	3.18269e-09	208	-5.92189	-0.537921	0.090836	2	-0.345498;-0.455337	-3.696736;-4.710843	110;98	5532	0	0.860071	552.323	1.18332e-05	5.52836e-06	0.00020004	1	0
ENSG00000169972.12	1	1308597	+	PUSL1	1:1226936:rs3766187:G_T	1	1226936	G/T	T	0.117788	2.9386e-06	208	-4.67507	-0.676405	0.144684	2	-0.352291;-0.281899	-3.774395;-2.81212	110;98	3227	0.001	0.886326	561.109	0.00356584	6.52732e-06	0.028302	1	0
ENSG00000167984.18	16	3577403	-	NLRC3	16:3627347:rs62037803:C_T	16	3627347	C/T	T	0.173077	1.10231e-10	208	-6.45221	-0.763294	0.1183	2	-0.249886;-0.605918	-2.632797;-6.610649	110;98	4416	0	0.872423	750.348	6.953e-07	4.43849e-06	1.6257e-05	1	90.061
ENSG00000162669.16	1	91404856	-	HFM1	1:91404573:rs12757326:G_A	1	91404573	A/G	G	0.081731	1.00525e-13	208	7.44021	1.18337	0.15905	2	0.49551;0.480597	5.503699;5.008433	110;98	4407	0	0.933511	547.435	2.71832e-10	9.05423e-06	1.20608e-08	1	0
ENSG00000130529.16	19	49157741	+	TRPM4	19:49166304:rs73048855:C_G	19	49166304	C/G	G	0.064904	2.67227e-06	208	-4.69452	-0.888409	0.189244	2	-0.256313;-0.39055	-2.702834;-3.975743	110;98	4529	0.002	0.937221	832.659	0.00334474	6.08855e-06	0.0268737	1	12.021
ENSG00000257949.7	17	75979240	+	TEN1	17:76001393:rs2069528:G_A	17	76001393	G/A	A	0.757212	6.60332e-08	208	5.40164	0.578431	0.107084	2	0.129733;0.59335	1.350823;6.438314	110;98	4772	0	0.930019	755.246	0.000102575	6.42384e-06	0.00136348	1	93.487
ENSG00000123329.19	12	57488814	-	ARHGAP9	12:58203787:rs7307220:G_C	12	58203787	G/C	C	0.319712	9.00481e-06	208	-4.43979	-0.446096	0.100477	2	-0.321102;-0.285008	-3.420321;-2.844477	110;98	3638	0.007	0.96836	431.359	0.0046818	1.41141e-05	0.0353857	1	0
ENSG00000241186.10	3	46574534	+	TDGF1	3:46577748:rs80045772:T_A	3	46577748	T/A	A	0.254808	2.43088e-21	208	9.4847	0.89164	0.094008	2	0.516579;0.679845	5.77698;7.69744	110;98	4198	0	0.893653	375.138	7.87613e-17	1.02534e-05	1.07779e-14	1	69.951
ENSG00000156381.9	14	102509799	-	ANKRD9	14:102527728:rs4900538:T_C	14	102527728	C/T	T	0.349515	7.76447e-08	206	-5.37252	-0.51988	0.096767	2	-0.335391;-0.399838	-3.581753;-4.035983	110;96	4465	0	0.968912	574.491	6.16873e-05	1.0631e-05	0.000866021	1	0
ENSG00000125877.13	20	3208868	+	ITPA	20:3204667:rs11699145:G_A	20	3204667	A/G	G	0.850962	1.04405e-10	208	6.46043	0.81171	0.125643	2	0.312556;0.551862	3.324362;5.889943	110;98	5474	0	0.99259	1042.35	1.22938e-07	6.68506e-06	3.3435e-06	1	77.574
ENSG00000176153.12	14	64942905	-	GPX2	14:64854480:rs139661418:G_A	14	64854480	A/G	G	0.885366	2.62087e-06	205	4.69849	0.692054	0.147293	2	0.339261;0.304532	3.625697;3.000531	110;95	4516	0.001	0.89021	516.283	0.00291339	7.28127e-06	0.0240623	1	0
ENSG00000107521.19	10	98446947	-	HPS1	10:98439231:rs61873921:G_T	10	98439231	T/G	G	0.716346	9.98047e-09	208	5.73106	0.579289	0.101079	2	0.372762;0.401772	4.010439;4.10048	110;98	3931	0	1.01284	560.551	4.76366e-06	1.38515e-05	8.88487e-05	1	0
ENSG00000198954.8	10	68988721	+	KIF1BP	10:68860673:rs10998464:T_C	10	68860673	T/C	C	0.230769	2.93149e-06	208	4.67556	0.51757	0.110697	2	0.33704;0.299611	3.600468;2.997112	110;98	5795	0.005	0.949266	958.405	0.00385854	5.68545e-06	0.0300906	1	0
ENSG00000134014.17	8	28089673	+	ELP3	8:28116369:rs11781887:T_C	8	28116369	T/C	C	0.413462	2.58169e-08	208	5.56767	0.517124	0.09288	2	0.254024;0.502659	2.677869;5.274243	110;98	4686	0	0.913178	719.774	4.95092e-05	6.06629e-06	0.000708053	1	76.876
ENSG00000186844.6	1	152827473	+	LCE1A	1:152997534:rs78047909:T_C	1	152997534	T/C	C	0.050481	9.72995e-06	208	-4.42309	-0.946988	0.214101	2	-0.37424;-0.220007	-4.027602;-2.176763	110;98	3945	0.007	0.967781	459.386	0.00538016	1.32094e-05	0.0393818	1	30.98
ENSG00000156218.13	15	83654088	+	ADAMTSL3	15:83631902:rs2730101:A_G	15	83631902	G/A	A	0.478365	8.81221e-07	208	4.91646	0.456741	0.0929	2	0.401862;0.256784	4.351519;2.552364	110;98	3242	0.001	0.807248	309.031	0.00141917	6.62548e-06	0.013292	1	25.394
ENSG00000179751.6	19	39204266	-	SYCN	19:38603556:rs62120355:G_A	19	38603556	G/A	A	0.040865	3.74232e-06	208	4.6252	1.09071	0.235818	2	0.337661;0.29189	3.607514;2.916279	110;98	4725	0.005	0.944477	712.792	0.00378613	7.42993e-06	0.0296344	1	0
ENSG00000204138.13	1	28369582	+	PHACTR4	1:28349072:rs12144013:A_G	1	28349072	A/G	G	0.394608	1.70846e-08	204	-5.6392	-0.531286	0.094213	2	-0.352578;-0.420607	-3.777687;-4.220898	110;94	2993	0	0.91867	369.366	1.72552e-05	1.224e-05	0.000277198	1	0
ENSG00000118690.13	6	108848416	+	ARMC2	6:108916280:rs1951358:G_A	6	108916280	A/G	G	0.833333	3.07278e-06	207	4.66589	0.58531	0.125444	2	0.397526;0.227071	4.300263;2.236705	110;97	3910	0	0.908601	371.255	0.00219522	1.14225e-05	0.0190734	1	44.413
ENSG00000150594.7	10	111077029	+	ADRA2A	10:111209419:rs10885113:A_G	10	111209419	G/A	A	0.504808	2.07118e-07	208	-5.19283	-0.479112	0.092264	2	-0.368336;-0.334901	-3.959141;-3.370706	110;98	4858	0	0.900529	572.935	0.000303114	7.02409e-06	0.00351515	1	0
ENSG00000215790.7	1	1745999	-	SLC35E2A	1:1659060:rs79113395:G_A	1	1659060	G/A	A	0.266827	2.53656e-17	208	8.46614	0.809329	0.095596	2	0.326517;0.736683	3.481347;8.645669	110;98	4216	0	0.883573	719.28	7.58785e-13	4.99802e-06	5.27497e-11	1	94.558
ENSG00000100987.14	20	25082365	-	VSX1	20:25072469:rs743018:G_A	20	25072469	G/A	A	0.326923	3.09741e-11	208	-6.64186	-0.630552	0.094936	2	-0.446473;-0.436806	-4.888901;-4.496704	110;98	4780	0	0.916882	408.339	5.92542e-08	1.09476e-05	1.72714e-06	1	0
ENSG00000037042.9	17	42659284	+	TUBG2	17:42619976:rs1024091:C_T	17	42619976	T/C	C	0.471154	1.96025e-08	208	5.61547	0.513975	0.091528	2	0.33514;0.427402	3.578901;4.389283	110;98	2761	0	0.902455	333.593	2.17639e-05	1.22169e-05	0.000339245	1	0
ENSG00000198721.12	6	4135597	-	ECI2	6:4119947:rs9328220:A_C	6	4119947	A/C	C	0.330918	2.54064e-10	207	-6.32449	-0.604732	0.095617	2	-0.318919;-0.533208	-3.395767;-5.622836	110;97	6185	0	1.05301	1127.54	1.25928e-07	8.43744e-06	3.41056e-06	1	71.364
ENSG00000138316.11	10	70672506	+	ADAMTS14	10:70662598:rs10823595:G_A	10	70662598	G/A	A	0.245192	5.30215e-16	208	8.10436	0.805212	0.099355	2	0.455416;0.598658	4.999;6.510722	110;98	6712	0	0.939598	1337.94	3.93802e-12	3.84399e-06	2.37011e-10	1	50.091
ENSG00000213625.9	1	65420587	+	LEPROT	1:65371436:rs6588136:C_G	1	65371436	C/G	G	0.599034	2.46387e-14	207	-7.62376	-0.675542	0.08861	2	-0.45976;-0.543798	-5.052784;-5.756281	110;97	4231	0	0.974102	596.519	2.83429e-11	1.0544e-05	1.47383e-09	1	0
ENSG00000116783.15	1	74235387	+	TNNI3K	1:74152412:rs7529384:T_C	1	74152412	T/C	C	0.397561	2.28515e-11	205	6.68654	0.611378	0.091434	2	0.417749;0.481204	4.54075;4.936273	110;95	3696	0	0.94699	374.713	2.34191e-08	1.43472e-05	7.23155e-07	1	0
ENSG00000196209.13	20	1491587	-	SIRPB2	20:1480295:rs1884387:G_A	20	1480295	G/A	A	0.134615	1.53642e-09	208	-6.04049	-0.800345	0.132497	2	-0.315975;-0.499641	-3.362703;-5.237533	110;98	6041	0	0.984134	1524.4	2.8961e-06	4.36381e-06	5.68721e-05	1	59.554
ENSG00000100348.10	22	36481640	-	TXN2	22:36517448:rs76174946:T_C	22	36517448	T/C	C	0.040865	3.91398e-06	208	4.6159	1.08872	0.235863	2	0.314773;0.316628	3.349217;3.17638	110;98	5348	0	0.99219	1137.61	0.00464984	6.11195e-06	0.0351646	1	0
ENSG00000085514.16	7	100367530	+	PILRA	7:100319793:rs112622797:G_A	7	100319793	G/A	A	0.197115	4.06593e-11	208	6.60166	0.739795	0.112062	2	0.321068;0.55994	3.419931;5.994435	110;98	3156	0	0.878169	343.592	1.32535e-07	1.00856e-05	3.56719e-06	1	77.906
ENSG00000065457.10	16	75623300	-	ADAT1	16:75638966:rs111806827:G_A	16	75638966	A/G	G	0.329327	4.82081e-09	208	5.85324	0.565811	0.096666	2	0.42303;0.360782	4.604169;3.649451	110;98	5524	0	0.934116	779.398	8.7856e-06	6.38295e-06	0.000153333	1	0
ENSG00000215474.7	18	47251603	-	SKOR2	18:47331344:rs4986210:C_A	18	47331344	C/A	A	0.649038	1.15745e-06	208	-4.86279	-0.473361	0.097344	2	-0.338247;-0.324075	-3.614178;-3.255345	110;98	4934	0.002	0.984422	871.084	0.0011294	7.64883e-06	0.0109897	1	0
ENSG00000089335.21	19	34677639	+	ZNF302	19:34661110:rs12982639:G_A	19	34661110	G/A	A	0.106796	1.11129e-06	206	-4.87083	-0.735751	0.151052	2	-0.291324;-0.38102	-3.08779;-3.829837	110;96	5326	0	0.979811	1065.71	0.00136754	6.09391e-06	0.012863	1	0
ENSG00000128218.8	22	23754425	-	VPREB3	22:23766225:rs9153:G_A	22	23766225	A/G	G	0.173913	2.733e-08	207	5.55773	0.672229	0.120954	2	0.342477;0.41432	3.662291;4.218908	110;97	4402	0	0.957507	723.086	3.18605e-05	7.90932e-06	0.000477174	1	0
ENSG00000108823.16	17	50164214	+	SGCA	17:50168801:rs16948744:G_A	17	50168801	A/G	G	0.627404	8.57739e-07	208	-4.92175	-0.472344	0.095971	2	-0.317871;-0.354845	-3.383991;-3.585121	110;98	3925	0.001	0.932385	801.504	0.00115535	6.14159e-06	0.0111919	1	0
ENSG00000197558.12	7	149776042	+	SSPO	7:149833805:rs6960187:G_A	7	149833805	G/A	A	0.233173	8.45488e-07	208	4.92456	0.540363	0.109728	2	0.161849;0.511685	1.689256;5.384719	110;98	4738	0.001	1.00494	714.143	0.000580685	1.04282e-05	0.00621821	1	87.686
ENSG00000066084.13	12	50504985	+	DIP2B	12:50504945:rs61927768:G_A	12	50504945	G/A	A	0.27451	4.20493e-06	204	-4.60099	-0.485833	0.105593	2	-0.29937;-0.338884	-3.177149;-3.341086	110;94	3522	0.004	0.937293	391.244	0.0025197	1.2964e-05	0.0213534	1	0
ENSG00000068654.16	2	86106155	-	POLR1A	2:86105686:rs4832245:G_A	2	86105686	A/G	G	0.139423	2.2205e-11	208	-6.69074	-0.859088	0.1284	2	-0.338175;-0.554139	-3.613358;-5.919288	110;98	4323	0	0.914537	459.324	5.08342e-08	9.58883e-06	1.50534e-06	1	73.2
ENSG00000013573.17	12	31073860	+	DDX11	12:31089791:rs41313157:T_C	12	31089791	C/T	T	0.526442	2.63223e-45	208	14.1258	0.990952	0.070152	2	0.762407;0.820118	9.675362;10.328788	110;98	6461	0	0.884227	785.297	1.44747e-37	4.59814e-06	9.40858e-34	1	17.541
ENSG00000180481.11	12	75391089	+	GLIPR1L2	12:75400895:rs11180488:C_T	12	75400895	C/T	T	0.365196	5.56458e-34	204	-12.1525	-0.951682	0.078312	2	-0.654172;-0.792719	-7.749437;-9.519551	110;94	4406	0	0.913949	677.996	1.61928e-28	6.4718e-06	1.61928e-25	1	76.814
ENSG00000122678.17	7	44082530	-	POLM	7:43956642:rs2527815:C_A	7	43956642	A/C	C	0.454327	5.41448e-06	208	4.54805	0.427112	0.093911	2	0.385424;0.224331	4.158009;2.220656	110;98	4476	0.008	0.936744	616.149	0.00490047	8.20435e-06	0.0366338	1	37.423
ENSG00000213160.10	2	169694488	+	KLHL23	2:170501534:rs10191689:G_A	2	170501534	A/G	G	0.310096	2.37841e-06	208	-4.71828	-0.475352	0.100747	2	-0.280035;-0.368617	-2.963007;-3.734715	110;98	5614	0.003	0.975788	823.378	0.00229822	7.71174e-06	0.0197967	1	0
ENSG00000055483.19	17	78841441	-	USP36	17:78733957:rs7502213:A_T	17	78733957	T/A	A	0.473558	6.00977e-09	208	-5.81649	-0.529697	0.091068	2	-0.425599;-0.35281	-4.635109;-3.563123	110;98	6123	0	0.962792	1529.65	1.43708e-05	3.85504e-06	0.000237082	1	0
ENSG00000177025.3	19	57974534	-	C19orf18	19:57954580:rs1428175:C_T	19	57954580	C/T	T	0.266827	3.59997e-08	208	5.50943	0.570509	0.103551	2	0.342802;0.405534	3.665992;4.142522	110;98	3982	0	0.959767	606.091	3.41594e-05	9.56082e-06	0.000505777	1	0
ENSG00000196151.10	2	159286799	-	WDSUB1	2:159257489:rs6746645:C_T	2	159257489	T/C	C	0.735577	4.22766e-09	208	5.87503	0.604869	0.102956	2	0.316191;0.479378	3.365121;4.993911	110;98	5580	0	0.874442	494.981	1.13373e-05	6.82335e-06	0.000192275	1	47.614
ENSG00000169689.15	17	82024107	-	CENPX	17:82015025:rs9895872:C_T	17	82015025	C/T	T	0.550481	3.1576e-15	208	7.88452	0.681867	0.086482	2	0.527093;0.498136	5.915653;5.219276	110;98	5955	0	0.949643	922.407	1.13257e-11	5.9205e-06	6.23873e-10	1	0
ENSG00000257335.8	7	141907813	+	MGAM	7:141795804:rs1859646:A_G	7	141795804	G/A	A	0.497585	6.06133e-12	207	-6.8782	-0.609977	0.088683	2	-0.43824;-0.477782	-4.788286;-4.948808	110;97	3335	0	0.975523	508.383	5.02904e-09	1.24714e-05	1.73415e-07	1	0
ENSG00000170074.19	5	177783398	-	FAM153A	5:177754013:rs11249686:A_G	5	177754013	A/G	G	0.524038	6.14664e-27	208	10.7466	0.845978	0.07872	2	0.65289;0.664995	7.729115;7.4677	110;98	4535	0	1.00682	826.726	3.51409e-24	9.09848e-06	1.52277e-21	1	0
ENSG00000130517.14	19	18340598	+	PGPEP1	19:18346216:rs10403547:T_C	19	18346216	T/C	C	0.282609	2.82788e-06	207	-4.68294	-0.486051	0.103792	2	-0.314277;-0.32805	-3.343654;-3.280304	110;97	4825	0.003	0.963729	1047.09	0.00370677	5.66215e-06	0.029099	1	0
ENSG00000214226.9	17	56838773	-	C17orf67	17:56852283:rs148105345:G_A	17	56852283	G/A	A	0.129808	1.1983e-06	208	-4.85592	-0.671349	0.138254	2	-0.279864;-0.387067	-2.961117;-3.93723	110;98	4747	0.002	0.900453	937.22	0.00229425	4.29166e-06	0.0197911	1	0
ENSG00000174705.13	5	172454525	-	SH3PXD2B	5:172470424:rs2731702:G_C	5	172470424	G/C	C	0.379808	2.59889e-06	208	4.70021	0.451447	0.096048	2	0.351409;0.286445	3.764299;2.859455	110;98	5133	0.003	1.01735	1158.09	0.00269714	6.86428e-06	0.0225774	1	0
ENSG00000146453.13	6	159800249	+	PNLDC1	6:159802149:rs55996733:G_A	6	159802149	A/G	G	0.439904	8.04813e-10	208	6.14398	0.558315	0.090872	2	0.362427;0.46541	3.89089;4.828698	110;98	5612	0	0.967508	765.23	9.93316e-07	7.91743e-06	2.2248e-05	1	0
ENSG00000126775.8	14	55411858	-	ATG14	14:55280368:rs7146748:G_A	14	55280368	A/G	G	0.548077	1.20721e-06	208	-4.85445	-0.453247	0.093367	2	-0.360255;-0.29765	-3.865864;-2.976551	110;98	4986	0.001	0.849852	532.65	0.00204924	5.32547e-06	0.0179879	1	0
ENSG00000197454.2	1	248013660	+	OR2L5	1:247959357:rs12730149:T_G	1	247959357	T/G	G	0.647343	1.61771e-06	207	-4.79612	-0.46802	0.097583	2	-0.434214;-0.199526	-4.739327;-1.959378	110;97	5016	0	0.896921	645.612	0.00220457	6.08754e-06	0.0191188	1	71.073
ENSG00000197454.2	1	248013660	+	OR2L5	1:247939716:rs61857508:G_A	1	247939716	G/A	A	0.096618	1.53046e-07	207	5.24886	0.820287	0.156279	2	0.362176;0.351219	3.887998;3.527336	110;97	5016	1	0.896921	645.612	0.000266073	9.25518e-07	0.016967	2	0
ENSG00000163389.12	3	119468963	+	POGLUT1	3:119617049:rs3772131:G_C	3	119617049	G/C	C	0.310096	7.23614e-06	208	4.48662	0.45412	0.101217	2	0.326509;0.285361	3.481252;2.848155	110;98	4942	0.001	0.94778	521.99	0.00515316	1.03475e-05	0.0380848	1	0
ENSG00000198089.16	22	31488688	+	SFI1	22:31603237:rs2070274:G_A	22	31603237	A/G	G	0.353365	5.87126e-07	208	-4.9954	-0.484149	0.096919	2	-0.241643;-0.444325	-2.543228;-4.583179	110;98	5003	0	0.893789	520.082	0.000751517	7.40226e-06	0.00775991	1	62.788
ENSG00000058085.15	1	183186238	+	LAMC2	1:183182094:rs116648483:C_T	1	183182094	C/T	T	0.036058	4.3551e-06	208	4.59367	1.15108	0.25058	2	0.314918;0.313402	3.350846;3.142276	110;98	4615	0.002	0.935104	551.72	0.00364324	9.0716e-06	0.0287218	1	0
ENSG00000149743.14	11	64226254	-	TRPT1	11:64317591:rs4930698:G_C	11	64317591	G/C	C	0.0625	1.96427e-06	208	-4.75707	-0.915042	0.192354	2	-0.280688;-0.373091	-2.970204;-3.783589	110;98	3078	0.001	0.937317	460.263	0.00143792	1.10215e-05	0.0134096	1	0
ENSG00000182993.5	12	14803666	+	C12orf60	12:14803998:rs11830399:G_C	12	14803998	C/G	G	0.430288	1.18315e-13	208	7.41866	0.653273	0.088058	2	0.35639;0.616578	3.821419;6.759333	110;98	4157	0	1.01603	629.088	5.0871e-11	1.25496e-05	2.51454e-09	1	83.47
ENSG00000055950.16	10	100987515	-	MRPL43	10:100976078:rs735137:C_G	10	100976078	C/G	G	0.209135	7.52583e-08	208	5.37814	0.607503	0.112958	2	0.319931;0.412927	3.407149;4.225488	110;98	3581	0	0.888083	506.662	0.000124309	7.31469e-06	0.00161602	1	0
ENSG00000240344.9	2	200889303	-	PPIL3	2:200867394:rs3888610:C_T	2	200867394	C/T	T	0.254808	2.36256e-25	208	-10.4046	-0.949403	0.091248	2	-0.591276;-0.695858	-6.800911;-7.952796	110;98	3980	0	0.931083	478.926	3.78503e-21	1.01968e-05	1.02511e-18	1	38.392
ENSG00000185736.16	10	1737525	-	ADARB2	10:1251048:rs7100066:A_G	10	1251048	G/A	A	0.716346	4.55249e-07	208	-5.04427	-0.517888	0.102668	2	-0.283178;-0.408246	-2.997676;-4.172904	110;98	6893	0	0.961467	1152.97	0.000713179	5.07556e-06	0.00745034	1	1.96
ENSG00000123975.5	9	89311195	+	CKS2	9:89348767:rs10119002:G_A	9	89348767	A/G	G	0.086538	1.3638e-08	208	-5.67787	-0.921298	0.162261	2	-0.385046;-0.38109	-4.153582;-3.871341	110;98	5305	0	0.97351	777.381	1.45182e-05	8.0639e-06	0.000238908	1	0
ENSG00000205143.3	9	34628086	-	ARID3C	9:34637993:rs1799729:G_A	9	34637993	G/A	A	0.158654	1.15655e-06	208	4.86294	0.618382	0.127162	2	0.285203;0.382333	3.02005;3.885022	110;98	3614	0	0.869575	291.93	0.00100593	1.11858e-05	0.00995215	1	0
ENSG00000230453.9	9	33524394	+	ANKRD18B	9:33524777:rs7866888:C_A	9	33524777	C/A	A	0.355769	1.34441e-07	208	5.27269	0.507153	0.096185	2	0.200375;0.517618	2.098881;5.457906	110;98	4649	0	0.870677	496.048	0.000242873	6.63317e-06	0.00287816	1	85.481
ENSG00000185829.17	17	46579682	-	ARL17A	17:45717872:rs76007856:G_A	17	45717872	A/G	G	0.770732	1.31592e-17	205	-8.54229	-0.861859	0.100893	2	-0.392586;-0.705587	-4.242046;-7.98375	110;95	4354	0	0.925345	280.209	4.54035e-14	1.68225e-05	4.01453e-12	1	90.59
ENSG00000185829.17	17	46579682	-	ARL17A	17:46044213:rs72836318:T_C	17	46044213	T/C	C	0.269231	4.01507e-09	208	5.88357	0.602162	0.102346	2	0.488135;0.284627	5.409411;2.840518	110;98	4354	1	0.925345	280.209	3.22215e-06	2.70901e-06	0.000787637	2	65.757
ENSG00000167272.11	12	120581402	-	POP5	12:120473983:rs540520:G_A	12	120473983	G/A	A	0.295673	1.0119e-06	208	4.88931	0.49749	0.101751	2	0.303419;0.366278	3.222255;3.709213	110;98	4491	0	0.912539	502.795	0.00102189	8.64914e-06	0.0100947	1	0
ENSG00000228198.3	1	248197265	+	OR2M3	1:247950134:rs12126459:C_T	1	247950134	C/T	T	0.645631	2.37815e-07	206	-5.16705	-0.500739	0.09691	2	-0.46625;-0.212033	-5.133534;-2.073921	110;96	4302	0	0.888441	530.204	0.000358358	7.00668e-06	0.00404397	1	76.097
ENSG00000100243.21	22	42649392	-	CYB5R3	22:42592673:rs137099:G_A	22	42592673	G/A	A	0.286058	4.3606e-09	208	-5.8699	-0.589849	0.100487	2	-0.521968;-0.237629	-5.847859;-2.356082	110;98	5161	0	0.891374	689.208	1.24728e-05	5.49676e-06	0.000209762	1	82.479
ENSG00000142494.13	17	19495385	+	SLC47A1	17:19535247:rs2453581:C_T	17	19535247	T/C	C	0.615942	1.54967e-06	207	-4.80472	-0.460511	0.095846	2	-0.323383;-0.334544	-3.446002;-3.349214	110;97	2250	0	0.97751	292.955	0.000544715	2.18854e-05	0.00590107	1	0
ENSG00000204381.11	11	111540280	+	LAYN	11:112358675:rs118064842:G_A	11	112358675	G/A	A	0.048077	8.16818e-07	208	4.93131	1.06939	0.216858	2	0.34767;0.322765	3.721531;3.241433	110;98	4071	0	0.9269	480.847	0.00071722	9.89757e-06	0.00747703	1	0
ENSG00000166140.17	15	40807086	+	ZFYVE19	15:40773528:rs2289218:T_A	15	40773528	T/A	A	0.451923	8.62044e-07	208	-4.92077	-0.458797	0.093237	2	-0.234645;-0.44186	-2.467413;-4.554769	110;98	3435	0	0.961091	467.885	0.000555349	1.24804e-05	0.00600627	1	64.151
ENSG00000148396.18	9	136483759	-	SEC16A	9:136110604:rs150052479:T_G	9	136110604	T/G	G	0.038462	2.95439e-06	208	4.67397	1.13359	0.242532	2	0.223492;0.421546	2.346991;4.32279	110;98	5143	0.005	0.916405	1072.1	0.00528824	4.15689e-06	0.0388183	1	59.766
ENSG00000078487.17	7	100428992	-	ZCWPW1	7:100440067:rs111265471:T_C	7	100440067	T/C	C	0.202899	8.86515e-11	207	6.48514	0.722534	0.111414	2	0.331092;0.540244	3.533046;5.711319	110;97	3360	0	0.86551	366.748	3.47634e-07	8.65337e-06	8.51082e-06	1	70.539
ENSG00000203697.11	1	223665734	-	CAPN8	1:223862100:rs72749591:A_G	1	223862100	A/G	G	0.052885	6.86156e-09	208	5.79428	1.17786	0.20328	2	0.348089;0.436535	3.726319;4.493594	110;98	4191	0	0.92206	500.642	9.44562e-06	9.22433e-06	0.000163943	1	0
ENSG00000145725.19	5	103120149	+	PPIP5K2	5:103176745:rs152134:C_G	5	103176745	C/G	G	0.295122	1.2146e-07	205	-5.29129	-0.537418	0.101567	2	-0.262568;-0.468741	-2.771176;-4.79084	110;95	4166	0.001	0.947114	496.743	0.000103037	1.08305e-05	0.00136821	1	64.784
ENSG00000182149.21	16	71845996	+	IST1	16:71641233:rs8058188:G_A	16	71641233	A/G	G	0.276442	2.68568e-06	208	4.6935	0.489274	0.104245	2	0.293291;0.350972	3.109612;3.543288	110;98	3034	0	0.891402	242.304	0.00150488	1.564e-05	0.0139242	1	0
ENSG00000188959.9	9	110208189	-	C9orf152	9:110170991:rs4289885:T_C	9	110170991	C/T	T	0.459135	5.42635e-07	208	-5.01059	-0.465675	0.092938	2	-0.284303;-0.402685	-3.010103;-4.110667	110;98	5927	0.001	0.987828	997.204	0.000595867	6.80806e-06	0.00634941	1	0
ENSG00000152583.12	4	87531061	-	SPARCL1	4:87533032:rs17012853:C_T	4	87533032	C/T	T	0.245192	9.43556e-09	208	-5.74057	-0.607857	0.105888	2	-0.424833;-0.343451	-4.625877;-3.462313	110;98	4626	0	0.903848	522.792	1.65829e-05	7.86609e-06	0.000268131	1	0
ENSG00000173272.16	2	131492743	-	MZT2A	2:131544152:rs61296876:T_C	2	131544152	T/C	C	0.091346	1.07845e-08	208	-5.71791	-0.904575	0.1582	2	-0.406842;-0.361511	-4.410601;-3.657361	110;98	2968	0	0.90617	350.313	1.2647e-05	1.19173e-05	0.00021187	1	0
ENSG00000242612.7	16	401858	+	DECR2	16:401306:rs1698237:T_C	16	401306	C/T	T	0.46875	7.62994e-09	208	-5.77644	-0.526848	0.091206	2	-0.267661;-0.514585	-2.826961;-5.420431	110;98	4191	0	0.872229	769.219	2.87126e-05	4.32379e-06	0.000432519	1	77.104
ENSG00000104938.17	19	7763149	+	CLEC4M	19:7764243:rs12977324:T_C	19	7764243	T/C	C	0.317073	6.96272e-07	205	-4.9624	-0.497623	0.100279	2	-0.241178;-0.448526	-2.538189;-4.558423	110;95	5782	0.001	0.893778	1248.01	0.00191354	3.08432e-06	0.01705	1	63.958
ENSG00000008517.16	16	3065297	+	IL32	16:3065271:rs45499297:T_C	16	3065271	T/C	C	0.108173	2.03931e-09	208	-5.99465	-0.873798	0.145763	2	-0.356622;-0.452851	-3.82409;-4.681916	110;98	3733	0	1.03703	844.789	1.03715e-06	1.04051e-05	2.30084e-05	1	0
ENSG00000171503.12	4	158672125	+	ETFDH	4:158699202:rs78126162:T_C	4	158699202	T/C	C	0.045673	7.58908e-07	208	-4.94565	-1.09864	0.222143	2	-0.330075;-0.344557	-3.521548;-3.474202	110;98	4183	0	0.943821	414.714	0.000506355	1.27206e-05	0.00552233	1	0
ENSG00000205108.6	9	34729488	-	FAM205A	9:34637994:rs10814130:C_A	9	34637994	C/A	A	0.158654	5.22693e-06	208	-4.55547	-0.582938	0.127965	2	-0.359581;-0.256476	-3.858102;-2.549198	110;98	3612	0.004	0.893313	338.293	0.00362016	1.13447e-05	0.0286001	1	0
ENSG00000099817.12	19	1095380	-	POLR2E	19:1086353:rs12471:C_A	19	1086353	A/C	C	0.471014	3.30261e-07	207	5.10531	0.473729	0.092792	2	0.366936;0.326048	3.942948;3.259115	110;97	5667	0.001	0.917114	1502.99	0.000963409	2.97844e-06	0.00957516	1	0
ENSG00000042317.17	14	88384924	+	SPATA7	14:88469581:rs2297129:A_G	14	88469581	G/A	A	0.694712	8.63122e-18	208	8.59087	0.785764	0.091465	2	0.517064;0.589676	5.783344;6.388517	110;98	4993	0	0.987144	625.86	8.28512e-15	1.08069e-05	8.28512e-13	1	0
ENSG00000064309.14	11	126063335	-	CDON	11:125973396:rs57047734:G_C	11	125973396	C/G	G	0.647343	2.12819e-08	207	-5.60124	-0.536904	0.095854	2	-0.379621;-0.378871	-4.09022;-3.826765	110;97	5823	0	0.916687	1006.93	5.42361e-05	4.43381e-06	0.00076638	1	0
ENSG00000133983.16	14	70416984	-	COX16	14:70297525:rs35547503:C_G	14	70297525	C/G	G	0.098558	2.73095e-06	208	-4.69008	-0.733652	0.156426	2	-0.269228;-0.376375	-2.844139;-3.819564	110;98	5148	0.004	0.890737	619.616	0.00354191	6.08824e-06	0.0281965	1	0
ENSG00000120306.11	5	140175156	+	CYSTM1	5:140186049:rs28477538:C_T	5	140186049	C/T	T	0.241546	5.26627e-08	207	-5.44208	-0.584471	0.107399	2	-0.475916;-0.238663	-5.254682;-2.354212	110;97	2606	0	0.93399	305.288	3.42062e-05	1.62841e-05	0.000505894	1	73.447
ENSG00000090382.6	12	69348341	+	LYZ	12:69391206:rs7976537:A_T	12	69391206	A/T	T	0.394231	1.20509e-06	208	-4.8548	-0.461623	0.095086	2	-0.309165;-0.355385	-3.286414;-3.590961	110;98	5189	0.001	0.915992	733.89	0.00164956	6.05683e-06	0.015017	1	0
ENSG00000140105.18	14	100376805	-	WARS	14:100645590:rs10138818:G_C	14	100645590	G/C	C	0.091346	3.32224e-06	208	4.64982	0.753132	0.16197	2	0.276447;0.363304	2.923477;3.676852	110;98	4999	0.005	0.875048	908.323	0.00652607	3.7337e-06	0.0461081	1	0
ENSG00000124508.17	6	26383096	+	BTN2A2	6:26378453:rs1624064:T_C	6	26378453	T/C	C	0.456731	3.15214e-08	208	5.53277	0.508445	0.091897	2	0.156921;0.585035	1.637159;6.325986	110;98	4880	0	0.801851	280.79	9.52255e-05	6.98059e-06	0.00127753	1	92.415
ENSG00000084636.18	1	31704319	-	COL16A1	1:31707795:rs4354582:C_T	1	31707795	T/C	C	0.461538	7.13625e-07	208	-4.95762	-0.461097	0.093008	2	-0.28013;-0.400141	-2.964053;-4.082284	110;98	3344	0.001	0.930032	488.74	0.000625906	9.92771e-06	0.00662065	1	0
ENSG00000181031.16	17	386254	-	RPH3AL	17:216884:rs8066107:G_A	17	216884	A/G	G	0.295673	3.51841e-19	208	8.95114	0.817111	0.091286	2	0.460533;0.678554	5.06238;7.677204	110;98	4085	0	0.890319	945.852	1.73056e-14	3.97712e-06	1.66646e-12	1	81.578
ENSG00000151360.10	2	3658200	+	ALLC	2:3577209:rs9808287:G_A	2	3577209	G/A	A	0.120192	6.55916e-13	208	7.18832	0.969991	0.13494	2	0.371707;0.578342	3.998199;6.236481	110;98	6345	0	0.910913	1132.24	5.0037e-09	3.80097e-06	1.73e-07	1	72.653
ENSG00000151773.13	13	43879740	-	CCDC122	13:43859429:rs12874535:A_G	13	43859429	A/G	G	0.543902	1.55556e-10	205	6.39982	0.57934	0.090524	2	0.541839;0.287338	6.112931;2.823347	110;95	4370	0	0.968047	732.322	1.92381e-07	8.29874e-06	4.98197e-06	1	79.112
ENSG00000157823.17	15	89894638	-	AP3S2	15:89875181:rs986505:T_A	15	89875181	A/T	T	0.233173	8.86103e-13	208	7.14713	0.742524	0.103891	2	0.430741;0.515837	4.697221;5.435885	110;98	4798	0	0.929496	718.401	2.91366e-09	6.7316e-06	1.07302e-07	1	0
ENSG00000145198.14	3	184230429	+	VWA5B2	3:184236184:rs1709657:G_A	3	184236184	A/G	G	0.757212	5.58327e-07	208	5.0051	0.540692	0.108028	2	0.33209;0.350359	3.544343;3.536666	110;98	4942	0.001	0.941197	854.455	0.000765739	6.07738e-06	0.00787549	1	0
ENSG00000108786.10	17	42549214	+	HSD17B1	17:42661847:rs7218686:T_C	17	42661847	C/T	T	0.045673	8.03373e-06	208	4.46428	1.00151	0.224339	2	0.276286;0.338426	2.92171;3.408422	110;98	2761	0.005	0.903696	344.628	0.005062	1.19214e-05	0.0375819	1	0
ENSG00000119673.14	14	73567620	+	ACOT2	14:73566890:rs11626972:A_G	14	73566890	A/G	G	0.399038	8.45121e-13	208	-7.15363	-0.64163	0.089693	2	-0.427803;-0.519642	-4.661706;-5.482982	110;98	4811	0	0.923226	526.652	2.39678e-09	8.83279e-06	8.95347e-08	1	0
ENSG00000141295.14	17	47841289	-	SCRN2	17:47860557:rs62066132:T_C	17	47860557	C/T	T	0.815534	1.37014e-06	206	4.8293	0.581389	0.120388	2	0.335451;0.325828	3.58243;3.239517	110;96	4326	0.001	0.846754	361.571	0.0016827	7.66992e-06	0.0153079	1	0
ENSG00000183172.9	22	42079691	+	SMDT1	22:42126310:rs12169962:T_C	22	42126310	T/C	C	0.7	1.122e-09	205	6.09101	0.604042	0.099169	2	0.414077;0.408417	4.496815;4.108736	110;95	4121	0	0.848027	376.781	4.16134e-06	7.42927e-06	7.85158e-05	1	0
ENSG00000144182.17	2	99154955	+	LIPT1	2:99149685:rs11684507:A_G	2	99149685	A/G	G	0.686275	4.26436e-08	204	5.47954	0.545851	0.099616	2	0.33913;0.414349	3.624206;4.151727	110;94	3714	0	0.987126	335.04	1.65827e-05	2.01854e-05	0.000268131	1	0
ENSG00000012223.13	3	46485234	-	LTF	3:46467057:rs10865941:T_C	3	46467057	C/T	T	0.625	6.36688e-07	208	-4.97974	-0.476702	0.095728	2	-0.264743;-0.41897	-2.794983;-4.293637	110;98	4295	0	0.867472	348.129	0.000710649	9.2428e-06	0.00744435	1	35.289
ENSG00000127947.16	7	77537295	+	PTPN12	7:77933110:rs2471615:T_C	7	77933110	T/C	C	0.701456	8.87281e-09	206	5.75098	0.57472	0.099934	2	0.433332;0.3375	4.728619;3.362731	110;96	5011	0	0.907773	683.586	1.90418e-05	6.17023e-06	0.000301515	1	0
ENSG00000151233.11	12	42144874	-	GXYLT1	12:42193250:rs12049942:G_A	12	42193250	G/A	A	0.379227	5.97746e-08	207	-5.41947	-0.513723	0.094792	2	-0.450811;-0.267995	-4.942197;-2.653958	110;97	5428	0.001	0.914791	582.043	8.62881e-05	7.57919e-06	0.00117215	1	55.12
ENSG00000104228.13	8	27311272	-	TRIM35	8:27247210:rs10481349:G_A	8	27247210	A/G	G	0.614634	6.02412e-06	205	4.52554	0.437881	0.096758	2	0.1764;0.457777	1.843449;4.664265	110;95	6454	0.003	0.931699	785.501	0.00699374	6.24042e-06	0.0486456	1	79.785
ENSG00000175567.10	11	73983246	-	UCP2	11:73983709:rs659366:C_T	11	73983709	T/C	C	0.603865	3.48631e-12	207	-6.95658	-0.629338	0.090467	2	-0.456557;-0.467166	-5.013107;-4.823895	110;97	3679	0	0.955069	418.84	3.70976e-09	1.3462e-05	1.31051e-07	1	0
ENSG00000117834.12	1	48222685	+	SLC5A9	1:48254629:rs11205462:C_T	1	48254629	C/T	T	0.360577	1.54621e-14	208	7.68365	0.692425	0.090117	2	0.342957;0.654437	3.667762;7.308185	110;98	3848	0	0.927334	509.464	5.19761e-11	9.3667e-06	2.55943e-09	1	89.028
ENSG00000197245.6	1	26159079	+	FAM110D	1:26166680:rs10794523:G_A	1	26166680	A/G	G	0.502404	2.51429e-07	208	-5.15663	-0.476136	0.092335	2	-0.279688;-0.426357	-2.959176;-4.377388	110;98	2976	0.001	0.884883	392.227	0.000298041	9.24772e-06	0.0034625	1	29.669
ENSG00000100151.16	22	38056311	+	PICK1	22:38010140:rs139901:T_C	22	38010140	C/T	T	0.4375	3.53612e-12	208	6.95458	0.619121	0.089023	2	0.402367;0.522243	4.357499;5.515286	110;98	4270	0	0.944741	725.076	7.8225e-09	7.31558e-06	2.63452e-07	1	15.052
ENSG00000113205.5	5	141100473	+	PCDHB3	5:141203624:rs9885539:C_T	5	141203624	C/T	T	0.15942	2.33396e-06	207	4.72212	0.602366	0.127563	2	0.28235;0.368672	2.988539;3.715705	110;97	3861	0.003	0.898744	483.066	0.00233048	8.23421e-06	0.0199975	1	0
ENSG00000188269.9	19	14835285	-	OR7A5	19:14836381:rs66824756:T_C	19	14836381	T/C	C	0.389423	4.51794e-10	208	6.23499	0.575442	0.092292	2	0.283991;0.552496	3.006657;5.898107	110;98	5598	0	0.945455	947.758	9.74049e-07	5.6206e-06	2.18698e-05	1	81.746
ENSG00000169519.21	11	28108248	+	METTL15	11:28350247:rs4572130:T_C	11	28350247	C/T	T	0.717391	1.20366e-06	207	4.85503	0.502116	0.103422	2	0.226862;0.443909	2.383334;4.554351	110;97	3370	0	0.91261	320.518	0.000793407	1.35746e-05	0.00809599	1	67.033
ENSG00000124164.15	20	58389122	+	VAPB	20:58403122:rs2268924:A_G	20	58403122	A/G	G	0.317308	1.10436e-11	208	6.7922	0.647309	0.095302	2	0.516433;0.372477	5.775064;3.776873	110;98	5525	0	0.984572	1293.62	1.89997e-08	5.15476e-06	5.92317e-07	1	38.78
ENSG00000119685.20	14	75633625	+	TTLL5	14:75872085:rs2884861:C_T	14	75872085	T/C	C	0.182692	2.19543e-07	208	-5.18198	-0.618771	0.119408	2	-0.439163;-0.248231	-4.799532;-2.464536	110;98	4272	0	0.984106	812.506	0.000205953	8.18597e-06	0.00249367	1	58.057
ENSG00000163629.13	4	86594315	+	PTPN13	4:86746550:rs17454432:G_A	4	86746550	G/A	A	0.111111	2.58909e-11	207	-6.66823	-0.946137	0.141887	2	-0.411224;-0.481152	-4.462763;-4.988727	110;97	4500	0	0.89263	377.006	7.37203e-08	1.01336e-05	2.11094e-06	1	0
ENSG00000130312.6	19	17292609	+	MRPL34	19:17301853:rs12976380:G_A	19	17301853	G/A	A	0.418269	4.75035e-11	208	6.57856	0.594908	0.090431	2	0.35915;0.521159	3.853146;5.501812	110;98	5171	0	0.954317	1080.14	1.1254e-07	5.197e-06	3.10619e-06	1	51.308
ENSG00000105520.10	19	11355386	+	PLPPR2	19:11329496:rs62131129:G_A	19	11329496	A/G	G	0.463768	1.63733e-06	207	-4.7937	-0.448213	0.0935	2	-0.278985;-0.38189	-2.951433;-3.859783	110;97	4004	0	0.958289	556.413	0.00124039	1.03255e-05	0.0118829	1	0
ENSG00000078142.13	18	41955234	+	PIK3C3	18:41930109:rs4447506:A_G	18	41930109	A/G	G	0.418269	9.50769e-09	208	-5.73928	-0.530029	0.092351	2	-0.428935;-0.338386	-4.675382;-3.407985	110;98	4090	0	0.956969	519.056	8.49697e-06	1.09839e-05	0.000150057	1	0
ENSG00000005801.18	11	3379222	-	ZNF195	11:3371127:rs2269734:T_G	11	3371127	G/T	T	0.178744	1.71073e-06	207	-4.7849	-0.582422	0.121721	2	-0.323497;-0.331688	-3.447291;-3.318884	110;97	5297	0.003	0.977087	1106.15	0.00220349	5.78234e-06	0.0191188	1	0
ENSG00000135476.11	12	53268299	+	ESPL1	12:53266501:rs7398228:T_C	12	53266501	C/T	T	0.296117	1.78812e-10	206	6.37852	0.629001	0.098612	2	0.272896;0.584785	2.88442;6.256086	110;96	4921	0	0.927538	656.91	3.84244e-07	7.27338e-06	9.37181e-06	1	86.767
ENSG00000136813.14	9	111484745	-	ECPAS	9:111439523:rs2418164:C_G	9	111439523	G/C	C	0.716346	4.46571e-06	208	-4.58844	-0.475582	0.103648	2	-0.321726;-0.30499	-3.427339;-3.053609	110;98	5469	0.004	0.884638	639.442	0.00585956	5.66275e-06	0.0423871	1	0
ENSG00000254415.3	19	51646801	-	SIGLEC14	19:51627385:rs872629:C_A	19	51627385	A/C	C	0.875	1.586e-08	208	5.65199	0.780138	0.138029	2	0.308199;0.459875	3.275614;4.763802	110;98	6726	0	0.9938	1482.9	2.51906e-05	4.73006e-06	0.000385722	1	37.7
ENSG00000140451.13	15	64825668	-	PIF1	15:64855512:rs832879:A_C	15	64855512	C/A	A	0.384058	1.18008e-09	207	6.08293	0.566151	0.093072	2	0.307968;0.515292	3.273028;5.400655	110;97	3690	0	0.952757	395.648	9.47633e-07	1.40591e-05	2.14995e-05	1	68.433
ENSG00000140575.13	15	90388242	+	IQGAP1	15:90399833:rs7168898:G_A	15	90399833	G/A	A	0.198068	3.75872e-16	207	8.14609	0.874163	0.107311	2	0.455758;0.605638	5.003221;6.572096	110;97	4907	0	0.893714	756.262	6.38375e-12	5.08786e-06	3.67207e-10	1	54.71
ENSG00000163046.15	2	132257969	-	ANKRD30BL	2:132234633:rs114611013:A_C	2	132234633	A/C	C	0.055288	3.31719e-09	208	-5.91508	-1.17405	0.198484	2	-0.307621;-0.492733	-3.269155;-5.153928	110;98	3952	0	0.897194	497.849	6.75502e-06	7.90875e-06	0.000121796	1	59.587
ENSG00000188283.11	19	37217926	+	ZNF383	19:36230555:rs59295196:G_A	19	36230555	G/A	A	0.100962	9.51207e-06	208	-4.42798	-0.688859	0.15557	2	-0.325285;-0.278553	-3.467443;-2.777349	110;98	3742	0.003	0.825569	221.194	0.00656209	1.06929e-05	0.0462871	1	0
ENSG00000204219.11	1	23424748	-	TCEA3	1:23424647:rs71514235:T_G	1	23424647	T/G	G	0.353365	1.01891e-10	208	-6.46412	-0.60502	0.093597	2	-0.389838;-0.476297	-4.209752;-4.957283	110;98	3773	0	0.919368	616.89	2.47103e-07	7.36072e-06	6.18947e-06	1	0
ENSG00000113048.16	5	72320646	-	MRPS27	5:72219789:rs6831:A_G	5	72219789	G/A	A	0.348558	1.45653e-06	208	4.81711	0.470108	0.097591	2	0.375554;0.274434	4.042871;2.734618	110;98	4080	0.002	0.884359	465.63	0.00164784	7.76217e-06	0.0150118	1	0
ENSG00000007171.18	17	27800529	-	NOS2	17:27877072:rs1986311:T_G	17	27877072	G/T	T	0.242788	2.02886e-15	208	7.93957	0.795326	0.100172	2	0.333665;0.685891	3.562183;7.792882	110;98	3087	0	0.968025	409.255	2.04759e-12	1.48481e-05	1.30483e-10	1	91.831
ENSG00000204278.12	17	78231310	+	TMEM235	17:78241305:rs75817541:C_T	17	78241305	C/T	T	0.040865	3.14309e-08	208	-5.53327	-1.27938	0.231215	2	-0.347902;-0.403127	-3.724178;-4.115614	110;98	6367	0	0.93148	1459.04	9.34537e-05	3.35509e-06	0.00125766	1	0
ENSG00000204278.12	17	78231310	+	TMEM235	17:78217423:rs4789553:G_A	17	78217423	A/G	G	0.752404	1.49904e-07	208	5.25268	0.560647	0.106735	2	0.364501;0.347407	3.914813;3.504854	110;98	6367	1	0.93148	1459.04	0.000400432	5.46779e-07	0.0204761	2	0
ENSG00000112584.13	6	170290703	+	FAM120B	6:170381934:rs1075163:G_A	6	170381934	A/G	G	0.122596	3.50038e-06	208	-4.63904	-0.660182	0.14231	2	-0.198912;-0.441561	-2.083245;-4.55133	110;98	3439	0.001	0.857627	347.601	0.00333487	8.6329e-06	0.026811	1	73.252
ENSG00000008394.13	12	16347142	+	MGST1	12:16232604:rs7313087:G_C	12	16232604	G/C	C	0.213942	3.81489e-06	208	-4.62122	-0.526152	0.113856	2	-0.329997;-0.300124	-3.520661;-3.002496	110;98	3288	0.004	0.901577	524.629	0.00382987	7.72357e-06	0.0298849	1	0
ENSG00000186468.13	5	82278396	-	RPS23	5:82274575:rs226203:G_A	5	82274575	A/G	G	0.322115	2.58117e-21	208	-9.47844	-0.831086	0.087682	2	-0.652545;-0.531094	-7.723646;-5.625913	110;98	4262	0	0.919615	573.911	4.14654e-17	7.92427e-06	6.05675e-15	1	43.805
ENSG00000100024.15	22	24494107	+	UPB1	22:24471914:rs3966269:G_C	22	24471914	C/G	G	0.398551	7.97192e-09	207	5.76905	0.537511	0.093172	2	0.33069;0.453952	3.528501;4.67008	110;97	4694	0	0.969175	888.768	1.0342e-05	6.88202e-06	0.000177773	1	6.331
ENSG00000101751.10	18	54269404	+	POLI	18:54299403:rs34162186:C_G	18	54299403	G/C	C	0.579327	2.08194e-11	208	6.70016	0.603487	0.090071	2	0.353598;0.540644	3.789376;5.74653	110;98	5484	0	0.913954	417.324	4.43877e-08	1.0515e-05	1.33266e-06	1	64.173
ENSG00000185437.13	21	39445855	+	SH3BGR	21:39426921:rs2837024:G_T	21	39426921	G/T	T	0.207729	2.70838e-06	207	4.69178	0.54039	0.115178	2	0.298089;0.347336	3.1629;3.485703	110;97	6231	0.003	1.00188	1153.87	0.00308416	6.34947e-06	0.0251059	1	0
ENSG00000153291.16	6	46652915	+	SLC25A27	6:46656919:rs7739815:A_T	6	46656919	A/T	T	0.310096	9.48352e-32	208	11.7251	0.96438	0.082249	2	0.763473;0.62005	9.69698;6.808269	110;98	4727	0	0.986728	716.822	1.61672e-28	9.4139e-06	1.61928e-25	1	74.544
ENSG00000197181.12	8	22275316	+	PIWIL2	8:22321229:rs4385468:T_G	8	22321229	T/G	G	0.524038	1.31218e-11	208	-6.76729	-0.601436	0.088874	2	-0.41652;-0.485238	-4.526032;-5.063875	110;98	5003	0	0.953158	1010.97	3.16229e-08	5.51491e-06	9.62757e-07	1	0
ENSG00000181409.14	17	81166221	-	AATK	17:81101017:rs4075483:C_T	17	81101017	T/C	C	0.579327	5.18436e-09	208	5.84114	0.537693	0.092053	2	0.275594;0.514744	2.914092;5.42239	110;98	6124	0	0.888776	985.122	2.06722e-05	3.77936e-06	0.000323392	1	75.749
ENSG00000119636.16	14	74019349	+	BBOF1	14:74202656:rs11622838:A_G	14	74202656	G/A	A	0.298077	1.77175e-06	208	4.77785	0.486144	0.101749	2	0.285782;0.37041	3.026447;3.754288	110;98	4175	0.001	0.901794	432.315	0.00160933	9.38628e-06	0.0147333	1	0
ENSG00000214078.12	20	35664956	-	CPNE1	20:35770605:rs28685274:T_C	20	35770605	T/C	C	0.132353	4.74394e-14	204	-7.53878	-0.974016	0.129201	2	-0.391265;-0.610555	-4.22651;-6.533773	110;94	2960	0	0.923137	258.151	8.70878e-11	1.80109e-05	4.07245e-09	1	76.871
ENSG00000213413.2	7	100218241	+	PVRIG	7:100225998:rs858511:A_G	7	100225998	A/G	G	0.743961	3.12435e-11	207	-6.64059	-0.678957	0.102244	2	-0.455043;-0.428813	-4.994387;-4.382219	110;97	2915	0	0.849821	318.89	1.6761e-07	8.89408e-06	4.43773e-06	1	0
ENSG00000181315.11	6	26659752	-	ZNF322	6:26646351:rs2451750:A_T	6	26646351	T/A	A	0.595122	4.88411e-07	205	5.03081	0.477532	0.094921	2	0.11437;0.576215	1.189727;6.109935	110;95	4695	0	0.842213	273.251	0.000578028	9.8153e-06	0.00619877	1	93.116
ENSG00000182600.9	2	232857270	+	SNORC	2:232886667:rs2592126:G_A	2	232886667	G/A	A	0.4375	1.95702e-21	208	-9.50729	-0.784513	0.082517	2	-0.529264;-0.670549	-5.944493;-7.552876	110;98	5229	0	0.971467	821.809	5.23826e-18	7.54029e-06	8.40709e-16	1	59.902
ENSG00000162971.11	2	199955736	-	TYW5	2:199835887:rs2949005:T_C	2	199835887	T/C	C	0.550481	2.15873e-07	208	5.18512	0.480918	0.09275	2	0.287631;0.421825	3.046901;4.325951	110;98	3397	0	0.896656	403.285	0.000238115	9.72887e-06	0.00282952	1	16.13
ENSG00000261210.8	16	19285731	+	CLEC19A	16:19687786:rs17676607:G_A	16	19687786	A/G	G	0.728365	2.98517e-07	208	5.12438	0.532244	0.103865	2	0.410068;0.276113	4.448978;2.752019	110;98	3542	0	0.94924	536.758	0.000254856	1.01502e-05	0.00300103	1	14.241
ENSG00000163605.15	3	72996803	+	PPP4R2	3:72996072:rs34000567:C_T	3	72996072	T/C	C	0.483173	4.71851e-07	208	5.03742	0.466596	0.092626	2	0.350631;0.333914	3.755388;3.360156	110;98	5001	0	0.925686	945.665	0.000815226	4.99479e-06	0.00829259	1	0
ENSG00000163586.10	2	88128062	-	FABP1	2:88138531:rs4246598:C_A	2	88138531	C/A	A	0.447115	3.56375e-13	208	-7.27118	-0.640251	0.088053	2	-0.455074;-0.504883	-4.994764;-5.301366	110;98	2322	0	0.914671	280.852	7.38268e-10	1.56964e-05	3.0276e-08	1	0
ENSG00000159445.13	1	151909637	-	THEM4	1:151950332:rs2932586:C_T	1	151950332	T/C	C	0.442308	4.66371e-16	208	-8.11995	-0.698484	0.086021	2	-0.546078;-0.504158	-6.170273;-5.292516	110;98	3166	0	0.917237	356.681	1.9625e-12	1.25614e-05	1.25677e-10	1	0
ENSG00000204531.18	6	31180731	-	POU5F1	6:31189086:rs142447162:C_T	6	31189086	C/T	T	0.076923	3.22815e-06	208	4.65574	0.815209	0.175098	2	0.271176;0.369732	2.865526;3.746877	110;98	11800	0.002	0.776503	481.826	0.00712487	3.28782e-06	0.0493464	1	0
ENSG00000214402.7	9	136981904	+	LCNL1	9:136979510:rs35848246:T_C	9	136979510	C/T	T	0.947115	4.19227e-10	208	-6.2467	-1.25575	0.201026	2	-0.402033;-0.436063	-4.35355;-4.488179	110;98	4490	0	0.925463	969.412	1.25375e-06	4.86567e-06	2.73468e-05	1	0
ENSG00000188039.14	19	16719976	+	NWD1	19:16718029:rs12973121:T_C	19	16718029	T/C	C	0.401442	8.05237e-16	208	-8.0534	-0.703286	0.087328	2	-0.595858;-0.433376	-6.86699;-4.457421	110;98	5682	0	0.925158	922.778	6.19024e-12	5.10191e-06	3.5974e-10	1	59.915
ENSG00000050327.15	7	144355288	+	ARHGEF5	7:144377836:rs720475:G_A	7	144377836	G/A	A	0.264423	2.33993e-13	208	7.32778	0.726265	0.099111	2	0.419183;0.548489	4.557948;5.846623	110;98	3701	0	0.930463	441.466	5.25461e-10	1.10201e-05	2.21068e-08	1	30.846
ENSG00000198502.6	6	32530287	-	HLA-DRB5	6:32606214:rs9270984:T_G	6	32606214	G/T	T	0.182692	1.53506e-38	208	12.9826	1.22429	0.094302	2	0.717286;0.785468	8.81472;9.575102	110;98	10241	0	0.811852	619.325	3.95068e-29	3.42942e-06	5.13588e-26	1	19.846
ENSG00000186716.21	22	23179704	+	BCR	22:23320710:rs4632463:C_T	22	23320710	T/C	C	0.420673	1.85107e-12	208	-7.04527	-0.628702	0.089238	2	-0.441777;-0.492017	-4.831422;-5.145303	110;98	4347	0	0.849489	614.858	2.67085e-08	4.60116e-06	8.18894e-07	1	0
ENSG00000180185.11	16	1826941	+	FAHD1	16:1844478:rs12599341:T_C	16	1844478	T/C	C	0.154589	7.60259e-13	207	7.16814	0.872241	0.121683	2	0.241973;0.686355	2.546809;7.759312	110;97	5333	0	0.96029	1018.64	1.81068e-09	5.70588e-06	6.93372e-08	1	94.339
ENSG00000204909.8	5	148321203	+	SPINK9	5:148311357:rs13176114:G_C	5	148311357	G/C	C	0.262019	2.94163e-09	208	5.93482	0.611931	0.103108	2	0.259091;0.540961	2.733165;5.750552	110;98	4468	0	1.05417	689.014	9.72983e-07	1.38853e-05	2.18698e-05	1	82.848
ENSG00000165733.8	10	42782795	+	BMS1	10:43003034:rs55642459:C_T	10	43003034	C/T	T	0.137019	2.08176e-06	208	4.74532	0.642698	0.135438	2	0.34559;0.29947	3.697788;2.995634	110;98	4534	0	0.864356	343.711	0.00201054	9.15859e-06	0.017744	1	0
ENSG00000167842.15	17	5486285	+	MIS12	17:5492198:rs8068792:T_A	17	5492198	T/A	A	0.133495	1.13837e-06	206	4.86608	0.667552	0.137185	2	0.370435;0.289814	3.983443;2.864128	110;96	6134	0.002	0.978643	1205.19	0.00159233	5.35359e-06	0.0145983	1	0
ENSG00000142632.17	1	16212652	-	ARHGEF19	1:16203554:rs221045:C_T	1	16203554	T/C	C	0.283654	4.69351e-07	208	5.03844	0.517354	0.102681	2	0.160427;0.526355	1.674216;5.566549	110;98	4304	0	0.998797	646.631	0.000306579	1.11443e-05	0.00354269	1	88.908
ENSG00000131845.14	19	57351307	+	ZNF304	19:57367204:rs2301663:G_A	19	57367204	G/A	A	0.516827	2.7611e-09	208	5.94521	0.539282	0.090709	2	0.240597;0.558746	2.531885;5.978925	110;98	5134	0	0.894415	841.707	9.52458e-06	4.59262e-06	0.000164873	1	86.635
ENSG00000168071.22	11	64340204	+	CCDC88B	11:64245438:rs60031276:A_G	11	64245438	G/A	A	0.617788	2.41935e-06	208	4.71481	0.452165	0.095903	2	0.299328;0.34726	3.176679;3.503277	110;98	2962	0.001	0.912443	401.82	0.00184592	1.08162e-05	0.0165496	1	0
ENSG00000109654.15	4	153152342	+	TRIM2	4:153268236:rs7694716:T_A	4	153268236	A/T	T	0.521635	4.9933e-06	208	4.56507	0.427173	0.093574	2	0.299724;0.326437	3.181094;3.280447	110;98	4934	0.004	0.983336	804.597	0.00442634	8.23129e-06	0.0337228	1	0
ENSG00000100106.22	22	37697048	+	TRIOBP	22:37804117:rs11703407:C_T	22	37804117	C/T	T	0.286058	2.31586e-10	208	-6.33878	-0.629577	0.099321	2	-0.390755;-0.45983	-4.220518;-4.76328	110;98	4625	0	0.895414	790.649	9.65914e-07	4.9216e-06	2.18303e-05	1	0
ENSG00000165502.7	14	49620626	-	RPL36AL	14:49598999:rs2281836:G_C	14	49598999	C/G	G	0.264423	4.87409e-16	208	-8.11459	-0.786202	0.096887	2	-0.594612;-0.442805	-6.848976;-4.565656	110;98	4124	0	0.866197	536.294	1.32689e-11	5.94599e-06	7.21742e-10	1	54.531
ENSG00000161618.10	19	49453225	+	ALDH16A1	19:49455154:rs7252519:A_T	19	49455154	T/A	A	0.211165	2.96814e-09	206	5.93335	0.661893	0.111555	2	0.203556;0.596161	2.132908;6.408423	110;96	4581	0	0.954211	926.682	5.03648e-06	6.05386e-06	9.35346e-05	1	91.303
ENSG00000052749.13	10	97426076	-	RRP12	10:97395322:rs1413063202:A_G	10	97395322	A/G	G	0.321256	2.0386e-06	207	4.74956	0.474693	0.099945	2	0.331983;0.31715	3.543128;3.165202	110;97	4082	0.001	0.878243	633.687	0.00303993	5.47089e-06	0.0248391	1	0
ENSG00000015592.16	8	27258420	-	STMN4	8:27245507:rs17366947:A_G	8	27245507	G/A	A	0.610577	5.56408e-23	208	9.87094	0.819036	0.082974	2	0.537129;0.697001	6.049568;7.971347	110;98	6428	0	0.896675	823.57	4.75007e-18	4.76435e-06	7.79517e-16	1	70.902
ENSG00000188611.15	10	50279720	-	ASAH2	10:50756905:rs1133222:C_T	10	50756905	T/C	C	0.219807	1.2726e-14	207	-7.70854	-0.806401	0.104611	2	-0.326354;-0.6733	-3.479501;-7.555529	110;97	3555	0	0.983248	500.741	9.88303e-12	1.32197e-05	5.5379e-10	1	91.254
ENSG00000134744.14	1	52553487	-	TUT4	1:52532430:rs12409239:G_A	1	52532430	G/A	A	0.05314	8.51548e-06	207	4.4518	0.931809	0.209311	2	0.154125;0.464382	1.607637;4.791333	110;97	3286	0.005	0.918184	407.742	0.00569011	1.10541e-05	0.0413248	1	83.453
ENSG00000162623.16	1	74733152	+	TYW3	1:74720825:rs11485555:C_G	1	74720825	G/C	C	0.367788	3.92516e-06	208	4.61531	0.446943	0.096839	2	0.352955;0.272733	3.782008;2.716993	110;98	3749	0.003	1.00071	411.843	0.0016074	1.76784e-05	0.014726	1	0
ENSG00000221995.5	17	29078857	-	TIAF1	17:29106385:rs56365334:G_A	17	29106385	A/G	G	0.53125	6.89522e-08	208	5.39388	0.49637	0.092025	2	0.395645;0.330687	4.278062;3.32572	110;98	2441	0	0.927175	321.582	4.98133e-05	1.48252e-05	0.000711618	1	0
ENSG00000131196.17	18	79395856	+	NFATC1	18:79552681:rs445605:G_A	18	79552681	A/G	G	0.408654	5.25836e-07	208	-5.01664	-0.47257	0.0942	2	-0.352898;-0.328497	-3.78135;-3.302375	110;98	6110	0.001	0.867334	834.222	0.00128621	3.85297e-06	0.0122138	1	0
ENSG00000133739.16	8	85107215	+	LRRCC1	8:85175106:rs6605609:A_C	8	85175106	C/A	A	0.318841	4.70277e-14	207	-7.53991	-0.704306	0.09341	2	-0.414561;-0.579545	-4.502598;-6.219691	110;97	2806	0	0.993957	290.927	1.59548e-11	2.41303e-05	8.53547e-10	1	58.961
ENSG00000133739.16	8	85107215	+	LRRCC1	8:85157259:rs7000849:A_G	8	85157259	A/G	G	0.139423	2.29062e-08	208	5.58848	0.737578	0.131982	2	0.305419;0.454765	3.244565;4.704176	110;98	2806	1	0.993957	290.927	7.17986e-06	4.40364e-06	0.00117005	2	35.264
ENSG00000066185.13	1	42456253	-	ZMYND12	1:42530814:rs72659953:G_A	1	42530814	G/A	A	0.135266	5.22445e-10	207	-6.21221	-0.819576	0.13193	2	-0.440225;-0.390121	-4.812475;-3.950151	110;97	4321	0	0.886372	443.229	1.37275e-06	8.26603e-06	2.93552e-05	1	0
ENSG00000242866.10	15	43618800	-	STRC	15:43803865:rs694461:C_T	15	43803865	T/C	C	0.229469	1.5991e-06	207	4.79843	0.532035	0.110877	2	0.20271;0.460664	2.123858;4.747987	110;97	2001	0	0.911714	159.735	0.000548784	2.70865e-05	0.00594021	1	76.658
ENSG00000232629.9	6	32763532	-	HLA-DQB2	6:32662912:rs281863686:T_C	6	32662912	T/C	C	0.314634	1.34625e-12	205	7.08947	0.675683	0.095308	2	0.354011;0.59299	3.794121;6.331591	110;95	10498	0	0.809089	594.286	4.67191e-08	3.496e-06	1.39942e-06	1	79.265
ENSG00000071967.12	2	171522247	+	CYBRD1	2:171556757:rs2542938:G_C	2	171556757	G/C	C	0.310096	2.70222e-07	208	5.14311	0.513502	0.099843	2	0.300338;0.403103	3.187921;4.115346	110;98	4852	0	0.91479	605.263	0.000355506	7.28835e-06	0.00402226	1	0
ENSG00000134138.20	15	37101299	-	MEIS2	15:37156047:rs2701502:G_A	15	37156047	A/G	G	0.180288	4.48896e-06	208	-4.58736	-0.557537	0.121538	2	-0.398277;-0.21419	-4.30913;-2.11781	110;98	4752	0.004	0.888866	800.418	0.00699856	4.65434e-06	0.0486531	1	52.268
ENSG00000203880.12	20	64255695	+	PCMTD2	20:64255659:rs60461814:C_T	20	64255659	T/C	C	0.789855	1.4058e-07	207	5.26449	0.5964	0.113287	2	0.36367;0.351637	3.905228;3.531824	110;97	3082	0	0.926517	522.993	0.000152352	9.07837e-06	0.00192851	1	0
ENSG00000163138.19	4	20696282	+	PACRGL	4:20683755:rs55863541:C_A	4	20683755	C/A	A	0.069712	2.97047e-10	208	-6.30031	-1.11155	0.176427	2	-0.305541;-0.540112	-3.245922;-5.739775	110;98	5458	0	1.00177	777.499	2.24635e-07	9.41744e-06	5.69252e-06	1	76.157
ENSG00000196071.5	1	248095184	+	OR2L13	1:247950134:rs12126459:C_T	1	247950134	C/T	T	0.645631	1.91906e-14	206	-7.65594	-0.695757	0.090878	2	-0.482824;-0.525446	-5.341937;-5.496724	110;96	4630	0	0.899073	589.559	1.49778e-10	6.76127e-06	6.83197e-09	1	0
ENSG00000167720.13	17	2303383	+	SRR	17:2304032:rs3744270:G_A	17	2304032	G/A	A	0.342233	6.72591e-11	206	-6.52665	-0.616922	0.094524	2	-0.431846;-0.442862	-4.710612;-4.518253	110;96	5223	0	1.02625	1295.07	5.62082e-08	6.42674e-06	1.65318e-06	1	0
ENSG00000168411.14	16	74666877	-	RFWD3	16:74474804:rs3815826:T_C	16	74474804	C/T	T	0.826923	4.53054e-08	208	-5.46882	-0.662707	0.121179	2	-0.326653;-0.417528	-3.482879;-4.277352	110;98	4925	0	0.868099	728.532	0.000135323	4.43569e-06	0.00174523	1	0
ENSG00000174792.10	4	75556048	+	ODAPH	4:75541871:rs72647457:G_A	4	75541871	G/A	A	0.165865	4.81288e-06	208	-4.57278	-0.574562	0.125648	2	-0.218979;-0.413049	-2.298406;-4.226855	110;98	5510	0.004	0.940867	534.579	0.00374408	9.69482e-06	0.0293742	1	57.681
ENSG00000147576.17	8	66432492	+	ADHFE1	8:66402990:rs10957372:C_T	8	66402990	T/C	C	0.454327	2.12467e-13	208	-7.34071	-0.644193	0.087756	2	-0.522663;-0.436145	-5.857035;-4.489127	110;98	3248	0	0.879154	297.131	1.1294e-09	1.17419e-05	4.44916e-08	1	0
ENSG00000188672.18	1	25430192	-	RHCE	1:25336580:rs596608:C_G	1	25336580	C/G	G	0.538462	3.44054e-10	208	6.2775	0.566089	0.090177	2	0.337548;0.506802	3.60623;5.324815	110;98	3734	0	0.832419	531.889	2.6192e-06	4.68475e-06	5.23035e-05	1	53.665
ENSG00000170324.21	10	48274696	-	FRMPD2	10:49068690:rs76867512:G_A	10	49068690	G/A	A	0.163462	7.44583e-06	208	-4.48053	-0.567315	0.126618	2	-0.29262;-0.322716	-3.102163;-3.240907	110;98	3397	0.005	0.887164	407.793	0.0060905	9.03246e-06	0.0437198	1	0
ENSG00000118197.14	1	200669907	-	DDX59	1:200680631:rs10919999:G_A	1	200680631	G/A	A	0.403382	1.85352e-07	207	-5.21346	-0.491054	0.09419	2	-0.189069;-0.524104	-1.978199;-5.509379	110;97	5474	0	0.994672	910.869	0.00017721	7.73708e-06	0.00218986	1	86.902
ENSG00000111832.13	6	116571409	+	RWDD1	6:116571518:rs147899431:G_C	6	116571518	G/C	C	0.043269	4.71719e-06	208	-4.57699	-1.05126	0.229684	2	-0.387292;-0.226199	-4.179886;-2.239634	110;98	4675	0.002	0.833301	386.3	0.00553859	6.49396e-06	0.0403145	1	37.582
ENSG00000152749.8	13	94601857	+	GPR180	13:94560673:rs9301977:G_A	13	94560673	A/G	G	0.360577	1.36669e-08	208	-5.67751	-0.539427	0.095011	2	-0.324207;-0.446701	-3.455288;-4.610625	110;98	5717	0	0.975541	936.483	1.7031e-05	6.77092e-06	0.000274013	1	4.472
ENSG00000112110.10	6	159789812	+	MRPL18	6:159760705:rs11759329:G_C	6	159760705	C/G	G	0.403846	1.90461e-06	208	4.76329	0.451951	0.094882	2	0.309593;0.342544	3.291199;3.452577	110;98	5636	0.001	0.893351	660.367	0.00267042	5.81274e-06	0.0224115	1	0
ENSG00000177106.16	11	694438	+	EPS8L2	11:703175:rs7107522:A_G	11	703175	A/G	G	0.175481	9.46988e-08	208	5.33661	0.645118	0.120885	2	0.288912;0.439848	3.06108;4.53163	110;98	4940	0	0.941299	824.415	0.000139272	6.30271e-06	0.00178554	1	34.861
ENSG00000197958.13	9	127451406	-	RPL12	9:127428531:rs7033779:T_A	9	127428531	A/T	T	0.396635	4.69894e-10	208	-6.22884	-0.573107	0.092009	2	-0.269485;-0.564841	-2.846961;-6.058335	110;98	3549	0	0.935842	540.314	6.90177e-07	9.30481e-06	1.61663e-05	1	84.969
ENSG00000249693.3	4	56530606	+	THEGL	4:55905248:rs1816932:G_A	4	55905248	G/A	A	0.350962	1.58339e-06	208	4.80041	0.467898	0.09747	2	0.341904;0.311331	3.655767;3.120416	110;98	6213	0.001	0.977973	957.464	0.00176383	6.71351e-06	0.0158904	1	0
ENSG00000101004.15	20	25585531	-	NINL	20:25092205:rs62211640:T_G	20	25092205	T/G	G	0.100962	1.41983e-05	208	-4.34077	-0.67643	0.155832	2	-0.430689;-0.137291	-4.696596;-1.348068	110;98	3410	0.004	0.935443	243.791	0.00511209	2.05736e-05	0.0378889	1	80.903
ENSG00000183346.7	10	61662961	+	CABCOCO1	10:61663118:rs71490861:A_G	10	61663118	A/G	G	0.081731	2.48955e-12	208	7.00389	1.12755	0.160988	2	0.467687;0.458346	5.151475;4.745937	110;98	4528	0	0.958728	583.368	3.42093e-09	9.87354e-06	1.23534e-07	1	0
ENSG00000155026.16	7	5970683	-	RSPH10B	7:6823047:rs7789081:T_C	7	6823047	T/C	C	0.448529	4.16851e-08	204	5.48356	0.509587	0.09293	2	0.322364;0.433354	3.434526;4.362839	110;94	6123	0	0.939185	1002.45	7.90621e-05	5.11773e-06	0.00108648	1	0
ENSG00000119632.4	14	94130253	-	IFI27L2	14:94135142:rs8007371:T_C	14	94135142	C/T	T	0.387019	8.87518e-08	208	-5.34837	-0.504783	0.094381	2	-0.236373;-0.493062	-2.486119;-5.1579	110;98	6131	0	0.936244	1118.17	0.00018324	4.50705e-06	0.0022494	1	77.797
ENSG00000235109.7	6	28356271	-	ZSCAN31	6:28354216:rs213238:T_C	6	28354216	T/C	C	0.338942	3.74744e-13	208	7.26438	0.672003	0.092507	2	0.409285;0.551056	4.43966;5.87958	110;98	5122	0	0.832675	171.246	3.46195e-09	1.45839e-05	1.24477e-07	1	42.027
ENSG00000112981.5	5	138139443	-	NME5	5:138139367:rs17637720:T_G	5	138139367	T/G	G	0.021635	1.78969e-06	208	-4.77583	-1.52786	0.319915	2	-0.317543;-0.335437	-3.38031;-3.376434	110;98	3211	0	0.916942	326.061	0.00111886	1.37156e-05	0.0109198	1	0
ENSG00000170954.11	19	53133077	-	ZNF415	19:53114565:rs12985137:C_T	19	53114565	T/C	C	0.463942	4.1333e-09	208	-5.87877	-0.53521	0.091041	2	-0.347977;-0.447342	-3.725039;-4.618041	110;98	7400	0	0.949912	1757.46	1.34094e-05	3.11231e-06	0.000222633	1	0
ENSG00000106853.20	9	111599893	-	PTGR1	9:111603814:rs966627:G_C	9	111603814	G/C	C	0.300481	1.12488e-08	208	-5.71074	-0.567819	0.09943	2	-0.372003;-0.399955	-4.001623;-4.080212	110;98	5351	0	0.898159	654.138	2.55113e-05	6.0573e-06	0.000390173	1	0
ENSG00000205560.12	22	50578465	-	CPT1B	22:50583170:rs131756:C_T	22	50583170	T/C	C	0.461538	6.00133e-08	208	-5.41876	-0.498881	0.092066	2	-0.427687;-0.295784	-4.660296;-2.957009	110;98	3588	0	0.879927	534.517	0.000116337	6.56115e-06	0.00152304	1	14.18
ENSG00000151632.17	10	5018031	-	AKR1C2	10:5001312:rs67362530:G_A	10	5001312	G/A	A	0.134615	2.03804e-08	208	5.60874	0.750903	0.133881	2	0.266603;0.495588	2.815362;5.188411	110;98	6944	0	0.893342	1022.63	6.85704e-05	3.75325e-06	0.000955429	1	72.788
ENSG00000083097.14	6	83067666	+	DOP1A	6:83183749:rs643160:G_A	6	83183749	A/G	G	0.71256	3.45563e-08	207	5.51663	0.559376	0.101398	2	0.408226;0.334097	4.427057;3.34446	110;97	3733	0	0.955639	354.035	2.05746e-05	1.59794e-05	0.000322271	1	0
ENSG00000277494.2	8	143213218	+	GPIHBP1	8:143222771:rs7460860:C_T	8	143222771	C/T	T	0.420673	3.48672e-06	208	-4.63984	-0.438668	0.094544	2	-0.242799;-0.397411	-2.555771;-4.051887	110;98	5190	0.002	0.925857	741.541	0.00413681	6.37652e-06	0.0318782	1	33.467
ENSG00000188404.10	1	169711702	-	SELL	1:169662499:rs7549451:C_T	1	169662499	C/T	T	0.252404	2.54451e-13	208	-7.31654	-0.736456	0.100656	2	-0.553461;-0.394137	-6.270838;-4.015507	110;98	5614	0	0.881139	475.467	1.91094e-09	7.4373e-06	7.28512e-08	1	53.474
ENSG00000242616.4	9	111661605	+	GNG10	9:111702772:rs1358910:A_C	9	111702772	A/C	C	0.569712	5.13836e-10	208	-6.21482	-0.565182	0.090941	2	-0.215319;-0.609531	-2.259055;-6.660768	110;98	5165	0	0.92252	646.199	1.08772e-06	7.16697e-06	2.40075e-05	1	91.704
ENSG00000183542.5	12	10409757	-	KLRC4	12:10464132:rs7342353:T_C	12	10464132	T/C	C	0.166667	1.46708e-09	207	6.04794	0.735259	0.121572	2	0.42395;0.387401	4.615234;3.920225	110;97	5278	0	0.906206	596.611	3.35949e-06	6.99872e-06	6.46055e-05	1	0
ENSG00000167881.15	17	76072517	-	SRP68	17:76917623:rs730713:C_G	17	76917623	C/G	G	0.146635	2.18216e-06	208	-4.73578	-0.623625	0.131684	2	-0.31178;-0.336384	-3.315676;-3.386562	110;98	4938	0	0.889267	803.15	0.00369053	4.65098e-06	0.0290401	1	0
ENSG00000114735.9	3	50569152	+	HEMK1	3:50462513:rs34866311:C_T	3	50462513	T/C	C	0.963592	1.46322e-05	206	4.33415	1.09135	0.251801	2	0.233987;0.370465	2.460294;3.715367	110;96	2461	0.003	0.847544	127.188	0.00512907	2.19392e-05	0.0379499	1	11.335
ENSG00000165568.18	10	4786629	+	AKR1E2	10:4824555:rs76557208:C_T	10	4824555	C/T	T	0.064904	3.09495e-08	208	-5.53598	-1.02858	0.185799	2	-0.489106;-0.234192	-5.421785;-2.321014	110;98	6909	0	0.884485	1079.78	0.000114895	3.34988e-06	0.00150569	1	77.36
ENSG00000168903.9	5	180988846	+	BTNL3	5:181005024:rs10063135:T_G	5	181005024	T/G	G	0.346154	1.13503e-08	208	5.70921	0.547073	0.095823	2	0.08008;0.662943	0.831623;7.436463	110;98	3971	0	0.928566	675.071	1.82877e-05	7.12275e-06	0.000291705	1	96.143
ENSG00000100228.12	22	23145326	+	RAB36	22:23171336:rs4822368:A_C	22	23171336	C/A	A	0.223301	1.76945e-06	206	-4.77812	-0.536307	0.112242	2	-0.454539;-0.170393	-4.988158;-1.659798	110;96	4425	0.001	0.983538	753.281	0.00149561	8.80189e-06	0.0138581	1	80.167
ENSG00000131626.18	11	70270700	+	PPFIA1	11:70392781:rs576588:T_G	11	70392781	G/T	T	0.639423	1.54956e-07	208	5.24657	0.50344	0.095956	2	0.295294;0.421783	3.131844;4.32548	110;98	4997	0	0.959922	903.607	0.000203112	6.41859e-06	0.00247002	1	6.135
ENSG00000108244.16	17	40937634	-	KRT23	17:40944480:rs929268:C_T	17	40944480	C/T	T	0.262019	9.40496e-07	208	4.9037	0.517645	0.105562	2	0.245047;0.429258	2.580185;4.410419	110;98	4502	0.001	0.931393	553.511	0.000898568	8.8395e-06	0.00899953	1	54.441
ENSG00000182919.14	11	93741591	+	C11orf54	11:93765386:rs630811:G_A	11	93765386	A/G	G	0.362981	3.21481e-19	208	8.96109	0.776077	0.086605	2	0.536087;0.609521	6.035586;6.660636	110;98	4674	0	0.868466	459.712	1.87706e-14	7.04794e-06	1.78116e-12	1	0
ENSG00000072135.13	2	130356045	+	PTPN18	2:130361627:rs79175580:A_G	2	130361627	A/G	G	0.212195	6.26977e-06	205	-4.51708	-0.520337	0.115193	2	-0.336753;-0.281615	-3.59721;-2.764695	110;95	2866	0.001	1.01671	426.675	0.00240264	1.85686e-05	0.0205219	1	0
ENSG00000242220.8	21	32587373	-	TCP10L	21:32584269:rs2017816:T_C	21	32584269	T/C	C	0.350962	3.71142e-06	208	-4.62692	-0.452593	0.097817	2	-0.354868;-0.272123	-3.803944;-2.710674	110;98	4950	0.004	0.88248	750.817	0.00581204	4.7527e-06	0.0421275	1	0
ENSG00000143437.21	1	150876708	-	ARNT	1:150714820:rs10888388:T_C	1	150714820	T/C	C	0.570388	7.06104e-08	206	5.38961	0.502159	0.093172	2	0.316244;0.422882	3.365715;4.292277	110;96	2942	0	0.921196	312.429	5.29773e-05	1.47022e-05	0.000751862	1	0
ENSG00000162383.12	1	53142632	-	SLC1A7	1:53167576:rs1298238:A_G	1	53167576	A/G	G	0.360577	5.71354e-15	208	7.81012	0.701253	0.089788	2	0.349561;0.661368	3.743144;7.412567	110;98	3775	0	0.953975	511.805	1.01155e-11	1.09463e-05	5.64386e-10	1	89.267
ENSG00000144843.11	3	119579268	+	ADPRH	3:119579783:rs13324934:G_T	3	119579783	G/T	T	0.052885	1.04906e-07	208	-5.31801	-1.09308	0.205544	2	-0.286629;-0.439819	-3.03582;-4.531296	110;98	4963	0	0.921781	539.953	0.000125541	8.53782e-06	0.00162878	1	36.653
ENSG00000165269.13	9	33402682	-	AQP7	9:33389308:rs55770537:C_G	9	33389308	C/G	G	0.096154	3.86735e-10	208	6.25929	0.954935	0.152563	2	0.307924;0.533153	3.272542;5.651809	110;98	4684	0	0.907388	552.24	9.18438e-07	7.61901e-06	2.09468e-05	1	73.968
ENSG00000086730.17	7	74199652	+	LAT2	7:73903956:rs13241670:T_C	7	73903956	T/C	C	0.242788	5.17525e-06	208	-4.55755	-0.496928	0.109034	2	-0.450722;-0.143015	-4.941105;-1.404844	110;98	2270	0.003	0.914925	374.415	0.00340575	1.17926e-05	0.0272964	1	82.971
ENSG00000105808.17	7	102616757	-	RASA4	7:102472809:rs72603518:C_T	7	102472809	C/T	T	0.956731	3.91977e-08	208	-5.49443	-1.23726	0.225185	2	-0.404855;-0.333599	-4.386996;-3.356795	110;98	3569	0	0.862344	407.666	7.69656e-05	7.61243e-06	0.00106103	1	0
ENSG00000113396.13	5	128538013	+	SLC27A6	5:128976125:rs2577427:C_T	5	128976125	T/C	C	0.34058	6.65084e-11	207	6.52833	0.616535	0.09444	2	0.349199;0.527782	3.739008;5.555083	110;97	5070	0	0.87798	436.803	2.52941e-07	7.92285e-06	6.31138e-06	1	59.646
ENSG00000169738.8	17	82037709	-	DCXR	17:82034979:rs9903249:G_A	17	82034979	G/A	A	0.130435	3.92217e-07	207	5.0727	0.698149	0.137629	2	0.309334;0.386343	3.288306;3.90861	110;97	5970	0.002	0.920626	966.186	0.000730702	4.73682e-06	0.00757676	1	0
ENSG00000085491.17	1	108200849	-	SLC25A24	1:108194929:rs606166:T_C	1	108194929	T/C	C	0.225962	2.26766e-06	208	-4.72798	-0.526701	0.111401	2	-0.312084;-0.334984	-3.319081;-3.371592	110;98	4642	0	1.01152	758.602	0.00158943	1.01645e-05	0.0145819	1	0
ENSG00000160201.11	21	43107587	-	U2AF1	21:43107559:rs17115876:T_G	21	43107559	G/T	T	0.519231	6.56144e-27	208	10.7406	0.845321	0.078703	2	0.637218;0.681173	7.48429;7.718301	110;98	6112	0	0.922297	1032.06	4.40974e-22	4.48109e-06	1.37434e-19	1	0
ENSG00000118997.14	2	196068837	-	DNAH7	2:196158623:rs4850671:C_G	2	196158623	G/C	C	0.411058	2.04943e-14	208	7.64749	0.673256	0.088036	2	0.472229;0.530888	5.20834;5.623328	110;98	4409	0	0.93114	405.833	4.9532e-11	1.20377e-05	2.45769e-09	1	0
ENSG00000196655.12	11	119018763	+	TRAPPC4	11:119021567:rs4938621:C_T	11	119021567	C/T	T	0.213942	1.83066e-18	208	8.76726	0.895682	0.102162	2	0.363864;0.735966	3.907463;8.632906	110;98	4400	0	0.961126	681.792	4.81434e-15	8.56639e-06	4.92807e-13	1	93.67
ENSG00000188763.5	7	73433778	+	FZD9	7:73975928:rs57756641:G_C	7	73975928	G/C	C	0.098558	1.18513e-05	208	4.38031	0.689419	0.157391	2	0.280754;0.322058	2.970937;3.233925	110;98	2589	0.002	0.94832	381.571	0.00609034	1.4201e-05	0.0437198	1	0
ENSG00000149084.13	11	43680680	+	HSD17B12	11:43798926:rs1878850:T_C	11	43798926	C/T	T	0.307692	3.32505e-08	208	-5.5234	-0.547939	0.099203	2	-0.104097;-0.626522	-1.082255;-6.900231	110;98	5757	0	0.94211	773.764	4.85546e-05	6.74812e-06	0.00069824	1	95.012
ENSG00000184967.7	12	132144457	+	NOC4L	12:132151444:rs11246947:A_G	12	132151444	A/G	G	0.283654	5.38351e-07	208	5.01211	0.514943	0.10274	2	0.323468;0.360838	3.446959;3.650058	110;98	5296	0.001	0.958306	897.967	0.000675875	6.39861e-06	0.00710297	1	0
ENSG00000176386.9	9	113275572	-	CDC26	9:113296774:rs10817475:A_G	9	113296774	G/A	A	0.711538	5.45878e-11	208	6.55785	0.646044	0.098515	2	0.240662;0.624452	2.532591;6.870721	110;98	5348	0	0.908413	857.182	2.27555e-07	4.94087e-06	5.74411e-06	1	91.614
ENSG00000182628.13	17	59155260	-	SKA2	17:59150137:rs12150181:G_C	17	59150137	C/G	G	0.637019	1.41983e-09	208	6.05322	0.569099	0.094016	2	0.294194;0.522107	3.119624;5.513597	110;98	2666	0	0.956211	280.848	7.73859e-07	2.02112e-05	1.79326e-05	1	73.928
ENSG00000144647.6	3	43106079	-	POMGNT2	3:43106160:rs729654:C_T	3	43106160	T/C	C	0.541262	1.30596e-08	206	-5.68528	-0.522599	0.091921	2	-0.411739;-0.354576	-4.468899;-3.54451	110;96	4140	0	0.952043	586.981	1.3751e-05	9.43657e-06	0.000227724	1	0
ENSG00000188312.14	9	92325953	+	CENPP	9:92204204:rs10081693:T_G	9	92204204	T/G	G	0.137019	1.77014e-20	208	9.27536	1.11231	0.119921	2	0.612585;0.558685	7.111953;5.978124	110;98	5453	0	0.916523	543.618	2.61883e-16	8.20445e-06	3.30532e-14	1	0
ENSG00000186205.13	1	220786913	+	2001-03-01	1:220790074:rs61830265:C_T	1	220790074	C/T	T	0.193237	6.90786e-06	207	-4.49651	-0.534221	0.118808	2	-0.312704;-0.303953	-3.326023;-3.026733	110;97	4955	0.008	0.877057	474.223	0.00692608	7.25152e-06	0.0482524	1	0
ENSG00000279782.2	1	144592868	+	PPIAL4F	1:143905848:nors:A_G	1	143905848	G/A	A	0.259709	0.000188263	206	3.73427	0.406059	0.108739	2	0.270595;0.245378	2.859146;2.409669	110;96	12	0	1.06892	12.071	0.00145156	0.000848128	0.0135077	1	0
ENSG00000070476.15	3	126475891	-	ZXDC	3:126470157:rs777498:C_A	3	126470157	C/A	A	0.620192	5.25757e-06	208	4.55424	0.438716	0.096331	2	0.190984;0.438615	1.998616;4.517453	110;98	6231	0.005	0.964275	732.887	0.00476011	8.11514e-06	0.0357489	1	74.13
ENSG00000015475.18	22	17774770	-	BID	22:17684569:rs73163153:T_G	22	17684569	T/G	G	0.247596	2.28482e-07	208	-5.17453	-0.553263	0.10692	2	-0.374164;-0.325685	-4.026718;-3.272449	110;98	4285	0	0.956682	920.991	0.000309041	6.17993e-06	0.0035648	1	0
ENSG00000075975.16	3	12557087	+	MKRN2	3:12683274:rs112358666:C_T	3	12683274	T/C	C	0.895122	6.45543e-07	205	-4.97707	-0.757753	0.152249	2	-0.257008;-0.434067	-2.710422;-4.394638	110;95	5474	0.002	0.989039	945.026	0.000664457	7.23186e-06	0.00699429	1	50.455
ENSG00000179344.16	6	32668383	-	HLA-DQB1	6:32642282:rs34843907:T_G	6	32642282	T/G	G	0.584541	3.26546e-31	207	-11.6199	-0.901547	0.077587	2	-0.663412;-0.734674	-7.897304;-8.564803	110;97	10304	0	0.785078	571.9	1.83396e-22	2.98101e-06	5.96038e-20	1	0
ENSG00000213809.9	12	10391874	-	KLRK1	12:10447769:rs2734442:G_A	12	10447769	A/G	G	0.140097	9.16995e-06	207	4.43587	0.600236	0.135314	2	0.297787;0.312417	3.159545;3.11544	110;97	5257	0.006	0.969143	651.348	0.00706398	9.38886e-06	0.049003	1	0
ENSG00000126266.3	19	35351552	+	FFAR1	19:35346525:rs12985354:G_A	19	35346525	G/A	A	0.295673	4.18106e-07	208	-5.06052	-0.51303	0.101379	2	-0.332932;-0.356895	-3.55388;-3.607305	110;98	4850	0	0.995057	871.794	0.000379769	8.10077e-06	0.00425236	1	0
ENSG00000066379.15	6	30058899	+	ZNRD1	6:30088177:rs112368405:G_A	6	30088177	G/A	A	0.084541	2.70666e-06	207	4.69191	0.788044	0.167958	2	0.340183;0.299659	3.636188;2.981886	110;97	10578	0.004	0.795233	401.585	0.00472342	4.62239e-06	0.0355556	1	0
ENSG00000186417.14	15	51341655	+	GLDN	15:51377302:rs117848155:G_C	15	51377302	G/C	C	0.060096	2.28967e-06	208	4.72602	0.926478	0.196038	2	0.337514;0.306065	3.605844;3.064921	110;98	4345	0.002	0.844652	333.204	0.00246363	8.19534e-06	0.0209813	1	0
ENSG00000166268.11	12	69825227	+	MYRFL	12:69745235:rs12320419:A_G	12	69745235	A/G	G	0.065534	3.22075e-12	206	6.96774	1.24789	0.179095	2	0.390206;0.541429	4.214069;5.695915	110;96	5710	0	0.930737	704.181	9.25529e-09	6.92017e-06	3.05378e-07	1	46.67
ENSG00000166268.11	12	69825227	+	MYRFL	12:70351314:rs76976471:C_T	12	70351314	T/C	C	0.871981	1.59927e-08	207	-5.65056	-0.773661	0.136918	2	-0.297413;-0.473164	-3.155379;-4.894322	110;97	5710	1	0.930737	704.181	2.54894e-05	1.12616e-06	0.00267032	2	53.568
ENSG00000278535.5	17	36591879	+	DHRS11	17:36602917:rs8078079:T_C	17	36602917	T/C	C	0.394231	4.76645e-10	208	-6.22661	-0.573536	0.092111	2	-0.304159;-0.532909	-3.230499;-5.648737	110;98	3683	0	1.02588	676.696	2.16643e-07	1.22761e-05	5.55496e-06	1	74.672
ENSG00000142102.16	11	289126	+	PGGHG	11:295343:rs2242565:G_A	11	295343	A/G	G	0.25	7.58823e-10	208	-6.15331	-0.640835	0.104145	2	-0.339371;-0.490076	-3.626947;-5.121934	110;98	3381	0	0.920361	577.658	1.45166e-06	7.9098e-06	3.07355e-05	1	40.517
ENSG00000104341.17	8	97775057	+	LAPTM4B	8:97794891:rs2513949:T_G	8	97794891	G/T	T	0.451456	3.05194e-07	206	5.12021	0.477433	0.093245	2	0.379044;0.315324	4.083494;3.129306	110;96	3866	0	0.982374	643.257	0.000229852	1.0241e-05	0.00274639	1	0
ENSG00000180104.16	5	443175	+	EXOC3	5:477604:rs13356700:A_G	5	477604	A/G	G	0.536058	1.9579e-12	208	-7.03745	-0.621802	0.088356	2	-0.461374;-0.469611	-5.072827;-4.878156	110;98	3880	0	0.964153	633.589	2.62573e-09	9.38043e-06	9.75273e-08	1	0
ENSG00000153898.13	1	84997113	-	MCOLN2	1:85057715:rs12022421:A_C	1	85057715	A/C	C	0.449519	2.1241e-08	208	5.60158	0.514646	0.091875	2	0.178835;0.574108	1.869315;6.18027	110;98	4744	0	0.880875	618.374	5.24494e-05	5.70807e-06	0.000745997	1	91.112
ENSG00000140368.13	15	76993359	+	PSTPIP1	15:77064970:rs33931897:G_C	15	77064970	G/C	C	0.382212	3.81021e-07	208	-5.0782	-0.483295	0.09517	2	-0.340114;-0.351288	-3.635401;-3.546694	110;98	3798	0.001	0.934548	337.782	0.000237445	1.47676e-05	0.00282414	1	0
ENSG00000137261.14	6	24646191	-	KIAA0319	6:24632414:rs761100:A_C	6	24632414	C/A	A	0.444712	8.34043e-09	208	5.76143	0.527878	0.091623	2	0.292815;0.488643	3.104332;5.104706	110;98	6792	0	0.896073	797.904	2.39147e-05	4.89811e-06	0.000367919	1	63.28
ENSG00000107779.13	10	86756601	+	BMPR1A	10:86858290:rs4934277:G_A	10	86858290	G/A	A	0.262136	8.38358e-06	206	-4.45515	-0.476636	0.106986	2	-0.328463;-0.281276	-3.503319;-2.776116	110;96	4311	0.007	0.974263	537.945	0.00522638	1.17027e-05	0.0384946	1	0
ENSG00000103852.13	15	99251223	-	TTC23	15:99289326:rs1567418:A_G	15	99289326	A/G	G	0.487981	1.96385e-13	208	-7.35123	-0.642416	0.087389	2	-0.435251;-0.535016	-4.751919;-5.675285	110;98	6285	0	0.894167	1175.44	2.51765e-09	3.28323e-06	9.37807e-08	1	0
ENSG00000130695.15	1	26234200	+	CEP85	1:26233875:rs3795689:C_G	1	26233875	C/G	G	0.1875	7.71643e-06	208	4.4729	0.536647	0.119977	2	0.266571;0.350114	2.815011;3.534024	110;98	3014	0.005	0.926006	389.076	0.00474514	1.21648e-05	0.0356571	1	0
ENSG00000286038.1	7	75281243	+	AC211486.7	7:75428717:rs150835229:T_C	7	75428717	C/T	T	0.091346	2.815e-08	208	5.55257	0.881839	0.158816	2	0.510179;0.208226	5.69333;2.057494	110;98	2647	0	0.933182	427.256	2.63329e-05	1.15779e-05	0.00040095	1	83.93
ENSG00000115234.11	2	27370496	+	SNX17	2:27523079:rs7589217:A_G	2	27523079	G/A	A	0.605769	5.43109e-07	208	-5.01042	-0.474849	0.094772	2	-0.324593;-0.359372	-3.459643;-3.634154	110;98	3143	0.001	0.875635	352.976	0.000582703	9.64801e-06	0.00623468	1	0
ENSG00000124813.23	6	45328157	+	RUNX2	6:45475439:rs2819865:A_G	6	45475439	A/G	G	0.685096	4.57328e-10	208	6.23309	0.603957	0.096895	2	0.381955;0.455994	4.117452;4.718491	110;98	4717	0	0.929671	614.071	8.34443e-07	7.88387e-06	1.91319e-05	1	0
ENSG00000153993.13	7	85186855	-	SEMA3D	7:85977546:rs73704123:G_A	7	85977546	G/A	A	0.129808	1.14373e-05	208	-4.38805	-0.612409	0.139563	2	-0.393738;-0.191023	-4.255598;-1.884158	110;98	3577	0.005	0.968644	346.434	0.00476452	1.76028e-05	0.0357614	1	59.974
ENSG00000184206.12	15	84235773	+	GOLGA6L4	15:84268936:rs6422423:G_T	15	84268936	T/G	G	0.228365	2.77202e-10	208	6.31102	0.675286	0.107001	2	0.312438;0.534888	3.323044;5.673668	110;98	3530	0	0.83432	408.974	1.70445e-06	6.1813e-06	3.55095e-05	1	73.477
ENSG00000071894.17	8	144409335	-	CPSF1	8:144396341:rs2280836:A_G	8	144396341	A/G	G	0.439904	4.1268e-28	208	-10.9931	-0.863568	0.078556	2	-0.611611;-0.728181	-7.097521;-8.495866	110;98	2879	0	0.931554	505.184	1.04772e-23	9.69475e-06	4.12738e-21	1	56.344
ENSG00000108592.17	17	63830012	-	FTSJ3	17:63724689:rs4968595:T_C	17	63724689	T/C	C	0.596618	4.46482e-14	207	7.54668	0.669533	0.088719	2	0.406368;0.58808	4.404962;6.33355	110;97	2635	0	1.0092	338.934	1.19864e-11	2.24734e-05	6.54721e-10	1	66.288
ENSG00000228696.9	17	46361797	-	ARL17B	17:46748690:rs9896243:C_G	17	46748690	G/C	C	0.788462	2.13713e-16	208	-8.21413	-0.856886	0.104319	2	-0.665838;-0.352376	-7.936533;-3.558441	110;98	4261	0	0.94399	321.521	3.83797e-13	1.64245e-05	2.81885e-11	1	89.502
ENSG00000228696.9	17	46361797	-	ARL17B	17:46742229:rs17698176:T_G	17	46742229	T/G	G	0.204327	7.94262e-09	208	5.76967	0.651384	0.112898	2	0.311051;0.471584	3.307507;4.901458	110;98	4261	1	0.94399	321.521	5.37317e-06	2.74139e-06	0.00103982	2	45.182
ENSG00000174165.8	11	66546235	-	ZDHHC24	11:66538467:rs11227523:C_T	11	66538467	C/T	T	0.223301	2.98453e-06	206	-4.67188	-0.525537	0.112489	2	-0.189713;-0.460319	-1.985061;-4.718802	110;96	2444	0.003	0.890164	264.264	0.00180277	1.42222e-05	0.0161963	1	78.49
ENSG00000152669.9	5	55233608	-	CCNO	5:55227592:rs2783478:A_G	5	55227592	A/G	G	0.235577	1.88988e-06	208	-4.76486	-0.522726	0.109704	2	-0.181006;-0.474574	-1.892382;-4.936846	110;98	5594	0.001	0.955554	675.683	0.00174741	8.36828e-06	0.0157642	1	82.072
ENSG00000093072.18	22	17258235	-	ADA2	22:17200081:rs5992639:G_A	22	17200081	G/A	A	0.540865	3.77008e-12	208	6.94554	0.615677	0.088643	2	0.467206;0.451593	5.145465;4.667304	110;98	4770	0	0.932088	951.618	1.38083e-08	5.16337e-06	4.38893e-07	1	0
ENSG00000183044.12	16	8674596	+	ABAT	16:8798157:rs9939787:C_T	16	8798157	C/T	T	0.134615	1.00907e-06	208	-4.88986	-0.665226	0.136042	2	-0.438627;-0.207077	-4.792993;-2.045887	110;98	8933	0.002	0.944614	1512.67	0.00223388	3.50388e-06	0.0193088	1	70.697
ENSG00000148600.15	10	84194537	+	CDHR1	10:84194464:rs7916271:C_T	10	84194464	T/C	C	0.468599	2.74029e-08	207	-5.55727	-0.510567	0.091874	2	-0.257124;-0.501335	-2.711686;-5.230532	110;97	6086	0	0.903664	581.341	4.7946e-05	7.06533e-06	0.000691018	1	75.917
ENSG00000113734.17	5	173144442	+	BNIP1	5:173048937:rs141178159:G_A	5	173048937	A/G	G	0.867788	9.42745e-07	208	4.90323	0.671959	0.137044	2	0.278512;0.394716	2.946221;4.021936	110;98	5706	0.001	0.899192	1009.88	0.00199564	3.95011e-06	0.0176485	1	0
ENSG00000262165.2	17	4807013	-	AC233723.1	17:4798911:rs71368518:C_A	17	4798911	C/A	A	0.052885	3.26545e-09	208	-5.91767	-1.19936	0.202674	2	-0.276779;-0.522627	-2.927132;-5.520054	110;98	5547	0	0.932702	856.576	6.79408e-06	5.75788e-06	0.000122162	1	77.282
ENSG00000137601.16	4	169612629	-	NEK1	4:169354321:rs10016247:T_C	4	169354321	C/T	T	0.180288	1.97455e-07	208	5.20172	0.624065	0.119973	2	0.450256;0.236973	4.935368;2.349379	110;98	4812	0.001	0.89936	566.049	0.000290395	7.05541e-06	0.00338274	1	66.473
ENSG00000137074.19	9	33025130	-	APTX	9:33025115:rs3818644:C_A	9	33025115	C/A	A	0.34375	2.56122e-06	208	4.70319	0.461578	0.098141	2	0.360854;0.27581	3.872768;2.748878	110;98	5334	0.002	0.890711	636.044	0.00342474	5.92998e-06	0.0274316	1	0
ENSG00000185043.12	15	90234047	-	CIB1	15:90188917:rs112205200:C_T	15	90188917	T/C	C	0.704327	8.57949e-09	208	5.75666	0.574419	0.099783	2	0.397575;0.377336	4.30084;3.830108	110;98	4848	0	0.951533	785.859	1.22459e-05	7.02724e-06	0.000206481	1	0
ENSG00000178252.18	3	49007062	+	WDR6	3:48815206:rs9682444:A_G	3	48815206	G/A	A	0.301471	1.7073e-08	204	5.63931	0.565878	0.100345	2	0.329938;0.445533	3.51999;4.499837	110;94	2127	0	0.900107	154.646	9.90083e-06	2.59573e-05	0.000170931	1	0
ENSG00000180347.13	7	31514071	+	ITPRID1	7:31529933:rs12701110:G_A	7	31529933	G/A	A	0.254808	2.07757e-12	208	-7.02918	-0.710946	0.101142	2	-0.464534;-0.465049	-5.112137;-4.824456	110;98	5833	0	0.898316	834.783	1.40324e-08	4.75135e-06	4.4493e-07	1	0
ENSG00000176222.9	19	43901385	-	ZNF404	19:43887948:rs10424336:C_T	19	43887948	T/C	C	0.454327	1.52451e-12	208	7.07224	0.62527	0.088412	2	0.472488;0.461415	5.21159;4.78183	110;98	5448	0	0.931795	723.261	4.62614e-09	6.78147e-06	1.61233e-07	1	0
ENSG00000186510.12	1	16018875	+	CLCNKA	1:16012818:rs10927886:C_G	1	16012818	G/C	C	0.564904	3.75058e-10	208	-6.26407	-0.568203	0.090708	2	-0.308558;-0.533111	-3.27962;-5.651273	110;98	4401	0	0.978156	624.864	3.30104e-07	1.02975e-05	8.09689e-06	1	73.824
ENSG00000185880.13	15	44728988	+	TRIM69	15:44762001:rs28812298:C_G	15	44762001	C/G	G	0.129808	1.59589e-11	208	-6.7389	-0.89064	0.132164	2	-0.437989;-0.458515	-4.785225;-4.747914	110;98	2858	0	0.938659	356.366	1.86792e-08	1.4351e-05	5.83726e-07	1	0
ENSG00000145358.6	4	100190782	-	DDIT4L	4:100214009:rs4450933:G_A	4	100214009	G/A	A	0.204327	5.43514e-06	208	4.54725	0.527342	0.115969	2	0.156336;0.471187	1.630984;4.896762	110;98	5478	0	0.92678	579.292	0.00493511	8.20939e-06	0.036808	1	84.139
ENSG00000164002.11	1	40508741	+	EXO5	1:40545723:rs10889467:A_G	1	40545723	G/A	A	0.841346	2.79131e-08	208	-5.55405	-0.695539	0.125231	2	-0.42771;-0.314493	-4.660573;-3.153808	110;98	4844	0.001	0.901841	656.779	5.55641e-05	6.18005e-06	0.000784293	1	0
ENSG00000128266.9	22	23070519	+	GNAZ	22:23115299:rs2157710:C_T	22	23115299	T/C	C	0.485507	1.00148e-07	207	5.32645	0.491201	0.092219	2	0.317529;0.410978	3.380152;4.181501	110;97	4681	0	0.902741	709.898	0.000186961	5.75117e-06	0.00229291	1	0
ENSG00000137310.12	6	31158547	+	TCF19	6:31253507:rs17191510:G_A	6	31253507	G/A	A	0.084135	1.32684e-07	208	5.2751	0.875016	0.165877	2	0.383944;0.328106	4.140692;3.298211	110;98	11816	0	0.744327	458.126	0.000792369	2.5875e-06	0.00809599	1	0
ENSG00000089177.18	20	16573434	-	KIF16B	20:16554911:rs4814508:T_C	20	16554911	C/T	T	0.478365	3.14351e-07	208	-5.11463	-0.47313	0.092505	2	-0.370562;-0.321638	-3.984919;-3.229469	110;98	6398	0	0.878375	946.426	0.000836631	3.66626e-06	0.00847056	1	0
ENSG00000134285.11	12	48926474	-	FKBP11	12:48919497:rs7297958:T_C	12	48919497	T/C	C	0.430288	4.17816e-17	208	-8.40779	-0.71928	0.085549	2	-0.595072;-0.478693	-6.855624;-4.985754	110;98	4173	0	0.880019	391.637	7.72412e-13	8.96079e-06	5.34115e-11	1	26.29
ENSG00000140905.10	16	81096425	-	GCSH	16:81095511:rs60303302:T_G	16	81095511	G/T	T	0.070048	3.64774e-07	207	-5.08648	-0.923452	0.18155	2	-0.400959;-0.282917	-4.340835;-2.807901	110;97	7780	0.002	0.908977	1417.11	0.00106658	2.99942e-06	0.0104725	1	0
ENSG00000120805.14	12	101407772	-	ARL1	12:101407727:rs15976:C_G	12	101407727	C/G	G	0.132212	2.69451e-06	208	4.69283	0.645941	0.137644	2	0.38158;0.249659	4.113076;2.479182	110;98	4383	0.004	0.909146	683.021	0.0033768	6.23009e-06	0.0270977	1	7.861
ENSG00000055211.14	6	149566294	+	GINM1	6:149617860:rs9406345:T_C	6	149617860	T/C	C	0.338235	1.84102e-09	204	-6.01125	-0.579776	0.096449	2	-0.40874;-0.405996	-4.433168;-4.059913	110;94	5674	0	0.970123	949.343	2.62938e-06	6.47772e-06	5.24262e-05	1	0
ENSG00000164615.5	5	134738548	+	CAMLG	5:134800643:rs2108665:C_T	5	134800643	C/T	T	0.105769	2.28994e-14	208	7.6332	1.07555	0.140904	2	0.504844;0.493411	5.62403;5.162109	110;98	3777	0	0.945796	656.724	5.93427e-11	8.12801e-06	2.8467e-09	1	0
ENSG00000056558.11	9	120929173	-	TRAF1	9:120877952:rs11794516:A_G	9	120877952	G/A	A	0.449519	6.84984e-08	208	-5.39507	-0.49804	0.092314	2	-0.246563;-0.488987	-2.596649;-5.108832	110;98	3578	0	0.964654	493.45	4.93457e-05	1.20792e-05	0.00070727	1	75.184
ENSG00000103479.16	16	53433977	+	RBL2	16:53468034:rs4281707:G_A	16	53468034	A/G	G	0.526442	6.96167e-09	208	5.79185	0.527765	0.091122	2	0.32343;0.461812	3.446532;4.786474	110;98	4775	0	1.0081	840.213	5.28713e-06	9.0132e-06	9.79099e-05	1	26.24
ENSG00000188295.14	1	247104372	-	ZNF669	1:247104366:rs2270616:G_T	1	247104366	G/T	T	0.437198	1.90526e-10	207	6.36879	0.57701	0.0906	2	0.402531;0.453196	4.359439;4.661327	110;97	6244	0	0.903981	812.595	7.24478e-07	5.06492e-06	1.68785e-05	1	0
ENSG00000189143.9	7	73799542	+	CLDN4	7:73832131:rs1127155:A_G	7	73832131	G/A	A	0.266827	1.83534e-09	208	6.01175	0.615102	0.102317	2	0.210459;0.592016	2.206874;6.420203	110;98	2372	0	0.954953	422.646	1.48904e-06	1.33317e-05	3.13736e-05	1	90.892
ENSG00000031691.7	6	49463370	+	CENPQ	6:49214917:rs34352746:C_T	6	49214917	C/T	T	0.176329	4.05226e-06	207	4.60868	0.566015	0.122815	2	0.25029;0.387757	2.637188;3.924146	110;97	4693	0.004	0.850028	291.146	0.00342696	9.75653e-06	0.0274326	1	15.114
ENSG00000221938.5	7	144123176	+	OR2A14	7:144180383:rs1635893:A_G	7	144180383	A/G	G	0.177885	2.17997e-07	208	5.1833	0.625381	0.120653	2	0.433711;0.255261	4.733225;2.536704	110;98	3322	0	0.96873	454.098	0.000133779	1.34357e-05	0.00172703	1	51.979
ENSG00000142856.16	1	63593721	-	ITGB3BP	1:63543803:rs217448:G_T	1	63543803	G/T	T	0.683824	5.35516e-34	204	-12.1556	-0.985605	0.081082	2	-0.58371;-0.843478	-6.692722;-10.667286	110;94	4700	0	0.865572	637.018	4.47284e-27	4.98376e-06	3.42041e-24	1	93.631
ENSG00000087365.16	11	66050729	+	SF3B2	11:66037134:rs35611816:T_C	11	66037134	T/C	C	0.288462	5.19607e-09	208	-5.84077	-0.58587	0.100307	2	-0.372632;-0.41616	-4.008926;-4.261913	110;98	2736	0	0.889304	327.368	7.72416e-06	1.14144e-05	0.000138121	1	0
ENSG00000204084.13	1	37947057	-	INPP5B	1:37891198:rs34349547:G_C	1	37891198	C/G	G	0.698068	8.48451e-08	207	-5.35651	-0.537391	0.100325	2	-0.315793;-0.416751	-3.360655;-4.246168	110;97	4531	0	0.989671	853.845	8.02847e-05	8.03189e-06	0.00109748	1	0
ENSG00000067208.14	1	92792404	-	EVI5	1:92527599:rs4568842:C_T	1	92527599	T/C	C	0.179612	2.66871e-07	206	5.14546	0.621646	0.120815	2	0.246463;0.463787	2.595569;4.759015	110;96	3400	0	0.957817	298.402	0.00012063	1.92011e-05	0.00157291	1	67.966
ENSG00000164118.13	4	174283730	+	CEP44	4:174292714:rs11947136:G_T	4	174292714	G/T	T	0.509615	2.84758e-06	208	-4.68152	-0.436714	0.093285	2	-0.407501;-0.216301	-4.418432;-2.139191	110;98	5119	0.002	0.960367	808.193	0.00297235	7.19489e-06	0.0244097	1	56.132
ENSG00000053702.15	12	2835544	-	NRIP2	12:2807120:rs11062364:A_T	12	2807120	A/T	T	0.165865	1.24061e-14	208	-7.7118	-0.896408	0.116239	2	-0.537985;-0.464125	-6.06105;-4.813604	110;98	5557	0	0.955129	1158.96	4.4891e-11	4.86658e-06	2.25322e-09	1	0
ENSG00000104714.14	8	738106	-	ERICH1	8:729799:rs11784674:G_A	8	729799	A/G	G	0.454327	3.5669e-07	208	-5.09073	-0.472699	0.092855	2	-0.398405;-0.285496	-4.310632;-2.849565	110;98	6368	0	0.880445	915.386	0.00089224	3.84462e-06	0.00894601	1	0
ENSG00000187741.15	16	89816657	-	FANCA	16:89816800:rs7186980:C_T	16	89816800	C/T	T	0.716346	4.93073e-09	208	-5.84949	-0.589584	0.100792	2	-0.495686;-0.269989	-5.505953;-2.688588	110;98	3939	0	0.846536	431.591	1.67162e-05	6.4151e-06	0.000269951	1	72.066
ENSG00000183688.4	17	445939	-	RFLNB	17:521640:rs16953156:G_A	17	521640	G/A	A	0.038462	1.84091e-07	208	5.21472	1.25028	0.23976	2	0.358508;0.349064	3.845767;3.522712	110;98	4241	0.001	0.926001	1046.94	0.000373785	4.5204e-06	0.00419258	1	0
ENSG00000214026.11	11	1947278	+	MRPL23	11:1956322:rs12812:G_A	11	1956322	G/A	A	0.151442	2.02314e-14	208	-7.64915	-0.924225	0.120827	2	-0.433886;-0.570063	-4.735343;-6.126868	110;98	6281	0	0.967113	1315.47	6.00841e-11	4.5953e-06	2.87167e-09	1	40.623
ENSG00000180953.11	15	79923702	-	AC015871.1	15:79914616:rs8024713:C_G	15	79914616	C/G	G	0.358173	8.10429e-12	208	-6.83669	-0.631723	0.092402	2	-0.329123;-0.578651	-3.510781;-6.2406	110;98	5577	0	0.976551	955.563	1.2117e-08	6.67346e-06	3.90872e-07	1	80.421
ENSG00000175183.10	12	76879023	-	CSRP2	12:76921493:rs1873913:C_T	12	76921493	C/T	T	0.233173	5.4329e-12	208	6.89378	0.721171	0.104612	2	0.434986;0.480917	4.7487;5.012248	110;98	4825	0	0.953858	744.68	1.00561e-08	7.51789e-06	3.27642e-07	1	0
ENSG00000167723.14	17	3557995	-	TRPV3	17:3534518:rs4790146:G_C	17	3534518	G/C	C	0.103365	2.56034e-12	208	-6.99996	-1.01419	0.144885	2	-0.445318;-0.482691	-4.874738;-5.033407	110;98	5406	0	0.934327	1085.21	1.0403e-08	4.59009e-06	3.38097e-07	1	0
ENSG00000169629.12	2	112434488	-	RGPD8	2:112358021:rs55979927:G_A	2	112358021	G/A	A	0.170673	1.99026e-20	208	-9.26286	-1.01568	0.109651	2	-0.544931;-0.63167	-6.15473;-6.974046	110;98	4101	0	0.87716	480.396	1.23457e-15	7.16342e-06	1.38357e-13	1	0
ENSG00000198892.6	1	201888680	+	SHISA4	1:201853827:rs10920265:C_T	1	201853827	C/T	T	0.199519	4.38151e-09	208	-5.86911	-0.666932	0.113634	2	-0.378243;-0.413691	-4.074157;-4.234088	110;98	4750	0	0.912847	828.424	1.11917e-05	5.25954e-06	0.000190436	1	0
ENSG00000120907.18	8	26867278	-	ADRA1A	8:27025486:rs10503806:T_C	8	27025486	C/T	T	0.848558	4.04184e-06	208	4.60922	0.60048	0.130278	2	0.278353;0.355801	2.944469;3.595462	110;98	6582	0.005	0.878102	772.965	0.0066025	4.48068e-06	0.0465217	1	0
ENSG00000198937.9	6	37499893	-	CCDC167	6:37494264:rs2776916:C_T	6	37494264	C/T	T	0.709135	1.58714e-10	208	6.39675	0.631256	0.098684	2	0.310137;0.546868	3.297288;5.82586	110;98	5026	0	0.92452	769.748	4.18591e-07	6.09203e-06	1.01904e-05	1	76.885
ENSG00000132330.18	2	238060924	+	SCLY	2:238086035:rs2264132:T_C	2	238086035	C/T	T	0.180288	4.19297e-09	208	5.87639	0.69406	0.11811	2	0.425827;0.360602	4.637855;3.647493	110;98	5960	0	0.877588	888.755	1.80357e-05	3.88319e-06	0.000288394	1	0
ENSG00000256043.3	4	155953866	-	CTSO	4:155953681:rs2292538:G_A	4	155953681	A/G	G	0.677885	2.99892e-10	208	6.29884	0.605648	0.096152	2	0.38092;0.465272	4.105372;4.827072	110;98	5516	0	0.917464	659.692	7.30733e-07	6.80108e-06	1.69938e-05	1	0
ENSG00000279968.2	6	138773652	-	GVQW2	6:138761109:rs12528543:C_T	6	138761109	T/C	C	0.2657	1.34052e-06	207	4.83365	0.509824	0.105474	2	0.286538;0.379109	3.034804;3.829361	110;97	4989	0	0.977042	883.787	0.00139536	7.23537e-06	0.0130878	1	0
ENSG00000137714.3	11	110429948	+	FDX1	11:110367697:rs2247772:T_C	11	110367697	T/C	C	0.334951	3.42907e-06	206	4.64329	0.461153	0.099316	2	0.23899;0.406555	2.51446;4.110228	110;96	4514	0.002	0.886893	502.351	0.00369256	7.31874e-06	0.0290401	1	42.998
ENSG00000203546.7	14	31457441	-	AL139353.1	14:31453202:rs34278949:G_A	14	31453202	A/G	G	0.490385	1.14071e-09	208	6.08836	0.550114	0.090355	2	0.291737;0.528524	3.092371;5.593675	110;98	4331	0	0.905671	600.406	2.71092e-06	6.93052e-06	5.37224e-05	1	75.98
ENSG00000149292.16	11	113314529	+	TTC12	11:113289477:rs3897583:C_T	11	113289477	C/T	T	0.65625	5.67648e-15	208	-7.81094	-0.709002	0.09077	2	-0.484746;-0.536504	-5.366316;-5.694081	110;98	4832	0	0.979904	752.003	7.28476e-12	8.64051e-06	4.15359e-10	1	0
ENSG00000181788.4	3	150763477	-	SIAH2	3:151033560:rs773788:C_T	3	151033560	T/C	C	0.146635	2.92035e-06	208	4.67634	0.616547	0.131844	2	0.225906;0.419416	2.373017;4.298682	110;98	4367	0.002	0.952267	722.366	0.00288336	7.67803e-06	0.0238446	1	57.842
ENSG00000122952.17	10	56361273	-	ZWINT	10:56402291:rs72800978:A_G	10	56402291	A/G	G	0.052885	1.7976e-08	208	-5.63043	-1.14901	0.204072	2	-0.40845;-0.347853	-4.429724;-3.509664	110;98	5148	0	0.877902	277.901	2.32309e-05	1.24474e-05	0.000359526	1	0
ENSG00000122367.19	10	86668449	+	LDB3	10:86676061:rs2803566:C_T	10	86676061	C/T	T	0.34375	4.55597e-07	208	-5.04413	-0.491501	0.09744	2	-0.427675;-0.243039	-4.660157;-2.411365	110;98	4253	0.001	0.873565	518.39	0.000712212	6.47581e-06	0.00744872	1	54.526
ENSG00000130943.7	22	46263343	-	PKDREJ	22:46261901:rs6007748:A_G	22	46261901	A/G	G	0.189904	7.54744e-12	208	-6.84689	-0.77317	0.112923	2	-0.538389;-0.35139	-6.066482;-3.547798	110;98	6093	0	0.952112	1123.66	2.10583e-08	4.93142e-06	6.5336e-07	1	63.972
ENSG00000188895.12	17	40121971	+	MSL1	17:40122783:rs117827273:C_G	17	40122783	C/G	G	0.152174	6.0126e-09	207	-5.81641	-0.737837	0.126854	2	-0.290504;-0.50032	-3.078704;-5.21825	110;97	4009	0	0.934676	454.466	6.47662e-06	1.09843e-05	0.000117428	1	68.183
ENSG00000134248.13	1	110407942	-	LAMTOR5	1:109781789:rs1887551:T_C	1	109781789	T/C	C	0.235577	7.78478e-06	208	-4.47102	-0.493401	0.110355	2	-0.410985;-0.181498	-4.459912;-1.788576	110;98	4876	0.005	1.01399	945.371	0.00680452	8.26292e-06	0.047584	1	69.019
ENSG00000137411.18	6	30914205	+	VARS2	6:30844720:rs2535335:A_G	6	30844720	A/G	G	0.425481	6.79062e-19	208	8.87827	0.749745	0.084447	2	0.554859;0.580891	6.289978;6.270465	110;98	13587	0	0.756451	520.25	2.22482e-12	2.54855e-06	1.40401e-10	1	0
ENSG00000196867.8	19	56538948	+	ZFP28	19:55899708:rs182734612:A_G	19	55899708	G/A	A	0.944712	2.73884e-06	208	4.68949	0.956727	0.204015	2	0.388803;0.240437	4.197607;2.384763	110;98	6020	0.004	0.938463	1320.99	0.00523243	3.8667e-06	0.0385173	1	27.141
ENSG00000176945.17	3	195720884	+	MUC20	3:196007744:rs11926303:G_A	3	196007744	G/A	A	0.439614	8.55915e-12	207	6.82886	0.610873	0.089455	2	0.422267;0.489034	4.594983;5.08258	110;97	5605	0	0.895779	1045.72	6.42977e-08	3.73006e-06	1.85337e-06	1	0
ENSG00000176945.17	3	195720884	+	MUC20	3:195750217:rs3103934:A_G	3	195750217	G/A	A	0.15625	1.3856e-14	208	7.69768	0.916992	0.119126	2	0.500712;0.505805	5.570622;5.312628	110;98	5605	1	0.895779	1045.72	2.03358e-10	5.65746e-07	1.49129e-07	2	0
ENSG00000167094.16	9	127716079	+	TTC16	9:127787292:rs3217737:G_A	9	127787292	A/G	G	0.557692	8.2562e-06	208	4.45843	0.420491	0.094314	2	0.241156;0.375181	2.537949;3.806473	110;98	3014	0.005	0.982834	455.491	0.00416081	1.44997e-05	0.0320252	1	9.811
ENSG00000280670.3	1	45500079	-	CCDC163	1:45500031:rs3748643:G_T	1	45500031	T/G	G	0.350962	1.15331e-16	208	8.28783	0.738186	0.089069	2	0.441522;0.630613	4.828313;6.958844	110;98	3387	0	0.913376	335.746	5.81491e-13	1.30222e-05	4.10836e-11	1	72.397
ENSG00000182534.13	17	76711016	-	MXRA7	17:76681074:rs11869629:T_C	17	76681074	T/C	C	0.158654	1.73797e-13	208	7.36755	0.880465	0.119506	2	0.357815;0.610016	3.837796;6.667525	110;98	5497	0	0.943796	1093.51	6.84049e-10	4.8234e-06	2.83205e-08	1	82.247
ENSG00000198128.4	1	248046836	+	OR2L3	1:247950134:rs12126459:C_T	1	247950134	C/T	T	0.645631	9.32605e-09	206	-5.74255	-0.549151	0.095628	2	-0.523652;-0.217482	-5.870094;-2.128511	110;96	4865	0	0.911896	589.884	1.65535e-05	7.34192e-06	0.000268131	1	84.522
ENSG00000135390.20	12	53677408	-	ATP5MC2	12:53693469:rs11170646:G_A	12	53693469	G/A	A	0.300481	8.79448e-17	208	8.32002	0.770703	0.092632	2	0.440738;0.634569	4.818741;7.015886	110;98	3964	0	0.941697	658.281	3.50431e-13	7.91234e-06	2.61224e-11	1	73.891
ENSG00000157259.8	7	92447482	+	GATAD1	7:92468215:rs10262461:G_A	7	92468215	G/A	A	0.149038	2.28952e-07	208	-5.17415	-0.670497	0.129586	2	-0.29844;-0.40914	-3.166806;-4.18293	110;98	3077	0	0.992283	429.721	0.000105983	1.61886e-05	0.00140303	1	0
ENSG00000215915.10	1	1449689	+	ATAD3C	1:1440430:rs4590:G_C	1	1440430	C/G	G	0.237981	7.28795e-08	208	-5.38392	-0.580722	0.107862	2	-0.27249;-0.462321	-2.879959;-4.792445	110;98	3690	0	0.982312	718.696	6.28141e-05	9.16292e-06	0.000880332	1	59.205
ENSG00000213023.11	19	50639881	-	SYT3	19:50647941:rs73042536:C_T	19	50647941	C/T	T	0.177885	9.89649e-08	208	-5.32861	-0.640834	0.120263	2	-0.331075;-0.394556	-3.532856;-4.020151	110;98	5296	0.001	0.897987	1229.97	0.000317628	3.21772e-06	0.00365413	1	0
ENSG00000121570.12	3	109337572	-	DPPA4	3:109318900:rs7638063:T_C	3	109318900	C/T	T	0.545673	1.08218e-06	208	4.87607	0.454852	0.093283	2	0.325077;0.340687	3.465102;3.432644	110;98	4516	0.001	0.908209	433.56	0.000982658	9.75617e-06	0.00974413	1	0
ENSG00000187546.14	7	15562015	-	AGMO	7:15525334:rs12699730:C_A	7	15525334	A/C	C	0.279126	3.82628e-06	206	4.6206	0.483066	0.104546	2	0.177438;0.465892	1.854472;4.78347	110;96	5601	0.003	0.863314	704.78	0.00636538	4.43331e-06	0.0451199	1	81.027
ENSG00000180376.17	3	56557161	+	CCDC66	3:56557031:rs79600744:C_A	3	56557031	C/A	A	0.475962	1.0648e-09	208	6.09938	0.551494	0.090418	2	0.396699;0.423096	4.290503;4.340356	110;98	4946	0	0.882879	491.255	2.97683e-06	7.28385e-06	5.83692e-05	1	0
ENSG00000166788.10	11	18106087	-	SAAL1	11:18111495:rs907922:A_G	11	18111495	A/G	G	0.432692	3.59053e-11	208	-6.62006	-0.595386	0.089937	2	-0.456427;-0.422628	-5.011494;-4.335057	110;98	5085	0	0.919111	715.5	1.09052e-07	6.33596e-06	3.01633e-06	1	0
ENSG00000146587.18	7	5045821	+	RBAK	7:4975871:rs147237612:A_T	7	4975871	A/T	T	0.132212	3.23513e-07	208	5.10921	0.697096	0.136439	2	0.376803;0.313639	4.057394;3.14478	110;98	6878	0	0.886449	1190.31	0.000982128	3.07934e-06	0.00974413	1	0
ENSG00000160221.18	21	44133610	+	GATD3A	21:44070803:rs35985715:G_A	21	44070803	A/G	G	0.858173	4.05962e-18	208	-8.67711	-1.0449	0.120421	2	-0.688705;-0.377466	-8.315411;-3.831534	110;98	5364	0	0.967026	1039.65	1.27423e-14	5.81157e-06	1.23619e-12	1	90.116
ENSG00000167011.9	7	101180293	-	NAT16	7:101154884:rs6970512:C_G	7	101154884	C/G	G	0.745192	5.63169e-06	208	-4.53977	-0.487226	0.107324	2	-0.14309;-0.482729	-1.491279;-5.033868	110;98	4553	0.004	0.88585	553.612	0.00628547	6.5945e-06	0.0448561	1	86.414
ENSG00000114744.9	3	149752495	-	COMMD2	3:149741554:rs7633238:A_G	3	149741554	A/G	G	0.680288	5.86976e-07	208	4.99545	0.496248	0.09934	2	0.182497;0.50116	1.908239;5.255993	110;98	5189	0.002	0.875245	802.93	0.00128488	4.22958e-06	0.0122138	1	85.189
ENSG00000178852.16	17	47323290	+	EFCAB13	17:47274928:rs8064871:C_G	17	47274928	G/C	C	0.802885	1.15911e-05	208	4.38514	0.51707	0.117914	2	0.190004;0.417954	1.988169;4.282167	110;98	3339	0.002	0.880389	285.565	0.00684926	1.2321e-05	0.0478454	1	68.922
ENSG00000204604.11	19	52890375	-	ZNF468	19:52838899:rs1062967:T_C	19	52838899	C/T	T	0.610577	5.86738e-07	208	4.99553	0.474624	0.09501	2	0.268662;0.416977	2.837938;4.271132	110;98	7357	0.002	0.914434	1688.63	0.00185128	2.60639e-06	0.0165863	1	30.097
ENSG00000079337.16	12	47771040	-	RAPGEF3	12:47750195:rs12423645:C_T	12	47750195	C/T	T	0.151442	1.78377e-11	208	6.72271	0.83337	0.123963	2	0.435556;0.45918	4.755625;4.755684	110;98	5483	0	0.963938	675.866	2.36152e-08	8.78278e-06	7.27483e-07	1	0
ENSG00000197748.12	10	104232362	-	CFAP43	10:104209298:rs1545111:T_C	10	104209298	T/C	C	0.305288	6.03543e-06	208	4.52514	0.459662	0.10158	2	0.290092;0.331613	3.074146;3.335589	110;98	4191	0.001	0.988634	547.499	0.00353706	1.24551e-05	0.0281751	1	0
ENSG00000157578.13	21	39445805	-	LCA5L	21:39445201:rs9983404:G_C	21	39445201	G/C	C	0.53125	2.34552e-20	208	-9.24531	-0.764716	0.082714	2	-0.493978;-0.677392	-5.484058;-7.659029	110;98	6231	0	0.873604	1004.97	3.12571e-15	3.34109e-06	3.3036e-13	1	75.182
ENSG00000112234.9	6	98948006	-	FBXL4	6:98871364:rs2743877:T_A	6	98871364	A/T	T	0.5	1.64538e-10	208	-6.39125	-0.572972	0.08965	2	-0.527744;-0.303184	-5.924301;-3.034628	110;98	4455	0	1.00276	548.141	8.61448e-08	1.34289e-05	2.43983e-06	1	73.529
ENSG00000050393.11	6	13814568	-	MCUR1	6:13777704:rs6904811:G_A	6	13777704	A/G	G	0.724638	7.32015e-13	207	-7.17332	-0.706315	0.098464	2	-0.491646;-0.454012	-5.454217;-4.670771	110;97	4449	0	0.963887	678.205	1.09224e-09	8.74991e-06	4.31583e-08	1	0
ENSG00000107819.13	10	101031234	+	SFXN3	10:101135700:rs11190842:C_A	10	101135700	C/A	A	0.139423	1.03421e-06	208	-4.88502	-0.654896	0.134062	2	-0.247649;-0.424232	-2.608457;-4.353249	110;98	3498	0.001	0.883384	506.859	0.0013224	7.08383e-06	0.0125118	1	50.287
ENSG00000186575.18	22	29603556	+	NF2	22:30352229:rs10427610:A_G	22	30352229	G/A	A	0.186893	3.97134e-06	206	4.61288	0.555018	0.120319	2	0.327335;0.304926	3.490581;3.020804	110;96	4282	0.003	0.870309	470.312	0.00442761	6.97831e-06	0.0337228	1	0
ENSG00000111275.13	12	111766887	+	ALDH2	12:111939733:rs11066095:C_T	12	111939733	C/T	T	0.117073	1.64822e-06	205	-4.79237	-0.698085	0.145666	2	-0.304687;-0.357565	-3.236393;-3.557347	110;95	2060	0.002	0.909007	195.6	0.000694169	2.17389e-05	0.00728345	1	0
ENSG00000137824.16	15	40755851	-	RMDN3	15:40602388:rs143265539:G_A	15	40602388	G/A	A	0.14878	7.47937e-06	205	-4.47957	-0.593297	0.132445	2	-0.20533;-0.422484	-2.151899;-4.264824	110;95	3479	0.003	0.920764	433.633	0.00526202	1.05638e-05	0.0386476	1	65.601
ENSG00000106771.13	9	109119947	-	TMEM245	9:109098517:rs1519466:C_T	9	109098517	T/C	C	0.133495	5.11555e-08	206	-5.44725	-0.737716	0.135429	2	-0.360821;-0.381434	-3.872387;-3.834345	110;96	6281	0.001	0.906535	744.186	0.000102215	5.62272e-06	0.00136008	1	0
ENSG00000149600.11	20	32743997	-	COMMD7	20:32021660:rs8115026:C_A	20	32021660	C/A	A	0.052885	4.29706e-06	208	4.59647	0.959411	0.208728	2	0.326548;0.300622	3.481697;3.00772	110;98	3272	0.002	0.917656	423.287	0.00315633	1.06127e-05	0.0255972	1	0
ENSG00000104738.18	8	47960185	+	MCM4	8:47972876:rs762679:T_A	8	47972876	A/T	T	0.173077	3.95892e-09	208	-5.8859	-0.706254	0.119991	2	-0.36542;-0.429759	-3.92543;-4.416125	110;98	2175	0	0.901559	196.111	3.22207e-06	2.06625e-05	6.22391e-05	1	0
ENSG00000184497.13	13	113759226	+	TMEM255B	13:113815461:rs7400290:A_G	13	113815461	A/G	G	0.22439	9.2152e-07	205	-4.9077	-0.549592	0.111986	2	-0.339733;-0.333448	-3.631071;-3.302064	110;95	4158	0	0.94419	685.082	0.00097383	7.71721e-06	0.00967135	1	0
ENSG00000163131.11	1	150765792	-	CTSS	1:150888753:rs6669855:C_T	1	150888753	C/T	T	0.391304	5.18265e-06	207	4.55725	0.437506	0.096002	2	0.254968;0.375937	2.688155;3.794742	110;97	2725	0.002	0.869432	271.624	0.00348319	1.20103e-05	0.0277823	1	0
ENSG00000115339.14	2	165794659	-	GALNT3	2:165857585:rs2304002:G_A	2	165857585	A/G	G	0.550481	1.9653e-07	208	-5.20259	-0.482351	0.092714	2	-0.251789;-0.460249	-2.653514;-4.768176	110;98	4454	0	0.945031	503.066	0.000167812	1.05625e-05	0.00209161	1	65.587
ENSG00000286106.1	1	120723946	+	AC253572.1	1:121509288:rs12719823:G_T	1	121509288	G/T	T	0.293269	3.66529e-09	208	-5.89863	-0.587973	0.09968	2	-0.468186;-0.312156	-5.157712;-3.129122	110;98	584	0	0.900168	88.4184	1.49686e-06	4.54283e-05	3.14874e-05	1	41.819
ENSG00000143194.13	1	166975582	+	MAEL	1:166986075:rs7551881:G_T	1	166986075	T/G	G	0.671498	1.85588e-12	207	7.0449	0.662086	0.093981	2	0.425454;0.511756	4.633356;5.35732	110;97	5298	0	0.966025	757.868	2.85067e-09	7.92684e-06	1.05281e-07	1	0
ENSG00000120675.6	13	43023203	+	DNAJC15	13:43023570:rs17553284:C_T	13	43023570	T/C	C	0.754808	1.20766e-20	208	9.31604	0.891845	0.095732	2	0.635618;0.534518	7.459652;5.669008	110;98	4937	0	0.90628	655.445	3.28975e-16	6.37352e-06	4.11219e-14	1	16.574
ENSG00000141255.12	17	3513852	-	SPATA22	17:3530462:rs72816035:A_G	17	3530462	A/G	G	0.098558	2.99434e-06	208	4.67121	0.730981	0.156486	2	0.239751;0.404647	2.522715;4.132601	110;98	5406	0.006	0.9422	1111.48	0.00472985	4.70023e-06	0.0355628	1	41.738
ENSG00000185627.18	11	236966	+	PSMD13	11:212262:rs12574034:T_C	11	212262	T/C	C	0.295673	3.51276e-15	208	7.87119	0.742312	0.094307	2	0.419185;0.607912	4.557969;6.638276	110;98	3206	0	0.946622	581.005	8.7742e-12	9.23262e-06	4.93786e-10	1	70.353
ENSG00000136682.15	2	113437691	+	CBWD2	2:113412790:rs3885285:A_C	2	113412790	A/C	C	0.21875	2.02738e-08	208	-5.60965	-0.620051	0.110533	2	-0.445929;-0.299884	-4.88223;-2.999975	110;98	4156	0	0.859049	418.073	4.63463e-05	7.25081e-06	0.000669047	1	31.412
ENSG00000100564.9	14	67600286	-	PIGH	14:67599127:rs10131404:G_A	14	67599127	G/A	A	0.581731	1.60365e-07	208	5.24024	0.489541	0.093419	2	0.311331;0.404131	3.310644;4.126831	110;98	3984	0	0.90482	384.631	0.000161053	1.07595e-05	0.00202093	1	0
ENSG00000163281.12	4	44726588	-	GNPDA2	4:44699239:rs13125773:G_T	4	44699239	G/T	T	0.235577	3.75814e-11	208	6.61331	0.694541	0.105022	2	0.312962;0.568617	3.328914;6.107847	110;98	5104	0	0.864881	408.457	1.83671e-07	7.73521e-06	4.77676e-06	1	80.792
ENSG00000083535.16	13	72782133	+	PIBF1	13:72945490:rs9573069:G_C	13	72945490	C/G	G	0.298077	6.39048e-08	208	-5.40752	-0.542724	0.100365	2	-0.337916;-0.397505	-3.610417;-4.052927	110;98	5274	0	0.932644	796.599	0.000101776	6.1892e-06	0.00135562	1	0
ENSG00000134077.16	3	9362971	+	THUMPD3	3:9365020:rs11547584:G_A	3	9365020	G/A	A	0.213942	1.59843e-11	208	-6.73867	-0.729915	0.108317	2	-0.395942;-0.503228	-4.281575;-5.281173	110;98	5360	0	0.933233	1070.18	5.79872e-08	4.62358e-06	1.69782e-06	1	0
ENSG00000171130.18	7	149872968	+	ATP6V0E2	7:149878636:rs6947011:C_T	7	149878636	T/C	C	0.362981	9.83147e-18	208	-8.5759	-0.751574	0.087638	2	-0.46453;-0.638838	-5.112084;-7.077876	110;98	4959	0	0.89092	757.269	2.69937e-13	4.98756e-06	2.0888e-11	1	68.987
ENSG00000105856.14	7	107168961	+	HBP1	7:107141000:rs2302453:G_A	7	107141000	G/A	A	0.483092	2.83698e-07	207	-5.13397	-0.47556	0.09263	2	-0.359584;-0.338498	-3.858146;-3.391291	110;97	4356	0	1.01635	829.397	0.000203805	9.53481e-06	0.00247382	1	0
ENSG00000221947.8	8	70669339	+	XKR9	8:70925519:rs56289931:A_G	8	70925519	A/G	G	0.524038	2.26236e-13	208	7.3323	0.641658	0.087511	2	0.246061;0.694876	2.591193;7.936897	110;98	4340	0	0.950436	620.118	4.40684e-10	8.84805e-06	1.90329e-08	1	94.591
ENSG00000100053.10	22	25199858	+	CRYBB3	22:25201364:rs2269672:T_C	22	25201364	T/C	C	0.519231	6.75526e-06	208	-4.50126	-0.421652	0.093674	2	-0.252287;-0.369165	-2.658934;-3.740688	110;98	4558	0.005	0.97389	876.481	0.00682295	7.16749e-06	0.0476873	1	0
ENSG00000150477.15	18	36829106	+	KIAA1328	18:37111709:rs323331:A_G	18	37111709	G/A	A	0.293269	1.08561e-06	208	-4.87545	-0.497406	0.102023	2	-0.380638;-0.276581	-4.10208;-2.756882	110;98	4028	0	0.928397	583.092	0.00110332	8.23779e-06	0.0107763	1	0
ENSG00000021300.14	11	73646178	+	PLEKHB1	11:73789881:rs7125433:G_T	11	73789881	G/T	T	0.205314	2.05843e-06	207	4.7476	0.548559	0.115544	2	0.306273;0.345882	3.254092;3.470137	110;97	3544	0.002	0.853442	354.698	0.00222163	8.20902e-06	0.0192285	1	0
ENSG00000115523.16	2	85685175	+	GNLY	2:85695737:rs2070966:G_T	2	85695737	G/T	T	0.377404	3.47854e-19	208	-8.95239	-0.769329	0.085936	2	-0.547532;-0.59673	-6.190012;-6.484359	110;98	4875	0	0.972282	588	5.63143e-16	1.05874e-05	6.84192e-14	1	0
ENSG00000215251.4	20	3159865	-	FASTKD5	20:3157634:rs3827132:C_A	20	3157634	C/A	A	0.461538	1.01203e-07	208	-5.32455	-0.491256	0.092262	2	-0.271698;-0.455708	-2.871257;-4.715167	110;98	5505	0	0.945958	988.994	0.000168272	5.4024e-06	0.00209534	1	56.275
ENSG00000145113.22	3	195811973	-	MUC4	3:195932298:rs4927680:A_G	3	195932298	G/A	A	0.632212	6.58436e-07	208	-4.97324	-0.478041	0.096123	2	-0.206993;-0.475397	-2.169722;-4.946599	110;98	5625	0.001	0.929672	1001.55	0.00113486	4.83371e-06	0.0110263	1	78.914
ENSG00000135930.14	2	232550674	+	EIF4E2	2:232576242:rs983527101:T_A	2	232576242	A/T	T	0.36165	4.10452e-07	206	5.06405	0.489664	0.096694	2	0.407753;0.272431	4.421424;2.685298	110;96	5005	0	0.883577	762.628	0.000837353	4.71404e-06	0.0084707	1	14.617
ENSG00000122687.18	7	2242205	-	MRM2	7:2238591:rs7799006:C_T	7	2238591	T/C	C	0.649038	4.57694e-09	208	-5.86187	-0.557859	0.095167	2	-0.270168;-0.522281	-2.854463;-5.515754	110;98	6562	0	0.946132	1149.77	1.03518e-05	4.65175e-06	0.000177773	1	78.273
ENSG00000103227.18	16	981318	-	LMF1	16:943497:rs2382944:G_A	16	943497	G/A	A	0.189904	7.64198e-09	208	5.77617	0.670276	0.116042	2	0.292098;0.49113	3.096379;5.134607	110;98	6293	0	0.965545	1119.87	1.29756e-05	5.34969e-06	0.000216261	1	64.528
ENSG00000213221.5	9	136363744	-	DNLZ	9:136362043:rs3812553:G_T	9	136362043	G/T	T	0.043269	2.38088e-10	208	6.33452	1.39758	0.22063	2	0.401348;0.447919	4.345434;4.62472	110;98	5302	0	0.96517	1204.08	4.91458e-07	4.96487e-06	1.18754e-05	1	0
ENSG00000177409.12	7	93148385	-	SAMD9L	7:93233816:rs6976346:T_C	7	93233816	T/C	C	0.081731	1.6528e-08	208	-5.6449	-0.940762	0.166657	2	-0.371651;-0.391712	-3.997546;-3.988613	110;98	3324	0	0.982179	519.437	1.06478e-05	1.26685e-05	0.000181893	1	0
ENSG00000111364.16	12	123602077	+	DDX55	12:123578195:rs7960812:C_T	12	123578195	C/T	T	0.127451	5.09581e-14	204	-7.52944	-0.988819	0.131327	2	-0.527883;-0.461483	-5.926148;-4.681411	110;94	4501	0	0.934234	615.599	1.58023e-10	8.08726e-06	7.15783e-09	1	0
ENSG00000180113.16	6	46687875	+	TDRD6	6:46677138:rs2270450:C_T	6	46677138	C/T	T	0.3125	3.56226e-10	208	-6.27209	-0.608401	0.097001	2	-0.233071;-0.600902	-2.450397;-6.541489	110;98	4809	0	0.99822	775.146	2.83865e-07	9.26783e-06	7.04245e-06	1	90.49
ENSG00000119227.8	3	196969060	-	PIGZ	3:196949287:rs745738:T_C	3	196949287	T/C	C	0.295673	1.82968e-15	208	7.95238	0.74819	0.094084	2	0.323179;0.694887	3.443699;7.937069	110;98	4984	0	0.884724	852.948	3.74589e-11	4.24768e-06	1.91826e-09	1	92.711
ENSG00000187486.5	11	17389331	-	KCNJ11	11:17424198:rs2237987:C_A	11	17424198	C/A	A	0.157005	4.52712e-06	207	4.58559	0.590224	0.128713	2	0.270007;0.363615	2.852694;3.660912	110;97	4327	0.005	0.85722	528.695	0.00597026	5.65891e-06	0.0430978	1	0
ENSG00000177868.12	1	42817397	-	SVBP	1:42830524:rs33953680:C_T	1	42830524	C/T	T	0.310096	9.27639e-20	208	9.09711	0.815607	0.089656	2	0.62361;0.524531	7.276809;5.54378	110;98	4100	0	0.913068	415.66	1.06623e-15	1.04977e-05	1.21588e-13	1	9.668
ENSG00000197980.13	3	156825481	+	LEKR1	3:156856287:rs491423:C_T	3	156856287	C/T	T	0.206311	2.49067e-08	206	-5.57392	-0.632591	0.113491	2	-0.398924;-0.35455	-4.316765;-3.54423	110;96	4447	0	0.948579	454.088	2.07423e-05	1.19513e-05	0.000324098	1	0
ENSG00000182118.8	1	231040254	-	FAM89A	1:231051252:rs11122206:C_T	1	231051252	T/C	C	0.665865	3.87511e-11	208	6.60878	0.624498	0.094495	2	0.399339;0.484033	4.321674;5.049452	110;98	5549	0	0.934654	936.762	1.14149e-07	5.32811e-06	3.1318e-06	1	0
ENSG00000036565.15	8	20183206	-	SLC18A1	8:20168994:rs67671257:A_G	8	20168994	A/G	G	0.403846	1.69527e-08	208	5.64053	0.524903	0.093059	2	0.379148;0.382777	4.084707;3.889908	110;98	6962	0	0.878028	1091.77	7.32569e-05	3.17062e-06	0.00101529	1	0
ENSG00000172167.8	8	120445400	+	MTBP	8:120464953:rs10102834:A_G	8	120464953	G/A	A	0.323671	5.08125e-11	207	6.56854	0.627662	0.095556	2	0.504672;0.358793	5.621798;3.60883	110;97	4655	0	0.96944	538.383	4.71682e-08	1.13782e-05	1.40963e-06	1	38.358
ENSG00000141458.13	18	23586506	-	NPC1	18:23457554:rs1995329:C_G	18	23457554	C/G	G	0.3125	1.04904e-05	208	-4.40681	-0.445793	0.10116	2	-0.328357;-0.272036	-3.502123;-2.709769	110;98	3860	0.006	0.98668	565.882	0.00637256	1.19218e-05	0.0451294	1	0
ENSG00000140365.16	15	75336020	+	COMMD4	15:75336073:rs114064595:C_T	15	75336073	C/T	T	0.026442	4.89486e-06	208	-4.56924	-1.33106	0.291308	2	-0.255657;-0.374663	-2.695679;-3.800806	110;98	2911	0	0.902823	318.904	0.00303565	1.28103e-05	0.0248391	1	0
ENSG00000197766.8	19	859664	+	CFD	19:860852:rs1629038:G_C	19	860852	C/G	G	0.388889	5.37739e-08	207	5.43836	0.512855	0.094303	2	0.327231;0.415187	3.48941;4.228623	110;97	5046	0	0.988947	1597.43	9.57032e-05	4.27616e-06	0.0012813	1	0
ENSG00000257218.6	12	120446444	+	GATC	12:120450707:rs7134710:C_A	12	120450707	C/A	A	0.108173	2.03728e-19	208	9.01125	1.20634	0.13387	2	0.552063;0.598219	6.251729;6.504711	110;98	4640	0	1.05965	641.137	1.43584e-17	1.53238e-05	2.196e-15	1	0
ENSG00000257218.6	12	120446444	+	GATC	12:120526906:rs7135855:G_A	12	120526906	G/A	A	0.328431	4.08899e-13	204	-7.25258	-0.681682	0.093992	2	-0.361475;-0.607123	-3.879922;-6.487086	110;94	4640	1	1.05965	641.137	6.84884e-11	3.10409e-06	1.0045e-07	2	80.839
ENSG00000111012.10	12	57768986	-	CYP27B1	12:57723572:rs238516:T_C	12	57723572	C/T	T	0.449519	6.19412e-07	208	-4.98506	-0.464378	0.093154	2	-0.325845;-0.35458	-3.473762;-3.582253	110;98	3857	0	0.908109	441.568	0.0006025	9.57307e-06	0.00640957	1	0
ENSG00000100239.16	22	50343304	+	PPP6R2	22:50439289:rs5770908:G_A	22	50439289	G/A	A	0.317308	5.1616e-09	208	5.84188	0.570378	0.097636	2	0.357571;0.432535	3.834985;4.447811	110;98	4599	0	0.930126	906.689	1.13442e-05	5.35434e-06	0.000192275	1	0
ENSG00000184209.15	12	123458088	+	SNRNP35	12:123458667:rs7975122:T_C	12	123458667	T/C	C	0.218447	1.9941e-06	206	-4.75402	-0.538091	0.113186	2	-0.380449;-0.261676	-4.09988;-2.575346	110;96	4320	0.001	0.909619	504.585	0.00194432	8.45903e-06	0.0172888	1	0
ENSG00000118961.15	2	20823130	-	LDAH	2:20684826:rs10182643:G_C	2	20684826	G/C	C	0.25	2.54856e-18	208	-8.72992	-0.845617	0.096864	2	-0.541633;-0.57897	-6.110157;-6.244845	110;98	4713	0	0.935288	761.942	1.7845e-14	6.57598e-06	1.70578e-12	1	0
ENSG00000099810.21	9	21802636	+	MTAP	9:21692018:rs10811582:G_A	9	21692018	A/G	G	0.372596	1.09173e-06	208	4.87434	0.468263	0.096067	2	0.341965;0.321441	3.656466;3.227376	110;98	4759	0.001	0.934925	632.715	0.00113811	7.90167e-06	0.0110496	1	0
ENSG00000162882.15	2	42792593	-	HAAO	2:42795580:rs13006059:A_G	2	42795580	G/A	A	0.401442	4.04594e-13	208	-7.25401	-0.648178	0.089354	2	-0.440553;-0.518212	-4.816478;-5.465253	110;98	5468	0	0.898341	716.232	2.81095e-09	5.53873e-06	1.04109e-07	1	0
ENSG00000104888.10	19	49442360	-	SLC17A7	19:49863106:rs1290648:A_G	19	49863106	G/A	A	0.625	3.86714e-06	208	4.6184	0.445441	0.096449	2	0.304359;0.328595	3.232738;3.303425	110;98	4596	0.003	0.890497	871.802	0.00654928	4.32009e-06	0.046247	1	0
ENSG00000118514.14	6	134950115	-	ALDH8A1	6:134993044:rs7741626:C_T	6	134993044	T/C	C	0.509662	1.05121e-24	207	10.2614	0.821335	0.080041	2	0.601562;0.675486	6.949856;7.589285	110;97	3882	0	0.999851	713.628	7.55691e-22	1.01555e-05	2.28465e-19	1	0
ENSG00000198951.12	22	42070842	-	NAGA	22:42089667:rs2284087:T_C	22	42089667	C/T	T	0.461538	7.70212e-06	208	4.4733	0.420198	0.093935	2	0.230028;0.388743	2.417502;3.955746	110;98	4104	0.006	0.876919	443.448	0.00718976	7.74752e-06	0.0497164	1	35.919
ENSG00000177697.19	11	832887	+	CD151	11:833589:rs7947690:T_G	11	833589	G/T	T	0.319712	5.80632e-23	208	-9.86666	-0.856111	0.086768	2	-0.613562;-0.621176	-7.126454;-6.824205	110;98	5352	0	0.88645	825.905	7.82531e-18	4.43811e-06	1.21106e-15	1	0
ENSG00000171714.11	11	21799934	+	ANO5	11:22231121:rs7935209:A_G	11	22231121	G/A	A	0.219807	1.20412e-08	207	5.69914	0.628837	0.110339	2	0.340168;0.435083	3.636015;4.453464	110;97	5060	0	1.01804	882.689	8.57871e-06	9.03812e-06	0.000151116	1	0
ENSG00000162461.8	1	15736258	+	SLC25A34	1:15737649:rs1108185:A_G	1	15737649	A/G	G	0.199519	3.14623e-09	208	-5.92378	-0.672251	0.113483	2	-0.249303;-0.548559	-2.626455;-5.847519	110;98	5130	0	0.964127	812.015	4.11504e-06	7.31811e-06	7.78682e-05	1	84.806
ENSG00000077463.15	19	4182566	-	SIRT6	19:4189169:rs4806973:C_G	19	4189169	C/G	G	0.126829	1.55378e-06	205	4.80419	0.675931	0.140696	2	0.343534;0.314452	3.674342;3.103454	110;95	5256	0	0.976019	1356.09	0.0024645	4.68838e-06	0.0209813	1	0
ENSG00000034533.11	3	131027649	-	ASTE1	3:131083019:rs13072727:C_G	3	131083019	C/G	G	0.180288	2.97987e-06	208	-4.6722	-0.566878	0.12133	2	-0.261402;-0.38227	-2.75842;-3.884331	110;98	4528	0	0.90433	466.242	0.00270452	8.84781e-06	0.0226246	1	0
ENSG00000120071.14	17	46225389	-	KANSL1	17:46748690:rs9896243:C_G	17	46748690	G/C	C	0.788462	3.13959e-09	208	-5.92413	-0.657864	0.111048	2	-0.505243;-0.267876	-5.629206;-2.66674	110;98	4085	0	0.91907	286.557	2.86583e-06	1.58173e-05	5.64482e-05	1	74.966
ENSG00000120071.14	17	46225389	-	KANSL1	17:46775246:rs62074125:A_C	17	46775246	A/C	C	0.293269	7.75843e-10	208	6.14979	0.609224	0.099064	2	0.407225;0.417916	4.415155;4.281737	110;98	4085	1	0.91907	286.557	7.9302e-07	2.51579e-06	0.000290774	2	0
ENSG00000162585.17	1	2212720	-	FAAP20	1:2179409:rs11587831:T_G	1	2179409	T/G	G	0.235577	6.14482e-07	208	-4.98661	-0.544507	0.109194	2	-0.38844;-0.282862	-4.193342;-2.82214	110;98	4455	0.001	0.936591	806.481	0.000823408	6.2622e-06	0.00835621	1	0
ENSG00000100350.14	22	36507101	-	FOXRED2	22:36358218:rs62230201:C_T	22	36358218	C/T	T	0.598558	4.54751e-07	208	-5.04448	-0.476259	0.094412	2	-0.346864;-0.33914	-3.712325;-3.41607	110;98	5312	0	0.985923	1148.85	0.000584357	5.84778e-06	0.00624724	1	0
ENSG00000090432.7	1	20508151	-	MUL1	1:20490185:rs381142:G_C	1	20490185	G/C	C	0.365385	1.03133e-08	208	-5.72549	-0.541822	0.094633	2	-0.356166;-0.419122	-3.818844;-4.295359	110;98	4981	0	0.90763	735.226	2.33605e-05	5.73156e-06	0.000361102	1	0
ENSG00000115604.10	2	102311529	+	IL18R1	2:102314197:rs10191914:T_C	2	102314197	T/C	C	0.541063	1.66536e-18	207	-8.77791	-0.739056	0.084195	2	-0.496518;-0.63243	-5.516631;-6.948345	110;97	4363	0	0.876003	448.39	5.87965e-14	7.61398e-06	5.0957e-12	1	50.428
ENSG00000163931.16	3	53256052	-	TKT	3:53237660:rs111716390:T_C	3	53237660	T/C	C	0.211538	6.01212e-07	208	4.99083	0.566213	0.113451	2	0.406236;0.261967	4.403393;2.605745	110;98	3885	0	0.880068	471.989	0.000791062	7.43762e-06	0.00809111	1	25.092
ENSG00000175879.9	2	176129694	+	HOXD8	2:176614799:rs7426157:G_C	2	176614799	C/G	G	0.348558	1.27265e-06	208	4.84398	0.472465	0.097537	2	0.279093;0.386307	2.952619;3.928838	110;98	4718	0	0.962988	700.508	0.00117329	8.4276e-06	0.0113235	1	0
ENSG00000131966.14	14	58200080	+	ACTR10	14:58225515:rs79224182:A_G	14	58225515	A/G	G	0.062802	2.39541e-07	207	-5.1657	-0.984911	0.190664	2	-0.387929;-0.309715	-4.18735;-3.087077	110;97	4930	0	0.925932	694.097	0.000326196	6.81559e-06	0.00373288	1	0
ENSG00000136143.16	13	48037968	-	SUCLA2	13:47262972:rs4143234:G_A	13	47262972	G/A	A	0.408654	1.06317e-05	208	4.40391	0.420083	0.095389	2	0.386665;0.202061	4.17254;1.995268	110;98	4867	0.005	0.990455	564.663	0.00631013	1.21975e-05	0.0448996	1	51.774
ENSG00000197557.7	2	177618742	-	TTC30A	2:178395926:rs34253857:A_G	2	178395926	A/G	G	0.356796	4.38964e-06	206	4.59203	0.449789	0.09795	2	0.208189;0.431601	2.182538;4.390436	110;96	4730	0.001	0.920195	485.413	0.00358927	9.40328e-06	0.0284516	1	67.992
ENSG00000174775.17	11	537287	-	HRAS	11:565129:rs1599725:C_T	11	565129	C/T	T	0.396635	1.18651e-06	208	-4.85788	-0.4614	0.09498	2	-0.301426;-0.364234	-3.200034;-3.686962	110;98	4297	0.002	0.855972	597.09	0.0021243	4.96593e-06	0.0185466	1	0
ENSG00000145020.15	3	49422753	-	AMT	3:49340655:rs4955430:G_A	3	49340655	A/G	G	0.254808	1.26205e-12	208	-7.0984	-0.716588	0.100951	2	-0.30224;-0.629405	-3.209104;-6.941493	110;98	2044	0	0.891277	141.859	2.14184e-09	2.6696e-05	8.07071e-08	1	89.174
ENSG00000155087.4	8	102551589	+	ODF1	8:102537983:rs28496103:C_T	8	102537983	T/C	C	0.439904	2.23677e-06	208	-4.73076	-0.444001	0.093854	2	-0.280755;-0.369513	-2.970944;-3.744485	110;98	5342	0.001	0.969755	766.554	0.00210313	8.00564e-06	0.0183989	1	0
ENSG00000174945.13	7	2679522	+	AMZ1	7:2701387:rs1724889:G_A	7	2701387	G/A	A	0.307692	1.70347e-06	208	-4.78575	-0.482517	0.100824	2	-0.304322;-0.351379	-3.232322;-3.547679	110;98	6972	0.003	0.925436	1100.95	0.00308266	4.28362e-06	0.0251059	1	0
ENSG00000120647.10	12	389273	+	CCDC77	12:448228:rs11613357:G_A	12	448228	G/A	A	0.209135	6.57942e-11	208	-6.52994	-0.717142	0.109824	2	-0.493829;-0.365903	-5.482152;-3.705129	110;98	3535	0	0.87787	570.976	3.17603e-07	6.0563e-06	7.84951e-06	1	19.817
ENSG00000196208.14	2	11482341	+	GREB1	2:11580860:rs13004648:G_A	2	11580860	A/G	G	0.862981	1.11973e-07	208	-5.30614	-0.710025	0.133812	2	-0.385124;-0.330976	-4.154495;-3.328803	110;98	5866	0	0.956441	1068.74	0.000180519	5.31806e-06	0.0022244	1	0
ENSG00000138642.14	4	88378739	+	HERC6	4:88387194:rs113532468:T_A	4	88387194	T/A	A	0.076923	4.9938e-06	208	4.56505	0.800788	0.175417	2	0.314976;0.309385	3.351495;3.099884	110;98	5138	0.002	0.962034	685.039	0.00430321	8.57063e-06	0.0329288	1	0
ENSG00000155542.12	5	56909260	+	SETD9	5:56909530:rs185220:A_G	5	56909530	G/A	A	0.15625	4.23991e-22	208	-9.66515	-1.08416	0.112172	2	-0.544637;-0.671293	-6.150755;-7.56434	110;98	5305	0	0.97365	931.019	1.21897e-18	6.73846e-06	2.36516e-16	1	51.476
ENSG00000152465.18	10	15168693	-	NMT2	10:15166012:rs10906845:A_G	10	15166012	A/G	G	0.259615	6.67851e-06	208	-4.50368	-0.480753	0.106747	2	-0.261263;-0.359951	-2.756903;-3.640431	110;98	5675	0.005	0.965734	869.529	0.00700591	6.89737e-06	0.0486782	1	0
ENSG00000213347.10	5	177312757	-	MXD3	5:177301457:rs1128287:G_T	5	177301457	T/G	G	0.233173	2.65318e-07	208	5.14655	0.562023	0.109204	2	0.324094;0.378096	3.454013;3.838441	110;98	3997	0	1.01626	727.209	0.000166715	1.08695e-05	0.00207994	1	0
ENSG00000262246.6	16	4425705	-	CORO7	16:4447198:rs6500601:G_C	16	4447198	C/G	G	0.240385	4.41268e-08	208	-5.47349	-0.587148	0.107271	2	-0.289839;-0.456137	-3.071339;-4.720167	110;98	5596	0	0.968968	1000.16	6.10192e-05	6.10835e-06	0.000857566	1	47.217
ENSG00000085117.12	11	44564427	+	CD82	11:44615283:rs2303865:G_A	11	44615283	G/A	A	0.137019	1.77748e-06	208	4.77721	0.64659	0.135349	2	0.366714;0.279296	3.940381;2.785069	110;98	5236	0.003	0.914909	863.684	0.00275325	5.11137e-06	0.0229585	1	0
ENSG00000144231.11	2	127858155	-	POLR2D	2:127844028:rs12692069:T_C	2	127844028	T/C	C	0.533816	1.88232e-08	207	-5.62248	-0.515932	0.091762	2	-0.391876;-0.367686	-4.233696;-3.705005	110;97	5442	0	0.917628	662.791	3.26697e-05	6.77628e-06	0.000487608	1	0
ENSG00000139629.16	12	51392867	-	GALNT6	12:51362485:rs3782473:T_C	12	51362485	C/T	T	0.769231	9.20612e-11	208	6.47944	0.687781	0.106148	2	0.374807;0.493701	4.034186;5.165614	110;98	4372	0	0.890432	542.903	3.28957e-07	6.93447e-06	8.084e-06	1	7.961
ENSG00000215018.10	7	7535873	-	COL28A1	7:7574853:rs7779415:A_G	7	7574853	G/A	A	0.319512	7.61725e-08	205	-5.37597	-0.533055	0.099155	2	-0.284775;-0.456754	-3.015324;-4.65252	110;95	6644	0	0.953435	1161.54	0.000139246	4.80784e-06	0.00178554	1	49.628
ENSG00000166435.15	11	74949200	-	XRRA1	11:74964851:rs9787775:T_G	11	74964851	G/T	T	0.713942	8.14866e-49	208	-14.6841	-1.11631	0.076022	2	-0.802173;-0.816033	-10.531728;-10.234833	110;98	3920	0	0.920235	482.105	1.69725e-42	9.47014e-06	2.20642e-38	1	0
ENSG00000263528.8	1	206470476	+	IKBKE	1:206472200:rs35417888:A_G	1	206472200	A/G	G	0.270531	1.48809e-06	207	-4.81283	-0.504958	0.104919	2	-0.275423;-0.388244	-2.91221;-3.929493	110;97	3600	0.002	0.916914	564.375	0.00156251	7.92221e-06	0.0143756	1	0
ENSG00000146223.15	6	42879616	+	RPL7L1	6:42922513:rs11758978:A_G	6	42922513	G/A	A	0.75	3.72871e-06	208	4.62596	0.498758	0.107817	2	0.314857;0.317918	3.350155;3.190041	110;98	4008	0.003	0.956511	700.674	0.00343996	8.11507e-06	0.0275027	1	0
ENSG00000144909.8	3	125595497	-	OSBPL11	3:125676451:rs13058844:A_G	3	125676451	G/A	A	0.86715	2.26232e-13	207	-7.3323	-0.945964	0.129013	2	-0.490002;-0.475799	-5.433223;-4.925377	110;97	6462	0	0.878323	807.502	2.92964e-09	4.29552e-06	1.07586e-07	1	0
ENSG00000149231.14	11	96389956	-	CCDC82	11:96388691:rs11021568:C_T	11	96388691	C/T	T	0.134615	1.64194e-13	208	7.37512	0.94325	0.127896	2	0.401139;0.571315	4.342959;6.143363	110;98	4866	0	0.970864	855.111	2.75212e-10	7.22189e-06	1.21692e-08	1	60.56
ENSG00000204653.10	19	50514690	-	ASPDH	19:50509559:rs1274698:G_A	19	50509559	G/A	A	0.692308	3.44745e-09	208	-5.90874	-0.580826	0.0983	2	-0.373502;-0.423966	-4.019019;-4.350237	110;98	5137	0	0.926135	1193.73	1.05922e-05	3.96784e-06	0.000181402	1	0
ENSG00000169609.14	15	83011641	-	C15orf40	15:83009642:rs6603042:G_T	15	83009642	G/T	T	0.295673	1.39867e-12	208	-7.08418	-0.683149	0.096433	2	-0.493213;-0.438918	-5.474263;-4.520936	110;98	3553	0	0.852635	371.025	1.28006e-08	7.80201e-06	4.09871e-07	1	0
ENSG00000128805.14	10	48656265	-	ARHGAP22	10:48588001:rs935286:T_C	10	48588001	C/T	T	0.180288	3.04817e-06	208	-4.66755	-0.566366	0.121341	2	-0.403664;-0.219055	-4.372876;-2.167102	110;98	4052	0.001	0.943746	540.789	0.00241619	9.7505e-06	0.020624	1	52.877
ENSG00000159063.13	11	78139653	-	ALG8	11:78073334:rs10751280:A_G	11	78073334	A/G	G	0.463768	1.08438e-15	207	8.01691	0.690182	0.086091	2	0.575738;0.456909	6.579926;4.704344	110;97	4163	0	0.947085	520.623	2.56517e-12	1.03319e-05	1.60323e-10	1	24.475
ENSG00000007516.13	16	1333601	+	BAIAP3	16:1361125:rs62011305:A_T	16	1361125	T/A	A	0.377404	7.1928e-08	208	-5.38629	-0.510367	0.094753	2	-0.363741;-0.36624	-3.90604;-3.7088	110;98	6218	0	0.981541	1171.47	0.000100962	5.59742e-06	0.00134615	1	0
ENSG00000148604.15	10	84230666	+	RGR	10:84245117:rs2279227:T_C	10	84245117	C/T	T	0.574519	1.17711e-17	208	-8.55515	-0.729659	0.085289	2	-0.617781;-0.46696	-7.189306;-4.846926	110;98	6199	0	0.926278	630.21	8.40842e-14	7.52264e-06	7.19141e-12	1	57.103
ENSG00000203734.11	6	138795926	+	ECT2L	6:139482164:rs3010290:A_G	6	139482164	G/A	A	0.34375	8.92136e-07	208	4.91405	0.48016	0.097712	2	0.371156;0.293198	3.991804;2.929953	110;98	4996	0.003	0.988407	889.37	0.000865752	7.65784e-06	0.00871787	1	0
ENSG00000186453.13	2	24175053	+	FAM228A	2:24108990:rs6545275:A_G	2	24108990	A/G	G	0.3	9.1654e-09	205	5.74549	0.574651	0.100018	2	0.313784;0.473656	3.33813;4.847987	110;95	4948	0.001	0.901655	491.011	1.56928e-05	8.25665e-06	0.000255969	1	44.023
ENSG00000162869.16	2	48440598	+	PPP1R21	2:48449683:rs76875602:G_C	2	48449683	C/G	G	0.853365	9.7147e-07	208	-4.89733	-0.642732	0.131241	2	-0.303274;-0.367508	-3.220631;-3.722619	110;98	5739	0.001	0.895048	793.074	0.00170214	4.89471e-06	0.0154416	1	0
ENSG00000185745.10	10	89392546	+	IFIT1	10:89377764:rs304502:C_T	10	89377764	C/T	T	0.1875	1.66235e-08	208	-5.64391	-0.660206	0.116977	2	-0.364308;-0.399683	-3.912585;-4.07718	110;98	5071	0	0.927084	650.252	2.56168e-05	7.32727e-06	0.000391327	1	0
ENSG00000185619.18	4	705748	+	PCGF3	4:765921:rs6810428:A_G	4	765921	G/A	A	0.572115	2.10946e-06	208	-4.74265	-0.446449	0.094135	2	-0.288728;-0.362533	-3.059034;-3.668468	110;98	4613	0.001	0.869575	516.686	0.00278629	6.31947e-06	0.0231893	1	0
ENSG00000066923.17	7	100177563	+	STAG3	7:100225998:rs858511:A_G	7	100225998	A/G	G	0.743961	1.4056e-09	207	-6.05484	-0.628444	0.103792	2	-0.29945;-0.520174	-3.178042;-5.46077	110;97	3005	0	0.886022	334.343	2.58405e-06	1.09327e-05	5.17605e-05	1	72.106
ENSG00000197253.13	16	1230184	-	TPSB2	16:1226730:rs4984773:C_T	16	1226730	T/C	C	0.311594	5.91207e-19	207	8.89367	0.802772	0.090263	2	0.486767;0.653114	5.392004;7.250168	110;97	6360	0	0.919509	1104.8	1.1249e-14	4.11357e-06	1.09953e-12	1	67.741
ENSG00000109832.14	11	125903348	+	DDX25	11:125795425:rs11220220:C_T	11	125795425	C/T	T	0.235294	1.71426e-07	204	5.22792	0.572986	0.109601	2	0.27878;0.446545	2.949172;4.51128	110;94	5720	0.001	0.899658	976.511	0.000416484	4.0976e-06	0.00461577	1	45.98
ENSG00000204961.6	5	140847463	+	PCDHA9	5:140861215:rs77020201:A_G	5	140861215	A/G	G	0.100962	1.43567e-15	208	-7.98236	-1.13655	0.142383	2	-0.606465;-0.409777	-7.021633;-4.190078	110;98	3580	0	0.889996	434.357	1.43195e-11	8.64242e-06	7.75642e-10	1	72.326
ENSG00000164111.15	4	121696995	-	ANXA5	4:121660079:rs59255781:C_T	4	121660079	C/T	T	0.259615	1.25468e-14	208	-7.71036	-0.760404	0.098621	2	-0.519833;-0.485515	-5.819725;-5.067182	110;98	5470	0	0.871995	515.887	1.8383e-10	6.43682e-06	8.24066e-09	1	0
ENSG00000143036.17	1	94820342	+	SLC44A3	1:94837100:rs4847361:C_T	1	94837100	C/T	T	0.884615	3.98104e-10	208	6.25477	0.880621	0.140792	2	0.319422;0.521712	3.401424;5.508678	110;98	4935	0	1.01552	797.763	2.50114e-07	9.87018e-06	6.25284e-06	1	67.608
ENSG00000109775.11	4	185425979	-	UFSP2	4:185428162:rs4861664:G_A	4	185428162	G/A	A	0.264423	1.44184e-09	208	-6.05074	-0.620285	0.102514	2	-0.312087;-0.50466	-3.319108;-5.298643	110;98	6383	0	0.909033	1335.21	6.60541e-06	3.18456e-06	0.00011943	1	63.296
ENSG00000183571.11	15	99007792	-	PGPEP1L	15:99002984:rs7403034:A_G	15	99002984	A/G	G	0.75	6.87632e-07	208	4.96483	0.531542	0.107061	2	0.206089;0.475229	2.160028;4.944611	110;98	6226	0.004	0.883863	1147.98	0.00189164	3.13763e-06	0.0169245	1	79.014
ENSG00000157168.20	8	31639222	+	NRG1	8:32638986:rs4543501:T_G	8	32638986	T/G	G	0.358173	4.38673e-08	208	5.47453	0.523377	0.095602	2	0.20682;0.535301	2.167861;5.678884	110;98	5132	0	0.975133	634.249	3.6488e-05	9.97454e-06	0.000537195	1	86.779
ENSG00000078674.17	8	17922840	+	PCM1	8:17935344:rs478420:G_A	8	17935344	G/A	A	0.639423	1.70774e-15	208	-7.96091	-0.711654	0.089394	2	-0.329325;-0.691099	-3.51306;-7.876022	110;98	8684	0	0.924019	1231.26	1.67162e-11	3.79665e-06	8.86984e-10	1	92.299
ENSG00000173041.12	7	64563075	-	ZNF680	7:64563203:rs2862795:A_G	7	64563203	G/A	A	0.783654	4.4739e-13	208	7.24039	0.770496	0.106416	2	0.487016;0.465717	5.395172;4.832304	110;98	4779	0	0.878235	235.999	1.81344e-09	1.46915e-05	6.93372e-08	1	0
ENSG00000089220.5	12	118136124	+	PEBP1	12:118145427:rs1051470:C_T	12	118145427	C/T	T	0.403382	5.41415e-12	207	6.89427	0.622869	0.090346	2	0.45706;0.458795	5.019327;4.726248	110;97	5381	0	0.936454	946.547	1.76835e-08	5.33109e-06	5.5394e-07	1	0
ENSG00000203710.11	1	207496147	+	CR1	1:207627210:rs1408078:T_C	1	207627210	T/C	C	0.807692	2.91512e-11	208	-6.6508	-0.75134	0.11297	2	-0.506979;-0.365574	-5.651714;-3.70155	110;98	4312	0	0.930356	648.219	6.70438e-08	7.50005e-06	1.92825e-06	1	35.371
ENSG00000172260.15	1	72282539	-	NEGR1	1:72346566:rs2568960:A_G	1	72346566	G/A	A	0.415865	3.64893e-06	208	-4.63044	-0.43857	0.094715	2	-0.202796;-0.43664	-2.124778;-4.494802	110;98	3436	0.002	0.918008	295.31	0.00194795	1.52462e-05	0.0173092	1	71.144
ENSG00000198756.12	1	184037729	-	COLGALT2	1:183966697:rs7539021:A_G	1	183966697	G/A	A	0.379808	5.62513e-13	208	-7.20927	-0.651429	0.09036	2	-0.532864;-0.406573	-5.992468;-4.15416	110;98	4309	0	1.00259	533.578	2.83255e-10	1.37832e-05	1.24824e-08	1	24.872
ENSG00000164346.10	5	74766991	+	NSA2	5:74729044:rs6894177:A_G	5	74729044	A/G	G	0.150485	1.2862e-28	206	11.0978	1.20972	0.109006	2	0.657447;0.698132	7.801567;7.905664	110;96	5097	0	0.938038	648.777	3.06285e-24	7.85307e-06	1.373e-21	1	0
ENSG00000145287.10	4	83137075	-	PLAC8	4:83229160:rs4431216:T_C	4	83229160	C/T	T	0.675481	6.6433e-08	208	5.40056	0.529628	0.098069	2	0.29541;0.441312	3.13313;4.548459	110;98	4750	0	0.92689	666.866	9.4917e-05	7.13613e-06	0.00127471	1	30.731
ENSG00000066557.6	1	70205579	-	LRRC40	1:70175494:rs34121744:T_A	1	70175494	T/A	A	0.142512	5.79647e-07	207	-4.99788	-0.663753	0.132807	2	-0.322725;-0.361613	-3.438595;-3.63927	110;97	4325	0	0.982059	519.342	0.000350729	1.26624e-05	0.0039786	1	0
ENSG00000189339.12	1	1692795	-	SLC35E2B	1:1659060:rs79113395:G_A	1	1659060	G/A	A	0.266827	6.29229e-23	208	-9.8586	-0.902185	0.091512	2	-0.436274;-0.772498	-4.764354;-9.314993	110;98	4204	0	0.929382	787.055	1.17585e-18	6.14007e-06	2.35171e-16	1	93.638
ENSG00000134779.15	18	36829216	-	TPGS2	18:36748886:rs948633:A_G	18	36748886	G/A	A	0.747596	3.24482e-06	208	-4.65468	-0.499971	0.107413	2	-0.271743;-0.368985	-2.871757;-3.738729	110;98	4028	0.001	0.94183	541.14	0.00259775	9.63288e-06	0.0219149	1	0
ENSG00000163918.10	3	186807058	-	RFC4	3:186784111:rs3900626:C_T	3	186784111	C/T	T	0.185096	5.7622e-07	208	-4.99902	-0.596279	0.119279	2	-0.229316;-0.456962	-2.409822;-4.729785	110;98	5156	0.002	0.910813	1070.76	0.00123493	4.01666e-06	0.0118393	1	70.603
ENSG00000242019.1	19	54724479	+	KIR3DL3	19:53891047:rs307944:G_A	19	53891047	G/A	A	0.235577	2.33507e-06	208	-4.72203	-0.518484	0.109801	2	-0.261475;-0.388773	-2.759215;-3.956074	110;98	6110	0.004	0.953223	1565.42	0.00483536	3.56295e-06	0.0361886	1	2.361
ENSG00000084628.10	1	31239887	-	NKAIN1	1:31209192:rs10914325:C_T	1	31209192	T/C	C	0.247596	1.01433e-24	208	-10.2649	-0.94998	0.092547	2	-0.554464;-0.716578	-6.284562;-8.296318	110;98	4300	0	0.948151	606.836	7.90905e-21	8.92029e-06	2.09832e-18	1	73.87
ENSG00000137804.14	15	41320794	+	NUSAP1	15:41333950:rs59000092:A_G	15	41333950	A/G	G	0.236715	1.88893e-23	207	9.97872	0.948059	0.095008	2	0.581516;0.668592	6.661554;7.48328	110;97	3773	0	0.918857	432.264	3.59659e-19	1.04712e-05	7.9247e-17	1	2.875
ENSG00000223496.3	16	70251940	-	EXOSC6	16:70251998:rs4985407:A_G	16	70251998	G/A	A	0.521635	2.04898e-22	208	9.73933	0.792198	0.08134	2	0.473228;0.737351	5.220885;8.657567	110;98	2592	0	0.913315	303.746	2.97647e-18	1.43887e-05	5.15921e-16	1	89.274
ENSG00000203791.15	10	124791887	-	EEF1AKMT2	10:124791987:rs10901821:T_C	10	124791987	T/C	C	0.675481	9.05831e-11	208	-6.48189	-0.619123	0.095516	2	-0.221775;-0.631824	-2.328499;-6.976273	110;98	5474	0	0.950362	871.303	1.81359e-07	6.29446e-06	4.73426e-06	1	92.62
ENSG00000164167.12	4	146175703	+	LSM6	4:146181710:rs9308199:C_T	4	146181710	T/C	C	0.632212	3.8609e-08	208	-5.4971	-0.522277	0.09501	2	-0.398405;-0.34152	-4.310637;-3.441585	110;98	3814	0	0.936251	525.866	4.14763e-05	9.58424e-06	0.000605154	1	0
ENSG00000162066.15	16	2520357	+	AMDHD2	16:2059251:rs28709874:G_C	16	2059251	G/C	C	0.502451	3.73809e-07	204	-5.08183	-0.474069	0.093287	2	-0.307943;-0.395564	-3.272755;-3.946027	110;94	4461	0	0.972972	819.376	0.000385382	7.62738e-06	0.0043004	1	0
ENSG00000174807.4	11	66317044	-	CD248	11:65787126:rs118057726:G_A	11	65787126	G/A	A	0.03125	1.41315e-05	208	4.34181	1.17153	0.269826	2	0.299916;0.295394	3.183225;2.952928	110;98	2501	0.006	0.912768	295.105	0.00694663	1.47586e-05	0.0483697	1	0
ENSG00000128829.12	15	39934115	+	EIF2AK4	15:40036464:rs8208:G_A	15	40036464	G/A	A	0.747596	2.31512e-06	208	4.72377	0.506678	0.107261	2	0.367754;0.270559	3.952406;2.694481	110;98	4314	0	0.932014	605.737	0.00225082	8.10816e-06	0.0194423	1	0
ENSG00000063854.13	16	1827157	-	HAGH	16:1803858:rs2575339:T_C	16	1803858	C/T	T	0.268116	4.12871e-13	207	7.25127	0.718423	0.099075	2	0.377528;0.582814	4.065832;6.263147	110;97	5331	0	0.902258	883.819	3.17108e-09	4.60489e-06	1.15798e-07	1	72.493
ENSG00000173540.12	3	49723951	-	GMPPB	3:49652766:rs4855885:G_A	3	49652766	A/G	G	0.185096	6.09253e-11	208	6.54145	0.752058	0.114968	2	0.35264;0.52318	3.778402;5.52694	110;98	2078	0	0.835798	124.667	1.73693e-07	2.05143e-05	4.57086e-06	1	55.89
ENSG00000160695.14	11	119067692	+	VPS11	11:119073965:rs3825061:C_T	11	119073965	C/T	T	0.375	1.11789e-12	208	-7.11515	-0.646216	0.090823	2	-0.43794;-0.5045	-4.784627;-5.296694	110;98	4390	0	0.883946	602.739	8.1706e-09	5.97957e-06	2.72353e-07	1	0
ENSG00000122481.17	1	95234210	+	RWDD3	1:95154248:rs79662819:C_T	1	95154248	C/T	T	0.098558	7.56801e-07	208	4.94619	0.769596	0.155594	2	0.241834;0.437903	2.545299;4.509285	110;98	4779	0.001	0.839353	584.674	0.00162308	4.48997e-06	0.0148487	1	60.008
ENSG00000170085.18	5	176238367	+	SIMC1	5:176171343:rs2098606:C_T	5	176171343	T/C	C	0.524038	5.26446e-06	208	4.55396	0.426322	0.093616	2	0.201241;0.428433	2.10814;4.401015	110;98	4071	0.003	0.988385	795.401	0.00447476	8.5615e-06	0.0339988	1	69.186
ENSG00000148296.7	9	133336188	-	SURF6	9:133430112:rs28729234:C_T	9	133430112	C/T	T	0.108173	1.364e-06	208	4.83019	0.722991	0.149682	2	0.331299;0.32746	3.535389;3.291339	110;98	6018	0.002	1.01132	1351.75	0.00170706	5.69848e-06	0.0154646	1	0
ENSG00000122375.12	10	86654547	+	OPN4	10:86671769:rs11202117:A_G	10	86671769	A/G	G	0.180288	3.32134e-09	208	-5.91487	-0.697952	0.117999	2	-0.388789;-0.408	-4.197446;-4.170143	110;98	4212	0	0.882932	529.376	8.67516e-06	6.76173e-06	0.000152269	1	0
ENSG00000117226.12	1	89022894	-	GBP3	1:89015900:rs12121223:C_T	1	89015900	C/T	T	0.353365	3.74465e-32	208	-11.8035	-0.936888	0.079374	2	-0.680438;-0.73033	-8.176484;-8.533428	110;98	3818	0	0.934158	460.959	1.38776e-27	1.07955e-05	1.20272e-24	1	0
ENSG00000183291.17	1	86914424	-	SELENOF	1:86904391:rs507966:A_T	1	86904391	A/T	T	0.235577	1.76461e-08	208	5.63362	0.606277	0.107618	2	0.286655;0.479116	3.036107;4.990792	110;98	4863	0	0.922955	624.956	2.73982e-05	7.43076e-06	0.000415125	1	61.407
ENSG00000123610.5	2	151357592	+	TNFAIP6	2:151234248:rs66588921:T_C	2	151234248	T/C	C	0.463592	3.16225e-09	206	-5.92295	-0.540911	0.091325	2	-0.377811;-0.425402	-4.069131;-4.32058	110;96	4581	0	0.914586	488.07	5.00578e-06	9.02684e-06	9.32308e-05	1	0
ENSG00000181744.8	3	143971798	+	DIPK2A	3:144635858:rs1091544:C_G	3	144635858	C/G	G	0.42029	5.96846e-06	207	4.5275	0.430006	0.094976	2	0.292648;0.330857	3.102478;3.310066	110;97	4650	0.006	0.999053	718.583	0.00430354	1.00423e-05	0.0329288	1	0
ENSG00000170949.17	19	53103436	-	ZNF160	19:53089789:rs7258976:A_G	19	53089789	G/A	A	0.391827	2.62235e-10	208	-6.3196	-0.581357	0.091993	2	-0.483107;-0.350987	-5.345525;-3.543441	110;98	7387	0	0.915598	1672.12	1.55976e-06	2.65163e-06	3.2652e-05	1	22.819
ENSG00000188234.13	10	45853875	-	AGAP4	10:46030214:nors:G_A	10	46030214	A/G	G	0.588942	1.63052e-16	208	8.24654	0.713362	0.086504	2	0.232404;0.778079	2.443177;9.42563	110;98	3063	0	0.838557	264.806	6.58646e-12	9.8564e-06	3.77198e-10	1	96.924
ENSG00000099940.12	22	20859007	+	SNAP29	22:20892269:rs12163206:C_T	22	20892269	C/T	T	0.07971	2.05915e-11	207	-6.70177	-1.10238	0.16449	2	-0.418912;-0.477021	-4.554699;-4.939816	110;97	4147	0	0.932494	708.489	5.06669e-08	6.95257e-06	1.50381e-06	1	0
ENSG00000130560.9	9	135961373	-	UBAC1	9:135974990:rs11789650:C_T	9	135974990	C/T	T	0.225962	1.69295e-07	208	5.23024	0.576429	0.110211	2	0.344156;0.367214	3.681433;3.719415	110;98	6006	0.001	0.918076	1374.39	0.000476903	3.27696e-06	0.00523626	1	0
ENSG00000180855.16	19	12441021	-	ZNF443	19:12439652:rs12982475:A_G	19	12439652	G/A	A	0.538462	7.10697e-06	208	4.49046	0.421668	0.093903	2	0.238078;0.382647	2.504586;3.888482	110;98	3857	0.007	0.95238	621.504	0.00581756	8.93005e-06	0.0421283	1	22.782
ENSG00000011028.14	17	62627670	+	MRC2	17:62559897:rs146385050:C_A	17	62559897	C/A	A	0.213942	8.95226e-06	208	-4.44105	-0.507448	0.114263	2	-0.32402;-0.281839	-3.453185;-2.811493	110;98	2921	0.003	0.882502	331.637	0.00614443	1.07627e-05	0.044067	1	0
ENSG00000145194.18	3	184276011	+	ECE2	3:184283358:rs56172794:C_T	3	184283358	C/T	T	0.512077	3.29515e-08	207	-5.52499	-0.507128	0.091788	2	-0.327246;-0.426409	-3.489569;-4.355	110;97	4956	0	0.95338	846.85	4.63701e-05	6.59235e-06	0.000669047	1	0
ENSG00000274512.5	17	37989048	-	TBC1D3L	17:38298066:rs76550089:C_T	17	38298066	C/T	T	0.153846	1.78531e-12	208	-7.0503	-0.86072	0.122083	2	-0.465659;-0.466403	-5.126163;-4.840372	110;98	2793	0	0.93765	542.248	3.62086e-09	9.37388e-06	1.28813e-07	1	0
ENSG00000159650.9	3	126517773	-	UROC1	3:126488949:rs748465:A_G	3	126488949	A/G	G	0.723558	1.49908e-09	208	-6.04446	-0.611129	0.101106	2	-0.254891;-0.557199	-2.687318;-5.958856	110;98	6262	0	0.917153	658.337	3.20656e-06	6.8017e-06	6.22168e-05	1	85.336
ENSG00000120262.10	6	151494017	+	CCDC170	6:151494729:rs2859823:G_A	6	151494729	A/G	G	0.862981	9.89326e-07	208	-4.89375	-0.660753	0.13502	2	-0.421895;-0.228797	-4.590519;-2.266064	110;98	5997	0	0.988369	1113.99	0.00119811	6.11249e-06	0.0115203	1	57.828
ENSG00000073050.11	19	43580473	-	XRCC1	19:43572002:rs3213263:T_C	19	43572002	C/T	T	0.411058	3.58957e-06	208	4.63383	0.439615	0.094871	2	0.293558;0.342605	3.112565;3.453229	110;98	5409	0.002	0.920036	632.868	0.00381089	7.20503e-06	0.0297547	1	0
ENSG00000197943.10	16	81739097	+	PLCG2	16:81842764:rs67823242:G_C	16	81842764	C/G	G	0.661058	2.51556e-16	208	-8.19454	-0.737975	0.090057	2	-0.581392;-0.469983	-6.659799;-4.882548	110;98	8123	0	0.958577	1558.91	1.30237e-12	3.69151e-06	8.68245e-11	1	16.765
ENSG00000259511.2	15	84172490	+	UBE2Q2L	15:84262558:rs4842943:A_G	15	84262558	A/G	G	0.480769	5.97888e-08	208	-5.41943	-0.497825	0.091859	2	-0.349224;-0.386752	-3.739299;-3.933742	110;98	3565	0	0.818472	361.417	0.000162166	6.19245e-06	0.00203294	1	0
ENSG00000105483.18	19	48255946	-	CARD8	19:48229673:rs116950953:C_T	19	48229673	C/T	T	0.045673	1.16356e-07	208	-5.29913	-1.1681	0.220433	2	-0.350785;-0.369061	-3.757159;-3.739556	110;98	5255	0	1.01138	1062.33	0.000111028	7.25319e-06	0.00146089	1	0
ENSG00000011260.14	17	51260546	+	UTP18	17:51341729:rs1034923:C_T	17	51341729	C/T	T	0.407767	1.72164e-06	206	-4.78362	-0.45497	0.09511	2	-0.269978;-0.392392	-2.852375;-3.954083	110;96	4367	0.002	0.878252	636.586	0.00263125	5.44629e-06	0.0221257	1	0
ENSG00000100288.19	22	50601455	-	CHKB	22:50582239:rs86337:C_A	22	50582239	A/C	C	0.403846	6.68493e-10	208	-6.17337	-0.567094	0.091861	2	-0.355839;-0.475837	-3.815093;-4.951827	110;98	3531	0	0.938244	590.237	1.00549e-06	8.64273e-06	2.24593e-05	1	6.1
ENSG00000075131.10	15	66386746	-	TIPIN	15:66361927:rs34770766:C_T	15	66361927	C/T	T	0.100962	7.27792e-14	208	7.48276	1.0809	0.144452	2	0.433367;0.551954	4.729053;5.891122	110;98	4971	0	0.922499	733.369	3.44214e-10	6.31421e-06	1.50666e-08	1	19.536
ENSG00000141560.15	17	82716706	+	FN3KRP	17:82717229:rs2280251:G_C	17	82717229	G/C	C	0.401442	9.88498e-11	208	-6.4687	-0.590341	0.091261	2	-0.282338;-0.579951	-2.988403;-6.257923	110;98	3888	0	0.931349	575.288	1.83721e-07	8.50257e-06	4.77676e-06	1	85.653
ENSG00000175970.11	12	120710458	+	UNC119B	12:120742216:rs34708625:T_C	12	120742216	T/C	C	0.233173	1.65388e-07	208	5.23455	0.570522	0.108992	2	0.370423;0.338189	3.983305;3.405879	110;98	4504	0	0.860508	509.834	0.000328828	6.00784e-06	0.00375308	1	0
ENSG00000131808.10	11	30231016	+	FSHB	11:30203145:rs7942129:G_A	11	30203145	G/A	A	0.212195	2.90608e-06	205	4.67735	0.537046	0.114819	2	0.632061;-0.113731	7.405121;-1.097399	110;95	3394	0.002	0.85863	367.479	0.00296075	8.22465e-06	0.0243606	1	97.261
ENSG00000081665.14	19	19821751	-	ZNF506	19:19781987:rs12327770:A_G	19	19781987	A/G	G	0.151442	1.88939e-07	208	5.2099	0.670169	0.128634	2	0.362532;0.34385	3.892101;3.466601	110;98	4843	0	0.909682	502.407	0.000227016	8.49916e-06	0.0027175	1	0
ENSG00000214872.8	11	57542641	+	SMTNL1	11:57542460:rs2729382:C_T	11	57542460	C/T	T	0.411058	3.8704e-12	208	6.94184	0.623292	0.089788	2	0.282583;0.629604	2.991113;6.944345	110;98	4704	0	0.811546	286.793	5.78329e-08	7.38905e-06	1.69713e-06	1	90.198
ENSG00000196476.12	20	290778	-	C20orf96	20:277550:rs6132242:C_G	20	277550	G/C	C	0.430288	6.43283e-08	208	-5.40633	-0.501299	0.092724	2	-0.392535;-0.336019	-4.241448;-3.382653	110;98	3692	0	0.910526	995.089	0.000157308	4.31418e-06	0.00198351	1	0
ENSG00000169062.15	13	114281601	+	UPF3A	13:114298948:rs3752107:G_A	13	114298948	G/A	A	0.081731	6.72657e-07	208	-4.9691	-0.840802	0.169206	2	-0.308488;-0.371436	-3.278842;-3.765499	110;98	2813	0	0.863939	357.703	0.000786811	8.77442e-06	0.00805397	1	0
ENSG00000170684.9	19	45076587	-	ZNF296	19:45081434:rs8100183:C_T	19	45081434	C/T	T	0.181373	4.01259e-06	204	-4.61073	-0.563748	0.122269	2	-0.339636;-0.29297	-3.629959;-2.865603	110;94	4839	0.003	0.972978	928.662	0.00437487	6.73001e-06	0.033396	1	0
ENSG00000157379.14	14	24299780	-	DHRS1	14:24303616:rs4982894:A_G	14	24303616	G/A	A	0.490385	2.3605e-14	208	-7.62929	-0.66141	0.086693	2	-0.439032;-0.562797	-4.797925;-6.031633	110;98	5248	0	0.922504	861.584	1.41326e-10	5.37471e-06	6.46913e-09	1	27.786
ENSG00000128699.14	2	189784364	-	ORMDL1	2:189664270:rs4667297:C_T	2	189664270	C/T	T	0.717391	9.78855e-11	207	-6.47018	-0.644095	0.099548	2	-0.315106;-0.553596	-3.352953;-5.881253	110;97	4045	0	0.942357	379.49	1.01929e-07	1.378e-05	2.8435e-06	1	77.398
ENSG00000204149.12	10	49982190	+	AGAP6	10:49890696:rs3877001:C_T	10	49890696	C/T	T	0.335749	2.96434e-09	207	-5.93356	-0.570865	0.09621	2	-0.349189;-0.455358	-3.738893;-4.686354	110;97	3792	0	0.957875	455.915	2.42949e-06	1.25713e-05	4.89664e-05	1	0
ENSG00000114904.13	3	52770946	-	NEK4	3:52789432:rs4687551:T_C	3	52789432	T/C	C	0.355769	3.02953e-06	208	-4.66881	-0.454897	0.097433	2	-0.419276;-0.199721	-4.559061;-1.971683	110;98	3225	0.001	0.896048	406.134	0.00256909	9.62198e-06	0.0217099	1	66.723
ENSG00000007541.16	16	566995	+	PIGQ	16:573103:rs4984894:T_C	16	573103	C/T	T	0.538462	7.88678e-08	208	5.3697	0.494917	0.092168	2	0.344643;0.385209	3.686982;3.916716	110;98	4855	0	0.977847	922.69	9.06993e-05	6.96163e-06	0.00122567	1	0
ENSG00000166938.13	15	66293217	+	DIS3L	15:66525207:rs12911848:G_A	15	66525207	G/A	A	0.420673	1.04149e-07	208	-5.31933	-0.495656	0.09318	2	-0.354078;-0.368095	-3.794881;-3.729023	110;98	5012	0	0.918341	752.188	0.000175099	5.99776e-06	0.00216789	1	0
ENSG00000100276.10	22	29319679	-	RASL10A	22:29363537:rs112776192:A_G	22	29363537	A/G	G	0.115385	2.52991e-07	208	-5.15547	-0.745003	0.144507	2	-0.272073;-0.433992	-2.87538;-4.464475	110;98	3831	0	0.913137	398.472	0.000231984	1.09554e-05	0.00276678	1	42.376
ENSG00000100033.16	22	18936553	-	PRODH	22:18914365:rs395440:C_G	22	18914365	G/C	C	0.050481	6.48463e-15	208	7.79414	1.53556	0.197014	2	0.484008;0.535354	5.356944;5.679547	110;98	3836	0	0.953598	667.624	1.48561e-11	8.37286e-06	8.01369e-10	1	0
ENSG00000135698.10	16	82170224	-	MPHOSPH6	16:82149798:rs2288050:T_C	16	82149798	C/T	T	0.372596	4.21666e-12	208	6.92972	0.633389	0.091402	2	0.49572;0.416156	5.506397;4.261864	110;98	8690	0	0.87941	1657.95	7.0476e-08	2.10768e-06	2.02249e-06	1	0
ENSG00000153721.19	6	154510685	-	CNKSR3	6:154542991:rs6925881:G_C	6	154542991	G/C	C	0.319712	1.57641e-06	208	4.8013	0.47892	0.099748	2	0.287936;0.371226	3.050268;3.763203	110;98	5730	0.002	0.905763	884.023	0.00268528	4.7097e-06	0.0224948	1	0
ENSG00000183060.15	15	99733561	-	LYSMD4	15:99733412:rs11631604:T_C	15	99733412	T/C	C	0.644928	1.58829e-20	207	-9.28691	-0.801357	0.086289	2	-0.515686;-0.664904	-5.765267;-7.427133	110;97	6664	0	0.903849	1216.21	8.1158e-16	3.38112e-06	9.5914e-14	1	62.584
ENSG00000243056.2	5	140547662	+	EIF4EBP3	5:140368329:rs11168051:A_G	5	140368329	A/G	G	0.741546	4.57134e-06	207	-4.58356	-0.490288	0.106967	2	-0.233002;-0.40251	-2.449642;-4.087157	110;97	3107	0.002	0.962005	337.646	0.00200332	1.73861e-05	0.0176982	1	44.22
ENSG00000166743.9	16	20698890	-	ACSM1	16:20946615:rs1267463:T_C	16	20946615	C/T	T	0.369565	4.06511e-06	207	4.60802	0.446832	0.096968	2	0.281472;0.354198	2.978854;3.559343	110;97	3460	0.004	0.892342	487.534	0.00403393	7.82098e-06	0.0311964	1	0
ENSG00000184984.9	15	33968720	+	CHRM5	15:33984537:rs6495424:A_G	15	33984537	A/G	G	0.372596	8.84568e-16	208	8.0419	0.712247	0.088567	2	0.41741;0.627172	4.536693;6.909512	110;98	5829	0	1.00243	1115.64	9.21825e-13	6.58641e-06	6.2742e-11	1	76.724
ENSG00000184984.9	15	33968720	+	CHRM5	15:34044177:rs58152986:C_T	15	34044177	C/T	T	0.076923	2.50388e-10	208	-6.32674	-1.06603	0.168495	2	-0.402128;-0.446095	-4.354666;-4.603617	110;98	5829	1	1.00243	1115.64	2.69012e-07	1.21921e-06	0.000131517	2	0
ENSG00000185340.15	22	29306582	+	GAS2L1	22:29334013:rs5763144:C_T	22	29334013	C/T	T	0.317308	5.19274e-09	208	5.84087	0.570294	0.097638	2	0.323957;0.467359	3.452466;4.851614	110;98	3833	0	1.00633	449.975	2.1467e-06	1.66726e-05	4.40871e-05	1	31.74
ENSG00000121716.20	7	100352176	+	PILRB	7:100355205:rs76798830:C_T	7	100355205	C/T	T	0.199519	2.45253e-27	208	10.8311	1.06252	0.0981	2	0.666013;0.658418	7.939368;7.367974	110;98	3102	0	0.917328	377.397	9.27853e-23	1.18786e-05	3.25839e-20	1	0
ENSG00000166796.12	11	18412318	+	LDHC	11:18410067:rs11604103:C_T	11	18410067	C/T	T	0.127404	8.20754e-24	208	10.0611	1.21337	0.120601	2	0.543625;0.70821	6.137056;8.155697	110;98	5218	0	0.967095	831.695	3.18877e-20	7.26752e-06	7.53708e-18	1	73.588
ENSG00000145348.16	4	106321495	-	TBCK	4:106158872:rs6821561:A_T	4	106158872	T/A	A	0.298544	3.49263e-06	206	-4.63949	-0.475266	0.102439	2	-0.285712;-0.355785	-3.025676;-3.557446	110;96	4218	0.002	1.04044	514.745	0.00136681	1.73701e-05	0.012863	1	0
ENSG00000188372.15	7	76397518	+	ZP3	7:76430915:rs34573489:G_A	7	76430915	G/A	A	0.079327	5.19139e-16	208	8.10693	1.2821	0.158149	2	0.530981;0.52009	5.967353;5.488533	110;98	3758	0	0.919742	537.766	2.93248e-12	8.46367e-06	1.80674e-10	1	0
ENSG00000169398.19	8	141002216	-	PTK2	8:140831843:rs13438888:A_T	8	140831843	T/A	A	0.461538	1.28146e-06	208	4.84261	0.451496	0.093234	2	0.233224;0.433354	2.452048;4.457175	110;98	5063	0.001	0.949017	936.434	0.00172513	5.81028e-06	0.0156066	1	61.238
ENSG00000120915.14	8	27490781	+	EPHX2	8:27544977:rs4149259:C_T	8	27544977	C/T	T	0.177885	1.40827e-07	208	5.26417	0.633999	0.120437	2	0.272972;0.446851	2.885261;4.612358	110;98	6241	0	0.98221	899.607	0.000149713	7.31611e-06	0.00189695	1	50.659
ENSG00000108239.9	10	94402541	+	TBC1D12	10:94068796:rs4918070:G_T	10	94068796	G/T	T	0.246377	7.78736e-07	207	4.94062	0.532965	0.107874	2	0.351482;0.3212	3.765134;3.207897	110;97	4731	0	0.965565	526.5	0.000543852	1.13803e-05	0.00589665	1	0
ENSG00000007062.11	4	16084378	-	PROM1	4:16062568:rs11734224:G_T	4	16062568	T/G	G	0.246377	5.79179e-07	207	-4.99803	-0.538495	0.107741	2	-0.371277;-0.30607	-3.993209;-3.048887	110;97	5330	0	0.944662	837.571	0.000756565	6.32999e-06	0.0078023	1	0
ENSG00000175110.11	3	139005806	+	MRPS22	3:139416582:rs75694829:A_T	3	139416582	A/T	T	0.078049	7.26486e-06	205	4.48578	0.788091	0.175687	2	0.277023;0.346226	2.929818;3.43686	110;95	3726	0.002	0.919584	438.691	0.00521554	1.0365e-05	0.0384583	1	0
ENSG00000095485.18	10	100267680	-	CWF19L1	10:100244149:rs17668357:G_C	10	100244149	G/C	C	0.388889	5.93555e-16	207	8.09063	0.710959	0.087874	2	0.357498;0.68488	3.83415;7.736027	110;97	4103	0	0.90656	633.876	5.65325e-12	6.60233e-06	3.32544e-10	1	90.727
ENSG00000160963.14	7	101362875	+	COL26A1	7:101366390:rs6945102:T_C	7	101366390	T/C	C	0.495098	1.38036e-10	204	6.41804	0.579677	0.09032	2	0.258153;0.608756	2.722919;6.509278	110;94	4653	0	0.879466	591.008	6.10927e-07	5.91527e-06	1.44139e-05	1	89.63
ENSG00000110435.12	11	34915829	+	PDHX	11:34874669:rs7126410:T_C	11	34874669	T/C	C	0.447115	1.48769e-07	208	5.25408	0.486813	0.092654	2	0.369605;0.341779	3.97383;3.444367	110;98	5416	0	0.880013	747.059	0.000346913	4.69708e-06	0.00393875	1	0
ENSG00000170509.12	4	87322886	-	HSD17B13	4:87267362:rs13130929:G_A	4	87267362	G/A	A	0.241546	7.65875e-12	207	6.84479	0.709727	0.103689	2	0.384414;0.530084	4.146189;5.583775	110;97	4739	0	0.884962	443.125	3.34312e-08	8.18975e-06	1.01307e-06	1	41.631
ENSG00000163412.13	3	71754773	-	EIF4E3	3:71706864:rs1447901:A_G	3	71706864	G/A	A	0.418269	1.04504e-07	208	-5.31871	-0.495999	0.093256	2	-0.400899;-0.314177	-4.340123;-3.15046	110;98	4339	0	0.99929	996.116	0.000104804	7.25361e-06	0.00139026	1	0
ENSG00000132507.18	17	7306999	+	EIF5A	17:7304645:rs7503161:A_C	17	7304645	C/A	A	0.423077	4.83665e-10	208	6.22431	0.567135	0.091116	2	0.392774;0.4433	4.244258;4.571364	110;98	4934	0	0.887806	901.001	2.35328e-06	4.10546e-06	4.7801e-05	1	0
ENSG00000178078.11	19	4342786	-	STAP2	19:4334313:rs60010631:C_T	19	4334313	C/T	T	0.326923	8.3412e-11	208	6.49432	0.618928	0.095303	2	0.257585;0.603923	2.716717;6.583082	110;98	5263	0	0.983119	1276.16	1.40572e-07	5.18344e-06	3.76791e-06	1	89.536
ENSG00000153208.17	2	111898607	+	MERTK	2:112024781:rs72825668:T_G	2	112024781	T/G	G	0.033816	1.80937e-07	207	5.21793	1.33374	0.255607	2	0.326965;0.386453	3.486403;3.909813	110;97	3459	0	0.914531	482.377	0.000200649	9.1302e-06	0.00244465	1	0
ENSG00000152049.6	2	223051814	+	KCNE4	2:223171992:rs6737569:C_T	2	223171992	C/T	T	0.399038	7.19404e-06	208	-4.48787	-0.429035	0.095599	2	-0.261087;-0.358013	-2.754982;-3.619419	110;98	5075	0.004	0.967418	668.161	0.00578339	9.06301e-06	0.0419788	1	0
ENSG00000250844.2	4	9248630	+	USP17L18	4:9390602:rs6449215:C_T	4	9390602	T/C	C	0.762136	5.79882e-09	206	-5.82246	-0.624302	0.107223	2	-0.511695;-0.245768	-5.713091;-2.413625	110;96	6422	0	0.939645	622.658	7.8815e-06	8.26233e-06	0.000140163	1	79.631
ENSG00000128928.10	15	40405485	+	IVD	15:40361837:rs7165012:A_G	15	40361837	A/G	G	0.57971	6.08352e-06	207	4.52347	0.429657	0.094984	2	0.300999;0.320957	3.195287;3.205335	110;97	3754	0.001	0.977612	504.985	0.00352417	1.27034e-05	0.0280897	1	0
ENSG00000223443.2	8	12139077	-	USP17L2	8:12626473:rs595075:G_A	8	12626473	G/A	A	0.358173	6.36165e-07	208	4.9799	0.481348	0.096658	2	0.332808;0.346151	3.552478;3.491336	110;98	5665	0.001	0.917641	744.226	0.000918611	6.03525e-06	0.00916496	1	0
ENSG00000166529.15	7	100049774	+	ZSCAN21	7:100031857:rs12534494:G_A	7	100031857	G/A	A	0.290865	3.78857e-08	208	5.50043	0.554818	0.100868	2	0.288254;0.461089	3.053796;4.778012	110;98	2856	0	0.950106	331.521	2.25057e-05	1.65188e-05	0.000349134	1	51.314
ENSG00000186020.13	19	36605276	-	ZNF529	19:36557215:rs3096616:C_T	19	36557215	C/T	T	0.305288	1.56519e-07	208	5.24472	0.524745	0.100052	2	0.31788;0.39774	3.384087;4.055544	110;98	3639	0	0.893465	329.496	0.000153836	1.16594e-05	0.00194351	1	0
ENSG00000173226.17	3	121835079	-	IQCB1	3:121794241:rs6789860:T_C	3	121794241	C/T	T	0.345588	2.0329e-16	204	-8.22013	-0.741681	0.090227	2	-0.546014;-0.525292	-6.169412;-5.43575	110;94	4799	0	0.897685	398.21	1.84054e-12	9.91988e-06	1.20134e-10	1	0
ENSG00000173226.17	3	121835079	-	IQCB1	3:121738397:rs75640422:A_T	3	121738397	A/T	T	0.149038	1.43503e-09	208	6.0515	0.768241	0.12695	2	0.393122;0.420881	4.248354;4.315258	110;98	4799	1	0.897685	398.21	2.58799e-06	1.51058e-06	0.000759143	2	0
ENSG00000141854.9	19	14072536	+	MISP3	19:14070187:rs111271889:A_G	19	14070187	G/A	A	0.628019	2.86314e-08	207	-5.54961	-0.526497	0.094871	2	-0.307392;-0.450347	-3.26659;-4.628419	110;97	5193	0	0.964267	1153.12	4.84412e-05	5.15744e-06	0.000697381	1	28.748
ENSG00000111254.8	12	4649051	-	AKAP3	12:4649022:rs714621:G_C	12	4649022	C/G	G	0.408654	2.5086e-11	208	-6.67286	-0.604011	0.090517	2	-0.40158;-0.489478	-4.348182;-5.114734	110;98	5209	0	0.920945	1143.19	1.16798e-07	4.01137e-06	3.18986e-06	1	0
ENSG00000103051.19	16	70523558	-	COG4	16:70602713:rs4265798:T_A	16	70602713	A/T	T	0.064904	9.76375e-08	208	5.33107	0.995161	0.186672	2	0.314981;0.412068	3.351543;4.215817	110;98	2662	0	0.869176	259.182	0.00010618	1.25646e-05	0.00140421	1	0
ENSG00000143552.9	1	154155116	-	NUP210L	1:153969609:rs78314980:T_G	1	153969609	T/G	G	0.036058	1.77242e-08	208	5.63286	1.37984	0.244963	2	0.286112;0.479558	3.030098;4.99605	110;98	3663	0	0.94894	586.765	1.90741e-05	9.26868e-06	0.000301659	1	61.801
ENSG00000168310.11	4	184474550	-	IRF2	4:184206165:rs2871395:G_A	4	184206165	G/A	A	0.338942	1.30726e-07	208	-5.27782	-0.513375	0.09727	2	-0.365527;-0.349642	-3.926659;-3.528941	110;98	6335	0	0.911458	1305.84	0.00038102	3.30715e-06	0.0042627	1	0
ENSG00000079101.16	18	596988	+	CLUL1	18:582022:rs2298580:T_C	18	582022	T/C	C	0.310096	2.47186e-07	208	5.15982	0.514981	0.099806	2	0.233843;0.472495	2.458739;4.912223	110;98	4555	0	0.914187	811.417	0.000430749	5.41577e-06	0.00476168	1	73.728
ENSG00000185519.9	1	16073651	-	FAM131C	1:16062070:rs7524413:G_C	1	16062070	G/C	C	0.550725	1.32099e-11	207	6.76632	0.604979	0.08941	2	0.380293;0.524992	4.09806;5.520395	110;97	4416	0	0.896022	583.331	5.59647e-08	6.69776e-06	1.64975e-06	1	40.199
ENSG00000169515.8	19	46413564	-	CCDC8	19:46435226:rs8100952:C_T	19	46435226	C/T	T	0.610577	2.75822e-09	208	-5.94538	-0.552675	0.092959	2	-0.388944;-0.411787	-4.199256;-4.212667	110;98	4446	0	0.921694	881.736	6.90348e-06	5.22534e-06	0.000123958	1	0
ENSG00000198633.10	19	52429187	+	ZNF534	19:52424612:rs75774622:G_A	19	52424612	G/A	A	0.0625	2.2194e-09	208	5.98088	1.11901	0.187098	2	0.325828;0.482675	3.473567;5.033221	110;98	7274	0	0.922912	1398.42	8.50709e-06	3.31981e-06	0.000150057	1	43.962
ENSG00000171160.18	10	97633500	-	MORN4	10:97684973:rs10786364:C_A	10	97684973	C/A	A	0.4375	1.07958e-07	208	-5.31279	-0.492713	0.092741	2	-0.456922;-0.244279	-5.017624;-2.424052	110;98	4233	0	0.984594	708.998	8.9143e-05	9.40641e-06	0.00120714	1	66.648
ENSG00000139133.7	12	34022468	+	ALG10	12:33842930:rs6488189:C_T	12	33842930	C/T	T	0.364078	6.32493e-07	206	-4.98102	-0.481811	0.096729	2	-0.236643;-0.45281	-2.489041;-4.632173	110;96	4458	0	0.87553	152.517	0.000319634	2.23176e-05	0.00367395	1	67.06
ENSG00000160948.14	8	144428563	-	VPS28	8:144380181:rs35847380:C_T	8	144380181	C/T	T	0.094203	3.65433e-13	207	7.26778	1.09145	0.150176	2	0.398615;0.56464	4.31312;6.023929	110;97	2790	0	0.953645	475.111	5.01458e-10	1.17689e-05	2.12822e-08	1	57.802
ENSG00000168811.7	3	159988835	+	IL12A	3:159973324:rs1014486:T_C	3	159973324	T/C	C	0.389423	3.73582e-06	208	-4.62556	-0.44287	0.095744	2	-0.275447;-0.361125	-2.91247;-3.653173	110;98	3790	0.003	0.911529	412.399	0.00282668	1.04774e-05	0.0234355	1	0
ENSG00000005206.17	19	2328615	+	SPPL2B	19:3118066:rs56269545:C_T	19	3118066	C/T	T	0.201923	2.15345e-06	208	-4.73846	-0.549814	0.116032	2	-0.359325;-0.282551	-3.855165;-2.818909	110;98	5788	0.006	0.962941	1447.52	0.00391363	4.07727e-06	0.0304108	1	0
ENSG00000132199.20	18	712662	-	ENOSF1	18:686370:rs2847617:A_G	18	686370	A/G	G	0.230769	3.35865e-09	208	5.91303	0.636659	0.107671	2	0.415284;0.377783	4.511242;3.83501	110;98	4899	0	0.975414	916.706	4.2494e-06	6.91204e-06	7.98298e-05	1	0
ENSG00000186088.16	7	77416349	-	GSAP	7:77420778:rs11765294:C_T	7	77420778	T/C	C	0.341346	1.33865e-07	208	-5.27347	-0.512124	0.097113	2	-0.202296;-0.515951	-2.119423;-5.43729	110;98	4514	0	0.950438	625.655	0.000136077	8.76987e-06	0.00175322	1	85.139
ENSG00000141994.16	19	5791225	-	DUS3L	19:5785924:rs2446193:A_G	19	5785924	A/G	G	0.144231	1.40038e-07	208	-5.2652	-0.690227	0.131092	2	-0.257901;-0.462008	-2.720169;-4.788769	110;98	5644	0	0.984862	1234.52	0.000198337	5.4102e-06	0.00241875	1	64.321
ENSG00000048462.11	16	11965210	+	TNFRSF17	16:11977484:rs2869492:T_C	16	11977484	T/C	C	0.423077	1.14042e-12	208	7.1124	0.633038	0.089005	2	0.57602;0.336373	6.583891;3.386442	110;98	7183	0	0.951272	1079.6	3.41257e-09	5.10734e-06	1.23534e-07	1	78.845
ENSG00000049247.13	1	7853512	-	UTS2	1:8227892:rs7522902:T_A	1	8227892	T/A	A	0.038462	4.52865e-06	208	-4.58552	-1.11412	0.242966	2	-0.272712;-0.358684	-2.882396;-3.626693	110;98	4359	0.003	0.922178	707.287	0.00515732	6.53398e-06	0.0380938	1	0
ENSG00000272391.6	7	75486299	-	POM121C	7:75546898:rs1167800:G_A	7	75546898	G/A	A	0.596154	8.28034e-07	208	4.92864	0.466024	0.094554	2	0.199077;0.477484	2.085002;4.971384	110;98	2648	0	0.949604	421.576	0.000532038	1.29514e-05	0.00577819	1	80.342
ENSG00000123297.19	12	57782761	+	TSFM	12:57835220:rs10877025:C_T	12	57835220	T/C	C	0.317961	1.41369e-06	206	-4.82306	-0.483672	0.100283	2	-0.340027;-0.319663	-3.634404;-3.174748	110;96	3856	0	0.972296	466.363	0.000816631	1.33499e-05	0.0083004	1	0
ENSG00000106066.15	7	29195451	-	CPVL	7:29153655:rs4509208:C_T	7	29153655	C/T	T	0.374396	4.62794e-08	207	-5.46504	-0.518813	0.094933	2	-0.339743;-0.405162	-3.63118;-4.116634	110;97	5720	0	0.958017	980.664	7.02562e-05	5.84917e-06	0.00097787	1	0
ENSG00000133706.18	5	146182650	-	LARS	5:146147264:rs35658996:C_G	5	146147264	C/G	G	0.297101	2.09597e-07	207	5.19062	0.525111	0.101165	2	0.25933;0.453882	2.735774;4.669268	110;97	4104	0	0.982579	603.882	0.00014906	1.09212e-05	0.00189232	1	60.239
ENSG00000163125.15	1	150363091	+	RPRD2	1:151260604:rs4636463:T_C	1	151260604	C/T	T	0.209135	8.50869e-06	208	4.45197	0.512834	0.115193	2	0.464529;0.109151	5.112077;1.06988	110;98	2219	0.003	0.84766	198.096	0.00471364	1.40951e-05	0.0355405	1	87.165
ENSG00000165891.16	12	77065569	-	E2F7	12:77043602:rs10779156:T_C	12	77043602	T/C	C	0.324519	1.47528e-07	208	-5.25562	-0.5171	0.09839	2	-0.360466;-0.352375	-3.868295;-3.558422	110;98	4826	0	0.938403	666.906	0.000178031	7.65643e-06	0.00219583	1	0
ENSG00000198198.17	1	43389882	+	SZT2	1:43299010:rs3806402:A_T	1	43299010	A/T	T	0.122596	2.05373e-06	208	4.74806	0.674196	0.141994	2	0.40959;0.223263	4.443287;2.209806	110;98	4026	0	0.971318	430.827	0.00109487	1.43713e-05	0.010726	1	54.081
ENSG00000120008.16	10	120851305	+	WDR11	10:120880389:rs4751804:G_A	10	120880389	G/A	A	0.355072	2.4264e-16	207	-8.19888	-0.731602	0.089232	2	-0.476095;-0.59146	-5.256941;-6.37902	110;97	5581	0	0.867354	857.166	1.05203e-11	3.75035e-06	5.8446e-10	1	23.84
ENSG00000101181.17	20	62183029	+	MTG2	20:62193559:rs6062133:G_A	20	62193559	G/A	A	0.149038	5.6602e-07	208	5.00246	0.650675	0.130071	2	0.304085;0.380623	3.229673;3.866205	110;98	6701	0.001	0.956121	1507.9	0.00118428	3.76219e-06	0.0114199	1	0
ENSG00000010282.15	3	42702824	-	HHATL	3:42710601:rs339662:T_C	3	42710601	C/T	T	0.25	3.4634e-06	208	4.64123	0.50025	0.107784	2	0.380113;0.244093	4.095955;2.422148	110;98	4180	0	0.92898	483.427	0.00270981	9.97209e-06	0.0226544	1	12.926
ENSG00000099785.10	19	8413270	+	2002-03-01	19:8443507:rs17160489:G_A	19	8443507	A/G	G	0.317308	1.83443e-17	208	8.50383	0.771655	0.090742	2	0.498227;0.599408	5.538601;6.520997	110;98	5589	0	0.923464	1119.8	2.36279e-13	4.16015e-06	1.85038e-11	1	5.844
ENSG00000178226.11	16	31150083	-	PRSS36	16:31121779:rs59735493:G_A	16	31121779	A/G	G	0.718447	8.53303e-10	206	-6.13468	-0.617917	0.100725	2	-0.199299;-0.621155	-2.087372;-6.752089	110;96	2016	0	0.92577	283.473	7.7187e-07	1.66727e-05	1.79184e-05	1	92.705
ENSG00000185324.22	16	89680737	+	CDK10	16:89641859:rs77651727:C_T	16	89641859	C/T	T	0.069712	2.40779e-06	208	-4.71579	-0.862956	0.182993	2	-0.35585;-0.283444	-3.81522;-2.828192	110;98	4522	0.002	0.839555	533.914	0.00396588	4.92434e-06	0.0307616	1	0
ENSG00000105669.14	19	18919387	-	COPE	19:18900435:rs1127821:T_C	19	18900435	C/T	T	0.536058	6.40766e-09	208	-5.80576	-0.529495	0.091202	2	-0.331681;-0.455095	-3.539709;-4.708019	110;98	4168	0	0.852778	634.345	2.67023e-05	4.56773e-06	0.000405526	1	7.272
ENSG00000152926.15	7	65006684	-	ZNF117	7:65018239:rs71562939:C_G	7	65018239	C/G	G	0.149038	1.47894e-06	208	4.81406	0.628669	0.13059	2	0.374022;0.275826	4.025064;2.749042	110;98	4658	0	0.884301	216.756	0.000849844	1.66703e-05	0.00857096	1	0
ENSG00000144559.10	3	11846919	-	TAMM41	3:11793687:rs4684812:A_G	3	11793687	G/A	A	0.526442	2.07012e-11	208	6.70099	0.59674	0.089052	2	0.387715;0.507124	4.184848;5.328757	110;98	4928	0	0.903271	718.566	8.83102e-08	5.7014e-06	2.49572e-06	1	11.375
ENSG00000132622.11	20	3732685	+	HSPA12B	20:3753520:rs45495794:T_C	20	3753520	T/C	C	0.060096	1.04509e-09	208	6.10237	1.15937	0.189988	2	0.285688;0.535788	3.025405;5.685025	110;98	5612	0	0.978791	1138.03	1.60248e-06	5.67419e-06	3.34387e-05	1	78.549
ENSG00000143107.10	1	108712908	+	FNDC7	1:108722941:rs4970808:C_T	1	108722941	T/C	C	0.379808	1.88749e-08	208	-5.62201	-0.529154	0.094122	2	-0.296267;-0.468156	-3.142645;-4.860999	110;98	4326	0	0.91897	568.653	2.80094e-05	7.96519e-06	0.000423397	1	51.435
ENSG00000081853.15	5	141338760	+	PCDHGA2	5:141828738:rs76050349:G_A	5	141828738	G/A	A	0.088942	3.36954e-06	208	4.6469	0.761801	0.163937	2	0.275834;0.363571	2.916732;3.679749	110;98	4250	0.003	0.957372	595.592	0.00265851	9.59489e-06	0.0223404	1	0
ENSG00000136824.19	9	104094260	+	SMC2	9:104094352:rs3818626:C_T	9	104094352	T/C	C	0.497596	2.30992e-17	208	8.47704	0.716628	0.084538	2	0.560987;0.528758	6.374285;5.596606	110;98	5991	0	1.01257	727.15	1.12149e-14	1.06626e-05	1.09953e-12	1	0
ENSG00000133661.16	10	79982614	-	SFTPD	10:79979389:rs4319455:G_A	10	79979389	G/A	A	0.550481	2.19204e-09	208	5.9829	0.544677	0.091039	2	0.237565;0.565629	2.499026;6.068648	110;98	6086	0	0.949195	863.876	3.77568e-06	6.30491e-06	7.18651e-05	1	87.51
ENSG00000158793.14	1	161118086	+	NIT1	1:161200999:rs115411586:C_T	1	161200999	C/T	T	0.050481	4.81017e-06	208	4.5729	0.976176	0.21347	2	0.257747;0.372943	2.718486;3.78197	110;98	4654	0.005	0.998403	708.867	0.00343731	1.01444e-05	0.0274984	1	0
ENSG00000196313.11	7	72879365	+	POM121	7:72893994:rs10231271:G_A	7	72893994	A/G	G	0.485577	1.30597e-06	208	4.83884	0.450031	0.093004	2	0.176731;0.487648	1.846962;5.092753	110;98	3053	0.001	0.847626	317.099	0.00143561	8.80199e-06	0.0133977	1	84.175
ENSG00000154845.15	18	9615240	-	PPP4R1	18:9609299:rs627112:C_T	18	9609299	C/T	T	0.326923	1.14632e-06	208	4.8647	0.481787	0.099037	2	0.318509;0.346436	3.391157;3.494411	110;98	6433	0.002	0.915809	1312.06	0.00268553	3.38386e-06	0.0224948	1	0
ENSG00000122729.19	9	32384603	+	ACO1	9:32465291:rs10970992:T_C	9	32465291	T/C	C	0.072115	6.43953e-07	208	4.97755	0.891806	0.179166	2	0.305075;0.37625	3.240727;3.818192	110;98	5949	0	0.919316	604.275	0.000756823	7.51192e-06	0.0078023	1	0
ENSG00000135248.15	7	128709061	+	FAM71F1	7:128731152:rs339066:G_A	7	128731152	A/G	G	0.403846	2.43505e-07	208	5.16263	0.485686	0.094077	2	0.391169;0.304136	4.225388;3.044626	110;98	4432	0	0.88973	578.295	0.000390645	6.4796e-06	0.00435166	1	0
ENSG00000119559.16	19	1479556	-	C19orf25	19:1192506:rs7252287:G_A	19	1192506	G/A	A	0.487981	1.80151e-06	208	4.7745	0.444585	0.093116	2	0.336899;0.313466	3.598862;3.142957	110;98	6181	0.005	0.934831	1611.97	0.00435586	3.09961e-06	0.0332704	1	0
ENSG00000100162.15	22	41947152	-	CENPM	22:41940233:rs73165147:A_G	22	41940233	G/A	A	0.887019	1.30731e-09	208	-6.06649	-0.866057	0.142761	2	-0.419051;-0.393711	-4.556366;-4.010777	110;98	3983	0	0.961772	447.086	1.02766e-06	1.31125e-05	2.2837e-05	1	0
ENSG00000135924.15	2	219279267	+	DNAJB2	2:219730179:rs62183519:G_A	2	219730179	G/A	A	0.038462	3.92439e-06	208	-4.61535	-1.1207	0.24282	2	-0.298534;-0.334622	-3.167854;-3.367722	110;98	3914	0.003	0.98863	622.601	0.00262554	1.09525e-05	0.022092	1	0
ENSG00000147813.16	8	143578649	-	NAPRT	8:143601764:rs10112966:T_C	8	143601764	C/T	T	0.790865	1.50939e-23	208	10.001	0.990771	0.099068	2	0.567222;0.681608	6.460732;7.725146	110;98	4548	0	0.901174	651.584	9.69911e-19	6.20226e-06	2.0014e-16	1	44.188
ENSG00000140104.14	14	104985775	+	CLBA1	14:104980738:rs2033932:C_T	14	104980738	T/C	C	0.802885	4.24015e-09	208	-5.87454	-0.670513	0.114139	2	-0.236328;-0.55458	-2.485627;-5.924986	110;98	4010	0	0.946156	720.594	6.187e-06	7.42345e-06	0.000112806	1	86.53
ENSG00000136881.11	9	101383519	-	BAAT	9:101384911:rs117775873:C_T	9	101384911	C/T	T	0.089372	9.55384e-08	207	-5.33501	-0.861764	0.16153	2	-0.376402;-0.346595	-4.05273;-3.47777	110;97	5727	0	0.975989	685.141	8.33158e-05	9.27817e-06	0.00113652	1	0
ENSG00000105976.15	7	116672196	+	MET	7:116739040:rs38859:C_T	7	116739040	C/T	T	0.423077	1.18217e-23	208	-10.0251	-0.816914	0.081487	2	-0.593533;-0.658255	-6.833408;-7.36552	110;98	3420	0	0.96985	429.32	2.10247e-20	1.4302e-05	5.157e-18	1	0
ENSG00000277462.2	1	247078811	-	ZNF670	1:247063684:rs7542852:T_G	1	247063684	T/G	G	0.334951	4.92139e-11	206	-6.57329	-0.623834	0.094904	2	-0.335615;-0.549053	-3.584293;-5.792242	110;96	6279	0	0.901552	855.307	2.32814e-07	4.73656e-06	5.86547e-06	1	71.992
ENSG00000087077.14	7	100867387	+	TRIP6	7:100818710:rs314364:T_A	7	100818710	T/A	A	0.539024	2.0996e-08	205	5.60359	0.516992	0.092261	2	0.416978;0.338513	4.531518;3.35538	110;95	4297	0	0.918956	523.774	2.86464e-05	8.64694e-06	0.000432022	1	0
ENSG00000172346.15	22	41561010	+	CSDC2	22:41359101:rs5751084:A_G	22	41359101	G/A	A	0.817308	2.53567e-07	208	-5.15505	-0.61592	0.119479	2	-0.330887;-0.371806	-3.530726;-3.769544	110;98	3395	0	0.905023	320.043	0.000206015	1.29482e-05	0.00249367	1	0
ENSG00000184619.5	17	8376711	-	KRBA2	17:8356425:rs435769:G_A	17	8356425	G/A	A	0.221154	1.61478e-08	208	-5.6489	-0.621372	0.109999	2	-0.332174;-0.434789	-3.545292;-4.473587	110;98	4610	0	0.914087	896.781	3.90165e-05	4.89711e-06	0.000570545	1	0
ENSG00000204267.15	6	32838770	-	TAP2	6:32837530:rs2071466:C_T	6	32837530	C/T	T	0.276442	3.83189e-06	208	4.6203	0.482358	0.1044	2	0.357559;0.268025	3.834853;2.668278	110;98	10675	0.008	0.864527	723.473	0.0064699	4.35593e-06	0.0457859	1	0
ENSG00000183454.17	16	10182754	-	GRIN2A	16:9972164:rs12932206:A_G	16	9972164	A/G	G	0.418269	8.94058e-08	208	5.34704	0.498322	0.093196	2	0.325081;0.403407	3.465139;4.118733	110;98	6760	0	0.936938	1108.41	0.00018178	4.56593e-06	0.0022357	1	0
ENSG00000163964.15	3	196639775	+	PIGX	3:196736078:rs4916543:C_T	3	196736078	C/T	T	0.219807	6.10665e-07	207	4.98781	0.559298	0.112133	2	0.233092;0.454522	2.450614;4.676673	110;97	5136	0.001	0.959972	1069.67	0.00089026	5.42368e-06	0.00894275	1	68.762
ENSG00000162994.16	2	55232563	-	CLHC1	2:55232237:rs17046778:T_G	2	55232237	T/G	G	0.144231	1.39891e-16	208	8.26483	1.00073	0.121083	2	0.444559;0.625524	4.865449;6.885993	110;98	5703	0	0.902028	646.348	1.78142e-12	6.28743e-06	1.17555e-10	1	69.708
ENSG00000273136.7	1	120723949	+	NBPF26	1:120346181:rs11261224:G_A	1	120346181	A/G	G	0.427184	9.66214e-22	206	-9.58045	-0.793605	0.082836	2	-0.542012;-0.671512	-6.115265;-7.488081	110;96	584	0	0.962343	95.9547	4.90345e-19	6.1305e-05	1.06241e-16	1	52.863
ENSG00000273136.7	1	120723949	+	NBPF26	1:121572756:rs28704102:G_T	1	121572756	G/T	T	0.293269	2.17936e-07	208	-5.18335	-0.52532	0.101348	2	-0.440983;-0.24613	-4.821732;-2.443012	110;98	584	1	0.962343	95.9547	3.18599e-05	1.05851e-05	0.00311519	2	59.737
ENSG00000161542.17	17	76384521	-	PRPSAP1	17:76313393:rs2279056:A_G	17	76313393	A/G	G	0.283654	4.07529e-07	208	-5.06541	-0.51982	0.102622	2	-0.263785;-0.430936	-2.784491;-4.429554	110;98	5374	0	0.949586	935.052	0.000578317	5.83847e-06	0.00619877	1	45.455
ENSG00000138400.13	2	206765328	-	MDH1B	2:206797192:rs1862092:T_C	2	206797192	T/C	C	0.322115	2.78264e-07	208	5.1376	0.507794	0.098839	2	0.406338;0.282491	4.404615;2.818284	110;98	4434	0	0.853276	602.298	0.000633883	4.82815e-06	0.00669958	1	0
ENSG00000250506.7	17	76000906	+	CDK3	17:76025223:rs2665964:A_G	17	76025223	A/G	G	0.730769	1.69999e-06	208	4.78616	0.502113	0.104909	2	0.095561;0.554245	0.993076;5.920663	110;98	4854	0.001	0.964581	747.914	0.0016327	7.96605e-06	0.0149158	1	92.889
ENSG00000188352.12	9	20658309	+	FOCAD	9:20694596:rs7869373:A_G	9	20694596	A/G	G	0.170732	1.85653e-07	205	-5.21316	-0.642942	0.123331	2	-0.432362;-0.263732	-4.716867;-2.582402	110;95	4922	0	0.970124	784.433	0.000191957	7.8396e-06	0.00234976	1	45.55
ENSG00000198133.8	14	67533739	-	TMEM229B	14:67472766:rs17104363:T_C	14	67472766	T/C	C	0.139423	1.56666e-06	208	4.80254	0.644952	0.134294	2	0.507329;0.102474	5.656266;1.00407	110;98	3883	0.001	0.913388	354.754	0.00110028	1.23254e-05	0.0107673	1	90.455
ENSG00000131238.17	1	40097727	-	PPT1	1:40068401:rs3122422:C_G	1	40068401	G/C	C	0.247573	1.00463e-08	206	5.72994	0.607443	0.106012	2	0.406504;0.366878	4.406581;3.676641	110;96	4383	0	1.00248	668.016	6.50875e-06	1.10029e-05	0.000117846	1	0
ENSG00000233232.7	16	28471175	-	NPIPB7	16:28515900:rs62034318:C_T	16	28515900	T/C	C	0.675481	2.75197e-07	208	5.13969	0.506992	0.098643	2	0.249235;0.45492	2.625711;4.705991	110;98	2749	0.001	0.925498	453.555	0.000251153	1.04024e-05	0.00296818	1	64.408
ENSG00000099282.10	10	69451465	+	TSPAN15	10:69508078:rs1227967:T_C	10	69508078	C/T	T	0.540865	4.94502e-07	208	-5.02843	-0.467153	0.092902	2	-0.320816;-0.365934	-3.417102;-3.705465	110;98	5963	0	0.930147	1022.01	0.000882872	4.75079e-06	0.00887651	1	0
ENSG00000181625.17	16	29454501	+	SLX1B	16:30154862:rs56399904:C_T	16	30154862	T/C	C	0.490385	2.25486e-10	208	6.3429	0.569448	0.089777	2	0.296355;0.553434	3.143624;5.910194	110;98	2006	0	0.924054	296.9	2.41914e-07	1.57497e-05	6.07121e-06	1	80.324
ENSG00000186732.14	22	43411196	+	MPPED1	22:43419787:rs932514:G_A	22	43419787	G/A	A	0.372596	3.39483e-06	208	-4.64536	-0.448379	0.096522	2	-0.334369;-0.298476	-3.570166;-2.985216	110;98	6327	0.002	0.906775	1139.35	0.00672118	3.67818e-06	0.0471535	1	0
ENSG00000004142.12	17	28357527	-	POLDIP2	17:28388929:rs6505077:G_C	17	28388929	C/G	G	0.34375	2.03405e-06	208	-4.75001	-0.465725	0.098047	2	-0.278503;-0.374483	-2.946118;-3.798829	110;98	3084	0.002	0.956669	459.311	0.00128592	1.2391e-05	0.0122138	1	0
ENSG00000134184.13	1	109687814	+	GSTM1	1:109703431:rs115929572:G_A	1	109703431	G/A	A	0.072115	5.98039e-07	208	4.99185	0.894095	0.179111	2	0.295137;0.388787	3.1301;3.956233	110;98	4408	0	0.970045	809.384	0.000615817	7.59448e-06	0.0065352	1	0
ENSG00000145632.15	5	58460139	-	PLK2	5:59415881:rs258129:G_A	5	59415881	G/A	A	0.360577	3.92305e-06	208	-4.61542	-0.448848	0.09725	2	-0.300148;-0.332851	-3.185804;-3.348809	110;98	5840	0.004	0.926452	681.574	0.00425129	6.96323e-06	0.032625	1	0
ENSG00000151224.13	10	80289658	-	MAT1A	10:80431578:rs7074356:G_A	10	80431578	G/A	A	0.141827	3.44855e-06	208	-4.64212	-0.621007	0.133777	2	-0.209468;-0.431509	-2.19625;-4.436097	110;98	5843	0.003	0.956422	817.742	0.00370245	6.94965e-06	0.0290827	1	67.983
ENSG00000013306.16	17	44324870	-	SLC25A39	17:44323112:rs4793092:G_A	17	44323112	G/A	A	0.584135	4.26553e-06	208	4.59801	0.435782	0.094776	2	0.274662;0.358268	2.903834;3.622177	110;98	3727	0.004	0.875303	501.918	0.0048267	6.76916e-06	0.0361446	1	0
ENSG00000276085.1	17	36196758	-	CCL3L1	17:36148090:rs1034657:T_C	17	36148090	T/C	C	0.13285	5.14068e-07	207	-5.02099	-0.686444	0.136715	2	-0.285721;-0.404802	-3.025779;-4.112637	110;97	4179	0	0.95105	729.258	0.000562557	7.55112e-06	0.00606405	1	0
ENSG00000039068.19	16	68737292	+	CDH1	16:68655516:rs7196626:G_A	16	68655516	A/G	G	0.23913	6.42078e-07	207	4.97811	0.542048	0.108886	2	0.282653;0.402415	2.991883;4.086099	110;97	3462	0	0.91437	338.353	0.0004626	1.30038e-05	0.00509212	1	0
ENSG00000123146.20	19	14380501	+	ADGRE5	19:14382490:rs62122578:G_A	19	14382490	A/G	G	0.711538	1.17025e-10	208	-6.44314	-0.636637	0.098809	2	-0.488171;-0.361317	-5.409866;-3.655253	110;98	4999	0	0.933937	937.395	3.24698e-07	5.3013e-06	8.00963e-06	1	17.559
ENSG00000171298.13	17	80101556	+	GAA	17:80122684:rs12941055:A_C	17	80122684	C/A	A	0.658654	1.51169e-07	208	5.25113	0.510208	0.097162	2	0.217076;0.49958	2.277943;5.236793	110;98	6448	0	0.954312	1432.6	0.000324377	3.91824e-06	0.00372189	1	81.547
ENSG00000154889.17	18	11908366	-	MPPE1	18:11905954:rs8097892:C_T	18	11905954	C/T	T	0.413462	6.31155e-13	208	-7.19358	-0.640897	0.089093	2	-0.452378;-0.49849	-4.961497;-5.223562	110;98	5564	0	0.941005	913.502	2.07128e-09	5.67797e-06	7.85032e-08	1	0
ENSG00000197070.14	9	137605685	+	ARRDC1	9:136664675:rs7041558:A_G	9	136664675	G/A	A	0.355769	8.12316e-06	208	4.46191	0.436537	0.097836	2	0.155161;0.461736	1.618575;4.785582	110;98	2918	0.011	0.958382	635.569	0.0065217	9.04436e-06	0.0461023	1	83.118
ENSG00000185149.6	4	155208636	+	NPY2R	4:155161607:rs13132330:C_A	4	155161607	C/A	A	0.086538	5.49734e-17	208	8.37553	1.26301	0.150798	2	0.525238;0.557339	5.89107;5.96067	110;98	5221	0	1.08097	782.591	3.4331e-15	1.38873e-05	3.57042e-13	1	0
ENSG00000136104.20	13	50909678	+	RNASEH2B	13:50910309:rs9535526:C_T	13	50910309	T/C	C	0.382212	1.25566e-14	208	-7.71026	-0.68606	0.08898	2	-0.486842;-0.522557	-5.392951;-5.519184	110;98	3807	0	0.925769	626.587	5.40686e-11	7.54232e-06	2.63256e-09	1	0
ENSG00000136010.14	12	105107643	-	ALDH1L2	12:105094554:rs1210669:C_T	12	105094554	T/C	C	0.180488	2.22178e-10	205	6.34517	0.744925	0.1174	2	0.505569;0.329349	5.633427;3.259035	110;95	5526	0	0.93054	883.003	5.89669e-07	5.51199e-06	1.39885e-05	1	56.129
ENSG00000145439.12	4	169010275	-	CBR4	4:169014221:rs6553399:C_T	4	169014221	T/C	C	0.247596	1.6842e-08	208	5.64166	0.596821	0.105788	2	0.412804;0.344264	4.481614;3.471045	110;98	4742	0	0.964446	690.514	1.76743e-05	8.62158e-06	0.000282964	1	0
ENSG00000140848.17	16	57092583	+	CPNE2	16:57267123:rs72778736:C_T	16	57267123	T/C	C	0.716346	3.53677e-06	208	4.6369	0.480136	0.103547	2	0.2283;0.411893	2.398846;4.21385	110;98	5251	0.004	0.967206	1099.35	0.00471869	5.50158e-06	0.0355405	1	52.94
ENSG00000125388.20	4	2963571	+	GRK4	4:2931304:rs55754437:C_T	4	2931304	C/T	T	0.269231	4.34269e-06	208	-4.59427	-0.483871	0.105321	2	-0.32552;-0.301487	-3.470093;-3.016805	110;98	5344	0.005	0.910377	838.457	0.00622794	5.11529e-06	0.0445833	1	0
ENSG00000198130.16	2	190344193	-	HIBCH	2:190334804:rs291431:G_A	2	190334804	A/G	G	0.411058	4.84329e-15	208	-7.83092	-0.685761	0.087571	2	-0.389164;-0.630478	-4.201835;-6.956906	110;98	3875	0	0.938697	425.329	1.0989e-11	1.20268e-05	6.07904e-10	1	81.905
ENSG00000274419.6	17	38003976	+	TBC1D3D	17:38276119:rs151336870:C_G	17	38276119	G/C	C	0.096154	2.48353e-11	208	6.67434	1.00738	0.150933	2	0.351169;0.540003	3.76155;5.738393	110;98	2812	0	0.958505	570.139	3.04864e-08	1.00895e-05	9.30335e-07	1	64.735
ENSG00000188089.13	15	42051190	-	PLA2G4E	15:42080450:rs614215:G_A	15	42080450	G/A	A	0.653846	2.89494e-06	208	4.67814	0.458596	0.09803	2	0.299074;0.342569	3.173852;3.452844	110;98	3433	0.001	0.884015	369.454	0.0024709	9.76038e-06	0.0210221	1	0
ENSG00000103021.9	16	58231157	+	CCDC113	16:58309808:rs73554593:A_G	16	58309808	A/G	G	0.135266	2.68856e-09	207	-5.94956	-0.79008	0.132796	2	-0.428475;-0.368919	-4.669821;-3.718384	110;97	5765	0	0.927737	885.181	6.24352e-06	5.40427e-06	0.000113519	1	0
ENSG00000186523.14	8	12194133	-	FAM86B1	8:11320584:rs2572398:A_C	8	11320584	A/C	C	0.444712	2.31066e-07	208	5.17243	0.480369	0.092871	2	0.351617;0.351121	3.766679;3.544891	110;98	5712	0	0.935698	856.346	0.000351315	5.86564e-06	0.00398177	1	0
ENSG00000125618.17	2	113278921	-	PAX8	2:113231750:rs7563094:T_C	2	113231750	T/C	C	0.36715	3.42093e-12	207	-6.95925	-0.638761	0.091786	2	-0.43457;-0.491721	-4.743644;-5.114744	110;97	4077	0	0.924556	477.253	7.74175e-09	9.82816e-06	2.6141e-07	1	0
ENSG00000196693.15	10	42638570	-	ZNF33B	10:42371543:rs146999439:C_T	10	42371543	C/T	T	0.069712	3.33076e-06	208	-4.64929	-0.851941	0.183241	2	-0.32849;-0.305734	-3.503627;-3.061439	110;98	4343	0.001	0.871502	318.405	0.00268326	1.03942e-05	0.0224948	1	0
ENSG00000055732.13	1	85048500	-	MCOLN3	1:84955644:rs60969677:C_T	1	84955644	T/C	C	0.701923	2.57608e-11	208	6.66897	0.648822	0.09729	2	0.339081;0.55083	3.623655;5.876664	110;98	4906	0	0.963491	688.948	3.45641e-08	8.59387e-06	1.04254e-06	1	72.024
ENSG00000165650.12	10	117375440	-	PDZD8	10:117277560:rs14240:T_C	10	117277560	C/T	T	0.439904	2.89607e-07	208	-5.13009	-0.477416	0.093062	2	-0.299743;-0.402032	-3.181304;-4.103379	110;98	4338	0	1.04019	889.973	0.000181679	1.00344e-05	0.0022357	1	0
ENSG00000198874.13	7	66995173	+	TYW1	7:67152439:rs35470341:G_T	7	67152439	G/T	T	0.209135	4.2711e-18	208	8.67133	0.895913	0.103319	2	0.340396;0.744045	3.638604;8.77799	110;98	6074	0	0.947286	371.335	9.76597e-15	1.45032e-05	9.69142e-13	1	94.57
ENSG00000145979.18	6	13328583	-	TBC1D7	6:13280726:rs445714:G_A	6	13280726	A/G	G	0.177885	2.34636e-10	208	6.33677	0.7438	0.117378	2	0.321566;0.529235	3.425539;5.602589	110;98	4550	0	0.985054	742.321	2.21163e-07	9.00704e-06	5.63511e-06	1	69.604
ENSG00000198547.9	20	32673941	-	C20orf203	20:32630948:rs113170412:G_C	20	32630948	C/G	G	0.740291	1.02222e-11	206	-6.80334	-0.690743	0.10153	2	-0.411596;-0.499784	-4.467198;-5.184131	110;96	3266	0	0.959182	426.948	9.73639e-09	1.35267e-05	3.20438e-07	1	0
ENSG00000166275.16	10	102854259	+	BORCS7	10:102852578:rs11191419:T_A	10	102852578	A/T	T	0.649038	1.51288e-10	208	6.40407	0.601265	0.093888	2	0.459155;0.391349	5.045282;3.984592	110;98	3492	0	0.83914	324.657	7.80926e-07	8.07403e-06	1.80641e-05	1	0
ENSG00000188199.10	10	79703227	+	NUTM2B	10:79686046:rs2983793:A_G	10	79686046	A/G	G	0.359903	1.59255e-08	207	-5.65128	-0.53861	0.095308	2	-0.386009;-0.378287	-4.164859;-3.82038	110;97	5868	0	0.957536	862.4	2.24803e-05	6.63269e-06	0.000349134	1	0
ENSG00000165171.11	7	73842516	-	METTL27	7:73838940:rs10252756:A_G	7	73838940	G/A	A	0.266827	9.42767e-30	208	11.329	0.987564	0.087171	2	0.610832;0.75595	7.085999;8.997485	110;98	2299	0	0.92916	380.703	2.75817e-25	1.2677e-05	1.49401e-22	1	73.997
ENSG00000130669.17	19	39125770	+	PAK4	19:39183636:rs61402594:T_G	19	39183636	G/T	T	0.637019	1.04428e-06	208	4.8831	0.47159	0.096576	2	0.239241;0.432478	2.517187;4.447162	110;98	4691	0.001	0.941726	625.583	0.00102509	8.32737e-06	0.0101127	1	58.555
ENSG00000267206.6	9	136748525	-	LCN6	9:137289534:rs11522280:T_C	9	137289534	T/C	C	0.141827	4.868e-06	208	-4.5704	-0.612294	0.13397	2	-0.331282;-0.291581	-3.535199;-2.913051	110;98	4633	0.009	0.961576	1047.41	0.00632866	5.59059e-06	0.044939	1	0
ENSG00000283361.2	13	114154691	+	CFAP97D2	13:114190262:rs4321069:C_T	13	114190262	C/T	T	0.038462	1.71031e-07	208	-5.22835	-1.25317	0.239687	2	-0.297939;-0.416682	-3.161232;-4.267797	110;98	3031	0	0.858676	363.904	0.000257896	8.30815e-06	0.00302859	1	0
ENSG00000239389.8	5	140882124	+	PCDHA13	5:140951551:rs246040:A_T	5	140951551	T/A	A	0.641827	3.55679e-07	208	-5.09127	-0.490931	0.096426	2	-0.105386;-0.579837	-1.095726;-6.256402	110;98	3592	0	0.897137	409.274	0.000375877	9.61691e-06	0.00421241	1	93.582
ENSG00000125409.13	17	15341632	-	TEKT3	17:15601983:rs56368242:G_A	17	15601983	G/A	A	0.098558	6.78414e-07	208	-4.96744	-0.772553	0.155523	2	-0.306835;-0.373006	-3.260367;-3.782665	110;98	5162	0	0.921128	825.185	0.0010423	5.56373e-06	0.0102573	1	0
ENSG00000131652.14	16	3024027	+	THOC6	16:3280179:rs458522:C_T	16	3280179	C/T	T	0.274038	3.51751e-06	208	-4.63803	-0.485348	0.104645	2	-0.344223;-0.286099	-3.682194;-2.855843	110;98	3710	0.005	0.891541	684.89	0.00482528	5.53756e-06	0.0361446	1	0
ENSG00000205307.12	7	100573900	-	SAP25	7:100544238:rs11977607:T_G	7	100544238	T/G	G	0.082126	4.7194e-06	207	4.57689	0.780741	0.170583	2	0.30238;0.326793	3.210666;3.267001	110;97	3804	0.001	0.885715	434.744	0.00434458	8.39016e-06	0.0332037	1	0
ENSG00000168334.9	3	39192596	-	XIRP1	3:39172765:rs4676609:C_T	3	39172765	C/T	T	0.242788	2.60806e-06	208	-4.69949	-0.510939	0.108722	2	-0.365827;-0.269421	-3.930133;-2.682712	110;98	4819	0.003	0.95124	580.277	0.00211709	9.50052e-06	0.0184961	1	0
ENSG00000177984.7	9	136766255	-	LCN15	9:136760325:rs7045986:T_C	9	136760325	C/T	T	0.230769	3.783e-11	208	6.61234	0.699457	0.105781	2	0.26604;0.609264	2.809185;6.657057	110;98	4598	0	1.02426	1001.91	2.47776e-08	8.22297e-06	7.61486e-07	1	89.506
ENSG00000165621.8	13	96994730	-	OXGR1	13:97000047:rs1933009:A_G	13	97000047	A/G	G	0.567308	9.97764e-10	208	-6.10977	-0.556719	0.09112	2	-0.298658;-0.524503	-3.169232;-5.543428	110;98	3630	0	0.918305	457.975	1.5554e-06	9.84895e-06	3.26133e-05	1	73.624
ENSG00000214491.8	22	30546682	-	SEC14L6	22:30533253:rs5997676:T_C	22	30533253	T/C	C	0.735577	1.21492e-13	208	7.41514	0.733121	0.098868	2	0.443734;0.53371	4.855348;5.658816	110;98	4236	0	0.886613	440.854	8.17313e-10	8.32405e-06	3.32034e-08	1	0
ENSG00000189157.14	4	76214040	+	FAM47E	4:76271983:rs1441909:A_G	4	76271983	A/G	G	0.410628	4.57929e-17	207	-8.39703	-0.724523	0.086283	2	-0.459079;-0.628691	-5.044343;-6.894876	110;97	5450	0	0.925483	660.577	3.16962e-13	7.14151e-06	2.40965e-11	1	66.186
ENSG00000111581.10	12	68686951	+	NUP107	12:68694873:rs2546508:T_G	12	68694873	G/T	T	0.706731	2.9133e-08	208	5.54657	0.557525	0.100517	2	0.327383;0.426753	3.491125;4.381892	110;98	5059	0	0.946905	848.854	4.43758e-05	6.32993e-06	0.000644564	1	0
ENSG00000186567.13	19	44662278	+	CEACAM19	19:44662645:rs714948:C_A	19	44662645	C/A	A	0.098558	3.38354e-07	208	5.10073	0.791004	0.155077	2	0.282052;0.416727	2.985253;4.26831	110;98	5005	0	0.974745	868.516	0.000364607	7.26814e-06	0.00410381	1	16.006
ENSG00000136856.18	9	127397138	+	SLC2A8	9:127410945:rs11791288:T_C	9	127410945	T/C	C	0.21256	4.42179e-10	207	-6.23836	-0.687561	0.110215	2	-0.45029;-0.38164	-4.935783;-3.857042	110;97	3573	0	0.902018	576.111	1.17157e-06	7.0536e-06	2.57271e-05	1	0
ENSG00000158683.8	7	47948491	-	PKD1L1	7:47984108:rs2708905:C_T	7	47984108	C/T	T	0.528846	2.06103e-07	208	-5.19375	-0.479964	0.092412	2	-0.441683;-0.246725	-4.830278;-2.449105	110;98	5970	0	0.927669	773.081	0.000308664	6.18535e-06	0.00356362	1	59.822
ENSG00000198551.10	19	11559374	+	ZNF627	19:11448881:rs1971206:G_A	19	11448881	A/G	G	0.963942	3.34589e-06	208	4.64836	1.1635	0.250304	2	0.29358;0.344551	3.11281;3.474131	110;98	4146	0.002	0.906512	558.358	0.00348347	7.49305e-06	0.0277823	1	0
ENSG00000235098.8	1	1421769	-	ANKRD65	1:1409623:rs1240713:T_C	1	1409623	T/C	C	0.100962	9.71853e-15	208	-7.74289	-1.11018	0.14338	2	-0.531823;-0.475369	-5.978582;-4.946272	110;98	3590	0	0.914587	609.804	5.57648e-11	7.22474e-06	2.70501e-09	1	0
ENSG00000185860.13	1	162868815	-	CCDC190	1:162861601:rs12090563:G_A	1	162861601	A/G	G	0.805288	5.34764e-10	208	-6.20855	-0.706081	0.113727	2	-0.40031;-0.433095	-4.333153;-4.454213	110;98	5559	0	0.891426	792.653	2.1746e-06	4.78101e-06	4.43796e-05	1	0
ENSG00000143556.9	1	153460651	-	S100A7	1:153167642:rs9970592:G_C	1	153167642	G/C	C	0.468599	3.76322e-06	207	4.62405	0.433575	0.093765	2	0.223849;0.417227	2.350848;4.251515	110;97	3786	0.002	0.8941	430.619	0.00333126	8.95877e-06	0.0267985	1	57.414
ENSG00000187010.21	1	25272393	+	RHD	1:25235176:rs55794721:G_A	1	25235176	G/A	A	0.387019	3.20142e-20	208	-9.21199	-0.78148	0.084833	2	-0.612407;-0.551757	-7.109315;-5.888588	110;98	3701	0	0.981453	616.732	4.06071e-17	1.0627e-05	5.99877e-15	1	0
ENSG00000151689.13	2	190343570	+	INPP1	2:190371714:rs2582755:C_T	2	190371714	T/C	C	0.423077	5.0514e-11	208	6.56941	0.593294	0.090312	2	0.457529;0.414822	5.025132;4.246822	110;98	3872	0	0.864516	384.514	2.26619e-07	8.19582e-06	5.73161e-06	1	0
ENSG00000110455.14	11	44065925	+	ACCS	11:44063819:rs178506:G_A	11	44063819	G/A	A	0.454327	9.09963e-12	208	6.82007	0.607111	0.089018	2	0.339099;0.56776	3.623852;6.09659	110;98	5495	0	0.841272	862.158	1.60924e-07	3.08859e-06	4.2694e-06	1	76.555
ENSG00000110455.14	11	44065925	+	ACCS	11:44095572:rs3923808:G_A	11	44095572	A/G	G	0.408654	2.91226e-07	208	-5.12904	-0.481981	0.093971	2	-0.190068;-0.510098	-1.988843;-5.365212	110;98	5495	1	0.841272	862.158	0.000992374	4.1482e-07	0.04043	2	85.52
ENSG00000286190.1	17	5501145	-	AC055839.2	17:5511967:rs4790267:A_G	17	5511967	A/G	G	0.632212	7.94469e-08	208	-5.36838	-0.511551	0.09529	2	-0.302797;-0.429617	-3.215316;-4.414504	110;98	6122	0.001	0.916754	1138.05	0.000202829	3.92462e-06	0.0024689	1	7.826
ENSG00000204618.8	6	30075887	-	RNF39	6:30076178:rs3807033:G_A	6	30076178	G/A	A	0.082126	1.01836e-08	207	5.72764	0.952577	0.166312	2	0.396289;0.376721	4.285659;3.803289	110;97	10643	0	0.758331	380.738	8.54976e-05	3.54267e-06	0.00116262	1	0
ENSG00000022556.16	19	54953130	+	NLRP2	19:54970301:rs269913:T_C	19	54970301	C/T	T	0.497596	1.80409e-15	208	-7.95412	-0.682988	0.085866	2	-0.443678;-0.593824	-4.854662;-6.444756	110;98	6343	0	0.919712	1452.53	2.30174e-11	3.13275e-06	1.21144e-09	1	53.511
ENSG00000154227.13	15	100544995	-	CERS3	15:100575979:rs140689841:G_C	15	100575979	G/C	C	0.171498	2.20334e-08	207	-5.59523	-0.679922	0.121518	2	-0.324076;-0.438785	-3.453807;-4.495695	110;97	6680	0	0.902314	1240.25	7.92357e-05	3.28266e-06	0.00108694	1	0
ENSG00000141519.15	17	80036632	+	CCDC40	17:80033814:rs11657363:T_G	17	80033814	G/T	T	0.762019	1.24439e-07	208	-5.28685	-0.571502	0.108099	2	-0.301318;-0.420697	-3.198841;-4.313183	110;98	6350	0	0.978458	1454.39	0.00021984	4.43168e-06	0.00263889	1	0
ENSG00000197728.11	12	56041351	+	RPS26	12:56042145:rs778467133:C_G	12	56042145	C/G	G	0.598558	2.72989e-29	208	-11.2355	-0.886514	0.078903	2	-0.485649;-0.83445	-5.377781;-10.671033	110;98	3116	0	0.911898	364.085	2.01024e-24	1.1896e-05	9.67894e-22	1	95.603
ENSG00000271425.9	1	146229000	-	NBPF10	1:146027597:rs1348456946:C_G	1	146027597	C/G	G	0.086957	7.95477e-09	207	5.76941	0.934019	0.161891	2	0.325369;0.459516	3.468392;4.734621	110;97	1085	0	0.932599	132.412	2.73567e-06	3.7232e-05	5.40482e-05	1	21.009
ENSG00000186470.14	6	26365159	+	BTN3A2	6:26378453:rs1624064:T_C	6	26378453	T/C	C	0.456731	4.09937e-12	208	6.93371	0.615075	0.088708	2	0.519046;0.387923	5.809376;3.946684	110;98	4882	0	0.815763	310.643	5.92303e-08	7.05321e-06	1.72714e-06	1	27.606
ENSG00000186470.14	6	26365159	+	BTN3A2	6:26373450:rs9393713:G_A	6	26373450	G/A	A	0.108696	5.52177e-09	207	-5.83063	-0.85325	0.146339	2	-0.332077;-0.460264	-3.5442;-4.743323	110;97	4882	1	0.815763	310.643	2.11525e-05	8.89866e-07	0.0025853	2	14.053
ENSG00000134463.15	10	11742366	+	ECHDC3	10:11797031:rs1214214105:T_A	10	11797031	T/A	A	0.391304	1.29693e-08	207	-5.68647	-0.532557	0.093653	2	-0.355304;-0.417162	-3.808946;-4.250794	110;97	5714	0	0.88079	1036.06	5.35648e-05	3.40478e-06	0.000757717	1	0
ENSG00000160200.17	21	43076943	-	CBS	21:43066214:rs234708:T_C	21	43066214	C/T	T	0.644231	1.44331e-16	208	8.2611	0.734125	0.088865	2	0.451987;0.618324	4.956676;6.78391	110;98	6185	0	0.93404	1013.86	1.05535e-12	4.90453e-06	7.1456e-11	1	64.044
ENSG00000124299.15	19	33521791	-	PEPD	19:33362354:rs56187503:C_T	19	33362354	T/C	C	0.579327	2.01114e-11	208	-6.70521	-0.603862	0.090059	2	-0.371942;-0.523407	-4.000916;-5.529775	110;98	5819	0	0.896277	853.617	1.1419e-07	4.58458e-06	3.1318e-06	1	45.152
ENSG00000137494.14	11	83193712	+	ANKRD42	11:83261055:rs1278402:A_G	11	83261055	A/G	G	0.237981	1.97496e-06	208	4.75597	0.520023	0.109341	2	0.270137;0.384145	2.854115;3.904983	110;98	5260	0.001	0.991138	543.667	0.00114442	1.2716e-05	0.0111025	1	0
ENSG00000117305.15	1	23838620	-	HMGCL	1:23646051:rs11579413:T_C	1	23646051	T/C	C	0.324519	8.99174e-06	208	4.4401	0.444381	0.100084	2	0.366231;0.232118	3.934792;2.299872	110;98	3680	0.007	0.952123	588.881	0.0069211	9.41056e-06	0.0482436	1	8.829
ENSG00000127022.15	5	179678628	+	CANX	5:179699631:rs13182141:C_T	5	179699631	C/T	T	0.524155	9.5224e-11	207	-6.47434	-0.58102	0.089742	2	-0.42833;-0.438013	-4.668063;-4.48687	110;97	6304	0	0.848285	1088.49	1.25809e-06	2.57618e-06	2.73956e-05	1	0
ENSG00000140830.9	16	72094431	-	TXNL4B	16:71972983:rs8055242:T_C	16	71972983	C/T	T	0.209135	2.66096e-07	208	5.146	0.584301	0.113545	2	0.258551;0.446439	2.727265;4.607599	110;98	3612	0	0.870421	387.044	0.000355424	8.48648e-06	0.00402226	1	57.284
ENSG00000150867.14	10	22714578	-	PIP4K2A	10:22622788:rs1778304:T_C	10	22622788	C/T	T	0.611111	4.77487e-07	207	5.03514	0.479127	0.095156	2	0.382298;0.298187	4.121457;2.966528	110;97	3154	0	0.937315	362.058	0.000305112	1.40109e-05	0.00352888	1	0
ENSG00000119326.15	9	109013522	-	CTNNAL1	9:109012183:rs12343956:T_G	9	109012183	T/G	G	0.088942	3.05782e-06	208	4.6669	0.764769	0.163871	2	0.291447;0.349388	3.089157;3.5262	110;98	6249	0.004	0.863849	731.431	0.00539862	4.28795e-06	0.0394899	1	0
ENSG00000197969.14	9	77177445	+	VPS13A	9:77380464:rs11145406:G_A	9	77380464	G/A	A	0.47343	2.06912e-07	207	-5.19302	-0.480807	0.092587	2	-0.175312;-0.534204	-1.831901;-5.635312	110;97	5258	0	0.855323	719.43	0.000562287	4.10218e-06	0.00606405	1	88.61
ENSG00000162004.17	16	726954	-	CCDC78	16:720983:rs9935916:G_A	16	720983	G/A	A	0.483173	3.02152e-06	208	-4.66935	-0.435853	0.093343	2	-0.318006;-0.32035	-3.385505;-3.215808	110;98	5139	0.004	0.91326	949.368	0.0049252	4.60157e-06	0.0367552	1	0
ENSG00000132429.10	6	105180014	-	POPDC3	6:105130456:rs7771472:A_C	6	105130456	C/A	A	0.045894	1.75453e-06	207	4.77982	1.06537	0.22289	2	0.30375;0.353067	3.225936;3.547184	110;97	4224	0.004	0.943675	621.052	0.00163609	8.48673e-06	0.0149362	1	0
ENSG00000124116.19	20	45791932	-	WFDC3	20:45791998:rs2664539:G_A	20	45791998	A/G	G	0.302885	2.55195e-14	208	-7.61923	-0.718822	0.094343	2	-0.305095;-0.677872	-3.240941;-7.666533	110;98	4575	0	0.951783	676.439	5.81522e-11	8.17602e-06	2.79992e-09	1	92.361
ENSG00000169242.12	1	155127876	+	EFNA1	1:155170407:rs4971088:T_A	1	155170407	A/T	T	0.548309	8.22456e-08	207	5.36213	0.496205	0.092539	2	0.363248;0.365346	3.900357;3.67965	110;97	2771	0.001	0.989388	497.935	4.57895e-05	1.37516e-05	0.000663228	1	0
ENSG00000203666.12	1	244969705	+	EFCAB2	1:244970360:rs61844237:G_C	1	244970360	C/G	G	0.485577	4.98407e-31	208	11.5837	0.885961	0.076483	2	0.649757;0.741925	7.679636;8.739633	110;98	5647	0	0.921009	1268.51	9.18237e-26	3.61653e-06	5.42595e-23	1	38.578
ENSG00000234906.10	19	44945971	+	APOC2	19:44983921:rs204474:C_T	19	44983921	T/C	C	0.396635	4.70388e-17	208	8.39387	0.727081	0.08662	2	0.576685;0.500128	6.593254;5.24345	110;98	4820	0	0.929159	788.01	3.40986e-13	6.1242e-06	2.57722e-11	1	0
ENSG00000164946.19	9	14910995	-	FREM1	9:15045242:rs9407589:T_C	9	15045242	T/C	C	0.125	8.15374e-08	208	5.36369	0.745293	0.138952	2	0.325275;0.405369	3.467331;4.140676	110;98	5654	0.001	0.941786	1101.09	0.000158103	4.7328e-06	0.00199161	1	0
ENSG00000157214.14	7	90167590	+	STEAP2	7:90211993:rs194505:G_A	7	90211993	G/A	A	0.536058	4.86702e-12	208	6.9094	0.612616	0.088664	2	0.408989;0.510175	4.436134;5.366157	110;98	5292	0	0.930558	493.402	9.79616e-09	9.86578e-06	3.21591e-07	1	0
ENSG00000134160.13	15	31161273	-	TRPM1	15:31102119:rs3809579:C_T	15	31102119	T/C	C	0.423077	4.98989e-27	208	10.7659	0.856164	0.079526	2	0.698626;0.611958	8.485263;6.694595	110;98	3514	0	0.935148	551.472	9.52452e-23	9.0781e-06	3.25839e-20	1	14.625
ENSG00000162702.8	1	200410056	-	ZNF281	1:201218636:rs10920144:T_C	1	201218636	C/T	T	0.115385	9.13521e-06	208	4.43669	0.650769	0.146679	2	0.30461;0.30329	3.235533;3.035743	110;98	5463	0.003	1.01952	767.269	0.00628719	1.04779e-05	0.0448561	1	0
ENSG00000198677.11	5	95555007	-	TTC37	5:95471654:rs10866765:A_G	5	95471654	A/G	G	0.211538	5.83749e-08	208	5.42371	0.609454	0.112368	2	0.357805;0.37785	3.837674;3.835749	110;98	4008	0	0.922805	601.848	7.99567e-05	7.70885e-06	0.00109414	1	0
ENSG00000196284.16	6	45377953	-	SUPT3H	6:45083461:rs12191521:A_T	6	45083461	A/T	T	0.289855	4.45882e-10	207	6.23706	0.619899	0.09939	2	0.388221;0.452085	4.190783;4.648489	110;97	4737	0	0.900038	565.888	1.19782e-06	7.08881e-06	2.62442e-05	1	0
ENSG00000111666.11	12	101696947	+	CHPT1	12:101786450:rs6539012:C_T	12	101786450	C/T	T	0.581731	2.76374e-08	208	-5.55578	-0.515304	0.092751	2	-0.3027;-0.453432	-3.214232;-4.688669	110;98	4653	0	0.958986	636.933	2.80457e-05	9.05669e-06	0.000423454	1	36.226
ENSG00000127463.15	1	19251527	-	EMC1	1:19223265:rs710870:G_A	1	19223265	G/A	A	0.408654	5.22037e-11	208	-6.56451	-0.595898	0.090776	2	-0.371058;-0.507686	-3.990675;-5.335644	110;98	6111	0	0.973261	1092.63	9.00889e-08	5.72917e-06	2.53497e-06	1	31.204
ENSG00000185344.14	12	123712353	+	ATP6V0A2	12:123711752:rs67178535:C_A	12	123711752	C/A	A	0.382212	8.06289e-07	208	4.93384	0.471014	0.095466	2	0.358381;0.310824	3.844296;3.11506	110;98	4701	0.001	0.897368	600.361	0.00110241	6.56572e-06	0.0107754	1	0
ENSG00000132953.16	13	20903048	-	XPO4	13:20897916:rs7321635:A_C	13	20897916	C/A	A	0.391827	1.00933e-07	208	-5.32503	-0.501722	0.09422	2	-0.387576;-0.330705	-4.183221;-3.325903	110;98	5275	0	0.919846	883.662	0.000194395	5.15391e-06	0.00237737	1	0
ENSG00000145386.10	4	121823933	-	CCNA2	4:122048017:rs45551434:C_A	4	122048017	C/A	A	0.040865	4.21365e-06	208	-4.60056	-1.08543	0.235935	2	-0.294044;-0.337549	-3.117962;-3.399031	110;98	5252	0.005	0.9172	549.759	0.00395128	8.14758e-06	0.0306667	1	0
ENSG00000213967.11	19	23914876	+	ZNF726	19:23886364:rs4932736:G_A	19	23886364	G/A	A	0.221154	2.90264e-06	208	-4.67759	-0.525634	0.112373	2	-0.260243;-0.384201	-2.74575;-3.905605	110;98	3574	0.001	0.811575	197.747	0.00250464	1.07204e-05	0.0212396	1	0
ENSG00000146205.13	2	241188509	+	ANO7	2:241234501:rs3755325:G_A	2	241234501	G/A	A	0.478365	2.51924e-06	208	4.70657	0.439156	0.093307	2	0.175782;0.472367	1.836886;4.910719	110;98	5658	0.006	0.905967	860.086	0.00399823	4.84718e-06	0.0309755	1	82.344
ENSG00000134324.11	2	11677595	+	LPIN1	2:11784824:rs3795974:T_C	2	11784824	C/T	T	0.40625	4.12951e-09	208	-5.87892	-0.543467	0.092443	2	-0.351869;-0.443276	-3.769563;-4.571091	110;98	5671	0	0.878635	1115.89	2.14451e-05	3.11501e-06	0.000334677	1	0
ENSG00000107736.21	10	71396920	+	CDH23	10:71576016:rs35383128:G_C	10	71576016	G/C	C	0.086538	1.99129e-06	208	-4.75431	-0.787389	0.165616	2	-0.304311;-0.347141	-3.232203;-3.501993	110;98	5644	0.001	0.94351	1082.53	0.00311642	4.86396e-06	0.0253209	1	0
ENSG00000196415.10	19	840999	+	PRTN3	19:786857:rs143074816:C_T	19	786857	C/T	T	0.075243	2.58537e-07	206	-5.15141	-0.905563	0.175789	2	-0.353823;-0.349199	-3.791963;-3.487071	110;96	4990	0	0.979712	1585.03	0.000484019	4.095e-06	0.00529651	1	0
ENSG00000133313.15	18	74495816	+	CNDP2	18:74497823:rs8083001:T_C	18	74497823	T/C	C	0.257212	3.05564e-08	208	5.53822	0.579931	0.104714	2	0.367447;0.382311	3.948859;3.884778	110;98	5609	0	0.966933	1124.22	4.89183e-05	5.37149e-06	0.000702694	1	0
ENSG00000114547.10	3	125969160	+	ROPN1B	3:126014238:rs883207:G_T	3	126014238	G/T	T	0.257212	3.80916e-14	208	-7.56735	-0.751642	0.099327	2	-0.585047;-0.384942	-6.711756;-3.913773	110;98	5932	0	0.920064	662.939	1.83307e-10	6.87942e-06	8.24066e-09	1	71.542
ENSG00000148655.15	10	75431624	+	LRMDA	10:76429770:rs61866893:A_G	10	76429770	A/G	G	0.379808	7.45708e-07	208	-4.94907	-0.472888	0.095551	2	-0.319851;-0.356344	-3.406244;-3.60134	110;98	2930	0	0.935795	443.311	0.000567365	1.13377e-05	0.00610575	1	0
ENSG00000104899.8	19	2249309	+	AMH	19:2248684:rs4807216:C_T	19	2248684	C/T	T	0.879808	4.66736e-12	208	6.91534	0.940151	0.135951	2	0.307658;0.605925	3.269564;6.610741	110;98	5670	0	1.02467	1556.53	4.52762e-09	5.30392e-06	1.58635e-07	1	86.558
ENSG00000198039.11	7	64870172	+	ZNF273	7:64861763:rs6968379:G_C	7	64861763	G/C	C	0.453659	2.14574e-08	205	-5.59982	-0.517341	0.092385	2	-0.439306;-0.31023	-4.801265;-3.059584	110;95	4688	0	0.893376	226.91	1.86955e-05	1.69219e-05	0.000297117	1	10.834
ENSG00000143156.14	1	169367948	-	NME7	1:169336775:rs2090514:T_C	1	169336775	C/T	T	0.605769	3.13564e-08	208	-5.53369	-0.518341	0.09367	2	-0.347133;-0.404014	-3.715401;-4.125519	110;98	5920	0	0.965519	715.266	3.29041e-05	8.37465e-06	0.000489981	1	0
ENSG00000196586.16	6	75749192	+	MYO6	6:75842835:rs3798442:C_G	6	75842835	C/G	G	0.140097	6.309e-08	207	-5.40982	-0.717015	0.13254	2	-0.333242;-0.404972	-3.557395;-4.114528	110;97	3556	0	0.967416	427.492	3.85105e-05	1.41653e-05	0.000565053	1	0
ENSG00000124275.15	5	7851186	+	MTRR	5:7942268:rs113465863:A_G	5	7942268	A/G	G	0.038462	2.7807e-06	208	-4.68639	-1.13631	0.242471	2	-0.306484;-0.335523	-3.256451;-3.377354	110;98	6273	0.007	0.925179	844.623	0.00380162	5.57476e-06	0.029718	1	0
ENSG00000122696.14	9	37904353	-	SLC25A51	9:37884240:rs2005084:A_G	9	37884240	A/G	G	0.139423	1.49358e-14	208	7.68808	0.960281	0.124905	2	0.326114;0.668215	3.476792;7.516968	110;98	4548	0	0.950515	798.091	4.2225e-11	6.8781e-06	2.12762e-09	1	90.967
ENSG00000176209.11	8	42541155	+	SMIM19	8:42542386:rs2974339:T_C	8	42542386	T/C	C	0.644231	3.54766e-15	208	-7.86996	-0.707492	0.089898	2	-0.431062;-0.596764	-4.701106;-6.484826	110;98	3394	0	0.850274	354.162	8.03866e-11	8.03458e-06	3.77266e-09	1	61.403
ENSG00000162384.14	1	53220634	-	CZIB	1:53207016:rs1072706:T_C	1	53207016	T/C	C	0.28744	4.8533e-08	207	-5.4566	-0.554059	0.101539	2	-0.406689;-0.327665	-4.408778;-3.276236	110;97	3900	0	0.955005	551.754	4.37989e-05	1.02151e-05	0.000636897	1	0
ENSG00000167965.18	16	2204248	+	MLST8	16:2195284:rs258291:A_T	16	2195284	A/T	T	0.487981	9.97108e-09	208	5.73122	0.522417	0.091153	2	0.346018;0.430694	3.702664;4.426788	110;98	4829	0	0.88611	760.284	3.03311e-05	4.81017e-06	0.000455317	1	0
ENSG00000057468.7	1	75796882	+	MSH4	1:76007614:rs4949686:G_C	1	76007614	G/C	C	0.240385	3.07175e-08	208	5.5373	0.593118	0.107113	2	0.257674;0.495538	2.717686;5.18781	110;98	5036	0	0.999349	546.048	1.68983e-05	1.32364e-05	0.000272215	1	74.609
ENSG00000144746.7	3	69084937	+	ARL6IP5	3:69105192:rs7039:C_G	3	69105192	C/G	G	0.519324	1.64778e-07	207	-5.23523	-0.483938	0.092439	2	-0.366811;-0.344042	-3.941496;-3.450461	110;97	5051	0	0.94853	615.443	0.000166223	8.81532e-06	0.00207778	1	0
ENSG00000198092.6	4	68129869	-	TMPRSS11F	4:67707364:rs72643611:T_G	4	67707364	G/T	T	0.857488	1.7333e-06	207	-4.78227	-0.638025	0.133415	2	-0.427268;-0.206434	-4.655236;-2.028692	110;97	5063	0.001	0.885451	465.589	0.00190602	7.82034e-06	0.0170181	1	67.272
ENSG00000128311.14	22	37020183	-	TST	22:37016103:rs11703941:C_T	22	37016103	C/T	T	0.120192	2.20489e-06	208	4.73368	0.678114	0.143253	2	0.373835;0.264729	4.022896;2.634232	110;98	5286	0.003	0.90032	980.981	0.00414103	4.09662e-06	0.0318918	1	0
ENSG00000137343.18	6	30626842	+	ATAT1	6:30659439:rs1076829:T_C	6	30659439	T/C	C	0.314904	9.27443e-07	208	4.90644	0.490314	0.099933	2	0.301027;0.371154	3.195596;3.762414	110;98	15587	0.003	0.726649	506.015	0.00417076	1.97679e-06	0.0320828	1	0
ENSG00000213214.4	7	144195655	-	ARHGEF35	7:143996247:rs11766148:G_A	7	143996247	G/A	A	0.1875	1.4678e-07	208	-5.25655	-0.620379	0.11802	2	-0.331714;-0.384374	-3.540088;-3.907507	110;98	3513	0.001	0.961878	513.907	0.000110019	1.14145e-05	0.00145056	1	0
ENSG00000006744.19	17	13018065	-	ELAC2	17:12993236:rs9908102:C_T	17	12993236	C/T	T	0.622596	6.44936e-08	208	5.40587	0.511995	0.094711	2	0.201913;0.531779	2.115325;5.634519	110;98	6121	0	0.944311	1149.05	0.000128712	4.6044e-06	0.00166493	1	86.793
ENSG00000126870.16	7	158856558	+	WDR60	7:158893646:rs59915797:C_T	7	158893646	C/T	T	0.222222	1.72754e-06	207	-4.78294	-0.536551	0.11218	2	-0.205543;-0.455935	-2.154182;-4.693052	110;97	4451	0	0.897443	552.49	0.00202578	7.13818e-06	0.0178422	1	75.163
ENSG00000160886.13	8	142700111	+	LY6K	8:142691237:rs55924374:G_A	8	142691237	G/A	A	0.240385	7.0307e-09	208	5.79019	0.616517	0.106476	2	0.389788;0.390581	4.209169;3.976078	110;98	6121	0	0.938222	853.001	1.29223e-05	5.97948e-06	0.00021603	1	0
ENSG00000140263.14	15	45023181	+	SORD	15:44962327:rs11453468:G_A	15	44962327	G/A	A	0.082927	4.16236e-07	205	-5.06138	-0.854591	0.168845	2	-0.338034;-0.356746	-3.611751;-3.548608	110;95	3178	0	0.932778	386.541	0.000297283	1.2766e-05	0.00345678	1	0
ENSG00000214309.5	7	100126785	+	MBLAC1	7:100243202:rs145410269:C_T	7	100243202	C/T	T	0.052885	6.52716e-09	208	5.80266	1.17933	0.203239	2	0.32829;0.458192	3.501363;4.744134	110;98	2976	0	0.97069	325.536	3.15377e-06	1.8952e-05	6.1284e-05	1	16.328
ENSG00000088854.12	20	3407625	-	C20orf194	20:3345345:rs6084342:G_A	20	3345345	G/A	A	0.504808	3.10973e-09	208	-5.9257	-0.537489	0.090705	2	-0.388091;-0.410179	-4.189256;-4.194593	110;98	5476	0	0.8906	996.229	1.29452e-05	3.78308e-06	0.00021603	1	0
ENSG00000140995.16	16	89947925	+	DEF8	16:89952096:rs9923654:T_C	16	89952096	T/C	C	0.182692	5.81278e-07	208	-4.99734	-0.599125	0.119889	2	-0.241951;-0.444262	-2.546569;-4.582452	110;98	3424	0	0.809491	339.075	0.00107182	6.1478e-06	0.010516	1	62.657
ENSG00000104818.14	19	49031912	+	CGB2	19:49049297:rs8102901:C_A	19	49049297	C/A	A	0.318841	1.18857e-08	207	5.70136	0.558978	0.098043	2	0.134612;0.62452	1.402081;6.835624	110;97	4890	0	0.933565	895.839	2.33977e-05	5.53464e-06	0.000361247	1	94.392
ENSG00000128891.15	15	40565057	-	CCDC32	15:40552023:rs12913296:G_A	15	40552023	A/G	G	0.560386	5.10208e-28	207	10.9739	0.863992	0.078732	2	0.73981;0.578053	9.231888;6.19992	110;97	3720	0	0.972339	479.071	1.18551e-24	1.29989e-05	6.16465e-22	1	76.324
ENSG00000114988.11	2	96740064	-	LMAN2L	2:95801505:rs114615899:G_A	2	95801505	G/A	A	0.087805	1.21058e-05	205	4.37567	0.730232	0.166884	2	0.303138;0.300981	3.21912;2.963815	110;95	1589	0	0.911254	159.214	0.00347206	2.70956e-05	0.0277253	1	0
ENSG00000196821.10	6	34696859	-	ILRUN	6:34832658:rs112563428:C_T	6	34832658	C/T	T	0.115942	6.98045e-07	207	4.96191	0.720086	0.145123	2	0.294823;0.387285	3.126609;3.918957	110;97	5065	0	0.917688	599.334	0.000819736	7.49661e-06	0.00832544	1	0
ENSG00000279000.3	11	7931268	-	OR10A6	11:7299426:rs7947110:T_C	11	7299426	C/T	T	0.25	2.03449e-06	208	4.74997	0.510835	0.107545	2	0.359686;0.283739	3.859315;2.831273	110;98	6284	0.005	0.879036	940.79	0.00427002	3.70496e-06	0.0327483	1	0
ENSG00000169684.13	15	78565520	+	CHRNA5	15:78518243:rs12912022:A_G	15	78518243	A/G	G	0.463768	2.82799e-21	207	9.4689	0.779522	0.082324	2	0.577972;0.621427	6.611414;6.791923	110;97	5260	0	0.898909	745.169	1.34188e-16	5.34353e-06	1.78004e-14	1	0
ENSG00000197937.12	19	53159075	-	ZNF347	19:53114565:rs12985137:C_T	19	53114565	T/C	C	0.463942	1.64116e-07	208	-5.23598	-0.483869	0.092412	2	-0.37052;-0.338272	-3.984428;-3.406768	110;98	7399	0.001	0.972131	1881.71	0.000391262	3.3055e-06	0.0043548	1	0
ENSG00000169857.8	15	34039204	-	AVEN	15:34016171:rs80087923:T_C	15	34016171	T/C	C	0.105769	4.85973e-07	208	5.03177	0.757402	0.150524	2	0.321176;0.365987	3.421145;3.706041	110;98	5673	0	1.03509	1149.64	0.000422946	7.57212e-06	0.00468339	1	0
ENSG00000164978.18	9	34329506	+	NUDT2	9:34267125:rs12005844:G_A	9	34267125	G/A	A	0.191748	1.15206e-11	206	-6.7861	-0.767755	0.113136	2	-0.421459;-0.487086	-4.585271;-5.032489	110;96	3956	0	0.881546	410.396	4.79207e-08	8.6406e-06	1.42883e-06	1	0
ENSG00000138448.12	2	186590056	+	ITGAV	2:186721620:rs62173044:C_T	2	186721620	T/C	C	0.23913	1.47498e-07	207	-5.25566	-0.568794	0.108225	2	-0.312024;-0.407603	-3.318407;-4.143827	110;97	3700	0	0.878442	193.016	0.000106416	1.79896e-05	0.0014059	1	0
ENSG00000170092.14	7	75493625	+	SPDYE5	7:75518475:rs794375:T_C	7	75518475	C/T	T	0.601449	6.26746e-06	207	4.51716	0.432623	0.095773	2	0.231641;0.395169	2.434933;4.005827	110;97	2631	0.001	0.943493	400.906	0.00360091	1.31329e-05	0.028509	1	39.661
ENSG00000116221.15	1	54184041	+	MRPL37	1:54227752:rs11589005:A_G	1	54227752	A/G	G	0.163462	1.83514e-07	208	5.21531	0.650273	0.124686	2	0.364033;0.342875	3.909415;3.456129	110;98	4901	0.001	0.91008	815.765	0.000342343	5.24757e-06	0.00389026	1	0
ENSG00000224712.12	16	14708944	+	NPIPA3	16:14990533:rs7499855:G_A	16	14990533	G/A	A	0.123786	1.14152e-07	206	5.30262	0.744075	0.140322	2	0.392608;0.324593	4.242301;3.226519	110;96	2754	0	0.879672	421.305	0.000166569	8.31e-06	0.00207994	1	0
ENSG00000134917.10	11	130428609	-	ADAMTS8	11:130835758:rs11222341:C_T	11	130835758	T/C	C	0.774038	1.83652e-07	208	-5.21517	-0.57496	0.110248	2	-0.408828;-0.290323	-4.434222;-2.899915	110;98	5191	0	0.974592	1144.7	0.000263418	5.50977e-06	0.00308786	1	0
ENSG00000145365.11	4	112285904	-	TIFA	4:112284436:rs4834255:C_A	4	112284436	C/A	A	0.507246	4.28931e-06	207	-4.59685	-0.430456	0.093642	2	-0.268025;-0.367272	-2.830946;-3.700522	110;97	4195	0.002	0.943435	586.392	0.00360576	8.97544e-06	0.02853	1	0
ENSG00000103550.14	16	19718235	-	KNOP1	16:19708624:rs8044607:C_A	16	19708624	C/A	A	0.211538	9.98326e-31	208	11.524	1.08082	0.093788	2	0.569431;0.801464	6.491514;9.911447	110;98	4513	0	1.05369	727.704	2.47735e-29	1.31164e-05	3.5784e-26	1	90.444
ENSG00000173210.19	5	149141483	+	ABLIM3	5:149221680:rs13171669:A_G	5	149221680	A/G	G	0.430288	1.91821e-07	208	-5.20709	-0.484991	0.09314	2	-0.418453;-0.277494	-4.549188;-2.766352	110;98	4685	0.002	0.941449	721.453	0.000238378	7.20872e-06	0.00283006	1	23.193
ENSG00000179241.13	11	35943981	+	LDLRAD3	11:35883253:rs72931444:A_G	11	35883253	A/G	G	0.100962	3.62637e-06	208	-4.63172	-0.717652	0.154943	2	-0.30552;-0.329129	-3.24569;-3.309114	110;98	5309	0.001	0.996451	857.524	0.00317389	8.29795e-06	0.025719	1	0
ENSG00000067533.6	1	218285293	+	RRP15	1:218322724:rs56238934:T_C	1	218322724	T/C	C	0.418269	6.67392e-19	208	8.8802	0.751598	0.084637	2	0.520703;0.616579	5.83119;6.759341	110;98	5447	0	0.956143	663.903	2.12622e-15	8.54615e-06	2.28437e-13	1	1.674
ENSG00000180336.18	17	44656404	+	MEIOC	17:44606051:rs28461595:G_A	17	44606051	G/A	A	0.225962	5.73317e-06	208	-4.536	-0.507276	0.111833	2	-0.44628;-0.145676	-4.886528;-1.43126	110;98	3501	0.001	0.891604	440.969	0.00503482	8.60462e-06	0.0374443	1	82.114
ENSG00000197062.11	6	28267010	+	ZSCAN26	6:28271903:rs2394049:A_G	6	28271903	A/G	G	0.384615	1.20183e-07	208	-5.29322	-0.500778	0.094608	2	-0.196008;-0.524007	-2.052222;-5.537249	110;98	5187	0	0.837771	189.056	0.000136636	1.37263e-05	0.00175868	1	86.472
ENSG00000163682.16	4	39458949	-	RPL9	4:39457145:rs1012352:G_T	4	39457145	T/G	G	0.332524	1.97426e-30	206	11.4651	0.936765	0.081705	2	0.779388;0.569934	10.027872;6.060711	110;96	5199	0	0.964774	804.845	1.41714e-26	7.41079e-06	9.2114e-24	1	87.208
ENSG00000222014.6	2	129979666	+	RAB6C	2:129953991:rs4600594:A_G	2	129953991	A/G	G	0.71875	6.82564e-17	208	8.35001	0.788009	0.094372	2	0.489201;0.591955	5.423005;6.41938	110;98	3496	0	0.914813	445.703	4.45874e-13	9.89925e-06	3.2202e-11	1	6.339
ENSG00000130653.16	9	137550402	-	PNPLA7	9:137546725:rs2254149:A_G	9	137546725	A/G	G	0.528846	2.13449e-17	208	8.48623	0.718393	0.084654	2	0.43327;0.65751	4.727866;7.354301	110;98	3027	0	0.965301	678.085	4.43598e-14	8.8228e-06	3.94984e-12	1	81.128
ENSG00000182087.14	19	1021179	-	TMEM259	19:1011216:rs2240160:G_A	19	1011216	G/A	A	0.221154	1.11262e-06	208	4.8706	0.545142	0.111925	2	0.202048;0.46749	2.11677;4.853163	110;98	5463	0.003	0.915748	1537.18	0.00302193	2.88714e-06	0.0247543	1	78.209
ENSG00000171806.12	1	169794963	-	METTL18	1:169928954:rs2145046:G_C	1	169928954	C/G	G	0.092233	3.05275e-08	206	-5.53838	-0.879757	0.158847	2	-0.326451;-0.431317	-3.4806;-4.387233	110;96	5513	0	0.94202	539.396	3.19214e-05	9.67511e-06	0.000477535	1	0
ENSG00000198018.7	10	99659509	+	ENTPD7	10:99685834:rs3740078:A_C	10	99685834	A/C	C	0.290865	8.57226e-07	208	4.92187	0.502864	0.102169	2	0.424423;0.229657	4.620928;2.27481	110;98	3837	0	0.892952	405.138	0.000848989	9.45003e-06	0.00856899	1	58.659
ENSG00000166272.18	10	102743948	+	WBP1L	10:102811679:rs284863:G_T	10	102811679	G/T	T	0.576923	3.90608e-06	208	-4.61632	-0.436315	0.094516	2	-0.30637;-0.326077	-3.25518;-3.276618	110;98	3309	0.003	0.877467	298.327	0.00279202	1.15604e-05	0.0232222	1	0
ENSG00000110888.17	12	30754951	-	CAPRIN2	12:30745488:rs73079992:T_G	12	30745488	T/G	G	0.114078	3.06083e-09	206	-5.9283	-0.849138	0.143235	2	-0.386445;-0.416469	-4.169959;-4.220496	110;96	6123	0	0.837606	683.665	1.85744e-05	3.78995e-06	0.000295916	1	0
ENSG00000140043.11	14	73851844	+	PTGR2	14:73852011:rs8020267:A_G	14	73852011	G/A	A	0.09375	2.30174e-09	208	5.97494	0.928499	0.155399	2	0.401245;0.401923	4.344211;4.102163	110;98	4478	0	0.86792	404.177	6.12251e-06	7.98589e-06	0.000111787	1	0
ENSG00000141013.17	16	90019629	+	GAS8	16:89841118:rs7205642:A_T	16	89841118	A/T	T	0.555288	1.62458e-06	208	-4.79527	-0.44895	0.093624	2	-0.225725;-0.434824	-2.371072;-4.473997	110;98	3254	0.001	0.849418	323.956	0.00173433	8.72925e-06	0.0156571	1	64.366
ENSG00000139192.12	12	6451690	+	TAPBPL	12:6463421:rs2534713:G_C	12	6463421	C/G	G	0.716346	1.77943e-11	208	-6.72306	-0.662773	0.098582	2	-0.30905;-0.584152	-3.285127;-6.31413	110;98	4653	0	0.905029	841.024	8.59719e-08	4.92706e-06	2.43983e-06	1	83.708
ENSG00000127578.7	16	629239	+	WFIKKN1	16:625215:rs2269556:G_A	16	625215	A/G	G	0.759615	1.62238e-12	208	-7.0636	-0.727847	0.103042	2	-0.35205;-0.582711	-3.771643;-6.294809	110;98	4982	0	0.890901	876.207	1.36864e-08	4.30995e-06	4.36087e-07	1	77.739
ENSG00000233927.5	19	8321158	+	RPS28	19:8325429:rs2972572:A_G	19	8325429	A/G	G	0.57767	3.62546e-19	206	-8.94783	-0.757365	0.084642	2	-0.576684;-0.569091	-6.593242;-6.049728	110;96	5568	0	0.920497	1110.2	6.95682e-15	4.11903e-06	7.01075e-13	1	0
ENSG00000149131.15	11	57597387	+	SERPING1	11:57598250:rs28362944:T_C	11	57598250	T/C	C	0.040865	2.31976e-06	208	4.72336	1.11163	0.235348	2	0.33761;0.305587	3.606941;3.059893	110;98	4604	0.001	0.836419	285.583	0.00232857	8.99382e-06	0.0199944	1	0
ENSG00000164610.9	7	33109404	-	RP9	7:32911942:rs62467397:G_A	7	32911942	A/G	G	0.807692	2.09545e-10	208	-6.35418	-0.723383	0.113844	2	-0.31828;-0.534367	-3.388584;-5.667105	110;98	5061	0	0.943883	524.925	2.76506e-07	1.00534e-05	6.87301e-06	1	72.021
ENSG00000044459.15	9	17134982	+	CNTLN	9:17442652:rs10963102:G_A	9	17442652	G/A	A	0.177885	3.76238e-11	208	6.61315	0.770703	0.116541	2	0.390966;0.493266	4.223003;5.160356	110;98	6192	0	0.929499	873.42	1.13891e-07	5.5369e-06	3.1318e-06	1	0
ENSG00000166582.10	17	16353656	-	CENPV	17:16340194:rs3112518:G_A	17	16340194	G/A	A	0.439614	9.73696e-20	207	9.09185	0.761048	0.083707	2	0.522291;0.639455	5.852128;7.049679	110;97	3751	0	0.893768	493.401	2.71017e-15	7.80153e-06	2.88788e-13	1	36.761
ENSG00000074416.14	3	128052190	-	MGLL	3:127684175:rs782448:C_T	3	127684175	T/C	C	0.475962	1.01656e-07	208	-5.32374	-0.490302	0.092097	2	-0.46242;-0.238772	-5.085822;-2.367748	110;98	4708	0	0.871571	553.481	0.000207576	5.98192e-06	0.00250789	1	69.893
ENSG00000118181.11	11	119018691	-	RPS25	11:119023168:rs111322300:T_C	11	119023168	T/C	C	0.211538	4.26684e-07	208	-5.05665	-0.572868	0.11329	2	-0.239166;-0.45448	-2.51637;-4.70086	110;98	4401	0.001	1.02144	754.222	0.000268327	1.07657e-05	0.0031341	1	67.28
ENSG00000175161.13	3	84958981	+	CADM2	3:84951736:rs13093660:G_A	3	84951736	A/G	G	0.644231	2.63314e-08	208	-5.56423	-0.531645	0.095547	2	-0.358202;-0.395949	-3.842244;-4.035626	110;98	4553	0	0.815117	235.255	6.07719e-05	9.267e-06	0.000855016	1	0
ENSG00000112130.17	6	37353979	+	RNF8	6:37381257:rs2284922:G_A	6	37381257	A/G	G	0.65625	1.16776e-07	208	5.29847	0.5134	0.096896	2	0.342366;0.378278	3.661031;3.840441	110;98	5110	0	0.883463	770.64	0.00027867	4.66143e-06	0.00324906	1	0
ENSG00000163075.13	2	119544432	+	CFAP221	2:119485674:rs75822467:G_A	2	119485674	G/A	A	0.125	1.49199e-06	208	4.81231	0.676744	0.140628	2	0.30444;0.354831	3.233635;3.584971	110;98	4865	0	0.969358	673.796	0.00125724	9.08721e-06	0.0120266	1	0
ENSG00000170275.14	3	33113979	+	CRTAP	3:33079929:rs6769803:C_T	3	33079929	C/T	T	0.173913	1.55319e-07	207	-5.24614	-0.639078	0.121819	2	-0.339878;-0.375981	-3.632717;-3.795216	110;97	4976	0	0.968595	733.26	0.000153435	8.31404e-06	0.00194032	1	0
ENSG00000163453.11	4	57110385	-	IGFBP7	4:57087112:rs4242004:C_A	4	57087112	C/A	A	0.673077	1.33541e-08	208	5.68147	0.5525	0.097246	2	0.347898;0.42232	3.724136;4.331561	110;98	6007	0	0.911211	864.492	3.28047e-05	4.98777e-06	0.000489062	1	0
ENSG00000088386.17	13	98752672	-	SLC15A1	13:98514360:rs4772092:A_G	13	98514360	G/A	A	0.348558	1.59357e-06	208	4.79913	0.468529	0.097628	2	0.321611;0.334079	3.426046;3.361924	110;98	5628	0.001	0.952486	890.495	0.00197431	6.2364e-06	0.0174837	1	0
ENSG00000166260.11	17	54968785	-	COX11	17:54966723:rs12952523:G_T	17	54966723	T/G	G	0.759615	1.7913e-07	208	5.21979	0.563153	0.107888	2	0.349161;0.360248	3.738575;3.643653	110;98	4668	0.001	0.984282	660.025	0.000137176	1.00869e-05	0.00176389	1	0
ENSG00000162377.6	1	52698347	-	COA7	1:52690195:rs428366:T_C	1	52690195	T/C	C	0.358173	4.70405e-06	208	-4.57757	-0.44616	0.097466	2	-0.231159;-0.401254	-2.429726;-4.094703	110;98	3455	0.002	1.00976	479.969	0.00211626	1.59168e-05	0.0184961	1	44.795
ENSG00000221882.3	17	3386317	-	OR3A2	17:3386296:rs2931819:C_G	17	3386296	C/G	G	0.473558	5.92675e-07	208	-4.99359	-0.463359	0.092791	2	-0.231217;-0.454416	-2.430353;-4.700119	110;98	5125	0	0.916653	1020.11	0.00115848	4.37562e-06	0.0112055	1	69.386
ENSG00000083099.11	6	89638749	-	LYRM2	6:89626750:rs2038338:G_A	6	89626750	G/A	A	0.307692	6.65906e-08	208	5.40013	0.537229	0.099484	2	0.265876;0.470863	2.807397;4.89294	110;98	4287	0	0.847287	576.102	0.00019183	4.83226e-06	0.00234976	1	65.14
ENSG00000235750.10	1	175192999	-	KIAA0040	1:175170427:rs60259517:C_T	1	175170427	C/T	T	0.125	7.30632e-09	208	5.78373	0.795827	0.137598	2	0.362259;0.420055	3.888954;4.305918	110;98	4344	0	0.903352	439.202	1.13156e-05	9.33321e-06	0.000192275	1	0
ENSG00000147408.14	8	19758029	-	CSGALNACT1	8:19457523:rs10888163:G_T	8	19457523	T/G	G	0.555288	5.6953e-11	208	-6.55152	-0.588517	0.089829	2	-0.19002;-0.663051	-1.988338;-7.438113	110;98	7299	0	1.00996	1294.57	6.23358e-08	5.90768e-06	1.80885e-06	1	94.587
ENSG00000134545.13	12	10454685	-	KLRC1	12:10560477:rs7963418:C_A	12	10560477	A/C	C	0.86715	1.83846e-18	207	-8.76678	-1.08405	0.123654	2	-0.52399;-0.604097	-5.87456;-6.550924	110;97	5333	0	0.958447	667.674	5.19983e-15	8.61269e-06	5.28108e-13	1	0
ENSG00000152348.16	5	81972023	+	ATG10	5:82012724:rs76989448:C_T	5	82012724	C/T	T	0.105769	1.46828e-12	208	-7.07745	-1.01291	0.143118	2	-0.42187;-0.516797	-4.590211;-5.447747	110;98	4450	0	0.910588	746.428	7.18117e-09	5.75378e-06	2.43747e-07	1	0
ENSG00000152348.16	5	81972023	+	ATG10	5:82209022:rs1543911:C_T	5	82209022	T/C	C	0.256098	3.93202e-08	205	5.49388	0.580364	0.105638	2	0.373458;0.375183	4.018517;3.746237	110;95	4450	1	0.910588	746.428	7.72855e-05	8.9971e-07	0.00708451	2	0
ENSG00000123739.11	4	109730070	-	PLA2G12A	4:109731578:rs9995011:A_C	4	109731578	A/C	C	0.596154	3.66419e-09	208	5.89868	0.545549	0.092487	2	0.382591;0.412745	4.12488;4.223436	110;98	4739	0	0.886144	651.355	1.08874e-05	5.61598e-06	0.0001855	1	0
ENSG00000135972.9	2	105038069	+	MRPS9	2:104992000:rs2163229:C_G	2	104992000	C/G	G	0.230769	1.06396e-08	208	-5.7202	-0.61876	0.108171	2	-0.258604;-0.516455	-2.727849;-5.443515	110;98	5168	0	0.949007	817.112	1.60788e-05	6.65834e-06	0.000261608	1	78.899
ENSG00000188643.11	1	153613145	-	S100A16	1:153261102:rs1143389:C_T	1	153261102	C/T	T	0.125	1.26989e-05	208	-4.36523	-0.619395	0.141893	2	-0.371901;-0.214529	-4.000443;-2.121244	110;98	3832	0.002	0.978768	441.486	0.0062966	1.46248e-05	0.0448599	1	33.382
ENSG00000138095.19	2	43995989	-	LRPPRC	2:43937342:rs4507144:T_A	2	43937342	A/T	T	0.603865	5.55819e-13	207	-7.2109	-0.647792	0.089835	2	-0.409471;-0.547531	-4.441869;-5.803731	110;97	5354	0	0.891316	709.337	4.32622e-09	5.33869e-06	1.52002e-07	1	38.234
ENSG00000104361.10	8	98294393	-	NIPAL2	8:98167145:rs2514343:A_C	8	98167145	C/A	A	0.375	3.33377e-06	208	-4.64911	-0.448125	0.09639	2	-0.290313;-0.348218	-3.076596;-3.513587	110;98	3703	0.003	0.916548	492.519	0.00289534	9.05713e-06	0.0239285	1	0
ENSG00000136051.14	12	105107324	+	WASHC4	12:105207919:rs7975115:T_C	12	105207919	T/C	C	0.091346	4.15212e-06	208	-4.60362	-0.746344	0.162121	2	-0.321747;-0.307067	-3.427581;-3.075466	110;98	5526	0.002	0.931377	831.202	0.00522541	5.88569e-06	0.0384946	1	0
ENSG00000215845.11	1	161038977	-	TSTD1	1:161083854:rs11577230:C_T	1	161083854	C/T	T	0.125	7.28263e-10	208	6.15982	0.839801	0.136335	2	0.385504;0.44299	4.158949;4.567789	110;98	4581	0	0.958175	733.631	9.94316e-07	7.82597e-06	2.2248e-05	1	0
ENSG00000135643.5	12	70366290	+	KCNMB4	12:70561225:rs10879162:T_C	12	70561225	T/C	C	0.209135	2.56377e-06	208	-4.70299	-0.539038	0.114616	2	-0.355485;-0.282078	-3.811033;-2.813988	110;98	5496	0	0.925142	623.661	0.00266522	7.54827e-06	0.0223824	1	0
ENSG00000148824.19	10	133394094	+	MTG1	10:133412537:rs11101744:G_C	10	133412537	G/C	C	0.245192	1.93186e-12	208	7.03932	0.72096	0.102419	2	0.320072;0.608318	3.408733;6.643911	110;98	3307	0	0.890881	520.019	1.00493e-08	7.26141e-06	3.27642e-07	1	85.832
ENSG00000125450.11	17	75205659	+	NUP85	17:75223549:rs4789151:G_A	17	75223549	G/A	A	0.774038	3.68295e-12	208	-6.94884	-0.733899	0.105615	2	-0.356685;-0.565831	-3.82481;-6.071288	110;98	4538	0	0.946568	747.899	8.06882e-09	7.16998e-06	2.70159e-07	1	72.391
ENSG00000188393.9	12	9932370	-	CLEC2A	12:9926928:rs10505741:C_T	12	9926928	C/T	T	0.050725	5.84196e-09	207	5.82122	1.20861	0.207622	2	0.355965;0.433862	3.816536;4.439561	110;97	4967	0	0.947021	683.224	7.8788e-06	7.86994e-06	0.000140163	1	0
ENSG00000175575.12	11	73876699	+	PAAF1	11:73953405:rs117816201:G_A	11	73953405	G/A	A	0.067308	4.65447e-11	208	-6.58159	-1.17166	0.178021	2	-0.384587;-0.496018	-4.148215;-5.193616	110;98	3609	0	0.896597	419.852	1.27501e-07	9.34132e-06	3.44133e-06	1	0
ENSG00000136235.16	7	23235967	+	GPNMB	7:23282797:rs4282457:A_G	7	23282797	A/G	G	0.366505	4.10945e-17	206	-8.40973	-0.741878	0.088217	2	-0.475923;-0.617013	-5.254764;-6.694246	110;96	5380	0	0.932948	685.14	2.34315e-13	7.20951e-06	1.84612e-11	1	50.971
ENSG00000007038.11	16	2817180	+	PRSS21	16:2817449:rs71386691:G_C	16	2817449	G/C	C	0.473558	1.14172e-06	208	-4.86549	-0.452702	0.093043	2	-0.194189;-0.474393	-2.032797;-4.934695	110;98	4181	0.001	0.940581	742.795	0.00132176	6.96513e-06	0.0125118	1	80.476
ENSG00000068885.15	3	160399880	-	IFT80	3:160453304:rs56394279:C_T	3	160453304	T/C	C	0.492788	1.10802e-07	208	-5.30805	-0.488515	0.092033	2	-0.380833;-0.336211	-4.104358;-3.384715	110;98	3878	0	0.950072	388.344	7.2534e-05	1.40988e-05	0.00100849	1	0
ENSG00000166881.10	12	57088063	-	NEMP1	12:56990342:rs191785641:G_A	12	56990342	G/A	A	0.026442	2.90956e-07	208	5.12921	1.47676	0.287912	2	0.332015;0.367119	3.543491;3.718384	110;98	2924	0	0.956752	387.953	0.000170197	1.46773e-05	0.00211324	1	0
ENSG00000182272.12	11	369499	+	B4GALNT4	11:381072:rs79979374:C_T	11	381072	C/T	T	0.091346	6.20113e-08	208	-5.4129	-0.862427	0.159328	2	-0.401855;-0.32599	-4.351435;-3.275698	110;98	3671	0	0.920325	610.542	8.79396e-05	7.48208e-06	0.00119334	1	0
ENSG00000182272.12	11	369499	+	B4GALNT4	11:323507:rs7948108:G_A	11	323507	A/G	G	0.471154	1.97851e-07	208	-5.20134	-0.480586	0.092396	2	-0.29808;-0.413043	-3.1628;-4.226795	110;98	3671	1	0.920325	610.542	0.000255794	1.19301e-06	0.016967	2	0
ENSG00000164627.18	6	39725408	-	KIF6	6:39640105:rs112826454:C_A	6	39640105	C/A	A	0.091787	1.37752e-06	207	4.82823	0.779165	0.161377	2	0.343407;0.314939	3.672894;3.141938	110;97	5960	0.001	0.980473	807.03	0.00127926	8.07694e-06	0.0121834	1	0
ENSG00000254004.7	19	36528271	-	ZNF260	19:36440668:rs4806326:A_G	19	36440668	G/A	A	0.353365	1.01378e-08	208	-5.72841	-0.546054	0.095324	2	-0.433424;-0.331515	-4.72974;-3.334547	110;98	3668	0	0.925048	373.849	9.95181e-06	1.25853e-05	0.000171583	1	0
ENSG00000166923.12	15	32718004	+	GREM1	15:32666510:rs1406387:C_T	15	32666510	C/T	T	0.403846	1.64558e-08	208	5.64565	0.525316	0.093048	2	0.347912;0.417693	3.724292;4.27921	110;98	4840	0	0.949616	939.096	2.75615e-05	5.81437e-06	0.000417112	1	0
ENSG00000214866.9	2	3703575	+	DCDC2C	2:3113475:rs6761955:G_A	2	3113475	A/G	G	0.269231	6.62131e-07	208	-4.97215	-0.519587	0.104499	2	-0.3216;-0.357525	-3.425923;-3.614128	110;98	6280	0.001	0.937947	1118.89	0.00118755	4.55093e-06	0.0114357	1	0
ENSG00000130711.4	9	130664594	+	PRDM12	9:131274275:rs76383368:C_T	9	131274275	C/T	T	0.050481	3.48088e-06	208	-4.64019	-0.989202	0.213181	2	-0.30351;-0.332514	-3.223269;-3.345207	110;98	5104	0.004	0.949141	999.353	0.00472798	5.44844e-06	0.0355628	1	0
ENSG00000027847.14	5	177600132	+	B4GALT7	5:177609255:rs36092039:G_A	5	177609255	G/A	A	0.34375	1.65944e-06	208	4.79101	0.469346	0.097964	2	0.298513;0.358425	3.16762;3.623886	110;98	4359	0.002	0.948497	785.681	0.00187316	6.90385e-06	0.0167708	1	0
ENSG00000140534.14	15	89575469	+	TICRR	15:89500752:rs12101521:A_G	15	89500752	A/G	G	0.399038	2.03191e-06	208	-4.75023	-0.451723	0.095095	2	-0.38356;-0.255416	-4.136199;-2.538301	110;98	5041	0	0.970895	809.271	0.00200398	7.63229e-06	0.0176982	1	2.86
ENSG00000123179.14	13	49691486	-	EBPL	13:49691102:rs9568308:C_T	13	49691102	C/T	T	0.096154	6.24777e-09	208	-5.80999	-0.896274	0.154264	2	-0.274546;-0.512051	-2.902567;-5.389209	110;98	4323	0	0.858732	474.73	1.88833e-05	6.3709e-06	0.000299369	1	75.315
ENSG00000123179.14	13	49691486	-	EBPL	13:49691973:rs3809325:T_C	13	49691973	T/C	C	0.533654	4.12188e-07	208	-5.06324	-0.469526	0.092732	2	-0.30589;-0.386721	-3.249815;-3.933408	110;98	4323	1	0.858732	474.73	0.000689272	8.91155e-07	0.0297333	2	0
ENSG00000133398.4	5	6378571	-	MED10	5:6372135:rs4592:G_A	5	6372135	A/G	G	0.480676	3.06056e-09	207	5.92832	0.539179	0.09095	2	0.39476;0.405072	4.267633;4.115635	110;97	6542	0	0.872974	935.085	1.51977e-05	3.57519e-06	0.000248828	1	0
ENSG00000137860.12	15	45252234	+	SLC28A2	15:45255201:rs12898818:A_G	15	45255201	G/A	A	0.301932	4.98442e-18	207	-8.65373	-0.793866	0.091737	2	-0.636777;-0.454706	-7.477492;-4.678802	110;97	3368	0	0.91603	394.113	3.48771e-14	1.12818e-05	3.21562e-12	1	70.913
ENSG00000144485.11	2	238240662	-	HES6	2:238241004:rs1374385:C_G	2	238241004	C/G	G	0.365385	6.05735e-09	208	5.81517	0.549129	0.09443	2	0.381328;0.403287	4.110131;4.117393	110;98	6192	0	0.901667	936.365	1.93312e-05	4.32976e-06	0.000304614	1	0
ENSG00000172661.18	10	45727200	+	WASHC2C	10:45711015:rs139616278:C_T	10	45711015	C/T	T	0.204327	2.31023e-06	208	-4.7242	-0.545908	0.115556	2	-0.260839;-0.389724	-2.752269;-3.966601	110;98	3335	0.001	0.875404	281.549	0.00170098	1.20769e-05	0.0154416	1	4.784
ENSG00000172661.18	10	45727200	+	WASHC2C	10:45549706:rs77517512:A_G	10	45549706	A/G	G	0.091346	4.04421e-07	208	-5.06686	-0.813534	0.16056	2	-0.282776;-0.411596	-2.993244;-4.210514	110;98	3335	1	0.875404	281.549	0.000370071	1.75348e-06	0.0201026	2	7.83
ENSG00000241106.8	6	32820466	-	HLA-DOB	6:32819056:rs1894408:G_C	6	32819056	C/G	G	0.389423	2.99149e-13	208	-7.29478	-0.654513	0.089723	2	-0.470254;-0.491221	-5.183584;-5.135708	110;98	10601	0	0.881398	701.5	3.08661e-09	5.04958e-06	1.13031e-07	1	0
ENSG00000241106.8	6	32820466	-	HLA-DOB	6:32829016:rs4148876:G_A	6	32829016	G/A	A	0.055288	3.85222e-08	208	5.4975	1.10203	0.20046	2	0.286815;0.462165	3.037869;4.790606	110;98	10601	1	0.881398	701.5	9.84607e-05	7.42796e-07	0.00802273	2	52.699
ENSG00000128039.11	4	55346242	+	SRD5A3	4:55350848:rs36110240:C_T	4	55350848	C/T	T	0.182692	4.55612e-11	208	6.58476	0.76002	0.115421	2	0.432809;0.444919	4.722281;4.590043	110;98	5270	0	0.962089	845.874	7.47697e-08	6.94316e-06	2.13628e-06	1	0
ENSG00000136819.15	9	129835863	-	C9orf78	9:129792383:rs7030912:A_G	9	129792383	A/G	G	0.207729	6.48746e-07	207	-4.97611	-0.569729	0.114493	2	-0.520678;-0.108711	-5.830855;-1.059944	110;97	4868	0	0.952338	948.927	0.000892536	5.84726e-06	0.00894601	1	90.881
ENSG00000133805.15	11	10308313	+	AMPD3	11:10470194:rs10840422:A_T	11	10470194	T/A	A	0.557692	2.28787e-17	208	-8.47816	-0.721509	0.085102	2	-0.504373;-0.590492	-5.617932;-6.399555	110;98	5647	0	0.846912	757.165	2.34422e-12	3.66651e-06	1.47222e-10	1	0
ENSG00000243244.6	2	48529383	+	STON1	2:48529416:rs6733533:A_C	2	48529416	C/A	A	0.403846	3.60196e-06	208	4.63312	0.44077	0.095135	2	0.317844;0.315547	3.383687;3.164949	110;98	5796	0.006	0.894673	760.439	0.00530464	5.09213e-06	0.0389134	1	0
ENSG00000275835.5	15	23039572	-	TUBGCP5	15:22991522:nors:A_G	15	22991522	A/G	G	0.877404	6.82571e-06	208	4.49905	0.642053	0.142708	2	0.372142;0.233429	4.003246;2.313235	110;98	3255	0.005	0.951832	698.311	0.00627378	7.92219e-06	0.0448216	1	15.213
ENSG00000198912.11	1	3900293	-	C1orf174	1:3907240:rs76419011:C_T	1	3907240	C/T	T	0.158654	1.3321e-07	208	5.27437	0.664743	0.126033	2	0.278383;0.442674	2.944799;4.564151	110;98	7279	0	0.938936	1409.59	0.000324949	3.63402e-06	0.00372516	1	44.734
ENSG00000092036.18	14	22957161	-	HAUS4	14:22956973:rs2273626:C_A	14	22956973	A/C	C	0.46875	3.26935e-13	208	7.28281	0.638721	0.087702	2	0.342687;0.614309	3.66469;6.727475	110;98	5496	0	0.875931	928.945	4.82866e-09	3.67309e-06	1.67841e-07	1	84.553
ENSG00000131943.17	19	29715789	-	C19orf12	19:29683700:rs11084099:T_G	19	29683700	G/T	T	0.237981	1.45061e-06	208	4.81792	0.526121	0.109201	2	0.419534;0.220882	4.562158;2.185641	110;98	5646	0.001	0.974548	899.487	0.00156048	7.01011e-06	0.014367	1	59.875
ENSG00000196800.6	5	148169733	+	SPINK14	5:148100428:rs2303061:C_T	5	148100428	C/T	T	0.55314	1.78969e-06	207	4.77583	0.448072	0.093821	2	0.292757;0.364598	3.103679;3.671547	110;97	4671	0.003	1.001	710.131	0.00126112	1.02687e-05	0.0120548	1	0
ENSG00000177707.11	3	111070071	+	NECTIN3	3:110938460:rs56682688:A_G	3	110938460	A/G	G	0.052885	3.7399e-08	208	5.50271	1.1263	0.20468	2	0.331635;0.416618	3.539191;4.267078	110;98	4540	0.001	1.0024	500.369	1.82115e-05	1.46832e-05	0.000290847	1	0
ENSG00000136144.12	13	49585558	-	RCBTB1	13:49601944:rs4409984:C_T	13	49601944	T/C	C	0.352657	7.30583e-07	207	-4.95305	-0.481735	0.09726	2	-0.250357;-0.432708	-2.637917;-4.426432	110;97	4394	0.001	0.898337	456.01	0.000782056	8.69955e-06	0.00801161	1	53.555
ENSG00000213462.5	7	65006743	-	ERV3-1	7:64963434:rs12538650:T_C	7	64963434	T/C	C	0.360577	7.40707e-25	208	10.2952	0.855594	0.083106	2	0.601059;0.676388	6.942525;7.643377	110;98	4658	0	0.834921	207.682	6.51797e-19	1.22301e-05	1.38907e-16	1	0
ENSG00000140386.13	15	76905444	-	SCAPER	15:76364462:rs117129193:A_G	15	76364462	A/G	G	0.502404	3.25304e-10	208	-6.28621	-0.565076	0.089891	2	-0.390717;-0.453302	-4.220074;-4.687162	110;98	3589	0	0.859103	288.62	9.67537e-07	1.05078e-05	2.18303e-05	1	0
ENSG00000155508.13	5	154857553	+	CNOT8	5:154872221:rs1403559:G_C	5	154872221	G/C	C	0.891827	5.13161e-06	208	4.55933	0.686231	0.150511	2	0.270625;0.357406	2.859471;3.612837	110;98	5149	0.006	0.875851	636.1	0.00695538	5.36132e-06	0.0484047	1	0
ENSG00000158825.6	1	20589086	+	CDA	1:20589745:rs66731853:G_A	1	20589745	G/A	A	0.365385	9.62025e-08	208	5.33376	0.509353	0.095496	2	0.436049;0.273586	4.761616;2.725821	110;98	5047	0	0.994643	916.703	9.2917e-05	7.68663e-06	0.00125303	1	42.932
ENSG00000205212.4	17	20896140	-	CCDC144NL	17:20923726:rs8067432:T_C	17	20923726	C/T	T	0.670732	1.2216e-05	205	-4.3737	-0.439577	0.100505	2	-0.248503;-0.362311	-2.617752;-3.608016	110;95	2365	0.009	0.959695	345.059	0.005331	1.67868e-05	0.0390659	1	0
ENSG00000137103.20	9	35814451	+	TMEM8B	9:35833451:rs10738948:T_C	9	35833451	C/T	T	0.389423	2.38609e-12	208	7.00983	0.633911	0.090432	2	0.26677;0.649031	2.817184;7.227675	110;98	3659	0	0.940134	545.658	4.53941e-09	9.45616e-06	1.58635e-07	1	92.059
ENSG00000161640.15	19	49961172	-	SIGLEC11	19:49953261:rs6509448:T_C	19	49953261	T/C	C	0.367788	5.98579e-06	208	4.52689	0.439156	0.09701	2	0.278986;0.343992	2.951445;3.46813	110;98	4817	0.005	1.02182	1195.43	0.00634172	6.80551e-06	0.0450013	1	0
ENSG00000163382.12	1	156591762	+	NAXE	1:156559242:rs12757164:G_A	1	156559242	A/G	G	0.389423	6.54628e-08	208	-5.4032	-0.508748	0.094157	2	-0.246588;-0.489948	-2.596922;-5.120391	110;98	3985	0	0.8819	562.176	0.000128579	6.32273e-06	0.00166487	1	75.399
ENSG00000100764.14	14	90256527	+	PSMC1	14:90191260:rs55904667:A_G	14	90191260	A/G	G	0.125	3.4202e-06	208	4.64382	0.655313	0.141115	2	0.362876;0.265065	3.896063;2.637703	110;98	5145	0.003	0.906031	830.567	0.00510633	5.02155e-06	0.0378678	1	0
ENSG00000117395.12	1	43270936	-	EBNA1BP2	1:43204179:rs4660248:G_A	1	43204179	G/A	A	0.735577	2.16337e-06	208	-4.73753	-0.500369	0.105618	2	-0.434231;-0.190669	-4.739534;-1.880602	110;98	4058	0	0.996958	464.898	0.00102789	1.53478e-05	0.0101308	1	73.153
ENSG00000164308.16	5	96875939	+	ERAP2	5:96916885:rs2910686:T_C	5	96916885	C/T	T	0.528986	6.49356e-37	207	-12.6927	-0.93716	0.073835	2	-0.733018;-0.750381	-9.103675;-8.847274	110;97	5137	0	0.975886	520.973	2.19154e-33	1.21949e-05	5.698e-30	1	0
ENSG00000175322.11	18	14132490	-	ZNF519	18:14047481:rs8086527:A_G	18	14047481	G/A	A	0.252404	5.04295e-10	208	6.21776	0.644448	0.103646	2	0.457397;0.368757	5.023501;3.736243	110;98	4383	0	0.952519	756.138	7.84224e-07	7.34596e-06	1.81082e-05	1	0
ENSG00000132294.15	8	131904093	+	EFR3A	8:131910573:rs10095944:T_C	8	131910573	T/C	C	0.189904	6.27925e-10	208	6.18326	0.710386	0.114889	2	0.490666;0.322905	5.441696;3.242914	110;98	5160	0	0.997134	786.793	5.15662e-07	9.07734e-06	1.23683e-05	1	51.323
ENSG00000120725.13	5	139293557	-	SIL1	5:138931688:rs13178601:G_A	5	138931688	G/A	A	0.322115	2.91244e-07	208	5.12903	0.507042	0.098857	2	0.341255;0.356866	3.648376;3.606991	110;98	2642	0	0.919396	322.024	0.000204462	1.41039e-05	0.00247948	1	0
ENSG00000242441.8	2	48617798	+	GTF2A1L	2:48595242:rs2140551:G_A	2	48595242	G/A	A	0.548077	2.31433e-13	208	7.32926	0.643688	0.087824	2	0.427608;0.540236	4.659349;5.741341	110;98	5743	0	0.892073	651.491	1.805e-09	5.84211e-06	6.93372e-08	1	8.689
ENSG00000112599.9	6	42194956	-	GUCA1B	6:42192479:rs2894442:G_A	6	42192479	A/G	G	0.377451	8.01028e-15	204	-7.76742	-0.696898	0.089721	2	-0.41168;-0.616058	-4.468202;-6.609142	110;94	4724	0	0.918984	845.255	5.61631e-11	5.35901e-06	2.7142e-09	1	74.246
ENSG00000104979.9	19	13774456	+	C19orf53	19:13775403:rs4926168:T_C	19	13775403	T/C	C	0.281553	8.21458e-10	206	-6.14072	-0.618432	0.10071	2	-0.505506;-0.299652	-5.63261;-2.965992	110;96	4312	0	0.976472	927.125	1.0713e-06	6.87512e-06	2.36853e-05	1	67.199
ENSG00000136783.10	9	104747683	+	NIPSNAP3A	9:104750323:rs10512333:A_C	9	104750323	A/C	C	0.213942	2.29148e-07	208	-5.17399	-0.582255	0.112535	2	-0.189287;-0.516131	-1.98052;-5.439517	110;98	5653	0	0.971822	664.773	0.000197412	9.34027e-06	0.00241198	1	86.199
ENSG00000115935.17	2	174682916	-	WIPF1	2:174560051:rs3087907:T_G	2	174560051	T/G	G	0.456731	6.91203e-12	208	-6.85946	-0.609709	0.088886	2	-0.474537;-0.432252	-5.237325;-4.444574	110;98	3889	0	0.954588	544.104	9.24483e-09	1.03335e-05	3.05378e-07	1	0
ENSG00000101460.13	20	34546854	+	MAP1LC3A	20:34381837:rs6058029:T_C	20	34381837	T/C	C	0.497549	1.02066e-05	204	-4.41275	-0.417463	0.094604	2	-0.317582;-0.290813	-3.380742;-2.84354	110;94	2773	0.006	0.888583	243.137	0.00504764	1.52956e-05	0.0374968	1	0
ENSG00000157017.16	3	10292947	-	GHRL	3:10275076:rs164939:C_G	3	10275076	G/C	C	0.702899	5.08269e-06	207	-4.56135	-0.467624	0.102519	2	-0.297205;-0.330439	-3.153073;-3.305625	110;97	5067	0.005	0.982927	1069.91	0.00597071	6.17607e-06	0.0430978	1	0
ENSG00000181404.17	9	73865	-	WASHC1	9:47352:rs9408289:A_G	9	47352	G/A	A	0.550481	2.83672e-18	208	8.7178	0.735339	0.084349	2	0.526286;0.593811	5.904952;6.444588	110;98	3829	0	0.85455	511.276	2.2046e-13	5.74044e-06	1.74755e-11	1	0
ENSG00000146070.17	6	46735693	-	PLA2G7	6:46743287:rs12211537:C_G	6	46743287	C/G	G	0.475845	4.28156e-07	207	-5.05599	-0.469417	0.092844	2	-0.427001;-0.246307	-4.652022;-2.431983	110;97	4877	0.001	0.971499	710.645	0.000387732	8.72137e-06	0.00432292	1	52.329
ENSG00000170231.15	5	160187367	+	FABP6	5:159621328:rs2421053:T_C	5	159621328	C/T	T	0.40625	2.02605e-06	208	-4.75081	-0.450456	0.094817	2	-0.297789;-0.353803	-3.159558;-3.57386	110;98	5350	0.002	0.904756	771.008	0.00299803	5.36504e-06	0.024605	1	0
ENSG00000004468.13	4	15778275	+	CD38	4:15735725:rs4698412:G_A	4	15735725	G/A	A	0.504808	2.25128e-07	208	-5.17729	-0.477843	0.092296	2	-0.301208;-0.406637	-3.197614;-4.154872	110;98	5514	0	0.914026	782.618	0.00038318	5.6093e-06	0.00428318	1	0
ENSG00000188732.11	7	23680130	+	FAM221A	7:23681954:rs4722245:G_A	7	23681954	G/A	A	0.411058	1.31294e-17	208	8.54255	0.732404	0.085736	2	0.45531;0.643801	4.997685;7.150489	110;98	5666	0	0.95813	708.577	3.66062e-14	8.10057e-06	3.3424e-12	1	73.387
ENSG00000180537.13	6	13924446	+	RNF182	6:13910936:rs1467729:A_G	6	13910936	A/G	G	0.354369	3.20274e-07	206	-5.11111	-0.49593	0.09703	2	-0.307519;-0.395562	-3.268012;-3.988893	110;96	4393	0	0.940657	689.971	0.000372925	7.50184e-06	0.00418655	1	0
ENSG00000185651.14	22	21549447	+	UBE2L3	22:21585900:rs4820091:T_G	22	21585900	T/G	G	0.170673	1.33755e-06	208	4.83409	0.597314	0.123563	2	0.417839;0.225322	4.541837;2.230727	110;98	3965	0.002	0.880094	592.005	0.00195101	5.93068e-06	0.0173246	1	57.334
ENSG00000138621.12	15	75023586	+	PPCDC	15:75104790:rs74247779:G_A	15	75104790	G/A	A	0.082524	4.46886e-06	206	4.58829	0.782501	0.170543	2	0.28407;0.350586	3.007528;3.501869	110;96	2851	0.002	0.959528	373.487	0.00219638	1.5494e-05	0.0190734	1	0
ENSG00000095383.20	9	98255649	-	TBC1D2	9:98223445:rs7036186:T_G	9	98223445	T/G	G	0.377404	3.08427e-11	208	6.64249	0.610244	0.09187	2	0.438812;0.445508	4.79525;4.596836	110;98	4946	0	0.894477	695.648	1.44043e-07	5.55923e-06	3.85301e-06	1	0
ENSG00000147592.9	8	70669185	-	LACTB2	8:70666283:rs11987501:A_C	8	70666283	A/C	C	0.475962	2.80785e-09	208	5.94245	0.539388	0.090768	2	0.348926;0.454348	3.73589;4.699326	110;98	4340	0	0.913366	581.703	5.36077e-06	7.51525e-06	9.89915e-05	1	0
ENSG00000177666.17	11	818914	+	PNPLA2	11:820268:rs7925131:A_G	11	820268	G/A	A	0.254808	2.64165e-07	208	5.14737	0.54546	0.105969	2	0.366889;0.330358	3.942399;3.322208	110;98	5308	0.001	0.895835	872.785	0.000574321	4.47084e-06	0.00617039	1	0
ENSG00000136243.17	7	23181841	+	NUP42	7:23190155:rs1618339:T_C	7	23190155	T/C	C	0.362981	9.08837e-10	208	-6.12465	-0.574794	0.093849	2	-0.458294;-0.355187	-5.034609;-3.588821	110;98	5304	0	0.851006	622.414	5.09917e-06	4.59579e-06	9.45638e-05	1	0
ENSG00000105928.16	7	24757940	-	GSDME	7:24733022:rs2521765:G_C	7	24733022	C/G	G	0.528846	6.04759e-11	208	-6.54256	-0.585219	0.089448	2	-0.240958;-0.622645	-2.5358;-6.845036	110;98	6397	0	0.919948	931.447	2.21222e-07	4.89262e-06	5.63511e-06	1	91.5
ENSG00000101251.12	20	13996443	-	SEL1L2	20:14085401:rs2995908:G_A	20	14085401	G/A	A	0.2657	2.77307e-06	207	4.68695	0.495856	0.105795	2	0.310331;0.33304	3.299452;3.333231	110;97	4770	0.002	0.941247	560.472	0.00232526	9.26808e-06	0.0199791	1	0
ENSG00000187091.13	3	38029762	-	PLCD1	3:38004532:rs9843506:A_C	3	38004532	A/C	C	0.21256	2.81765e-06	207	4.68368	0.535014	0.114229	2	0.398234;0.228761	4.308615;2.253798	110;97	4084	0	0.943642	532.017	0.00221074	9.90514e-06	0.019147	1	43.857
ENSG00000184293.7	12	9733299	-	CLECL1	12:9726488:rs2401393:G_A	12	9726488	A/G	G	0.502439	1.36773e-13	205	7.39943	0.649291	0.087749	2	0.434345;0.549601	4.740916;5.768105	110;95	4955	0	0.926516	695.57	5.33921e-10	6.82578e-06	2.23903e-08	1	13.155
ENSG00000185201.16	11	307631	+	IFITM2	11:307539:rs111412325:G_A	11	307539	G/A	A	0.069712	2.35248e-06	208	4.72051	0.863738	0.182975	2	0.262414;0.387589	2.769487;3.942991	110;98	3443	0.002	0.967283	668.416	0.001967	9.05257e-06	0.0174546	1	0
ENSG00000257017.9	16	72054505	+	HP	16:72074194:rs2000999:A_G	16	72074194	G/A	A	0.161058	7.30865e-09	208	5.78367	0.716008	0.123798	2	0.435133;0.336993	4.750489;3.39308	110;98	3573	0	0.836537	355.006	2.25537e-05	7.24107e-06	0.000349462	1	0
ENSG00000163959.10	3	196211487	+	SLC51A	3:196310928:rs113314116:G_T	3	196310928	G/T	T	0.254808	8.29993e-08	208	-5.36048	-0.56535	0.105466	2	-0.35773;-0.369519	-3.836812;-3.744552	110;98	4630	0	0.880052	789.117	0.000217755	4.44789e-06	0.00262112	1	0
ENSG00000100997.20	20	25390835	-	ABHD12	20:25590349:rs6138609:A_T	20	25590349	T/A	A	0.407767	3.27734e-12	206	6.96529	0.628224	0.090194	2	0.495134;0.425085	5.498875;4.317021	110;96	3870	0	0.903514	305.487	7.6765e-09	1.34332e-05	2.59881e-07	1	0
ENSG00000142583.18	1	9088478	-	SLC2A5	1:9067100:rs2478869:C_A	1	9067100	A/C	C	0.370192	1.57389e-06	208	-4.80162	-0.462591	0.096341	2	-0.343594;-0.309563	-3.675023;-3.101769	110;98	3938	0.001	0.972037	762.96	0.00146522	8.14818e-06	0.0136056	1	0
ENSG00000179630.11	13	43879284	+	LACC1	13:43859429:rs12874535:A_G	13	43859429	A/G	G	0.543902	2.69553e-06	205	4.69275	0.44217	0.094224	2	0.411867;0.214073	4.470428;2.083121	110;95	4370	0	0.953891	696.129	0.00255159	8.04381e-06	0.0215955	1	58.392
ENSG00000197915.6	1	152224193	-	HRNR	1:152189259:rs10788826:C_T	1	152189259	T/C	C	0.336538	4.56136e-13	208	-7.23777	-0.671206	0.092737	2	-0.550196;-0.388041	-6.226249;-3.947988	110;98	3487	0	0.962956	377.262	4.01824e-10	1.56459e-05	1.75292e-08	1	54.58
ENSG00000185304.15	2	87825952	-	RGPD2	2:87218683:rs62145255:C_T	2	87218683	C/T	T	0.410628	1.06607e-05	207	4.40332	0.420647	0.09553	2	0.261964;0.347597	2.764564;3.488499	110;97	2016	0.002	0.933898	276.113	0.00443651	1.79948e-05	0.0337649	1	0
ENSG00000105889.15	7	22727613	-	STEAP1B	7:22495207:rs10230152:A_G	7	22495207	A/G	G	0.082126	1.89031e-06	207	4.76481	0.809685	0.16993	2	0.283572;0.373087	3.002036;3.763692	110;97	5437	0.001	0.907248	821.115	0.00293049	5.1194e-06	0.0241882	1	0
ENSG00000243284.1	1	159862657	-	VSIG8	1:159856126:rs11587021:C_T	1	159856126	C/T	T	0.341346	7.90471e-11	208	6.5024	0.612941	0.094264	2	0.468858;0.392725	5.166108;3.999839	110;98	4770	0	1.00872	771.303	5.25493e-08	9.85084e-06	1.55259e-06	1	0
ENSG00000155066.16	2	95274449	+	PROM2	2:94999988:rs7582368:C_G	2	94999988	C/G	G	0.721154	2.24795e-05	208	4.23872	0.444633	0.104898	2	0.204063;0.384579	2.138334;3.909764	110;98	1119	0.01	0.934987	124.481	0.00420268	4.01855e-05	0.0322711	1	49.543
ENSG00000006282.21	17	50543058	+	SPATA20	17:50548567:rs8076632:C_G	17	50548567	C/G	G	0.372596	1.73969e-29	208	-11.2752	-0.900762	0.079889	2	-0.593715;-0.765764	-6.83603;-9.183949	110;98	4048	0	0.89868	776.563	5.8729e-24	5.11978e-06	2.46283e-21	1	81.372
ENSG00000136444.10	17	50478860	+	RSAD1	17:50455432:rs2412324:T_C	17	50455432	T/C	C	0.540865	4.46126e-12	208	-6.92174	-0.613962	0.088701	2	-0.399487;-0.521299	-4.323424;-5.503545	110;98	4068	0	0.956991	879.746	9.18299e-09	6.4813e-06	3.04538e-07	1	17.375
ENSG00000155393.13	16	50065970	+	HEATR3	16:50086757:rs2005402:G_C	16	50086757	C/G	G	0.272947	4.91357e-14	207	-7.5342	-0.736363	0.097736	2	-0.425519;-0.56827	-4.63414;-6.071254	110;97	4377	0	0.926958	834.188	2.42107e-10	5.7071e-06	1.07787e-08	1	44.963
ENSG00000021488.13	19	32869767	-	SLC7A9	19:32965746:rs4805835:A_T	19	32965746	T/A	A	0.15534	9.19461e-10	206	6.1228	0.765973	0.125102	2	0.318622;0.512478	3.392433;5.337699	110;96	5777	0	0.886918	898.947	4.20743e-06	4.09036e-06	7.91558e-05	1	63.905
ENSG00000141698.17	17	41836260	-	NT5C3B	17:41839920:rs4514730:C_T	17	41839920	T/C	C	0.262136	9.65809e-07	206	4.89848	0.519321	0.106017	2	0.257518;0.420746	2.715982;4.268333	110;96	4004	0.002	0.907599	428.496	0.000881181	9.83282e-06	0.00886637	1	41.37
ENSG00000204463.12	6	31652705	-	BAG6	6:31620093:rs2857694:A_T	6	31620093	A/T	T	0.408654	7.81686e-10	208	6.1486	0.564114	0.091747	2	0.346008;0.482822	3.702554;5.034974	110;98	13102	0	0.760734	607.289	1.67827e-05	2.26951e-06	0.000270688	1	27.672
ENSG00000111077.17	12	53046969	+	TNS2	12:53045355:rs12368925:T_A	12	53045355	T/A	A	0.576923	7.04166e-17	208	8.34633	0.716893	0.085893	2	0.546984;0.52977	6.18257;5.609291	110;98	5302	0	0.938595	740.981	3.49797e-13	6.89903e-06	2.61224e-11	1	0
ENSG00000086619.14	1	236281958	-	ERO1B	1:236254242:rs1749562:G_C	1	236254242	G/C	C	0.274038	8.95728e-10	208	6.12696	0.619879	0.101172	2	0.435982;0.382083	4.760806;3.882274	110;98	5451	0	0.928716	860.333	2.16253e-06	5.59408e-06	4.42723e-05	1	0
ENSG00000205078.6	16	77199408	+	SYCE1L	16:77206320:rs9928151:G_C	16	77206320	G/C	C	0.673077	3.73661e-17	208	-8.42088	-0.760071	0.09026	2	-0.403577;-0.675933	-4.371844;-7.636289	110;98	8198	0	0.878223	1113.71	1.85746e-12	3.11232e-06	1.20134e-10	1	87.177
ENSG00000149089.13	11	34916379	-	APIP	11:34870724:rs72924541:A_G	11	34870724	A/G	G	0.358173	1.16387e-41	208	13.5217	1.0087	0.074599	2	0.664142;0.859313	7.909079;11.319993	110;98	5416	0	0.95103	807.84	6.98305e-37	6.81578e-06	3.02599e-33	1	91.741
ENSG00000168038.11	3	41962130	-	ULK4	3:41895335:rs73087378:G_A	3	41895335	G/A	A	0.161836	3.73324e-20	207	9.19548	1.03394	0.11244	2	0.52477;0.647432	5.88488;7.166189	110;97	4459	0	0.966794	539.8	7.32215e-17	1.11783e-05	1.01264e-14	1	43.437
ENSG00000109794.13	4	186104419	+	FAM149A	4:186177427:rs4862656:C_T	4	186177427	C/T	T	0.598558	2.22379e-11	208	6.69052	0.607049	0.090733	2	0.4032;0.489926	4.367378;5.12012	110;98	6289	0	0.942436	1263.77	7.82587e-08	4.13968e-06	2.23106e-06	1	0
ENSG00000179698.14	8	144107726	+	WDR97	8:144109615:rs34324679:C_A	8	144109615	C/A	A	0.128019	9.68953e-10	207	6.11444	0.827775	0.13538	2	0.198974;0.615802	2.0839;6.712999	110;97	3738	0	0.970786	651.072	9.68931e-07	9.48101e-06	2.18303e-05	1	92.51
ENSG00000189306.11	22	42519796	-	RRP7A	22:42550365:rs136988:C_T	22	42550365	C/T	T	0.199519	2.97722e-10	208	6.29996	0.708274	0.112425	2	0.418118;0.42507	4.545173;4.362762	110;98	4945	0	0.913385	709.163	8.27101e-07	6.16519e-06	1.8997e-05	1	0
ENSG00000168418.7	16	84239750	-	KCNG4	16:84199742:rs7185078:G_A	16	84199742	A/G	G	0.652174	2.05912e-07	207	5.19392	0.504117	0.097059	2	0.389883;0.311317	4.21028;3.103883	110;97	9775	0.002	0.89798	2231.38	0.00104691	1.77354e-06	0.0102949	1	0
ENSG00000121101.15	17	58692055	-	TEX14	17:58749592:rs34556895:G_T	17	58749592	T/G	G	0.637019	2.50386e-08	208	-5.573	-0.530035	0.095108	2	-0.307633;-0.45057	-3.269285;-4.655434	110;98	3234	0	0.998313	494.842	1.26375e-05	1.45249e-05	0.00021187	1	29.159
ENSG00000258289.8	14	64914361	+	CHURC1	14:64920544:rs4902336:C_T	14	64920544	T/C	C	0.810096	1.27535e-24	208	-10.2428	-1.04389	0.101915	2	-0.666798;-0.597684	-7.95211;-6.497388	110;98	4544	0	0.981599	537.845	1.69454e-21	1.21956e-05	4.68704e-19	1	0
ENSG00000204514.10	19	57889074	-	ZNF814	19:57746752:rs2074080:G_A	19	57746752	G/A	A	0.350962	4.62672e-06	208	-4.58104	-0.448518	0.097907	2	-0.213987;-0.419155	-2.244744;-4.295734	110;98	4219	0.005	0.948583	635.129	0.0040434	8.54474e-06	0.031251	1	62.212
ENSG00000196735.12	6	32628179	+	HLA-DQA1	6:32642282:rs34843907:T_G	6	32642282	T/G	G	0.584541	7.6495e-22	207	-9.60454	-0.796664	0.082947	2	-0.590247;-0.622284	-6.786138;-6.804009	110;97	10278	0	0.788614	554.886	3.49663e-15	3.1655e-06	3.60763e-13	1	0
ENSG00000139537.11	12	48904110	+	CCDC65	12:48960344:rs10875901:G_A	12	48960344	A/G	G	0.415049	3.03265e-15	206	-7.88955	-0.691293	0.087621	2	-0.626764;-0.370593	-7.324492;-3.716744	110;96	4158	0	0.888064	361.017	2.49388e-11	1.02648e-05	1.30203e-09	1	83.304
ENSG00000169598.15	1	3857267	+	DFFB	1:3879978:rs12071660:G_A	1	3879978	A/G	G	0.449519	1.16977e-09	208	-6.08433	-0.552526	0.090811	2	-0.296236;-0.523819	-3.142307;-5.534899	110;98	7240	0	0.937023	1443.65	4.00023e-06	3.50745e-06	7.59167e-05	1	73.951
ENSG00000184110.14	16	28688558	+	EIF3C	16:28821978:rs62036621:C_A	16	28821978	A/C	C	0.60628	1.2393e-08	207	-5.69423	-0.532605	0.093534	2	-0.410175;-0.356042	-4.450264;-3.57919	110;97	2650	0	0.910478	456.16	1.72715e-05	9.40878e-06	0.000277198	1	0
ENSG00000125818.18	20	1113240	+	PSMF1	20:1104748:rs73069838:G_C	20	1104748	G/C	C	0.112981	4.11866e-08	208	-5.48569	-0.794098	0.144758	2	-0.420795;-0.313418	-4.577298;-3.142443	110;98	6046	0	0.968419	1560.87	8.83383e-05	3.90177e-06	0.0011975	1	0
ENSG00000065060.17	6	34792015	+	UHRF1BP1	6:34830321:rs112327514:A_G	6	34830321	A/G	G	0.317073	7.86545e-14	205	7.47255	0.703074	0.094087	2	0.42677;0.565753	4.649227;5.974185	110;95	4913	0	0.906071	531.248	4.09127e-10	7.85308e-06	1.77881e-08	1	41.134
ENSG00000165695.9	9	132878777	-	AK8	9:132818753:rs370741:C_T	9	132818753	T/C	C	0.413462	1.1005e-10	208	-6.45246	-0.586398	0.09088	2	-0.418476;-0.444082	-4.549473;-4.580376	110;98	5311	0	0.967991	1093.82	2.03116e-07	5.55426e-06	5.22873e-06	1	0
ENSG00000197013.10	19	21496682	+	ZNF429	19:21518702:rs7258901:A_G	19	21518702	A/G	G	0.227053	1.19346e-08	207	5.70066	0.621757	0.109068	2	0.480694;0.269335	5.314975;2.667746	110;97	6599	0	0.884525	437.841	2.22479e-05	8.26414e-06	0.00034596	1	67.439
ENSG00000172322.14	12	9951316	+	CLEC12A	12:9959313:rs7298632:G_A	12	9959313	G/A	A	0.253659	2.92383e-06	205	4.6761	0.504534	0.107896	2	0.248573;0.403215	2.618508;4.051425	110;95	5021	0.001	0.914898	627.205	0.00323922	7.03819e-06	0.0261704	1	32.915
ENSG00000164530.15	6	36948263	+	PI16	6:36955339:rs62406522:C_T	6	36955339	C/T	T	0.134615	2.2196e-11	208	6.6908	0.871868	0.130309	2	0.527913;0.344041	5.926541;3.468656	110;98	5007	0	0.965285	876.217	3.65407e-08	6.82711e-06	1.09961e-06	1	61.966
ENSG00000171928.14	17	18781111	+	TVP23B	17:18777256:rs4924925:T_G	17	18777256	G/T	T	0.557971	5.90284e-07	207	4.99437	0.466921	0.093489	2	0.267857;0.420044	2.829108;4.28319	110;97	2251	0	0.936257	307.652	0.000322568	1.63835e-05	0.0037044	1	33.376
ENSG00000212127.5	12	11171573	-	TAS2R14	12:10922316:rs11054078:G_C	12	10922316	C/G	G	0.594203	9.43199e-11	207	-6.47579	-0.591033	0.091268	2	-0.412765;-0.455502	-4.481142;-4.688028	110;97	5221	0	0.859394	696.518	7.0853e-07	4.36264e-06	1.65366e-05	1	0
ENSG00000132970.14	13	26557683	+	WASF3	13:26560222:rs75947067:A_T	13	26560222	A/T	T	0.112981	5.89233e-07	208	-4.99471	-0.730967	0.146348	2	-0.329502;-0.351831	-3.515063;-3.552553	110;98	6009	0.002	0.876544	851.516	0.0013433	4.02405e-06	0.0126727	1	0
ENSG00000114331.15	3	195443044	-	ACAP2	3:195356148:rs6437374:C_G	3	195356148	C/G	G	0.646635	8.22367e-18	208	-8.59643	-0.757382	0.088104	2	-0.481655;-0.6251	-5.32713;-6.879948	110;98	5834	0	0.87426	951.349	4.8748e-13	3.54549e-06	3.482e-11	1	54.154
ENSG00000128944.13	15	40382721	+	KNSTRN	15:40382719:rs17733008:T_C	15	40382719	T/C	C	0.103365	4.32475e-16	208	8.1291	1.14049	0.140297	2	0.4001;0.65086	4.330668;7.254833	110;98	3764	0	0.894626	452.275	4.44878e-12	8.55945e-06	2.66517e-10	1	84.054
ENSG00000161692.18	17	44708608	+	DBF4B	17:44755497:rs139453940:A_T	17	44755497	A/T	T	0.154589	2.62199e-23	207	-9.94612	-1.11226	0.111829	2	-0.591798;-0.655071	-6.808415;-7.279274	110;97	3641	0	0.869332	430.966	4.79703e-18	7.56378e-06	7.79517e-16	1	0
ENSG00000161692.18	17	44708608	+	DBF4B	17:44788788:rs76948384:T_A	17	44788788	T/A	A	0.040865	7.95102e-07	208	-4.93657	-1.15665	0.234303	2	-0.264328;-0.413821	-2.790442;-4.235546	110;98	3641	1	0.869332	430.966	0.00102107	1.08357e-06	0.0404747	2	30.797
ENSG00000184517.12	16	75148494	+	ZFP1	16:75128400:rs1895505:T_C	16	75128400	T/C	C	0.357488	1.48785e-06	207	-4.81286	-0.468057	0.097251	2	-0.20792;-0.457366	-2.179654;-4.709644	110;97	4946	0.002	0.90432	684.872	0.00204384	6.02281e-06	0.0179769	1	75.044
ENSG00000184227.8	14	73537143	+	ACOT1	14:73526314:rs35417585:A_G	14	73526314	A/G	G	0.269231	2.06611e-11	208	6.70127	0.671753	0.100243	2	0.307164;0.58345	3.264051;6.304714	110;98	4810	0	0.881642	538.578	1.0173e-07	6.58821e-06	2.8435e-06	1	83.803
ENSG00000184227.8	14	73537143	+	ACOT1	14:73523413:rs4899469:T_C	14	73523413	T/C	C	0.711538	1.07621e-07	208	-5.31336	-0.539563	0.101548	2	-0.482256;-0.211334	-5.334744;-2.088908	110;98	4810	1	0.881642	538.578	0.000192432	9.69641e-07	0.0141117	2	79.501
ENSG00000178202.13	11	108498384	-	POGLUT3	11:108526913:rs10890853:G_A	11	108526913	A/G	G	0.836538	4.11823e-06	208	4.60532	0.581673	0.126304	2	0.239644;0.396149	2.521553;4.037849	110;98	3843	0.001	0.992523	537.825	0.00232318	1.29515e-05	0.0199744	1	34.871
ENSG00000173890.17	3	170037995	+	GPR160	3:169386754:rs1879795:A_G	3	169386754	A/G	G	0.28744	7.48508e-06	207	4.47941	0.464458	0.103687	2	0.309172;0.305589	3.286485;3.043854	110;97	4180	0.004	1.00013	649.518	0.0048462	1.11748e-05	0.0362489	1	0
ENSG00000170322.14	11	129895590	-	NFRKB	11:129853830:rs7114881:G_A	11	129853830	A/G	G	0.485577	1.35396e-08	208	5.67911	0.518373	0.091277	2	0.237659;0.531021	2.500046;5.624995	110;98	4917	0	1.01013	1073.78	1.29307e-05	7.12881e-06	0.00021603	1	83.71
ENSG00000172113.9	3	48301685	-	NME6	3:48098741:rs13089844:G_A	3	48098741	A/G	G	0.354369	7.0229e-12	206	-6.85719	-0.637284	0.092937	2	-0.426005;-0.490917	-4.640004;-5.078037	110;96	1857	0	0.883362	151.536	1.23862e-08	2.36966e-05	3.97583e-07	1	0
ENSG00000164008.16	1	42767249	+	C1orf50	1:42832396:rs11580112:T_C	1	42832396	T/C	C	0.44686	2.4027e-11	207	-6.67919	-0.59888	0.089664	2	-0.511857;-0.364548	-5.715202;-3.671007	110;97	4114	0	0.91324	408.29	5.02669e-08	1.0699e-05	1.49535e-06	1	40.406
ENSG00000118004.17	2	3594832	+	COLEC11	2:3606600:rs11123637:T_C	2	3606600	C/T	T	0.346154	5.32384e-14	208	7.52372	0.687456	0.091372	2	0.428157;0.561723	4.665973;6.017633	110;98	6373	0	1.00769	1187.85	5.26141e-11	6.3617e-06	2.57137e-09	1	37.075
ENSG00000118004.17	2	3594832	+	COLEC11	2:3601729:rs13003107:G_C	2	3601729	G/C	C	0.346154	2.80605e-07	208	-5.13603	-0.498633	0.097085	2	-0.325491;-0.375175	-3.469771;-3.806415	110;98	6373	1	1.00769	1187.85	0.000312331	1.18794e-06	0.0176187	2	0
ENSG00000129946.10	19	460996	-	SHC2	19:485953:rs10419509:C_A	19	485953	C/A	A	0.40625	8.72303e-10	208	-6.13118	-0.56328	0.091871	2	-0.290676;-0.534479	-3.080612;-5.66851	110;98	4103	0	0.923842	1035.51	2.68705e-06	4.50942e-06	5.34123e-05	1	77.485
ENSG00000170113.16	15	22773063	+	NIPA1	15:22803899:nors:C_T	15	22803899	C/T	T	0.13285	7.43032e-07	207	4.94977	0.677744	0.136924	2	0.394096;0.271931	4.259817;2.694463	110;97	2007	0	0.959046	466.244	0.000488124	1.23767e-05	0.00533693	1	0
ENSG00000162753.13	1	173603072	-	SLC9C2	1:173677634:rs61826793:G_A	1	173677634	A/G	G	0.865385	6.89489e-07	208	-4.9643	-0.674287	0.135827	2	-0.274206;-0.407196	-2.898818;-4.161132	110;98	3297	0.001	0.916093	326.507	0.000470742	1.36235e-05	0.00517737	1	12.659
ENSG00000129673.9	17	76453351	+	AANAT	17:76482816:rs7224108:C_T	17	76482816	C/T	T	0.658537	8.23571e-08	205	-5.36189	-0.522956	0.097532	2	-0.297029;-0.442129	-3.151118;-4.485714	110;95	5359	0	0.943729	1015.16	0.00014506	5.19361e-06	0.0018488	1	28.898
ENSG00000196502.11	16	28623625	-	SULT1A1	16:28598008:rs62031562:A_T	16	28598008	T/A	A	0.634615	1.28775e-07	208	5.28058	0.504878	0.09561	2	0.436447;0.2656	4.766453;2.643228	110;98	2643	0	0.929806	418.159	0.000110399	1.15874e-05	0.00145409	1	48.118
ENSG00000196932.12	10	61453381	-	TMEM26	10:61285655:rs74576102:C_T	10	61285655	C/T	T	0.036058	5.49349e-09	208	5.83149	1.42176	0.243808	2	0.356747;0.432088	3.825516;4.44271	110;98	4588	0	0.950334	537.336	5.66883e-06	1.02051e-05	0.000104384	1	0
ENSG00000185864.16	16	21880827	-	NPIPB4	16:21592709:rs141620458:G_A	16	21592709	G/A	A	0.125604	1.1816e-06	207	4.8587	0.682674	0.140505	2	0.348638;0.313124	3.732599;3.122867	110;97	2015	0.001	0.955653	429.607	0.000723399	1.31694e-05	0.00752937	1	0
ENSG00000213906.10	14	24305734	+	LTB4R2	14:24900949:rs11158959:G_A	14	24900949	G/A	A	0.314904	1.12277e-06	208	-4.8688	-0.486939	0.100012	2	-0.26963;-0.39951	-2.848553;-4.075256	110;98	5268	0.002	0.935365	873.729	0.00157459	5.73729e-06	0.0144764	1	7.536
ENSG00000002933.9	7	150800403	+	TMEM176A	7:150806549:rs717658:A_T	7	150806549	A/T	T	0.459135	2.18689e-09	208	5.98328	0.543742	0.090877	2	0.335462;0.473257	3.582562;4.921248	110;98	5041	0	1.00474	991.852	2.03497e-06	7.50028e-06	4.19914e-05	1	27.263
ENSG00000151012.13	4	138242349	-	SLC7A11	4:138309666:rs4863780:C_A	4	138309666	C/A	A	0.146635	9.03042e-07	208	-4.91167	-0.644418	0.131201	2	-0.32211;-0.348806	-3.431665;-3.519926	110;98	5222	0.001	0.886963	651.543	0.00142419	5.64539e-06	0.0133133	1	0
ENSG00000154358.21	1	228208063	+	OBSCN	1:228066129:rs1832734:G_C	1	228066129	G/C	C	0.59375	1.56232e-06	208	4.80309	0.454921	0.094714	2	0.364356;0.285695	3.913144;2.851643	110;98	4646	0.002	0.825397	465.087	0.00273366	5.07777e-06	0.0228098	1	0
ENSG00000112031.16	6	153002709	-	MTRF1L	6:152999825:rs2038333:T_C	6	152999825	T/C	C	0.668269	7.12908e-14	208	-7.48547	-0.691842	0.092425	2	-0.353438;-0.625985	-3.787545;-6.892563	110;98	6130	0	0.905243	775.551	5.37882e-10	5.35046e-06	2.24838e-08	1	85.118
ENSG00000217442.4	22	50562919	-	SYCE3	22:50562842:rs78789402:G_A	22	50562842	G/A	A	0.069712	1.06463e-10	208	6.45748	1.13469	0.175718	2	0.329537;0.535641	3.515464;5.683174	110;98	3638	0	0.891324	557.156	3.77386e-07	6.79738e-06	9.22183e-06	1	69.61
ENSG00000086232.13	7	6059175	-	EIF2AK1	7:6040320:rs62456202:C_T	7	6040320	C/T	T	0.423077	1.80062e-07	208	5.21882	0.487009	0.093318	2	0.451507;0.237816	4.950771;2.357983	110;98	6172	0.001	0.865358	949.624	0.000578392	3.33799e-06	0.00619877	1	66.658
ENSG00000005471.17	7	87480435	-	ABCB4	7:87472091:rs4148812:C_G	7	87472091	C/G	G	0.298077	6.50182e-06	208	4.50938	0.461325	0.102303	2	0.306575;0.31114	3.257466;3.118399	110;98	3779	0.003	0.938349	392.26	0.00377317	1.30134e-05	0.0295667	1	0
ENSG00000125991.19	20	35542021	+	ERGIC3	20:35554486:rs60267524:C_T	20	35554486	C/T	T	0.180288	3.43275e-08	208	5.5178	0.657266	0.119117	2	0.423386;0.314721	4.608453;3.156216	110;98	3011	0	0.965751	262.377	1.35976e-05	2.28613e-05	0.000225471	1	0
ENSG00000185269.12	17	81961840	-	NOTUM	17:81953545:rs35878485:T_C	17	81953545	T/C	C	0.555288	6.20709e-09	208	-5.81108	-0.531794	0.091514	2	-0.480582;-0.284238	-5.313559;-2.836459	110;98	5990	0	0.908297	842.187	1.65295e-05	5.0251e-06	0.000268131	1	62.905
ENSG00000165915.14	11	47407132	+	SLC39A13	11:47395085:rs55876153:G_A	11	47395085	G/A	A	0.357488	7.25975e-07	207	4.95428	0.480371	0.096961	2	0.325658;0.352435	3.471646;3.540389	110;97	2869	0	0.923137	179.114	0.000266622	2.59602e-05	0.00311979	1	0
ENSG00000184898.7	2	151261863	-	RBM43	2:151383985:rs34130563:A_G	2	151383985	A/G	G	0.423077	7.58778e-07	208	-4.94568	-0.464268	0.093873	2	-0.304528;-0.372602	-3.234616;-3.778243	110;98	4461	0	0.967864	537.436	0.000530913	1.12963e-05	0.0057708	1	0
ENSG00000140873.16	16	77435034	-	ADAMTS18	16:77362534:rs2650905:T_C	16	77362534	T/C	C	0.612981	8.88371e-27	208	-10.7126	-0.865666	0.080808	2	-0.658428;-0.655543	-7.817238;-7.324752	110;98	8654	0	0.913028	1265.69	1.15273e-21	3.44642e-06	3.25772e-19	1	0
ENSG00000108587.15	17	30477362	+	GOSR1	17:30325896:rs3110060:A_C	17	30325896	A/C	C	0.415865	3.66099e-06	208	4.62976	0.438511	0.094716	2	0.298106;0.337057	3.163084;3.393766	110;98	2478	0.002	0.893041	206.612	0.00169959	1.85435e-05	0.01544	1	0
ENSG00000168959.14	11	89065945	-	GRM5	11:88156037:rs1943168:A_G	11	88156037	A/G	G	0.153846	4.96541e-06	208	4.56624	0.591562	0.129551	2	0.372385;0.242724	4.006058;2.408145	110;98	3919	0.001	0.859106	298.649	0.00391119	1.01551e-05	0.03041	1	3.528
ENSG00000144895.12	3	150546678	+	EIF2A	3:150549316:rs6787881:G_T	3	150549316	G/T	T	0.847826	4.94757e-07	207	-5.02834	-0.649495	0.129167	2	-0.495763;-0.151484	-5.506948;-1.481165	110;97	4384	0	0.96294	716.572	0.000483111	8.23638e-06	0.00529102	1	86.929
ENSG00000100523.14	14	53153282	-	DDHD1	14:53153435:rs1959355:G_T	14	53153435	T/G	G	0.179612	4.96029e-07	206	-5.02784	-0.609006	0.121127	2	-0.275849;-0.418462	-2.916892;-4.242771	110;96	4671	0.001	0.922125	545.237	0.000528802	8.47325e-06	0.00575266	1	24.021
ENSG00000184677.18	1	22428838	+	ZBTB40	1:22420411:rs10917228:G_A	1	22420411	G/A	A	0.439904	1.47391e-06	208	4.81474	0.451098	0.093691	2	0.329308;0.327586	3.512873;3.292678	110;98	4976	0	0.916349	776.881	0.00208431	5.73458e-06	0.0182711	1	0
ENSG00000113812.14	3	53882152	-	ACTR8	3:53899584:rs57398949:C_T	3	53899584	C/T	T	0.370192	3.8647e-20	208	-9.19176	-0.787067	0.085627	2	-0.596285;-0.568728	-6.873173;-6.1093	110;98	4409	0	0.875015	668.839	3.20852e-15	5.06954e-06	3.36377e-13	1	0
ENSG00000134201.12	1	109711780	+	GSTM5	1:109710619:rs3754446:A_C	1	109710619	A/C	C	0.298077	1.15541e-15	208	-8.00911	-0.750515	0.093708	2	-0.493298;-0.5501	-5.475341;-5.867287	110;98	4441	0	0.940401	799.817	4.93605e-12	6.46154e-06	2.94351e-10	1	0
ENSG00000177981.11	12	48181213	-	ASB8	12:48124481:rs10875746:A_C	12	48124481	A/C	C	0.264423	1.4456e-07	208	5.25936	0.549301	0.104443	2	0.232019;0.486428	2.439017;5.078128	110;98	5101	0	0.887259	533.548	0.000234272	6.90771e-06	0.00279151	1	77.173
ENSG00000106086.20	7	30027404	+	PLEKHA8	7:30075001:rs11975645:T_C	7	30075001	T/C	C	0.168269	4.42444e-07	208	5.04973	0.62462	0.123694	2	0.27525;0.417179	2.910305;4.273415	110;98	5202	0.001	0.907207	870.636	0.000828373	4.82691e-06	0.00840004	1	24.032
ENSG00000130584.11	20	63832038	-	ZBTB46	20:63770545:rs6089984:G_A	20	63770545	A/G	G	0.346154	3.83858e-06	208	4.61994	0.453425	0.098145	2	0.218136;0.419988	2.289342;4.305154	110;98	4514	0.005	0.934509	858.674	0.00491198	5.80755e-06	0.0366776	1	61.086
ENSG00000142185.16	21	44350163	+	TRPM2	21:44387493:rs62218769:G_A	21	44387493	G/A	A	0.235577	4.28801e-07	208	-5.05571	-0.551232	0.109032	2	-0.278993;-0.41408	-2.951518;-4.238464	110;98	5555	0.001	0.935429	979.629	0.000712058	5.11906e-06	0.00744872	1	16.138
ENSG00000104892.17	19	45333434	+	KLC3	19:45341973:rs10416849:C_G	19	45341973	C/G	G	0.367788	9.13043e-07	208	4.90951	0.472555	0.096253	2	0.253855;0.421065	2.676022;4.317351	110;98	5085	0.001	0.91115	928.324	0.00164481	4.64297e-06	0.0150052	1	44.636
ENSG00000102738.8	13	40771190	-	MRPS31	13:40948202:rs9532679:A_C	13	40948202	A/C	C	0.189904	1.84167e-06	208	4.77006	0.566109	0.118679	2	0.41636;0.217982	4.524116;2.156222	110;98	4303	0.002	0.996314	736.804	0.0013916	9.65032e-06	0.0130619	1	59.585
ENSG00000237651.6	2	61145068	+	C2orf74	2:61152953:rs1665274:T_C	2	61152953	T/C	C	0.42233	9.08133e-21	206	9.34625	0.781199	0.083584	2	0.524942;0.664999	5.887152;7.389182	110;96	3774	0	0.872639	438.096	6.86802e-16	7.61388e-06	8.26706e-14	1	57.935
ENSG00000244731.8	6	31982057	+	C4A	6:32272295:rs3115556:T_A	6	32272295	T/A	A	0.099034	5.32663e-12	207	-6.89659	-1.02324	0.148368	2	-0.493294;-0.416563	-5.475299;-4.244066	110;97	14474	0	0.804464	666.52	1.70906e-07	3.0032e-06	4.5158e-06	1	0
ENSG00000189181.5	1	248682328	-	OR14I1	1:248787131:rs4926506:A_G	1	248787131	A/G	G	0.329327	1.33199e-05	208	-4.35478	-0.434914	0.099871	2	-0.280477;-0.318856	-2.967881;-3.199978	110;98	2721	0.005	0.919984	294.214	0.0062902	1.54943e-05	0.0448561	1	0
ENSG00000110660.15	11	107928293	-	SLC35F2	11:107875618:rs7481935:G_A	11	107875618	G/A	A	0.347087	3.55687e-15	206	7.86963	0.714136	0.090746	2	0.483089;0.550149	5.3453;5.806157	110;96	4466	0	0.862881	460.321	7.12204e-11	6.76722e-06	3.36678e-09	1	0
ENSG00000183527.12	21	39183488	-	PSMG1	21:39267387:rs62223011:A_G	21	39267387	G/A	A	0.550481	1.46272e-11	208	-6.75155	-0.602675	0.089265	2	-0.422304;-0.477151	-4.595427;-4.967428	110;98	6265	0	0.923893	1063.07	6.29677e-08	4.39392e-06	1.82312e-06	1	0
ENSG00000182070.5	11	5154757	-	OR52A1	11:5221383:rs11036336:T_C	11	5221383	C/T	T	0.168269	3.67691e-06	208	-4.62886	-0.577621	0.124787	2	-0.35548;-0.271676	-3.810971;-2.706048	110;98	7759	0.003	0.964423	1082.03	0.00490477	5.50121e-06	0.0366448	1	0
ENSG00000184923.12	10	87225448	+	NUTM2A	10:87257308:rs2025784:G_A	10	87257308	A/G	G	0.887805	5.36859e-07	205	-5.01265	-0.740326	0.147692	2	-0.243587;-0.452528	-2.564327;-4.604111	110;95	4030	0	0.912613	519.436	0.000590042	8.37596e-06	0.00629249	1	64.696
ENSG00000065600.12	1	212414901	-	PACC1	1:212276874:rs351417:C_T	1	212276874	C/T	T	0.372596	1.49926e-06	208	-4.81133	-0.46282	0.096194	2	-0.194277;-0.467629	-2.033742;-4.854792	110;98	5014	0	0.963284	649.932	0.00127538	9.09892e-06	0.0121553	1	79.355
ENSG00000146733.14	7	56051604	-	PSPH	7:55790974:rs10262809:C_A	7	55790974	C/A	A	0.141827	4.30819e-06	208	4.59593	0.615401	0.133901	2	0.354463;0.268236	3.799295;2.670452	110;98	5316	0.002	0.840098	413.024	0.00519026	6.39175e-06	0.0382936	1	0
ENSG00000174899.11	3	157543246	+	SLC66A1L	3:157543172:rs6441135:T_G	3	157543172	T/G	G	0.475962	4.62023e-07	208	-5.04145	-0.467205	0.092673	2	-0.448257;-0.21657	-4.910798;-2.141919	110;98	4632	0	0.892169	359.262	0.00044229	1.06017e-05	0.00487682	1	71.152
ENSG00000104626.14	8	9002147	+	ERI1	8:9014994:rs2953810:C_T	8	9014994	C/T	T	0.613527	2.56825e-06	207	-4.70263	-0.451152	0.095936	2	-0.28945;-0.358312	-3.067038;-3.603643	110;97	6763	0.002	0.907489	749.768	0.00355727	5.61526e-06	0.0282798	1	0
ENSG00000169402.15	7	6754109	+	RSPH10B2	7:6822249:rs2711224:G_C	7	6822249	G/C	C	0.453659	9.63229e-08	205	-5.33353	-0.495803	0.09296	2	-0.353412;-0.376416	-3.78725;-3.759542	110;95	6273	0	0.849936	807.484	0.000340208	3.51488e-06	0.00387277	1	0
ENSG00000198826.11	15	32615144	+	ARHGAP11A	15:32654844:rs55654632:T_G	15	32654844	T/G	G	0.245192	3.55006e-07	208	-5.09163	-0.547182	0.107467	2	-0.265404;-0.432636	-2.802225;-4.448963	110;98	4758	0.002	0.89471	825.543	0.00071883	4.6917e-06	0.00748781	1	45.654
ENSG00000133665.13	10	80344745	+	DYDC2	10:80356846:rs4146515:G_A	10	80356846	A/G	G	0.473558	3.74198e-09	208	5.89521	0.535846	0.090895	2	0.365498;0.430865	3.926326;4.428743	110;98	5859	0	0.906018	642.415	8.41349e-06	6.4918e-06	0.00014881	1	0
ENSG00000183793.14	16	15381047	-	NPIPA5	16:15036083:rs3198697:C_T	16	15036083	T/C	C	0.603365	2.98271e-09	208	-5.93255	-0.549874	0.092688	2	-0.351362;-0.450564	-3.763758;-4.655367	110;98	2637	0	0.880107	401.467	6.42878e-06	8.7466e-06	0.000116724	1	0
ENSG00000160284.15	21	46184476	-	SPATC1L	21:46229888:rs915804:G_C	21	46229888	C/G	G	0.451923	9.2752e-07	208	4.90642	0.457599	0.093265	2	0.320175;0.350237	3.409892;3.535352	110;98	4687	0.002	0.934362	599.101	0.000932799	8.31644e-06	0.00929225	1	0
ENSG00000038002.9	4	177442437	-	AGA	4:177440833:rs13133517:T_C	4	177440833	T/C	C	0.372596	3.27138e-14	208	-7.5871	-0.6809	0.089744	2	-0.450725;-0.546288	-4.941136;-5.818447	110;98	4857	0	0.847348	652.688	9.61464e-10	4.2671e-06	3.84586e-08	1	0
ENSG00000144035.4	2	73642422	-	NAT8	2:73658963:rs77962988:T_C	2	73658963	T/C	C	0.154589	1.07789e-05	207	4.40093	0.572134	0.130003	2	0.310402;0.293197	3.300246;2.914557	110;97	2972	0.005	0.969104	416.899	0.00536653	1.46657e-05	0.0393042	1	0
ENSG00000250120.8	5	140855883	+	PCDHA10	5:140806853:rs3756337:G_C	5	140806853	C/G	G	0.507246	3.05772e-07	207	5.11985	0.474179	0.092616	2	0.318569;0.382573	3.391828;3.867259	110;97	3589	0	0.906128	409.102	0.000301647	1.02018e-05	0.00350125	1	0
ENSG00000078246.17	12	2877223	+	TULP3	12:2892178:rs2907603:G_A	12	2892178	A/G	G	0.574879	2.5196e-13	207	7.31786	0.648452	0.088612	2	0.476673;0.489173	5.264219;5.084249	110;97	5536	0	1.02926	1162.58	1.52174e-10	7.26983e-06	6.917e-09	1	0
ENSG00000141569.12	17	75896951	-	TRIM65	17:75900965:rs9902371:A_G	17	75900965	G/A	A	0.754808	4.18858e-11	208	-6.59725	-0.683733	0.103639	2	-0.431695;-0.447731	-4.708774;-4.622542	110;98	4470	0	0.934146	674.242	9.1092e-08	7.37984e-06	2.55766e-06	1	0
ENSG00000090054.15	9	92115413	-	SPTLC1	9:92112369:rs2297568:G_A	9	92112369	A/G	G	0.625	2.88845e-06	208	-4.6786	-0.450698	0.096332	2	-0.317252;-0.322466	-3.377033;-3.238252	110;98	5458	0.001	0.882525	489.346	0.0031938	7.29473e-06	0.0258366	1	0
ENSG00000104537.17	8	123737402	-	ANXA13	8:123720184:rs4595110:C_G	8	123720184	G/C	C	0.637019	7.11112e-07	208	-4.9583	-0.47809	0.096422	2	-0.351205;-0.322436	-3.76196;-3.237934	110;98	4876	0	0.952868	886.427	0.000909114	6.2791e-06	0.00909114	1	0
ENSG00000018699.13	2	32628032	+	TTC27	2:32678481:rs111896629:G_A	2	32678481	G/A	A	0.125	6.36279e-08	208	-5.40829	-0.750729	0.138811	2	-0.29806;-0.439578	-3.162582;-4.528522	110;98	4650	0	0.913422	583.008	9.28345e-05	7.50114e-06	0.00125303	1	26.401
ENSG00000197457.10	20	63657682	-	STMN3	20:63731744:rs6122158:G_A	20	63731744	G/A	A	0.263285	9.10918e-07	207	4.90997	0.518553	0.105612	2	0.357249;0.310247	3.831292;3.092663	110;97	5131	0.002	0.94505	982.632	0.00134532	5.40803e-06	0.0126825	1	0
ENSG00000188385.12	10	132036336	+	JAKMIP3	10:132141923:rs11592585:A_G	10	132141923	G/A	A	0.637019	1.14196e-19	208	-9.0745	-0.783126	0.0863	2	-0.492233;-0.662771	-5.46172;-7.433849	110;98	6669	0	0.94661	1233.75	1.01055e-15	4.34749e-06	1.18194e-13	1	70.315
ENSG00000188385.12	10	132036336	+	JAKMIP3	10:132062053:rs12572115:G_A	10	132062053	G/A	A	0.295673	1.40127e-07	208	5.26508	0.531371	0.100924	2	0.347533;0.368126	3.719967;3.729357	110;98	6669	1	0.94661	1233.75	0.000280523	7.29205e-07	0.0171431	2	0
ENSG00000038945.15	8	16567490	-	MSR1	8:16191355:rs435181:T_C	8	16191355	T/C	C	0.074879	3.02778e-06	207	-4.66893	-0.829269	0.177614	2	-0.280049;-0.363995	-2.963156;-3.665024	110;97	7206	0.004	0.967369	1111.5	0.00410059	5.44654e-06	0.0316366	1	0
ENSG00000101546.13	18	80034389	+	RBFA	18:80064423:rs11664651:A_C	18	80064423	C/A	A	0.211538	5.08652e-06	208	-4.56119	-0.52209	0.114464	2	-0.105299;-0.519814	-1.094819;-5.48511	110;98	3680	0.006	0.892191	491.859	0.00496966	7.74447e-06	0.0370233	1	91.019
ENSG00000139197.10	12	7188685	+	PEX5	12:7207547:rs3825405:C_A	12	7207547	A/C	C	0.5	1.75246e-17	208	-8.50913	-0.718633	0.084454	2	-0.465692;-0.631059	-5.126567;-6.965254	110;98	4358	0	0.946341	812.977	8.05627e-14	6.58713e-06	6.93586e-12	1	65.099
ENSG00000176148.16	11	33039417	+	TCP11L1	11:33142603:rs11032166:A_G	11	33142603	A/G	G	0.230769	1.04936e-05	208	-4.40674	-0.490424	0.111289	2	-0.181409;-0.429273	-1.896665;-4.410586	110;98	4883	0.008	1.00872	678.218	0.00676717	1.12027e-05	0.0473864	1	73.831
ENSG00000155093.19	7	158587823	-	PTPRN2	7:158447198:rs61461018:A_G	7	158447198	A/G	G	0.112981	1.23538e-06	208	-4.84988	-0.711953	0.146798	2	-0.314326;-0.349051	-3.344197;-3.522572	110;98	5282	0	0.979392	808.297	0.00116068	8.01581e-06	0.0112185	1	0
ENSG00000187288.10	3	9880254	-	CIDEC	3:9890653:rs279558:G_C	3	9890653	C/G	G	0.278846	2.10874e-06	208	4.74271	0.492591	0.103863	2	0.199234;0.454297	2.086678;4.698738	110;98	5214	0.002	0.950488	1043.66	0.00303687	5.25883e-06	0.0248391	1	76.069
ENSG00000088002.11	19	48552075	+	SULT2B1	19:48589294:rs10401347:G_A	19	48589294	A/G	G	0.471154	9.38144e-14	208	7.44933	0.650088	0.087268	2	0.469231;0.510849	5.170778;5.374437	110;98	5244	0	0.907658	899.247	7.44908e-10	4.68693e-06	3.04522e-08	1	0
ENSG00000172955.17	4	99219537	-	ADH6	4:99417104:rs284779:C_G	4	99417104	C/G	G	0.4375	4.88002e-06	208	4.56988	0.430558	0.094217	2	0.266285;0.363468	2.811873;3.678631	110;98	5201	0.003	0.908558	575.908	0.00497793	7.36105e-06	0.0370424	1	0
ENSG00000185187.13	11	417455	-	SIGIRR	11:403545:rs35828848:T_C	11	403545	C/T	T	0.204327	2.04963e-11	208	-6.70244	-0.739085	0.110271	2	-0.479534;-0.406121	-5.300311;-4.149089	110;98	3889	0	0.946915	622.96	3.42381e-08	8.62584e-06	1.03511e-06	1	0
ENSG00000196418.12	1	247172016	-	ZNF124	1:247124720:rs4925710:T_C	1	247124720	T/C	C	0.264423	1.4748e-16	208	-8.25853	-0.796727	0.096473	2	-0.490982;-0.580259	-5.445724;-6.262031	110;98	6161	0	0.90412	785.953	2.09258e-12	5.24137e-06	1.327e-10	1	0
ENSG00000214435.8	10	102869470	+	AS3MT	10:102861311:rs12241517:A_G	10	102861311	G/A	A	0.647343	9.67544e-12	207	6.81125	0.633244	0.09297	2	0.452711;0.453269	4.965604;4.662178	110;97	3503	0	0.928835	412.638	1.62649e-08	1.16725e-05	5.10735e-07	1	0
ENSG00000099991.18	22	24011192	+	CABIN1	22:23905106:rs5760095:G_A	22	23905106	A/G	G	0.495169	3.41678e-06	207	4.64403	0.434434	0.093547	2	0.300468;0.338167	3.189366;3.387763	110;97	4822	0.004	1.06017	907.674	0.00212998	1.08516e-05	0.0185837	1	0
ENSG00000034239.11	8	48735311	-	EFCAB1	8:48735351:rs3750259:C_A	8	48735351	C/A	A	0.615385	4.54065e-24	208	-10.1192	-0.834805	0.082497	2	-0.658364;-0.595043	-7.81622;-6.461352	110;98	3089	0	0.930725	264.236	3.47044e-20	1.84421e-05	8.05638e-18	1	0
ENSG00000023516.9	13	42272152	+	AKAP11	13:42223718:rs418933:A_G	13	42223718	G/A	A	0.173077	2.84067e-06	208	4.68202	0.577133	0.123266	2	0.221775;0.424308	2.328498;4.354112	110;98	4773	0.004	0.917979	637.771	0.0031382	7.05771e-06	0.025482	1	61.575
ENSG00000145692.15	5	79111809	+	BHMT	5:79113237:rs651852:C_T	5	79113237	T/C	C	0.512019	2.37791e-06	208	-4.71833	-0.439862	0.093224	2	-0.226698;-0.424015	-2.381565;-4.35079	110;98	4318	0.004	0.948752	642.552	0.00217327	8.45448e-06	0.0189233	1	59.632
ENSG00000260097.3	7	102356444	-	SPDYE6	7:102466924:rs56308176:G_A	7	102466924	G/A	A	0.478365	8.89173e-07	208	4.9147	0.456595	0.092904	2	0.307664;0.365066	3.269627;3.696018	110;98	3980	0	0.892975	431.956	0.000928671	8.86462e-06	0.00925822	1	0
ENSG00000284981.1	7	102543849	-	UPK3BL2	7:102713561:rs4729853:C_A	7	102713561	C/A	A	0.206731	1.91322e-07	208	-5.20758	-0.593013	0.113875	2	-0.373244;-0.331269	-4.016027;-3.331919	110;98	3634	0	0.886272	411.076	0.000240668	8.90668e-06	0.00285464	1	0
ENSG00000196670.13	5	180861285	-	ZFP62	5:180865941:rs113165919:A_G	5	180865941	A/G	G	0.052885	3.0433e-06	208	4.66788	0.972912	0.208427	2	0.242235;0.401658	2.549651;4.099208	110;98	4160	0.002	0.926381	738.379	0.00362121	6.42465e-06	0.0286001	1	37.615
ENSG00000085721.12	16	15094317	-	RRN3	16:15021598:rs76711645:T_C	16	15021598	T/C	C	0.113527	1.21464e-06	207	4.85323	0.71244	0.146797	2	0.30555;0.361037	3.246019;3.633045	110;97	2857	0	0.913577	424.207	0.00102527	1.03196e-05	0.0101127	1	0
ENSG00000241945.8	21	44107373	+	PWP2	21:44131077:rs7067:C_T	21	44131077	C/T	T	0.730769	2.98182e-29	208	-11.2277	-0.979287	0.087221	2	-0.734614;-0.61095	-9.133606;-6.680537	110;98	5333	0	0.931743	978.517	1.65898e-24	5.01081e-06	8.2949e-22	1	61.854
ENSG00000081760.17	12	125065434	+	AACS	12:125142507:rs11058046:C_T	12	125142507	T/C	C	0.766827	3.7756e-09	208	-5.89374	-0.632587	0.107332	2	-0.435087;-0.351967	-4.749929;-3.554019	110;98	6151	0	0.948142	1203	8.77906e-06	4.49938e-06	0.000153333	1	0
ENSG00000148362.11	9	136992422	+	PAXX	9:137009585:rs7048567:A_G	9	137009585	A/G	G	0.665865	4.98595e-09	208	5.84764	0.563286	0.096327	2	0.193625;0.588448	2.026776;6.371928	110;98	4477	0	0.978906	1021.82	6.64622e-06	6.32363e-06	0.000120001	1	91.346
ENSG00000051596.9	5	176034680	-	THOC3	5:175912981:rs7735794:G_A	5	175912981	G/A	A	0.233173	1.11249e-13	208	7.42681	0.765582	0.103084	2	0.370246;0.605283	3.981264;6.601862	110;98	4314	0	0.926548	825.009	5.16071e-10	5.75598e-06	2.17822e-08	1	79.682
ENSG00000185002.10	6	116877212	+	RFX6	6:116304162:rs6904698:G_C	6	116304162	G/C	C	0.262136	6.36364e-06	206	-4.51393	-0.482363	0.106861	2	-0.234769;-0.393811	-2.468763;-3.969656	110;96	4597	0.004	0.956221	464.362	0.00387632	1.22242e-05	0.0302112	1	35.899
ENSG00000161551.14	19	51890950	-	ZNF577	19:51868910:rs6509582:T_C	19	51868910	T/C	C	0.209135	1.05931e-09	208	-6.10021	-0.67732	0.111032	2	-0.418563;-0.398688	-4.550509;-4.066096	110;98	6831	0	0.938015	1346.01	3.36714e-06	3.78454e-06	6.4657e-05	1	0
ENSG00000228570.7	10	79841358	+	NUTM2E	10:79819135:rs4933802:C_T	10	79819135	T/C	C	0.367788	2.68647e-23	208	9.9437	0.832378	0.083709	2	0.639117;0.599793	7.513605;6.526271	110;98	5892	0	0.896491	796.373	2.41954e-18	4.92109e-06	4.30878e-16	1	0
ENSG00000064199.6	11	124673798	+	SPA17	11:124684677:rs74578997:A_G	11	124684677	A/G	G	0.028846	1.51011e-06	208	-4.80989	-1.33659	0.277884	2	-0.360656;-0.290977	-3.870484;-2.906743	110;98	5420	0.001	0.928537	709.731	0.00179677	6.77369e-06	0.0161535	1	0
ENSG00000080573.7	19	10010504	-	COL5A3	19:9988094:rs11085513:A_G	19	9988094	G/A	A	0.646635	2.88833e-07	208	5.13059	0.495797	0.096635	2	0.365075;0.330148	3.921443;3.319968	110;98	4586	0	0.934186	632.901	0.000330677	7.86386e-06	0.00377088	1	0
ENSG00000132749.11	11	68751520	-	TESMIN	11:68696468:rs7951412:A_G	11	68696468	G/A	A	0.367788	1.47658e-10	208	-6.40778	-0.595402	0.092919	2	-0.473921;-0.374108	-5.22959;-3.794725	110;98	4477	0	0.943006	632.298	2.40339e-07	8.30241e-06	6.04334e-06	1	0
ENSG00000007341.19	1	112620825	-	ST7L	1:112538554:rs7512948:G_A	1	112538554	A/G	G	0.516827	1.84623e-09	208	-6.01079	-0.544355	0.090563	2	-0.359798;-0.451546	-3.860599;-4.666755	110;98	4246	0	0.935715	630.745	2.87603e-06	7.96453e-06	5.65633e-05	1	0
ENSG00000196981.4	3	122416062	-	WDR5B	3:122397710:rs1986617:T_A	3	122397710	T/A	A	0.329327	1.64462e-07	208	5.23559	0.513414	0.098062	2	0.424718;0.273804	4.624489;2.728084	110;98	4804	0	0.967592	554.464	0.000124922	1.09324e-05	0.00162237	1	33.188
ENSG00000131023.13	6	149718105	-	LATS1	6:149808470:rs11155689:T_C	6	149808470	T/C	C	0.351942	1.05954e-10	206	6.4582	0.607553	0.094075	2	0.500677;0.350213	5.570173;3.49789	110;96	5649	0	0.893286	829.221	5.18468e-07	4.62701e-06	1.24127e-05	1	40.971
ENSG00000101190.13	20	62861822	-	TCFL5	20:62842845:rs73157336:C_G	20	62842845	C/G	G	0.230769	1.20088e-20	208	9.31663	0.910675	0.097747	2	0.643911;0.523735	7.588044;5.533852	110;98	6539	0	0.92795	1171.99	2.37174e-16	4.08706e-06	3.0228e-14	1	40.889
ENSG00000135773.13	1	230747384	+	CAPN9	1:230804987:rs12741548:T_G	1	230804987	T/G	G	0.087379	1.11605e-09	206	-6.09186	-0.978329	0.160596	2	-0.396778;-0.426245	-4.291427;-4.330064	110;96	5151	0	0.931178	790.089	2.36591e-06	6.1844e-06	4.79567e-05	1	0
ENSG00000103932.12	15	41544269	-	RPAP1	15:41525169:rs2274858:A_G	15	41525169	G/A	A	0.5	2.76014e-07	208	5.13913	0.474696	0.092369	2	0.193192;0.508418	2.022162;5.344613	110;98	3736	0	0.887897	409.255	0.000326669	9.04459e-06	0.003735	1	85.079
ENSG00000198758.10	1	109764027	-	EPS8L3	1:109739319:rs10735234:G_A	1	109739319	G/A	A	0.564904	1.01289e-06	208	-4.88912	-0.457912	0.093659	2	-0.324577;-0.343014	-3.459459;-3.457624	110;98	4465	0	0.932134	794.344	0.0013403	6.18742e-06	0.0126621	1	0
ENSG00000122417.15	1	86396342	-	ODF2L	1:86430858:rs3737672:G_A	1	86430858	A/G	G	0.663462	8.5919e-10	208	6.13359	0.585655	0.095483	2	0.310767;0.515765	3.304332;5.434998	110;98	4873	0	0.972315	624.877	8.09916e-07	9.9644e-06	1.86683e-05	1	67.989
ENSG00000181444.13	7	149773588	-	ZNF467	7:149775223:rs855676:C_T	7	149775223	T/C	C	0.860577	4.57149e-10	208	6.23315	0.809864	0.129928	2	0.320224;0.518404	3.41044;5.467629	110;98	4735	0	0.919605	659.534	1.04075e-06	6.895e-06	2.3049e-05	1	66.14
ENSG00000119147.10	2	106063246	+	ECRG4	2:106067572:rs12993816:C_A	2	106067572	C/A	A	0.18599	3.20936e-06	207	-4.65695	-0.559636	0.120172	2	-0.178802;-0.466213	-1.868958;-4.812738	110;97	5913	0.003	0.836479	758.329	0.00690717	3.38797e-06	0.0481723	1	81.019
ENSG00000075413.18	14	103385392	+	MARK3	14:103537810:rs10135868:T_C	14	103537810	C/T	T	0.579327	4.35811e-06	208	-4.59353	-0.434695	0.094632	2	-0.42026;-0.187572	-4.570877;-1.849495	110;98	4915	0.006	0.929779	619.311	0.00419947	7.82237e-06	0.0322683	1	70.189
ENSG00000233024.7	16	18379331	-	NPIPA9	16:18564935:rs13337852:C_A	16	18564935	C/A	A	0.669082	1.07706e-08	207	5.71812	0.555019	0.097063	2	0.399815;0.371373	4.327296;3.745046	110;97	3315	0	0.913403	559.222	1.76471e-05	7.81925e-06	0.000282876	1	0
ENSG00000227124.11	3	75785583	-	ZNF717	3:75800034:rs6549798:C_T	3	75800034	C/T	T	0.519231	3.46425e-06	208	-4.64118	-0.433546	0.093413	2	-0.245326;-0.394971	-2.58321;-4.024762	110;98	3415	0.002	0.9318	383.533	0.00214361	1.27893e-05	0.0186901	1	28.953
ENSG00000140623.13	16	4788521	-	SEPTIN12	16:4796532:rs56400014:G_A	16	4796532	A/G	G	0.524038	1.28624e-15	208	-7.99591	-0.68652	0.085859	2	-0.429445;-0.61156	-4.681545;-6.689043	110;98	6625	0	0.97232	1332.06	3.66861e-12	4.67446e-06	2.2286e-10	1	68.755
ENSG00000089063.15	20	5113103	-	TMEM230	20:5090383:rs1550699:G_A	20	5090383	A/G	G	0.475845	2.25078e-11	207	-6.68875	-0.596887	0.089237	2	-0.466762;-0.421323	-5.139926;-4.297597	110;97	6421	0	1.02842	1414.8	1.92607e-08	5.94825e-06	5.99018e-07	1	0
ENSG00000149548.15	11	124954121	+	CCDC15	11:124896695:rs4078483:C_G	11	124896695	G/C	C	0.269231	2.1189e-06	208	4.74174	0.497909	0.105005	2	0.27744;0.374516	2.934404;3.799189	110;98	5390	0	0.955441	755.764	0.00217075	7.47664e-06	0.0189141	1	0
ENSG00000146834.14	7	100428790	+	MEPCE	7:100245886:rs138506889:C_T	7	100245886	C/T	T	0.06068	1.13198e-05	206	-4.39029	-0.866351	0.197333	2	-0.33232;-0.26746	-3.546945;-2.634415	110;96	3360	0.007	0.92484	388.413	0.00679702	1.20977e-05	0.0475572	1	0
ENSG00000075826.17	10	100519864	-	SEC31B	10:100459992:rs75688102:G_A	10	100459992	A/G	G	0.211538	3.83167e-07	208	-5.07714	-0.574934	0.11324	2	-0.40277;-0.278332	-4.362273;-2.775049	110;98	4091	0	0.889096	544.605	0.000557408	6.85136e-06	0.00601853	1	0.155
ENSG00000182240.16	21	41167801	+	BACE2	21:41247822:rs914187:T_C	21	41247822	C/T	T	0.396635	2.1129e-08	208	5.60249	0.523395	0.093422	2	0.33057;0.430556	3.52714;4.425212	110;98	6982	0	1.00193	1597.08	3.30525e-05	4.58872e-06	0.000490734	1	0
ENSG00000175489.10	19	18397622	-	LRRC25	19:18402122:rs1560117:C_T	19	18402122	T/C	C	0.519324	3.76158e-07	207	5.08064	0.471254	0.092755	2	0.328144;0.366771	3.499712;3.695093	110;97	4774	0.001	0.949959	995.118	0.00056685	5.49816e-06	0.00610526	1	0
ENSG00000184983.11	22	42090884	-	NDUFA6	22:42273098:rs117529804:C_T	22	42273098	C/T	T	0.048077	1.70345e-08	208	5.6397	1.20376	0.213445	2	0.253169;0.512038	2.66855;5.389057	110;98	4135	0.001	0.879846	392.132	2.92764e-05	8.9389e-06	0.000440502	1	78.873
ENSG00000026103.22	10	88990531	+	FAS	10:88996308:rs6586166:C_T	10	88996308	T/C	C	0.451691	7.06036e-23	207	-9.84702	-0.802501	0.081497	2	-0.566377;-0.670813	-6.44897;-7.517282	110;97	4886	0	0.909188	683.457	2.83902e-18	6.2278e-06	4.98747e-16	1	30.889
ENSG00000231500.7	6	33272075	+	RPS18	6:33272092:rs17215231:C_T	6	33272092	C/T	T	0.112981	3.81143e-13	208	-7.26209	-1.00456	0.138329	2	-0.413155;-0.546985	-4.485804;-5.827358	110;98	10951	0	0.912824	881.169	2.32779e-09	4.94398e-06	8.72084e-08	1	34.858
ENSG00000162601.11	1	58700077	-	MYSM1	1:58657199:rs232851:C_T	1	58657199	C/T	T	0.543902	1.21383e-07	205	-5.2914	-0.492141	0.093008	2	-0.281986;-0.448791	-2.984521;-4.561439	110;95	4840	0	0.924823	686.91	0.000174045	6.83961e-06	0.00215689	1	45.924
ENSG00000178927.18	17	82450829	-	CYBC1	17:82450543:rs9912066:A_C	17	82450543	A/C	C	0.129808	3.02967e-06	208	-4.6688	-0.647977	0.138789	2	-0.283212;-0.358573	-2.998053;-3.625489	110;98	4955	0.003	0.864632	633.721	0.00470801	4.97658e-06	0.0355405	1	0
ENSG00000167555.14	19	52397849	+	ZNF528	19:52417804:rs8106133:A_G	19	52417804	G/A	A	0.204327	1.06389e-15	208	-8.01925	-0.852233	0.106273	2	-0.451061;-0.593742	-4.945278;-6.443644	110;98	7254	0	0.947458	1361.79	6.19859e-12	3.95864e-06	3.5974e-10	1	48.999
ENSG00000109066.13	17	74776483	+	TMEM104	17:75429818:rs35584364:C_T	17	75429818	T/C	C	0.300481	3.02654e-06	208	4.66901	0.475037	0.101742	2	0.32254;0.315199	3.436512;3.161271	110;98	4974	0.002	0.912966	902.438	0.00471848	4.83183e-06	0.0355405	1	0
ENSG00000004534.15	3	49940007	+	RBM6	3:49955886:rs11130227:A_G	3	49955886	G/A	A	0.446602	4.46981e-18	206	8.66615	0.735191	0.084835	2	0.520425;0.599732	5.827518;6.456764	110;96	2290	0	0.851474	128.79	1.11571e-13	2.22962e-05	9.41837e-12	1	0
ENSG00000134574.11	11	47214465	+	DDB2	11:47238591:rs4647759:G_C	11	47238591	C/G	G	0.908654	2.08357e-10	208	-6.35505	-0.989682	0.155732	2	-0.443376;-0.403435	-4.850964;-4.119051	110;98	2687	0	0.912198	186.455	1.79878e-07	2.32758e-05	4.70505e-06	1	0
ENSG00000146707.14	7	76627261	-	POMZP3	7:76379656:rs6975108:C_T	7	76379656	C/T	T	0.277778	3.59297e-19	207	-8.94882	-0.833804	0.093175	2	-0.507347;-0.639413	-5.656497;-7.049069	110;97	3955	0	0.950783	517.151	1.12713e-15	1.06316e-05	1.27415e-13	1	49.041
ENSG00000183844.17	21	41304212	+	FAM3B	21:41325787:rs2838014:C_G	21	41325787	C/G	G	0.153846	6.17046e-09	208	5.81207	0.732551	0.12604	2	0.28742;0.499993	3.044559;5.241811	110;98	7042	0	0.97214	1686.07	1.44881e-05	3.68924e-06	0.000238715	1	69.088
ENSG00000136514.3	3	187368385	+	RTP4	3:187363309:rs60968393:T_C	3	187363309	T/C	C	0.401442	2.26644e-08	208	5.59033	0.521351	0.093259	2	0.296362;0.464135	3.143706;4.813716	110;98	5594	0	0.913753	1124.43	6.56483e-05	3.89735e-06	0.000916678	1	48.817
ENSG00000189171.14	1	153631360	-	S100A13	1:153619176:rs9726753:G_A	1	153619176	A/G	G	0.475962	1.12863e-23	208	-10.0297	-0.808371	0.080598	2	-0.59265;-0.659591	-6.820678;-7.385676	110;98	3791	0	0.858095	412.659	3.7707e-18	7.29603e-06	6.36613e-16	1	0
ENSG00000204152.11	10	49942049	+	TIMM23B	10:49868572:rs61846915:G_A	10	49868572	G/A	A	0.334135	5.54754e-08	208	5.4328	0.528456	0.097271	2	0.287956;0.452943	3.050491;4.682985	110;98	3817	0	0.948982	426.673	4.16069e-05	1.27497e-05	0.000606379	1	46.128
ENSG00000115252.18	2	182523192	-	PDE1A	2:182550763:rs6747954:T_A	2	182550763	A/T	T	0.206731	3.63558e-14	208	7.57341	0.811799	0.107191	2	0.439894;0.555671	4.808436;5.939085	110;98	4639	0	0.927584	524	1.17148e-10	9.12093e-06	5.40046e-09	1	16.695
ENSG00000124587.14	6	42979181	-	PEX6	6:42961020:rs2296805:T_G	6	42961020	T/G	G	0.548077	6.62903e-19	208	8.88095	0.744986	0.083886	2	0.711356;0.366535	8.708533;3.712013	110;98	4102	0	0.972169	784.94	1.40165e-15	7.92592e-06	1.54419e-13	1	92.223
ENSG00000100197.22	22	42130881	-	CYP2D6	22:42075734:rs45441993:C_A	22	42075734	C/A	A	0.223558	1.88719e-09	208	6.00723	0.652586	0.108633	2	0.243798;0.562862	2.566618;6.032489	110;98	4200	0	0.870937	413.803	5.03603e-06	7.96618e-06	9.35346e-05	1	86.814
ENSG00000214087.8	17	81683924	-	ARL16	17:81682485:rs7503637:G_A	17	81682485	G/A	A	0.165865	1.94111e-18	208	-8.76066	-0.986949	0.112657	2	-0.480862;-0.642395	-5.317093;-7.129848	110;98	6110	0	0.915845	967.287	3.36769e-14	4.59103e-06	3.12783e-12	1	64.958
ENSG00000157111.13	5	73120569	+	TMEM171	5:73123440:rs638333:T_C	5	73123440	T/C	C	0.235577	1.92113e-09	208	6.00434	0.640436	0.106662	2	0.418013;0.386721	4.543923;3.933407	110;98	4339	0	0.917401	570.042	3.5153e-06	7.86761e-06	6.74025e-05	1	0
ENSG00000171314.9	10	97426191	+	PGAM1	10:97435443:rs77309868:C_T	10	97435443	C/T	T	0.067308	1.70854e-10	208	-6.38549	-1.14255	0.178929	2	-0.52284;-0.308924	-5.859364;-3.095033	110;98	4082	0	0.907636	673.172	5.21675e-07	6.26018e-06	1.24665e-05	1	70.802
ENSG00000137806.9	15	41402519	-	NDUFAF1	15:41278988:rs11635565:G_A	15	41278988	G/A	A	0.219807	2.48068e-09	207	-5.96272	-0.653738	0.109637	2	-0.40459;-0.398451	-4.383853;-4.042134	110;97	3782	0	0.947697	416.986	2.17236e-06	1.29469e-05	4.43796e-05	1	0
ENSG00000196912.12	2	97589965	-	ANKRD36B	2:97600855:rs7589964:A_G	2	97600855	G/A	A	0.252404	3.40183e-14	208	7.58203	0.757473	0.099904	2	0.612545;0.348052	7.11136;3.511801	110;98	2494	0	0.938426	239.447	4.02199e-11	2.13292e-05	2.04242e-09	1	83.756
ENSG00000182013.18	19	46471563	-	PNMA8A	19:46467482:rs11083832:C_T	19	46467482	T/C	C	0.257212	1.85631e-13	208	7.35876	0.735251	0.099915	2	0.461789;0.508107	5.077982;5.340794	110;98	4446	0	0.907231	801.89	1.25953e-09	5.24156e-06	4.90238e-08	1	0
ENSG00000131697.18	1	5992473	-	NPHP4	1:5913715:rs11120772:G_A	1	5913715	G/A	A	0.408654	2.20817e-07	208	5.1809	0.4863	0.093864	2	0.277107;0.432102	2.930746;4.442862	110;98	5222	0	1.02929	955.163	0.000162518	8.84994e-06	0.00203539	1	37.233
ENSG00000119718.11	14	75002921	+	EIF2B2	14:75180354:rs59594872:A_C	14	75180354	A/C	C	0.487981	1.61983e-08	208	-5.64836	-0.515875	0.091332	2	-0.443148;-0.308679	-4.84818;-3.092452	110;98	3818	0	0.98071	644.014	1.31202e-05	1.01348e-05	0.00021839	1	19.438
ENSG00000084463.8	12	14803486	-	WBP11	12:14776708:rs11612057:A_T	12	14776708	A/T	T	0.199519	1.36182e-09	208	-6.05993	-0.685405	0.113105	2	-0.294556;-0.522551	-3.123651;-5.519111	110;98	4159	0	0.916415	570.624	2.60289e-06	7.8108e-06	5.20578e-05	1	73.969
ENSG00000164347.18	5	74767147	-	GFM2	5:74786118:rs12187244:T_C	5	74786118	T/C	C	0.242788	1.23916e-08	208	-5.69425	-0.605633	0.106359	2	-0.386437;-0.38169	-4.169864;-3.877948	110;98	5097	0	0.948853	685.733	1.57629e-05	7.92684e-06	0.00025679	1	0
ENSG00000065268.10	19	984271	+	WDR18	19:988906:rs3815158:C_T	19	988906	C/T	T	0.519324	2.51713e-10	207	-6.32593	-0.56964	0.090048	2	-0.390683;-0.460626	-4.21968;-4.747545	110;97	5345	0	0.919646	1503.38	1.28184e-06	3.02552e-06	2.77271e-05	1	0
ENSG00000167653.5	8	142670308	+	PSCA	8:142649521:rs4357267:C_G	8	142649521	C/G	G	0.132212	3.46592e-06	208	-4.64108	-0.63949	0.137789	2	-0.325851;-0.307596	-3.473834;-3.08104	110;98	6119	0.004	0.925432	871.891	0.00479098	5.40889e-06	0.0359393	1	0
ENSG00000197020.11	19	21767579	-	ZNF100	19:21725251:rs7252798:C_T	19	21725251	T/C	C	0.536408	4.75411e-30	206	-11.3888	-0.881392	0.077391	2	-0.761622;-0.591313	-9.659501;-6.343213	110;96	6633	0	0.85737	361.711	1.19132e-23	8.28081e-06	4.42489e-21	1	80.42
ENSG00000140254.12	15	45129938	-	DUOXA1	15:45215071:rs12440793:G_A	15	45215071	G/A	A	0.264423	9.45296e-07	208	-4.9027	-0.516034	0.105255	2	-0.300072;-0.371686	-3.184964;-3.768225	110;98	3278	0	0.954193	433.378	0.000596505	1.29438e-05	0.006351	1	0
ENSG00000115561.16	2	86563479	-	CHMP3	2:86549016:rs11890032:G_A	2	86549016	A/G	G	0.865854	4.01993e-07	205	-5.06801	-0.692311	0.136604	2	-0.319377;-0.378794	-3.400913;-3.785225	110;95	3102	0	0.863368	297.581	0.000432516	1.05051e-05	0.00477715	1	0
ENSG00000152240.13	18	46104378	+	HAUS1	18:45875264:rs11082492:C_A	18	45875264	A/C	C	0.858173	5.67615e-06	208	-4.53811	-0.608359	0.134056	2	-0.396166;-0.209708	-4.284206;-2.072467	110;98	4974	0.006	0.947937	790.205	0.00605708	6.84156e-06	0.0435761	1	53.275
ENSG00000138363.15	2	215311956	+	ATIC	2:215314528:rs7594345:C_T	2	215314528	T/C	C	0.5	1.0541e-16	207	-8.29853	-0.70659	0.085146	2	-0.613914;-0.441624	-7.131687;-4.528165	110;97	4756	0	0.920941	715.373	8.48165e-13	6.41029e-06	5.80324e-11	1	65.573
ENSG00000165055.15	7	128476729	+	METTL2B	7:128381666:rs61283864:G_A	7	128381666	G/A	A	0.120192	5.9409e-07	208	4.99313	0.711396	0.142475	2	0.449912;0.207482	4.931135;2.049978	110;98	4316	0	0.902254	487.42	0.000666942	8.34998e-06	0.00701476	1	73.541
ENSG00000197345.13	11	68903835	-	MRPL21	11:68899730:rs636049:A_C	11	68899730	C/A	A	0.721154	5.49227e-27	208	10.757	0.942758	0.087641	2	0.587859;0.729456	6.751917;8.518123	110;98	4485	0	0.899625	660.166	8.49618e-22	6.05995e-06	2.51023e-19	1	68.997
ENSG00000175395.16	10	37976647	-	ZNF25	10:37420549:rs75666621:T_C	10	37420549	T/C	C	0.048077	7.42269e-06	208	-4.48119	-0.980765	0.218862	2	-0.387557;-0.212112	-4.18299;-2.096785	110;98	3976	0.002	0.855079	129.169	0.00276891	2.28179e-05	0.0230595	1	46.948
ENSG00000125630.15	2	112541915	+	POLR1B	2:112544150:rs13412193:G_A	2	112544150	G/A	A	0.087379	5.73337e-10	206	6.19759	0.99266	0.160169	2	0.265716;0.57106	2.805641;6.075384	110;96	4016	0	0.89033	442.762	1.40044e-06	8.4973e-06	2.97925e-05	1	85.847
ENSG00000185028.4	5	191495	+	LRRC14B	5:317325:rs34398974:A_G	5	317325	A/G	G	0.153846	7.18747e-06	208	-4.48806	-0.582334	0.129752	2	-0.362258;-0.243719	-3.88894;-2.418323	110;98	3140	0.004	0.855886	375.384	0.00666996	7.89454e-06	0.0468954	1	0
ENSG00000092203.14	14	21476597	+	TOX4	14:21506273:rs1263796:T_C	14	21506273	T/C	C	0.538462	4.24806e-09	208	-5.87423	-0.535048	0.091084	2	-0.391139;-0.40009	-4.225029;-4.081715	110;98	6691	0	0.972798	1402.71	8.35931e-06	4.45103e-06	0.000148255	1	0
ENSG00000139899.11	14	24430954	-	CBLN3	14:24429574:rs5025771:C_G	14	24429574	C/G	G	0.735577	8.04208e-08	208	5.36618	0.559113	0.104192	2	0.278585;0.454024	2.947017;4.695553	110;98	5451	0	0.900479	774.53	0.000169735	5.19405e-06	0.00210952	1	52.066
ENSG00000197912.15	16	89490719	+	SPG7	16:89728897:rs74606487:A_G	16	89728897	A/G	G	0.153846	8.19983e-07	208	-4.93055	-0.633984	0.128583	2	-0.40752;-0.251859	-4.418663;-2.501752	110;98	5209	0.001	0.880421	718.008	0.00149945	4.90076e-06	0.0138838	1	35.287
ENSG00000105607.13	19	12891160	+	GCDH	19:12899706:rs8012:A_G	19	12899706	G/A	A	0.451923	2.0141e-09	208	-5.99667	-0.545485	0.090965	2	-0.294169;-0.515482	-3.119346;-5.431506	110;98	3938	0	0.912036	659.021	4.5182e-06	6.57753e-06	8.4546e-05	1	72.134
ENSG00000077616.11	11	90131515	+	NAALAD2	11:90109983:rs10830402:A_C	11	90109983	C/A	A	0.673077	1.10026e-07	208	5.30933	0.520763	0.098084	2	0.404897;0.308125	4.387498;3.086606	110;98	3808	0	0.827411	246.664	0.000177394	9.72518e-06	0.00219005	1	0
ENSG00000077616.11	11	90131515	+	NAALAD2	11:89648898:rs11018700:A_C	11	89648898	C/A	A	0.595122	2.14686e-07	205	-5.18615	-0.490589	0.094596	2	-0.299206;-0.416796	-3.175329;-4.201508	110;95	3808	1	0.827411	246.664	0.000308416	1.26313e-06	0.0176187	2	0
ENSG00000159423.17	1	18902724	-	ALDH4A1	1:18902477:rs146450609:G_A	1	18902477	G/A	A	0.038647	5.85671e-08	207	5.42312	1.2939	0.238589	2	0.314777;0.426463	3.34926;4.355611	110;97	6305	0	0.908492	1008.28	0.000149202	4.20258e-06	0.00189232	1	0
ENSG00000172058.15	5	70900665	+	SERF1A	5:71011637:rs4976210:T_C	5	71011637	C/T	T	0.245192	4.26785e-12	208	6.92802	0.711712	0.10273	2	0.157551;0.719825	1.643817;8.351615	110;98	1264	0	0.904178	154.16	5.17795e-09	2.67384e-05	1.78078e-07	1	96.452
ENSG00000203663.4	1	248030070	+	OR2L2	1:247959357:rs12730149:T_G	1	247959357	T/G	G	0.647343	6.64092e-12	207	-6.86518	-0.63733	0.092835	2	-0.495363;-0.409943	-5.501815;-4.169942	110;97	4938	0	0.832345	590.249	1.0699e-07	4.21912e-06	2.97159e-06	1	0
ENSG00000149541.10	11	62622154	-	B3GAT3	11:62657425:rs661182:C_T	11	62657425	T/C	C	0.336538	1.04832e-09	208	6.10187	0.583087	0.095559	2	0.298871;0.523379	3.171599;5.52942	110;98	4009	0	0.910853	576.418	2.24294e-06	7.46357e-06	4.57026e-05	1	73.278
ENSG00000164197.12	5	64165843	+	RNF180	5:64002951:rs428731:A_T	5	64002951	A/T	T	0.519608	8.84977e-10	204	-6.12888	-0.558104	0.091061	2	-0.525273;-0.27235	-5.891535;-2.655604	110;94	4117	0	0.852048	379.491	3.22019e-06	7.59556e-06	6.22391e-05	1	78.025
ENSG00000080031.10	19	55209506	-	PTPRH	19:55207327:rs76990668:T_C	19	55207327	T/C	C	0.055288	1.10637e-07	208	-5.30833	-1.0687	0.201325	2	-0.274546;-0.450822	-2.902565;-4.65836	110;98	6491	0.001	1.00629	1752.46	0.000183227	4.28015e-06	0.0022494	1	52.229
ENSG00000111850.11	6	87322583	+	SMIM8	6:87349382:rs75733845:A_G	6	87349382	G/A	A	0.872596	2.09029e-10	208	-6.35456	-0.855094	0.134564	2	-0.355451;-0.498238	-3.810643;-5.220504	110;98	5000	0	0.971796	534.747	1.77613e-07	1.16098e-05	4.66458e-06	1	35.326
ENSG00000183066.14	22	41998725	+	WBP2NL	22:42006382:rs133317:G_A	22	42006382	G/A	A	0.396135	7.59274e-10	207	6.15322	0.568506	0.092392	2	0.427221;0.397538	4.654669;4.032018	110;97	4051	0	0.831968	386.615	3.90831e-06	6.42346e-06	7.42808e-05	1	0
ENSG00000032742.17	13	20567069	+	IFT88	13:20650362:rs11620505:G_A	13	20650362	G/A	A	0.149758	1.25672e-08	207	5.69185	0.728974	0.128073	2	0.351839;0.421622	3.769219;4.300959	110;97	5106	0	0.9261	719.146	2.1957e-05	6.58501e-06	0.000341845	1	0
ENSG00000168702.17	2	142131701	-	LRP1B	2:142155080:rs7568094:T_C	2	142155080	C/T	T	0.603365	3.62204e-06	208	4.63197	0.441994	0.095422	2	0.17314;0.46567	1.808846;4.831749	110;98	5297	0.004	0.894614	594.392	0.00427929	6.51225e-06	0.0327818	1	81.71
ENSG00000221813.4	7	144000320	+	OR6B1	7:144174485:rs1406760:T_C	7	144174485	T/C	C	0.177885	1.00317e-05	208	4.41649	0.541416	0.12259	2	0.520838;0.026033	5.832957;0.254452	110;98	3255	0.004	0.962013	432.812	0.00541056	1.35638e-05	0.0395375	1	93.465
ENSG00000181240.14	19	6433779	-	SLC25A41	19:6452294:rs173229:A_G	19	6452294	G/A	A	0.425481	5.18419e-09	208	5.84115	0.536879	0.091913	2	0.186137;0.59399	1.946976;6.447016	110;98	5580	0	0.964732	1184.64	9.51408e-06	5.03365e-06	0.000164873	1	91.905
ENSG00000181007.9	19	36418644	-	ZFP82	19:36267995:rs4806292:C_T	19	36267995	C/T	T	0.653846	2.78051e-08	208	5.55472	0.534205	0.096171	2	0.441506;0.29772	4.828115;2.97729	110;98	3862	0	0.943319	461.528	2.48607e-05	1.13959e-05	0.00038112	1	28.817
ENSG00000171180.2	1	248231417	+	OR2M4	1:247959357:rs12730149:T_G	1	247959357	T/G	G	0.647343	7.53968e-14	207	-7.47811	-0.682527	0.09127	2	-0.505645;-0.475693	-5.634411;-4.924136	110;97	4204	0	0.936367	552.19	1.95469e-10	9.13373e-06	8.73228e-09	1	0
ENSG00000144821.10	3	108529322	-	MYH15	3:108104377:rs80003826:G_A	3	108104377	G/A	A	0.076923	3.28089e-07	208	-5.10655	-0.885699	0.173444	2	-0.366413;-0.32532	-3.936896;-3.268574	110;98	4491	0	0.914133	472.528	0.000340551	9.29701e-06	0.00387329	1	0
ENSG00000101307.15	20	1620061	-	SIRPB1	20:1913821:rs6081134:T_A	20	1913821	A/T	T	0.581731	3.30936e-30	208	-11.4203	-0.889907	0.077923	2	-0.607404;-0.765773	-7.035439;-9.184123	110;98	6101	0	0.965208	1463.55	4.04505e-26	4.0855e-06	2.50408e-23	1	78.67
ENSG00000101307.15	20	1620061	-	SIRPB1	20:1566265:rs2243603:C_G	20	1566265	C/G	G	0.730769	6.74992e-07	208	-4.96842	-0.519238	0.104508	2	-0.334536;-0.342665	-3.572057;-3.453871	110;98	6101	1	0.965208	1463.55	0.0012743	7.09056e-07	0.0467243	2	0
ENSG00000140323.6	15	40358219	+	DISP2	15:40357408:rs71472433:A_C	15	40357408	A/C	C	0.177885	7.48832e-13	208	7.17021	0.823164	0.114803	2	0.372596;0.575534	4.008503;6.199174	110;98	3815	0	0.870256	452.563	6.0266e-09	7.24936e-06	2.05632e-07	1	71.557
ENSG00000170425.3	17	15944917	+	ADORA2B	17:15987696:rs4792708:T_C	17	15987696	C/T	T	0.410194	3.58541e-10	206	6.27109	0.575581	0.091783	2	0.463565;0.371542	5.100065;3.727008	110;96	4078	0	0.933647	589.644	6.01954e-07	8.41304e-06	1.42539e-05	1	0
ENSG00000125734.15	19	6737603	-	GPR108	19:6742300:rs11085200:G_T	19	6742300	T/G	G	0.67233	1.51617e-12	206	7.073	0.665941	0.094153	2	0.398682;0.545183	4.313911;5.743236	110;96	5857	0	1.0076	1272.21	1.6506e-09	5.93704e-06	6.38626e-08	1	43.984
ENSG00000139624.13	12	50167533	-	CERS5	12:50184922:rs11169302:T_G	12	50184922	G/T	T	0.622596	1.92484e-07	208	5.20645	0.495322	0.095136	2	0.233161;0.47888	2.451362;4.987976	110;98	3389	0	0.876265	301.459	0.000203347	1.13462e-05	0.00247057	1	75.362
ENSG00000183426.17	16	14922802	+	NPIPA1	16:15036083:rs3198697:C_T	16	15036083	T/C	C	0.603365	1.07838e-15	208	8.01759	0.702319	0.087597	2	0.443885;0.600396	4.857195;6.534542	110;98	2708	0	0.961074	439.608	1.45373e-12	1.32819e-05	9.64211e-11	1	57.685
ENSG00000198093.11	19	51905040	-	ZNF649	19:51918338:rs55931982:C_G	19	51918338	G/C	C	0.810096	2.39921e-07	208	5.1654	0.607876	0.117682	2	0.40332;0.290018	4.3688;2.896728	110;98	6842	0.001	0.897554	1281.52	0.000732547	3.07951e-06	0.0075821	1	0
ENSG00000255274.9	11	118088299	-	SMIM35	11:118089303:rs948460:A_T	11	118089303	T/A	A	0.665865	1.76034e-08	208	-5.63404	-0.54548	0.096819	2	-0.455781;-0.291004	-5.003506;-2.907026	110;98	4871	0	0.921415	801.545	3.50128e-05	5.73812e-06	0.000517235	1	46.267
ENSG00000116874.11	1	119140671	-	WARS2	1:119012523:rs2645303:G_T	1	119012523	G/T	T	0.447115	2.62891e-09	208	-5.95324	-0.542643	0.091151	2	-0.130452;-0.649452	-1.358372;-7.233911	110;98	4042	0	0.921541	460.099	3.63409e-06	1.00047e-05	6.94752e-05	1	95.196
ENSG00000203783.5	1	153217584	+	PRR9	1:152806341:rs877656:T_A	1	152806341	T/A	A	0.165865	6.69059e-06	208	-4.5033	-0.566613	0.125822	2	-0.315521;-0.300216	-3.357602;-3.003457	110;98	3720	0.003	0.992789	440.711	0.00307993	1.58284e-05	0.0251029	1	0
ENSG00000197888.2	4	68568527	-	UGT2B17	4:68507651:rs146077283:T_G	4	68507651	T/G	G	0.43932	3.05561e-07	206	5.11998	0.478697	0.093496	2	0.365845;0.330897	3.930334;3.292921	110;96	5208	0.001	0.903204	415.568	0.000314229	9.85455e-06	0.00362143	1	0
ENSG00000215305.10	20	2840703	+	VPS16	20:2875642:rs6051456:T_A	20	2875642	T/A	A	0.408654	9.18038e-07	208	-4.90844	-0.463446	0.094418	2	-0.228535;-0.446366	-2.401386;-4.606758	110;98	5396	0.002	0.886179	926.158	0.00198551	3.95046e-06	0.0175709	1	67.562
ENSG00000164048.14	3	48241100	+	ZNF589	3:48316765:rs4130995:C_T	3	48316765	C/T	T	0.355769	2.09261e-05	208	4.25477	0.41793	0.098226	2	0.03272;0.547902	0.339343;5.839101	110;98	1845	0.003	0.998994	191.598	0.00402541	3.76509e-05	0.031149	1	94.146
ENSG00000145217.14	4	993440	-	SLC26A1	4:993488:rs11936407:T_C	4	993488	T/C	C	0.629808	3.54085e-06	208	-4.63666	-0.448211	0.096667	2	-0.214437;-0.425852	-2.249577;-4.371647	110;98	5057	0.003	0.876902	610.822	0.00481972	5.62371e-06	0.036134	1	64.621
ENSG00000198788.8	11	1074875	+	MUC2	11:1890209:rs17173834:G_T	11	1890209	G/T	T	0.117788	1.74819e-06	208	-4.78055	-0.690171	0.144371	2	-0.314759;-0.339173	-3.349059;-3.416417	110;98	6115	0.001	0.897445	1040.37	0.00361188	3.79061e-06	0.0285611	1	0
ENSG00000122033.14	13	27450591	-	MTIF3	13:27448777:rs4771123:C_T	13	27448777	C/T	T	0.257212	5.35263e-06	208	4.55047	0.48677	0.106971	2	0.330173;0.290075	3.522648;2.897316	110;98	6020	0.005	0.973117	1009.07	0.00626785	6.19858e-06	0.0448196	1	0
ENSG00000248098.12	19	41397808	+	BCKDHA	19:41410644:rs11549936:C_A	19	41410644	C/A	A	0.137019	2.83214e-07	208	-5.13429	-0.689654	0.134323	2	-0.361223;-0.335062	-3.877011;-3.372427	110;98	3883	0	0.872684	579.877	0.0005227	5.75388e-06	0.00569104	1	0
ENSG00000103226.18	16	16232528	+	NOMO3	16:16259309:rs2856553:T_C	16	16259309	C/T	T	0.774038	1.13318e-08	208	5.70948	0.622354	0.109003	2	0.234275;0.537609	2.463413;5.708056	110;98	3517	0	0.992531	624.215	7.75288e-06	1.11595e-05	0.000138444	1	84.842
ENSG00000103226.18	16	16232528	+	NOMO3	16:16205085:rs62030355:C_T	16	16205085	C/T	T	0.038462	1.86584e-06	208	-4.76744	-1.15404	0.242068	2	-0.274253;-0.381311	-2.899335;-3.873781	110;98	3517	1	0.992531	624.215	0.00122809	2.03161e-06	0.0461847	2	0
ENSG00000172922.9	11	65720947	-	RNASEH2C	11:65695976:rs4930304:T_G	11	65695976	T/G	G	0.410628	8.73524e-08	207	-5.35124	-0.501072	0.093637	2	-0.353006;-0.375424	-3.782599;-3.789144	110;97	2975	0	0.853627	333.185	0.000141777	8.7509e-06	0.00181229	1	0
ENSG00000197134.13	19	22052430	+	ZNF257	19:22086217:rs62111027:T_C	19	22086217	T/C	C	0.131068	3.45663e-07	206	5.09668	0.701148	0.13757	2	0.33895;0.358697	3.622166;3.588657	110;96	5975	0	0.951711	409.867	0.000221629	1.34882e-05	0.00265791	1	0
ENSG00000144741.17	3	66133610	+	SLC25A26	3:66236632:rs146159281:G_A	3	66236632	G/A	A	0.317308	1.13362e-22	208	-9.79931	-0.853831	0.087132	2	-0.555619;-0.673678	-6.300393;-7.601248	110;98	5687	0	0.945712	974.181	1.20719e-18	5.47653e-06	2.36516e-16	1	45.513
ENSG00000106635.8	7	73557690	-	BCL7B	7:73416216:rs42238:C_T	7	73416216	C/T	T	0.207729	7.70059e-06	207	-4.47334	-0.517497	0.115685	2	-0.329999;-0.280761	-3.520687;-2.785595	110;97	2553	0	1.00939	407.984	0.00295964	1.86892e-05	0.0243606	1	0
ENSG00000111671.9	12	6889358	-	SPSB2	12:6867132:rs12302749:C_T	12	6867132	C/T	T	0.270531	2.24704e-20	207	9.2499	0.860799	0.09306	2	0.466301;0.704099	5.134172;8.045118	110;97	4747	0	0.922932	796.728	3.60465e-16	5.82781e-06	4.4629e-14	1	85.406
ENSG00000167766.18	19	52690496	-	ZNF83	19:52612589:rs1046679:C_T	19	52612589	C/T	T	0.353365	3.34475e-11	208	6.63053	0.617907	0.093191	2	0.382526;0.503989	4.12412;5.29045	110;98	7464	0	0.923205	1531.33	1.91674e-07	3.03722e-06	4.97359e-06	1	13.561
ENSG00000186889.10	2	62511894	-	TMEM17	2:62504619:rs12463386:C_T	2	62504619	T/C	C	0.747596	9.86788e-06	208	4.42005	0.476985	0.107914	2	0.290025;0.317278	3.073403;3.183266	110;98	3589	0.007	0.962115	459.403	0.00563609	1.27862e-05	0.0409783	1	0
ENSG00000238083.7	17	46511511	+	LRRC37A2	17:45926233:rs56249311:C_T	17	45926233	T/C	C	0.768293	9.71527e-22	205	-9.57989	-0.931964	0.097283	2	-0.445488;-0.754309	-4.876822;-8.824906	110;95	4303	0	0.873096	255.888	5.98934e-17	1.30781e-05	8.37219e-15	1	92.036
ENSG00000238083.7	17	46511511	+	LRRC37A2	17:46742229:rs17698176:T_G	17	46742229	T/G	G	0.204327	6.49852e-07	208	4.97578	0.571957	0.114948	2	0.402582;0.264294	4.360047;2.629747	110;98	4303	1	0.873096	255.888	0.00052639	1.88924e-06	0.0241262	2	18.35
ENSG00000237172.4	16	67150998	-	B3GNT9	16:67148096:rs9033:A_G	16	67148096	A/G	G	0.456731	6.41607e-06	208	4.51219	0.423863	0.093937	2	0.281812;0.33892	2.982604;3.413706	110;98	2584	0	1.03008	322.708	0.00169532	2.62992e-05	0.015412	1	0
ENSG00000105185.12	19	32581190	+	PDCD5	19:32583708:rs34040260:A_C	19	32583708	A/C	C	0.346154	1.04217e-09	208	6.10281	0.57922	0.09491	2	0.274364;0.546249	2.900564;5.81794	110;98	5369	0	0.9652	791.413	1.36226e-06	7.55502e-06	2.92235e-05	1	81.91
ENSG00000167840.13	17	5123116	-	ZNF232	17:5250721:rs143649705:G_A	17	5250721	A/G	G	0.927885	9.84436e-12	208	-6.80876	-1.16699	0.171396	2	-0.536089;-0.349273	-6.035609;-3.52496	110;98	5741	0	0.976144	1027.61	1.58503e-08	6.19144e-06	5.00129e-07	1	63.719
ENSG00000160223.17	21	44240966	-	ICOSLG	21:44220377:rs2838533:T_C	21	44220377	T/C	C	0.314904	5.55793e-39	208	13.0602	1.02188	0.078243	2	0.793696;0.703179	10.339761;8.072391	110;98	5427	0	0.940311	1011.66	7.31841e-34	5.10571e-06	2.37848e-30	1	53.971
ENSG00000160223.17	21	44240966	-	ICOSLG	21:44222394:rs4608614:T_G	21	44222394	T/G	G	0.233173	6.46906e-09	208	5.80416	0.624322	0.107565	2	0.342187;0.44399	3.658993;4.579315	110;98	5427	1	0.940311	1011.66	1.36694e-05	8.46274e-07	0.00200484	2	0
ENSG00000108107.14	19	55385345	+	RPL28	19:55384395:rs3745272:G_C	19	55384395	C/G	G	0.152913	7.86532e-07	206	4.93868	0.63926	0.12944	2	0.306863;0.373127	3.260679;3.744157	110;96	6507	0.001	0.918778	1485.54	0.00208687	3.04521e-06	0.0182812	1	0
ENSG00000197226.12	5	179907859	-	TBC1D9B	5:179874260:rs272441:A_G	5	179874260	G/A	A	0.09375	9.8623e-13	208	-7.13241	-1.0754	0.150776	2	-0.469351;-0.472403	-5.172278;-4.911143	110;98	5919	0	0.90495	1130.22	8.20827e-09	3.66443e-06	2.72909e-07	1	0
ENSG00000169299.14	4	37826660	+	PGM2	4:37823928:rs3756142:A_G	4	37823928	A/G	G	0.620192	1.06683e-11	208	-6.79719	-0.621126	0.09138	2	-0.435078;-0.468948	-4.74982;-4.870336	110;98	6615	0	0.867887	976.231	1.24148e-07	3.30522e-06	3.36937e-06	1	0
ENSG00000183605.17	10	119165714	-	SFXN4	10:119161076:rs10749291:T_C	10	119161076	T/C	C	0.5	7.66955e-17	208	8.33623	0.707716	0.084896	2	0.386916;0.681345	4.175479;7.721005	110;98	5389	0	0.960645	810.341	2.09018e-13	7.18738e-06	1.66702e-11	1	88.918
ENSG00000055955.17	3	52830688	-	ITIH4	3:52840272:rs6445538:C_T	3	52840272	T/C	C	0.245192	6.11037e-13	208	7.198	0.734	0.101973	2	0.437124;0.515191	4.774696;5.427908	110;98	3334	0	0.937063	397.54	1.00351e-09	1.27409e-05	3.9895e-08	1	0
ENSG00000204740.11	10	19048801	+	MALRD1	10:19459631:rs7069355:T_G	10	19459631	G/T	T	0.614634	4.03458e-10	205	6.25268	0.581468	0.092995	2	0.339692;0.509936	3.6306;5.278325	110;95	6790	0	0.907525	798.203	1.33047e-06	5.27575e-06	2.86359e-05	1	53.676
ENSG00000196365.12	19	5720572	-	LONP1	19:5730327:rs4807049:A_G	19	5730327	A/G	G	0.461165	4.91057e-10	206	-6.22194	-0.564191	0.090678	2	-0.308059;-0.534543	-3.274048;-5.609646	110;96	5666	0	0.939081	1160.79	1.40254e-06	4.41685e-06	2.97925e-05	1	74.01
ENSG00000145850.9	5	156963226	-	TIMD4	5:157050529:rs1393209:G_A	5	157050529	A/G	G	0.199519	4.13915e-06	208	-4.60427	-0.53811	0.116872	2	-0.194563;-0.441437	-2.03679;-4.549898	110;98	5393	0.003	0.915895	531.45	0.0038005	8.35903e-06	0.029718	1	74.089
ENSG00000178201.4	19	57457142	-	VN1R1	19:57503726:rs7253388:T_C	19	57503726	C/T	T	0.420673	1.99682e-08	208	5.61228	0.519445	0.092555	2	0.414825;0.337889	4.505753;3.402665	110;98	5157	0	0.897422	833.246	5.35331e-05	4.73222e-06	0.000757717	1	0
ENSG00000158553.4	6	27312170	-	POM121L2	6:27374129:rs75508587:C_T	6	27374129	C/T	T	0.036058	5.58962e-06	208	4.54135	1.13916	0.250842	2	0.224715;0.403127	2.360175;4.115614	110;98	4455	0.005	0.800567	179.913	0.00427239	1.07833e-05	0.0327483	1	49.698
ENSG00000146574.15	7	6826770	-	CCZ1B	7:6822249:rs2711224:G_C	7	6822249	G/C	C	0.453659	1.6078e-17	205	-8.51911	-0.72626	0.085251	2	-0.59469;-0.498692	-6.850109;-5.143289	110;95	6299	0	0.8955	955.815	4.44332e-13	4.07343e-06	3.2202e-11	1	0
ENSG00000165806.20	10	113679162	+	CASP7	10:113679635:rs7918733:T_C	10	113679635	C/T	T	0.403846	1.06597e-09	208	6.09921	0.56132	0.092032	2	0.380386;0.440823	4.099141;4.542842	110;98	4595	0	0.964928	905.012	1.59088e-06	6.59636e-06	3.325e-05	1	0
ENSG00000170222.12	17	10697594	+	ADPRM	17:10714903:rs376174:T_C	17	10714903	T/C	C	0.475845	2.20833e-08	207	-5.59483	-0.513151	0.091719	2	-0.496195;-0.2336	-5.512486;-2.302826	110;97	5626	0	0.985783	1239.11	3.19608e-05	5.41763e-06	0.000477575	1	78.693
ENSG00000162782.16	1	179591613	+	TDRD5	1:179657521:rs6425585:G_A	1	179657521	G/A	A	0.453883	1.53899e-07	206	5.24783	0.487719	0.092937	2	0.472526;0.215454	5.21207;2.108186	110;96	5419	0	0.933596	485.216	0.000144123	1.02206e-05	0.00184047	1	76.816
ENSG00000275395.6	19	39934626	-	FCGBP	19:39936651:rs3760920:G_A	19	39936651	G/A	A	0.072115	1.12817e-08	208	5.71024	1.00629	0.176226	2	0.401866;0.366234	4.351564;3.70874	110;98	4583	0	0.888016	677.37	2.98492e-05	5.46864e-06	0.0004486	1	0
ENSG00000214946.14	17	15732247	+	TBC1D26	17:15712658:rs9901530:A_T	17	15712658	A/T	T	0.752427	6.71692e-06	206	4.50247	0.490384	0.108914	2	0.191073;0.437312	1.999557;4.455114	110;96	4440	0.007	0.98024	681.119	0.00511928	9.55765e-06	0.0379206	1	73.511
ENSG00000153832.12	2	229922302	+	FBXO36	2:229865428:rs76396572:T_C	2	229865428	T/C	C	0.036232	1.13831e-06	207	-4.86608	-1.21235	0.249143	2	-0.352381;-0.309807	-3.77543;-3.088044	110;97	5405	0.001	0.899035	796.679	0.00191248	5.00213e-06	0.01705	1	0
ENSG00000152292.17	2	85418931	+	SH2D6	2:85431870:rs56017561:T_C	2	85431870	C/T	T	0.557692	2.18086e-06	208	4.7359	0.444181	0.09379	2	0.257706;0.394534	2.718036;4.019912	110;98	4910	0.001	0.90349	542.904	0.00235457	7.55707e-06	0.0201643	1	15.671
ENSG00000243667.7	2	68157549	-	WDR92	2:68219537:rs13028330:C_T	2	68219537	C/T	T	0.275362	3.26732e-09	207	-5.91757	-0.602133	0.101753	2	-0.428415;-0.364679	-4.669088;-3.672426	110;97	5711	0	0.907204	818.112	9.11892e-06	5.13671e-06	0.000158696	1	0
[truncated: 323 more rows]

## Sheet: Cerebellum-EUR
Dataset order: AMPAD_MAYO; GTEx; TargetALS; UCLA_ASD
[truncated: 13,714 more rows]

## Sheet: Cortex-AFR
Dataset order: CMC; LIBD_1M; LIBD_h650
[truncated: 5,425 more rows]

[truncated: 6 more sheets: Cortex-EAS, Cortex-EUR, Cortex-EUR-AFR-noENA, Cortex-EUR-AFR-noENA-noAMPAD, Hippocampus-EUR, Spinalcord-EUR]
