# Supplementary material for: Brain expression quantitative trait locus and network analyses reveal downstream effects and putative drivers for brain-related diseases
Source: Nat Genet. 2023 Feb 23;55(3):377–88. doi: 10.1038/s41588-023-01300-6 (PMC10011140; doi:10.1038/s41588-023-01300-6)
Supplement: Supplementary file 4 — Supplementary Tables 1–31. [file 41588_2023_1300_MOESM4_ESM.zip › Supplementary Table 20 - rs1990622 Cell Proportion differences between datasets.xlsx]

## Sheet: Astrocyte
	AMPAD-MAYO (EUR; n=254)	AMPAD-MSBB (EUR; n=196)	AMPAD-ROSMAP (EUR; n=552)	BrainGVEX (EUR; n=135)	CMC (AFR; n=86)	CMC (EUR; n=450)	CMC_HBCC_set2 (EUR; n=49)	CMC_HBCC_set3 (EUR; n=37)	GTEx (EUR; n=125)	GVEX (EUR; n=131)	LIBD_1M (AFR; n=168)	LIBD_1M (EUR; n=164)	LIBD_h650 (AFR; n=65)	LIBD_h650 (EUR; n=43)	NABEC-H550 (EUR; n=77)	NABEC-H610 (EUR; n=94)	UCLA_ASD (EUR; n=57)	Meta-Analysis (n=2,683)
AMPAD-MAYO (EUR; n=254)
AMPAD-MSBB (EUR; n=196)	0.865229
AMPAD-ROSMAP (EUR; n=552)	0.953886	0.891247
BrainGVEX (EUR; n=135)	0.567778	0.601743	0.568121
CMC (AFR; n=86)	1.67536e-06	3.64748e-09	8.60341e-08	7.50512e-12
CMC (EUR; n=450)	0.122766	0.047024	0.060935	0.00786338	1.68317e-11
CMC_HBCC_set2 (EUR; n=49)	0.0596456	0.0170011	0.0343397	0.00326856	0.0892529	0.0284376
CMC_HBCC_set3 (EUR; n=37)	0.76808	0.621748	0.731461	0.319047	0.000675937	0.679403	0.231087
GTEx (EUR; n=125)	0.0150972	0.0156211	0.00362807	0.0507316	3.6761e-07	2.26261e-06	0.00771284	0.141243
GVEX (EUR; n=131)	0.213852	0.084998	0.158029	0.0115471	1.84418e-06	0.627171	0.154903	0.556015	0.00175648
LIBD_1M (AFR; n=168)	1.94453e-09	5.98326e-11	6.07874e-13	5.5759e-11	0.711273	3.22716e-15	0.0614398	0.00201378	5.17015e-10	1.57364e-06
LIBD_1M (EUR; n=164)	0.000331018	0.000195187	5.77693e-06	0.000283922	0.425669	2.6385e-05	0.537506	0.122409	2.18265e-05	0.0201426	0.191666
LIBD_h650 (AFR; n=65)	1.01934e-10	4.39905e-14	1.64283e-13	7.63111e-16	0.0176553	2.78893e-21	0.00230069	2.48536e-05	3.11715e-09	9.24292e-11	0.0412408	0.013309
LIBD_h650 (EUR; n=43)	2.23726e-12	6.0621e-17	2.74087e-15	5.69217e-20	0.000224803	1.04568e-26	0.000123215	5.25078e-07	1.25159e-09	2.16076e-14	0.00126462	0.00140903	0.207148
NABEC-H550 (EUR; n=77)	1.05198e-17	2.61361e-24	4.36002e-22	8.32504e-29	2.07356e-05	4.53333e-38	3.16816e-06	4.00545e-10	4.88943e-14	1.88613e-20	0.000271008	0.000172682	0.262118	0.593573
NABEC-H610 (EUR; n=94)	6.38172e-14	1.33312e-17	4.09446e-18	7.81469e-19	0.00754695	3.73807e-27	0.000608079	3.76724e-06	6.44401e-12	6.57444e-13	0.0169515	0.00344887	0.981478	0.165121	0.221879
UCLA_ASD (EUR; n=57)	0.203586	0.0979914	0.149667	0.0307579	0.0112001	0.274116	0.587386	0.479014	0.0189717	0.558742	0.00720222	0.235556	0.000145402	5.17549e-06	2.44111e-08	1.97189e-05
Meta-Analysis (n=2,683)	0.00177491	0.00257562	6.26669e-06	0.00297104	0.000649697	0.0176217	0.519402	0.347009	4.66829e-08	0.320114	1.53821e-07	0.0048476	3.86736e-09	3.6817e-11	1.14981e-15	1.40994e-12	0.890176
Nr Tests	153
Bonferroni threshold	0.000326797

## Sheet: EndothelialCell
	AMPAD-MAYO (EUR; n=254)	AMPAD-MSBB (EUR; n=196)	AMPAD-ROSMAP (EUR; n=552)	BrainGVEX (EUR; n=135)	CMC (AFR; n=86)	CMC (EUR; n=450)	CMC_HBCC_set2 (EUR; n=49)	CMC_HBCC_set3 (EUR; n=37)	GTEx (EUR; n=125)	GVEX (EUR; n=131)	LIBD_1M (AFR; n=168)	LIBD_1M (EUR; n=164)	LIBD_h650 (AFR; n=65)	LIBD_h650 (EUR; n=43)	NABEC-H550 (EUR; n=77)	NABEC-H610 (EUR; n=94)	UCLA_ASD (EUR; n=57)	Meta-Analysis (n=2,683)
AMPAD-MAYO (EUR; n=254)
AMPAD-MSBB (EUR; n=196)	0.17377
AMPAD-ROSMAP (EUR; n=552)	0.0179253	0.966783
BrainGVEX (EUR; n=135)	0.80075	0.286475	0.0541401
CMC (AFR; n=86)	0.57022	0.595259	0.345404	0.614432
CMC (EUR; n=450)	0.628566	0.0153731	1.81638e-05	0.345353	0.178584
CMC_HBCC_set2 (EUR; n=49)	0.413536	0.146205	0.00742163	0.128884	0.14977	0.284831
CMC_HBCC_set3 (EUR; n=37)	0.939129	0.449279	0.164495	0.715539	0.564285	0.871143	0.425048
GTEx (EUR; n=125)	0.838774	0.41197	0.152587	0.990886	0.787169	0.504535	0.456011	0.865183
GVEX (EUR; n=131)	0.128712	0.991675	0.977399	0.0648595	0.386493	0.00215752	0.00558513	0.113122	0.342138
LIBD_1M (AFR; n=168)	0.178103	0.892686	0.843196	0.223669	0.584714	0.00964608	0.066492	0.350027	0.420124	0.869776
LIBD_1M (EUR; n=164)	0.85332	0.158975	0.0122026	0.630124	0.442876	0.854209	0.435458	0.974645	0.741076	0.0622879	0.128006
LIBD_h650 (AFR; n=65)	0.208553	0.0533256	0.000365273	0.0237614	0.0420018	0.0762281	0.72799	0.196561	0.271666	0.000206223	0.0137313	0.210243
LIBD_h650 (EUR; n=43)	0.0172753	0.00727207	6.27577e-07	2.74165e-05	0.000810031	0.000146954	0.0505494	0.00345318	0.0536021	5.01727e-08	0.000399567	0.0102212	0.0519777
NABEC-H550 (EUR; n=77)	0.0117401	0.0024238	2.30146e-08	3.92207e-05	0.000617144	0.000105944	0.108913	0.0113083	0.0388566	2.50252e-08	0.000101391	0.00859053	0.144079	0.500044
NABEC-H610 (EUR; n=94)	0.165271	0.0278852	5.60627e-05	0.0217498	0.0337778	0.0577378	0.782031	0.232506	0.223479	0.00013261	0.0063713	0.180535	0.924318	0.0454135	0.106706
UCLA_ASD (EUR; n=57)	0.129529	0.0392723	0.000158445	0.0206322	0.0414128	0.0280128	0.536455	0.211571	0.203665	0.000589074	0.0107429	0.133361	0.675671	0.309634	0.505032	0.598531
Meta-Analysis (n=2,683)	0.686018	0.0499988	0.00112868	0.982103	0.605127	0.199978	0.211253	0.793223	0.968909	0.0891127	0.0978576	0.543206	0.0648557	0.00125292	0.000416868	0.0357532	0.0253042
Nr Tests	153
Bonferroni threshold	0.000326797

## Sheet: Excitatory
	AMPAD-MAYO (EUR; n=254)	AMPAD-MSBB (EUR; n=196)	AMPAD-ROSMAP (EUR; n=552)	BrainGVEX (EUR; n=135)	CMC (AFR; n=86)	CMC (EUR; n=450)	CMC_HBCC_set2 (EUR; n=49)	CMC_HBCC_set3 (EUR; n=37)	GTEx (EUR; n=125)	GVEX (EUR; n=131)	LIBD_1M (AFR; n=168)	LIBD_1M (EUR; n=164)	LIBD_h650 (AFR; n=65)	LIBD_h650 (EUR; n=43)	NABEC-H550 (EUR; n=77)	NABEC-H610 (EUR; n=94)	UCLA_ASD (EUR; n=57)	Meta-Analysis (n=2,683)
AMPAD-MAYO (EUR; n=254)
AMPAD-MSBB (EUR; n=196)	0.154202
AMPAD-ROSMAP (EUR; n=552)	0.177893	0.585502
BrainGVEX (EUR; n=135)	0.0670463	0.00129488	0.000421461
CMC (AFR; n=86)	0.842644	0.150984	0.224039	0.185849
CMC (EUR; n=450)	0.0315521	0.887567	0.33704	5.54856e-06	0.0444561
CMC_HBCC_set2 (EUR; n=49)	0.000537742	0.00157758	0.000146801	1.9587e-05	0.000532354	4.09062e-05
CMC_HBCC_set3 (EUR; n=37)	0.928208	0.418067	0.580092	0.223838	0.791632	0.2676	0.00517073
GTEx (EUR; n=125)	0.000830223	5.0325e-06	4.25808e-08	0.149012	0.0146755	9.49789e-11	4.44826e-06	0.0501635
GVEX (EUR; n=131)	0.120363	0.000943433	0.00137172	0.653559	0.206535	6.76093e-06	1.61376e-07	0.154568	0.0426856
LIBD_1M (AFR; n=168)	0.789473	0.137426	0.137146	0.184098	0.974187	0.0275175	0.00185405	0.823549	0.00880299	0.280159
LIBD_1M (EUR; n=164)	1.39858e-06	0.000130741	2.05704e-08	1.39372e-07	0.000280116	8.64737e-08	0.932327	0.0164584	1.87042e-09	6.27155e-08	2.26063e-05
LIBD_h650 (AFR; n=65)	0.538585	0.115303	0.111777	0.5461	0.700052	0.0252225	0.00685806	0.646059	0.119696	0.690021	0.717037	0.00110583
LIBD_h650 (EUR; n=43)	0.276658	0.666906	0.447676	0.0447754	0.258727	0.6147	0.139254	0.449107	0.00881708	0.0242619	0.285663	0.102287	0.286701
NABEC-H550 (EUR; n=77)	0.318235	0.975421	0.727917	0.0136092	0.210802	0.883664	0.00412344	0.376686	0.000759445	0.00325213	0.289189	0.00650589	0.22025	0.698482
NABEC-H610 (EUR; n=94)	0.410165	0.03756	0.040872	0.469473	0.579095	0.00357618	0.000330595	0.505534	0.0544173	0.640565	0.616163	4.34452e-05	0.972457	0.153778	0.0904173
UCLA_ASD (EUR; n=57)	0.88809	0.278084	0.345412	0.30078	0.988883	0.123473	0.0101505	0.861043	0.0550687	0.338854	0.969303	0.00411607	0.76022	0.402187	0.371358	0.664427
Meta-Analysis (n=2,683)	0.370421	0.329585	0.458059	0.00258663	0.440447	0.101586	0.000318456	0.793713	2.36298e-07	0.0139436	0.27006	8.9096e-11	0.21666	0.367212	0.552483	0.119029	0.543932
Nr Tests	153
Bonferroni threshold	0.000326797

## Sheet: Inhibitory
	AMPAD-MAYO (EUR; n=254)	AMPAD-MSBB (EUR; n=196)	AMPAD-ROSMAP (EUR; n=552)	BrainGVEX (EUR; n=135)	CMC (AFR; n=86)	CMC (EUR; n=450)	CMC_HBCC_set2 (EUR; n=49)	CMC_HBCC_set3 (EUR; n=37)	GTEx (EUR; n=125)	GVEX (EUR; n=131)	LIBD_1M (AFR; n=168)	LIBD_1M (EUR; n=164)	LIBD_h650 (AFR; n=65)	LIBD_h650 (EUR; n=43)	NABEC-H550 (EUR; n=77)	NABEC-H610 (EUR; n=94)	UCLA_ASD (EUR; n=57)	Meta-Analysis (n=2,683)
AMPAD-MAYO (EUR; n=254)
AMPAD-MSBB (EUR; n=196)	0.175901
AMPAD-ROSMAP (EUR; n=552)	0.459193	0.357036
BrainGVEX (EUR; n=135)	0.0710999	0.010642	0.0160413
CMC (AFR; n=86)	6.43456e-09	4.48581e-05	3.57492e-10	9.05313e-09
CMC (EUR; n=450)	0.185483	0.00561521	0.0145045	0.295213	2.37201e-15
CMC_HBCC_set2 (EUR; n=49)	0.113374	0.0505189	0.0594197	0.679664	8.13225e-05	0.254902
CMC_HBCC_set3 (EUR; n=37)	0.645474	0.762019	0.913007	0.100843	0.00938491	0.236786	0.0957484
GTEx (EUR; n=125)	0.0853525	0.60941	0.147478	0.00912972	0.00288668	0.0025577	0.0524571	0.580903
GVEX (EUR; n=131)	0.0982945	0.816085	0.251692	0.00195337	0.000137753	0.00225073	0.0119728	0.590059	0.755643
LIBD_1M (AFR; n=168)	1.33547e-10	3.94076e-07	2.22e-17	7.65038e-08	0.142158	8.44146e-19	0.000628307	0.0133208	0.000119245	2.3503e-05
LIBD_1M (EUR; n=164)	0.309042	0.830994	0.351857	0.131513	0.0218334	0.050222	0.282837	0.803348	0.89807	0.949652	0.000107672
LIBD_h650 (AFR; n=65)	1.19723e-07	2.71419e-05	5.82106e-12	1.03722e-05	0.156924	4.4293e-13	0.00525073	0.0387952	0.0013568	0.000385984	0.718832	0.002067
LIBD_h650 (EUR; n=43)	2.06792e-07	0.000150639	1.04418e-08	7.81607e-07	0.527694	2.94603e-12	0.000902489	0.0201565	0.00454174	0.000384998	0.561023	0.0294517	0.502505
NABEC-H550 (EUR; n=77)	0.0350734	0.398729	0.0806448	0.00157637	0.0119421	0.000780778	0.0133119	0.364726	0.762554	0.474222	0.00277781	0.761973	0.0112582	0.0147685
NABEC-H610 (EUR; n=94)	0.000627357	0.0314871	0.000248074	0.00028535	0.237384	6.14284e-07	0.0128988	0.173406	0.156381	0.0598173	0.0170542	0.230411	0.039104	0.154001	0.296592
UCLA_ASD (EUR; n=57)	0.10424	0.534508	0.171943	0.0160108	0.0347746	0.0080199	0.0661236	0.524405	0.849721	0.621201	0.00981373	0.827829	0.0296994	0.0417835	0.954524	0.36374
Meta-Analysis (n=2,683)	0.0313598	0.41946	0.0166244	0.00693692	0.000499818	9.8039e-05	0.0639811	0.564634	0.875825	0.634269	1.16324e-16	0.689366	6.71837e-10	0.000673061	0.856697	0.0845309	0.925174
Nr Tests	153
Bonferroni threshold	0.000326797

## Sheet: Microglia
	AMPAD-MAYO (EUR; n=254)	AMPAD-MSBB (EUR; n=196)	AMPAD-ROSMAP (EUR; n=552)	BrainGVEX (EUR; n=135)	CMC (AFR; n=86)	CMC (EUR; n=450)	CMC_HBCC_set2 (EUR; n=49)	CMC_HBCC_set3 (EUR; n=37)	GTEx (EUR; n=125)	GVEX (EUR; n=131)	LIBD_1M (AFR; n=168)	LIBD_1M (EUR; n=164)	LIBD_h650 (AFR; n=65)	LIBD_h650 (EUR; n=43)	NABEC-H550 (EUR; n=77)	NABEC-H610 (EUR; n=94)	UCLA_ASD (EUR; n=57)	Meta-Analysis (n=2,683)
AMPAD-MAYO (EUR; n=254)
AMPAD-MSBB (EUR; n=196)	5.43096e-05
AMPAD-ROSMAP (EUR; n=552)	0.000205178	0.0715545
BrainGVEX (EUR; n=135)	0.691285	0.000847139	0.00941811
CMC (AFR; n=86)	4.44227e-12	6.19101e-07	4.95671e-12	8.27583e-11
CMC (EUR; n=450)	2.38554e-07	0.752283	0.0078042	0.00010608	1.47724e-06
CMC_HBCC_set2 (EUR; n=49)	7.78996e-07	0.00073919	3.06938e-06	1.83383e-06	0.548197	0.00200236
CMC_HBCC_set3 (EUR; n=37)	0.0520979	0.916055	0.441389	0.0735764	0.00103421	0.80057	0.0149243
GTEx (EUR; n=125)	5.06229e-07	0.0259386	2.82267e-05	2.5732e-05	0.0593603	0.0219135	0.307965	0.211546
GVEX (EUR; n=131)	8.88049e-07	0.0926992	0.000498878	9.47213e-06	0.000385876	0.151802	0.0226651	0.248627	0.405899
LIBD_1M (AFR; n=168)	8.56457e-23	4.86072e-13	2.21247e-25	2.23859e-18	0.286806	2.10902e-14	0.132807	2.68957e-05	0.000919078	1.49531e-07
LIBD_1M (EUR; n=164)	3.61523e-23	1.21709e-13	2.26459e-25	1.88389e-19	0.318134	2.9756e-14	0.127838	6.36088e-06	0.000924368	4.85815e-08	0.857913
LIBD_h650 (AFR; n=65)	5.3136e-15	2.32775e-11	5.96634e-17	1.66395e-14	0.0685821	4.03251e-10	0.0251824	6.49284e-07	0.00161727	2.97761e-08	0.367504	0.252391
LIBD_h650 (EUR; n=43)	4.14166e-05	0.0131523	0.000289525	7.96331e-05	0.241162	0.0261482	0.597178	0.0694621	0.638228	0.15034	0.0393669	0.0322096	0.0060966
NABEC-H550 (EUR; n=77)	1.03816e-14	3.21805e-10	8.38673e-16	4.28386e-14	0.276913	4.47093e-09	0.102226	3.44199e-06	0.00606695	5.49956e-07	0.959082	0.827636	0.340498	0.0261578
NABEC-H610 (EUR; n=94)	9.18076e-08	0.00452791	6.16146e-06	6.55371e-07	0.0372014	0.00952381	0.260335	0.0522042	0.815672	0.178634	0.00061718	0.000393655	5.86001e-05	0.682664	0.000636672
UCLA_ASD (EUR; n=57)	0.99991	0.00408119	0.027588	0.777885	3.48135e-08	0.00227244	2.40507e-05	0.0766446	0.000871828	0.000108419	2.76018e-12	1.52339e-13	1.17605e-11	0.000411609	2.31213e-11	1.40205e-05
Meta-Analysis (n=2,683)	7.37103e-14	0.158282	4.2691e-07	3.09139e-07	1.91849e-05	0.122542	0.0101761	0.469093	0.0775553	0.545346	6.33722e-14	4.33916e-13	1.31077e-08	0.084503	1.56193e-07	0.0562258	0.000198084
Nr Tests	153
Bonferroni threshold	0.000326797

## Sheet: Oligodendrocyte
	AMPAD-MAYO (EUR; n=254)	AMPAD-MSBB (EUR; n=196)	AMPAD-ROSMAP (EUR; n=552)	BrainGVEX (EUR; n=135)	CMC (AFR; n=86)	CMC (EUR; n=450)	CMC_HBCC_set2 (EUR; n=49)	CMC_HBCC_set3 (EUR; n=37)	GTEx (EUR; n=125)	GVEX (EUR; n=131)	LIBD_1M (AFR; n=168)	LIBD_1M (EUR; n=164)	LIBD_h650 (AFR; n=65)	LIBD_h650 (EUR; n=43)	NABEC-H550 (EUR; n=77)	NABEC-H610 (EUR; n=94)	UCLA_ASD (EUR; n=57)	Meta-Analysis (n=2,683)
AMPAD-MAYO (EUR; n=254)
AMPAD-MSBB (EUR; n=196)	0.00200511
AMPAD-ROSMAP (EUR; n=552)	1.81906e-08	0.314818
BrainGVEX (EUR; n=135)	1.34664e-10	1.64129e-06	1.3615e-10
CMC (AFR; n=86)	0.30204	0.120476	0.00382978	4.58835e-06
CMC (EUR; n=450)	8.69668e-05	0.663661	0.0454422	1.80937e-11	0.106831
CMC_HBCC_set2 (EUR; n=49)	0.142593	0.751142	0.311986	0.00266616	0.441155	0.890757
CMC_HBCC_set3 (EUR; n=37)	0.277054	0.542999	0.181839	0.00332052	0.638379	0.617511	0.81413
GTEx (EUR; n=125)	8.76496e-08	0.0002944	4.37588e-06	0.334807	0.000144288	3.36898e-07	0.0179116	0.0171046
GVEX (EUR; n=131)	0.0545261	5.19566e-08	6.17516e-18	2.06368e-14	0.00314002	1.98212e-11	0.00187407	0.00841539	8.40753e-12
LIBD_1M (AFR; n=168)	0.192347	0.124141	0.00176872	4.61846e-07	0.956869	0.0868054	0.518313	0.722564	4.89301e-05	0.00189408
LIBD_1M (EUR; n=164)	0.966868	0.00270213	1.23824e-07	1.19268e-09	0.306288	0.000247404	0.134218	0.260114	2.87224e-07	0.0520464	0.230353
LIBD_h650 (AFR; n=65)	0.48898	0.140287	0.00687277	8.15745e-05	0.860723	0.106175	0.465976	0.629736	0.00107506	0.0279839	0.826724	0.505431
LIBD_h650 (EUR; n=43)	0.787666	0.0912312	0.00407542	0.000263455	0.625759	0.0593173	0.352668	0.480875	0.00191802	0.115126	0.617384	0.802196	0.796266
NABEC-H550 (EUR; n=77)	0.652839	0.0447778	0.000452432	4.95678e-06	0.615766	0.0235878	0.29276	0.442887	0.000117309	0.0366829	0.586039	0.673773	0.806734	0.944788
NABEC-H610 (EUR; n=94)	0.263055	0.229053	0.0149716	4.22568e-05	0.90598	0.199892	0.608307	0.790236	0.000927498	0.00689718	0.939987	0.288107	0.806831	0.62957	0.596767
UCLA_ASD (EUR; n=57)	0.127341	0.685893	0.240921	0.00114126	0.447383	0.819241	0.96339	0.840844	0.0100743	0.00113537	0.521292	0.120839	0.463791	0.343879	0.284112	0.614931
Meta-Analysis (n=2,683)	0.000135104	0.391425	0.00653528	5.6859e-12	0.328035	0.479039	0.892934	0.869728	3.27831e-07	2.83981e-08	0.218013	0.00194171	0.277835	0.193007	0.109712	0.410281	0.935314
Nr Tests	153
Bonferroni threshold	0.000326797

## Sheet: OtherNeuron
	AMPAD-MAYO (EUR; n=254)	AMPAD-MSBB (EUR; n=196)	AMPAD-ROSMAP (EUR; n=552)	BrainGVEX (EUR; n=135)	CMC (AFR; n=86)	CMC (EUR; n=450)	CMC_HBCC_set2 (EUR; n=49)	CMC_HBCC_set3 (EUR; n=37)	GTEx (EUR; n=125)	GVEX (EUR; n=131)	LIBD_1M (AFR; n=168)	LIBD_1M (EUR; n=164)	LIBD_h650 (AFR; n=65)	LIBD_h650 (EUR; n=43)	NABEC-H550 (EUR; n=77)	NABEC-H610 (EUR; n=94)	UCLA_ASD (EUR; n=57)	Meta-Analysis (n=2,683)
AMPAD-MAYO (EUR; n=254)
AMPAD-MSBB (EUR; n=196)	0.00592746
AMPAD-ROSMAP (EUR; n=552)	6.03943e-06	0.627544
BrainGVEX (EUR; n=135)	1.2394e-13	2.72385e-07	1.48921e-11
CMC (AFR; n=86)	1.39025e-10	5.61389e-06	1.12613e-08	0.907665
CMC (EUR; n=450)	1.85812e-11	0.00606557	0.00111558	7.93804e-07	2.34819e-05
CMC_HBCC_set2 (EUR; n=49)	8.13727e-05	0.0159244	0.00428943	0.190137	0.20014	0.105752
CMC_HBCC_set3 (EUR; n=37)	0.0293321	0.468515	0.503396	0.00895074	0.0053769	0.57444	0.137766
GTEx (EUR; n=125)	2.22507e-11	4.94649e-06	5.22067e-10	0.885614	0.824813	6.41702e-06	0.260387	0.036044
GVEX (EUR; n=131)	0.233327	0.158653	0.019193	2.48716e-10	1.54522e-09	5.54567e-06	0.000161263	0.059469	9.48257e-08
LIBD_1M (AFR; n=168)	2.68974e-13	1.23101e-06	7.21243e-11	0.747426	0.858181	5.75908e-06	0.320317	0.0280119	0.672403	5.66126e-09
LIBD_1M (EUR; n=164)	5.37433e-06	0.0456904	0.0177474	0.001833	0.00631086	0.778643	0.321549	0.607987	0.0051503	0.00107003	0.0051808
LIBD_h650 (AFR; n=65)	1.69845e-15	1.10268e-10	3.09606e-17	0.0133125	0.0112835	2.23679e-13	0.00159702	2.81531e-05	0.0581976	2.04938e-14	0.00872012	1.21891e-06
LIBD_h650 (EUR; n=43)	3.53328e-11	7.76265e-08	3.50803e-12	0.0430848	0.0348742	1.41623e-09	0.00720177	0.000278986	0.126198	6.87383e-11	0.0330414	5.80153e-05	0.960677
NABEC-H550 (EUR; n=77)	3.91504e-23	6.95019e-17	9.37907e-29	2.929e-05	3.34024e-05	1.42539e-23	7.27379e-06	7.22311e-08	0.000944567	4.54994e-21	1.6694e-05	3.08332e-11	0.186288	0.241112
NABEC-H610 (EUR; n=94)	3.58467e-18	6.73422e-12	1.23828e-20	0.010491	0.0138482	2.5377e-15	0.00314148	0.000145052	0.0417193	1.86763e-14	0.00501715	3.02392e-07	0.994067	0.966804	0.184912
UCLA_ASD (EUR; n=57)	0.00308281	0.211895	0.1814	0.0101477	0.011201	0.930442	0.271579	0.728451	0.0321101	0.0131352	0.0284556	0.843995	2.85624e-05	0.000368628	2.91775e-08	5.98384e-05
Meta-Analysis (n=2,683)	9.11084e-15	0.000879605	2.64885e-06	0.000181749	0.00385476	0.252104	0.397086	0.44906	0.000162327	1.14825e-05	0.000278944	0.658335	1.64158e-08	5.67837e-06	4.67632e-16	2.3219e-11	0.624545
Nr Tests	153
Bonferroni threshold	0.000326797
