# Supplementary material for: Brain expression quantitative trait locus and network analyses reveal downstream effects and putative drivers for brain-related diseases
Source: Nat Genet. 2023 Feb 23;55(3):377–88. doi: 10.1038/s41588-023-01300-6 (PMC10011140; doi:10.1038/s41588-023-01300-6)
Supplement: Supplementary file 4 — Supplementary Tables 1–31. [file 41588_2023_1300_MOESM4_ESM.zip › Supplementary Table 21 - Gene-cell count correlations - no ENA - 0 PCs.xlsx]

## Sheet: Trans-eQTL Z-score correlations
SNP	Gene	Trans-eQTL Z-score	Excitatory neuron correlation		SNP	Gene	Trans-eQTL Z-score	Excitatory neuron correlation		SNP	Gene	Trans-eQTL Z-score	Excitatory neuron correlation
7:12223752:rs11974335:G_T	ENSG00000172137.19	-10.3807	0.0486024		7:12225245:rs10950398:G_A	ENSG00000172137.19	-9.46578	0.0486024		7:12244161:rs1990622:A_G	ENSG00000172137.19	-7.3773	0.0486024
7:12223752:rs11974335:G_T	ENSG00000102924.12	-9.94964	0.298639		7:12225245:rs10950398:G_A	ENSG00000102924.12	-8.94966	0.298639		7:12244161:rs1990622:A_G	ENSG00000113389.16	-6.80684	-0.00596615
7:12223752:rs11974335:G_T	ENSG00000171385.9	-9.18547	0.447992		7:12225245:rs10950398:G_A	ENSG00000166908.18	-8.93419	0.515516		7:12244161:rs1990622:A_G	ENSG00000175766.13	-6.5752	0.342523
7:12223752:rs11974335:G_T	ENSG00000166908.18	-9.10713	0.515516		7:12225245:rs10950398:G_A	ENSG00000015676.18	-8.80391	0.48857		7:12244161:rs1990622:A_G	ENSG00000102924.12	-6.39911	0.298639
7:12223752:rs11974335:G_T	ENSG00000015676.18	-9.03651	0.48857		7:12225245:rs10950398:G_A	ENSG00000171385.9	-8.53636	0.447992		7:12244161:rs1990622:A_G	ENSG00000171385.9	-6.33796	0.447992
7:12223752:rs11974335:G_T	ENSG00000176095.12	-8.79857	0.514511		7:12225245:rs10950398:G_A	ENSG00000176095.12	-8.53614	0.514511		7:12244161:rs1990622:A_G	ENSG00000198673.10	-6.24112	0.348688
7:12223752:rs11974335:G_T	ENSG00000177108.5	-8.70544	0.474859		7:12225245:rs10950398:G_A	ENSG00000180901.11	-8.43377	0.415007		7:12244161:rs1990622:A_G	ENSG00000180901.11	-6.23482	0.415007
7:12223752:rs11974335:G_T	ENSG00000181754.7	-8.68967	0.483157		7:12225245:rs10950398:G_A	ENSG00000177108.5	-8.30309	0.474859		7:12244161:rs1990622:A_G	ENSG00000169641.13	-6.22487	0.510197
7:12223752:rs11974335:G_T	ENSG00000100302.7	-8.60468	0.415405		7:12225245:rs10950398:G_A	ENSG00000116106.12	-8.21983	0.475689		7:12244161:rs1990622:A_G	ENSG00000120903.13	-6.22402	0.182049
7:12223752:rs11974335:G_T	ENSG00000116106.12	-8.5757	0.475689		7:12225245:rs10950398:G_A	ENSG00000181754.7	-8.1886	0.483157		7:12244161:rs1990622:A_G	ENSG00000162728.5	-6.16315	0.428107
7:12223752:rs11974335:G_T	ENSG00000120903.13	-8.44615	0.182049		7:12225245:rs10950398:G_A	ENSG00000077684.16	-8.15815	0.209334		7:12244161:rs1990622:A_G	ENSG00000168032.10	-6.09358	0.249747
7:12223752:rs11974335:G_T	ENSG00000180901.11	-8.43626	0.415007		7:12225245:rs10950398:G_A	ENSG00000183775.11	-8.07286	0.377085		7:12244161:rs1990622:A_G	ENSG00000177108.5	-6.09091	0.474859
7:12223752:rs11974335:G_T	ENSG00000168785.8	-8.43377	0.447301		7:12225245:rs10950398:G_A	ENSG00000131504.17	-8.02072	0.493814		7:12244161:rs1990622:A_G	ENSG00000182836.10	-6.04715	0.277712
7:12223752:rs11974335:G_T	ENSG00000183775.11	-8.38885	0.377085		7:12225245:rs10950398:G_A	ENSG00000100302.7	-7.95591	0.415405		7:12244161:rs1990622:A_G	ENSG00000183775.11	-5.99581	0.377085
7:12223752:rs11974335:G_T	ENSG00000182836.10	-8.36881	0.277712		7:12225245:rs10950398:G_A	ENSG00000143061.17	-7.93244	0.384744		7:12244161:rs1990622:A_G	ENSG00000004660.15	-5.96028	0.482161
7:12223752:rs11974335:G_T	ENSG00000143061.17	-8.29584	0.384744		7:12225245:rs10950398:G_A	ENSG00000157542.11	-7.89141	0.444866		7:12244161:rs1990622:A_G	ENSG00000118898.16	-5.91668	0.508396
7:12223752:rs11974335:G_T	ENSG00000135503.13	-8.29294	0.55337		7:12225245:rs10950398:G_A	ENSG00000140015.20	-7.89057	0.41876		7:12244161:rs1990622:A_G	ENSG00000108924.14	-5.88932	0.418105
7:12223752:rs11974335:G_T	ENSG00000100320.23	-8.27246	0.446139		7:12225245:rs10950398:G_A	ENSG00000100320.23	-7.86123	0.446139		7:12244161:rs1990622:A_G	ENSG00000214376.6	-5.82833	0.461924
7:12223752:rs11974335:G_T	ENSG00000217236.2	-8.25579	0.120375		7:12225245:rs10950398:G_A	ENSG00000120903.13	-7.85579	0.182049		7:12244161:rs1990622:A_G	ENSG00000278195.2	-5.82828	0.457393
7:12223752:rs11974335:G_T	ENSG00000198673.10	-8.23413	0.348688		7:12225245:rs10950398:G_A	ENSG00000135503.13	-7.84233	0.55337		7:12244161:rs1990622:A_G	ENSG00000113319.13	-5.82502	0.350858
7:12223752:rs11974335:G_T	ENSG00000132975.8	-8.23362	0.356786		7:12225245:rs10950398:G_A	ENSG00000168785.8	-7.84144	0.447301		7:12244161:rs1990622:A_G	ENSG00000015676.18	-5.81521	0.48857
7:12223752:rs11974335:G_T	ENSG00000157542.11	-8.19607	0.444866		7:12225245:rs10950398:G_A	ENSG00000132938.20	-7.80556	0.51254		7:12244161:rs1990622:A_G	ENSG00000161544.10	-5.80515	0.212127
7:12223752:rs11974335:G_T	ENSG00000140015.20	-8.13879	0.41876		7:12225245:rs10950398:G_A	ENSG00000108924.14	-7.79517	0.418105		7:12244161:rs1990622:A_G	ENSG00000125869.10	-5.80514	0.232312
7:12223752:rs11974335:G_T	ENSG00000078053.17	-8.10089	0.542434		7:12225245:rs10950398:G_A	ENSG00000087095.13	-7.76616	0.444713		7:12244161:rs1990622:A_G	ENSG00000169851.15	-5.76701	0.39435
7:12223752:rs11974335:G_T	ENSG00000154917.11	-8.09582	0.520292		7:12225245:rs10950398:G_A	ENSG00000158480.11	-7.75185	0.441757		7:12244161:rs1990622:A_G	ENSG00000152102.18	-5.75258	0.392092
7:12223752:rs11974335:G_T	ENSG00000149575.6	-8.07656	0.435102		7:12225245:rs10950398:G_A	ENSG00000169641.13	-7.71371	0.510197		7:12244161:rs1990622:A_G	ENSG00000213578.6	-5.74263	0.0226144
7:12223752:rs11974335:G_T	ENSG00000069966.18	-8.06667	0.497434		7:12225245:rs10950398:G_A	ENSG00000168830.8	-7.71149	0.479236		7:12244161:rs1990622:A_G	ENSG00000077684.16	-5.7299	0.209334
7:12223752:rs11974335:G_T	ENSG00000180611.7	-8.04925	0.293759		7:12225245:rs10950398:G_A	ENSG00000078053.17	-7.70654	0.542434		7:12244161:rs1990622:A_G	ENSG00000140743.8	-5.72285	0.395713
7:12223752:rs11974335:G_T	ENSG00000250366.2	-8.04292	0.290588		7:12225245:rs10950398:G_A	ENSG00000180611.7	-7.70233	0.293759		7:12244161:rs1990622:A_G	ENSG00000164142.16	-5.71759	0.432694
7:12223752:rs11974335:G_T	ENSG00000077684.16	-8.04181	0.209334		7:12225245:rs10950398:G_A	ENSG00000198673.10	-7.68946	0.348688		7:12244161:rs1990622:A_G	ENSG00000102683.7	-5.70542	0.418988
7:12223752:rs11974335:G_T	ENSG00000132938.20	-8.04141	0.51254		7:12225245:rs10950398:G_A	ENSG00000250366.2	-7.66143	0.290588		7:12244161:rs1990622:A_G	ENSG00000143318.13	-5.6952	0.318828
7:12223752:rs11974335:G_T	ENSG00000161544.10	-8.02901	0.212127		7:12225245:rs10950398:G_A	ENSG00000182836.10	-7.64452	0.277712		7:12244161:rs1990622:A_G	ENSG00000135824.12	-5.69308	0.0885236
7:12223752:rs11974335:G_T	ENSG00000122574.10	-8.00852	0.457009		7:12225245:rs10950398:G_A	ENSG00000122574.10	-7.61616	0.457009		7:12244161:rs1990622:A_G	ENSG00000140015.20	-5.67853	0.41876
7:12223752:rs11974335:G_T	ENSG00000215012.9	-8.00143	0.481106		7:12225245:rs10950398:G_A	ENSG00000138439.12	-7.61576	0.367504		7:12244161:rs1990622:A_G	ENSG00000107819.13	-5.67069	0.424152
7:12223752:rs11974335:G_T	ENSG00000108924.14	-7.99879	0.418105		7:12225245:rs10950398:G_A	ENSG00000107819.13	-7.59453	0.424152		7:12244161:rs1990622:A_G	ENSG00000167074.15	-5.64356	0.385528
7:12223752:rs11974335:G_T	ENSG00000131089.16	-7.97425	0.489136		7:12225245:rs10950398:G_A	ENSG00000154917.11	-7.57498	0.520292		7:12244161:rs1990622:A_G	ENSG00000170419.10	-5.63465	0.341365
7:12223752:rs11974335:G_T	ENSG00000158480.11	-7.92302	0.441757		7:12225245:rs10950398:G_A	ENSG00000167074.15	-7.53431	0.385528		7:12244161:rs1990622:A_G	ENSG00000116106.12	-5.61543	0.475689
7:12223752:rs11974335:G_T	ENSG00000113389.16	-7.89357	-0.00596615		7:12225245:rs10950398:G_A	ENSG00000140943.17	-7.53323	0.46799		7:12244161:rs1990622:A_G	ENSG00000169427.8	-5.61338	0.547553
7:12223752:rs11974335:G_T	ENSG00000179542.16	-7.87783	0.360059		7:12225245:rs10950398:G_A	ENSG00000132975.8	-7.53237	0.356786		7:12244161:rs1990622:A_G	ENSG00000169933.15	-5.56769	0.490349
7:12223752:rs11974335:G_T	ENSG00000166887.15	-7.85507	0.346571		7:12225245:rs10950398:G_A	ENSG00000217236.2	-7.52586	0.120375		7:12244161:rs1990622:A_G	ENSG00000143061.17	-5.55981	0.384744
7:12223752:rs11974335:G_T	ENSG00000131504.17	-7.82668	0.493814		7:12225245:rs10950398:G_A	ENSG00000152102.18	-7.4843	0.392092		7:12244161:rs1990622:A_G	ENSG00000217236.2	-5.55465	0.120375
7:12223752:rs11974335:G_T	ENSG00000169851.15	-7.82418	0.39435		7:12225245:rs10950398:G_A	ENSG00000118898.16	-7.48378	0.508396		7:12244161:rs1990622:A_G	ENSG00000075035.10	-5.5443	0.52537
7:12223752:rs11974335:G_T	ENSG00000140943.17	-7.81192	0.46799		7:12225245:rs10950398:G_A	ENSG00000113389.16	-7.47903	-0.00596615		7:12244161:rs1990622:A_G	ENSG00000180611.7	-5.53948	0.293759
7:12223752:rs11974335:G_T	ENSG00000158109.15	-7.80867	0.427597		7:12225245:rs10950398:G_A	ENSG00000161544.10	-7.46976	0.212127		7:12244161:rs1990622:A_G	ENSG00000162543.6	-5.53283	0.281425
7:12223752:rs11974335:G_T	ENSG00000169641.13	-7.80796	0.510197		7:12225245:rs10950398:G_A	ENSG00000179542.16	-7.4443	0.360059		7:12244161:rs1990622:A_G	ENSG00000166780.11	-5.5199	0.476331
7:12223752:rs11974335:G_T	ENSG00000138439.12	-7.80538	0.367504		7:12225245:rs10950398:G_A	ENSG00000151090.19	-7.42845	0.512809		7:12244161:rs1990622:A_G	ENSG00000158109.15	-5.49893	0.427597
7:12223752:rs11974335:G_T	ENSG00000087095.13	-7.79291	0.444713		7:12225245:rs10950398:G_A	ENSG00000156113.23	-7.40605	0.510641
7:12223752:rs11974335:G_T	ENSG00000155744.9	-7.76356	0.373242		7:12225245:rs10950398:G_A	ENSG00000149575.6	-7.39814	0.435102
7:12223752:rs11974335:G_T	ENSG00000156113.23	-7.7605	0.510641		7:12225245:rs10950398:G_A	ENSG00000166887.15	-7.39233	0.346571
7:12223752:rs11974335:G_T	ENSG00000004660.15	-7.6817	0.482161		7:12225245:rs10950398:G_A	ENSG00000183826.18	-7.3862	0.512179
7:12223752:rs11974335:G_T	ENSG00000057935.13	-7.67355	0.474821		7:12225245:rs10950398:G_A	ENSG00000131089.16	-7.36723	0.489136
7:12223752:rs11974335:G_T	ENSG00000102053.12	-7.66318	0.474349		7:12225245:rs10950398:G_A	ENSG00000278195.2	-7.36439	0.457393
7:12223752:rs11974335:G_T	ENSG00000168830.8	-7.64472	0.479236		7:12225245:rs10950398:G_A	ENSG00000133019.11	-7.36081	0.465911
7:12223752:rs11974335:G_T	ENSG00000102466.15	-7.62524	0.363416		7:12225245:rs10950398:G_A	ENSG00000023171.18	-7.34095	0.540749
7:12223752:rs11974335:G_T	ENSG00000121871.4	-7.62281	0.424254		7:12225245:rs10950398:G_A	ENSG00000069966.18	-7.33552	0.497434
7:12223752:rs11974335:G_T	ENSG00000133878.9	-7.61905	0.364797		7:12225245:rs10950398:G_A	ENSG00000057935.13	-7.33534	0.474821
7:12223752:rs11974335:G_T	ENSG00000023171.18	-7.60803	0.540749		7:12225245:rs10950398:G_A	ENSG00000171435.14	-7.3349	0.55961
7:12223752:rs11974335:G_T	ENSG00000165152.9	-7.60203	0.508348		7:12225245:rs10950398:G_A	ENSG00000004660.15	-7.32434	0.482161
7:12223752:rs11974335:G_T	ENSG00000273079.5	-7.58809	0.424555		7:12225245:rs10950398:G_A	ENSG00000113319.13	-7.31722	0.350858
7:12223752:rs11974335:G_T	ENSG00000167074.15	-7.57229	0.385528		7:12225245:rs10950398:G_A	ENSG00000101076.16	-7.31412	0.363371
7:12223752:rs11974335:G_T	ENSG00000133019.11	-7.56882	0.465911		7:12225245:rs10950398:G_A	ENSG00000165300.7	-7.3137	0.439888
7:12223752:rs11974335:G_T	ENSG00000157214.14	-7.56512	0.349673		7:12225245:rs10950398:G_A	ENSG00000102053.12	-7.30917	0.474349
7:12223752:rs11974335:G_T	ENSG00000117016.10	-7.56401	0.523898		7:12225245:rs10950398:G_A	ENSG00000123360.12	-7.28717	0.510627
7:12223752:rs11974335:G_T	ENSG00000215475.5	-7.55676	0.21716		7:12225245:rs10950398:G_A	ENSG00000133878.9	-7.26126	0.364797
7:12223752:rs11974335:G_T	ENSG00000183454.17	-7.54317	0.43789		7:12225245:rs10950398:G_A	ENSG00000215012.9	-7.24784	0.481106
7:12223752:rs11974335:G_T	ENSG00000122126.17	-7.54095	0.457616		7:12225245:rs10950398:G_A	ENSG00000162992.3	-7.23202	0.2118
7:12223752:rs11974335:G_T	ENSG00000183826.18	-7.53909	0.512179		7:12225245:rs10950398:G_A	ENSG00000102466.15	-7.2292	0.363416
7:12223752:rs11974335:G_T	ENSG00000278195.2	-7.53569	0.457393		7:12225245:rs10950398:G_A	ENSG00000151468.11	-7.22192	0.438696
7:12223752:rs11974335:G_T	ENSG00000125869.10	-7.52869	0.232312		7:12225245:rs10950398:G_A	ENSG00000149582.16	-7.2185	0.514603
7:12223752:rs11974335:G_T	ENSG00000168032.10	-7.52707	0.249747		7:12225245:rs10950398:G_A	ENSG00000169851.15	-7.20755	0.39435
7:12223752:rs11974335:G_T	ENSG00000177511.6	-7.52141	0.456668		7:12225245:rs10950398:G_A	ENSG00000143318.13	-7.20092	0.318828
7:12223752:rs11974335:G_T	ENSG00000157470.12	-7.51971	0.375498		7:12225245:rs10950398:G_A	ENSG00000020129.16	-7.1954	0.520252
7:12223752:rs11974335:G_T	ENSG00000020129.16	-7.51609	0.520252		7:12225245:rs10950398:G_A	ENSG00000157214.14	-7.18146	0.349673
7:12223752:rs11974335:G_T	ENSG00000151090.19	-7.51169	0.512809		7:12225245:rs10950398:G_A	ENSG00000177511.6	-7.16642	0.456668
7:12223752:rs11974335:G_T	ENSG00000135472.9	-7.50435	0.519896		7:12225245:rs10950398:G_A	ENSG00000007237.18	-7.16614	0.459847
7:12223752:rs11974335:G_T	ENSG00000152102.18	-7.49677	0.392092		7:12225245:rs10950398:G_A	ENSG00000122126.17	-7.15688	0.457616
7:12223752:rs11974335:G_T	ENSG00000166664.13	-7.49436	0.191251		7:12225245:rs10950398:G_A	ENSG00000197555.9	-7.15216	0.498413
7:12223752:rs11974335:G_T	ENSG00000011677.13	-7.49149	0.463718		7:12225245:rs10950398:G_A	ENSG00000135472.9	-7.13784	0.519896
7:12223752:rs11974335:G_T	ENSG00000197555.9	-7.47414	0.498413		7:12225245:rs10950398:G_A	ENSG00000276293.4	-7.13668	0.475336
7:12223752:rs11974335:G_T	ENSG00000143318.13	-7.46397	0.318828		7:12225245:rs10950398:G_A	ENSG00000177570.14	-7.13023	0.421568
7:12223752:rs11974335:G_T	ENSG00000276293.4	-7.45984	0.475336		7:12225245:rs10950398:G_A	ENSG00000204131.9	-7.128	0.249545
7:12223752:rs11974335:G_T	ENSG00000169933.15	-7.45932	0.490349		7:12225245:rs10950398:G_A	ENSG00000150995.19	-7.09607	0.507799
7:12223752:rs11974335:G_T	ENSG00000149582.16	-7.45845	0.514603		7:12225245:rs10950398:G_A	ENSG00000158109.15	-7.09253	0.427597
7:12223752:rs11974335:G_T	ENSG00000123360.12	-7.43473	0.510627		7:12225245:rs10950398:G_A	ENSG00000169933.15	-7.09124	0.490349
7:12223752:rs11974335:G_T	ENSG00000147655.12	-7.43119	0.395698		7:12225245:rs10950398:G_A	ENSG00000273079.5	-7.0684	0.424555
7:12223752:rs11974335:G_T	ENSG00000125966.10	-7.42908	0.382107		7:12225245:rs10950398:G_A	ENSG00000165152.9	-7.04173	0.508348
7:12223752:rs11974335:G_T	ENSG00000171435.14	-7.41288	0.55961		7:12225245:rs10950398:G_A	ENSG00000157470.12	-7.02759	0.375498
7:12223752:rs11974335:G_T	ENSG00000157693.15	-7.40743	0.534384		7:12225245:rs10950398:G_A	ENSG00000162817.7	-7.02407	0.441394
7:12223752:rs11974335:G_T	ENSG00000007237.18	-7.40066	0.459847		7:12225245:rs10950398:G_A	ENSG00000155744.9	-7.02343	0.373242
7:12223752:rs11974335:G_T	ENSG00000166206.15	-7.39576	0.502915		7:12225245:rs10950398:G_A	ENSG00000168032.10	-7.0218	0.249747
7:12223752:rs11974335:G_T	ENSG00000156486.8	-7.39486	0.462639		7:12225245:rs10950398:G_A	ENSG00000175766.13	-7.02169	0.342523
7:12223752:rs11974335:G_T	ENSG00000118898.16	-7.38469	0.508396		7:12225245:rs10950398:G_A	ENSG00000156011.17	-7.02	0.396791
7:12223752:rs11974335:G_T	ENSG00000049759.18	-7.38135	0.494403		7:12225245:rs10950398:G_A	ENSG00000117016.10	-6.99352	0.523898
7:12223752:rs11974335:G_T	ENSG00000109339.23	-7.37993	0.429635		7:12225245:rs10950398:G_A	ENSG00000125869.10	-6.98132	0.232312
7:12223752:rs11974335:G_T	ENSG00000142686.8	-7.37834	0.458613		7:12225245:rs10950398:G_A	ENSG00000215475.5	-6.98126	0.21716
7:12223752:rs11974335:G_T	ENSG00000134014.17	-7.37171	0.249506		7:12225245:rs10950398:G_A	ENSG00000142686.8	-6.98037	0.458613
7:12223752:rs11974335:G_T	ENSG00000132932.17	-7.36296	0.468079		7:12225245:rs10950398:G_A	ENSG00000164715.6	-6.97696	0.618692
7:12223752:rs11974335:G_T	ENSG00000162992.3	-7.3612	0.2118		7:12225245:rs10950398:G_A	ENSG00000047597.7	-6.97117	0.399229
7:12223752:rs11974335:G_T	ENSG00000174469.23	-7.35965	0.418069		7:12225245:rs10950398:G_A	ENSG00000166828.3	-6.96489	0.0681739
7:12223752:rs11974335:G_T	ENSG00000107819.13	-7.35892	0.424152		7:12225245:rs10950398:G_A	ENSG00000173320.12	-6.95097	0.408232
7:12223752:rs11974335:G_T	ENSG00000148702.15	-7.33708	0.294837		7:12225245:rs10950398:G_A	ENSG00000163995.20	-6.95064	0.491835
7:12223752:rs11974335:G_T	ENSG00000125834.13	-7.33173	0.462929		7:12225245:rs10950398:G_A	ENSG00000162543.6	-6.94584	0.281425
7:12223752:rs11974335:G_T	ENSG00000162817.7	-7.33129	0.441394		7:12225245:rs10950398:G_A	ENSG00000162728.5	-6.94465	0.428107
7:12223752:rs11974335:G_T	ENSG00000113319.13	-7.31098	0.350858		7:12225245:rs10950398:G_A	ENSG00000079102.16	-6.92822	0.387247
7:12223752:rs11974335:G_T	ENSG00000165553.4	-7.30478	0.270717		7:12225245:rs10950398:G_A	ENSG00000157693.15	-6.91585	0.534384
7:12223752:rs11974335:G_T	ENSG00000220205.9	-7.30425	0.376835		7:12225245:rs10950398:G_A	ENSG00000145526.12	-6.91396	0.397274
7:12223752:rs11974335:G_T	ENSG00000170419.10	-7.30288	0.341365		7:12225245:rs10950398:G_A	ENSG00000166206.15	-6.91226	0.502915
7:12223752:rs11974335:G_T	ENSG00000145526.12	-7.29753	0.397274		7:12225245:rs10950398:G_A	ENSG00000151623.15	-6.90357	0.201914
7:12223752:rs11974335:G_T	ENSG00000173320.12	-7.2951	0.408232		7:12225245:rs10950398:G_A	ENSG00000113296.14	6.90111	-0.224402
7:12223752:rs11974335:G_T	ENSG00000198794.12	-7.29277	0.506751		7:12225245:rs10950398:G_A	ENSG00000049759.18	-6.89307	0.494403
7:12223752:rs11974335:G_T	ENSG00000130226.17	-7.28709	0.438601		7:12225245:rs10950398:G_A	ENSG00000125834.13	-6.88008	0.462929
7:12223752:rs11974335:G_T	ENSG00000144959.10	-7.28539	0.444746		7:12225245:rs10950398:G_A	ENSG00000109339.23	-6.86725	0.429635
7:12223752:rs11974335:G_T	ENSG00000164715.6	-7.27562	0.618692		7:12225245:rs10950398:G_A	ENSG00000186260.16	-6.86366	0.512293
7:12223752:rs11974335:G_T	ENSG00000196090.12	-7.26888	0.56251		7:12225245:rs10950398:G_A	ENSG00000165553.4	-6.85838	0.270717
7:12223752:rs11974335:G_T	ENSG00000047597.7	-7.26317	0.399229		7:12225245:rs10950398:G_A	ENSG00000170419.10	-6.84404	0.341365
7:12223752:rs11974335:G_T	ENSG00000100077.15	-7.26072	0.359265		7:12225245:rs10950398:G_A	ENSG00000144959.10	-6.83912	0.444746
7:12223752:rs11974335:G_T	ENSG00000163995.20	-7.25814	0.491835		7:12225245:rs10950398:G_A	ENSG00000134014.17	-6.82701	0.249506
7:12223752:rs11974335:G_T	ENSG00000167778.9	-7.25187	0.399736		7:12225245:rs10950398:G_A	ENSG00000109756.9	-6.82684	0.48526
7:12223752:rs11974335:G_T	ENSG00000165300.7	-7.24934	0.439888		7:12225245:rs10950398:G_A	ENSG00000075035.10	-6.82277	0.52537
7:12223752:rs11974335:G_T	ENSG00000151468.11	-7.24829	0.438696		7:12225245:rs10950398:G_A	ENSG00000196876.17	-6.81927	0.532794
7:12223752:rs11974335:G_T	ENSG00000181656.7	-7.243	0.281406		7:12225245:rs10950398:G_A	ENSG00000205927.5	6.81471	-0.347241
7:12223752:rs11974335:G_T	ENSG00000162543.6	-7.2421	0.281425		7:12225245:rs10950398:G_A	ENSG00000175874.10	-6.80815	0.411095
7:12223752:rs11974335:G_T	ENSG00000084444.14	-7.23795	0.453842		7:12225245:rs10950398:G_A	ENSG00000166033.13	6.80029	-0.479312
7:12223752:rs11974335:G_T	ENSG00000116983.13	-7.237	0.373801		7:12225245:rs10950398:G_A	ENSG00000116983.13	-6.79407	0.373801
7:12223752:rs11974335:G_T	ENSG00000008118.10	-7.23086	0.435789		7:12225245:rs10950398:G_A	ENSG00000130226.17	-6.79011	0.438601
7:12223752:rs11974335:G_T	ENSG00000082458.12	-7.19451	0.455369		7:12225245:rs10950398:G_A	ENSG00000121871.4	-6.78942	0.424254
7:12223752:rs11974335:G_T	ENSG00000227051.6	-7.1896	0.347086		7:12225245:rs10950398:G_A	ENSG00000171246.6	-6.78707	0.575529
7:12223752:rs11974335:G_T	ENSG00000109756.9	-7.18562	0.48526		7:12225245:rs10950398:G_A	ENSG00000149187.18	-6.77271	0.356198
7:12223752:rs11974335:G_T	ENSG00000198929.13	-7.17881	0.541368		7:12225245:rs10950398:G_A	ENSG00000220205.9	-6.76945	0.376835
7:12223752:rs11974335:G_T	ENSG00000143740.14	-7.17381	0.413551		7:12225245:rs10950398:G_A	ENSG00000147655.12	-6.7672	0.395698
7:12223752:rs11974335:G_T	ENSG00000156471.13	-7.1672	0.330773		7:12225245:rs10950398:G_A	ENSG00000162981.14	-6.75998	0.428051
7:12223752:rs11974335:G_T	ENSG00000164742.16	-7.16507	0.548463		7:12225245:rs10950398:G_A	ENSG00000181656.7	-6.75733	0.281406
7:12223752:rs11974335:G_T	ENSG00000175874.10	-7.15569	0.411095		7:12225245:rs10950398:G_A	ENSG00000108091.11	-6.75134	0.398961
7:12223752:rs11974335:G_T	ENSG00000169427.8	-7.15516	0.547553		7:12225245:rs10950398:G_A	ENSG00000183454.17	-6.73835	0.43789
7:12223752:rs11974335:G_T	ENSG00000150995.19	-7.15125	0.507799		7:12225245:rs10950398:G_A	ENSG00000103264.18	-6.73692	0.490701
7:12223752:rs11974335:G_T	ENSG00000206535.8	-7.13643	0.238876		7:12225245:rs10950398:G_A	ENSG00000110514.19	-6.73375	0.554817
7:12223752:rs11974335:G_T	ENSG00000166579.15	-7.13227	0.392569		7:12225245:rs10950398:G_A	ENSG00000175224.16	-6.73348	0.195292
7:12223752:rs11974335:G_T	ENSG00000102181.21	-7.12703	0.389128		7:12225245:rs10950398:G_A	ENSG00000196090.12	-6.73223	0.56251
7:12223752:rs11974335:G_T	ENSG00000157064.11	-7.12632	0.524707		7:12225245:rs10950398:G_A	ENSG00000227051.6	-6.72733	0.347086
7:12223752:rs11974335:G_T	ENSG00000075035.10	-7.12214	0.52537		7:12225245:rs10950398:G_A	ENSG00000110318.15	-6.72528	0.364455
7:12223752:rs11974335:G_T	ENSG00000101076.16	-7.11933	0.363371		7:12225245:rs10950398:G_A	ENSG00000166664.13	-6.72278	0.191251
7:12223752:rs11974335:G_T	ENSG00000095739.11	7.11511	-0.443042		7:12225245:rs10950398:G_A	ENSG00000240771.8	-6.72155	0.494449
7:12223752:rs11974335:G_T	ENSG00000196876.17	-7.11295	0.532794		7:12225245:rs10950398:G_A	ENSG00000213672.8	-6.72058	0.467981
7:12223752:rs11974335:G_T	ENSG00000177570.14	-7.1096	0.421568		7:12225245:rs10950398:G_A	ENSG00000187773.8	6.7179	-0.421627
7:12223752:rs11974335:G_T	ENSG00000213672.8	-7.08887	0.467981		7:12225245:rs10950398:G_A	ENSG00000065600.12	6.71382	-0.288494
7:12223752:rs11974335:G_T	ENSG00000033627.16	-7.08624	0.486258		7:12225245:rs10950398:G_A	ENSG00000150672.17	-6.71253	0.373398
7:12223752:rs11974335:G_T	ENSG00000150672.17	-7.08482	0.373398		7:12225245:rs10950398:G_A	ENSG00000198794.12	-6.71192	0.506751
7:12223752:rs11974335:G_T	ENSG00000079102.16	-7.07771	0.387247		7:12225245:rs10950398:G_A	ENSG00000198929.13	-6.70893	0.541368
7:12223752:rs11974335:G_T	ENSG00000171246.6	-7.07647	0.575529		7:12225245:rs10950398:G_A	ENSG00000179455.9	6.70848	-0.40163
7:12223752:rs11974335:G_T	ENSG00000124422.12	-7.07274	0.422822		7:12225245:rs10950398:G_A	ENSG00000095203.14	-6.70546	0.473045
7:12223752:rs11974335:G_T	ENSG00000197694.16	-7.07268	0.470119		7:12225245:rs10950398:G_A	ENSG00000148842.18	-6.7046	0.446878
7:12223752:rs11974335:G_T	ENSG00000170921.15	-7.07251	0.51616		7:12225245:rs10950398:G_A	ENSG00000175130.7	6.70382	-0.411364
7:12223752:rs11974335:G_T	ENSG00000110514.19	-7.07132	0.554817		7:12225245:rs10950398:G_A	ENSG00000167778.9	-6.70396	0.399736
7:12223752:rs11974335:G_T	ENSG00000103264.18	-7.06771	0.490701		7:12225245:rs10950398:G_A	ENSG00000008118.10	-6.70351	0.435789
7:12223752:rs11974335:G_T	ENSG00000198668.12	-7.0656	0.387552		7:12225245:rs10950398:G_A	ENSG00000100077.15	-6.69932	0.359265
7:12223752:rs11974335:G_T	ENSG00000253719.4	-7.06285	0.37424		7:12225245:rs10950398:G_A	ENSG00000172568.5	-6.68919	0.29144
7:12223752:rs11974335:G_T	ENSG00000151623.15	-7.04084	0.201914		7:12225245:rs10950398:G_A	ENSG00000182732.18	-6.68311	0.512134
7:12223752:rs11974335:G_T	ENSG00000156959.9	-7.04041	0.458101		7:12225245:rs10950398:G_A	ENSG00000033627.16	-6.67752	0.486258
7:12223752:rs11974335:G_T	ENSG00000107282.8	-7.03954	0.548003		7:12225245:rs10950398:G_A	ENSG00000011677.13	-6.67508	0.463718
7:12223752:rs11974335:G_T	ENSG00000185352.8	-7.03877	0.397826		7:12225245:rs10950398:G_A	ENSG00000125966.10	-6.67507	0.382107
7:12223752:rs11974335:G_T	ENSG00000189241.7	-7.03827	0.444476		7:12225245:rs10950398:G_A	ENSG00000114738.11	6.67419	-0.474709
7:12223752:rs11974335:G_T	ENSG00000138311.17	-7.03511	0.417859		7:12225245:rs10950398:G_A	ENSG00000186487.19	-6.65196	0.50515
7:12223752:rs11974335:G_T	ENSG00000140743.8	-7.02567	0.395713		7:12225245:rs10950398:G_A	ENSG00000147036.11	-6.64862	0.256966
7:12223752:rs11974335:G_T	ENSG00000051382.8	-7.02478	0.416487		7:12225245:rs10950398:G_A	ENSG00000070413.20	-6.64581	0.35582
7:12223752:rs11974335:G_T	ENSG00000095203.14	-7.01638	0.473045		7:12225245:rs10950398:G_A	ENSG00000148702.15	-6.64294	0.294837
7:12223752:rs11974335:G_T	ENSG00000070718.12	-7.01446	0.369574		7:12225245:rs10950398:G_A	ENSG00000143740.14	-6.63906	0.413551
7:12223752:rs11974335:G_T	ENSG00000088367.23	-7.01014	0.522655		7:12225245:rs10950398:G_A	ENSG00000150712.11	-6.63386	0.380812
7:12223752:rs11974335:G_T	ENSG00000156011.17	-7.00539	0.396791		7:12225245:rs10950398:G_A	ENSG00000126001.16	-6.62473	0.370171
7:12223752:rs11974335:G_T	ENSG00000040933.15	-6.9957	0.534253		7:12225245:rs10950398:G_A	ENSG00000198216.12	-6.61819	0.549391
7:12223752:rs11974335:G_T	ENSG00000108091.11	-6.99465	0.398961		7:12225245:rs10950398:G_A	ENSG00000100626.17	-6.61295	0.446623
7:12223752:rs11974335:G_T	ENSG00000146267.12	-6.99341	0.464997		7:12225245:rs10950398:G_A	ENSG00000082458.12	-6.61253	0.455369
7:12223752:rs11974335:G_T	ENSG00000172568.5	-6.99242	0.29144		7:12225245:rs10950398:G_A	ENSG00000197386.12	-6.6038	0.545258
7:12223752:rs11974335:G_T	ENSG00000162981.14	-6.99187	0.428051		7:12225245:rs10950398:G_A	ENSG00000170921.15	-6.60373	0.51616
7:12223752:rs11974335:G_T	ENSG00000132671.5	-6.98877	0.159226		7:12225245:rs10950398:G_A	ENSG00000174469.23	-6.6005	0.418069
7:12223752:rs11974335:G_T	ENSG00000182732.18	-6.98819	0.512134		7:12225245:rs10950398:G_A	ENSG00000197694.16	-6.60039	0.470119
7:12223752:rs11974335:G_T	ENSG00000143294.15	-6.98221	0.314689		7:12225245:rs10950398:G_A	ENSG00000095739.11	6.59322	-0.443042
7:12223752:rs11974335:G_T	ENSG00000117155.16	-6.9818	0.345519		7:12225245:rs10950398:G_A	ENSG00000206535.8	-6.58512	0.238876
7:12223752:rs11974335:G_T	ENSG00000166033.13	6.97943	-0.479312		7:12225245:rs10950398:G_A	ENSG00000146267.12	-6.57641	0.464997
7:12223752:rs11974335:G_T	ENSG00000078328.21	-6.97898	0.503992		7:12225245:rs10950398:G_A	ENSG00000156486.8	-6.56893	0.462639
7:12223752:rs11974335:G_T	ENSG00000204131.9	-6.97183	0.249545		7:12225245:rs10950398:G_A	ENSG00000102181.21	-6.55945	0.389128
7:12223752:rs11974335:G_T	ENSG00000154162.15	-6.97104	0.355168		7:12225245:rs10950398:G_A	ENSG00000105894.12	6.55551	-0.461793
7:12223752:rs11974335:G_T	ENSG00000119865.8	-6.96766	0.388934		7:12225245:rs10950398:G_A	ENSG00000197381.16	-6.55411	0.53054
7:12223752:rs11974335:G_T	ENSG00000186288.5	-6.94773	0.467834		7:12225245:rs10950398:G_A	ENSG00000075340.23	-6.55304	0.541572
7:12223752:rs11974335:G_T	ENSG00000240771.8	-6.94586	0.494449		7:12225245:rs10950398:G_A	ENSG00000141668.10	-6.55279	0.393985
7:12223752:rs11974335:G_T	ENSG00000113327.16	-6.93557	0.416776		7:12225245:rs10950398:G_A	ENSG00000198668.12	-6.55236	0.387552
7:12223752:rs11974335:G_T	ENSG00000186487.19	-6.92687	0.50515		7:12225245:rs10950398:G_A	ENSG00000178385.15	-6.55184	0.503309
7:12223752:rs11974335:G_T	ENSG00000187773.8	6.92514	-0.421627		7:12225245:rs10950398:G_A	ENSG00000152642.10	-6.53692	0.417139
7:12223752:rs11974335:G_T	ENSG00000197381.16	-6.92389	0.53054		7:12225245:rs10950398:G_A	ENSG00000164742.16	-6.53205	0.548463
7:12223752:rs11974335:G_T	ENSG00000126822.17	6.91695	-0.30732		7:12225245:rs10950398:G_A	ENSG00000107282.8	-6.52864	0.548003
7:12223752:rs11974335:G_T	ENSG00000173456.5	-6.91683	0.376056		7:12225245:rs10950398:G_A	ENSG00000102683.7	-6.52583	0.418988
7:12223752:rs11974335:G_T	ENSG00000135929.9	6.91646	-0.403674		7:12225245:rs10950398:G_A	ENSG00000162852.14	-6.52244	0.402864
7:12223752:rs11974335:G_T	ENSG00000139767.10	-6.90843	0.542105		7:12225245:rs10950398:G_A	ENSG00000157064.11	-6.5209	0.524707
7:12223752:rs11974335:G_T	ENSG00000165548.11	-6.90251	0.54008		7:12225245:rs10950398:G_A	ENSG00000169427.8	-6.5187	0.547553
7:12223752:rs11974335:G_T	ENSG00000076604.15	6.90036	-0.408575		7:12225245:rs10950398:G_A	ENSG00000163673.7	-6.51366	0.264252
7:12223752:rs11974335:G_T	ENSG00000174453.10	-6.89616	0.344338		7:12225245:rs10950398:G_A	ENSG00000144407.9	-6.50636	0.381218
7:12223752:rs11974335:G_T	ENSG00000100626.17	-6.8961	0.446623		7:12225245:rs10950398:G_A	ENSG00000132932.17	-6.50548	0.468079
7:12223752:rs11974335:G_T	ENSG00000166828.3	-6.89527	0.0681739		7:12225245:rs10950398:G_A	ENSG00000076604.15	6.50308	-0.408575
7:12223752:rs11974335:G_T	ENSG00000114738.11	6.89491	-0.474709		7:12225245:rs10950398:G_A	ENSG00000166326.7	-6.49871	0.348304
7:12223752:rs11974335:G_T	ENSG00000149187.18	-6.88666	0.356198		7:12225245:rs10950398:G_A	ENSG00000214376.6	-6.49869	0.461924
7:12223752:rs11974335:G_T	ENSG00000155252.13	-6.88617	0.445367		7:12225245:rs10950398:G_A	ENSG00000242732.4	-6.49063	0.464225
7:12223752:rs11974335:G_T	ENSG00000169946.14	-6.88338	0.438928		7:12225245:rs10950398:G_A	ENSG00000178171.10	-6.48825	0.544659
7:12223752:rs11974335:G_T	ENSG00000145864.12	-6.88315	0.36091		7:12225245:rs10950398:G_A	ENSG00000183023.18	-6.48641	0.380758
7:12223752:rs11974335:G_T	ENSG00000183023.18	-6.88232	0.380758		7:12225245:rs10950398:G_A	ENSG00000141540.11	6.48604	-0.320611
7:12223752:rs11974335:G_T	ENSG00000186260.16	-6.88136	0.512293		7:12225245:rs10950398:G_A	ENSG00000166579.15	-6.48595	0.392569
7:12223752:rs11974335:G_T	ENSG00000166073.10	-6.87853	0.445544		7:12225245:rs10950398:G_A	ENSG00000126822.17	6.48224	-0.30732
7:12223752:rs11974335:G_T	ENSG00000110318.15	-6.86833	0.364455		7:12225245:rs10950398:G_A	ENSG00000138311.17	-6.48078	0.417859
7:12223752:rs11974335:G_T	ENSG00000151490.14	-6.86107	0.341418		7:12225245:rs10950398:G_A	ENSG00000187559.6	-6.48053	0.256831
7:12223752:rs11974335:G_T	ENSG00000075340.23	-6.85529	0.541572		7:12225245:rs10950398:G_A	ENSG00000165379.13	-6.47517	0.436283
7:12223752:rs11974335:G_T	ENSG00000198216.12	-6.85506	0.549391		7:12225245:rs10950398:G_A	ENSG00000165548.11	-6.4751	0.54008
7:12223752:rs11974335:G_T	ENSG00000165379.13	-6.83766	0.436283		7:12225245:rs10950398:G_A	ENSG00000149970.16	-6.47171	0.471077
7:12223752:rs11974335:G_T	ENSG00000074211.14	-6.83748	0.455035		7:12225245:rs10950398:G_A	ENSG00000174136.13	-6.46934	0.39278
7:12223752:rs11974335:G_T	ENSG00000111490.14	-6.83743	0.478279		7:12225245:rs10950398:G_A	ENSG00000172031.7	-6.46788	0.372019
7:12223752:rs11974335:G_T	ENSG00000198719.9	6.83712	-0.33221		7:12225245:rs10950398:G_A	ENSG00000140743.8	-6.46176	0.395713
7:12223752:rs11974335:G_T	ENSG00000169116.11	-6.83631	0.432332		7:12225245:rs10950398:G_A	ENSG00000134909.18	-6.46054	0.506448
7:12223752:rs11974335:G_T	ENSG00000214376.6	-6.83625	0.461924		7:12225245:rs10950398:G_A	ENSG00000189241.7	-6.45606	0.444476
7:12223752:rs11974335:G_T	ENSG00000128594.8	-6.83289	0.474949		7:12225245:rs10950398:G_A	ENSG00000088367.23	-6.45485	0.522655
7:12223752:rs11974335:G_T	ENSG00000163171.7	-6.83275	0.230149		7:12225245:rs10950398:G_A	ENSG00000164142.16	-6.44917	0.432694
7:12223752:rs11974335:G_T	ENSG00000242732.4	-6.8293	0.464225		7:12225245:rs10950398:G_A	ENSG00000164076.17	-6.44491	0.470297
7:12223752:rs11974335:G_T	ENSG00000166326.7	-6.82758	0.348304		7:12225245:rs10950398:G_A	ENSG00000154162.15	-6.44324	0.355168
7:12223752:rs11974335:G_T	ENSG00000178171.10	-6.81989	0.544659		7:12225245:rs10950398:G_A	ENSG00000152669.9	-6.44229	0.294437
7:12223752:rs11974335:G_T	ENSG00000089737.17	-6.81934	0.375156		7:12225245:rs10950398:G_A	ENSG00000122966.16	-6.4378	0.552699
7:12223752:rs11974335:G_T	ENSG00000106477.19	-6.8138	0.328194		7:12225245:rs10950398:G_A	ENSG00000119946.11	-6.43607	0.566181
7:12223752:rs11974335:G_T	ENSG00000141668.10	-6.81095	0.393985		7:12225245:rs10950398:G_A	ENSG00000253719.4	-6.43202	0.37424
7:12223752:rs11974335:G_T	ENSG00000068305.17	-6.81093	0.310485		7:12225245:rs10950398:G_A	ENSG00000132640.15	-6.42811	0.20313
7:12223752:rs11974335:G_T	ENSG00000070413.20	-6.80842	0.35582		7:12225245:rs10950398:G_A	ENSG00000078328.21	-6.42335	0.503992
7:12223752:rs11974335:G_T	ENSG00000164076.17	-6.80603	0.470297		7:12225245:rs10950398:G_A	ENSG00000145864.12	-6.42306	0.36091
7:12223752:rs11974335:G_T	ENSG00000124140.13	-6.8036	0.547331		7:12225245:rs10950398:G_A	ENSG00000051382.8	-6.42077	0.416487
7:12223752:rs11974335:G_T	ENSG00000178385.15	-6.80283	0.503309		7:12225245:rs10950398:G_A	ENSG00000156959.9	-6.4131	0.458101
7:12223752:rs11974335:G_T	ENSG00000152669.9	-6.7954	0.294437		7:12225245:rs10950398:G_A	ENSG00000157680.15	-6.4122	0.43201
7:12223752:rs11974335:G_T	ENSG00000187559.6	-6.79003	0.256831		7:12225245:rs10950398:G_A	ENSG00000115318.12	6.40667	-0.377066
7:12223752:rs11974335:G_T	ENSG00000157077.14	-6.78465	0.41624		7:12225245:rs10950398:G_A	ENSG00000159228.13	6.40637	-0.361698
7:12223752:rs11974335:G_T	ENSG00000203797.10	6.78204	-0.455686		7:12225245:rs10950398:G_A	ENSG00000169116.11	-6.39977	0.432332
7:12223752:rs11974335:G_T	ENSG00000175766.13	-6.77794	0.342523		7:12225245:rs10950398:G_A	ENSG00000169891.18	-6.39943	0.369916
7:12223752:rs11974335:G_T	ENSG00000179455.9	6.77627	-0.40163		7:12225245:rs10950398:G_A	ENSG00000040933.15	-6.39923	0.534253
7:12223752:rs11974335:G_T	ENSG00000144407.9	-6.77577	0.381218		7:12225245:rs10950398:G_A	ENSG00000066468.22	6.39825	-0.487853
7:12223752:rs11974335:G_T	ENSG00000198825.15	-6.77553	0.3894		7:12225245:rs10950398:G_A	ENSG00000187416.12	6.39497	-0.258007
7:12223752:rs11974335:G_T	ENSG00000198925.12	-6.77234	0.399775		7:12225245:rs10950398:G_A	ENSG00000124164.15	-6.38731	0.360045
7:12223752:rs11974335:G_T	ENSG00000149970.16	-6.77064	0.471077		7:12225245:rs10950398:G_A	ENSG00000110427.16	-6.38345	0.566504
7:12223752:rs11974335:G_T	ENSG00000135824.12	-6.76479	0.0885236		7:12225245:rs10950398:G_A	ENSG00000214575.9	-6.38298	0.354859
7:12223752:rs11974335:G_T	ENSG00000134909.18	-6.7545	0.506448		7:12225245:rs10950398:G_A	ENSG00000139767.10	-6.37607	0.542105
7:12223752:rs11974335:G_T	ENSG00000101746.15	-6.75136	0.343432		7:12225245:rs10950398:G_A	ENSG00000129521.14	6.37047	-0.453447
7:12223752:rs11974335:G_T	ENSG00000166863.12	-6.74995	0.0542468		7:12225245:rs10950398:G_A	ENSG00000136448.12	-6.36854	0.394319
7:12223752:rs11974335:G_T	ENSG00000008086.12	-6.74635	0.465429		7:12225245:rs10950398:G_A	ENSG00000117115.13	6.36835	-0.374141
7:12223752:rs11974335:G_T	ENSG00000169891.18	-6.74499	0.369916		7:12225245:rs10950398:G_A	ENSG00000155252.13	-6.36652	0.445367
7:12223752:rs11974335:G_T	ENSG00000065325.13	-6.73928	0.252822		7:12225245:rs10950398:G_A	ENSG00000135929.9	6.35307	-0.403674
7:12223752:rs11974335:G_T	ENSG00000141404.16	-6.73771	0.226677		7:12225245:rs10950398:G_A	ENSG00000025423.11	6.34933	-0.360468
7:12223752:rs11974335:G_T	ENSG00000174136.13	-6.73625	0.39278		7:12225245:rs10950398:G_A	ENSG00000111052.7	-6.34885	0.365398
7:12223752:rs11974335:G_T	ENSG00000134716.11	6.73473	-0.41634		7:12225245:rs10950398:G_A	ENSG00000189195.13	-6.34693	0.31878
7:12223752:rs11974335:G_T	ENSG00000166167.18	-6.73145	0.483455		7:12225245:rs10950398:G_A	ENSG00000172795.16	-6.34179	0.240816
7:12223752:rs11974335:G_T	ENSG00000114279.13	-6.72973	0.318507		7:12225245:rs10950398:G_A	ENSG00000124422.12	-6.34141	0.422822
7:12223752:rs11974335:G_T	ENSG00000141540.11	6.72858	-0.320611		7:12225245:rs10950398:G_A	ENSG00000125149.12	-6.33827	0.379902
7:12223752:rs11974335:G_T	ENSG00000136928.7	-6.72378	0.537268		7:12225245:rs10950398:G_A	ENSG00000128594.8	-6.32675	0.474949
7:12223752:rs11974335:G_T	ENSG00000156687.11	-6.72303	0.404117		7:12225245:rs10950398:G_A	ENSG00000135622.13	-6.32516	0.565107
7:12223752:rs11974335:G_T	ENSG00000125851.10	-6.71873	0.537916		7:12225245:rs10950398:G_A	ENSG00000185352.8	-6.32377	0.397826
7:12223752:rs11974335:G_T	ENSG00000152642.10	-6.71816	0.417139		7:12225245:rs10950398:G_A	ENSG00000117155.16	-6.32254	0.345519
7:12223752:rs11974335:G_T	ENSG00000172379.21	-6.71696	0.347154		7:12225245:rs10950398:G_A	ENSG00000166793.12	-6.32127	0.365556
7:12223752:rs11974335:G_T	ENSG00000157680.15	-6.71538	0.43201		7:12225245:rs10950398:G_A	ENSG00000174453.10	-6.3176	0.344338
7:12223752:rs11974335:G_T	ENSG00000214575.9	-6.71502	0.354859		7:12225245:rs10950398:G_A	ENSG00000146242.8	-6.31693	0.39826
7:12223752:rs11974335:G_T	ENSG00000067842.17	-6.71224	0.600373		7:12225245:rs10950398:G_A	ENSG00000084444.14	-6.31656	0.453842
7:12223752:rs11974335:G_T	ENSG00000189195.13	-6.71106	0.31878		7:12225245:rs10950398:G_A	ENSG00000186288.5	-6.31527	0.467834
7:12223752:rs11974335:G_T	ENSG00000165061.15	-6.711	0.387547		7:12225245:rs10950398:G_A	ENSG00000173456.5	-6.31366	0.376056
7:12223752:rs11974335:G_T	ENSG00000188042.8	-6.70993	0.214244		7:12225245:rs10950398:G_A	ENSG00000175707.9	-6.31256	0.222528
7:12223752:rs11974335:G_T	ENSG00000171603.17	-6.70141	0.538443		7:12225245:rs10950398:G_A	ENSG00000157077.14	-6.30261	0.41624
7:12223752:rs11974335:G_T	ENSG00000100307.13	-6.6952	0.333597		7:12225245:rs10950398:G_A	ENSG00000169946.14	-6.30119	0.438928
7:12223752:rs11974335:G_T	ENSG00000066468.22	6.69311	-0.487853		7:12225245:rs10950398:G_A	ENSG00000198925.12	-6.29792	0.399775
7:12223752:rs11974335:G_T	ENSG00000136448.12	-6.68537	0.394319		7:12225245:rs10950398:G_A	ENSG00000181924.7	6.29145	-0.448158
7:12223752:rs11974335:G_T	ENSG00000124164.15	-6.68357	0.360045		7:12225245:rs10950398:G_A	ENSG00000203797.10	6.28446	-0.455686
7:12223752:rs11974335:G_T	ENSG00000162728.5	-6.67881	0.428107		7:12225245:rs10950398:G_A	ENSG00000163833.8	-6.2835	0.392324
7:12223752:rs11974335:G_T	ENSG00000183715.13	-6.67555	0.519087		7:12225245:rs10950398:G_A	ENSG00000008086.12	-6.28245	0.465429
7:12223752:rs11974335:G_T	ENSG00000055163.20	-6.67503	0.521338		7:12225245:rs10950398:G_A	ENSG00000088538.13	-6.28079	0.570604
7:12223752:rs11974335:G_T	ENSG00000197386.12	-6.6742	0.545258		7:12225245:rs10950398:G_A	ENSG00000038002.9	6.2791	-0.340095
7:12223752:rs11974335:G_T	ENSG00000172031.7	-6.6676	0.372019		7:12225245:rs10950398:G_A	ENSG00000232040.4	-6.27918	0.35128
7:12223752:rs11974335:G_T	ENSG00000160710.17	-6.66575	0.332594		7:12225245:rs10950398:G_A	ENSG00000151490.14	-6.277	0.341418
7:12223752:rs11974335:G_T	ENSG00000163947.11	-6.66325	0.42808		7:12225245:rs10950398:G_A	ENSG00000001036.14	6.27538	-0.480996
7:12223752:rs11974335:G_T	ENSG00000070961.15	-6.66018	0.400918		7:12225245:rs10950398:G_A	ENSG00000091844.8	-6.27495	0.187076
7:12223752:rs11974335:G_T	ENSG00000147036.11	-6.6591	0.256966		7:12225245:rs10950398:G_A	ENSG00000166446.15	-6.26093	0.423439
7:12223752:rs11974335:G_T	ENSG00000137054.16	-6.65714	0.0104657		7:12225245:rs10950398:G_A	ENSG00000114993.17	6.25766	-0.305356
7:12223752:rs11974335:G_T	ENSG00000157152.17	-6.65124	0.529782		7:12225245:rs10950398:G_A	ENSG00000074211.14	-6.25721	0.455035
7:12223752:rs11974335:G_T	ENSG00000168490.14	-6.65086	0.509125		7:12225245:rs10950398:G_A	ENSG00000101746.15	-6.25516	0.343432
7:12223752:rs11974335:G_T	ENSG00000087494.16	-6.64825	0.120084		7:12225245:rs10950398:G_A	ENSG00000141404.16	-6.25395	0.226677
7:12223752:rs11974335:G_T	ENSG00000101350.8	-6.64443	0.280536		7:12225245:rs10950398:G_A	ENSG00000156471.13	-6.24951	0.330773
7:12223752:rs11974335:G_T	ENSG00000119946.11	-6.64428	0.566181		7:12225245:rs10950398:G_A	ENSG00000168490.14	-6.24601	0.509125
7:12223752:rs11974335:G_T	ENSG00000146072.6	-6.64299	0.438469		7:12225245:rs10950398:G_A	ENSG00000136867.11	6.24315	-0.28655
7:12223752:rs11974335:G_T	ENSG00000172350.10	-6.64212	0.482488		7:12225245:rs10950398:G_A	ENSG00000160710.17	-6.24094	0.332594
7:12223752:rs11974335:G_T	ENSG00000105894.12	6.63795	-0.461793		7:12225245:rs10950398:G_A	ENSG00000073910.22	-6.23822	0.484483
7:12223752:rs11974335:G_T	ENSG00000206557.6	-6.63618	0.198237		7:12225245:rs10950398:G_A	ENSG00000091428.18	6.23785	0.0291127
7:12223752:rs11974335:G_T	ENSG00000068354.16	-6.6338	0.410273		7:12225245:rs10950398:G_A	ENSG00000156687.11	-6.2351	0.404117
7:12223752:rs11974335:G_T	ENSG00000159248.5	-6.62706	0.177099		7:12225245:rs10950398:G_A	ENSG00000102921.8	-6.23477	0.194548
7:12223752:rs11974335:G_T	ENSG00000184408.10	-6.62661	0.3315		7:12225245:rs10950398:G_A	ENSG00000134716.11	6.23102	-0.41634
7:12223752:rs11974335:G_T	ENSG00000110427.16	-6.62449	0.566504		7:12225245:rs10950398:G_A	ENSG00000151067.22	-6.2267	0.557305
7:12223752:rs11974335:G_T	ENSG00000146242.8	-6.62397	0.39826		7:12225245:rs10950398:G_A	ENSG00000106608.16	-6.2234	0.454142
7:12223752:rs11974335:G_T	ENSG00000240891.8	-6.62342	0.375683		7:12225245:rs10950398:G_A	ENSG00000162639.16	-6.22294	0.331296
7:12223752:rs11974335:G_T	ENSG00000040199.18	-6.62268	0.481223		7:12225245:rs10950398:G_A	ENSG00000156140.10	-6.22196	0.344753
7:12223752:rs11974335:G_T	ENSG00000162852.14	-6.62258	0.402864		7:12225245:rs10950398:G_A	ENSG00000137054.16	-6.22145	0.0104657
7:12223752:rs11974335:G_T	ENSG00000151729.11	-6.62181	0.370012		7:12225245:rs10950398:G_A	ENSG00000184194.5	-6.21842	0.272685
7:12223752:rs11974335:G_T	ENSG00000164142.16	-6.61883	0.432694		7:12225245:rs10950398:G_A	ENSG00000101146.13	-6.21711	0.376753
7:12223752:rs11974335:G_T	ENSG00000163673.7	-6.61299	0.264252		7:12225245:rs10950398:G_A	ENSG00000166167.18	-6.21444	0.483455
7:12223752:rs11974335:G_T	ENSG00000187323.12	-6.61174	0.399029		7:12225245:rs10950398:G_A	ENSG00000070718.12	-6.21433	0.369574
7:12223752:rs11974335:G_T	ENSG00000175224.16	-6.61147	0.195292		7:12225245:rs10950398:G_A	ENSG00000131871.15	6.21121	-0.399347
7:12223752:rs11974335:G_T	ENSG00000198915.11	-6.60783	0.39864		7:12225245:rs10950398:G_A	ENSG00000198915.11	-6.20878	0.39864
7:12223752:rs11974335:G_T	ENSG00000148842.18	-6.60727	0.446878		7:12225245:rs10950398:G_A	ENSG00000134709.11	-6.19943	0.379495
7:12223752:rs11974335:G_T	ENSG00000102683.7	-6.60541	0.418988		7:12225245:rs10950398:G_A	ENSG00000198719.9	6.19815	-0.33221
7:12223752:rs11974335:G_T	ENSG00000110931.19	-6.59641	0.507537		7:12225245:rs10950398:G_A	ENSG00000089737.17	-6.19753	0.375156
7:12223752:rs11974335:G_T	ENSG00000129159.7	-6.59342	0.542133		7:12225245:rs10950398:G_A	ENSG00000163171.7	-6.19749	0.230149
7:12223752:rs11974335:G_T	ENSG00000135632.12	-6.59184	0.320408		7:12225245:rs10950398:G_A	ENSG00000184349.13	-6.19728	0.514408
7:12223752:rs11974335:G_T	ENSG00000205927.5	6.58773	-0.347241		7:12225245:rs10950398:G_A	ENSG00000135632.12	-6.19446	0.320408
7:12223752:rs11974335:G_T	ENSG00000006377.11	-6.58335	0.0664361		7:12225245:rs10950398:G_A	ENSG00000166073.10	-6.18624	0.445544
7:12223752:rs11974335:G_T	ENSG00000091664.9	-6.57912	0.32508		7:12225245:rs10950398:G_A	ENSG00000019485.13	-6.18284	0.442052
7:12223752:rs11974335:G_T	ENSG00000154122.14	-6.57657	0.442945		7:12225245:rs10950398:G_A	ENSG00000152217.19	-6.18273	0.348966
7:12223752:rs11974335:G_T	ENSG00000196227.11	-6.57174	0.363367		7:12225245:rs10950398:G_A	ENSG00000175137.11	-6.17263	0.416878
7:12223752:rs11974335:G_T	ENSG00000122966.16	-6.5702	0.552699		7:12225245:rs10950398:G_A	ENSG00000163947.11	-6.17261	0.42808
7:12223752:rs11974335:G_T	ENSG00000204071.10	-6.56953	0.287563		7:12225245:rs10950398:G_A	ENSG00000187323.12	-6.16441	0.399029
7:12223752:rs11974335:G_T	ENSG00000005249.13	-6.56916	0.362774		7:12225245:rs10950398:G_A	ENSG00000080546.13	-6.16067	0.282662
7:12223752:rs11974335:G_T	ENSG00000130540.14	-6.56763	0.45271		7:12225245:rs10950398:G_A	ENSG00000169258.7	-6.16026	0.424738
7:12223752:rs11974335:G_T	ENSG00000144290.17	-6.56299	0.411468		7:12225245:rs10950398:G_A	ENSG00000135824.12	-6.15995	0.0885236
7:12223752:rs11974335:G_T	ENSG00000135622.13	-6.55607	0.565107		7:12225245:rs10950398:G_A	ENSG00000070961.15	-6.1548	0.400918
7:12223752:rs11974335:G_T	ENSG00000135930.14	-6.55232	0.352307		7:12225245:rs10950398:G_A	ENSG00000124203.6	-6.15192	0.420084
7:12223752:rs11974335:G_T	ENSG00000151067.22	-6.54723	0.557305		7:12225245:rs10950398:G_A	ENSG00000185518.11	-6.14957	0.490657
7:12223752:rs11974335:G_T	ENSG00000179388.9	-6.54141	0.370476		7:12225245:rs10950398:G_A	ENSG00000182255.7	-6.14944	0.452949
7:12223752:rs11974335:G_T	ENSG00000145632.15	-6.53944	0.362998		7:12225245:rs10950398:G_A	ENSG00000118322.14	6.14788	-0.339669
7:12223752:rs11974335:G_T	ENSG00000148180.19	6.53844	-0.431558		7:12225245:rs10950398:G_A	ENSG00000176994.11	-6.14412	0.413415
7:12223752:rs11974335:G_T	ENSG00000126001.16	-6.53574	0.370171		7:12225245:rs10950398:G_A	ENSG00000165061.15	-6.13903	0.387547
7:12223752:rs11974335:G_T	ENSG00000006125.18	-6.52442	0.401096		7:12225245:rs10950398:G_A	ENSG00000113327.16	-6.13839	0.416776
7:12223752:rs11974335:G_T	ENSG00000152217.19	-6.52071	0.348966		7:12225245:rs10950398:G_A	ENSG00000136531.16	-6.13791	0.418634
7:12223752:rs11974335:G_T	ENSG00000124194.16	-6.51881	0.378935		7:12225245:rs10950398:G_A	ENSG00000125851.10	-6.1376	0.537916
7:12223752:rs11974335:G_T	ENSG00000136531.16	-6.51719	0.418634		7:12225245:rs10950398:G_A	ENSG00000100307.13	-6.13291	0.333597
7:12223752:rs11974335:G_T	ENSG00000073969.18	-6.51581	0.441428		7:12225245:rs10950398:G_A	ENSG00000049089.15	6.12746	-0.331202
7:12223752:rs11974335:G_T	ENSG00000106608.16	-6.51503	0.454142		7:12225245:rs10950398:G_A	ENSG00000172350.10	-6.12518	0.482488
7:12223752:rs11974335:G_T	ENSG00000169258.7	-6.51323	0.424738		7:12225245:rs10950398:G_A	ENSG00000065325.13	-6.12175	0.252822
7:12223752:rs11974335:G_T	ENSG00000101146.13	-6.5125	0.376753		7:12225245:rs10950398:G_A	ENSG00000066933.16	-6.11937	0.277013
7:12223752:rs11974335:G_T	ENSG00000204590.12	-6.50899	0.342677		7:12225245:rs10950398:G_A	ENSG00000106477.19	-6.11891	0.328194
7:12223752:rs11974335:G_T	ENSG00000131871.15	6.50364	-0.399347		7:12225245:rs10950398:G_A	ENSG00000204590.12	-6.11808	0.342677
7:12223752:rs11974335:G_T	ENSG00000162639.16	-6.50176	0.331296		7:12225245:rs10950398:G_A	ENSG00000124134.9	-6.11434	0.513136
7:12223752:rs11974335:G_T	ENSG00000124126.14	6.49935	-0.343668		7:12225245:rs10950398:G_A	ENSG00000241878.11	-6.11406	0.436379
7:12223752:rs11974335:G_T	ENSG00000136842.14	-6.4988	0.322923		7:12225245:rs10950398:G_A	ENSG00000111490.14	-6.11143	0.478279
7:12223752:rs11974335:G_T	ENSG00000091844.8	-6.49844	0.187076		7:12225245:rs10950398:G_A	ENSG00000177301.15	-6.1104	0.477596
7:12223752:rs11974335:G_T	ENSG00000150712.11	-6.4984	0.380812		7:12225245:rs10950398:G_A	ENSG00000166847.10	-6.11012	0.350234
7:12223752:rs11974335:G_T	ENSG00000180875.5	-6.49747	0.382237		7:12225245:rs10950398:G_A	ENSG00000146072.6	-6.10984	0.438469
7:12223752:rs11974335:G_T	ENSG00000019485.13	-6.49735	0.442052		7:12225245:rs10950398:G_A	ENSG00000110931.19	-6.10873	0.507537
7:12223752:rs11974335:G_T	ENSG00000132640.15	-6.497	0.20313		7:12225245:rs10950398:G_A	ENSG00000067842.17	-6.10816	0.600373
7:12223752:rs11974335:G_T	ENSG00000008277.14	-6.4955	0.408153		7:12225245:rs10950398:G_A	ENSG00000130037.5	-6.10713	0.225514
7:12223752:rs11974335:G_T	ENSG00000152578.13	-6.48375	0.288118		7:12225245:rs10950398:G_A	ENSG00000130066.16	6.1051	-0.372525
7:12223752:rs11974335:G_T	ENSG00000155097.12	-6.47964	0.412688		7:12225245:rs10950398:G_A	ENSG00000157152.17	-6.10488	0.529782
7:12223752:rs11974335:G_T	ENSG00000142875.19	-6.47628	0.289068		7:12225245:rs10950398:G_A	ENSG00000005100.13	-6.10423	0.330311
7:12223752:rs11974335:G_T	ENSG00000111052.7	-6.47334	0.365398		7:12225245:rs10950398:G_A	ENSG00000141753.7	-6.10222	-0.0224714
7:12223752:rs11974335:G_T	ENSG00000130477.15	-6.46685	0.550196		7:12225245:rs10950398:G_A	ENSG00000101349.16	-6.10048	0.447437
7:12223752:rs11974335:G_T	ENSG00000002746.15	-6.46448	0.580312		7:12225245:rs10950398:G_A	ENSG00000148180.19	6.09745	-0.431558
7:12223752:rs11974335:G_T	ENSG00000152495.11	-6.45759	0.318597		7:12225245:rs10950398:G_A	ENSG00000119865.8	-6.09221	0.388934
7:12223752:rs11974335:G_T	ENSG00000124134.9	-6.45542	0.513136		7:12225245:rs10950398:G_A	ENSG00000124126.14	6.08954	-0.343668
7:12223752:rs11974335:G_T	ENSG00000144868.13	-6.45346	0.332069		7:12225245:rs10950398:G_A	ENSG00000144290.17	-6.08915	0.411468
7:12223752:rs11974335:G_T	ENSG00000261115.6	-6.45172	0.40267		7:12225245:rs10950398:G_A	ENSG00000124140.13	-6.08679	0.547331
7:12223752:rs11974335:G_T	ENSG00000124067.17	6.45039	-0.413795		7:12225245:rs10950398:G_A	ENSG00000117114.19	-6.08574	0.414246
7:12223752:rs11974335:G_T	ENSG00000049089.15	6.44668	-0.331202		7:12225245:rs10950398:G_A	ENSG00000010278.14	6.08444	-0.399319
7:12223752:rs11974335:G_T	ENSG00000125651.14	-6.44528	0.334446		7:12225245:rs10950398:G_A	ENSG00000040199.18	-6.07934	0.481223
7:12223752:rs11974335:G_T	ENSG00000108018.15	-6.44488	0.550393		7:12225245:rs10950398:G_A	ENSG00000204231.10	-6.07466	0.300964
7:12223752:rs11974335:G_T	ENSG00000088538.13	-6.4425	0.570604		7:12225245:rs10950398:G_A	ENSG00000171603.17	-6.07161	0.538443
7:12223752:rs11974335:G_T	ENSG00000185090.14	-6.43487	0.401673		7:12225245:rs10950398:G_A	ENSG00000129159.7	-6.07058	0.542133
7:12223752:rs11974335:G_T	ENSG00000103353.16	-6.43404	0.442779		7:12225245:rs10950398:G_A	ENSG00000135318.12	6.06236	-0.330299
7:12223752:rs11974335:G_T	ENSG00000138175.9	-6.43285	0.16567		7:12225245:rs10950398:G_A	ENSG00000142230.13	-6.05864	0.377621
7:12223752:rs11974335:G_T	ENSG00000146006.8	-6.43265	0.36189		7:12225245:rs10950398:G_A	ENSG00000116574.6	6.05586	-0.381031
7:12223752:rs11974335:G_T	ENSG00000101977.21	-6.43096	0.382615		7:12225245:rs10950398:G_A	ENSG00000183715.13	-6.05577	0.519087
7:12223752:rs11974335:G_T	ENSG00000130032.16	-6.42663	0.582768		7:12225245:rs10950398:G_A	ENSG00000119986.7	-6.05474	0.318778
7:12223752:rs11974335:G_T	ENSG00000054793.14	-6.426	0.468669		7:12225245:rs10950398:G_A	ENSG00000153956.16	-6.04975	0.371141
7:12223752:rs11974335:G_T	ENSG00000185760.15	-6.41803	0.517426		7:12225245:rs10950398:G_A	ENSG00000152953.13	6.04927	-0.165572
7:12223752:rs11974335:G_T	ENSG00000114993.17	6.41544	-0.305356		7:12225245:rs10950398:G_A	ENSG00000084731.15	-6.04309	0.580568
7:12223752:rs11974335:G_T	ENSG00000176749.9	-6.41414	0.54186		7:12225245:rs10950398:G_A	ENSG00000101350.8	-6.04043	0.280536
7:12223752:rs11974335:G_T	ENSG00000103275.20	-6.41223	0.272559		7:12225245:rs10950398:G_A	ENSG00000153896.18	6.03611	-0.41329
7:12223752:rs11974335:G_T	ENSG00000148400.12	6.41158	-0.358693		7:12225245:rs10950398:G_A	ENSG00000101049.17	6.02997	-0.319871
7:12223752:rs11974335:G_T	ENSG00000022355.18	-6.41068	0.358813		7:12225245:rs10950398:G_A	ENSG00000149972.11	-6.02986	0.239834
7:12223752:rs11974335:G_T	ENSG00000185666.14	-6.40873	0.461287		7:12225245:rs10950398:G_A	ENSG00000132671.5	-6.02825	0.159226
7:12223752:rs11974335:G_T	ENSG00000183783.7	-6.40618	0.285461		7:12225245:rs10950398:G_A	ENSG00000136960.12	6.02466	-0.243514
7:12223752:rs11974335:G_T	ENSG00000117114.19	-6.40389	0.414246		7:12225245:rs10950398:G_A	ENSG00000005249.13	-6.02379	0.362774
7:12223752:rs11974335:G_T	ENSG00000110107.9	-6.40334	0.439319		7:12225245:rs10950398:G_A	ENSG00000167371.21	-6.02331	0.478747
7:12223752:rs11974335:G_T	ENSG00000184349.13	-6.4012	0.514408		7:12225245:rs10950398:G_A	ENSG00000130032.16	-6.02092	0.582768
7:12223752:rs11974335:G_T	ENSG00000084731.15	-6.40049	0.580568		7:12225245:rs10950398:G_A	ENSG00000055163.20	-6.02088	0.521338
7:12223752:rs11974335:G_T	ENSG00000153956.16	-6.39514	0.371141		7:12225245:rs10950398:G_A	ENSG00000167995.16	6.02055	-0.400083
7:12223752:rs11974335:G_T	ENSG00000105989.10	-6.39482	0.335194		7:12225245:rs10950398:G_A	ENSG00000143340.6	-6.0196	0.258846
7:12223752:rs11974335:G_T	ENSG00000151136.15	-6.39481	0.172738		7:12225245:rs10950398:G_A	ENSG00000006125.18	-6.01879	0.401096
7:12223752:rs11974335:G_T	ENSG00000013293.6	-6.39328	0.305585		7:12225245:rs10950398:G_A	ENSG00000166780.11	-6.01866	0.476331
7:12223752:rs11974335:G_T	ENSG00000065600.12	6.39063	-0.288494		7:12225245:rs10950398:G_A	ENSG00000165801.10	6.01702	-0.454472
7:12223752:rs11974335:G_T	ENSG00000180543.5	-6.38797	0.37285		7:12225245:rs10950398:G_A	ENSG00000050405.13	6.01219	-0.480962
7:12223752:rs11974335:G_T	ENSG00000134709.11	-6.38322	0.379495		7:12225245:rs10950398:G_A	ENSG00000176749.9	-6.01193	0.54186
7:12223752:rs11974335:G_T	ENSG00000171735.19	-6.38285	0.408187		7:12225245:rs10950398:G_A	ENSG00000152495.11	-6.01191	0.318597
7:12223752:rs11974335:G_T	ENSG00000010818.10	-6.3787	0.432992		7:12225245:rs10950398:G_A	ENSG00000154122.14	-6.01147	0.442945
7:12223752:rs11974335:G_T	ENSG00000166780.11	-6.37797	0.476331		7:12225245:rs10950398:G_A	ENSG00000152822.14	-6.01144	0.498221
7:12223752:rs11974335:G_T	ENSG00000185518.11	-6.3772	0.490657		7:12225245:rs10950398:G_A	ENSG00000135930.14	-6.0079	0.352307
7:12223752:rs11974335:G_T	ENSG00000109158.11	-6.37712	0.324567		7:12225245:rs10950398:G_A	ENSG00000164649.20	6.0069	-0.436533
7:12223752:rs11974335:G_T	ENSG00000166619.15	-6.37559	0.354276		7:12225245:rs10950398:G_A	ENSG00000120899.18	-6.00324	0.487822
7:12223752:rs11974335:G_T	ENSG00000115318.12	6.37212	-0.377066		7:12225245:rs10950398:G_A	ENSG00000138378.19	-6.00283	0.33209
7:12223752:rs11974335:G_T	ENSG00000167371.21	-6.37134	0.478747		7:12225245:rs10950398:G_A	ENSG00000189367.15	-6.00142	0.434838
7:12223752:rs11974335:G_T	ENSG00000139973.16	-6.36841	0.404934		7:12225245:rs10950398:G_A	ENSG00000068305.17	-5.99871	0.310485
7:12223752:rs11974335:G_T	ENSG00000197535.14	-6.36715	0.507256		7:12225245:rs10950398:G_A	ENSG00000183283.16	5.99668	-0.391206
7:12223752:rs11974335:G_T	ENSG00000165731.20	-6.36617	0.426825		7:12225245:rs10950398:G_A	ENSG00000169057.22	-5.99509	0.418058
7:12223752:rs11974335:G_T	ENSG00000177459.11	-6.36361	0.230461		7:12225245:rs10950398:G_A	ENSG00000002746.15	-5.98932	0.580312
7:12223752:rs11974335:G_T	ENSG00000166847.10	-6.35773	0.350234		7:12225245:rs10950398:G_A	ENSG00000074706.13	-5.98782	0.502066
7:12223752:rs11974335:G_T	ENSG00000241878.11	-6.35753	0.436379		7:12225245:rs10950398:G_A	ENSG00000091664.9	-5.98647	0.32508
7:12223752:rs11974335:G_T	ENSG00000079689.14	-6.3573	-0.00300397		7:12225245:rs10950398:G_A	ENSG00000140992.19	-5.98159	0.501729
7:12223752:rs11974335:G_T	ENSG00000186868.15	-6.35515	0.472105		7:12225245:rs10950398:G_A	ENSG00000185666.14	-5.97703	0.461287
7:12223752:rs11974335:G_T	ENSG00000170846.17	-6.34733	0.253391		7:12225245:rs10950398:G_A	ENSG00000196821.10	-5.97293	0.407807
7:12223752:rs11974335:G_T	ENSG00000167037.18	-6.34193	0.565889		7:12225245:rs10950398:G_A	ENSG00000172379.21	-5.97234	0.347154
7:12223752:rs11974335:G_T	ENSG00000125740.14	-6.34132	0.259194		7:12225245:rs10950398:G_A	ENSG00000136928.7	-5.9711	0.537268
7:12223752:rs11974335:G_T	ENSG00000101098.12	-6.33935	0.408812		7:12225245:rs10950398:G_A	ENSG00000196227.11	-5.96918	0.363367
7:12223752:rs11974335:G_T	ENSG00000101152.11	-6.3387	0.437397		7:12225245:rs10950398:G_A	ENSG00000136842.14	-5.96808	0.322923
7:12223752:rs11974335:G_T	ENSG00000138378.19	-6.33857	0.33209		7:12225245:rs10950398:G_A	ENSG00000152578.13	-5.9635	0.288118
7:12223752:rs11974335:G_T	ENSG00000105880.7	-6.33709	0.0320089		7:12225245:rs10950398:G_A	ENSG00000132694.18	-5.96222	0.564728
7:12223752:rs11974335:G_T	ENSG00000157087.20	-6.33445	0.539038		7:12225245:rs10950398:G_A	ENSG00000206557.6	-5.95968	0.198237
7:12223752:rs11974335:G_T	ENSG00000166793.12	-6.3324	0.365556		7:12225245:rs10950398:G_A	ENSG00000204071.10	-5.95804	0.287563
7:12223752:rs11974335:G_T	ENSG00000232040.4	-6.331	0.35128		7:12225245:rs10950398:G_A	ENSG00000079689.14	-5.95484	-0.00300397
7:12223752:rs11974335:G_T	ENSG00000168672.4	6.33042	-0.386977		7:12225245:rs10950398:G_A	ENSG00000134318.14	-5.94942	0.345925
7:12223752:rs11974335:G_T	ENSG00000177301.15	-6.32814	0.477596		7:12225245:rs10950398:G_A	ENSG00000070159.14	-5.94613	0.518361
7:12223752:rs11974335:G_T	ENSG00000055130.17	-6.32801	0.380467		7:12225245:rs10950398:G_A	ENSG00000101333.16	-5.94586	0.316475
7:12223752:rs11974335:G_T	ENSG00000125149.12	-6.32766	0.379902		7:12225245:rs10950398:G_A	ENSG00000143294.15	-5.94384	0.314689
7:12223752:rs11974335:G_T	ENSG00000196821.10	-6.32482	0.407807		7:12225245:rs10950398:G_A	ENSG00000233932.6	-5.94228	0.317868
7:12223752:rs11974335:G_T	ENSG00000050030.15	-6.31911	0.315351		7:12225245:rs10950398:G_A	ENSG00000184408.10	-5.93031	0.3315
7:12223752:rs11974335:G_T	ENSG00000116138.13	-6.31537	0.334383		7:12225245:rs10950398:G_A	ENSG00000177459.11	-5.92637	0.230461
7:12223752:rs11974335:G_T	ENSG00000081189.15	-6.31246	0.355743		7:12225245:rs10950398:G_A	ENSG00000100207.18	-5.92544	0.412339
7:12223752:rs11974335:G_T	ENSG00000136867.11	6.31021	-0.28655		7:12225245:rs10950398:G_A	ENSG00000130477.15	-5.91648	0.550196
7:12223752:rs11974335:G_T	ENSG00000169057.22	-6.30999	0.418058		7:12225245:rs10950398:G_A	ENSG00000178662.16	-5.91489	0.343718
7:12223752:rs11974335:G_T	ENSG00000138769.11	-6.30668	0.344985		7:12225245:rs10950398:G_A	ENSG00000130540.14	-5.91091	0.45271
7:12223752:rs11974335:G_T	ENSG00000142230.13	-6.3063	0.377621		7:12225245:rs10950398:G_A	ENSG00000173452.13	-5.91055	0.273058
7:12223752:rs11974335:G_T	ENSG00000136960.12	6.30521	-0.243514		7:12225245:rs10950398:G_A	ENSG00000198825.15	-5.90947	0.3894
7:12223752:rs11974335:G_T	ENSG00000119986.7	-6.30384	0.318778		7:12225245:rs10950398:G_A	ENSG00000110107.9	-5.90899	0.439319
7:12223752:rs11974335:G_T	ENSG00000137726.17	-6.29923	0.394311		7:12225245:rs10950398:G_A	ENSG00000108679.13	5.90784	-0.418351
7:12223752:rs11974335:G_T	ENSG00000173452.13	-6.29706	0.273058		7:12225245:rs10950398:G_A	ENSG00000109158.11	-5.90796	0.324567
7:12223752:rs11974335:G_T	ENSG00000196368.5	-6.29409	0.341679		7:12225245:rs10950398:G_A	ENSG00000148400.12	5.90711	-0.358693
7:12223752:rs11974335:G_T	ENSG00000104870.13	6.28914	-0.464668		7:12225245:rs10950398:G_A	ENSG00000178974.10	-5.90715	0.423733
7:12223752:rs11974335:G_T	ENSG00000170500.12	-6.28794	0.481799		7:12225245:rs10950398:G_A	ENSG00000145632.15	-5.90307	0.362998
7:12223752:rs11974335:G_T	ENSG00000204231.10	-6.28661	0.300964		7:12225245:rs10950398:G_A	ENSG00000114861.20	-5.89662	0.381845
7:12223752:rs11974335:G_T	ENSG00000152822.14	-6.28559	0.498221		7:12225245:rs10950398:G_A	ENSG00000186868.15	-5.89575	0.472105
7:12223752:rs11974335:G_T	ENSG00000147459.18	6.28398	-0.25366		7:12225245:rs10950398:G_A	ENSG00000008277.14	-5.89255	0.408153
7:12223752:rs11974335:G_T	ENSG00000189367.15	-6.28257	0.434838		7:12225245:rs10950398:G_A	ENSG00000046653.15	5.89085	-0.458202
7:12223752:rs11974335:G_T	ENSG00000188859.6	-6.28134	0.51723		7:12225245:rs10950398:G_A	ENSG00000106278.12	5.89053	-0.377635
7:12223752:rs11974335:G_T	ENSG00000166912.17	6.28053	-0.444726		7:12225245:rs10950398:G_A	ENSG00000155097.12	-5.88683	0.412688
7:12223752:rs11974335:G_T	ENSG00000040531.14	6.27926	-0.29225		7:12225245:rs10950398:G_A	ENSG00000167037.18	-5.87975	0.565889
7:12223752:rs11974335:G_T	ENSG00000117115.13	6.27846	-0.374141		7:12225245:rs10950398:G_A	ENSG00000153933.10	-5.87891	0.323353
7:12223752:rs11974335:G_T	ENSG00000172795.16	-6.27657	0.240816		7:12225245:rs10950398:G_A	ENSG00000108018.15	-5.87652	0.550393
7:12223752:rs11974335:G_T	ENSG00000074706.13	-6.27643	0.502066		7:12225245:rs10950398:G_A	ENSG00000102385.12	-5.87628	0.539639
7:12223752:rs11974335:G_T	ENSG00000066933.16	-6.27033	0.277013		7:12225245:rs10950398:G_A	ENSG00000143196.5	-5.87352	0.127936
7:12223752:rs11974335:G_T	ENSG00000159228.13	6.26912	-0.361698		7:12225245:rs10950398:G_A	ENSG00000198093.11	5.87232	-0.338232
7:12223752:rs11974335:G_T	ENSG00000157219.5	-6.26617	0.43026		7:12225245:rs10950398:G_A	ENSG00000114279.13	-5.87196	0.318507
7:12223752:rs11974335:G_T	ENSG00000141753.7	-6.2654	-0.0224714		7:12225245:rs10950398:G_A	ENSG00000204843.12	-5.87066	0.422841
7:12223752:rs11974335:G_T	ENSG00000168781.22	-6.26516	0.45996		7:12225245:rs10950398:G_A	ENSG00000179388.9	-5.86844	0.370476
7:12223752:rs11974335:G_T	ENSG00000129625.13	-6.26395	0.330019		7:12225245:rs10950398:G_A	ENSG00000050030.15	-5.8675	0.315351
7:12223752:rs11974335:G_T	ENSG00000070808.16	-6.26326	0.471031		7:12225245:rs10950398:G_A	ENSG00000166619.15	-5.86608	0.354276
7:12223752:rs11974335:G_T	ENSG00000143196.5	-6.26116	0.127936		7:12225245:rs10950398:G_A	ENSG00000184845.4	-5.86445	0.44435
7:12223752:rs11974335:G_T	ENSG00000073910.22	-6.26078	0.484483		7:12225245:rs10950398:G_A	ENSG00000213722.9	5.85962	-0.40329
7:12223752:rs11974335:G_T	ENSG00000107864.15	-6.25632	0.43286		7:12225245:rs10950398:G_A	ENSG00000109111.15	-5.85722	0.281756
7:12223752:rs11974335:G_T	ENSG00000204442.4	-6.25592	0.38764		7:12225245:rs10950398:G_A	ENSG00000165912.16	5.8547	-0.355973
7:12223752:rs11974335:G_T	ENSG00000162517.13	-6.25268	0.272805		7:12225245:rs10950398:G_A	ENSG00000166863.12	-5.85403	0.0542468
7:12223752:rs11974335:G_T	ENSG00000136861.18	6.2513	-0.285569		7:12225245:rs10950398:G_A	ENSG00000151729.11	-5.85165	0.370012
7:12223752:rs11974335:G_T	ENSG00000184613.10	-6.2492	0.490155		7:12225245:rs10950398:G_A	ENSG00000022355.18	-5.85043	0.358813
7:12223752:rs11974335:G_T	ENSG00000101349.16	-6.24723	0.447437		7:12225245:rs10950398:G_A	ENSG00000205279.8	-5.84912	0.253195
7:12223752:rs11974335:G_T	ENSG00000135631.16	-6.24711	0.490302		7:12225245:rs10950398:G_A	ENSG00000168672.4	5.84523	-0.386977
7:12223752:rs11974335:G_T	ENSG00000164649.20	6.24651	-0.436533		7:12225245:rs10950398:G_A	ENSG00000074590.13	-5.84522	0.473351
7:12223752:rs11974335:G_T	ENSG00000178974.10	-6.24485	0.423733		7:12225245:rs10950398:G_A	ENSG00000142875.19	-5.84498	0.289068
7:12223752:rs11974335:G_T	ENSG00000176994.11	-6.24453	0.413415		7:12225245:rs10950398:G_A	ENSG00000124313.16	-5.8419	0.521063
7:12223752:rs11974335:G_T	ENSG00000146950.13	-6.243	0.447319		7:12225245:rs10950398:G_A	ENSG00000185046.18	-5.83966	0.336901
7:12223752:rs11974335:G_T	ENSG00000165801.10	6.24056	-0.454472		7:12225245:rs10950398:G_A	ENSG00000170775.3	5.83942	-0.285982
7:12223752:rs11974335:G_T	ENSG00000177614.11	-6.23611	0.563738		7:12225245:rs10950398:G_A	ENSG00000124067.17	5.8372	-0.413795
7:12223752:rs11974335:G_T	ENSG00000125166.13	-6.23555	0.434346		7:12225245:rs10950398:G_A	ENSG00000121957.14	5.83215	-0.436004
7:12223752:rs11974335:G_T	ENSG00000122733.12	-6.23361	0.53775		7:12225245:rs10950398:G_A	ENSG00000196588.17	-5.83204	0.482828
7:12223752:rs11974335:G_T	ENSG00000177098.8	-6.22847	0.416143		7:12225245:rs10950398:G_A	ENSG00000100346.18	-5.832	0.540712
7:12223752:rs11974335:G_T	ENSG00000183166.11	-6.22025	0.328499		7:12225245:rs10950398:G_A	ENSG00000261115.6	-5.83049	0.40267
7:12223752:rs11974335:G_T	ENSG00000187189.11	-6.21861	0.474976		7:12225245:rs10950398:G_A	ENSG00000177105.10	5.82837	-0.325017
7:12223752:rs11974335:G_T	ENSG00000101290.14	-6.21657	0.337388		7:12225245:rs10950398:G_A	ENSG00000068354.16	-5.82437	0.410273
7:12223752:rs11974335:G_T	ENSG00000163125.15	-6.21643	0.266314		7:12225245:rs10950398:G_A	ENSG00000082196.20	5.82328	-0.417915
7:12223752:rs11974335:G_T	ENSG00000140284.11	-6.21411	0.298709		7:12225245:rs10950398:G_A	ENSG00000183783.7	-5.82293	0.285461
7:12223752:rs11974335:G_T	ENSG00000140992.19	-6.21409	0.501729		7:12225245:rs10950398:G_A	ENSG00000106565.18	5.82276	-0.349008
7:12223752:rs11974335:G_T	ENSG00000120899.18	-6.21386	0.487822		7:12225245:rs10950398:G_A	ENSG00000177098.8	-5.82181	0.416143
7:12223752:rs11974335:G_T	ENSG00000107745.19	-6.21235	0.39305		7:12225245:rs10950398:G_A	ENSG00000101290.14	-5.82135	0.337388
7:12223752:rs11974335:G_T	ENSG00000149972.11	-6.20964	0.239834		7:12225245:rs10950398:G_A	ENSG00000118596.12	-5.82063	0.342113
7:12223752:rs11974335:G_T	ENSG00000178662.16	-6.20672	0.343718		7:12225245:rs10950398:G_A	ENSG00000177614.11	-5.81729	0.563738
7:12223752:rs11974335:G_T	ENSG00000136854.21	-6.2035	0.538477		7:12225245:rs10950398:G_A	ENSG00000184185.10	-5.81553	0.398843
7:12223752:rs11974335:G_T	ENSG00000123119.12	-6.19962	0.291305		7:12225245:rs10950398:G_A	ENSG00000197977.4	5.81501	-0.424234
7:12223752:rs11974335:G_T	ENSG00000113296.14	6.19938	-0.224402		7:12225245:rs10950398:G_A	ENSG00000184271.17	-5.81348	0.396062
7:12223752:rs11974335:G_T	ENSG00000134287.10	-6.19737	0.373785		7:12225245:rs10950398:G_A	ENSG00000185760.15	-5.81231	0.517426
7:12223752:rs11974335:G_T	ENSG00000264364.3	-6.19689	0.225013		7:12225245:rs10950398:G_A	ENSG00000135363.12	5.80918	-0.40646
7:12223752:rs11974335:G_T	ENSG00000108947.5	-6.19655	0.436271		7:12225245:rs10950398:G_A	ENSG00000178965.14	-5.80715	0.424318
7:12223752:rs11974335:G_T	ENSG00000144827.9	-6.19554	0.18284		7:12225245:rs10950398:G_A	ENSG00000005810.18	-5.79769	0.409045
7:12223752:rs11974335:G_T	ENSG00000151502.11	-6.19423	0.503918		7:12225245:rs10950398:G_A	ENSG00000040531.14	5.79663	-0.29225
7:12223752:rs11974335:G_T	ENSG00000196187.12	6.19253	-0.230633		7:12225245:rs10950398:G_A	ENSG00000240891.8	-5.79612	0.375683
7:12223752:rs11974335:G_T	ENSG00000057704.13	6.19235	-0.349539		7:12225245:rs10950398:G_A	ENSG00000264364.3	-5.79323	0.225013
7:12223752:rs11974335:G_T	ENSG00000184271.17	-6.19103	0.396062		7:12225245:rs10950398:G_A	ENSG00000101098.12	-5.79224	0.408812
7:12223752:rs11974335:G_T	ENSG00000050405.13	6.18831	-0.480962		7:12225245:rs10950398:G_A	ENSG00000188643.11	5.79174	-0.480159
7:12223752:rs11974335:G_T	ENSG00000100138.15	-6.18742	0.279176		7:12225245:rs10950398:G_A	ENSG00000104870.13	5.78978	-0.464668
7:12223752:rs11974335:G_T	ENSG00000115839.17	-6.1871	0.366231		7:12225245:rs10950398:G_A	ENSG00000206190.11	5.78975	-0.198363
7:12223752:rs11974335:G_T	ENSG00000185634.12	6.18564	-0.308264		7:12225245:rs10950398:G_A	ENSG00000107518.18	-5.78928	0.376672
7:12223752:rs11974335:G_T	ENSG00000074590.13	-6.18526	0.473351		7:12225245:rs10950398:G_A	ENSG00000157087.20	-5.7876	0.539038
7:12223752:rs11974335:G_T	ENSG00000143340.6	-6.18368	0.258846		7:12225245:rs10950398:G_A	ENSG00000111110.12	-5.78754	0.356746
7:12223752:rs11974335:G_T	ENSG00000151276.23	-6.18218	0.32767		7:12225245:rs10950398:G_A	ENSG00000139973.16	-5.78722	0.404934
7:12223752:rs11974335:G_T	ENSG00000145147.20	-6.18141	0.354801		7:12225245:rs10950398:G_A	ENSG00000101265.16	5.78524	-0.328255
7:12223752:rs11974335:G_T	ENSG00000135362.14	6.17924	-0.342492		7:12225245:rs10950398:G_A	ENSG00000122733.12	-5.78274	0.53775
7:12223752:rs11974335:G_T	ENSG00000107518.18	-6.17602	0.376672		7:12225245:rs10950398:G_A	ENSG00000185651.14	-5.7821	0.230431
7:12223752:rs11974335:G_T	ENSG00000132694.18	-6.17448	0.564728		7:12225245:rs10950398:G_A	ENSG00000157219.5	-5.78179	0.43026
7:12223752:rs11974335:G_T	ENSG00000025423.11	6.17162	-0.360468		7:12225245:rs10950398:G_A	ENSG00000185634.12	5.77972	-0.308264
7:12223752:rs11974335:G_T	ENSG00000107758.15	-6.17042	0.435972		7:12225245:rs10950398:G_A	ENSG00000145362.19	-5.77969	0.454287
7:12223752:rs11974335:G_T	ENSG00000138640.15	-6.16846	0.410666		7:12225245:rs10950398:G_A	ENSG00000151276.23	-5.77816	0.32767
7:12223752:rs11974335:G_T	ENSG00000166801.15	6.16809	-0.490209		7:12225245:rs10950398:G_A	ENSG00000140284.11	-5.77783	0.298709
7:12223752:rs11974335:G_T	ENSG00000182256.13	-6.16619	0.405449		7:12225245:rs10950398:G_A	ENSG00000148948.8	-5.7775	0.38432
7:12223752:rs11974335:G_T	ENSG00000189410.12	-6.16596	0.366907		7:12225245:rs10950398:G_A	ENSG00000185442.13	-5.77401	0.394795
7:12223752:rs11974335:G_T	ENSG00000129521.14	6.16401	-0.453447		7:12225245:rs10950398:G_A	ENSG00000182463.16	-5.77238	0.353613
7:12223752:rs11974335:G_T	ENSG00000241973.11	-6.1627	0.56941		7:12225245:rs10950398:G_A	ENSG00000145147.20	-5.76888	0.354801
7:12223752:rs11974335:G_T	ENSG00000163818.17	-6.16059	0.336161		7:12225245:rs10950398:G_A	ENSG00000174021.11	5.7687	-0.408723
7:12223752:rs11974335:G_T	ENSG00000204843.12	-6.15779	0.422841		7:12225245:rs10950398:G_A	ENSG00000105989.10	-5.76634	0.335194
7:12223752:rs11974335:G_T	ENSG00000134504.14	-6.15748	0.497237		7:12225245:rs10950398:G_A	ENSG00000021300.14	5.76538	-0.318696
7:12223752:rs11974335:G_T	ENSG00000153896.18	6.15708	-0.41329		7:12225245:rs10950398:G_A	ENSG00000135631.16	-5.76224	0.490302
7:12223752:rs11974335:G_T	ENSG00000065361.15	6.1551	-0.270436		7:12225245:rs10950398:G_A	ENSG00000179104.9	5.76133	-0.363618
7:12223752:rs11974335:G_T	ENSG00000175707.9	-6.15346	0.222528		7:12225245:rs10950398:G_A	ENSG00000121691.7	5.7607	-0.470584
7:12223752:rs11974335:G_T	ENSG00000104365.15	6.15295	-0.239195		7:12225245:rs10950398:G_A	ENSG00000183780.13	-5.76069	0.515343
7:12223752:rs11974335:G_T	ENSG00000088179.9	-6.15271	0.345002		7:12225245:rs10950398:G_A	ENSG00000148123.15	5.75777	-0.348489
7:12223752:rs11974335:G_T	ENSG00000067606.17	-6.1512	0.449804		7:12225245:rs10950398:G_A	ENSG00000070770.9	-5.75472	0.365476
7:12223752:rs11974335:G_T	ENSG00000153933.10	-6.14176	0.323353		7:12225245:rs10950398:G_A	ENSG00000128253.15	-5.75246	0.388706
7:12223752:rs11974335:G_T	ENSG00000198853.12	-6.13925	0.512478		7:12225245:rs10950398:G_A	ENSG00000138769.11	-5.75079	0.344985
7:12223752:rs11974335:G_T	ENSG00000005100.13	-6.13846	0.330311		7:12225245:rs10950398:G_A	ENSG00000196581.11	-5.75006	0.517353
7:12223752:rs11974335:G_T	ENSG00000104140.7	-6.13773	0.241384		7:12225245:rs10950398:G_A	ENSG00000262655.4	5.74853	-0.413475
7:12223752:rs11974335:G_T	ENSG00000115183.15	6.13755	-0.376287		7:12225245:rs10950398:G_A	ENSG00000019144.19	5.74813	-0.28452
7:12223752:rs11974335:G_T	ENSG00000128253.15	-6.13346	0.388706		7:12225245:rs10950398:G_A	ENSG00000100234.11	5.74521	-0.410137
7:12223752:rs11974335:G_T	ENSG00000175931.13	-6.1301	0.576867		7:12225245:rs10950398:G_A	ENSG00000081189.15	-5.74441	0.355743
7:12223752:rs11974335:G_T	ENSG00000146352.13	-6.12789	0.391182		7:12225245:rs10950398:G_A	ENSG00000104140.7	-5.74409	0.241384
7:12223752:rs11974335:G_T	ENSG00000077080.10	-6.12347	0.445925		7:12225245:rs10950398:G_A	ENSG00000058668.14	-5.74353	0.41587
7:12223752:rs11974335:G_T	ENSG00000082196.20	6.11987	-0.417915		7:12225245:rs10950398:G_A	ENSG00000013293.6	-5.74092	0.305585
7:12223752:rs11974335:G_T	ENSG00000124313.16	-6.11678	0.521063		7:12225245:rs10950398:G_A	ENSG00000168003.16	5.73795	-0.314917
7:12223752:rs11974335:G_T	ENSG00000100106.22	6.11596	-0.409316		7:12225245:rs10950398:G_A	ENSG00000171914.16	-5.73677	0.549013
7:12223752:rs11974335:G_T	ENSG00000214753.4	-6.11596	0.39155		7:12225245:rs10950398:G_A	ENSG00000138640.15	-5.73632	0.410666
7:12223752:rs11974335:G_T	ENSG00000215712.10	-6.11159	0.351309		7:12225245:rs10950398:G_A	ENSG00000144868.13	-5.73606	0.332069
7:12223752:rs11974335:G_T	ENSG00000081377.17	6.10854	-0.387166		7:12225245:rs10950398:G_A	ENSG00000070808.16	-5.73376	0.471031
7:12223752:rs11974335:G_T	ENSG00000128739.22	-6.10676	0.362133		7:12225245:rs10950398:G_A	ENSG00000124194.16	-5.7336	0.378935
7:12223752:rs11974335:G_T	ENSG00000135069.14	6.10637	-0.503099		7:12225245:rs10950398:G_A	ENSG00000146006.8	-5.73349	0.36189
7:12223752:rs11974335:G_T	ENSG00000121957.14	6.10556	-0.436004		7:12225245:rs10950398:G_A	ENSG00000146352.13	-5.73158	0.391182
7:12223752:rs11974335:G_T	ENSG00000141756.18	6.10493	-0.389593		7:12225245:rs10950398:G_A	ENSG00000197077.13	-5.73101	0.380476
7:12223752:rs11974335:G_T	ENSG00000156140.10	-6.10357	0.344753		7:12225245:rs10950398:G_A	ENSG00000125740.14	-5.73036	0.259194
7:12223752:rs11974335:G_T	ENSG00000115828.17	-6.10285	0.307056		7:12225245:rs10950398:G_A	ENSG00000121933.19	5.72987	-0.277658
7:12223752:rs11974335:G_T	ENSG00000184185.10	-6.10085	0.398843		7:12225245:rs10950398:G_A	ENSG00000146950.13	-5.72909	0.447319
7:12223752:rs11974335:G_T	ENSG00000081277.12	-6.10007	0.306532		7:12225245:rs10950398:G_A	ENSG00000206503.13	5.72748	-0.398897
7:12223752:rs11974335:G_T	ENSG00000175130.7	6.09811	-0.411364		7:12225245:rs10950398:G_A	ENSG00000077080.10	-5.72486	0.445925
7:12223752:rs11974335:G_T	ENSG00000182255.7	-6.09762	0.452949		7:12225245:rs10950398:G_A	ENSG00000168781.22	-5.72426	0.45996
7:12223752:rs11974335:G_T	ENSG00000171914.16	-6.09655	0.549013		7:12225245:rs10950398:G_A	ENSG00000172005.11	5.72251	-0.306111
7:12223752:rs11974335:G_T	ENSG00000165912.16	6.09453	-0.355973		7:12225245:rs10950398:G_A	ENSG00000114648.12	-5.72174	0.522975
7:12223752:rs11974335:G_T	ENSG00000163590.14	-6.09063	0.381384		7:12225245:rs10950398:G_A	ENSG00000101977.21	-5.72131	0.382615
7:12223752:rs11974335:G_T	ENSG00000147676.14	-6.09016	0.384954		7:12225245:rs10950398:G_A	ENSG00000166912.17	5.7201	-0.444726
7:12223752:rs11974335:G_T	ENSG00000116731.22	-6.09015	0.483894		7:12225245:rs10950398:G_A	ENSG00000116731.22	-5.71813	0.483894
7:12223752:rs11974335:G_T	ENSG00000175137.11	-6.089	0.416878		7:12225245:rs10950398:G_A	ENSG00000088179.9	-5.71702	0.345002
7:12223752:rs11974335:G_T	ENSG00000162706.13	-6.08748	0.478718		7:12225245:rs10950398:G_A	ENSG00000164112.13	-5.71226	0.41062
7:12223752:rs11974335:G_T	ENSG00000145362.19	-6.08702	0.454287		7:12225245:rs10950398:G_A	ENSG00000204116.11	-5.70996	0.313051
7:12223752:rs11974335:G_T	ENSG00000178965.14	-6.0863	0.424318		7:12225245:rs10950398:G_A	ENSG00000162946.22	5.70677	-0.432025
7:12223752:rs11974335:G_T	ENSG00000058668.14	-6.08615	0.41587		7:12225245:rs10950398:G_A	ENSG00000065361.15	5.70332	-0.270436
7:12223752:rs11974335:G_T	ENSG00000167323.11	-6.08529	0.393814		7:12225245:rs10950398:G_A	ENSG00000197535.14	-5.70163	0.507256
7:12223752:rs11974335:G_T	ENSG00000167642.13	-6.0845	0.323071		7:12225245:rs10950398:G_A	ENSG00000072201.14	-5.70014	0.454342
7:12223752:rs11974335:G_T	ENSG00000118596.12	-6.08388	0.342113		7:12225245:rs10950398:G_A	ENSG00000135547.9	5.69964	-0.453974
7:12223752:rs11974335:G_T	ENSG00000177181.15	-6.08195	0.475143		7:12225245:rs10950398:G_A	ENSG00000159248.5	-5.69937	0.177099
7:12223752:rs11974335:G_T	ENSG00000010278.14	6.0812	-0.399319		7:12225245:rs10950398:G_A	ENSG00000066322.15	5.6966	-0.330486
7:12223752:rs11974335:G_T	ENSG00000185046.18	-6.08113	0.336901		7:12225245:rs10950398:G_A	ENSG00000112218.9	-5.69654	0.447892
7:12223752:rs11974335:G_T	ENSG00000072201.14	-6.07968	0.454342		7:12225245:rs10950398:G_A	ENSG00000185742.7	-5.69033	0.431258
7:12223752:rs11974335:G_T	ENSG00000197024.9	-6.07851	0.304635		7:12225245:rs10950398:G_A	ENSG00000107758.15	-5.68968	0.435972
7:12223752:rs11974335:G_T	ENSG00000159164.10	-6.07751	0.48685		7:12225245:rs10950398:G_A	ENSG00000125651.14	-5.68947	0.334446
7:12223752:rs11974335:G_T	ENSG00000128881.17	-6.07724	0.37565		7:12225245:rs10950398:G_A	ENSG00000065534.18	5.68674	-0.348658
7:12223752:rs11974335:G_T	ENSG00000148948.8	-6.07085	0.38432		7:12225245:rs10950398:G_A	ENSG00000115935.17	5.68409	-0.362005
7:12223752:rs11974335:G_T	ENSG00000155974.12	-6.07058	0.235555		7:12225245:rs10950398:G_A	ENSG00000135069.14	5.68242	-0.503099
7:12223752:rs11974335:G_T	ENSG00000111110.12	-6.07017	0.356746		7:12225245:rs10950398:G_A	ENSG00000163818.17	-5.68199	0.336161
7:12223752:rs11974335:G_T	ENSG00000106484.16	-6.07006	0.324987		7:12225245:rs10950398:G_A	ENSG00000103353.16	-5.67736	0.442779
7:12223752:rs11974335:G_T	ENSG00000184194.5	-6.06985	0.272685		7:12225245:rs10950398:G_A	ENSG00000055130.17	-5.67667	0.380467
7:12223752:rs11974335:G_T	ENSG00000001036.14	6.06859	-0.480996		7:12225245:rs10950398:G_A	ENSG00000107864.15	-5.67506	0.43286
7:12223752:rs11974335:G_T	ENSG00000123570.4	-6.06745	0.394882		7:12225245:rs10950398:G_A	ENSG00000185896.11	5.66999	-0.279813
7:12223752:rs11974335:G_T	ENSG00000021300.14	6.06127	-0.318696		7:12225245:rs10950398:G_A	ENSG00000153234.14	5.66597	0.0747973
7:12223752:rs11974335:G_T	ENSG00000196581.11	-6.05712	0.517353		7:12225245:rs10950398:G_A	ENSG00000134644.15	-5.66588	0.340161
7:12223752:rs11974335:G_T	ENSG00000185924.7	-6.05539	0.467265		7:12225245:rs10950398:G_A	ENSG00000177169.10	-5.66519	0.432165
7:12223752:rs11974335:G_T	ENSG00000185742.7	-6.05518	0.431258		7:12225245:rs10950398:G_A	ENSG00000119547.6	-5.66461	0.323298
7:12223752:rs11974335:G_T	ENSG00000157954.15	-6.05439	0.385237		7:12225245:rs10950398:G_A	ENSG00000081377.17	5.66348	-0.387166
7:12223752:rs11974335:G_T	ENSG00000164112.13	-6.05331	0.41062		7:12225245:rs10950398:G_A	ENSG00000135362.14	5.65752	-0.342492
7:12223752:rs11974335:G_T	ENSG00000101333.16	-6.05323	0.316475		7:12225245:rs10950398:G_A	ENSG00000123119.12	-5.65756	0.291305
7:12223752:rs11974335:G_T	ENSG00000130066.16	6.04932	-0.372525		7:12225245:rs10950398:G_A	ENSG00000099308.10	-5.65501	0.49497
7:12223752:rs11974335:G_T	ENSG00000165349.12	-6.04766	0.183019		7:12225245:rs10950398:G_A	ENSG00000163125.15	-5.65489	0.266314
7:12223752:rs11974335:G_T	ENSG00000166446.15	-6.04741	0.423439		7:12225245:rs10950398:G_A	ENSG00000010818.10	-5.65432	0.432992
7:12223752:rs11974335:G_T	ENSG00000183780.13	-6.04666	0.515343		7:12225245:rs10950398:G_A	ENSG00000126767.18	-5.65368	0.338429
7:12223752:rs11974335:G_T	ENSG00000206190.11	6.04499	-0.198363		7:12225245:rs10950398:G_A	ENSG00000197157.11	-5.65178	0.300665
7:12223752:rs11974335:G_T	ENSG00000102678.7	-6.04116	0.28996		7:12225245:rs10950398:G_A	ENSG00000141756.18	5.64749	-0.389593
7:12223752:rs11974335:G_T	ENSG00000100234.11	6.04076	-0.410137		7:12225245:rs10950398:G_A	ENSG00000162706.13	-5.64652	0.478718
7:12223752:rs11974335:G_T	ENSG00000116574.6	6.03909	-0.381031		7:12225245:rs10950398:G_A	ENSG00000170500.12	-5.64607	0.481799
7:12223752:rs11974335:G_T	ENSG00000174473.16	-6.03881	0.230364		7:12225245:rs10950398:G_A	ENSG00000188042.8	-5.64595	0.214244
7:12223752:rs11974335:G_T	ENSG00000172731.14	-6.03839	0.357254		7:12225245:rs10950398:G_A	ENSG00000105662.16	-5.64424	0.385677
7:12223752:rs11974335:G_T	ENSG00000118322.14	6.03704	-0.339669		7:12225245:rs10950398:G_A	ENSG00000125820.6	5.64385	-0.327892
7:12223752:rs11974335:G_T	ENSG00000092529.24	6.03663	-0.247057		7:12225245:rs10950398:G_A	ENSG00000115183.15	5.64281	-0.376287
7:12223752:rs11974335:G_T	ENSG00000054356.14	-6.03335	0.480999		7:12225245:rs10950398:G_A	ENSG00000189410.12	-5.64122	0.366907
7:12223752:rs11974335:G_T	ENSG00000077264.15	-6.03332	0.341762		7:12225245:rs10950398:G_A	ENSG00000171735.19	-5.64052	0.408187
7:12223752:rs11974335:G_T	ENSG00000135547.9	6.02795	-0.453974		7:12225245:rs10950398:G_A	ENSG00000198853.12	-5.63983	0.512478
7:12223752:rs11974335:G_T	ENSG00000148798.11	-6.02637	0.480757		7:12225245:rs10950398:G_A	ENSG00000003393.15	-5.63923	0.469789
7:12223752:rs11974335:G_T	ENSG00000128596.17	-6.02613	0.340799		7:12225245:rs10950398:G_A	ENSG00000214753.4	-5.63659	0.39155
7:12223752:rs11974335:G_T	ENSG00000170775.3	6.02565	-0.285982		7:12225245:rs10950398:G_A	ENSG00000101152.11	-5.63654	0.437397
7:12223752:rs11974335:G_T	ENSG00000114648.12	-6.02535	0.522975		7:12225245:rs10950398:G_A	ENSG00000165731.20	-5.63583	0.426825
7:12223752:rs11974335:G_T	ENSG00000267909.3	-6.02307	0.474956		7:12225245:rs10950398:G_A	ENSG00000241973.11	-5.6355	0.56941
7:12223752:rs11974335:G_T	ENSG00000068615.18	-6.02258	0.418932		7:12225245:rs10950398:G_A	ENSG00000165355.7	-5.63327	0.308829
7:12223752:rs11974335:G_T	ENSG00000165868.14	-6.02201	0.518073		7:12225245:rs10950398:G_A	ENSG00000215712.10	-5.6325	0.351309
7:12223752:rs11974335:G_T	ENSG00000158352.15	6.01989	-0.323986		7:12225245:rs10950398:G_A	ENSG00000170846.17	-5.63187	0.253391
7:12223752:rs11974335:G_T	ENSG00000158856.18	-6.01852	0.46307		7:12225245:rs10950398:G_A	ENSG00000169744.13	-5.63107	0.446828
7:12223752:rs11974335:G_T	ENSG00000134318.14	-6.01826	0.345925		7:12225245:rs10950398:G_A	ENSG00000183166.11	-5.62777	0.328499
7:12223752:rs11974335:G_T	ENSG00000089472.16	6.01613	-0.423399		7:12225245:rs10950398:G_A	ENSG00000162517.13	-5.62162	0.272805
7:12223752:rs11974335:G_T	ENSG00000128268.12	-6.01388	0.430886		7:12225245:rs10950398:G_A	ENSG00000134030.14	-5.62072	0.443091
7:12223752:rs11974335:G_T	ENSG00000102385.12	-6.01297	0.539639		7:12225245:rs10950398:G_A	ENSG00000002549.12	5.62034	-0.448666
7:12223752:rs11974335:G_T	ENSG00000205279.8	-6.00835	0.253195		7:12225245:rs10950398:G_A	ENSG00000100106.22	5.61907	-0.409316
7:12223752:rs11974335:G_T	ENSG00000182957.16	6.00734	-0.419745		7:12225245:rs10950398:G_A	ENSG00000184613.10	-5.61872	0.490155
7:12223752:rs11974335:G_T	ENSG00000204116.11	-6.00368	0.313051		7:12225245:rs10950398:G_A	ENSG00000147912.13	-5.61807	0.476141
7:12223752:rs11974335:G_T	ENSG00000114541.15	6.00331	-0.309743		7:12225245:rs10950398:G_A	ENSG00000198053.11	-5.61273	0.45587
7:12223752:rs11974335:G_T	ENSG00000166963.13	-6.00337	0.511614		7:12225245:rs10950398:G_A	ENSG00000104369.5	-5.61118	0.511825
7:12223752:rs11974335:G_T	ENSG00000092201.10	-6.00324	0.215158		7:12225245:rs10950398:G_A	ENSG00000274211.6	-5.60772	0.430882
7:12223752:rs11974335:G_T	ENSG00000182463.16	-6.00166	0.353613		7:12225245:rs10950398:G_A	ENSG00000165879.9	-5.60625	0.0714729
7:12223752:rs11974335:G_T	ENSG00000185651.14	-6.00129	0.230431		7:12225245:rs10950398:G_A	ENSG00000143418.19	5.60367	-0.361192
7:12223752:rs11974335:G_T	ENSG00000144285.21	-6.00083	0.374378		7:12225245:rs10950398:G_A	ENSG00000134504.14	-5.60328	0.497237
7:12223752:rs11974335:G_T	ENSG00000183624.14	-6.00051	0.312066		7:12225245:rs10950398:G_A	ENSG00000054793.14	-5.60047	0.468669
7:12223752:rs11974335:G_T	ENSG00000182901.16	-5.99947	0.403399		7:12225245:rs10950398:G_A	ENSG00000120868.13	-5.60042	0.217163
7:12223752:rs11974335:G_T	ENSG00000177105.10	5.99899	-0.325017		7:12225245:rs10950398:G_A	ENSG00000118292.9	5.59885	-0.397843
7:12223752:rs11974335:G_T	ENSG00000273820.2	-5.99245	0.413172		7:12225245:rs10950398:G_A	ENSG00000136878.13	-5.59849	0.407554
7:12223752:rs11974335:G_T	ENSG00000108679.13	5.98999	-0.418351		7:12225245:rs10950398:G_A	ENSG00000099282.10	5.59831	-0.347311
7:12223752:rs11974335:G_T	ENSG00000165355.7	-5.98716	0.308829		7:12225245:rs10950398:G_A	ENSG00000073969.18	-5.59788	0.441428
7:12223752:rs11974335:G_T	ENSG00000135363.12	5.98507	-0.40646		7:12225245:rs10950398:G_A	ENSG00000116604.18	-5.59767	0.444584
7:12223752:rs11974335:G_T	ENSG00000174231.17	-5.98461	0.361261		7:12225245:rs10950398:G_A	ENSG00000198945.7	-5.59639	0.275085
7:12223752:rs11974335:G_T	ENSG00000266714.9	5.98408	-0.256063		7:12225245:rs10950398:G_A	ENSG00000198105.14	-5.59487	0.338104
7:12223752:rs11974335:G_T	ENSG00000126950.8	-5.98414	0.353361		7:12225245:rs10950398:G_A	ENSG00000188859.6	-5.59272	0.51723
7:12223752:rs11974335:G_T	ENSG00000105854.13	5.9804	-0.508687		7:12225245:rs10950398:G_A	ENSG00000073417.15	5.59239	-0.307821
7:12223752:rs11974335:G_T	ENSG00000241839.10	5.97953	-0.426629		7:12225245:rs10950398:G_A	ENSG00000081277.12	-5.59112	0.306532
7:12223752:rs11974335:G_T	ENSG00000069424.15	-5.97581	0.462267		7:12225245:rs10950398:G_A	ENSG00000164236.12	-5.58831	0.540779
7:12223752:rs11974335:G_T	ENSG00000070159.14	-5.97522	0.518361		7:12225245:rs10950398:G_A	ENSG00000092201.10	-5.58789	0.215158
7:12223752:rs11974335:G_T	ENSG00000116478.12	5.97436	-0.476692		7:12225245:rs10950398:G_A	ENSG00000213420.8	5.58746	-0.267583
7:12223752:rs11974335:G_T	ENSG00000233932.6	-5.97299	0.317868		7:12225245:rs10950398:G_A	ENSG00000166394.15	5.58715	-0.307659
7:12223752:rs11974335:G_T	ENSG00000133026.12	-5.96975	0.53564		7:12225245:rs10950398:G_A	ENSG00000147459.18	5.58516	-0.25366
7:12223752:rs11974335:G_T	ENSG00000141934.10	5.96933	-0.247526		7:12225245:rs10950398:G_A	ENSG00000241839.10	5.58455	-0.426629
7:12223752:rs11974335:G_T	ENSG00000029534.20	-5.96848	0.299762		7:12225245:rs10950398:G_A	ENSG00000107798.18	5.58371	-0.294504
7:12223752:rs11974335:G_T	ENSG00000102921.8	-5.96783	0.194548		7:12225245:rs10950398:G_A	ENSG00000137726.17	-5.58286	0.394311
7:12223752:rs11974335:G_T	ENSG00000150760.12	5.96697	-0.396023		7:12225245:rs10950398:G_A	ENSG00000085978.22	-5.58158	0.428935
7:12223752:rs11974335:G_T	ENSG00000198963.11	-5.96566	0.343309		7:12225245:rs10950398:G_A	ENSG00000049245.13	5.57959	-0.445656
7:12223752:rs11974335:G_T	ENSG00000112137.17	-5.96472	0.499007		7:12225245:rs10950398:G_A	ENSG00000167191.12	5.57898	-0.409108
7:12223752:rs11974335:G_T	ENSG00000164651.16	-5.96114	0.0400357		7:12225245:rs10950398:G_A	ENSG00000178394.4	-5.57601	0.353282
7:12223752:rs11974335:G_T	ENSG00000175866.15	-5.95869	0.517414		7:12225245:rs10950398:G_A	ENSG00000165617.14	-5.57248	0.017945
7:12223752:rs11974335:G_T	ENSG00000213722.9	5.9577	-0.40329		7:12225245:rs10950398:G_A	ENSG00000006377.11	-5.57229	0.0664361
7:12223752:rs11974335:G_T	ENSG00000172915.18	-5.95773	0.416783		7:12225245:rs10950398:G_A	ENSG00000057704.13	5.57119	-0.349539
7:12223752:rs11974335:G_T	ENSG00000157191.20	5.95702	-0.461674		7:12225245:rs10950398:G_A	ENSG00000196187.12	5.57072	-0.230633
7:12223752:rs11974335:G_T	ENSG00000074054.18	-5.9566	0.467076		7:12225245:rs10950398:G_A	ENSG00000108799.13	-5.56836	0.20533
7:12223752:rs11974335:G_T	ENSG00000112640.15	-5.95627	0.4699		7:12225245:rs10950398:G_A	ENSG00000132530.17	5.56794	-0.311788
7:12223752:rs11974335:G_T	ENSG00000136878.13	-5.95484	0.407554		7:12225245:rs10950398:G_A	ENSG00000105880.7	-5.56789	0.0320089
7:12223752:rs11974335:G_T	ENSG00000100167.20	-5.95308	0.502698		7:12225245:rs10950398:G_A	ENSG00000155368.16	5.56728	-0.409293
7:12223752:rs11974335:G_T	ENSG00000205629.12	-5.95014	0.30928		7:12225245:rs10950398:G_A	ENSG00000168297.16	5.56653	-0.186173
7:12223752:rs11974335:G_T	ENSG00000157404.15	-5.94926	0.0328283		7:12225245:rs10950398:G_A	ENSG00000115839.17	-5.56437	0.366231
7:12223752:rs11974335:G_T	ENSG00000168297.16	5.94504	-0.186173		7:12225245:rs10950398:G_A	ENSG00000114200.10	5.56383	-0.325187
7:12223752:rs11974335:G_T	ENSG00000118096.8	-5.94268	0.244778		7:12225245:rs10950398:G_A	ENSG00000151502.11	-5.56391	0.503918
7:12223752:rs11974335:G_T	ENSG00000116604.18	-5.94219	0.444584		7:12225245:rs10950398:G_A	ENSG00000087494.16	-5.56191	0.120084
7:12223752:rs11974335:G_T	ENSG00000130147.16	5.93826	-0.390537		7:12225245:rs10950398:G_A	ENSG00000164651.16	-5.55736	0.0400357
7:12223752:rs11974335:G_T	ENSG00000019144.19	5.93477	-0.28452		7:12225245:rs10950398:G_A	ENSG00000006740.17	-5.55719	0.543448
7:12223752:rs11974335:G_T	ENSG00000133318.14	-5.934	0.454993		7:12225245:rs10950398:G_A	ENSG00000105355.9	5.55552	-0.428787
7:12223752:rs11974335:G_T	ENSG00000132530.17	5.93302	-0.311788		7:12225245:rs10950398:G_A	ENSG00000174738.13	-5.55493	0.205498
7:12223752:rs11974335:G_T	ENSG00000058091.17	-5.93046	0.438421		7:12225245:rs10950398:G_A	ENSG00000135821.18	5.55427	-0.382702
7:12223752:rs11974335:G_T	ENSG00000286190.1	-5.93034	0.27252		7:12225245:rs10950398:G_A	ENSG00000130147.16	5.5512	-0.390537
7:12223752:rs11974335:G_T	ENSG00000176485.11	5.92601	-0.291587		7:12225245:rs10950398:G_A	ENSG00000166170.9	-5.54926	0.251073
7:12223752:rs11974335:G_T	ENSG00000164236.12	-5.92184	0.540779		7:12225245:rs10950398:G_A	ENSG00000118689.15	-5.54848	0.361661
7:12223752:rs11974335:G_T	ENSG00000120868.13	-5.92139	0.217163		7:12225245:rs10950398:G_A	ENSG00000172915.18	-5.5482	0.416783
7:12223752:rs11974335:G_T	ENSG00000121933.19	5.92033	-0.277658		7:12225245:rs10950398:G_A	ENSG00000144827.9	-5.54795	0.18284
7:12223752:rs11974335:G_T	ENSG00000163833.8	-5.92026	0.392324		7:12225245:rs10950398:G_A	ENSG00000186479.5	-5.54575	0.419164
7:12223752:rs11974335:G_T	ENSG00000182568.17	-5.91768	0.475432		7:12225245:rs10950398:G_A	ENSG00000154856.13	5.54549	-0.42427
7:12223752:rs11974335:G_T	ENSG00000099308.10	-5.91733	0.49497		7:12225245:rs10950398:G_A	ENSG00000151136.15	-5.54539	0.172738
7:12223752:rs11974335:G_T	ENSG00000143418.19	5.91669	-0.361192		7:12225245:rs10950398:G_A	ENSG00000116138.13	-5.54311	0.334383
7:12223752:rs11974335:G_T	ENSG00000075651.16	5.91485	-0.238209		7:12225245:rs10950398:G_A	ENSG00000109472.14	5.54286	-0.269006
7:12223752:rs11974335:G_T	ENSG00000104728.16	5.91281	-0.315721		7:12225245:rs10950398:G_A	ENSG00000187189.11	-5.54289	0.474976
7:12223752:rs11974335:G_T	ENSG00000156345.17	-5.91165	0.392484		7:12225245:rs10950398:G_A	ENSG00000166801.15	5.54189	-0.490209
7:12223752:rs11974335:G_T	ENSG00000167995.16	5.91061	-0.400083		7:12225245:rs10950398:G_A	ENSG00000137764.20	-5.54141	0.344277
7:12223752:rs11974335:G_T	ENSG00000124203.6	-5.90854	0.420084		7:12225245:rs10950398:G_A	ENSG00000165349.12	-5.53648	0.183019
7:12223752:rs11974335:G_T	ENSG00000154429.11	-5.90763	0.298573		7:12225245:rs10950398:G_A	ENSG00000174282.12	-5.53616	0.361124
7:12223752:rs11974335:G_T	ENSG00000198053.11	-5.90516	0.45587		7:12225245:rs10950398:G_A	ENSG00000164111.15	5.53432	-0.477172
7:12223752:rs11974335:G_T	ENSG00000166170.9	-5.90179	0.251073		7:12225245:rs10950398:G_A	ENSG00000111249.14	-5.53361	0.392915
7:12223752:rs11974335:G_T	ENSG00000197157.11	-5.89846	0.300665		7:12225245:rs10950398:G_A	ENSG00000060140.9	-5.53151	0.397737
7:12223752:rs11974335:G_T	ENSG00000038002.9	5.89525	-0.340095		7:12225245:rs10950398:G_A	ENSG00000089472.16	5.53053	-0.423399
7:12223752:rs11974335:G_T	ENSG00000107295.10	-5.89535	0.526487		7:12225245:rs10950398:G_A	ENSG00000118096.8	-5.53011	0.244778
7:12223752:rs11974335:G_T	ENSG00000154096.13	-5.89506	0.494024		7:12225245:rs10950398:G_A	ENSG00000129625.13	-5.52885	0.330019
7:12223752:rs11974335:G_T	ENSG00000107798.18	5.89275	-0.294504		7:12225245:rs10950398:G_A	ENSG00000167323.11	-5.52839	0.393814
7:12223752:rs11974335:G_T	ENSG00000186479.5	-5.89181	0.419164		7:12225245:rs10950398:G_A	ENSG00000188419.14	-5.52797	0.318129
7:12223752:rs11974335:G_T	ENSG00000141564.15	-5.89107	0.36358		7:12225245:rs10950398:G_A	ENSG00000158856.18	-5.5273	0.46307
7:12223752:rs11974335:G_T	ENSG00000103569.10	-5.88977	0.184896		7:12225245:rs10950398:G_A	ENSG00000173786.17	5.52653	-0.30081
7:12223752:rs11974335:G_T	ENSG00000156976.17	-5.88926	0.326394		7:12225245:rs10950398:G_A	ENSG00000196368.5	-5.52571	0.341679
7:12223752:rs11974335:G_T	ENSG00000130037.5	-5.88912	0.225514		7:12225245:rs10950398:G_A	ENSG00000198963.11	-5.52548	0.343309
7:12223752:rs11974335:G_T	ENSG00000127152.18	-5.88687	0.299187		7:12225245:rs10950398:G_A	ENSG00000143393.16	-5.52511	0.184874
7:12223752:rs11974335:G_T	ENSG00000036672.16	-5.88657	0.33512		7:12225245:rs10950398:G_A	ENSG00000180875.5	-5.52252	0.382237
7:12223752:rs11974335:G_T	ENSG00000184205.14	-5.88553	0.252397		7:12225245:rs10950398:G_A	ENSG00000184205.14	-5.52233	0.252397
7:12223752:rs11974335:G_T	ENSG00000111249.14	-5.88515	0.392915		7:12225245:rs10950398:G_A	ENSG00000049283.18	-5.51964	0.322781
7:12223752:rs11974335:G_T	ENSG00000027075.15	5.88175	-0.35947		7:12225245:rs10950398:G_A	ENSG00000166963.13	-5.51905	0.511614
7:12223752:rs11974335:G_T	ENSG00000009709.12	-5.87999	0.43614		7:12225245:rs10950398:G_A	ENSG00000176485.11	5.51894	-0.291587
7:12223752:rs11974335:G_T	ENSG00000135821.18	5.87922	-0.382702		7:12225245:rs10950398:G_A	ENSG00000103275.20	-5.51758	0.272559
7:12223752:rs11974335:G_T	ENSG00000184845.4	-5.87828	0.44435		7:12225245:rs10950398:G_A	ENSG00000138029.14	5.51285	-0.487353
7:12223752:rs11974335:G_T	ENSG00000198133.8	-5.8779	0.37761		7:12225245:rs10950398:G_A	ENSG00000128596.17	-5.51218	0.340799
7:12223752:rs11974335:G_T	ENSG00000013016.16	-5.87306	0.554642		7:12225245:rs10950398:G_A	ENSG00000159164.10	-5.51171	0.48685
7:12223752:rs11974335:G_T	ENSG00000141524.15	5.87168	-0.269124		7:12225245:rs10950398:G_A	ENSG00000078061.13	5.51085	-0.397741
7:12223752:rs11974335:G_T	ENSG00000188643.11	5.87024	-0.480159		7:12225245:rs10950398:G_A	ENSG00000105854.13	5.51026	-0.508687
7:12223752:rs11974335:G_T	ENSG00000169744.13	-5.86999	0.446828		7:12225245:rs10950398:G_A	ENSG00000174231.17	-5.5083	0.361261
7:12223752:rs11974335:G_T	ENSG00000049245.13	5.86642	-0.445656		7:12225245:rs10950398:G_A	ENSG00000120306.11	5.50768	-0.227822
7:12223752:rs11974335:G_T	ENSG00000164111.15	5.86567	-0.477172		7:12225245:rs10950398:G_A	ENSG00000141485.16	5.50759	-0.226408
7:12223752:rs11974335:G_T	ENSG00000167191.12	5.86485	-0.409108		7:12225245:rs10950398:G_A	ENSG00000170786.12	-5.50748	0.403551
7:12223752:rs11974335:G_T	ENSG00000177169.10	-5.86482	0.432165		7:12225245:rs10950398:G_A	ENSG00000144331.20	-5.50578	0.541199
7:12223752:rs11974335:G_T	ENSG00000100346.18	-5.86458	0.540712		7:12225245:rs10950398:G_A	ENSG00000007171.18	-5.50273	0.359857
7:12223752:rs11974335:G_T	ENSG00000125675.18	-5.86356	0.500091		7:12225245:rs10950398:G_A	ENSG00000074054.18	-5.50216	0.467076
7:12223752:rs11974335:G_T	ENSG00000115419.12	-5.86214	0.450736		7:12225245:rs10950398:G_A	ENSG00000136854.21	-5.50184	0.538477
7:12223752:rs11974335:G_T	ENSG00000073417.15	5.86101	-0.307821		7:12225245:rs10950398:G_A	ENSG00000235109.7	-5.50171	0.174894
7:12223752:rs11974335:G_T	ENSG00000171224.9	-5.86117	0.35202		7:12225245:rs10950398:G_A	ENSG00000147676.14	-5.5001	0.384954
7:12223752:rs11974335:G_T	ENSG00000125820.6	5.8601	-0.327892		7:12225245:rs10950398:G_A	ENSG00000042445.14	5.49462	-0.316798
7:12223752:rs11974335:G_T	ENSG00000182247.10	-5.85929	0.41865
7:12223752:rs11974335:G_T	ENSG00000121691.7	5.85627	-0.470584
7:12223752:rs11974335:G_T	ENSG00000080546.13	-5.85575	0.282662
7:12223752:rs11974335:G_T	ENSG00000157483.9	5.85504	-0.308937
7:12223752:rs11974335:G_T	ENSG00000145920.15	-5.85368	0.378779
7:12223752:rs11974335:G_T	ENSG00000115935.17	5.85268	-0.362005
7:12223752:rs11974335:G_T	ENSG00000163399.16	-5.85227	0.462567
7:12223752:rs11974335:G_T	ENSG00000166402.8	-5.84971	0.343954
7:12223752:rs11974335:G_T	ENSG00000108797.12	-5.84939	0.545043
7:12223752:rs11974335:G_T	ENSG00000119547.6	-5.84246	0.323298
7:12223752:rs11974335:G_T	ENSG00000181924.7	5.8415	-0.448158
7:12223752:rs11974335:G_T	ENSG00000125848.10	-5.83664	0.352568
7:12223752:rs11974335:G_T	ENSG00000005893.15	5.83307	-0.324013
7:12223752:rs11974335:G_T	ENSG00000144218.19	-5.83176	0.51462
7:12223752:rs11974335:G_T	ENSG00000100150.19	-5.83115	0.383643
7:12223752:rs11974335:G_T	ENSG00000078061.13	5.8275	-0.397741
7:12223752:rs11974335:G_T	ENSG00000185442.13	-5.8265	0.394795
7:12223752:rs11974335:G_T	ENSG00000138814.17	-5.82534	0.414767
7:12223752:rs11974335:G_T	ENSG00000165023.7	-5.82447	0.476462
7:12223752:rs11974335:G_T	ENSG00000006740.17	-5.82145	0.543448
7:12223752:rs11974335:G_T	ENSG00000170786.12	-5.82086	0.403551
7:12223752:rs11974335:G_T	ENSG00000162188.6	-5.81792	0.324657
7:12223752:rs11974335:G_T	ENSG00000115840.14	-5.8175	0.395408
7:12223752:rs11974335:G_T	ENSG00000185896.11	5.81713	-0.279813
7:12223752:rs11974335:G_T	ENSG00000100207.18	-5.81583	0.412339
7:12223752:rs11974335:G_T	ENSG00000085978.22	-5.8142	0.428935
7:12223752:rs11974335:G_T	ENSG00000049283.18	-5.81405	0.322781
7:12223752:rs11974335:G_T	ENSG00000165495.16	-5.81333	0.476013
7:12223752:rs11974335:G_T	ENSG00000113749.7	-5.81315	0.487893
7:12223752:rs11974335:G_T	ENSG00000169504.15	5.81175	-0.410172
7:12223752:rs11974335:G_T	ENSG00000147912.13	-5.81093	0.476141
7:12223752:rs11974335:G_T	ENSG00000196588.17	-5.81062	0.482828
7:12223752:rs11974335:G_T	ENSG00000187416.12	5.80903	-0.258007
7:12223752:rs11974335:G_T	ENSG00000144619.15	-5.80617	0.402758
7:12223752:rs11974335:G_T	ENSG00000125354.23	-5.80506	0.292817
7:12223752:rs11974335:G_T	ENSG00000104369.5	-5.80481	0.511825
7:12223752:rs11974335:G_T	ENSG00000132872.12	-5.80418	0.395923
7:12223752:rs11974335:G_T	ENSG00000143393.16	-5.804	0.184874
7:12223752:rs11974335:G_T	ENSG00000160445.11	-5.79753	0.515885
7:12223752:rs11974335:G_T	ENSG00000149269.9	-5.79569	0.449164
7:12223752:rs11974335:G_T	ENSG00000105662.16	-5.7942	0.385677
7:12223752:rs11974335:G_T	ENSG00000213203.3	5.7941	-0.372389
7:12223752:rs11974335:G_T	ENSG00000151948.12	-5.79372	0.42951
7:12223752:rs11974335:G_T	ENSG00000100095.19	-5.79103	0.454604
7:12223752:rs11974335:G_T	ENSG00000084636.18	5.79093	-0.203881
7:12223752:rs11974335:G_T	ENSG00000134851.13	5.78891	-0.320801
7:12223752:rs11974335:G_T	ENSG00000075391.16	-5.78781	0.474736
7:12223752:rs11974335:G_T	ENSG00000135454.14	-5.78707	0.556363
7:12223752:rs11974335:G_T	ENSG00000198910.14	-5.78525	0.568591
7:12223752:rs11974335:G_T	ENSG00000274211.6	-5.78358	0.430882
7:12223752:rs11974335:G_T	ENSG00000174282.12	-5.78118	0.361124
7:12223752:rs11974335:G_T	ENSG00000168938.6	5.78087	-0.340437
7:12223752:rs11974335:G_T	ENSG00000215218.4	-5.78056	0.526503
7:12223752:rs11974335:G_T	ENSG00000198093.11	5.77944	-0.338232
7:12223752:rs11974335:G_T	ENSG00000179104.9	5.77752	-0.363618
7:12223752:rs11974335:G_T	ENSG00000111674.9	-5.77614	0.454828
7:12223752:rs11974335:G_T	ENSG00000159842.15	-5.77428	0.400239
7:12223752:rs11974335:G_T	ENSG00000012232.9	-5.77417	0.401206
7:12223752:rs11974335:G_T	ENSG00000188419.14	-5.77316	0.318129
7:12223752:rs11974335:G_T	ENSG00000130830.15	-5.77296	0.391858
7:12223752:rs11974335:G_T	ENSG00000134644.15	-5.77264	0.340161
7:12223752:rs11974335:G_T	ENSG00000116337.18	-5.77229	0.33266
7:12223752:rs11974335:G_T	ENSG00000070770.9	-5.77188	0.365476
7:12223752:rs11974335:G_T	ENSG00000160396.9	-5.77155	0.410902
7:12223752:rs11974335:G_T	ENSG00000119655.10	5.76671	-0.489653
7:12223752:rs11974335:G_T	ENSG00000165194.15	-5.7644	0.345936
7:12223752:rs11974335:G_T	ENSG00000129467.13	5.76352	-0.219011
7:12223752:rs11974335:G_T	ENSG00000005810.18	-5.76267	0.409045
7:12223752:rs11974335:G_T	ENSG00000099365.11	-5.75909	0.448339
7:12223752:rs11974335:G_T	ENSG00000155368.16	5.75659	-0.409293
7:12223752:rs11974335:G_T	ENSG00000066322.15	5.7561	-0.330486
7:12223752:rs11974335:G_T	ENSG00000198513.11	-5.7543	0.379878
7:12223752:rs11974335:G_T	ENSG00000101049.17	5.75335	-0.319871
7:12223752:rs11974335:G_T	ENSG00000142784.16	-5.75202	0.385998
7:12223752:rs11974335:G_T	ENSG00000007171.18	-5.75195	0.359857
7:12223752:rs11974335:G_T	ENSG00000154975.14	-5.75127	0.375277
7:12223752:rs11974335:G_T	ENSG00000102468.10	-5.75051	0.407086
7:12223752:rs11974335:G_T	ENSG00000118292.9	5.74777	-0.397843
7:12223752:rs11974335:G_T	ENSG00000135318.12	5.74471	-0.330299
7:12223752:rs11974335:G_T	ENSG00000046653.15	5.74349	-0.458202
7:12223752:rs11974335:G_T	ENSG00000060709.15	-5.74072	0.49029
7:12223752:rs11974335:G_T	ENSG00000198689.11	-5.73931	0.402047
7:12223752:rs11974335:G_T	ENSG00000050748.17	-5.73878	0.415299
7:12223752:rs11974335:G_T	ENSG00000120057.5	-5.7353	0.255016
7:12223752:rs11974335:G_T	ENSG00000175344.18	-5.73294	0.24354
7:12223752:rs11974335:G_T	ENSG00000124496.12	-5.73243	0.428532
7:12223752:rs11974335:G_T	ENSG00000125844.16	5.73112	-0.335287
7:12223752:rs11974335:G_T	ENSG00000113552.16	-5.73078	0.306002
7:12223752:rs11974335:G_T	ENSG00000184702.20	-5.73041	0.403668
7:12223752:rs11974335:G_T	ENSG00000130787.14	5.73024	-0.272523
7:12223752:rs11974335:G_T	ENSG00000128245.15	-5.72949	0.445413
7:12223752:rs11974335:G_T	ENSG00000113638.14	-5.72667	0.27831
7:12223752:rs11974335:G_T	ENSG00000213578.6	-5.72639	0.0226144
7:12223752:rs11974335:G_T	ENSG00000101265.16	5.72409	-0.328255
7:12223752:rs11974335:G_T	ENSG00000204161.14	5.7236	-0.276344
7:12223752:rs11974335:G_T	ENSG00000155511.18	-5.72291	0.421235
7:12223752:rs11974335:G_T	ENSG00000124613.8	-5.72282	0.372917
7:12223752:rs11974335:G_T	ENSG00000171729.14	5.72163	-0.325124
7:12223752:rs11974335:G_T	ENSG00000059691.12	-5.72116	0.343172
7:12223752:rs11974335:G_T	ENSG00000144331.20	-5.71769	0.541199
7:12223752:rs11974335:G_T	ENSG00000166394.15	5.71694	-0.307659
7:12223752:rs11974335:G_T	ENSG00000135740.17	-5.71688	0.449142
7:12223752:rs11974335:G_T	ENSG00000078369.18	-5.71558	0.383566
7:12223752:rs11974335:G_T	ENSG00000165879.9	-5.71303	0.0714729
7:12223752:rs11974335:G_T	ENSG00000105355.9	5.71206	-0.428787
7:12223752:rs11974335:G_T	ENSG00000070182.21	-5.71195	0.438232
7:12223752:rs11974335:G_T	ENSG00000157827.20	5.71105	-0.284529
7:12223752:rs11974335:G_T	ENSG00000152953.13	5.71047	-0.165572
7:12223752:rs11974335:G_T	ENSG00000143486.16	5.71011	-0.27269
7:12223752:rs11974335:G_T	ENSG00000171303.7	-5.70996	0.324168
7:12223752:rs11974335:G_T	ENSG00000154493.19	5.70726	-0.262511
7:12223752:rs11974335:G_T	ENSG00000144843.11	5.70474	-0.402459
7:12223752:rs11974335:G_T	ENSG00000173406.15	-5.70415	0.188372
7:12223752:rs11974335:G_T	ENSG00000011485.15	-5.70403	0.375231
7:12223752:rs11974335:G_T	ENSG00000204178.11	-5.70322	0.206101
7:12223752:rs11974335:G_T	ENSG00000173726.11	-5.70212	0.322125
7:12223752:rs11974335:G_T	ENSG00000137764.20	-5.70191	0.344277
7:12223752:rs11974335:G_T	ENSG00000158715.6	5.70093	-0.255586
7:12223752:rs11974335:G_T	ENSG00000153233.13	-5.70084	0.349494
7:12223752:rs11974335:G_T	ENSG00000114544.16	-5.70083	0.365822
7:12223752:rs11974335:G_T	ENSG00000174684.7	-5.69839	0.370364
7:12223752:rs11974335:G_T	ENSG00000185933.6	-5.69811	0.445324
7:12223752:rs11974335:G_T	ENSG00000152558.15	5.69615	-0.51054
7:12223752:rs11974335:G_T	ENSG00000138134.12	-5.69538	0.386698
7:12223752:rs11974335:G_T	ENSG00000145087.12	-5.6934	0.416667
7:12223752:rs11974335:G_T	ENSG00000044115.21	5.69117	-0.398056
7:12223752:rs11974335:G_T	ENSG00000108852.14	-5.69017	0.281956
7:12223752:rs11974335:G_T	ENSG00000174738.13	-5.68809	0.205498
7:12223752:rs11974335:G_T	ENSG00000052749.13	-5.68769	0.494416
7:12223752:rs11974335:G_T	ENSG00000145451.13	-5.68651	0.331382
7:12223752:rs11974335:G_T	ENSG00000060140.9	-5.68575	0.397737
7:12223752:rs11974335:G_T	ENSG00000254999.4	-5.68556	0.165926
7:12223752:rs11974335:G_T	ENSG00000002549.12	5.68335	-0.448666
7:12223752:rs11974335:G_T	ENSG00000221823.11	-5.68297	0.455782
7:12223752:rs11974335:G_T	ENSG00000031698.13	-5.68251	0.285435
7:12223752:rs11974335:G_T	ENSG00000185339.9	5.68153	-0.390151
7:12223752:rs11974335:G_T	ENSG00000047644.18	5.68107	-0.285242
7:12223752:rs11974335:G_T	ENSG00000149600.11	-5.68046	0.241491
7:12223752:rs11974335:G_T	ENSG00000054277.14	-5.67982	0.427069
7:12223752:rs11974335:G_T	ENSG00000115561.16	-5.67927	0.246469
7:12223752:rs11974335:G_T	ENSG00000105429.13	-5.67823	0.43214
7:12223752:rs11974335:G_T	ENSG00000171720.10	-5.67397	0.210543
7:12223752:rs11974335:G_T	ENSG00000172005.11	5.67376	-0.306111
7:12223752:rs11974335:G_T	ENSG00000149654.11	-5.67348	0.426067
7:12223752:rs11974335:G_T	ENSG00000153048.11	5.67282	-0.34529
7:12223752:rs11974335:G_T	ENSG00000125814.17	-5.67243	0.407704
7:12223752:rs11974335:G_T	ENSG00000043591.6	-5.67146	0.310314
7:12223752:rs11974335:G_T	ENSG00000198945.7	-5.67116	0.275085
7:12223752:rs11974335:G_T	ENSG00000025772.8	-5.671	0.447001
7:12223752:rs11974335:G_T	ENSG00000118689.15	-5.67063	0.361661
7:12223752:rs11974335:G_T	ENSG00000262655.4	5.67005	-0.413475
7:12223752:rs11974335:G_T	ENSG00000162374.17	-5.668	0.44337
7:12223752:rs11974335:G_T	ENSG00000117394.23	5.66711	-0.298442
7:12223752:rs11974335:G_T	ENSG00000174482.10	-5.66593	0.323857
7:12223752:rs11974335:G_T	ENSG00000140848.17	5.66439	-0.338908
7:12223752:rs11974335:G_T	ENSG00000151952.16	-5.66417	0.480899
7:12223752:rs11974335:G_T	ENSG00000134030.14	-5.66243	0.443091
7:12223752:rs11974335:G_T	ENSG00000130035.8	-5.66133	0.35157
7:12223752:rs11974335:G_T	ENSG00000148396.18	-5.66131	0.397002
7:12223752:rs11974335:G_T	ENSG00000123560.14	5.66039	-0.25145
7:12223752:rs11974335:G_T	ENSG00000140750.17	5.66002	-0.29027
7:12223752:rs11974335:G_T	ENSG00000068383.19	-5.65961	0.35675
7:12223752:rs11974335:G_T	ENSG00000139697.14	-5.65808	0.383653
7:12223752:rs11974335:G_T	ENSG00000169247.12	5.65788	-0.234063
7:12223752:rs11974335:G_T	ENSG00000118402.6	-5.658	0.419646
7:12223752:rs11974335:G_T	ENSG00000106565.18	5.65633	-0.349008
7:12223752:rs11974335:G_T	ENSG00000121274.12	-5.65558	0.268819
7:12223752:rs11974335:G_T	ENSG00000213424.9	-5.65472	0.365543
7:12223752:rs11974335:G_T	ENSG00000162946.22	5.65226	-0.432025
7:12223752:rs11974335:G_T	ENSG00000168952.15	-5.65107	0.0399498
7:12223752:rs11974335:G_T	ENSG00000206503.13	5.6494	-0.398897
7:12223752:rs11974335:G_T	ENSG00000112531.17	5.64925	-0.467196
7:12223752:rs11974335:G_T	ENSG00000115504.14	-5.64844	0.381127
7:12223752:rs11974335:G_T	ENSG00000214517.10	-5.64696	0.434548
7:12223752:rs11974335:G_T	ENSG00000117598.13	-5.64553	0.264603
7:12223752:rs11974335:G_T	ENSG00000106278.12	5.645	-0.377635
7:12223752:rs11974335:G_T	ENSG00000152193.8	-5.64516	0.181223
7:12223752:rs11974335:G_T	ENSG00000171617.14	-5.64403	0.474822
7:12223752:rs11974335:G_T	ENSG00000128656.14	-5.64344	0.400333
7:12223752:rs11974335:G_T	ENSG00000145934.16	-5.6384	0.436158
7:12223752:rs11974335:G_T	ENSG00000106976.20	-5.6374	0.552734
7:12223752:rs11974335:G_T	ENSG00000136352.17	-5.63665	0.0534362
7:12223752:rs11974335:G_T	ENSG00000173011.12	-5.63538	0.28593
7:12223752:rs11974335:G_T	ENSG00000168003.16	5.63483	-0.314917
7:12223752:rs11974335:G_T	ENSG00000005302.19	-5.63492	0.316536
7:12223752:rs11974335:G_T	ENSG00000177519.4	-5.6327	0.279611
7:12223752:rs11974335:G_T	ENSG00000104327.7	-5.63213	0.20641
7:12223752:rs11974335:G_T	ENSG00000206432.4	-5.6319	0.314054
7:12223752:rs11974335:G_T	ENSG00000172037.14	5.62846	-0.353914
7:12223752:rs11974335:G_T	ENSG00000084070.12	-5.62715	0.422135
7:12223752:rs11974335:G_T	ENSG00000116977.18	-5.62519	0.335396
7:12223752:rs11974335:G_T	ENSG00000188897.9	5.625	-0.185357
7:12223752:rs11974335:G_T	ENSG00000085982.13	5.6241	-0.390404
7:12223752:rs11974335:G_T	ENSG00000164050.13	5.62196	-0.324299
7:12223752:rs11974335:G_T	ENSG00000139874.6	-5.6205	0.363038
7:12223752:rs11974335:G_T	ENSG00000065534.18	5.62037	-0.348658
7:12223752:rs11974335:G_T	ENSG00000005882.12	-5.61962	0.289545
7:12223752:rs11974335:G_T	ENSG00000114948.13	-5.61857	0.49997
7:12223752:rs11974335:G_T	ENSG00000008056.14	-5.6177	0.47938
7:12223752:rs11974335:G_T	ENSG00000129757.13	5.61696	-0.238766
7:12223752:rs11974335:G_T	ENSG00000095383.20	5.61528	-0.198558
7:12223752:rs11974335:G_T	ENSG00000138029.14	5.61515	-0.487353
7:12223752:rs11974335:G_T	ENSG00000068912.14	-5.6146	0.217014
7:12223752:rs11974335:G_T	ENSG00000186094.17	-5.61431	0.450487
7:12223752:rs11974335:G_T	ENSG00000061918.13	-5.61424	0.395393
7:12223752:rs11974335:G_T	ENSG00000164300.17	5.61139	-0.449939
7:12223752:rs11974335:G_T	ENSG00000100284.21	-5.61106	0.270912
7:12223752:rs11974335:G_T	ENSG00000214013.9	5.61047	-0.328301
7:12223752:rs11974335:G_T	ENSG00000105699.16	5.60714	-0.240145
7:12223752:rs11974335:G_T	ENSG00000003393.15	-5.60331	0.469789
7:12223752:rs11974335:G_T	ENSG00000154478.4	-5.60325	0.302089
7:12223752:rs11974335:G_T	ENSG00000091428.18	5.6002	0.0291127
7:12223752:rs11974335:G_T	ENSG00000189067.12	5.59938	-0.4307
7:12223752:rs11974335:G_T	ENSG00000189159.16	-5.59897	0.323153
7:12223752:rs11974335:G_T	ENSG00000172348.14	-5.59879	0.336859
7:12223752:rs11974335:G_T	ENSG00000197977.4	5.59633	-0.424234
7:12223752:rs11974335:G_T	ENSG00000198753.12	5.59562	-0.235287
7:12223752:rs11974335:G_T	ENSG00000171840.12	5.59224	-0.272019
7:12223752:rs11974335:G_T	ENSG00000008283.16	-5.59213	0.387173
7:12223752:rs11974335:G_T	ENSG00000103647.12	-5.59188	0.444353
7:12223752:rs11974335:G_T	ENSG00000141338.14	5.59083	-0.258395
7:12223752:rs11974335:G_T	ENSG00000124702.18	-5.58934	0.376442
7:12223752:rs11974335:G_T	ENSG00000054690.14	5.58784	-0.230047
7:12223752:rs11974335:G_T	ENSG00000112280.16	5.58714	-0.126681
7:12223752:rs11974335:G_T	ENSG00000160803.8	-5.58514	0.342997
7:12223752:rs11974335:G_T	ENSG00000109113.20	5.58293	-0.441036
7:12223752:rs11974335:G_T	ENSG00000166501.14	-5.5828	0.403784
7:12223752:rs11974335:G_T	ENSG00000176884.15	-5.58219	0.491665
7:12223752:rs11974335:G_T	ENSG00000151917.18	-5.58154	0.294369
7:12223752:rs11974335:G_T	ENSG00000176890.16	5.58112	-0.30379
7:12223752:rs11974335:G_T	ENSG00000101337.16	-5.58022	0.410201
7:12223752:rs11974335:G_T	ENSG00000164690.8	-5.58012	0.269036
7:12223752:rs11974335:G_T	ENSG00000146426.18	-5.57768	0.430382
7:12223752:rs11974335:G_T	ENSG00000153234.14	5.57726	0.0747973
7:12223752:rs11974335:G_T	ENSG00000178537.10	5.57658	-0.404526
7:12223752:rs11974335:G_T	ENSG00000221866.9	-5.57618	0.535604
7:12223752:rs11974335:G_T	ENSG00000067992.15	-5.57585	0.418696
7:12223752:rs11974335:G_T	ENSG00000115944.15	-5.57415	0.252461
7:12223752:rs11974335:G_T	ENSG00000174021.11	5.57375	-0.408723
7:12223752:rs11974335:G_T	ENSG00000177807.10	5.57365	-0.349242
7:12223752:rs11974335:G_T	ENSG00000196730.13	-5.57377	0.403636
7:12223752:rs11974335:G_T	ENSG00000180425.11	5.57131	-0.295592
7:12223752:rs11974335:G_T	ENSG00000197872.11	-5.57002	0.396874
7:12223752:rs11974335:G_T	ENSG00000182022.18	-5.56887	0.457392
7:12223752:rs11974335:G_T	ENSG00000012124.17	5.5684	-0.126371
7:12223752:rs11974335:G_T	ENSG00000111262.6	-5.56802	0.486426
7:12223752:rs11974335:G_T	ENSG00000146433.8	-5.56775	0.307522
7:12223752:rs11974335:G_T	ENSG00000162951.11	-5.56722	0.377126
7:12223752:rs11974335:G_T	ENSG00000188153.13	5.56601	-0.319717
7:12223752:rs11974335:G_T	ENSG00000077092.19	-5.56582	0.337668
7:12223752:rs11974335:G_T	ENSG00000234965.2	-5.56535	0.0341021
7:12223752:rs11974335:G_T	ENSG00000149260.18	-5.56514	0.403742
7:12223752:rs11974335:G_T	ENSG00000188191.15	-5.5615	0.460061
7:12223752:rs11974335:G_T	ENSG00000160716.6	-5.56028	0.49244
7:12223752:rs11974335:G_T	ENSG00000163155.12	-5.55924	0.162719
7:12223752:rs11974335:G_T	ENSG00000185475.11	5.55913	-0.409265
7:12223752:rs11974335:G_T	ENSG00000107242.19	-5.55549	0.292882
7:12223752:rs11974335:G_T	ENSG00000196975.16	5.55436	-0.345005
7:12223752:rs11974335:G_T	ENSG00000101888.11	5.55294	-0.506949
7:12223752:rs11974335:G_T	ENSG00000170579.17	-5.54799	0.492033
7:12223752:rs11974335:G_T	ENSG00000141576.16	-5.54797	0.462342
7:12223752:rs11974335:G_T	ENSG00000082641.16	-5.54781	0.309557
7:12223752:rs11974335:G_T	ENSG00000099282.10	5.54729	-0.347311
7:12223752:rs11974335:G_T	ENSG00000059378.12	5.54686	-0.421632
7:12223752:rs11974335:G_T	ENSG00000168306.13	5.54664	-0.305282
7:12223752:rs11974335:G_T	ENSG00000104518.11	5.54659	-0.34218
7:12223752:rs11974335:G_T	ENSG00000142082.15	-5.54529	0.334461
7:12223752:rs11974335:G_T	ENSG00000071282.12	5.54284	-0.275914
7:12223752:rs11974335:G_T	ENSG00000166974.13	-5.54264	0.355921
7:12223752:rs11974335:G_T	ENSG00000079156.17	-5.53983	0.362604
7:12223752:rs11974335:G_T	ENSG00000157764.13	-5.53916	0.33819
7:12223752:rs11974335:G_T	ENSG00000139668.9	5.53829	-0.415743
7:12223752:rs11974335:G_T	ENSG00000013297.11	5.53645	-0.281077
7:12223752:rs11974335:G_T	ENSG00000146670.10	-5.53532	0.370503
7:12223752:rs11974335:G_T	ENSG00000078140.14	-5.53467	0.346236
7:12223752:rs11974335:G_T	ENSG00000197147.13	-5.53224	0.316642
7:12223752:rs11974335:G_T	ENSG00000196277.16	-5.52874	0.435517
7:12223752:rs11974335:G_T	ENSG00000184708.18	-5.52293	0.347902
7:12223752:rs11974335:G_T	ENSG00000004455.17	5.52058	-0.42049
7:12223752:rs11974335:G_T	ENSG00000149633.12	5.51901	-0.310342
7:12223752:rs11974335:G_T	ENSG00000185716.12	-5.51761	0.328032
7:12223752:rs11974335:G_T	ENSG00000119139.20	5.51707	-0.442783
7:12223752:rs11974335:G_T	ENSG00000174516.15	-5.51646	0.410286
7:12223752:rs11974335:G_T	ENSG00000172375.13	-5.5144	0.423616
7:12223752:rs11974335:G_T	ENSG00000085377.14	-5.50963	0.445286
7:12223752:rs11974335:G_T	ENSG00000204314.12	-5.50918	0.377507
7:12223752:rs11974335:G_T	ENSG00000108784.10	5.50834	-0.402457
7:12223752:rs11974335:G_T	ENSG00000218336.9	-5.50788	0.389579
7:12223752:rs11974335:G_T	ENSG00000138101.18	-5.50749	0.381318
7:12223752:rs11974335:G_T	ENSG00000163453.11	5.50607	-0.390973
7:12223752:rs11974335:G_T	ENSG00000243749.1	5.50589	-0.385671
7:12223752:rs11974335:G_T	ENSG00000163513.18	5.50543	-0.362217
7:12223752:rs11974335:G_T	ENSG00000120049.19	-5.50556	0.292499
7:12223752:rs11974335:G_T	ENSG00000196878.15	-5.50548	0.296858
7:12223752:rs11974335:G_T	ENSG00000205937.12	-5.50529	0.409241
7:12223752:rs11974335:G_T	ENSG00000096654.15	-5.5028	0.281765
7:12223752:rs11974335:G_T	ENSG00000114861.20	-5.50266	0.381845
7:12223752:rs11974335:G_T	ENSG00000153531.13	-5.50128	0.424158
7:12223752:rs11974335:G_T	ENSG00000112149.10	-5.50021	0.324399
7:12223752:rs11974335:G_T	ENSG00000139613.12	-5.50012	0.326486
7:12223752:rs11974335:G_T	ENSG00000154856.13	5.49983	-0.42427
7:12223752:rs11974335:G_T	ENSG00000143322.21	-5.49867	0.27485
7:12223752:rs11974335:G_T	ENSG00000189420.8	-5.49824	0.431094

## Sheet: CorrelationsCellCtsAndGenes
ProbeName	HGNCName	Astrocyte	EndothelialCell	Excitatory	Inhibitory	Microglia	Oligodendrocyte	OtherNeuron
ENSG00000001036.14	FUCA2	0.194461	0.203624	-0.480996	0.220388	0.394987	0.244986	-0.435464
ENSG00000002549.12	LAP3	0.24169	0.24686	-0.448666	0.145455	0.492315	0.022879	-0.34294
ENSG00000002746.15	HECW1	-0.382191	-0.414627	0.580312	-0.332294	-0.372702	-0.0118216	0.459889
ENSG00000003096.14	KLHL13	-0.0729533	-0.121533	-0.00948785	0.0782175	-0.0258497	-0.124924	0.199302
ENSG00000003393.15	ALS2	-0.290906	-0.260944	0.469789	-0.267965	-0.23007	-0.0650447	0.325825
ENSG00000004455.17	AK2	0.191863	0.247882	-0.42049	0.268389	0.395448	0.217042	-0.488448
ENSG00000004660.15	CAMKK1	-0.219462	-0.282701	0.482161	-0.394326	-0.320917	-0.0783324	0.38618
ENSG00000004776.13	HSPB6	0.199503	0.0853704	-0.0498528	-0.0202995	-0.0165278	0.00106426	-0.116907
ENSG00000005100.13	DHX33	-0.195618	-0.256789	0.330311	-0.157912	-0.204139	0.016053	0.210538
ENSG00000005249.13	PRKAR2B	-0.241605	-0.246855	0.362774	-0.197832	-0.215021	-0.164756	0.379756
ENSG00000005302.19	MSL3	-0.272547	-0.214871	0.316536	-0.220123	-0.123293	-0.080406	0.308151
ENSG00000005810.18	MYCBP2	-0.365414	-0.391759	0.409045	-0.261761	-0.261582	0.0531656	0.384052
ENSG00000005882.12	PDK2	0.00272818	-0.177077	0.289545	-0.252466	-0.249554	-0.0407245	0.171679
ENSG00000005893.15	LAMP2	0.0709441	0.19282	-0.324013	0.169872	0.40618	0.589202	-0.643246
ENSG00000006125.18	AP2B1	-0.314885	-0.354502	0.401096	-0.174374	-0.229668	0.0253419	0.301656
ENSG00000006377.11	DLX6	-0.192732	-0.288163	0.0664361	0.0105042	-0.295951	-0.175642	0.510952
ENSG00000006740.17	ARHGAP44	-0.385213	-0.380816	0.543448	-0.298102	-0.363573	-0.00082375	0.455222
ENSG00000007171.18	NOS2	-0.188932	-0.211794	0.359857	-0.278445	-0.330387	-0.0815888	0.365375
ENSG00000007237.18	GAS7	-0.454872	-0.39521	0.459847	-0.269998	-0.292695	0.272638	0.258394
ENSG00000008056.14	SYN1	-0.297444	-0.36804	0.47938	-0.320908	-0.287062	0.0505148	0.33243
ENSG00000008086.12	CDKL5	-0.393846	-0.393725	0.465429	-0.266682	-0.296961	0.00947432	0.436947
ENSG00000008118.10	CAMK1G	-0.236668	-0.328947	0.435789	-0.343993	-0.321541	-0.0203123	0.378119
ENSG00000008277.14	ADAM22	-0.338494	-0.324864	0.408153	-0.240933	-0.26918	0.0446586	0.366313
ENSG00000008283.16	CYB561	-0.205674	-0.239207	0.387173	-0.28535	-0.301763	-0.0617827	0.354555
ENSG00000009709.12	PAX7	-0.231919	-0.265837	0.43614	-0.286553	-0.2996	0.00871767	0.30784
ENSG00000010278.14	CD9	0.057142	0.243357	-0.399319	0.194072	0.392219	0.551356	-0.607277
ENSG00000010539.11	ZNF200	0.0103548	-0.0507974	-0.00509943	0.0178192	-0.0442989	-0.125296	0.111278
ENSG00000010818.10	HIVEP2	-0.418408	-0.382528	0.432992	-0.134295	-0.333694	0.0236249	0.413346
ENSG00000011485.15	PPP5C	-0.277876	-0.325835	0.375231	-0.249289	-0.367034	0.012895	0.372385
ENSG00000011677.13	GABRA3	-0.369193	-0.397376	0.463718	-0.294427	-0.322474	-0.0623322	0.490134
ENSG00000012124.17	CD22	-0.0498437	0.077297	-0.126371	0.0901774	0.218679	0.620405	-0.50748
ENSG00000012232.9	EXTL3	-0.27862	-0.30759	0.401206	-0.169647	-0.364661	-0.0442043	0.361668
ENSG00000013016.16	EHD3	-0.354772	-0.399023	0.554642	-0.36488	-0.359482	0.0297163	0.424209
ENSG00000013293.6	SLC7A14	-0.377726	-0.368112	0.305585	-0.193151	-0.199742	0.188536	0.285167
ENSG00000013297.11	CLDN11	-0.0658194	0.157311	-0.281077	0.167683	0.357028	0.699417	-0.617463
ENSG00000015676.18	NUDCD3	-0.302898	-0.375564	0.48857	-0.33837	-0.371398	0.019471	0.392533
ENSG00000019144.19	PHLDB1	0.0560186	0.193014	-0.28452	0.267592	0.267071	0.562937	-0.612081
ENSG00000019485.13	PRDM11	-0.140307	-0.192157	0.442052	-0.275844	-0.35001	-0.17934	0.358288
ENSG00000020129.16	NCDN	-0.240102	-0.30313	0.520252	-0.359038	-0.30341	-0.0371531	0.343938
ENSG00000021300.14	PLEKHB1	0.241379	0.173172	-0.318696	0.162672	0.267565	0.446266	-0.593971
ENSG00000022277.12	RTF2	0.0587877	0.0267215	-0.15611	-0.0134631	0.149693	0.274419	-0.247637
ENSG00000022355.18	GABRA1	-0.3317	-0.358173	0.358813	-0.261131	-0.309808	0.0468581	0.417749
ENSG00000023171.18	GRAMD1B	-0.260675	-0.349508	0.540749	-0.275186	-0.408724	-0.0881796	0.442106
ENSG00000025423.11	HSD17B6	0.515469	0.14032	-0.360468	0.0932483	0.0183395	-0.0937155	-0.178374
ENSG00000025772.8	TOMM34	-0.242257	-0.240347	0.447001	-0.326284	-0.246798	-0.046793	0.330717
ENSG00000027075.15	PRKCH	0.157009	0.642596	-0.35947	0.21447	0.369988	-0.114932	-0.294635
ENSG00000029534.20	ANK1	-0.258792	-0.241309	0.299762	-0.0839203	-0.312588	-0.0353674	0.377651
ENSG00000031698.13	SARS	-0.341444	-0.330677	0.285435	-0.248768	-0.233579	0.114413	0.328425
ENSG00000033627.16	ATP6V0A1	-0.372347	-0.438263	0.486258	-0.346486	-0.371552	0.0964293	0.41033
ENSG00000036672.16	USP2	-0.160854	-0.157048	0.33512	-0.246987	-0.164637	0.0788403	0.113754
ENSG00000038002.9	AGA	0.0666135	0.0450087	-0.340095	0.12661	0.158354	0.356634	-0.286507
ENSG00000040199.18	PHLPP2	-0.249614	-0.32925	0.481223	-0.312139	-0.27695	-0.0715987	0.384221
ENSG00000040531.14	CTNS	0.253472	0.226426	-0.29225	0.19895	0.237827	0.159681	-0.447472
ENSG00000040933.15	INPP4A	-0.380923	-0.413281	0.534253	-0.285462	-0.360539	-0.126472	0.56196
ENSG00000042445.14	RETSAT	0.280097	0.154182	-0.316798	0.159079	0.111167	0.186656	-0.331119
ENSG00000043591.6	ADRB1	0.00415909	-0.108991	0.310314	-0.314224	-0.202019	-0.219963	0.26121
ENSG00000044115.21	CTNNA1	0.163428	0.293188	-0.398056	0.257021	0.448383	0.338813	-0.607399
ENSG00000046653.15	GPM6B	0.408621	0.179573	-0.458202	0.190353	0.280248	0.209845	-0.466941
ENSG00000047597.7	XK	-0.27441	-0.309282	0.399229	-0.31332	-0.245947	-0.0280026	0.381953
ENSG00000047644.18	WWC3	0.250442	0.249445	-0.285242	0.205556	0.225478	0.213607	-0.497771
ENSG00000049089.15	COL9A2	0.0549556	0.101388	-0.331202	0.223763	0.150201	0.609212	-0.506396
ENSG00000049245.13	VAMP3	0.217068	0.290456	-0.445656	0.233753	0.449576	0.433594	-0.673769
ENSG00000049283.18	EPN3	-0.0730629	-0.0523789	0.322781	-0.224491	-0.116988	-0.0658633	0.121033
ENSG00000049759.18	NEDD4L	-0.344119	-0.369982	0.494403	-0.279328	-0.303083	-0.177182	0.49151
ENSG00000050030.15	NEXMIF	-0.282117	-0.382373	0.315351	-0.114025	-0.264837	-0.134674	0.452229
ENSG00000050405.13	LIMA1	0.209039	0.346213	-0.480962	0.374788	0.293959	0.20265	-0.465402
ENSG00000050748.17	MAPK9	-0.402178	-0.36949	0.415299	-0.259807	-0.350283	0.0780945	0.438908
ENSG00000051382.8	PIK3CB	-0.367423	-0.318211	0.416487	-0.228755	-0.216816	0.147397	0.272343
ENSG00000052749.13	RRP12	-0.241415	-0.237959	0.494416	-0.286798	-0.243402	-0.0447507	0.280988
ENSG00000054277.14	OPN3	-0.30606	-0.236386	0.427069	-0.345952	-0.31155	-0.0380154	0.403727
ENSG00000054356.14	PTPRN	-0.324231	-0.352084	0.480999	-0.318389	-0.355606	0.000960042	0.42538
ENSG00000054690.14	PLEKHH1	-0.028648	0.115905	-0.230047	0.195766	0.198797	0.714652	-0.581864
ENSG00000054793.14	ATP9A	-0.405515	-0.422191	0.468669	-0.238709	-0.329798	0.0795392	0.398883
ENSG00000055130.17	CUL1	-0.33975	-0.298325	0.380467	-0.244261	-0.181677	-0.0186795	0.335054
ENSG00000055163.20	CYFIP2	-0.326118	-0.420718	0.521338	-0.315208	-0.334303	-0.00579886	0.432424
ENSG00000057704.13	TMCC3	-0.0272757	0.190213	-0.349539	0.279395	0.384932	0.639053	-0.634222
ENSG00000057935.13	MTA3	-0.253082	-0.342797	0.474821	-0.353938	-0.344631	-0.1064	0.447934
ENSG00000058091.17	CDK14	-0.353038	-0.358201	0.438421	-0.277079	-0.319748	0.0394561	0.425093
ENSG00000058668.14	ATP2B4	-0.173147	-0.287498	0.41587	-0.273197	-0.12895	-0.00920688	0.206855
ENSG00000059378.12	PARP12	0.176019	0.381339	-0.421632	0.212705	0.336734	0.0919477	-0.36169
ENSG00000059691.12	GATB	-0.145711	-0.312506	0.343172	-0.369585	-0.285199	-0.0458797	0.349961
ENSG00000060140.9	STYK1	-0.259996	-0.315045	0.397737	-0.363337	-0.344055	-0.117398	0.491646
ENSG00000060709.15	RIMBP2	-0.354872	-0.404586	0.49029	-0.306535	-0.386852	-0.141067	0.581593
ENSG00000061918.13	GUCY1B1	-0.339693	-0.36433	0.395393	-0.29883	-0.289922	-0.0112816	0.457921
ENSG00000062650.19	WAPL	0.15346	0.129435	-0.21586	0.171691	0.261921	0.0279547	-0.268182
ENSG00000063127.16	SLC6A16	0.265254	0.288355	-0.0748069	0.0303946	0.0436221	-0.255908	-0.0797474
ENSG00000064102.15	INTS13	0.0218202	0.0922008	-0.231209	0.175537	0.260649	0.290821	-0.365013
ENSG00000065325.13	GLP2R	-0.134847	-0.185912	0.252822	-0.252726	-0.182366	-0.107503	0.316478
ENSG00000065361.15	ERBB3	-0.0157832	0.113875	-0.270436	0.178486	0.274508	0.734475	-0.62451
ENSG00000065534.18	MYLK	0.281708	0.238507	-0.348658	0.214058	0.28726	0.302817	-0.532853
ENSG00000065600.12	PACC1	-0.0561055	0.0923927	-0.288494	0.227856	0.266636	0.591575	-0.515319
ENSG00000066322.15	ELOVL1	0.00572885	0.151288	-0.330486	0.170868	0.334885	0.666583	-0.617519
ENSG00000066468.22	FGFR2	0.334381	0.216098	-0.487853	0.333126	0.304166	0.426047	-0.663021
ENSG00000066933.16	MYO9A	-0.172734	-0.192036	0.277013	-0.101909	-0.0698324	-0.066927	0.180618
ENSG00000067113.17	PLPP1	0.167904	0.312975	-0.26032	0.0631513	0.338853	0.207341	-0.447925
ENSG00000067606.17	PRKCZ	-0.336528	-0.400195	0.449804	-0.333699	-0.355336	0.0465548	0.405678
ENSG00000067842.17	ATP2B3	-0.362423	-0.368603	0.600373	-0.342578	-0.379089	0.018026	0.416681
ENSG00000067992.15	PDK3	-0.358071	-0.338819	0.418696	-0.279569	-0.243025	0.0125095	0.397628
ENSG00000068305.17	MEF2A	-0.314143	-0.190163	0.310485	-0.191821	-0.0898563	0.0215297	0.248422
ENSG00000068354.16	TBC1D25	-0.349846	-0.311976	0.410273	-0.224644	-0.293465	0.0771845	0.310078
ENSG00000068383.19	INPP5A	-0.220199	-0.141517	0.35675	-0.212084	-0.199169	0.0273136	0.191493
ENSG00000068615.18	REEP1	-0.432225	-0.416894	0.418932	-0.174645	-0.380137	-0.0658952	0.542815
ENSG00000068912.14	ERLEC1	-0.284185	-0.237754	0.217014	-0.197811	-0.190815	0.140961	0.251842
ENSG00000069424.15	KCNAB2	-0.19053	-0.258816	0.462267	-0.287914	-0.327206	-0.0509511	0.330274
ENSG00000069966.18	GNB5	-0.340734	-0.382529	0.497434	-0.332271	-0.373289	-0.0318027	0.48808
ENSG00000070159.14	PTPN3	-0.327132	-0.369604	0.518361	-0.387856	-0.372435	-0.0344026	0.462467
ENSG00000070182.21	SPTB	-0.317342	-0.351395	0.438232	-0.207786	-0.364789	-0.09148	0.486024
ENSG00000070413.20	DGCR2	-0.0920007	-0.186193	0.35582	-0.224577	-0.328862	-0.0219048	0.200093
ENSG00000070718.12	AP3M2	-0.329178	-0.341467	0.369574	-0.282754	-0.302816	0.0388326	0.411922
ENSG00000070770.9	CSNK2A2	-0.265112	-0.25847	0.365476	-0.167544	-0.0584107	-0.00752267	0.180478
ENSG00000070808.16	CAMK2A	-0.129186	-0.264789	0.471031	-0.368767	-0.379975	-0.184533	0.428514
ENSG00000070961.15	ATP2B1	-0.308747	-0.343735	0.400918	-0.315376	-0.297548	0.0231671	0.402643
ENSG00000071282.12	LMCD1	0.0140185	0.310425	-0.275914	0.144745	0.194736	0.117879	-0.221238
ENSG00000072201.14	LNX1	-0.336065	-0.36448	0.454342	-0.350853	-0.356437	-0.119312	0.549442
ENSG00000073417.15	PDE8A	-0.00299744	0.133026	-0.307821	0.220141	0.267969	0.68763	-0.610416
ENSG00000073910.22	FRY	-0.406359	-0.336855	0.484483	-0.244622	-0.323702	-0.0254225	0.433223
ENSG00000073969.18	NSF	-0.378001	-0.37168	0.441428	-0.310171	-0.325754	0.0262233	0.462335
ENSG00000074054.18	CLASP1	-0.178795	-0.317759	0.467076	-0.159876	-0.303925	-0.162789	0.331484
ENSG00000074211.14	PPP2R2C	-0.266797	-0.313243	0.455035	-0.250337	-0.379774	0.0176538	0.351977
ENSG00000074582.14	BCS1L	-0.0758148	-0.100867	0.0397832	-0.00560274	-0.0920682	0.0686635	0.0355556
ENSG00000074590.13	NUAK1	-0.445138	-0.411716	0.473351	-0.306561	-0.350164	0.163801	0.388016
ENSG00000074706.13	IPCEF1	-0.363538	-0.39811	0.502066	-0.325668	-0.282502	0.108075	0.343485
ENSG00000075035.10	WSCD2	-0.278319	-0.310749	0.52537	-0.369196	-0.363545	-0.0845719	0.442031
ENSG00000075340.23	ADD2	-0.416155	-0.458036	0.541572	-0.259754	-0.400963	-0.0709626	0.529378
ENSG00000075391.16	RASAL2	-0.348208	-0.319245	0.474736	-0.25293	-0.311226	-0.0756721	0.429109
ENSG00000075651.16	PLD1	-0.0767923	0.107918	-0.238209	0.152952	0.324358	0.720616	-0.60859
ENSG00000076604.15	TRAF4	0.291764	0.230629	-0.408575	0.337829	0.215144	0.150903	-0.46023
ENSG00000077080.10	ACTL6B	-0.284329	-0.372347	0.445925	-0.278056	-0.390562	-0.15267	0.504919
ENSG00000077092.19	RARB	-0.159788	-0.192246	0.337668	-0.297424	-0.294347	-0.144756	0.380096
ENSG00000077264.15	PAK3	-0.334715	-0.428511	0.341762	-0.231925	-0.311016	-0.065898	0.514769
ENSG00000077549.18	CAPZB	-0.184905	-0.240164	0.0804362	-0.108105	-0.12934	-0.00968628	0.289007
ENSG00000077684.16	JADE1	-0.0800009	-0.0843354	0.209334	-0.116425	-0.184041	-0.124198	0.175291
ENSG00000078053.17	AMPH	-0.369845	-0.382848	0.542434	-0.368858	-0.26628	-0.00210979	0.415582
ENSG00000078061.13	ARAF	0.336562	0.356647	-0.397741	0.204544	0.318297	0.0498532	-0.453127
ENSG00000078140.14	UBE2K	-0.327198	-0.276322	0.346236	-0.179669	-0.19004	-0.0122706	0.341353
ENSG00000078328.21	RBFOX1	-0.353314	-0.343858	0.503992	-0.324957	-0.348471	-0.0244847	0.452879
ENSG00000078369.18	GNB1	-0.291731	-0.362163	0.383566	-0.217797	-0.314981	-0.0940167	0.455768
ENSG00000078668.14	VDAC3	-0.268658	-0.28728	0.300814	-0.210153	-0.233049	-0.0328962	0.373721
ENSG00000079102.16	RUNX1T1	-0.260414	-0.315649	0.387247	-0.14504	-0.279422	-0.127706	0.380924
ENSG00000079156.17	OSBPL6	-0.199222	-0.307045	0.362604	-0.175218	-0.340381	-0.0954541	0.404788
ENSG00000079689.14	SCGN	-0.0423556	-0.0905912	-0.00300397	0.0254999	-0.00939375	-0.0931654	0.117511
ENSG00000079739.17	PGM1	0.543557	0.174218	-0.294163	0.0743265	0.0761564	-0.170144	-0.203987
ENSG00000080546.13	SESN1	-0.0372293	-0.0297583	0.282662	-0.281077	0.0102252	-0.0890824	0.076578
ENSG00000081189.15	MEF2C	-0.301622	-0.37348	0.355743	-0.20335	-0.336637	-0.13652	0.511351
ENSG00000081277.12	PKP1	-0.0979617	-0.103076	0.306532	-0.241038	-0.161369	0.0176907	0.115298
ENSG00000081377.17	CDC14B	0.259244	0.199659	-0.387166	0.244015	0.318987	0.421879	-0.62182
ENSG00000082175.15	PGR	0.117224	0.522707	-0.253183	0.143276	0.223028	0.0186112	-0.266861
ENSG00000082196.20	C1QTNF3	0.213472	0.13832	-0.417915	0.305534	0.226743	0.280433	-0.418474
ENSG00000082458.12	DLG3	-0.409127	-0.47326	0.455369	-0.274054	-0.428099	-0.0351262	0.565085
ENSG00000082641.16	NFE2L1	-0.164616	-0.0801493	0.309557	-0.18018	-0.135398	0.091043	0.0607934
ENSG00000084070.12	SMAP2	-0.431999	-0.388945	0.422135	-0.323423	-0.292997	0.0194023	0.491927
ENSG00000084444.14	FAM234B	-0.358542	-0.388295	0.453842	-0.311382	-0.365989	0.00310742	0.470378
ENSG00000084636.18	COL16A1	0.157733	0.095659	-0.203881	0.108517	0.0229934	0.278404	-0.288594
ENSG00000084731.15	KIF3C	-0.385186	-0.385931	0.580568	-0.32345	-0.33567	-0.0598461	0.460053
ENSG00000085377.14	PREP	-0.351665	-0.362248	0.445286	-0.27031	-0.354203	-0.0733384	0.483939
ENSG00000085978.22	ATG16L1	-0.358497	-0.32557	0.428935	-0.263986	-0.310891	0.11322	0.314673
ENSG00000085982.13	USP40	0.315293	0.240785	-0.390404	0.252711	0.235523	0.341096	-0.577403
ENSG00000087095.13	NLK	-0.333217	-0.292141	0.444713	-0.334033	-0.33718	0.035507	0.387302
ENSG00000087191.13	PSMC5	-0.170661	-0.248025	0.224504	-0.20044	-0.199206	0.131441	0.15685
ENSG00000087494.16	PTHLH	-0.231949	-0.27813	0.120084	-0.146098	-0.300731	-0.123914	0.523339
ENSG00000088179.9	PTPN4	-0.201483	-0.245571	0.345002	-0.202652	-0.167247	-0.0767773	0.299703
ENSG00000088367.23	EPB41L1	-0.319663	-0.326915	0.522655	-0.250674	-0.299244	0.0569829	0.305569
ENSG00000088538.13	DOCK3	-0.420429	-0.419697	0.570604	-0.311719	-0.375425	0.0977205	0.399868
ENSG00000089472.16	HEPH	0.663342	0.299757	-0.423399	0.19685	0.179496	-0.106878	-0.413516
ENSG00000089737.17	DDX24	-0.309883	-0.364984	0.375156	-0.322761	-0.268922	0.0500367	0.36989
ENSG00000091428.18	RAPGEF4	0.0564223	-0.000749598	0.0291127	-0.0152176	-0.0449379	-0.0159579	0.0255675
ENSG00000091482.8	SMPX	-0.217137	-0.186444	0.295727	-0.241753	-0.144923	0.0585787	0.204214
ENSG00000091664.9	SLC17A6	-0.223019	-0.224263	0.32508	-0.199535	-0.262005	-0.056581	0.331745
ENSG00000091844.8	RGS17	-0.159309	-0.234093	0.187076	-0.0257459	-0.166527	-0.131312	0.299285
ENSG00000092201.10	SUPT16H	-0.287839	-0.276496	0.215158	-0.0653088	-0.183104	0.0994093	0.213208
ENSG00000092529.24	CAPN3	-0.069383	0.0794637	-0.247057	0.130659	0.255124	0.722482	-0.557248
ENSG00000092841.18	MYL6	-0.0114871	0.113365	-0.27335	0.141024	0.206407	0.0411614	-0.113157
ENSG00000095059.16	DHPS	-0.284876	-0.26135	0.250403	-0.140846	-0.22549	0.113181	0.201266
ENSG00000095203.14	EPB41L4B	-0.26358	-0.33344	0.473045	-0.35463	-0.37518	-0.0921354	0.467076
ENSG00000095383.20	TBC1D2	0.0199463	0.181647	-0.198558	0.160009	0.23274	0.445274	-0.474372
ENSG00000095739.11	BAMBI	0.208673	0.338373	-0.443042	0.191027	0.353366	0.246025	-0.484076
ENSG00000096080.11	MRPS18A	-0.067936	-0.168778	0.128416	-0.196641	-0.135143	0.00864382	0.164424
ENSG00000096654.15	ZNF184	-0.135702	-0.240231	0.281765	-0.2688	-0.234264	-0.216925	0.406071
ENSG00000096696.14	DSP	0.0894013	0.494537	-0.188734	0.113746	0.147062	-0.254231	-0.0629909
ENSG00000099282.10	TSPAN15	0.0465378	0.118045	-0.347311	0.194971	0.29501	0.665429	-0.609338
ENSG00000099284.14	H2AFY2	-0.0830204	-0.199807	0.157337	-0.0286781	-0.293442	-0.147272	0.301927
ENSG00000099308.10	MAST3	-0.261801	-0.324606	0.49497	-0.328851	-0.320391	0.0760827	0.278821
ENSG00000099365.11	STX1B	-0.30027	-0.338246	0.448339	-0.266815	-0.314034	0.0799858	0.320888
ENSG00000099814.16	CEP170B	-0.176604	-0.240996	0.391538	-0.24195	-0.319989	-0.0932288	0.351093
ENSG00000100029.18	PES1	-0.132252	-0.160512	0.0407604	-0.0673831	-0.120558	0.113981	0.0688311
ENSG00000100077.15	GRK3	-0.34651	-0.366246	0.359265	-0.153167	-0.324567	-0.0729366	0.498323
ENSG00000100095.19	SEZ6L	-0.360337	-0.37647	0.454604	-0.225695	-0.345772	-0.00451585	0.447267
ENSG00000100106.22	TRIOBP	0.297695	0.363299	-0.409316	0.322823	0.278151	-0.0328235	-0.382319
ENSG00000100138.15	SNU13	-0.292134	-0.335581	0.279176	-0.252094	-0.2848	0.0615079	0.376499
ENSG00000100150.19	DEPDC5	-0.340837	-0.290424	0.383643	-0.22539	-0.320264	0.122205	0.285719
ENSG00000100167.20	SEPTIN3	-0.327576	-0.417401	0.502698	-0.234782	-0.386554	-0.136135	0.517821
ENSG00000100191.5	SLC5A4	0.0176274	0.076528	0.136466	-0.112482	-0.018039	-0.0957527	0.0257444
ENSG00000100207.18	TCF20	-0.323686	-0.358243	0.412339	-0.144756	-0.248142	-0.0670264	0.365323
ENSG00000100234.11	TIMP3	0.53606	0.514203	-0.410137	0.231823	0.197984	-0.257539	-0.297681
ENSG00000100284.21	TOM1	-0.166038	-0.233849	0.270912	-0.22914	-0.273233	0.0525615	0.228661
ENSG00000100302.7	RASD2	-0.188698	-0.20809	0.415405	-0.272755	-0.267017	-0.0522176	0.284479
ENSG00000100307.13	CBX7	-0.0739836	-0.132796	0.333597	-0.229373	-0.299996	-0.0660338	0.229815
ENSG00000100320.23	RBFOX2	-0.385122	-0.394721	0.446139	-0.190287	-0.415309	-0.172468	0.587926
ENSG00000100346.18	CACNA1I	-0.233745	-0.248678	0.540712	-0.27704	-0.297595	-0.055474	0.292342
ENSG00000100347.15	SAMM50	-0.172089	-0.0883394	0.131309	-0.101595	-0.170124	0.0323313	0.178394
ENSG00000100626.17	GALNT16	-0.152304	-0.215921	0.446623	-0.218773	-0.142532	-0.0908725	0.198497
ENSG00000100804.19	PSMB5	-0.207696	-0.199285	0.0978569	-0.132562	-0.118529	0.107568	0.167022
ENSG00000101017.14	CD40	0.286333	0.367463	-0.235774	0.0748693	0.368014	-0.200173	-0.249753
ENSG00000101049.17	SGK2	0.00133657	0.0979554	-0.319871	0.209477	0.235269	0.684864	-0.564915
ENSG00000101076.16	HNF4A	-0.135936	-0.188986	0.363371	-0.302961	-0.169009	-0.0128953	0.193342
ENSG00000101098.12	RIMS4	-0.128979	-0.225783	0.408812	-0.216102	-0.313204	-0.262382	0.425738
ENSG00000101146.13	RAE1	-0.232744	-0.26669	0.376753	-0.250818	-0.128596	-0.111346	0.282726
ENSG00000101152.11	DNAJC5	-0.271684	-0.346689	0.437397	-0.299183	-0.36888	-0.0550257	0.436965
ENSG00000101265.16	RASSF2	0.00511398	0.10831	-0.328255	0.316403	0.321946	0.595012	-0.609788
ENSG00000101290.14	CDS2	-0.233819	-0.321672	0.337388	-0.195402	-0.213252	0.0584074	0.261884
ENSG00000101333.16	PLCB4	-0.300813	-0.0910862	0.316475	-0.171743	-0.164017	-0.0331375	0.264343
ENSG00000101337.16	TM9SF4	-0.216686	-0.255826	0.410201	-0.230546	-0.25817	-0.0153682	0.27189
ENSG00000101349.16	PAK5	-0.324294	-0.336145	0.447437	-0.208824	-0.330888	-0.0697244	0.406304
ENSG00000101350.8	KIF3B	-0.243682	-0.319177	0.280536	-0.150992	-0.302866	-0.0804254	0.403899
ENSG00000101444.13	AHCY	-0.269959	-0.208487	0.16637	-0.126121	-0.0802855	0.160905	0.106091
ENSG00000101746.15	NOL4	-0.183699	-0.330107	0.343432	-0.222159	-0.339376	-0.308802	0.541583
ENSG00000101888.11	NXT2	0.437908	0.243764	-0.506949	0.233829	0.327755	0.0232685	-0.406729
ENSG00000101972.18	STAG2	0.196916	0.190601	-0.34656	0.253746	0.350847	0.149283	-0.426442
ENSG00000101977.21	MCF2	-0.311087	-0.298457	0.382615	-0.237489	-0.241213	0.0587156	0.333221
ENSG00000102053.12	ZC3H12B	-0.341888	-0.299245	0.474349	-0.274257	-0.190896	0.0460846	0.285712
ENSG00000102174.9	PHEX	0.365897	0.124697	-0.252415	0.162018	0.230346	-0.160994	-0.207173
ENSG00000102181.21	CD99L2	-0.298734	-0.285201	0.389128	-0.25336	-0.316713	0.107449	0.288463
ENSG00000102385.12	DRP2	-0.317693	-0.333942	0.539639	-0.363844	-0.430436	-0.0763728	0.499442
ENSG00000102466.15	FGF14	-0.303096	-0.353393	0.363416	-0.232339	-0.290079	-0.0902094	0.478376
ENSG00000102468.10	HTR2A	-0.30759	-0.32837	0.407086	-0.336826	-0.296885	-0.0375845	0.443039
ENSG00000102678.7	FGF9	-0.243081	-0.266501	0.28996	-0.136889	-0.340484	-0.0892426	0.418742
ENSG00000102683.7	SGCG	-0.2274	-0.188907	0.418988	-0.195568	-0.216332	-0.031583	0.239249
ENSG00000102921.8	N4BP1	-0.15582	-0.139852	0.194548	-0.0786455	-0.0705414	0.0671469	0.042791
ENSG00000102924.12	CBLN1	-0.226468	-0.290302	0.298639	-0.190901	-0.290619	-0.161664	0.435381
ENSG00000103024.7	NME3	0.12651	0.017839	-0.0832783	-0.062483	-0.0276938	0.0436336	-0.091499
ENSG00000103264.18	FBXO31	-0.158204	-0.19035	0.490701	-0.305748	-0.221491	-0.130886	0.261942
ENSG00000103275.20	UBE2I	-0.0934878	-0.167777	0.272559	-0.20855	-0.236796	-0.16614	0.278209
ENSG00000103353.16	UBFD1	-0.336886	-0.337019	0.442779	-0.219874	-0.344624	-0.15245	0.491382
ENSG00000103569.10	AQP9	-0.147053	-0.058291	0.184896	-0.271357	0.0532734	-0.120603	0.199824
ENSG00000103647.12	CORO2B	-0.312868	-0.294108	0.444353	-0.214334	-0.269738	0.188558	0.178749
ENSG00000104140.7	RHOV	-0.170263	-0.251033	0.241384	-0.145433	-0.377399	-0.172145	0.43215
ENSG00000104327.7	CALB1	-0.211333	-0.292691	0.20641	-0.214229	-0.253324	-0.201771	0.528018
ENSG00000104356.11	POP1	-0.0655662	-0.181049	0.0573552	-0.00545136	-0.197975	-0.0181689	0.182397
ENSG00000104365.15	IKBKB	0.195667	0.376819	-0.239195	0.200069	0.270602	-0.0204818	-0.343325
ENSG00000104369.5	JPH1	-0.298607	-0.309898	0.511825	-0.352019	-0.276895	-0.0910674	0.411399
ENSG00000104518.11	GSDMD	0.271202	0.394858	-0.34218	0.0978408	0.409524	-0.129801	-0.28766
ENSG00000104728.16	ARHGEF10	0.233846	0.325712	-0.315721	0.260412	0.37583	0.274888	-0.592744
ENSG00000104765.16	BNIP3L	-0.241063	-0.118783	-0.0404818	0.060281	0.0413736	0.309253	-0.0395929
ENSG00000104870.13	FCGRT	0.412537	0.382216	-0.464668	0.154996	0.458164	-0.172334	-0.342075
ENSG00000105058.12	FAM32A	-0.133344	-0.250757	0.247597	-0.177833	-0.237613	-0.228586	0.383711
ENSG00000105355.9	PLIN3	0.261515	0.247137	-0.428787	0.231184	0.470834	0.313363	-0.62828
ENSG00000105429.13	MEGF8	-0.133718	-0.237822	0.43214	-0.205609	-0.329139	-0.0838705	0.283407
ENSG00000105479.15	CCDC114	0.139617	0.085939	-0.0588814	0.0518174	0.0171081	-0.0545554	-0.0984935
ENSG00000105662.16	CRTC1	-0.0173451	-0.144157	0.385677	-0.24018	-0.228619	-0.142978	0.191692
ENSG00000105699.16	LSR	0.134687	0.379067	-0.240145	0.122133	0.159136	0.047504	-0.259609
ENSG00000105792.19	CFAP69	-0.0380624	-0.0964051	0.218033	-0.197041	-0.185062	-0.12098	0.232161
ENSG00000105854.13	PON2	0.592564	0.315958	-0.508687	0.200871	0.320452	-0.0619859	-0.434368
ENSG00000105866.15	SP4	0.117817	0.0598232	-0.146215	0.158623	0.112697	-0.00926447	-0.13962
ENSG00000105880.7	DLX5	-0.175643	-0.204991	0.0320089	0.0495264	-0.262221	-0.228523	0.479318
ENSG00000105894.12	PTN	0.436575	0.214841	-0.461793	0.25558	0.0709083	-0.180786	-0.154391
ENSG00000105989.10	WNT2	-0.209359	-0.199154	0.335194	-0.339771	-0.204504	-0.155647	0.393397
ENSG00000106278.12	PTPRZ1	0.460492	0.159848	-0.377635	0.344177	0.201821	-0.189941	-0.231569
ENSG00000106477.19	CEP41	-0.338076	-0.303738	0.328194	-0.166684	-0.19829	0.0993678	0.252716
ENSG00000106484.16	MEST	-0.24575	-0.287106	0.324987	-0.145499	-0.223615	-0.20947	0.412678
ENSG00000106565.18	TMEM176B	0.372109	0.215351	-0.349008	0.0598488	0.500722	-0.0865556	-0.341151
ENSG00000106608.16	URGCP	-0.158787	-0.264416	0.454142	-0.313692	-0.305961	-0.101322	0.32133
ENSG00000106976.20	DNM1	-0.338268	-0.41057	0.552734	-0.384515	-0.382732	0.00751625	0.440759
ENSG00000107242.19	PIP5K1B	-0.247937	-0.244687	0.292882	-0.219251	-0.301959	-0.164985	0.498309
ENSG00000107282.8	APBA1	-0.271865	-0.381498	0.548003	-0.298675	-0.344388	-0.0945867	0.427616
ENSG00000107295.10	SH3GL2	-0.319094	-0.35183	0.526487	-0.387361	-0.260415	-0.00319847	0.382691
ENSG00000107518.18	ATRNL1	-0.263559	-0.309896	0.376672	-0.27171	-0.226809	-0.0248442	0.36655
ENSG00000107745.19	MICU1	-0.279457	-0.320392	0.39305	-0.263827	-0.29193	-0.0126135	0.367044
ENSG00000107758.15	PPP3CB	-0.416689	-0.406725	0.435972	-0.273149	-0.306948	0.0266571	0.466839
ENSG00000107798.18	LIPA	-0.0648459	0.128228	-0.294504	0.138126	0.389635	0.596379	-0.524747
ENSG00000107819.13	SFXN3	-0.2709	-0.233898	0.424152	-0.242555	-0.206847	0.0517923	0.199978
ENSG00000107864.15	CPEB3	-0.246455	-0.337894	0.43286	-0.240203	-0.285797	0.0100002	0.3394
ENSG00000107874.11	CUEDC2	-0.117216	-0.227839	0.121323	-0.129078	-0.217054	0.0700744	0.182376
ENSG00000108018.15	SORCS1	-0.372485	-0.368966	0.550393	-0.315548	-0.34053	-0.0323034	0.449722
ENSG00000108091.11	CCDC6	-0.223118	-0.288659	0.398961	-0.266256	-0.115352	-0.0368826	0.266038
ENSG00000108528.14	SLC25A11	-0.150755	-0.264997	0.217489	-0.20268	-0.310641	0.0301569	0.284638
ENSG00000108679.13	LGALS3BP	0.189102	0.232611	-0.418351	0.240278	0.369477	0.394563	-0.58272
ENSG00000108784.10	NAGLU	0.191048	0.218799	-0.402457	0.258232	0.250539	0.233464	-0.435976
ENSG00000108797.12	CNTNAP1	-0.340826	-0.373807	0.545043	-0.303921	-0.382956	0.0242554	0.409054
ENSG00000108799.13	EZH1	-0.0801955	-0.0128991	0.20533	-0.0941447	-0.0909662	0.269896	-0.180872
ENSG00000108826.16	MRPL27	-0.105694	-0.252119	0.105789	-0.137584	-0.199115	0.0341749	0.224275
ENSG00000108852.14	MPP2	-0.279982	-0.283587	0.281956	-0.183327	-0.273216	0.321405	0.0988743
ENSG00000108924.14	HLF	-0.272065	-0.257867	0.418105	-0.315504	-0.32264	-0.0337957	0.391617
ENSG00000108947.5	EFNB3	-0.331626	-0.389262	0.436271	-0.27773	-0.355737	-0.106801	0.508514
ENSG00000109099.15	PMP22	0.213705	0.214223	-0.408584	0.213472	0.385319	0.484726	-0.652177
ENSG00000109111.15	SUPT6H	-0.115819	-0.12383	0.281756	-0.167006	-0.0534167	0.114089	-0.0435439
ENSG00000109113.20	RAB34	0.529904	0.281258	-0.441036	0.216274	0.22328	-0.244708	-0.254912
ENSG00000109158.11	GABRA4	-0.249212	-0.293029	0.324567	-0.219378	-0.245961	-0.0690693	0.402214
ENSG00000109180.14	OCIAD1	-0.219814	-0.231496	0.214159	-0.192324	-0.207638	0.0707823	0.27181
ENSG00000109339.23	MAPK10	-0.243301	-0.32189	0.429635	-0.314343	-0.289472	-0.0233257	0.379513
ENSG00000109472.14	CPE	0.526859	0.109429	-0.269006	0.0397205	0.0604797	-0.248775	-0.0885795
ENSG00000109756.9	RAPGEF2	-0.295632	-0.305574	0.48526	-0.340615	-0.209992	-0.0150468	0.3297
ENSG00000110107.9	PRPF19	-0.304868	-0.344074	0.439319	-0.310162	-0.322481	0.0443365	0.354917
ENSG00000110218.9	PANX1	-0.322668	-0.255679	0.259645	-0.108596	-0.0957179	-0.110219	0.351436
ENSG00000110243.11	APOA5	-0.0427251	-0.034563	0.0111197	-0.0110995	-0.032156	-0.00234855	0.0399284
ENSG00000110318.15	CEP126	-0.188788	-0.228067	0.364455	-0.238248	-0.182023	-0.0921812	0.298805
ENSG00000110427.16	KIAA1549L	-0.40334	-0.426944	0.566504	-0.359243	-0.379834	-0.0309001	0.511702
ENSG00000110514.19	MADD	-0.392802	-0.406373	0.554817	-0.343468	-0.370406	0.045888	0.423657
ENSG00000110931.19	CAMKK2	-0.32187	-0.354693	0.507537	-0.353573	-0.432586	-0.0717389	0.509979
ENSG00000111052.7	LIN7A	-0.236529	-0.246734	0.365398	-0.215081	-0.156463	-0.154371	0.358353
ENSG00000111110.12	PPM1H	-0.445346	-0.344517	0.356746	-0.238797	-0.317836	0.232451	0.316971
ENSG00000111249.14	CUX2	-0.190646	-0.219696	0.392915	-0.254419	-0.352824	-0.316648	0.511798
ENSG00000111262.6	KCNA1	-0.373455	-0.286586	0.486426	-0.234261	-0.255158	0.130897	0.276502
ENSG00000111271.14	ACAD10	0.183106	0.0615053	-0.118175	0.151953	-0.0702644	0.0350394	-0.145203
ENSG00000111291.8	GPRC5D	0.00339004	0.0490173	-0.120533	0.0530089	0.0732988	0.071941	-0.0787354
ENSG00000111490.14	TBC1D30	-0.364056	-0.360594	0.478279	-0.178954	-0.371169	-0.127368	0.501694
ENSG00000111674.9	ENO2	-0.377022	-0.415064	0.454828	-0.313857	-0.349347	0.0846517	0.417637
ENSG00000112137.17	PHACTR1	-0.298991	-0.386751	0.499007	-0.263519	-0.345192	-0.0620264	0.445344
ENSG00000112149.10	CD83	-0.218399	-0.23681	0.324399	-0.296504	-0.155752	-0.114495	0.365318
ENSG00000112218.9	GPR63	-0.199374	-0.171212	0.447892	-0.254667	-0.157112	-0.123603	0.265656
ENSG00000112280.16	COL9A1	0.100783	0.131318	-0.126681	0.143893	-0.116041	-0.0152029	-0.0232335
ENSG00000112531.17	QKI	0.300431	0.229435	-0.467196	0.287694	0.383347	0.380146	-0.630086
ENSG00000112640.15	PPP2R5D	-0.312121	-0.284503	0.4699	-0.283298	-0.282103	-0.0459068	0.380735
ENSG00000113100.10	CDH9	-0.181589	-0.29793	0.225252	-0.275214	-0.295702	-0.134164	0.477454
ENSG00000113161.16	HMGCR	-0.305592	-0.279899	0.253039	-0.109081	-0.209836	-0.039786	0.353675
ENSG00000113209.9	PCDHB5	0.338634	0.107389	-0.207108	0.181291	0.0418336	-0.194656	-0.100064
ENSG00000113296.14	THBS4	0.317687	0.264124	-0.224402	0.113912	0.196185	-0.0499755	-0.238193
ENSG00000113319.13	RASGRF2	-0.309714	-0.291319	0.350858	-0.308526	-0.329772	-0.0575728	0.46279
ENSG00000113327.16	GABRG2	-0.340068	-0.336116	0.416776	-0.325377	-0.265365	0.00625159	0.416103
ENSG00000113389.16	NPR3	-0.130324	-0.152279	-0.00596615	0.0394986	-0.245956	-0.320833	0.496827
ENSG00000113552.16	GNPDA1	-0.195823	-0.266802	0.306002	-0.308992	-0.162391	-0.0411604	0.305322
ENSG00000113638.14	TTC33	-0.195412	-0.193947	0.27831	-0.173052	-0.0677164	-0.022141	0.206461
ENSG00000113749.7	HRH2	-0.303535	-0.287235	0.487893	-0.33499	-0.281198	-0.0803661	0.404826
ENSG00000113838.13	TBCCD1	0.0552361	0.0410459	-0.155051	0.14493	0.107218	-0.0336457	-0.0515157
ENSG00000114200.10	BCHE	0.0877112	0.12335	-0.325187	0.231516	0.163796	0.210526	-0.241898
ENSG00000114268.12	PFKFB4	0.159348	0.117785	-0.222587	0.25712	0.135857	0.0869652	-0.296564
ENSG00000114279.13	FGF12	-0.338649	-0.363642	0.318507	-0.181378	-0.291796	-0.0178063	0.461175
ENSG00000114541.15	FRMD4B	-0.057964	0.123106	-0.309743	0.298543	0.301251	0.642666	-0.595001
ENSG00000114544.16	SLC41A3	-0.127438	-0.302314	0.365822	-0.289212	-0.339473	-0.151235	0.400864
ENSG00000114648.12	KLHL18	-0.342755	-0.301362	0.522975	-0.281666	-0.241778	-0.12916	0.396539
ENSG00000114686.9	MRPL3	-0.254019	-0.255823	0.138819	-0.120654	-0.0812466	-0.0404919	0.322084
ENSG00000114738.11	MAPKAPK3	0.50043	0.238354	-0.474709	0.206617	0.300153	-0.106544	-0.346983
ENSG00000114861.20	FOXP1	-0.287344	-0.196367	0.381845	-0.205489	-0.207903	-0.0151797	0.244015
ENSG00000114948.13	ADAM23	-0.395922	-0.332168	0.49997	-0.285377	-0.326993	0.0469558	0.411361
ENSG00000114993.17	RTKN	0.0650387	0.167902	-0.305356	0.189827	0.337704	0.638632	-0.654004
ENSG00000115145.10	STAM2	0.152945	0.0750158	-0.197531	0.175363	0.158325	0.0236956	-0.192861
ENSG00000115183.15	TANC1	0.0966949	0.307559	-0.376287	0.320185	0.431924	0.393378	-0.600702
ENSG00000115233.12	PSMD14	-0.197129	-0.220198	0.140739	-0.129447	-0.0641009	0.0535759	0.197628
ENSG00000115318.12	LOXL3	0.333596	0.265033	-0.377066	0.253457	0.301841	-0.256742	-0.181472
ENSG00000115419.12	GLS	-0.363366	-0.31859	0.450736	-0.334205	-0.244588	0.0128068	0.39926
ENSG00000115484.15	CCT4	-0.204379	-0.127391	0.164538	-0.145134	0.0308413	0.00475361	0.131014
ENSG00000115504.14	EHBP1	-0.339214	-0.298072	0.381127	-0.178457	-0.218904	-0.0557456	0.373908
ENSG00000115561.16	CHMP3	-0.26482	-0.250333	0.246469	-0.234194	-0.180756	-0.0183193	0.362705
ENSG00000115828.17	QPCT	-0.252946	-0.177027	0.307056	-0.270642	-0.154462	-0.0858361	0.338075
ENSG00000115839.17	RAB3GAP1	-0.287267	-0.266569	0.366231	-0.282838	-0.200236	0.0296968	0.307635
ENSG00000115840.14	SLC25A12	-0.330655	-0.281355	0.395408	-0.266915	-0.221936	0.0118564	0.364712
ENSG00000115902.11	SLC1A4	0.487886	-2.23524e-05	-0.178672	0.0483087	-0.123416	-0.33136	0.056007
ENSG00000115935.17	WIPF1	0.0238386	0.184873	-0.362005	0.235665	0.444551	0.558547	-0.614217
ENSG00000115944.15	COX7A2L	-0.242281	-0.296389	0.252461	-0.214356	-0.199221	-0.0040624	0.341265
ENSG00000116106.12	EPHA4	-0.32229	-0.354778	0.475689	-0.364575	-0.332413	-0.129794	0.519932
ENSG00000116138.13	DNAJC16	-0.268391	-0.27306	0.334383	-0.225752	-0.200213	0.115916	0.229216
ENSG00000116337.18	AMPD2	-0.173638	-0.216501	0.33266	-0.255195	-0.275852	-0.144652	0.383154
ENSG00000116478.12	HDAC1	0.398737	0.36439	-0.476692	0.292886	0.369583	0.0427073	-0.516237
ENSG00000116574.6	RHOU	0.099785	0.162103	-0.381031	0.25762	0.352795	0.574793	-0.63997
ENSG00000116604.18	MEF2D	-0.320908	-0.303541	0.444584	-0.286257	-0.3104	0.0525815	0.340467
ENSG00000116731.22	PRDM2	-0.406026	-0.364236	0.483894	-0.251711	-0.281296	0.159464	0.281367
ENSG00000116752.6	BCAS2	-0.23869	-0.242476	0.136948	-0.181671	-0.148807	0.0387378	0.30991
ENSG00000116903.7	EXOC8	-0.165582	-0.196624	0.168348	-0.0587024	-0.116556	0.00995913	0.190588
ENSG00000116977.18	LGALS8	-0.283994	-0.235577	0.335396	-0.140675	-0.109469	-0.0536658	0.278197
ENSG00000116983.13	HPCAL4	-0.195409	-0.366272	0.373801	-0.348603	-0.311912	-0.149803	0.48785
ENSG00000117016.10	RIMS3	-0.246572	-0.280906	0.523898	-0.360828	-0.393047	-0.114073	0.450781
ENSG00000117114.19	ADGRL2	-0.274372	-0.192563	0.414246	-0.218885	-0.258107	-0.205995	0.42328
ENSG00000117115.13	PADI2	0.196671	0.169008	-0.374141	0.217297	0.355665	0.418341	-0.567291
ENSG00000117155.16	SSX2IP	-0.203967	-0.276208	0.345519	-0.259296	-0.242748	-0.0544631	0.349299
ENSG00000117394.23	SLC2A1	0.21759	0.591185	-0.298442	0.189128	0.286369	-0.0563307	-0.352492
ENSG00000117598.13	PLPPR5	-0.284799	-0.352494	0.264603	-0.102851	-0.295806	-0.18137	0.519358
ENSG00000117859.19	OSBPL9	0.083124	0.14933	-0.345534	0.284179	0.229033	0.319461	-0.407889
ENSG00000118096.8	IFT46	-0.0961852	-0.165884	0.244778	-0.243915	-0.104045	-0.0490183	0.180176
ENSG00000118292.9	C1orf54	0.360745	0.293856	-0.397843	0.0869501	0.291574	-0.165977	-0.205632
ENSG00000118322.14	ATP10B	0.133445	0.124123	-0.339669	0.22799	0.242122	0.55781	-0.573571
ENSG00000118402.6	ELOVL4	-0.322911	-0.301005	0.419646	-0.251013	-0.280169	-0.0369637	0.409395
ENSG00000118508.5	RAB32	0.148372	0.240652	-0.353364	0.125576	0.485988	-0.139224	-0.208322
ENSG00000118596.12	SLC16A7	-0.291469	-0.261101	0.342113	-0.155982	-0.23343	0.0341037	0.295726
ENSG00000118689.15	FOXO3	-0.108884	-0.160094	0.361661	-0.175566	-0.100365	-0.0581415	0.121906
ENSG00000118898.16	PPL	-0.276192	-0.309564	0.508396	-0.353637	-0.366094	0.0433122	0.336453
ENSG00000119139.20	TJP2	0.22852	0.311439	-0.442783	0.194092	0.456367	0.402186	-0.65048
ENSG00000119471.15	HSDL2	0.580804	0.202514	-0.448449	0.197539	0.250229	-0.0770733	-0.36438
ENSG00000119547.6	ONECUT2	-0.146141	-0.126278	0.323298	-0.176105	-0.207009	-0.120578	0.257103
ENSG00000119655.10	NPC2	0.262079	0.305211	-0.489653	0.173316	0.575394	0.175211	-0.536635
ENSG00000119865.8	CNRIP1	-0.274622	-0.372081	0.388934	-0.310575	-0.337889	-0.0747179	0.481003
ENSG00000119946.11	CNNM1	-0.363111	-0.34377	0.566181	-0.317722	-0.34636	0.0589799	0.371577
ENSG00000119986.7	AVPI1	-0.16504	-0.170655	0.318778	-0.276647	-0.199915	0.0342294	0.184271
ENSG00000120049.19	KCNIP2	-0.0537438	-0.129769	0.292499	-0.259792	-0.267621	-0.225575	0.366509
ENSG00000120057.5	SFRP5	-0.0527039	-0.137403	0.255016	-0.204896	-0.191363	-0.0608701	0.181279
ENSG00000120306.11	CYSTM1	0.327751	0.226852	-0.227822	0.0012432	0.172902	-0.102657	-0.183298
ENSG00000120868.13	APAF1	-0.223	-0.174161	0.217163	-0.0885011	0.000647112	-0.0604247	0.175875
ENSG00000120899.18	PTK2B	-0.206408	-0.289584	0.487822	-0.376468	-0.297563	-0.0683442	0.34594
ENSG00000120903.13	CHRNA2	-0.153077	-0.178431	0.182049	-0.138855	-0.322002	-0.166048	0.435396
ENSG00000121274.12	TENT4B	-0.162362	-0.144166	0.268819	-0.154433	-0.0119681	-0.132564	0.186293
ENSG00000121691.7	CAT	0.42347	0.290806	-0.470584	0.232208	0.336566	-0.00220414	-0.42537
ENSG00000121871.4	SLITRK3	-0.305272	-0.315911	0.424254	-0.230417	-0.276933	-0.056183	0.405629
ENSG00000121933.19	TMIGD3	-0.00565	0.042832	-0.277658	0.0465427	0.592069	0.199115	-0.306463
ENSG00000121957.14	GPSM2	0.33091	0.219346	-0.436004	0.310869	0.280624	0.283887	-0.564333
ENSG00000122126.17	OCRL	-0.297092	-0.318574	0.457616	-0.272637	-0.216731	-0.05569	0.361812
ENSG00000122507.21	BBS9	0.0540757	0.138889	-0.154857	0.158708	0.224533	0.102379	-0.25615
ENSG00000122574.10	WIPF3	-0.220341	-0.27757	0.457009	-0.279022	-0.216008	-0.118494	0.338325
ENSG00000122733.12	PHF24	-0.371738	-0.409401	0.53775	-0.303233	-0.38885	0.0264528	0.445756
ENSG00000122966.16	CIT	-0.178466	-0.22215	0.552699	-0.367479	-0.257426	-0.139699	0.321911
ENSG00000123119.12	NECAB1	-0.240739	-0.217861	0.291305	-0.236474	-0.156601	0.0967262	0.205953
ENSG00000123360.12	PDE1B	-0.244153	-0.292981	0.510627	-0.422987	-0.342995	-0.0871118	0.411812
ENSG00000123560.14	PLP1	-0.0859199	0.102592	-0.25145	0.159128	0.285159	0.760389	-0.593488
ENSG00000123562.17	MORF4L2	-0.27873	-0.28761	0.298856	-0.269218	-0.179152	-0.0236589	0.365009
ENSG00000123570.4	RAB9B	-0.301843	-0.31549	0.394882	-0.244927	-0.280284	-0.0548934	0.417169
ENSG00000124067.17	SLC12A4	0.45174	0.359093	-0.413795	0.268077	0.210115	-0.0647321	-0.384263
ENSG00000124126.14	PREX1	0.198395	0.203527	-0.343668	0.245148	0.37241	0.413752	-0.628568
ENSG00000124134.9	KCNS1	-0.247961	-0.253734	0.513136	-0.368114	-0.243328	-0.0141688	0.294731
ENSG00000124140.13	SLC12A5	-0.338235	-0.353764	0.547331	-0.359276	-0.407594	-0.0465408	0.479714
ENSG00000124164.15	VAPB	-0.337588	-0.295071	0.360045	-0.182866	-0.24872	0.18016	0.230523
ENSG00000124194.16	GDAP1L1	-0.260795	-0.375057	0.378935	-0.212212	-0.361703	-0.19148	0.50465
ENSG00000124203.6	ZNF831	-0.128397	-0.225359	0.420084	-0.347286	-0.222036	-0.143977	0.318268
ENSG00000124299.15	PEPD	-0.00762828	0.0482466	-0.131257	-0.00708497	0.0805069	0.237114	-0.184168
ENSG00000124313.16	IQSEC2	-0.241385	-0.28757	0.521063	-0.31239	-0.350743	-0.0599897	0.366882
ENSG00000124422.12	USP22	-0.299308	-0.369731	0.422822	-0.187859	-0.352069	-0.0603374	0.40114
ENSG00000124496.12	TRERF1	-0.158594	-0.174327	0.428532	-0.262742	-0.305171	-0.242569	0.40149
ENSG00000124613.8	ZNF391	-0.101213	-0.235456	0.372917	-0.291842	-0.289453	-0.226768	0.414701
ENSG00000124702.18	KLHDC3	-0.239354	-0.33882	0.376442	-0.316145	-0.327964	0.012713	0.368005
ENSG00000124733.5	MEA1	-0.177306	-0.268423	0.154275	-0.229483	-0.204261	-0.00882162	0.324307
ENSG00000125144.13	MT1G	0.284518	0.110181	-0.148943	-0.0453102	0.127052	-0.0533453	-0.154046
ENSG00000125149.12	C16orf70	-0.403668	-0.304031	0.379902	-0.268582	-0.137763	0.271068	0.152037
ENSG00000125166.13	GOT2	-0.381277	-0.343769	0.434346	-0.2992	-0.299434	0.0684952	0.384795
ENSG00000125207.7	PIWIL1	-0.0829646	-0.113463	0.130381	-0.0822238	-0.0958953	0.0557797	0.072569
ENSG00000125351.11	UPF3B	-0.0437555	-0.00226623	0.0140146	0.0199789	0.00962016	0.0650322	-0.051572
ENSG00000125354.23	SEPTIN6	-0.382526	-0.336695	0.292817	-0.0883591	-0.27163	-0.109391	0.48246
ENSG00000125409.13	TEKT3	0.0533024	0.0236308	-0.0784475	0.0827265	0.00189301	0.0506996	-0.0830867
ENSG00000125651.14	GTF2F1	-0.163295	-0.233677	0.334446	-0.249034	-0.243057	-0.102939	0.301869
ENSG00000125675.18	GRIA3	-0.360788	-0.386168	0.500091	-0.329249	-0.367455	0.012948	0.455424
ENSG00000125740.14	FOSB	-0.194428	-0.107515	0.259194	-0.240903	-0.13255	-0.0421985	0.222136
ENSG00000125814.17	NAPB	-0.355177	-0.372745	0.407704	-0.310126	-0.300576	0.041691	0.429617
ENSG00000125820.6	NKX2-2	0.215321	0.132345	-0.327892	0.219237	0.179854	0.416506	-0.514369
ENSG00000125834.13	STK35	-0.0970854	-0.119922	0.462929	-0.24682	-0.143261	-0.14163	0.15142
ENSG00000125844.16	RRBP1	0.158392	0.238498	-0.335287	0.217904	0.395851	0.324587	-0.557142
ENSG00000125848.10	FLRT3	-0.290331	-0.310363	0.352568	-0.203923	-0.223444	-0.0189299	0.361491
ENSG00000125851.10	PCSK2	-0.406474	-0.367268	0.537916	-0.347661	-0.345722	0.00182841	0.468209
ENSG00000125869.10	LAMP5	-0.0935248	-0.215503	0.232312	-0.31521	-0.275795	-0.241703	0.460921
ENSG00000125966.10	MMP24	-0.18763	-0.24364	0.382107	-0.137887	-0.364238	-0.29742	0.474044
ENSG00000126001.16	CEP250	-0.135738	-0.14447	0.370171	-0.110543	-0.22442	-0.0953484	0.172283
ENSG00000126767.18	ELK1	0.0467331	-0.00483948	0.338429	-0.27227	-0.00414275	-0.233502	0.0835131
ENSG00000126822.17	PLEKHG3	0.0418053	0.194954	-0.30732	0.216834	0.24378	0.646047	-0.619132
ENSG00000126950.8	TMEM35A	-0.331168	-0.342342	0.353361	-0.158363	-0.28346	-0.130151	0.479269
ENSG00000127152.18	BCL11B	-0.264351	-0.330678	0.299187	-0.00841411	-0.259717	-0.0503024	0.353054
ENSG00000128245.15	YWHAH	-0.341824	-0.377137	0.445413	-0.383228	-0.322492	-0.0492682	0.499401
ENSG00000128253.15	RFPL2	-0.114267	-0.127777	0.388706	-0.286017	-0.196243	-0.0935159	0.217806
ENSG00000128268.12	MGAT3	-0.193926	-0.229482	0.430886	-0.253136	-0.26465	-0.054067	0.268758
ENSG00000128594.8	LRRC4	-0.280061	-0.267835	0.474949	-0.304392	-0.370677	-0.0985609	0.443254
ENSG00000128596.17	CCDC136	-0.307626	-0.328925	0.340799	-0.184739	-0.399037	-0.0241123	0.450283
ENSG00000128656.14	CHN1	-0.260797	-0.304714	0.400333	-0.336574	-0.298457	-0.0125043	0.390889
ENSG00000128739.22	SNRPN	-0.240614	-0.31338	0.362133	-0.329391	-0.28455	-0.0040241	0.362095
ENSG00000128881.17	TTBK2	-0.295248	-0.243626	0.37565	-0.168475	-0.171352	0.0691813	0.229059
ENSG00000129159.7	KCNC1	-0.335633	-0.269447	0.542133	-0.280481	-0.290877	-0.0142164	0.34779
ENSG00000129214.15	SHBG	0.109377	-0.00133079	-0.0519802	-0.0546627	-0.105746	-0.0375765	0.0455739
ENSG00000129467.13	ADCY4	0.0968279	0.466733	-0.219011	0.15896	0.219062	-0.104525	-0.179209
ENSG00000129521.14	EGLN3	0.507963	0.263045	-0.453447	0.212444	0.23364	0.128185	-0.505242
ENSG00000129625.13	REEP5	-0.316603	-0.295817	0.330019	-0.236064	-0.248333	0.0570475	0.349959
ENSG00000129757.13	CDKN1C	-0.0994303	0.0906131	-0.238766	0.165158	0.332767	0.624061	-0.5432
ENSG00000130032.16	PRRG3	-0.304296	-0.302903	0.582768	-0.335774	-0.324199	-0.0727687	0.390825
ENSG00000130035.8	GALNT8	-0.281446	-0.297152	0.35157	-0.156445	-0.296505	-0.0547302	0.368001
ENSG00000130037.5	KCNA5	-0.041613	-0.0707814	0.225514	-0.182728	-0.126713	-0.195102	0.221165
ENSG00000130066.16	SAT1	0.264407	0.316749	-0.372525	0.107149	0.373997	-0.24301	-0.137862
ENSG00000130147.16	SH3BP4	0.165862	0.363621	-0.390537	0.328363	0.359887	0.385178	-0.660131
ENSG00000130226.17	DPP6	-0.345188	-0.411454	0.438601	-0.317278	-0.413461	-0.0397694	0.532303
ENSG00000130477.15	UNC13A	-0.371445	-0.413336	0.550196	-0.326609	-0.422067	-0.0240591	0.507431
ENSG00000130540.14	SULT4A1	-0.346136	-0.385957	0.45271	-0.329546	-0.371499	-0.00320472	0.477167
ENSG00000130787.14	HIP1R	0.268252	0.191863	-0.272523	0.2504	0.0719618	0.286447	-0.465892
ENSG00000130830.15	MPP1	-0.297461	-0.242849	0.391858	-0.283448	-0.255576	0.0551442	0.304141
ENSG00000131089.16	ARHGEF9	-0.324944	-0.409272	0.489136	-0.34659	-0.394042	-0.0484331	0.516558
ENSG00000131171.13	SH3BGRL	0.103543	0.0859389	-0.163411	0.0382428	0.133661	-0.0447148	-0.0456689
ENSG00000131187.9	F12	-0.0952498	-0.206326	0.277991	-0.274409	-0.172438	-0.129194	0.2823
ENSG00000131504.17	DIAPH1	-0.235503	-0.222973	0.493814	-0.325818	-0.26435	-0.195788	0.393063
ENSG00000131871.15	SELENOS	0.204916	0.221156	-0.399347	0.206665	0.335437	0.111281	-0.382917
ENSG00000132341.12	RAN	-0.283878	-0.280649	0.23874	-0.233167	-0.128297	-0.045962	0.368318
ENSG00000132530.17	XAF1	0.20811	0.306188	-0.311788	0.15728	0.17935	-0.00498656	-0.21292
ENSG00000132640.15	BTBD3	-0.275642	-0.192368	0.20313	-0.206182	-0.166937	0.183802	0.171414
ENSG00000132670.20	PTPRA	-0.0384806	-0.260569	0.142805	-0.103982	-0.206557	0.026144	0.176639
ENSG00000132671.5	SSTR4	-0.148355	-0.215032	0.159226	-0.17884	-0.248086	-0.16285	0.434227
ENSG00000132694.18	ARHGEF11	-0.273383	-0.254819	0.564728	-0.242805	-0.363492	-0.100847	0.37062
ENSG00000132872.12	SYT4	-0.395558	-0.389877	0.395923	-0.223708	-0.291202	-0.00305827	0.451526
ENSG00000132932.17	ATP8A2	-0.424736	-0.447694	0.468079	-0.245929	-0.350473	-0.0121418	0.502784
ENSG00000132938.20	MTUS2	-0.286202	-0.318529	0.51254	-0.301026	-0.363971	-0.122189	0.459321
ENSG00000132970.14	WASF3	0.275843	0.0617145	-0.0674977	0.0594234	-0.0830105	-0.117065	-0.0348926
ENSG00000132975.8	GPR12	-0.280931	-0.317649	0.356786	-0.138407	-0.247425	-0.136699	0.419588
ENSG00000133019.11	CHRM3	-0.324249	-0.389456	0.465911	-0.348032	-0.35271	-0.0501586	0.480657
ENSG00000133026.12	MYH10	-0.384541	-0.400004	0.53564	-0.312169	-0.419122	-0.0634795	0.529405
ENSG00000133318.14	RTN3	-0.390753	-0.381127	0.454993	-0.305775	-0.324156	0.0985711	0.398741
ENSG00000133398.4	MED10	-0.260976	-0.231795	0.259691	-0.212107	-0.173328	0.0965472	0.227506
ENSG00000133878.9	DUSP26	-0.183411	-0.325273	0.364797	-0.293632	-0.284782	-0.118477	0.381953
ENSG00000134014.17	ELP3	-0.195515	-0.269226	0.249506	-0.217735	-0.192769	0.0690266	0.22068
ENSG00000134030.14	CTIF	-0.136287	-0.189366	0.443091	-0.214313	-0.288265	-0.0641242	0.215225
ENSG00000134287.10	ARF3	-0.245298	-0.368756	0.373785	-0.304551	-0.359636	-0.0815227	0.475394
ENSG00000134317.18	GRHL1	-0.126664	-0.188971	0.357004	-0.349558	-0.273002	-0.229136	0.425519
ENSG00000134318.14	ROCK2	-0.280567	-0.210481	0.345925	-0.227102	-0.171563	-0.000305118	0.284623
ENSG00000134365.13	CFHR4	-0.103497	-0.139653	0.115212	0.0164987	-0.115782	0.0620185	0.103824
ENSG00000134504.14	KCTD1	-0.278354	-0.358164	0.497237	-0.376798	-0.379492	-0.075236	0.475694
ENSG00000134644.15	PUM1	-0.204035	-0.280056	0.340161	-0.144681	-0.141556	-0.0539298	0.228049
ENSG00000134709.11	HOOK1	-0.231326	-0.310086	0.379495	-0.282133	-0.226552	-0.109364	0.408669
ENSG00000134716.11	CYP2J2	0.412308	0.195435	-0.41634	0.211587	0.289904	0.259287	-0.540881
ENSG00000134769.21	DTNA	0.460318	0.274583	-0.296612	0.110942	0.371249	-0.156767	-0.333201
ENSG00000134851.13	TMEM165	0.0527179	0.182789	-0.320801	0.206434	0.378236	0.597509	-0.648128
ENSG00000134909.18	ARHGAP32	-0.228075	-0.295021	0.506448	-0.348235	-0.269172	-0.104205	0.373778
ENSG00000135069.14	PSAT1	0.482833	0.234686	-0.503099	0.261137	0.319911	0.133385	-0.514844
ENSG00000135318.12	NT5E	0.44994	0.131512	-0.330299	0.11978	-0.0279137	-0.13129	-0.0985511
ENSG00000135362.14	PRR5L	0.00811407	0.206987	-0.342492	0.235864	0.352828	0.657445	-0.652078
ENSG00000135363.12	LMO2	0.119581	0.398732	-0.40646	0.136341	0.423727	-0.142882	-0.156411
ENSG00000135454.14	B4GALNT1	-0.288364	-0.289789	0.556363	-0.346702	-0.356996	-0.166786	0.465315
ENSG00000135472.9	FAIM2	-0.260822	-0.301029	0.519896	-0.311864	-0.335283	0.0434494	0.292572
ENSG00000135503.13	ACVR1B	-0.303253	-0.286542	0.55337	-0.298942	-0.280234	-0.144215	0.389732
ENSG00000135506.16	OS9	0.0448402	0.0184618	-0.0745084	-0.00138748	0.085374	-0.129208	0.0381529
ENSG00000135547.9	HEY2	0.296259	0.355702	-0.453974	0.229304	0.297723	0.233981	-0.533718
ENSG00000135622.13	SEMA4F	-0.261712	-0.306104	0.565107	-0.414911	-0.330602	-0.177583	0.452736
ENSG00000135631.16	RAB11FIP5	-0.266911	-0.215271	0.490302	-0.278575	-0.275506	-0.0467605	0.31635
ENSG00000135632.12	SMYD5	-0.0889078	-0.174865	0.320408	-0.207299	-0.262627	-0.0881994	0.220513
ENSG00000135740.17	SLC9A5	-0.146076	-0.125983	0.449142	-0.27771	-0.252016	-0.153906	0.286491
ENSG00000135821.18	GLUL	0.533049	0.229112	-0.382702	0.143021	0.195864	-0.150454	-0.282239
ENSG00000135824.12	RGS8	-0.229967	-0.303793	0.0885236	-0.0500965	-0.343648	-0.209967	0.580558
ENSG00000135929.9	CYP27A1	0.178687	0.221835	-0.403674	0.206114	0.396483	0.498949	-0.655691
ENSG00000135930.14	EIF4E2	-0.350943	-0.295717	0.352307	-0.202452	-0.239597	0.0339971	0.335532
ENSG00000136193.17	SCRN1	0.101576	-0.0388208	0.0601919	-0.0908488	-0.0237037	-0.0489332	0.0199532
ENSG00000136352.17	NKX2-1	-0.0835825	-0.15467	0.0534362	0.0388573	-0.122743	-0.0468345	0.200139
ENSG00000136448.12	NMT1	-0.147878	-0.191843	0.394319	-0.294685	-0.106724	-0.0551825	0.181899
ENSG00000136531.16	SCN2A	-0.341702	-0.408642	0.418634	-0.294096	-0.287721	0.0047608	0.437093
ENSG00000136709.12	WDR33	-0.0359921	-0.0617351	0.116613	-0.0414545	-0.0111428	-0.04549	0.0146442
ENSG00000136718.9	IMP4	-0.148816	-0.243109	0.170242	-0.165734	-0.202556	0.0592913	0.219397
ENSG00000136842.14	TMOD1	-0.201377	-0.165259	0.322923	-0.276303	-0.206898	-0.220512	0.391703
ENSG00000136854.21	STXBP1	-0.391068	-0.381665	0.538477	-0.319097	-0.32414	0.0725365	0.386168
ENSG00000136861.18	CDK5RAP2	0.148527	0.216061	-0.285569	0.280455	0.284406	0.293509	-0.525167
ENSG00000136867.11	SLC31A2	0.00589359	0.153555	-0.28655	0.152558	0.331803	0.644243	-0.604886
ENSG00000136878.13	USP20	-0.156126	-0.212321	0.407554	-0.22566	-0.307091	-0.0143892	0.21426
ENSG00000136928.7	GABBR2	-0.399941	-0.412545	0.537268	-0.329962	-0.39442	-0.0125542	0.499364
ENSG00000136936.10	XPA	0.0184796	-0.042839	-0.173799	0.0855959	0.0430505	0.174002	-0.106625
ENSG00000136960.12	ENPP2	-0.103157	0.111261	-0.243514	0.149967	0.291738	0.756187	-0.586178
ENSG00000137054.16	POLR1E	-0.0400585	-0.0818465	0.0104657	0.000487071	0.0181719	-0.0822024	0.0646593
ENSG00000137207.12	YIPF3	0.0254025	-0.0563447	0.105128	-0.101159	-0.128785	-0.0602402	0.0786797
ENSG00000137501.17	SYTL2	-0.0123107	-0.0541431	0.135928	-0.140007	-0.0830273	-0.00570591	0.0897983
ENSG00000137726.17	FXYD6	-0.310925	-0.390851	0.394311	-0.303952	-0.316748	0.0207978	0.403698
ENSG00000137764.20	MAP2K5	-0.292134	-0.289938	0.344277	-0.242618	-0.185698	0.127294	0.232345
ENSG00000138029.14	HADHB	0.539621	0.279196	-0.487353	0.22391	0.296195	0.0628153	-0.490367
ENSG00000138101.18	DTNB	-0.259385	-0.350254	0.381318	-0.323536	-0.352493	0.0104135	0.390055
ENSG00000138115.14	CYP2C8	-0.113628	-0.125247	0.283055	-0.142171	-0.256242	-0.0607918	0.22979
ENSG00000138134.12	STAMBPL1	-0.231612	-0.298064	0.386698	-0.35407	-0.194818	0.0229362	0.308071
ENSG00000138175.9	ARL3	-0.0265963	-0.23274	0.16567	-0.0982686	-0.255749	-0.18919	0.337856
ENSG00000138311.17	ZNF365	-0.303074	-0.273781	0.417859	-0.323639	-0.258653	0.0960881	0.280241
ENSG00000138378.19	STAT4	-0.168263	-0.217994	0.33209	-0.322886	-0.283035	-0.0423498	0.332494
ENSG00000138439.12	FAM117B	-0.185295	-0.204473	0.367504	-0.167501	-0.154737	-0.166005	0.266559
ENSG00000138640.15	FAM13A	-0.118176	-0.169047	0.410666	-0.291505	-0.134413	-0.284757	0.327535
ENSG00000138769.11	CDKL2	-0.300535	-0.292837	0.344985	-0.191605	-0.194233	0.0436687	0.291378
ENSG00000138814.17	PPP3CA	-0.238545	-0.289358	0.414767	-0.321104	-0.268501	-0.017825	0.35652
ENSG00000138942.16	RNF185	0.030979	-0.0549117	-0.00066355	-0.00104647	0.0105272	0.0554542	-0.0712415
ENSG00000139168.8	ZCRB1	0.0496435	0.0238787	-0.1895	0.0432921	0.102896	0.197857	-0.168731
ENSG00000139351.15	SYCP3	0.307913	0.0656145	-0.0741081	0.0932359	-0.0117757	-0.251426	-0.0216472
ENSG00000139372.15	TDG	-0.0509918	-0.049534	-0.0766209	0.090818	-0.0149052	-0.00298938	0.0558695
ENSG00000139613.12	SMARCC2	-0.105618	-0.201139	0.326486	-0.149266	-0.233017	-0.0614632	0.193186
ENSG00000139668.9	WDFY2	0.343705	0.211116	-0.415743	0.298429	0.344473	0.222018	-0.56767
ENSG00000139697.14	SBNO1	-0.321823	-0.330517	0.383653	-0.234907	-0.239985	0.0285717	0.331776
ENSG00000139767.10	SRRM4	-0.356939	-0.358384	0.542105	-0.242131	-0.389172	-0.0536553	0.439932
ENSG00000139865.16	TTC6	0.00620641	-0.0951163	0.127505	-0.200254	-0.12352	-0.170362	0.228029
ENSG00000139874.6	SSTR1	-0.210122	-0.23428	0.363038	-0.269958	-0.302296	-0.159285	0.4218
ENSG00000139973.16	SYT16	-0.315577	-0.35467	0.404934	-0.277301	-0.294578	-0.0531785	0.453927
ENSG00000140015.20	KCNH5	-0.250265	-0.277842	0.41876	-0.266709	-0.261794	-0.0536468	0.348186
ENSG00000140284.11	SLC27A2	-0.197537	-0.262514	0.298709	-0.287081	-0.271361	-0.160542	0.461401
ENSG00000140632.17	GLYR1	-0.162441	-0.224974	0.294448	-0.228309	-0.29425	-0.0938744	0.335162
ENSG00000140743.8	CDR2	-0.306075	-0.238344	0.395713	-0.304585	-0.259638	-0.109097	0.438863
ENSG00000140750.17	ARHGAP17	0.0979501	0.249903	-0.29027	0.267095	0.280348	0.255137	-0.478059
ENSG00000140848.17	CPNE2	0.0151643	0.116711	-0.338908	0.281042	0.270586	0.494859	-0.5182
ENSG00000140943.17	MBTPS1	-0.29986	-0.232325	0.46799	-0.268259	-0.266596	-0.0831454	0.341389
ENSG00000140992.19	PDPK1	-0.223429	-0.232301	0.501729	-0.305581	-0.235666	-0.0897047	0.308633
ENSG00000141338.14	ABCA8	-0.000186152	0.175215	-0.258395	0.146107	0.334677	0.648787	-0.618713
ENSG00000141404.16	GNAL	-0.220172	-0.262988	0.226677	-0.120161	-0.304559	-0.306863	0.557472
ENSG00000141429.13	GALNT1	0.000970622	0.00761133	-0.135741	0.143471	0.0845938	-0.0856831	0.0459365
ENSG00000141485.16	SLC13A5	0.444954	0.080113	-0.226408	0.131123	-0.139633	-0.205492	-0.0297459
ENSG00000141524.15	TMC6	-0.00961747	0.212548	-0.269124	0.149109	0.372189	0.550231	-0.579857
ENSG00000141540.11	TTYH2	0.0788559	0.200656	-0.320611	0.203175	0.34396	0.639258	-0.676908
ENSG00000141552.17	ANAPC11	0.0301775	-0.0952448	-0.0506624	-0.0668228	-0.0542005	-0.0346173	0.0884217
ENSG00000141564.15	RPTOR	-0.0833563	-0.19705	0.36358	-0.176835	-0.221046	0.0182979	0.112474
ENSG00000141576.16	RNF157	-0.282505	-0.284947	0.462342	-0.199806	-0.361699	0.0278602	0.334656
ENSG00000141668.10	CBLN2	-0.260272	-0.235861	0.393985	-0.267578	-0.346966	-0.171125	0.473457
ENSG00000141753.7	IGFBP4	0.0213554	0.179343	-0.0224714	-0.0473153	0.0264288	-0.349901	0.172919
ENSG00000141756.18	FKBP10	0.556706	0.310013	-0.389593	0.217324	0.162471	-0.237781	-0.289387
ENSG00000141934.10	PLPP2	-0.0445797	0.128147	-0.247526	0.104818	0.306729	0.660935	-0.574408
ENSG00000142082.15	SIRT3	-0.023109	-0.127814	0.334461	-0.234937	-0.279244	-0.143644	0.237853
ENSG00000142230.13	SAE1	-0.330571	-0.357699	0.377621	-0.286802	-0.286487	0.0324684	0.373673
ENSG00000142621.19	FHAD1	-0.154544	-0.198797	0.271165	-0.205656	-0.143897	0.00365976	0.207671
ENSG00000142686.8	C1orf216	-0.388471	-0.404473	0.458613	-0.339474	-0.330001	0.0274418	0.463509
ENSG00000142784.16	WDTC1	-0.12523	-0.147294	0.385998	-0.198069	-0.193828	0.0160311	0.104895
ENSG00000142875.19	PRKACB	-0.34576	-0.323156	0.289068	-0.19146	-0.180596	0.132578	0.292026
ENSG00000143061.17	IGSF3	-0.280619	-0.333037	0.384744	-0.169883	-0.388379	-0.295097	0.593235
ENSG00000143196.5	DPT	-0.0587304	-0.0614795	0.127936	-0.163896	-0.124317	0.000734265	0.141574
ENSG00000143294.15	PRCC	-0.266241	-0.232206	0.314689	-0.172561	-0.208118	0.086789	0.186321
ENSG00000143318.13	CASQ1	-0.185285	-0.317876	0.318828	-0.316188	-0.27151	-0.0156138	0.348613
ENSG00000143322.21	ABL2	-0.222409	-0.216572	0.27485	-0.0879987	-0.0616798	-0.0203824	0.158736
ENSG00000143340.6	FAM163A	-0.152801	-0.206148	0.258846	-0.248298	-0.306611	-0.169659	0.42658
ENSG00000143393.16	PI4KB	-0.151073	-0.124513	0.184874	-0.133706	-0.000409232	0.241099	-0.106256
ENSG00000143418.19	CERS2	0.111648	0.287075	-0.361192	0.210524	0.453849	0.495721	-0.686338
ENSG00000143486.16	EIF2D	0.159097	0.192308	-0.27269	0.139799	0.154	0.252998	-0.362105
ENSG00000143627.19	PKLR	-0.168052	-0.177296	0.19676	-0.146128	-0.227742	0.00737134	0.250097
ENSG00000143740.14	SNAP47	-0.204016	-0.318438	0.413551	-0.32907	-0.308785	-0.107593	0.403035
ENSG00000143811.19	PYCR2	0.145634	0.0403977	-0.219463	0.0786517	-0.0206322	0.252195	-0.220632
ENSG00000144010.9	TRIM43B	-0.0622188	-0.0366624	0.00358329	0.0155775	-0.0150487	0.0333211	0.00167412
ENSG00000144015.5	TRIM43	-0.0639674	-0.0682138	0.00370751	0.00112056	-0.0260097	0.00706827	0.0336661
ENSG00000144218.19	AFF3	-0.307158	-0.303905	0.51462	-0.157151	-0.226739	-0.130583	0.351286
ENSG00000144285.21	SCN1A	-0.281475	-0.241616	0.374378	-0.20693	-0.259189	0.0378592	0.313521
ENSG00000144290.17	SLC4A10	-0.313734	-0.347196	0.411468	-0.310887	-0.235074	-0.00853702	0.405002
ENSG00000144331.20	ZNF385B	-0.374473	-0.306856	0.541199	-0.33039	-0.294382	0.0749489	0.335119
ENSG00000144407.9	PTH2R	-0.175697	-0.208933	0.381218	-0.370275	-0.294333	-0.0765567	0.346667
ENSG00000144619.15	CNTN4	-0.339187	-0.316094	0.402758	-0.19429	-0.3087	-0.122121	0.478652
ENSG00000144635.9	DYNC1LI1	-0.373728	-0.307796	0.277762	-0.166901	-0.213714	0.0183136	0.387546
ENSG00000144724.20	PTPRG	0.199141	0.14724	-0.119011	0.119817	-0.0673953	-0.308025	0.108299
ENSG00000144827.9	ABHD10	-0.195393	-0.262535	0.18284	-0.127823	-0.151556	0.082097	0.206154
ENSG00000144843.11	ADPRH	0.141446	0.402354	-0.402459	0.206436	0.58199	-0.056479	-0.341351
ENSG00000144868.13	TMEM108	-0.0741491	-0.25074	0.332069	-0.183961	-0.343943	-0.308009	0.428987
ENSG00000144959.10	NCEH1	-0.260331	-0.272369	0.444746	-0.312587	-0.286042	-0.0658446	0.391481
ENSG00000145087.12	STXBP5L	-0.324149	-0.353795	0.416667	-0.286337	-0.288534	0.0385925	0.391437
ENSG00000145147.20	SLIT2	-0.347639	-0.309762	0.354801	-0.178815	-0.324358	-0.0304568	0.451146
ENSG00000145362.19	ANK2	-0.312342	-0.440666	0.454287	-0.197106	-0.277039	-0.00617405	0.370893
ENSG00000145451.13	GLRA3	-0.191465	-0.286157	0.331382	-0.310866	-0.284271	-0.161798	0.456789
ENSG00000145494.11	NDUFS6	-0.0782197	-0.157729	-0.00793271	-0.119346	-0.147977	0.0512332	0.175557
ENSG00000145526.12	CDH18	-0.26452	-0.327501	0.397274	-0.328017	-0.284877	-0.0828549	0.446104
ENSG00000145632.15	PLK2	-0.306975	-0.344149	0.362998	-0.28459	-0.333248	-0.176153	0.537126
ENSG00000145864.12	GABRB2	-0.309485	-0.327364	0.36091	-0.242348	-0.276416	-0.00450666	0.411191
ENSG00000145912.8	NHP2	-0.160485	-0.216742	0.105718	-0.177654	-0.160022	0.00235556	0.255028
ENSG00000145920.15	CPLX2	-0.160827	-0.274009	0.378779	-0.278313	-0.322694	-0.0846155	0.373514
ENSG00000145934.16	TENM2	-0.272049	-0.400995	0.436158	-0.262385	-0.388083	-0.126794	0.500325
ENSG00000146006.8	LRRTM2	-0.337727	-0.351073	0.36189	-0.128598	-0.176734	0.0118724	0.315374
ENSG00000146072.6	TNFRSF21	-0.399131	-0.284322	0.438469	-0.217212	-0.245187	0.173995	0.232732
ENSG00000146242.8	TPBG	-0.275772	-0.178205	0.39826	-0.277235	-0.302624	-0.0625877	0.378155
ENSG00000146267.12	FAXC	-0.3727	-0.419315	0.464997	-0.275218	-0.335588	-0.078018	0.516642
ENSG00000146352.13	CLVS2	-0.285691	-0.303776	0.391182	-0.197033	-0.187025	-0.0386746	0.343848
ENSG00000146426.18	TIAM2	-0.213712	-0.255119	0.430382	-0.296467	-0.245084	-0.224624	0.423687
ENSG00000146433.8	TMEM181	-0.281827	-0.217967	0.307522	-0.193809	-0.169677	0.0487759	0.233576
ENSG00000146670.10	CDCA5	-0.316603	-0.28773	0.370503	-0.251317	-0.285985	-0.0270563	0.369956
ENSG00000146950.13	SHROOM2	-0.273671	-0.286801	0.447319	-0.246488	-0.402555	-0.0795957	0.431911
ENSG00000147036.11	LANCL3	-0.101372	-0.204576	0.256966	-0.231117	-0.144832	-0.165103	0.315628
ENSG00000147459.18	DOCK5	0.0526322	0.167456	-0.25366	0.180588	0.332366	0.630934	-0.652675
ENSG00000147655.12	RSPO2	-0.231887	-0.263151	0.395698	-0.335158	-0.250505	-0.0558739	0.360526
ENSG00000147676.14	MAL2	-0.343318	-0.332673	0.384954	-0.30845	-0.348714	-0.0246855	0.489347
ENSG00000147912.13	FBXO10	-0.204605	-0.266786	0.476141	-0.32714	-0.308242	-0.135789	0.380234
ENSG00000148123.15	PLPPR1	-0.0113802	0.0431776	-0.348489	0.307431	0.103389	0.352903	-0.266958
ENSG00000148143.13	ZNF462	0.233763	0.0737379	-0.271859	0.344901	0.0726533	0.138657	-0.322588
ENSG00000148158.17	SNX30	-0.258446	-0.134583	0.0429679	-0.00346994	0.00767725	0.497108	-0.166191
ENSG00000148180.19	GSN	0.230066	0.309167	-0.431558	0.166853	0.40311	0.373304	-0.605504
ENSG00000148290.10	SURF1	0.106866	0.0196727	-0.130754	0.00896883	0.0334418	0.0864478	-0.10495
ENSG00000148335.14	NTMT1	-0.195062	-0.182984	0.167027	-0.173196	-0.108943	0.059579	0.176692
ENSG00000148396.18	SEC16A	-0.164708	-0.150214	0.397002	-0.173308	-0.212166	-0.0347275	0.154613
ENSG00000148400.12	NOTCH1	0.29415	0.262241	-0.358693	0.301747	0.185158	0.146819	-0.446371
ENSG00000148702.15	HABP2	-0.0621652	-0.0952919	0.294837	-0.279997	-0.156703	-0.0674741	0.165922
ENSG00000148798.11	INA	-0.388408	-0.374684	0.480757	-0.252938	-0.343	-0.0469806	0.474955
ENSG00000148842.18	CNNM2	-0.298544	-0.259872	0.446878	-0.155755	-0.253528	0.0803596	0.203166
ENSG00000148908.15	RGS10	0.000257391	0.0289582	-0.329202	0.0536005	0.541494	-0.0248738	-0.0796003
ENSG00000148948.8	LRRC4C	-0.346423	-0.347422	0.38432	-0.231087	-0.311185	0.0149805	0.407493
ENSG00000149187.18	CELF1	-0.180337	-0.250203	0.356198	-0.180842	-0.233497	-0.253029	0.378431
ENSG00000149260.18	CAPN5	-0.230241	-0.283848	0.403742	-0.188115	-0.28977	-0.138959	0.378569
ENSG00000149269.9	PAK1	-0.39674	-0.422233	0.449164	-0.359616	-0.370963	0.0294207	0.506209
ENSG00000149575.6	SCN2B	-0.269164	-0.326899	0.435102	-0.293304	-0.37931	0.0122975	0.397794
ENSG00000149582.16	TMEM25	-0.224169	-0.294091	0.514603	-0.381389	-0.375814	-0.109915	0.41696
ENSG00000149600.11	COMMD7	-0.0993434	-0.197339	0.241491	-0.167367	-0.249468	-0.169177	0.32427
ENSG00000149633.12	KIAA1755	0.238012	0.181011	-0.310342	0.247618	0.205033	0.458793	-0.598443
ENSG00000149654.11	CDH22	-0.198759	-0.272113	0.426067	-0.333279	-0.374693	-0.147396	0.456478
ENSG00000149970.16	CNKSR2	-0.258543	-0.328449	0.471077	-0.372753	-0.264191	-0.090979	0.416913
ENSG00000149972.11	CNTN5	-0.1963	-0.28598	0.239834	-0.222988	-0.29815	-0.176305	0.497906
ENSG00000150672.17	DLG2	-0.364884	-0.45174	0.373398	-0.160704	-0.249275	0.0793682	0.346406
ENSG00000150712.11	MTMR12	-0.240589	-0.211036	0.380812	-0.302189	-0.182528	0.00290943	0.247836
ENSG00000150760.12	DOCK1	0.309919	0.253556	-0.396023	0.299557	0.30323	0.379495	-0.644723
ENSG00000150995.19	ITPR1	-0.310452	-0.322704	0.507799	-0.335938	-0.330726	-0.054334	0.432642
ENSG00000151062.15	CACNA2D4	-0.0171413	0.108406	-0.175597	0.0369898	0.372251	0.174358	-0.262811
ENSG00000151067.22	CACNA1C	-0.295983	-0.300793	0.557305	-0.299855	-0.298746	-0.124935	0.399388
ENSG00000151090.19	THRB	-0.290155	-0.357554	0.512809	-0.396766	-0.336458	-0.104892	0.474717
ENSG00000151136.15	BTBD11	-0.250132	-0.314939	0.172738	-0.0920525	-0.333661	-0.103176	0.514949
ENSG00000151151.6	IPMK	0.0585933	0.0325457	-0.0756652	0.111477	0.109718	-0.180823	0.0325218
ENSG00000151276.23	MAGI1	-0.357119	-0.396506	0.32767	-0.205303	-0.350405	0.0121927	0.483138
ENSG00000151468.11	CCDC3	-0.173524	-0.193357	0.438696	-0.363003	-0.216446	-0.140542	0.318312
ENSG00000151490.14	PTPRO	-0.332392	-0.383153	0.341418	-0.215585	-0.292316	-0.249102	0.597054
ENSG00000151502.11	VPS26B	-0.298207	-0.343959	0.503918	-0.296423	-0.362633	-0.115798	0.445469
ENSG00000151623.15	NR3C2	0.0223883	-0.0384306	0.201914	-0.191084	-0.188374	-0.118931	0.167662
ENSG00000151687.14	ANKAR	0.168187	0.0948627	-0.220606	0.163863	0.183425	0.0508216	-0.237103
ENSG00000151729.11	SLC25A4	-0.3238	-0.320269	0.370012	-0.294999	-0.285368	0.00852988	0.4161
ENSG00000151917.18	BEND6	-0.284661	-0.239042	0.294369	-0.158759	-0.221066	0.0333514	0.315965
ENSG00000151948.12	GLT1D1	-0.357185	-0.420055	0.42951	-0.32226	-0.376194	0.0192762	0.492995
ENSG00000151952.16	TMEM132D	-0.321227	-0.367309	0.480899	-0.337706	-0.366342	-0.0988416	0.514669
ENSG00000152102.18	FAM168B	-0.313959	-0.258812	0.392092	-0.22814	-0.253082	0.096159	0.255286
ENSG00000152193.8	OBI1	-0.133724	-0.210261	0.181223	-0.0895646	-0.123137	-0.0709036	0.216854
ENSG00000152217.19	SETBP1	-0.295557	-0.274901	0.348966	-0.0637285	-0.295291	-0.125643	0.391904
ENSG00000152495.11	CAMK4	-0.286571	-0.36382	0.318597	-0.209871	-0.333566	-0.0936447	0.495117
ENSG00000152558.15	TMEM123	0.292342	0.427703	-0.51054	0.292816	0.40933	0.204746	-0.576871
ENSG00000152578.13	GRIA4	-0.260563	-0.3164	0.288118	-0.253782	-0.367469	-0.111858	0.525317
ENSG00000152642.10	GPD1L	-0.353719	-0.229132	0.417139	-0.246252	-0.231555	-0.0362238	0.362248
ENSG00000152669.9	CCNO	-0.0672666	-0.0969506	0.294437	-0.273663	-0.23946	-0.146895	0.262984
ENSG00000152822.14	GRM1	-0.282746	-0.370301	0.498221	-0.342396	-0.31641	-0.1509	0.491345
ENSG00000152953.13	STK32B	0.0138649	0.0241986	-0.165572	0.249702	0.177008	-0.0293243	-0.0712561
ENSG00000153048.11	CARHSP1	0.298652	0.23453	-0.34529	0.218629	0.257212	0.101801	-0.448152
ENSG00000153233.13	PTPRR	-0.336204	-0.413413	0.349494	-0.304936	-0.311081	-0.0199886	0.495883
ENSG00000153234.14	NR4A2	-0.200045	0.00569503	0.0747973	0.0430528	0.0413121	0.129406	-0.0256833
ENSG00000153303.17	FRMD1	0.00515606	0.0859636	-0.107517	0.0634233	0.0247006	-0.0320576	-0.014955
ENSG00000153531.13	ADPRHL1	-0.150919	-0.170343	0.424158	-0.321392	-0.211941	-0.06959	0.239024
ENSG00000153896.18	ZNF599	0.272544	0.208899	-0.41329	0.328478	0.227577	0.112171	-0.38794
ENSG00000153933.10	DGKE	-0.324713	-0.295472	0.323353	-0.2008	-0.246467	0.0199306	0.377847
ENSG00000153956.16	CACNA2D1	-0.29865	-0.323735	0.371141	-0.221847	-0.254591	-0.0775847	0.40392
ENSG00000154096.13	THY1	-0.310459	-0.357886	0.494024	-0.36272	-0.399665	0.00857945	0.432622
ENSG00000154122.14	ANKH	-0.318477	-0.283995	0.442945	-0.269158	-0.248076	0.149775	0.219331
ENSG00000154162.15	CDH12	-0.275563	-0.346018	0.355168	-0.222264	-0.335949	-0.0845079	0.456491
ENSG00000154429.11	CCSAP	-0.308575	-0.288378	0.298573	-0.168504	-0.165058	-0.022508	0.328221
ENSG00000154478.4	GPR26	-0.225861	-0.231624	0.302089	-0.214089	-0.242104	-0.0920532	0.36694
ENSG00000154493.19	C10orf90	0.0142624	0.115467	-0.262511	0.188977	0.281201	0.682482	-0.617682
ENSG00000154856.13	APCDD1	0.559938	0.287035	-0.42427	0.219526	0.0696797	-0.0602385	-0.339564
ENSG00000154917.11	RAB6B	-0.357382	-0.421343	0.520292	-0.347301	-0.358675	-0.00796746	0.475123
ENSG00000154975.14	CA10	-0.30284	-0.325594	0.375277	-0.299502	-0.392236	-0.107218	0.538069
ENSG00000155097.12	ATP6V1C1	-0.358472	-0.360819	0.412688	-0.309885	-0.270527	0.0339618	0.419847
ENSG00000155252.13	PI4K2A	-0.236789	-0.251537	0.445367	-0.312444	-0.303201	-0.0726755	0.35359
ENSG00000155368.16	DBI	0.292209	0.189436	-0.409293	0.131781	0.383613	0.015824	-0.328727
ENSG00000155511.18	GRIA1	-0.344278	-0.433381	0.421235	-0.23652	-0.356649	-0.139273	0.562124
ENSG00000155744.9	FAM126B	-0.317623	-0.314633	0.373242	-0.248758	-0.200668	-0.0197518	0.376276
ENSG00000155974.12	GRIP1	-0.249264	-0.356224	0.235555	-0.0164177	-0.270328	-0.162288	0.46642
ENSG00000156011.17	PSD3	-0.202737	-0.284761	0.396791	-0.299753	-0.163243	-0.0942668	0.326572
ENSG00000156113.23	KCNMA1	-0.327053	-0.390329	0.510641	-0.3286	-0.352438	-0.0632714	0.470555
ENSG00000156140.10	ADAMTS3	-0.209152	-0.30184	0.344753	-0.298593	-0.309969	-0.169695	0.468522
ENSG00000156345.17	CDK20	-0.219167	-0.298262	0.392484	-0.349624	-0.325889	-0.171053	0.485464
ENSG00000156471.13	PTDSS1	-0.24784	-0.333408	0.330773	-0.234918	-0.201483	-0.187155	0.447964
ENSG00000156486.8	KCNS2	-0.305607	-0.321991	0.462639	-0.363363	-0.284188	-0.0406436	0.415
ENSG00000156521.14	TYSND1	0.0368016	0.0294885	0.067813	-0.0679895	-0.0966867	-0.000954357	-0.00641937
ENSG00000156687.11	UNC5D	-0.335255	-0.39651	0.404117	-0.209973	-0.353212	-0.163507	0.547773
ENSG00000156959.9	LHFPL4	-0.236676	-0.285266	0.458101	-0.256757	-0.398325	-0.159073	0.449289
ENSG00000156976.17	EIF4A2	-0.298074	-0.287092	0.326394	-0.270466	-0.172682	0.00619996	0.351692
ENSG00000157064.11	NMNAT2	-0.409127	-0.414995	0.524707	-0.296268	-0.345459	0.00440019	0.46936
ENSG00000157077.14	ZFYVE9	-0.348983	-0.34178	0.41624	-0.271423	-0.258719	0.04596	0.365842
ENSG00000157087.20	ATP2B2	-0.373541	-0.375794	0.539038	-0.274755	-0.416966	0.0421813	0.433551
ENSG00000157152.17	SYN2	-0.342607	-0.445507	0.529782	-0.377471	-0.356524	0.000796197	0.466679
ENSG00000157191.20	NECAP2	0.399726	0.350299	-0.461674	0.247122	0.40227	0.0066062	-0.501971
ENSG00000157214.14	STEAP2	-0.162282	-0.211256	0.349673	-0.2879	-0.209475	-0.0987594	0.321562
ENSG00000157219.5	HTR5A	-0.282636	-0.315437	0.43026	-0.351871	-0.288559	-0.0670422	0.430894
ENSG00000157404.15	KIT	-0.234151	-0.281172	0.0328283	0.0437315	-0.335065	-0.107729	0.482473
ENSG00000157470.12	FAM81A	-0.268099	-0.301342	0.375498	-0.277803	-0.325581	-0.0118617	0.394899
ENSG00000157483.9	MYO1E	-0.0140117	0.181223	-0.308937	0.22848	0.409783	0.60001	-0.644844
ENSG00000157542.11	KCNJ6	-0.318435	-0.368413	0.444866	-0.255406	-0.304276	-0.0816109	0.42093
ENSG00000157680.15	DGKI	-0.33962	-0.374933	0.43201	-0.256524	-0.267249	0.00689978	0.389898
ENSG00000157693.15	TMEM268	-0.336539	-0.347774	0.534384	-0.357999	-0.328264	0.0147591	0.395275
ENSG00000157764.13	BRAF	-0.32095	-0.311682	0.33819	-0.148825	-0.213897	0.0186837	0.331374
ENSG00000157827.20	FMNL2	0.156987	0.148745	-0.284529	0.245504	0.289941	0.482978	-0.606772
ENSG00000157954.15	WIPI2	-0.204548	-0.276064	0.385237	-0.316129	-0.26928	0.0412159	0.249699
ENSG00000158077.4	NLRP14	0.0987676	0.0229846	-0.109612	0.0789518	-0.0147588	0.0967923	-0.120995
ENSG00000158109.15	TPRG1L	-0.228889	-0.322151	0.427597	-0.359421	-0.346651	-0.0344369	0.398265
ENSG00000158352.15	SHROOM4	-0.00253598	0.258363	-0.323986	0.248259	0.362535	0.62666	-0.654039
ENSG00000158480.11	SPATA2	-0.117487	-0.129158	0.441757	-0.30041	-0.124524	-0.0121645	0.0933058
ENSG00000158553.4	POM121L2	-0.0174518	-0.0379537	0.134745	-0.105272	-0.035269	-0.057188	0.0690412
ENSG00000158715.6	SLC45A3	-0.0611455	0.136786	-0.255586	0.18381	0.313965	0.693279	-0.605334
ENSG00000158856.18	DMTN	-0.232984	-0.310052	0.46307	-0.324627	-0.326946	-0.00835743	0.344589
ENSG00000158882.15	TOMM40L	-0.239575	-0.264229	0.374486	-0.248925	-0.310635	-0.0543597	0.363965
ENSG00000159164.10	SV2A	-0.395099	-0.422687	0.48685	-0.299582	-0.394749	0.0470656	0.468666
ENSG00000159228.13	CBR1	0.132293	0.143464	-0.361698	0.136841	0.29862	0.533386	-0.56089
ENSG00000159248.5	GJD2	-0.282924	-0.356657	0.177099	-0.139233	-0.315387	-0.0536122	0.512787
ENSG00000159348.13	CYB5R1	0.174795	0.0214995	-0.17902	0.0318523	-0.0335273	0.0406735	-0.0504218
ENSG00000159352.15	PSMD4	-0.140527	-0.252787	0.143267	-0.18639	-0.176522	0.0966094	0.178662
ENSG00000159842.15	ABR	-0.131633	-0.294609	0.400239	-0.229205	-0.36132	-0.107761	0.364902
ENSG00000160310.18	PRMT2	-0.137757	-0.0925289	-0.0330801	0.0329226	0.0730564	0.165101	-0.0709809
ENSG00000160396.9	HIPK4	-0.167986	-0.211059	0.410902	-0.285672	-0.357085	-0.0389633	0.310288
ENSG00000160445.11	ZER1	-0.220288	-0.296815	0.515885	-0.318439	-0.316097	-0.00937958	0.288531
ENSG00000160710.17	ADAR	-0.248817	-0.239464	0.332594	-0.190195	-0.155253	0.00369297	0.239656
ENSG00000160716.6	CHRNB2	-0.344799	-0.37422	0.49244	-0.270148	-0.420896	-0.0376468	0.48136
ENSG00000160803.8	UBQLN4	-0.0835344	-0.163882	0.342997	-0.184328	-0.214725	-0.193138	0.262472
ENSG00000161544.10	CYGB	-0.115877	-0.238007	0.212127	-0.181831	-0.261656	-0.102829	0.355261
ENSG00000161981.10	SNRNP25	-0.118145	-0.265091	0.210652	-0.206688	-0.295975	0.00589515	0.293257
ENSG00000162188.6	GNG3	-0.288885	-0.340731	0.324657	-0.26572	-0.379612	-0.00520665	0.455139
ENSG00000162191.13	UBXN1	0.0357488	0.0398724	-0.169858	0.0595347	0.0310892	0.0860092	-0.103909
ENSG00000162374.17	ELAVL4	-0.302433	-0.307381	0.44337	-0.269322	-0.273435	-0.0649103	0.403531
ENSG00000162517.13	PEF1	-0.260911	-0.275807	0.272805	-0.277066	-0.263719	0.0972657	0.282682
ENSG00000162543.6	UBXN10	-0.063733	-0.175182	0.281425	-0.28704	-0.235195	-0.129584	0.301259
ENSG00000162607.13	USP1	0.0952867	0.082717	-0.180481	0.137895	0.206388	0.0989096	-0.248952
ENSG00000162639.16	HENMT1	-0.322857	-0.361513	0.331296	-0.261249	-0.257191	0.0503849	0.371926
ENSG00000162706.13	CADM3	-0.288004	-0.351476	0.478718	-0.335414	-0.364076	-0.143868	0.50233
ENSG00000162728.5	KCNJ9	-0.307926	-0.248589	0.428107	-0.296412	-0.309312	0.137703	0.225352
ENSG00000162817.7	C1orf115	-0.278519	-0.372161	0.441394	-0.405996	-0.380873	-0.106897	0.524576
ENSG00000162852.14	CNST	-0.273652	-0.230368	0.402864	-0.322474	-0.157253	-0.0765362	0.346294
ENSG00000162946.22	DISC1	0.157673	0.261038	-0.432025	0.286205	0.419888	0.112012	-0.372062
ENSG00000162951.11	LRRTM1	-0.243054	-0.342208	0.377126	-0.244239	-0.37049	-0.172082	0.509564
ENSG00000162981.14	LRATD1	-0.222891	-0.230516	0.428051	-0.375856	-0.317248	-0.179402	0.464603
ENSG00000162992.3	NEUROD1	-0.0214964	-0.116484	0.2118	-0.223815	-0.211262	-0.331154	0.35214
ENSG00000163125.15	RPRD2	-0.079135	-0.138216	0.266314	-0.0983184	-0.13088	-0.029068	0.0944955
ENSG00000163155.12	LYSMD1	-0.148777	-0.155018	0.162719	-0.0677832	-0.113335	-0.0206582	0.15115
ENSG00000163171.7	CDC42EP3	-0.294804	-0.203231	0.230149	-0.108921	-0.1956	-0.23885	0.452969
ENSG00000163399.16	ATP1A1	-0.42165	-0.328053	0.462567	-0.286236	-0.291393	0.101011	0.370059
ENSG00000163453.11	IGFBP7	0.320329	0.415213	-0.390973	0.154893	0.331893	-0.139499	-0.284202
ENSG00000163513.18	TGFBR2	0.0981684	0.541075	-0.362217	0.178862	0.549456	-0.0710732	-0.330418
ENSG00000163590.14	PPM1L	-0.25615	-0.315147	0.381384	-0.189083	-0.293291	-0.109156	0.413142
ENSG00000163673.7	DCLK3	-0.111185	-0.236398	0.264252	-0.257237	-0.264443	-0.299153	0.471969
ENSG00000163736.4	PPBP	0.142648	0.198845	-0.135952	0.0912828	0.22171	-0.157936	-0.130557
ENSG00000163818.17	LZTFL1	-0.197602	-0.221712	0.336161	-0.292754	-0.227827	-0.0840082	0.363036
ENSG00000163833.8	FBXO40	-0.19341	-0.254092	0.392324	-0.351339	-0.250987	0.00639944	0.294438
ENSG00000163947.11	ARHGEF3	-0.37145	-0.319744	0.42808	-0.29792	-0.23611	-0.0473261	0.437466
ENSG00000163950.13	SLBP	-0.206975	-0.203679	0.26156	-0.248977	-0.176896	-0.123629	0.359791
ENSG00000163995.20	ABLIM2	-0.258759	-0.318252	0.491835	-0.375576	-0.379248	-0.0593166	0.43042
ENSG00000164050.13	PLXNB1	0.378386	0.227701	-0.324299	0.277056	0.189853	0.201939	-0.540281
ENSG00000164076.17	CAMKV	-0.281435	-0.414514	0.470297	-0.354839	-0.402978	-0.14043	0.545439
ENSG00000164111.15	ANXA5	0.299127	0.400592	-0.477172	0.208953	0.501753	0.0698612	-0.492839
ENSG00000164112.13	TMEM155	-0.341451	-0.302208	0.41062	-0.287251	-0.315184	0.0805768	0.36856
ENSG00000164142.16	FAM160A1	-0.175932	-0.227867	0.432694	-0.308125	-0.263601	-0.159109	0.340175
ENSG00000164236.12	ANKRD33B	-0.297896	-0.310866	0.540779	-0.351703	-0.322277	-0.0248151	0.379094
ENSG00000164300.17	SERINC5	0.180777	0.279682	-0.449939	0.354055	0.34336	0.391473	-0.607876
ENSG00000164649.20	CDCA7L	0.272759	0.303534	-0.436533	0.363158	0.305758	0.101774	-0.451435
ENSG00000164651.16	SP8	-0.0771753	-0.0776262	0.0400357	-0.0186965	-0.213374	-0.31963	0.421726
ENSG00000164690.8	SHH	-0.137062	-0.222834	0.269036	-0.150317	-0.281554	-0.0852362	0.335162
ENSG00000164715.6	LMTK2	-0.385691	-0.330834	0.618692	-0.339894	-0.333963	-0.0401385	0.426924
ENSG00000164742.16	ADCY1	-0.375681	-0.381769	0.548463	-0.214256	-0.416333	-0.0633711	0.482281
ENSG00000165023.7	DIRAS2	-0.376055	-0.358611	0.476462	-0.29101	-0.259409	0.161976	0.296447
ENSG00000165061.15	ZMAT4	-0.307396	-0.33352	0.387547	-0.305055	-0.345131	-0.0525096	0.480005
ENSG00000165152.9	TMEM246	-0.438339	-0.403899	0.508348	-0.328423	-0.274725	0.063702	0.413124
ENSG00000165194.15	PCDH19	-0.273226	-0.392044	0.345936	-0.184754	-0.377675	-0.202381	0.565051
ENSG00000165300.7	SLITRK5	-0.296856	-0.312116	0.439888	-0.236584	-0.250987	-0.0704872	0.370297
ENSG00000165349.12	SLC7A3	-0.155737	-0.192335	0.183019	-0.101118	-0.15191	-0.107146	0.278916
ENSG00000165355.7	FBXO33	-0.198547	-0.174755	0.308829	-0.289238	-0.109252	0.00969818	0.211121
ENSG00000165379.13	LRFN5	-0.259045	-0.309366	0.436283	-0.321191	-0.274282	-0.135099	0.430437
ENSG00000165480.16	SKA3	-0.0537471	-0.0575839	0.0542501	0.0252254	0.00549287	-0.100371	0.0883812
ENSG00000165495.16	PKNOX2	-0.272076	-0.272036	0.476013	-0.301347	-0.382156	-0.0972596	0.432465
ENSG00000165548.11	TMEM63C	-0.239878	-0.252407	0.54008	-0.278731	-0.259136	-0.0294788	0.263617
ENSG00000165553.4	NGB	0.0280282	-0.127057	0.270718	-0.316632	-0.236949	-0.184045	0.245614
ENSG00000165617.14	DACT1	-0.100227	-0.0687288	0.017945	0.00418693	-0.0664412	-0.229437	0.269713
ENSG00000165646.14	SLC18A2	-0.129054	-0.0831825	0.0170528	0.0144695	-0.0107419	0.0633073	0.0627727
ENSG00000165731.20	RET	-0.320855	-0.267021	0.426825	-0.196216	-0.288104	0.064158	0.304477
ENSG00000165801.10	ARHGEF40	0.419168	0.302169	-0.454472	0.304688	0.271651	-0.0516937	-0.39251
ENSG00000165868.14	HSPA12A	-0.429483	-0.381032	0.518073	-0.304222	-0.34291	0.0832005	0.418306
ENSG00000165879.9	FRAT1	-0.0106848	0.0251184	0.0714729	-0.053836	0.01819	0.00310348	-0.0367954
ENSG00000165912.16	PACSIN3	0.185533	0.142885	-0.355973	0.212175	0.123399	0.352748	-0.415426
ENSG00000165916.8	PSMC3	-0.174939	-0.278969	0.123873	-0.147678	-0.186894	0.126591	0.196063
ENSG00000166033.13	HTRA1	0.478316	0.180284	-0.479312	0.222416	0.179495	0.161463	-0.432073
ENSG00000166073.10	GPR176	-0.318741	-0.339101	0.445544	-0.264071	-0.292008	-0.148045	0.496981
ENSG00000166128.13	RAB8B	-0.0386488	-0.0197827	-0.0200625	0.0768177	0.190948	-0.0224043	-0.0480862
ENSG00000166167.18	BTRC	-0.317417	-0.381428	0.483455	-0.321826	-0.305657	-0.0405947	0.43151
ENSG00000166170.9	BAG5	-0.250554	-0.200283	0.251073	-0.170777	-0.133002	0.0777899	0.193532
ENSG00000166206.15	GABRB3	-0.359207	-0.388988	0.502915	-0.344934	-0.32246	-0.0915161	0.50679
ENSG00000166326.7	TRIM44	-0.380437	-0.289491	0.348304	-0.201571	-0.186934	0.196924	0.224469
ENSG00000166394.15	CYB5R2	-0.0755793	0.0933835	-0.307659	0.159018	0.262212	0.691576	-0.526125
ENSG00000166402.8	TUB	-0.167113	-0.300792	0.343954	-0.175559	-0.361062	-0.243997	0.503019
ENSG00000166446.15	CDYL2	-0.195739	-0.154295	0.423439	-0.288901	-0.112314	-0.146531	0.279458
ENSG00000166501.14	PRKCB	-0.361391	-0.388871	0.403784	-0.292213	-0.3424	0.00691297	0.476641
ENSG00000166579.15	NDEL1	-0.359115	-0.317279	0.392569	-0.333187	-0.302196	-0.00996209	0.441996
ENSG00000166619.15	BLCAP	-0.217165	-0.326833	0.354276	-0.272433	-0.366539	-0.104964	0.436158
ENSG00000166664.13	CHRFAM7A	-0.139657	-0.183277	0.191251	-0.134288	-0.253666	-0.142753	0.350221
ENSG00000166780.11	BMERB1	-0.346143	-0.409329	0.476331	-0.33001	-0.343383	0.0460818	0.416958
ENSG00000166793.12	YPEL4	-0.194323	-0.207724	0.365556	-0.276485	-0.277798	0.0516904	0.230631
ENSG00000166800.10	LDHAL6A	-0.0950327	-0.103402	0.161346	-0.111752	-0.113815	-0.0714677	0.162564
ENSG00000166801.15	FAM111A	0.31073	0.431477	-0.490209	0.284861	0.396474	-0.0842427	-0.359371
ENSG00000166828.3	SCNN1G	-0.0486432	-0.109988	0.0681739	0.000992201	-0.0271395	-0.179661	0.191134
ENSG00000166847.10	DCTN5	-0.208559	-0.338372	0.350234	-0.193536	-0.273423	-0.104681	0.371577
ENSG00000166863.12	TAC3	-0.157096	-0.237698	0.0542468	-0.124628	-0.286741	-0.16284	0.50611
ENSG00000166887.15	VPS39	-0.171426	-0.243622	0.346571	-0.193824	-0.220117	0.0620185	0.159158
ENSG00000166908.18	PIP4K2C	-0.308553	-0.259655	0.515516	-0.368572	-0.292633	-0.00225559	0.346989
ENSG00000166912.17	MTMR10	0.303461	0.234767	-0.444726	0.27554	0.323932	0.394084	-0.621327
ENSG00000166963.13	MAP1A	-0.323316	-0.353806	0.511614	-0.259329	-0.306778	0.0778765	0.312785
ENSG00000166974.13	MAPRE2	-0.375047	-0.322541	0.355921	-0.187675	-0.144279	0.141061	0.23752
ENSG00000167037.18	SGSM1	-0.326538	-0.376823	0.565889	-0.337423	-0.329391	-0.0195242	0.397783
ENSG00000167074.15	TEF	-0.0201913	-0.137082	0.385528	-0.309752	-0.176188	-0.145747	0.193836
ENSG00000167139.9	TBC1D21	-0.0899038	-0.0539207	0.120756	-0.0917391	-0.0620941	0.0848033	0.020033
ENSG00000167191.12	GPRC5B	0.377947	0.261944	-0.409108	0.216896	0.306783	0.343481	-0.636618
ENSG00000167323.11	STIM1	-0.0847254	-0.193343	0.393814	-0.253628	-0.302583	-0.110448	0.277893
ENSG00000167371.21	PRRT2	-0.221453	-0.281722	0.478747	-0.332427	-0.361867	-0.0587039	0.371723
ENSG00000167515.10	TRAPPC2L	-0.189947	-0.222017	0.0294421	-0.105634	-0.206516	0.247084	0.113462
ENSG00000167642.13	SPINT2	-0.296078	-0.33118	0.323071	-0.299013	-0.323516	-0.0752962	0.483696
ENSG00000167778.9	SPRYD3	-0.256092	-0.359919	0.399736	-0.313787	-0.354762	0.0071713	0.396938
ENSG00000167895.14	TMC8	0.00516097	0.174388	-0.262073	0.115882	0.54071	0.105601	-0.296779
ENSG00000167962.14	ZNF598	-0.0299762	0.00893786	0.169047	-0.106474	-0.0812511	-0.0496266	0.0294562
ENSG00000167995.16	BEST1	0.137373	0.21792	-0.400083	0.216497	0.406325	0.45566	-0.591839
ENSG00000168003.16	SLC3A2	0.418255	0.291269	-0.314917	0.0968404	0.191168	-0.236143	-0.194079
ENSG00000168032.10	ENTPD3	-0.294255	-0.310402	0.249747	-0.190705	-0.324953	-0.0423291	0.489682
ENSG00000168297.16	PXK	-0.0925116	0.087433	-0.186173	0.137674	0.256662	0.698035	-0.548658
ENSG00000168306.13	ACOX2	0.541015	0.2719	-0.305282	0.110599	0.0995417	-0.213579	-0.232222
ENSG00000168490.14	PHYHIP	-0.246122	-0.323982	0.509125	-0.378972	-0.337023	-0.0519827	0.391283
ENSG00000168672.4	LRATD2	0.128276	0.277495	-0.386977	0.322859	0.358238	0.300917	-0.537997
ENSG00000168781.22	PPIP5K1	-0.300866	-0.322426	0.45996	-0.316206	-0.306773	-0.0347005	0.411808
ENSG00000168785.8	TSPAN5	-0.432212	-0.34971	0.447301	-0.284557	-0.265437	0.128398	0.332579
ENSG00000168830.8	HTR1E	-0.224274	-0.268257	0.479236	-0.374372	-0.245044	-0.0664715	0.33979
ENSG00000168938.6	PPIC	0.349411	0.426656	-0.340437	0.193058	0.249478	-0.12315	-0.310028
ENSG00000168952.15	STXBP6	-0.0531194	-0.142783	0.0399498	-0.0871658	-0.183448	-0.0533755	0.242454
ENSG00000169057.22	MECP2	-0.242567	-0.230001	0.418058	-0.124006	-0.192687	0.0412408	0.164379
ENSG00000169116.11	PARM1	-0.323681	-0.327242	0.432332	-0.331241	-0.324948	-0.072207	0.486341
ENSG00000169247.12	SH3TC2	-0.034226	0.121843	-0.234063	0.183058	0.255419	0.728547	-0.615993
ENSG00000169258.7	GPRIN1	-0.244578	-0.371398	0.424738	-0.248189	-0.350431	-0.253213	0.518355
ENSG00000169427.8	KCNK9	-0.329056	-0.290389	0.547553	-0.292903	-0.302727	-0.0680706	0.357726
ENSG00000169504.15	CLIC4	0.103025	0.320359	-0.410172	0.288827	0.483303	0.332229	-0.586131
ENSG00000169641.13	LUZP1	-0.296454	-0.261994	0.510197	-0.300799	-0.255102	0.00586186	0.306806
ENSG00000169744.13	LDB2	-0.344841	-0.345509	0.446828	-0.318955	-0.34607	-0.0824877	0.496542
ENSG00000169764.15	UGP2	-0.113009	-0.217332	0.244519	-0.180026	-0.134015	0.0131022	0.20199
ENSG00000169851.15	PCDH7	-0.28562	-0.357101	0.39435	-0.254771	-0.314997	-0.0109776	0.414761
ENSG00000169860.7	P2RY1	0.592953	0.164504	-0.417644	0.214354	0.0377565	-0.120545	-0.241852
ENSG00000169891.18	REPS2	-0.390638	-0.345957	0.369916	-0.245059	-0.272112	0.153318	0.338453
ENSG00000169933.15	FRMPD4	-0.388375	-0.417653	0.490349	-0.296605	-0.342801	-0.0277381	0.500474
ENSG00000169946.14	ZFPM2	-0.263838	-0.244692	0.438928	-0.217556	-0.223904	-0.0507136	0.289018
ENSG00000170011.14	MYRIP	-0.15162	-0.105894	0.246706	-0.115075	-0.132989	-0.000211431	0.165848
ENSG00000170231.15	FABP6	-0.164311	-0.24503	0.154755	-0.0656321	-0.135789	0.134852	0.139312
ENSG00000170315.14	UBB	-0.0568038	-0.144185	0.0464787	-0.190339	-0.0284082	0.115903	0.0488119
ENSG00000170419.10	VSTM2A	-0.248504	-0.285078	0.341365	-0.298592	-0.307457	-0.163494	0.519903
ENSG00000170500.12	LONRF2	-0.345474	-0.400436	0.481799	-0.327075	-0.302872	-0.0848172	0.495646
ENSG00000170579.17	DLGAP1	-0.389456	-0.402281	0.492033	-0.301403	-0.369692	0.00379021	0.491169
ENSG00000170775.3	GPR37	-0.0318675	0.153735	-0.285982	0.185061	0.30503	0.707021	-0.620906
ENSG00000170786.12	SDR16C5	-0.274299	-0.268596	0.403551	-0.3512	-0.308418	-0.0671281	0.427879
ENSG00000170846.17	AC093323.1	-0.216327	-0.323437	0.253391	-0.253012	-0.225406	0.00301208	0.330032
ENSG00000170921.15	TANC2	-0.382078	-0.382051	0.51616	-0.22133	-0.32727	-0.0692543	0.43634
ENSG00000171044.11	XKR6	-0.136852	-0.131947	0.248601	-0.0991433	-0.152564	-0.214815	0.301087
ENSG00000171136.7	RLN3	-0.0172568	0.0518745	-0.0312991	0.0496573	0.00257572	-0.0310674	-0.0148715
ENSG00000171224.9	FAM241B	-0.275708	-0.367175	0.35202	-0.297637	-0.389025	-0.0365369	0.477875
ENSG00000171246.6	NPTX1	-0.324398	-0.370023	0.575529	-0.372957	-0.296678	0.0843492	0.311196
ENSG00000171303.7	KCNK3	-0.250764	-0.290704	0.324168	-0.241027	-0.352841	-0.18729	0.526361
ENSG00000171365.17	CLCN5	-0.0554515	-0.0627768	0.125138	-0.059627	-0.0568723	-0.134004	0.181468
ENSG00000171385.9	KCND3	-0.194316	-0.280737	0.447992	-0.330826	-0.168709	-0.120725	0.33434
ENSG00000171435.14	KSR2	-0.279395	-0.321331	0.55961	-0.287072	-0.291373	-0.0264692	0.336867
ENSG00000171603.17	CLSTN1	-0.353497	-0.404195	0.538443	-0.345949	-0.388556	0.0273838	0.432272
ENSG00000171606.18	ZNF274	0.235685	0.265775	-0.371776	0.281434	0.335479	0.106887	-0.462363
ENSG00000171617.14	ENC1	-0.35628	-0.406737	0.474822	-0.376835	-0.355366	-0.125806	0.56886
ENSG00000171720.10	HDAC3	-0.159885	-0.129256	0.210543	-0.131218	-0.196072	-0.112749	0.261153
ENSG00000171729.14	TMEM51	0.267464	0.214182	-0.325124	0.099976	0.191294	-0.185691	-0.0982662
ENSG00000171735.19	CAMTA1	-0.344829	-0.362813	0.408187	-0.210679	-0.287433	0.0307864	0.400239
ENSG00000171840.12	NINJ2	-0.065519	0.0997631	-0.272019	0.122876	0.307572	0.70237	-0.5653
ENSG00000171914.16	TLN2	-0.373188	-0.453531	0.549013	-0.327136	-0.342423	0.0317274	0.432089
ENSG00000172005.11	MAL	0.0853339	0.112151	-0.30611	0.142	0.258951	0.632401	-0.595225
ENSG00000172031.7	EPHX4	-0.21036	-0.204945	0.372019	-0.337136	-0.244704	-0.112869	0.383181
ENSG00000172037.14	LAMB2	0.450847	0.494006	-0.353914	0.211163	0.243481	-0.229608	-0.324545
ENSG00000172137.19	CALB2	-0.11569	-0.231509	0.0486024	-0.124885	-0.284189	-0.31481	0.565831
ENSG00000172348.14	RCAN2	-0.371069	-0.306097	0.336859	-0.242495	-0.296459	0.117667	0.365436
ENSG00000172350.10	ABCG4	-0.285792	-0.292937	0.482488	-0.273285	-0.399737	-0.0457525	0.413901
ENSG00000172375.13	C2CD2L	-0.244134	-0.27486	0.423616	-0.317726	-0.393268	-0.0814895	0.427712
ENSG00000172379.21	ARNT2	-0.132487	-0.285597	0.347154	-0.245888	-0.323287	-0.111723	0.373825
ENSG00000172500.12	FIBP	-0.235668	-0.31217	0.196245	-0.168044	-0.312195	0.084051	0.318386
ENSG00000172568.5	FNDC9	-0.202719	-0.246799	0.29144	-0.325649	-0.226224	-0.119858	0.396466
ENSG00000172731.14	LRRC20	-0.159148	-0.242089	0.357254	-0.200361	-0.393092	-0.0825608	0.360806
ENSG00000172795.16	DCP2	-0.190006	-0.178805	0.240816	-0.0961553	-0.0257015	-0.126333	0.220232
ENSG00000172915.18	NBEA	-0.369932	-0.412322	0.416783	-0.172632	-0.305659	-0.0735734	0.473004
ENSG00000173011.12	TADA2B	-0.0328251	-0.0431902	0.28593	-0.142918	-0.148749	-0.125532	0.100916
ENSG00000173124.14	ACSM6	-0.0376881	-0.108536	0.137215	-0.0325893	-0.0963184	-0.0546822	0.109151
ENSG00000173137.12	ADCK5	-0.0610886	-0.114218	0.183097	-0.125952	-0.245003	-0.140786	0.252129
ENSG00000173213.9	TUBB8P12	-0.0642427	-0.0995545	0.121044	-0.117236	-0.058847	-0.0224606	0.119736
ENSG00000173320.12	STOX2	-0.418816	-0.355222	0.408232	-0.2083	-0.236421	0.197835	0.261498
ENSG00000173406.15	DAB1	-0.194169	-0.245318	0.188372	-0.0596372	-0.282516	-0.297578	0.510089
ENSG00000173418.12	NAA20	-0.120693	-0.165704	0.0630593	-0.15223	-0.105885	0.0111889	0.224465
ENSG00000173452.13	TMEM196	-0.234514	-0.242889	0.273058	-0.210088	-0.223768	-0.132055	0.423838
ENSG00000173456.5	RNF26	-0.253293	-0.197066	0.376056	-0.196277	-0.240098	0.132511	0.14817
ENSG00000173545.5	ZNF622	-0.271705	-0.245062	0.168356	-0.162538	-0.0839067	0.197282	0.119134
ENSG00000173726.11	TOMM20	-0.357877	-0.310766	0.322125	-0.225545	-0.216344	0.0941362	0.338025
ENSG00000173786.17	CNP	-0.00894957	0.116496	-0.30081	0.18257	0.254047	0.747217	-0.628244
ENSG00000174021.11	GNG5	0.378086	0.331836	-0.408723	0.184901	0.372757	-0.187233	-0.292187
ENSG00000174136.13	RGMB	-0.304744	-0.301417	0.39278	-0.259639	-0.291101	-0.131106	0.454072
ENSG00000174231.17	PRPF8	-0.261729	-0.238419	0.361261	-0.103903	-0.135736	0.0333069	0.155006
ENSG00000174282.12	ZBTB4	-0.115008	-0.142591	0.361124	-0.166355	-0.206488	0.0152796	0.127521
ENSG00000174453.10	VWC2L	-0.290967	-0.341209	0.344338	-0.208599	-0.298868	0.0723982	0.34942
ENSG00000174469.23	CNTNAP2	-0.376806	-0.398377	0.418069	-0.244225	-0.347467	-0.0142493	0.485296
ENSG00000174473.16	GALNTL6	-0.237848	-0.361605	0.230364	-0.203285	-0.334232	-0.226033	0.60163
ENSG00000174482.10	LINGO2	-0.243558	-0.365283	0.323857	-0.23512	-0.354538	-0.171528	0.525458
ENSG00000174516.15	PELI3	-0.256428	-0.272957	0.410286	-0.285735	-0.340899	0.0605669	0.300227
ENSG00000174684.7	B4GAT1	-0.22646	-0.333698	0.370364	-0.325069	-0.318549	-0.0372312	0.407183
ENSG00000174738.13	NR1D2	-0.10563	-0.118931	0.205498	-0.190959	-0.0595583	0.0290697	0.109667
ENSG00000175130.7	MARCKSL1	0.124329	0.086944	-0.411364	0.342643	0.14888	0.404673	-0.44806
ENSG00000175137.11	SH3BP5L	-0.184716	-0.149645	0.416878	-0.283835	-0.215546	-0.0785497	0.227052
ENSG00000175224.16	ATG13	-0.179431	-0.135031	0.195292	-0.0906607	-0.121244	0.371874	-0.110888
ENSG00000175344.18	CHRNA7	-0.206743	-0.243667	0.24354	-0.206926	-0.298113	-0.178879	0.468489
ENSG00000175550.8	DRAP1	-0.0954038	-0.168237	0.0202797	-0.128366	-0.160476	0.0603435	0.173488
ENSG00000175707.9	KDF1	0.05094	-0.0362899	0.222528	-0.235787	-0.0603828	-0.133718	0.0646775
ENSG00000175766.13	EIF4E1B	-0.139305	-0.189748	0.342523	-0.275423	-0.241316	-0.0449675	0.263844
ENSG00000175866.15	BAIAP2	-0.244822	-0.289535	0.517414	-0.35032	-0.256666	-0.0380796	0.308061
ENSG00000175874.10	CREG2	-0.32652	-0.333966	0.411095	-0.302394	-0.304294	0.0253826	0.4058
ENSG00000175931.13	UBE2O	-0.358002	-0.367885	0.576867	-0.30985	-0.342017	-0.00387535	0.389049
ENSG00000176095.12	IP6K1	-0.202334	-0.251738	0.514511	-0.3385	-0.25762	-0.061671	0.263447
ENSG00000176396.11	EID2	-0.274206	-0.336315	0.270687	-0.231663	-0.274707	-0.0114418	0.418631
ENSG00000176485.11	PLAAT3	0.0629783	0.163057	-0.291587	0.145483	0.33995	0.630876	-0.651975
ENSG00000176749.9	CDK5R1	-0.320034	-0.338626	0.54186	-0.292615	-0.382412	-0.189107	0.513457
ENSG00000176771.17	NCKAP5	0.125108	0.111446	-0.365389	0.364408	0.227609	0.402106	-0.503477
ENSG00000176884.15	GRIN1	-0.250575	-0.289301	0.491665	-0.31314	-0.349191	0.00754282	0.328274
ENSG00000176890.16	TYMS	-0.0535794	0.100155	-0.30379	0.223569	0.206375	0.584086	-0.481986
ENSG00000176994.11	SMCR8	-0.25122	-0.175763	0.413415	-0.195089	-0.133581	-0.0181824	0.18467
ENSG00000177098.8	SCN4B	-0.247533	-0.190948	0.416143	-0.217794	-0.292782	0.0455313	0.267646
ENSG00000177105.10	RHOG	0.0101255	0.165462	-0.325017	0.149997	0.427919	0.525941	-0.56971
ENSG00000177108.5	ZDHHC22	-0.255301	-0.279948	0.474859	-0.325464	-0.217294	0.0254188	0.261346
ENSG00000177169.10	ULK1	-0.136976	-0.145477	0.432165	-0.244464	-0.195319	-0.0900655	0.190747
ENSG00000177181.15	RIMKLA	-0.358001	-0.347019	0.475143	-0.245938	-0.350736	-0.00655283	0.443295
ENSG00000177301.15	KCNA2	-0.262711	-0.294864	0.477596	-0.253667	-0.325972	0.0442718	0.31304
ENSG00000177459.11	ERICH5	-0.0833678	-0.191025	0.230461	-0.173175	-0.176663	-0.0830992	0.249971
ENSG00000177511.6	ST8SIA3	-0.347838	-0.414058	0.456668	-0.334835	-0.321938	0.00682828	0.453941
ENSG00000177519.4	RPRM	-0.186242	-0.214449	0.279611	-0.0782532	-0.164759	-0.0234963	0.177015
ENSG00000177570.14	SAMD12	-0.328492	-0.3531	0.421568	-0.261506	-0.325087	0.0851376	0.354535
ENSG00000177614.11	PGBD5	-0.331084	-0.381669	0.563738	-0.389295	-0.379658	-0.0545168	0.47315
ENSG00000177807.10	KCNJ10	0.396544	0.156043	-0.349242	0.190273	0.11251	0.16891	-0.388864
ENSG00000178104.19	PDE4DIP	0.177716	0.0161126	0.0377507	0.0051111	0.079454	-0.153183	-0.0562531
ENSG00000178171.10	AMER3	-0.292364	-0.356527	0.544659	-0.313756	-0.416214	-0.161098	0.490021
ENSG00000178222.13	RNF212	-0.047638	-0.0183569	0.0897256	-0.0512975	-0.0581833	-0.0129241	0.0630408
ENSG00000178385.15	PLEKHM3	-0.359319	-0.344317	0.503309	-0.268465	-0.207255	0.0940582	0.272589
ENSG00000178394.4	HTR1A	-0.0985189	-0.205899	0.353282	-0.311155	-0.16225	-0.219625	0.313834
ENSG00000178537.10	SLC25A20	0.561347	0.240734	-0.404526	0.148475	0.223464	-0.118071	-0.354497
ENSG00000178662.16	CSRNP3	-0.302352	-0.343912	0.343718	-0.115338	-0.246883	-0.0704177	0.39479
ENSG00000178928.8	TPRX1	-0.00967439	-0.0134125	0.0203586	-0.00135392	0.00594438	-0.0660476	0.0235813
ENSG00000178965.14	ERICH3	-0.312593	-0.366307	0.424318	-0.331242	-0.2695	-0.0273557	0.432565
ENSG00000178974.10	FBXO34	-0.311016	-0.294368	0.423733	-0.362053	-0.238645	-0.121188	0.46911
ENSG00000179104.9	TMTC2	0.0619854	0.132572	-0.363618	0.282656	0.306406	0.614407	-0.622972
ENSG00000179387.10	ELMOD2	0.0615459	0.0635688	-0.125228	0.11575	0.0881508	0.0424672	-0.122503
ENSG00000179388.9	EGR3	-0.236164	-0.248422	0.370476	-0.314218	-0.278829	-0.0751688	0.387987
ENSG00000179455.9	MKRN3	0.102413	0.136447	-0.40163	0.355674	0.181626	0.441167	-0.484799
ENSG00000179542.16	SLITRK4	-0.228138	-0.287011	0.360059	-0.266903	-0.264832	-0.119261	0.413016
ENSG00000180425.11	C11orf71	0.0530647	0.064588	-0.295592	0.126796	0.149205	0.299189	-0.27521
ENSG00000180543.5	TSPYL5	-0.379795	-0.374385	0.37285	-0.210922	-0.325805	0.0177262	0.442624
ENSG00000180611.7	MB21D2	-0.291751	-0.315278	0.293759	-0.147108	-0.291178	-0.179034	0.484579
ENSG00000180875.5	GREM2	-0.355244	-0.364557	0.382237	-0.142921	-0.257154	-0.0389685	0.411945
ENSG00000180900.19	SCRIB	0.216308	0.14968	-0.0843259	0.0945755	0.0471316	0.0118833	-0.242829
ENSG00000180901.11	KCTD2	-0.165918	-0.244334	0.415007	-0.319317	-0.234839	-0.0587415	0.260581
ENSG00000181023.8	OR56B1	-0.00266939	3.2795e-05	0.0103224	-0.00477336	0.0715949	0.0390989	-0.0629639
ENSG00000181656.7	GPR88	-0.142928	-0.281184	0.281406	-0.312053	-0.278875	-0.193663	0.460025
ENSG00000181754.7	AMIGO1	-0.29035	-0.333434	0.483157	-0.305302	-0.376758	-0.0136354	0.416454
ENSG00000181924.7	COA4	0.229159	0.138126	-0.448158	0.238161	0.274158	0.178712	-0.381173
ENSG00000182022.18	CHST15	-0.358703	-0.211938	0.457392	-0.230022	-0.161002	-0.144649	0.373435
ENSG00000182247.10	UBE2E2	-0.322214	-0.344671	0.41865	-0.348852	-0.263703	0.0464211	0.362166
ENSG00000182255.7	KCNA4	-0.222871	-0.345333	0.452949	-0.376864	-0.290515	-0.100441	0.422824
ENSG00000182256.13	GABRG3	-0.363451	-0.428668	0.405449	-0.199825	-0.333066	0.0486222	0.426252
ENSG00000182463.16	TSHZ2	-0.214969	-0.226284	0.353613	-0.247609	-0.131488	0.0274132	0.198943
ENSG00000182568.17	SATB1	-0.325857	-0.366507	0.475432	-0.267964	-0.329897	-0.0369413	0.440928
ENSG00000182732.18	RGS6	-0.279531	-0.268043	0.512134	-0.373435	-0.355627	-0.169494	0.498299
ENSG00000182836.10	PLCXD3	-0.29997	-0.339115	0.277712	-0.139731	-0.209983	0.0853837	0.315671
ENSG00000182901.16	RGS7	-0.349393	-0.369063	0.403399	-0.321659	-0.350552	-0.0384771	0.503148
ENSG00000182957.16	SPATA13	0.123178	0.238345	-0.419745	0.303256	0.541429	0.345267	-0.609531
ENSG00000183023.18	SLC8A1	-0.323301	-0.367288	0.380758	-0.169456	-0.219845	0.00167378	0.356064
ENSG00000183166.11	CALN1	-0.318814	-0.373874	0.328499	-0.0471247	-0.272346	-0.0706125	0.418579
ENSG00000183283.16	DAZAP2	0.155662	0.190081	-0.391206	0.165866	0.274461	0.291269	-0.389111
ENSG00000183454.17	GRIN2A	-0.386155	-0.371619	0.43789	-0.283181	-0.352705	0.0138156	0.467151
ENSG00000183624.14	HMCES	-0.167584	-0.259074	0.312066	-0.255896	-0.322751	-0.045239	0.339984
ENSG00000183715.13	OPCML	-0.418518	-0.43692	0.519087	-0.29142	-0.355507	0.0276475	0.480077
ENSG00000183775.11	KCTD16	-0.267738	-0.302329	0.377085	-0.279428	-0.257679	-0.0885637	0.426054
ENSG00000183780.13	SLC35F3	-0.283443	-0.255415	0.515343	-0.371816	-0.261062	-0.0421491	0.355715
ENSG00000183783.7	KCTD8	-0.269684	-0.288549	0.285461	-0.206585	-0.280463	0.102674	0.299278
ENSG00000183826.18	BTBD9	-0.173856	-0.297365	0.512179	-0.371085	-0.32244	-0.203572	0.434976
ENSG00000184185.10	KCNJ12	-0.216004	-0.196998	0.398843	-0.284141	-0.323063	-0.129426	0.389982
ENSG00000184194.5	GPR173	-0.0623701	-0.174996	0.272685	-0.048808	-0.272391	-0.115364	0.187472
ENSG00000184205.14	TSPYL2	-0.124904	-0.175018	0.252397	-0.254409	-0.253854	-0.0887304	0.315232
ENSG00000184271.17	POU6F1	-0.222149	-0.195305	0.396062	-0.194955	-0.317941	-0.0742119	0.325418
ENSG00000184349.13	EFNA5	-0.259477	-0.29604	0.514408	-0.292452	-0.28484	-0.0209404	0.308785
ENSG00000184408.10	KCND2	-0.256903	-0.34063	0.3315	-0.194901	-0.303162	-0.156008	0.504779
ENSG00000184557.4	SOCS3	0.135653	0.278439	-0.170826	0.0488458	0.430165	-0.14055	-0.235835
ENSG00000184613.10	NELL2	-0.409236	-0.432726	0.490155	-0.308985	-0.294647	-0.0624503	0.498369
ENSG00000184702.20	SEPTIN5	-0.168277	-0.299225	0.403668	-0.312796	-0.382659	-0.162404	0.45802
ENSG00000184708.18	EIF4ENIF1	-0.277427	-0.235001	0.347902	-0.181663	-0.206684	0.0971182	0.17812
ENSG00000184845.4	DRD1	-0.268847	-0.287397	0.44435	-0.349454	-0.244772	-0.0162567	0.339237
ENSG00000185046.18	ANKS1B	-0.314774	-0.310906	0.336901	-0.254316	-0.172027	0.243959	0.158421
ENSG00000185090.14	MANEAL	-0.283201	-0.342032	0.401673	-0.20774	-0.409876	-0.115302	0.467086
ENSG00000185339.9	TCN2	0.251245	0.529421	-0.390151	0.22585	0.233495	-0.144158	-0.252792
ENSG00000185352.8	HS6ST3	-0.314191	-0.342377	0.397826	-0.297509	-0.348094	-0.161733	0.563515
ENSG00000185442.13	FAM174B	-0.305419	-0.295745	0.394795	-0.262928	-0.374652	0.0636747	0.350669
ENSG00000185475.11	TMEM179B	0.276631	0.286369	-0.409265	0.190048	0.300712	0.10057	-0.405854
ENSG00000185518.11	SV2B	-0.370109	-0.415948	0.490657	-0.356753	-0.336565	0.0645214	0.420584
ENSG00000185634.12	SHC4	0.105612	0.128094	-0.308264	0.208407	0.25379	0.567203	-0.586773
ENSG00000185651.14	UBE2L3	-0.0276786	-0.0921865	0.230431	-0.197144	-0.0806424	0.000361494	0.0520856
ENSG00000185666.14	SYN3	-0.231131	-0.254345	0.461287	-0.242604	-0.191514	-0.088776	0.282615
ENSG00000185716.12	MOSMO	-0.235638	-0.161711	0.328032	-0.204311	-0.107386	0.0109827	0.212506
ENSG00000185742.7	C11orf87	-0.339716	-0.334633	0.431258	-0.302931	-0.367638	-0.0515951	0.496328
ENSG00000185760.15	KCNQ5	-0.379081	-0.342767	0.517426	-0.30515	-0.346747	0.0124208	0.429823
ENSG00000185896.11	LAMP1	0.0501416	0.183354	-0.279813	0.119584	0.273747	0.440205	-0.479695
ENSG00000185924.7	RTN4RL1	-0.273278	-0.295952	0.467265	-0.298804	-0.368332	-0.178648	0.492137
ENSG00000185933.6	CALHM1	-0.257733	-0.297174	0.445324	-0.312533	-0.36534	0.0358228	0.344392
ENSG00000186010.19	NDUFA13	-0.0560937	-0.187066	0.013409	-0.132723	-0.151601	0.0620419	0.148693
ENSG00000186094.17	AGBL4	-0.310139	-0.388725	0.450487	-0.330094	-0.380108	-0.0371126	0.487498
ENSG00000186130.5	ZBTB6	0.0641244	-0.0184384	-0.119765	0.111995	0.105087	0.0350076	-0.107505
ENSG00000186143.11	PRR30	-0.103143	-0.0399107	-0.0467071	0.0492933	0.00686777	0.0723616	-0.00648943
ENSG00000186222.5	BLOC1S4	-0.0319674	-0.117201	0.079595	-0.125339	-0.116548	-0.107361	0.168345
ENSG00000186260.16	MRTFB	-0.291852	-0.281484	0.512293	-0.36471	-0.200844	-0.0784641	0.360746
ENSG00000186288.5	PABPC1L2A	-0.318449	-0.297831	0.467834	-0.30459	-0.279368	0.0117526	0.354081
ENSG00000186298.12	PPP1CC	0.124353	0.137181	-0.167297	0.115703	0.210438	-0.0648314	-0.153803
ENSG00000186479.5	RGS7BP	-0.36867	-0.325299	0.419164	-0.245811	-0.237508	0.0481246	0.371233
ENSG00000186487.19	MYT1L	-0.390953	-0.424737	0.50515	-0.258516	-0.352847	-0.106754	0.53172
ENSG00000186868.15	MAPT	-0.306066	-0.317279	0.472105	-0.181021	-0.332608	-0.0065944	0.326118
ENSG00000187189.11	TSPYL4	-0.369255	-0.395817	0.474976	-0.33414	-0.31293	0.00100078	0.459385
ENSG00000187323.12	DCC	-0.285515	-0.319843	0.399029	-0.0964002	-0.319835	-0.00208305	0.320332
ENSG00000187416.12	LHFPL3	0.152201	0.115685	-0.258007	0.239223	0.118428	-0.00205937	-0.105571
ENSG00000187559.6	FOXD4L3	-0.0585686	-0.129118	0.256831	-0.218218	-0.123801	-0.0584473	0.152094
ENSG00000187773.8	DIPK1C	0.215876	0.106594	-0.421627	0.217283	0.124406	0.40001	-0.426459
ENSG00000188042.8	ARL4C	-0.326274	-0.320069	0.214244	-0.0872268	-0.336616	-0.135603	0.554301
ENSG00000188153.13	COL4A5	0.0553526	0.156903	-0.319717	0.264333	0.267356	0.668532	-0.648845
ENSG00000188186.10	LAMTOR4	-0.0190758	-0.077069	-0.103721	-0.0614191	-0.0535425	0.154347	-0.00490071
ENSG00000188191.15	PRKAR1B	-0.248094	-0.32818	0.460061	-0.35015	-0.361772	-0.0276679	0.394057
ENSG00000188419.14	CHM	-0.273001	-0.24429	0.318129	-0.188165	-0.148867	0.0231004	0.28603
ENSG00000188643.11	S100A16	0.417722	0.256344	-0.480159	0.192336	0.286869	-0.0821767	-0.304807
ENSG00000188707.6	ZBED6CL	-0.0078701	-0.0127387	0.0199888	0.0583315	-0.141481	-0.217538	0.20267
ENSG00000188859.6	FAM78B	-0.365649	-0.331321	0.51723	-0.260922	-0.334753	-0.0869795	0.45855
ENSG00000188897.9	AC099489.1	0.0179306	0.13715	-0.185357	0.116005	0.157893	0.283019	-0.302832
ENSG00000188976.11	NOC2L	-0.256167	-0.260834	0.34251	-0.237054	-0.277181	0.0324388	0.276976
ENSG00000189067.12	LITAF	0.120681	0.226833	-0.4307	0.24639	0.498076	0.460357	-0.640627
ENSG00000189159.16	JPT1	-0.288079	-0.378123	0.323153	-0.174331	-0.330627	-0.224434	0.54928
ENSG00000189195.13	BTBD8	-0.259382	-0.290622	0.31878	-0.20535	-0.24234	-0.00717337	0.353959
ENSG00000189221.9	MAOA	0.580802	0.312199	-0.317776	0.106845	0.199436	-0.272405	-0.24907
ENSG00000189241.7	TSPYL1	-0.284127	-0.36417	0.444476	-0.368303	-0.332565	-0.038925	0.457698
ENSG00000189367.15	KIAA0408	-0.368073	-0.303972	0.434838	-0.16831	-0.18305	-0.0478257	0.3333
ENSG00000189375.11	TBC1D28	-0.0572526	-0.0530296	0.0612044	-0.0331001	-0.0949991	-0.000788201	0.0768367
ENSG00000189410.12	SH2D5	-0.17951	-0.26379	0.366907	-0.310813	-0.369762	-0.0844339	0.410692
ENSG00000189420.8	ZFP92	-0.190663	-0.206508	0.431094	-0.23895	-0.252622	-0.127806	0.329787
ENSG00000196090.12	PTPRT	-0.350852	-0.381758	0.56251	-0.311601	-0.313694	0.0118253	0.385264
ENSG00000196187.12	TMEM63A	-0.0271997	0.115711	-0.230633	0.175731	0.24584	0.677187	-0.570281
ENSG00000196227.11	FAM217B	-0.235425	-0.274132	0.363367	-0.222026	-0.206179	0.0522968	0.252254
ENSG00000196277.16	GRM7	-0.272081	-0.349095	0.435517	-0.254454	-0.385176	-0.255753	0.566006
ENSG00000196350.9	ZNF729	-0.105752	-0.121957	0.176027	-0.0622653	-0.0434631	0.107984	0.0162428
ENSG00000196368.5	NUDT11	-0.238571	-0.301711	0.341679	-0.233767	-0.207845	-0.238489	0.468907
ENSG00000196420.7	S100A5	-0.071818	-0.0524442	0.160157	-0.172608	-0.112477	-0.00505566	0.118501
ENSG00000196565.15	HBG2	0.0151982	-0.015792	-0.0331123	0.0803894	-0.0270406	-0.0583182	0.0106257
ENSG00000196581.11	AJAP1	-0.33775	-0.37163	0.517353	-0.322769	-0.319573	-0.0764061	0.449938
ENSG00000196588.17	MRTFA	-0.200415	-0.215571	0.482828	-0.298021	-0.201639	-0.0712963	0.226755
ENSG00000196730.13	DAPK1	-0.120527	-0.247392	0.403636	-0.257367	-0.287543	-0.299257	0.440266
ENSG00000196821.10	ILRUN	-0.189203	-0.236227	0.407807	-0.282215	-0.250485	-0.0449092	0.283426
ENSG00000196876.17	SCN8A	-0.402968	-0.411352	0.532794	-0.296733	-0.375529	0.0516095	0.441999
ENSG00000196878.15	LAMB3	-0.264242	-0.303732	0.296858	-0.263088	-0.275323	0.0719436	0.326344
ENSG00000196943.14	NOP9	-0.102212	-0.0623902	0.0959926	-0.0110276	-0.0434939	0.159749	-0.0715087
ENSG00000196975.16	ANXA4	0.187445	0.248754	-0.345005	0.191142	0.296466	0.39375	-0.557942
ENSG00000197024.9	ZNF398	-0.233551	-0.263509	0.304635	-0.12665	-0.189541	-0.0564279	0.271374
ENSG00000197077.13	KIAA1671	0.0492521	-0.0934317	0.380476	-0.191436	-0.23613	-0.161285	0.155257
ENSG00000197147.13	LRRC8B	-0.363167	-0.325996	0.316642	-0.213329	-0.276418	0.127462	0.344273
ENSG00000197157.11	SND1	-0.223575	-0.2221	0.300665	-0.221886	-0.110756	0.013438	0.1974
ENSG00000197381.16	ADARB1	-0.347988	-0.331896	0.53054	-0.291783	-0.389195	-0.130705	0.516675
ENSG00000197386.12	HTT	-0.277873	-0.370061	0.545258	-0.28444	-0.322426	-0.0642389	0.388681
ENSG00000197461.13	PDGFA	-0.0348972	0.0683232	-0.145356	0.0609206	0.224	0.32343	-0.330431
ENSG00000197535.14	MYO5A	-0.410537	-0.417233	0.507256	-0.259734	-0.300276	0.0520339	0.417235
ENSG00000197555.9	SIPA1L1	-0.219461	-0.292308	0.498413	-0.34975	-0.330964	-0.143522	0.432091
ENSG00000197694.16	SPTAN1	-0.280194	-0.39757	0.470119	-0.214891	-0.402977	-0.116213	0.465047
ENSG00000197872.11	FAM49A	-0.362258	-0.414392	0.396874	-0.224484	-0.341322	-0.056116	0.512209
ENSG00000197935.6	ZNF311	0.137335	0.129846	-0.307962	0.254416	0.151442	0.128341	-0.280001
ENSG00000197977.4	ELOVL2	0.529246	0.187598	-0.424234	0.28545	0.147197	-0.203005	-0.231991
ENSG00000198053.11	SIRPA	-0.106877	-0.245552	0.45587	-0.285431	-0.277707	-0.0304784	0.212866
ENSG00000198093.11	ZNF649	0.168777	0.110363	-0.338232	0.264405	0.234329	0.162133	-0.334268
ENSG00000198105.14	ZNF248	-0.230437	-0.205887	0.338104	-0.141287	-0.230819	-0.0732716	0.292083
ENSG00000198133.8	TMEM229B	-0.256584	-0.220753	0.37761	-0.121609	-0.332228	-0.17124	0.409215
ENSG00000198183.12	BPIFA1	-0.0514021	-0.0470455	0.0393825	0.0126378	-0.0322438	-0.0044215	0.0377436
ENSG00000198216.12	CACNA1E	-0.355899	-0.413805	0.549391	-0.281363	-0.367798	-0.136854	0.51274
ENSG00000198356.11	GET3	-0.171726	-0.254413	0.192831	-0.214488	-0.206594	0.00639452	0.279226
ENSG00000198513.11	ATL1	-0.362715	-0.351692	0.379878	-0.314805	-0.287693	0.0894179	0.385392
ENSG00000198668.12	CALM1	-0.31432	-0.382302	0.387552	-0.280961	-0.321062	-0.0394897	0.482929
ENSG00000198673.10	TAFA2	-0.267795	-0.302829	0.348688	-0.297308	-0.333344	-0.128454	0.510394
ENSG00000198689.11	SLC9A6	-0.284278	-0.360769	0.402047	-0.294164	-0.280316	-0.0137231	0.406038
ENSG00000198719.9	DLL1	0.261242	0.281079	-0.33221	0.255241	0.217897	0.222721	-0.521377
ENSG00000198753.12	PLXNB3	0.12754	0.144183	-0.235287	0.206836	0.154755	0.509558	-0.533968
ENSG00000198794.12	SCAMP5	-0.316511	-0.35466	0.506751	-0.325029	-0.395918	-0.00580145	0.42984
ENSG00000198825.15	INPP5F	-0.377211	-0.359346	0.3894	-0.222436	-0.268087	0.0114915	0.430995
ENSG00000198853.12	RUSC2	-0.275277	-0.318923	0.512478	-0.248023	-0.367094	-0.00672283	0.332414
ENSG00000198910.14	L1CAM	-0.373761	-0.378754	0.568591	-0.268745	-0.352475	-0.0806355	0.446097
ENSG00000198915.11	RASGEF1A	-0.204379	-0.272937	0.39864	-0.322198	-0.313459	-0.160564	0.45048
ENSG00000198925.12	ATG9A	-0.211034	-0.225404	0.399775	-0.27699	-0.257914	0.0607911	0.204855
ENSG00000198929.13	NOS1AP	-0.328101	-0.349406	0.541368	-0.310656	-0.242893	0.0852093	0.274505
ENSG00000198945.7	L3MBTL3	-0.208383	-0.190826	0.275085	-0.122381	-0.125437	-0.174979	0.290232
ENSG00000198963.11	RORB	-0.0653623	-0.242862	0.343309	-0.183024	-0.240175	-0.10922	0.246587
ENSG00000203797.10	DDO	0.444947	0.20802	-0.455686	0.178621	0.250377	0.224852	-0.507037
ENSG00000204071.10	TCEAL6	-0.178924	-0.262921	0.287563	-0.30661	-0.298662	-0.0458617	0.383743
ENSG00000204116.11	CHIC1	-0.287375	-0.253011	0.313051	-0.20224	-0.193769	0.0714895	0.286744
ENSG00000204131.9	NHSL2	-0.0701821	-0.100812	0.249545	-0.253794	-0.128389	-0.194125	0.265178
ENSG00000204161.14	TMEM273	-2.31398e-05	0.162621	-0.276344	0.136912	0.41838	0.554972	-0.58056
ENSG00000204178.11	MACO1	-0.177417	-0.147797	0.206101	-0.0987921	-0.0979311	-0.0707407	0.188209
ENSG00000204231.10	RXRB	-0.142736	-0.133218	0.300964	-0.205526	-0.217893	0.0594777	0.132235
ENSG00000204314.12	PRRT1	-0.198142	-0.229591	0.377507	-0.269584	-0.292759	-0.00140229	0.279166
ENSG00000204442.4	FAM155A	-0.243362	-0.338643	0.38764	-0.24706	-0.345975	-0.0822806	0.447121
ENSG00000204590.12	GNL1	-0.316009	-0.316597	0.342677	-0.221552	-0.273111	0.108422	0.309121
ENSG00000204843.12	DCTN1	-0.395673	-0.367498	0.422841	-0.282922	-0.353925	0.198154	0.30248
ENSG00000205279.8	CTXN3	-0.120234	-0.115649	0.253195	-0.248336	-0.197343	-0.136226	0.305898
ENSG00000205358.3	MT1H	0.199491	0.101552	-0.118385	-0.0580487	0.0890791	-0.124984	-0.0339586
ENSG00000205629.12	LCMT1	-0.308736	-0.357468	0.30928	-0.25264	-0.284596	0.0637441	0.364411
ENSG00000205927.5	OLIG2	0.136895	0.161287	-0.347241	0.194663	0.206808	0.494335	-0.51745
ENSG00000205937.12	RNPS1	-0.223618	-0.246248	0.409241	-0.252256	-0.27047	-0.0372095	0.295214
ENSG00000206190.11	ATP10A	0.150602	0.463052	-0.198363	0.147329	0.11809	-0.0393738	-0.212909
ENSG00000206432.4	TMEM200C	-0.240457	-0.242062	0.314054	-0.193335	-0.261037	-0.250996	0.479125
ENSG00000206503.13	HLA-A	0.231067	0.341816	-0.398897	0.142111	0.371819	-0.0600851	-0.27682
ENSG00000206535.8	LNP1	-0.266604	-0.31344	0.238876	-0.190899	-0.306079	0.0547343	0.365795
ENSG00000206557.6	TRIM71	-0.112874	-0.204404	0.198237	-0.0894295	-0.22018	-0.275538	0.397275
ENSG00000213085.10	CFAP45	0.113188	0.148773	-0.181857	0.116029	0.155807	-0.0220631	-0.151306
ENSG00000213203.3	GIMAP1	0.128827	0.410415	-0.372389	0.100828	0.434175	-0.0444302	-0.249319
ENSG00000213420.8	GPC2	0.102706	0.130202	-0.267583	0.255253	0.121293	0.0530005	-0.188924
ENSG00000213424.9	KRT222	-0.32947	-0.327543	0.365543	-0.265857	-0.283749	0.0389443	0.407995
ENSG00000213578.6	CPLX3	-0.127419	-0.250631	0.0226144	-0.0476637	-0.290034	0.0875889	0.265854
ENSG00000213585.11	VDAC1	-0.330014	-0.327948	0.312976	-0.256991	-0.241877	-0.0283049	0.442222
ENSG00000213672.8	NCKIPSD	-0.221883	-0.256015	0.467981	-0.309628	-0.258156	0.0454024	0.225678
ENSG00000213722.9	DDAH2	0.363772	0.297904	-0.40329	0.206746	0.30087	-0.218478	-0.238884
ENSG00000213934.8	HBG1	-0.064901	-0.027157	0.00887512	0.0642391	-0.0321053	-0.0396977	0.0457384
ENSG00000214013.9	GANC	0.126338	0.202016	-0.328301	0.272769	0.26763	0.3884	-0.51841
ENSG00000214376.6	VSTM5	-0.293263	-0.32602	0.461924	-0.315215	-0.334722	0.0655839	0.340093
ENSG00000214517.10	PPME1	-0.400917	-0.417788	0.434548	-0.303555	-0.340497	0.0653814	0.442248
ENSG00000214575.9	CPEB1	-0.282901	-0.274588	0.354859	-0.248991	-0.214765	0.327701	0.0595454
ENSG00000214652.6	ZNF727	-0.0024423	-0.0319645	0.0319003	0.00327352	0.0428618	0.197827	-0.143515
ENSG00000214753.4	HNRNPUL2	-0.259934	-0.306205	0.39155	-0.23671	-0.253016	0.0951012	0.232689
ENSG00000215012.9	RTL10	-0.251521	-0.271054	0.481106	-0.29396	-0.286983	-0.0606148	0.332549
ENSG00000215218.4	UBE2QL1	-0.415106	-0.389479	0.526503	-0.299827	-0.314569	0.0324363	0.417978
ENSG00000215475.5	SIAH3	-0.285112	-0.341971	0.21716	0.00843132	-0.327465	-0.184371	0.528595
ENSG00000215712.10	TMEM242	-0.275508	-0.267661	0.351309	-0.263599	-0.172936	-0.0343757	0.348946
ENSG00000217236.2	SP9	-0.203629	-0.246702	0.120375	0.00669789	-0.215635	-0.134207	0.394622
ENSG00000217930.8	PAM16	-0.0369358	-0.0972925	0.0747304	-0.102915	-0.196457	-0.0511197	0.16465
ENSG00000218336.9	TENM3	-0.360301	-0.447096	0.389579	-0.202492	-0.298892	-0.00944366	0.442639
ENSG00000220205.9	VAMP2	-0.320133	-0.37265	0.376835	-0.244948	-0.324202	0.0941776	0.355016
ENSG00000221823.11	PPP3R1	-0.303859	-0.327243	0.455782	-0.309117	-0.271832	0.00945142	0.377686
ENSG00000221866.9	PLXNA4	-0.399134	-0.385655	0.535604	-0.176086	-0.377576	-0.125481	0.512886
ENSG00000225327.3	USP17L3	-0.0390063	-0.0616235	0.0567375	-0.00168483	-0.0344398	0.0171701	0.0194965
ENSG00000227051.6	C14orf132	-0.0822942	-0.219181	0.347086	-0.289763	-0.301608	-0.223776	0.37179
ENSG00000232040.4	ZBED9	-0.229739	-0.283814	0.35128	-0.185884	-0.210745	-0.140318	0.367573
ENSG00000233932.6	CTXN2	-0.179014	-0.18804	0.317868	-0.260842	-0.169468	-0.0298404	0.262133
ENSG00000234965.2	SHISA8	-0.0367001	-0.0954196	0.0341021	-0.117279	-0.199682	-0.15338	0.311347
ENSG00000235109.7	ZSCAN31	0.0466547	-0.0215724	0.174894	-0.197006	0.0452583	-0.117777	0.0348366
ENSG00000239672.7	NME1	-0.259478	-0.344022	0.235675	-0.228453	-0.268416	-0.0249454	0.420965
ENSG00000240771.8	ARHGEF25	-0.175325	-0.275414	0.494449	-0.385153	-0.348375	-0.0988616	0.365783
ENSG00000240891.8	PLCXD2	-0.279249	-0.275542	0.375683	-0.0731461	-0.145874	-0.0604044	0.267289
ENSG00000241839.10	PLEKHO2	0.564456	0.294629	-0.426629	0.202215	0.253837	-0.236052	-0.299871
ENSG00000241878.11	PISD	-0.173456	-0.240908	0.436379	-0.357999	-0.23927	-0.138269	0.337164
ENSG00000241945.8	PWP2	0.00456207	0.0251706	0.0232197	-0.0321999	0.00660056	0.0257879	-0.0477764
ENSG00000241973.11	PI4KA	-0.36346	-0.372604	0.56941	-0.342754	-0.33574	0.013777	0.407286
ENSG00000242372.8	EIF6	-0.215864	-0.241744	0.155641	-0.161856	-0.200577	0.0073918	0.272643
ENSG00000242732.4	RTL5	-0.259811	-0.252657	0.464225	-0.255029	-0.328385	-0.057889	0.319466
ENSG00000243749.1	TMEM35B	0.238429	0.419807	-0.385671	0.153635	0.374753	-0.0418733	-0.316596
ENSG00000244038.9	DDOST	-0.0897229	-0.103214	0.0296838	-0.0593426	-0.030915	-0.0974827	0.179106
ENSG00000250366.2	TUNAR	-0.183058	-0.22697	0.290588	-0.208033	-0.255514	-0.195545	0.430559
ENSG00000253719.4	ATXN7L3B	-0.349618	-0.354795	0.37424	-0.219788	-0.296869	0.00958266	0.410546
ENSG00000254772.10	EEF1G	0.113029	0.0486387	-0.228364	0.138672	0.236925	-0.0723995	-0.130983
ENSG00000254999.4	BRK1	-0.170439	-0.238104	0.165926	-0.196253	-0.163992	-0.0610082	0.318714
ENSG00000255374.3	TAS2R43	-0.0203627	0.00286981	-0.0346457	0.0443403	0.0144446	-0.0103631	0.0055157
ENSG00000256977.12	LIMS3	-0.0047218	-0.0473121	0.0405189	0.0203217	-0.0257309	-0.0386886	0.0121443
ENSG00000258484.4	SPESP1	0.10295	0.0733205	-0.136432	-0.0216335	0.0782878	-0.013174	-0.0499466
ENSG00000261115.6	TMEM178B	-0.304315	-0.391933	0.40267	-0.209062	-0.404808	-0.14551	0.549441
ENSG00000261456.5	TUBB8	0.027948	-0.0416247	0.123522	-0.105959	-0.0377229	-0.10009	0.0751927
ENSG00000261649.6	GOLGA6L7	-0.0890932	-0.0485576	0.181977	-0.0560285	-0.132425	0.048107	0.0548251
ENSG00000262655.4	SPON1	0.646709	0.171573	-0.413475	0.217608	0.117187	-0.131883	-0.308186
ENSG00000264364.3	DYNLL2	-0.239816	-0.226074	0.225013	-0.154717	-0.260767	0.142108	0.214735
ENSG00000266714.9	MYO15B	0.144297	0.238801	-0.256063	0.230356	0.134438	0.224142	-0.364104
ENSG00000266967.7	AARSD1	-0.193658	-0.302559	0.217014	-0.175233	-0.306015	0.00859303	0.334433
ENSG00000267909.3	CCDC177	-0.289899	-0.333203	0.474956	-0.262517	-0.344256	-0.150582	0.465793
ENSG00000271824.2	SMIM32	-0.146508	-0.13981	0.170562	-0.093669	-0.100542	0.201943	0.0262514
ENSG00000273079.5	GRIN2B	-0.365685	-0.444618	0.424555	-0.209525	-0.377889	-0.122111	0.556971
ENSG00000273820.2	USP27X	-0.267025	-0.379805	0.413172	-0.28801	-0.314339	-0.0257615	0.40182
ENSG00000274211.6	SOCS7	-0.268245	-0.315397	0.430882	-0.18865	-0.305195	-0.136316	0.384915
ENSG00000274611.3	TBC1D3	-0.0169786	-0.0384267	-0.00589103	0.0609105	-0.0137463	0.0310086	-0.0110766
ENSG00000274744.2	ELOA3D	0.0142032	-0.0479302	0.0169739	0.00499575	-0.0517781	-0.0154861	0.019305
ENSG00000276293.4	PIP4K2B	-0.233532	-0.327771	0.475336	-0.258398	-0.379332	-0.168294	0.44266
ENSG00000276547.1	PCDHGB5	0.320673	0.143928	-0.254471	0.272582	0.0994314	-0.157959	-0.165886
ENSG00000278195.2	SSTR3	-0.181489	-0.24954	0.457393	-0.368703	-0.294389	-0.0801423	0.333574
ENSG00000283992.2	SLURP2	0.0292552	0.0335003	0.118714	-0.0429648	-0.0230213	-0.0289741	-0.0203577
ENSG00000286190.1	AC055839.2	-0.157111	-0.297547	0.27252	-0.294273	-0.26076	-0.123359	0.408168
