# Supplementary material for: Brain expression quantitative trait locus and network analyses reveal downstream effects and putative drivers for brain-related diseases
Source: Nat Genet. 2023 Feb 23;55(3):377–88. doi: 10.1038/s41588-023-01300-6 (PMC10011140; doi:10.1038/s41588-023-01300-6)
Supplement: Supplementary file 4 — Supplementary Tables 1–31. [file 41588_2023_1300_MOESM4_ESM.zip › Supplementary Table 22 - Deconvoluted ieQTLs trans.xlsx]

## Sheet: Summary stats
trans-eQTL dataset	#PCs removed	cell type	#eQTLs tested	#ieQTLs (FDR <0.05)
no ENA	0	Astrocyte	2702	33
no ENA	0	EndothelialCell	2702	0
no ENA	0	Excitatory	2702	181
no ENA	0	Inhibitory	2702	84
no ENA	0	Microglia	2702	0
no ENA	0	Oligodendrocyte	2702	3
no ENA	0	OtherNeuron	2702	91
no ENA	100	Astrocyte	695	7
no ENA	100	EndothelialCell	695	0
no ENA	100	Excitatory	695	0
no ENA	100	Inhibitory	695	0
no ENA	100	Microglia	695	2
no ENA	100	Oligodendrocyte	695	27
no ENA	100	OtherNeuron	695	7
no ENA no AMPAD	0	Astrocyte	61	1
no ENA no AMPAD	0	EndothelialCell	61	0
no ENA no AMPAD	0	Excitatory	61	7
no ENA no AMPAD	0	Inhibitory	61	4
no ENA no AMPAD	0	Microglia	61	2
no ENA no AMPAD	0	Oligodendrocyte	61	0
no ENA no AMPAD	0	OtherNeuron	61	0
no ENA no AMPAD	80	Astrocyte	211	3
no ENA no AMPAD	80	EndothelialCell	211	0
no ENA no AMPAD	80	Excitatory	211	0
no ENA no AMPAD	80	Inhibitory	211	0
no ENA no AMPAD	80	Microglia	211	0
no ENA no AMPAD	80	Oligodendrocyte	211	6
no ENA no AMPAD	80	OtherNeuron	211	4

## Sheet: no ENA 0PCs
Gene	Gene symbol	SNP	Alleles	Allele assessed	N	HW pval	Minor allele	MAF	Overall z-score	Astrocyte pvalue	EndothelialCell pvalue	Excitatory pvalue	Inhibitory pvalue	Microglia pvalue	Oligodendrocyte pvalue	OtherNeuron pvalue	Astrocyte beta	EndothelialCell beta	Excitatory beta	Inhibitory beta	Microglia beta	Oligodendrocyte beta	OtherNeuron beta	Astrocyte interaction beta	EndothelialCell interaction beta	Excitatory interaction beta	Inhibitory interaction beta	Microglia interaction beta	Oligodendrocyte interaction beta	OtherNeuron interaction beta	Astrocyte BH-FDR	EndothelialCell BH-FDR	Excitatory BH-FDR	Inhibitory BH-FDR	Microglia BH-FDR	Oligodendrocyte BH-FDR	OtherNeuron BH-FDR
ENSG00000142621.19	FHAD1	19:21767600:rs6511291:T_C	T/C	C	2756	0.759272	0	0.463353	15.9318	1	1	0.00299873	1	1	0.274777	0.109655	0	0	1.41517	0	0	1.07612	1.69829	0	0	0.984212	0	0	-0.385086	0.522388	1	1	0.0461899	1	1	1	0.420093
ENSG00000142621.19	FHAD1	19:21725251:rs7252798:C_T	C/T	T	2753	0.847937	2	0.460952	-15.8848	1	1	0.00129348	1	1	0.209127	0.197875	0	0	1.31496	0	0	1.02343	1.81269	0	0	-1.06428	0	0	0.443952	-0.419869	1	1	0.0266947	1	1	0.977559	0.548811
ENSG00000142621.19	FHAD1	19:21741387:rs61037485:T_A	T/A	A	2753	0.848199	0	0.467308	15.6575	1	1	0.00196606	1	1	0.127608	0.199738	0	0	1.37568	0	0	0.920262	1.80475	0	0	1.03104	0	0	-0.542424	0.420835	1	1	0.0353853	1	1	0.822906	0.550353
ENSG00000142621.19	FHAD1	19:21729953:rs35717293:A_G	A/G	G	2631	0.9688	0	0.471684	15.4577	1	1	0.0179089	1	1	0.454988	0.125837	0	0	1.39287	0	0	1.36284	1.85124	0	0	0.81449	0	0	-0.269262	0.529885	1	1	0.170989	1	1	1	0.448564
ENSG00000142621.19	FHAD1	19:21707537:rs6511285:G_A	G/A	A	2756	0.423865	0	0.495464	14.8044	0.999999	1	0.000724127	1	1	0.0856439	0.827747	0	0	1.26264	0	0	0.860649	2.25239	0	0	1.13177	0	0	-0.623133	0.0707225	1	1	0.0197636	1	1	0.695912	1
ENSG00000138115.14	CYP2C8	9:94300699:rs12236219:C_T	C/T	T	2759	0.25059	2	0.0530989	13.967	0.062146	1	0.0644766	1	1	0.860662	0.0255508	0	0	3.50587	0	0	0	0.983413	1.13751	0	1.61936	0	0	-0.0917074	1.50378	0.971071	1	0.345666	1	1	1	0.204792
ENSG00000173213.9	TUBB8P12	16:37321:rs9937872:G_A	G/A	A	2757	0.559039	2	0.234131	13.4024	0.0700266	1	0.0695344	1	0.101021	0.748199	0.195033	0.601999	0	1.86553	0	0	0.474525	1.19953	0.71977	0	1.04963	0	-0.560547	-0.148202	0.572305	1	1	0.358529	1	1	1	0.545119
ENSG00000173213.9	TUBB8P12	16:38245:rs73493038:C_T	C/T	T	2759	0.522467	2	0.232874	13.2101	0.11756	1	0.0567887	1	0.133711	0.730415	0.223101	0.651163	0	1.85046	0	0	0.455446	1.20753	0.625264	0	1.10981	0	-0.534491	-0.159046	0.538521	1	1	0.328272	1	1	1	0.582378
ENSG00000138115.14	CYP2C8	9:94340072:rs60981486:G_A	G/A	A	2756	0.0276149	2	0.0556967	12.8453	0.0393913	1	0.249674	1	1	0.636145	0.0253517	0	0	3.5999	0	0	0.0635774	0.941965	1.23037	0	1.04509	0	0	0.362157	1.59319	0.806328	1	0.739699	1	1	1	0.204103
ENSG00000173213.9	TUBB8P12	16:33807:rs28652789:G_C	G/C	C	2759	0.404355	2	0.240304	12.8412	0.0850542	1	0.068283	1	0.10644	0.667766	0.184156	0.620385	0	1.83811	0	0	0.41471	1.20271	0.68258	0	1.03984	0	-0.565561	-0.195198	0.58318	1	1	0.355535	1	1	1	0.535336
ENSG00000138115.14	CYP2C8	9:94289243:rs79205359:A_T	A/T	T	2756	0.026247	2	0.0647678	12.3349	1.83078e-05	1	0.956762	1	1	0.652824	0.0290428	0	0	3.57047	0	0	0	0.969434	2.35348	0	0.0350974	0	0	-0.07046	1.42915	0.0027482	1	1	1	1	1	0.215587
ENSG00000173124.14	ACSM6	9:94300699:rs12236219:C_T	C/T	T	2759	0.25059	2	0.0530989	12.0011	0.912782	1	0.0922883	0.85009	1	0.74835	0.231818	1.38039	0	2.16351	0.546079	0	0.6552	0.957629	-0.077053	0	1.70898	0.522476	0	0.27053	0.967813	1	1	0.427374	1	1	1	0.594155
ENSG00000142621.19	FHAD1	19:21705462:rs10409238:T_C	T/C	C	2759	1	2	0.360275	-11.9693	0.999999	1	0.0675299	1	1	0.793418	0.137867	0	0	1.75534	0	0	1.2512	1.48791	0	0	-0.654587	0	0	0.101455	-0.52189	1	1	0.355535	1	1	1	0.468486
ENSG00000173213.9	TUBB8P12	16:49353:rs77046488:A_G	A/G	G	2755	0.682128	2	0.204719	11.9273	0.330831	0.946114	0.0837304	1	0.221465	0.685376	0.410114	0.854597	0	1.85083	0	0	0.468633	1.32941	0.421251	0.0463889	1.04079	0	-0.437104	-0.187699	0.373706	1	1	0.403565	1	1	1	0.797214
ENSG00000173124.14	ACSM6	9:94340072:rs60981486:G_A	G/A	A	2756	0.0276149	2	0.0556967	11.8492	0.480212	1	0.0712967	0.48554	1	0.187779	0.290246	0.655572	0	2.19599	0	0	0.475124	0.922333	-0.469529	0	1.78389	-0.50149	0	1.06467	0.807505	1	1	0.361427	1	1	0.951188	0.657372
ENSG00000111291.8	GPRC5D	19:37726993:rs73039018:C_A	C/A	A	2759	0.0520754	2	0.202791	11.7633	0.258552	0.498836	0.870445	0.264363	0.380038	0.137905	0.0275024	0.453346	1.67053	0	0	2.9471	2.23532	1.06274	0.494403	-0.573435	0.0770367	-0.639602	0.725691	0.595215	0.841618	1	1	1	1	1	0.846146	0.20874
ENSG00000111291.8	GPRC5D	19:37650857:rs2016598:C_A	C/A	A	2754	0.164558	2	0.399782	11.6978	0.337093	0.933715	1	0.67638	0.502237	0.0868568	0.00259195	0.456263	2.48048	0	0	2.89	2.13898	0.833329	0.323484	-0.0546962	0	-0.406888	0.448228	0.486191	0.721761	1	1	1	1	1	0.698474	0.058362
ENSG00000205358.3	MT1H	10:17953382:rs10764176:A_G	A/G	G	2756	1	2	0.301524	-11.6444	0.000100529	0.409593	0.999999	1	0.528276	0.957875	0.288653	1.27891	1.09609	0	0	1.6601	0.0221372	1.2496	-1.42721	0.591806	0	0	-0.462329	0.0167628	-0.261245	0.0104472	1	1	1	1	1	0.655411
ENSG00000138115.14	CYP2C8	9:94266825:rs10821327:T_C	T/C	C	2756	0.694132	2	0.176524	11.5452	0.311671	1	0.0801127	1	1	0.485383	0.0994953	0	0	3.36513	0	0	0	0.946463	0.334956	0	0.754755	0	0	-0.129786	0.697092	1	1	0.39073	1	1	1	0.403105
ENSG00000138115.14	CYP2C8	9:94268577:rs10993130:C_G	C/G	G	2756	0.695099	2	0.176887	11.4849	0.337434	1	0.0750652	1	1	0.481837	0.098682	0	0	3.37782	0	0	0	0.936364	0.316435	0	0.752029	0	0	-0.122756	0.695587	1	1	0.374218	1	1	1	0.40217
ENSG00000205358.3	MT1H	10:17954774:rs690759:A_G	A/G	G	2758	0.516921	0	0.377085	11.3877	0.00111434	0.64888	0.999998	1	0.620467	0.948623	0.00335668	1.82352	1.28547	0	0	2.16836	0	0.722603	1.14955	-0.301705	0	0	-0.339015	0.0092047	0.689198	0.0767581	1	1	1	1	1	0.0652939
ENSG00000205358.3	MT1H	10:17955079:rs491995:A_G	A/G	G	2759	0.544005	0	0.378217	11.3575	0.00103199	0.63615	1	1	0.607125	0.960791	0.00366498	1.79295	1.28485	0	0	2.15927	0	0.736102	1.16793	-0.316716	0	0	-0.35217	0.00715575	0.681603	0.0745491	1	1	1	1	1	0.0664617
ENSG00000111291.8	GPRC5D	19:37832544:rs11666021:C_T	C/T	T	2758	0.128905	2	0.184554	10.8757	0.495586	0.888233	0.999997	0.257705	0.335641	0.0857741	0.0250982	0.549272	2.35213	0	0	2.99874	2.24354	1.11601	0.297792	-0.120015	0	-0.647485	0.824591	0.697088	0.860358	1	1	1	1	1	0.695912	0.20304
ENSG00000172137.19	CALB2	7:12223752:rs11974335:G_T	G/T	T	1039	0.661591	2	0.453321	10.3807	0.597753	0.192347	1	0.671283	1	0.653429	8.42863e-06	0.565175	0	0	2.45189	0	0	5.80284	-0.192086	0.684662	0	0.942811	0	0.111434	1.44297	1	1	1	1	1	1	0.00379569
ENSG00000102924.12	CBLN1	7:12223752:rs11974335:G_T	G/T	T	1039	0.661591	2	0.453321	9.94964	1	1	0.000832549	1	1	0.137778	0.80311	0	0	0.784807	0	0	0	4.52199	0	0	1.30561	0	0	-0.523796	-0.127702	1	1	0.0214193	1	1	0.846146	1
ENSG00000205358.3	MT1H	10:17937785:rs10430578:G_A	G/A	A	2755	0.460739	2	0.262432	9.87893	0.00511081	0.833521	1	1	0.201095	0.868665	0.0577178	2.73582	1.34825	0	0	0.95743	0	1.28446	1.12185	0.156116	0	0	-0.992537	0.0428846	0.487347	0.222732	1	1	1	1	1	0.300951
ENSG00000173124.14	ACSM6	9:94289243:rs79205359:A_T	A/T	T	2756	0.026247	2	0.0647678	9.79046	0.0563841	1	0.287154	0.158179	1	0.340908	0.714035	1.4522	0	2.23083	0.434514	0	0	1.00255	1.21523	0	0.764379	3.92344	0	-0.331735	0.255669	0.946792	1	0.789276	1	1	1	1
ENSG00000205358.3	MT1H	10:17937778:rs10430577:C_T	C/T	T	2681	0.0785306	2	0.248415	9.66429	0.00181447	0.798791	1	1	0.298518	0.952844	0.0450751	2.48985	1.57367	0	0	0.928937	0	1.25102	1.30569	-0.207103	0	0	-0.832572	0.0208411	0.525159	0.11871	1	1	1	1	1	0.270051
ENSG00000172137.19	CALB2	7:12225245:rs10950398:G_A	G/A	A	1202	0.683565	2	0.450915	9.46578	0.397736	0.835614	1	0.750311	1	1	2.80558e-05	0.937764	0	0	2.82332	0	0	5.85819	0.273622	0.0975875	0	-0.636728	0	0	1.1974	1	1	1	1	1	1	0.00842298
ENSG00000205358.3	MT1H	10:17977481:rs553304:T_C	T/C	C	2752	0.221424	2	0.474746	-9.39264	0.00461172	0.119573	1	1	0.097762	0.631968	0.474473	2.20784	0.501252	0	0	1.04407	0	1.40353	-1.01453	1.01813	0	0	-1.15763	-0.0869227	-0.165192	0.212926	1	1	1	1	1	0.845972
ENSG00000205358.3	MT1H	10:17976964:rs692594:G_C	G/C	C	2752	0.30246	2	0.475654	-9.35377	0.00983022	0.185123	0.999998	1	0.0981709	0.636753	0.504566	2.26333	0.719259	0	0	1.08695	0	1.40793	-0.918519	0.861861	0	0	-1.14432	-0.0829079	-0.153741	0.332016	1	1	1	1	1	0.86926
ENSG00000171385.9	KCND3	7:12223752:rs11974335:G_T	G/T	T	1039	0.661591	2	0.453321	9.18547	0.999999	1	0.00224048	1	0.355905	1	0.814294	0	0	1.95718	0	0	0	2.85923	0	0	0.974788	0	-0.435417	0	0.118996	1	1	0.0380321	1	1	1	1
ENSG00000173213.9	TUBB8P12	16:53923:rs2562145:C_G	G/C	C	2758	0.688142	2	0.386875	9.17839	0.340929	0.248931	0.242508	1	0.452393	0.868381	0.855317	0.700905	0	1.74792	0	0	0.681905	1.44949	0.342792	0.531526	0.591953	0	-0.385115	-0.0653995	0.0690905	1	1	0.731119	1	1	1	1
ENSG00000170011.14	MYRIP	18:54808673:rs6566871:T_C	C/T	T	2754	0.338301	2	0.233479	-9.16828	1	0.750684	0.00505362	0.647984	0.232707	0.484408	0.00479658	0	0	0.924796	0	0	1.02174	0.881938	0	-0.102207	-1.22754	-0.355072	-0.558108	0.303245	1.1453	1	1	0.0679347	1	1	1	0.0793958
ENSG00000166908.18	PIP4K2C	7:12223752:rs11974335:G_T	G/T	T	1039	0.661591	2	0.453321	9.10713	0.999999	1	0.198817	1	1	1	0.0539811	0	0	2.11669	0	0	0	3.02466	0	0	0.355822	0	0	0	0.946865	1	1	0.666037	1	1	1	0.291335
ENSG00000101017.14	CD40	19:57323884:rs4801216:C_T	T/C	C	2757	0.105077	2	0.404606	9.05586	0.206675	0.0674151	1	0.199781	0.737865	1	1	0.560062	4.96008	0	0	6.45711	0	0	0.352352	0.942021	0	-0.752475	0.185476	0	0	1	1	1	1	1	1	1
ENSG00000015676.18	NUDCD3	7:12223752:rs11974335:G_T	G/T	T	1039	0.661591	2	0.453321	9.03651	1	1	0.407013	1	1	0.699057	0.00737852	0	0	0	0	0	2.31112	5.17643	0	0	0.23982	0	0	0.163698	1.13365	1	1	0.943182	1	1	1	0.100691
ENSG00000196565.15	HBG2	2:60490908:rs1427407:T_G	T/G	G	2758	0.263246	0	0.175489	-8.95884	0.0463785	0.728027	0.602424	0.29518	0.504687	0.999999	0.726343	0.838391	0.426841	1.99717	11.5385	0.395669	0	0.39773	-0.84244	-0.318767	0.255597	-1.66133	-0.555008	0	-0.142185	0.895105	1	1	1	1	1	1
ENSG00000102924.12	CBLN1	7:12225245:rs10950398:G_A	G/A	A	1202	0.683565	2	0.450915	8.94966	1	1	8.59395e-06	1	1	0.147026	0.0353626	0	0	0.594126	0	0	0	3.38851	0	0	1.63101	0	0	-0.559347	-0.896279	1	1	0.00254271	1	1	0.871835	0.239473
ENSG00000166908.18	PIP4K2C	7:12225245:rs10950398:G_A	G/A	A	1202	0.683565	2	0.450915	8.93419	1	1	0.00184829	1	1	1	0.501063	0	0	2.17887	0	0	0	2.7765	0	0	0.775432	0	0	0	0.279128	1	1	0.0340088	1	1	1	0.865124
ENSG00000015676.18	NUDCD3	7:12225245:rs10950398:G_A	G/A	A	1202	0.683565	2	0.450915	8.80391	0.999998	1	0.197391	1	1	0.961079	0.0629456	0	0	0.39174	0	0	2.22743	4.33995	0	0	0.534465	0	0	0.025171	0.838674	1	1	0.665027	1	1	1	0.316347
ENSG00000176095.12	IP6K1	7:12223752:rs11974335:G_T	G/T	T	1039	0.661591	2	0.453321	8.79857	1	1	0.0257957	1	1	1	0.0470561	0	0	2.73323	0	0	0	1.44607	0	0	0.581592	0	0	0	0.918571	1	1	0.217134	1	1	1	0.275207
ENSG00000177108.5	ZDHHC22	7:12223752:rs11974335:G_T	G/T	T	1039	0.661591	2	0.453321	8.70544	1	1	0.0207966	1	1	0.79699	0.421896	0	0	2.72131	0	0	0	1.6913	0	0	0.768187	0	0	-0.0814444	0.43482	1	1	0.189839	1	1	1	0.804993
ENSG00000196565.15	HBG2	2:60492835:rs766432:C_A	C/A	A	2758	1	0	0.176033	-8.69294	0.0560205	0.9277	0.70519	0.301432	0.21673	0.999998	0.668458	0.850563	0.405888	2.10928	11.5366	0.259838	0	0.390597	-0.802023	0.0819293	0.18462	-1.57727	-1.01033	0	-0.172476	0.946792	1	1	1	1	1	0.989684
ENSG00000181754.7	AMIGO1	7:12223752:rs11974335:G_T	G/T	T	1039	0.661591	2	0.453321	8.68967	1	1	0.924296	1	1	0.761438	0.0105538	0	0	1.2336	0	0	0.76314	4.09911	0	0	0.0398291	0	0	0.14995	1.27056	1	1	1	1	1	1	0.125072
ENSG00000196565.15	HBG2	2:60493816:rs4671393:A_G	A/G	G	2759	0.895413	0	0.175607	-8.68682	0.0547319	0.894852	0.744316	0.153677	0.238137	1	0.725568	0.855725	0.342332	2.14984	11.2668	0.281473	0	0.401054	-0.804969	0.119188	0.159099	-2.11457	-0.961919	0	-0.141258	0.946792	1	1	0.993384	1	1	1
ENSG00000205358.3	MT1H	10:17981493:rs1926739:G_A	G/A	A	2756	0.318579	2	0.458091	-8.66701	0.00676573	0.141084	0.999998	1	0.174394	0.724475	0.214189	2.23433	0.567311	0	0	1.30478	0	1.25497	-0.972107	0.979321	0	0	-0.943271	-0.0607763	-0.284161	0.268443	1	1	1	1	1	0.570193
ENSG00000111291.8	GPRC5D	19:37973622:rs11666497:C_T	C/T	T	1750	0.042288	2	0.179429	8.65912	0.404386	0.93854	0.999999	0.383261	0.0166966	0.0541275	0.0334792	0	2.60771	0	0	2.96505	2.02654	1.06174	-0.353604	-0.0749955	0	-0.841364	2.4205	0.915145	0.926688	1	1	1	1	1	0.555461	0.234355
ENSG00000100302.7	RASD2	7:12223752:rs11974335:G_T	G/T	T	1039	0.661591	2	0.453321	8.60468	0.999999	1	0.531633	0.00443092	1	0.184591	0.0495847	0	0	2.46816	0	0	0	1.34842	0	0	0.182819	-2.87548	0	0.487552	0.833745	1	1	1	0.109838	1	0.944296	0.282296
ENSG00000205358.3	MT1H	10:17983033:rs2497832:T_A	T/A	A	2622	0.237814	2	0.455568	-8.59053	0.0216098	0.189886	0.999998	1	0.250542	0.540505	0.188704	2.23992	0.828184	0	0	1.47902	0	1.10951	-0.882966	0.919259	0	0	-0.850161	-0.124862	-0.318287	0.540646	1	1	1	1	1	0.537279
ENSG00000196565.15	HBG2	2:60496952:rs1896296:G_T	G/T	T	2755	0.947318	0	0.174592	-8.58155	0.0545529	0.944671	0.69908	0.182714	0.332837	1	0.636539	0.858049	0.45119	2.08866	11.2932	0.325035	0	0.387624	-0.810221	0.0632878	0.190876	-1.98276	-0.800638	0	-0.192626	0.946792	1	1	1	1	1	0.966726
ENSG00000116106.12	EPHA4	7:12223752:rs11974335:G_T	G/T	T	1039	0.661591	2	0.453321	8.5757	1	1	0.600879	1	1	1	0.0788647	0	0	1.16195	0	0	0	5.91396	0	0	0.160231	0	0	0	0.928444	1	1	1	1	1	1	0.359953
ENSG00000205358.3	MT1H	10:17983041:rs2497833:A_T	A/T	T	2618	0.253191	2	0.454927	-8.56561	0.0221968	0.197947	1	1	0.254629	0.488468	0.234324	2.2392	0.817265	0	0	1.52658	0	1.13899	-0.878933	0.905138	0	0	-0.848346	-0.139676	-0.28959	0.550235	1	1	1	1	1	0.595619
ENSG00000196565.15	HBG2	2:60496951:rs1896295:T_C	T/C	C	2755	1	0	0.174773	-8.56173	0.0540618	0.927384	0.705149	0.17839	0.323032	1	0.641027	0.857666	0.416204	2.09577	11.2891	0.321612	0	0.388122	-0.811882	0.0829592	0.186876	-2.00113	-0.815208	0	-0.190104	0.946792	1	1	1	1	1	0.967086
ENSG00000142621.19	FHAD1	19:21699401:rs12052044:A_G	A/G	G	2758	0.661696	2	0.224438	-8.54028	0.999999	1	0.0882134	1	1	0.623637	0.602921	0	0	1.51227	0	0	1.24083	1.88566	0	0	-0.676006	0	0	0.220063	-0.201655	1	1	0.416666	1	1	1	0.948024
ENSG00000171385.9	KCND3	7:12225245:rs10950398:G_A	G/A	A	1202	0.683565	2	0.450915	8.53636	0.999999	1	9.53223e-07	1	0.0524184	1	0.0506958	0	0	1.33082	0	0	0	1.90912	0	0	1.57946	0	-1.01464	0	-0.820943	1	1	0.0018085	1	1	1	0.284782
ENSG00000176095.12	IP6K1	7:12225245:rs10950398:G_A	G/A	A	1202	0.683565	2	0.450915	8.53614	1	1	0.000713566	1	1	1	0.269649	0	0	2.77412	0	0	0	1.54047	0	0	0.782693	0	0	0	0.425175	1	1	0.019674	1	1	1	0.632706
ENSG00000111291.8	GPRC5D	19:37797025:rs3848625:T_A	T/A	A	2751	0.398792	0	0.460378	-8.48185	0.658073	0.89827	1	0.687777	0.032459	0.38274	0.000625741	0.550717	2.31971	0	0	2.17829	2.28793	0.702808	0.150939	-0.0838359	0	0.36347	-1.44602	-0.250447	-0.792534	1	1	1	1	1	1	0.0272702
ENSG00000120903.13	CHRNA2	7:12223752:rs11974335:G_T	G/T	T	1039	0.661591	2	0.453321	8.44615	0.137892	0.119859	1	0.706276	1	0.781042	0.000474773	0	0.379428	0	2.18494	0	0.696407	4.58964	-0.426241	0.991469	0	0.893056	0	0.108566	1.1547	1	1	1	1	1	1	0.0251537
ENSG00000180901.11	KCTD2	7:12223752:rs11974335:G_T	G/T	T	1039	0.661591	2	0.453321	8.43626	0.999999	1	0.126851	1	1	0.573827	0.104299	0	0	2.24781	0	0	0	2.47935	0	0	0.518703	0	0	-0.168218	0.831159	1	1	0.520854	1	1	1	0.412616
ENSG00000180901.11	KCTD2	7:12225245:rs10950398:G_A	G/A	A	1202	0.683565	2	0.450915	8.43377	1	1	0.0329227	1	1	0.841743	0.058648	0	0	2.58753	0	0	0	1.89148	0	0	0.567117	0	0	-0.0565311	0.806883	1	1	0.248605	1	1	1	0.30426
ENSG00000168785.8	TSPAN5	7:12223752:rs11974335:G_T	G/T	T	1039	0.661591	2	0.453321	8.43377	1	1	0.377717	1	1	0.694097	0.282899	0	0	0.213447	0	0	2.01883	5.38478	0	0	0.399867	0	0	0.210052	0.548022	1	1	0.907998	1	1	1	0.647915
ENSG00000173213.9	TUBB8P12	16:45254:rs8056400:C_T	C/T	T	2756	0.0575904	2	0.176887	8.43287	0.508013	0.954889	0.85762	1	0.322021	0.364884	0.277201	0.910109	0	2.26299	0	0	0.579132	1.31721	0.272939	-0.0169234	0.110443	0	-0.408704	0.432416	0.522433	1	1	1	1	1	1	0.641789
ENSG00000170011.14	MYRIP	18:54807931:rs7243785:A_G	A/G	G	2756	0.496351	2	0.213716	-8.42091	1	0.916442	0.0102066	0.169792	0.323061	0.588227	0.0337713	0	0	1.3002	0	0	0.708628	0.953745	0	-0.0307084	-1.03183	1.90992	-0.555319	-0.251401	0.895616	1	1	0.116131	1	1	1	0.234737
ENSG00000173213.9	TUBB8P12	16:47354:rs8466:A_G	A/G	G	2758	0.0574928	2	0.176759	8.3967	0.506552	0.962148	0.971837	1	0.345426	0.280885	0.233054	0.913229	0	2.27786	0	0	0.562459	1.30973	0.275894	-0.0141878	0.0217586	0	-0.407244	0.51577	0.572962	1	1	1	1	1	1	0.594795
ENSG00000183775.11	KCTD16	7:12223752:rs11974335:G_T	G/T	T	1039	0.661591	2	0.453321	8.38885	1	1	0.942011	1	0.804921	0.531889	0.248392	0	0	1.94041	0	0.174755	0	3.776	0	0	0.0377923	0	0.252467	0.240146	0.717647	1	1	1	1	1	1	0.611811
ENSG00000182836.10	PLCXD3	7:12223752:rs11974335:G_T	G/T	T	1039	0.661591	2	0.453321	8.36881	1	1	0.374829	0.560306	1	0.346812	0.147101	0	0	0	2.85641	0	2.20839	5.18264	0	0	0.347734	1.53778	0	0.451779	0.670197	1	1	0.903469	1	1	1	0.482949
ENSG00000170011.14	MYRIP	18:54812256:rs8092503:A_G	A/G	G	2755	0.497852	2	0.214701	-8.36817	1	0.932315	0.0124624	0.172691	0.317158	0.533849	0.0392897	0	0	1.36597	0	0	0.653319	0.971217	0	-0.0233339	-0.992785	1.88221	-0.561426	-0.287735	0.868162	1	1	0.133386	1	1	1	0.251566
ENSG00000170011.14	MYRIP	18:54832780:rs12454204:G_T	G/T	T	2755	0.372063	2	0.200181	-8.36396	0.999999	0.999998	0.00267123	0.04741	0.367984	0.271887	0.0659166	0	0	1.41033	0	0	0.204842	0.977241	0	0	-0.999949	3.02788	-0.535094	-0.519555	0.748187	1	1	0.0432196	0.485234	1	1	0.32383
ENSG00000165480.16	SKA3	11:108668877:rs11212749:G_A	G/A	A	2758	0.0173391	2	0.108231	8.3461	0.929725	0.246632	0.113764	0.128912	0.360716	0.182862	0.113116	0.288883	0.550158	1.79077	10.3009	0.513183	0	1.10898	-0.0479245	1.26188	1.17021	3.55301	-0.933312	0.660997	0.878338	1	1	0.489137	0.914225	1	0.943118	0.427468
ENSG00000177108.5	ZDHHC22	7:12225245:rs10950398:G_A	G/A	A	1202	0.683565	2	0.450915	8.30309	1	1	0.00017235	1	1	0.409814	0.602256	0	0	2.33695	0	0	0	1.66421	0	0	1.24298	0	0	-0.248785	-0.236767	1	1	0.00956418	1	1	1	0.948024
ENSG00000143061.17	IGSF3	7:12223752:rs11974335:G_T	G/T	T	1039	0.661591	2	0.453321	8.29584	0.999999	1	0.130777	0.71217	1	0.167414	0.2684	0	0	0.534788	0.00493329	0	0	6.37587	0	0	0.437169	-0.664367	0	-0.408199	0.43477	1	1	0.529774	1	1	0.90317	0.631723
ENSG00000135503.13	ACVR1B	7:12223752:rs11974335:G_T	G/T	T	1039	0.661591	2	0.453321	8.29294	0.999999	1	0.225854	1	1	1	0.0671317	0	0	2.5517	0	0	0	2.61082	0	0	0.320829	0	0	0	0.879412	1	1	0.704566	1	1	1	0.326828
ENSG00000100320.23	RBFOX2	7:12223752:rs11974335:G_T	G/T	T	1039	0.661591	2	0.453321	8.27246	1	1	0.123265	1	1	0.301336	0.475811	0	0	0.0283141	0	0	0.657234	6.75205	0	0	0.52069	0	0	-0.411333	0.23659	1	1	0.511615	1	1	1	0.84693
ENSG00000217236.2	SP9	7:12223752:rs11974335:G_T	G/T	T	1039	0.661591	2	0.453321	8.25579	1	1	0.966747	0.257022	1	0.101685	0.107099	0	0	0.376168	6.44174	0	0.636543	5.49091	0	0	-0.0163223	-2.32372	0	0.764896	0.744042	1	1	1	1	1	0.747361	0.417502
ENSG00000170011.14	MYRIP	18:54821441:rs62091461:C_T	C/T	T	2758	0.375067	2	0.201777	-8.24683	0.999999	0.999998	0.00201089	0.0419804	0.356256	0.288321	0.04258	0	0	1.35095	0	0	0.234455	0.940666	0	0	-1.04042	3.03167	-0.536851	-0.500042	0.819837	1	1	0.0357462	0.446579	1	1	0.262674
ENSG00000198673.10	TAFA2	7:12223752:rs11974335:G_T	G/T	T	1039	0.661591	2	0.453321	8.23413	1	1	0.862614	1	1	0.804243	0.0161069	0	0	1.01963	0	0	0.230625	5.56971	0	0	0.0884414	0	0	-0.149272	1.43235	1	1	1	1	1	1	0.159272
ENSG00000132975.8	GPR12	7:12223752:rs11974335:G_T	G/T	T	1039	0.661591	2	0.453321	8.23362	1	1	0.0821367	1	1	0.517208	0.939778	0	0	1.04501	0	0	0.187853	5.54917	0	0	0.637293	0	0	-0.279592	-0.0327534	1	1	0.398444	1	1	1	1
ENSG00000116106.12	EPHA4	7:12225245:rs10950398:G_A	G/A	A	1202	0.683565	2	0.450915	8.21983	0.999999	1	0.0362484	1	1	1	0.635029	0	0	1.30587	0	0	0	5.35929	0	0	0.646025	0	0	0	0.227834	1	1	0.262228	1	1	1	0.966726
ENSG00000170011.14	MYRIP	18:54842602:rs58243949:C_T	C/T	T	2757	0.283389	2	0.199674	-8.21354	0.999999	1	0.00229798	0.0379992	0.39302	0.18122	0.0536885	0	0	1.50547	0	0	0.001081	0.968016	0	0	-0.946777	3.18127	-0.527854	-0.641825	0.748096	1	1	0.0385661	0.417374	1	0.939837	0.291335
ENSG00000157542.11	KCNJ6	7:12223752:rs11974335:G_T	G/T	T	1039	0.661591	2	0.453321	8.19607	1	1	0.758928	1	1	0.390793	0.0457633	0	0	1.93311	0	0	0.300347	3.15465	0	0	-0.161407	0	0	0.531944	1.24461	1	1	1	1	1	1	0.272963
ENSG00000181754.7	AMIGO1	7:12225245:rs10950398:G_A	G/A	A	1202	0.683565	2	0.450915	8.1886	1	1	0.0882767	1	1	0.794697	0.314032	0	0	1.12314	0	0	0.677696	4.10466	0	0	0.633491	0	0	-0.120275	0.414155	1	1	0.416666	1	1	1	0.685291
ENSG00000165480.16	SKA3	11:108697289:rs12222436:A_C	A/C	C	2628	0.0232868	2	0.106164	8.18752	0.307974	0.270234	0.513102	0.111361	0.508551	0.370714	0.0209374	0.392242	0.397853	1.76223	10.9249	0.943395	0	1.19981	0.624921	1.27656	0.520174	3.87835	-0.727587	0.477688	1.4267	1	1	1	0.817656	1	1	0.184879
ENSG00000170011.14	MYRIP	18:54825021:rs12606230:T_C	T/C	C	2685	0.527517	2	0.213594	-8.16836	1	0.870433	0.0083457	0.165384	0.27221	0.677138	0.0273617	0	0	1.19243	0	0	0.826069	0.866722	0	-0.0464396	-1.10534	1.956	-0.56342	-0.196249	0.946526	1	1	0.0997792	1	1	1	0.20874
ENSG00000077684.16	JADE1	7:12225245:rs10950398:G_A	G/A	A	1202	0.683565	2	0.450915	8.15815	0.995544	0.694783	0.22008	0.0982132	1	1	0.833296	0	0.385532	2.66536	0	0	0	1.36098	-0.00130935	0.273012	0.510714	-2.33706	0	0	-0.0890432	1	1	0.695696	0.765041	1	1	1
ENSG00000140015.20	KCNH5	7:12223752:rs11974335:G_T	G/T	T	1039	0.661591	2	0.453321	8.13879	1	1	0.0496566	1	1	1	0.665773	0	0	2.06134	0	0	0	3.58901	0	0	0.592204	0	0	0	0.210769	1	1	0.302872	1	1	1	0.988433
ENSG00000173124.14	ACSM6	9:94268577:rs10993130:C_G	C/G	G	2756	0.695099	2	0.176887	8.11859	0.0997062	1	0.492844	0.383651	1	0.35689	0.630144	1.26867	0	2.2123	0.556191	0	0	0.99267	0.711703	0	0.378863	1.62946	0	-0.394322	0.217974	1	1	1	1	1	1	0.964906
ENSG00000078053.17	AMPH	7:12223752:rs11974335:G_T	G/T	T	1039	0.661591	2	0.453321	8.10089	1	1	0.316373	1	1	0.611468	0.103078	0	0	1.09556	0	0	0.270721	5.18694	0	0	0.495011	0	0	-0.295676	0.949703	1	1	0.826467	1	1	1	0.409247
ENSG00000154917.11	RAB6B	7:12223752:rs11974335:G_T	G/T	T	1039	0.661591	2	0.453321	8.09582	1	1	0.659866	1	1	0.704892	0.00748905	0	0	0.895628	0	0	0.248324	5.26362	0	0	-0.18601	0	0	0.188617	1.34002	1	1	1	1	1	1	0.101686
ENSG00000170011.14	MYRIP	18:54828093:rs3764512:G_T	G/T	T	2756	0.255565	2	0.198476	-8.09492	0.999998	0.999998	0.00284846	0.0392378	0.368015	0.23085	0.0644594	0	0	1.47373	0	0	0.116179	0.971611	0	0	-0.9658	3.12437	-0.536203	-0.566655	0.735741	1	1	0.045009	0.429233	1	0.986656	0.31869
ENSG00000149575.6	SCN2B	7:12223752:rs11974335:G_T	G/T	T	1039	0.661591	2	0.453321	8.07656	1	1	0.707788	1	1	0.178932	0.0220699	0	0	0.906325	0	0	1.09312	3.62001	0	0	-0.134791	0	0	0.569769	0.975488	1	1	1	1	1	0.93335	0.189913
ENSG00000173124.14	ACSM6	9:94266825:rs10821327:T_C	T/C	C	2756	0.694132	2	0.176524	8.07495	0.100615	1	0.492273	0.381692	1	0.340013	0.605075	1.2699	0	2.2153	0.550629	0	0	0.990174	0.709873	0	0.367836	1.63776	0	-0.392078	0.234401	1	1	1	1	1	1	0.948876
ENSG00000183775.11	KCTD16	7:12225245:rs10950398:G_A	G/A	A	1202	0.683565	2	0.450915	8.07286	1	1	0.126772	1	0.992765	0.761657	0.621207	0	0	1.66372	0	0.242177	0	3.75987	0	0	0.643205	0	0.00832942	0.103434	-0.249781	1	1	0.520854	1	1	1	0.9597
ENSG00000111291.8	GPRC5D	19:37364937:rs256741:C_A	C/A	A	2757	0.0357443	2	0.401523	8.0693	0.749628	0.87098	1	0.254515	0.976185	0.348559	0.00337824	0.564352	2.5118	0	0	3.21841	2.29541	0.868786	0.107927	-0.108403	0	1.21028	0.0204345	0.270235	0.669368	1	1	1	1	1	1	0.0652939
ENSG00000069966.18	GNB5	7:12223752:rs11974335:G_T	G/T	T	1039	0.661591	2	0.453321	8.06667	1	1	0.925464	1	1	0.69754	0.023752	0	0	0.623459	0	0	1.07238	5.42647	0	0	-0.0444162	0	0	0.217434	1.2656	1	1	1	1	1	1	0.19747
ENSG00000180611.7	MB21D2	7:12223752:rs11974335:G_T	G/T	T	1039	0.661591	2	0.453321	8.04925	1	1	0.422144	0.736696	1	0.972633	0.441566	0	0	0.932823	0	0	0.580761	5.6479	0	0	0.318241	-0.330564	0	0.016139	0.361114	1	1	0.954615	1	1	1	0.817759
ENSG00000250366.2	TUNAR	7:12223752:rs11974335:G_T	G/T	T	1039	0.661591	2	0.453321	8.04292	0.55884	1	0.2699	0.471207	1	1	0.35699	0	0	1.2964	0	0	0	4.73932	-0.149407	0	0.420212	-0.958986	0	0	0.486424	1	1	0.767593	1	1	1	0.732131
ENSG00000077684.16	JADE1	7:12223752:rs11974335:G_T	G/T	T	1039	0.661591	2	0.453321	8.04181	0.942075	0.689734	0.745295	0.552035	1	0.999999	0.437808	0	0.377211	2.60382	1.88225	0	0	1.70718	0.0248122	0.324213	0.159908	-1.35786	0	0	0.394148	1	1	1	1	1	1	0.81552
ENSG00000132938.20	MTUS2	7:12223752:rs11974335:G_T	G/T	T	1039	0.661591	2	0.453321	8.04141	0.999999	1	0.91578	1	1	0.260232	0.000227206	0	0	1.52167	0	0	0	3.96452	0	0	0.0397346	0	0	-0.404399	2.0049	1	1	1	1	1	1	0.0167134
ENSG00000161544.10	CYGB	7:12223752:rs11974335:G_T	G/T	T	1039	0.661591	2	0.453321	8.02901	0.433524	0.754082	0.902912	1	1	0.0809832	0.00197118	0.141597	0	0	0	0	1.89037	3.65168	-0.343266	0.182458	0.0592663	0	0	0.765841	1.38273	1	1	1	1	1	0.679555	0.0527339
ENSG00000131504.17	DIAPH1	7:12225245:rs10950398:G_A	G/A	A	1202	0.683565	2	0.450915	8.02072	1	1	0.324833	1	1	1	0.0103087	0	0	2.17789	0	0	0	3.02934	0	0	0.224926	0	0	0	0.979344	1	1	0.840708	1	1	1	0.124221
ENSG00000172137.19	CALB2	7:12233870:rs1054169:G_A	G/A	A	2619	0.23918	2	0.468118	8.01734	0.213414	1	0.999998	0.780837	0.197498	1	0.0758356	1.28444	0	0	0.729518	0	0	5.103	0.214654	0	0	-0.299402	0.388638	0	0.30165	1	1	1	1	1	1	0.35027
ENSG00000122574.10	WIPF3	7:12223752:rs11974335:G_T	G/T	T	1039	0.661591	2	0.453321	8.00852	1	1	0.567702	0.901419	1	0.999238	0.101963	0	0	1.81855	0	0	0.231703	3.79352	0	0	0.251286	-0.133046	0	-0.00049831	0.847532	1	1	1	1	1	1	0.408777
ENSG00000215012.9	RTL10	7:12223752:rs11974335:G_T	G/T	T	1039	0.661591	2	0.453321	8.00143	0.999999	1	0.467117	1	1	0.854232	0.195727	0	0	2.41548	0	0	0	2.91079	0	0	0.247391	0	0	-0.0575622	0.69338	1	1	0.992785	1	1	1	0.545774
ENSG00000108924.14	HLF	7:12223752:rs11974335:G_T	G/T	T	1039	0.661591	2	0.453321	7.99879	1	1	0.493523	1	1	0.292524	0.136876	0	0	2.19269	0	0	0	2.57473	0	0	0.159801	0	0	0.239503	0.50744	1	1	1	1	1	1	0.46693
ENSG00000172137.19	CALB2	7:12227595:rs4721057:A_G	A/G	G	2626	0.136968	2	0.472391	7.99019	0.187162	1	0.999999	0.544651	0.278747	1	0.0345942	1.29165	0	0	0.298304	0	0	5.05018	0.226519	0	0	-0.646974	0.32297	0	0.356068	1	1	1	1	1	1	0.235847
ENSG00000111291.8	GPRC5D	19:37256897:rs1226598:A_G	A/G	G	2755	0.224769	0	0.417604	-7.97434	0.812646	0.851485	1	0.202606	0.990118	0.215311	0.00389024	0.585684	2.46996	0	0	3.25767	2.21934	0.846848	-0.0809978	0.12632	0	-1.24034	0.00851246	-0.359094	-0.657171	1	1	1	1	1	0.977763	0.0687021
ENSG00000131089.16	ARHGEF9	7:12223752:rs11974335:G_T	G/T	T	1039	0.661591	2	0.453321	7.97425	1	1	0.80696	1	1	0.925449	0.0541264	0	0	0.43473	0	0	0.912633	6.61406	0	0	0.116796	0	0	-0.0527031	1.04689	1	1	1	1	1	1	0.291335
ENSG00000111291.8	GPRC5D	19:37126707:rs10416428:C_A	C/A	A	2758	0.0230728	2	0.269579	7.95986	0.30484	0.926854	1	0.464887	0.0695223	0.0101416	0.0311119	0.0760326	2.54613	0	0	2.52346	2.0715	1.11579	-0.387097	-0.0670103	0	-0.474441	1.35218	0.82368	0.554767	1	1	1	1	1	0.298617	0.222982
ENSG00000100302.7	RASD2	7:12225245:rs10950398:G_A	G/A	A	1202	0.683565	2	0.450915	7.95591	0.999999	1	0.757535	0.0270923	1	0.170566	0.0432369	0	0	2.46826	0	0	0	1.63789	0	0	0.0806907	-2.14986	0	0.568935	0.752132	1	1	1	0.329745	1	0.905953	0.263716
ENSG00000143061.17	IGSF3	7:12225245:rs10950398:G_A	G/A	A	1202	0.683565	2	0.450915	7.93244	1	1	0.00400593	1	1	0.0662517	0.973863	0	0	0.637258	0	0	0	5.89317	0	0	0.729453	0	0	-0.452114	-0.0108026	1	1	0.0578825	1	1	0.601128	1
ENSG00000158480.11	SPATA2	7:12223752:rs11974335:G_T	G/T	T	1039	0.661591	2	0.453321	7.92302	0.999999	0.597071	0.000845442	1	1	1	1	0	0	3.37807	0	0	0	0	0	-0.182485	0.774779	0	0	0	0	1	1	0.0214193	1	1	1	1
ENSG00000113389.16	NPR3	7:12223752:rs11974335:G_T	G/T	T	1039	0.661591	2	0.453321	7.89357	0.502694	0.670504	1	0.204231	0.956304	0.926221	0.000140071	0	1.01754	0	4.25451	0	0.0242577	5.76643	-0.288139	0.326375	0	2.63591	0.0287892	0.0320496	1.12849	1	1	1	1	1	1	0.0130507
ENSG00000157542.11	KCNJ6	7:12225245:rs10950398:G_A	G/A	A	1202	0.683565	2	0.450915	7.89141	1	1	0.541892	1	1	0.334534	0.423256	0	0	2.20457	0	0	0.100341	3.52111	0	0	0.245946	0	0	0.535873	0.395647	1	1	1	1	1	1	0.805008
ENSG00000140015.20	KCNH5	7:12225245:rs10950398:G_A	G/A	A	1202	0.683565	2	0.450915	7.89057	1	1	0.000482945	1	1	0.999999	0.365554	0	0	2.03991	0	0	0	2.92341	0	0	0.94504	0	0	0	-0.401604	1	1	0.0151734	1	1	1	0.745453
ENSG00000172137.19	CALB2	7:12228211:rs13229988:A_G	A/G	G	2559	0.190589	2	0.470106	7.88975	0.15598	1	0.999999	0.787377	0.208841	1	0.0836399	1.25381	0	0	0.724653	0	0	5.08428	0.248685	0	0	-0.296928	0.38541	0	0.298027	1	1	1	1	1	1	0.372315
ENSG00000179542.16	SLITRK4	7:12223752:rs11974335:G_T	G/T	T	1039	0.661591	2	0.453321	7.87783	1	1	0.850884	1	1	0.558131	0.238176	0	0	1.79715	0	0	0	4.63833	0	0	0.0666415	0	0	0.239698	0.61553	1	1	1	1	1	1	0.5985
ENSG00000100320.23	RBFOX2	7:12225245:rs10950398:G_A	G/A	A	1202	0.683565	2	0.450915	7.86123	1	1	0.00821434	1	1	0.259409	0.641054	0	0	0.247674	0	0	0.532118	5.75606	0	0	0.843765	0	0	-0.44748	-0.164565	1	1	0.0989924	1	1	1	0.967086
ENSG00000120903.13	CHRNA2	7:12225245:rs10950398:G_A	G/A	A	1202	0.683565	2	0.450915	7.85579	0.0843689	0.0534735	1	1	1	0.660446	0.00256453	0	0.608704	0	0	0	0.676746	4.5942	-0.45565	1.12763	0	0	0	0.162625	0.86572	1	1	1	1	1	1	0.058362
ENSG00000166887.15	VPS39	7:12223752:rs11974335:G_T	G/T	T	1039	0.661591	2	0.453321	7.85507	0.92435	1	0.292462	0.624415	1	0.291687	0.509756	0	0	1.52744	0	0	0.906383	2.33146	0.0340278	0	0.642763	0.981898	0	-0.604714	0.37947	1	1	0.798216	1	1	1	0.875273
ENSG00000135503.13	ACVR1B	7:12225245:rs10950398:G_A	G/A	A	1202	0.683565	2	0.450915	7.84233	0.999999	1	0.00176419	1	1	0.999999	0.91627	0	0	2.51352	0	0	0	2.73621	0	0	0.778612	0	0	0	0.0435976	1	1	0.0329596	1	1	1	1
ENSG00000168785.8	TSPAN5	7:12225245:rs10950398:G_A	G/A	A	1202	0.683565	2	0.450915	7.84144	0.999999	1	0.0837897	1	1	0.969469	0.604428	0	0	0.47999	0	0	2.01774	4.6772	0	0	0.724196	0	0	0.0199357	0.240112	1	1	0.403565	1	1	1	0.948876
ENSG00000205358.3	MT1H	10:17974944:rs508196:C_T	C/T	T	2754	0.658581	2	0.386166	-7.83034	0.0349278	0.649174	1	1	0.101921	0.846508	0.726036	2.29543	1.27215	0	0	0.905828	0	1.51315	-0.780555	0.313949	0	0	-1.17852	0.0536244	0.0840185	0.771784	1	1	1	1	1	1
ENSG00000131504.17	DIAPH1	7:12223752:rs11974335:G_T	G/T	T	1039	0.661591	2	0.453321	7.82668	0.999999	1	0.801616	1	1	1	0.0136393	0	0	1.89203	0	0	0	3.82051	0	0	0.0660094	0	0	0	1.151	1	1	1	1	1	1	0.144976
ENSG00000169851.15	PCDH7	7:12223752:rs11974335:G_T	G/T	T	1039	0.661591	2	0.453321	7.82418	1	1	0.297589	1	1	0.0255088	0.0799392	0	0	1.38721	0	0	0	3.10297	0	0	-0.443107	0	0	1.15509	0.92917	1	1	0.803283	1	1	0.398673	0.362409
ENSG00000140943.17	MBTPS1	7:12223752:rs11974335:G_T	G/T	T	1039	0.661591	2	0.453321	7.81192	1	1	0.196565	1	1	1	0.11809	0	0	2.37279	0	0	0	2.87795	0	0	0.328249	0	0	0	0.711395	1	1	0.663899	1	1	1	0.434233
ENSG00000158109.15	TPRG1L	7:12223752:rs11974335:G_T	G/T	T	1039	0.661591	2	0.453321	7.80867	0.999999	1	0.655093	1	1	0.327412	0.928873	0	0	1.5847	0	0	0.083575	4.45982	0	0	0.156311	0	0	0.425713	0.0389624	1	1	1	1	1	1	1
ENSG00000169641.13	LUZP1	7:12223752:rs11974335:G_T	G/T	T	1039	0.661591	2	0.453321	7.80796	0.999999	1	0.138234	1	1	0.74723	0.577974	0	0	2.5016	0	0	0	2.32116	0	0	0.473777	0	0	0.100254	0.259666	1	1	0.544944	1	1	1	0.929758
ENSG00000132938.20	MTUS2	7:12225245:rs10950398:G_A	G/A	A	1202	0.683565	2	0.450915	7.80556	1	1	0.250083	1	1	0.33039	0.00643197	0	0	1.53008	0	0	0	4.18772	0	0	0.382643	0	0	-0.323769	1.21479	1	1	0.739699	1	1	1	0.0939416
ENSG00000138439.12	FAM117B	7:12223752:rs11974335:G_T	G/T	T	1039	0.661591	2	0.453321	7.80538	1	1	0.186472	1	1	1	0.336511	0	0	2.93067	0	0	0	2.29553	0	0	0.316951	0	0	0	0.408852	1	1	0.641038	1	1	1	0.704848
ENSG00000108924.14	HLF	7:12225245:rs10950398:G_A	G/A	A	1202	0.683565	2	0.450915	7.79517	0.999999	1	0.111573	1	1	0.347481	0.432769	0	0	2.17095	0	0	0	2.54787	0	0	0.318144	0	0	0.225196	0.216139	1	1	0.487724	1	1	1	0.81552
ENSG00000087095.13	NLK	7:12223752:rs11974335:G_T	G/T	T	1039	0.661591	2	0.453321	7.79291	0.999999	1	0.383627	1	1	0.640662	0.321436	0	0	1.21067	0	0	0.186583	4.75322	0	0	0.346312	0	0	-0.218603	0.46647	1	1	0.916231	1	1	1	0.689962
ENSG00000087095.13	NLK	7:12225245:rs10950398:G_A	G/A	A	1202	0.683565	2	0.450915	7.76616	1	1	0.113991	1	1	0.42027	0.530382	0	0	1.45999	0	0	0	4.15569	0	0	0.575983	0	0	-0.338912	0.254098	1	1	0.489137	1	1	1	0.889014
ENSG00000155744.9	FAM126B	7:12223752:rs11974335:G_T	G/T	T	1039	0.661591	2	0.453321	7.76356	1	1	0.650311	0.0409997	1	0.0975019	0.328776	0	0	1.55698	0	0	0	4.24633	0	0	-0.182235	3.62416	0	0.714227	0.560061	1	1	1	0.437871	1	0.730478	0.700041
ENSG00000156113.23	KCNMA1	7:12223752:rs11974335:G_T	G/T	T	1039	0.661591	2	0.453321	7.7605	1	1	0.796056	1	1	0.863182	0.0460428	0	0	2.10381	0	0	0	3.17406	0	0	-0.0780849	0	0	0.0506985	0.872075	1	1	1	1	1	1	0.273423
ENSG00000158480.11	SPATA2	7:12225245:rs10950398:G_A	G/A	A	1202	0.683565	2	0.450915	7.75185	1	0.583003	0.00946357	1	0.91265	1	0.742231	0	0	3.53739	0	0	0	0	0	0.321328	0.586083	0	-0.0442743	0	-0.0698655	1	1	0.111176	1	1	1	1
ENSG00000139372.15	TDG	12:125314817:rs1666839:G_A	A/G	G	2759	0.0316001	2	0.344871	-7.74128	0.0972398	1	0.0152431	0.335542	0.681188	0.0703146	0.800158	0.0119559	0	0.583177	11.7255	2.19941	0	1.42128	0.525455	0	-1.0433	-1.30777	-0.245599	0.556442	0.0832529	1	1	0.154838	1	1	0.622463	1
ENSG00000172137.19	CALB2	7:12230893:rs3815535:G_A	G/A	A	2752	0.25084	2	0.46657	7.72787	0.0418942	1	1	0.378966	0.44342	1	0.22218	1.20786	0	0	0.55297	0	0	5.23529	0.341188	0	0	-0.928029	0.225528	0	0.20116	0.851113	1	1	1	1	1	0.581715
ENSG00000169641.13	LUZP1	7:12225245:rs10950398:G_A	G/A	A	1202	0.683565	2	0.450915	7.71371	0.999999	1	0.014082	1	1	0.999999	0.626312	0	0	2.79612	0	0	0	1.74496	0	0	0.617116	0	0	0	0.187	1	1	0.145916	1	1	1	0.963078
ENSG00000168830.8	HTR1E	7:12225245:rs10950398:G_A	G/A	A	1202	0.683565	2	0.450915	7.71149	1	1	0.00441358	1	1	1	0.931369	0	0	2.3255	0	0	0	2.69847	0	0	0.599978	0	0	0	0.030241	1	1	0.0614717	1	1	1	1
ENSG00000078053.17	AMPH	7:12225245:rs10950398:G_A	G/A	A	1202	0.683565	2	0.450915	7.70654	1	1	0.00651986	1	1	0.498507	0.622451	0	0	0.860712	0	0	0.0539348	5.11085	0	0	1.18162	0	0	-0.375048	-0.242758	1	1	0.0838889	1	1	1	0.9597
ENSG00000180611.7	MB21D2	7:12225245:rs10950398:G_A	G/A	A	1202	0.683565	2	0.450915	7.70233	1	1	0.0101564	0.870972	1	0.267866	0.532101	0	0	0.692719	0	0	0.124703	4.88723	0	0	0.902913	-0.143675	0	-0.489087	-0.243085	1	1	0.116131	1	1	1	0.890791
ENSG00000198673.10	TAFA2	7:12225245:rs10950398:G_A	G/A	A	1202	0.683565	2	0.450915	7.68946	1	1	0.11371	1	1	0.398814	0.292457	0	0	0.547187	0	0	0.0571444	5.92724	0	0	0.700137	0	0	-0.464585	0.504161	1	1	0.489137	1	1	1	0.659064
ENSG00000004660.15	CAMKK1	7:12223752:rs11974335:G_T	G/T	T	1039	0.661591	2	0.453321	7.6817	1	1	0.344057	1	1	0.577121	0.258885	0	0	1.17098	0	0	0.348609	4.47454	0	0	0.405189	0	0	-0.281331	0.572269	1	1	0.865399	1	1	1	0.62013
ENSG00000172137.19	CALB2	7:12226362:rs6966915:C_T	C/T	T	2758	0.250961	2	0.465192	7.68109	0.05995	1	1	0.349681	0.414208	1	0.18505	1.22408	0	0	0.532689	0	0	5.22542	0.315716	0	0	-0.998983	0.24115	0	0.218971	0.96997	1	1	1	1	1	0.535336
ENSG00000057935.13	MTA3	7:12223752:rs11974335:G_T	G/T	T	1039	0.661591	2	0.453321	7.67355	1	1	0.441514	1	1	1	2.08011e-05	0	0	1.57763	0	0	0	3.28829	0	0	-0.251386	0	0	0	2.0826	1	1	0.96597	1	1	1	0.00802923
ENSG00000102053.12	ZC3H12B	7:12223752:rs11974335:G_T	G/T	T	1039	0.661591	2	0.453321	7.66318	1	1	0.115416	1	1	0.766957	0.808021	0	0	2.72787	0	0	0.0134573	2.1294	0	0	0.523051	0	0	0.149631	0.123215	1	1	0.491883	1	1	1	1
ENSG00000250366.2	TUNAR	7:12225245:rs10950398:G_A	G/A	A	1202	0.683565	2	0.450915	7.66143	0.350865	1	0.253691	0.866054	1	0.912218	0.501401	0	0	0.812871	0	0	0.266725	5.0938	-0.241535	0	0.529959	-0.186772	0	0.0575759	0.310902	1	1	0.74105	1	1	1	0.865124
ENSG00000172137.19	CALB2	7:12229791:rs3173615:C_G	C/G	G	2755	0.23542	2	0.466425	7.6534	0.0615386	1	0.999999	0.377931	0.399478	1	0.204833	1.23126	0	0	0.592076	0	0	5.23001	0.313386	0	0	-0.933398	0.248816	0	0.209238	0.971071	1	1	1	1	1	0.555681
ENSG00000168830.8	HTR1E	7:12223752:rs11974335:G_T	G/T	T	1039	0.661591	2	0.453321	7.64472	0.999999	1	0.434542	1	1	1	0.0426829	0	0	2.65867	0	0	0	1.94823	0	0	0.188202	0	0	0	0.86646	1	1	0.959867	1	1	1	0.262709
ENSG00000182836.10	PLCXD3	7:12225245:rs10950398:G_A	G/A	A	1202	0.683565	2	0.450915	7.64452	1	1	0.107364	0.36559	1	0.0760492	0.834553	0	0	0	5.22754	0	1.4475	5.83994	0	0	0.451167	-2.16698	0	0.800546	0.0846214	1	1	0.4795	1	1	0.654411	1
ENSG00000102466.15	FGF14	7:12223752:rs11974335:G_T	G/T	T	1039	0.661591	2	0.453321	7.62524	1	1	0.815355	1	1	0.495717	0.0735033	0	0	1.1088	0	0	0.316327	5.41109	0	0	-0.114708	0	0	0.394354	1.04123	1	1	1	1	1	1	0.343269
ENSG00000125144.13	MT1G	10:17955079:rs491995:A_G	A/G	G	2759	0.544005	0	0.378217	7.62416	0.0128381	0.504059	0.988473	1	0.453893	0.744787	0.0511504	2.34311	1.74247	0.0114481	0	0.75908	0.690274	0	0.89635	-0.476402	-0.00537473	0	-0.513232	0.111154	0.506639	0.408102	1	1	1	1	1	0.285797
ENSG00000121871.4	SLITRK3	7:12223752:rs11974335:G_T	G/T	T	1039	0.661591	2	0.453321	7.62281	1	1	0.38821	1	1	0.746003	0.287314	0	0	1.98217	0	0	0	4.28058	0	0	0.33034	0	0	0.120738	0.59522	1	1	0.91932	1	1	1	0.653471
ENSG00000133878.9	DUSP26	7:12223752:rs11974335:G_T	G/T	T	1039	0.661591	2	0.453321	7.61905	1	1	0.649557	1	1	0.649805	0.162993	0	0	1.10762	0	0	1.18474	4.59544	0	0	0.216535	0	0	0.254961	0.787163	1	1	1	1	1	1	0.50914
ENSG00000122574.10	WIPF3	7:12225245:rs10950398:G_A	G/A	A	1202	0.683565	2	0.450915	7.61616	1	1	0.273836	1	1	1	0.0436481	0	0	2.19493	0	0	0	3.19962	0	0	0.279346	0	0	0	0.785141	1	1	0.771538	1	1	1	0.264268
ENSG00000138439.12	FAM117B	7:12225245:rs10950398:G_A	G/A	A	1202	0.683565	2	0.450915	7.61576	0.999999	1	0.000814319	1	1	1	0.452748	0	0	2.7211	0	0	0	2.04508	0	0	0.723643	0	0	0	-0.27024	1	1	0.0214193	1	1	1	0.829372
ENSG00000023171.18	GRAMD1B	7:12223752:rs11974335:G_T	G/T	T	1039	0.661591	2	0.453321	7.60803	0.999999	1	0.871504	1	1	1	0.0296009	0	0	2.06341	0	0	0	3.84629	0	0	0.0447257	0	0	0	1.06858	1	1	1	1	1	1	0.217934
ENSG00000165152.9	TMEM246	7:12223752:rs11974335:G_T	G/T	T	1039	0.661591	2	0.453321	7.60203	1	1	0.837971	1	1	0.269816	0.0705422	0	0	0.855266	0	0	1.20526	4.76047	0	0	-0.0923629	0	0	0.587487	0.967479	1	1	1	1	1	1	0.334982
ENSG00000196565.15	HBG2	6:135105435:rs4895441:A_G	A/G	G	2758	0.25842	2	0.24583	7.59952	0.135406	0.845507	0.709373	0.257282	0.233103	0.526545	0.511212	0.816719	0.213219	2.26895	9.71758	0	0	0.398065	0.573145	-0.149531	0.198733	-1.71952	-0.422301	0.213812	0.252884	1	1	1	1	1	1	0.875314
ENSG00000107819.13	SFXN3	7:12225245:rs10950398:G_A	G/A	A	1202	0.683565	2	0.450915	7.59453	0.999999	1	7.85842e-05	1	1	0.00564183	0.42295	0	0	1.73132	0	0	0	1.43105	0	0	1.42142	0	0	-1.11033	-0.340983	1	1	0.00624513	1	1	0.230973	0.805008
ENSG00000125144.13	MT1G	10:17954774:rs690759:A_G	A/G	G	2758	0.516921	0	0.377085	7.58859	0.0191271	0.558092	0.947339	1	0.449574	0.751919	0.0465216	2.43017	1.78812	0	0	0.761815	0.697698	0	0.830564	-0.40115	0.016464	0	-0.515139	0.101484	0.503664	0.511698	1	1	1	1	1	0.27399
ENSG00000273079.5	GRIN2B	7:12223752:rs11974335:G_T	G/T	T	1039	0.661591	2	0.453321	7.58809	1	1	0.65634	1	1	0.680456	0.0465438	0	0	0.712421	0	0	0.611359	5.67255	0	0	-0.2102	0	0	0.229247	1.11383	1	1	1	1	1	1	0.27399
ENSG00000154917.11	RAB6B	7:12225245:rs10950398:G_A	G/A	A	1202	0.683565	2	0.450915	7.57498	1	1	0.562688	1	1	0.723893	0.129478	0	0	1.16754	0	0	0.416292	5.1263	0	0	0.217	0	0	0.164794	0.629634	1	1	1	1	1	1	0.455985
ENSG00000167074.15	TEF	7:12223752:rs11974335:G_T	G/T	T	1039	0.661591	2	0.453321	7.57229	0.33612	1	0.0677447	1	1	1	0.0461677	0	0	2.73674	0	0	0	0.608841	-0.184363	0	0.528745	0	0	0	0.802947	1	1	0.355535	1	1	1	0.273564
ENSG00000133019.11	CHRM3	7:12223752:rs11974335:G_T	G/T	T	1039	0.661591	2	0.453321	7.56882	1	1	0.159072	1	1	0.123162	0.00175042	0	0	0.516868	0	0	0.299422	3.88401	0	0	-0.644479	0	0	0.831466	1.69841	1	1	0.581612	1	1	0.813751	0.0509531
ENSG00000157214.14	STEAP2	7:12223752:rs11974335:G_T	G/T	T	1039	0.661591	2	0.453321	7.56512	1	1	0.407449	1	1	1	0.641091	0	0	2.25058	0	0	0	2.80244	0	0	0.194212	0	0	0	0.16452	1	1	0.943382	1	1	1	0.967086
ENSG00000172137.19	CALB2	7:12244382:rs1990620:A_G	A/G	G	2757	0.267575	2	0.470076	7.56418	0.066356	1	0.999997	0.283621	0.303615	1	0.339407	1.21292	0	0	0.341004	0	0	5.28878	0.306856	0	0	-1.12112	0.303199	0	0.158114	0.980523	1	1	1	1	1	0.707226
ENSG00000117016.10	RIMS3	7:12223752:rs11974335:G_T	G/T	T	1039	0.661591	2	0.453321	7.56401	0.999999	1	0.979619	1	1	0.999999	0.00830255	0	0	1.705	0	0	0	4.05349	0	0	0.005468	0	0	0	1.00371	1	1	1	1	1	1	0.106826
ENSG00000215475.5	SIAH3	7:12223752:rs11974335:G_T	G/T	T	1039	0.661591	2	0.453321	7.55676	0.999999	1	0.887482	0.790668	1	0.535409	0.148406	0	0	0.304781	5.11243	0	1.02249	6.10615	0	0	0.0497762	-0.488702	0	0.261132	0.595501	1	1	1	1	1	1	0.484292
ENSG00000172137.19	CALB2	7:12229132:rs5011436:A_C	A/C	C	2752	0.22094	2	0.469658	7.55624	0.0552594	1	1	0.273857	0.544959	1	0.13239	1.2316	0	0	0.366834	0	0	5.19746	0.32189	0	0	-1.14907	0.177915	0	0.247164	0.946792	1	1	1	1	1	0.461571
ENSG00000183454.17	GRIN2A	7:12223752:rs11974335:G_T	G/T	T	1039	0.661591	2	0.453321	7.54317	1	1	0.579906	1	1	0.12533	0.11683	0	0	0.727099	0	0	0.883713	4.43155	0	0	-0.224135	0	0	0.73173	0.751937	1	1	1	1	1	0.819955	0.433939
ENSG00000122126.17	OCRL	7:12223752:rs11974335:G_T	G/T	T	1039	0.661591	2	0.453321	7.54095	1	1	0.0350484	1	1	1	0.707647	0	0	1.66173	0	0	0	4.66119	0	0	0.694337	0	0	0	-0.21139	1	1	0.256641	1	1	1	1
ENSG00000183826.18	BTBD9	7:12223752:rs11974335:G_T	G/T	T	1039	0.661591	2	0.453321	7.53909	1	1	0.195553	1	1	1	0.0479327	0	0	1.80379	0	0	0	3.98021	0	0	0.397981	0	0	0	1.07923	1	1	0.663799	1	1	1	0.277462
ENSG00000278195.2	SSTR3	7:12223752:rs11974335:G_T	G/T	T	1039	0.661591	2	0.453321	7.53569	1	1	0.432126	1	1	1	0.0418198	0	0	2.50796	0	0	0	1.69663	0	0	0.159714	0	0	0	0.590481	1	1	0.959546	1	1	1	0.260362
ENSG00000167074.15	TEF	7:12225245:rs10950398:G_A	G/A	A	1202	0.683565	2	0.450915	7.53431	0.140431	1	0.00410248	1	1	1	0.408452	0	0	2.03419	0	0	0	1.41387	-0.425703	0	0.951917	0	0	0	0.281231	1	1	0.0583416	1	1	1	0.797122
ENSG00000140943.17	MBTPS1	7:12225245:rs10950398:G_A	G/A	A	1202	0.683565	2	0.450915	7.53323	0.999999	1	0.00794089	1	1	0.999999	0.76847	0	0	2.2528	0	0	0	3.20064	0	0	0.607449	0	0	0	0.112267	1	1	0.0975286	1	1	1	1
ENSG00000132975.8	GPR12	7:12225245:rs10950398:G_A	G/A	A	1202	0.683565	2	0.450915	7.53237	0.999999	1	0.00117707	0.742229	1	0.346381	0.0546658	0	0	0.878215	0	0	0.11963	4.19157	0	0	1.05655	-0.270794	0	-0.38684	-0.696307	1	1	0.0255778	1	1	1	0.291335
ENSG00000125869.10	LAMP5	7:12223752:rs11974335:G_T	G/T	T	1039	0.661591	2	0.453321	7.52869	0.79691	1	1	1	1	0.804456	0.000531962	1.05833	0	0	0	0	0	6.07263	-0.0722606	0	0	0	0	0.0668597	1.25922	1	1	1	1	1	1	0.0270302
ENSG00000168032.10	ENTPD3	7:12223752:rs11974335:G_T	G/T	T	1039	0.661591	2	0.453321	7.52707	1	1	0.999999	0.218682	1	0.0064211	0.000288925	0	0	0	0	0	1.24749	5.85255	0	0	0	-2.34741	0	0.825319	0.96508	1	1	1	1	1	0.237668	0.0177426
ENSG00000172137.19	CALB2	7:12242825:rs7805419:T_C	T/C	C	2747	0.378059	2	0.467419	7.52622	0.0749576	1	1	0.738967	0.33185	1	0.331079	1.24511	0	0	1.16149	0	0	5.244	0.297944	0	0	-0.356046	0.285943	0	0.161143	1	1	1	1	1	1	0.702071
ENSG00000217236.2	SP9	7:12225245:rs10950398:G_A	G/A	A	1202	0.683565	2	0.450915	7.52586	0.397526	1	0.999999	0.457025	1	0.0110565	0.190052	0	0	0	12.9009	0	0.346257	6.30342	0.1753	0	0	-1.47057	0	0.794661	0.350139	1	1	1	1	1	0.307986	0.53828
ENSG00000177511.6	ST8SIA3	7:12223752:rs11974335:G_T	G/T	T	1039	0.661591	2	0.453321	7.52141	1	1	0.708933	1	1	0.176816	0.093229	0	0	0.929429	0	0	0.79092	4.3462	0	0	-0.136406	0	0	0.58181	0.726431	1	1	1	1	1	0.924095	0.391157
ENSG00000157470.12	FAM81A	7:12223752:rs11974335:G_T	G/T	T	1039	0.661591	2	0.453321	7.51971	1	1	0.20837	1	1	0.033928	0.128107	0	0	0	0	0	0.608113	5.88933	0	0	-0.524239	0	0	1.15424	0.79937	1	1	0.677095	1	1	0.446331	0.45307
ENSG00000020129.16	NCDN	7:12223752:rs11974335:G_T	G/T	T	1039	0.661591	2	0.453321	7.51609	1	1	0.298541	0.893058	1	0.687813	0.134635	0	0	1.78938	0	0	0.316567	2.97793	0	0	0.417648	-0.131896	0	-0.191544	0.711623	1	1	0.8043	1	1	1	0.463419
ENSG00000151090.19	THRB	7:12223752:rs11974335:G_T	G/T	T	1039	0.661591	2	0.453321	7.51169	0.999999	1	0.580356	1	1	1	0.162958	0	0	1.9473	0	0	0	4.18551	0	0	0.15687	0	0	0	0.702366	1	1	1	1	1	1	0.50914
ENSG00000135472.9	FAIM2	7:12223752:rs11974335:G_T	G/T	T	1039	0.661591	2	0.453321	7.50435	0.999999	1	0.624327	1	1	0.980097	0.0234491	0	0	1.76339	0	0	1.35763	1.95637	0	0	0.144281	0	0	-0.00866041	0.791074	1	1	1	1	1	1	0.196299
ENSG00000152102.18	FAM168B	7:12223752:rs11974335:G_T	G/T	T	1039	0.661591	2	0.453321	7.49677	1	1	0.558443	1	1	0.685644	0.241569	0	0	1.20302	0	0	1.43493	3.74966	0	0	0.265723	0	0	0.216585	0.629538	1	1	1	1	1	1	0.603923
ENSG00000166664.13	CHRFAM7A	7:12223752:rs11974335:G_T	G/T	T	1039	0.661591	2	0.453321	7.49436	0.314356	0.963258	0.726281	0.884444	1	0.063102	0.0660815	0	0	0.378474	0	0	0	4.97971	-0.494837	0.0334557	-0.206612	0.338372	0	1.16187	1.25871	1	1	1	1	1	0.592019	0.324051
ENSG00000011677.13	GABRA3	7:12223752:rs11974335:G_T	G/T	T	1039	0.661591	2	0.453321	7.49149	1	1	0.582424	1	1	0.602767	0.00801721	0	0	0	0	0	1.47604	6.12435	0	0	-0.221662	0	0	0.255525	1.32902	1	1	1	1	1	1	0.10615
ENSG00000152102.18	FAM168B	7:12225245:rs10950398:G_A	G/A	A	1202	0.683565	2	0.450915	7.4843	0.999999	1	0.0447334	1	1	0.901378	0.962042	0	0	0.6258	0	0	2.03829	3.94642	0	0	0.841152	0	0	-0.064571	0.0220654	1	1	0.290552	1	1	1	1
ENSG00000118898.16	PPL	7:12225245:rs10950398:G_A	G/A	A	1202	0.683565	2	0.450915	7.48378	0.999999	1	0.210235	1	1	0.80927	0.232969	0	0	2.14577	0	0	0.528905	2.11125	0	0	0.37425	0	0	-0.0896915	0.394494	1	1	0.678619	1	1	1	0.594795
ENSG00000113389.16	NPR3	7:12225245:rs10950398:G_A	G/A	A	1202	0.683565	2	0.450915	7.47903	0.430035	0.46452	0.999999	0.339016	0.207676	0.626719	0.00351332	0.213101	0.610157	0	2.88185	0	0	5.50071	-0.308032	0.519675	0	-1.79195	0.685425	0.10662	0.775931	1	1	1	1	1	1	0.065469
ENSG00000197555.9	SIPA1L1	7:12223752:rs11974335:G_T	G/T	T	1039	0.661591	2	0.453321	7.47414	0.999999	1	0.591653	0.861002	1	0.999999	0.0442111	0	0	1.80768	0	0	0	3.60767	0	0	0.125076	-0.154779	0	0	0.818523	1	1	1	1	1	1	0.265463
ENSG00000161544.10	CYGB	7:12225245:rs10950398:G_A	G/A	A	1202	0.683565	2	0.450915	7.46976	0.621066	1	1	0.957154	1	0.0319152	0.000131333	0.446533	0	0	0	0	1.6899	4.14767	-0.126945	0	0	-0.0514944	0	0.740791	1.20246	1	1	1	1	1	0.437949	0.0126736
ENSG00000143318.13	CASQ1	7:12223752:rs11974335:G_T	G/T	T	1039	0.661591	2	0.453321	7.46397	0.711508	1	0.198924	1	1	0.0894092	0.0978109	0.167647	0	0	0	0	0.146854	5.23356	0.154058	0	-0.657279	0	0	0.92413	0.886086	1	1	0.666037	1	1	0.704325	0.401039
ENSG00000276293.4	PIP4K2B	7:12223752:rs11974335:G_T	G/T	T	1039	0.661591	2	0.453321	7.45984	0.999999	1	0.441903	1	1	1	0.0130981	0	0	1.99582	0	0	0	3.67919	0	0	0.203262	0	0	0	1.1647	1	1	0.96597	1	1	1	0.141564
ENSG00000169933.15	FRMPD4	7:12223752:rs11974335:G_T	G/T	T	1039	0.661591	2	0.453321	7.45932	1	1	0.871385	1	1	0.584643	0.337852	0	0	0.727666	0	0	0.948794	6.13269	0	0	0.0762719	0	0	0.303465	0.53449	1	1	1	1	1	1	0.705407
ENSG00000149582.16	TMEM25	7:12223752:rs11974335:G_T	G/T	T	1039	0.661591	2	0.453321	7.45845	0.999999	1	0.917825	1	1	0.688202	0.00152294	0	0	1.94275	0	0	0	3.51723	0	0	0.0318754	0	0	-0.104601	1.41636	1	1	1	1	1	1	0.0462358
ENSG00000179542.16	SLITRK4	7:12225245:rs10950398:G_A	G/A	A	1202	0.683565	2	0.450915	7.4443	1	1	0.330195	1	1	0.781629	0.41247	0	0	2.05393	0	0	0	3.94163	0	0	0.301791	0	0	0.0873046	0.35015	1	1	0.846539	1	1	1	0.797777
ENSG00000172137.19	CALB2	7:12219129:rs3823612:G_C	G/C	C	2751	0.220683	2	0.470011	7.4425	0.0458681	1	0.999999	0.217677	0.53038	1	0.160651	1.21611	0	0	0.19544	0	0	5.21641	0.334266	0	0	-1.29833	0.183489	0	0.230362	0.891624	1	1	1	1	1	0.507693
ENSG00000123360.12	PDE1B	7:12223752:rs11974335:G_T	G/T	T	1039	0.661591	2	0.453321	7.43473	1	1	0.908828	1	1	0.436288	0.0170748	0	0	1.46672	0	0	0.500856	3.53466	0	0	-0.0390758	0	0	0.313059	0.96455	1	1	1	1	1	1	0.163004
ENSG00000125144.13	MT1G	10:17953382:rs10764176:A_G	A/G	G	2756	1	2	0.301524	-7.43202	0.00685512	0.560537	0.544903	1	0.732424	0.707563	0.473849	2.01233	1.74129	0	0	0.70657	0.595191	0.224601	-1.02798	0.434331	0.235614	0	-0.251592	-0.140469	-0.240527	0.268443	1	1	1	1	1	0.845925
ENSG00000147655.12	RSPO2	7:12223752:rs11974335:G_T	G/T	T	1039	0.661591	2	0.453321	7.43119	1	1	0.760269	1	1	0.300198	0.260324	0	0	1.97839	0	0	0	3.76952	0	0	0.104878	0	0	0.362821	0.565444	1	1	1	1	1	1	0.621923
ENSG00000111291.8	GPRC5D	19:37324479:rs6508712:T_G	T/G	G	2757	0.0249933	0	0.411317	-7.43078	0.873044	0.757865	1	0.19443	0.851087	0.361434	0.0019431	0.609967	2.35153	0	0	3.18296	2.28868	0.828071	-0.0540721	0.205159	0	-1.37468	-0.127703	-0.261168	-0.703266	1	1	1	1	1	1	0.0526908
ENSG00000172137.19	CALB2	7:12229967:rs13237518:C_A	C/A	A	2756	0.108414	2	0.47188	7.42952	0.0773625	1	0.999999	0.429094	0.374602	1	0.251788	1.24213	0	0	0.698036	0	0	5.25017	0.294812	0	0	-0.825621	0.260871	0	0.187513	1	1	1	1	1	1	0.613659
ENSG00000125966.10	MMP24	7:12223752:rs11974335:G_T	G/T	T	1039	0.661591	2	0.453321	7.42908	1	1	0.54138	0.683693	1	1	0.0490681	0	0	1.91585	0	0	0	4.13039	0	0	0.145292	-0.367474	0	0	0.816814	1	1	1	1	1	1	0.280925
ENSG00000151090.19	THRB	7:12225245:rs10950398:G_A	G/A	A	1202	0.683565	2	0.450915	7.42845	1	1	0.00940449	1	1	1	0.623761	0	0	1.74357	0	0	0	4.05939	0	0	0.706845	0	0	0	-0.222339	1	1	0.110965	1	1	1	0.96089
ENSG00000171435.14	KSR2	7:12223752:rs11974335:G_T	G/T	T	1039	0.661591	2	0.453321	7.41288	0.999999	1	0.500409	1	1	1	0.0656143	0	0	2.4593	0	0	0	2.50382	0	0	0.143728	0	0	0	0.711056	1	1	1	1	1	1	0.323522
ENSG00000157693.15	TMEM268	7:12223752:rs11974335:G_T	G/T	T	1039	0.661591	2	0.453321	7.40743	1	1	0.743469	1	1	0.658154	0.00119337	0	0	1.03753	0	0	0.769381	3.94862	0	0	-0.136179	0	0	-0.216959	1.59996	1	1	1	1	1	1	0.0403641
ENSG00000156113.23	KCNMA1	7:12225245:rs10950398:G_A	G/A	A	1202	0.683565	2	0.450915	7.40605	1	1	0.717867	1	1	0.807671	0.173673	0	0	2.35776	0	0	0	2.99264	0	0	0.0948906	0	0	0.0649786	0.492349	1	1	1	1	1	1	0.521406
ENSG00000007237.18	GAS7	7:12223752:rs11974335:G_T	G/T	T	1039	0.661591	2	0.453321	7.40066	1	1	1	1	1	0.0408664	0.0113475	0	0	0	0	0	4.04043	3.74872	0	0	0	0	0	0.671374	0.825547	1	1	1	1	1	0.484833	0.128534
ENSG00000149575.6	SCN2B	7:12225245:rs10950398:G_A	G/A	A	1202	0.683565	2	0.450915	7.39814	0.999999	1	0.565543	1	1	0.310331	0.167867	0	0	1.12417	0	0	1.24161	3.65273	0	0	0.178974	0	0	0.393285	0.475785	1	1	1	1	1	1	0.514732
ENSG00000166206.15	GABRB3	7:12223752:rs11974335:G_T	G/T	T	1039	0.661591	2	0.453321	7.39576	1	1	0.765184	1	1	0.638719	0.0720699	0	0	1.36692	0	0	0	5.60516	0	0	0.102632	0	0	-0.136108	0.892231	1	1	1	1	1	1	0.339256
ENSG00000156486.8	KCNS2	7:12223752:rs11974335:G_T	G/T	T	1039	0.661591	2	0.453321	7.39486	1	1	0.650057	1	1	0.857982	0.594843	0	0	1.01058	0	0	0.709691	5.64489	0	0	0.211085	0	0	0.0981024	0.292858	1	1	1	1	1	1	0.942125
ENSG00000166887.15	VPS39	7:12225245:rs10950398:G_A	G/A	A	1202	0.683565	2	0.450915	7.39233	1	1	0.0719558	1	1	0.265915	0.657667	0	0	1.87689	0	0	0.796453	1.76629	0	0	0.819287	0	0	-0.568773	0.201542	1	1	0.362512	1	1	1	0.982746
ENSG00000183826.18	BTBD9	7:12225245:rs10950398:G_A	G/A	A	1202	0.683565	2	0.450915	7.3862	1	1	0.0458685	1	1	1	0.124309	0	0	1.68473	0	0	0	4.20204	0	0	0.533108	0	0	0	0.684715	1	1	0.293689	1	1	1	0.446052
ENSG00000118898.16	PPL	7:12223752:rs11974335:G_T	G/T	T	1039	0.661591	2	0.453321	7.38469	1	1	0.249518	1	1	0.80863	0.385563	0	0	1.78505	0	0	0.631293	2.63958	0	0	0.396238	0	0	-0.0981718	0.353311	1	1	0.739699	1	1	1	0.772747
ENSG00000172137.19	CALB2	7:12224173:rs11509137:T_C	T/C	C	2753	0.28406	2	0.468398	7.38423	0.0632526	1	1	0.249273	0.541071	1	0.157616	1.23775	0	0	0.337841	0	0	5.20775	0.311135	0	0	-1.21173	0.178781	0	0.232007	0.971071	1	1	1	1	1	0.503591
ENSG00000049759.18	NEDD4L	7:12223752:rs11974335:G_T	G/T	T	1039	0.661591	2	0.453321	7.38135	0.999999	1	0.836759	1	1	0.999999	0.213382	0	0	1.84682	0	0	0	4.78029	0	0	0.0484824	0	0	0	0.522701	1	1	1	1	1	1	0.570193
ENSG00000109339.23	MAPK10	7:12223752:rs11974335:G_T	G/T	T	1039	0.661591	2	0.453321	7.37993	1	1	0.843925	1	1	0.212305	0.817312	0	0	1.74265	0	0	0	4.67002	0	0	0.0715423	0	0	0.458346	0.122647	1	1	1	1	1	0.977763	1
ENSG00000142686.8	C1orf216	7:12223752:rs11974335:G_T	G/T	T	1039	0.661591	2	0.453321	7.37834	1	1	0.999999	1	1	0.784877	0.0382047	0	0	0	0	0	1.73156	7.11667	0	0	0	0	0	0.100904	0.743352	1	1	1	1	1	1	0.24833
ENSG00000172137.19	CALB2	7:12244161:rs1990622:A_G	A/G	G	2683	0.261355	2	0.472233	7.3773	0.0477313	1	0.999999	0.401881	0.346772	1	0.422457	1.18129	0	0	0.716327	0	0	5.28792	0.336532	0	0	-0.893507	0.28207	0	0.134953	0.91468	1	1	1	1	1	0.804993
ENSG00000134014.17	ELP3	7:12223752:rs11974335:G_T	G/T	T	1039	0.661591	2	0.453321	7.37171	0.243117	1	0.872305	1	1	0.578947	0.932357	0	0	0.716546	0	0	1.83853	4.23374	0.439132	0	-0.0951444	0	0	0.309286	0.0488529	1	1	1	1	1	1	1
ENSG00000131089.16	ARHGEF9	7:12225245:rs10950398:G_A	G/A	A	1202	0.683565	2	0.450915	7.36723	0.999999	1	0.148113	1	1	0.82027	0.713281	0	0	0.483339	0	0	0.852185	6.21257	0	0	0.635858	0	0	-0.124254	0.178818	1	1	0.561548	1	1	1	1
ENSG00000278195.2	SSTR3	7:12225245:rs10950398:G_A	G/A	A	1202	0.683565	2	0.450915	7.36439	0.999999	1	0.0939731	1	1	0.999999	0.137323	0	0	2.60392	0	0	0	1.64664	0	0	0.262956	0	0	0	0.365868	1	1	0.432547	1	1	1	0.467315
ENSG00000132932.17	ATP8A2	7:12223752:rs11974335:G_T	G/T	T	1039	0.661591	2	0.453321	7.36296	1	1	0.999999	1	1	0.223024	0.232208	0	0	0	0	0	2.30182	6.70416	0	0	0	0	0	0.470683	0.44004	1	1	1	1	1	0.986656	0.594155
ENSG00000162992.3	NEUROD1	7:12223752:rs11974335:G_T	G/T	T	1039	0.661591	2	0.453321	7.3612	0.420974	1	0.770859	1	1	1	0.0543796	1.75878	0	0.347457	0	0	0	3.68554	0.330018	0	-0.13282	0	0	0	0.909789	1	1	1	1	1	1	0.291335
ENSG00000133019.11	CHRM3	7:12225245:rs10950398:G_A	G/A	A	1202	0.683565	2	0.450915	7.36081	1	1	0.54943	1	1	0.353961	0.538114	0	0	1.4025	0	0	0.444671	4.5942	0	0	0.250505	0	0	0.482769	0.28529	1	1	1	1	1	1	0.896414
ENSG00000174469.23	CNTNAP2	7:12223752:rs11974335:G_T	G/T	T	1039	0.661591	2	0.453321	7.35965	1	1	1	1	1	0.308948	0.0410964	0	0	0	0	0	2.02212	6.60738	0	0	0	0	0	0.344947	0.692447	1	1	1	1	1	1	0.258238
ENSG00000107819.13	SFXN3	7:12223752:rs11974335:G_T	G/T	T	1039	0.661591	2	0.453321	7.35892	1	1	0.00300867	1	1	0.0153029	0.852991	0	0	1.42826	0	0	0	2.27141	0	0	1.29535	0	0	-1.21851	-0.0943257	1	1	0.0461899	1	1	0.334656	1
ENSG00000113389.16	NPR3	7:12228211:rs13229988:A_G	A/G	G	2559	0.190589	2	0.470106	7.35324	0.896652	0.507249	1	4.60215e-06	0.131291	1	0.0284189	1.10261	0	0	8.32615	0	0	4.40862	-0.0303614	-0.222138	0	5.34686	0.540625	0	0.404334	1	1	1	0.000621751	1	1	0.212121
ENSG00000023171.18	GRAMD1B	7:12225245:rs10950398:G_A	G/A	A	1202	0.683565	2	0.450915	7.34095	1	1	0.0554819	1	1	1	0.539989	0	0	2.11107	0	0	0	3.80171	0	0	0.48591	0	0	0	0.259349	1	1	0.323931	1	1	1	0.89694
ENSG00000148702.15	HABP2	7:12223752:rs11974335:G_T	G/T	T	1039	0.661591	2	0.453321	7.33708	0.999999	1	0.12769	1	1	1	0.875881	0	0	3.03593	0	0	0	1.11409	0	0	0.604524	0	0	0	0.0768037	1	1	0.522071	1	1	1	1
ENSG00000069966.18	GNB5	7:12225245:rs10950398:G_A	G/A	A	1202	0.683565	2	0.450915	7.33552	0.999999	1	0.422193	1	1	0.938963	0.101665	0	0	0.87584	0	0	1.05898	4.96066	0	0	0.332077	0	0	-0.0394202	0.750221	1	1	0.954615	1	1	1	0.408777
ENSG00000057935.13	MTA3	7:12225245:rs10950398:G_A	G/A	A	1202	0.683565	2	0.450915	7.33534	1	1	0.598306	1	1	0.681105	0.00283331	0	0	1.58504	0	0	0	4.12556	0	0	0.159124	0	0	-0.111412	1.22117	1	1	1	1	1	1	0.0590075
ENSG00000171435.14	KSR2	7:12225245:rs10950398:G_A	G/A	A	1202	0.683565	2	0.450915	7.3349	1	1	0.00500486	1	1	1	0.980847	0	0	2.29408	0	0	0	2.87433	0	0	0.526713	0	0	0	-0.00750701	1	1	0.0676157	1	1	1	1
ENSG00000125834.13	STK35	7:12223752:rs11974335:G_T	G/T	T	1039	0.661591	2	0.453321	7.33173	1	1	0.000104805	1	1	1	0.988444	0	0	3.59269	0	0	0	0.140326	0	0	0.907101	0	0	0	-0.00742521	1	1	0.00728629	1	1	1	1
ENSG00000162817.7	C1orf115	7:12223752:rs11974335:G_T	G/T	T	1039	0.661591	2	0.453321	7.33129	1	1	0.466469	1	1	0.767893	0.0113692	0	0	0	0	0	0.743266	6.35319	0	0	-0.309015	0	0	0.144719	1.26945	1	1	0.992785	1	1	1	0.128534
ENSG00000104356.11	POP1	14:20363487:rs10143216:G_A	G/A	A	2758	0.0172419	2	0.0516679	7.33068	0.890529	1	0.0680732	0.00133384	0.657188	0.740161	0.908636	0.611179	0	2.05172	0	0	0	1.69779	-0.0989362	0	1.78705	-4.97028	0.624754	-0.142424	-0.0798239	1	1	0.355535	0.0439518	1	1	1
ENSG00000172137.19	CALB2	7:12243703:rs7791726:G_C	G/C	C	2682	0.261479	2	0.472409	7.32816	0.0488239	1	1	0.406006	0.351264	1	0.419831	1.1847	0	0	0.728293	0	0	5.28416	0.335188	0	0	-0.88579	0.279363	0	0.135668	0.918091	1	1	1	1	1	0.803633
ENSG00000004660.15	CAMKK1	7:12225245:rs10950398:G_A	G/A	A	1202	0.683565	2	0.450915	7.32434	1	1	0.882333	1	1	0.947992	0.0259863	0	0	2.2807	0	0	0.169305	3.05041	0	0	0.0563968	0	0	0.0309294	0.933519	1	1	1	1	1	1	0.205307
ENSG00000113319.13	RASGRF2	7:12225245:rs10950398:G_A	G/A	A	1202	0.683565	2	0.450915	7.31722	1	1	0.419905	1	1	0.241293	0.00280674	0	0	0.791787	0	0	0.305605	4.29478	0	0	-0.263591	0	0	0.476606	1.08323	1	1	0.954615	1	1	0.986656	0.0590075
ENSG00000101076.16	HNF4A	7:12225245:rs10950398:G_A	G/A	A	1202	0.683565	2	0.450915	7.31412	1	1	0.0243573	1	1	0.999999	0.682307	0	0	2.90928	0	0	0	1.34118	0	0	0.682819	0	0	0	-0.170831	1	1	0.209597	1	1	1	0.997432
ENSG00000165300.7	SLITRK5	7:12225245:rs10950398:G_A	G/A	A	1202	0.683565	2	0.450915	7.3137	0.999999	1	0.0386072	1	1	0.24331	0.896206	0	0	1.7498	0	0	0	4.00196	0	0	0.627795	0	0	-0.318485	-0.0535872	1	1	0.270251	1	1	0.986656	1
ENSG00000113319.13	RASGRF2	7:12223752:rs11974335:G_T	G/T	T	1039	0.661591	2	0.453321	7.31098	1	0.80059	0.0577768	1	1	0.090421	0.000274324	0	0	0	0	0	0.212731	4.71339	0	0.068297	-0.624472	0	0	0.645274	1.48746	1	1	0.330748	1	1	0.708167	0.0175798
ENSG00000102053.12	ZC3H12B	7:12225245:rs10950398:G_A	G/A	A	1202	0.683565	2	0.450915	7.30917	0.999999	1	0.00899201	1	1	0.65084	0.559838	0	0	2.21888	0	0	0.06063	2.13585	0	0	0.951224	0	0	-0.218487	-0.250468	1	1	0.107033	1	1	1	0.913455
ENSG00000172137.19	CALB2	7:12223920:rs10950393:T_C	T/C	C	2751	0.250905	2	0.468193	7.30465	0.0857692	1	0.999998	0.248476	0.430283	1	0.146059	1.23927	0	0	0.33839	0	0	5.20833	0.288206	0	0	-1.21576	0.231066	0	0.238982	1	1	1	1	1	1	0.481283
ENSG00000165553.4	NGB	7:12223752:rs11974335:G_T	G/T	T	1039	0.661591	2	0.453321	7.30478	0.833818	1	0.130517	1	1	1	0.471093	0.960625	0	1.64704	0	0	0	1.67533	0.0976847	0	0.784305	0	0	0	-0.38689	1	1	0.52965	1	1	1	0.845925
ENSG00000220205.9	VAMP2	7:12223752:rs11974335:G_T	G/T	T	1039	0.661591	2	0.453321	7.30425	1	1	0.146625	1	1	0.0159102	0.0130725	0	0	0.394885	0	0	1.58524	3.14353	0	0	-0.427123	0	0	0.836732	0.865145	1	1	0.55963	1	1	0.338498	0.141564
ENSG00000170419.10	VSTM2A	7:12223752:rs11974335:G_T	G/T	T	1039	0.661591	2	0.453321	7.30288	1	1	0.504778	0.993933	1	1	0.00223186	0	0	0.898281	0	0	0	5.64765	0	0	-0.197877	0.0124456	0	0	1.60983	1	1	1	1	1	1	0.0554332
ENSG00000196565.15	HBG2	6:135106679:rs9402686:G_A	G/A	A	2759	0.231251	2	0.241029	7.29988	0.10418	0.564095	0.611426	0.0319568	0.379576	0.350731	0.613492	0.818716	0	2.2143	6.96136	0	0	0.430622	0.60047	-0.330068	0.247136	-3.33597	-0.358847	0.318323	0.191922	1	1	1	0.371228	1	1	0.9522
ENSG00000145526.12	CDH18	7:12223752:rs11974335:G_T	G/T	T	1039	0.661591	2	0.453321	7.29753	1	1	0.155943	1	1	0.0282925	0.0696945	0	0	0.333873	0	0	0	4.6107	0	0	-0.705852	0	0	1.28756	1.07056	1	1	0.574056	1	1	0.412736	0.332711
ENSG00000173320.12	STOX2	7:12223752:rs11974335:G_T	G/T	T	1039	0.661591	2	0.453321	7.2951	0.999999	1	0.152947	1	1	0.514629	0.809133	0	0	0.151076	0	0	3.00239	4.14551	0	0	0.730101	0	0	-0.392108	0.145963	1	1	0.570806	1	1	1	1
ENSG00000198794.12	SCAMP5	7:12223752:rs11974335:G_T	G/T	T	1039	0.661591	2	0.453321	7.29277	1	1	0.920449	1	1	0.996014	0.0152263	0	0	0.472941	0	0	1.89684	4.85518	0	0	0.0388104	0	0	-0.00228767	1.08114	1	1	1	1	1	1	0.154087
ENSG00000123360.12	PDE1B	7:12225245:rs10950398:G_A	G/A	A	1202	0.683565	2	0.450915	7.28717	1	1	0.638061	1	1	0.272574	0.00349947	0	0	1.81752	0	0	0.184723	2.77114	0	0	-0.147976	0	0	0.429584	1.01894	1	1	1	1	1	1	0.065469
ENSG00000130226.17	DPP6	7:12223752:rs11974335:G_T	G/T	T	1039	0.661591	2	0.453321	7.28709	0.999999	1	1	1	1	0.795321	4.52506e-06	0	0	0	0	0	1.94732	5.74271	0	0	0	0	0	0.0871566	1.48859	1	1	1	1	1	1	0.00244534
ENSG00000144959.10	NCEH1	7:12223752:rs11974335:G_T	G/T	T	1039	0.661591	2	0.453321	7.28539	0.999999	1	0.181546	1	1	1	0.28162	0	0	2.14759	0	0	0	3.07565	0	0	0.282301	0	0	0	0.403422	1	1	0.628591	1	1	1	0.647606
ENSG00000172137.19	CALB2	7:12223961:rs10950394:C_T	C/T	T	2754	0.193283	2	0.468954	7.28352	0.0739399	1	1	0.223974	0.46975	1	0.140115	1.23913	0	0	0.23794	0	0	5.208	0.299865	0	0	-1.28203	0.211677	0	0.242892	1	1	1	1	1	1	0.470875
ENSG00000172137.19	CALB2	7:12213267:rs6460898:A_G	A/G	G	2753	0.358174	2	0.467127	7.27813	0.10116	1	0.999999	0.211835	0.346407	1	0.0902993	1.24437	0	0	0.168704	0	0	5.17312	0.277139	0	0	-1.32745	0.278433	0	0.280417	1	1	1	1	1	1	0.387284
ENSG00000164715.6	LMTK2	7:12223752:rs11974335:G_T	G/T	T	1039	0.661591	2	0.453321	7.27562	1	1	0.694185	1	1	1	0.0387939	0	0	2.05253	0	0	0	3.98783	0	0	0.106548	0	0	0	0.996135	1	1	1	1	1	1	0.249574
ENSG00000196090.12	PTPRT	7:12223752:rs11974335:G_T	G/T	T	1039	0.661591	2	0.453321	7.26888	0.999999	1	0.0874638	1	1	0.366306	0.77504	0	0	1.79649	0	0	0	3.77004	0	0	0.761611	0	0	-0.422977	0.154663	1	1	0.414609	1	1	1	1
ENSG00000047597.7	XK	7:12223752:rs11974335:G_T	G/T	T	1039	0.661591	2	0.453321	7.26317	1	1	0.688639	1	1	0.105192	0.314562	0	0	1.44513	0	0	0	4.71471	0	0	-0.144915	0	0	0.641836	0.531513	1	1	1	1	1	0.753923	0.685424
ENSG00000133878.9	DUSP26	7:12225245:rs10950398:G_A	G/A	A	1202	0.683565	2	0.450915	7.26126	0.999999	1	0.930645	1	1	0.376363	0.0306786	0	0	1.51193	0	0	0.876761	3.91993	0	0	0.0361231	0	0	0.456986	0.994263	1	1	1	1	1	1	0.221641
ENSG00000100077.15	GRK3	7:12223752:rs11974335:G_T	G/T	T	1039	0.661591	2	0.453321	7.26072	1	1	0.980109	0.289672	1	0.702516	0.170051	0	0	0.595884	0	0	0.665785	6.39005	0	0	-0.0122526	2.33858	0	0.221916	0.799784	1	1	1	1	1	1	0.517108
ENSG00000178222.13	RNF212	19:23924531:rs4932934:T_A	A/T	T	2757	0.270068	2	0.206565	7.26004	0.95497	0.858797	0.308718	0.555658	1	0.255063	0.670298	0.492737	2.03053	1.3068	0	0	0.998229	1.15471	0.026478	-0.16243	0.662015	-0.697181	0	0.550657	-0.197672	1	1	0.816998	1	1	0.990091	0.99078
ENSG00000163995.20	ABLIM2	7:12223752:rs11974335:G_T	G/T	T	1039	0.661591	2	0.453321	7.25814	1	1	0.409666	1	1	0.416666	0.0226779	0	0	1.13401	0	0	0.178982	4.08182	0	0	0.311906	0	0	-0.362068	1.00607	1	1	0.946259	1	1	1	0.193407
ENSG00000167778.9	SPRYD3	7:12223752:rs11974335:G_T	G/T	T	1039	0.661591	2	0.453321	7.25187	0.999999	1	0.979677	1	1	0.557746	0.146961	0	0	0.332848	0	0	1.54867	5.33295	0	0	0.00991228	0	0	0.268805	0.658253	1	1	1	1	1	1	0.482949
ENSG00000165300.7	SLITRK5	7:12223752:rs11974335:G_T	G/T	T	1039	0.661591	2	0.453321	7.24934	1	1	0.576289	1	1	0.5663	0.289772	0	0	2.02348	0	0	0	3.89508	0	0	0.197315	0	0	-0.170846	0.539301	1	1	1	1	1	1	0.656997
ENSG00000151468.11	CCDC3	7:12223752:rs11974335:G_T	G/T	T	1039	0.661591	2	0.453321	7.24829	1	1	8.24265e-05	1	1	1	0.200267	0	0	2.28298	0	0	0	1.77258	0	0	1.16629	0	0	0	-0.670555	1	1	0.00627977	1	1	1	0.550353
ENSG00000215012.9	RTL10	7:12225245:rs10950398:G_A	G/A	A	1202	0.683565	2	0.450915	7.24784	0.999999	1	0.244852	1	1	1	0.261999	0	0	2.66448	0	0	0	2.59094	0	0	0.303377	0	0	0	0.478938	1	1	0.733219	1	1	1	0.624269
ENSG00000113389.16	NPR3	7:12233870:rs1054169:G_A	G/A	A	2619	0.23918	2	0.468118	7.24552	0.864836	0.65673	0.999998	7.58772e-06	0.254705	1	0.0263007	1.13092	0	0	8.10054	0	0	4.44135	-0.0388621	-0.204249	0	5.16657	0.391584	0	0.416618	1	1	1	0.00093191	1	1	0.205506
ENSG00000181656.7	GPR88	7:12223752:rs11974335:G_T	G/T	T	1039	0.661591	2	0.453321	7.243	0.854401	1	0.988473	1	1	0.992867	0.0213419	0.44638	0	0.617753	0	0	0.242649	5.53939	-0.0856438	0	-0.010133	0	0	-0.00484586	1.23337	1	1	1	1	1	1	0.187227
ENSG00000162543.6	UBXN10	7:12223752:rs11974335:G_T	G/T	T	1039	0.661591	2	0.453321	7.2421	0.234688	1	0.420789	0.812986	1	1	0.0691655	0.217259	0	1.21016	0.0518477	0	0	3.39787	0.487918	0	-0.360955	0.49981	0	0	0.847569	1	1	0.954615	1	1	1	0.332711
ENSG00000084444.14	FAM234B	7:12223752:rs11974335:G_T	G/T	T	1039	0.661591	2	0.453321	7.23795	1	1	0.715585	1	1	0.50952	0.0214236	0	0	0	0	0	1.20054	7.02937	0	0	-0.0977799	0	0	0.28089	0.860258	1	1	1	1	1	1	0.187335
ENSG00000116983.13	HPCAL4	7:12223752:rs11974335:G_T	G/T	T	1039	0.661591	2	0.453321	7.237	0.564837	1	0.882318	1	1	0.605217	0.12577	0.0346264	0	0.806148	0	0	0	5.53439	-0.277206	0	0.0906306	0	0	0.245683	0.858907	1	1	1	1	1	1	0.448564
ENSG00000162992.3	NEUROD1	7:12225245:rs10950398:G_A	G/A	A	1202	0.683565	2	0.450915	7.23202	0.544086	0.987057	0.659372	1	1	1	0.281565	1.79524	0	0.476243	0	0	0	3.89079	0.234097	0.0083671	0.181695	0	0	0	0.419493	1	1	1	1	1	1	0.647606
ENSG00000008118.10	CAMK1G	7:12223752:rs11974335:G_T	G/T	T	1039	0.661591	2	0.453321	7.23086	1	1	0.891308	1	1	0.176641	0.521703	0	0	1.18733	0	0	1.00791	4.17965	0	0	0.0513248	0	0	0.598278	0.284841	1	1	1	1	1	0.924095	0.879926
ENSG00000102466.15	FGF14	7:12225245:rs10950398:G_A	G/A	A	1202	0.683565	2	0.450915	7.2292	1	1	0.121955	1	1	0.790944	0.825222	0	0	0.96693	0	0	0.478486	5.50721	0	0	0.670507	0	0	-0.142943	0.105958	1	1	0.507738	1	1	1	1
ENSG00000178222.13	RNF212	19:23966743:rs2195987:C_T	T/C	C	2758	0.293078	2	0.20504	7.22455	0.86685	0.92869	0.306278	0.565716	1	0.376917	0.69318	0.363668	2.27193	1.30741	0	0	1.06013	1.17983	-0.0785703	0.0820256	0.664951	-0.696969	0	0.425126	-0.183622	1	1	0.814316	1	1	1	1
ENSG00000151468.11	CCDC3	7:12225245:rs10950398:G_A	G/A	A	1202	0.683565	2	0.450915	7.22192	1	1	0.00084868	1	1	1	0.797019	0	0	2.70293	0	0	0	1.97611	0	0	0.850716	0	0	0	-0.109141	1	1	0.0214193	1	1	1	1
ENSG00000149582.16	TMEM25	7:12225245:rs10950398:G_A	G/A	A	1202	0.683565	2	0.450915	7.2185	0.999999	1	0.596197	1	1	0.999999	0.00175375	0	0	2.37655	0	0	0	2.90527	0	0	0.116959	0	0	0	1.16286	1	1	1	1	1	1	0.0509531
ENSG00000196565.15	HBG2	6:135106006:rs9376092:C_A	C/A	A	2757	0.619534	2	0.258433	7.2166	0.208118	0.88385	0.392188	0.51811	0.147504	0.999997	0.94764	0.856511	0.286697	2.27169	11.061	0	0	0.456978	0.471811	0.110602	0.365469	-0.937628	-0.501989	0	0.0221419	1	1	0.926304	1	1	1	1
ENSG00000172137.19	CALB2	7:12229042:rs5011432:A_C	A/C	C	2747	0.786676	2	0.441573	7.21559	0.0894206	1	0.999998	0.856275	0.719875	1	0.0219787	1.2771	0	0	1.43144	0	0	5.10062	0.29106	0	0	-0.191168	0.109154	0	0.386998	1	1	1	1	1	1	0.189913
ENSG00000169851.15	PCDH7	7:12225245:rs10950398:G_A	G/A	A	1202	0.683565	2	0.450915	7.20755	1	1	0.344612	1	1	0.211648	0.42604	0	0	1.35494	0	0	0.543405	3.83558	0	0	0.403689	0	0	0.664031	-0.376463	1	1	0.865399	1	1	0.977559	0.808967
ENSG00000196565.15	HBG2	6:135106021:rs9389269:T_C	T/C	C	2759	0.277291	2	0.243204	7.20169	0.103831	0.591047	0.627505	0.0292736	0.390136	0.310914	0.64092	0.817287	0	2.20661	6.87517	0	0	0.444788	0.607121	-0.32665	0.23824	-3.38585	-0.358864	0.344169	0.176863	1	1	1	0.353113	1	1	0.967086
ENSG00000143318.13	CASQ1	7:12225245:rs10950398:G_A	G/A	A	1202	0.683565	2	0.450915	7.20092	0.633439	1	0.0580561	1	1	0.0493491	0.00824445	0	0	0.432155	0	0	0	3.52	0.143376	0	-0.904353	0	0	1.00845	1.32607	1	1	0.331238	1	1	0.531154	0.106826
ENSG00000020129.16	NCDN	7:12225245:rs10950398:G_A	G/A	A	1202	0.683565	2	0.450915	7.1954	1	1	0.387563	1	1	0.833399	0.030499	0	0	2.19524	0	0	0.218538	2.47697	0	0	0.29943	0	0	-0.0906981	0.826008	1	1	0.91932	1	1	1	0.221641
ENSG00000082458.12	DLG3	7:12223752:rs11974335:G_T	G/T	T	1039	0.661591	2	0.453321	7.19451	1	1	0.999999	1	1	0.962557	0.0188714	0	0	0	0	0	1.54115	7.57708	0	0	0	0	0	0.0149779	0.704126	1	1	1	1	1	1	0.175225
ENSG00000227051.6	C14orf132	7:12223752:rs11974335:G_T	G/T	T	1039	0.661591	2	0.453321	7.1896	0.562656	1	0.54481	1	1	1	0.0106409	0.847455	0	1.05913	0	0	0	2.97897	0.273033	0	-0.317796	0	0	0	1.39098	1	1	1	1	1	1	0.125553
ENSG00000109756.9	RAPGEF2	7:12223752:rs11974335:G_T	G/T	T	1039	0.661591	2	0.453321	7.18562	1	1	0.0641711	1	1	1	0.736191	0	0	2.05142	0	0	0	4.15291	0	0	0.553467	0	0	0	0.178512	1	1	0.345627	1	1	1	1
ENSG00000157214.14	STEAP2	7:12225245:rs10950398:G_A	G/A	A	1202	0.683565	2	0.450915	7.18146	1	1	0.253514	1	1	1	0.47272	0	0	2.40782	0	0	0	2.36664	0	0	0.196038	0	0	0	0.206759	1	1	0.74105	1	1	1	0.845925
ENSG00000198929.13	NOS1AP	7:12223752:rs11974335:G_T	G/T	T	1039	0.661591	2	0.453321	7.17881	1	1	0.952257	1	1	0.692749	0.282175	0	0	1.94443	0	0	1.70707	2.35424	0	0	0.0278781	0	0	0.216801	0.592807	1	1	1	1	1	1	0.647741
ENSG00000143740.14	SNAP47	7:12223752:rs11974335:G_T	G/T	T	1039	0.661591	2	0.453321	7.17381	0.999999	1	0.657428	1	1	0.87383	0.107365	0	0	1.75107	0	0	0	4.36552	0	0	0.163872	0	0	-0.051851	0.899504	1	1	1	1	1	1	0.417502
ENSG00000113389.16	NPR3	7:12227595:rs4721057:A_G	A/G	G	2626	0.136968	2	0.472391	7.17022	0.877321	0.616284	0.999998	7.22488e-05	0.285308	1	0.0147329	1.12335	0	0	8.7096	0	0	4.42907	-0.0352088	-0.20611	0	4.52612	0.350823	0	0.448511	1	1	1	0.00528154	1	1	0.15022
ENSG00000156471.13	PTDSS1	7:12223752:rs11974335:G_T	G/T	T	1039	0.661591	2	0.453321	7.1672	1	1	0.132988	1	0.347485	1	0.633341	0	0	0.957577	0	0	0	5.37517	0	0	0.616003	0	-0.727123	0	-0.250008	1	1	0.534215	1	1	1	0.966726
ENSG00000177511.6	ST8SIA3	7:12225245:rs10950398:G_A	G/A	A	1202	0.683565	2	0.450915	7.16642	1	1	0.663134	1	1	0.250042	0.372424	0	0	1.18856	0	0	0.877788	4.2222	0	0	0.137604	0	0	0.452299	0.312043	1	1	1	1	1	0.986656	0.754907
ENSG00000007237.18	GAS7	7:12225245:rs10950398:G_A	G/A	A	1202	0.683565	2	0.450915	7.16614	1	1	0.815382	1	1	0.00263355	0.218442	0	0	0	0	0	3.96037	3.70413	0	0	0.0573143	0	0	1.15033	0.437152	1	1	1	1	1	0.153984	0.576959
ENSG00000164742.16	ADCY1	7:12223752:rs11974335:G_T	G/T	T	1039	0.661591	2	0.453321	7.16507	0.999999	1	0.729135	0.840176	1	0.464616	0.0704502	0	0	1.26212	0	0	0.301902	4.63736	0	0	0.151806	0.306369	0	-0.379073	0.940178	1	1	1	1	1	1	0.334982
ENSG00000196565.15	HBG2	6:135111414:rs9494145:T_C	T/C	C	2350	0.35443	2	0.211915	7.15731	0.156908	0.51902	0.29031	0.0853908	0.725516	1	0.824068	0.896311	0.0955111	1.87398	8.19523	0	0	0.429851	0.638513	-0.582767	0.629563	-2.97422	-0.168705	0	-0.0926662	1	1	0.794749	0.707749	1	1	1
ENSG00000122126.17	OCRL	7:12225245:rs10950398:G_A	G/A	A	1202	0.683565	2	0.450915	7.15688	1	1	0.00053566	1	1	0.999999	0.0993414	0	0	1.73874	0	0	0	3.02628	0	0	1.10535	0	0	0	-0.79404	1	1	0.0159184	1	1	1	0.403105
ENSG00000175874.10	CREG2	7:12223752:rs11974335:G_T	G/T	T	1039	0.661591	2	0.453321	7.15569	1	1	0.343807	1	1	0.0132495	0.43582	0	0	0.884718	0	0	0.517031	3.77706	0	0	-0.334369	0	0	1.03227	0.325728	1	1	0.865399	1	1	0.325815	0.81552
ENSG00000169427.8	KCNK9	7:12223752:rs11974335:G_T	G/T	T	1039	0.661591	2	0.453321	7.15516	1	1	0.197808	1	1	0.603427	0.410081	0	0	2.13884	0	0	0.276262	2.95631	0	0	0.642814	0	0	-0.30544	0.486508	1	1	0.665601	1	1	1	0.797214
ENSG00000197555.9	SIPA1L1	7:12225245:rs10950398:G_A	G/A	A	1202	0.683565	2	0.450915	7.15216	1	1	0.530563	1	1	1	0.0137556	0	0	2.001	0	0	0	3.17863	0	0	0.125513	0	0	0	0.823941	1	1	1	1	1	1	0.144976
ENSG00000150995.19	ITPR1	7:12223752:rs11974335:G_T	G/T	T	1039	0.661591	2	0.453321	7.15125	0.999999	1	0.315324	1	1	0.999999	0.340581	0	0	1.7772	0	0	0	4.37976	0	0	0.24849	0	0	0	0.418265	1	1	0.826467	1	1	1	0.708974
ENSG00000135472.9	FAIM2	7:12225245:rs10950398:G_A	G/A	A	1202	0.683565	2	0.450915	7.13784	1	1	0.691771	1	1	0.896577	0.00657931	0	0	2.12238	0	0	1.10935	1.61246	0	0	0.101558	0	0	0.0414364	0.772004	1	1	1	1	1	1	0.0955769
ENSG00000276293.4	PIP4K2B	7:12225245:rs10950398:G_A	G/A	A	1202	0.683565	2	0.450915	7.13668	1	1	0.0339987	1	1	1	0.140287	0	0	1.82619	0	0	0	3.95158	0	0	0.497285	0	0	0	0.577071	1	1	0.251419	1	1	1	0.470875
ENSG00000206535.8	LNP1	7:12223752:rs11974335:G_T	G/T	T	1039	0.661591	2	0.453321	7.13643	1	1	0.999999	0.817005	1	0.0324321	0.610898	0	0	0	0	0	2.11358	6.35045	0	0	0	0.402564	0	0.802042	0.174486	1	1	1	1	1	0.438158	0.951251
ENSG00000166579.15	NDEL1	7:12223752:rs11974335:G_T	G/T	T	1039	0.661591	2	0.453321	7.13227	1	1	0.844444	1	1	0.565056	0.0678061	0	0	0.181679	0	0	1.40211	6.1323	0	0	-0.0816135	0	0	0.282016	0.859572	1	1	1	1	1	1	0.328927
ENSG00000177570.14	SAMD12	7:12225245:rs10950398:G_A	G/A	A	1202	0.683565	2	0.450915	7.13023	1	1	0.617298	1	1	0.147188	0.375266	0	0	1.27443	0	0	1.15766	3.72514	0	0	0.169338	0	0	0.611555	0.33276	1	1	1	1	1	0.871835	0.758958
ENSG00000204131.9	NHSL2	7:12225245:rs10950398:G_A	G/A	A	1202	0.683565	2	0.450915	7.128	0.727049	0.447565	0.477457	1	0.96634	1	0.329327	1.47819	0	0.231562	0	0	0	4.04349	0.156849	-0.405233	0.341199	0	0.0248659	0	0.444741	1	1	0.993369	1	1	1	0.700112
ENSG00000102181.21	CD99L2	7:12223752:rs11974335:G_T	G/T	T	1039	0.661591	2	0.453321	7.12703	1	1	1	1	1	0.154496	0.17442	0	0	0	0	0	2.86083	4.79628	0	0	0	0	0	0.543808	0.514288	1	1	1	1	1	0.879554	0.521907
ENSG00000157064.11	NMNAT2	7:12223752:rs11974335:G_T	G/T	T	1039	0.661591	2	0.453321	7.12632	0.999999	1	0.999999	1	1	0.679026	0.00338056	0	0	0	0	0	1.82843	6.96605	0	0	0	0	0	0.139611	1.02258	1	1	1	1	1	1	0.0652939
ENSG00000102924.12	CBLN1	7:12233870:rs1054169:G_A	G/A	A	2619	0.23918	2	0.468118	7.12336	0.630709	1	0.00116192	0.681835	1	1	0.121486	0	0	1.71755	1.20733	0	0	2.66083	-0.0794247	0	0.73305	0.508863	0	0	-0.459904	1	1	0.0255778	1	1	1	0.440612
ENSG00000075035.10	WSCD2	7:12223752:rs11974335:G_T	G/T	T	1039	0.661591	2	0.453321	7.12214	0.999999	1	0.426395	1	1	1	0.0345699	0	0	2.08825	0	0	0	3.14022	0	0	0.181996	0	0	0	0.888557	1	1	0.956425	1	1	1	0.235847
ENSG00000102924.12	CBLN1	7:12228211:rs13229988:A_G	A/G	G	2559	0.190589	2	0.470106	7.12079	0.905056	1	0.000836931	0.744288	1	1	0.118281	0	0	1.75429	1.81963	0	0	2.62368	-0.0200606	0	0.729005	0.412335	0	0	-0.466801	1	1	0.0214193	1	1	1	0.434233
ENSG00000101076.16	HNF4A	7:12223752:rs11974335:G_T	G/T	T	1039	0.661591	2	0.453321	7.11933	0.999999	1	0.198888	1	1	0.886177	0.842052	0	0	2.85724	0	0	0	1.90506	0	0	0.473174	0	0	0.0513185	0.107187	1	1	0.666037	1	1	1	1
ENSG00000095739.11	BAMBI	7:12223752:rs11974335:G_T	G/T	T	1039	0.661591	2	0.453321	-7.11511	0.0180881	0.530979	0.999999	0.253841	0.0459205	1	1	0	5.17217	0	2.88889	2.29777	0	0	-1.01779	-0.401172	0	-2.58031	1.81133	0	0	0.493676	1	1	1	1	1	1
ENSG00000196876.17	SCN8A	7:12223752:rs11974335:G_T	G/T	T	1039	0.661591	2	0.453321	7.11295	1	1	0.851736	1	1	0.693984	0.198702	0	0	0.20958	0	0	2.15494	5.60739	0	0	0.0800999	0	0	0.198699	0.609041	1	1	1	1	1	1	0.54902
ENSG00000177570.14	SAMD12	7:12223752:rs11974335:G_T	G/T	T	1039	0.661591	2	0.453321	7.1096	1	1	0.299157	1	1	0.0194118	0.0469944	0	0	0.511837	0	0	0.968195	3.99431	0	0	-0.396019	0	0	1.05177	0.897327	1	1	0.8043	1	1	0.365078	0.275207
ENSG00000172137.19	CALB2	7:12210752:rs3807866:G_A	G/A	A	2758	1	2	0.443619	7.1039	0.0723137	1	0.999999	0.865248	0.655405	1	0.0413615	1.26653	0	0	1.33656	0	0	5.13028	0.309411	0	0	-0.183823	0.134503	0	0.341968	1	1	1	1	1	1	0.258319
ENSG00000150995.19	ITPR1	7:12225245:rs10950398:G_A	G/A	A	1202	0.683565	2	0.450915	7.09607	0.999999	1	0.0426436	1	1	1	0.635326	0	0	1.96025	0	0	0	3.75768	0	0	0.449389	0	0	0	0.172281	1	1	0.285251	1	1	1	0.966726
ENSG00000111291.8	GPRC5D	19:37493748:rs12461941:C_A	C/A	A	1755	0.347375	2	0.187749	7.09541	0.741522	0.498974	1	0.479223	0.190086	0.273298	0.0108659	0.505505	1.4601	0	0	3.49965	2.12327	1.0378	0.180325	-0.766896	0	-0.818579	1.36308	0.494708	0.97703	1	1	1	1	1	1	0.127098
ENSG00000158109.15	TPRG1L	7:12225245:rs10950398:G_A	G/A	A	1202	0.683565	2	0.450915	7.09253	1	1	0.91187	1	1	0.145121	0.535792	0	0	1.6952	0	0	0.079169	4.02262	0	0	-0.0351848	0	0	0.576648	0.217977	1	1	1	1	1	0.871835	0.894753
ENSG00000169933.15	FRMPD4	7:12225245:rs10950398:G_A	G/A	A	1202	0.683565	2	0.450915	7.09124	1	1	0.113989	1	1	0.845391	0.466605	0	0	0.662091	0	0	1.0369	5.35141	0	0	0.691694	0	0	0.106145	-0.352647	1	1	0.489137	1	1	1	0.842143
ENSG00000213672.8	NCKIPSD	7:12223752:rs11974335:G_T	G/T	T	1039	0.661591	2	0.453321	7.08887	1	1	0.853141	1	1	0.138415	0.146767	0	0	2.20769	0	0	0.540855	1.98047	0	0	-0.0629467	0	0	0.594038	0.584268	1	1	1	1	1	0.846146	0.482949
ENSG00000172137.19	CALB2	7:12215885:rs6460902:G_A	G/A	A	2754	0.0855215	2	0.474946	7.08669	0.0832901	1	0.999998	0.235042	0.449467	1	0.189546	1.24368	0	0	0.271665	0	0	5.23423	0.288808	0	0	-1.23303	0.220319	0	0.213539	1	1	1	1	1	1	0.537557
ENSG00000033627.16	ATP6V0A1	7:12223752:rs11974335:G_T	G/T	T	1039	0.661591	2	0.453321	7.08624	1	1	0.999999	1	1	0.828723	0.00109894	0	0	0	0	0	2.55503	5.35691	0	0	0	0	0	0.0666289	1.02072	1	1	1	1	1	1	0.0389228
ENSG00000150672.17	DLG2	7:12223752:rs11974335:G_T	G/T	T	1039	0.661591	2	0.453321	7.08482	1	1	0.432719	1	1	0.471407	0.31099	0	0	0.963888	0	0	0.951071	4.81713	0	0	0.348027	0	0	-0.376451	0.531959	1	1	0.959752	1	1	1	0.680953
ENSG00000079102.16	RUNX1T1	7:12223752:rs11974335:G_T	G/T	T	1039	0.661591	2	0.453321	7.07771	1	1	0.339011	1	1	0.273297	0.530056	0	0	2.44142	0	0	0	3.05329	0	0	0.278953	0	0	-0.269668	0.264227	1	1	0.857326	1	1	1	0.889014
ENSG00000171246.6	NPTX1	7:12223752:rs11974335:G_T	G/T	T	1039	0.661591	2	0.453321	7.07647	1	1	0.510096	1	1	0.700597	0.222767	0	0	2.00465	0	0	0.6716	2.45957	0	0	0.238052	0	0	-0.163739	0.521616	1	1	1	1	1	1	0.582378
ENSG00000113389.16	NPR3	7:12230893:rs3815535:G_A	G/A	A	2752	0.25084	2	0.46657	7.07462	0.835399	0.965698	1	0.00017417	0.198418	1	0.0897485	1.06183	0.350438	0	8.55951	0	0	4.47195	-0.0566596	-0.0215741	0	4.1938	0.48902	0	0.306906	1	1	1	0.0100129	1	1	0.385533
ENSG00000124422.12	USP22	7:12223752:rs11974335:G_T	G/T	T	1039	0.661591	2	0.453321	7.07274	1	1	0.140121	1	1	0.20156	0.49069	0	0	0.68205	0	0	0.57891	4.66096	0	0	0.56587	0	0	-0.577131	0.312725	1	1	0.545427	1	1	0.961865	0.859367
ENSG00000197694.16	SPTAN1	7:12223752:rs11974335:G_T	G/T	T	1039	0.661591	2	0.453321	7.07268	1	1	0.0682912	1	1	0.0393386	0.407825	0	0	0.171058	0	0	0	6.13664	0	0	0.65963	0	0	-0.821483	0.392733	1	1	0.355535	1	1	0.478797	0.796776
ENSG00000170921.15	TANC2	7:12223752:rs11974335:G_T	G/T	T	1039	0.661591	2	0.453321	7.07251	1	1	0.380262	1	1	0.105877	0.0639919	0	0	1.42533	0	0	0	4.27943	0	0	0.2755	0	0	-0.486451	0.83948	1	1	0.912493	1	1	0.755591	0.318428
ENSG00000110514.19	MADD	7:12223752:rs11974335:G_T	G/T	T	1039	0.661591	2	0.453321	7.07132	1	1	0.485187	1	1	0.293374	0.0200175	0	0	0.171953	0	0	1.39256	5.01603	0	0	0.293643	0	0	-0.520974	0.993113	1	1	1	1	1	1	0.180291
ENSG00000273079.5	GRIN2B	7:12225245:rs10950398:G_A	G/A	A	1202	0.683565	2	0.450915	7.0684	1	1	0.427393	1	1	0.549412	0.884926	0	0	0.789079	0	0	0.69013	6.12827	0	0	0.344543	0	0	0.323389	0.069562	1	1	0.956425	1	1	1	1
ENSG00000103264.18	FBXO31	7:12223752:rs11974335:G_T	G/T	T	1039	0.661591	2	0.453321	7.06771	0.999999	1	0.224479	1	1	1	0.27458	0	0	3.30389	0	0	0	1.14969	0	0	0.365848	0	0	0	0.58356	1	1	0.702018	1	1	1	0.63836
ENSG00000198668.12	CALM1	7:12223752:rs11974335:G_T	G/T	T	1039	0.661591	2	0.453321	7.0656	1	1	0.491132	1	1	0.234657	0.187267	0	0	0.829696	0	0	0.13005	5.21205	0	0	-0.30219	0	0	0.614791	0.68521	1	1	1	1	1	0.986656	0.537086
ENSG00000172137.19	CALB2	7:12212914:rs6460895:C_G	C/G	G	2684	0.332844	2	0.469449	7.06471	0.0711666	1	0.999998	0.235081	0.442167	1	0.10713	1.21361	0	0	0.284498	0	0	5.16932	0.309352	0	0	-1.28824	0.228626	0	0.2702	1	1	1	1	1	1	0.417502
ENSG00000253719.4	ATXN7L3B	7:12223752:rs11974335:G_T	G/T	T	1039	0.661591	2	0.453321	7.06285	1	1	0.964238	1	1	0.305034	0.66706	0	0	0.386283	0	0	1.25143	6.39646	0	0	-0.0218352	0	0	0.588763	0.247957	1	1	1	1	1	1	0.988698
ENSG00000196565.15	HBG2	6:135090090:rs9376090:T_C	T/C	C	2757	0.125751	2	0.224519	7.05401	0.0614386	0.661758	0.630046	0.0195906	0.308853	0.39572	0.837564	0.765341	0	2.24402	6.21388	0	0	0.477898	0.740472	-0.305384	0.252336	-3.73769	-0.383256	0.298356	0.0801483	0.971071	1	1	0.273369	1	1	1
ENSG00000165152.9	TMEM246	7:12225245:rs10950398:G_A	G/A	A	1202	0.683565	2	0.450915	7.04173	1	1	0.178493	1	1	0.606764	0.786553	0	0	0.763204	0	0	1.45333	5.04072	0	0	0.549499	0	0	0.261514	0.12242	1	1	0.624726	1	1	1	1
ENSG00000151623.15	NR3C2	7:12223752:rs11974335:G_T	G/T	T	1039	0.661591	2	0.453321	7.04084	0.691401	0.715845	0.701113	0.708269	1	1	0.0424893	1.77493	0	1.36426	0	0	0	0.856326	0.155777	0.210888	-0.16235	0.478626	0	0	0.87175	1	1	1	1	1	1	0.262674
ENSG00000156959.9	LHFPL4	7:12223752:rs11974335:G_T	G/T	T	1039	0.661591	2	0.453321	7.04041	1	1	0.626025	1	1	0.224977	0.0156711	0	0	1.06385	0	0	0.122093	4.42044	0	0	0.220835	0	0	-0.648125	1.26191	1	1	1	1	1	0.986656	0.15741
ENSG00000107282.8	APBA1	7:12223752:rs11974335:G_T	G/T	T	1039	0.661591	2	0.453321	7.03954	1	1	0.861951	1	1	1	0.00258925	0	0	1.99534	0	0	0	3.7436	0	0	-0.0430094	0	0	0	1.33313	1	1	1	1	1	1	0.058362
ENSG00000185352.8	HS6ST3	7:12223752:rs11974335:G_T	G/T	T	1039	0.661591	2	0.453321	7.03877	1	1	0.252733	1	1	0.999999	0.00181957	0	0	0.597743	0	0	0	5.88189	0	0	-0.306745	0	0	0	1.48627	1	1	0.74105	1	1	1	0.0517524
ENSG00000189241.7	TSPYL1	7:12223752:rs11974335:G_T	G/T	T	1039	0.661591	2	0.453321	7.03827	1	1	0.366929	1	1	0.504322	0.526272	0	0	0.643264	0	0	0.422815	5.96378	0	0	0.410561	0	0	-0.357995	0.341247	1	1	0.892387	1	1	1	0.884871
ENSG00000196565.15	HBG2	6:135097880:rs9399137:T_C	T/C	C	2757	0.307289	2	0.230323	7.03653	0.113735	0.605837	0.471162	0.0216754	0.319305	0.46083	0.85728	0.823852	0	2.21228	6.3717	0	0	0.466468	0.608998	-0.29738	0.369513	-3.65631	-0.378912	0.259226	0.0702277	1	1	0.992785	0.285693	1	1	1
ENSG00000138311.17	ZNF365	7:12223752:rs11974335:G_T	G/T	T	1039	0.661591	2	0.453321	7.03511	1	1	0.731276	1	1	0.237181	0.746484	0	0	1.6199	0	0	0.753548	3.55077	0	0	0.117023	0	0	0.474777	0.130371	1	1	1	1	1	0.986656	1
ENSG00000157470.12	FAM81A	7:12225245:rs10950398:G_A	G/A	A	1202	0.683565	2	0.450915	7.02759	1	1	0.311367	1	1	0.0564635	0.0578067	0	0	0.745038	0	0	0.487882	4.51862	0	0	-0.433895	0	0	1.01793	0.900871	1	1	0.820636	1	1	0.565054	0.300951
ENSG00000140743.8	CDR2	7:12223752:rs11974335:G_T	G/T	T	1039	0.661591	2	0.453321	7.02567	1	1	0.920893	0.528566	1	0.468542	0.170574	0	0	1.202	0	0	0	5.53588	0	0	0.033218	-0.641903	0	0.288496	0.664761	1	1	1	1	1	1	0.517108
ENSG00000051382.8	PIK3CB	7:12223752:rs11974335:G_T	G/T	T	1039	0.661591	2	0.453321	7.02478	1	1	0.463897	1	1	0.651417	0.873611	0	0	1.21481	0	0	1.04503	4.63725	0	0	0.354581	0	0	0.257704	-0.0911279	1	1	0.992785	1	1	1	1
ENSG00000162817.7	C1orf115	7:12225245:rs10950398:G_A	G/A	A	1202	0.683565	2	0.450915	7.02407	1	1	0.30578	1	1	0.446947	0.000904212	0	0	0.429838	0	0	0.418819	5.15374	0	0	-0.386879	0	0	0.357491	1.39122	1	1	0.814316	1	1	1	0.0349026
ENSG00000155744.9	FAM126B	7:12225245:rs10950398:G_A	G/A	A	1202	0.683565	2	0.450915	7.02343	1	1	0.556091	0.485303	0.747694	0.164048	0.938732	0	0	1.87716	0	0	0	4.10319	0	0	0.216964	1.07402	-0.150371	0.632171	0.036032	1	1	1	1	1	0.897281	1
ENSG00000125144.13	MT1G	10:17937778:rs10430577:C_T	C/T	T	2681	0.0785306	2	0.248415	7.02265	0.565575	0.367847	0.999998	1	0.636785	0.974733	0.117284	3.2551	1.96944	0	0	0.452964	0.874584	0.319205	0.242395	0.738496	0	0	-0.381313	-0.0113399	0.511624	1	1	1	1	1	1	0.434112
ENSG00000168032.10	ENTPD3	7:12225245:rs10950398:G_A	G/A	A	1202	0.683565	2	0.450915	7.0218	1	1	1	0.0173618	1	4.27477e-05	0.0274295	0	0	0	0	0	0.725068	6.29967	0	0	0	-3.97178	0	1.16433	0.529289	1	1	1	0.252213	1	0.0385015	0.20874
ENSG00000175766.13	EIF4E1B	7:12225245:rs10950398:G_A	G/A	A	1202	0.683565	2	0.450915	7.02169	1	1	0.497535	1	1	0.90076	0.437174	0	0	2.45018	0	0	0.544301	1.8749	0	0	0.249808	0	0	0.05714	0.31683	1	1	1	1	1	1	0.81552
ENSG00000156011.17	PSD3	7:12225245:rs10950398:G_A	G/A	A	1202	0.683565	2	0.450915	7.02	1	1	0.303016	1	0.489166	1	0.382946	0	0	2.17203	0	0	0	3.5859	0	0	0.381089	0	0.528618	0	0.463083	1	1	0.810741	1	1	1	0.768737
ENSG00000095203.14	EPB41L4B	7:12223752:rs11974335:G_T	G/T	T	1039	0.661591	2	0.453321	7.01638	1	1	0.816281	1	1	0.723518	0.0490735	0	0	1.78859	0	0	0	3.69465	0	0	0.058167	0	0	-0.0747233	0.711386	1	1	1	1	1	1	0.280925
ENSG00000196565.15	HBG2	6:135100038:rs34164109:C_T	C/T	T	2755	0.320636	2	0.239746	7.01524	0.075771	0.611179	0.339186	0.0366969	0.293196	1	0.844686	0.788769	0	2.25837	7.55521	0	0	0.337676	0.661003	-0.272047	0.461065	-3.05257	-0.407356	0	-0.0676742	1	1	0.857326	0.408046	1	1	1
ENSG00000070718.12	AP3M2	7:12223752:rs11974335:G_T	G/T	T	1039	0.661591	2	0.453321	7.01446	1	1	0.479713	1	1	0.0366603	0.585237	0	0	0	0	0	1.01313	6.51392	0	0	-0.240415	0	0	1.13658	0.267999	1	1	0.994129	1	1	0.45892	0.935215
ENSG00000113389.16	NPR3	7:12226362:rs6966915:C_T	C/T	T	2758	0.250961	2	0.465192	7.0141	0.825974	0.916678	0.999998	0.000316872	0.169308	1	0.0735577	1.05098	0.315156	0	8.77544	0	0	4.46785	-0.0599599	-0.0525569	0	4.06516	0.504591	0	0.323689	1	1	1	0.0158554	1	1	0.343269
ENSG00000088367.23	EPB41L1	7:12223752:rs11974335:G_T	G/T	T	1039	0.661591	2	0.453321	7.01014	1	1	0.722815	0.92289	1	0.511213	0.0111821	0	0	1.62759	0	0	0.925223	2.68885	0	0	0.133047	-0.0886867	0	-0.292471	1.12811	1	1	1	1	1	1	0.128534
ENSG00000196565.15	HBG2	6:135081201:rs9399136:T_C	T/C	C	2626	0.219025	2	0.225628	7.00853	0.187853	0.694226	0.553875	0.0687813	0.489031	0.484166	0.799322	0.882332	0	2.09553	8.04626	0	0	0.651403	0.560345	-0.308116	0.339243	-3.00827	-0.266652	0.257049	0.106863	1	1	1	0.623648	1	1	1
ENSG00000156011.17	PSD3	7:12223752:rs11974335:G_T	G/T	T	1039	0.661591	2	0.453321	7.00539	1	1	0.749573	1	0.958212	1	0.109765	0	0	2.31602	0	0	0	3.49577	0	0	0.141789	0	-0.0370671	0	0.979945	1	1	1	1	1	1	0.420093
ENSG00000172137.19	CALB2	7:12214254:rs2043539:G_A	G/A	A	2684	0.332844	2	0.469449	6.99977	0.0771513	1	1	0.250784	0.416713	1	0.108266	1.21395	0	0	0.328267	0	0	5.17177	0.302828	0	0	-1.24801	0.24162	0	0.269453	1	1	1	1	1	1	0.417947
ENSG00000040933.15	INPP4A	7:12223752:rs11974335:G_T	G/T	T	1039	0.661591	2	0.453321	6.9957	1	1	0.66575	1	1	1	0.282135	0	0	0.935407	0	0	0	6.94219	0	0	0.112915	0	0	0	0.498705	1	1	1	1	1	1	0.647741
ENSG00000108091.11	CCDC6	7:12223752:rs11974335:G_T	G/T	T	1039	0.661591	2	0.453321	6.99465	1	1	0.0488436	1	1	1	0.609432	0	0	2.32244	0	0	0	2.95798	0	0	0.570886	0	0	0	-0.248831	1	1	0.299744	1	1	1	0.951251
ENSG00000117016.10	RIMS3	7:12225245:rs10950398:G_A	G/A	A	1202	0.683565	2	0.450915	6.99352	0.999999	1	0.294595	1	1	0.999999	0.0757197	0	0	1.88802	0	0	0	3.69269	0	0	0.204673	0	0	0	0.579158	1	1	0.802724	1	1	1	0.35027
ENSG00000146267.12	FAXC	7:12223752:rs11974335:G_T	G/T	T	1039	0.661591	2	0.453321	6.99341	0.999999	1	0.773533	1	1	0.809254	0.583333	0	0	0.311064	0	0	1.07225	7.50327	0	0	0.14269	0	0	0.141046	0.321926	1	1	1	1	1	1	0.933747
ENSG00000172137.19	CALB2	7:12210776:rs3807865:G_A	G/A	A	2756	0.356534	2	0.454644	6.99287	0.0380805	1	0.999998	0.25527	0.632771	1	0.0923752	1.22008	0	0	0.297137	0	0	5.17717	0.352128	0	0	-1.19622	0.142169	0	0.279975	0.791488	1	1	1	1	1	0.389771
ENSG00000172568.5	FNDC9	7:12223752:rs11974335:G_T	G/T	T	1039	0.661591	2	0.453321	6.99242	0.999999	0.709075	0.362016	1	0.201786	0.652167	0.918938	0	0	1.31151	0	0.542042	0.0388868	3.16193	0	0.23585	0.557751	0	-1.31004	0.264362	-0.066806	1	1	0.888436	1	1	1	1
ENSG00000162981.14	LRATD1	7:12223752:rs11974335:G_T	G/T	T	1039	0.661591	2	0.453321	6.99187	1	1	0.775511	1	1	1	0.00115401	0	0	1.42756	0	0	0	4.53169	0	0	-0.076282	0	0	0	1.54582	1	1	1	1	1	1	0.0399759
ENSG00000132671.5	SSTR4	7:12223752:rs11974335:G_T	G/T	T	1039	0.661591	2	0.453321	6.98877	0.0664085	0.14008	1	0.898034	1	0.867096	0.00123807	0	0	0	3.46574	0	0.04539	6.41856	-0.472227	0.793117	0	0.375846	0	0.0813759	1.30187	0.980523	1	1	1	1	1	0.0407958
ENSG00000182732.18	RGS6	7:12223752:rs11974335:G_T	G/T	T	1039	0.661591	2	0.453321	6.98819	1	1	0.858551	1	1	1	0.0158343	0	0	1.61718	0	0	0	4.83123	0	0	-0.0520052	0	0	0	1.25042	1	1	1	1	1	1	0.158461
ENSG00000113389.16	NPR3	7:12229791:rs3173615:C_G	C/G	G	2755	0.23542	2	0.466425	6.9866	0.728279	0.995175	0.999999	0.000160644	0.161345	1	0.0840763	1.0189	0.360356	0	8.58095	0	0	4.46869	-0.0944483	-0.00303139	0	4.21797	0.523965	0	0.312044	1	1	1	0.00943608	1	1	0.372618
ENSG00000143294.15	PRCC	7:12223752:rs11974335:G_T	G/T	T	1039	0.661591	2	0.453321	6.98221	1	1	0.119517	0.409586	1	0.616506	0.81516	0	0	1.24265	0	0	2.36468	2.07027	0	0	0.595929	-0.884839	0	-0.22739	0.105856	1	1	0.501441	1	1	1	1
ENSG00000117155.16	SSX2IP	7:12223752:rs11974335:G_T	G/T	T	1039	0.661591	2	0.453321	6.9818	0.999999	1	0.759628	0.666852	1	1	0.387649	0	0	2.15999	0	0	0	4.12442	0	0	0.0939053	0.716306	0	0	0.464531	1	1	1	1	1	1	0.774661
ENSG00000125869.10	LAMP5	7:12225245:rs10950398:G_A	G/A	A	1202	0.683565	2	0.450915	6.98132	0.762023	1	0.999999	1	1	0.597485	6.48499e-05	1.20231	0	0	0	0	0	5.43312	-0.0782591	0	0	0	0	0.154899	1.33278	1	1	1	1	1	1	0.0112431
ENSG00000215475.5	SIAH3	7:12225245:rs10950398:G_A	G/A	A	1202	0.683565	2	0.450915	6.98126	1	1	0.117311	0.540905	1	0.31924	0.872055	0	0	0	5.49326	0	0.989904	6.54129	0	0	0.343976	-0.992496	0	0.304491	-0.0442242	1	1	0.499127	1	1	1	1
ENSG00000142686.8	C1orf216	7:12225245:rs10950398:G_A	G/A	A	1202	0.683565	2	0.450915	6.98037	1	1	0.784041	1	1	0.769077	0.0429335	0	0	0	0	0	2.17509	6.28003	0	0	0.0757484	0	0	0.126194	0.810119	1	1	1	1	1	1	0.263053
ENSG00000166033.13	HTRA1	7:12223752:rs11974335:G_T	G/T	T	1039	0.661591	2	0.453321	-6.97943	1.72088e-07	1	0.999999	0.28618	0.437099	0.042395	1	2.88916	0	0	6.67952	0	0.573895	0	-1.23376	0	0	1.8567	0.383108	0.572044	0	5.81227e-05	1	1	1	1	0.493756	1
ENSG00000078328.21	RBFOX1	7:12223752:rs11974335:G_T	G/T	T	1039	0.661591	2	0.453321	6.97898	1	1	0.873995	1	1	0.785219	0.194161	0	0	1.03678	0	0	1.25096	5.46349	0	0	0.0818554	0	0	0.165756	0.793464	1	1	1	1	1	1	0.54445
ENSG00000164715.6	LMTK2	7:12225245:rs10950398:G_A	G/A	A	1202	0.683565	2	0.450915	6.97696	1	1	0.00290642	1	1	1	0.581455	0	0	1.81564	0	0	0	4.066	0	0	0.760939	0	0	0	-0.234718	1	1	0.0456578	1	1	1	0.931845
ENSG00000204131.9	NHSL2	7:12223752:rs11974335:G_T	G/T	T	1039	0.661591	2	0.453321	6.97183	0.91596	0.711075	0.908193	1	0.658534	1	0.160825	1.74061	0	0.492182	0	0	0	3.68568	0.0555356	-0.187831	0.0654847	0	0.331253	0	0.81571	1	1	1	1	1	1	0.507693
ENSG00000047597.7	XK	7:12225245:rs10950398:G_A	G/A	A	1202	0.683565	2	0.450915	6.97117	1	1	0.45313	1	1	0.290016	0.764149	0	0	1.92073	0	0	0	4.14681	0	0	0.237622	0	0	0.367933	0.130999	1	1	0.980422	1	1	1	1
ENSG00000154162.15	CDH12	7:12223752:rs11974335:G_T	G/T	T	1039	0.661591	2	0.453321	6.97104	1	1	0.664824	1	1	0.662658	0.600253	0	0	0.823525	0	0	1.67896	5.08183	0	0	0.228241	0	0	0.270802	0.326726	1	1	1	1	1	1	0.946257
ENSG00000102924.12	CBLN1	7:12227595:rs4721057:A_G	A/G	G	2626	0.136968	2	0.472391	6.97011	0.720265	1	0.00252256	0.840733	1	0.999999	0.219111	0	0	1.79029	1.36951	0	0	2.77622	-0.0597594	0	0.671027	0.247786	0	0	-0.362083	1	1	0.0417065	1	1	1	0.57778
ENSG00000119865.8	CNRIP1	7:12223752:rs11974335:G_T	G/T	T	1039	0.661591	2	0.453321	6.96766	1	1	0.883331	1	1	0.306182	0.90456	0	0	1.01657	0	0	0.348669	6.17257	0	0	0.0678283	0	0	0.55746	0.0655897	1	1	1	1	1	1	1
ENSG00000166828.3	SCNN1G	7:12225245:rs10950398:G_A	G/A	A	1202	0.683565	2	0.450915	6.96489	0.727021	0.832217	0.999654	0.957946	0.0918212	0.671162	0.996156	1.00085	0.257052	0.258999	4.7668	0.166861	0.634073	4.10774	0.153285	0.181577	-0.000275052	-0.113526	1.39923	0.207362	0.00227362	1	1	1	1	1	1	1
ENSG00000196565.15	HBG2	6:135097778:rs7776054:A_G	A/G	G	2759	0.358275	2	0.248097	6.96473	0.0431895	0.427314	0.240047	0.121008	0.286674	1	0.67891	0.754523	0	2.21483	8.85103	0	0	0.253806	0.709501	-0.33144	0.44341	-2.2164	-0.409929	0	-0.138462	0.870881	1	0.728788	0.876577	1	1	0.997215
ENSG00000173320.12	STOX2	7:12225245:rs10950398:G_A	G/A	A	1202	0.683565	2	0.450915	6.95097	1	1	0.000344367	1	1	0.4447	0.00706844	0	0	0	0	0	2.77127	2.57025	0	0	1.40788	0	0	-0.357944	-1.22172	1	1	0.0131053	1	1	1	0.0979432
ENSG00000163995.20	ABLIM2	7:12225245:rs10950398:G_A	G/A	A	1202	0.683565	2	0.450915	6.95064	0.999999	1	0.509843	1	1	0.653065	0.00556344	0	0	1.63612	0	0	0.24686	3.31435	0	0	0.216619	0	0	-0.183843	1.00309	1	1	1	1	1	1	0.0873977
ENSG00000186288.5	PABPC1L2A	7:12223752:rs11974335:G_T	G/T	T	1039	0.661591	2	0.453321	6.94773	1	1	0.836463	1	1	0.620055	0.286987	0	0	1.73081	0	0	0.635844	3.83622	0	0	0.0895675	0	0	0.253502	0.546935	1	1	1	1	1	1	0.653277
ENSG00000240771.8	ARHGEF25	7:12223752:rs11974335:G_T	G/T	T	1039	0.661591	2	0.453321	6.94586	1	1	0.386094	1	1	0.971095	0.0908537	0	0	2.26199	0	0	0	3.17216	0	0	0.229697	0	0	-0.00999887	0.798343	1	1	0.917525	1	1	1	0.387489
ENSG00000162543.6	UBXN10	7:12225245:rs10950398:G_A	G/A	A	1202	0.683565	2	0.450915	6.94584	0.438976	1	0.72928	1	1	1	0.396081	0.299793	0	2.03195	0	0	0	2.92237	0.268481	0	0.129595	0	0	0	0.321495	1	1	1	1	1	1	0.78289
ENSG00000162728.5	KCNJ9	7:12225245:rs10950398:G_A	G/A	A	1202	0.683565	2	0.450915	6.94465	1	1	0.481909	1	1	0.313236	0.851135	0	0	1.71958	0	0	2.33501	1.71829	0	0	0.272607	0	0	0.486537	0.0805487	1	1	0.997792	1	1	1	1
ENSG00000178222.13	RNF212	19:24019118:rs2916061:G_A	G/A	A	2756	0.863523	2	0.210631	6.94217	0.979605	0.649561	0.536833	0.596449	0.358557	0.27626	0.74184	0.489103	1.51872	1.34744	0.562116	0	1.01221	1.25728	0.0123782	-0.439241	0.429522	1.08595	0.666334	0.562958	-0.163182	1	1	1	1	1	1	1
ENSG00000113327.16	GABRG2	7:12223752:rs11974335:G_T	G/T	T	1039	0.661591	2	0.453321	6.93557	1	1	0.358476	1	1	0.0483785	0.206226	0	0	0.205357	0	0	0.55982	5.92736	0	0	-0.458279	0	0	1.16176	0.746722	1	1	0.886751	1	1	0.531154	0.557779
ENSG00000113389.16	NPR3	7:12219129:rs3823612:G_C	G/C	C	2751	0.220683	2	0.470011	6.93327	0.777944	0.919435	1	0.000499385	0.23311	1	0.0472083	1.02961	0.335329	0	8.86566	0	0	4.43743	-0.0767206	-0.050443	0	3.88198	0.458721	0	0.356235	1	1	1	0.0210834	1	1	0.275501
ENSG00000079102.16	RUNX1T1	7:12225245:rs10950398:G_A	G/A	A	1202	0.683565	2	0.450915	6.92822	1	1	0.00118328	1	1	0.0381968	0.0886985	0	0	1.71365	0	0	0	2.7857	0	0	0.854544	0	0	-0.510111	-0.598559	1	1	0.0255778	1	1	0.471268	0.382849
ENSG00000186487.19	MYT1L	7:12223752:rs11974335:G_T	G/T	T	1039	0.661591	2	0.453321	6.92687	1	1	0.713989	1	1	0.788378	0.422215	0	0	0.752342	0	0	1.206	5.84485	0	0	0.179218	0	0	-0.154662	0.464533	1	1	1	1	1	1	0.804993
ENSG00000113389.16	NPR3	7:12229132:rs5011436:A_C	A/C	C	2752	0.22094	2	0.469658	6.92561	0.698042	0.992242	1	0.000731152	0.239314	1	0.052372	1.01302	0.363672	0	8.96927	0	0	4.4434	-0.106268	-0.00486842	0	3.75257	0.448127	0	0.34814	1	1	1	0.0266969	1	1	0.288794
ENSG00000187773.8	DIPK1C	7:12223752:rs11974335:G_T	G/T	T	1039	0.661591	2	0.453321	-6.92514	0.0184755	1	0.999999	0.32032	0.730334	0.952061	1	1.41169	0	0	5.15113	0.711346	4.28449	0	-0.755539	0	0	2.15961	0.289748	0.0213304	0	0.499207	1	1	1	1	1	1
ENSG00000197381.16	ADARB1	7:12223752:rs11974335:G_T	G/T	T	1039	0.661591	2	0.453321	6.92389	1	1	0.772758	1	1	0.722883	0.102935	0	0	1.41363	0	0	0	5.1555	0	0	0.0948771	0	0	-0.0982954	0.773385	1	1	1	1	1	1	0.409247
ENSG00000125144.13	MT1G	10:17937785:rs10430578:G_A	G/A	A	2755	0.460739	2	0.262432	6.91807	0.338027	0.549724	0.760774	1	0.519782	0.518082	0.0850062	3.30206	1.73187	0	0	0.431521	0.666536	0.21884	0.385503	0.455226	-0.075583	0	-0.499804	0.231336	0.593271	1	1	1	1	1	1	0.373946
ENSG00000126822.17	PLEKHG3	7:12223752:rs11974335:G_T	G/T	T	1039	0.661591	2	0.453321	-6.91695	0.561506	0.665056	1	0.107022	0.104227	0.00591862	1	0	1.30776	0	6.24577	1.53951	4.44431	0	-0.10063	-0.197159	0	2.45132	1.0038	-0.675993	0	1	1	1	0.796622	1	0.235961	1
ENSG00000173456.5	RNF26	7:12223752:rs11974335:G_T	G/T	T	1039	0.661591	2	0.453321	6.91683	1	1	0.29134	0.516627	1	0.939544	0.736382	0	0	1.84218	0	0	1.78375	1.8513	0	0	0.426922	-0.640872	0	0.0364075	0.161177	1	1	0.795956	1	1	1	1
ENSG00000135929.9	CYP27A1	7:12223752:rs11974335:G_T	G/T	T	1039	0.661591	2	0.453321	-6.91646	0.393016	0.648763	0.999999	0.0189919	0.0577027	0.0899816	1	0.545485	0.574461	0	3.55999	4.14341	2.82703	0	-0.281334	-0.288666	0	3.7799	1.24457	-0.445362	0	1	1	1	0.26867	1	0.706774	1
ENSG00000157693.15	TMEM268	7:12225245:rs10950398:G_A	G/A	A	1202	0.683565	2	0.450915	6.91585	1	1	0.783273	1	1	0.797617	0.0127077	0	0	1.49417	0	0	0.763336	3.8153	0	0	0.101963	0	0	-0.118296	1.0242	1	1	1	1	1	1	0.139908
ENSG00000145526.12	CDH18	7:12225245:rs10950398:G_A	G/A	A	1202	0.683565	2	0.450915	6.91396	1	1	0.717985	1	1	0.101515	0.379548	0	0	1.48515	0	0	0	4.54095	0	0	-0.149253	0	0	0.879942	0.422372	1	1	1	1	1	0.747361	0.764757
ENSG00000166206.15	GABRB3	7:12225245:rs10950398:G_A	G/A	A	1202	0.683565	2	0.450915	6.91226	1	1	0.0702726	1	1	0.581259	0.976712	0	0	1.14838	0	0	0	5.8857	0	0	0.598608	0	0	-0.169344	-0.0123644	1	1	0.360297	1	1	1	1
ENSG00000139767.10	SRRM4	7:12223752:rs11974335:G_T	G/T	T	1039	0.661591	2	0.453321	6.90843	0.999999	1	0.082886	1	1	0.0466835	0.551191	0	0	0.566411	0	0	0.0665295	5.08361	0	0	0.751807	0	0	-1.01639	0.302548	1	1	0.401358	1	1	0.521235	0.906596
ENSG00000151623.15	NR3C2	7:12225245:rs10950398:G_A	G/A	A	1202	0.683565	2	0.450915	6.90357	0.162812	0.315936	0.152824	1	1	1	0.412344	1.38427	0	0.979901	0	0	0	1.36377	-0.471915	0.499996	0.514704	0	0	0	0.288025	1	1	0.570806	1	1	1	0.797777
ENSG00000165548.11	TMEM63C	7:12223752:rs11974335:G_T	G/T	T	1039	0.661591	2	0.453321	6.90251	1	1	0.265988	1	1	0.635537	0.304206	0	0	2.68545	0	0	0	2.2531	0	0	0.359342	0	0	-0.132577	0.491508	1	1	0.761381	1	1	1	0.674295
ENSG00000113296.14	THBS4	7:12225245:rs10950398:G_A	G/A	A	1202	0.683565	2	0.450915	-6.90111	0.0579387	0.499393	0.999999	0.159563	0.254978	1	1	1.78096	2.41125	0	9.34939	1.85822	0	0	-0.775178	0.557383	0	2.90976	-0.974775	0	0	0.954576	1	1	1	1	1	1
ENSG00000076604.15	TRAF4	7:12223752:rs11974335:G_T	G/T	T	1039	0.661591	2	0.453321	-6.90036	0.194202	0.691377	1	0.451262	0.923996	0.365213	1	1.53384	1.85767	0	5.6819	1.6573	1.91364	0	-0.49296	0.289978	0	-1.39741	0.0720393	-0.273995	0	1	1	1	1	1	1	1
ENSG00000196565.15	HBG2	6:135103041:rs35959442:C_G	C/G	G	2756	0.151224	2	0.274492	6.89696	0.288789	0.925452	0.251544	0.520909	0.214048	1	0.751608	0.920346	0.259568	2.19686	10.9784	0	0	0.307274	0.385697	-0.0688114	0.474074	-0.868908	-0.493445	0	-0.104805	1	1	0.74105	1	1	1	1
ENSG00000174453.10	VWC2L	7:12223752:rs11974335:G_T	G/T	T	1039	0.661591	2	0.453321	6.89616	1	1	0.648979	1	1	0.516478	0.332899	0	0	0.753218	0	0	1.7447	4.28398	0	0	0.206363	0	0	0.346615	0.519639	1	1	1	1	1	1	0.70409
ENSG00000100626.17	GALNT16	7:12223752:rs11974335:G_T	G/T	T	1039	0.661591	2	0.453321	6.8961	1	1	0.502107	1	1	1	0.108888	0	0	3.31226	0	0	0	1.24944	0	0	0.184642	0	0	0	0.782611	1	1	1	1	1	1	0.418513
ENSG00000166828.3	SCNN1G	7:12223752:rs11974335:G_T	G/T	T	1039	0.661591	2	0.453321	6.89527	0.290792	0.948007	0.411074	0.392145	0.392924	0.454729	0.250614	0.0453594	0.774102	0.384529	2.97716	0.684581	0.287918	2.86731	0.546675	0.0589325	-0.585781	1.97469	0.764089	0.388613	0.649821	1	1	0.946972	1	1	1	0.612814
ENSG00000114738.11	MAPKAPK3	7:12223752:rs11974335:G_T	G/T	T	1039	0.661591	2	0.453321	-6.89491	0.00209153	0.136238	1	0.96664	0.361328	1	1	2.45893	0	0	5.13661	3.50578	0	0	-1.14915	0.915402	0	-0.0850464	0.727182	0	0	0.125585	1	1	1	1	1	1
ENSG00000049759.18	NEDD4L	7:12225245:rs10950398:G_A	G/A	A	1202	0.683565	2	0.450915	6.89307	1	1	0.290722	1	1	1	0.474646	0	0	2.149	0	0	0	4.10399	0	0	0.222914	0	0	0	0.251737	1	1	0.795071	1	1	1	0.845972
ENSG00000261456.5	TUBB8	16:37321:rs9937872:G_A	G/A	A	2757	0.559039	2	0.234131	6.88896	0.414616	1	0.915865	0.718493	0.0417733	1	0.00319548	1.23175	0	2.57371	0	0	0	0.124647	-0.337184	0	0.0471532	-0.224809	1.61184	0	1.26476	1	1	1	1	1	1	0.0638377
ENSG00000149187.18	CELF1	7:12223752:rs11974335:G_T	G/T	T	1039	0.661591	2	0.453321	6.88666	0.903076	1	0.707412	1	0.649194	1	0.323695	0	0	2.6879	0	0	0	2.55163	0.0334757	0	0.144777	0	-0.188606	0	0.448499	1	1	1	1	1	1	0.692498
ENSG00000155252.13	PI4K2A	7:12223752:rs11974335:G_T	G/T	T	1039	0.661591	2	0.453321	6.88617	1	1	0.924879	1	1	0.297649	0.0594307	0	0	1.53659	0	0	0.710856	3.44825	0	0	-0.0417037	0	0	0.542947	0.987578	1	1	1	1	1	1	0.30587
ENSG00000169946.14	ZFPM2	7:12223752:rs11974335:G_T	G/T	T	1039	0.661591	2	0.453321	6.88338	0.999999	1	0.626155	0.974786	1	1	0.138052	0	0	2.90422	0.0317721	0	0	2.43136	0	0	0.137637	0.0728997	0	0	0.729905	1	1	1	1	1	1	0.468486
ENSG00000145864.12	GABRB2	7:12223752:rs11974335:G_T	G/T	T	1039	0.661591	2	0.453321	6.88315	1	1	0.201563	0.66963	1	0.0258208	0.136676	0	0	0.637331	0	0	0.137603	4.10476	0	0	-0.647874	0.74978	0	1.33797	0.895276	1	1	0.667518	1	1	0.398673	0.466874
ENSG00000183023.18	SLC8A1	7:12223752:rs11974335:G_T	G/T	T	1039	0.661591	2	0.453321	6.88232	1	1	0.503377	1	1	0.640805	0.62484	0	0	1.57888	0	0	0.476018	4.60991	0	0	0.357694	0	0	0.294034	-0.309383	1	1	1	1	1	1	0.962004
ENSG00000186260.16	MRTFB	7:12223752:rs11974335:G_T	G/T	T	1039	0.661591	2	0.453321	6.88136	1	1	0.137117	1	1	1	0.724104	0	0	2.30116	0	0	0	3.25596	0	0	0.354884	0	0	0	0.149364	1	1	0.542841	1	1	1	1
ENSG00000125834.13	STK35	7:12225245:rs10950398:G_A	G/A	A	1202	0.683565	2	0.450915	6.88008	1	1	1.03515e-05	1	1	1	0.26903	0	0	3.58774	0	0	0	0	0	0	0.915153	0	0	0	-0.258804	1	1	0.00254271	1	1	1	0.632104
ENSG00000166073.10	GPR176	7:12223752:rs11974335:G_T	G/T	T	1039	0.661591	2	0.453321	6.87853	0.999999	1	0.549425	1	0.689014	0.999999	0.585634	0	0	1.047	0	0	0	6.22515	0	0	0.202904	0	0.229218	0	0.280859	1	1	1	1	1	1	0.935215
ENSG00000276547.1	PCDHGB5	3:101539291:rs9829214:T_C	T/C	C	2752	0.347505	0	0.370821	-6.87248	0.194097	0.500856	0.999999	0.569856	0.622506	1	0.407793	3.3225	1.21745	0	16.426	0.804781	0	0.132861	-0.393714	-0.384582	0	0.683197	-0.292849	0	0.159663	1	1	1	1	1	1	0.796776
ENSG00000110318.15	CEP126	7:12223752:rs11974335:G_T	G/T	T	1039	0.661591	2	0.453321	6.86833	0.999999	1	0.977034	0.945385	1	1	0.0628354	0	0	2.91226	0	0	0	2.06753	0	0	0.00860014	0.110953	0	0	0.97092	1	1	1	1	1	1	0.316347
ENSG00000109339.23	MAPK10	7:12225245:rs10950398:G_A	G/A	A	1202	0.683565	2	0.450915	6.86725	1	1	0.155886	1	1	0.449202	0.500059	0	0	1.9168	0	0	0	3.52077	0	0	0.454797	0	0	0.250407	-0.297867	1	1	0.574056	1	1	1	0.865124
ENSG00000186260.16	MRTFB	7:12225245:rs10950398:G_A	G/A	A	1202	0.683565	2	0.450915	6.86366	1	1	0.00271568	1	1	1	0.472247	0	0	2.32603	0	0	0	2.54667	0	0	0.631196	0	0	0	-0.252127	1	1	0.0436771	1	1	1	0.845925
ENSG00000151490.14	PTPRO	7:12223752:rs11974335:G_T	G/T	T	1039	0.661591	2	0.453321	6.86107	1	1	0.775168	1	0.417043	0.917928	0.38796	0	0	0.565508	0	0	0.255129	7.03997	0	0	-0.114371	0	0.415167	0.0444309	0.39332	1	1	1	1	1	1	0.774661
ENSG00000165553.4	NGB	7:12225245:rs10950398:G_A	G/A	A	1202	0.683565	2	0.450915	6.85838	0.873406	1	0.11827	1	1	1	0.73474	1.00447	0	1.9222	0	0	0	1.6439	0.0621944	0	0.665138	0	0	0	-0.144428	1	1	0.499478	1	1	1	1
ENSG00000075340.23	ADD2	7:12223752:rs11974335:G_T	G/T	T	1039	0.661591	2	0.453321	6.85529	0.999999	1	0.201589	1	1	0.150612	0.493359	0	0	0.0455197	0	0	0.512946	6.72125	0	0	0.568917	0	0	-0.754638	0.305006	1	1	0.667518	1	1	0.876107	0.861703
ENSG00000198216.12	CACNA1E	7:12223752:rs11974335:G_T	G/T	T	1039	0.661591	2	0.453321	6.85506	0.999999	1	0.415391	1	1	0.0583338	0.233656	0	0	1.05916	0	0	0	5.53619	0	0	0.285858	0	0	-0.58324	0.603102	1	1	0.951981	1	1	0.571079	0.594795
ENSG00000137501.17	SYTL2	18:54808673:rs6566871:T_C	C/T	T	2754	0.338301	2	0.233479	-6.85205	1	0.561226	0.168697	1	0.568061	0.824275	0.0212811	0	0.112852	1.43157	0	0	1.87707	0.855651	0	-0.423511	-0.636105	0	-0.169058	0.0973451	0.956474	1	1	0.60214	1	1	1	0.187227
ENSG00000113389.16	NPR3	7:12213267:rs6460898:A_G	A/G	G	2753	0.358174	2	0.467127	6.84987	0.630171	0.973237	0.999998	0.000189112	0.199791	1	0.0168112	0.962328	0.381598	0	8.55815	0	0	4.37273	-0.131712	-0.0167076	0	4.19112	0.475131	0	0.431325	1	1	1	0.0106454	1	1	0.161651
ENSG00000170419.10	VSTM2A	7:12225245:rs10950398:G_A	G/A	A	1202	0.683565	2	0.450915	6.84404	0.999999	1	0.335073	1	1	1	0.184546	0	0	0.929233	0	0	0	6.24879	0	0	0.316248	0	0	0	0.606505	1	1	0.852669	1	1	1	0.535336
ENSG00000144959.10	NCEH1	7:12225245:rs10950398:G_A	G/A	A	1202	0.683565	2	0.450915	6.83912	1	1	0.0905406	1	1	1	0.324996	0	0	2.23201	0	0	0	2.91391	0	0	0.316995	0	0	0	0.307428	1	1	0.423987	1	1	1	0.694687
ENSG00000165379.13	LRFN5	7:12223752:rs11974335:G_T	G/T	T	1039	0.661591	2	0.453321	6.83766	1	1	0.93473	1	1	0.394624	0.517833	0	0	2.24916	0	0	0.150524	4.03811	0	0	0.0486985	0	0	0.596587	0.455162	1	1	1	1	1	1	0.877434
ENSG00000074211.14	PPP2R2C	7:12223752:rs11974335:G_T	G/T	T	1039	0.661591	2	0.453321	6.83748	1	1	0.61295	1	1	0.823579	0.209957	0	0	2.13451	0	0	0.420502	2.45793	0	0	0.156697	0	0	0.0813723	0.459752	1	1	1	1	1	1	0.565044
ENSG00000111490.14	TBC1D30	7:12223752:rs11974335:G_T	G/T	T	1039	0.661591	2	0.453321	6.83743	1	1	0.235806	1	1	0.394752	0.658127	0	0	0.538533	0	0	0.854842	6.02998	0	0	0.484504	0	0	-0.409762	0.213961	1	1	0.72239	1	1	1	0.982746
ENSG00000198719.9	DLL1	7:12223752:rs11974335:G_T	G/T	T	1039	0.661591	2	0.453321	-6.83712	0.513402	0.791819	1	0.729772	0.389893	0.0445261	1	1.16238	2.83055	0	2.83556	1.30789	1.78884	0	-0.26994	-0.209783	0	-0.697153	0.706592	-0.66204	0	1	1	1	1	1	0.506723	1
ENSG00000169116.11	PARM1	7:12223752:rs11974335:G_T	G/T	T	1039	0.661591	2	0.453321	6.83631	1	1	0.241597	1	1	0.0621972	0.0261712	0	0	0.421952	0	0	0.140554	5.20867	0	0	-0.435595	0	0	0.817863	0.979822	1	1	0.729381	1	1	0.589673	0.205506
ENSG00000214376.6	VSTM5	7:12223752:rs11974335:G_T	G/T	T	1039	0.661591	2	0.453321	6.83625	1	1	0.411102	1	1	0.917415	0.402496	0	0	0.361741	0	0	2.35281	4.8892	0	0	0.377787	0	0	-0.056149	0.455392	1	1	0.946972	1	1	1	0.792093
ENSG00000128594.8	LRRC4	7:12223752:rs11974335:G_T	G/T	T	1039	0.661591	2	0.453321	6.83289	1	1	0.401806	1	1	0.326055	0.0456204	0	0	1.69931	0	0	0	3.92827	0	0	0.297994	0	0	-0.294513	1.02567	1	1	0.937548	1	1	1	0.272713
ENSG00000163171.7	CDC42EP3	7:12223752:rs11974335:G_T	G/T	T	1039	0.661591	2	0.453321	6.83275	1	1	0.903086	0.966379	0.668049	0.406002	0.264507	0	0	1.67318	3.26172	0.373268	0	4.01502	0	0	-0.0456811	-0.0826442	0.32425	0.230958	0.498542	1	1	1	1	1	1	0.625495
ENSG00000113389.16	NPR3	7:12212914:rs6460895:C_G	C/G	G	2684	0.332844	2	0.469449	6.82961	0.835132	0.71074	0.999999	0.000104867	0.148046	1	0.0194755	1.03044	0.155524	0	8.73596	0	0	4.34007	-0.058145	-0.189059	0	4.44767	0.591728	0	0.426461	1	1	1	0.00674648	1	1	0.177785
ENSG00000242732.4	RTL5	7:12223752:rs11974335:G_T	G/T	T	1039	0.661591	2	0.453321	6.8293	0.999999	1	0.121541	1	1	0.0873295	0.170735	0	0	1.96476	0	0	0	2.52043	0	0	0.477323	0	0	-0.508754	0.608971	1	1	0.506795	1	1	0.699916	0.517108
ENSG00000166326.7	TRIM44	7:12223752:rs11974335:G_T	G/T	T	1039	0.661591	2	0.453321	6.82758	1	1	0.762837	0.93499	1	0.0329772	0.409782	0	0	1.33247	0.0647726	0	1.6322	2.54764	0	0	-0.141351	0.199954	0	1.18331	0.458196	1	1	1	1	1	0.441633	0.797214
ENSG00000276547.1	PCDHGB5	3:101391301:rs2682383:T_A	A/T	T	2631	0.275311	0	0.367161	-6.82718	0.170492	0.515858	0.999998	0.388503	0.941531	1	0.473062	3.1227	1.47441	0	16.2854	0.765239	0	0.218786	-0.450811	-0.386382	0	1.04305	-0.0441294	0	0.14062	1	1	1	1	1	1	0.845925
ENSG00000134014.17	ELP3	7:12225245:rs10950398:G_A	G/A	A	1202	0.683565	2	0.450915	6.82701	0.891211	1	0.236529	1	1	0.987079	0.320754	0	0	1.23779	0	0	1.91455	2.54498	0.0418395	0	0.6227	0	0	0.00889039	-0.491336	1	1	0.722965	1	1	1	0.689962
ENSG00000109756.9	RAPGEF2	7:12225245:rs10950398:G_A	G/A	A	1202	0.683565	2	0.450915	6.82684	1	1	0.000305386	1	1	1	0.184709	0	0	2.06569	0	0	0	2.67943	0	0	1.06192	0	0	0	-0.638017	1	1	0.0131053	1	1	1	0.535336
ENSG00000261456.5	TUBB8	16:38245:rs73493038:C_T	C/T	T	2759	0.522467	2	0.232874	6.82647	0.345023	1	0.93122	0.709298	0.0233275	1	0.00274488	1.13791	0	2.57045	0	0	0	0.126254	-0.387931	0	0.0384532	-0.231268	1.76696	0	1.28054	1	1	1	1	1	1	0.0590075
ENSG00000075035.10	WSCD2	7:12225245:rs10950398:G_A	G/A	A	1202	0.683565	2	0.450915	6.82277	1	1	0.0240212	1	1	0.84669	0.602543	0	0	2.01534	0	0	0	3.38441	0	0	0.50973	0	0	-0.0453627	0.184019	1	1	0.208934	1	1	1	0.948024
ENSG00000178171.10	AMER3	7:12223752:rs11974335:G_T	G/T	T	1039	0.661591	2	0.453321	6.81989	1	1	0.109945	1	1	0.0997291	0.278594	0	0	0.456455	0	0	0	5.8899	0	0	0.707705	0	0	-0.834013	0.587558	1	1	0.484206	1	1	0.742336	0.643385
ENSG00000089737.17	DDX24	7:12223752:rs11974335:G_T	G/T	T	1039	0.661591	2	0.453321	6.81934	1	1	0.999999	1	1	0.239374	0.323507	0	0	0	0	0	2.55162	5.85442	0	0	0	0	0	0.542488	0.452591	1	1	1	1	1	0.986656	0.692498
ENSG00000196876.17	SCN8A	7:12225245:rs10950398:G_A	G/A	A	1202	0.683565	2	0.450915	6.81927	0.999999	1	0.206373	1	1	0.900629	0.663444	0	0	0.532081	0	0	1.91871	5.01242	0	0	0.50742	0	0	-0.062378	0.19344	1	1	0.677095	1	1	1	0.98748
ENSG00000196565.15	HBG2	6:135107399:rs7758845:A_C	A/C	C	2759	0.140756	2	0.276912	6.81889	0.209108	0.610077	0.150429	0.528176	0.21987	1	0.574335	0.888962	0	2.13521	11.0562	0	0	0.194913	0.431914	-0.272643	0.561679	-0.814572	-0.491193	0	-0.182892	1	1	0.568476	1	1	1	0.928498
ENSG00000196565.15	HBG2	6:135105420:rs4895440:A_T	A/T	T	2757	0.198837	2	0.27675	6.8187	0.283587	0.942948	0.241507	0.520211	0.216835	1	0.684553	0.917997	0.278374	2.19155	10.9908	0	0	0.264405	0.389437	-0.0525968	0.483427	-0.869149	-0.494176	0	-0.134193	1	1	0.729381	1	1	1	0.99863
ENSG00000113389.16	NPR3	7:12223920:rs10950393:T_C	T/C	C	2751	0.250905	2	0.468193	6.81536	0.699623	0.927119	0.999999	0.000391094	0.173746	1	0.0503451	0.994028	0.318544	0	8.82725	0	0	4.44037	-0.105006	-0.0456683	0	3.95491	0.506379	0	0.351632	1	1	1	0.0188703	1	1	0.284587
ENSG00000205927.5	OLIG2	7:12225245:rs10950398:G_A	G/A	A	1202	0.683565	2	0.450915	-6.81471	0.160045	0.589632	1	0.025476	0.798688	0.788601	1	1.17402	0.250078	0	3.67669	1.14217	4.50827	0	-0.412459	-0.363589	0	3.71699	0.176932	0.0776751	0	1	1	1	0.31432	1	1	1
ENSG00000106477.19	CEP41	7:12223752:rs11974335:G_T	G/T	T	1039	0.661591	2	0.453321	6.8138	1	1	0.278705	1	1	0.78931	0.714264	0	0	0.837761	0	0	2.25145	3.99426	0	0	0.525881	0	0	0.152816	-0.210313	1	1	0.780374	1	1	1	1
ENSG00000113389.16	NPR3	7:12229967:rs13237518:C_A	C/A	A	2756	0.108414	2	0.47188	6.81114	0.498319	0.453126	1	0.00344097	0.183834	1	0.252194	0.931252	0.0210773	0	9.5168	0	0	4.57373	-0.183052	0.373996	0	3.20661	0.485162	0	0.200925	1	1	1	0.0911521	1	1	0.613659
ENSG00000141668.10	CBLN2	7:12223752:rs11974335:G_T	G/T	T	1039	0.661591	2	0.453321	6.81095	1	1	0.699225	1	1	1	0.15309	0	0	1.13544	0	0	0	6.00378	0	0	-0.114339	0	0	0	0.750194	1	1	1	1	1	1	0.494433
ENSG00000068305.17	MEF2A	7:12223752:rs11974335:G_T	G/T	T	1039	0.661591	2	0.453321	6.81093	0.999999	1	0.54481	0.26107	0.623752	0.999999	0.226136	0	0	2.07618	2.34893	0.305803	0	2.89718	0	0	0.255077	2.74365	-0.466025	0	0.654468	1	1	1	1	1	1	0.585268
ENSG00000070413.20	DGCR2	7:12223752:rs11974335:G_T	G/T	T	1039	0.661591	2	0.453321	6.80842	0.968893	0.935737	0.662268	0.855176	1	0.579867	0.217774	0.122576	0	1.55842	0	0	1.09984	2.37497	0.020073	0.0484593	0.321016	-0.20904	0	-0.308313	0.726958	1	1	1	1	1	1	0.576322
ENSG00000175874.10	CREG2	7:12225245:rs10950398:G_A	G/A	A	1202	0.683565	2	0.450915	6.80815	1	1	0.602259	1	1	0.0518804	0.298691	0	0	1.36342	0	0	0.658941	3.26577	0	0	-0.157401	0	0	0.731252	0.347618	1	1	1	1	1	0.539157	0.664798
ENSG00000113389.16	NPR3	7:12214254:rs2043539:G_A	G/A	A	2684	0.332844	2	0.469449	6.80742	0.813372	0.72761	0.999998	0.000111887	0.146248	1	0.019351	1.02206	0.1655	0	8.75964	0	0	4.3395	-0.0659615	-0.177777	0	4.43436	0.595549	0	0.427242	1	1	1	0.00703066	1	1	0.177785
ENSG00000113389.16	NPR3	7:12244161:rs1990622:A_G	A/G	G	2683	0.261355	2	0.472233	6.80684	0.770942	0.873929	0.999999	2.26786e-05	0.0784254	1	0.214192	1.03143	0.200587	0	8.33612	0	0	4.51512	-0.0812631	-0.0816063	0	4.78752	0.702983	0	0.227663	1	1	1	0.00211302	1	1	0.570193
ENSG00000164076.17	CAMKV	7:12223752:rs11974335:G_T	G/T	T	1039	0.661591	2	0.453321	6.80603	0.999999	1	0.837962	1	1	0.509989	0.00671472	0	0	0	0	0	1.05115	7.0862	0	0	0.0573044	0	0	-0.262496	1.13911	1	1	1	1	1	1	0.0965062
ENSG00000124140.13	SLC12A5	7:12223752:rs11974335:G_T	G/T	T	1039	0.661591	2	0.453321	6.8036	0.999999	1	0.416894	1	1	0.155438	0.0165901	0	0	0.522904	0	0	0.698045	4.63644	0	0	0.288569	0	0	-0.595221	0.997725	1	1	0.952524	1	1	0.880491	0.160487
ENSG00000178385.15	PLEKHM3	7:12223752:rs11974335:G_T	G/T	T	1039	0.661591	2	0.453321	6.80283	1	1	0.658971	1	1	0.730518	0.0610046	0	0	2.4089	0	0	0.31691	2.47582	0	0	0.203243	0	0	-0.186906	1.01947	1	1	1	1	1	1	0.311596
ENSG00000166033.13	HTRA1	7:12225245:rs10950398:G_A	G/A	A	1202	0.683565	2	0.450915	-6.80029	7.20996e-11	1	1	0.00616068	1	0.0346399	1	3.26656	0	0	4.57635	0	0.297308	0	-1.23311	0	0	4.35545	0	0.56331	0	9.74065e-08	1	1	0.13853	1	0.450446	1
ENSG00000152669.9	CCNO	7:12223752:rs11974335:G_T	G/T	T	1039	0.661591	2	0.453321	6.7954	0.768431	0.28427	0.347059	1	1	0.339284	0.00633197	0	0.704415	1.29507	0	0	0	1.83559	-0.0619308	0.633317	-0.394467	0	0	0.232294	1.10832	1	1	0.869901	1	1	1	0.0935861
ENSG00000113389.16	NPR3	7:12224173:rs11509137:T_C	T/C	C	2753	0.28406	2	0.468398	6.7951	0.728285	0.97855	1	0.000427531	0.245699	1	0.056697	1.01895	0.375799	0	8.82476	0	0	4.44297	-0.0947498	-0.0134428	0	3.9312	0.42472	0	0.342787	1	1	1	0.0199171	1	1	0.298553
ENSG00000116983.13	HPCAL4	7:12225245:rs10950398:G_A	G/A	A	1202	0.683565	2	0.450915	6.79407	0.71024	1	0.889479	1	1	0.37312	0.352206	0.474391	0	0.231431	0	0	0.165692	6.1139	-0.159867	0	0.0870521	0	0	0.473656	0.450168	1	1	1	1	1	1	0.724247
ENSG00000111291.8	GPRC5D	19:37667068:rs113445505:C_T	C/T	T	2758	0.082355	2	0.324692	-6.79287	0.172103	0.523387	0.999999	0.33338	0.274173	0.258119	0.000729264	0.47925	1.69708	0	0	2.53428	1.99112	0.286276	0.500774	-0.454791	0	1.11141	-0.762252	-0.337554	-0.819091	1	1	1	1	1	0.997767	0.02941
ENSG00000196565.15	HBG2	6:135098493:rs9389268:A_G	A/G	G	2752	0.409276	2	0.244731	6.79136	0.0361188	0.395162	0.210266	0.0345252	0.344658	1	0.564827	0.756308	0	2.20913	7.51885	0	0	0.146805	0.73482	-0.337	0.479349	-3.04764	-0.388444	0	-0.194477	0.771784	1	0.678619	0.391963	1	1	0.920797
ENSG00000130226.17	DPP6	7:12225245:rs10950398:G_A	G/A	A	1202	0.683565	2	0.450915	6.79011	1	1	1	1	1	0.329854	6.2283e-05	0	0	0	0	0	1.8471	5.90187	0	0	0	0	0	0.308686	1.21384	1	1	1	1	1	1	0.0112431
ENSG00000187559.6	FOXD4L3	7:12223752:rs11974335:G_T	G/T	T	1039	0.661591	2	0.453321	6.79003	1	1	0.0330481	1	0.829789	0.999999	0.249807	0	0	3.11037	0	0	0	0.186273	0	0	0.933761	0	0.139081	0	-0.669873	1	1	0.248735	1	1	1	0.612814
ENSG00000121871.4	SLITRK3	7:12225245:rs10950398:G_A	G/A	A	1202	0.683565	2	0.450915	6.78942	0.999998	1	0.00142904	0.966525	1	0.537765	0.0616282	0	0	1.25657	0	0	0	3.38746	0	0	1.27374	-0.0492341	0	-0.260774	-0.934216	1	1	0.029032	1	1	1	0.313596
ENSG00000171246.6	NPTX1	7:12225245:rs10950398:G_A	G/A	A	1202	0.683565	2	0.450915	6.78707	1	1	0.372853	1	1	0.939758	0.477203	0	0	1.87544	0	0	0.955268	2.9009	0	0	0.295419	0	0	-0.0311721	0.260907	1	1	0.901925	1	1	1	0.847733
ENSG00000157077.14	ZFYVE9	7:12223752:rs11974335:G_T	G/T	T	1039	0.661591	2	0.453321	6.78465	1	1	0.795284	1	1	0.326247	0.514899	0	0	1.23605	0	0	0.654665	4.9199	0	0	-0.139506	0	0	0.62213	0.414448	1	1	1	1	1	1	0.877212
ENSG00000203797.10	DDO	7:12223752:rs11974335:G_T	G/T	T	1039	0.661591	2	0.453321	-6.78204	0.00505679	1	0.999999	0.422351	0.0430201	0.727228	1	3.16389	0	0	4.22849	0.548332	0.755	0	-0.671364	0	0	-1.3774	1.34522	-0.0977808	0	0.222732	1	1	1	1	1	1
ENSG00000196565.15	HBG2	6:135098498:rs9376091:C_T	C/T	T	2750	0.537746	2	0.246364	6.7808	0.035566	0.414385	0.206363	0.029133	0.321222	1	0.547906	0.745974	0	2.21605	7.40116	0	0	0.129149	0.737082	-0.324761	0.481926	-3.14383	-0.407534	0	-0.203077	0.771784	1	0.677095	0.352993	1	1	0.904841
ENSG00000113389.16	NPR3	7:12223961:rs10950394:C_T	C/T	T	2754	0.193283	2	0.468954	6.77941	0.733637	0.903991	1	0.000530248	0.20874	1	0.0378244	1.0108	0.322952	0	8.88832	0	0	4.41961	-0.0926703	-0.0603006	0	3.86679	0.464337	0	0.373984	1	1	1	0.021708	1	1	0.246863
ENSG00000175766.13	EIF4E1B	7:12223752:rs11974335:G_T	G/T	T	1039	0.661591	2	0.453321	6.77794	1	1	0.923368	1	1	0.462055	0.346989	0	0	2.16781	0	0	0.51746	2.29026	0	0	-0.0379209	0	0	0.341694	0.438872	1	1	1	1	1	1	0.716827
ENSG00000179455.9	MKRN3	7:12223752:rs11974335:G_T	G/T	T	1039	0.661591	2	0.453321	-6.77627	0.759522	0.381875	1	0.256035	0.211876	0.0124857	1	0.905599	0	0	5.82194	2.03988	3.86762	0	-0.0854941	-0.526693	0	2.01593	0.877937	-0.720437	0	1	1	1	1	1	0.322976	1
ENSG00000144407.9	PTH2R	7:12223752:rs11974335:G_T	G/T	T	1039	0.661591	2	0.453321	6.77577	1	1	0.566859	1	1	0.631968	0.0709536	0	0	1.48616	0	0	0	4.28617	0	0	-0.197703	0	0	0.168047	0.906412	1	1	1	1	1	1	0.336345
ENSG00000198825.15	INPP5F	7:12223752:rs11974335:G_T	G/T	T	1039	0.661591	2	0.453321	6.77553	1	1	0.749115	1	1	0.187636	0.897282	0	0	0	0	0	1.57389	7.40558	0	0	0.111987	0	0	0.586527	-0.0572987	1	1	1	1	1	0.951188	1
ENSG00000149187.18	CELF1	7:12225245:rs10950398:G_A	G/A	A	1202	0.683565	2	0.450915	6.77271	1	1	0.0481876	1	0.393374	1	0.894013	0	0	2.43584	0	0	0	2.76509	0	0	0.498209	0	-0.319636	0	-0.0486943	1	1	0.299012	1	1	1	1
ENSG00000198925.12	ATG9A	7:12223752:rs11974335:G_T	G/T	T	1039	0.661591	2	0.453321	6.77234	0.999999	1	0.473621	1	1	0.925432	0.186385	0	0	2.68702	0	0	0.57493	1.21406	0	0	0.273348	0	0	-0.0420638	0.596703	1	1	0.992785	1	1	1	0.537086
ENSG00000149970.16	CNKSR2	7:12223752:rs11974335:G_T	G/T	T	1039	0.661591	2	0.453321	6.77064	1	1	0.303996	1	1	1	0.711205	0	0	2.1098	0	0	0	4.51766	0	0	0.352407	0	0	0	0.225065	1	1	0.812459	1	1	1	1
ENSG00000220205.9	VAMP2	7:12225245:rs10950398:G_A	G/A	A	1202	0.683565	2	0.450915	6.76945	1	1	0.479433	1	1	0.0628644	0.0627142	0	0	0.525159	0	0	1.86797	3.66306	0	0	-0.18782	0	0	0.61516	0.547684	1	1	0.994129	1	1	0.591845	0.316347
ENSG00000111291.8	GPRC5D	19:37586573:rs2306201:G_A	G/A	A	2759	0.130391	2	0.327292	-6.76902	0.172452	0.534084	0.999998	0.329814	0.274423	0.268031	0.000615271	0.481344	1.70626	0	0	2.5268	1.99857	0.267675	0.501152	-0.445262	0	1.11606	-0.767045	-0.333431	-0.83218	1	1	1	1	1	1	0.0272702
ENSG00000147655.12	RSPO2	7:12225245:rs10950398:G_A	G/A	A	1202	0.683565	2	0.450915	6.7672	1	1	0.0305817	1	1	0.755191	0.546278	0	0	1.87097	0	0	0	3.4791	0	0	0.648197	0	0	0.0949002	-0.249088	1	1	0.240394	1	1	1	0.903331
ENSG00000135824.12	RGS8	7:12223752:rs11974335:G_T	G/T	T	1039	0.661591	2	0.453321	6.76479	0.492987	1	1	0.381039	1	0.820119	0.00581527	0	0	0	4.43628	0	0.227996	7.27879	-0.16273	0	0	-1.98858	0	0.0806826	0.921563	1	1	1	1	1	1	0.0903038
ENSG00000162981.14	LRATD1	7:12225245:rs10950398:G_A	G/A	A	1202	0.683565	2	0.450915	6.75998	1	1	0.920685	1	1	1	0.000362104	0	0	1.95427	0	0	0	3.59855	0	0	0.0233623	0	0	0	1.40043	1	1	1	1	1	1	0.0199675
ENSG00000113389.16	NPR3	7:12244382:rs1990620:A_G	A/G	G	2757	0.267575	2	0.470076	6.75884	0.648607	0.876954	0.999998	3.48344e-05	0.161991	1	0.216048	1.00409	0.281734	0	8.13953	0	0	4.54946	-0.123943	0.077661	0	4.58471	0.505603	0	0.223913	1	1	1	0.00297471	1	1	0.572945
ENSG00000181656.7	GPR88	7:12225245:rs10950398:G_A	G/A	A	1202	0.683565	2	0.450915	6.75733	0.685952	1	0.944354	1	1	0.726243	0.0162819	0.462144	0	0.442254	0	0	0.389501	5.33403	-0.162384	0	0.0408078	0	0	0.17857	1.06206	1	1	1	1	1	1	0.159398
ENSG00000134909.18	ARHGAP32	7:12223752:rs11974335:G_T	G/T	T	1039	0.661591	2	0.453321	6.7545	1	1	0.942248	1	1	1	0.0422983	0	0	2.41512	0	0	0	3.25003	0	0	0.0204392	0	0	0	1.01708	1	1	1	1	1	1	0.262133
ENSG00000101746.15	NOL4	7:12223752:rs11974335:G_T	G/T	T	1039	0.661591	2	0.453321	6.75136	0.602265	1	0.806671	1	1	1	0.201741	0	0	1.65767	0	0	0	4.71176	0.14004	0	-0.0842229	0	0	0	0.567857	1	1	1	1	1	1	0.550353
ENSG00000108091.11	CCDC6	7:12225245:rs10950398:G_A	G/A	A	1202	0.683565	2	0.450915	6.75134	1	1	0.00308392	1	0.139614	1	0.227684	0	0	1.87571	0	0	0	2.57222	0	0	0.876786	0	-0.71846	0	-0.48637	1	1	0.0468132	1	1	1	0.587026
ENSG00000178222.13	RNF212	19:23868026:rs34601376:A_T	A/T	T	2757	0.854131	2	0.192419	-6.75107	0.700532	0.828523	0.755717	0.482823	1	0.0572682	0.502497	0.246402	2.10086	1.38268	0	0	0	0.932259	-0.184571	0.19856	-0.170081	-0.607609	0	-0.727774	-0.301466	1	1	1	1	1	0.566453	0.866463
ENSG00000166863.12	TAC3	7:12223752:rs11974335:G_T	G/T	T	1039	0.661591	2	0.453321	6.74995	0.749143	0.836914	1	0.32424	1	0.146311	0.322313	0.371048	0	0	2.25907	0	0.398627	6.76309	-0.121048	-0.0995647	0	2.46484	0	0.592108	0.360506	1	1	1	1	1	0.871835	0.690635
ENSG00000196565.15	HBG2	6:135110180:rs6920211:T_C	T/C	C	2758	0.257274	2	0.261965	6.7478	0.310957	0.774498	0.138394	0.688088	0.281054	1	0.38077	0.950475	0.0619789	2.12659	11.433	0	0	0.0284875	0.36752	-0.211679	0.613383	-0.541494	-0.467863	0	-0.291935	1	1	0.544944	1	1	1	0.766058
ENSG00000008086.12	CDKL5	7:12223752:rs11974335:G_T	G/T	T	1039	0.661591	2	0.453321	6.74635	1	1	0.747428	1	1	0.67632	0.556844	0	0	1.29716	0	0	1.20793	4.48809	0	0	0.140605	0	0	0.214799	0.30362	1	1	1	1	1	1	0.911825
ENSG00000169891.18	REPS2	7:12223752:rs11974335:G_T	G/T	T	1039	0.661591	2	0.453321	6.74499	1	1	0.857879	1	1	0.11073	0.700204	0	0	0.416527	0	0	1.58866	5.07087	0	0	-0.0642886	0	0	0.675129	0.163604	1	1	1	1	1	0.769134	1
ENSG00000113389.16	NPR3	7:12243703:rs7791726:G_C	G/C	C	2682	0.261479	2	0.472409	6.74005	0.776774	0.865744	1	2.15083e-05	0.0791474	1	0.216074	1.03473	0.199933	0	8.32212	0	0	4.51645	-0.0791932	-0.0869981	0	4.80298	0.697133	0	0.226785	1	1	1	0.00207555	1	1	0.572945
ENSG00000065325.13	GLP2R	7:12223752:rs11974335:G_T	G/T	T	1039	0.661591	2	0.453321	6.73928	0.25889	1	0.287002	1	0.746915	0.553472	0.119153	0.186038	0	0.309823	0	1.41533	0	3.26131	0.554846	0	-0.671541	0	0.300579	0.2315	0.885245	1	1	0.789276	1	1	1	0.434482
ENSG00000183454.17	GRIN2A	7:12225245:rs10950398:G_A	G/A	A	1202	0.683565	2	0.450915	6.73835	1	1	0.425048	1	1	0.225446	0.74286	0	0	1.13815	0	0	0.848714	4.31075	0	0	0.29333	0	0	0.5548	-0.133568	1	1	0.956425	1	1	0.986656	1
ENSG00000141404.16	GNAL	7:12223752:rs11974335:G_T	G/T	T	1039	0.661591	2	0.453321	6.73771	0.479667	1	0.999999	0.20179	0.312775	1	0.016455	0.467951	0	0	2.25945	0	0	6.13344	-0.232662	0	0	-2.79392	0.809681	0	0.753966	1	1	1	1	1	1	0.159933
ENSG00000103264.18	FBXO31	7:12225245:rs10950398:G_A	G/A	A	1202	0.683565	2	0.450915	6.73692	1	1	0.137165	1	1	1	0.335771	0	0	3.31109	0	0	0	1.32904	0	0	0.384507	0	0	0	0.415478	1	1	0.542841	1	1	1	0.704794
ENSG00000174136.13	RGMB	7:12223752:rs11974335:G_T	G/T	T	1039	0.661591	2	0.453321	6.73625	1	1	0.39265	1	1	0.616025	0.39713	0	0	1.69178	0	0	0	4.39518	0	0	0.291452	0	0	-0.144359	0.416805	1	1	0.926585	1	1	1	0.784389
ENSG00000134716.11	CYP2J2	7:12223752:rs11974335:G_T	G/T	T	1039	0.661591	2	0.453321	-6.73473	0.036772	0.999999	0.999999	0.13651	0.331906	0.230567	1	2.73689	0	0	4.7262	2.52221	0.810643	0	-0.446933	0	0	2.28188	0.575181	-0.300013	0	0.771784	1	1	0.924433	1	0.986656	1
ENSG00000110514.19	MADD	7:12225245:rs10950398:G_A	G/A	A	1202	0.683565	2	0.450915	6.73375	1	1	0.388707	1	1	0.45357	0.054576	0	0	0.78695	0	0	1.30137	4.28493	0	0	0.325196	0	0	-0.351862	0.803538	1	1	0.919691	1	1	1	0.291335
ENSG00000175224.16	ATG13	7:12225245:rs10950398:G_A	G/A	A	1202	0.683565	2	0.450915	6.73348	0.981045	1	0.0238271	1	1	0.0352975	0.961732	0.256311	0	0.161793	0	0	4.70249	0.203116	-0.00892607	0	1.07584	0	0	-0.992598	0.0209356	1	1	0.208934	1	1	0.454161	1
ENSG00000196090.12	PTPRT	7:12225245:rs10950398:G_A	G/A	A	1202	0.683565	2	0.450915	6.73223	1	1	0.00253141	1	1	0.30429	0.251811	0	0	1.81896	0	0	0	2.71153	0	0	1.15054	0	0	-0.391218	-0.522647	1	1	0.0417065	1	1	1	0.613659
ENSG00000166167.18	BTRC	7:12223752:rs11974335:G_T	G/T	T	1039	0.661591	2	0.453321	6.73145	0.999999	1	0.767962	1	1	1	0.178491	0	0	1.78542	0	0	0	4.79531	0	0	0.0857428	0	0	0	0.69373	1	1	1	1	1	1	0.527595
ENSG00000114279.13	FGF12	7:12223752:rs11974335:G_T	G/T	T	1039	0.661591	2	0.453321	6.72973	1	1	0.449167	0.623015	1	0.112806	0.228413	0	0	0.258567	0	0	0.72239	5.76661	0	0	-0.39356	0.885804	0	0.975427	0.74278	1	1	0.974819	1	1	0.77558	0.588342
ENSG00000141540.11	TTYH2	7:12223752:rs11974335:G_T	G/T	T	1039	0.661591	2	0.453321	-6.72858	0.487598	0.367655	1	0.278715	0.0235061	0.0310444	1	0	0.744161	0	5.38835	3.00395	4.08567	0	-0.176982	-0.405441	0	1.62734	1.3837	-0.522997	0	1	1	1	1	1	0.432381	1
ENSG00000227051.6	C14orf132	7:12225245:rs10950398:G_A	G/A	A	1202	0.683565	2	0.450915	6.72733	0.798888	1	0.395567	1	1	1	0.297084	0.477866	0	1.63169	0	0	0	3.40718	-0.105304	0	0.379107	0	0	0	0.470704	1	1	0.930278	1	1	1	0.662858
ENSG00000110318.15	CEP126	7:12225245:rs10950398:G_A	G/A	A	1202	0.683565	2	0.450915	6.72528	0.999999	1	0.0951033	1	1	0.999999	0.574916	0	0	2.55328	0	0	0	2.76534	0	0	0.437214	0	0	0	0.245076	1	1	0.435674	1	1	1	0.928498
ENSG00000196565.15	HBG2	6:135101158:rs11759553:A_T	A/T	T	2757	0.154447	2	0.277838	6.72444	0.289943	0.970605	0.211606	0.379397	0.237823	1	0.498751	0.907317	0.314607	2.1824	10.5597	0	0	0.13418	0.386646	-0.0272501	0.514373	-1.18094	-0.49648	0	-0.221709	1	1	0.681477	1	1	1	0.864972
ENSG00000136928.7	GABBR2	7:12223752:rs11974335:G_T	G/T	T	1039	0.661591	2	0.453321	6.72378	1	1	0.829921	1	1	0.921899	0.0318263	0	0	0.411171	0	0	2.22022	4.4602	0	0	-0.0996839	0	0	-0.0536132	1.16682	1	1	1	1	1	1	0.227499
ENSG00000156687.11	UNC5D	7:12223752:rs11974335:G_T	G/T	T	1039	0.661591	2	0.453321	6.72303	0.999999	1	0.981122	0.579593	1	0.835129	0.204806	0	0	0.950706	0	0	0.337946	6.40799	0	0	0.0100534	0.815699	0	-0.10455	0.638976	1	1	1	1	1	1	0.555681
ENSG00000166664.13	CHRFAM7A	7:12225245:rs10950398:G_A	G/A	A	1202	0.683565	2	0.450915	6.72278	0.0881437	1	0.850475	1	1	0.0655562	0.0671032	0	0	0.654523	0	0	0	4.64713	-0.640051	0	0.0824542	0	0	1.06675	0.990955	1	1	1	1	1	0.601128	0.326828
ENSG00000240771.8	ARHGEF25	7:12225245:rs10950398:G_A	G/A	A	1202	0.683565	2	0.450915	6.72155	1	1	0.160996	1	1	1	0.121827	0	0	2.468	0	0	0	2.77969	0	0	0.310892	0	0	0	0.580185	1	1	0.586168	1	1	1	0.441255
ENSG00000213672.8	NCKIPSD	7:12225245:rs10950398:G_A	G/A	A	1202	0.683565	2	0.450915	6.72058	1	1	0.873476	1	1	0.204117	0.0505819	0	0	2.70531	0	0	0.265586	1.38516	0	0	-0.0475331	0	0	0.471873	0.646697	1	1	1	1	1	0.967587	0.284734
ENSG00000125851.10	PCSK2	7:12223752:rs11974335:G_T	G/T	T	1039	0.661591	2	0.453321	6.71873	0.999999	1	0.582714	1	1	0.848729	0.259348	0	0	1.06432	0	0	0.932755	5.08656	0	0	0.253159	0	0	-0.103556	0.615235	1	1	1	1	1	1	0.620689
ENSG00000152642.10	GPD1L	7:12223752:rs11974335:G_T	G/T	T	1039	0.661591	2	0.453321	6.71816	1	1	0.885846	1	1	0.539335	0.691059	0	0	1.67744	0	0	0.242236	4.97082	0	0	0.0701402	0	0	0.353411	0.229803	1	1	1	1	1	1	1
ENSG00000187773.8	DIPK1C	7:12225245:rs10950398:G_A	G/A	A	1202	0.683565	2	0.450915	-6.7179	0.00254409	1	0.999999	0.036309	1	0.698959	1	1.97639	0	0	4.70369	0	3.98372	0	-0.656885	0	0	3.9702	0	-0.12207	0	0.146258	1	1	0.405401	1	1	1
ENSG00000172379.21	ARNT2	7:12223752:rs11974335:G_T	G/T	T	1039	0.661591	2	0.453321	6.71696	0.971864	1	0.860399	0.712728	1	1	0.222116	1.37526	0	0.517172	0	0	0	4.25783	-0.0160466	0	0.0876976	0.575985	0	0	0.631683	1	1	1	1	1	1	0.581715
ENSG00000157680.15	DGKI	7:12223752:rs11974335:G_T	G/T	T	1039	0.661591	2	0.453321	6.71538	1	1	0.632257	1	1	0.980912	0.733152	0	0	1.13219	0	0	1.11479	5.45111	0	0	0.244584	0	0	0.0144085	0.206218	1	1	1	1	1	1	1
ENSG00000214575.9	CPEB1	7:12223752:rs11974335:G_T	G/T	T	1039	0.661591	2	0.453321	6.71502	1	1	0.886308	1	1	0.120689	0.610522	0	0	1.41305	0	0	2.54966	1.33741	0	0	0.0338033	0	0	0.432598	0.142522	1	1	1	1	1	0.805192	0.951251
ENSG00000111291.8	GPRC5D	19:37695952:rs113757599:C_T	C/T	T	2757	0.108774	2	0.326079	-6.71482	0.181015	0.490522	0.999999	0.344745	0.360078	0.249673	0.000795901	0.477651	1.65037	0	0	2.70763	1.98301	0.295391	0.492831	-0.493193	0	1.08092	-0.642727	-0.344412	-0.815679	1	1	1	1	1	0.986656	0.031167
ENSG00000065600.12	PACC1	7:12225245:rs10950398:G_A	G/A	A	1202	0.683565	2	0.450915	-6.71382	0.211225	0.552565	1	0.266997	0.213803	0.183883	1	0	0	0	2.65799	3.68691	5.45688	0	-0.207021	-0.201191	0	1.73163	0.676503	-0.333268	0	1	1	1	1	1	0.944296	1
ENSG00000150672.17	DLG2	7:12225245:rs10950398:G_A	G/A	A	1202	0.683565	2	0.450915	6.71253	1	1	0.0162406	1	1	0.315905	0.143888	0	0	0	0	0	1.15351	5.06459	0	0	0.977801	0	0	-0.496746	-0.65464	1	1	0.16016	1	1	1	0.476898
ENSG00000067842.17	ATP2B3	7:12223752:rs11974335:G_T	G/T	T	1039	0.661591	2	0.453321	6.71224	0.999999	1	0.743865	1	1	0.611057	0.0368169	0	0	1.07978	0	0	1.04713	4.06084	0	0	0.131489	0	0	-0.241172	0.995406	1	1	1	1	1	1	0.242632
ENSG00000198794.12	SCAMP5	7:12225245:rs10950398:G_A	G/A	A	1202	0.683565	2	0.450915	6.71192	1	1	0.847586	1	1	0.672828	0.00342514	0	0	0.813681	0	0	1.60384	4.20855	0	0	-0.0642942	0	0	0.175792	1.0861	1	1	1	1	1	1	0.0653339
ENSG00000189195.13	BTBD8	7:12223752:rs11974335:G_T	G/T	T	1039	0.661591	2	0.453321	6.71106	0.999999	1	0.697701	0.208321	1	0.158668	0.842795	0	0	1.42609	0	0	0.013685	4.73575	0	0	-0.181328	2.04438	0	0.778354	0.109763	1	1	1	1	1	0.886904	1
ENSG00000165061.15	ZMAT4	7:12223752:rs11974335:G_T	G/T	T	1039	0.661591	2	0.453321	6.711	1	1	0.865867	1	1	0.223443	0.231349	0	0	0.0323503	0	0	1.47757	6.32476	0	0	-0.0831484	0	0	0.650595	0.641478	1	1	1	1	1	0.986656	0.593794
ENSG00000188042.8	ARL4C	7:12223752:rs11974335:G_T	G/T	T	1039	0.661591	2	0.453321	6.70993	1	1	1	0.381587	1	0.84905	0.00146462	0	0	0	4.20369	0	1.52051	6.24425	0	0	0	2.08231	0	0.0678531	0.9921	1	1	1	1	1	1	0.0449706
ENSG00000198929.13	NOS1AP	7:12225245:rs10950398:G_A	G/A	A	1202	0.683565	2	0.450915	6.70893	1	1	0.151706	1	1	0.973139	0.574547	0	0	1.79811	0	0	1.56534	2.52877	0	0	0.605372	0	0	-0.0176874	-0.262403	1	1	0.570371	1	1	1	0.928498
ENSG00000179455.9	MKRN3	7:12225245:rs10950398:G_A	G/A	A	1202	0.683565	2	0.450915	-6.70848	0.0619682	0.652633	1	0.224619	0.0656336	0.100996	1	0.630815	0	0	6.44109	1.71413	4.41242	0	-0.48163	-0.202476	0	2.02051	1.23283	-0.468952	0	0.971071	1	1	1	1	0.747361	1
ENSG00000095203.14	EPB41L4B	7:12225245:rs10950398:G_A	G/A	A	1202	0.683565	2	0.450915	6.70546	0.999999	1	0.697732	1	1	0.898366	0.0554987	0	0	1.80262	0	0	0.0734058	3.59705	0	0	0.107919	0	0	-0.0441647	0.577441	1	1	1	1	1	1	0.294214
ENSG00000148842.18	CNNM2	7:12225245:rs10950398:G_A	G/A	A	1202	0.683565	2	0.450915	6.7046	1	1	0.0410644	0.662112	1	0.052221	0.683289	0	0	2.07238	0	0	0	2.3486	0	0	0.756045	-0.488327	0	-0.813355	0.192277	1	1	0.281614	1	1	0.540617	0.997432
ENSG00000175130.7	MARCKSL1	7:12225245:rs10950398:G_A	G/A	A	1202	0.683565	2	0.450915	-6.70382	0.00104843	1	0.999999	0.00273797	0.250124	0.919287	1	1.56685	0	0	5.47355	0.109153	4.15968	0	-0.615829	0	0	4.06231	0.602029	-0.0235773	0	0.0745491	1	1	0.0778737	1	1	1
ENSG00000167778.9	SPRYD3	7:12225245:rs10950398:G_A	G/A	A	1202	0.683565	2	0.450915	6.70396	1	1	0.645179	1	1	0.34327	0.0142011	0	0	0.503373	0	0	1.35887	4.38888	0	0	-0.154924	0	0	0.39686	0.914681	1	1	1	1	1	1	0.147204
ENSG00000008118.10	CAMK1G	7:12225245:rs10950398:G_A	G/A	A	1202	0.683565	2	0.450915	6.70351	1	1	0.828728	1	1	0.0875542	0.247474	0	0	1.70983	0	0	0.565889	3.29123	0	0	-0.0703451	0	0	0.691756	0.416531	1	1	1	1	1	0.699916	0.610661
ENSG00000171603.17	CLSTN1	7:12223752:rs11974335:G_T	G/T	T	1039	0.661591	2	0.453321	6.70141	1	1	0.311611	1	1	0.216695	0.178324	0	0	0.786253	0	0	0.582398	4.52854	0	0	0.378585	0	0	-0.544721	0.596109	1	1	0.820636	1	1	0.979113	0.527595
ENSG00000100077.15	GRK3	7:12225245:rs10950398:G_A	G/A	A	1202	0.683565	2	0.450915	6.69932	1	1	0.0570177	0.37849	1	0.526585	0.415017	0	0	0	0.637246	0	0.751222	6.58808	0	0	0.63538	-2.09554	0	0.283712	-0.328125	1	1	0.328272	1	1	1	0.799059
ENSG00000100307.13	CBX7	7:12223752:rs11974335:G_T	G/T	T	1039	0.661591	2	0.453321	6.6952	0.937124	0.939869	0.910858	1	1	0.55162	0.0752694	0	1.04432	2.0889	0	0	0.206631	1.14467	-0.0178649	-0.038036	0.0479431	0	0	0.195577	0.657376	1	1	1	1	1	1	0.349447
ENSG00000066468.22	FGFR2	7:12223752:rs11974335:G_T	G/T	T	1039	0.661591	2	0.453321	-6.69311	0.00203138	0.999999	0.999999	0.0965381	0.00167404	0.0388942	1	1.32568	0	0	8.13278	1.55795	2.41576	0	-0.692028	0	0	2.67135	1.9688	-0.542372	0	0.124796	1	1	0.76131	0.646181	0.47553	1
ENSG00000172568.5	FNDC9	7:12225245:rs10950398:G_A	G/A	A	1202	0.683565	2	0.450915	6.68919	1	0.662187	0.0762721	1	0.0279693	0.929096	0.37209	0	0	1.15087	0	0	0	2.48112	0	0.254389	0.959341	0	-2.13489	0.0318537	-0.476124	1	1	0.378714	1	1	1	0.754907
ENSG00000255374.3	TAS2R43	2:134842169:rs1530555:T_C	C/T	T	2697	0.00258149	2	0.470894	-6.68873	0.658815	0.17295	0.0478976	0.408476	0.872915	0.0132157	0.137038	0.719335	0	0.398859	6.20042	1.88738	0.182409	0.569656	-0.152523	-0.86372	1.03453	1.16088	-0.106322	-0.95987	-0.564143	1	1	0.298201	1	1	0.325815	0.46693
ENSG00000102924.12	CBLN1	7:12226362:rs6966915:C_T	C/T	T	2758	0.250961	2	0.465192	6.68745	0.829195	1	4.27934e-05	0.947772	1	0.999999	0.00681432	0	0	1.64052	1.41649	0	0	2.4017	-0.0330827	0	0.851872	0.0796894	0	0	-0.749911	1	1	0.00414782	1	1	1	0.0972706
ENSG00000136448.12	NMT1	7:12223752:rs11974335:G_T	G/T	T	1039	0.661591	2	0.453321	6.68537	1	1	0.00544531	1	0.0926071	1	0.383646	0	0	2.46022	0	0	0	0.695676	0	0	1.14912	0	-1.11001	0	-0.547002	1	1	0.0717718	1	1	1	0.76957
ENSG00000124164.15	VAPB	7:12223752:rs11974335:G_T	G/T	T	1039	0.661591	2	0.453321	6.68357	1	1	0.57236	0.914216	1	0.00676051	0.404979	0	0	0.863202	0.610757	0	1.34603	3.23248	0	0	-0.24758	0.247195	0	1.42153	0.433337	1	1	1	1	1	0.24685	0.795243
ENSG00000182732.18	RGS6	7:12225245:rs10950398:G_A	G/A	A	1202	0.683565	2	0.450915	6.68311	1	1	0.36356	1	1	1	0.11165	0	0	2.0839	0	0	0	4.07842	0	0	0.242942	0	0	0	0.710216	1	1	0.890415	1	1	1	0.424303
ENSG00000162728.5	KCNJ9	7:12223752:rs11974335:G_T	G/T	T	1039	0.661591	2	0.453321	6.67881	1	1	0.618658	1	1	0.983851	0.314808	0	0	1.95243	0	0	2.34767	1.11379	0	0	0.215773	0	0	-0.0103387	0.515798	1	1	1	1	1	1	0.685424
ENSG00000102924.12	CBLN1	7:12230893:rs3815535:G_A	G/A	A	2752	0.25084	2	0.46657	6.67808	0.720088	1	4.16369e-05	0.660433	1	0.915241	0.0069596	0	0	1.58605	0.885997	0	0	2.38639	-0.0569909	0	0.878868	0.539309	0	-0.02085	-0.763458	1	1	0.00414782	1	1	1	0.0974344
ENSG00000033627.16	ATP6V0A1	7:12225245:rs10950398:G_A	G/A	A	1202	0.683565	2	0.450915	6.67752	1	1	0.479157	1	1	0.559206	0.000237896	0	0	0	0	0	2.51134	4.36184	0	0	-0.209784	0	0	0.227356	1.38276	1	1	0.994129	1	1	1	0.0167134
ENSG00000214652.6	ZNF727	19:58233567:rs48524:G_A	G/A	A	2757	0.251774	2	0.473341	6.67715	0.0629494	0.893422	0.295869	0.230188	0.703605	0.00183242	0.569108	0.310232	0.184229	0.788778	0	0	2.52753	0.495271	0.656901	0.0916415	-0.529694	-1.04593	-0.146042	1.20268	0.206667	0.971071	1	0.802724	1	1	0.117886	0.925228
ENSG00000183715.13	OPCML	7:12223752:rs11974335:G_T	G/T	T	1039	0.661591	2	0.453321	6.67555	1	1	0.951857	1	1	0.631524	0.143151	0	0	0.28424	0	0	1.60664	6.5208	0	0	-0.0293476	0	0	0.274716	0.811191	1	1	1	1	1	1	0.475761
ENSG00000011677.13	GABRA3	7:12225245:rs10950398:G_A	G/A	A	1202	0.683565	2	0.450915	6.67508	0.999999	1	0.652996	1	1	0.651838	0.133413	0	0	0.0345781	0	0	1.70708	6.60781	0	0	0.185715	0	0	0.20005	0.573614	1	1	1	1	1	1	0.463064
ENSG00000125966.10	MMP24	7:12225245:rs10950398:G_A	G/A	A	1202	0.683565	2	0.450915	6.67507	1	1	0.014833	0.905389	1	1	0.897455	0	0	1.6402	0	0	0	4.70908	0	0	0.499777	-0.0951488	0	0	-0.0438508	1	1	0.151814	1	1	1	1
ENSG00000055163.20	CYFIP2	7:12223752:rs11974335:G_T	G/T	T	1039	0.661591	2	0.453321	6.67503	1	1	0.799063	1	1	0.956302	0.0474218	0	0	1.66474	0	0	0.544837	3.83179	0	0	0.110599	0	0	-0.0280524	1.02038	1	1	1	1	1	1	0.27615
ENSG00000114738.11	MAPKAPK3	7:12225245:rs10950398:G_A	G/A	A	1202	0.683565	2	0.450915	-6.67419	0.00277869	0.483933	0.999999	0.133613	0.703857	1	1	3.3297	0	0	3.57027	3.20859	0	0	-0.841875	0.319114	0	2.71234	0.270194	0	0	0.153225	1	1	0.920978	1	1	1
ENSG00000197386.12	HTT	7:12223752:rs11974335:G_T	G/T	T	1039	0.661591	2	0.453321	6.6742	1	1	0.310374	1	1	1	0.00358294	0	0	1.59642	0	0	0	3.59095	0	0	-0.26631	0	0	0	1.27998	1	1	0.819777	1	1	1	0.0658578
ENSG00000113389.16	NPR3	7:12215885:rs6460902:G_A	G/A	A	2754	0.0855215	2	0.474946	6.67371	0.472078	0.5129	1	0.00657063	0.224581	1	0.149271	0.899222	0.0932069	0	9.6881	0	0	4.53495	-0.19447	0.32439	0	2.98281	0.450355	0	0.255107	1	1	1	0.142598	1	1	0.48594
ENSG00000102924.12	CBLN1	7:12229791:rs3173615:C_G	C/G	G	2755	0.23542	2	0.466425	6.67353	0.770752	1	4.79961e-05	0.682274	1	0.892675	0.0080444	0	0	1.59553	0.965137	0	0	2.41489	-0.0461656	0	0.8668	0.502809	0	-0.0263848	-0.749179	1	1	0.00447191	1	1	1	0.10615
ENSG00000172031.7	EPHX4	7:12223752:rs11974335:G_T	G/T	T	1039	0.661591	2	0.453321	6.6676	1	1	0.539867	1	1	1	0.466887	0	0	1.8689	0	0	0	4.16079	0	0	0.17517	0	0	0	0.368727	1	1	1	1	1	1	0.842143
ENSG00000160710.17	ADAR	7:12223752:rs11974335:G_T	G/T	T	1039	0.661591	2	0.453321	6.66575	1	1	0.288185	0.352048	0.604476	0.850927	0.544013	0	0	2.00779	0.110644	0	0	3.07914	0	0	0.499881	-2.47477	-0.280189	-0.0791532	0.357033	1	1	0.790535	1	1	1	0.900688
ENSG00000163947.11	ARHGEF3	7:12223752:rs11974335:G_T	G/T	T	1039	0.661591	2	0.453321	6.66325	1	1	0.330021	1	1	1	0.887984	0	0	1.56005	0	0	0	5.52002	0	0	0.327384	0	0	0	0.070524	1	1	0.846539	1	1	1	1
ENSG00000070961.15	ATP2B1	7:12223752:rs11974335:G_T	G/T	T	1039	0.661591	2	0.453321	6.66018	1	1	0.577615	1	1	0.193111	0.309065	0	0	1.0961	0	0	0.54504	4.4595	0	0	-0.285082	0	0	0.785346	0.616399	1	1	1	1	1	0.96093	0.678386
ENSG00000147036.11	LANCL3	7:12223752:rs11974335:G_T	G/T	T	1039	0.661591	2	0.453321	6.6591	0.666544	1	0.974648	0.927398	1	1	0.483812	0.0987877	0	1.85419	0	0	0	4.33948	0.200046	0	0.0161702	0.145296	0	0	0.369557	1	1	1	1	1	1	0.853988
ENSG00000137054.16	POLR1E	7:12223752:rs11974335:G_T	G/T	T	1039	0.661591	2	0.453321	6.65714	0.205513	0.00902179	1	0.972974	0.27427	0.76601	0.168132	0.0585965	0	0	2.8434	1.71124	1.61694	1.95398	-0.542682	2.09589	0	-0.0766651	-0.972327	-0.113945	0.588747	1	1	1	1	1	1	0.514732
ENSG00000186487.19	MYT1L	7:12225245:rs10950398:G_A	G/A	A	1202	0.683565	2	0.450915	6.65196	1	1	0.0474932	1	1	0.574819	0.185345	0	0	0.156023	0	0	1.07386	5.5601	0	0	0.899537	0	0	-0.316606	-0.665354	1	1	0.298124	1	1	1	0.535617
ENSG00000157152.17	SYN2	7:12223752:rs11974335:G_T	G/T	T	1039	0.661591	2	0.453321	6.65124	1	1	0.819513	1	1	0.435128	0.209496	0	0	0.243727	0	0	1.52133	5.77367	0	0	-0.092383	0	0	0.372401	0.601576	1	1	1	1	1	1	0.564366
ENSG00000168490.14	PHYHIP	7:12223752:rs11974335:G_T	G/T	T	1039	0.661591	2	0.453321	6.65086	0.999999	1	0.704061	1	1	0.967124	0.0875436	0	0	0.987928	0	0	1.58136	3.86811	0	0	0.142612	0	0	0.0182339	0.759687	1	1	1	1	1	1	0.381521
ENSG00000111291.8	GPRC5D	19:37815020:rs7245864:C_T	T/C	C	1755	0.499926	2	0.451567	6.65053	0.517811	0.482106	1	0.464518	0.000571359	0.286784	0.00195007	0.251457	1.94597	0	0	1.6224	2.01085	0.60217	-0.267372	-0.591459	0	-1.00631	2.94967	0.378277	0.901577	1	1	1	1	0.634268	1	0.0526908
ENSG00000147036.11	LANCL3	7:12225245:rs10950398:G_A	G/A	A	1202	0.683565	2	0.450915	6.64862	0.951061	1	0.586025	1	0.311037	1	0.616414	0.108236	0	2.04676	0	0	0	3.54978	-0.0248862	0	0.245739	0	0.71314	0	0.227844	1	1	1	1	1	1	0.955012
ENSG00000087494.16	PTHLH	7:12223752:rs11974335:G_T	G/T	T	1039	0.661591	2	0.453321	6.64825	0.527256	0.550594	0.999999	0.0327735	0.82619	0.278038	0.00771454	0	0.234951	0	0	0	0.70235	5.58619	-0.146471	-0.318017	0	3.90714	-0.109479	0.352678	0.728858	1	1	1	0.376825	1	1	0.104211
ENSG00000070413.20	DGCR2	7:12225245:rs10950398:G_A	G/A	A	1202	0.683565	2	0.450915	6.64581	0.693967	1	0.577322	1	1	0.686258	0.0438945	0	0	1.97011	0	0	0.922499	1.99635	-0.0992624	0	0.259631	0	0	-0.194625	0.871061	1	1	1	1	1	1	0.264268
ENSG00000101350.8	KIF3B	7:12223752:rs11974335:G_T	G/T	T	1039	0.661591	2	0.453321	6.64443	0.2931	1	0.857312	0.917669	1	0.386288	0.607617	0.706161	0	0.297198	0.403364	0	0.537886	4.46632	0.535973	0	0.138548	-0.26952	0	-0.52313	0.320146	1	1	1	1	1	1	0.951251
ENSG00000119946.11	CNNM1	7:12223752:rs11974335:G_T	G/T	T	1039	0.661591	2	0.453321	6.64428	1	1	0.784189	1	1	0.797309	0.153928	0	0	1.58821	0	0	1.53196	2.58338	0	0	0.0976935	0	0	0.107958	0.602236	1	1	1	1	1	1	0.496316
ENSG00000146072.6	TNFRSF21	7:12223752:rs11974335:G_T	G/T	T	1039	0.661591	2	0.453321	6.64299	1	1	0.477567	1	1	0.0144264	0.0496264	0	0	0.425822	0	0	2.23492	3.36486	0	0	-0.357873	0	0	1.45459	1.17172	1	1	0.993369	1	1	0.334656	0.282296
ENSG00000148702.15	HABP2	7:12225245:rs10950398:G_A	G/A	A	1202	0.683565	2	0.450915	6.64294	0.460253	0.291878	0.194625	1	1	1	0.810588	0	0	2.9237	0	0	0	0.886516	-0.161982	0.546428	0.585429	0	0	0	-0.112294	1	1	0.661479	1	1	1	1
ENSG00000172350.10	ABCG4	7:12223752:rs11974335:G_T	G/T	T	1039	0.661591	2	0.453321	6.64212	1	1	0.387911	1	1	0.363353	0.00523954	0	0	0.140079	0	0	1.74681	4.3049	0	0	-0.345053	0	0	0.428069	1.3226	1	1	0.91932	1	1	1	0.0837706
ENSG00000143740.14	SNAP47	7:12225245:rs10950398:G_A	G/A	A	1202	0.683565	2	0.450915	6.63906	0.999999	1	0.489765	1	1	0.749846	0.123781	0	0	1.90212	0	0	0	4.02799	0	0	0.233838	0	0	-0.0980799	0.713385	1	1	1	1	1	1	0.445243
ENSG00000105894.12	PTN	7:12223752:rs11974335:G_T	G/T	T	1039	0.661591	2	0.453321	-6.63795	0.0364998	0.990375	0.999999	0.29874	0.942754	1	1	4.09894	0.617096	0	5.38592	0	0	0	-0.669362	-0.00879762	0	2.01193	0.0350215	0	0	0.771784	1	1	1	1	1	1
ENSG00000206557.6	TRIM71	7:12223752:rs11974335:G_T	G/T	T	1039	0.661591	2	0.453321	6.63618	0.120258	1	0.0168477	0.689773	0.677646	1	0.282953	0.180075	0	0.514401	0	0	0	3.53011	-0.672835	0	1.18025	-0.410087	0.232659	0	-0.549298	1	1	0.164341	1	1	1	0.647915
ENSG00000150712.11	MTMR12	7:12225245:rs10950398:G_A	G/A	A	1202	0.683565	2	0.450915	6.63386	1	1	0.0385692	1	1	1	0.719784	0	0	2.58463	0	0	0	2.47254	0	0	0.56792	0	0	0	-0.164234	1	1	0.270251	1	1	1	1
ENSG00000068354.16	TBC1D25	7:12223752:rs11974335:G_T	G/T	T	1039	0.661591	2	0.453321	6.6338	1	1	0.99003	1	1	0.470955	0.11777	0	0	0.975576	0	0	1.96487	3.61442	0	0	-0.00470158	0	0	0.319682	0.696979	1	1	1	1	1	1	0.434233
ENSG00000159248.5	GJD2	7:12223752:rs11974335:G_T	G/T	T	1039	0.661591	2	0.453321	6.62706	1	1	1	0.458486	1	0.0333774	0.683178	0	0	0	0	0	1.21595	7.75508	0	0	0	1.56252	0	0.813956	0.142812	1	1	1	1	1	0.444264	0.997432
ENSG00000184408.10	KCND2	7:12223752:rs11974335:G_T	G/T	T	1039	0.661591	2	0.453321	6.62661	1	1	0.595707	1	1	1	0.180135	0	0	1.34768	0	0	0	5.68564	0	0	0.147247	0	0	0	0.657818	1	1	1	1	1	1	0.528587
ENSG00000126001.16	CEP250	7:12225245:rs10950398:G_A	G/A	A	1202	0.683565	2	0.450915	6.62473	1	1	0.306499	0.190537	1	0.700312	0.235369	0	0	3.28111	0	0	0	0.73421	0	0	0.283915	-2.14422	0	-0.0996337	0.433008	1	1	0.814316	1	1	1	0.596033
ENSG00000110427.16	KIAA1549L	7:12223752:rs11974335:G_T	G/T	T	1039	0.661591	2	0.453321	6.62449	0.999998	1	0.250151	1	1	0.0660361	0.140648	0	0	0.526347	0	0	0	6.29861	0	0	0.37674	0	0	-0.640121	0.696411	1	1	0.739699	1	1	0.601128	0.471503
ENSG00000146242.8	TPBG	7:12223752:rs11974335:G_T	G/T	T	1039	0.661591	2	0.453321	6.62397	1	1	0.11449	0.0464468	1	0.967267	0.449611	0	0	1.33214	0	0	0.193464	4.21158	0	0	0.659772	-2.33419	0	0.0230202	-0.423058	1	1	0.490255	0.479005	1	1	0.827555
ENSG00000240891.8	PLCXD2	7:12223752:rs11974335:G_T	G/T	T	1039	0.661591	2	0.453321	6.62342	1	1	0.0712254	0.424506	1	0.837022	0.753662	0	0	2.38692	1.27924	0	0	2.96417	0	0	0.6192	1.80083	0	-0.0607745	-0.156312	1	1	0.361427	1	1	1	1
ENSG00000040199.18	PHLPP2	7:12223752:rs11974335:G_T	G/T	T	1039	0.661591	2	0.453321	6.62268	1	1	0.203287	1	1	1	0.479606	0	0	2.11951	0	0	0	3.90101	0	0	0.368451	0	0	0	0.362997	1	1	0.670673	1	1	1	0.849768
ENSG00000162852.14	CNST	7:12223752:rs11974335:G_T	G/T	T	1039	0.661591	2	0.453321	6.62258	0.999999	1	0.192112	1	1	1	0.98065	0	0	1.89897	0	0	0	4.70779	0	0	0.451433	0	0	0	-0.0145229	1	1	0.654588	1	1	1	1
ENSG00000151729.11	SLC25A4	7:12223752:rs11974335:G_T	G/T	T	1039	0.661591	2	0.453321	6.62181	1	1	0.744034	1	1	0.97186	0.134814	0	0	0.680305	0	0	1.22438	5.58459	0	0	0.167245	0	0	0.0212905	0.906983	1	1	1	1	1	1	0.463445
ENSG00000164142.16	FAM160A1	7:12223752:rs11974335:G_T	G/T	T	1039	0.661591	2	0.453321	6.61883	1	1	0.209873	1	1	1	0.977739	0	0	1.9555	0	0	0	4.58932	0	0	0.367423	0	0	0	-0.0144954	1	1	0.678619	1	1	1	1
ENSG00000198216.12	CACNA1E	7:12225245:rs10950398:G_A	G/A	A	1202	0.683565	2	0.450915	6.61819	1	1	0.0184837	1	1	0.0815073	0.588163	0	0	0.957232	0	0	0	5.2617	0	0	0.745506	0	0	-0.523563	-0.23037	1	1	0.174626	1	1	0.680974	0.936993
ENSG00000205358.3	MT1H	10:17958748:rs11011704:G_T	G/T	T	2757	0.570241	2	0.113166	-6.61686	0.00449744	0.77373	0.999999	1	0.874802	0.391824	0.940975	0.567257	1.45874	0	0	1.91013	0	1.52694	-1.51445	0.311321	0	0	-0.166262	0.394519	-0.0269767	0.212926	1	1	1	1	1	1
ENSG00000196565.15	HBG2	6:135110502:rs9494142:T_C	T/C	C	2757	0.914593	2	0.230867	6.61634	0.522433	0.538128	0.0804257	0.0448995	0.457269	0.944464	0.432477	0.958777	0	2.07445	7.27154	0	0	0	0.216414	-0.325081	0.88145	-3.12963	-0.353918	0.0204463	-0.293471	1	1	0.39155	0.468411	1	1	0.81552
ENSG00000163673.7	DCLK3	7:12223752:rs11974335:G_T	G/T	T	1039	0.661591	2	0.453321	6.61299	0.725063	1	0.618089	1	1	1	0.0337071	0.613886	0	0.500516	0	0	0	5.39898	0.160856	0	-0.253732	0	0	0	1.12092	1	1	1	1	1	1	0.234737
ENSG00000100626.17	GALNT16	7:12225245:rs10950398:G_A	G/A	A	1202	0.683565	2	0.450915	6.61295	0.999999	1	0.348394	1	1	1	0.144199	0	0	3.31723	0	0	0	1.37718	0	0	0.227846	0	0	0	0.592414	1	1	0.872438	1	1	1	0.476898
ENSG00000082458.12	DLG3	7:12225245:rs10950398:G_A	G/A	A	1202	0.683565	2	0.450915	6.61253	1	1	0.999999	1	1	0.303768	0.030948	0	0	0	0	0	1.77806	6.91458	0	0	0	0	0	0.313168	0.573355	1	1	1	1	1	1	0.222982
ENSG00000187323.12	DCC	7:12223752:rs11974335:G_T	G/T	T	1039	0.661591	2	0.453321	6.61174	1	1	0.0513827	0.801409	1	0.201788	0.81309	0	0	1.12248	0.6052	0	0.502323	3.93947	0	0	0.845699	-0.570845	0	-0.663193	-0.121664	1	1	0.309212	1	1	0.961865	1
ENSG00000175224.16	ATG13	7:12223752:rs11974335:G_T	G/T	T	1039	0.661591	2	0.453321	6.61147	1	1	0.00208398	0.662353	1	0.0152348	1	0	0	0.0615865	0	0	4.86353	0	0	0	1.20819	0.625333	0	-1.11586	0	1	1	0.0360955	1	1	0.334656	1
ENSG00000198915.11	RASGEF1A	7:12223752:rs11974335:G_T	G/T	T	1039	0.661591	2	0.453321	6.60783	1	1	0.138555	1	1	1	0.69642	0	0	1.80069	0	0	0	3.77589	0	0	0.387211	0	0	0	-0.156854	1	1	0.544944	1	1	1	1
ENSG00000148842.18	CNNM2	7:12223752:rs11974335:G_T	G/T	T	1039	0.661591	2	0.453321	6.60727	1	1	0.566947	0.72004	1	0.0653518	0.0237022	0	0	2.48241	0	0	0	1.26135	0	0	0.220037	-0.67632	0	-0.845585	1.25544	1	1	1	1	1	0.601128	0.19747
ENSG00000102683.7	SGCG	7:12223752:rs11974335:G_T	G/T	T	1039	0.661591	2	0.453321	6.60541	0.999999	1	0.0360531	0.459136	1	1	0.741389	0	0	2.78688	0	0	0	2.21304	0	0	0.884413	-0.974502	0	0	-0.199711	1	1	0.26187	1	1	1	1
ENSG00000197386.12	HTT	7:12225245:rs10950398:G_A	G/A	A	1202	0.683565	2	0.450915	6.6038	1	1	0.675249	1	1	1	0.010538	0	0	2.0049	0	0	0	3.47432	0	0	-0.0898358	0	0	0	0.916642	1	1	1	1	1	1	0.125072
ENSG00000170921.15	TANC2	7:12225245:rs10950398:G_A	G/A	A	1202	0.683565	2	0.450915	6.60373	1	1	0.0631718	1	1	0.281392	0.67265	0	0	1.69262	0	0	0	4.06377	0	0	0.543231	0	0	-0.294194	0.162631	1	1	0.34492	1	1	1	0.992948
ENSG00000111291.8	GPRC5D	19:37701991:rs2385005:T_A	T/A	A	2753	0.109053	2	0.326553	-6.60244	0.167751	0.433215	0.999999	0.3276	0.368024	0.294799	0.000976738	0.474818	1.55786	0	0	2.73009	2.01953	0.306567	0.5081	-0.559332	0	1.13274	-0.630543	-0.313627	-0.802166	1	1	1	1	1	1	0.0360667
ENSG00000111291.8	GPRC5D	19:36910902:rs1227564:A_G	A/G	G	2756	0.847389	0	0.448657	-6.60149	0.90798	0.194787	1	0.286092	0.257245	0.0204652	0.0162599	0.576619	1.66526	0	0	2.65587	1.85351	0.958951	-0.0402752	0.899492	0	-0.956906	-0.768089	-0.669289	-0.548078	1	1	1	1	1	0.365078	0.159398
ENSG00000174469.23	CNTNAP2	7:12225245:rs10950398:G_A	G/A	A	1202	0.683565	2	0.450915	6.6005	1	1	0.224387	1	1	0.773781	0.817114	0	0	0	0	0	2.06979	6.31533	0	0	0.477856	0	0	0.119323	0.0893024	1	1	0.702018	1	1	1	1
ENSG00000197694.16	SPTAN1	7:12225245:rs10950398:G_A	G/A	A	1202	0.683565	2	0.450915	6.60039	1	1	0.135107	1	1	0.157432	0.274764	0	0	0.940633	0	0	0	4.94884	0	0	0.520767	0	0	-0.575622	0.456409	1	1	0.539231	1	1	0.886904	0.63836
ENSG00000110931.19	CAMKK2	7:12223752:rs11974335:G_T	G/T	T	1039	0.661591	2	0.453321	6.59641	1	1	0.959576	1	1	0.607271	0.0242618	0	0	0.518918	0	0	0.45978	6.24997	0	0	-0.0197934	0	0	-0.236526	1.03378	1	1	1	1	1	1	0.199881
ENSG00000129159.7	KCNC1	7:12223752:rs11974335:G_T	G/T	T	1039	0.661591	2	0.453321	6.59342	0.999999	1	0.216367	0.978801	1	0.241827	0.293759	0	0	1.46818	0	0	0.188626	3.58975	0	0	0.513086	-0.026929	0	-0.576485	0.515543	1	1	0.689416	1	1	0.986656	0.660285
ENSG00000095739.11	BAMBI	7:12225245:rs10950398:G_A	G/A	A	1202	0.683565	2	0.450915	-6.59322	0.0630596	0.50557	1	0.696499	0.271088	0.74779	1	0.20873	4.75486	0	6.56257	2.99547	0.192531	0	-0.729601	-0.532445	0	0.769499	0.906482	0.110572	0	0.971071	1	1	1	1	1	1
ENSG00000111291.8	GPRC5D	19:37578683:rs55865869:C_G	C/G	G	2753	0.0327607	2	0.323102	-6.59299	0.154563	0.627258	1	0.20183	0.183934	0.151308	0.000649286	0.465534	1.82624	0	0	2.31147	1.84474	0.256743	0.529319	-0.352127	0	1.4348	-0.940803	-0.435358	-0.83646	1	1	1	1	1	0.876107	0.0276604
ENSG00000135632.12	SMYD5	7:12223752:rs11974335:G_T	G/T	T	1039	0.661591	2	0.453321	6.59184	0.999999	1	0.370368	1	1	0.260991	0.0607749	0	0	2.26103	0	0	0	2.04146	0	0	0.417302	0	0	-0.613845	1.04188	1	1	0.896716	1	1	1	0.311596
ENSG00000175766.13	EIF4E1B	7:12244382:rs1990620:A_G	A/G	G	2757	0.267575	2	0.470076	6.58962	1	1	0.298756	1	1	0.1098	0.0022082	0	0	2.57566	0	0	0.248222	1.15925	0	0	-0.331417	0	0	0.544062	1.00986	1	1	0.8043	1	1	0.764641	0.0554332
ENSG00000205927.5	OLIG2	7:12223752:rs11974335:G_T	G/T	T	1039	0.661591	2	0.453321	-6.58773	0.404855	0.65375	0.999999	0.322804	0.750415	0.764066	1	0.882771	0.807832	0	4.2942	1.65865	4.25087	0	-0.320145	-0.331725	0	1.85706	0.243188	-0.0919353	0	1	1	1	1	1	1	1
ENSG00000175766.13	EIF4E1B	7:12242825:rs7805419:T_C	T/C	C	2747	0.378059	2	0.467419	6.58674	1	1	0.280118	1	1	0.134532	0.0011092	0	0	2.56325	0	0	0.271974	1.08826	0	0	-0.346782	0	0	0.511035	1.0908	1	1	0.782709	1	1	0.846146	0.0389228
ENSG00000206535.8	LNP1	7:12225245:rs10950398:G_A	G/A	A	1202	0.683565	2	0.450915	6.58512	0.999999	1	0.999999	1	1	0.0415302	0.255023	0	0	0	0	0	2.56268	5.60727	0	0	0	0	0	0.67552	0.327771	1	1	1	1	1	0.485778	0.617448
ENSG00000196565.15	HBG2	2:60493622:rs10172646:G_A	G/A	A	2758	0.760766	0	0.323423	-6.5838	0.068824	0.247149	0.767733	0.391044	0.648728	1	0.967551	0.714884	0	2.32092	11.3465	0.347193	0	0.467522	-0.59224	0.471628	-0.114569	-1.09718	-0.28929	0	-0.0132161	0.994451	1	1	1	1	1	1
ENSG00000006377.11	DLX6	7:12223752:rs11974335:G_T	G/T	T	1039	0.661591	2	0.453321	6.58335	1	1	0.999999	0.990261	1	0.0251635	0.235817	0	0	0	12.7653	0	0.377186	6.90965	0	0	0	-0.0270538	0	0.7444	0.343137	1	1	1	1	1	0.398673	0.596609
ENSG00000091664.9	SLC17A6	7:12223752:rs11974335:G_T	G/T	T	1039	0.661591	2	0.453321	6.57912	1	1	0.728358	1	1	0.629069	0.942242	0	0	1.16629	0	0	1.39086	4.94517	0	0	0.185343	0	0	0.303759	-0.045758	1	1	1	1	1	1	1
ENSG00000154122.14	ANKH	7:12223752:rs11974335:G_T	G/T	T	1039	0.661591	2	0.453321	6.57657	1	1	0.75717	1	1	0.771284	0.26329	0	0	2.58271	0	0	0.446211	2.17741	0	0	0.162832	0	0	0.180392	0.697411	1	1	1	1	1	1	0.625141
ENSG00000146267.12	FAXC	7:12225245:rs10950398:G_A	G/A	A	1202	0.683565	2	0.450915	6.57641	1	1	0.126633	1	1	0.899076	0.488363	0	0	0.553571	0	0	0.933549	5.97617	0	0	0.680106	0	0	-0.0702376	-0.341481	1	1	0.520854	1	1	1	0.857126
ENSG00000175766.13	EIF4E1B	7:12244161:rs1990622:A_G	A/G	G	2683	0.261355	2	0.472233	6.5752	1	1	0.218763	1	1	0.0511203	0.002839	0	0	2.37638	0	0	0.29621	1.24315	0	0	-0.394618	0	0	0.66516	0.98774	1	1	0.694739	1	1	0.537459	0.0590075
ENSG00000196227.11	FAM217B	7:12223752:rs11974335:G_T	G/T	T	1039	0.661591	2	0.453321	6.57174	1	1	0.757931	0.719231	1	0.657762	0.393781	0	0	2.44568	0	0	0.503273	2.8	0	0	0.176336	0.712767	0	0.299687	0.578579	1	1	1	1	1	1	0.77943
ENSG00000122966.16	CIT	7:12223752:rs11974335:G_T	G/T	T	1039	0.661591	2	0.453321	6.5702	0.999999	1	0.677183	1	1	1	0.0132259	0	0	2.57065	0	0	0	2.14368	0	0	0.0863224	0	0	0	0.912468	1	1	1	1	1	1	0.142377
ENSG00000204071.10	TCEAL6	7:12223752:rs11974335:G_T	G/T	T	1039	0.661591	2	0.453321	6.56953	0.692678	1	0.616694	1	1	0.430788	0.196863	0	0	0.461933	0	0	1.53218	4.13176	0.131984	0	-0.295035	0	0	0.435712	0.742143	1	1	1	1	1	1	0.547811
ENSG00000005249.13	PRKAR2B	7:12223752:rs11974335:G_T	G/T	T	1039	0.661591	2	0.453321	6.56916	1	1	0.16191	1	1	1	0.668962	0	0	2.14296	0	0	0	3.95442	0	0	0.39715	0	0	0	-0.215224	1	1	0.587224	1	1	1	0.989888
ENSG00000156486.8	KCNS2	7:12225245:rs10950398:G_A	G/A	A	1202	0.683565	2	0.450915	6.56893	1	1	0.601542	1	1	0.670419	0.654925	0	0	1.87976	0	0	0.23301	4.3671	0	0	0.220955	0	0	0.224089	0.209402	1	1	1	1	1	1	0.980708
ENSG00000196565.15	HBG2	2:60494212:rs7557939:G_A	G/A	A	2759	0.728061	0	0.32403	-6.56875	0.0709691	0.240685	0.768248	0.396994	0.607416	1	0.989198	0.710854	0	2.31982	11.3371	0.343511	0	0.468795	-0.587181	0.473619	-0.119957	-1.09044	-0.325527	0	0.00440106	1	1	1	1	1	1	1
ENSG00000130540.14	SULT4A1	7:12223752:rs11974335:G_T	G/T	T	1039	0.661591	2	0.453321	6.56763	1	1	1	1	1	0.271197	0.276097	0	0	0	0	0	1.9054	6.80104	0	0	0	0	0	0.365857	0.339906	1	1	1	1	1	1	0.640486
ENSG00000144290.17	SLC4A10	7:12223752:rs11974335:G_T	G/T	T	1039	0.661591	2	0.453321	6.56299	1	1	0.649762	1	1	0.255055	0.347293	0	0	1.23318	0	0	0.132258	5.17816	0	0	-0.250534	0	0	0.740146	0.613795	1	1	1	1	1	0.990091	0.716827
ENSG00000102181.21	CD99L2	7:12225245:rs10950398:G_A	G/A	A	1202	0.683565	2	0.450915	6.55945	1	1	0.901713	1	1	0.320807	0.0827402	0	0	0.597404	0	0	2.59639	3.62723	0	0	-0.046598	0	0	0.466269	0.725365	1	1	1	1	1	1	0.368918
ENSG00000135622.13	SEMA4F	7:12223752:rs11974335:G_T	G/T	T	1039	0.661591	2	0.453321	6.55607	1	1	0.685699	1	1	1	0.294709	0	0	1.82931	0	0	0	4.77003	0	0	0.120317	0	0	0	0.55262	1	1	1	1	1	1	0.660285
ENSG00000105894.12	PTN	7:12225245:rs10950398:G_A	G/A	A	1202	0.683565	2	0.450915	-6.55551	5.41485e-05	1	1	0.103852	1	1	0.747767	4.30998	0	0	6.95272	0	0	0	-0.719716	0	0	2.75376	0	0	0.0521129	0.00609622	1	1	0.790444	1	1	1
ENSG00000197381.16	ADARB1	7:12225245:rs10950398:G_A	G/A	A	1202	0.683565	2	0.450915	6.55411	0.999999	1	0.161185	1	1	0.575695	0.572604	0	0	1.20984	0	0	0	5.3841	0	0	0.387374	0	0	-0.143362	0.217663	1	1	0.586168	1	1	1	0.928498
ENSG00000075340.23	ADD2	7:12225245:rs10950398:G_A	G/A	A	1202	0.683565	2	0.450915	6.55304	1	1	0.0359305	1	1	0.247644	0.593222	0	0	0.503786	0	0	0.452649	5.55321	0	0	0.834212	0	0	-0.571757	-0.235016	1	1	0.261682	1	1	0.986656	0.940661
ENSG00000196565.15	HBG2	2:60493454:rs10195871:A_G	A/G	G	2758	0.72813	0	0.323785	-6.5528	0.0751971	0.247134	0.750713	0.398079	0.587927	0.999999	0.990097	0.720357	0	2.31636	11.3563	0.333936	0	0.473535	-0.579013	0.471065	-0.122112	-1.07907	-0.343195	0	-0.00403328	1	1	1	1	1	1	1
ENSG00000141668.10	CBLN2	7:12225245:rs10950398:G_A	G/A	A	1202	0.683565	2	0.450915	6.55279	1	1	0.653645	1	1	1	0.294468	0	0	1.66622	0	0	0	5.12192	0	0	0.115975	0	0	0	0.452362	1	1	1	1	1	1	0.660285
ENSG00000198668.12	CALM1	7:12225245:rs10950398:G_A	G/A	A	1202	0.683565	2	0.450915	6.55236	1	1	0.804913	1	1	0.367844	0.757142	0	0	0.98277	0	0	0.573847	5.52085	0	0	0.097748	0	0	0.443568	0.135514	1	1	1	1	1	1	1
ENSG00000135930.14	EIF4E2	7:12223752:rs11974335:G_T	G/T	T	1039	0.661591	2	0.453321	6.55232	1	1	0.133325	1	1	0.343939	0.61315	0	0	0	0	0	1.5683	5.52633	0	0	0.587955	0	0	-0.430796	-0.213864	1	1	0.534486	1	1	1	0.9522
ENSG00000175766.13	EIF4E1B	7:12243703:rs7791726:G_C	G/C	C	2682	0.261479	2	0.472409	6.55207	1	1	0.214944	1	1	0.0502519	0.00268725	0	0	2.37291	0	0	0.294616	1.23676	0	0	-0.398277	0	0	0.668082	0.993602	1	1	0.686934	1	1	0.532473	0.0590075
ENSG00000178385.15	PLEKHM3	7:12225245:rs10950398:G_A	G/A	A	1202	0.683565	2	0.450915	6.55184	1	1	0.00197749	1	1	0.18428	0.188553	0	0	1.36478	0	0	0	2.82064	0	0	1.34725	0	0	-0.614912	-0.655253	1	1	0.0353853	1	1	0.944296	0.537279
ENSG00000113389.16	NPR3	7:12229042:rs5011432:A_C	A/C	C	2747	0.786676	2	0.441573	6.55069	0.771088	0.872149	1	0.569904	0.131714	1	0.000714252	0.962757	0.295378	0	12.3756	0	0	4.25545	-0.0804786	-0.081783	0	0.634724	0.542424	0	0.627993	1	1	1	1	1	1	0.029241
ENSG00000113389.16	NPR3	7:12242825:rs7805419:T_C	T/C	C	2747	0.378059	2	0.467419	6.5504	0.636897	0.950742	1	1.86998e-05	0.161332	1	0.169038	0.990052	0.298507	0	7.99117	0	0	4.53041	-0.128592	0.0311787	0	4.86462	0.528605	0	0.250478	1	1	1	0.00194334	1	1	0.515831
ENSG00000151067.22	CACNA1C	7:12223752:rs11974335:G_T	G/T	T	1039	0.661591	2	0.453321	6.54723	1	1	0.899034	1	1	1	0.142815	0	0	2.31093	0	0	0	3.48144	0	0	-0.0359238	0	0	0	0.736207	1	1	1	1	1	1	0.475761
ENSG00000139372.15	TDG	12:125326510:rs550677:A_G	G/A	A	2755	0.0876614	2	0.398548	-6.54538	0.201717	1	0.0196907	0.442891	0.984187	0.176071	0.415038	0.0677503	0	0.796042	12.4033	2.49821	0	1.25255	0.389053	0	-0.981295	-0.96544	-0.0115258	0.421795	0.256671	1	1	0.180967	1	1	0.923775	0.799059
ENSG00000255374.3	TAS2R43	2:134875411:rs4954192:T_C	C/T	T	2708	0.000908668	2	0.471381	-6.54316	0.596418	0.235563	0.0319001	0.460578	0.752908	0.00408047	0.131521	0.689119	0	0.371818	6.28031	1.78726	0	0.573708	-0.178741	-0.798615	1.12254	1.02308	-0.207408	-1.09218	-0.562427	1	1	0.245066	1	1	0.196883	0.459136
ENSG00000111291.8	GPRC5D	19:36922184:rs540472:T_A	T/A	A	2757	0.758677	0	0.453573	-6.54229	0.828304	0.168271	1	0.249792	0.210772	0.0215912	0.0203135	0.560751	1.62247	0	0	2.55244	1.85022	0.954964	-0.0757675	0.945183	0	-0.99574	-0.845543	-0.664061	-0.532615	1	1	1	1	1	0.366901	0.181677
ENSG00000179388.9	EGR3	7:12223752:rs11974335:G_T	G/T	T	1039	0.661591	2	0.453321	6.54141	1	1	0.374607	1	0.430909	0.979776	0.742254	0	0	1.23413	0	0.67393	0	4.08021	0	0	0.477558	0	-0.831654	0.00993979	-0.211578	1	1	0.903469	1	1	1	1
ENSG00000196565.15	HBG2	6:135098550:rs9402685:T_C	T/C	C	2756	0.422942	2	0.255443	6.54046	0.0489846	0.340729	0.245079	0.19935	0.343623	1	0.609674	0.762815	0	2.2033	9.45843	0	0	0.209854	0.671362	-0.354471	0.432687	-1.83934	-0.403913	0	-0.168872	0.918091	1	0.733219	1	1	1	0.951251
ENSG00000145632.15	PLK2	7:12223752:rs11974335:G_T	G/T	T	1039	0.661591	2	0.453321	6.53944	1	1	0.838614	1	1	0.794037	0.869686	0	0	0.200952	0	0	1.23175	7.42895	0	0	0.0962058	0	0	0.145319	0.0917163	1	1	1	1	1	1	1
ENSG00000148180.19	GSN	7:12223752:rs11974335:G_T	G/T	T	1039	0.661591	2	0.453321	-6.53844	0.881998	0.0956989	0.999999	0.0219348	0.262496	0.688222	1	0.875871	1.79129	0	2.88554	4.55174	1.18219	0	-0.0547473	-1.18335	0	4.1354	0.822457	-0.117971	0	1	1	1	0.28605	1	1	1
ENSG00000152642.10	GPD1L	7:12225245:rs10950398:G_A	G/A	A	1202	0.683565	2	0.450915	6.53692	1	1	0.0763192	1	1	0.554864	0.785668	0	0	1.90401	0	0	0	3.72881	0	0	0.685273	0	0	-0.229928	-0.125613	1	1	0.378714	1	1	1	1
ENSG00000126001.16	CEP250	7:12223752:rs11974335:G_T	G/T	T	1039	0.661591	2	0.453321	6.53574	1	0.999999	0.997956	0.150477	1	0.743285	0.0303329	0	0	3.43192	0	0	0	0.382566	0	0	-0.000783132	-2.154	0	-0.0868211	0.956449	1	1	1	0.981577	1	1	0.221512
ENSG00000113389.16	NPR3	7:12210752:rs3807866:G_A	G/A	A	2758	1	2	0.443619	6.53474	0.641946	0.991572	0.999998	0.25715	0.125011	1	0.00269706	0.907132	0.408148	0	11.6426	0	0	4.31052	-0.128318	0.00529993	0	1.30173	0.539677	0	0.547925	1	1	1	1	1	1	0.0590075
ENSG00000102924.12	CBLN1	7:12229132:rs5011436:A_C	A/C	C	2752	0.22094	2	0.469658	6.53246	0.999999	1	0.000110562	0.802992	1	0.999999	0.0197482	0	0	1.76129	1.20976	0	0	2.50413	0	0	0.755032	0.29312	0	0	-0.63354	1	1	0.00728629	1	1	1	0.179662
ENSG00000164742.16	ADCY1	7:12225245:rs10950398:G_A	G/A	A	1202	0.683565	2	0.450915	6.53205	0.999999	1	0.164273	1	1	0.467754	0.749938	0	0	1.01384	0	0	0.473955	5.07684	0	0	0.541057	0	0	-0.351421	0.137238	1	1	0.59182	1	1	1	1
ENSG00000113389.16	NPR3	7:12210776:rs3807865:G_A	G/A	A	2756	0.356534	2	0.454644	6.53027	0.7751	0.704807	1	0.000135683	0.266655	1	0.00364847	1.02718	0.207394	0	8.51283	0	0	4.29273	-0.0775724	-0.187752	0	4.24882	0.426055	0	0.527102	1	1	1	0.00814703	1	1	0.0664617
ENSG00000107282.8	APBA1	7:12225245:rs10950398:G_A	G/A	A	1202	0.683565	2	0.450915	6.52864	1	1	0.404209	1	1	1	0.0592935	0	0	1.81347	0	0	0	4.36125	0	0	0.189221	0	0	0	0.716665	1	1	0.939037	1	1	1	0.30587
ENSG00000196565.15	HBG2	2:60493111:rs11886868:C_T	C/T	T	2758	0.794161	0	0.323241	-6.52851	0.0701383	0.255873	0.804894	0.625321	0.551393	0.99294	0.962572	0.709606	0	2.33373	11.6957	0.301041	0	0.463467	-0.59196	0.464335	-0.104973	-0.651481	-0.379204	-0.00246114	-0.0159527	1	1	1	1	1	1	1
ENSG00000102683.7	SGCG	7:12225245:rs10950398:G_A	G/A	A	1202	0.683565	2	0.450915	6.52583	0.999998	1	0.000342477	0.988735	1	1	0.0257695	0	0	2.52815	0	0	0	1.18904	0	0	1.26194	-0.017107	0	0	-1.14942	1	1	0.0131053	1	1	1	0.204792
ENSG00000006125.18	AP2B1	7:12223752:rs11974335:G_T	G/T	T	1039	0.661591	2	0.453321	6.52442	0.999999	1	0.465621	0.102345	1	0.442988	0.517813	0	0	1.31303	0	0	0.890022	3.61116	0	0	0.329011	2.76613	0	-0.409014	0.34575	1	1	0.992785	0.783392	1	1	0.877434
ENSG00000111291.8	GPRC5D	19:36944863:rs538534:G_A	A/G	G	2756	0.969297	0	0.448657	-6.52351	0.902918	0.229686	0.999998	0.210181	0.313484	0.0178554	0.0220579	0.570428	1.74924	0	0	2.69431	1.86073	0.963676	-0.0425338	0.835157	0	-1.10874	-0.680595	-0.683691	-0.521169	1	1	1	1	1	0.359647	0.189913
ENSG00000162852.14	CNST	7:12225245:rs10950398:G_A	G/A	A	1202	0.683565	2	0.450915	6.52244	0.999999	1	0.0333553	1	1	1	0.578088	0	0	2.1534	0	0	0	3.29553	0	0	0.747988	0	0	0	-0.276004	1	1	0.248967	1	1	1	0.929758
ENSG00000198673.10	TAFA2	7:12228211:rs13229988:A_G	A/G	G	2559	0.190589	2	0.470106	6.52231	0.999998	1	0.277915	1	1	0.725575	0.404495	0	0	1.35781	0	0	0.228082	4.14476	0	0	0.342985	0	0	-0.115031	0.275944	1	1	0.779605	1	1	1	0.794869
ENSG00000157064.11	NMNAT2	7:12225245:rs10950398:G_A	G/A	A	1202	0.683565	2	0.450915	6.5209	1	1	0.61508	1	1	0.540333	0.236685	0	0	0.222525	0	0	1.7061	6.35323	0	0	0.208783	0	0	0.316393	0.528502	1	1	1	1	1	1	0.597208
ENSG00000152217.19	SETBP1	7:12223752:rs11974335:G_T	G/T	T	1039	0.661591	2	0.453321	6.52071	1	1	0.274976	0.873615	1	0.433069	0.536145	0	0	1.93771	3.94784	0	0	3.76624	0	0	0.333287	-0.312209	0	-0.201667	0.268287	1	1	0.773942	1	1	1	0.89479
ENSG00000124194.16	GDAP1L1	7:12223752:rs11974335:G_T	G/T	T	1039	0.661591	2	0.453321	6.51881	0.999999	1	0.704239	1	1	0.775788	0.22704	0	0	0.00035609	0	0	2.11363	6.18515	0	0	0.144121	0	0	0.0991645	0.418986	1	1	1	1	1	1	0.586485
ENSG00000169427.8	KCNK9	7:12225245:rs10950398:G_A	G/A	A	1202	0.683565	2	0.450915	6.5187	0.999999	1	0.0337243	1	1	0.777579	0.718796	0	0	2.67167	0	0	0	2.54605	0	0	0.817777	0	0	-0.134173	-0.171763	1	1	0.250338	1	1	1	1
ENSG00000136531.16	SCN2A	7:12223752:rs11974335:G_T	G/T	T	1039	0.661591	2	0.453321	6.51719	1	1	0.366137	1	1	0.0709861	0.269986	0	0	0.281335	0	0	0.777765	5.37043	0	0	-0.48546	0	0	1.14358	0.701356	1	1	0.892387	1	1	0.62477	0.632706
ENSG00000073969.18	NSF	7:12223752:rs11974335:G_T	G/T	T	1039	0.661591	2	0.453321	6.51581	1	1	0.999999	1	1	0.0395343	0.965794	0	0	0	0	0	1.45419	7.19772	0	0	0	0	0	0.752476	-0.0140194	1	1	1	1	1	0.479021	1
ENSG00000106608.16	URGCP	7:12223752:rs11974335:G_T	G/T	T	1039	0.661591	2	0.453321	6.51503	0.999999	1	0.466684	1	1	0.55318	0.28066	0	0	1.92128	0	0	0	4.03123	0	0	0.255525	0	0	-0.175621	0.546394	1	1	0.992785	1	1	1	0.647051
ENSG00000163673.7	DCLK3	7:12225245:rs10950398:G_A	G/A	A	1202	0.683565	2	0.450915	6.51366	0.98313	1	0.836521	1	0.829143	1	0.116047	0.469489	0	1.29721	0	0	0	4.80421	-0.00869193	0	0.0943857	0	0.124425	0	0.717365	1	1	1	1	1	1	0.433574
ENSG00000169258.7	GPRIN1	7:12223752:rs11974335:G_T	G/T	T	1039	0.661591	2	0.453321	6.51323	1	1	0.89693	1	1	0.553365	0.03423	0	0	1.65897	0	0	0	4.61009	0	0	0.0381224	0	0	-0.15541	0.899827	1	1	1	1	1	1	0.235342
ENSG00000196565.15	HBG2	6:135114363:rs9483788:T_C	T/C	C	2753	0.117157	2	0.228841	6.51259	0.121004	0.372904	0.764389	0.0375252	0.507343	0.317995	0.43948	0.842586	0	2.24853	6.85121	0	0	0.389037	0.550906	-0.372986	0.147413	-3.32112	-0.326358	0.352505	0.295881	1	1	1	0.413849	1	1	0.816205
ENSG00000101146.13	RAE1	7:12223752:rs11974335:G_T	G/T	T	1039	0.661591	2	0.453321	6.5125	1	1	0.128861	1	1	1	0.690591	0	0	2.24163	0	0	0	3.59503	0	0	0.418432	0	0	0	-0.181246	1	1	0.525162	1	1	1	1
ENSG00000261456.5	TUBB8	16:33807:rs28652789:G_C	G/C	C	2759	0.404355	2	0.240304	6.51031	0.422187	1	0.797201	0.637491	0.0677524	1	0.00502328	1.24502	0	2.53968	0	0	0	0.148342	-0.330268	0	0.114842	-0.29859	1.49597	0	1.20395	1	1	1	1	1	1	0.0809442
ENSG00000204590.12	GNL1	7:12223752:rs11974335:G_T	G/T	T	1039	0.661591	2	0.453321	6.50899	1	1	0.851796	0.797519	1	0.146889	0.558668	0	0	0.224832	1.34548	0	2.09076	4.57087	0	0	-0.080873	-0.581203	0	0.747732	0.300396	1	1	1	1	1	0.871835	0.912649
ENSG00000276547.1	PCDHGB5	3:101496512:rs10936664:T_C	T/C	C	2754	0.51461	0	0.373275	-6.5068	0.14102	0.749444	1	0.75883	0.583201	1	0.469497	3.29184	1.38795	0	16.7096	0.791816	0	0.144017	-0.4437	-0.179942	0	0.366547	-0.326447	0	0.138639	1	1	1	1	1	1	0.844595
ENSG00000144407.9	PTH2R	7:12225245:rs10950398:G_A	G/A	A	1202	0.683565	2	0.450915	6.50636	1	1	0.980932	1	1	1	0.030615	0	0	2.30567	0	0	0	3.22366	0	0	-0.00583629	0	0	0	0.882076	1	1	1	1	1	1	0.221641
ENSG00000132932.17	ATP8A2	7:12225245:rs10950398:G_A	G/A	A	1202	0.683565	2	0.450915	6.50548	1	1	0.307384	1	1	0.202198	0.526607	0	0	0	0	0	2.14107	6.37916	0	0	0.312802	0	0	0.587593	-0.271308	1	1	0.814322	1	1	0.961865	0.884882
ENSG00000131871.15	SELENOS	7:12223752:rs11974335:G_T	G/T	T	1039	0.661591	2	0.453321	-6.50364	0.577473	0.495586	0.999999	0.782473	0.8766	0.845292	1	1.23668	1.33155	0	2.72352	5.86839	1.30199	0	-0.228277	-0.537398	0	0.552839	-0.126583	0.0637298	0	1	1	1	1	1	1	1
ENSG00000076604.15	TRAF4	7:12225245:rs10950398:G_A	G/A	A	1202	0.683565	2	0.450915	-6.50308	0.106895	0.802063	1	0.585408	0.675554	0.87447	1	1.82104	1.51863	0	5.90382	1.46938	2.15977	0	-0.523818	0.166044	0	0.890942	-0.285322	-0.0449727	0	1	1	1	1	1	1	1
ENSG00000162639.16	HENMT1	7:12223752:rs11974335:G_T	G/T	T	1039	0.661591	2	0.453321	6.50176	1	1	0.655641	1	1	0.316293	0.408592	0	0	0.080353	0	0	2.02126	5.92875	0	0	0.238708	0	0	0.537054	-0.523587	1	1	1	1	1	1	0.797122
ENSG00000124126.14	PREX1	7:12223752:rs11974335:G_T	G/T	T	1039	0.661591	2	0.453321	-6.49935	0.62509	0.785937	0.999999	0.765624	0.275303	0.0362757	1	0.355451	1.34676	0	6.23615	5.33475	2.40535	0	-0.179839	-0.192346	0	0.536107	0.798968	-0.614861	0	1	1	1	1	1	0.45892	1
ENSG00000136842.14	TMOD1	7:12223752:rs11974335:G_T	G/T	T	1039	0.661591	2	0.453321	6.4988	1	0.444602	0.928076	1	1	1	0.0504504	0	1.89621	0.613871	0	0	0	4.49343	0	-0.655406	-0.0513679	0	0	0	1.19549	1	1	1	1	1	1	0.284587
ENSG00000166326.7	TRIM44	7:12225245:rs10950398:G_A	G/A	A	1202	0.683565	2	0.450915	6.49871	1	1	0.777571	1	1	0.0117786	0.947713	0	0	1.25293	0	0	2.0893	2.80465	0	0	0.120376	0	0	1.33745	-0.0309433	1	1	1	1	1	0.316099	1
ENSG00000214376.6	VSTM5	7:12225245:rs10950398:G_A	G/A	A	1202	0.683565	2	0.450915	6.49869	1	1	0.181166	1	1	0.90534	0.616659	0	0	1.02032	0	0	2.02221	3.84512	0	0	0.542969	0	0	-0.0600686	0.225007	1	1	0.628383	1	1	1	0.955012
ENSG00000091844.8	RGS17	7:12223752:rs11974335:G_T	G/T	T	1039	0.661591	2	0.453321	6.49844	0.999999	1	0.231872	0.730714	0.400513	0.956902	0.959721	0	0	2.17912	0.610938	0	0	3.08282	0	0	0.488536	0.746953	-0.545301	0.0171364	0.0239772	1	1	0.717661	1	1	1	1
ENSG00000150712.11	MTMR12	7:12223752:rs11974335:G_T	G/T	T	1039	0.661591	2	0.453321	6.4984	0.999998	1	0.653802	1	1	1	0.320842	0	0	2.7812	0	0	0	2.51254	0	0	0.132916	0	0	0	0.521886	1	1	1	1	1	1	0.689962
ENSG00000180875.5	GREM2	7:12223752:rs11974335:G_T	G/T	T	1039	0.661591	2	0.453321	6.49747	1	1	0.158441	1	1	0.824051	0.679871	0	0	0.463594	0	0	1.70059	5.2022	0	0	0.630815	0	0	-0.117128	-0.218335	1	1	0.580877	1	1	1	0.997215
ENSG00000019485.13	PRDM11	7:12223752:rs11974335:G_T	G/T	T	1039	0.661591	2	0.453321	6.49735	0.999999	0.591195	0.814594	1	1	1	0.00868607	0	0	2.65408	0	0	0	1.82908	0	-0.22155	0.0872025	0	0	0	1.41109	1	1	1	1	1	1	0.110155
ENSG00000132640.15	BTBD3	7:12223752:rs11974335:G_T	G/T	T	1039	0.661591	2	0.453321	6.497	1	1	0.817569	1	1	0.872555	0.253748	0	0	1.23182	0	0	1.79522	3.39423	0	0	0.112694	0	0	0.0923467	0.660093	1	1	1	1	1	1	0.615644
ENSG00000008277.14	ADAM22	7:12223752:rs11974335:G_T	G/T	T	1039	0.661591	2	0.453321	6.4955	0.999999	1	0.910848	0.325984	1	0.530363	0.720969	0	0	1.09009	0	0	0.936363	5.29462	0	0	0.0582951	1.77257	0	0.386271	0.220476	1	1	1	1	1	1	1
ENSG00000242732.4	RTL5	7:12225245:rs10950398:G_A	G/A	A	1202	0.683565	2	0.450915	6.49063	1	1	0.297016	1	1	0.384261	0.0740986	0	0	2.50225	0	0	0	1.88894	0	0	0.321314	0	0	-0.314109	0.639507	1	1	0.802724	1	1	1	0.345197
ENSG00000102924.12	CBLN1	7:12229967:rs13237518:C_A	C/A	A	2756	0.108414	2	0.47188	6.4894	0.738173	1	4.29826e-05	0.755153	1	0.896761	0.00627526	0	0	1.58149	1.07805	0	0	2.40078	-0.0530757	0	0.871541	0.377949	0	-0.0255867	-0.764805	1	1	0.00414782	1	1	1	0.0935861
ENSG00000178171.10	AMER3	7:12225245:rs10950398:G_A	G/A	A	1202	0.683565	2	0.450915	6.48825	1	1	0.166665	1	1	0.386254	0.266849	0	0	1.31619	0	0	0.0277194	4.821	0	0	0.576772	0	0	-0.449554	0.496516	1	1	0.598045	1	1	1	0.629167
ENSG00000183023.18	SLC8A1	7:12225245:rs10950398:G_A	G/A	A	1202	0.683565	2	0.450915	6.48641	1	1	0.0275737	1	1	0.709794	0.0383787	0	0	1.25493	0	0	0.540605	3.03132	0	0	1.06953	0	0	-0.224597	-1.11307	1	1	0.22577	1	1	1	0.24833
ENSG00000141540.11	TTYH2	7:12225245:rs10950398:G_A	G/A	A	1202	0.683565	2	0.450915	-6.48604	0.241531	0.532023	1	0.0472816	0.0484883	0.0932757	1	0	0.850293	0	2.47447	3.03729	4.48209	0	-0.299354	-0.282828	0	2.83134	1.17453	-0.415011	0	1	1	1	0.485234	1	0.714274	1
ENSG00000166579.15	NDEL1	7:12225245:rs10950398:G_A	G/A	A	1202	0.683565	2	0.450915	6.48595	1	1	0.87394	1	1	0.284427	0.17432	0	0	0.946431	0	0	0.806402	5.23236	0	0	-0.0610072	0	0	0.512343	0.578639	1	1	1	1	1	1	0.521907
ENSG00000152578.13	GRIA4	7:12223752:rs11974335:G_T	G/T	T	1039	0.661591	2	0.453321	6.48375	0.759034	1	0.756692	1	1	0.70596	0.00863609	0	0	0	0	0	0.986363	6.27376	-0.1022	0	-0.119856	0	0	0.165498	0.970569	1	1	1	1	1	1	0.110069
ENSG00000126822.17	PLEKHG3	7:12225245:rs10950398:G_A	G/A	A	1202	0.683565	2	0.450915	-6.48224	0.227084	0.664922	0.999999	0.0186758	0.197894	0.0741884	1	0	1.37471	0	3.7782	1.39593	4.98467	0	-0.21177	-0.195674	0	3.35209	0.764763	-0.440752	0	1	1	1	0.266222	1	0.642491	1
ENSG00000138311.17	ZNF365	7:12225245:rs10950398:G_A	G/A	A	1202	0.683565	2	0.450915	6.48078	1	1	0.994747	1	1	0.195478	0.266793	0	0	2.29856	0	0	0.395934	2.47568	0	0	0.00203675	0	0	0.498556	0.380505	1	1	1	1	1	0.961865	0.629167
ENSG00000187559.6	FOXD4L3	7:12225245:rs10950398:G_A	G/A	A	1202	0.683565	2	0.450915	6.48053	0.51	1	0.028249	1	0.953432	1	0.0941929	0	0	3.03709	0	0	0	0.171287	0.19108	0	0.830415	0	0.035037	0	-0.788552	1	1	0.229216	1	1	1	0.392761
ENSG00000155097.12	ATP6V1C1	7:12223752:rs11974335:G_T	G/T	T	1039	0.661591	2	0.453321	6.47964	1	1	0.461221	1	1	0.0518011	0.576948	0	0	0.780544	0	0	0.0466694	5.37062	0	0	-0.322069	0	0	1.00248	0.288561	1	1	0.992213	1	1	0.539157	0.929043
ENSG00000142875.19	PRKACB	7:12223752:rs11974335:G_T	G/T	T	1039	0.661591	2	0.453321	6.47628	1	1	0.528587	0.510995	1	0.0513304	0.706808	0	0	0.835515	0	0	0.673971	4.79934	0	0	-0.302957	1.09506	0	1.1086	0.214389	1	1	1	1	1	0.537576	1
ENSG00000165379.13	LRFN5	7:12225245:rs10950398:G_A	G/A	A	1202	0.683565	2	0.450915	6.47517	0.999999	1	0.226353	1	1	0.694133	0.823657	0	0	2.43168	0	0	0.0742501	3.64562	0	0	0.504474	0	0	0.249555	-0.125829	1	1	0.704614	1	1	1	1
ENSG00000165548.11	TMEM63C	7:12225245:rs10950398:G_A	G/A	A	1202	0.683565	2	0.450915	6.4751	1	1	0.272337	1	1	1	0.223846	0	0	3.32878	0	0	0	1.48168	0	0	0.259181	0	0	0	0.479394	1	1	0.77053	1	1	1	0.582378
ENSG00000196565.15	HBG2	2:60491939:rs1896294:C_T	C/T	T	2759	0.794247	0	0.323668	-6.47489	0.0890958	0.241336	0.744591	0.786738	0.613304	0.986204	0.918883	0.725723	0	2.31543	11.9068	0.330616	0	0.452579	-0.554776	0.466717	-0.138452	-0.360227	-0.321504	-0.00481756	-0.0345595	1	1	1	1	1	1	1
ENSG00000102924.12	CBLN1	7:12244382:rs1990620:A_G	A/G	G	2757	0.267575	2	0.470076	6.47361	0.678855	1	5.2174e-05	0.421186	1	0.841104	0.00461561	0	0	1.55107	0.41492	0	0	2.37091	-0.0662279	0	0.883391	0.978605	0	-0.0395199	-0.803449	1	1	0.00454755	1	1	1	0.077698
ENSG00000111052.7	LIN7A	7:12223752:rs11974335:G_T	G/T	T	1039	0.661591	2	0.453321	6.47334	0.999999	1	0.0439574	0.995476	1	1	0.441249	0	0	1.86575	0	0	0	4.02331	0	0	0.628156	0.00956921	0	0	-0.420009	1	1	0.287748	1	1	1	0.817759
ENSG00000149970.16	CNKSR2	7:12225245:rs10950398:G_A	G/A	A	1202	0.683565	2	0.450915	6.47171	1	1	0.0281264	1	1	1	0.708419	0	0	2.16999	0	0	0	3.90985	0	0	0.672702	0	0	0	-0.190995	1	1	0.228908	1	1	1	1
ENSG00000198673.10	TAFA2	7:12233870:rs1054169:G_A	G/A	A	2619	0.23918	2	0.468118	6.47106	0.999998	1	0.237149	1	1	0.501743	0.441345	0	0	1.36453	0	0	0.0866385	4.20359	0	0	0.37524	0	0	-0.221602	0.254607	1	1	0.723223	1	1	1	0.817759
ENSG00000174136.13	RGMB	7:12225245:rs10950398:G_A	G/A	A	1202	0.683565	2	0.450915	6.46934	1	1	0.164165	1	1	0.468719	0.700179	0	0	1.35016	0	0	0	4.83986	0	0	0.463466	0	0	-0.235934	0.159457	1	1	0.59182	1	1	1	1
ENSG00000172031.7	EPHX4	7:12225245:rs10950398:G_A	G/A	A	1202	0.683565	2	0.450915	6.46788	1	1	0.430823	1	1	1	0.283865	0	0	2.28251	0	0	0	3.1542	0	0	0.192319	0	0	0	0.436728	1	1	0.959546	1	1	1	0.648485
ENSG00000130477.15	UNC13A	7:12223752:rs11974335:G_T	G/T	T	1039	0.661591	2	0.453321	6.46685	1	1	0.68616	1	1	0.223605	0.0346525	0	0	0.610609	0	0	0.1908	5.62612	0	0	0.169665	0	0	-0.602342	1.03421	1	1	1	1	1	0.986656	0.235847
ENSG00000002746.15	HECW1	7:12223752:rs11974335:G_T	G/T	T	1039	0.661591	2	0.453321	6.46448	1	1	0.270496	1	1	0.411077	0.743281	0	0	0.593305	0	0	0.580806	6.33673	0	0	0.555305	0	0	-0.488059	0.19528	1	1	0.767593	1	1	1	1
ENSG00000140743.8	CDR2	7:12225245:rs10950398:G_A	G/A	A	1202	0.683565	2	0.450915	6.46176	1	1	0.234564	1	1	0.74956	0.592982	0	0	1.468	0	0	0	4.9259	0	0	0.343609	0	0	0.0937822	0.212955	1	1	0.7194	1	1	1	0.940661
ENSG00000134909.18	ARHGAP32	7:12225245:rs10950398:G_A	G/A	A	1202	0.683565	2	0.450915	6.46054	1	1	0.0323764	1	1	1	0.740109	0	0	2.48659	0	0	0	2.95935	0	0	0.574039	0	0	0	0.148391	1	1	0.247122	1	1	1	1
ENSG00000152495.11	CAMK4	7:12223752:rs11974335:G_T	G/T	T	1039	0.661591	2	0.453321	6.45759	0.59002	1	0.353567	1	1	0.159521	0.315621	0	0	0.0907159	0	0	0.176218	6.19746	0.171635	0	-0.530149	0	0	0.758088	0.558378	1	1	0.880495	1	1	0.886904	0.686089
ENSG00000196565.15	HBG2	2:60494176:rs7584113:A_G	A/G	G	2759	0.663555	0	0.323124	-6.45757	0.0733253	0.245126	0.783651	0.406101	0.583809	0.999999	0.983169	0.720665	0	2.32582	11.365	0.327756	0	0.470846	-0.581943	0.46793	-0.109669	-1.06692	-0.346948	0	-0.00685463	1	1	1	1	1	1	1
ENSG00000189241.7	TSPYL1	7:12225245:rs10950398:G_A	G/A	A	1202	0.683565	2	0.450915	6.45606	1	1	0.155402	1	1	0.453753	0.780056	0	0	0.918412	0	0	0.326189	5.25793	0	0	0.559755	0	0	-0.36721	0.121777	1	1	0.574056	1	1	1	1
ENSG00000124134.9	KCNS1	7:12223752:rs11974335:G_T	G/T	T	1039	0.661591	2	0.453321	6.45542	1	1	0.469273	1	1	0.417281	0.413475	0	0	2.55822	0	0	0	2.11737	0	0	0.181598	0	0	0.198302	0.299847	1	1	0.992785	1	1	1	0.798488
ENSG00000088367.23	EPB41L1	7:12225245:rs10950398:G_A	G/A	A	1202	0.683565	2	0.450915	6.45485	0.999999	1	0.470154	0.787432	1	0.69913	0.0460334	0	0	1.58598	0	0	1.0089	2.97546	0	0	0.231404	-0.217851	0	-0.155784	0.709481	1	1	0.992785	1	1	1	0.273423
ENSG00000144868.13	TMEM108	7:12223752:rs11974335:G_T	G/T	T	1039	0.661591	2	0.453321	6.45346	0.423916	1	0.736748	1	1	1	0.0586674	0.242529	0	1.79722	0	0	0	3.31267	-0.299198	0	0.139938	0	0	0	0.814416	1	1	1	1	1	1	0.30426
ENSG00000261115.6	TMEM178B	7:12223752:rs11974335:G_T	G/T	T	1039	0.661591	2	0.453321	6.45172	1	1	0.972665	1	1	0.690292	0.107954	0	0	0.948186	0	0	0	6.32032	0	0	-0.0122968	0	0	-0.14427	0.832637	1	1	1	1	1	1	0.417947
ENSG00000124067.17	SLC12A4	7:12223752:rs11974335:G_T	G/T	T	1039	0.661591	2	0.453321	-6.45039	0.000860847	0.134748	0.999999	0.373893	0.178698	1	1	0.484898	4.08537	0	8.10057	0.821134	0	0	-1.33092	1.15536	0	1.75366	1.06947	0	0	0.0664574	1	1	1	1	1	1
ENSG00000164142.16	FAM160A1	7:12225245:rs10950398:G_A	G/A	A	1202	0.683565	2	0.450915	6.44917	1	1	0.0914703	1	1	1	0.849101	0	0	2.59351	0	0	0	3.19391	0	0	0.465983	0	0	0	-0.0876313	1	1	0.426126	1	1	1	1
ENSG00000255374.3	TAS2R43	2:134873830:rs6430553:T_C	C/T	T	2758	0.000200453	2	0.461022	-6.44766	0.532039	0.271275	0.0590273	0.473782	0.805487	0.0137799	0.184335	0.639465	0	0.633895	6.15586	1.86344	0.113003	0.59064	-0.21379	-0.685569	0.974226	1.00294	-0.16378	-0.944279	-0.502749	1	1	0.333662	1	1	0.329499	0.535336
ENSG00000049089.15	COL9A2	7:12223752:rs11974335:G_T	G/T	T	1039	0.661591	2	0.453321	-6.44668	0.0535684	0.350318	1	0.0993471	0.306431	0.0487868	1	0.157433	0	0	6.68208	0.850069	4.68443	0	-0.681891	0.578052	0	2.95717	0.728707	-0.580133	0	0.946792	1	1	0.767818	1	0.531154	1
ENSG00000125651.14	GTF2F1	7:12223752:rs11974335:G_T	G/T	T	1039	0.661591	2	0.453321	6.44528	1	1	0.452829	1	1	0.438643	0.451715	0	0	1.82572	0	0	0.318673	3.05084	0	0	0.440933	0	0	-0.437064	0.423774	1	1	0.980422	1	1	1	0.829166
ENSG00000164076.17	CAMKV	7:12225245:rs10950398:G_A	G/A	A	1202	0.683565	2	0.450915	6.44491	1	1	0.547646	1	1	0.795718	0.0886168	0	0	0.402747	0	0	1.13097	6.2186	0	0	0.249832	0	0	-0.133854	0.77688	1	1	1	1	1	1	0.382849
ENSG00000108018.15	SORCS1	7:12223752:rs11974335:G_T	G/T	T	1039	0.661591	2	0.453321	6.44488	1	1	0.0289921	1	1	0.127236	0.256597	0	0	0.21168	0	0	0.4883	5.12135	0	0	1.00671	0	0	-0.828022	-0.618472	1	1	0.231765	1	1	0.822906	0.618965
ENSG00000154162.15	CDH12	7:12225245:rs10950398:G_A	G/A	A	1202	0.683565	2	0.450915	6.44324	1	1	0.0959748	1	1	0.928952	0.224311	0	0	0.751079	0	0	1.60299	4.17614	0	0	0.816538	0	0	0.0543936	-0.65981	1	1	0.438788	1	1	1	0.582778
ENSG00000255374.3	TAS2R43	2:134871869:rs6711390:T_C	C/T	T	2758	0.000200453	2	0.461022	-6.44308	0.523123	0.267897	0.0550908	0.445537	0.810111	0.0127818	0.170902	0.6324	0	0.627301	6.12852	1.86969	0.0983961	0.566465	-0.21854	-0.685652	0.988589	1.06723	-0.159795	-0.953658	-0.518185	1	1	0.323931	1	1	0.325815	0.517108
ENSG00000088538.13	DOCK3	7:12223752:rs11974335:G_T	G/T	T	1039	0.661591	2	0.453321	6.4425	1	1	0.10702	1	1	0.0346753	0.389401	0	0	0.673054	0	0	0.19931	4.79941	0	0	0.625658	0	0	-0.966588	0.395245	1	1	0.4795	1	1	0.450446	0.775931
ENSG00000152669.9	CCNO	7:12225245:rs10950398:G_A	G/A	A	1202	0.683565	2	0.450915	6.44229	0.259776	0.0652655	0.4532	1	1	1	0.00690343	0	0.049422	1.72678	0	0	0	1.67205	-0.225893	1.06968	-0.261171	0	0	0	0.913327	1	1	0.980422	1	1	1	0.0972706
ENSG00000122966.16	CIT	7:12225245:rs10950398:G_A	G/A	A	1202	0.683565	2	0.450915	6.4378	1	1	0.146639	1	1	1	0.0839605	0	0	2.7514	0	0	0	1.89346	0	0	0.27258	0	0	0	0.54178	1	1	0.55963	1	1	1	0.372618
ENSG00000119946.11	CNNM1	7:12225245:rs10950398:G_A	G/A	A	1202	0.683565	2	0.450915	6.43607	1	1	0.12515	1	1	0.746828	0.852759	0	0	1.37146	0	0	1.43341	3.09995	0	0	0.496145	0	0	-0.129913	0.0664582	1	1	0.518641	1	1	1	1
ENSG00000185090.14	MANEAL	7:12223752:rs11974335:G_T	G/T	T	1039	0.661591	2	0.453321	6.43487	1	1	0.932637	1	1	0.478675	0.405573	0	0	0.485357	0	0	1.92511	5.24507	0	0	0.0349371	0	0	0.345081	0.406917	1	1	1	1	1	1	0.79583
ENSG00000103353.16	UBFD1	7:12223752:rs11974335:G_T	G/T	T	1039	0.661591	2	0.453321	6.43404	1	1	0.315765	1	1	0.513755	0.745002	0	0	0.950495	0	0	0	5.93429	0	0	0.346834	0	0	-0.247821	0.135372	1	1	0.826467	1	1	1	1
ENSG00000138175.9	ARL3	7:12223752:rs11974335:G_T	G/T	T	1039	0.661591	2	0.453321	6.43285	0.711379	1	0.976101	0.0944567	1	1	0.171904	2.07834	0	0.442394	0	0	0	3.68353	0.167496	0	-0.0150062	-2.1295	0	0	0.713725	1	1	1	0.758578	1	1	0.518978
ENSG00000146006.8	LRRTM2	7:12223752:rs11974335:G_T	G/T	T	1039	0.661591	2	0.453321	6.43265	1	1	0.521485	1	0.951363	0.91935	0.892172	0	0	2.22734	0	0	0.480309	3.67889	0	0	0.320189	0	0.0357772	0.0544524	0.0770129	1	1	1	1	1	1	1
ENSG00000253719.4	ATXN7L3B	7:12225245:rs10950398:G_A	G/A	A	1202	0.683565	2	0.450915	6.43202	0.999999	1	0.0425271	1	1	0.625842	0.225958	0	0	0	0	0	1.68048	5.06236	0	0	0.870891	0	0	-0.228167	-0.568329	1	1	0.285251	1	1	1	0.585268
ENSG00000101977.21	MCF2	7:12223752:rs11974335:G_T	G/T	T	1039	0.661591	2	0.453321	6.43096	1	1	0.8705	1	1	0.218011	0.668279	0	0	1.29317	0	0	0.95287	4.58036	0	0	-0.0802847	0	0	0.715109	0.249765	1	1	1	1	1	0.983415	0.989684
ENSG00000102924.12	CBLN1	7:12223961:rs10950394:C_T	C/T	T	2754	0.193283	2	0.468954	6.42994	0.766687	1	0.000119209	0.663271	1	0.926523	0.0151845	0	0	1.6474	0.871996	0	0	2.49729	-0.0470402	0	0.811021	0.531672	0	-0.0181031	-0.680123	1	1	0.00749077	1	1	1	0.154087
ENSG00000132640.15	BTBD3	7:12225245:rs10950398:G_A	G/A	A	1202	0.683565	2	0.450915	6.42811	1	1	0.142767	1	1	0.495456	0.788632	0	0	0.772288	0	0	1.62939	3.59567	0	0	0.644054	0	0	-0.365095	0.127754	1	1	0.552439	1	1	1	1
ENSG00000130032.16	PRRG3	7:12223752:rs11974335:G_T	G/T	T	1039	0.661591	2	0.453321	6.42663	1	1	0.64311	1	1	0.390708	0.0977084	0	0	1.87462	0	0	0	4.01004	0	0	0.148036	0	0	-0.231385	0.763685	1	1	1	1	1	1	0.401039
ENSG00000054793.14	ATP9A	7:12223752:rs11974335:G_T	G/T	T	1039	0.661591	2	0.453321	6.426	1	1	0.145674	0.95362	1	0.102452	0.432848	0	0	0	0	0	1.16339	6.03729	0	0	0.461116	0.089638	0	-0.694309	0.319228	1	1	0.55963	1	1	0.747361	0.81552
ENSG00000102924.12	CBLN1	7:12224173:rs11509137:T_C	T/C	C	2753	0.28406	2	0.468398	6.42431	0.752139	1	7.48463e-05	0.64216	1	0.968773	0.0118087	0	0	1.65246	0.871424	0	0	2.45752	-0.0496489	0	0.816406	0.563647	0	-0.00767807	-0.699667	1	1	0.00624513	1	1	1	0.131848
ENSG00000078328.21	RBFOX1	7:12225245:rs10950398:G_A	G/A	A	1202	0.683565	2	0.450915	6.42335	1	1	0.260076	1	1	0.967922	0.663891	0	0	1.24675	0	0	1.11922	5.08205	0	0	0.523816	0	0	0.0232704	0.22375	1	1	0.750141	1	1	1	0.98748
ENSG00000145864.12	GABRB2	7:12225245:rs10950398:G_A	G/A	A	1202	0.683565	2	0.450915	6.42306	1	1	0.812829	1	1	0.103286	0.510198	0	0	1.55426	0	0	0.38684	4.18281	0	0	-0.104527	0	0	0.895484	0.321932	1	1	1	1	1	0.749422	0.875273
ENSG00000051382.8	PIK3CB	7:12225245:rs10950398:G_A	G/A	A	1202	0.683565	2	0.450915	6.42077	1	1	0.0747679	1	1	0.736418	0.539388	0	0	1.26852	0	0	1.0881	3.51569	0	0	0.756897	0	0	-0.177812	-0.288501	1	1	0.373425	1	1	1	0.89694
ENSG00000185760.15	KCNQ5	7:12223752:rs11974335:G_T	G/T	T	1039	0.661591	2	0.453321	6.41803	0.999999	1	0.644859	1	1	0.968245	0.39371	0	0	0.993135	0	0	1.10634	5.53974	0	0	0.208046	0	0	0.0211725	0.455686	1	1	1	1	1	1	0.77943
ENSG00000114993.17	RTKN	7:12223752:rs11974335:G_T	G/T	T	1039	0.661591	2	0.453321	-6.41544	0.793147	0.256417	1	0.0796014	0.0769959	0.321418	1	0.258364	0	0	5.0988	3.02502	4.69215	0	-0.0619911	-0.593448	0	2.63474	1.05918	-0.241728	0	1	1	1	0.674242	1	1	1
ENSG00000176749.9	CDK5R1	7:12223752:rs11974335:G_T	G/T	T	1039	0.661591	2	0.453321	6.41414	0.999999	1	0.942452	1	1	0.500228	0.0850307	0	0	1.796	0	0	0	4.68573	0	0	0.0209059	0	0	-0.164725	0.719972	1	1	1	1	1	1	0.373946
ENSG00000156959.9	LHFPL4	7:12225245:rs10950398:G_A	G/A	A	1202	0.683565	2	0.450915	6.4131	1	1	0.56662	1	1	0.521937	0.0372368	0	0	1.17216	0	0	0.530211	4.50836	0	0	0.22236	0	0	-0.309231	0.895857	1	1	1	1	1	1	0.244208
ENSG00000103275.20	UBE2I	7:12223752:rs11974335:G_T	G/T	T	1039	0.661591	2	0.453321	6.41223	1	0.579971	0.53697	1	1	0.429277	0.710842	0	0.845173	2.1678	0	0	0	2.02817	0	0.400995	0.333832	0	0	-0.27474	0.197953	1	1	1	1	1	1	1
ENSG00000157680.15	DGKI	7:12225245:rs10950398:G_A	G/A	A	1202	0.683565	2	0.450915	6.4122	1	1	0.0370264	1	1	0.405343	0.288137	0	0	1.05897	0	0	0.575362	3.87988	0	0	0.972732	0	0	-0.482622	-0.548239	1	1	0.265648	1	1	1	0.654792
ENSG00000148400.12	NOTCH1	7:12223752:rs11974335:G_T	G/T	T	1039	0.661591	2	0.453321	-6.41158	0.00828138	0.0394345	1	0.637389	0.549608	0.0314738	1	0.0957232	3.73619	0	8.85164	1.54335	0	0	-1.05179	1.58176	0	0.923715	0.47298	-0.510278	0	0.319661	1	1	1	1	0.436114	1
ENSG00000022355.18	GABRA1	7:12223752:rs11974335:G_T	G/T	T	1039	0.661591	2	0.453321	6.41068	1	1	0.221302	1	1	0.0109013	0.270393	0	0	0	0	0	1.19986	4.89849	0	0	-0.444064	0	0	1.23064	0.487034	1	1	0.696919	1	1	0.306826	0.632706
ENSG00000185666.14	SYN3	7:12223752:rs11974335:G_T	G/T	T	1039	0.661591	2	0.453321	6.40873	0.999999	1	0.935632	1	1	0.999999	0.0728601	0	0	2.34563	0	0	0	3.72085	0	0	0.0257932	0	0	0	1.0168	1	1	1	1	1	1	0.341785
ENSG00000115318.12	LOXL3	7:12225245:rs10950398:G_A	G/A	A	1202	0.683565	2	0.450915	-6.40667	0.22299	0.525175	0.999999	0.180073	0.39643	1	0.761691	1.85896	1.47287	0	4.21232	5.83361	0	0	-0.403895	0.421964	0	2.22804	-0.583504	0	-0.0381504	1	1	1	1	1	1	1
ENSG00000159228.13	CBR1	7:12225245:rs10950398:G_A	G/A	A	1202	0.683565	2	0.450915	-6.40637	0.00425494	1	1	0.00695762	0.136154	0.506424	1	0.675021	0	0	0.242212	3.03282	4.37067	0	-0.597992	0	0	4.0749	0.869099	-0.172207	0	0.209034	1	1	0.142598	1	1	1
ENSG00000183783.7	KCTD8	7:12223752:rs11974335:G_T	G/T	T	1039	0.661591	2	0.453321	6.40618	1	1	0.441973	1	1	0.0199346	0.168592	0	0	0.43584	0	0	1.34951	4.03015	0	0	-0.282302	0	0	1.00824	0.598445	1	1	0.96597	1	1	0.365078	0.515313
ENSG00000117114.19	ADGRL2	7:12223752:rs11974335:G_T	G/T	T	1039	0.661591	2	0.453321	6.40389	1	1	0.04349	1	1	1	0.31522	0	0	1.67047	0	0	0	4.33877	0	0	0.658245	0	0	0	-0.558744	1	1	0.285913	1	1	1	0.685768
ENSG00000110107.9	PRPF19	7:12223752:rs11974335:G_T	G/T	T	1039	0.661591	2	0.453321	6.40334	0.999999	1	1	1	1	0.473104	0.142132	0	0	0	0	0	2.76502	5.52588	0	0	0	0	0	0.258233	0.556517	1	1	1	1	1	1	0.47457
ENSG00000184349.13	EFNA5	7:12223752:rs11974335:G_T	G/T	T	1039	0.661591	2	0.453321	6.4012	1	1	0.12	1	1	0.375579	0.877114	0	0	2.3018	0	0	0	3.18207	0	0	0.667184	0	0	-0.337822	0.0921649	1	1	0.501674	1	1	1	1
ENSG00000170011.14	MYRIP	18:54724477:rs8089474:G_A	A/G	G	2747	0.135386	2	0.188933	-6.40098	1	0.182235	0.0251687	0.702318	0.565309	0.856816	0.0383501	0	0	0.789887	0	0	0.988703	0.953413	0	0.946621	-1.27654	0.643613	-0.395517	-0.088712	0.945695	1	1	0.213537	1	1	1	0.24833
ENSG00000084731.15	KIF3C	7:12223752:rs11974335:G_T	G/T	T	1039	0.661591	2	0.453321	6.40049	0.999999	1	0.982435	1	1	0.999999	0.0401854	0	0	2.03129	0	0	0	4.27599	0	0	0.00634053	0	0	0	1.0597	1	1	1	1	1	1	0.254885
ENSG00000169116.11	PARM1	7:12225245:rs10950398:G_A	G/A	A	1202	0.683565	2	0.450915	6.39977	1	1	0.68371	1	1	0.0841639	0.161863	0	0	1.23193	0	0	0.031958	4.71819	0	0	-0.136244	0	0	0.719159	0.518193	1	1	1	1	1	0.695446	0.50841
ENSG00000169891.18	REPS2	7:12225245:rs10950398:G_A	G/A	A	1202	0.683565	2	0.450915	6.39943	1	1	0.175141	1	1	0.57483	0.460355	0	0	0.421633	0	0	1.97469	4.23786	0	0	0.422821	0	0	0.21762	-0.254858	1	1	0.617801	1	1	1	0.83594
ENSG00000255374.3	TAS2R43	2:134880474:rs12473839:T_C	C/T	T	2708	0.000434805	2	0.463257	-6.39942	0.648985	0.167128	0.046638	0.508248	0.841894	0.0116458	0.169292	0.697718	0	0.472803	6.3505	1.84675	0.106893	0.614157	-0.155895	-0.830598	1.0268	0.921666	-0.132735	-0.970166	-0.519929	1	1	0.295812	1	1	0.316099	0.515831
ENSG00000040933.15	INPP4A	7:12225245:rs10950398:G_A	G/A	A	1202	0.683565	2	0.450915	6.39923	1	1	0.0147415	1	1	0.999999	0.337073	0	0	0.887895	0	0	0	6.05652	0	0	0.610167	0	0	0	-0.399733	1	1	0.151451	1	1	1	0.705407
ENSG00000102924.12	CBLN1	7:12244161:rs1990622:A_G	A/G	G	2683	0.261355	2	0.472233	6.39911	0.857283	1	2.50591e-05	0.399017	1	0.679909	0.00249879	0	0	1.47928	0.871054	0	0	2.27742	-0.0292138	0	0.933541	1.0372	0	-0.0827687	-0.875019	1	1	0.00294389	1	1	1	0.0580284
ENSG00000066468.22	FGFR2	7:12225245:rs10950398:G_A	G/A	A	1202	0.683565	2	0.450915	-6.39825	2.17253e-05	1	1	0.0171769	0.010834	0.913813	1	1.22704	0	0	5.19978	1.88053	3.20316	0	-0.899907	0	0	3.6359	1.50358	-0.0283557	0	0.00308957	1	1	0.251644	1	1	1
ENSG00000255374.3	TAS2R43	2:134877011:rs6738113:A_G	G/A	A	2709	0.000377735	2	0.463455	-6.39547	0.652199	0.155151	0.0496211	0.522487	0.82321	0.0129973	0.187028	0.696625	0	0.501031	6.38321	1.83884	0.116358	0.627594	-0.154339	-0.827716	1.00787	0.890487	-0.14861	-0.955036	-0.498958	1	1	0.302872	1	1	0.325815	0.537086
ENSG00000153956.16	CACNA2D1	7:12223752:rs11974335:G_T	G/T	T	1039	0.661591	2	0.453321	6.39514	1	1	0.9706	0.862612	1	1	0.263622	0	0	2.03491	0	0	0	4.4717	0	0	-0.0101882	0.259355	0	0	0.541489	1	1	1	1	1	1	0.625293
ENSG00000187416.12	LHFPL3	7:12225245:rs10950398:G_A	G/A	A	1202	0.683565	2	0.450915	-6.39497	0.000572039	0.0376248	0.999999	0.264661	0.677738	0.993398	0.566132	0	0	0	13.1971	3.44685	0	1.56897	-1.90895	2.0857	0	-3.17548	0.464331	0.00279777	-0.216465	0.0468378	1	1	1	1	1	0.922054
ENSG00000105989.10	WNT2	7:12223752:rs11974335:G_T	G/T	T	1039	0.661591	2	0.453321	6.39482	0.999999	1	0.426571	1	0.75586	1	0.5961	0	0	1.49123	0	1.13356	0	3.98549	0	0	0.329111	0	-0.281497	0	0.286082	1	1	0.956425	1	1	1	0.943011
ENSG00000151136.15	BTBD11	7:12223752:rs11974335:G_T	G/T	T	1039	0.661591	2	0.453321	6.39481	0.999999	1	0.999999	0.83838	1	0.211077	0.00122118	0	0	0	6.97885	0	1.09685	5.69076	0	0	0	-0.376832	0	0.346312	0.784156	1	1	1	1	1	0.977559	0.040736
ENSG00000013293.6	SLC7A14	7:12223752:rs11974335:G_T	G/T	T	1039	0.661591	2	0.453321	6.39328	1	1	0.499376	1	1	0.103455	0.361705	0	0	0.122452	0	0	2.07916	4.45484	0	0	-0.298425	0	0	0.848169	0.476967	1	1	1	1	1	0.749422	0.73984
ENSG00000065600.12	PACC1	7:12223752:rs11974335:G_T	G/T	T	1039	0.661591	2	0.453321	-6.39063	0.29326	0.600295	0.999999	0.164366	0.453734	0.109526	1	0	0.0810776	0	1.44685	3.68856	5.1248	0	-0.199019	-0.253363	0	2.24521	0.491233	-0.398855	0	1	1	1	1	1	0.764641	1
ENSG00000102924.12	CBLN1	7:12213267:rs6460898:A_G	A/G	G	2753	0.358174	2	0.467127	6.38877	0.755586	1	0.000578257	0.513436	1	0.975395	0.038581	0	0	1.72346	0.687704	0	0	2.59998	-0.0486895	0	0.726196	0.793995	0	-0.00600399	-0.576338	1	1	0.0166218	1	1	1	0.248797
ENSG00000180543.5	TSPYL5	7:12223752:rs11974335:G_T	G/T	T	1039	0.661591	2	0.453321	6.38797	1	1	0.999999	1	1	0.224177	0.938716	0	0	0	0	0	2.36666	6.85345	0	0	0	0	0	0.460107	-0.0256708	1	1	1	1	1	0.986656	1
ENSG00000124164.15	VAPB	7:12225245:rs10950398:G_A	G/A	A	1202	0.683565	2	0.450915	6.38731	1	1	0.645271	0.599069	1	0.0078043	0.733035	0	0	0.896687	0	0	1.99876	3.08473	0	0	0.182944	-0.527201	0	1.33213	-0.150335	1	1	1	1	1	0.275736	1
ENSG00000110427.16	KIAA1549L	7:12225245:rs10950398:G_A	G/A	A	1202	0.683565	2	0.450915	6.38345	0.999999	1	0.0462162	1	1	0.163235	0.787032	0	0	0.889306	0	0	0	5.73288	0	0	0.644938	0	0	-0.473172	0.109376	1	1	0.294059	1	1	0.896464	1
ENSG00000134709.11	HOOK1	7:12223752:rs11974335:G_T	G/T	T	1039	0.661591	2	0.453321	6.38322	0.999999	1	0.413002	1	1	1	0.967176	0	0	1.67532	0	0	0	5.26339	0	0	0.252047	0	0	0	0.0208187	1	1	0.949728	1	1	1	1
ENSG00000214575.9	CPEB1	7:12225245:rs10950398:G_A	G/A	A	1202	0.683565	2	0.450915	6.38298	1	1	0.412604	1	1	0.200312	0.76092	0	0	1.37158	0	0	2.58378	1.42065	0	0	0.171417	0	0	0.333504	-0.0704821	1	1	0.949623	1	1	0.961865	1
ENSG00000171735.19	CAMTA1	7:12223752:rs11974335:G_T	G/T	T	1039	0.661591	2	0.453321	6.38285	0.999999	1	0.885789	1	1	0.448047	0.747062	0	0	1.01433	0	0	1.55508	5.24848	0	0	0.0886897	0	0	0.552675	0.235691	1	1	1	1	1	1	1
ENSG00000198673.10	TAFA2	7:12227595:rs4721057:A_G	A/G	G	2626	0.136968	2	0.472391	6.37915	1	1	0.214046	1	1	0.484471	0.426662	0	0	1.33444	0	0	0.078851	4.22505	0	0	0.389008	0	0	-0.229585	0.258185	1	1	0.685487	1	1	1	0.809579
ENSG00000010818.10	HIVEP2	7:12223752:rs11974335:G_T	G/T	T	1039	0.661591	2	0.453321	6.3787	1	1	0.141112	0.704895	1	0.305209	0.799827	0	0	0.619913	2.03815	0	1.04891	4.61598	0	0	0.570254	-0.767602	0	-0.475663	-0.116522	1	1	0.547821	1	1	1	1
ENSG00000171385.9	KCND3	7:12244382:rs1990620:A_G	A/G	G	2757	0.267575	2	0.470076	6.37825	1	1	5.68839e-06	1	0.242031	0.999998	0.234772	0	0	2.44728	0	0	0	1.63536	0	0	0.93407	0	-0.361907	0	-0.343606	1	1	0.00254271	1	1	1	0.595639
ENSG00000166780.11	BMERB1	7:12223752:rs11974335:G_T	G/T	T	1039	0.661591	2	0.453321	6.37797	1	1	0.662879	1	1	0.763176	0.10067	0	0	0	0	0	2.6511	5.79918	0	0	0.114921	0	0	0.119198	0.64822	1	1	1	1	1	1	0.405985
ENSG00000102924.12	CBLN1	7:12223920:rs10950393:T_C	T/C	C	2751	0.250905	2	0.468193	6.37708	0.756673	1	0.00017885	0.645232	1	0.958486	0.0176477	0	0	1.66185	0.863832	0	0	2.521	-0.0489343	0	0.790542	0.559914	0	-0.0102088	-0.661372	1	1	0.00956418	1	1	1	0.166728
ENSG00000185518.11	SV2B	7:12223752:rs11974335:G_T	G/T	T	1039	0.661591	2	0.453321	6.3772	1	1	0.868508	1	1	0.276955	0.435827	0	0	0.791567	0	0	1.31037	4.78997	0	0	-0.0578748	0	0	0.447976	0.322452	1	1	1	1	1	1	0.81552
ENSG00000109158.11	GABRA4	7:12223752:rs11974335:G_T	G/T	T	1039	0.661591	2	0.453321	6.37712	1	1	0.940677	0.292306	1	0.437813	0.437719	0	0	1.75972	0	0	0	4.5896	0	0	0.0271074	1.73642	0	0.281021	0.413851	1	1	1	1	1	1	0.81552
ENSG00000139767.10	SRRM4	7:12225245:rs10950398:G_A	G/A	A	1202	0.683565	2	0.450915	6.37607	1	1	0.0163616	1	1	0.0496419	0.934496	0	0	0.879596	0	0	0.0503992	4.6325	0	0	0.891666	0	0	-0.906945	-0.0337603	1	1	0.16076	1	1	0.531154	1
ENSG00000166619.15	BLCAP	7:12223752:rs11974335:G_T	G/T	T	1039	0.661591	2	0.453321	6.37559	1	1	1	1	1	0.550225	0.16423	0	0	0	0	0	2.15538	6.12115	0	0	0	0	0	0.184541	0.460332	1	1	1	1	1	1	0.509596
ENSG00000115318.12	LOXL3	7:12223752:rs11974335:G_T	G/T	T	1039	0.661591	2	0.453321	-6.37212	0.236021	0.53089	0.999999	0.142535	0.397436	1	1	1.65862	1.75	0	3.47612	5.67837	0	0	-0.454524	0.465818	0	2.78514	-0.647708	0	0	1	1	1	0.943739	1	1	1
ENSG00000102924.12	CBLN1	7:12242825:rs7805419:T_C	T/C	C	2747	0.378059	2	0.467419	6.37208	0.716373	1	5.17353e-05	0.317699	1	0.876135	0.00416996	0	0	1.57652	0.236758	0	0	2.33573	-0.0583842	0	0.877942	1.24168	0	-0.030677	-0.821193	1	1	0.00454755	1	1	1	0.0722259
ENSG00000167371.21	PRRT2	7:12223752:rs11974335:G_T	G/T	T	1039	0.661591	2	0.453321	6.37134	0.999999	1	0.771709	1	1	0.914945	0.189174	0	0	1.25347	0	0	1.6669	3.67296	0	0	0.117405	0	0	-0.0509251	0.629071	1	1	1	1	1	1	0.537557
ENSG00000129521.14	EGLN3	7:12225245:rs10950398:G_A	G/A	A	1202	0.683565	2	0.450915	-6.37047	1.64687e-07	1	0.999999	0.529025	0.0111819	1	1	3.63875	0	0	3.44127	0	0	0	-1.28065	0	0	1.15253	1.72847	0	0	5.81227e-05	1	1	1	1	1	1
ENSG00000136448.12	NMT1	7:12225245:rs10950398:G_A	G/A	A	1202	0.683565	2	0.450915	6.36854	1	1	0.00312489	1	0.38176	1	0.0822787	0	0	2.73156	0	0	0	0	0	0	1.29919	0	-0.778636	0	-0.911872	1	1	0.0471701	1	1	1	0.368345
ENSG00000139973.16	SYT16	7:12223752:rs11974335:G_T	G/T	T	1039	0.661591	2	0.453321	6.36841	1	1	0.664307	1	1	0.309847	0.439319	0	0	0.893507	0	0	0.155758	6.13412	0	0	-0.207711	0	0	0.573613	0.438108	1	1	1	1	1	1	0.816205
ENSG00000117115.13	PADI2	7:12225245:rs10950398:G_A	G/A	A	1202	0.683565	2	0.450915	-6.36835	0.107001	0.632298	1	0.0317314	0.721995	0.957373	1	1.40403	0	0	4.53491	4.65766	2.2432	0	-0.4113	0.212328	0	3.03849	0.20132	-0.0131042	0	1	1	1	0.371228	1	1	1
ENSG00000102924.12	CBLN1	7:12219129:rs3823612:G_C	G/C	C	2751	0.220683	2	0.470011	6.36752	0.740681	1	0.000125016	0.633883	1	0.955318	0.0141266	0	0	1.65795	0.867652	0	0	2.47805	-0.0523568	0	0.799126	0.577997	0	-0.0109762	-0.682152	1	1	0.0076771	1	1	1	0.147204
ENSG00000197535.14	MYO5A	7:12223752:rs11974335:G_T	G/T	T	1039	0.661591	2	0.453321	6.36715	1	1	0.510421	1	1	0.874256	0.641383	0	0	1.39393	0	0	0.577154	4.94186	0	0	0.282177	0	0	-0.0799404	0.236314	1	1	1	1	1	1	0.967086
ENSG00000155252.13	PI4K2A	7:12225245:rs10950398:G_A	G/A	A	1202	0.683565	2	0.450915	6.36652	1	1	0.756777	1	1	0.107687	0.0926732	0	0	2.09634	0	0	0	3.04039	0	0	-0.0963806	0	0	0.729162	0.716061	1	1	1	1	1	0.757737	0.390036
ENSG00000165731.20	RET	7:12223752:rs11974335:G_T	G/T	T	1039	0.661591	2	0.453321	6.36617	0.999999	1	0.918983	0.318848	1	0.368693	0.419959	0	0	0.977972	0	0	1.82821	4.12874	0	0	0.0511358	-1.8605	0	0.536442	0.479982	1	1	1	1	1	1	0.803633
ENSG00000177459.11	ERICH5	7:12223752:rs11974335:G_T	G/T	T	1039	0.661591	2	0.453321	6.36361	0.999999	1	0.118897	0.153167	1	0.713847	0.900668	0	0	1.66705	0	0	0.0455606	3.75138	0	0	0.733453	-1.84126	0	-0.208532	0.0707902	1	1	0.500402	0.992461	1	1	1
ENSG00000171385.9	KCND3	7:12243703:rs7791726:G_C	G/C	C	2682	0.261479	2	0.472409	6.36236	0.999999	1	2.1394e-06	1	0.140848	1	0.155103	0	0	2.3306	0	0	0	1.5594	0	0	1.01986	0	-0.466315	0	-0.419951	1	1	0.0018085	1	1	1	0.497729
ENSG00000213578.6	CPLX3	7:12233870:rs1054169:G_A	G/A	A	2619	0.23918	2	0.468118	6.36089	0.316802	1	1	0.871905	1	0.372636	0.159534	0.579679	0	0	1.09139	0	2.98949	3.44723	0.223025	0	0	-0.212756	0	0.221615	0.295435	1	1	1	1	1	1	0.506534
ENSG00000166847.10	DCTN5	7:12223752:rs11974335:G_T	G/T	T	1039	0.661591	2	0.453321	6.35773	0.999999	1	0.521162	1	1	0.879528	0.640573	0	0	2.14817	0	0	0.0627977	3.80401	0	0	0.375774	0	0	-0.105741	0.322946	1	1	1	1	1	1	0.967086
ENSG00000241878.11	PISD	7:12223752:rs11974335:G_T	G/T	T	1039	0.661591	2	0.453321	6.35753	1	1	0.58732	1	1	1	0.124524	0	0	2.41547	0	0	0	3.22455	0	0	0.140493	0	0	0	0.705568	1	1	1	1	1	1	0.446052
ENSG00000079689.14	SCGN	7:12223752:rs11974335:G_T	G/T	T	1039	0.661591	2	0.453321	6.3573	0.53179	0.970786	0.11094	0.603915	0.326881	0.23956	0.0412454	0	1.15212	1.72647	1.72305	0	0.401446	0	0.296559	0.0330446	0.876826	-1.38081	-0.57049	0.64844	-0.903201	1	1	0.485835	1	1	0.986656	0.258319
ENSG00000217236.2	SP9	7:12233870:rs1054169:G_A	G/A	A	2619	0.23918	2	0.468118	6.35689	0.492045	1	0.999501	0.014391	0.413316	0.961473	0.307824	0.381892	0	0.934271	2.6492	0.483345	0.532336	3.55083	0.21569	0	0.000275066	-3.06849	0.481997	-0.0161034	0.36122	1	1	1	0.230086	1	1	0.676761
ENSG00000186868.15	MAPT	7:12223752:rs11974335:G_T	G/T	T	1039	0.661591	2	0.453321	6.35515	1	1	0.561825	1	1	0.226103	0.0510991	0	0	1.64504	0	0	1.20052	2.13165	0	0	0.220751	0	0	-0.542906	0.879219	1	1	1	1	1	0.986656	0.285797
ENSG00000113209.9	PCDHB5	3:101365760:rs62280667:T_C	C/T	T	2756	0.04828	0	0.318396	-6.35463	0.0173083	0.50271	1	0.00808251	1	1	0.127639	4.16665	0.0547228	0	8.46986	0	0	0.249686	-0.637303	-0.377734	0	3.37037	0	0	0.306284	0.486513	1	1	0.155992	1	1	0.452007
ENSG00000135929.9	CYP27A1	7:12225245:rs10950398:G_A	G/A	A	1202	0.683565	2	0.450915	-6.35307	0.16037	0.940812	1	0.000227911	0.16819	0.16952	1	0.707659	0.783776	0	1.30715	4.04149	2.9866	0	-0.402958	-0.0434576	0	5.33463	0.830418	-0.345693	0	1	1	1	0.0123163	1	0.905762	1
ENSG00000025423.11	HSD17B6	7:12225245:rs10950398:G_A	G/A	A	1202	0.683565	2	0.450915	-6.34933	2.21186e-08	1	1	0.159302	1	1	0.762057	4.27465	0	0	1.07844	0	0	0	-0.787395	0	0	2.30558	0	0	0.0437739	1.19529e-05	1	1	1	1	1	1
ENSG00000111052.7	LIN7A	7:12225245:rs10950398:G_A	G/A	A	1202	0.683565	2	0.450915	6.34885	1	1	0.00458325	1	1	1	0.135621	0	0	2.17189	0	0	0	2.57196	0	0	0.873464	0	0	0	-0.677978	1	1	0.0631259	1	1	1	0.465627
ENSG00000170846.17	AC093323.1	7:12223752:rs11974335:G_T	G/T	T	1039	0.661591	2	0.453321	6.34733	0.738555	1	0.416281	1	1	0.898545	0.788784	0	0	0	0	0	2.50331	5.45102	-0.0738616	0	0.373101	0	0	-0.0636353	0.129886	1	1	0.95244	1	1	1	1
ENSG00000113209.9	PCDHB5	3:101417558:rs9859077:G_C	C/G	G	2754	0.0788245	0	0.31772	-6.34697	0.0180307	0.492594	0.999999	0.00666555	1	1	0.136618	4.19746	0.0263522	0	8.29486	0	0	0.254526	-0.63012	-0.387542	0	3.46307	0	0	0.300489	0.493676	1	1	0.142598	1	1	0.466874
ENSG00000189195.13	BTBD8	7:12225245:rs10950398:G_A	G/A	A	1202	0.683565	2	0.450915	6.34693	1	1	0.492457	1	0.960897	0.318088	0.464066	0	0	2.0771	0	0	0	3.36623	0	0	0.24757	0	0.0265658	0.497014	-0.330906	1	1	1	1	1	1	0.839826
ENSG00000171385.9	KCND3	7:12229042:rs5011432:A_C	A/C	C	2747	0.786676	2	0.441573	6.34498	1	1	1.54686e-05	1	0.612634	1	0.0908622	0	0	2.59668	0	0	0	1.44267	0	0	0.871692	0	-0.154031	0	-0.503613	1	1	0.00260041	1	1	1	0.387489
ENSG00000167037.18	SGSM1	7:12223752:rs11974335:G_T	G/T	T	1039	0.661591	2	0.453321	6.34193	0.999999	1	0.35146	1	1	0.667043	0.430942	0	0	0.843385	0	0	1.11738	4.87063	0	0	0.390653	0	0	-0.212505	0.390772	1	1	0.876057	1	1	1	0.815275
ENSG00000172795.16	DCP2	7:12225245:rs10950398:G_A	G/A	A	1202	0.683565	2	0.450915	6.34179	1	1	0.119465	0.630353	0.237735	0.999999	0.334176	0	0	1.78608	0	1.72451	0	2.31173	0	0	0.593237	0.854299	1.03467	0	-0.447554	1	1	0.501441	1	1	1	0.704794
ENSG00000124422.12	USP22	7:12225245:rs10950398:G_A	G/A	A	1202	0.683565	2	0.450915	6.34141	0.999999	1	0.0675814	1	1	0.290096	0.925352	0	0	0.744854	0	0	0.760029	4.54789	0	0	0.637553	0	0	-0.458995	0.0361629	1	1	0.355535	1	1	1	1
ENSG00000125740.14	FOSB	7:12223752:rs11974335:G_T	G/T	T	1039	0.661591	2	0.453321	6.34132	1	1	0.46058	1	0.57958	0.569645	0.456083	0	0	1.20588	0	1.29012	0.647217	2.74241	0	0	0.530597	0	-0.579454	0.348795	-0.516434	1	1	0.991624	1	1	1	0.831535
ENSG00000101098.12	RIMS4	7:12223752:rs11974335:G_T	G/T	T	1039	0.661591	2	0.453321	6.33935	0.999999	1	0.577785	1	1	1	0.0934048	0	0	1.86996	0	0	0	4.06988	0	0	0.149442	0	0	0	0.799337	1	1	1	1	1	1	0.391286
ENSG00000255374.3	TAS2R43	2:136167869:rs10193587:T_C	T/C	C	2758	0.00146436	2	0.322698	-6.33874	0.0750751	0.222283	0.0139126	0.436298	0.364113	0.00911322	0.334522	0.061085	0	0.620432	6.25823	1.08505	0	0.724088	-0.644543	-0.63245	1.16574	1.12804	-0.634279	-0.916575	-0.349313	1	1	0.145705	1	1	0.282002	0.704794
ENSG00000101152.11	DNAJC5	7:12223752:rs11974335:G_T	G/T	T	1039	0.661591	2	0.453321	6.3387	0.999999	1	0.557081	1	1	0.526388	0.19671	0	0	0.16212	0	0	0.871082	6.2577	0	0	0.266685	0	0	-0.339059	0.623148	1	1	1	1	1	1	0.547811
ENSG00000138378.19	STAT4	7:12223752:rs11974335:G_T	G/T	T	1039	0.661591	2	0.453321	6.33857	1	1	0.728387	1	1	0.0662976	0.971726	0	0	0.918252	0	0	0.398032	5.23139	0	0	-0.154819	0	0	0.965497	-0.0187001	1	1	1	1	1	0.601128	1
ENSG00000125149.12	C16orf70	7:12225245:rs10950398:G_A	G/A	A	1202	0.683565	2	0.450915	6.33827	1	1	0.0327896	1	1	0.966827	0.282398	0	0	0.648271	0	0	2.99046	2.5552	0	0	0.984557	0	0	0.0238469	-0.548597	1	1	0.248605	1	1	1	0.647741
ENSG00000171385.9	KCND3	7:12244161:rs1990622:A_G	A/G	G	2683	0.261355	2	0.472233	6.33796	1	1	1.98727e-06	1	0.145577	0.999998	0.145944	0	0	2.32509	0	0	0	1.55692	0	0	1.02198	0	-0.460515	0	-0.429459	1	1	0.0018085	1	1	1	0.481283
ENSG00000105880.7	DLX5	7:12223752:rs11974335:G_T	G/T	T	1039	0.661591	2	0.453321	6.33709	0.618672	0.959909	0.999999	0.822096	1	0.306003	0.594796	0	0.447568	0	10.0943	0	0.757346	6.21175	0.153569	0.0292691	0	0.457582	0	0.341576	0.153773	1	1	1	1	1	1	0.942125
ENSG00000157087.20	ATP2B2	7:12223752:rs11974335:G_T	G/T	T	1039	0.661591	2	0.453321	6.33445	1	1	0.547038	0.994969	1	0.488168	0.318672	0	0	0.742205	0	0	1.38199	4.45745	0	0	0.240391	-0.00614874	0	-0.328455	0.471278	1	1	1	1	1	1	0.68958
ENSG00000166793.12	YPEL4	7:12223752:rs11974335:G_T	G/T	T	1039	0.661591	2	0.453321	6.3324	1	1	0.562816	1	1	0.226574	0.0715302	0	0	1.17201	0	0	1.68635	2.57532	0	0	-0.236355	0	0	0.582166	0.871766	1	1	1	1	1	0.986656	0.338485
ENSG00000232040.4	ZBED9	7:12223752:rs11974335:G_T	G/T	T	1039	0.661591	2	0.453321	6.331	1	1	0.156899	1	1	1	0.262513	0	0	1.7972	0	0	0	4.52216	0	0	0.447864	0	0	0	-0.599799	1	1	0.57679	1	1	1	0.624943
ENSG00000168672.4	LRATD2	7:12223752:rs11974335:G_T	G/T	T	1039	0.661591	2	0.453321	-6.33042	0.488713	0.580905	1	0.988419	0.134889	0.00491216	1	0	3.57266	0	5.54862	3.99916	1.35286	0	-0.141614	-0.305869	0	-0.0268401	1.1237	-0.840557	0	1	1	1	1	1	0.217584	1
ENSG00000177301.15	KCNA2	7:12223752:rs11974335:G_T	G/T	T	1039	0.661591	2	0.453321	6.32814	1	1	0.598359	1	1	0.523063	0.333023	0	0	2.4648	0	0	0	2.59785	0	0	0.155225	0	0	0.192467	0.416846	1	1	1	1	1	1	0.70409
ENSG00000055130.17	CUL1	7:12223752:rs11974335:G_T	G/T	T	1039	0.661591	2	0.453321	6.32801	0.999999	1	0.270721	1	1	0.940931	0.61975	0	0	1.53474	0	0	0	5.11843	0	0	0.456977	0	0	-0.0261234	-0.297247	1	1	0.767593	1	1	1	0.958537
ENSG00000125149.12	C16orf70	7:12223752:rs11974335:G_T	G/T	T	1039	0.661591	2	0.453321	6.32766	0.999999	1	0.44855	1	1	0.912941	0.265457	0	0	1.0065	0	0	2.86854	2.79236	0	0	0.364127	0	0	-0.0618921	0.633349	1	1	0.974263	1	1	1	0.626979
ENSG00000113209.9	PCDHB5	3:101391301:rs2682383:T_A	A/T	T	2631	0.275311	0	0.367161	-6.32746	0.0174655	0.685706	0.928115	0.00399111	1	1	0.158548	3.55206	0.633666	0	8.4062	0	0	0.355505	-0.784149	-0.243142	0.0220979	3.55122	0	0	0.313675	0.486513	1	1	0.102705	1	1	0.505165
ENSG00000102924.12	CBLN1	7:12243703:rs7791726:G_C	G/C	C	2682	0.261479	2	0.472409	6.32719	0.842462	1	2.61693e-05	0.392687	1	0.676808	0.0025127	0	0	1.4771	0.857228	0	0	2.27489	-0.0323262	0	0.934997	1.05147	0	-0.0836965	-0.875679	1	1	0.00294622	1	1	1	0.0580284
ENSG00000128594.8	LRRC4	7:12225245:rs10950398:G_A	G/A	A	1202	0.683565	2	0.450915	6.32675	0.999999	1	0.0605632	1	1	0.195844	0.330466	0	0	1.57933	0	0	0	4.17522	0	0	0.611972	0	0	-0.386611	0.428725	1	1	0.338693	1	1	0.961865	0.701429
ENSG00000135622.13	SEMA4F	7:12225245:rs10950398:G_A	G/A	A	1202	0.683565	2	0.450915	6.32516	1	1	0.51626	1	1	1	0.270873	0	0	2.27667	0	0	0	3.94296	0	0	0.174027	0	0	0	0.492784	1	1	1	1	1	1	0.632714
ENSG00000196821.10	ILRUN	7:12223752:rs11974335:G_T	G/T	T	1039	0.661591	2	0.453321	6.32482	0.999999	1	0.537422	1	1	1	0.200618	0	0	2.48483	0	0	0	2.6924	0	0	0.156352	0	0	0	0.575609	1	1	1	1	1	1	0.550353
ENSG00000213578.6	CPLX3	7:12228211:rs13229988:A_G	A/G	G	2559	0.190589	2	0.470106	6.32464	0.333912	1	0.999999	0.823519	1	0.433147	0.165065	0.568148	0	0	0.983779	0	3.06408	3.41444	0.219898	0	0	0.302272	0	0.199173	0.297672	1	1	1	1	1	1	0.510303
ENSG00000120903.13	CHRNA2	7:12228211:rs13229988:A_G	A/G	G	2559	0.190589	2	0.470106	6.32361	0.166367	0.2014	1	1	1	0.327416	0.00596198	0	0.652801	0	0	0	0.902268	4.68234	-0.320423	0.633856	0	0	0	0.253324	0.571454	1	1	1	1	1	1	0.0915299
ENSG00000185352.8	HS6ST3	7:12225245:rs10950398:G_A	G/A	A	1202	0.683565	2	0.450915	6.32377	0.999999	1	0.810089	1	1	0.999999	0.0490595	0	0	1.15073	0	0	0	5.85023	0	0	0.0578101	0	0	0	0.790877	1	1	1	1	1	1	0.280925
ENSG00000117155.16	SSX2IP	7:12225245:rs10950398:G_A	G/A	A	1202	0.683565	2	0.450915	6.32254	1	1	0.270731	1	1	1	0.640821	0	0	2.35056	0	0	0	3.5817	0	0	0.298422	0	0	0	0.210952	1	1	0.767593	1	1	1	0.967086
ENSG00000166793.12	YPEL4	7:12225245:rs10950398:G_A	G/A	A	1202	0.683565	2	0.450915	6.32127	1	1	0.39504	1	1	0.989174	0.336244	0	0	1.96365	0	0	1.66283	2.11711	0	0	0.326193	0	0	-0.00647483	0.408396	1	1	0.930278	1	1	1	0.704833
ENSG00000050030.15	NEXMIF	7:12223752:rs11974335:G_T	G/T	T	1039	0.661591	2	0.453321	6.31911	1	1	0.630571	0.142485	1	0.982646	0.815783	0	0	1.52836	0	0	0.341059	5.01494	0	0	0.186957	2.09923	0	0.00999689	0.107373	1	1	1	0.943739	1	1	1
ENSG00000174453.10	VWC2L	7:12225245:rs10950398:G_A	G/A	A	1202	0.683565	2	0.450915	6.3176	1	1	0.0102885	1	1	0.774509	0.110861	0	0	0.303732	0	0	1.78286	3.50316	0	0	1.04303	0	0	-0.144714	-0.716994	1	1	0.116131	1	1	1	0.421895
ENSG00000172137.19	CALB2	7:12222285:rs11509880:G_A	G/A	A	2755	0.0228326	2	0.393285	6.31711	0.187573	1	0.999998	0.151066	0.520475	1	0.381044	1.34632	0	0	0	0	0	5.32819	0.227539	0	0	-1.35316	0.212159	0	0.142686	1	1	1	0.981577	1	1	0.766058
ENSG00000146242.8	TPBG	7:12225245:rs10950398:G_A	G/A	A	1202	0.683565	2	0.450915	6.31693	1	1	0.186761	1	1	1	0.894978	0	0	2.09158	0	0	0	4.09225	0	0	0.425957	0	0	0	-0.0630637	1	1	0.641038	1	1	1	1
ENSG00000084444.14	FAM234B	7:12225245:rs10950398:G_A	G/A	A	1202	0.683565	2	0.450915	6.31656	1	1	0.742136	1	1	0.242517	0.19872	0	0	0.571318	0	0	0.800045	5.9508	0	0	-0.142865	0	0	0.631679	0.618129	1	1	1	1	1	0.986656	0.54902
ENSG00000116138.13	DNAJC16	7:12223752:rs11974335:G_T	G/T	T	1039	0.661591	2	0.453321	6.31537	1	1	0.5886	0.0702527	1	0.167793	0.21101	0	0	1.86382	0	0	0.423072	2.48906	0	0	-0.241324	3.60162	0	0.727929	0.66188	1	1	1	0.626772	1	0.90317	0.56604
ENSG00000186288.5	PABPC1L2A	7:12225245:rs10950398:G_A	G/A	A	1202	0.683565	2	0.450915	6.31527	0.999999	1	0.800116	1	1	0.467524	0.300045	0	0	1.89845	0	0	0.549441	3.4992	0	0	0.092432	0	0	0.330084	0.419012	1	1	1	1	1	1	0.666182
ENSG00000173456.5	RNF26	7:12225245:rs10950398:G_A	G/A	A	1202	0.683565	2	0.450915	6.31366	1	1	0.39854	1	1	0.904074	0.484814	0	0	2.24387	0	0	1.65635	1.44775	0	0	0.298343	0	0	0.0529922	0.273349	1	1	0.93315	1	1	1	0.853988
ENSG00000175707.9	KDF1	7:12225245:rs10950398:G_A	G/A	A	1202	0.683565	2	0.450915	6.31256	0.649057	0.180107	0.71435	1	1	1	0.238745	0.644212	0	2.73547	0	0	0	0.458613	-0.179141	0.809635	0.153918	0	0	0	0.483751	1	1	1	1	1	1	0.5985
ENSG00000081189.15	MEF2C	7:12223752:rs11974335:G_T	G/T	T	1039	0.661591	2	0.453321	6.31246	1	1	0.768978	1	1	0.230483	0.609094	0	0	1.04173	0	0	0.614516	5.4994	0	0	-0.13022	0	0	0.626671	0.268335	1	1	1	1	1	0.986656	0.951251
ENSG00000136867.11	SLC31A2	7:12223752:rs11974335:G_T	G/T	T	1039	0.661591	2	0.453321	-6.31021	0.878224	0.214935	0.999999	0.626018	0.110097	0.212626	1	0	0.548693	0	3.74159	2.63157	4.82416	0	-0.0263011	-0.580988	0	-0.761838	1.01405	-0.314362	0	1	1	1	1	1	0.977763	1
ENSG00000169057.22	MECP2	7:12223752:rs11974335:G_T	G/T	T	1039	0.661591	2	0.453321	6.30999	1	1	0.602003	0.460603	1	0.316155	0.0848873	0	0	3.04997	2.82776	0	0	0.627513	0	0	0.184371	-1.67758	0	-0.304144	0.865988	1	1	1	1	1	1	0.373946
ENSG00000162607.13	USP1	3:186462464:rs147501096:G_C	G/C	C	2756	0.480496	2	0.0575109	-6.3095	0.134405	0.750393	0.999631	0.227617	0.889471	0.97283	0.960562	0	0	1.2101	5.27742	3.43776	1.10393	0.000955942	-0.807767	-0.218279	-0.000374198	-3.31689	-0.174157	-0.0259382	-0.0365674	1	1	1	1	1	1	1
ENSG00000102924.12	CBLN1	7:12212914:rs6460895:C_G	C/G	G	2684	0.332844	2	0.469449	6.30672	0.953814	1	0.000187211	0.566009	1	0.804213	0.0291661	0	0	1.65282	1.21387	0	0	2.5378	-0.00932546	0	0.785473	0.711697	0	-0.0492986	-0.625548	1	1	0.00972776	1	1	1	0.215909
ENSG00000138769.11	CDKL2	7:12223752:rs11974335:G_T	G/T	T	1039	0.661591	2	0.453321	6.30668	1	1	0.473063	0.599229	1	0.608608	0.92674	0	0	1.42633	0	0	1.10664	4.29375	0	0	0.362168	0.919158	0	0.305574	0.0550193	1	1	0.992785	1	1	1	1
ENSG00000142230.13	SAE1	7:12223752:rs11974335:G_T	G/T	T	1039	0.661591	2	0.453321	6.3063	0.999999	1	0.795041	1	1	0.321781	0.728954	0	0	0	0	0	1.84384	6.74179	0	0	0.081043	0	0	0.462729	0.161394	1	1	1	1	1	1	1
ENSG00000136960.12	ENPP2	7:12223752:rs11974335:G_T	G/T	T	1039	0.661591	2	0.453321	-6.30521	1	0.0361977	0.999999	0.170924	0.0178218	0.0923643	1	0	0.0712817	0	3.39627	2.36265	4.94394	0	0	-0.741092	0	1.82577	1.27403	-0.3452	0	1	1	1	1	1	0.713289	1
ENSG00000182836.10	PLCXD3	7:12244382:rs1990620:A_G	A/G	G	2757	0.267575	2	0.470076	6.30443	0.999999	1	0.00064446	0.00436583	1	0.193824	0.0752643	0	0	0.0677018	0	0	1.85612	3.07508	0	0	1.07262	-2.20531	0	-0.438687	-0.577286	1	1	0.0181389	0.109227	1	0.961865	0.349447
ENSG00000119986.7	AVPI1	7:12223752:rs11974335:G_T	G/T	T	1039	0.661591	2	0.453321	6.30384	1	0.656895	0.947977	1	1	0.278542	0.0520939	0	0	2.60257	0	0	0.17389	1.25173	0	-0.148128	-0.0289336	0	0	0.493665	0.90837	1	1	1	1	1	1	0.288438
ENSG00000175766.13	EIF4E1B	7:12229967:rs13237518:C_A	C/A	A	2756	0.108414	2	0.47188	6.30272	1	1	0.313795	1	1	0.12688	0.00231816	0	0	2.58469	0	0	0.272978	1.16515	0	0	-0.321111	0	0	0.520327	1.00076	1	1	0.823978	1	1	0.822906	0.0554332
ENSG00000157077.14	ZFYVE9	7:12225245:rs10950398:G_A	G/A	A	1202	0.683565	2	0.450915	6.30261	1	1	0.132983	1	1	0.997327	0.360473	0	0	1.15724	0	0	1.22505	3.85412	0	0	0.749845	0	0	0.00207974	-0.505216	1	1	0.534215	1	1	1	0.738436
ENSG00000169946.14	ZFPM2	7:12225245:rs10950398:G_A	G/A	A	1202	0.683565	2	0.450915	6.30119	1	1	0.030632	0.607413	1	1	0.944452	0	0	2.76001	0	0	0	2.58891	0	0	0.541292	-0.500624	0	0	-0.028855	1	1	0.240394	1	1	1	1
ENSG00000137726.17	FXYD6	7:12223752:rs11974335:G_T	G/T	T	1039	0.661591	2	0.453321	6.29923	0.999999	1	1	1	1	0.796883	0.00269448	0	0	0	0	0	2.6419	5.72153	0	0	0	0	0	0.0838113	1.00817	1	1	1	1	1	1	0.0590075
ENSG00000198925.12	ATG9A	7:12225245:rs10950398:G_A	G/A	A	1202	0.683565	2	0.450915	6.29792	0.999999	1	0.383946	1	1	0.998928	0.284515	0	0	2.76614	0	0	0.609212	1.3058	0	0	0.29194	0	0	-0.000560344	0.397404	1	1	0.916231	1	1	1	0.649291
ENSG00000173452.13	TMEM196	7:12223752:rs11974335:G_T	G/T	T	1039	0.661591	2	0.453321	6.29706	1	1	0.661028	0.572649	0.568236	1	0.108431	0	0	1.4645	0	0	0	4.72982	0	0	-0.174996	1.04721	0.401087	0	0.974506	1	1	1	1	1	1	0.417947
ENSG00000168032.10	ENTPD3	7:12244382:rs1990620:A_G	A/G	G	2757	0.267575	2	0.470076	6.29613	0.999999	1	0.999998	0.304659	1	0.0119436	3.71084e-05	0	0	0	0	0	2.06307	4.83224	0	0	0	-0.709186	0	0.472703	0.674916	1	1	1	1	1	0.316388	0.00912155
ENSG00000196368.5	NUDT11	7:12223752:rs11974335:G_T	G/T	T	1039	0.661591	2	0.453321	6.29409	0.999999	1	0.82045	1	0.822061	1	0.550075	0	0	1.48192	0	0	0	5.87146	0	0	0.0749159	0	0.125444	0	0.299856	1	1	1	1	1	1	0.906282
ENSG00000181924.7	COA4	7:12225245:rs10950398:G_A	G/A	A	1202	0.683565	2	0.450915	-6.29145	0.0823353	1	0.999999	0.0712995	0.613046	0.967424	1	2.04504	0	0	1.19513	4.40857	2.05646	0	-0.445202	0	0	3.33669	-0.361548	0.0129798	0	1	1	1	0.631644	1	1	1
ENSG00000104870.13	FCGRT	7:12223752:rs11974335:G_T	G/T	T	1039	0.661591	2	0.453321	-6.28914	0.377482	0.920328	1	0.180042	0.614767	1	1	1.16444	3.18577	0	0	7.1659	0	0	-0.381573	-0.0826769	0	2.48595	-0.434458	0	0	1	1	1	1	1	1	1
ENSG00000170500.12	LONRF2	7:12223752:rs11974335:G_T	G/T	T	1039	0.661591	2	0.453321	6.28794	1	1	0.670701	1	1	1	0.573147	0	0	1.26997	0	0	0	6.39208	0	0	0.126139	0	0	0	0.296451	1	1	1	1	1	1	0.928498
ENSG00000204231.10	RXRB	7:12223752:rs11974335:G_T	G/T	T	1039	0.661591	2	0.453321	6.28661	1	0.854912	0.213166	1	1	0.433616	0.591431	0	0.556698	1.50876	0	0	0.893862	1.62371	0	-0.135681	0.80784	0	0	-0.400395	-0.308017	1	1	0.685487	1	1	1	0.940028
ENSG00000152822.14	GRM1	7:12223752:rs11974335:G_T	G/T	T	1039	0.661591	2	0.453321	6.28559	1	1	0.5384	1	1	1	0.726138	0	0	1.64725	0	0	0	5.84048	0	0	0.174574	0	0	0	0.176256	1	1	1	1	1	1	1
ENSG00000203797.10	DDO	7:12225245:rs10950398:G_A	G/A	A	1202	0.683565	2	0.450915	-6.28446	0.00454595	1	0.999999	0.342661	0.129256	0.778979	1	3.41886	0	0	4.95564	0.35334	0.812013	0	-0.598652	0	0	1.44302	0.892302	-0.0733571	0	0.212926	1	1	1	1	1	1
ENSG00000147459.18	DOCK5	7:12223752:rs11974335:G_T	G/T	T	1039	0.661591	2	0.453321	-6.28398	0.570382	0.0825236	0.999999	0.159079	0.0427427	0.0939529	1	0.163294	0.309014	0	4.05527	2.90428	3.66225	0	0.149511	-0.880871	0	1.8137	1.06305	-0.351948	0	1	1	1	1	1	0.717121	1
ENSG00000163833.8	FBXO40	7:12225245:rs10950398:G_A	G/A	A	1202	0.683565	2	0.450915	6.2835	1	1	0.57065	1	1	0.60914	0.919343	0	0	2.25682	0	0	0.332925	2.61197	0	0	0.148278	0	0	0.166367	0.029316	1	1	1	1	1	1	1
ENSG00000189367.15	KIAA0408	7:12223752:rs11974335:G_T	G/T	T	1039	0.661591	2	0.453321	6.28257	0.999999	1	0.127716	1	1	0.756783	0.635093	0	0	2.49217	0	0	0	2.93649	0	0	0.47848	0	0	0.0946882	-0.217698	1	1	0.522071	1	1	1	0.966726
ENSG00000008086.12	CDKL5	7:12225245:rs10950398:G_A	G/A	A	1202	0.683565	2	0.450915	6.28245	1	1	0.0289309	1	1	0.750355	0.0906489	0	0	0.873944	0	0	1.17192	3.47959	0	0	0.939916	0	0	-0.170197	-0.805821	1	1	0.231765	1	1	1	0.387489
ENSG00000188859.6	FAM78B	7:12223752:rs11974335:G_T	G/T	T	1039	0.661591	2	0.453321	6.28134	0.999999	1	0.374515	1	1	0.253176	0.10456	0	0	1.33963	0	0	0	4.69368	0	0	0.29864	0	0	-0.326039	0.78773	1	1	0.903469	1	1	0.987262	0.413041
ENSG00000088538.13	DOCK3	7:12225245:rs10950398:G_A	G/A	A	1202	0.683565	2	0.450915	6.28079	1	1	0.0122916	1	1	0.0771747	0.716644	0	0	1.02242	0	0	0.212047	3.93791	0	0	0.951565	0	0	-0.835334	-0.152547	1	1	0.132319	1	1	0.661665	1
ENSG00000166912.17	MTMR10	7:12223752:rs11974335:G_T	G/T	T	1039	0.661591	2	0.453321	-6.28053	0.268069	0.555716	1	0.362182	0.108348	0.248971	1	1.42512	0.484026	0	5.61297	3.17145	1.96396	0	-0.388395	-0.406036	0	1.5947	1.14453	-0.329135	0	1	1	1	1	1	0.986656	1
ENSG00000040531.14	CTNS	7:12223752:rs11974335:G_T	G/T	T	1039	0.661591	2	0.453321	-6.27926	0.654076	0.606911	1	0.0769123	0.559839	0.0826853	1	1.28797	2.52994	0	0	3.14729	1.03812	0	-0.204868	0.448203	0	3.54738	-0.531548	-0.631779	0	1	1	1	0.6628	1	0.685324	1
ENSG00000038002.9	AGA	7:12225245:rs10950398:G_A	G/A	A	1202	0.683565	2	0.450915	-6.2791	0.0115775	1	1	0.271123	0.171834	0.819483	0.227333	1.05919	0	0	6.93989	1.50232	3.79462	0	-0.808554	0	0	2.48164	1.19193	0.088942	-0.232788	0.382224	1	1	1	1	1	0.58668
ENSG00000232040.4	ZBED9	7:12225245:rs10950398:G_A	G/A	A	1202	0.683565	2	0.450915	6.27918	1	1	0.00218198	1	1	1	0.00896498	0	0	1.8831	0	0	0	2.80774	0	0	0.89562	0	0	0	-1.21314	1	1	0.0373147	1	1	1	0.112145
ENSG00000117115.13	PADI2	7:12223752:rs11974335:G_T	G/T	T	1039	0.661591	2	0.453321	-6.27846	0.55311	0.718109	0.999999	0.578744	0.372533	0.0816564	1	1.57066	0.000532451	0	7.05948	4.70133	1.50605	0	-0.190712	0.223364	0	0.863239	0.550839	-0.446556	0	1	1	1	1	1	0.680974	1
ENSG00000276547.1	PCDHGB5	3:101562690:rs4618204:T_C	T/C	C	2630	0.904859	2	0.427186	-6.27709	0.294829	0.974725	0.506677	0.838147	0.337296	1	0.944056	3.06348	1.57403	0	17.3518	0.314021	0	0.277048	-0.339324	-0.0188669	-0.12114	-0.236767	0.583345	0	-0.0159094	1	1	1	1	1	1	1
ENSG00000151490.14	PTPRO	7:12225245:rs10950398:G_A	G/A	A	1202	0.683565	2	0.450915	6.277	1	1	0.45199	1	0.996995	0.978771	0.81495	0	0	0.807578	0	0.130126	0.372508	6.40048	0	0	0.29653	0	0.00260623	-0.0109002	-0.092889	1	1	0.980158	1	1	1	1
ENSG00000172795.16	DCP2	7:12223752:rs11974335:G_T	G/T	T	1039	0.661591	2	0.453321	6.27657	1	1	0.435173	0.0478518	0.608108	1	0.880081	0	0	1.94197	0	1.22222	0	3.23085	0	0	0.331044	3.37416	0.484358	0	-0.0834627	1	1	0.959867	0.487908	1	1	1
ENSG00000074706.13	IPCEF1	7:12223752:rs11974335:G_T	G/T	T	1039	0.661591	2	0.453321	6.27643	0.999999	1	0.631451	1	1	0.634668	0.922411	0	0	1.22752	0	0	1.25838	4.65294	0	0	0.20994	0	0	0.245054	0.0504462	1	1	1	1	1	1	1
ENSG00000001036.14	FUCA2	7:12225245:rs10950398:G_A	G/A	A	1202	0.683565	2	0.450915	-6.27538	0.0492684	0.727819	0.999999	0.278922	0.520568	0.899284	1	1.12518	0	0	8.13136	7.20162	1.6329	0	-0.582587	-0.152151	0	2.06834	0.483573	0.0415285	0	0.918091	1	1	1	1	1	1
ENSG00000091844.8	RGS17	7:12225245:rs10950398:G_A	G/A	A	1202	0.683565	2	0.450915	6.27495	1	1	0.0125882	0.458739	0.452557	0.339882	0.12384	0	0	1.52666	0	0	0	2.41156	0	0	1.02709	-1.09394	-0.466794	-0.334889	-0.627515	1	1	0.133386	1	1	1	0.445243
ENSG00000169641.13	LUZP1	7:12229042:rs5011432:A_C	A/C	C	2747	0.786676	2	0.441573	6.2704	1	1	0.226077	1	1	0.534631	0.858444	0	0	3.41921	0	0	0	1.44829	0	0	0.303356	0	0	0.158068	0.0561605	1	1	0.704566	1	1	1	1
ENSG00000066933.16	MYO9A	7:12223752:rs11974335:G_T	G/T	T	1039	0.661591	2	0.453321	6.27033	1	1	0.337944	0.178163	0.838351	1	0.953482	0	0	2.47251	0.546272	1.31779	0	2.13283	0	0	0.457476	3.72544	-0.219618	0	-0.0363037	1	1	0.855786	1	1	1	1
ENSG00000159228.13	CBR1	7:12223752:rs11974335:G_T	G/T	T	1039	0.661591	2	0.453321	-6.26912	0.0391941	1	1	0.0347447	0.117344	0.263826	1	0.519687	0	0	1.10715	3.1703	4.30304	0	-0.488484	0	0	3.59175	1.03027	-0.310192	0	0.806328	1	1	0.392804	1	1	1
ENSG00000157219.5	HTR5A	7:12223752:rs11974335:G_T	G/T	T	1039	0.661591	2	0.453321	6.26617	0.999999	1	0.716661	1	1	0.82255	0.704193	0	0	1.19764	0	0	0.598986	5.45115	0	0	0.154635	0	0	0.112597	0.191454	1	1	1	1	1	1	1
ENSG00000141753.7	IGFBP4	7:12223752:rs11974335:G_T	G/T	T	1039	0.661591	2	0.453321	6.2654	1	0.128252	0.999999	0.368619	0.746067	1	0.0467327	0	4.81185	0	0	2.66477	0	1.76873	0	1.12438	0	1.62092	-0.348424	0	0.716333	1	1	1	1	1	1	0.274504
ENSG00000168781.22	PPIP5K1	7:12223752:rs11974335:G_T	G/T	T	1039	0.661591	2	0.453321	6.26516	1	1	0.427595	1	1	0.559831	0.804392	0	0	1.45011	0	0	0.262882	4.18478	0	0	0.276187	0	0	-0.239189	0.102031	1	1	0.956425	1	1	1	1
ENSG00000129625.13	REEP5	7:12223752:rs11974335:G_T	G/T	T	1039	0.661591	2	0.453321	6.26395	1	1	0.950658	1	1	0.193025	0.955031	0	0	1.37824	0	0	0.810952	4.49881	0	0	0.0266619	0	0	0.661154	0.0287547	1	1	1	1	1	0.96093	1
ENSG00000070808.16	CAMK2A	7:12223752:rs11974335:G_T	G/T	T	1039	0.661591	2	0.453321	6.26326	0.392237	1	0.469568	1	1	1	0.253822	0	0	2.08361	0	0	0	2.43245	-0.161133	0	0.18535	0	0	0	0.406264	1	1	0.992785	1	1	1	0.615644
ENSG00000196565.15	HBG2	6:135102071:rs9373124:T_C	T/C	C	2758	0.0464748	2	0.289521	6.26116	0.181754	0.716014	0.232808	0.482364	0.284762	1	0.412141	0.877295	0	2.18529	11.0087	0	0	0.0804573	0.465447	-0.238158	0.472419	-0.8924	-0.49184	0	-0.262381	1	1	0.718091	1	1	1	0.797777
ENSG00000143196.5	DPT	7:12223752:rs11974335:G_T	G/T	T	1039	0.661591	2	0.453321	6.26116	0.549872	0.112962	0.196882	0.949948	1	0.60948	0.202036	0.149671	0	0	1.99044	0	1.55881	2.19535	0.334041	1.41771	-0.877418	0.183374	0	0.292102	0.75427	1	1	0.664138	1	1	1	0.550353
ENSG00000166446.15	CDYL2	7:12225245:rs10950398:G_A	G/A	A	1202	0.683565	2	0.450915	6.26093	1	1	0.00129423	1	0.728118	1	0.46436	0	0	2.48853	0	0	0	1.7438	0	0	0.910106	0	-0.141139	0	-0.292552	1	1	0.0266947	1	1	1	0.839826
ENSG00000073910.22	FRY	7:12223752:rs11974335:G_T	G/T	T	1039	0.661591	2	0.453321	6.26078	1	1	0.070579	1	1	0.113597	0.689519	0	0	0.854779	0	0	0.00240259	4.90415	0	0	0.756672	0	0	-0.780064	-0.197709	1	1	0.361182	1	1	0.777064	1
ENSG00000114993.17	RTKN	7:12225245:rs10950398:G_A	G/A	A	1202	0.683565	2	0.450915	-6.25766	0.571865	0.407591	1	0.00286272	0.225042	0.544939	1	0.272305	0.20108	0	1.97159	3.0061	5.06383	0	-0.155945	-0.474765	0	4.22267	0.715937	-0.14914	0	1	1	1	0.0797429	1	1	1
ENSG00000074211.14	PPP2R2C	7:12225245:rs10950398:G_A	G/A	A	1202	0.683565	2	0.450915	6.25721	0.999999	1	0.955757	1	1	0.186178	0.158095	0	0	2.08032	0	0	0.493885	2.45747	0	0	-0.0150587	0	0	0.446708	0.424425	1	1	1	1	1	0.947367	0.504335
ENSG00000107864.15	CPEB3	7:12223752:rs11974335:G_T	G/T	T	1039	0.661591	2	0.453321	6.25632	1	1	0.944809	1	1	0.391016	0.385801	0	0	2.27807	0	0	0	3.56115	0	0	-0.0230417	0	0	0.365642	0.423329	1	1	1	1	1	1	0.772747
ENSG00000204442.4	FAM155A	7:12223752:rs11974335:G_T	G/T	T	1039	0.661591	2	0.453321	6.25592	1	1	0.778186	1	1	0.527472	0.211584	0	0	1.79662	0	0	0.224895	4.18476	0	0	-0.153596	0	0	0.406029	0.806466	1	1	1	1	1	1	0.56604
ENSG00000101746.15	NOL4	7:12225245:rs10950398:G_A	G/A	A	1202	0.683565	2	0.450915	6.25516	1	1	0.140293	1	1	1	0.950322	0	0	1.73039	0	0	0	4.84029	0	0	0.326657	0	0	0	0.0230236	1	1	0.545427	1	1	1	1
ENSG00000141404.16	GNAL	7:12225245:rs10950398:G_A	G/A	A	1202	0.683565	2	0.450915	6.25395	0.80635	1	1	0.0631318	0.4634	0.549001	0.04316	0.491401	0	0	0.796723	0.386192	0	6.20735	-0.0758458	0	0	-3.68534	0.557553	0.141556	0.571783	1	1	1	0.581848	1	1	0.263716
ENSG00000162517.13	PEF1	7:12223752:rs11974335:G_T	G/T	T	1039	0.661591	2	0.453321	6.25268	0.563846	1	1	1	1	0.0101384	0.459868	0	0	0	0	0	2.68502	4.4982	-0.111828	0	0	0	0	0.924658	0.228836	1	1	1	1	1	0.298617	0.83594
ENSG00000182836.10	PLCXD3	7:12210752:rs3807866:G_A	G/A	A	2758	1	2	0.443619	6.25162	1	1	0.00108257	0.0559792	0.950194	0.0893028	0.201249	0	0	0.0882991	0	0	1.73562	3.27684	0	0	1.04888	-1.42245	-0.0197021	-0.585788	-0.425565	1	1	0.0247891	0.53259	1	0.704325	0.550353
ENSG00000136861.18	CDK5RAP2	7:12223752:rs11974335:G_T	G/T	T	1039	0.661591	2	0.453321	-6.2513	0.595002	0.188267	0.999999	0.452669	0.0496284	1.75585e-10	1	0.51446	1.95631	0	7.88697	2.50726	0.561224	0	-0.188694	0.899064	0	1.30269	1.38756	-1.82368	0	1	1	1	1	1	4.74431e-07	1
ENSG00000156471.13	PTDSS1	7:12225245:rs10950398:G_A	G/A	A	1202	0.683565	2	0.450915	6.24951	1	1	0.00745854	1	0.0339265	1	0.175458	0	0	0.763676	0	0	0	4.08781	0	0	1.00634	0	-1.64477	0	-0.623976	1	1	0.0933008	1	1	1	0.522698
ENSG00000184613.10	NELL2	7:12223752:rs11974335:G_T	G/T	T	1039	0.661591	2	0.453321	6.2492	1	1	0.138317	1	1	0.480834	0.243668	0	0	0.152418	0	0	0.765704	6.3715	0	0	0.677128	0	0	-0.379364	-0.630268	1	1	0.544944	1	1	1	0.605695
ENSG00000101349.16	PAK5	7:12223752:rs11974335:G_T	G/T	T	1039	0.661591	2	0.453321	6.24723	1	1	0.282721	1	1	0.28343	0.648736	0	0	1.80366	0	0	0.330709	3.48248	0	0	0.447388	0	0	-0.526407	0.224472	1	1	0.785111	1	1	1	0.974367
ENSG00000135631.16	RAB11FIP5	7:12223752:rs11974335:G_T	G/T	T	1039	0.661591	2	0.453321	6.24711	1	1	0.281038	1	1	1	0.458572	0	0	2.44809	0	0	0	2.56849	0	0	0.257402	0	0	0	0.298909	1	1	0.782748	1	1	1	0.834947
ENSG00000164649.20	CDCA7L	7:12223752:rs11974335:G_T	G/T	T	1039	0.661591	2	0.453321	-6.24651	0.3743	0.406838	0.999999	0.776182	0.294071	0.206675	1	0.963687	3.32945	0	8.75792	2.64807	0.500747	0	-0.321477	0.577575	0	-0.50261	-0.755382	-0.364277	0	1	1	1	1	1	0.972883	1
ENSG00000168490.14	PHYHIP	7:12225245:rs10950398:G_A	G/A	A	1202	0.683565	2	0.450915	6.24601	1	1	0.808325	1	1	0.676615	0.00343354	0	0	1.60264	0	0	1.02265	2.88439	0	0	-0.0799378	0	0	0.171039	1.06959	1	1	1	1	1	1	0.0653339
ENSG00000178974.10	FBXO34	7:12223752:rs11974335:G_T	G/T	T	1039	0.661591	2	0.453321	6.24485	1	1	0.682436	1	1	1	0.520821	0	0	1.1643	0	0	0	6.54028	0	0	0.126247	0	0	0	0.351397	1	1	1	1	1	1	0.879537
ENSG00000176994.11	SMCR8	7:12223752:rs11974335:G_T	G/T	T	1039	0.661591	2	0.453321	6.24453	0.999999	1	0.178138	0.200589	0.783927	0.999999	0.41715	0	0	2.74605	0	0	0	1.96691	0	0	0.423495	-1.73495	-0.133382	0	0.414967	1	1	0.624291	1	1	1	0.800958
ENSG00000136867.11	SLC31A2	7:12225245:rs10950398:G_A	G/A	A	1202	0.683565	2	0.450915	-6.24315	1	0.0830246	0.999999	0.938578	0.08418	0.245519	1	0	0.421913	0	2.56579	2.94178	5.11212	0	0	-0.762544	0	-0.114252	1.06472	-0.297526	0	1	1	1	1	1	0.986656	1
ENSG00000146950.13	SHROOM2	7:12223752:rs11974335:G_T	G/T	T	1039	0.661591	2	0.453321	6.243	0.999999	1	0.713064	1	1	0.323608	0.0310716	0	0	1.5029	0	0	0	4.44166	0	0	0.137595	0	0	-0.311704	1.16501	1	1	1	1	1	1	0.222982
ENSG00000198673.10	TAFA2	7:12244161:rs1990622:A_G	A/G	G	2683	0.261355	2	0.472233	6.24112	0.999998	1	0.0427017	1	1	0.400786	0.742983	0	0	0.935878	0	0	0.194656	4.50659	0	0	0.606759	0	0	-0.26721	-0.101143	1	1	0.285251	1	1	1	1
ENSG00000160710.17	ADAR	7:12225245:rs10950398:G_A	G/A	A	1202	0.683565	2	0.450915	6.24094	1	0.999999	0.0140947	0.277398	0.0327564	1	0.872375	0	0	1.78714	0	0	0	2.63607	0	0	0.909385	-1.44527	-1.34844	0	-0.0806733	1	1	0.145916	1	1	1	1
ENSG00000165801.10	ARHGEF40	7:12223752:rs11974335:G_T	G/T	T	1039	0.661591	2	0.453321	-6.24056	0.00295118	0.0506003	0.999999	0.996128	0.936422	1	1	0.794025	1.882	0	6.41625	4.42581	0	0	-1.24278	1.58221	0	-0.0100228	-0.0664111	0	0	0.156355	1	1	1	1	1	1
ENSG00000102924.12	CBLN1	7:12214254:rs2043539:G_A	G/A	A	2684	0.332844	2	0.469449	6.23822	0.947644	1	0.000202502	0.577315	1	0.810203	0.0306582	0	0	1.65653	1.23784	0	0	2.54389	-0.0105704	0	0.780715	0.693667	0	-0.0477616	-0.620415	1	1	0.0103238	1	1	1	0.221641
ENSG00000073910.22	FRY	7:12225245:rs10950398:G_A	G/A	A	1202	0.683565	2	0.450915	6.23822	1	1	0.00770093	1	1	0.087896	0.333697	0	0	1.03815	0	0	0	3.82872	0	0	1.0007	0	0	-0.769689	-0.401543	1	1	0.0954491	1	1	0.700575	0.704794
ENSG00000091428.18	RAPGEF4	7:12225245:rs10950398:G_A	G/A	A	1202	0.683565	2	0.450915	-6.23785	0.348578	0.386507	0.148375	0.576888	0.89532	0.128997	0.580469	1.18739	0	0	1.28296	2.43905	0	0.780471	-0.4296	0.578822	-1.01617	1.3037	-0.126599	0.859216	0.283727	1	1	0.561548	1	1	0.82988	0.931727
ENSG00000171385.9	KCND3	7:12242825:rs7805419:T_C	T/C	C	2747	0.378059	2	0.467419	6.23775	1	1	2.9888e-05	1	0.265242	1	0.406588	0	0	2.50948	0	0	0	1.74416	0	0	0.86893	0	-0.344403	0	-0.243735	1	1	0.00323029	1	1	1	0.796664
ENSG00000177614.11	PGBD5	7:12223752:rs11974335:G_T	G/T	T	1039	0.661591	2	0.453321	6.23611	0.999999	1	0.712565	1	1	0.183066	0.0437673	0	0	1.50342	0	0	0	4.4695	0	0	0.11334	0	0	-0.359517	0.895649	1	1	1	1	1	0.943118	0.264268
ENSG00000125166.13	GOT2	7:12223752:rs11974335:G_T	G/T	T	1039	0.661591	2	0.453321	6.23555	1	1	0.683478	1	1	0.692878	0.642987	0	0	0	0	0	2.38718	6.35153	0	0	0.112814	0	0	0.163996	0.191994	1	1	1	1	1	1	0.968423
ENSG00000156687.11	UNC5D	7:12225245:rs10950398:G_A	G/A	A	1202	0.683565	2	0.450915	6.2351	1	1	0.185347	1	1	0.645133	0.794765	0	0	0.889887	0	0	0.245702	5.94529	0	0	0.518192	0	0	-0.224151	-0.112654	1	1	0.639602	1	1	1	1
ENSG00000180901.11	KCTD2	7:12244161:rs1990622:A_G	A/G	G	2683	0.261355	2	0.472233	6.23482	0.999999	1	0.000454634	1	1	1	0.176999	0	0	2.92513	0	0	0	1.25981	0	0	0.668359	0	0	0	-0.391323	1	1	0.0151734	1	1	1	0.52555
ENSG00000102921.8	N4BP1	7:12225245:rs10950398:G_A	G/A	A	1202	0.683565	2	0.450915	6.23477	1	1	0.0433041	1	1	0.244429	0.835375	0	0	3.02729	0	0	0	0.672633	0	0	0.766134	0	0	-0.52731	-0.0861215	1	1	0.285385	1	1	0.986656	1
ENSG00000122733.12	PHF24	7:12223752:rs11974335:G_T	G/T	T	1039	0.661591	2	0.453321	6.23361	0.999999	1	0.201289	1	1	0.557861	0.777327	0	0	0.317273	0	0	1.67235	5.13369	0	0	0.475631	0	0	-0.256938	0.124527	1	1	0.667518	1	1	1	1
ENSG00000180901.11	KCTD2	7:12244382:rs1990620:A_G	A/G	G	2757	0.267575	2	0.470076	6.23159	0.999999	1	0.000459107	1	1	0.999999	0.187427	0	0	2.93895	0	0	0	1.28714	0	0	0.650358	0	0	0	-0.374093	1	1	0.0151734	1	1	1	0.537086
ENSG00000134716.11	CYP2J2	7:12225245:rs10950398:G_A	G/A	A	1202	0.683565	2	0.450915	-6.23102	0.0158743	1	0.999999	0.00049913	0.90381	0.73419	1	2.93149	0	0	3.15257	2.4943	1.03604	0	-0.47336	0	0	4.93913	-0.0661272	-0.0826085	0	0.461209	1	1	0.0210834	1	1	1
ENSG00000177098.8	SCN4B	7:12223752:rs11974335:G_T	G/T	T	1039	0.661591	2	0.453321	6.22847	1	1	0.300781	0.143552	1	0.457272	0.473356	0	0	1.7252	0	0	1.23189	2.07634	0	0	0.457927	-2.08623	0	0.390359	-0.375533	1	1	0.807061	0.943739	1	1	0.845925
ENSG00000151067.22	CACNA1C	7:12225245:rs10950398:G_A	G/A	A	1202	0.683565	2	0.450915	6.2267	1	1	0.795746	1	1	1	0.198149	0	0	2.70448	0	0	0	2.87838	0	0	0.0651325	0	0	0	0.540623	1	1	1	1	1	1	0.548811
ENSG00000180901.11	KCTD2	7:12243703:rs7791726:G_C	G/C	C	2682	0.261479	2	0.472409	6.22496	0.999998	1	0.000473349	1	1	1	0.183537	0	0	2.92255	0	0	0	1.26783	0	0	0.666817	0	0	0	-0.385559	1	1	0.0151734	1	1	1	0.535336
ENSG00000169641.13	LUZP1	7:12244161:rs1990622:A_G	A/G	G	2683	0.261355	2	0.472233	6.22487	0.999999	1	0.36056	1	1	0.231292	0.21918	0	0	3.42944	0	0	0	1.11836	0	0	0.224609	0	0	0.243196	0.378263	1	1	0.886751	1	1	0.986656	0.57778
ENSG00000120903.13	CHRNA2	7:12244161:rs1990622:A_G	A/G	G	2683	0.261355	2	0.472233	6.22402	0.19843	0.166599	0.999998	1	1	0.328585	0.0193532	0	0.740322	0	0	0	0.845451	4.74196	-0.305485	0.697827	0	0	0	0.247567	0.467813	1	1	1	1	1	1	0.177785
ENSG00000106608.16	URGCP	7:12225245:rs10950398:G_A	G/A	A	1202	0.683565	2	0.450915	6.2234	0.999999	1	0.584926	1	1	0.999999	0.108297	0	0	2.8133	0	0	0	2.60514	0	0	0.137054	0	0	0	0.672897	1	1	1	1	1	1	0.417947
ENSG00000162639.16	HENMT1	7:12225245:rs10950398:G_A	G/A	A	1202	0.683565	2	0.450915	6.22294	1	1	0.201508	1	1	0.857347	0.28161	0	0	0.258072	0	0	2.41406	4.74202	0	0	0.588773	0	0	0.103078	-0.549527	1	1	0.667518	1	1	1	0.647606
ENSG00000255374.3	TAS2R43	2:134947988:rs1979033:G_A	A/G	G	1266	0.0758349	2	0.43207	6.22207	0.211049	0.769951	0.43373	0.59272	0.637182	0.0205373	0.91355	0.560464	1.27538	0	1.22011	1.47427	1.17279	1.25113	0.732544	-0.32748	-0.652087	-1.30417	0.493266	1.396	0.0576496	1	1	0.959818	1	1	0.365078	1
ENSG00000156140.10	ADAMTS3	7:12225245:rs10950398:G_A	G/A	A	1202	0.683565	2	0.450915	6.22196	0.999999	1	0.780942	1	1	0.999999	0.0781753	0	0	1.7769	0	0	0	4.8312	0	0	0.0712001	0	0	0	0.753196	1	1	1	1	1	1	0.358582
ENSG00000102924.12	CBLN1	7:12194293:rs6460891:T_A	T/A	A	2632	0.846285	2	0.278495	6.22147	0.821611	1	0.00592269	0.751871	1	1	0.83716	0	0	2.03878	1.10656	0	0	3.113	-0.0303512	0	0.647133	-0.419178	0	0	-0.066424	1	1	0.0776849	1	1	1	1
ENSG00000137054.16	POLR1E	7:12225245:rs10950398:G_A	G/A	A	1202	0.683565	2	0.450915	6.22145	0.528094	0.0363987	1	0.497007	0.563485	0.801314	0.172375	0.631873	0	0	0.686592	3.11121	1.59304	1.92671	-0.233168	1.43075	0	-1.36735	-0.469764	-0.0908561	0.450769	1	1	1	1	1	1	0.519238
ENSG00000255374.3	TAS2R43	2:136177824:rs4954575:G_A	G/A	A	2758	0.000283884	2	0.335932	-6.22111	0.0653622	0.695518	0.0196587	0.207809	0.398053	0.00226781	0.321209	0.0091518	0.327896	0.656849	5.76143	1.22456	0	0.737866	-0.702438	-0.276217	1.09364	1.86959	-0.589749	-0.959472	-0.36075	0.980523	1	0.180967	1	1	0.139264	0.689962
ENSG00000183166.11	CALN1	7:12223752:rs11974335:G_T	G/T	T	1039	0.661591	2	0.453321	6.22025	0.999999	1	0.625417	0.666045	1	0.889149	0.305708	0	0	0.313308	6.81081	0	1.49888	5.48994	0	0	0.211338	0.977741	0	-0.0722549	0.525403	1	1	1	1	1	1	0.675813
ENSG00000171385.9	KCND3	7:12228211:rs13229988:A_G	A/G	G	2559	0.190589	2	0.470106	6.21993	0.999999	1	0.000856138	1	0.968064	1	0.775944	0	0	2.8127	0	0	0	1.81191	0	0	0.672149	0	-0.0131897	0	-0.0896649	1	1	0.0214193	1	1	1	1
ENSG00000187189.11	TSPYL4	7:12223752:rs11974335:G_T	G/T	T	1039	0.661591	2	0.453321	6.21861	0.999999	1	0.53371	1	1	0.419588	0.252746	0	0	0.663004	0	0	0.57789	5.85865	0	0	0.281839	0	0	-0.430741	0.613122	1	1	1	1	1	1	0.614137
ENSG00000184194.5	GPR173	7:12225245:rs10950398:G_A	G/A	A	1202	0.683565	2	0.450915	6.21842	0.955891	1	0.35106	0.969322	1	0.359858	0.839834	0.378675	0	2.58262	1.85176	0	0.195125	1.10577	0.0190966	0	0.456842	-0.0698888	0	-0.392235	0.0761792	1	1	0.875868	1	1	1	1
ENSG00000175766.13	EIF4E1B	7:12215885:rs6460902:G_A	G/A	A	2754	0.0855215	2	0.474946	6.21744	1	1	0.227835	1	1	0.0859389	0.00119509	0	0	2.51126	0	0	0.218716	1.12179	0	0	-0.38219	0	0	0.585242	1.0546	1	1	0.707598	1	1	0.695912	0.0403641
ENSG00000101146.13	RAE1	7:12225245:rs10950398:G_A	G/A	A	1202	0.683565	2	0.450915	6.21711	1	1	0.00821075	1	1	1	0.224854	0	0	2.36177	0	0	0	2.57528	0	0	0.647584	0	0	0	-0.472452	1	1	0.0989924	1	1	1	0.583627
ENSG00000101290.14	CDS2	7:12223752:rs11974335:G_T	G/T	T	1039	0.661591	2	0.453321	6.21657	1	1	0.727475	0.350629	1	0.509803	0.129485	0	0	1.90864	0.157376	0	0.13383	3.11098	0	0	-0.160807	2.25438	0	0.363454	0.83055	1	1	1	1	1	1	0.455985
ENSG00000163125.15	RPRD2	7:12223752:rs11974335:G_T	G/T	T	1039	0.661591	2	0.453321	6.21643	0.926615	1	0.673055	0.637414	1	1	0.00882241	0.0281182	0	3.45875	0.318027	0	0	0	-0.0452495	0	-0.165008	-1.19566	0	0	1.40001	1	1	1	1	1	1	0.110875
ENSG00000113209.9	PCDHB5	3:101548541:rs13062095:T_C	C/T	T	2757	0.0580858	0	0.31556	-6.21614	0.0199556	0.556942	1	0.00267851	1	1	0.183924	4.1789	0.0619879	0	7.73101	0	0	0.303507	-0.636246	-0.335572	0	3.873	0	0	0.270666	0.523494	1	1	0.076993	1	1	0.535336
ENSG00000169641.13	LUZP1	7:12243703:rs7791726:G_C	G/C	C	2682	0.261479	2	0.472409	6.21458	1	1	0.376659	1	1	0.225852	0.206683	0	0	3.43847	0	0	0	1.10457	0	0	0.217261	0	0	0.246087	0.388696	1	1	0.906261	1	1	0.986656	0.558458
ENSG00000166167.18	BTRC	7:12225245:rs10950398:G_A	G/A	A	1202	0.683565	2	0.450915	6.21444	1	1	0.0453579	1	1	1	0.844645	0	0	1.73677	0	0	0	4.58881	0	0	0.5744	0	0	0	-0.0898015	1	1	0.29247	1	1	1	1
ENSG00000070718.12	AP3M2	7:12225245:rs10950398:G_A	G/A	A	1202	0.683565	2	0.450915	6.21433	1	1	0.624906	1	1	0.312594	0.906124	0	0	0.312598	0	0	1.76504	5.72808	0	0	0.243146	0	0	0.619012	-0.0649391	1	1	1	1	1	1	1
ENSG00000140284.11	SLC27A2	7:12223752:rs11974335:G_T	G/T	T	1039	0.661591	2	0.453321	6.21411	1	1	0.71974	1	1	1	0.900665	0	0	1.1316	0	0	0	6.45806	0	0	0.120595	0	0	0	0.0596869	1	1	1	1	1	1	1
ENSG00000140992.19	PDPK1	7:12223752:rs11974335:G_T	G/T	T	1039	0.661591	2	0.453321	6.21409	1	1	0.836549	1	1	1	0.0226906	0	0	2.80533	0	0	0	2.15638	0	0	-0.0651523	0	0	0	1.27781	1	1	1	1	1	1	0.193407
ENSG00000120899.18	PTK2B	7:12223752:rs11974335:G_T	G/T	T	1039	0.661591	2	0.453321	6.21386	1	1	0.508981	1	1	0.210155	0.0889	0	0	1.72647	0	0	0.165455	3.02983	0	0	-0.21018	0	0	0.470074	0.641156	1	1	1	1	1	0.977559	0.383107
ENSG00000107745.19	MICU1	7:12223752:rs11974335:G_T	G/T	T	1039	0.661591	2	0.453321	6.21235	1	1	0.501902	1	1	0.914992	0.884474	0	0	0.72642	0	0	1.51387	5.61381	0	0	0.293729	0	0	0.0550141	-0.0752124	1	1	1	1	1	1	1
ENSG00000131871.15	SELENOS	7:12225245:rs10950398:G_A	G/A	A	1202	0.683565	2	0.450915	-6.21121	0.842353	0.305181	0.999999	0.797986	0.891192	0.771533	1	1.67119	0.629669	0	3.05891	6.71492	0.877845	0	-0.0766864	-0.806695	0	0.496383	-0.110734	0.0981562	0	1	1	1	1	1	1	1
ENSG00000168032.10	ENTPD3	7:12242825:rs7805419:T_C	T/C	C	2747	0.378059	2	0.467419	6.21103	0.999999	1	1	0.563387	1	0.0320925	4.48259e-06	0	0	0	0	0	2.154	4.74468	0	0	0	-0.396466	0	0.40617	0.76217	1	1	1	1	1	0.437949	0.00244534
ENSG00000149972.11	CNTN5	7:12223752:rs11974335:G_T	G/T	T	1039	0.661591	2	0.453321	6.20964	0.999999	1	0.201325	0.0608101	0.840793	0.638398	0.00215548	0	0	0	0	0	0.34253	5.80543	0	0	-0.567111	3.61515	0.118866	0.241902	1.60331	1	1	0.667518	0.568542	1	1	0.0553587
ENSG00000198915.11	RASGEF1A	7:12225245:rs10950398:G_A	G/A	A	1202	0.683565	2	0.450915	6.20878	1	1	0.0568584	1	1	1	0.316585	0	0	1.67179	0	0	0	3.76041	0	0	0.422442	0	0	0	-0.334405	1	1	0.328272	1	1	1	0.687079
ENSG00000213578.6	CPLX3	7:12227595:rs4721057:A_G	A/G	G	2626	0.136968	2	0.472391	6.20819	0.403398	1	1	0.995789	1	0.57286	0.0810305	0.616293	0	0	1.14524	0	3.09404	3.37156	0.186337	0	0	0.00695725	0	0.141037	0.366309	1	1	1	1	1	1	0.364907
ENSG00000113209.9	PCDHB5	3:101555963:rs9825208:G_T	G/T	T	2757	0.937785	2	0.422379	-6.20675	0.214508	0.483184	0.999997	0.920581	1	1	0.11448	4.23183	0	0	12.9908	0	0	0.301743	-0.343621	0.315286	0	-0.114801	0	0	-0.30429	1	1	1	1	1	1	0.430512
ENSG00000178662.16	CSRNP3	7:12223752:rs11974335:G_T	G/T	T	1039	0.661591	2	0.453321	6.20672	1	1	0.78924	0.138319	1	0.651676	0.94538	0	0	1.5897	0	0	0.562692	4.93211	0	0	0.128556	2.5132	0	0.256711	0.0390652	1	1	1	0.932017	1	1	1
ENSG00000111291.8	GPRC5D	19:37587870:rs57654288:G_A	G/A	A	2753	0.833807	2	0.348166	-6.20551	0.225847	0.806958	0.999997	0.215498	0.190911	0.117988	0.00310142	0.440908	2.16769	0	0	2.25455	1.87415	0.460044	0.450734	-0.175715	0	1.28247	-0.925504	-0.469141	-0.721108	1	1	1	1	1	0.798649	0.0627697
ENSG00000137501.17	SYTL2	18:54812256:rs8092503:A_G	A/G	G	2755	0.497852	2	0.214701	-6.204	1	0.590445	0.788676	1	0.834399	0.0968691	0.421468	0	0.194006	2.19221	0	0	0.737535	1.12386	0	-0.404241	-0.153398	0	-0.0605958	-0.758579	0.352843	1	1	1	1	1	0.730478	0.804993
ENSG00000136854.21	STXBP1	7:12223752:rs11974335:G_T	G/T	T	1039	0.661591	2	0.453321	6.2035	1	1	0.756029	1	1	0.603375	0.080101	0	0	0.377186	0	0	1.8461	5.10176	0	0	0.118939	0	0	-0.234373	0.777804	1	1	1	1	1	1	0.362534
ENSG00000198673.10	TAFA2	7:12244382:rs1990620:A_G	A/G	G	2757	0.267575	2	0.470076	6.20311	0.999999	1	0.0364312	1	1	0.251739	0.781288	0	0	0.963578	0	0	0.0539498	4.55382	0	0	0.625211	0	0	-0.365225	-0.085733	1	1	0.262499	1	1	0.986794	1
ENSG00000182836.10	PLCXD3	7:12233870:rs1054169:G_A	G/A	A	2619	0.23918	2	0.468118	6.20005	1	1	0.0223424	1	1	0.196249	0.728193	0	0	0.866269	0	0	1.71678	2.90476	0	0	0.742146	0	0	-0.436199	-0.118425	1	1	0.198583	1	1	0.961865	1
ENSG00000123119.12	NECAB1	7:12223752:rs11974335:G_T	G/T	T	1039	0.661591	2	0.453321	6.19962	1	1	0.690509	1	1	0.151637	0.774508	0	0	2.06806	0	0	0.173808	3.08036	0	0	-0.194614	0	0	0.826176	0.165719	1	1	1	1	1	0.876107	1
ENSG00000134709.11	HOOK1	7:12225245:rs10950398:G_A	G/A	A	1202	0.683565	2	0.450915	6.19943	1	1	0.054872	1	1	1	0.310369	0	0	1.73316	0	0	0	4.11033	0	0	0.524619	0	0	0	-0.422387	1	1	0.323931	1	1	1	0.680304
ENSG00000113296.14	THBS4	7:12223752:rs11974335:G_T	G/T	T	1039	0.661591	2	0.453321	-6.19938	0.0115997	0.392111	1	0.278306	0.488125	1	1	0.937583	3.19884	0	7.17453	1.98505	0	0	-1.16477	0.764466	0	-2.47359	0.637608	0	0	0.382224	1	1	1	1	1	1
ENSG00000137501.17	SYTL2	18:54807931:rs7243785:A_G	A/G	G	2756	0.496351	2	0.213716	-6.19897	1	0.590131	0.761249	1	0.856662	0.104355	0.392343	0	0.203522	2.16105	0	0	0.753721	1.10588	0	-0.405542	-0.173951	0	-0.0521953	-0.745201	0.375971	1	1	1	1	1	0.751796	0.778348
ENSG00000198719.9	DLL1	7:12225245:rs10950398:G_A	G/A	A	1202	0.683565	2	0.450915	-6.19815	0.0975202	0.906106	1	0.624742	0.401794	0.150762	1	1.20644	2.83245	0	2.16438	0.851539	1.9318	0	-0.608352	0.088286	0	0.902752	0.645952	-0.462407	0	1	1	1	1	1	0.876107	1
ENSG00000089737.17	DDX24	7:12225245:rs10950398:G_A	G/A	A	1202	0.683565	2	0.450915	6.19753	1	1	0.632654	1	1	0.397336	0.622038	0	0	0.685685	0	0	2.09935	4.74763	0	0	0.213186	0	0	0.469815	0.243457	1	1	1	1	1	1	0.9597
ENSG00000163171.7	CDC42EP3	7:12225245:rs10950398:G_A	G/A	A	1202	0.683565	2	0.450915	6.19749	1	1	0.355732	0.166406	0.601677	0.868247	0.927158	0	0	1.52163	0	1.29986	0	3.96788	0	0	0.311365	-1.56965	0.357967	0.0421552	0.0343196	1	1	0.882633	1	1	1	1
ENSG00000134287.10	ARF3	7:12223752:rs11974335:G_T	G/T	T	1039	0.661591	2	0.453321	6.19737	1	1	0.111792	1	1	0.416795	0.000311479	0	0	0	0	0	0.856127	5.48175	0	0	-0.406506	0	0	0.274636	1.37156	1	1	0.487724	1	1	1	0.018364
ENSG00000184349.13	EFNA5	7:12225245:rs10950398:G_A	G/A	A	1202	0.683565	2	0.450915	6.19728	0.999999	1	0.0341067	1	1	0.999999	0.938455	0	0	3.04554	0	0	0	2.3568	0	0	0.622681	0	0	0	-0.0370886	1	1	0.251419	1	1	1	1
ENSG00000264364.3	DYNLL2	7:12223752:rs11974335:G_T	G/T	T	1039	0.661591	2	0.453321	6.19689	1	0.500875	1	1	1	0.0598754	0.680926	0	0.652139	0	0	0	2.91055	3.80495	0	0.314066	0	0	0	0.689238	-0.130438	1	1	1	1	1	0.584022	0.997215
ENSG00000108947.5	EFNB3	7:12223752:rs11974335:G_T	G/T	T	1039	0.661591	2	0.453321	6.19655	0.999999	1	0.805414	1	1	0.654638	0.223942	0	0	0.151995	0	0	1.27076	6.56636	0	0	0.114037	0	0	-0.244016	0.596662	1	1	1	1	1	1	0.582378
ENSG00000144827.9	ABHD10	7:12223752:rs11974335:G_T	G/T	T	1039	0.661591	2	0.453321	6.19554	0.401984	1	0.768276	1	1	0.0978657	0.685047	0	0	0.448765	0	0	1.81886	4.21237	0.301072	0	-0.183194	0	0	0.977506	-0.245207	1	1	1	1	1	0.730478	0.99863
ENSG00000135632.12	SMYD5	7:12225245:rs10950398:G_A	G/A	A	1202	0.683565	2	0.450915	6.19446	1	1	0.6023	1	1	0.567338	0.0203731	0	0	2.76087	0	0	0.31445	1.37531	0	0	0.219841	0	0	-0.300296	1.0803	1	1	1	1	1	1	0.181677
ENSG00000151502.11	VPS26B	7:12223752:rs11974335:G_T	G/T	T	1039	0.661591	2	0.453321	6.19423	0.999999	1	0.931597	1	1	0.999999	0.100645	0	0	2.0121	0	0	0	4.11735	0	0	0.0221832	0	0	0	0.752974	1	1	1	1	1	1	0.405985
ENSG00000196187.12	TMEM63A	7:12223752:rs11974335:G_T	G/T	T	1039	0.661591	2	0.453321	-6.19253	0.907304	0.613666	1	0.118722	0.287046	0.0473329	1	0.0368322	0.467038	0	4.42035	3.12154	4.61098	0	0.0331727	-0.274297	0	2.17331	0.602775	-0.450766	0	1	1	1	0.864654	1	0.52631	1
ENSG00000057704.13	TMCC3	7:12223752:rs11974335:G_T	G/T	T	1039	0.661591	2	0.453321	-6.19235	0.999999	0.628504	0.999999	0.577135	0.196236	0.00806187	1	0	0.413431	0	9.15459	4.8032	4.02873	0	0	-0.194935	0	0.847209	0.791417	-0.645899	0	1	1	1	1	1	0.275736	1
ENSG00000184271.17	POU6F1	7:12223752:rs11974335:G_T	G/T	T	1039	0.661591	2	0.453321	6.19103	1	1	0.503687	0.504197	1	0.295815	0.163362	0	0	1.97499	0.214569	0	0	3.05507	0	0	0.24566	-1.51155	0	-0.449794	0.692663	1	1	1	1	1	1	0.509596
ENSG00000050405.13	LIMA1	7:12223752:rs11974335:G_T	G/T	T	1039	0.661591	2	0.453321	-6.18831	0.672761	0.235575	0.999999	0.0012909	0.0856509	0.0697237	1	1.12127	3.18209	0	8.91536	1.30956	0.30096	0	-0.163565	-0.884234	0	6.10524	1.32518	-0.560289	0	1	1	1	0.0437551	1	0.622463	1
ENSG00000100138.15	SNU13	7:12223752:rs11974335:G_T	G/T	T	1039	0.661591	2	0.453321	6.18742	1	1	1	1	1	0.0653491	0.588376	0	0	0	0	0	2.44003	5.96893	0	0	0	0	0	0.650956	0.179292	1	1	1	1	1	0.601128	0.936993
ENSG00000115839.17	RAB3GAP1	7:12223752:rs11974335:G_T	G/T	T	1039	0.661591	2	0.453321	6.1871	1	1	0.806196	1	1	0.0397713	0.627478	0	0	1.44682	0	0	0	4.57347	0	0	-0.0958828	0	0	0.954784	-0.277112	1	1	1	1	1	0.479741	0.963869
ENSG00000144635.9	DYNC1LI1	20:6781118:rs235770:T_C	T/C	C	2754	0.0139577	0	0.341322	6.18631	1	1	0.558337	0.348672	0.939092	0.483746	0.277665	0	0	0.965519	0	0.618359	1.20871	3.43638	0	0	0.21417	-0.870581	0.0441437	-0.246931	0.372379	1	1	1	1	1	1	0.641789
ENSG00000166073.10	GPR176	7:12225245:rs10950398:G_A	G/A	A	1202	0.683565	2	0.450915	6.18624	1	1	0.12686	1	0.724139	0.932134	0.516547	0	0	0.901032	0	0	0	5.7002	0	0	0.527065	0	-0.153185	0.0273904	-0.272055	1	1	0.520854	1	1	1	0.877434
ENSG00000185634.12	SHC4	7:12223752:rs11974335:G_T	G/T	T	1039	0.661591	2	0.453321	-6.18564	0.516726	1	1	0.100981	0.156846	0.00105539	1	0.702295	0	0	0	2.82891	4.25818	0	-0.177019	0	0	2.45262	1.07174	-1.04601	0	1	1	1	0.775141	1	0.107171	1
ENSG00000074590.13	NUAK1	7:12223752:rs11974335:G_T	G/T	T	1039	0.661591	2	0.453321	6.18526	1	1	0.999999	1	1	0.192182	0.243424	0	0	0	0	0	2.5874	6.09461	0	0	0	0	0	0.474918	0.406348	1	1	1	1	1	0.96093	0.605645
ENSG00000169641.13	LUZP1	7:12244382:rs1990620:A_G	A/G	G	2757	0.267575	2	0.470076	6.18455	0.999998	1	0.491825	1	1	0.200876	0.162449	0	0	3.46411	0	0	0	1.10293	0	0	0.166696	0	0	0.266603	0.425529	1	1	1	1	1	0.961865	0.50893
ENSG00000143340.6	FAM163A	7:12223752:rs11974335:G_T	G/T	T	1039	0.661591	2	0.453321	6.18368	0.917113	1	0.77505	1	1	0.887941	0.0137031	1.04726	0	0	0	0	0.615362	5.14812	-0.037287	0	-0.117014	0	0	-0.0658879	1.02714	1	1	1	1	1	1	0.144976
ENSG00000168032.10	ENTPD3	7:12233870:rs1054169:G_A	G/A	A	2619	0.23918	2	0.468118	6.18316	1	1	0.816467	1	1	0.126445	1.48883e-06	0	0	0	0	0	2.32946	4.4588	0	0	-0.0398898	0	0	0.319306	0.875079	1	1	1	1	1	0.822906	0.00201141
ENSG00000019485.13	PRDM11	7:12225245:rs10950398:G_A	G/A	A	1202	0.683565	2	0.450915	6.18284	0.999999	1	0.259819	1	1	1	0.164516	0	0	2.65711	0	0	0	2.3726	0	0	0.289356	0	0	0	0.601781	1	1	0.750141	1	1	1	0.509596
ENSG00000152217.19	SETBP1	7:12225245:rs10950398:G_A	G/A	A	1202	0.683565	2	0.450915	6.18273	1	1	0.00468704	0.143149	1	0.315704	0.167319	0	0	1.79537	0.0734094	0	0	2.87072	0	0	0.797747	-2.5797	0	-0.266823	-0.49876	1	1	0.0636401	0.943739	1	1	0.51433
ENSG00000151276.23	MAGI1	7:12223752:rs11974335:G_T	G/T	T	1039	0.661591	2	0.453321	6.18218	0.999999	1	0.827597	1	1	0.876701	0.0806313	0	0	0	0	0	2.382	5.49174	0	0	0.0733146	0	0	-0.0630005	0.678687	1	1	1	1	1	1	0.364324
ENSG00000145147.20	SLIT2	7:12223752:rs11974335:G_T	G/T	T	1039	0.661591	2	0.453321	6.18141	1	0.995935	0.284805	0.0777113	1	0.288674	0.0490588	0	0	0.204377	2.26966	0	0.548868	4.54678	0	-0.00236688	-0.612053	4.47654	0	0.627171	1.16831	1	1	0.789275	0.664481	1	1	0.280925
ENSG00000135362.14	PRR5L	7:12223752:rs11974335:G_T	G/T	T	1039	0.661591	2	0.453321	-6.17924	0.999999	0.208517	1	0.114648	0.0300062	0.0227379	1	0	0.537802	0	6.89227	3.17455	4.23541	0	0	-0.515913	0	2.44121	1.35359	-0.566987	0	1	1	1	0.837243	1	0.37235	1
ENSG00000175766.13	EIF4E1B	7:12229791:rs3173615:C_G	C/G	G	2755	0.23542	2	0.466425	6.17723	1	1	0.359387	1	1	0.169621	0.00639756	0	0	2.60702	0	0	0.329043	1.27307	0	0	-0.293991	0	0	0.469558	0.905914	1	1	0.886751	1	1	0.905762	0.0939416
ENSG00000107518.18	ATRNL1	7:12223752:rs11974335:G_T	G/T	T	1039	0.661591	2	0.453321	6.17602	1	1	0.501031	1	1	0.763898	0.695197	0	0	1.75848	0	0	0	4.80592	0	0	0.245932	0	0	0.106896	-0.209216	1	1	1	1	1	1	1
ENSG00000132694.18	ARHGEF11	7:12223752:rs11974335:G_T	G/T	T	1039	0.661591	2	0.453321	6.17448	1	1	0.618826	0.824682	1	0.880419	0.0185775	0	0	1.81674	0	0	0	3.75612	0	0	-0.189869	-0.264056	0	-0.049771	1.29767	1	1	1	1	1	1	0.17327
ENSG00000198673.10	TAFA2	7:12243703:rs7791726:G_C	G/C	C	2682	0.261479	2	0.472409	6.17324	0.999999	1	0.0428402	1	1	0.401033	0.742105	0	0	0.935046	0	0	0.197199	4.50585	0	0	0.606876	0	0	-0.26722	-0.101526	1	1	0.285251	1	1	1	1
ENSG00000175137.11	SH3BP5L	7:12225245:rs10950398:G_A	G/A	A	1202	0.683565	2	0.450915	6.17263	1	1	0.0264064	1	1	1	0.545865	0	0	3.26154	0	0	0	1.01443	0	0	0.724452	0	0	0	-0.279788	1	1	0.220898	1	1	1	0.903201
ENSG00000163947.11	ARHGEF3	7:12225245:rs10950398:G_A	G/A	A	1202	0.683565	2	0.450915	6.17261	1	1	0.0171405	1	1	1	0.23878	0	0	1.66683	0	0	0	4.1322	0	0	0.678634	0	0	0	-0.497251	1	1	0.165999	1	1	1	0.5985
ENSG00000025423.11	HSD17B6	7:12223752:rs11974335:G_T	G/T	T	1039	0.661591	2	0.453321	-6.17162	8.19842e-06	1	1	0.690306	0.83758	0.753155	1	4.26531	0	0	0.296925	0	0	0	-0.754739	0	0	0.686818	0.0854487	0.058635	0	0.0013946	1	1	1	1	1	1
ENSG00000107758.15	PPP3CB	7:12223752:rs11974335:G_T	G/T	T	1039	0.661591	2	0.453321	6.17042	1	1	0.529828	1	1	0.319283	0.376493	0	0	0.177639	0	0	1.02753	6.42193	0	0	-0.269866	0	0	0.504166	0.449625	1	1	1	1	1	1	0.759734
ENSG00000138640.15	FAM13A	7:12223752:rs11974335:G_T	G/T	T	1039	0.661591	2	0.453321	6.16846	1	1	0.0714008	1	0.0836703	1	0.709347	0	0	1.79932	0	0	0	3.78769	0	0	0.597806	0	-0.987758	0	0.193602	1	1	0.361427	1	1	1	1
ENSG00000166801.15	FAM111A	7:12223752:rs11974335:G_T	G/T	T	1039	0.661591	2	0.453321	-6.16809	0.097635	0.976882	0.999999	0.105131	0.198719	1	1	0.279187	4.15102	0	4.7731	5.84307	0	0	-0.619551	0.0209964	0	3.00056	0.959167	0	0	1	1	1	0.79083	1	1	1
ENSG00000276547.1	PCDHGB5	3:101548541:rs13062095:T_C	C/T	T	2757	0.0580858	0	0.31556	-6.16662	0.114191	0.59236	1	0.681568	0.664705	1	0.187875	3.29135	1.36891	0	16.5145	0.782438	0	0	-0.485041	-0.306619	0	0.511307	-0.259906	0	0.24343	1	1	1	1	1	1	0.537184
ENSG00000182256.13	GABRG3	7:12223752:rs11974335:G_T	G/T	T	1039	0.661591	2	0.453321	6.16619	1	1	0.904498	1	1	0.211467	0.596546	0	0	0.614	0	0	1.81574	5.31138	0	0	-0.0635837	0	0	0.780593	0.332041	1	1	1	1	1	0.977559	0.943082
ENSG00000189410.12	SH2D5	7:12223752:rs11974335:G_T	G/T	T	1039	0.661591	2	0.453321	6.16596	0.847922	1	0.717916	1	1	0.149373	0.170475	0.0581607	0	0.60569	0	0	0.712775	4.41697	-0.0594989	0	-0.159471	0	0	0.512477	0.50718	1	1	1	1	1	0.875501	0.517108
ENSG00000187323.12	DCC	7:12225245:rs10950398:G_A	G/A	A	1202	0.683565	2	0.450915	6.16441	1	1	0.00042698	0.826131	1	0.0193941	0.129775	0	0	1.16824	0	0	0	2.56517	0	0	1.32571	-0.214398	0	-1.07164	-0.633266	1	1	0.0151734	1	1	0.365078	0.455985
ENSG00000129521.14	EGLN3	7:12223752:rs11974335:G_T	G/T	T	1039	0.661591	2	0.453321	-6.16401	1.48795e-05	0.999999	0.999999	0.985417	0.00505621	0.999382	1	3.38125	0	0	4.48441	0	0	0	-1.35875	0	0	0.038387	2.25271	0.00017607	0	0.00236496	1	1	1	0.893602	1	1
ENSG00000162728.5	KCNJ9	7:12244161:rs1990622:A_G	A/G	G	2683	0.261355	2	0.472233	6.16315	1	1	0.532059	1	1	0.00902901	0.123917	0	0	2.0338	0	0	1.44877	1.55446	0	0	-0.193965	0	0	0.861709	0.492304	1	1	1	1	1	0.282002	0.445243
ENSG00000241973.11	PI4KA	7:12223752:rs11974335:G_T	G/T	T	1039	0.661591	2	0.453321	6.1627	0.999999	1	0.681319	1	1	0.48066	0.114575	0	0	1.70472	0	0	0	3.99471	0	0	0.127435	0	0	-0.184728	0.706739	1	1	1	1	1	1	0.430512
ENSG00000080546.13	SESN1	7:12225245:rs10950398:G_A	G/A	A	1202	0.683565	2	0.450915	6.16067	0.906742	0.964895	0.0682174	1	0.874969	1	0.691009	0	0	3.03127	0	1.30474	0	0.230943	-0.0309479	0.0260462	0.906489	0	-0.158521	0	-0.207855	1	1	0.355535	1	1	1	1
ENSG00000163818.17	LZTFL1	7:12223752:rs11974335:G_T	G/T	T	1039	0.661591	2	0.453321	6.16059	0.999999	1	0.217371	1	1	1	0.557048	0	0	1.73375	0	0	0	4.30119	0	0	0.435856	0	0	0	-0.324387	1	1	0.691799	1	1	1	0.911825
ENSG00000169258.7	GPRIN1	7:12225245:rs10950398:G_A	G/A	A	1202	0.683565	2	0.450915	6.16026	0.999999	1	0.853978	1	1	1	0.0357263	0	0	1.88924	0	0	0	4.35445	0	0	0.0372781	0	0	0	0.730122	1	1	1	1	1	1	0.240729
ENSG00000135824.12	RGS8	7:12225245:rs10950398:G_A	G/A	A	1202	0.683565	2	0.450915	6.15995	0.583343	1	1	0.123949	1	0.361782	0.0142979	0.0812522	0	0	1.86974	0	0.219415	7.06702	-0.148536	0	0	-3.2182	0	0.327496	0.734911	1	1	1	0.886008	1	1	0.147204
ENSG00000183775.11	KCTD16	7:12244382:rs1990620:A_G	A/G	G	2757	0.267575	2	0.470076	6.15794	0.999997	1	0.296169	1	1	0.345532	0.91044	0	0	2.18474	0	0	0.0750844	3.19255	0	0	0.288757	0	0	0.321328	0.0371318	1	1	0.802724	1	1	1	1
ENSG00000204843.12	DCTN1	7:12223752:rs11974335:G_T	G/T	T	1039	0.661591	2	0.453321	6.15779	0.999999	1	0.999999	1	1	0.990354	0.000560925	0	0	0	0	0	3.72053	4.33342	0	0	0	0	0	0.00372957	1.00193	1	1	1	1	1	1	0.0270302
ENSG00000134504.14	KCTD1	7:12223752:rs11974335:G_T	G/T	T	1039	0.661591	2	0.453321	6.15748	0.999998	1	0.964933	1	1	0.456457	0.0243683	0	0	1.56683	0	0	0	4.44304	0	0	0.0131645	0	0	-0.188155	0.97363	1	1	1	1	1	1	0.199963
ENSG00000153896.18	ZNF599	7:12223752:rs11974335:G_T	G/T	T	1039	0.661591	2	0.453321	-6.15708	0.19117	0.906588	0.999999	0.307114	0.210862	0.195766	1	2.07283	1.18696	0	5.56666	2.6727	0.776618	0	-0.498706	-0.08612	0	-1.90381	0.949689	-0.393427	0	1	1	1	1	1	0.961865	1
ENSG00000182836.10	PLCXD3	7:12242825:rs7805419:T_C	T/C	C	2747	0.378059	2	0.467419	6.1566	0.999997	1	0.00204755	0.0141724	1	0.213812	0.189597	0	0	0.207059	0	0	1.86681	3.17528	0	0	0.972713	-1.87051	0	-0.419111	-0.429277	1	1	0.0360359	0.227939	1	0.977763	0.537557
ENSG00000065361.15	ERBB3	7:12223752:rs11974335:G_T	G/T	T	1039	0.661591	2	0.453321	-6.1551	0.911766	0.217183	0.999999	0.0187202	0.088585	0.0151199	1	0.114322	0	0	2.58711	2.52846	5.0303	0	0.0228189	-0.447693	0	3.07996	0.87006	-0.513663	0	1	1	1	0.266222	1	0.334656	1
ENSG00000070961.15	ATP2B1	7:12225245:rs10950398:G_A	G/A	A	1202	0.683565	2	0.450915	6.1548	1	1	0.789691	1	1	0.486751	0.551272	0	0	1.62206	0	0	0.903435	4.14028	0	0	0.122657	0	0	0.398064	0.30345	1	1	1	1	1	1	0.906596
ENSG00000175707.9	KDF1	7:12223752:rs11974335:G_T	G/T	T	1039	0.661591	2	0.453321	6.15346	0.708019	0.76757	0.722246	1	1	1	0.161701	0	0.348797	3.11973	0	0	0	0.41007	0.158569	-0.214186	0.149591	0	0	0	0.613154	1	1	1	1	1	1	0.50841
ENSG00000104365.15	IKBKB	7:12223752:rs11974335:G_T	G/T	T	1039	0.661591	2	0.453321	-6.15295	1	0.17253	0.999999	0.322429	0.656583	1	1	0	6.73908	0	1.24182	4.07649	0	0	0	-0.708825	0	2.11837	-0.377147	0	0	1	1	1	1	1	1	1
ENSG00000088179.9	PTPN4	7:12223752:rs11974335:G_T	G/T	T	1039	0.661591	2	0.453321	6.15271	1	1	0.298889	1	1	1	0.742555	0	0	2.46651	0	0	0	3.41933	0	0	0.337462	0	0	0	0.189196	1	1	0.8043	1	1	1	1
ENSG00000124203.6	ZNF831	7:12225245:rs10950398:G_A	G/A	A	1202	0.683565	2	0.450915	6.15192	1	1	0.0504723	1	1	1	0.636851	0	0	2.39744	0	0	0	2.28653	0	0	0.366633	0	0	0	-0.135091	1	1	0.305092	1	1	1	0.966726
ENSG00000067606.17	PRKCZ	7:12223752:rs11974335:G_T	G/T	T	1039	0.661591	2	0.453321	6.1512	1	1	0.76949	1	1	0.928434	0.250411	0	0	0.323256	0	0	2.07051	5.65748	0	0	0.125732	0	0	-0.0454085	0.580366	1	1	1	1	1	1	0.612814
ENSG00000102924.12	CBLN1	7:12215885:rs6460902:G_A	G/A	A	2754	0.0855215	2	0.474946	6.15053	0.734246	1	0.000117254	0.705665	1	0.92082	0.0125369	0	0	1.63846	0.983826	0	0	2.48221	-0.0539536	0	0.803163	0.453019	0	-0.0196722	-0.688976	1	1	0.00749077	1	1	1	0.138831
ENSG00000198673.10	TAFA2	7:12226362:rs6966915:C_T	C/T	T	2758	0.250961	2	0.465192	6.15042	0.999999	1	0.0430205	1	1	0.248825	0.938721	0	0	0.979903	0	0	0.0514931	4.62799	0	0	0.605865	0	0	-0.367761	-0.0238276	1	1	0.285251	1	1	0.986656	1
ENSG00000185518.11	SV2B	7:12225245:rs10950398:G_A	G/A	A	1202	0.683565	2	0.450915	6.14957	1	1	0.470865	1	1	0.43019	0.969892	0	0	1.25381	0	0	1.202	4.15111	0	0	0.230519	0	0	0.313845	-0.0133594	1	1	0.992785	1	1	1	1
ENSG00000182255.7	KCNA4	7:12225245:rs10950398:G_A	G/A	A	1202	0.683565	2	0.450915	6.14944	1	1	0.0263245	1	1	0.999999	0.435838	0	0	1.86016	0	0	0	4.00714	0	0	0.636507	0	0	0	-0.372332	1	1	0.220897	1	1	1	0.81552
ENSG00000118322.14	ATP10B	7:12225245:rs10950398:G_A	G/A	A	1202	0.683565	2	0.450915	-6.14788	0.0343788	0.999999	1	0.599507	0.169178	0.944975	1	1.19237	0	0	6.73186	1.93812	4.21576	0	-0.519691	0	0	0.917204	0.928887	-0.0207236	0	0.771784	1	1	1	1	1	1
ENSG00000198673.10	TAFA2	7:12230893:rs3815535:G_A	G/A	A	2752	0.25084	2	0.46657	6.14749	1	1	0.0392369	1	1	0.249212	0.875193	0	0	1.00374	0	0	0.0230234	4.55915	0	0	0.616822	0	0	-0.366718	-0.0486308	1	1	0.270981	1	1	0.986656	1
ENSG00000255374.3	TAS2R43	2:134840058:rs10496731:T_G	T/G	G	2746	0.000853901	2	0.466497	-6.14751	0.716041	0.196457	0.0612721	0.440908	0.729135	0.0134203	0.16558	0.733921	0	0.583283	6.08914	1.81078	0.141111	0.601962	-0.125091	-0.743826	0.958575	1.07949	-0.232033	-0.951149	-0.534635	1	1	0.339257	1	1	0.326681	0.510728
ENSG00000175766.13	EIF4E1B	7:12227595:rs4721057:A_G	A/G	G	2626	0.136968	2	0.472391	6.14629	1	1	0.0671894	1	1	0.0409415	0.000615107	0	0	2.02239	0	0	0.233415	1.24532	0	0	-0.608041	0	0	0.712367	1.19327	1	1	0.355275	1	1	0.484833	0.0272702
ENSG00000120903.13	CHRNA2	7:12243703:rs7791726:G_C	G/C	C	2682	0.261479	2	0.472409	6.14426	0.20238	0.169796	1	1	1	0.328719	0.0199867	0	0.74934	0	0	0	0.845117	4.74555	-0.303812	0.694125	0	0	0	0.247706	0.465577	1	1	1	1	1	1	0.180291
ENSG00000176994.11	SMCR8	7:12225245:rs10950398:G_A	G/A	A	1202	0.683565	2	0.450915	6.14412	1	1	0.00722278	0.410086	0.490377	1	0.142081	0	0	2.29754	0	0	0	1.2597	0	0	1.08547	-0.940902	-0.550988	0	-0.735573	1	1	0.091196	1	1	1	0.47457
ENSG00000153933.10	DGKE	7:12223752:rs11974335:G_T	G/T	T	1039	0.661591	2	0.453321	6.14176	1	1	0.440757	0.936419	1	0.088627	0.257996	0	0	0.482629	0	0	1.09758	4.34319	0	0	-0.359639	0.128943	0	0.939676	0.625699	1	1	0.96597	1	1	0.702259	0.619134
ENSG00000137501.17	SYTL2	18:54825021:rs12606230:T_C	T/C	C	2685	0.527517	2	0.213594	-6.14157	1	0.629857	0.735549	1	0.991789	0.104617	0.446011	0	0.441662	2.06618	0	0	0.751337	1.0946	0	-0.366687	-0.198756	0	-0.00302486	-0.76173	0.341388	1	1	1	1	1	0.751796	0.823171
ENSG00000113209.9	PCDHB5	3:101562690:rs4618204:T_C	T/C	C	2630	0.904859	2	0.427186	-6.14114	0.5568	0.801338	0.309473	0.514814	1	1	0.710196	3.88221	0.515682	0	12.4376	0	0	0.522156	-0.187792	0.143965	-0.190022	0.767149	0	0	-0.08394	1	1	0.818197	1	1	1	1
ENSG00000198853.12	RUSC2	7:12223752:rs11974335:G_T	G/T	T	1039	0.661591	2	0.453321	6.13925	1	1	0.0532204	1	1	0.0183819	0.427186	0	0	0.59204	0	0	0.101415	4.31722	0	0	0.917082	0	0	-1.31866	0.441511	1	1	0.318519	1	1	0.362539	0.810005
ENSG00000165061.15	ZMAT4	7:12225245:rs10950398:G_A	G/A	A	1202	0.683565	2	0.450915	6.13903	1	1	0.553344	1	1	0.316655	0.834459	0	0	0.620362	0	0	1.20609	5.64409	0	0	0.255977	0	0	0.538204	0.0999263	1	1	1	1	1	1	1
ENSG00000005100.13	DHX33	7:12223752:rs11974335:G_T	G/T	T	1039	0.661591	2	0.453321	6.13846	1	1	0.316578	0.923124	1	0.728098	0.94188	0	0	2.23447	4.12789	0	0.554197	2.27282	0	0	0.588172	-0.29651	0	-0.244455	0.0507909	1	1	0.826467	1	1	1	1
ENSG00000113327.16	GABRG2	7:12225245:rs10950398:G_A	G/A	A	1202	0.683565	2	0.450915	6.13839	1	1	0.779805	1	1	0.053349	0.717233	0	0	1.27902	0	0	0.235418	5.32505	0	0	-0.123395	0	0	1.06204	0.177	1	1	1	1	1	0.550187	1
ENSG00000136531.16	SCN2A	7:12225245:rs10950398:G_A	G/A	A	1202	0.683565	2	0.450915	6.13791	1	1	0.645569	1	1	0.404271	0.881078	0	0	1.24258	0	0	1.09323	4.95119	0	0	0.219669	0	0	0.495766	0.0791173	1	1	1	1	1	1	1
ENSG00000104140.7	RHOV	7:12223752:rs11974335:G_T	G/T	T	1039	0.661591	2	0.453321	6.13773	0.512631	1	1	1	1	0.281706	0.853263	0	0	0	0	0	2.36909	6.12661	0.12825	0	0	0	0	0.384331	-0.0612351	1	1	1	1	1	1	1
ENSG00000125851.10	PCSK2	7:12225245:rs10950398:G_A	G/A	A	1202	0.683565	2	0.450915	6.1376	1	1	0.114048	1	1	0.945813	0.633933	0	0	0.84113	0	0	1.03429	5.1193	0	0	0.652271	0	0	-0.0348923	-0.217543	1	1	0.489137	1	1	1	0.966726
ENSG00000115183.15	TANC1	7:12223752:rs11974335:G_T	G/T	T	1039	0.661591	2	0.453321	-6.13755	0.999999	0.0369568	1	0.992011	0.00701271	0.221748	1	0	2.80924	0	12.3581	4.37568	1.01925	0	0	-1.02142	0	0.0180439	1.96117	-0.354115	0	1	1	1	1	0.913892	0.986656	1
ENSG00000137501.17	SYTL2	18:54832780:rs12454204:G_T	G/T	T	2755	0.372063	2	0.200181	-6.13666	0.778822	0.635769	0.592279	1	0.703533	0.0238906	0.645407	0	0.0920297	1.97554	0	0	0.211814	1.14834	0.108888	-0.4158	-0.306749	0	0.272107	-1.05618	0.209113	1	1	1	1	1	0.38424	0.970985
ENSG00000180901.11	KCTD2	7:12242825:rs7805419:T_C	T/C	C	2747	0.378059	2	0.467419	6.13553	1	1	0.000497875	1	1	1	0.19952	0	0	2.9401	0	0	0	1.28725	0	0	0.654428	0	0	0	-0.369852	1	1	0.0154627	1	1	1	0.550353
ENSG00000198673.10	TAFA2	7:12229791:rs3173615:C_G	C/G	G	2755	0.23542	2	0.466425	6.13486	0.999998	1	0.0397492	1	1	0.251496	0.874387	0	0	0.971672	0	0	0.0548577	4.59627	0	0	0.616627	0	0	-0.366373	-0.0490519	1	1	0.273289	1	1	0.986794	1
ENSG00000175766.13	EIF4E1B	7:12229042:rs5011432:A_C	A/C	C	2747	0.786676	2	0.441573	6.13464	1	1	0.488568	1	1	0.93247	0.957047	0	0	2.7242	0	0	0.749042	2.10524	0	0	0.226438	0	0	0.0295955	0.018371	1	1	1	1	1	1	1
ENSG00000128253.15	RFPL2	7:12223752:rs11974335:G_T	G/T	T	1039	0.661591	2	0.453321	6.13346	1	1	0.241282	1	1	1	0.575517	0	0	3.2532	0	0	0	1.28034	0	0	0.325055	0	0	0	0.275406	1	1	0.729381	1	1	1	0.928498
ENSG00000100307.13	CBX7	7:12225245:rs10950398:G_A	G/A	A	1202	0.683565	2	0.450915	6.13291	0.860902	0.915781	0.897421	1	1	0.456092	0.0645165	0.541093	0.438203	1.57961	0	0	0.414828	1.65358	0.0498419	0.0551195	-0.0486256	0	0	0.224923	0.538958	1	1	1	1	1	1	0.31869
ENSG00000120903.13	CHRNA2	7:12227595:rs4721057:A_G	A/G	G	2626	0.136968	2	0.472391	6.1313	0.158513	0.13644	0.999999	1	1	0.591823	0.00426465	0	0.777841	0	0	0	0.959384	4.64709	-0.293455	0.699035	0	0	0	0.134863	0.580722	1	1	1	1	1	1	0.0733954
ENSG00000175931.13	UBE2O	7:12223752:rs11974335:G_T	G/T	T	1039	0.661591	2	0.453321	6.1301	1	1	0.782123	1	1	0.620003	0.107389	0	0	1.07876	0	0	1.18035	4.3597	0	0	0.112265	0	0	-0.237197	0.774007	1	1	1	1	1	1	0.417502
ENSG00000146352.13	CLVS2	7:12223752:rs11974335:G_T	G/T	T	1039	0.661591	2	0.453321	6.12789	1	1	0.301968	0.151062	1	1	0.628811	0	0	2.05065	0	0	0	4.35446	0	0	0.336529	2.5094	0	0	-0.272856	1	1	0.809443	0.981577	1	1	0.964272
ENSG00000049089.15	COL9A2	7:12225245:rs10950398:G_A	G/A	A	1202	0.683565	2	0.450915	-6.12746	0.0567267	0.661008	0.999999	0.00584972	0.570107	0.358265	1	0.383124	0.0873897	0	5.55688	0.643646	5.43164	0	-0.594055	0.288991	0	4.47489	0.383322	-0.260226	0	0.946792	1	1	0.133949	1	1	1
ENSG00000171385.9	KCND3	7:12227595:rs4721057:A_G	A/G	G	2626	0.136968	2	0.472391	6.12694	0.999999	1	0.00128512	1	1	1	0.8796	0	0	2.85768	0	0	0	1.87963	0	0	0.623042	0	0	0	-0.0455075	1	1	0.0266947	1	1	1	1
ENSG00000172350.10	ABCG4	7:12225245:rs10950398:G_A	G/A	A	1202	0.683565	2	0.450915	6.12518	1	1	0.426926	1	1	0.335441	0.00230108	0	0	0.677359	0	0	1.47586	3.78632	0	0	-0.273339	0	0	0.412432	1.1635	1	1	0.956425	1	1	1	0.0554332
ENSG00000077080.10	ACTL6B	7:12223752:rs11974335:G_T	G/T	T	1039	0.661591	2	0.453321	6.12347	1	1	0.23346	1	1	0.219694	0.335122	0	0	0	0	0	1.25178	6.56543	0	0	0.354037	0	0	-0.497538	0.385443	1	1	0.718461	1	1	0.986656	0.704794
ENSG00000214376.6	VSTM5	7:12229042:rs5011432:A_C	A/C	C	2747	0.786676	2	0.441573	6.12339	1	1	0.064033	1	1	0.140571	0.686066	0	0	1.77646	0	0	0.842111	2.65423	0	0	0.573111	0	0	-0.487135	0.130463	1	1	0.345627	1	1	0.851623	0.998876
ENSG00000065325.13	GLP2R	7:12225245:rs10950398:G_A	G/A	A	1202	0.683565	2	0.450915	6.12175	0.470437	0.735239	0.773946	1	0.172673	0.470712	0.88652	0.157363	0	0.904452	0	0.567401	0	4.03389	0.315304	0.199807	0.152807	0	-1.21034	0.229127	-0.0671883	1	1	1	1	1	1	1
ENSG00000255374.3	TAS2R43	2:134865290:rs3819121:T_C	T/C	C	2757	0.000908345	2	0.444868	-6.1206	0.580614	0.312596	0.0770654	0.510674	0.516338	0.0285958	0.262769	0.66203	0	0.741046	6.32824	1.59388	0.174509	0.634705	-0.190553	-0.628338	0.920603	0.929969	-0.435343	-0.841899	-0.42965	1	1	0.379291	1	1	0.413187	0.625001
ENSG00000082196.20	C1QTNF3	7:12223752:rs11974335:G_T	G/T	T	1039	0.661591	2	0.453321	-6.11987	0.163536	1	1	0.636715	0.0372895	0.026709	1	1.71734	0	0	8.58816	2.85378	1.63128	0	-0.416613	0	0	1.00818	1.72182	-0.77333	0	1	1	1	1	1	0.405486	1
ENSG00000066933.16	MYO9A	7:12225245:rs10950398:G_A	G/A	A	1202	0.683565	2	0.450915	6.11937	1	1	0.0230112	0.836803	0.857636	1	0.0851136	0	0	2.0525	1.78422	2.16976	0	0.821098	0	0	1.00947	-0.524976	0.186136	0	-0.932107	1	1	0.203857	1	1	1	0.373946
ENSG00000106477.19	CEP41	7:12225245:rs10950398:G_A	G/A	A	1202	0.683565	2	0.450915	6.11891	1	1	0.0295824	1	1	0.774947	0.178317	0	0	0.759334	0	0	2.22828	2.97059	0	0	0.926916	0	0	-0.151435	-0.634572	1	1	0.235786	1	1	1	0.527595
ENSG00000204590.12	GNL1	7:12225245:rs10950398:G_A	G/A	A	1202	0.683565	2	0.450915	6.11808	1	1	0.843256	0.62167	1	0.222253	0.548277	0	0	0.545305	0	0	2.41361	3.88862	0	0	0.0762181	-0.479839	0	0.592101	0.25667	1	1	1	1	1	0.986656	0.904841
ENSG00000124313.16	IQSEC2	7:12223752:rs11974335:G_T	G/T	T	1039	0.661591	2	0.453321	6.11678	0.999999	1	0.404332	1	1	0.147885	0.068236	0	0	1.78559	0	0	0	2.99089	0	0	0.237099	0	0	-0.481558	0.72707	1	1	0.939037	1	1	0.871835	0.329987
ENSG00000100106.22	TRIOBP	7:12223752:rs11974335:G_T	G/T	T	1039	0.661591	2	0.453321	-6.11596	0.211585	0.0991181	0.999999	0.219564	0.157679	0.153108	1	0.692994	4.32522	0	6.79761	2.04707	0	0	-0.411692	1.04883	0	1.99376	-0.925631	-0.206059	0	1	1	1	1	1	0.879554	1
ENSG00000214753.4	HNRNPUL2	7:12223752:rs11974335:G_T	G/T	T	1039	0.661591	2	0.453321	6.11596	0.999999	1	0.803015	1	1	0.944777	0.114878	0	0	1.7481	0	0	1.19196	2.79776	0	0	-0.0891974	0	0	0.0291857	0.667631	1	1	1	1	1	1	0.430512
ENSG00000171385.9	KCND3	7:12233870:rs1054169:G_A	G/A	A	2619	0.23918	2	0.468118	6.1154	1	1	0.0017117	1	1	0.999999	0.905217	0	0	2.88195	0	0	0	1.86897	0	0	0.61516	0	0	0	-0.0362305	1	1	0.0325706	1	1	1	1
ENSG00000124134.9	KCNS1	7:12225245:rs10950398:G_A	G/A	A	1202	0.683565	2	0.450915	6.11434	1	1	0.146452	1	1	1	0.576764	0	0	2.83826	0	0	0	1.6929	0	0	0.314005	0	0	0	0.167681	1	1	0.55963	1	1	1	0.929043
ENSG00000241878.11	PISD	7:12225245:rs10950398:G_A	G/A	A	1202	0.683565	2	0.450915	6.11406	0.999999	1	0.215334	1	1	1	0.226999	0	0	2.77663	0	0	0	2.50652	0	0	0.299014	0	0	0	0.486628	1	1	0.686934	1	1	1	0.586485
ENSG00000215712.10	TMEM242	7:12223752:rs11974335:G_T	G/T	T	1039	0.661591	2	0.453321	6.11159	1	1	0.286201	1	1	1	0.578596	0	0	1.88081	0	0	0	4.44886	0	0	0.364834	0	0	0	-0.313548	1	1	0.789276	1	1	1	0.92983
ENSG00000111490.14	TBC1D30	7:12225245:rs10950398:G_A	G/A	A	1202	0.683565	2	0.450915	6.11143	0.999999	1	0.0248852	1	1	0.226659	0.582431	0	0	0.926579	0	0	0.373755	4.8149	0	0	0.817149	0	0	-0.547658	-0.221564	1	1	0.212785	1	1	0.986656	0.932856
ENSG00000198673.10	TAFA2	7:12242825:rs7805419:T_C	T/C	C	2747	0.378059	2	0.467419	6.11099	0.999998	1	0.047725	1	1	0.24605	0.946707	0	0	1.00275	0	0	0.0384482	4.61424	0	0	0.592117	0	0	-0.368863	-0.0207992	1	1	0.298201	1	1	0.986656	1
ENSG00000177301.15	KCNA2	7:12225245:rs10950398:G_A	G/A	A	1202	0.683565	2	0.450915	6.1104	0.999999	1	0.109888	1	1	0.876803	0.890548	0	0	2.56354	0	0	0.0319521	2.40081	0	0	0.430927	0	0	0.0655691	0.0517901	1	1	0.484206	1	1	1	1
ENSG00000166847.10	DCTN5	7:12225245:rs10950398:G_A	G/A	A	1202	0.683565	2	0.450915	6.11012	0.999999	1	0.0647538	1	1	0.497662	0.483451	0	0	1.55955	0	0	0.103534	3.36303	0	0	0.959145	0	0	-0.437995	-0.402713	1	1	0.346465	1	1	1	0.853988
ENSG00000146072.6	TNFRSF21	7:12225245:rs10950398:G_A	G/A	A	1202	0.683565	2	0.450915	6.10984	0.999999	1	0.959932	1	1	0.044836	0.161026	0	0	0.773014	0	0	2.78299	3.68242	0	0	0.0225777	0	0	1.12295	0.69779	1	1	1	1	1	0.506723	0.507693
ENSG00000110931.19	CAMKK2	7:12225245:rs10950398:G_A	G/A	A	1202	0.683565	2	0.450915	6.10873	1	1	0.775771	1	1	0.900404	0.00775221	0	0	1.13781	0	0	0.464266	4.92815	0	0	-0.0994799	0	0	-0.0543932	1.03129	1	1	1	1	1	1	0.104211
ENSG00000081377.17	CDC14B	7:12223752:rs11974335:G_T	G/T	T	1039	0.661591	2	0.453321	-6.10854	0.209844	1	1	0.21479	0.00879393	0.00087012	1	1.61024	0	0	7.54727	3.15929	1.42625	0	-0.358997	0	0	2.26295	1.85459	-0.99576	0	1	1	1	1	0.913892	0.107171	1
ENSG00000175766.13	EIF4E1B	7:12233870:rs1054169:G_A	G/A	A	2619	0.23918	2	0.468118	6.10845	1	1	0.0768157	1	1	0.0409611	0.000993315	0	0	2.04611	0	0	0.227441	1.25767	0	0	-0.596337	0	0	0.71602	1.16537	1	1	0.378752	1	1	0.484833	0.0360667
ENSG00000067842.17	ATP2B3	7:12225245:rs10950398:G_A	G/A	A	1202	0.683565	2	0.450915	6.10816	1	1	0.167129	1	1	0.620678	0.718971	0	0	1.07951	0	0	0.805721	4.59047	0	0	0.49237	0	0	-0.219418	0.141955	1	1	0.598701	1	1	1	1
ENSG00000130037.5	KCNA5	7:12225245:rs10950398:G_A	G/A	A	1202	0.683565	2	0.450915	6.10713	0.775408	0.391125	0.828512	0.718635	1	1	0.195488	0	0	2.69963	0	0	0	2.12286	-0.0626676	0.499722	0.094224	-0.374874	0	0	0.585187	1	1	1	1	1	1	0.545669
ENSG00000128739.22	SNRPN	7:12223752:rs11974335:G_T	G/T	T	1039	0.661591	2	0.453321	6.10676	1	1	0.645894	1	1	0.466508	0.80429	0	0	0	0	0	1.98978	6.09454	0	0	0.145935	0	0	0.297466	0.100965	1	1	1	1	1	1	1
ENSG00000135069.14	PSAT1	7:12223752:rs11974335:G_T	G/T	T	1039	0.661591	2	0.453321	-6.10637	1.95923e-06	1	1	0.467283	0.00806278	1	1	2.73173	0	0	9.00011	1.77475	0	0	-1.33312	0	0	1.50529	2.09472	0	0	0.000441153	1	1	1	0.913892	1	1
ENSG00000121957.14	GPSM2	7:12223752:rs11974335:G_T	G/T	T	1039	0.661591	2	0.453321	-6.10556	0.00930751	0.110835	1	0.185446	0.147301	0.00772454	1	1.67318	0	0	6.40755	2.65572	0.626927	0	-0.856501	0.840763	0	2.41124	1.04833	-0.796776	0	0.327284	1	1	1	1	0.275736	1
ENSG00000130066.16	SAT1	7:12225245:rs10950398:G_A	G/A	A	1202	0.683565	2	0.450915	-6.1051	0.837329	0.808926	0.999999	0.063993	0.187954	1	0.47121	0.842567	1.12029	0	0.184419	9.91292	0	0.585698	0.0847972	-0.189956	0	3.63552	-1.07473	0	-0.196966	1	1	1	0.586133	1	1	0.845925
ENSG00000141756.18	FKBP10	7:12223752:rs11974335:G_T	G/T	T	1039	0.661591	2	0.453321	-6.10493	0.0317997	0.639108	1	0.743459	0.468934	1	1	2.92008	1.5534	0	3.68729	1.05558	0	0	-0.843443	0.356739	0	0.635826	0.567285	0	0	0.728159	1	1	1	1	1	1
ENSG00000157152.17	SYN2	7:12225245:rs10950398:G_A	G/A	A	1202	0.683565	2	0.450915	6.10488	1	1	0.8173	1	1	0.197288	0.329323	0	0	0.378965	0	0	1.32249	5.67203	0	0	-0.0836253	0	0	0.580996	0.391074	1	1	1	1	1	0.961865	0.700112
ENSG00000175766.13	EIF4E1B	7:12230893:rs3815535:G_A	G/A	A	2752	0.25084	2	0.46657	6.10425	1	1	0.327485	1	1	0.151592	0.00590015	0	0	2.59711	0	0	0.295449	1.25315	0	0	-0.315029	0	0	0.49093	0.91763	1	1	0.845143	1	1	0.876107	0.0910983
ENSG00000005100.13	DHX33	7:12225245:rs10950398:G_A	G/A	A	1202	0.683565	2	0.450915	6.10423	1	1	0.0277638	0.63739	1	0.362727	0.339479	0	0	2.19823	0.106556	0	0.118053	1.18362	0	0	1.11966	-1.2621	0	-0.581828	-0.535763	1	1	0.22664	1	1	1	0.707226
ENSG00000156140.10	ADAMTS3	7:12223752:rs11974335:G_T	G/T	T	1039	0.661591	2	0.453321	6.10357	0.890843	1	0.698523	1	1	1	0.0641307	0.196594	0	0.925317	0	0	0	5.77364	0.0647777	0	-0.203429	0	0	0	1.00732	1	1	1	1	1	1	0.318532
ENSG00000115828.17	QPCT	7:12223752:rs11974335:G_T	G/T	T	1039	0.661591	2	0.453321	6.10285	0.999999	1	0.154227	1	1	1	0.662459	0	0	1.76228	0	0	0	4.66278	0	0	0.433918	0	0	0	-0.235589	1	1	0.572333	1	1	1	0.98748
ENSG00000213578.6	CPLX3	7:12229967:rs13237518:C_A	C/A	A	2756	0.108414	2	0.47188	6.10243	0.302209	1	0.999998	0.75631	1	0.209522	0.478569	0.598839	0	0	1.60244	0	2.83184	3.6603	0.218507	0	0	0.392779	0	0.303135	0.141835	1	1	1	1	1	0.977559	0.848487
ENSG00000141753.7	IGFBP4	7:12225245:rs10950398:G_A	G/A	A	1202	0.683565	2	0.450915	6.10222	1	0.0318367	0.999999	1	0.712124	1	0.100346	0	4.2683	0	0	3.72096	0	1.7462	0	1.49055	0	0	-0.365596	0	0.519357	1	1	1	1	1	1	0.405892
ENSG00000184185.10	KCNJ12	7:12223752:rs11974335:G_T	G/T	T	1039	0.661591	2	0.453321	6.10085	1	0.271114	0.0530844	1	1	1	0.782354	0	0	1.52329	0	0	0	3.34173	0	-0.390663	0.591705	0	0	0	-0.10173	1	1	0.318519	1	1	1	1
ENSG00000175766.13	EIF4E1B	7:12226362:rs6966915:C_T	C/T	T	2758	0.250961	2	0.465192	6.1006	1	1	0.403731	1	1	0.211385	0.00713603	0	0	2.62588	0	0	0.378408	1.29222	0	0	-0.26747	0	0	0.426545	0.893022	1	1	0.939037	1	1	0.977559	0.0981051
ENSG00000101349.16	PAK5	7:12225245:rs10950398:G_A	G/A	A	1202	0.683565	2	0.450915	6.10048	1	1	0.00149386	1	1	0.0381761	0.0909208	0	0	1.49394	0	0	0	2.63168	0	0	1.09573	0	0	-0.804755	-0.676821	1	1	0.0296795	1	1	0.471268	0.387489
ENSG00000081277.12	PKP1	7:12223752:rs11974335:G_T	G/T	T	1039	0.661591	2	0.453321	6.10007	0.999999	0.347904	0.00986954	0.971223	1	0.230601	0.0489016	0	0	2.69284	0	0	0	0	0	0.460474	0.932564	-0.0433255	0	-0.417579	-0.710972	1	1	0.114552	1	1	0.986656	0.280925
ENSG00000175766.13	EIF4E1B	7:12228211:rs13229988:A_G	A/G	G	2559	0.190589	2	0.470106	6.09989	1	1	0.0552494	1	1	0.0193971	0.00125752	0	0	1.81892	0	0	0.329944	1.38344	0	0	-0.645593	0	0	0.816462	1.13837	1	1	0.323931	1	1	0.365078	0.0409374
ENSG00000113209.9	PCDHB5	3:101523907:rs13088318:A_G	G/A	A	2757	0.0786403	0	0.317374	-6.09897	0.0246142	0.556785	1	0.00212629	1	1	0.202461	4.14703	0.106903	0	7.7053	0	0	0.329497	-0.624873	-0.332713	0	3.92344	0	0	0.257579	0.599168	1	1	0.0633858	1	1	0.550353
ENSG00000175130.7	MARCKSL1	7:12223752:rs11974335:G_T	G/T	T	1039	0.661591	2	0.453321	-6.09811	0.00361632	0.707713	0.999999	0.0546884	0.10793	0.569248	1	1.34066	0	0	5.64099	0	4.05717	0	-0.671606	0.147908	0	2.99127	0.885405	-0.143873	0	0.184364	1	1	0.524624	1	1	1
ENSG00000182255.7	KCNA4	7:12223752:rs11974335:G_T	G/T	T	1039	0.661591	2	0.453321	6.09762	1	1	0.416296	1	1	1	0.710082	0	0	1.90603	0	0	0	4.8092	0	0	0.251582	0	0	0	0.204027	1	1	0.95244	1	1	1	1
ENSG00000148180.19	GSN	7:12225245:rs10950398:G_A	G/A	A	1202	0.683565	2	0.450915	-6.09745	0.547611	0.184649	0.999999	0.00045657	0.633377	0.998547	1	0.92046	2.03382	0	1.28029	4.46864	1.49227	0	-0.187715	-0.844982	0	5.51711	0.312577	-0.000498154	0	1	1	1	0.0202238	1	1	1
ENSG00000171914.16	TLN2	7:12223752:rs11974335:G_T	G/T	T	1039	0.661591	2	0.453321	6.09655	1	1	0.360452	1	1	0.250133	0.310442	0	0	0.995931	0	0	0.171973	4.98065	0	0	0.32365	0	0	-0.479654	0.424859	1	1	0.886751	1	1	0.986656	0.680304
ENSG00000165912.16	PACSIN3	7:12223752:rs11974335:G_T	G/T	T	1039	0.661591	2	0.453321	-6.09453	0.148752	0.223895	0.999999	0.0846198	0.652725	0.174244	1	0.85601	0.523611	0	4.18038	2.06416	2.57643	0	-0.633828	1.02724	0	3.69989	-0.392782	-0.475355	0	1	1	1	0.703516	1	0.916562	1
ENSG00000168032.10	ENTPD3	7:12244161:rs1990622:A_G	A/G	G	2683	0.261355	2	0.472233	6.09358	0.999999	1	1	0.395417	1	0.00865543	8.04543e-05	0	0	0	0	0	2.03892	4.84086	0	0	0	-0.60234	0	0.506547	0.653065	1	1	1	1	1	0.282002	0.0119753
ENSG00000119865.8	CNRIP1	7:12225245:rs10950398:G_A	G/A	A	1202	0.683565	2	0.450915	6.09221	1	1	0.424514	1	1	0.589033	0.78036	0	0	0.898272	0	0	0.809534	5.47819	0	0	0.313949	0	0	0.264271	-0.121369	1	1	0.956425	1	1	1	1
ENSG00000162728.5	KCNJ9	7:12243703:rs7791726:G_C	G/C	C	2682	0.261479	2	0.472409	6.09109	1	1	0.515646	1	1	0.00872139	0.118983	0	0	2.03154	0	0	1.43063	1.54874	0	0	-0.201918	0	0	0.865911	0.498882	1	1	1	1	1	0.282002	0.434482
ENSG00000177108.5	ZDHHC22	7:12244161:rs1990622:A_G	A/G	G	2683	0.261355	2	0.472233	6.09091	0.999999	1	7.71516e-05	1	1	0.633991	0.162549	0	0	3.09039	0	0	0	0.713758	0	0	0.828574	0	0	-0.0936694	-0.418865	1	1	0.00624513	1	1	1	0.50893
ENSG00000163590.14	PPM1L	7:12223752:rs11974335:G_T	G/T	T	1039	0.661591	2	0.453321	6.09063	1	1	0.614947	0.305667	1	1	0.804608	0	0	1.94683	0	0	0	4.75344	0	0	0.149119	1.64951	0	0	0.128462	1	1	1	1	1	1	1
ENSG00000147676.14	MAL2	7:12223752:rs11974335:G_T	G/T	T	1039	0.661591	2	0.453321	6.09016	1	1	0.999999	1	1	0.46947	0.325903	0	0	0	0	0	1.36385	7.50734	0	0	0	0	0	0.24154	0.312899	1	1	1	1	1	1	0.695569
ENSG00000116731.22	PRDM2	7:12223752:rs11974335:G_T	G/T	T	1039	0.661591	2	0.453321	6.09015	1	1	0.803607	1	1	0.662678	0.0971536	0	0	0.696235	0	0	2.81533	3.39596	0	0	0.106815	0	0	-0.220794	0.843815	1	1	1	1	1	1	0.400777
ENSG00000124126.14	PREX1	7:12225245:rs10950398:G_A	G/A	A	1202	0.683565	2	0.450915	-6.08954	0.192637	0.876228	1	0.106519	0.21657	0.233508	1	0.317847	1.31719	0	3.36208	5.03123	2.86552	0	-0.423841	-0.103325	0	2.64151	0.843938	-0.339769	0	1	1	1	0.796622	1	0.986656	1
ENSG00000144290.17	SLC4A10	7:12225245:rs10950398:G_A	G/A	A	1202	0.683565	2	0.450915	6.08915	1	1	0.186757	1	1	0.853921	0.431898	0	0	1.06238	0	0	0.804096	4.88094	0	0	0.65178	0	0	0.112403	-0.426997	1	1	0.641038	1	1	1	0.81552
ENSG00000175137.11	SH3BP5L	7:12223752:rs11974335:G_T	G/T	T	1039	0.661591	2	0.453321	6.089	1	1	0.118307	1	1	1	0.811155	0	0	3.21497	0	0	0	1.32217	0	0	0.620398	0	0	0	-0.131622	1	1	0.499478	1	1	1	1
ENSG00000180901.11	KCTD2	7:12226362:rs6966915:C_T	C/T	T	2758	0.250961	2	0.465192	6.08832	1	1	0.000563671	1	1	1	0.223874	0	0	2.94972	0	0	0	1.31742	0	0	0.64226	0	0	0	-0.346403	1	1	0.0163768	1	1	1	0.582378
ENSG00000162706.13	CADM3	7:12223752:rs11974335:G_T	G/T	T	1039	0.661591	2	0.453321	6.08748	1	1	0.548303	1	1	0.247303	0.106867	0	0	0.761279	0	0	0.108192	5.52875	0	0	0.261527	0	0	-0.594062	0.81387	1	1	1	1	1	0.986656	0.417502
ENSG00000151687.14	ANKAR	12:95656975:rs11108173:T_G	T/G	G	1189	0.85464	2	0.388141	6.08707	0.527687	0.695198	0.234356	0.0549477	0.0783784	0.324776	1	1.50525	0	1.21069	1.67567	1.93406	0	0	-0.250864	-0.2822	0.411578	-3.8251	1.45253	0.462597	0	1	1	0.7194	0.524624	1	1	1
ENSG00000145362.19	ANK2	7:12223752:rs11974335:G_T	G/T	T	1039	0.661591	2	0.453321	6.08702	1	1	0.409742	1	1	0.9409	0.805486	0	0	2.25157	0	0	0	3.92014	0	0	0.304546	0	0	-0.024165	-0.131197	1	1	0.946259	1	1	1	1
ENSG00000124140.13	SLC12A5	7:12225245:rs10950398:G_A	G/A	A	1202	0.683565	2	0.450915	6.08679	1	1	0.241228	1	1	0.324153	0.0955444	0	0	0.830642	0	0	0.696201	4.5092	0	0	0.358232	0	0	-0.375027	0.564366	1	1	0.729381	1	1	1	0.397171
ENSG00000178965.14	ERICH3	7:12223752:rs11974335:G_T	G/T	T	1039	0.661591	2	0.453321	6.0863	1	1	0.0844765	1	1	0.0257497	0.0551448	0	0	0.796422	0	0	0	4.13268	0	0	-0.711387	0	0	1.08015	1.03609	1	1	0.404708	1	1	0.398673	0.293309
ENSG00000058668.14	ATP2B4	7:12223752:rs11974335:G_T	G/T	T	1039	0.661591	2	0.453321	6.08615	0.344714	1	0.218809	1	0.706924	1	0.656885	0	0	2.20969	0	0.345116	0	1.6813	-0.374173	0	0.608753	0	0.353612	0	0.243555	1	1	0.694739	1	1	1	0.982746
ENSG00000168032.10	ENTPD3	7:12227595:rs4721057:A_G	A/G	G	2626	0.136968	2	0.472391	6.08562	1	1	0.851994	1	1	0.129654	7.33809e-07	0	0	0	0	0	2.33777	4.45067	0	0	-0.0320918	0	0	0.309962	0.889401	1	1	1	1	1	0.830153	0.00198275
ENSG00000117114.19	ADGRL2	7:12225245:rs10950398:G_A	G/A	A	1202	0.683565	2	0.450915	6.08574	1	1	0.000288683	1	1	1	0.00231826	0	0	1.61635	0	0	0	2.44727	0	0	1.18658	0	0	0	-1.50639	1	1	0.0127873	1	1	1	0.0554332
ENSG00000180901.11	KCTD2	7:12229791:rs3173615:C_G	C/G	G	2755	0.23542	2	0.466425	6.08524	1	1	0.000460398	1	1	1	0.197207	0	0	2.93886	0	0	0	1.29601	0	0	0.653238	0	0	0	-0.367462	1	1	0.0151734	1	1	1	0.548202
ENSG00000167323.11	STIM1	7:12223752:rs11974335:G_T	G/T	T	1039	0.661591	2	0.453321	6.08529	0.414751	0.533608	0.435004	1	1	1	0.407237	0.598874	0	1.76493	0	0	0	1.67005	-0.35841	0.335397	0.369543	0	0	0	0.398549	1	1	0.959867	1	1	1	0.796776
ENSG00000217236.2	SP9	7:12227595:rs4721057:A_G	A/G	G	2626	0.136968	2	0.472391	6.08446	0.402733	1	0.800706	0.00688244	0.469309	0.921708	0.192264	0.319305	0	0.810469	2.43626	0.501067	0.536585	3.48456	0.26244	0	-0.110601	-3.3615	0.422312	0.032551	0.457394	1	1	1	0.142598	1	1	0.540581
ENSG00000010278.14	CD9	7:12225245:rs10950398:G_A	G/A	A	1202	0.683565	2	0.450915	-6.08444	1	0.00528321	0.999999	0.000826797	0.00720806	0.50288	1	0	0.1648	0	1.12225	4.00746	4.33451	0	0	-1.16998	0	4.72508	1.57663	-0.163171	0	1	1	1	0.0293948	0.913892	1	1
ENSG00000167642.13	SPINT2	7:12223752:rs11974335:G_T	G/T	T	1039	0.661591	2	0.453321	6.0845	0.999999	0.669182	0.999999	1	1	0.015358	0.803322	0	0	0	0	0	1.04812	7.45326	0	-0.126775	0	0	0	0.900975	0.0852279	1	1	1	1	1	0.334656	1
ENSG00000118596.12	SLC16A7	7:12223752:rs11974335:G_T	G/T	T	1039	0.661591	2	0.453321	6.08388	1	1	0.771463	0.0969937	1	0.703658	0.596843	0	0	1.70685	0	0	0.747256	4.20077	0	0	0.156197	3.66194	0	0.241853	0.337257	1	1	1	0.76131	1	1	0.943082
ENSG00000177181.15	RIMKLA	7:12223752:rs11974335:G_T	G/T	T	1039	0.661591	2	0.453321	6.08195	0.999999	1	0.519804	1	1	0.944889	0.816148	0	0	0.951139	0	0	1.38103	5.28264	0	0	0.335199	0	0	-0.0424159	0.143289	1	1	1	1	1	1	1
ENSG00000010278.14	CD9	7:12223752:rs11974335:G_T	G/T	T	1039	0.661591	2	0.453321	-6.0812	1	0.00909804	0.999999	0.00929708	0.00324064	0.24913	1	0	0	0	3.3849	3.52054	4.24592	0	0	-1.08993	0	4.17454	1.8858	-0.275341	0	1	1	1	0.170889	0.855427	0.986656	1
ENSG00000185046.18	ANKS1B	7:12223752:rs11974335:G_T	G/T	T	1039	0.661591	2	0.453321	6.08113	0.999999	1	0.358974	1	1	0.732006	0.604072	0	0	0.387345	0	0	4.08735	2.87016	0	0	0.476044	0	0	0.209378	0.318439	1	1	0.886751	1	1	1	0.948876
ENSG00000072201.14	LNX1	7:12223752:rs11974335:G_T	G/T	T	1039	0.661591	2	0.453321	6.07968	0.999999	1	0.705534	1	1	1	0.437412	0	0	1.30262	0	0	0	6.61589	0	0	0.112118	0	0	0	0.408893	1	1	1	1	1	1	0.81552
ENSG00000040199.18	PHLPP2	7:12225245:rs10950398:G_A	G/A	A	1202	0.683565	2	0.450915	6.07934	0.999999	1	0.00185022	1	1	1	0.319941	0	0	2.02691	0	0	0	3.141	0	0	0.831943	0	0	0	-0.442779	1	1	0.0340088	1	1	1	0.689962
ENSG00000197024.9	ZNF398	7:12223752:rs11974335:G_T	G/T	T	1039	0.661591	2	0.453321	6.07851	1	1	0.692359	0.449334	1	0.670427	0.0230855	0	0	2.95461	0	0	0	1.41004	0	0	-0.123219	-0.83459	0	-0.114969	1.02205	1	1	1	1	1	1	0.195078
ENSG00000171385.9	KCND3	7:12230893:rs3815535:G_A	G/A	A	2752	0.25084	2	0.46657	6.0774	0.999998	1	1.53551e-05	1	0.453277	1	0.17925	0	0	2.5477	0	0	0	1.55679	0	0	0.879237	0	-0.231764	0	-0.391914	1	1	0.00260041	1	1	1	0.527595
ENSG00000159164.10	SV2A	7:12223752:rs11974335:G_T	G/T	T	1039	0.661591	2	0.453321	6.07751	1	1	0.999999	1	1	0.548987	0.000279768	0	0	0	0	0	2.40372	5.55158	0	0	0	0	0	-0.183806	1.16181	1	1	1	1	1	1	0.0175798
ENSG00000128881.17	TTBK2	7:12223752:rs11974335:G_T	G/T	T	1039	0.661591	2	0.453321	6.07724	1	1	0.634364	0.0826149	1	0.962937	0.706658	0	0	1.85882	0.627732	0	1.07178	3.18903	0	0	0.241103	4.60805	0	0.0282092	0.226372	1	1	1	0.691101	1	1	1
ENSG00000067113.17	PLPP1	17:59278069:rs28687325:T_G	T/G	G	2741	0.812128	2	0.201204	-6.07647	0.964856	0.248839	0.999999	1	0.0758687	0.148668	1	0	5.05627	0	0	2.98116	1.60997	0	-0.00547677	0.60474	0	0	-1.32176	-0.462862	0	1	1	1	1	1	0.873264	1
ENSG00000204231.10	RXRB	7:12225245:rs10950398:G_A	G/A	A	1202	0.683565	2	0.450915	6.07466	1	0.602813	0.35981	1	1	0.5382	0.759471	0	0	2.52182	0	0	0.911333	1.03314	0	0.36185	0.462956	0	0	-0.313572	-0.146399	1	1	0.886751	1	1	1	1
ENSG00000171603.17	CLSTN1	7:12225245:rs10950398:G_A	G/A	A	1202	0.683565	2	0.450915	6.07161	1	1	0.620345	1	1	0.579967	0.0632392	0	0	1.6846	0	0	0.532151	3.47141	0	0	0.168743	0	0	-0.234611	0.701132	1	1	1	1	1	1	0.317017
ENSG00000148948.8	LRRC4C	7:12223752:rs11974335:G_T	G/T	T	1039	0.661591	2	0.453321	6.07085	1	1	0.847737	0.802359	1	0.29769	0.168212	0	0	1.00473	0	0	1.62052	3.7017	0	0	-0.0824358	-0.263714	0	0.530763	0.700573	1	1	1	1	1	1	0.514732
ENSG00000155974.12	GRIP1	7:12223752:rs11974335:G_T	G/T	T	1039	0.661591	2	0.453321	6.07058	1	1	0.264712	0.282279	1	0.804557	0.55733	0	0	0.57571	0.946131	0	1.03136	5.55109	0	0	0.431722	-2.17802	0	0.114675	-0.269451	1	1	0.75929	1	1	1	0.911825
ENSG00000129159.7	KCNC1	7:12225245:rs10950398:G_A	G/A	A	1202	0.683565	2	0.450915	6.07058	1	1	0.043099	1	1	0.303823	0.711934	0	0	1.5241	0	0	0.037452	3.7618	0	0	0.720557	0	0	-0.45554	-0.145532	1	1	0.285251	1	1	1	1
ENSG00000182836.10	PLCXD3	7:12229042:rs5011432:A_C	A/C	C	2747	0.786676	2	0.441573	6.07008	1	1	0.000518456	0.0588159	0.845442	0.0498915	0.133529	0	0	0.0166713	0	0	1.64175	3.17127	0	0	1.12441	-1.37427	-0.0607595	-0.670066	-0.506208	1	1	0.015806	0.55373	1	0.531154	0.463064
ENSG00000111110.12	PPM1H	7:12223752:rs11974335:G_T	G/T	T	1039	0.661591	2	0.453321	6.07017	1	1	1	1	1	0.192215	0.677654	0	0	0	0	0	3.00461	4.98277	0	0	0	0	0	0.367193	0.109816	1	1	1	1	1	0.96093	0.996203
ENSG00000106484.16	MEST	7:12223752:rs11974335:G_T	G/T	T	1039	0.661591	2	0.453321	6.07006	1	1	0.467273	1	0.706102	1	0.723825	0	0	1.94463	0	0.455437	0	3.96902	0	0	0.287487	0	0.326201	0	-0.18222	1	1	0.992785	1	1	1	1
ENSG00000184194.5	GPR173	7:12223752:rs11974335:G_T	G/T	T	1039	0.661591	2	0.453321	6.06985	0.852664	1	0.335734	0.569277	1	0.307583	0.793909	0	0	3.0956	2.06104	0	0	1.02095	0.0478851	0	0.341149	-1.08669	0	-0.256253	0.110161	1	1	0.852669	1	1	1	1
ENSG00000001036.14	FUCA2	7:12223752:rs11974335:G_T	G/T	T	1039	0.661591	2	0.453321	-6.06859	0.20388	0.322976	0.999999	0.142428	0.0466527	0.3375	1	1.09212	0	0	7.44936	5.21259	1.50169	0	-0.430326	-0.606177	0	3.15652	1.67861	-0.334855	0	1	1	1	0.943739	1	1	1
ENSG00000123570.4	RAB9B	7:12223752:rs11974335:G_T	G/T	T	1039	0.661591	2	0.453321	6.06745	1	1	0.979937	1	1	0.33243	0.813489	0	0	1.20033	0	0	0.783086	5.59917	0	0	0.013624	0	0	0.618897	0.151275	1	1	1	1	1	1	1
ENSG00000102924.12	CBLN1	7:12203113:rs62435692:C_T	C/T	T	2680	0.885387	2	0.278731	6.06677	1	1	0.00167354	0.886856	1	1	0.342709	0	0	1.99938	1.795	0	0	2.78547	0	0	0.733531	-0.188386	0	0	-0.292356	1	1	0.0322994	1	1	1	0.711213
ENSG00000171385.9	KCND3	7:12229967:rs13237518:C_A	C/A	A	2756	0.108414	2	0.47188	6.06597	1	1	1.00534e-05	1	0.30391	0.999999	0.200957	0	0	2.48784	0	0	0	1.60153	0	0	0.904912	0	-0.318549	0	-0.368547	1	1	0.00254271	1	1	1	0.550353
ENSG00000180901.11	KCTD2	7:12229042:rs5011432:A_C	A/C	C	2747	0.786676	2	0.441573	6.06431	1	1	0.000762537	1	1	1	0.229262	0	0	2.97292	0	0	0	1.30701	0	0	0.63703	0	0	0	-0.350238	1	1	0.0206038	1	1	1	0.589967
ENSG00000135318.12	NT5E	7:12225245:rs10950398:G_A	G/A	A	1202	0.683565	2	0.450915	-6.06236	2.95388e-08	1	0.999998	0.0982491	1	1	0.179024	3.61172	0	0	1.97678	0	0	0.169701	-1.32852	0	0	3.31584	0	0	0.377918	1.33023e-05	1	1	0.765041	1	1	0.527595
ENSG00000021300.14	PLEKHB1	7:12223752:rs11974335:G_T	G/T	T	1039	0.661591	2	0.453321	-6.06127	0.0452218	0.181163	0.999999	0.390236	0.452041	0.279612	1	1.26844	0.103413	0	5.1712	2.24275	2.2063	0	-0.668359	0.858362	0	1.40014	0.497682	-0.287422	0	0.891624	1	1	1	1	1	1
ENSG00000142230.13	SAE1	7:12225245:rs10950398:G_A	G/A	A	1202	0.683565	2	0.450915	6.05864	1	1	0.800731	1	1	0.462353	0.520612	0	0	0.759878	0	0	1.65262	5.17384	0	0	0.116401	0	0	0.421848	0.328073	1	1	1	1	1	1	0.879537
ENSG00000196581.11	AJAP1	7:12223752:rs11974335:G_T	G/T	T	1039	0.661591	2	0.453321	6.05712	0.999999	1	0.825936	1	1	0.999999	0.0779158	0	0	2.14896	0	0	0	3.81028	0	0	0.0573899	0	0	0	0.816527	1	1	1	1	1	1	0.358042
ENSG00000116574.6	RHOU	7:12225245:rs10950398:G_A	G/A	A	1202	0.683565	2	0.450915	-6.05586	0.00224853	1	0.999999	0.21744	0.112315	0.788536	1	0.401911	0	0	4.66257	3.28856	4.47638	0	-0.654964	0	0	1.88411	0.938134	0.070416	0	0.132076	1	1	1	1	1	1
ENSG00000177108.5	ZDHHC22	7:12244382:rs1990620:A_G	A/G	G	2757	0.267575	2	0.470076	6.05571	1	1	0.000161045	1	1	0.790443	0.22182	0	0	3.19548	0	0	0	0.791436	0	0	0.7499	0	0	-0.0518187	-0.364173	1	1	0.00925838	1	1	1	0.581715
ENSG00000183715.13	OPCML	7:12225245:rs10950398:G_A	G/A	A	1202	0.683565	2	0.450915	6.05577	1	1	0.0789059	1	1	0.6445	0.787631	0	0	0	0	0	1.76275	6.27303	0	0	0.718563	0	0	-0.208459	-0.107667	1	1	0.386239	1	1	1	1
ENSG00000185924.7	RTN4RL1	7:12223752:rs11974335:G_T	G/T	T	1039	0.661591	2	0.453321	6.05539	1	1	0.445919	1	1	0.48413	0.523468	0	0	1.29383	0	0	0	5.31954	0	0	0.306595	0	0	-0.271429	0.366406	1	1	0.970889	1	1	1	0.882352
ENSG00000185742.7	C11orf87	7:12223752:rs11974335:G_T	G/T	T	1039	0.661591	2	0.453321	6.05518	1	1	0.429315	1	1	0.202916	0.348906	0	0	0.238801	0	0	0.182722	6.76799	0	0	-0.360857	0	0	0.685201	0.506187	1	1	0.957893	1	1	0.963584	0.718554
ENSG00000182836.10	PLCXD3	7:12227595:rs4721057:A_G	A/G	G	2626	0.136968	2	0.472391	6.05481	0.999998	1	0.0240042	1	1	0.201998	0.803021	0	0	0.849564	0	0	1.73627	2.97901	0	0	0.722964	0	0	-0.429608	-0.0836902	1	1	0.208934	1	1	0.961865	1
ENSG00000198673.10	TAFA2	7:12229967:rs13237518:C_A	C/A	A	2756	0.108414	2	0.47188	6.05462	1	1	0.0549168	1	1	0.362377	0.876866	0	0	1.01456	0	0	0.131918	4.59387	0	0	0.573071	0	0	-0.290645	-0.0476196	1	1	0.323931	1	1	1	1
ENSG00000119986.7	AVPI1	7:12225245:rs10950398:G_A	G/A	A	1202	0.683565	2	0.450915	6.05474	1	1	0.932295	1	1	0.372196	0.032505	0	0	2.98212	0	0	0.0803869	0.956235	0	0	-0.0284603	0	0	0.372072	0.79805	1	1	1	1	1	1	0.231737
ENSG00000157954.15	WIPI2	7:12223752:rs11974335:G_T	G/T	T	1039	0.661591	2	0.453321	6.05439	0.999999	1	0.0503882	1	1	0.297362	0.66084	0	0	2.42537	0	0	0	1.75849	0	0	0.75588	0	0	-0.357837	-0.231864	1	1	0.305092	1	1	1	0.985969
ENSG00000164112.13	TMEM155	7:12223752:rs11974335:G_T	G/T	T	1039	0.661591	2	0.453321	6.05331	1	1	0.821288	1	1	0.342228	0.718743	0	0	1.21541	0	0	0.845948	4.07756	0	0	0.0809354	0	0	0.40108	-0.152719	1	1	1	1	1	1	1
ENSG00000276547.1	PCDHGB5	3:101365760:rs62280667:T_C	C/T	T	2756	0.04828	0	0.318396	-6.05327	0.0527695	0.711706	0.999999	0.536143	0.859298	1	0.174978	3.21329	1.44902	0	16.1494	0.895552	0	0	-0.588319	-0.208771	0	0.760705	-0.105213	0	0.23973	0.946792	1	1	1	1	1	0.522698
ENSG00000101333.16	PLCB4	7:12223752:rs11974335:G_T	G/T	T	1039	0.661591	2	0.453321	6.05323	1	0.649945	0.109464	0.812483	0.964765	1	0.67619	0	0	2.16084	1.74589	0	0	2.69498	0	-0.215876	0.753694	-0.65549	0.0307108	0	-0.255894	1	1	0.48408	1	1	1	0.995134
ENSG00000153956.16	CACNA2D1	7:12225245:rs10950398:G_A	G/A	A	1202	0.683565	2	0.450915	6.04975	1	1	0.424019	1	1	0.882873	0.615864	0	0	1.99975	0	0	0	4.34867	0	0	0.222759	0	0	-0.0414946	0.21283	1	1	0.956343	1	1	1	0.955012
ENSG00000175766.13	EIF4E1B	7:12229132:rs5011436:A_C	A/C	C	2752	0.22094	2	0.469658	6.04958	1	1	0.272671	1	1	0.134707	0.00311293	0	0	2.57334	0	0	0.261272	1.18123	0	0	-0.349812	0	0	0.511989	0.973361	1	1	0.770666	1	1	0.846146	0.0627697
ENSG00000130066.16	SAT1	7:12223752:rs11974335:G_T	G/T	T	1039	0.661591	2	0.453321	-6.04932	0.173494	0.544952	0.999999	0.191233	0.0505175	1	0.108595	0.00155819	1.45721	0	0.408682	8.75585	0	0.258876	0.648753	-0.524928	0	2.91589	-1.74735	0	-0.503871	1	1	1	1	1	1	0.417984
ENSG00000152953.13	STK32B	7:12225245:rs10950398:G_A	G/A	A	1202	0.683565	2	0.450915	-6.04927	0.598093	0.575366	0.937652	0.440185	0.160143	0.50173	0.538909	0.159147	0.546661	0.113656	10.078	5.54392	0.401524	1.82555	-0.239757	0.497277	0.0513778	1.71647	-1.21097	-0.331855	-0.280792	1	1	1	1	1	1	0.89694
ENSG00000177108.5	ZDHHC22	7:12243703:rs7791726:G_C	G/C	C	2682	0.261479	2	0.472409	6.0492	1	1	8.36683e-05	1	1	0.651245	0.17072	0	0	3.10038	0	0	0	0.71956	0	0	0.821861	0	0	-0.0890349	-0.410989	1	1	0.00627977	1	1	1	0.517108
ENSG00000165349.12	SLC7A3	7:12223752:rs11974335:G_T	G/T	T	1039	0.661591	2	0.453321	6.04766	1	1	0.361002	0.735713	0.538564	0.852278	0.427674	0	0	1.64332	1.32772	0	0.532741	3.38741	0	0	0.447959	0.808692	0.368779	0.0999283	-0.441817	1	1	0.886751	1	1	1	0.810361
ENSG00000166446.15	CDYL2	7:12223752:rs11974335:G_T	G/T	T	1039	0.661591	2	0.453321	6.04741	1	1	0.0370648	1	1	1	0.708758	0	0	2.54671	0	0	0	2.45309	0	0	0.550942	0	0	0	0.174332	1	1	0.265648	1	1	1	1
ENSG00000182836.10	PLCXD3	7:12244161:rs1990622:A_G	A/G	G	2683	0.261355	2	0.472233	6.04715	1	1	0.000213571	0.0114999	0.890804	0.131374	0.0279914	0	0	0	0	0	1.74151	2.95048	0	0	1.15091	-1.93798	-0.0387191	-0.477621	-0.689467	1	1	0.0105503	0.20309	1	0.836507	0.210677
ENSG00000183780.13	SLC35F3	7:12223752:rs11974335:G_T	G/T	T	1039	0.661591	2	0.453321	6.04666	1	1	0.0161997	1	1	0.976283	0.3708	0	0	2.33431	0	0	0	2.36129	0	0	0.593065	0	0	-0.00773414	-0.387493	1	1	0.16016	1	1	1	0.753876
ENSG00000255374.3	TAS2R43	2:134916800:rs12463645:T_C	T/C	C	2758	0.000599398	2	0.445069	-6.04639	0.555594	0.32893	0.0711635	0.512573	0.537192	0.0256859	0.245568	0.655388	0	0.719873	6.33333	1.61801	0.155539	0.619649	-0.202849	-0.61756	0.943277	0.925436	-0.413712	-0.858205	-0.445498	1	1	0.361427	1	1	0.398673	0.607624
ENSG00000206190.11	ATP10A	7:12223752:rs11974335:G_T	G/T	T	1039	0.661591	2	0.453321	-6.04499	1	0.00502977	0.999999	0.575599	1	0.999999	1	0	9.13441	0	6.2275	0	0	0	0	-0.896724	0	1.32953	0	0	0	1	1	1	1	1	1	1
ENSG00000135824.12	RGS8	7:12228211:rs13229988:A_G	A/G	G	2559	0.190589	2	0.470106	6.04414	0.893424	1	1	0.0517237	1	0.341207	0.0370114	0.709091	0	0	5.16877	0	0.177456	5.29087	-0.0258888	0	0	-2.23995	0	0.205389	0.379865	1	1	1	0.513814	1	1	0.24332
ENSG00000084731.15	KIF3C	7:12225245:rs10950398:G_A	G/A	A	1202	0.683565	2	0.450915	6.04309	1	1	0.0130941	1	1	1	0.515852	0	0	1.55312	0	0	0	4.79733	0	0	0.650193	0	0	0	-0.283843	1	1	0.137667	1	1	1	0.877434
ENSG00000171385.9	KCND3	7:12226362:rs6966915:C_T	C/T	T	2758	0.250961	2	0.465192	6.04205	1	1	1.8466e-05	1	0.402393	1	0.202441	0	0	2.54261	0	0	0	1.59219	0	0	0.873207	0	-0.258367	0	-0.370865	1	1	0.00260041	1	1	1	0.550353
ENSG00000276547.1	PCDHGB5	3:101417558:rs9859077:G_C	C/G	G	2754	0.0788245	0	0.31772	-6.0417	0.0567466	0.668534	0.999999	0.5006	0.915353	1	0.186433	3.25646	1.40953	0	16.0078	0.874736	0	0	-0.581867	-0.242523	0	0.831378	-0.0638358	0	0.235599	0.946792	1	1	1	1	1	0.537086
ENSG00000102678.7	FGF9	7:12223752:rs11974335:G_T	G/T	T	1039	0.661591	2	0.453321	6.04116	1	1	0.91877	0.589585	1	0.453383	0.613538	0	0	0.434821	0	0	1.84627	6.07493	0	0	-0.0568927	1.49851	0	0.494609	0.334055	1	1	1	1	1	1	0.9522
ENSG00000100234.11	TIMP3	7:12223752:rs11974335:G_T	G/T	T	1039	0.661591	2	0.453321	-6.04076	0.159158	0.335628	0.999999	0.0230041	0.145539	1	1	0.856135	6.3393	0	3.51563	0	0	0	-0.557968	-0.723213	0	4.53676	0.796755	0	0	1	1	1	0.295987	1	1	1
ENSG00000101350.8	KIF3B	7:12225245:rs10950398:G_A	G/A	A	1202	0.683565	2	0.450915	6.04043	0.811738	1	0.0457058	0.843931	1	0.106851	0.202196	0.154443	0	0.298887	0	0	0.22653	3.47334	-0.102633	0	1.2128	-0.229423	0	-0.886279	-0.633064	1	1	0.293343	1	1	0.756854	0.550353
ENSG00000171385.9	KCND3	7:12210752:rs3807866:G_A	G/A	A	2758	1	2	0.443619	6.04007	1	1	2.02104e-05	1	0.54957	1	0.113614	0	0	2.59554	0	0	0	1.48065	0	0	0.863431	0	-0.183258	0	-0.46809	1	1	0.00260041	1	1	1	0.428153
ENSG00000116574.6	RHOU	7:12223752:rs11974335:G_T	G/T	T	1039	0.661591	2	0.453321	-6.03909	0.026836	1	0.999999	0.536585	0.0838105	0.552083	1	0.541462	0	0	7.57658	2.79406	4.20099	0	-0.499583	0	0	0.979646	1.06117	-0.153943	0	0.64169	1	1	1	1	1	1
ENSG00000174473.16	GALNTL6	7:12223752:rs11974335:G_T	G/T	T	1039	0.661591	2	0.453321	6.03881	0.594945	1	0.999999	1	0.23346	0.563598	0.026559	0	0	0	0	0	1.06351	6.73142	-0.0862621	0	0	0	0.595544	-0.226431	0.712722	1	1	1	1	1	1	0.205506
ENSG00000172731.14	LRRC20	7:12223752:rs11974335:G_T	G/T	T	1039	0.661591	2	0.453321	6.03839	1	1	0.842841	1	1	0.596426	0.294601	0	0	0.327843	0	0	1.95018	5.441	0	0	-0.0984385	0	0	0.309838	0.616036	1	1	1	1	1	1	0.660285
ENSG00000118322.14	ATP10B	7:12223752:rs11974335:G_T	G/T	T	1039	0.661591	2	0.453321	-6.03704	0.0215541	0.999999	1	0.991116	0.0330445	0.748305	1	1.13367	0	0	10.1423	1.20614	3.73277	0	-0.599526	0	0	0.0208335	1.54477	-0.0980454	0	0.540646	1	1	1	1	1	1
ENSG00000092529.24	CAPN3	7:12223752:rs11974335:G_T	G/T	T	1039	0.661591	2	0.453321	-6.03663	1	0.322982	1	0.0926023	0.261056	0.0553641	1	0	0	0	1.66069	2.49612	5.71272	0	0	-0.308105	0	2.29116	0.570613	-0.389846	0	1	1	1	0.751386	1	0.560008	1
ENSG00000153896.18	ZNF599	7:12225245:rs10950398:G_A	G/A	A	1202	0.683565	2	0.450915	-6.03611	0.0358153	0.990411	1	0.500369	0.29681	0.666096	1	2.02557	1.32175	0	6.80405	2.29128	1.14052	0	-0.679618	0.00793073	0	-1.09652	0.708668	-0.122375	0	0.771784	1	1	1	1	1	1
ENSG00000276547.1	PCDHGB5	3:101523907:rs13088318:A_G	G/A	A	2757	0.0786403	0	0.317374	-6.03575	0.0836492	0.750833	1	0.463029	0.603111	1	0.214723	3.24095	1.4578	0	15.9437	0.797586	0	0	-0.533327	-0.182301	0	0.907685	-0.310901	0	0.240381	1	1	1	1	1	1	0.571045
ENSG00000054356.14	PTPRN	7:12223752:rs11974335:G_T	G/T	T	1039	0.661591	2	0.453321	6.03335	1	1	0.694357	1	1	0.705751	0.160263	0	0	0.469195	0	0	1.55288	4.90917	0	0	0.170686	0	0	-0.193256	0.722191	1	1	1	1	1	1	0.507656
ENSG00000077264.15	PAK3	7:12223752:rs11974335:G_T	G/T	T	1039	0.661591	2	0.453321	6.03332	1	1	0.381735	1	1	0.138065	0.200093	0	0	0	0	0	1.39691	6.25956	0	0	-0.255569	0	0	0.666453	0.550945	1	1	0.915215	1	1	0.846146	0.550353
ENSG00000182836.10	PLCXD3	7:12243703:rs7791726:G_C	G/C	C	2682	0.261479	2	0.472409	6.03292	1	1	0.000231789	0.0110822	0.889872	0.136254	0.030121	0	0	0	0	0	1.75348	2.95395	0	0	1.14877	-1.94802	-0.0390943	-0.474628	-0.683549	1	1	0.0111838	0.197	1	0.846146	0.220561
ENSG00000101049.17	SGK2	7:12225245:rs10950398:G_A	G/A	A	1202	0.683565	2	0.450915	-6.02997	0.00562734	1	0.999999	0.0480612	0.0906454	0.654844	1	0	0	0	4.84934	1.78902	5.90135	0	-0.503415	0	0	2.86074	0.874471	0.103916	0	0.24135	1	1	0.488201	1	1	1
ENSG00000149972.11	CNTN5	7:12225245:rs10950398:G_A	G/A	A	1202	0.683565	2	0.450915	6.02986	0.421749	1	1	0.625683	0.352909	0.918652	0.0261416	0	0	0	0	0	1.00233	6.58674	-0.207855	0	0	1.12957	0.531347	0.0427651	0.963644	1	1	1	1	1	1	0.205506
ENSG00000132671.5	SSTR4	7:12225245:rs10950398:G_A	G/A	A	1202	0.683565	2	0.450915	6.02825	0.209207	0.0967435	0.999999	0.453817	1	0.423098	0.0281488	0	0	0	1.57175	0	0	6.87671	-0.354012	0.811123	0	-1.90617	0	0.23937	0.759956	1	1	1	1	1	1	0.211272
ENSG00000168032.10	ENTPD3	7:12243703:rs7791726:G_C	G/C	C	2682	0.261479	2	0.472409	6.02817	0.999998	1	0.999999	0.40039	1	0.00865417	8.19758e-05	0	0	0	0	0	2.0444	4.83921	0	0	0	-0.59596	0	0.506743	0.651989	1	1	1	1	1	0.282002	0.0119753
ENSG00000135547.9	HEY2	7:12223752:rs11974335:G_T	G/T	T	1039	0.661591	2	0.453321	-6.02795	0.529427	0.971075	1	0.192822	0.084454	0.00797601	1	0.817365	3.34755	0	5.45453	2.69091	0.725143	0	-0.273614	0.0303572	0	2.76967	1.49446	-0.921597	0	1	1	1	1	1	0.275736	1
ENSG00000148798.11	INA	7:12223752:rs11974335:G_T	G/T	T	1039	0.661591	2	0.453321	6.02637	1	1	0.746803	1	1	0.881772	0.404444	0	0	0	0	0	2.57313	6.48698	0	0	0.0885133	0	0	0.0611874	0.342206	1	1	1	1	1	1	0.794869
ENSG00000128596.17	CCDC136	7:12223752:rs11974335:G_T	G/T	T	1039	0.661591	2	0.453321	6.02613	1	1	0.999999	1	1	0.193014	0.0755781	0	0	0	0	0	2.57739	5.98365	0	0	0	0	0	0.457296	0.586136	1	1	1	1	1	0.96093	0.35027
ENSG00000170775.3	GPR37	7:12223752:rs11974335:G_T	G/T	T	1039	0.661591	2	0.453321	-6.02565	0.999999	0.155899	1	0.679475	0.107602	0.135086	1	0	0.295013	0	6.25078	2.49533	5.13366	0	0	-0.632179	0	0.647567	1.01665	-0.37666	0	1	1	1	1	1	0.846146	1
ENSG00000114648.12	KLHL18	7:12223752:rs11974335:G_T	G/T	T	1039	0.661591	2	0.453321	6.02535	1	1	0.633357	1	1	1	0.168178	0	0	2.33766	0	0	0	3.68868	0	0	0.145526	0	0	0	0.745942	1	1	1	1	1	1	0.514732
ENSG00000136960.12	ENPP2	7:12225245:rs10950398:G_A	G/A	A	1202	0.683565	2	0.450915	-6.02466	0.999999	0.0244714	1	0.145563	0.0304581	0.338224	1	0	0	0	1.92681	2.63301	5.51286	0	0	-0.75436	0	2.05019	1.14399	-0.215967	0	1	1	1	0.954637	1	1	1
ENSG00000005249.13	PRKAR2B	7:12225245:rs10950398:G_A	G/A	A	1202	0.683565	2	0.450915	6.02379	1	1	0.04525	1	1	1	0.593161	0	0	2.39706	0	0	0	3.12792	0	0	0.501618	0	0	0	-0.222527	1	1	0.29247	1	1	1	0.940661
ENSG00000167371.21	PRRT2	7:12225245:rs10950398:G_A	G/A	A	1202	0.683565	2	0.450915	6.02331	1	1	0.968217	1	1	0.982304	0.0328414	0	0	1.88795	0	0	1.28628	2.87679	0	0	0.0139961	0	0	0.00969591	0.830866	1	1	1	1	1	1	0.23352
ENSG00000267909.3	CCDC177	7:12223752:rs11974335:G_T	G/T	T	1039	0.661591	2	0.453321	6.02307	0.999999	1	0.904283	1	1	0.35494	0.159842	0	0	1.23935	0	0	0	5.80269	0	0	0.0445238	0	0	-0.289016	0.751074	1	1	1	1	1	1	0.506915
ENSG00000068615.18	REEP1	7:12223752:rs11974335:G_T	G/T	T	1039	0.661591	2	0.453321	6.02258	1	1	1	1	1	0.517552	0.42406	0	0	0	0	0	2.01447	7.02318	0	0	0	0	0	0.179577	0.221484	1	1	1	1	1	1	0.805774
ENSG00000165868.14	HSPA12A	7:12223752:rs11974335:G_T	G/T	T	1039	0.661591	2	0.453321	6.02201	1	1	0.837514	1	1	0.308547	0.755987	0	0	0.361904	0	0	1.88503	5.67135	0	0	0.08606	0	0	0.503662	0.154342	1	1	1	1	1	1	1
ENSG00000183775.11	KCTD16	7:12210752:rs3807866:G_A	G/A	A	2758	1	2	0.443619	6.02195	1	1	0.360757	1	1	0.474605	0.916076	0	0	2.16472	0	0	0.175967	3.23418	0	0	0.291197	0	0	0.249505	0.0354567	1	1	0.886751	1	1	1	1
ENSG00000130032.16	PRRG3	7:12225245:rs10950398:G_A	G/A	A	1202	0.683565	2	0.450915	6.02092	1	1	0.1875	1	1	0.820413	0.484725	0	0	2.14221	0	0	0	3.83071	0	0	0.331115	0	0	-0.0580079	0.268921	1	1	0.642112	1	1	1	0.853988
ENSG00000055163.20	CYFIP2	7:12225245:rs10950398:G_A	G/A	A	1202	0.683565	2	0.450915	6.02088	0.999999	1	0.144086	1	1	0.997541	0.824106	0	0	1.43531	0	0	0.568394	4.34102	0	0	0.573944	0	0	-0.00150633	0.0966594	1	1	0.556171	1	1	1	1
ENSG00000167995.16	BEST1	7:12225245:rs10950398:G_A	G/A	A	1202	0.683565	2	0.450915	-6.02055	0.0536187	0.573905	1	0.00516371	0.411349	0.337604	1	0.414119	0	0	3.32709	5.23095	3.70837	0	-0.491305	-0.217149	0	4.59686	0.531328	0.270395	0	0.946792	1	1	0.123472	1	1	1
ENSG00000158352.15	SHROOM4	7:12223752:rs11974335:G_T	G/T	T	1039	0.661591	2	0.453321	-6.01989	1	0.140344	1	0.13626	0.00533398	0.0125509	1	0	1.17206	0	8.12546	2.94552	3.38986	0	0	-0.600806	0	2.28941	1.7273	-0.617258	0	1	1	1	0.924433	0.893602	0.322976	1
ENSG00000143340.6	FAM163A	7:12225245:rs10950398:G_A	G/A	A	1202	0.683565	2	0.450915	6.0196	0.935353	1	0.287434	1	1	0.53808	0.00230941	0.816242	0	0	0	0	0.447882	4.54626	0.0251718	0	-0.410959	0	0	0.262657	1.2541	1	1	0.789276	1	1	1	0.0554332
ENSG00000006125.18	AP2B1	7:12225245:rs10950398:G_A	G/A	A	1202	0.683565	2	0.450915	6.01879	1	1	0.260134	0.670766	1	0.456835	0.488518	0	0	1.70636	0	0	0.914066	2.75186	0	0	0.438499	0.579938	0	-0.363192	0.298604	1	1	0.750141	1	1	1	0.857126
ENSG00000166780.11	BMERB1	7:12225245:rs10950398:G_A	G/A	A	1202	0.683565	2	0.450915	6.01866	1	1	0.61403	1	1	0.86202	0.12851	0	0	0.369728	0	0	2.45191	5.08849	0	0	0.189969	0	0	0.0814671	0.633168	1	1	1	1	1	1	0.453902
ENSG00000158856.18	DMTN	7:12223752:rs11974335:G_T	G/T	T	1039	0.661591	2	0.453321	6.01852	1	1	0.814772	1	1	0.563653	0.0199355	0	0	1.57304	0	0	1.01079	2.71178	0	0	-0.077665	0	0	0.225581	0.914424	1	1	1	1	1	1	0.180291
ENSG00000134318.14	ROCK2	7:12223752:rs11974335:G_T	G/T	T	1039	0.661591	2	0.453321	6.01826	0.999999	1	0.709044	0.0922107	0.670649	0.76409	0.489072	0	0	2.47739	0	0	0	2.62862	0	0	0.142979	2.79339	-0.294109	0.100088	0.343375	1	1	1	0.750462	1	1	0.857543
ENSG00000165801.10	ARHGEF40	7:12225245:rs10950398:G_A	G/A	A	1202	0.683565	2	0.450915	-6.01702	0.0151165	0.157142	0.999999	0.0633099	0.324458	1	1	1.57324	1.66958	0	4.75848	3.74635	0	0	-0.863458	1.01474	0	3.33906	-0.733088	0	0	0.454378	1	1	0.581848	1	1	1
ENSG00000089472.16	HEPH	7:12223752:rs11974335:G_T	G/T	T	1039	0.661591	2	0.453321	-6.01613	0.000378978	0.893247	0.999999	0.235321	0.0187945	1	1	3.81552	0.184484	0	3.64	0	0	0	-0.887717	-0.0837483	0	1.96632	1.3637	0	0	0.0330322	1	1	1	1	1	1
ENSG00000128268.12	MGAT3	7:12223752:rs11974335:G_T	G/T	T	1039	0.661591	2	0.453321	6.01388	1	1	0.142914	1	1	1	0.706816	0	0	2.68037	0	0	0	2.55842	0	0	0.429185	0	0	0	0.195327	1	1	0.552439	1	1	1	1
ENSG00000102385.12	DRP2	7:12223752:rs11974335:G_T	G/T	T	1039	0.661591	2	0.453321	6.01297	0.999999	1	0.288706	1	1	0.167946	0.512989	0	0	0.490207	0	0	0.0399746	5.96231	0	0	0.43243	0	0	-0.66235	0.308527	1	1	0.791159	1	1	0.90317	0.875314
ENSG00000050405.13	LIMA1	7:12225245:rs10950398:G_A	G/A	A	1202	0.683565	2	0.450915	-6.01219	0.28996	0.404469	0.999999	0.00130896	0.222361	0.546228	1	0.758222	3.34866	0	9.24889	1.95347	1.04373	0	-0.369659	-0.594009	0	5.6581	0.894987	-0.184768	0	1	1	1	0.0437551	1	1	1
ENSG00000176749.9	CDK5R1	7:12225245:rs10950398:G_A	G/A	A	1202	0.683565	2	0.450915	6.01193	1	1	0.14817	1	1	0.523845	0.820192	0	0	1.56155	0	0	0	5.15218	0	0	0.363512	0	0	-0.14692	0.078896	1	1	0.561548	1	1	1	1
ENSG00000152495.11	CAMK4	7:12225245:rs10950398:G_A	G/A	A	1202	0.683565	2	0.450915	6.01191	1	1	0.616481	1	1	0.724018	0.862062	0	0	1.13271	0	0	0.674549	5.4327	0	0	0.201514	0	0	0.176789	0.0774058	1	1	1	1	1	1	1
ENSG00000154122.14	ANKH	7:12225245:rs10950398:G_A	G/A	A	1202	0.683565	2	0.450915	6.01147	1	1	0.405878	1	1	0.670019	0.73726	0	0	2.43124	0	0	0.587897	2.36646	0	0	0.371107	0	0	0.236739	0.165842	1	1	0.941358	1	1	1	1
ENSG00000152822.14	GRM1	7:12225245:rs10950398:G_A	G/A	A	1202	0.683565	2	0.450915	6.01144	1	1	0.00282171	1	1	1	0.0234648	0	0	1.11612	0	0	0	4.89669	0	0	0.786919	0	0	0	-0.985917	1	1	0.0448486	1	1	1	0.196299
ENSG00000169641.13	LUZP1	7:12242825:rs7805419:T_C	T/C	C	2747	0.378059	2	0.467419	6.01051	0.999999	1	0.587701	1	1	0.207808	0.112102	0	0	3.48509	0	0	0	1.06771	0	0	0.13258	0	0	0.264848	0.491131	1	1	1	1	1	0.975165	0.424915
ENSG00000205279.8	CTXN3	7:12223752:rs11974335:G_T	G/T	T	1039	0.661591	2	0.453321	6.00835	0.309313	1	0.300308	0.763091	1	0.610729	0.164647	0	0	0.507111	0	0	0	4.36283	0.589513	0	-0.776355	0.677791	0	0.252637	1.0019	1	1	0.806592	1	1	1	0.509596
ENSG00000135930.14	EIF4E2	7:12225245:rs10950398:G_A	G/A	A	1202	0.683565	2	0.450915	6.0079	1	1	0.136821	1	1	0.338959	0.824257	0	0	0.621036	0	0	1.23527	4.59501	0	0	0.62077	0	0	-0.496386	-0.102558	1	1	0.542841	1	1	1	1
ENSG00000182957.16	SPATA13	7:12223752:rs11974335:G_T	G/T	T	1039	0.661591	2	0.453321	-6.00734	0.501031	0.706842	1	0.0753145	0.0976487	0.628185	1	0.298559	0.0163515	0	7.19745	8.67024	1.99622	0	-0.175097	-0.23995	0	-2.87736	1.09319	-0.127496	0	1	1	1	0.656451	1	1	1
ENSG00000164649.20	CDCA7L	7:12225245:rs10950398:G_A	G/A	A	1202	0.683565	2	0.450915	-6.0069	0.330165	0.604681	0.999998	0.599207	0.417344	0.231967	1	1.11347	3.00478	0	8.80956	3.36879	0.660926	0	-0.299512	0.324759	0	0.81289	-0.523674	-0.322345	0	1	1	1	1	1	0.986656	1
ENSG00000120903.13	CHRNA2	7:12229132:rs5011436:A_C	A/C	C	2752	0.22094	2	0.469658	6.0044	0.128314	0.0970711	1	1	1	0.604815	0.00715274	0	0.800467	0	0	0	0.920651	4.66749	-0.305156	0.759885	0	0	0	0.128437	0.526013	1	1	1	1	1	1	0.0981051
ENSG00000204116.11	CHIC1	7:12223752:rs11974335:G_T	G/T	T	1039	0.661591	2	0.453321	6.00368	1	1	0.350103	0.198978	1	0.0682261	0.500699	0	0	1.25999	0	0	0	4.01839	0	0	-0.390673	2.15576	0	0.943948	0.362682	1	1	0.874286	1	1	0.612449	0.865124
ENSG00000114541.15	FRMD4B	7:12223752:rs11974335:G_T	G/T	T	1039	0.661591	2	0.453321	-6.00331	0.999999	0.805292	1	0.223768	0.0256039	1.9547e-05	1	0	0	0	5.82322	3.45947	4.70803	0	0	-0.0737121	0	1.64374	1.11293	-0.864509	0	1	1	1	1	1	0.026408	1
ENSG00000166963.13	MAP1A	7:12223752:rs11974335:G_T	G/T	T	1039	0.661591	2	0.453321	6.00337	1	1	0.729564	1	1	0.880521	0.0140163	0	0	2.1352	0	0	0.924236	1.60662	0	0	-0.120848	0	0	0.0619131	1.01793	1	1	1	1	1	1	0.146791
ENSG00000092201.10	SUPT16H	7:12223752:rs11974335:G_T	G/T	T	1039	0.661591	2	0.453321	6.00324	1	1	0.603387	0.10955	1	0.855537	0.550758	0	0	0.592429	2.0436	0	2.78636	3.60879	0	0	0.20943	3.37771	0	-0.0878827	0.28537	1	1	1	0.808757	1	1	0.906596
ENSG00000120899.18	PTK2B	7:12225245:rs10950398:G_A	G/A	A	1202	0.683565	2	0.450915	6.00324	1	1	0.596918	1	1	0.251419	0.0245699	0	0	2.38589	0	0	0	2.25374	0	0	-0.115726	0	0	0.276878	0.678888	1	1	1	1	1	0.986794	0.199963
ENSG00000138378.19	STAT4	7:12225245:rs10950398:G_A	G/A	A	1202	0.683565	2	0.450915	6.00283	1	1	0.747402	1	1	0.10249	0.639593	0	0	2.00246	0	0	0	3.43607	0	0	-0.110606	0	0	0.757525	0.192915	1	1	1	1	1	0.747361	0.967086
ENSG00000108924.14	HLF	7:12244382:rs1990620:A_G	A/G	G	2757	0.267575	2	0.470076	6.00167	1	1	0.13478	1	1	0.00113772	0.00133533	0	0	1.80633	0	0	0.168109	1.86322	0	0	-0.473499	0	0	1.09974	1.05079	1	1	0.539125	1	1	0.107171	0.0419542
ENSG00000182463.16	TSHZ2	7:12223752:rs11974335:G_T	G/T	T	1039	0.661591	2	0.453321	6.00166	0.999998	1	0.0319257	1	0.183294	0.531501	0.874896	0	0	2.21963	0	0	0	1.61937	0	0	1.09046	0	-0.738528	-0.274432	-0.0971776	1	1	0.245066	1	1	1	1
ENSG00000189367.15	KIAA0408	7:12225245:rs10950398:G_A	G/A	A	1202	0.683565	2	0.450915	6.00142	0.999999	1	0.00186507	1	1	0.870424	0.0438868	0	0	2.29367	0	0	0.0558568	1.8091	0	0	0.934216	0	0	-0.0723808	-0.791699	1	1	0.0340501	1	1	1	0.264268
ENSG00000185651.14	UBE2L3	7:12223752:rs11974335:G_T	G/T	T	1039	0.661591	2	0.453321	6.00129	0.570456	0.551253	0.00695483	1	1	0.374161	1	0	0	2.82482	0	0	0	0	-0.315107	-0.335658	1.19129	0	0	-0.293541	0	1	1	0.0882251	1	1	1	1
ENSG00000135824.12	RGS8	7:12233870:rs1054169:G_A	G/A	A	2619	0.23918	2	0.468118	6.00107	0.909343	1	1	0.0425376	1	0.440171	0.0337945	0.716695	0	0	5.04735	0	0.215381	5.31159	-0.0216216	0	0	-2.28209	0	0.163547	0.380075	1	1	1	0.448971	1	1	0.234737
ENSG00000144285.21	SCN1A	7:12223752:rs11974335:G_T	G/T	T	1039	0.661591	2	0.453321	6.00083	1	1	0.93499	0.390019	1	0.248318	0.790993	0	0	1.60108	0	0	0.680528	3.99442	0	0	0.0433496	2.03463	0	0.725625	-0.166991	1	1	1	1	1	0.986656	1
ENSG00000183624.14	HMCES	7:12223752:rs11974335:G_T	G/T	T	1039	0.661591	2	0.453321	6.00051	0.781085	1	0.273599	1	1	0.0202452	0.153144	0	0	0	0	0	1.38096	4.77765	0.0507572	0	-0.40664	0	0	1.05763	0.625636	1	1	0.771538	1	1	0.365078	0.494433
ENSG00000182901.16	RGS7	7:12223752:rs11974335:G_T	G/T	T	1039	0.661591	2	0.453321	5.99947	1	1	0.955485	1	1	0.976823	0.148039	0	0	0	0	0	1.79629	7.36824	0	0	0.0154344	0	0	0.0120548	0.599027	1	1	1	1	1	1	0.484263
ENSG00000177105.10	RHOG	7:12223752:rs11974335:G_T	G/T	T	1039	0.661591	2	0.453321	-5.99899	0.852386	0.367797	0.999999	0.251569	0.350351	0.950944	1	0	0.313317	0	3.6258	5.72337	4.23714	0	0.0354637	-0.400527	0	1.69833	0.557426	-0.0147371	0	1	1	1	1	1	1	1
ENSG00000068305.17	MEF2A	7:12225245:rs10950398:G_A	G/A	A	1202	0.683565	2	0.450915	5.99871	1	1	0.152738	0.751452	0.707068	1	0.763922	0	0	2.00439	0.87422	1.41276	0	2.76232	0	0	0.563757	-0.717154	-0.346443	0	0.144362	1	1	0.570806	1	1	1	1
ENSG00000175766.13	EIF4E1B	7:12219129:rs3823612:G_C	G/C	C	2751	0.220683	2	0.470011	5.99859	1	1	0.267419	1	1	0.118526	0.00386099	0	0	2.54195	0	0	0.264339	1.22916	0	0	-0.35348	0	0	0.53396	0.951492	1	1	0.763005	1	1	0.798649	0.0686341
ENSG00000135824.12	RGS8	7:12227595:rs4721057:A_G	A/G	G	2626	0.136968	2	0.472391	5.99806	0.846067	1	1	0.0170191	1	0.430398	0.0103441	0.697247	0	0	4.71844	0	0.209013	5.24305	-0.0365181	0	0	-2.65491	0	0.16638	0.454266	1	1	1	0.251644	1	1	0.124221
ENSG00000183283.16	DAZAP2	7:12225245:rs10950398:G_A	G/A	A	1202	0.683565	2	0.450915	-5.99668	0.524968	0.49085	0.999999	0.293951	0.69919	0.926666	1	1.88321	0.356581	0	10.0931	3.87313	1.8501	0	-0.234479	-0.520248	0	1.95426	0.300279	0.0298669	0	1	1	1	1	1	1	1
ENSG00000213578.6	CPLX3	7:12226362:rs6966915:C_T	C/T	T	2758	0.250961	2	0.465192	5.9966	0.287904	1	1	0.811808	1	0.290533	0.472137	0.580658	0	0	1.69735	0	2.88664	3.67082	0.226832	0	0	0.308849	0	0.255992	0.145623	1	1	1	1	1	1	0.845925
ENSG00000183775.11	KCTD16	7:12244161:rs1990622:A_G	A/G	G	2683	0.261355	2	0.472233	5.99581	0.999999	1	0.247218	1	1	0.539787	0.97274	0	0	2.09848	0	0	0.195514	3.17878	0	0	0.358741	0	0	0.210906	0.0114008	1	1	0.735866	1	1	1	1
ENSG00000169057.22	MECP2	7:12225245:rs10950398:G_A	G/A	A	1202	0.683565	2	0.450915	5.99509	1	1	0.110122	0.385314	1	0.465165	0.829049	0	0	2.74087	2.95173	0	0	1.57203	0	0	0.474032	-1.69186	0	-0.200982	0.0862547	1	1	0.484206	1	1	1	1
ENSG00000171385.9	KCND3	7:12229791:rs3173615:C_G	C/G	G	2755	0.23542	2	0.466425	5.99314	1	1	1.78937e-05	1	0.407425	1	0.187376	0	0	2.54383	0	0	0	1.57252	0	0	0.87649	0	-0.256811	0	-0.384038	1	1	0.00260041	1	1	1	0.537086
ENSG00000273820.2	USP27X	7:12223752:rs11974335:G_T	G/T	T	1039	0.661591	2	0.453321	5.99245	0.999999	1	0.757121	1	1	0.906166	0.233424	0	0	1.57713	0	0	0.811046	4.20289	0	0	0.147624	0	0	0.0663009	0.673388	1	1	1	1	1	1	0.594795
ENSG00000108679.13	LGALS3BP	7:12223752:rs11974335:G_T	G/T	T	1039	0.661591	2	0.453321	-5.98999	0.913619	0.854034	1	0.141864	0.738231	0.289798	1	0.702414	1.0408	0	7.06932	5.57514	2.51196	0	0.0407221	-0.13291	0	2.69608	0.249607	-0.316841	0	1	1	1	0.943739	1	1	1
ENSG00000002746.15	HECW1	7:12225245:rs10950398:G_A	G/A	A	1202	0.683565	2	0.450915	5.98932	1	1	0.0841133	1	1	0.414776	0.803249	0	0	1.22177	0	0	0.305079	5.04133	0	0	0.784392	0	0	-0.460635	-0.125202	1	1	0.404402	1	1	1	1
ENSG00000074706.13	IPCEF1	7:12225245:rs10950398:G_A	G/A	A	1202	0.683565	2	0.450915	5.98782	1	1	0.297085	1	1	0.783978	0.90639	0	0	1.79475	0	0	0.958211	3.63033	0	0	0.417851	0	0	0.136682	-0.0521686	1	1	0.802724	1	1	1	1
ENSG00000111291.8	GPRC5D	19:37956410:rs705500:A_T	A/T	T	2753	0.00262513	2	0.219397	-5.98727	0.245809	0.512195	0.999999	0.775427	0.110044	0.978202	0.163628	0	2.37073	0	0	1.293	2.51566	0.855889	-0.438581	0.471824	0	-0.263127	-1.25204	-0.00929485	-0.356344	1	1	1	1	1	1	0.509596
ENSG00000165355.7	FBXO33	7:12223752:rs11974335:G_T	G/T	T	1039	0.661591	2	0.453321	5.98716	1	1	0.168121	1	0.23951	0.373041	0.462946	0	0	1.97774	0	0	0	2.44732	0	0	0.672624	0	-0.952694	0.485917	-0.463306	1	1	0.600879	1	1	1	0.838953
ENSG00000120903.13	CHRNA2	7:12244382:rs1990620:A_G	A/G	G	2757	0.267575	2	0.470076	5.98669	0.166957	0.142553	1	1	1	0.492486	0.00936378	0	0.885731	0	0	0	0.872247	4.68081	-0.296933	0.694935	0	0	0	0.169942	0.513706	1	1	1	1	1	1	0.115529
ENSG00000148290.10	SURF1	12:130477646:rs884255:C_A	C/A	A	2756	0.31569	2	0.443396	-5.98664	0.260737	0.342508	1	1	0.217457	0.118266	0.231341	1.60983	0.978496	0	0	0.184941	2.04879	1.00552	-0.400053	0.656402	0	0	0.846537	-0.450997	-0.268452	1	1	1	1	1	0.798649	0.593794
ENSG00000091664.9	SLC17A6	7:12225245:rs10950398:G_A	G/A	A	1202	0.683565	2	0.450915	5.98647	1	1	0.457239	1	1	0.949028	0.969647	0	0	1.93325	0	0	0.888852	3.89673	0	0	0.350124	0	0	0.0374634	-0.0198415	1	1	0.987136	1	1	1	1
ENSG00000135363.12	LMO2	7:12223752:rs11974335:G_T	G/T	T	1039	0.661591	2	0.453321	-5.98507	0.999999	0.0684296	0.999999	0.874412	0.0715495	1	1	0	4.11746	0	3.73074	7.63307	0	0	0	-0.913457	0	0.327504	1.48079	0	0	1	1	1	1	1	1	1
ENSG00000174231.17	PRPF8	7:12223752:rs11974335:G_T	G/T	T	1039	0.661591	2	0.453321	5.98461	1	1	0.112597	0.534589	1	0.485813	0.84885	0	0	2.65058	4.09655	0	0	1.57765	0	0	0.4757	-1.19954	0	-0.177251	-0.0813235	1	1	0.489137	1	1	1	1
ENSG00000266714.9	MYO15B	7:12223752:rs11974335:G_T	G/T	T	1039	0.661591	2	0.453321	-5.98408	0.887092	0.965192	0.999999	0.0210377	0.640415	0.301855	1	1.11182	2.60732	0	5.57696	1.89646	2.14922	0	0.0696026	-0.041168	0	5.53446	-0.455592	-0.403531	0	1	1	1	0.281405	1	1	1
ENSG00000126950.8	TMEM35A	7:12223752:rs11974335:G_T	G/T	T	1039	0.661591	2	0.453321	5.98414	0.999999	1	0.40067	1	1	0.924212	0.792532	0	0	0.640705	0	0	1.18058	5.92387	0	0	0.333903	0	0	0.0445282	-0.123656	1	1	0.936175	1	1	1	1
ENSG00000180901.11	KCTD2	7:12230893:rs3815535:G_A	G/A	A	2752	0.25084	2	0.46657	5.98185	0.999998	1	0.000562909	1	1	0.999998	0.201353	0	0	2.95506	0	0	0	1.28113	0	0	0.645243	0	0	0	-0.365147	1	1	0.0163768	1	1	1	0.550353
ENSG00000140992.19	PDPK1	7:12225245:rs10950398:G_A	G/A	A	1202	0.683565	2	0.450915	5.98159	0.999999	1	0.220017	1	1	0.999999	0.258011	0	0	2.6101	0	0	0	2.78022	0	0	0.329885	0	0	0	0.507769	1	1	0.695696	1	1	1	0.619134
ENSG00000105854.13	PON2	7:12223752:rs11974335:G_T	G/T	T	1039	0.661591	2	0.453321	-5.9804	0.000294855	1	1	0.108851	0.102062	1	1	3.39369	0	0	4.74059	2.04161	0	0	-0.98729	0	0	3.04907	1.17807	0	0	0.0265566	1	1	0.805797	1	1	1
ENSG00000241839.10	PLEKHO2	7:12223752:rs11974335:G_T	G/T	T	1039	0.661591	2	0.453321	-5.97953	0.000940441	0.0349367	0.999999	0.509148	0.582683	1	1	2.31511	0.0590895	0	3.72283	2.44839	0	0	-1.32516	1.63526	0	-1.30594	0.432489	0	0	0.0705853	1	1	1	1	1	1
ENSG00000171385.9	KCND3	7:12215885:rs6460902:G_A	G/A	A	2754	0.0855215	2	0.474946	5.97872	1	1	7.64452e-06	1	0.248877	0.999998	0.191512	0	0	2.45807	0	0	0	1.61126	0	0	0.914706	0	-0.360125	0	-0.373777	1	1	0.00254271	1	1	1	0.540151
ENSG00000171385.9	KCND3	7:12219129:rs3823612:G_C	G/C	C	2751	0.220683	2	0.470011	5.97843	1	1	1.17927e-05	1	0.367117	0.999999	0.176996	0	0	2.5124	0	0	0	1.58045	0	0	0.890985	0	-0.280978	0	-0.391047	1	1	0.00260041	1	1	1	0.52555
ENSG00000255374.3	TAS2R43	2:134893196:rs6714498:T_C	T/C	C	2745	0.00204138	2	0.45082	-5.97843	0.550814	0.305607	0.0430858	0.373972	0.583006	0.00965984	0.166595	0.648794	0	0.609045	6.05351	1.64379	0.0305174	0.536453	-0.206357	-0.63848	1.05159	1.25085	-0.371018	-0.991028	-0.530652	1	1	0.285251	1	1	0.293268	0.513271
ENSG00000255374.3	TAS2R43	2:134892083:rs74265413:G_C	G/C	C	2752	0.00078441	2	0.444404	-5.97731	0.577694	0.329491	0.0730386	0.507979	0.528031	0.0264279	0.243024	0.66289	0	0.735299	6.35128	1.62608	0.151324	0.609606	-0.191993	-0.615219	0.937831	0.937086	-0.424003	-0.854684	-0.448551	1	1	0.365464	1	1	0.405486	0.605208
ENSG00000185666.14	SYN3	7:12225245:rs10950398:G_A	G/A	A	1202	0.683565	2	0.450915	5.97703	1	1	0.140042	1	1	1	0.610846	0	0	2.27775	0	0	0	3.80661	0	0	0.414608	0	0	0	0.238543	1	1	0.545427	1	1	1	0.951251
ENSG00000120903.13	CHRNA2	7:12242825:rs7805419:T_C	T/C	C	2747	0.378059	2	0.467419	5.97619	0.148369	0.152	0.999999	1	1	0.503482	0.00481899	0	0.879087	0	0	0	0.872198	4.64644	-0.30524	0.668443	0	0	0	0.165989	0.560588	1	1	1	1	1	1	0.0793958
ENSG00000069424.15	KCNAB2	7:12223752:rs11974335:G_T	G/T	T	1039	0.661591	2	0.453321	5.97581	1	1	0.719935	1	1	0.579645	0.0143005	0	0	2.18883	0	0	0.167414	2.00045	0	0	-0.0982117	0	0	0.178792	0.795279	1	1	1	1	1	1	0.147204
ENSG00000070159.14	PTPN3	7:12223752:rs11974335:G_T	G/T	T	1039	0.661591	2	0.453321	5.97522	1	1	0.583935	1	1	0.981483	0.950386	0	0	0.588053	0	0	1.15873	6.06397	0	0	0.219341	0	0	0.0109533	-0.0294917	1	1	1	1	1	1	1
ENSG00000183775.11	KCTD16	7:12243703:rs7791726:G_C	G/C	C	2682	0.261479	2	0.472409	5.97437	1	1	0.263362	1	1	0.520039	0.936594	0	0	2.11605	0	0	0.184657	3.15617	0	0	0.345931	0	0	0.221406	0.0265477	1	1	0.75622	1	1	1	1
ENSG00000116478.12	HDAC1	7:12223752:rs11974335:G_T	G/T	T	1039	0.661591	2	0.453321	-5.97436	0.212156	0.705003	1	0.136403	0.254135	0.663275	1	1.09341	3.38855	0	3.46987	4.505	0	0	-0.445203	-0.260525	0	2.61926	0.808754	-0.0676853	0	1	1	1	0.924433	1	1	1
ENSG00000233932.6	CTXN2	7:12223752:rs11974335:G_T	G/T	T	1039	0.661591	2	0.453321	5.97299	1	1	0.857513	1	1	0.863427	0.206068	0	0	2.73832	0	0	0	2.51117	0	0	0.0669404	0	0	0.0624527	0.685877	1	1	1	1	1	1	0.557779
ENSG00000196821.10	ILRUN	7:12225245:rs10950398:G_A	G/A	A	1202	0.683565	2	0.450915	5.97293	1	1	0.470707	1	1	0.963459	0.437563	0	0	2.45192	0	0	0	2.90421	0	0	0.208688	0	0	0.0134699	0.305609	1	1	0.992785	1	1	1	0.81552
ENSG00000172379.21	ARNT2	7:12225245:rs10950398:G_A	G/A	A	1202	0.683565	2	0.450915	5.97234	0.262349	0.958197	0.294717	0.90607	1	1	0.338083	0.444295	0	0.758025	0	0	0	3.91436	-0.424506	0.0284458	0.450345	0.163695	0	0	0.387607	1	1	0.802724	1	1	1	0.705407
ENSG00000136928.7	GABBR2	7:12225245:rs10950398:G_A	G/A	A	1202	0.683565	2	0.450915	5.9711	1	1	0.683479	1	1	0.994262	0.223764	0	0	0.779526	0	0	1.94641	4.73331	0	0	0.168771	0	0	-0.00370419	0.557783	1	1	1	1	1	1	0.582378
ENSG00000133026.12	MYH10	7:12223752:rs11974335:G_T	G/T	T	1039	0.661591	2	0.453321	5.96975	0.999999	1	0.644518	1	1	0.290308	0.0974562	0	0	1.14339	0	0	0	5.28685	0	0	0.158348	0	0	-0.447002	0.796262	1	1	1	1	1	1	0.400802
ENSG00000141934.10	PLPP2	7:12223752:rs11974335:G_T	G/T	T	1039	0.661591	2	0.453321	-5.96933	1	0.318458	1	0.235765	0.183981	0.0578021	1	0	0.976397	0	0	3.35949	4.37723	0	0	-0.385025	0	1.1651	0.789168	-0.448429	0	1	1	1	1	1	0.567932	1
ENSG00000196227.11	FAM217B	7:12225245:rs10950398:G_A	G/A	A	1202	0.683565	2	0.450915	5.96918	1	1	0.0242647	1	1	0.241873	0.713324	0	0	1.72628	0	0	0	2.98578	0	0	1.12403	0	0	-0.670988	-0.204325	1	1	0.209468	1	1	0.986656	1
ENSG00000029534.20	ANK1	7:12223752:rs11974335:G_T	G/T	T	1039	0.661591	2	0.453321	5.96848	1	1	0.83802	0.130272	1	0.2868	0.0364435	0	0	0	3.76489	0	2.07222	5.12771	0	0	-0.0649845	-4.4321	0	0.557912	1.05246	1	1	1	0.916535	1	1	0.242632
ENSG00000136842.14	TMOD1	7:12225245:rs10950398:G_A	G/A	A	1202	0.683565	2	0.450915	5.96808	1	0.395703	0.794274	1	1	1	0.0567936	0	1.36756	1.23866	0	0	0	3.6151	0	-0.672526	0.130516	0	0	0	0.940392	1	1	1	1	1	1	0.298553
ENSG00000102921.8	N4BP1	7:12223752:rs11974335:G_T	G/T	T	1039	0.661591	2	0.453321	5.96783	1	0.999999	0.195913	0.644463	1	0.197642	0.459242	0	0	2.6763	0	0	0.00748662	1.1623	0	0	0.573177	0.94709	0	-0.678781	0.374671	1	1	0.663899	1	1	0.961865	0.835604
ENSG00000169851.15	PCDH7	7:12233870:rs1054169:G_A	G/A	A	2619	0.23918	2	0.468118	5.96756	1	1	0.622692	1	1	0.0542715	0.237255	0	0	1.70819	0	0	0.633356	3.06052	0	0	-0.161825	0	0	0.658137	0.407981	1	1	1	1	1	0.555461	0.598006
ENSG00000175766.13	EIF4E1B	7:12224173:rs11509137:T_C	T/C	C	2753	0.28406	2	0.468398	5.96704	1	1	0.27579	1	1	0.139809	0.00309926	0	0	2.55025	0	0	0.28934	1.21206	0	0	-0.348122	0	0	0.505621	0.975849	1	1	0.775425	1	1	0.848908	0.0627697
ENSG00000150760.12	DOCK1	7:12223752:rs11974335:G_T	G/T	T	1039	0.661591	2	0.453321	-5.96697	0.0647126	0.216409	0.999999	0.0697386	0.254314	0.00175377	1	0.749226	1.50476	0	7.34927	2.69161	0.83244	0	-0.717992	0.924186	0	3.44462	0.881033	-0.970955	0	0.980523	1	1	0.626026	1	0.116443	1
ENSG00000197935.6	ZNF311	19:41996221:rs4803520:A_G	A/G	G	2758	0.763882	0	0.106599	-5.96694	0.517393	0.405503	0.834427	0.18182	0.659092	0.304325	0.749808	1.1079	1.63822	0.203158	15.1461	1.82571	1.84218	0	0.334004	-0.864538	-0.0976774	-2.61084	-0.390961	-0.484041	0.0389009	1	1	1	1	1	1	1
ENSG00000213578.6	CPLX3	7:12229132:rs5011436:A_C	A/C	C	2752	0.22094	2	0.469658	5.96567	0.253709	1	0.999998	0.973176	1	0.307319	0.391057	0.539035	0	0	2.00362	0	2.90569	3.64403	0.242903	0	0	-0.0427614	0	0.247747	0.172479	1	1	1	1	1	1	0.77751
ENSG00000198963.11	RORB	7:12223752:rs11974335:G_T	G/T	T	1039	0.661591	2	0.453321	5.96566	1	1	0.202826	0.903981	1	1	0.876827	0	0	3.15924	0	0	0	2.34757	0	0	0.464636	-0.167508	0	0	0.0988925	1	1	0.669969	1	1	1	1
ENSG00000213578.6	CPLX3	7:12229791:rs3173615:C_G	C/G	G	2755	0.23542	2	0.466425	5.96527	0.28659	1	0.999998	0.996739	1	0.227342	0.523809	0.587963	0	0	2.01553	0	2.84535	3.68011	0.226798	0	0	0.00525175	0	0.292629	0.128956	1	1	1	1	1	0.986656	0.882376
ENSG00000113389.16	NPR3	7:12222285:rs11509880:G_A	G/A	A	2755	0.0228326	2	0.393285	5.96523	0.546222	0.389042	1	0.00919214	0.222019	1	0.241614	0.997399	0	0	10.4075	0	0	4.60418	0.138572	-0.349907	0	2.77992	0.48194	0	0.202228	1	1	1	0.170118	1	1	0.603923
ENSG00000168032.10	ENTPD3	7:12229967:rs13237518:C_A	C/A	A	2756	0.108414	2	0.47188	5.96462	1	1	0.999998	0.608957	1	0.0217723	3.71343e-05	0	0	0	0	0	2.11937	4.84459	0	0	0	-0.353665	0	0.431633	0.665386	1	1	1	1	1	0.366901	0.00912155
ENSG00000112137.17	PHACTR1	7:12223752:rs11974335:G_T	G/T	T	1039	0.661591	2	0.453321	5.96472	1	1	0.431668	1	1	1	0.0720193	0	0	1.46254	0	0	0	4.80327	0	0	-0.194731	0	0	0	0.790453	1	1	0.959546	1	1	1	0.339256
ENSG00000152578.13	GRIA4	7:12225245:rs10950398:G_A	G/A	A	1202	0.683565	2	0.450915	5.9635	0.727465	1	1	1	1	0.601414	0.0562581	0	0	0	0	0	1.24929	6.61847	-0.0513447	0	0	0	0	0.173879	0.590792	1	1	1	1	1	1	0.297403
ENSG00000168032.10	ENTPD3	7:12228211:rs13229988:A_G	A/G	G	2559	0.190589	2	0.470106	5.96223	1	1	0.892682	1	1	0.0976337	2.51333e-06	0	0	0	0	0	2.33462	4.47763	0	0	-0.0240219	0	0	0.338719	0.851894	1	1	1	1	1	0.730478	0.00226367
ENSG00000132694.18	ARHGEF11	7:12225245:rs10950398:G_A	G/A	A	1202	0.683565	2	0.450915	5.96222	1	1	0.997754	1	1	1	0.0439142	0	0	2.60636	0	0	0	3.00455	0	0	-0.000733518	0	0	0	0.877065	1	1	1	1	1	1	0.264268
ENSG00000198673.10	TAFA2	7:12219129:rs3823612:G_C	G/C	C	2751	0.220683	2	0.470011	5.96127	1	1	0.0375554	1	1	0.242661	0.874045	0	0	0.959593	0	0	0.0518976	4.60332	0	0	0.619961	0	0	-0.373648	-0.0487738	1	1	0.267694	1	1	0.986656	1
ENSG00000164651.16	SP8	7:12223752:rs11974335:G_T	G/T	T	1039	0.661591	2	0.453321	5.96114	0.0841794	0.0487107	1	0.40926	1	1	0.0242638	0	0.576961	0	3.20865	0	0	5.46197	-0.585674	1.25549	0	1.75259	0	0	0.644501	1	1	1	1	1	1	0.199881
ENSG00000175766.13	EIF4E1B	7:12223961:rs10950394:C_T	C/T	T	2754	0.193283	2	0.468954	5.96098	1	1	0.285713	1	1	0.143327	0.00408712	0	0	2.56207	0	0	0.290978	1.23101	0	0	-0.340484	0	0	0.499949	0.947289	1	1	0.789276	1	1	0.864439	0.0717103
ENSG00000137501.17	SYTL2	18:54821441:rs62091461:C_T	C/T	T	2758	0.375067	2	0.201777	-5.96072	0.702336	0.637184	0.536561	1	0.743698	0.0267122	0.542084	0	0.0945261	1.88794	0	0	0.250677	1.1303	0.147502	-0.412514	-0.352972	0	0.232511	-1.03488	0.27519	1	1	1	1	1	0.405486	0.899699
ENSG00000004660.15	CAMKK1	7:12244161:rs1990622:A_G	A/G	G	2683	0.261355	2	0.472233	5.96028	0.999998	1	0.868317	1	1	0.625758	0.0394403	0	0	2.83154	0	0	0	2.22715	0	0	0.0393514	0	0	0.147367	0.652655	1	1	1	1	1	1	0.251933
ENSG00000206557.6	TRIM71	7:12225245:rs10950398:G_A	G/A	A	1202	0.683565	2	0.450915	5.95968	0.293927	1	0.00987808	0.482547	0.735698	1	0.06219	0.679012	0	0.0831947	0	0.427906	0	3.61334	-0.401271	0	1.09679	-0.879315	0.275466	0	-0.787951	1	1	0.114552	1	1	1	0.315267
ENSG00000183775.11	KCTD16	7:12242825:rs7805419:T_C	T/C	C	2747	0.378059	2	0.467419	5.95934	0.999999	1	0.398118	1	1	0.295562	0.78457	0	0	2.24629	0	0	0.0372248	3.1466	0	0	0.225568	0	0	0.357372	0.091397	1	1	0.93315	1	1	1	1
ENSG00000175866.15	BAIAP2	7:12223752:rs11974335:G_T	G/T	T	1039	0.661591	2	0.453321	5.95869	1	1	0.360186	1	1	1	0.800774	0	0	2.83448	0	0	0	2.3256	0	0	0.237735	0	0	0	0.116219	1	1	0.886751	1	1	1	1
ENSG00000204071.10	TCEAL6	7:12225245:rs10950398:G_A	G/A	A	1202	0.683565	2	0.450915	5.95804	1	1	0.933933	1	1	0.563416	0.194144	0	0	1.00841	0	0	1.6049	3.94643	0	0	-0.03181	0	0	0.275922	0.551901	1	1	1	1	1	1	0.54445
ENSG00000213578.6	CPLX3	7:12230893:rs3815535:G_A	G/A	A	2752	0.25084	2	0.46657	5.95779	0.30458	1	1	0.979821	1	0.213783	0.527675	0.595208	0	0	1.97575	0	2.83625	3.68243	0.219482	0	0	0.0325209	0	0.30181	0.128094	1	1	1	1	1	0.977763	0.886127
ENSG00000213722.9	DDAH2	7:12223752:rs11974335:G_T	G/T	T	1039	0.661591	2	0.453321	-5.9577	0.0210845	0.147267	0.999999	0.132874	0.777034	1	1	1.3653	2.12468	0	2.59198	4.3823	0	0	-0.819431	0.997291	0	2.64133	-0.200542	0	0	0.540646	1	1	0.920978	1	1	1
ENSG00000172915.18	NBEA	7:12223752:rs11974335:G_T	G/T	T	1039	0.661591	2	0.453321	5.95773	1	1	0.623196	1	1	0.815362	0.759894	0	0	0.98321	0	0	0.775583	5.82764	0	0	0.228198	0	0	-0.127795	-0.167988	1	1	1	1	1	1	1
ENSG00000157191.20	NECAP2	7:12223752:rs11974335:G_T	G/T	T	1039	0.661591	2	0.453321	-5.95702	0.0626314	0.871617	0.999999	0.798031	0.200253	1	1	1.18488	3.2876	0	4.30499	4.18782	0	0	-0.717052	0.120549	0	0.48751	0.984118	0	0	0.971071	1	1	1	1	1	1
ENSG00000074054.18	CLASP1	7:12223752:rs11974335:G_T	G/T	T	1039	0.661591	2	0.453321	5.9566	1	1	0.783502	1	1	1	0.244267	0	0	2.75534	0	0	0	2.88117	0	0	0.0623313	0	0	0	0.468624	1	1	1	1	1	1	0.606069
ENSG00000112640.15	PPP2R5D	7:12223752:rs11974335:G_T	G/T	T	1039	0.661591	2	0.453321	5.95627	1	1	0.594942	1	1	0.753701	0.254175	0	0	1.74016	0	0	0	5.12544	0	0	0.22735	0	0	-0.114167	0.703839	1	1	1	1	1	1	0.615948
ENSG00000136878.13	USP20	7:12223752:rs11974335:G_T	G/T	T	1039	0.661591	2	0.453321	5.95484	1	1	0.366481	1	1	0.350822	0.357124	0	0	1.45082	0	0	1.22229	2.71295	0	0	0.38379	0	0	-0.467227	0.46316	1	1	0.892387	1	1	1	0.732131
ENSG00000079689.14	SCGN	7:12225245:rs10950398:G_A	G/A	A	1202	0.683565	2	0.450915	5.95484	0.738049	0.931034	0.00676873	0.373677	0.326744	0.983129	0.000453919	0.546253	0.931521	0	3.36248	0	1.06335	0	0.161301	0.0750748	1.78537	-2.04272	-0.798645	-0.00926469	-1.7715	1	1	0.0862694	1	1	1	0.0245298
ENSG00000100167.20	SEPTIN3	7:12223752:rs11974335:G_T	G/T	T	1039	0.661591	2	0.453321	5.95308	1	1	0.599049	1	1	0.466658	0.0100839	0	0	1.25558	0	0	0	5.02338	0	0	-0.151063	0	0	-0.17646	1.06804	1	1	1	1	1	1	0.122656
ENSG00000214376.6	VSTM5	7:12228211:rs13229988:A_G	A/G	G	2559	0.190589	2	0.470106	5.95282	0.999999	1	0.462282	1	1	0.440945	0.0938983	0	0	1.89176	0	0	1.16857	2.38711	0	0	0.242496	0	0	-0.263562	0.578838	1	1	0.992724	1	1	1	0.392138
ENSG00000213578.6	CPLX3	7:12210752:rs3807866:G_A	G/A	A	2758	1	2	0.443619	5.95156	0.344814	1	1	0.546645	1	0.621562	0.319643	0.587527	0	0	1.27966	0	3.01887	3.64284	0.204151	0	0	0.792616	0	0.121859	0.204614	1	1	1	1	1	1	0.689962
ENSG00000217236.2	SP9	7:12228211:rs13229988:A_G	A/G	G	2559	0.190589	2	0.470106	5.95063	0.408195	1	0.956395	0.0128533	0.620042	0.691788	0.270929	0.396359	0	0.817861	2.32243	0.577042	0.493939	3.53392	0.260369	0	0.0242984	-3.14789	0.293206	-0.132978	0.393704	1	1	1	0.217246	1	1	0.632714
ENSG00000205629.12	LCMT1	7:12223752:rs11974335:G_T	G/T	T	1039	0.661591	2	0.453321	5.95014	1	1	1	1	1	0.123177	0.718364	0	0	0	0	0	2.71969	5.86573	0	0	0	0	0	0.470012	0.10315	1	1	1	1	1	0.813751	1
ENSG00000134318.14	ROCK2	7:12225245:rs10950398:G_A	G/A	A	1202	0.683565	2	0.450915	5.94942	1	1	0.287202	0.851688	0.54336	0.839461	0.752585	0	0	2.68943	0	0	0	2.16732	0	0	0.363986	0.253356	-0.3143	0.062686	0.130118	1	1	0.789276	1	1	1	1
ENSG00000157404.15	KIT	7:12223752:rs11974335:G_T	G/T	T	1039	0.661591	2	0.453321	5.94926	0.999999	1	1	0.0541387	1	0.71945	0.0205798	0	0	0	5.71764	0	1.24132	6.74928	0	0	0	4.68924	0	-0.130932	0.736409	1	1	1	0.524624	1	1	0.182648
ENSG00000078668.14	VDAC3	20:6781118:rs235770:T_C	T/C	C	2754	0.0139577	0	0.341322	5.94825	0.492404	1	0.647103	1	0.650935	0.373409	0.110605	0	0	1.48855	0	0	0.784673	2.79794	-0.152477	0	-0.193494	0	0.193441	0.334756	0.57899	1	1	1	1	1	1	0.421677
ENSG00000010539.11	ZNF200	2:80771836:rs1845018:A_T	A/T	T	2751	0.969586	0	0.494911	5.94829	0.93416	0.412913	0.236112	0.00279711	0.716403	1	0.831232	1.19401	0.373549	0.96676	6.00338	1.00218	0	1.6724	0.0275847	-0.564555	0.438385	3.94082	-0.225165	0	-0.0662456	1	1	0.722508	0.0787271	1	1	1
ENSG00000168032.10	ENTPD3	7:12229791:rs3173615:C_G	C/G	G	2755	0.23542	2	0.466425	5.94642	1	1	0.999998	0.417052	1	0.0193465	0.000152109	0	0	0	0	0	2.10609	4.89593	0	0	0	-0.556972	0	0.442113	0.615288	1	1	1	1	1	0.365078	0.0134325
ENSG00000070159.14	PTPN3	7:12225245:rs10950398:G_A	G/A	A	1202	0.683565	2	0.450915	5.94613	1	1	0.6642	1	1	0.710029	0.728289	0	0	1.53609	0	0	0.672583	4.50629	0	0	0.160135	0	0	0.170676	0.141895	1	1	1	1	1	1	1
ENSG00000101333.16	PLCB4	7:12225245:rs10950398:G_A	G/A	A	1202	0.683565	2	0.450915	5.94586	0.999999	0.801766	0.0475542	0.408338	0.471697	1	0.347536	0	0	2.39666	0	0	0	1.85098	0	-0.114133	0.792825	-1.56597	0.464298	0	-0.471708	1	1	0.298124	1	1	1	0.716827
ENSG00000120903.13	CHRNA2	7:12233870:rs1054169:G_A	G/A	A	2619	0.23918	2	0.468118	5.94571	0.128877	0.216207	0.999998	1	1	0.474355	0.00201862	0	0.830496	0	0	0	0.926396	4.60215	-0.312372	0.582191	0	0	0	0.181134	0.636026	1	1	1	1	1	1	0.0529544
ENSG00000168297.16	PXK	7:12223752:rs11974335:G_T	G/T	T	1039	0.661591	2	0.453321	-5.94504	1	0.0659505	1	0.289514	0.0190729	0.00553806	1	0	0	0	2.15612	2.25729	5.19003	0	0	-0.663717	0	1.76166	1.43195	-0.690058	0	1	1	1	1	1	0.230973	1
ENSG00000143294.15	PRCC	7:12225245:rs10950398:G_A	G/A	A	1202	0.683565	2	0.450915	5.94384	1	1	0.389617	1	1	0.972386	0.622633	0	0	1.94776	0	0	2.15575	1.71997	0	0	0.287321	0	0	0.0143844	0.181972	1	1	0.921036	1	1	1	0.9597
ENSG00000102924.12	CBLN1	7:12229042:rs5011432:A_C	A/C	C	2747	0.786676	2	0.441573	5.94351	0.762189	1	0.000129977	0.311532	1	1	0.0913039	0	0	1.68003	0.197663	0	0	2.70103	-0.0455471	0	0.797818	-1.21739	0	0	-0.480547	1	1	0.00780442	1	1	1	0.387898
ENSG00000182836.10	PLCXD3	7:12210776:rs3807865:G_A	G/A	A	2756	0.356534	2	0.454644	5.9434	1	1	0.0016856	0.0196275	1	0.161877	0.17283	0	0	0.140273	0	0	1.83301	3.23542	0	0	0.997967	-1.77545	0	-0.478163	-0.44798	1	1	0.0323014	0.273369	1	0.894462	0.520029
ENSG00000168032.10	ENTPD3	7:12226362:rs6966915:C_T	C/T	T	2758	0.250961	2	0.465192	5.94284	1	1	0.999998	0.529355	1	0.0232993	0.000111114	0	0	0	0	0	2.12303	4.88978	0	0	0	-0.429917	0	0.42788	0.628391	1	1	1	1	1	0.376975	0.0126736
ENSG00000118096.8	IFT46	7:12223752:rs11974335:G_T	G/T	T	1039	0.661591	2	0.453321	5.94268	1	1	0.0420009	1	1	1	0.53717	0	0	2.76562	0	0	0	1.83102	0	0	0.58316	0	0	0	-0.313563	1	1	0.285251	1	1	1	0.895946
ENSG00000197935.6	ZNF311	19:42001892:rs443239:C_G	C/G	G	2759	0.921203	0	0.107466	-5.94238	0.576692	0.344808	0.971391	0.154413	0.591712	0.352826	0.721151	1.18881	1.62597	0.207318	15.1105	1.82244	1.85179	0	0.287522	-0.969027	-0.0165242	-2.77579	-0.472846	-0.436063	0.043572	1	1	1	0.995764	1	1	1
ENSG00000233932.6	CTXN2	7:12225245:rs10950398:G_A	G/A	A	1202	0.683565	2	0.450915	5.94228	1	1	0.206107	1	1	1	0.372077	0	0	2.67826	0	0	0	2.35451	0	0	0.340347	0	0	0	0.377198	1	1	0.677095	1	1	1	0.754907
ENSG00000116604.18	MEF2D	7:12223752:rs11974335:G_T	G/T	T	1039	0.661591	2	0.453321	5.94219	1	1	0.999131	1	1	0.591868	0.0288298	0	0	1.30292	0	0	1.27659	3.1618	0	0	0.000407106	0	0	-0.236287	0.968626	1	1	1	1	1	1	0.214595
ENSG00000167515.10	TRAPPC2L	10:89406076:rs303208:C_T	C/T	T	2758	0.544751	2	0.252175	5.94168	0.832305	1	0.999998	1	1	0.387949	0.0664672	0.320091	0	0	0	0	4.46299	2.83739	-0.0513923	0	0	0	0	0.24205	0.406206	1	1	1	1	1	1	0.324838
ENSG00000120903.13	CHRNA2	7:12226362:rs6966915:C_T	C/T	T	2758	0.250961	2	0.465192	5.94108	0.10612	0.0961032	1	1	1	0.674943	0.00547397	0	0.790857	0	0	0	0.934709	4.6531	-0.316731	0.764275	0	0	0	0.104351	0.548435	1	1	1	1	1	1	0.0870039
ENSG00000125869.10	LAMP5	7:12229967:rs13237518:C_A	C/A	A	2756	0.108414	2	0.47188	5.9392	0.852303	1	0.53554	1	1	0.449077	0.149091	1.71559	0	0	0	0	0	4.70259	0.0395566	0	0.155079	0	0	0.146536	0.356211	1	1	1	1	1	1	0.485939
ENSG00000130147.16	SH3BP4	7:12223752:rs11974335:G_T	G/T	T	1039	0.661591	2	0.453321	-5.93826	1	0.0967474	0.999999	0.731088	0.0286119	0.0388793	1	0	4.25629	0	9.61272	2.02738	1.32423	0	0	-0.827529	0	0.585753	1.50474	-0.567355	0	1	1	1	1	1	0.47553	1
ENSG00000111291.8	GPRC5D	19:36962432:rs541966:C_T	T/C	C	2622	1	0	0.467201	-5.93637	0.84256	0.211007	1	0.29866	0.317929	0.0284095	0.036522	0.749335	1.54269	0	0	2.32969	1.86266	0.949316	-0.073975	0.893985	0	-0.950028	-0.691312	-0.647376	-0.491779	1	1	1	1	1	0.412736	0.242632
ENSG00000198673.10	TAFA2	7:12229042:rs5011432:A_C	A/C	C	2747	0.786676	2	0.441573	5.93504	1	1	0.0571013	1	1	0.163183	0.415203	0	0	1.02717	0	0	0	4.47506	0	0	0.546379	0	0	-0.412326	0.237258	1	1	0.328272	1	1	0.896464	0.799059
ENSG00000019144.19	PHLDB1	7:12223752:rs11974335:G_T	G/T	T	1039	0.661591	2	0.453321	-5.93477	0.352204	0.98652	1	0.249109	0.0213297	0.0280737	1	0	0.870857	0	10.1483	2.41689	4.11598	0	-0.254031	-0.0089848	0	2.04636	1.66207	-0.629511	0	1	1	1	1	1	0.412736	1
ENSG00000133318.14	RTN3	7:12223752:rs11974335:G_T	G/T	T	1039	0.661591	2	0.453321	5.934	1	1	0.474108	1	1	0.0919462	0.571251	0	0	0	0	0	1.79999	6.15278	0	0	-0.226898	0	0	0.813318	0.235283	1	1	0.992785	1	1	0.713289	0.927422
ENSG00000132530.17	XAF1	7:12223752:rs11974335:G_T	G/T	T	1039	0.661591	2	0.453321	-5.93302	0.518862	0.534533	1	0.98621	0.661795	1	0.321577	0.971376	3.48661	0	3.9657	3.55123	0	0.145115	-0.354561	0.621268	0	0.0444613	-0.450454	0	-0.358909	1	1	1	1	1	1	0.689962
ENSG00000058091.17	CDK14	7:12223752:rs11974335:G_T	G/T	T	1039	0.661591	2	0.453321	5.93046	1	1	0.797889	1	1	0.147181	0.912241	0	0	0.735357	0	0	0.78801	5.89785	0	0	-0.119363	0	0	0.796573	0.0607977	1	1	1	1	1	0.871835	1
ENSG00000286190.1	AC055839.2	7:12223752:rs11974335:G_T	G/T	T	1039	0.661591	2	0.453321	5.93034	0.409422	1	0.929696	1	1	0.637541	0.0919058	0.485378	0	0	0	0	0.69882	6.02527	-0.274587	0	0.0411491	0	0	0.221776	0.801019	1	1	1	1	1	1	0.389231
ENSG00000184408.10	KCND2	7:12225245:rs10950398:G_A	G/A	A	1202	0.683565	2	0.450915	5.93031	1	1	0.0170034	0.121563	1	0.675496	0.475703	0	0	0.541103	0	0	0	6.04813	0	0	0.754885	-2.52638	0	-0.130077	-0.322261	1	1	0.165264	0.878244	1	1	0.84693
ENSG00000177459.11	ERICH5	7:12225245:rs10950398:G_A	G/A	A	1202	0.683565	2	0.450915	5.92637	0.999999	1	0.0287569	0.0805863	1	0.531464	0.604947	0	0	1.49913	0	0	0.080163	3.20875	0	0	0.980484	-2.18175	0	-0.346845	-0.252751	1	1	0.231253	0.68045	1	1	0.948876
ENSG00000176485.11	PLAAT3	7:12223752:rs11974335:G_T	G/T	T	1039	0.661591	2	0.453321	-5.92601	0.305741	0.573746	1	0.174585	0.285628	0.131691	1	0.0597071	0.469712	0	2.67873	3.3726	4.31825	0	-0.288825	0.30523	0	1.87123	0.599069	-0.338588	0	1	1	1	1	1	0.836507	1
ENSG00000113209.9	PCDHB5	3:101539291:rs9829214:T_C	T/C	C	2752	0.347505	0	0.370821	-5.92599	0.00482248	0.773847	1	0.000255826	1	1	0.15502	4.04858	0.0890335	0	7.46913	0	0	0.335301	-0.747379	-0.162515	0	4.53713	0	0	0.279766	0.217172	1	1	0.0135538	1	1	0.497729
ENSG00000100207.18	TCF20	7:12225245:rs10950398:G_A	G/A	A	1202	0.683565	2	0.450915	5.92544	1	1	0.00106508	0.950038	1	0.0926479	0.0366296	0	0	1.5645	0	0	0	2.55429	0	0	1.00483	-0.0593943	0	-0.47993	-0.836277	1	1	0.0245969	1	1	0.713289	0.242632
ENSG00000164236.12	ANKRD33B	7:12223752:rs11974335:G_T	G/T	T	1039	0.661591	2	0.453321	5.92184	1	1	0.13055	1	1	1	0.730017	0	0	2.21238	0	0	0	3.07781	0	0	0.398934	0	0	0	-0.161405	1	1	0.52965	1	1	1	1
ENSG00000111291.8	GPRC5D	19:36758248:rs826972:A_G	G/A	A	2756	0.101929	2	0.134615	5.92156	0.545461	0.981566	0.999999	0.78292	0.538056	0.677177	0.11801	0.657124	2.42021	0	0	3.3052	2.18184	1.23908	0.316522	-0.0228507	0	-0.214295	0.593994	-0.17286	0.588201	1	1	1	1	1	1	0.434233
ENSG00000120868.13	APAF1	7:12223752:rs11974335:G_T	G/T	T	1039	0.661591	2	0.453321	5.92139	1	1	0.0660485	1	0.83988	1	0.520792	0	0	1.676	0	2.5514	0	2.54968	0	0	0.668103	0	-0.160515	0	-0.304144	1	1	0.351305	1	1	1	0.879537
ENSG00000152102.18	FAM168B	7:12229042:rs5011432:A_C	A/C	C	2747	0.786676	2	0.441573	5.921	1	1	0.0232568	1	1	0.268893	0.874271	0	0	1.88236	0	0	0.679277	2.51039	0	0	0.705525	0	0	-0.367094	-0.0513042	1	1	0.20469	1	1	1	1
ENSG00000121933.19	TMIGD3	7:12223752:rs11974335:G_T	G/T	T	1039	0.661591	2	0.453321	-5.92033	0.999999	1	1	0.902506	0.105932	0.774581	0.570317	0	0	0	1.85787	11.1357	1.26558	0.801353	0	0	0	0.192589	-0.792792	0.0747479	-0.11641	1	1	1	1	1	1	0.926637
ENSG00000163833.8	FBXO40	7:12223752:rs11974335:G_T	G/T	T	1039	0.661591	2	0.453321	5.92026	0.999999	1	0.541344	1	1	0.386062	0.213901	0	0	1.70521	0	0	0.45152	2.91097	0	0	-0.177904	0	0	0.297528	0.428584	1	1	1	1	1	1	0.570193
ENSG00000276547.1	PCDHGB5	3:101555963:rs9825208:G_T	G/T	T	2757	0.937785	2	0.422379	-5.92002	0.524785	0.850947	0.645704	0.192799	0.432984	1	0.48038	3.41705	1.32652	0	15.3394	0.615398	0	0.0584506	-0.197568	0.10927	-0.0809688	-1.47789	0.465261	0	-0.153667	1	1	1	1	1	1	0.850582
ENSG00000182836.10	PLCXD3	7:12228211:rs13229988:A_G	A/G	G	2559	0.190589	2	0.470106	5.91957	1	1	0.0129762	1	1	0.170175	0.554608	0	0	0.813486	0	0	1.60214	2.8005	0	0	0.811275	0	0	-0.464181	-0.201936	1	1	0.13696	1	1	0.905953	0.911528
ENSG00000177108.5	ZDHHC22	7:12242825:rs7805419:T_C	T/C	C	2747	0.378059	2	0.467419	5.91928	0.999998	1	0.000214754	1	1	0.831745	0.252088	0	0	3.21519	0	0	0	0.809427	0	0	0.737737	0	0	-0.0414297	-0.34588	1	1	0.0105503	1	1	1	0.613659
ENSG00000120903.13	CHRNA2	7:12230893:rs3815535:G_A	G/A	A	2752	0.25084	2	0.46657	5.91798	0.0942708	0.139424	0.999998	1	1	0.43014	0.0050328	0	0.822702	0	0	0	0.879153	4.63749	-0.326699	0.671703	0	0	0	0.195947	0.552938	1	1	1	1	1	1	0.0809442
ENSG00000182568.17	SATB1	7:12223752:rs11974335:G_T	G/T	T	1039	0.661591	2	0.453321	5.91768	0.999999	1	0.223716	1	1	0.999999	0.864753	0	0	1.93372	0	0	0	4.63126	0	0	0.337103	0	0	0	0.0836642	1	1	0.701253	1	1	1	1
ENSG00000099308.10	MAST3	7:12223752:rs11974335:G_T	G/T	T	1039	0.661591	2	0.453321	5.91733	1	1	0.305813	1	1	0.129376	0.139995	0	0	1.6783	0	0	0.376841	2.37493	0	0	0.325943	0	0	-0.568975	0.556086	1	1	0.814316	1	1	0.830153	0.470875
ENSG00000143418.19	CERS2	7:12223752:rs11974335:G_T	G/T	T	1039	0.661591	2	0.453321	-5.91669	0.999999	0.168186	0.999999	0.0530725	0.0455153	0.0300847	1	0	1.84504	0	4.76857	4.65608	2.55147	0	0	-0.624603	0	3.1986	1.33244	-0.576707	0	1	1	1	0.523364	1	0.423436	1
ENSG00000118898.16	PPL	7:12244161:rs1990622:A_G	A/G	G	2683	0.261355	2	0.472233	5.91668	1	1	0.340041	1	1	0.0156997	0.00448472	0	0	2.04325	0	0	0.857572	1.61842	0	0	-0.292897	0	0	0.788416	0.899788	1	1	0.857881	1	1	0.338498	0.0766944
ENSG00000130477.15	UNC13A	7:12225245:rs10950398:G_A	G/A	A	1202	0.683565	2	0.450915	5.91648	1	1	0.502787	1	1	0.495755	0.0984879	0	0	1.09109	0	0	0.376339	4.97897	0	0	0.248191	0	0	-0.313964	0.677939	1	1	1	1	1	1	0.40217
ENSG00000177108.5	ZDHHC22	7:12229042:rs5011432:A_C	A/C	C	2747	0.786676	2	0.441573	5.91503	1	1	0.000251426	1	1	0.570136	0.195089	0	0	3.15259	0	0	0	0.785137	0	0	0.771649	0	0	-0.106491	-0.395839	1	1	0.011713	1	1	1	0.545119
ENSG00000075651.16	PLD1	7:12223752:rs11974335:G_T	G/T	T	1039	0.661591	2	0.453321	-5.91485	0.999999	0.309463	1	0.057166	0.0784986	0.00251985	1	0	0	0	1.60635	3.35307	4.87835	0	0	-0.366364	0	2.69533	0.990162	-0.639095	0	1	1	1	0.540079	1	0.151303	1
ENSG00000178662.16	CSRNP3	7:12225245:rs10950398:G_A	G/A	A	1202	0.683565	2	0.450915	5.91489	1	1	0.0376476	0.663252	1	0.607708	0.136268	0	0	1.18418	0	0	0.548944	3.59292	0	0	0.884901	0.664979	0	-0.273735	-0.701929	1	1	0.267694	1	1	1	0.466874
ENSG00000168032.10	ENTPD3	7:12230893:rs3815535:G_A	G/A	A	2752	0.25084	2	0.46657	5.91456	0.999999	1	0.999999	0.465941	1	0.0194919	0.000168015	0	0	0	0	0	2.11665	4.88946	0	0	0	-0.500445	0	0.442079	0.612149	1	1	1	1	1	0.365078	0.0141868
ENSG00000120903.13	CHRNA2	7:12229791:rs3173615:C_G	C/G	G	2755	0.23542	2	0.466425	5.91412	0.091866	0.123166	0.999998	1	1	0.481811	0.00487134	0	0.829457	0	0	0	0.867066	4.63934	-0.331625	0.702767	0	0	0	0.174923	0.555487	1	1	1	1	1	1	0.0797719
ENSG00000162728.5	KCNJ9	7:12244382:rs1990620:A_G	A/G	G	2757	0.267575	2	0.470076	5.9136	1	1	0.440533	1	1	0.0139578	0.0724494	0	0	2.10194	0	0	1.41825	1.3881	0	0	-0.235022	0	0	0.799379	0.565927	1	1	0.96597	1	1	0.330825	0.340449
ENSG00000104728.16	ARHGEF10	7:12223752:rs11974335:G_T	G/T	T	1039	0.661591	2	0.453321	-5.91281	0.209858	0.708696	0.999999	0.678306	0.048962	0.0410854	1	0	4.76434	0	8.77151	4.47626	0	0	-0.337673	-0.220554	0	0.863065	1.64553	-0.53425	0	1	1	1	1	1	0.484833	1
ENSG00000087494.16	PTHLH	7:12233870:rs1054169:G_A	G/A	A	2619	0.23918	2	0.468118	5.91213	0.233812	0.43743	1	1	1	0.00142789	0.0129682	0	0	0	0	0	0.961872	5.24126	-0.197468	-0.266453	0	0	0	0.726667	0.457183	1	1	1	1	1	0.107171	0.14129
ENSG00000213578.6	CPLX3	7:12215885:rs6460902:G_A	G/A	A	2754	0.0855215	2	0.474946	5.9116	0.370312	1	0.999999	0.622242	1	0.284878	0.341916	0.609521	0	0	1.2871	0	2.88484	3.63116	0.189802	0	0	0.620137	0	0.257817	0.189317	1	1	1	1	1	1	0.710997
ENSG00000156345.17	CDK20	7:12223752:rs11974335:G_T	G/T	T	1039	0.661591	2	0.453321	5.91165	1	1	0.763217	1	1	0.62826	0.157675	0	0	0.725073	0	0	0	6.54401	0	0	-0.107314	0	0	-0.214922	0.726365	1	1	1	1	1	1	0.503591
ENSG00000087494.16	PTHLH	7:12227595:rs4721057:A_G	A/G	G	2626	0.136968	2	0.472391	5.91126	0.261439	0.361289	0.999998	1	1	0.000947439	0.00611685	0	0	0	0	0	0.930935	5.1918	-0.187097	-0.310905	0	0	0	0.743565	0.496828	1	1	1	1	1	0.107171	0.0923336
ENSG00000130540.14	SULT4A1	7:12225245:rs10950398:G_A	G/A	A	1202	0.683565	2	0.450915	5.91091	1	1	0.557988	1	1	0.407846	0.75045	0	0	0	0	0	2.11796	6.30316	0	0	0.201993	0	0	0.315553	0.112777	1	1	1	1	1	1	1
ENSG00000167995.16	BEST1	7:12223752:rs11974335:G_T	G/T	T	1039	0.661591	2	0.453321	-5.91061	0.246023	0.454928	0.999999	0.0355417	0.369237	0.698744	1	0.375785	0	0	5.59047	5.24285	3.76179	0	-0.339101	-0.292795	0	3.90676	0.650802	0.116603	0	1	1	1	0.40014	1	1	1
ENSG00000173452.13	TMEM196	7:12225245:rs10950398:G_A	G/A	A	1202	0.683565	2	0.450915	5.91055	1	1	0.109044	0.796357	0.591694	0.322291	0.516264	0	0	0.628904	0	0	0	5.46461	0	0	0.737482	-0.465785	0.343554	-0.439178	-0.344574	1	1	0.48328	1	1	1	0.877434
ENSG00000198825.15	INPP5F	7:12225245:rs10950398:G_A	G/A	A	1202	0.683565	2	0.450915	5.90947	1	1	0.152198	1	1	0.62541	0.23218	0	0	0.395206	0	0	1.49073	5.28285	0	0	0.628397	0	0	0.266532	-0.58055	1	1	0.570371	1	1	1	0.594155
ENSG00000108924.14	HLF	7:12242825:rs7805419:T_C	T/C	C	2747	0.378059	2	0.467419	5.90907	1	1	0.117744	1	1	0.00128025	0.000993472	0	0	1.75978	0	0	0.187931	1.85326	0	0	-0.49875	0	0	1.09274	1.09339	1	1	0.499127	1	1	0.107171	0.0360667
ENSG00000110107.9	PRPF19	7:12225245:rs10950398:G_A	G/A	A	1202	0.683565	2	0.450915	5.90899	1	1	0.909949	1	1	0.684791	0.0574138	0	0	0.722018	0	0	2.39321	4.03931	0	0	-0.0440716	0	0	0.196846	0.82049	1	1	1	1	1	1	0.300062
ENSG00000182836.10	PLCXD3	7:12215885:rs6460902:G_A	G/A	A	2754	0.0855215	2	0.474946	5.90868	1	1	0.000841326	0.00892373	1	0.197353	0.0890428	0	0	0.0755554	0	0	1.87829	3.12653	0	0	1.04755	-2.03404	0	-0.436408	-0.544837	1	1	0.0214193	0.166289	1	0.961865	0.383111
ENSG00000124203.6	ZNF831	7:12223752:rs11974335:G_T	G/T	T	1039	0.661591	2	0.453321	5.90854	0.952193	1	0.253604	1	1	1	0.512779	0	0	2.63977	0	0	0	1.95362	-0.00985716	0	0.226751	0	0	0	0.225955	1	1	0.74105	1	1	1	0.875314
ENSG00000175766.13	EIF4E1B	7:12222285:rs11509880:G_A	G/A	A	2755	0.0228326	2	0.393285	5.90802	1	1	0.0552699	1	1	0.0035805	0.000118733	0	0	2.23956	0	0	0	1.08545	0	0	-0.587529	0	0	0.956272	1.24733	1	1	0.323931	1	1	0.186048	0.0126736
ENSG00000108679.13	LGALS3BP	7:12225245:rs10950398:G_A	G/A	A	1202	0.683565	2	0.450915	-5.90784	0.875397	0.765362	0.999999	0.0200863	0.716333	0.474132	1	0.912137	0.89345	0	4.71779	5.87559	2.41665	0	-0.0534146	-0.207385	0	3.98753	0.259861	-0.213777	0	1	1	1	0.275498	1	1	1
ENSG00000109158.11	GABRA4	7:12225245:rs10950398:G_A	G/A	A	1202	0.683565	2	0.450915	5.90796	1	1	0.61123	0.881457	1	0.359282	0.655136	0	0	1.90553	0	0	0	4.11699	0	0	0.159526	0.213219	0	0.301896	0.193032	1	1	1	1	1	1	0.980708
ENSG00000154429.11	CCSAP	7:12223752:rs11974335:G_T	G/T	T	1039	0.661591	2	0.453321	5.90763	1	1	0.262722	1	1	0.462671	0.863262	0	0	1.80914	0	0	0	4.00943	0	0	0.504131	0	0	-0.367273	-0.092391	1	1	0.755989	1	1	1	1
ENSG00000144724.20	PTPRG	6:152271967:rs6904757:A_G	A/G	G	2759	0.599057	2	0.37876	-5.90743	0.129977	0.85967	1	0.131428	1	1	0.781302	1.66371	2.93467	0	5.96285	0	0	1.94938	-0.467726	-0.100242	0	-1.90785	0	0	0.0565005	1	1	1	0.917617	1	1	1
ENSG00000148400.12	NOTCH1	7:12225245:rs10950398:G_A	G/A	A	1202	0.683565	2	0.450915	-5.90711	0.045718	0.217813	1	0.15713	0.883455	0.122084	1	0.702011	4.24798	0	6.82567	1.72217	0	0	-0.688794	0.861374	0	2.46267	0.105794	-0.441036	0	0.891624	1	1	1	1	0.812489	1
ENSG00000178974.10	FBXO34	7:12225245:rs10950398:G_A	G/A	A	1202	0.683565	2	0.450915	5.90715	0.999999	1	0.0854907	1	1	1	0.501351	0	0	1.43108	0	0	0	5.01486	0	0	0.5843	0	0	0	-0.325964	1	1	0.4074	1	1	1	0.865124
ENSG00000183775.11	KCTD16	7:12233870:rs1054169:G_A	G/A	A	2619	0.23918	2	0.468118	5.90586	1	1	0.958163	1	1	0.154261	0.225819	0	0	2.45376	0	0	0	2.80952	0	0	-0.0136738	0	0	0.428944	0.40551	1	1	1	1	1	0.879554	0.585268
ENSG00000198053.11	SIRPA	7:12223752:rs11974335:G_T	G/T	T	1039	0.661591	2	0.453321	5.90516	0.0590159	1	0.0382131	1	1	1	0.173899	0	0	2.56778	0	0	0	0.0336941	-0.492895	0	0.521906	0	0	0	0.412896	0.96643	1	0.270251	1	1	1	0.521505
ENSG00000004660.15	CAMKK1	7:12243703:rs7791726:G_C	G/C	C	2682	0.261479	2	0.472409	5.90468	0.999998	1	0.875512	1	1	0.617155	0.036802	0	0	2.83531	0	0	0	2.21968	0	0	0.0372023	0	0	0.144356	0.658314	1	1	1	1	1	1	0.242632
ENSG00000140015.20	KCNH5	7:12229042:rs5011432:A_C	A/C	C	2747	0.786676	2	0.441573	5.9034	1	1	0.00426456	1	1	0.238625	0.353217	0	0	2.17119	0	0	0	2.31761	0	0	0.774931	0	0	-0.256822	-0.291723	1	1	0.0603291	1	1	0.986656	0.725576
ENSG00000214376.6	VSTM5	7:12210752:rs3807866:G_A	G/A	A	2758	1	2	0.443619	5.9032	1	1	0.209972	1	1	0.615625	0.417361	0	0	1.95525	0	0	1.19347	2.52445	0	0	0.386875	0	0	-0.166605	0.259521	1	1	0.678619	1	1	1	0.800958
ENSG00000145632.15	PLK2	7:12225245:rs10950398:G_A	G/A	A	1202	0.683565	2	0.450915	5.90307	1	1	0.826749	1	1	0.464327	0.630296	0	0	1.38049	0	0	0.359159	5.35921	0	0	-0.0983841	0	0	0.409168	0.239477	1	1	1	1	1	1	0.964906
ENSG00000125869.10	LAMP5	7:12244382:rs1990620:A_G	A/G	G	2757	0.267575	2	0.470076	5.90297	0.999714	1	0.471658	1	1	0.490174	0.139767	1.74376	0	0	0	0	0	4.68308	-7.6438e-05	0	0.177623	0	0	0.131978	0.366782	1	1	0.992785	1	1	1	0.470875
ENSG00000102924.12	CBLN1	7:12222285:rs11509880:G_A	G/A	A	2755	0.0228326	2	0.393285	5.90283	1	1	0.00240528	0.880551	1	1	0.0143282	0	0	1.89479	1.28937	0	0	2.373	0	0	0.729616	0.171127	0	0	-0.679823	1	1	0.0401177	1	1	1	0.147204
ENSG00000172137.19	CALB2	7:12207704:rs6460894:T_C	T/C	C	2749	0.897871	2	0.335031	5.90211	0.238629	1	1	0.654837	0.618929	1	0.00702287	1.34808	0	0	1.42979	0	0	5.14811	0.223402	0	0	0.524381	0.178256	0	0.484128	1	1	1	1	1	1	0.0978133
ENSG00000166170.9	BAG5	7:12223752:rs11974335:G_T	G/T	T	1039	0.661591	2	0.453321	5.90179	1	1	0.797186	0.30121	1	0.64721	0.675085	0	0	1.84729	0	0	1.04061	3.23845	0	0	0.118685	1.88084	0	0.249893	0.229527	1	1	1	1	1	1	0.994591
ENSG00000161544.10	CYGB	7:12229967:rs13237518:C_A	C/A	A	2756	0.108414	2	0.47188	5.90122	0.329804	1	0.122443	1	1	0.579869	0.581036	0.424655	0	0.369168	0	0	0.880784	3.924	-0.273951	0	0.643514	0	0	-0.183073	0.182555	1	1	0.508984	1	1	1	0.931727
ENSG00000183775.11	KCTD16	7:12229967:rs13237518:C_A	C/A	A	2756	0.108414	2	0.47188	5.89953	1	1	0.329519	1	1	0.291637	0.927963	0	0	2.21841	0	0	0.0360125	3.1998	0	0	0.255235	0	0	0.359978	0.0297239	1	1	0.846539	1	1	1	1
ENSG00000256977.12	LIMS3	12:119005908:rs1405050:C_T	C/T	T	2758	0.0567664	2	0.49021	5.89957	0.687308	0.153586	0.343773	0.262767	0.564338	0.270613	0.512151	1.4803	0	1.12633	0.156611	1.70548	0.165592	0.69326	0.145998	-0.648466	0.481925	-1.61342	0.390692	-0.432805	0.253396	1	1	0.865399	1	1	1	0.875314
ENSG00000197157.11	SND1	7:12223752:rs11974335:G_T	G/T	T	1039	0.661591	2	0.453321	5.89846	1	1	0.303053	0.690181	0.877393	0.627965	0.849825	0	0	1.59763	4.70356	0.410621	0.196077	3.29817	0	0	0.628656	1.07226	-0.158884	-0.28879	-0.120648	1	1	0.810741	1	1	1	1
ENSG00000114861.20	FOXP1	7:12225245:rs10950398:G_A	G/A	A	1202	0.683565	2	0.450915	5.89662	1	1	0.00145551	1	1	0.0600882	0.173052	0	0	2.34783	0	0	0	0.626801	0	0	1.22564	0	0	-0.853117	-0.58432	1	1	0.029287	1	1	0.584022	0.520119
ENSG00000100191.5	SLC5A4	19:22190501:rs10417143:T_A	T/A	A	2624	0.417394	2	0.403582	-5.89658	0.066098	0.774576	0.0211538	1	0.698246	0.999999	0.54287	0	2.05717	2.03301	0	0	0	0.00244861	0.516435	0.194408	-0.872006	0	-0.227806	0	0.218217	0.980523	1	0.191163	1	1	1	0.899715
ENSG00000186868.15	MAPT	7:12225245:rs10950398:G_A	G/A	A	1202	0.683565	2	0.450915	5.89575	1	1	0.154415	1	1	0.201734	0.37293	0	0	1.53896	0	0	1.14809	2.63546	0	0	0.475918	0	0	-0.530874	0.329625	1	1	0.572333	1	1	0.961865	0.755364
ENSG00000038002.9	AGA	7:12223752:rs11974335:G_T	G/T	T	1039	0.661591	2	0.453321	-5.89525	0.00973927	1	0.999999	0.107334	0.237524	0.688365	0.304684	0.929848	0	0	5.09962	1.37753	3.73234	0	-0.968798	0	0	4.2587	1.20603	0.174021	-0.228119	0.332016	1	1	0.796751	1	1	0.674801
ENSG00000107295.10	SH3GL2	7:12223752:rs11974335:G_T	G/T	T	1039	0.661591	2	0.453321	5.89535	1	1	0.414646	1	1	0.768019	0.573899	0	0	1.54097	0	0	0.333543	5.16766	0	0	0.398806	0	0	0.17009	-0.325689	1	1	0.951082	1	1	1	0.928498
ENSG00000154096.13	THY1	7:12223752:rs11974335:G_T	G/T	T	1039	0.661591	2	0.453321	5.89506	1	1	0.89743	1	1	0.674763	0.00633837	0	0	0.571018	0	0	1.97608	4.01852	0	0	-0.0495901	0	0	-0.190224	1.2351	1	1	1	1	1	1	0.0935861
ENSG00000137501.17	SYTL2	18:54828093:rs3764512:G_T	G/T	T	2756	0.255565	2	0.198476	-5.89379	0.847875	0.717318	0.621017	1	0.687561	0.0173441	0.687389	0	0.264933	2.02981	0	0	0.108684	1.15532	0.0744938	-0.317363	-0.277402	0	0.292558	-1.11323	0.182311	1	1	1	1	1	0.35806	0.998876
ENSG00000161544.10	CYGB	7:12244382:rs1990620:A_G	A/G	G	2757	0.267575	2	0.470076	5.89312	0.239193	1	0.0595517	1	1	0.514738	0.942348	0.368305	0	0.227459	0	0	0.84834	4.07583	-0.33397	0	0.788254	0	0	-0.215215	0.0240044	1	1	0.335226	1	1	1	1
ENSG00000107798.18	LIPA	7:12223752:rs11974335:G_T	G/T	T	1039	0.661591	2	0.453321	-5.89275	0.999999	0.631776	0.999999	0.436922	0.556728	0.234768	1	0	0	0	3.80582	6.52016	4.43872	0	0	-0.132051	0	1.39052	0.356533	-0.317414	0	1	1	1	1	1	0.986656	1
ENSG00000008277.14	ADAM22	7:12225245:rs10950398:G_A	G/A	A	1202	0.683565	2	0.450915	5.89255	1	1	0.103207	1	1	0.722994	0.513105	0	0	1.02518	0	0	0.993401	4.08319	0	0	0.755935	0	0	-0.204521	-0.335796	1	1	0.467111	1	1	1	0.875314
ENSG00000182836.10	PLCXD3	7:12229967:rs13237518:C_A	C/A	A	2756	0.108414	2	0.47188	5.89185	1	1	0.000890768	0.0128559	1	0.20463	0.0795364	0	0	0.0849427	0	0	1.88738	3.09856	0	0	1.04506	-1.9332	0	-0.429374	-0.566822	1	1	0.0218805	0.217246	1	0.96832	0.361236
ENSG00000186479.5	RGS7BP	7:12223752:rs11974335:G_T	G/T	T	1039	0.661591	2	0.453321	5.89181	1	1	0.695481	0.820797	1	0.107282	0.588014	0	0	1.65909	0	0	0	4.49915	0	0	-0.159485	0.417674	0	0.873993	0.323103	1	1	1	1	1	0.756854	0.936993
ENSG00000141564.15	RPTOR	7:12223752:rs11974335:G_T	G/T	T	1039	0.661591	2	0.453321	5.89107	1	1	0.273183	0.151124	1	0.525736	0.387634	0	0	3.34602	0	0	0	0.203074	0	0	0.324826	-2.62715	0	-0.181484	0.411204	1	1	0.771306	0.981577	1	1	0.774661
ENSG00000046653.15	GPM6B	7:12225245:rs10950398:G_A	G/A	A	1202	0.683565	2	0.450915	-5.89085	0.000154781	1	0.999999	0.13769	0.22982	0.857748	1	2.90288	0	0	6.76772	1.63201	0.85882	0	-1.0472	0	0	2.95853	0.925253	0.0613847	0	0.0144213	1	1	0.930093	1	1	1
ENSG00000171385.9	KCND3	7:12210776:rs3807865:G_A	G/A	A	2756	0.356534	2	0.454644	5.89066	1	1	2.67728e-06	1	0.6656	1	0.0495117	0	0	2.53575	0	0	0	1.34142	0	0	0.939571	0	-0.133221	0	-0.575733	1	1	0.0018085	1	1	1	0.282296
ENSG00000106278.12	PTPRZ1	7:12225245:rs10950398:G_A	G/A	A	1202	0.683565	2	0.450915	-5.89053	8.25817e-06	1	1	0.105366	0.0443865	1	1	3.22427	0	0	10.3771	1.9024	0	0	-1.00992	0	0	2.88822	1.34862	0	0	0.0013946	1	1	0.79083	1	1	1
ENSG00000103569.10	AQP9	7:12223752:rs11974335:G_T	G/T	T	1039	0.661591	2	0.453321	5.88977	1	0.544935	0.325946	1	0.465299	1	0.89996	0	0.357671	0.908908	0	4.53871	0	2.10263	0	0.443922	0.450347	0	-0.629454	0	0.0613935	1	1	0.841976	1	1	1	1
ENSG00000108924.14	HLF	7:12244161:rs1990622:A_G	A/G	G	2683	0.261355	2	0.472233	5.88932	1	1	0.134881	1	1	0.00141097	0.00143946	0	0	1.76375	0	0	0.231097	1.80435	0	0	-0.485391	0	0	1.1021	1.06704	1	1	0.539125	1	1	0.107171	0.0447059
ENSG00000156976.17	EIF4A2	7:12223752:rs11974335:G_T	G/T	T	1039	0.661591	2	0.453321	5.88926	1	1	0.985163	1	1	0.355889	0.666499	0	0	1.25155	0	0	0.233615	5.66154	0	0	0.0105961	0	0	0.619996	-0.294504	1	1	1	1	1	1	0.988433
ENSG00000130037.5	KCNA5	7:12223752:rs11974335:G_T	G/T	T	1039	0.661591	2	0.453321	5.88912	0.66908	0.724878	0.608481	0.528153	1	1	0.473624	0	0.0129204	2.32299	0	0	0	2.84392	-0.135258	0.315208	0.27035	-0.772417	0	0	0.420173	1	1	1	1	1	1	0.845925
ENSG00000180611.7	MB21D2	7:12226362:rs6966915:C_T	C/T	T	2758	0.250961	2	0.465192	5.88896	1	1	0.00738149	0.0235268	1	1	0.11724	0	0	1.50053	5.6749	0	0	3.23899	0	0	0.450217	2.52411	0	0	-0.398417	1	1	0.0927665	0.298448	1	1	0.434112
ENSG00000198673.10	TAFA2	7:12229132:rs5011436:A_C	A/C	C	2752	0.22094	2	0.469658	5.88859	1	1	0.0307254	1	1	0.21465	0.811434	0	0	0.969206	0	0	7.82929e-05	4.54374	0	0	0.64164	0	0	-0.395375	-0.0730652	1	1	0.240394	1	1	0.977763	1
ENSG00000140743.8	CDR2	7:12233870:rs1054169:G_A	G/A	A	2619	0.23918	2	0.468118	5.88855	1	1	0.20731	1	1	1	0.280181	0	0	2.059	0	0	0	3.51933	0	0	0.245488	0	0	0	0.326425	1	1	0.677095	1	1	1	0.646499
ENSG00000127152.18	BCL11B	7:12223752:rs11974335:G_T	G/T	T	1039	0.661591	2	0.453321	5.88687	1	1	0.630648	0.940352	1	0.759341	0.976049	0	0	0.862331	4.49328	0	1.87499	4.77101	0	0	0.191882	0.156267	0	0.146403	0.0142155	1	1	1	1	1	1	1
ENSG00000155097.12	ATP6V1C1	7:12225245:rs10950398:G_A	G/A	A	1202	0.683565	2	0.450915	5.88683	1	1	0.891267	1	1	0.124987	0.785956	0	0	1.47734	0	0	0.19242	4.69924	0	0	0.0519612	0	0	0.726062	-0.114302	1	1	1	1	1	0.819955	1
ENSG00000036672.16	USP2	7:12223752:rs11974335:G_T	G/T	T	1039	0.661591	2	0.453321	5.88657	0.999999	0.43197	0.706855	1	1	0.135732	0.144557	0	0	2.51507	0	0	0.602097	0.347379	0	-0.267208	-0.168594	0	0	0.687251	0.689487	1	1	1	1	1	0.846146	0.477499
ENSG00000198673.10	TAFA2	7:12215885:rs6460902:G_A	G/A	A	2754	0.0855215	2	0.474946	5.88635	1	1	0.047827	1	1	0.33479	0.847744	0	0	0.987054	0	0	0.123664	4.59181	0	0	0.587714	0	0	-0.307913	-0.0584924	1	1	0.298201	1	1	1	1
ENSG00000184205.14	TSPYL2	7:12223752:rs11974335:G_T	G/T	T	1039	0.661591	2	0.453321	5.88553	0.444072	0.932083	0.307294	1	1	0.347239	0.0340286	0.226825	0.638035	0	0	0	1.09167	2.86663	0.332291	0.0615867	-0.53279	0	0	0.380302	0.997198	1	1	0.814322	1	1	1	0.23514
ENSG00000111249.14	CUX2	7:12223752:rs11974335:G_T	G/T	T	1039	0.661591	2	0.453321	5.88515	1	1	0.153476	1	1	1	0.000206017	0	0	1.08	0	0	0	4.2556	0	0	-0.385706	0	0	0	1.76694	1	1	0.570861	1	1	1	0.0163723
ENSG00000138115.14	CYP2C8	9:94349396:rs2025872:G_A	G/A	A	781	1	0	0.46735	5.88368	1	0.872349	0.0847473	0.9214	1	0.113102	0.951991	0	0	0.953816	1.08198	0	0.0232537	2.36026	0	-0.13914	1.51069	0.354707	0	-1.36052	0.0491061	1	1	0.405287	1	1	0.775641	1
ENSG00000255374.3	TAS2R43	2:134998059:rs1530559:A_G	A/G	G	1266	0.0717435	0	0.481833	-5.88337	0.157721	0.815503	0.591226	0.958345	0.941606	0.136034	0.948497	0.373912	1.48196	0.148212	2.44433	1.78461	1.53022	1.28078	-0.876311	0.284835	0.472805	-0.131874	-0.0757478	-0.922684	0.0365089	1	1	1	1	1	0.846146	1
ENSG00000027075.15	PRKCH	7:12223752:rs11974335:G_T	G/T	T	1039	0.661591	2	0.453321	-5.88175	1	0.0400392	1	0.110275	0.313097	1	1	0	7.64666	0	3.64234	2.71319	0	0	0	-1.05223	0	-3.38393	0.846722	0	0	1	1	1	0.81189	1	1	1
ENSG00000180611.7	MB21D2	7:12228211:rs13229988:A_G	A/G	G	2559	0.190589	2	0.470106	5.88174	0.999999	1	0.077528	0.00183243	1	1	0.47392	0	0	1.59413	5.06802	0	0	3.44623	0	0	0.316785	3.60703	0	0	-0.195656	1	1	0.380874	0.0562639	1	1	0.845925
ENSG00000144015.5	TRIM43	4:43080707:rs6850056:C_T	T/C	C	2754	0.287649	2	0.251452	5.88061	0.125768	0.841517	0.910372	0.553302	0.243452	0.604471	0.700761	0.643411	0	0.976793	0.606016	1.32782	1.64239	1.47576	0.718229	0.148717	-0.0714659	-1.05989	-0.999098	0.246682	-0.183728	1	1	1	1	1	1	1
ENSG00000009709.12	PAX7	7:12223752:rs11974335:G_T	G/T	T	1039	0.661591	2	0.453321	5.87999	1	1	0.295493	1	1	0.578664	0.591896	0	0	1.81526	0	0	0.584737	2.82859	0	0	0.369027	0	0	-0.230789	0.223761	1	1	0.802724	1	1	1	0.940214
ENSG00000167037.18	SGSM1	7:12225245:rs10950398:G_A	G/A	A	1202	0.683565	2	0.450915	5.87975	1	1	0.384297	1	1	0.619969	0.993383	0	0	1.29332	0	0	0.828221	4.77945	0	0	0.330203	0	0	0.234194	0.00348493	1	1	0.916231	1	1	1	1
ENSG00000135821.18	GLUL	7:12223752:rs11974335:G_T	G/T	T	1039	0.661591	2	0.453321	-5.87922	0.294597	0.259608	1	0.986618	0.722471	1	1	4.12965	0	0	3.16189	1.55522	0	0	-0.300459	-0.470427	0	-0.0324367	-0.262964	0	0	1	1	1	1	1	1	1
ENSG00000153933.10	DGKE	7:12225245:rs10950398:G_A	G/A	A	1202	0.683565	2	0.450915	5.87891	1	1	0.622538	1	1	0.464874	0.933069	0	0	0.917336	0	0	1.52819	4.53576	0	0	0.201233	0	0	0.371822	0.0380146	1	1	1	1	1	1	1
ENSG00000184845.4	DRD1	7:12223752:rs11974335:G_T	G/T	T	1039	0.661591	2	0.453321	5.87828	0.999999	1	0.0983993	1	1	1	0.783785	0	0	2.57197	0	0	0	3.12733	0	0	0.513725	0	0	0	-0.151169	1	1	0.446848	1	1	1	1
ENSG00000198133.8	TMEM229B	7:12223752:rs11974335:G_T	G/T	T	1039	0.661591	2	0.453321	5.8779	1	1	0.201028	0.495736	1	0.364018	0.542712	0	0	1.48639	0	0	0.0338748	3.93538	0	0	0.53103	-1.12196	0	-0.44732	0.291844	1	1	0.667518	1	1	1	0.899715
ENSG00000108018.15	SORCS1	7:12225245:rs10950398:G_A	G/A	A	1202	0.683565	2	0.450915	5.87652	1	1	0.0117963	1	1	0.290829	0.0332279	0	0	0.890617	0	0	0.382323	3.75872	0	0	1.03556	0	0	-0.539965	-0.969233	1	1	0.129043	1	1	1	0.23381
ENSG00000102385.12	DRP2	7:12225245:rs10950398:G_A	G/A	A	1202	0.683565	2	0.450915	5.87628	1	1	0.188048	1	1	0.220881	0.611653	0	0	1.33426	0	0	0	4.81514	0	0	0.427452	0	0	-0.439325	0.210297	1	1	0.642982	1	1	0.986656	0.95146
ENSG00000143196.5	DPT	7:12225245:rs10950398:G_A	G/A	A	1202	0.683565	2	0.450915	5.87352	0.949488	0.158597	0.680683	0.945856	1	0.852135	0.401316	0.873603	0	0.583559	0	0	1.67913	1.89967	0.0325081	1.30339	-0.309134	-0.167457	0	-0.111451	0.478087	1	1	1	1	1	1	0.790347
ENSG00000013016.16	EHD3	7:12223752:rs11974335:G_T	G/T	T	1039	0.661591	2	0.453321	5.87306	0.999999	1	0.395186	1	1	0.580858	0.257024	0	0	1.52004	0	0	0.36781	3.69963	0	0	0.248634	0	0	-0.190234	0.392326	1	1	0.930278	1	1	1	0.618965
ENSG00000198093.11	ZNF649	7:12225245:rs10950398:G_A	G/A	A	1202	0.683565	2	0.450915	-5.87232	2.97696e-05	1	1	0.045852	0.0107075	0.201892	1	1.34846	0	0	2.72845	2.3105	1.91318	0	-1.13246	0	0	-3.8543	1.96059	0.424699	0	0.00402188	1	1	0.475707	1	0.961865	1
ENSG00000114279.13	FGF12	7:12225245:rs10950398:G_A	G/A	A	1202	0.683565	2	0.450915	5.87196	0.999999	1	0.680694	1	1	0.413318	0.725	0	0	0.87307	0	0	1.21567	5.40229	0	0	0.183514	0	0	0.454037	0.173708	1	1	1	1	1	1	1
ENSG00000198673.10	TAFA2	7:12224173:rs11509137:T_C	T/C	C	2753	0.28406	2	0.468398	5.87176	1	1	0.0151106	1	1	0.151746	0.621428	0	0	0.93376	0	0	0	4.46075	0	0	0.681427	0	0	-0.404777	-0.140118	1	1	0.154072	1	1	0.876107	0.9597
ENSG00000141524.15	TMC6	7:12223752:rs11974335:G_T	G/T	T	1039	0.661591	2	0.453321	-5.87168	1	0.50777	0.999999	0.289504	0.487978	0.0860232	1	0	0.992625	0	1.89895	5.56023	3.66345	0	0	-0.289545	0	1.74659	0.460676	-0.455284	0	1	1	1	1	1	0.695912	1
ENSG00000113319.13	RASGRF2	7:12244382:rs1990620:A_G	A/G	G	2757	0.267575	2	0.470076	5.87132	1	1	0.0600832	1	1	0.00123211	0.000260868	0	0	0.622113	0	0	0.506806	3.28143	0	0	-0.56737	0	0	1.04071	1.14001	1	1	0.336815	1	1	0.107171	0.0171918
ENSG00000186130.5	ZBTB6	3:186462464:rs147501096:G_C	G/C	C	2756	0.480496	2	0.0575109	-5.8708	0.220404	0.750414	0.956867	0.65615	0.477862	0.979119	0.786233	0	0	1.65475	10.256	0.724947	0.477199	0.182177	-0.794037	0.436351	0.0541686	-1.31293	-0.912721	0.0195651	-0.203928	1	1	1	1	1	1	1
ENSG00000179387.10	ELMOD2	3:186462464:rs147501096:G_C	G/C	C	2756	0.480496	2	0.0575109	-5.87071	0.172459	0.881318	0.98729	0.486761	0.591816	0.641435	0.650759	0	1.16566	1.05367	7.08534	0.182066	0.678783	0.0237874	-0.922103	0.220051	0.0169685	-2.04339	-0.726935	0.325657	-0.35823	1	1	1	1	1	1	0.975777
ENSG00000204843.12	DCTN1	7:12225245:rs10950398:G_A	G/A	A	1202	0.683565	2	0.450915	5.87066	1	1	0.999999	1	1	0.252272	0.00310562	0	0	0	0	0	3.80513	4.19757	0	0	0	0	0	0.336877	0.781403	1	1	1	1	1	0.986794	0.0627697
ENSG00000188643.11	S100A16	7:12223752:rs11974335:G_T	G/T	T	1039	0.661591	2	0.453321	-5.87024	0.0448839	0.927176	0.999999	0.0614258	0.0540223	1	1	1.7543	1.13928	0	4.03969	4.62437	0	0	-0.96155	0.0867841	0	4.53968	1.8853	0	0	0.891624	1	1	0.572319	1	1	1
ENSG00000169744.13	LDB2	7:12223752:rs11974335:G_T	G/T	T	1039	0.661591	2	0.453321	5.86999	1	1	0.317847	1	1	0.38034	0.83747	0	0	0.28803	0	0	0.675358	6.94308	0	0	0.436236	0	0	-0.451428	0.105999	1	1	0.82818	1	1	1	1
ENSG00000179388.9	EGR3	7:12225245:rs10950398:G_A	G/A	A	1202	0.683565	2	0.450915	5.86844	1	1	0.512512	1	0.218697	0.781267	0.814404	0	0	1.40018	0	0.621009	0	3.83243	0	0	0.303327	0	-1.15407	0.0966849	0.121156	1	1	1	1	1	1	1
ENSG00000177108.5	ZDHHC22	7:12226362:rs6966915:C_T	C/T	T	2758	0.250961	2	0.465192	5.86752	0.999998	1	0.000428075	1	1	0.777076	0.318061	0	0	3.23686	0	0	0	0.866894	0	0	0.704234	0	0	-0.0548453	-0.29923	1	1	0.0151734	1	1	1	0.68958
ENSG00000050030.15	NEXMIF	7:12225245:rs10950398:G_A	G/A	A	1202	0.683565	2	0.450915	5.8675	1	1	0.0162413	0.662671	1	0.331668	0.107586	0	0	0.979722	0.453542	0	0.0652065	4.09381	0	0	0.844676	0.809135	0	-0.434999	-0.62546	1	1	0.16016	1	1	1	0.417668
ENSG00000198673.10	TAFA2	7:12223920:rs10950393:T_C	T/C	C	2751	0.250905	2	0.468193	5.86686	0.999998	1	0.0356984	1	1	0.245978	0.837312	0	0	0.960521	0	0	0.0491976	4.5797	0	0	0.626824	0	0	-0.371238	-0.0632253	1	1	0.260695	1	1	0.986656	1
ENSG00000049245.13	VAMP3	7:12223752:rs11974335:G_T	G/T	T	1039	0.661591	2	0.453321	-5.86642	0.188606	0.891862	1	0.0135089	0.0116783	0.0324006	1	0.845669	0.598905	0	5.6828	4.48047	1.84295	0	-0.443251	0.0881676	0	4.07392	1.69339	-0.575346	0	1	1	1	0.221219	1	0.438158	1
ENSG00000166619.15	BLCAP	7:12225245:rs10950398:G_A	G/A	A	1202	0.683565	2	0.450915	5.86608	1	1	0.999999	1	1	0.471913	0.0332283	0	0	0	0	0	2.10047	5.99301	0	0	0	0	0	0.208306	0.578314	1	1	1	1	1	1	0.23381
ENSG00000164111.15	ANXA5	7:12223752:rs11974335:G_T	G/T	T	1039	0.661591	2	0.453321	-5.86567	0.843539	0.381477	1	0.0021696	0.942616	1	1	0.513035	3.04596	0	4.35382	8.33133	0	0	-0.0716357	-0.615865	0	5.522	0.052144	0	0	1	1	1	0.0637202	1	1	1
ENSG00000180901.11	KCTD2	7:12229132:rs5011436:A_C	A/C	C	2752	0.22094	2	0.469658	5.8651	1	1	0.00113298	1	1	0.999999	0.368563	0	0	2.99327	0	0	0	1.39603	0	0	0.600696	0	0	0	-0.253874	1	1	0.025511	1	1	1	0.751023
ENSG00000180901.11	KCTD2	7:12228211:rs13229988:A_G	A/G	G	2559	0.190589	2	0.470106	5.86486	1	1	0.00196483	1	1	0.999999	0.242175	0	0	2.88388	0	0	0	1.41823	0	0	0.620524	0	0	0	-0.362048	1	1	0.0353853	1	1	1	0.604766
ENSG00000167191.12	GPRC5B	7:12223752:rs11974335:G_T	G/T	T	1039	0.661591	2	0.453321	-5.86485	0.129856	0.885381	1	0.133597	0.0184082	0.023143	1	1.56418	2.20487	0	3.67103	1.39609	0.654332	0	-0.58117	-0.106379	0	2.81259	1.80092	-0.695069	0	1	1	1	0.920978	1	0.376701	1
ENSG00000087191.13	PSMC5	14:64510335:rs11848179:A_G	A/G	G	1755	0.124578	2	0.281197	5.86483	1	1	0.182804	1	0.170359	0.900322	0.122091	0	0	1.83369	0	0	2.00719	0.796499	0	0	0.822662	0	0.954662	-0.0691703	-0.779651	1	1	0.631633	1	1	1	0.44162
ENSG00000177169.10	ULK1	7:12223752:rs11974335:G_T	G/T	T	1039	0.661591	2	0.453321	5.86482	0.999999	1	0.400871	0.173602	1	1	0.165393	0	0	3.26849	0	0	0	0.861046	0	0	0.202972	-1.35238	0	0	0.584366	1	1	0.936175	1	1	1	0.510728
ENSG00000100346.18	CACNA1I	7:12223752:rs11974335:G_T	G/T	T	1039	0.661591	2	0.453321	5.86458	1	1	0.4574	1	1	0.999999	0.312071	0	0	3.16682	0	0	0	1.25992	0	0	0.172467	0	0	0	0.421586	1	1	0.987136	1	1	1	0.681663
ENSG00000184845.4	DRD1	7:12225245:rs10950398:G_A	G/A	A	1202	0.683565	2	0.450915	5.86445	1	1	0.00351199	1	1	0.879358	0.0931187	0	0	2.22073	0	0	0	2.36346	0	0	0.902218	0	0	-0.0477218	-0.787452	1	1	0.0515728	1	1	1	0.391157
ENSG00000169851.15	PCDH7	7:12228211:rs13229988:A_G	A/G	G	2559	0.190589	2	0.470106	5.8636	1	1	0.644549	1	1	0.0510451	0.256943	0	0	1.73279	0	0	0.601904	3.02799	0	0	-0.154261	0	0	0.676635	0.396995	1	1	1	1	1	0.537459	0.618965
ENSG00000125675.18	GRIA3	7:12223752:rs11974335:G_T	G/T	T	1039	0.661591	2	0.453321	5.86356	1	1	0.417903	1	1	0.9655	0.568658	0	0	0.175467	0	0	1.72714	6.597	0	0	0.409649	0	0	-0.0257695	-0.341132	1	1	0.952524	1	1	1	0.925053
ENSG00000214376.6	VSTM5	7:12227595:rs4721057:A_G	A/G	G	2626	0.136968	2	0.472391	5.86215	1	1	0.418448	1	1	0.402948	0.0957914	0	0	1.86835	0	0	1.14135	2.45072	0	0	0.259121	0	0	-0.280974	0.559121	1	1	0.952524	1	1	1	0.397586
ENSG00000115419.12	GLS	7:12223752:rs11974335:G_T	G/T	T	1039	0.661591	2	0.453321	5.86214	1	1	0.975262	1	1	0.457982	0.90275	0	0	1.48452	0	0	0.237334	5.48197	0	0	-0.0143262	0	0	0.404095	0.0668103	1	1	1	1	1	1	1
ENSG00000125869.10	LAMP5	7:12233870:rs1054169:G_A	G/A	A	2619	0.23918	2	0.468118	5.86181	0.94135	1	0.720446	1	1	0.347339	0.110452	1.75534	0	0	0	0	0	4.71291	-0.0166375	0	0.0953712	0	0	0.192805	0.423568	1	1	1	1	1	1	0.421677
ENSG00000180901.11	KCTD2	7:12210752:rs3807866:G_A	G/A	A	2758	1	2	0.443619	5.86154	1	1	0.00153116	1	1	1	0.260163	0	0	2.99926	0	0	0	1.34718	0	0	0.597964	0	0	0	-0.325867	1	1	0.0299797	1	1	1	0.621923
ENSG00000073417.15	PDE8A	7:12223752:rs11974335:G_T	G/T	T	1039	0.661591	2	0.453321	-5.86101	0.682279	0.548027	0.999999	0.045951	0.0272323	0.00113357	1	0	0.729199	0	5.11884	1.39654	4.79052	0	-0.0694374	-0.27802	0	3.08592	1.38723	-0.813095	0	1	1	1	0.475707	1	0.107171	1
ENSG00000171224.9	FAM241B	7:12223752:rs11974335:G_T	G/T	T	1039	0.661591	2	0.453321	5.86117	0.999999	1	0.999999	1	1	0.333613	0.91563	0	0	0	0	0	1.70376	7.19397	0	0	0	0	0	0.329073	-0.0338355	1	1	1	1	1	1	1
ENSG00000125820.6	NKX2-2	7:12223752:rs11974335:G_T	G/T	T	1039	0.661591	2	0.453321	-5.8601	0.298762	0.299949	0.999999	0.595822	0.745264	0.0143113	1	1.21595	1.06895	0	6.46936	1.49836	2.29999	0	-0.364901	0.700499	0	0.910055	0.226932	-0.686446	0	1	1	1	1	1	0.334656	1
ENSG00000213722.9	DDAH2	7:12225245:rs10950398:G_A	G/A	A	1202	0.683565	2	0.450915	-5.85962	0.132765	0.435715	0.999999	0.00691877	0.376759	1	1	2.25279	1.80246	0	3.37662	3.51217	0	0	-0.46103	0.48267	0	4.19725	-0.567889	0	0	1	1	1	0.142598	1	1	1
ENSG00000182247.10	UBE2E2	7:12223752:rs11974335:G_T	G/T	T	1039	0.661591	2	0.453321	5.85929	1	1	0.220787	1	1	0.51918	0.90713	0	0	0.875866	0	0	0.913125	4.94673	0	0	0.539861	0	0	-0.334813	-0.0608519	1	1	0.69611	1	1	1	1
ENSG00000182836.10	PLCXD3	7:12213267:rs6460898:A_G	A/G	G	2753	0.358174	2	0.467127	5.85894	1	1	0.000319691	0.00735995	1	0.0704936	0.067665	0	0	0	0	0	1.68895	3.07129	0	0	1.13598	-2.03533	0	-0.610153	-0.591454	1	1	0.0131053	0.148407	1	0.622463	0.328832
ENSG00000175766.13	EIF4E1B	7:12212914:rs6460895:C_G	C/G	G	2684	0.332844	2	0.469449	5.85849	1	1	0.534078	1	1	0.154881	0.062178	0	0	2.57931	0	0	0.472377	1.59935	0	0	-0.200547	0	0	0.48916	0.620969	1	1	1	1	1	0.879554	0.315267
ENSG00000077684.16	JADE1	7:12215885:rs6460902:G_A	G/A	A	2754	0.0855215	2	0.474946	5.85821	0.983302	0.98809	0.30644	0.205031	1	1	0.821975	0.711755	0	2.67945	3.66554	0	0	1.08166	0.00649839	-0.00554885	0.317272	1.62656	0	0	-0.0675449	1	1	0.814316	1	1	1	1
ENSG00000109111.15	SUPT6H	7:12225245:rs10950398:G_A	G/A	A	1202	0.683565	2	0.450915	5.85722	1	0.725214	0.0640489	0.31629	0.47591	0.353105	1	0	0.275376	2.59986	0	0	0.782551	0	0	0.247678	0.632943	-1.4186	-0.46152	-0.430941	0	1	1	0.345627	1	1	1	1
ENSG00000121691.7	CAT	7:12223752:rs11974335:G_T	G/T	T	1039	0.661591	2	0.453321	-5.85627	0.108745	0.252782	1	0.0262759	0.0404128	1	1	2.37628	0.34348	0	2.44204	3.74324	0	0	-0.608763	-0.997134	0	4.95266	1.84123	0	0	1	1	1	0.321255	1	1	1
ENSG00000080546.13	SESN1	7:12223752:rs11974335:G_T	G/T	T	1039	0.661591	2	0.453321	5.85575	0.959705	1	0.0503897	1	0.141143	1	0.644006	0	0	2.62357	0	0	0	0.618319	0.0182937	0	1.04879	0	-1.3724	0	-0.279364	1	1	0.305092	1	1	1	0.969417
ENSG00000183775.11	KCTD16	7:12230893:rs3815535:G_A	G/A	A	2752	0.25084	2	0.46657	5.85557	0.999999	1	0.337638	1	1	0.385673	0.948384	0	0	2.21451	0	0	0.0896063	3.18939	0	0	0.274568	0	0	0.296532	0.021529	1	1	0.855786	1	1	1	1
ENSG00000157483.9	MYO1E	7:12223752:rs11974335:G_T	G/T	T	1039	0.661591	2	0.453321	-5.85504	1	0.438102	0.999999	0.317776	0.0580218	0.00427972	1	0	0.296967	0	5.74022	5.00613	3.83912	0	0	-0.311273	0	1.5126	1.15703	-0.684375	0	1	1	1	1	1	0.199376	1
ENSG00000165912.16	PACSIN3	7:12225245:rs10950398:G_A	G/A	A	1202	0.683565	2	0.450915	-5.8547	0.118166	0.366817	0.999999	0.000709725	0.415045	0.500568	1	1.18977	0.400563	0	2.75535	1.10502	3.20232	0	-0.580217	0.683357	0	6.3358	-0.635152	-0.219192	0	1	1	1	0.0266344	1	1	1
ENSG00000166863.12	TAC3	7:12225245:rs10950398:G_A	G/A	A	1202	0.683565	2	0.450915	5.85403	0.514009	1	1	0.563027	1	0.0739867	0.220279	0.517044	0	0	3.06793	0	0.219283	6.42838	-0.188619	0	0	1.24452	0	0.658845	0.377059	1	1	1	1	1	0.642491	0.579814
ENSG00000145920.15	CPLX2	7:12223752:rs11974335:G_T	G/T	T	1039	0.661591	2	0.453321	5.85368	1	1	0.757889	1	1	0.886294	0.0529615	0	0	1.15914	0	0	0.765821	4.26967	0	0	-0.140838	0	0	-0.0769842	1.04738	1	1	1	1	1	1	0.291233
ENSG00000137501.17	SYTL2	18:54842602:rs58243949:C_T	C/T	T	2757	0.283389	2	0.199674	-5.85349	0.816128	0.731686	0.5515	1	0.728948	0.0279907	0.567886	0	0.289869	1.89966	0	0	0.224447	1.12718	0.0909063	-0.302498	-0.355311	0	0.25129	-1.04543	0.26239	1	1	1	1	1	0.412736	0.924355
ENSG00000183775.11	KCTD16	7:12226362:rs6966915:C_T	C/T	T	2758	0.250961	2	0.465192	5.85343	1	1	0.317195	1	1	0.474957	0.990042	0	0	2.16164	0	0	0.157012	3.23636	0	0	0.305532	0	0	0.243936	-0.00414194	1	1	0.827279	1	1	1	1
ENSG00000115935.17	WIPF1	7:12223752:rs11974335:G_T	G/T	T	1039	0.661591	2	0.453321	-5.85268	0.861341	0.77248	1	0.00976674	0.728694	0.446185	1	0	0	0	6.0909	7.07004	3.81331	0	-0.0297965	-0.0929069	0	4.00596	0.184343	-0.176825	0	1	1	1	0.178309	1	1	1
ENSG00000163399.16	ATP1A1	7:12223752:rs11974335:G_T	G/T	T	1039	0.661591	2	0.453321	5.85227	1	1	0.421012	1	1	0.073073	0.318682	0	0	0	0	0	2.15861	4.84643	0	0	-0.281381	0	0	0.85519	0.447044	1	1	0.954615	1	1	0.636914	0.68958
ENSG00000217236.2	SP9	7:12213267:rs6460898:A_G	A/G	G	2753	0.358174	2	0.467127	5.85204	0.249866	1	1	0.00140818	0.428694	0.842467	0.276241	0.768701	0	0	3.66478	0.355816	0.800748	4.45936	0.280031	0	0	-3.91239	0.458185	0.0473792	0.230923	1	1	1	0.0458422	1	1	0.640486
ENSG00000151729.11	SLC25A4	7:12225245:rs10950398:G_A	G/A	A	1202	0.683565	2	0.450915	5.85165	0.999999	1	0.469928	1	1	0.937352	0.24945	0	0	0.940719	0	0	1.22212	4.83556	0	0	0.335289	0	0	-0.04538	0.591834	1	1	0.992785	1	1	1	0.612814
ENSG00000022355.18	GABRA1	7:12225245:rs10950398:G_A	G/A	A	1202	0.683565	2	0.450915	5.85043	1	1	0.476455	1	1	0.0479505	0.236717	0	0	0.643348	0	0	1.21066	4.13625	0	0	-0.2735	0	0	0.946112	0.503371	1	1	0.993222	1	1	0.530993	0.597208
ENSG00000125869.10	LAMP5	7:12227595:rs4721057:A_G	A/G	G	2626	0.136968	2	0.472391	5.85019	0.87441	1	0.853422	1	1	0.286873	0.0363512	1.7519	0	0	0	0	0	4.62535	-0.0354919	0	0.0487702	0	0	0.216444	0.546967	1	1	1	1	1	1	0.242632
ENSG00000113319.13	RASGRF2	7:12229042:rs5011432:A_C	A/C	C	2747	0.786676	2	0.441573	5.85012	1	1	0.284199	1	1	0.0299139	0.0145356	0	0	0.798292	0	0	0.902344	3.7212	0	0	-0.330406	0	0	0.71586	0.786959	1	1	0.788403	1	1	0.423436	0.14877
ENSG00000166402.8	TUB	7:12223752:rs11974335:G_T	G/T	T	1039	0.661591	2	0.453321	5.84971	0.12288	1	0.0387558	0.930938	1	1	0.00556231	0	0	0	0	0	0	5.20734	0.501018	0	-0.757215	0.134299	0	0	1.23509	1	1	0.270537	1	1	1	0.0873977
ENSG00000161544.10	CYGB	7:12242825:rs7805419:T_C	T/C	C	2747	0.378059	2	0.467419	5.84933	0.259986	1	0.0977178	1	1	0.54673	0.635908	0.326929	0	0.423531	0	0	0.815481	3.852	-0.32082	0	0.699165	0	0	-0.199038	0.159346	1	1	0.444501	1	1	1	0.966726
ENSG00000108797.12	CNTNAP1	7:12223752:rs11974335:G_T	G/T	T	1039	0.661591	2	0.453321	5.84939	1	1	0.756496	1	1	0.431526	0.0886279	0	0	1.50672	0	0	0.657682	3.31201	0	0	-0.080783	0	0	0.241499	0.525343	1	1	1	1	1	1	0.382849
ENSG00000205279.8	CTXN3	7:12225245:rs10950398:G_A	G/A	A	1202	0.683565	2	0.450915	5.84912	0.818362	1	0.963931	1	1	0.999999	0.306214	0.149222	0	2.26462	0	0	0	3.40258	0.114947	0	-0.0244344	0	0	0	0.559372	1	1	1	1	1	1	0.675972
ENSG00000108924.14	HLF	7:12243703:rs7791726:G_C	G/C	C	2682	0.261479	2	0.472409	5.84789	1	1	0.128477	1	1	0.00132078	0.00132172	0	0	1.75807	0	0	0.228426	1.78942	0	0	-0.493864	0	0	1.10914	1.0754	1	1	0.524389	1	1	0.107171	0.0419542
ENSG00000175766.13	EIF4E1B	7:12223920:rs10950393:T_C	T/C	C	2751	0.250905	2	0.468193	5.84745	1	1	0.286574	1	1	0.139647	0.00385444	0	0	2.55952	0	0	0.290252	1.22805	0	0	-0.340205	0	0	0.505794	0.952883	1	1	0.789276	1	1	0.848908	0.0686341
ENSG00000125869.10	LAMP5	7:12228211:rs13229988:A_G	A/G	G	2559	0.190589	2	0.470106	5.84662	0.976922	1	0.798103	1	1	0.283242	0.109504	1.76573	0	0	0	0	0	4.7096	0.00668344	0	0.0695457	0	0	0.225508	0.431777	1	1	1	1	1	1	0.420093
ENSG00000182836.10	PLCXD3	7:12226362:rs6966915:C_T	C/T	T	2758	0.250961	2	0.465192	5.84604	1	1	0.000440318	0.0133027	1	0.0970915	0.0637574	0	0	0.0242278	0	0	1.75028	3.06015	0	0	1.11133	-1.89151	0	-0.56105	-0.604649	1	1	0.0151734	0.220514	1	0.730478	0.317846
ENSG00000168672.4	LRATD2	7:12225245:rs10950398:G_A	G/A	A	1202	0.683565	2	0.450915	-5.84523	0.24172	0.974669	1	0.946723	0.198835	0.00627284	1	0	3.82147	0	5.57685	3.78333	1.63223	0	-0.251659	0.0163176	0	0.108209	0.868127	-0.768209	0	1	1	1	1	1	0.237668	1
ENSG00000074590.13	NUAK1	7:12225245:rs10950398:G_A	G/A	A	1202	0.683565	2	0.450915	5.84522	1	1	0.107826	1	1	0.75874	0.764196	0	0	0	0	0	2.83547	5.40677	0	0	0.562508	0	0	0.13399	-0.121733	1	1	0.479975	1	1	1	1
ENSG00000111291.8	GPRC5D	19:37587011:rs13744:T_C	C/T	T	2759	0.115068	2	0.205328	-5.84507	0.071255	0.481721	1	0.729212	0.384057	0.137797	0.7309	0	2.27468	0	0	2.22131	1.62794	1.26722	-0.479681	0.461314	0	-0.233297	-0.705023	-0.540986	-0.0914843	1	1	1	1	1	0.846146	1
ENSG00000142875.19	PRKACB	7:12225245:rs10950398:G_A	G/A	A	1202	0.683565	2	0.450915	5.84498	1	1	0.110637	1	1	0.816727	0.14984	0	0	0.494995	0	0	1.98211	3.87833	0	0	0.707366	0	0	0.12781	-0.706981	1	1	0.485294	1	1	1	0.486621
ENSG00000140015.20	KCNH5	7:12244382:rs1990620:A_G	A/G	G	2757	0.267575	2	0.470076	5.84437	0.999999	1	0.00342077	1	1	0.546557	0.118221	0	0	2.22352	0	0	0	2.02555	0	0	0.808155	0	0	-0.153843	-0.493038	1	1	0.0505078	1	1	1	0.434233
ENSG00000217236.2	SP9	7:12226362:rs6966915:C_T	C/T	T	2758	0.250961	2	0.465192	5.84374	0.233162	1	0.999998	0.00131168	0.459155	0.636516	0.528795	0.774557	0	0	3.63764	0.342115	0.743707	4.5502	0.291346	0	0	-3.96114	0.424437	0.112655	0.127501	1	1	1	0.0437551	1	1	0.887456
ENSG00000004660.15	CAMKK1	7:12244382:rs1990620:A_G	A/G	G	2757	0.267575	2	0.470076	5.84317	1	1	0.854915	1	1	0.832826	0.0340046	0	0	2.85244	0	0	0.0399069	2.20932	0	0	0.0550122	0	0	0.0681965	0.654246	1	1	1	1	1	1	0.23514
ENSG00000198673.10	TAFA2	7:12223961:rs10950394:C_T	C/T	T	2754	0.193283	2	0.468954	5.84312	0.999998	1	0.0315569	1	1	0.223245	0.79125	0	0	0.941012	0	0	0.037168	4.5613	0	0	0.640102	0	0	-0.388244	-0.0814276	1	1	0.244344	1	1	0.986656	1
ENSG00000119547.6	ONECUT2	7:12223752:rs11974335:G_T	G/T	T	1039	0.661591	2	0.453321	5.84246	0.423587	1	0.44506	0.0692979	1	1	0.736099	0	0	2.15363	0	0	0	3.06389	0.311838	0	0.35717	-3.54892	0	0	-0.200429	1	1	0.9698	0.624677	1	1	1
ENSG00000124313.16	IQSEC2	7:12225245:rs10950398:G_A	G/A	A	1202	0.683565	2	0.450915	5.8419	1	1	0.525307	1	1	0.270537	0.0258459	0	0	2.09635	0	0	0	2.63447	0	0	0.161492	0	0	-0.353476	0.712531	1	1	1	1	1	1	0.204796
ENSG00000181924.7	COA4	7:12223752:rs11974335:G_T	G/T	T	1039	0.661591	2	0.453321	-5.8415	0.132954	1	1	0.122422	0.698642	0.368531	1	2.04576	0	0	0.164991	4.83028	1.61225	0	-0.449888	0	0	3.32145	0.321922	-0.315649	0	1	1	1	0.88001	1	1	1
ENSG00000152102.18	FAM168B	7:12244382:rs1990620:A_G	A/G	G	2757	0.267575	2	0.470076	5.83978	1	1	0.017551	1	1	0.411058	0.414482	0	0	1.85915	0	0	0.793359	2.24836	0	0	0.727631	0	0	-0.2685	-0.258316	1	1	0.169368	1	1	1	0.799059
ENSG00000185046.18	ANKS1B	7:12225245:rs10950398:G_A	G/A	A	1202	0.683565	2	0.450915	5.83966	1	1	0.0189788	1	1	0.649724	0.591307	0	0	0	0	0	4.17768	2.90666	0	0	0.94976	0	0	-0.201097	-0.22117	1	1	0.177442	1	1	1	0.940028
ENSG00000170775.3	GPR37	7:12225245:rs10950398:G_A	G/A	A	1202	0.683565	2	0.450915	-5.83942	0.999999	0.103869	1	0.510058	0.131878	0.275847	1	0	0.101635	0	3.96545	2.8313	5.62024	0	0	-0.744789	0	1.03535	0.984484	-0.287922	0	1	1	1	1	1	1	1
ENSG00000111291.8	GPRC5D	19:37141131:rs1305720893:T_A	A/T	T	2757	0.567533	0	0.488575	-5.83933	0.286965	0.504344	1	0.600526	0.240212	0.0202812	0.00178356	0.31625	2.0974	0	0	2.57739	1.84271	0.716463	0.370894	0.461156	0	-0.516404	-0.792108	-0.661646	-0.700962	1	1	1	1	1	0.365078	0.0512679
ENSG00000189375.11	TBC1D28	4:126100344:rs60867610:T_C	T/C	C	2751	0.631042	2	0.138132	5.83927	0.453686	0.869199	0.259354	0.676632	1	0.882657	0.634411	0	1.52231	1.50998	0	0	1.06414	1.46952	-0.380407	0.145517	0.825299	-0.349877	0	-0.0821669	0.253001	1	1	0.750141	1	1	1	0.966726
ENSG00000183775.11	KCTD16	7:12229042:rs5011432:A_C	A/C	C	2747	0.786676	2	0.441573	5.839	1	1	0.266816	1	1	0.738647	0.900017	0	0	2.1098	0	0	0.289324	3.21204	0	0	0.361191	0	0	0.115926	-0.0426325	1	1	0.76209	1	1	1	1
ENSG00000102924.12	CBLN1	7:12210776:rs3807865:G_A	G/A	A	2756	0.356534	2	0.454644	5.83781	0.721493	1	0.00176874	0.11441	1	1	0.0823391	0	0	1.81752	0	0	0	2.68855	-0.0528507	0	0.644727	1.57401	0	0	-0.486943	1	1	0.0329596	0.837243	1	1	0.368345
ENSG00000217236.2	SP9	7:12244382:rs1990620:A_G	A/G	G	2757	0.267575	2	0.470076	5.83768	0.204819	1	0.999998	0.00213475	0.507233	0.740808	0.752282	0.73937	0	0	4.00244	0.367306	0.77608	4.6095	0.322902	0	0	-3.71248	0.380994	0.0791509	0.0652681	1	1	1	0.0633858	1	1	1
ENSG00000062650.19	WAPL	3:186462464:rs147501096:G_C	G/C	C	2756	0.480496	2	0.0575109	-5.83738	0.193627	0.776178	0.865269	0.344657	0.724383	0.859267	1	0.126825	0	1.17755	8.94324	3.84724	0.0825034	0	-0.876014	-0.237874	0.149494	-2.65486	-0.462676	-0.135783	0	1	1	1	1	1	1	1
ENSG00000143061.17	IGSF3	7:12228211:rs13229988:A_G	A/G	G	2559	0.190589	2	0.470106	5.83721	1	1	0.635972	3.43112e-10	1	1	0.791698	0	0	1.52945	0.906459	0	0	4.17548	0	0	0.0820064	7.03856	0	0	-0.069679	1	1	1	3.0903e-07	1	1	1
ENSG00000124067.17	SLC12A4	7:12225245:rs10950398:G_A	G/A	A	1202	0.683565	2	0.450915	-5.8372	0.00370028	0.423694	0.999999	0.124405	0.230297	1	1	1.10175	4.28683	0	6.53533	0.897778	0	0	-0.995349	0.553213	0	2.66373	0.860766	0	0	0.185151	1	1	0.886923	1	1	1
ENSG00000125848.10	FLRT3	7:12223752:rs11974335:G_T	G/T	T	1039	0.661591	2	0.453321	5.83664	0.999999	1	0.914315	1	1	0.535629	0.380537	0	0	1.56607	0	0	0.63904	4.85739	0	0	0.0570168	0	0	0.386826	0.550055	1	1	1	1	1	1	0.766058
ENSG00000113389.16	NPR3	7:12207704:rs6460894:T_C	T/C	C	2749	0.897871	2	0.335031	5.83522	0.728329	0.799296	0.999998	0.269317	0.042172	1	0.000236279	0.839348	0.248273	0	11.1443	0	0	4.34491	-0.104295	-0.139833	0	-1.37328	0.81846	0	0.727818	1	1	1	1	1	1	0.0167134
ENSG00000169851.15	PCDH7	7:12244382:rs1990620:A_G	A/G	G	2757	0.267575	2	0.470076	5.83486	1	1	0.376153	1	1	0.266818	0.762573	0	0	1.48044	0	0	0.966959	3.56045	0	0	0.280255	0	0	0.37507	-0.098884	1	1	0.905853	1	1	1	1
ENSG00000118898.16	PPL	7:12243703:rs7791726:G_C	G/C	C	2682	0.261479	2	0.472409	5.83416	1	1	0.339717	1	1	0.0158055	0.00454051	0	0	2.04386	0	0	0.853924	1.62052	0	0	-0.293334	0	0	0.78803	0.898725	1	1	0.857865	1	1	0.338498	0.0771602
ENSG00000005893.15	LAMP2	7:12223752:rs11974335:G_T	G/T	T	1039	0.661591	2	0.453321	-5.83307	0.810763	0.0590384	1	0.187302	0.00861843	0.130813	1	0	0.0654902	0	4.34735	4.11253	3.76657	0	-0.068448	-1.01409	0	2.36308	1.9162	-0.415186	0	1	1	1	1	0.913892	0.835596	1
ENSG00000214376.6	VSTM5	7:12244382:rs1990620:A_G	A/G	G	2757	0.267575	2	0.470076	5.83226	1	1	0.176301	1	1	0.247193	0.198238	0	0	1.91826	0	0	0.982726	2.35819	0	0	0.410744	0	0	-0.374893	0.403964	1	1	0.620268	1	1	0.986656	0.548811
ENSG00000121957.14	GPSM2	7:12225245:rs10950398:G_A	G/A	A	1202	0.683565	2	0.450915	-5.83215	0.00203221	0.393752	0.999999	0.0620763	0.338972	0.565111	1	1.69112	0	0	6.13523	3.02488	1.74761	0	-0.884667	0.39271	0	3.34925	0.686816	-0.179014	0	0.124796	1	1	0.576393	1	1	1
ENSG00000196588.17	MRTFA	7:12225245:rs10950398:G_A	G/A	A	1202	0.683565	2	0.450915	5.83204	1	1	0.5443	1	1	1	0.0664825	0	0	3.41218	0	0	0	1.11402	0	0	0.137514	0	0	0	0.69515	1	1	1	1	1	1	0.324838
ENSG00000100346.18	CACNA1I	7:12225245:rs10950398:G_A	G/A	A	1202	0.683565	2	0.450915	5.832	1	1	0.117643	1	1	1	0.811335	0	0	3.21353	0	0	0	1.4312	0	0	0.334841	0	0	0	0.0852145	1	1	0.499127	1	1	1	1
ENSG00000182836.10	PLCXD3	7:12230893:rs3815535:G_A	G/A	A	2752	0.25084	2	0.46657	5.83164	1	1	0.000341819	0.00796745	1	0.101435	0.0477113	0	0	0.0453979	0	0	1.72518	2.95639	0	0	1.1318	-2.02772	0	-0.553194	-0.645464	1	1	0.0131053	0.155409	1	0.747361	0.277239
ENSG00000015676.18	NUDCD3	7:12244382:rs1990620:A_G	A/G	G	2757	0.267575	2	0.470076	5.83164	1	1	0.034149	1	1	0.236301	0.934702	0	0	1.5689	0	0	0.446439	3.43146	0	0	0.630858	0	0	-0.376074	-0.0252112	1	1	0.251419	1	1	0.986656	1
ENSG00000144218.19	AFF3	7:12223752:rs11974335:G_T	G/T	T	1039	0.661591	2	0.453321	5.83176	1	1	0.433309	1	1	1	0.498098	0	0	2.75937	0	0	0	3.05719	0	0	0.194199	0	0	0	0.297785	1	1	0.959752	1	1	1	0.864972
ENSG00000100150.19	DEPDC5	7:12223752:rs11974335:G_T	G/T	T	1039	0.661591	2	0.453321	5.83115	1	1	1	1	1	0.811668	0.0216508	0	0	0	0	0	3.44771	4.6161	0	0	0	0	0	-0.0775989	0.767207	1	1	1	1	1	1	0.188105
ENSG00000261115.6	TMEM178B	7:12225245:rs10950398:G_A	G/A	A	1202	0.683565	2	0.450915	5.83049	1	1	0.180333	1	1	0.454547	0.838517	0	0	0.8327	0	0	0	6.02345	0	0	0.5155	0	0	-0.310777	0.0919513	1	1	0.626298	1	1	1	1
ENSG00000183775.11	KCTD16	7:12227595:rs4721057:A_G	A/G	G	2626	0.136968	2	0.472391	5.83037	1	1	0.971549	1	1	0.158751	0.22302	0	0	2.44568	0	0	0	2.8227	0	0	-0.00912891	0	0	0.433787	0.404851	1	1	1	1	1	0.886904	0.582378
ENSG00000140015.20	KCNH5	7:12233870:rs1054169:G_A	G/A	A	2619	0.23918	2	0.468118	5.82941	0.999998	1	0.0597963	1	1	0.80896	0.492617	0	0	2.20306	0	0	0.261534	2.38675	0	0	0.615717	0	0	-0.0828777	-0.23751	1	1	0.335904	1	1	1	0.860965
ENSG00000168032.10	ENTPD3	7:12215885:rs6460902:G_A	G/A	A	2754	0.0855215	2	0.474946	5.82851	1	1	0.999998	0.57845	1	0.0170437	2.51417e-05	0	0	0	0	0	2.10204	4.82965	0	0	0	-0.386134	0	0.446572	0.679038	1	1	1	1	1	0.356993	0.00842298
ENSG00000177108.5	ZDHHC22	7:12228211:rs13229988:A_G	A/G	G	2559	0.190589	2	0.470106	5.82841	1	1	0.00371155	1	1	1	0.647963	0	0	3.3832	0	0	0	0.963554	0	0	0.569609	0	0	0	-0.137678	1	1	0.0542087	1	1	1	0.973746
ENSG00000177105.10	RHOG	7:12225245:rs10950398:G_A	G/A	A	1202	0.683565	2	0.450915	-5.82837	0.618517	0.22376	1	0.0406974	0.370514	0.828432	1	0.0100727	0.019143	0	1.34371	5.95932	4.26923	0	0.134312	-0.669572	0	2.77883	0.506085	0.0512435	0	1	1	1	0.436367	1	1	1
ENSG00000214376.6	VSTM5	7:12244161:rs1990622:A_G	A/G	G	2683	0.261355	2	0.472233	5.82833	0.999998	1	0.233726	1	1	0.355348	0.172175	0	0	1.96065	0	0	1.0594	2.29353	0	0	0.368402	0	0	-0.303815	0.435326	1	1	0.718461	1	1	1	0.519214
ENSG00000278195.2	SSTR3	7:12244161:rs1990622:A_G	A/G	G	2683	0.261355	2	0.472233	5.82828	1	1	0.0628321	1	1	0.0026942	0.000545064	0	0	2.30554	0	0	0	1.06389	0	0	-0.54721	0	0	0.955954	1.13621	1	1	0.34492	1	1	0.153984	0.0270302
ENSG00000078061.13	ARAF	7:12223752:rs11974335:G_T	G/T	T	1039	0.661591	2	0.453321	-5.8275	0.066144	0.49392	1	0.763648	0.281507	0.641438	1	0.140038	5.13496	0	7.53941	3.10154	0	0	-0.785783	0.563992	0	0.633164	0.914914	-0.0867239	0	0.980523	1	1	1	1	1	1
ENSG00000180611.7	MB21D2	7:12229791:rs3173615:C_G	C/G	G	2755	0.23542	2	0.466425	5.82704	1	1	0.0102222	0.00860923	1	1	0.133323	0	0	1.51749	5.2764	0	0	3.25384	0	0	0.431636	2.90209	0	0	-0.382028	1	1	0.116131	0.161543	1	1	0.463064
ENSG00000214376.6	VSTM5	7:12233870:rs1054169:G_A	G/A	A	2619	0.23918	2	0.468118	5.82658	1	1	0.378867	1	1	0.342358	0.136458	0	0	1.85777	0	0	1.11085	2.46964	0	0	0.28598	0	0	-0.320727	0.50795	1	1	0.909955	1	1	1	0.466874
ENSG00000185442.13	FAM174B	7:12223752:rs11974335:G_T	G/T	T	1039	0.661591	2	0.453321	5.8265	1	1	1	1	1	0.56193	0.00188733	0	0	0	0	0	3.63597	4.55394	0	0	0	0	0	0.197595	0.996583	1	1	1	1	1	1	0.0523107
ENSG00000138814.17	PPP3CA	7:12223752:rs11974335:G_T	G/T	T	1039	0.661591	2	0.453321	5.82534	1	1	0.628291	1	1	0.737568	0.68822	0	0	1.8696	0	0	0.487675	4.07311	0	0	0.27317	0	0	0.222778	-0.267958	1	1	1	1	1	1	0.998876
ENSG00000113319.13	RASGRF2	7:12244161:rs1990622:A_G	A/G	G	2683	0.261355	2	0.472233	5.82502	1	1	0.0657815	1	1	0.00156811	0.000232504	0	0	0.610893	0	0	0.566868	3.20744	0	0	-0.565258	0	0	1.0328	1.1666	1	1	0.350575	1	1	0.113699	0.0167134
ENSG00000120903.13	CHRNA2	7:12212914:rs6460895:C_G	C/G	G	2684	0.332844	2	0.469449	5.82441	0.31452	0.37492	1	1	1	0.266839	0.0181632	0	1.039	0	0	0	0.816396	4.76122	-0.256101	0.453014	0	0	0	0.283212	0.471295	1	1	1	1	1	1	0.170407
ENSG00000165023.7	DIRAS2	7:12223752:rs11974335:G_T	G/T	T	1039	0.661591	2	0.453321	5.82447	1	1	0.363811	1	1	0.360656	0.248907	0	0	1.50923	0	0	0.978901	3.30577	0	0	0.394464	0	0	0.467886	-0.592812	1	1	0.890415	1	1	1	0.61252
ENSG00000068354.16	TBC1D25	7:12225245:rs10950398:G_A	G/A	A	1202	0.683565	2	0.450915	5.82437	1	1	0.700648	1	1	0.252359	0.0464891	0	0	1.20877	0	0	1.67015	3.04866	0	0	-0.123815	0	0	0.45887	0.710586	1	1	1	1	1	0.986794	0.27399
ENSG00000082196.20	C1QTNF3	7:12225245:rs10950398:G_A	G/A	A	1202	0.683565	2	0.450915	-5.82328	0.0989526	1	1	0.0501354	0.173827	0.111196	1	1.98924	0	0	9.93224	2.36932	1.91211	0	-0.447177	0	0	3.83338	1.0287	-0.535739	0	1	1	1	0.501726	1	0.770391	1
ENSG00000183783.7	KCTD8	7:12225245:rs10950398:G_A	G/A	A	1202	0.683565	2	0.450915	5.82293	1	1	0.969737	1	1	0.0319658	0.630701	0	0	1.01254	0	0	1.23378	4.10616	0	0	-0.0123922	0	0	0.872711	0.173889	1	1	1	1	1	0.437949	0.96498
ENSG00000106565.18	TMEM176B	7:12225245:rs10950398:G_A	G/A	A	1202	0.683565	2	0.450915	-5.82276	0.052326	1	0.999999	0.266049	0.0889079	1	1	1.97415	0	0	2.00128	8.4326	0	0	-0.372445	0	0	1.63165	0.938717	0	0	0.946792	1	1	1	1	1	1
ENSG00000266967.7	AARSD1	10:89406076:rs303208:C_T	C/T	T	2758	0.544751	2	0.252175	5.82277	0.563848	1	0.742303	1	1	0.393555	0.0790526	0	0	0.875078	0	0	1.79662	3.54162	-0.0819314	0	-0.128343	0	0	0.337377	0.633509	1	1	1	1	1	1	0.360203
ENSG00000182836.10	PLCXD3	7:12229791:rs3173615:C_G	C/G	G	2755	0.23542	2	0.466425	5.82181	1	1	0.000388471	0.00844597	1	0.103979	0.0513053	0	0	0.0187933	0	0	1.75343	3.01835	0	0	1.12328	-2.01328	0	-0.550908	-0.636384	1	1	0.0143788	0.160772	1	0.751206	0.285829
ENSG00000177098.8	SCN4B	7:12225245:rs10950398:G_A	G/A	A	1202	0.683565	2	0.450915	5.82181	1	1	0.281291	0.285534	1	0.628002	0.663616	0	0	1.73399	0	0	1.45355	2.31496	0	0	0.40993	-1.38535	0	0.231891	-0.183488	1	1	0.782748	1	1	1	0.98748
ENSG00000006740.17	ARHGAP44	7:12223752:rs11974335:G_T	G/T	T	1039	0.661591	2	0.453321	5.82145	1	1	0.520406	1	1	0.249369	0.104952	0	0	1.13871	0	0	0.296083	4.52042	0	0	0.241637	0	0	-0.510417	0.721796	1	1	1	1	1	0.986656	0.413986
ENSG00000101290.14	CDS2	7:12225245:rs10950398:G_A	G/A	A	1202	0.683565	2	0.450915	5.82135	0.999999	1	0.256458	0.61104	1	0.407849	0.67591	0	0	1.71284	1.73564	0	0.125726	3.47425	0	0	0.421602	-1.14799	0	0.45131	-0.197636	1	1	0.745106	1	1	1	0.995134
ENSG00000170786.12	SDR16C5	7:12223752:rs11974335:G_T	G/T	T	1039	0.661591	2	0.453321	5.82086	1	1	0.940074	1	1	0.42679	0.928333	0	0	1.3753	0	0	0	5.77469	0	0	0.0282754	0	0	0.433288	-0.049426	1	1	1	1	1	1	1
ENSG00000118596.12	SLC16A7	7:12225245:rs10950398:G_A	G/A	A	1202	0.683565	2	0.450915	5.82063	0.999999	1	0.129144	0.740074	1	0.729834	0.700766	0	0	1.58841	0	0	0.822636	3.49785	0	0	0.710554	0.556171	0	-0.202634	-0.199145	1	1	0.525524	1	1	1	1
ENSG00000180611.7	MB21D2	7:12233870:rs1054169:G_A	G/A	A	2619	0.23918	2	0.468118	5.82044	1	1	0.0842978	0.00230678	1	1	0.392138	0	0	1.57755	4.95711	0	0	3.50962	0	0	0.306542	3.48986	0	0	-0.231912	1	1	0.404569	0.0670208	1	1	0.778348
ENSG00000120903.13	CHRNA2	7:12223920:rs10950393:T_C	T/C	C	2751	0.250905	2	0.468193	5.81968	0.128823	0.104086	0.999997	1	1	0.599205	0.00984119	0	0.804181	0	0	0	0.927615	4.69403	-0.302822	0.743715	0	0	0	0.130639	0.506117	1	1	1	1	1	1	0.120321
ENSG00000183775.11	KCTD16	7:12229791:rs3173615:C_G	C/G	G	2755	0.23542	2	0.466425	5.81797	1	1	0.335766	1	1	0.390833	0.972049	0	0	2.19098	0	0	0.106418	3.22365	0	0	0.28107	0	0	0.293444	0.0116369	1	1	0.852669	1	1	1	1
ENSG00000162188.6	GNG3	7:12223752:rs11974335:G_T	G/T	T	1039	0.661591	2	0.453321	5.81792	1	1	0.999999	1	1	0.333998	0.0858006	0	0	0	0	0	2.29586	5.95207	0	0	0	0	0	0.302824	0.5057	1	1	1	1	1	1	0.376353
ENSG00000115840.14	SLC25A12	7:12223752:rs11974335:G_T	G/T	T	1039	0.661591	2	0.453321	5.8175	1	1	0.494674	1	1	0.678134	0.485149	0	0	1.02784	0	0	0.839038	5.37115	0	0	0.400591	0	0	0.286849	-0.484623	1	1	1	1	1	1	0.853988
ENSG00000197935.6	ZNF311	19:42072800:rs7251466:G_C	G/C	C	2759	0.611704	2	0.104929	5.81747	0.470992	0.398306	0.961646	0.0670177	0.483008	0.264063	0.760675	1.03155	1.66916	0.209573	14.9403	1.78807	1.83486	0	-0.373251	0.869745	0.0222724	3.65522	0.613847	0.533016	-0.0370552	1	1	1	0.609703	1	1	1
ENSG00000177614.11	PGBD5	7:12225245:rs10950398:G_A	G/A	A	1202	0.683565	2	0.450915	5.81729	1	1	0.145847	1	1	0.249337	0.543092	0	0	1.419	0	0	0	4.7514	0	0	0.418016	0	0	-0.347768	0.224642	1	1	0.55963	1	1	0.986656	0.899715
ENSG00000185896.11	LAMP1	7:12223752:rs11974335:G_T	G/T	T	1039	0.661591	2	0.453321	-5.81713	0.963191	0.80416	0.999999	0.0224063	0.75823	0.0882319	1	0	2.15837	0	0	4.4054	3.52139	0	-0.0116886	-0.133605	0	3.79974	-0.228599	-0.501251	0	1	1	1	0.289674	1	0.701184	1
ENSG00000168032.10	ENTPD3	7:12210752:rs3807866:G_A	G/A	A	2758	1	2	0.443619	5.81678	1	1	1	1	1	0.0254339	0.000937355	0	0	0	0	0	2.16098	5.0083	0	0	0	0	0	0.425623	0.543902	1	1	1	1	1	0.398673	0.0356723
ENSG00000182836.10	PLCXD3	7:12219129:rs3823612:G_C	G/C	C	2751	0.220683	2	0.470011	5.81625	1	1	0.000331683	0.0074712	1	0.0845192	0.0594243	0	0	0	0	0	1.7223	3.05987	0	0	1.13234	-2.04343	0	-0.583733	-0.60911	1	1	0.0131053	0.149451	1	0.695912	0.30587
ENSG00000183775.11	KCTD16	7:12228211:rs13229988:A_G	A/G	G	2559	0.190589	2	0.470106	5.81597	1	1	0.959264	1	1	0.237404	0.20604	0	0	2.46708	0	0	0	2.70141	0	0	-0.013365	0	0	0.401554	0.446471	1	1	1	1	1	0.986656	0.557779
ENSG00000100207.18	TCF20	7:12223752:rs11974335:G_T	G/T	T	1039	0.661591	2	0.453321	5.81583	1	1	0.120127	1	1	0.076037	0.84019	0	0	2.03601	0	0	0	3.27069	0	0	0.482045	0	0	-0.470784	0.0901621	1	1	0.501674	1	1	0.654411	1
ENSG00000184185.10	KCNJ12	7:12225245:rs10950398:G_A	G/A	A	1202	0.683565	2	0.450915	5.81553	1	1	0.0623498	1	1	0.998755	0.601612	0	0	1.85574	0	0	0	3.32548	0	0	0.427165	0	0	0.000363049	-0.164746	1	1	0.343115	1	1	1	0.947847
ENSG00000015676.18	NUDCD3	7:12244161:rs1990622:A_G	A/G	G	2683	0.261355	2	0.472233	5.81521	1	1	0.0558472	1	1	0.381621	0.970156	0	0	1.64577	0	0	0.541456	3.37923	0	0	0.580426	0	0	-0.282104	0.0116997	1	1	0.323931	1	1	1	1
ENSG00000197977.4	ELOVL2	7:12225245:rs10950398:G_A	G/A	A	1202	0.683565	2	0.450915	-5.81501	3.28746e-06	1	0.999999	0.955725	0.0308115	1	1	4.14273	0	0	7.8819	0	0	0	-0.858608	0	0	0.091968	0.991189	0	0	0.000683285	1	1	1	1	1	1
ENSG00000115145.10	STAM2	3:186462464:rs147501096:G_C	G/C	C	2756	0.480496	2	0.0575109	-5.81488	0.0551582	0.652607	0.373713	0.767419	0.390191	0.505934	0.306518	0.0101159	0	0.205985	10.4229	1.16317	0.249689	0	-1.3452	0.692497	0.650323	0.867598	-1.14491	-0.480545	-0.463695	0.946792	1	0.903195	1	1	1	0.676092
ENSG00000085978.22	ATG16L1	7:12223752:rs11974335:G_T	G/T	T	1039	0.661591	2	0.453321	5.8142	1	1	0.280654	1	1	0.956303	0.334286	0	0	0.00778041	0	0	2.74039	4.95419	0	0	0.53492	0	0	-0.0320045	-0.56654	1	1	0.782748	1	1	1	0.704794
ENSG00000049283.18	EPN3	7:12223752:rs11974335:G_T	G/T	T	1039	0.661591	2	0.453321	5.81405	1	0.992378	0.105562	1	1	1	0.906481	0	0	3.14033	0	0	0	1.18806	0	-0.00348167	0.550683	0	0	0	0.0557218	1	1	0.47538	1	1	1	1
ENSG00000213578.6	CPLX3	7:12212914:rs6460895:C_G	C/G	G	2684	0.332844	2	0.469449	5.81396	0.182711	1	0.999997	0.759352	1	0.337989	0.714336	0.489544	0	0	1.69591	0	2.93701	3.73026	0.288422	0	0	0.402455	0	0.235761	0.0752506	1	1	1	1	1	1	1
ENSG00000184271.17	POU6F1	7:12225245:rs10950398:G_A	G/A	A	1202	0.683565	2	0.450915	5.81348	1	1	0.499489	0.647581	1	0.286114	0.116916	0	0	2.13873	0	0	0	2.80364	0	0	0.233409	-0.536615	0	-0.468397	0.629171	1	1	1	1	1	1	0.433939
ENSG00000165495.16	PKNOX2	7:12223752:rs11974335:G_T	G/T	T	1039	0.661591	2	0.453321	5.81333	1	1	0.568091	1	1	0.805618	0.0022449	0	0	0.989725	0	0	0.820116	3.9232	0	0	-0.237466	0	0	-0.120614	1.50774	1	1	1	1	1	1	0.0554332
ENSG00000113749.7	HRH2	7:12223752:rs11974335:G_T	G/T	T	1039	0.661591	2	0.453321	5.81315	1	1	0.335376	1	1	0.522021	0.780203	0	0	1.73944	0	0	0	4.16069	0	0	0.36474	0	0	-0.224497	0.146833	1	1	0.852669	1	1	1	1
ENSG00000185760.15	KCNQ5	7:12225245:rs10950398:G_A	G/A	A	1202	0.683565	2	0.450915	5.81231	1	1	0.200947	1	1	0.982269	0.834819	0	0	1.28041	0	0	0.795635	4.99605	0	0	0.528221	0	0	-0.0114193	-0.0953393	1	1	0.667518	1	1	1	1
ENSG00000169504.15	CLIC4	7:12223752:rs11974335:G_T	G/T	T	1039	0.661591	2	0.453321	-5.81175	0.76261	0.126829	1	0.0249744	0.0302643	0.379317	1	0	0.898335	0	6.42393	6.99429	1.64298	0	-0.068061	-0.936754	0	4.59424	1.80352	-0.290292	0	1	1	1	0.309545	1	1	1
ENSG00000171385.9	KCND3	7:12213267:rs6460898:A_G	A/G	G	2753	0.358174	2	0.467127	5.81156	1	1	1.44659e-05	1	0.577437	0.999999	0.0952123	0	0	2.56729	0	0	0	1.47185	0	0	0.862744	0	-0.174149	0	-0.486609	1	1	0.00260041	1	1	1	0.3964
ENSG00000180901.11	KCTD2	7:12227595:rs4721057:A_G	A/G	G	2626	0.136968	2	0.472391	5.81111	0.999998	1	0.00535723	1	1	0.999997	0.455494	0	0	2.95292	0	0	0	1.58289	0	0	0.538486	0	0	0	-0.224084	1	1	0.070957	1	1	1	0.831535
ENSG00000147912.13	FBXO10	7:12223752:rs11974335:G_T	G/T	T	1039	0.661591	2	0.453321	5.81093	0.999999	1	0.321547	1	1	0.999999	0.649722	0	0	2.37436	0	0	0	3.43692	0	0	0.290559	0	0	0	0.236039	1	1	0.833799	1	1	1	0.975305
ENSG00000196588.17	MRTFA	7:12223752:rs11974335:G_T	G/T	T	1039	0.661591	2	0.453321	5.81062	0.999999	1	0.670258	1	1	1	0.080993	0	0	3.21839	0	0	0	1.36121	0	0	0.108012	0	0	0	0.785591	1	1	1	1	1	1	0.364907
ENSG00000217236.2	SP9	7:12242825:rs7805419:T_C	T/C	C	2747	0.378059	2	0.467419	5.81057	0.245022	1	1	0.0320119	0.523796	0.99974	0.636451	0.741746	0	0	4.83684	0.460239	0.865438	4.54348	0.303475	0	0	-2.65454	0.365634	7.79437e-05	0.114646	1	1	1	0.371228	1	1	0.966726
ENSG00000214376.6	VSTM5	7:12226362:rs6966915:C_T	C/T	T	2758	0.250961	2	0.465192	5.80996	1	1	0.196557	1	1	0.235512	0.189255	0	0	1.92904	0	0	0.972606	2.36545	0	0	0.393339	0	0	-0.384923	0.414065	1	1	0.663899	1	1	0.986656	0.537557
ENSG00000169851.15	PCDH7	7:12229042:rs5011432:A_C	A/C	C	2747	0.786676	2	0.441573	5.8097	1	1	0.438978	1	1	0.348492	0.85283	0	0	1.49639	0	0	1.05007	3.6264	0	0	0.249458	0	0	0.322839	-0.0623816	1	1	0.965109	1	1	1	1
ENSG00000135363.12	LMO2	7:12225245:rs10950398:G_A	G/A	A	1202	0.683565	2	0.450915	-5.80918	0.999999	0.241023	0.999999	0.784899	0.344412	1	0.963736	0	4.35307	0	3.73915	8.61846	0	0	0	-0.558939	0	0.498076	0.709445	0	-0.00597311	1	1	1	1	1	1	1
ENSG00000187416.12	LHFPL3	7:12223752:rs11974335:G_T	G/T	T	1039	0.661591	2	0.453321	-5.80903	0.0210619	0.355508	0.999999	0.267476	0.558023	1	0.730383	0	2.27123	0	7.077	4.08987	0	1.42317	-1.29094	0.914911	0	-3.4931	0.732639	0	-0.144889	0.540646	1	1	1	1	1	1
ENSG00000177108.5	ZDHHC22	7:12229791:rs3173615:C_G	C/G	G	2755	0.23542	2	0.466425	5.80807	0.999999	1	0.000339494	1	1	0.770631	0.271493	0	0	3.22455	0	0	0	0.832559	0	0	0.718612	0	0	-0.056655	-0.330031	1	1	0.0131053	1	1	1	0.633013
ENSG00000178965.14	ERICH3	7:12225245:rs10950398:G_A	G/A	A	1202	0.683565	2	0.450915	5.80715	1	1	0.75041	1	1	0.12378	0.537955	0	0	1.41947	0	0	0.091925	5.06611	0	0	-0.145203	0	0	0.87471	0.311331	1	1	1	1	1	0.81574	0.896414
ENSG00000144619.15	CNTN4	7:12223752:rs11974335:G_T	G/T	T	1039	0.661591	2	0.453321	5.80617	0.999999	1	0.444168	1	1	0.999999	0.74591	0	0	1.62388	0	0	0	5.43866	0	0	0.211201	0	0	0	0.158603	1	1	0.968638	1	1	1	1
ENSG00000198673.10	TAFA2	7:12213267:rs6460898:A_G	A/G	G	2753	0.358174	2	0.467127	5.8054	0.999998	1	0.0541484	1	1	0.246084	0.95628	0	0	0.993948	0	0	0.052207	4.648	0	0	0.576626	0	0	-0.371688	0.016979	1	1	0.322978	1	1	0.986656	1
ENSG00000161544.10	CYGB	7:12244161:rs1990622:A_G	A/G	G	2683	0.261355	2	0.472233	5.80515	0.233019	1	0.0609124	1	1	0.636968	0.949786	0.402241	0	0.110471	0	0	0.992609	4.11805	-0.343345	0	0.801983	0	0	-0.159329	-0.021366	1	1	0.338693	1	1	1	1
ENSG00000125869.10	LAMP5	7:12244161:rs1990622:A_G	A/G	G	2683	0.261355	2	0.472233	5.80514	0.928484	1	0.541441	1	1	0.409593	0.149765	1.73342	0	0	0	0	0	4.67204	0.0195166	0	0.152768	0	0	0.161076	0.36469	1	1	1	1	1	1	0.486621
ENSG00000125354.23	SEPTIN6	7:12223752:rs11974335:G_T	G/T	T	1039	0.661591	2	0.453321	5.80506	1	1	0.237559	0.957418	0.225295	0.290815	0.319967	0	0	0	1.63908	0	1.64696	5.4609	0	0	0.332133	-0.117745	-0.500561	0.443901	-0.396066	1	1	0.723659	1	1	1	0.689962
ENSG00000104369.5	JPH1	7:12223752:rs11974335:G_T	G/T	T	1039	0.661591	2	0.453321	5.80481	1	1	0.783309	1	1	1	0.102594	0	0	2.05395	0	0	0	4.69247	0	0	-0.0872148	0	0	0	0.927544	1	1	1	1	1	1	0.409247
ENSG00000135824.12	RGS8	7:12230893:rs3815535:G_A	G/A	A	2752	0.25084	2	0.46657	5.80475	0.750906	1	0.999998	0.016421	1	0.317088	0.179089	0.687902	0	0	4.70907	0	0.157659	5.50027	0.0579067	0	0	-2.63402	0	0.207246	0.232572	1	1	1	0.246498	1	1	0.527595
ENSG00000132872.12	SYT4	7:12223752:rs11974335:G_T	G/T	T	1039	0.661591	2	0.453321	5.80418	1	1	0.511647	1	1	0.47935	0.494231	0	0	0	0	0	2.15063	6.40837	0	0	0.244329	0	0	0.292585	-0.317917	1	1	1	1	1	1	0.862113
ENSG00000143393.16	PI4KB	7:12223752:rs11974335:G_T	G/T	T	1039	0.661591	2	0.453321	5.804	1	0.762452	0.00810341	0.773454	0.598673	0.40584	1	0	0	1.6112	0.3905	0.762003	2.29025	0	0	-0.134112	0.925473	-0.701848	-0.465152	-0.411979	0	1	1	0.098628	1	1	1	1
ENSG00000077684.16	JADE1	7:12229042:rs5011432:A_C	A/C	C	2747	0.786676	2	0.441573	5.80356	0.839044	0.928062	0.532304	0.4557	1	1	0.44352	0.658759	0	2.73628	4.30947	0	0	1.01276	0.0643361	-0.0324001	0.204826	-0.980355	0	0	0.239344	1	1	1	1	1	1	0.820816
ENSG00000183775.11	KCTD16	7:12215885:rs6460902:G_A	G/A	A	2754	0.0855215	2	0.474946	5.80352	0.999998	1	0.245134	1	1	0.336319	0.904599	0	0	2.16228	0	0	0.0646216	3.1923	0	0	0.310799	0	0	0.328369	-0.0390627	1	1	0.733219	1	1	1	1
ENSG00000241945.8	PWP2	11:108112362:rs74632205:T_C	T/C	C	2757	0.670854	2	0.0993834	-5.80207	0.941221	0.798928	0.446915	1	0.219804	0.409821	0.450866	1.02181	0.727232	1.87252	0	0	0.185314	0	0.0491097	-0.302514	0.506149	0	-0.802824	-0.514692	-0.309551	1	1	0.972275	1	1	1	0.828889
ENSG00000111291.8	GPRC5D	19:37102194:rs8109501:A_G	G/A	A	2758	0.542223	0	0.494199	-5.80046	0.473129	0.358175	0.999998	0.605744	0.197191	0.0118157	0.00465843	0.44072	1.94475	0	0	2.51151	1.76925	0.770957	0.247569	0.630728	0	-0.480941	-0.8688	-0.715457	-0.633221	1	1	1	1	1	0.316099	0.077698
ENSG00000077684.16	JADE1	7:12219129:rs3823612:G_C	G/C	C	2751	0.220683	2	0.470011	5.79937	0.799983	0.840422	0.220141	0.130594	1	1	0.813359	0.621694	0	2.58439	3.30314	0	0	1.08143	-0.07901	-0.0745458	0.396112	1.98032	0	0	-0.0717632	1	1	0.695696	0.916535	1	1	1
ENSG00000005810.18	MYCBP2	7:12225245:rs10950398:G_A	G/A	A	1202	0.683565	2	0.450915	5.79769	1	1	0.418382	1	1	0.609591	0.611166	0	0	0.622027	0	0	2.17769	4.59307	0	0	0.41185	0	0	0.323395	-0.286491	1	1	0.952524	1	1	1	0.951251
ENSG00000160445.11	ZER1	7:12223752:rs11974335:G_T	G/T	T	1039	0.661591	2	0.453321	5.79753	1	1	0.23856	1	1	0.159197	0.130363	0	0	2.27009	0	0	0	1.71538	0	0	0.456402	0	0	-0.639023	0.687198	1	1	0.725888	1	1	0.886904	0.456861
ENSG00000040531.14	CTNS	7:12225245:rs10950398:G_A	G/A	A	1202	0.683565	2	0.450915	-5.79663	0.291817	0.612483	1	0.0948764	0.942209	0.15976	1	1.36375	2.48269	0	0	3.17908	1.22227	0	-0.403619	0.392711	0	2.46666	-0.0582595	-0.470353	0	1	1	1	0.758578	1	0.886904	1
ENSG00000135824.12	RGS8	7:12229791:rs3173615:C_G	C/G	G	2755	0.23542	2	0.466425	5.79662	0.79531	1	0.999998	0.0146828	1	0.287266	0.182179	0.705721	0	0	4.76348	0	0.128575	5.5054	0.0471451	0	0	-2.67889	0	0.220269	0.230489	1	1	1	0.231687	1	1	0.533313
ENSG00000171385.9	KCND3	7:12223961:rs10950394:C_T	C/T	T	2754	0.193283	2	0.468954	5.79649	1	1	2.21813e-05	1	0.379503	1	0.201503	0	0	2.5396	0	0	0	1.60441	0	0	0.862592	0	-0.273347	0	-0.370266	1	1	0.00272427	1	1	1	0.550353
ENSG00000240891.8	PLCXD2	7:12225245:rs10950398:G_A	G/A	A	1202	0.683565	2	0.450915	5.79612	1	1	0.000103037	0.339493	1	0.929738	0.0116555	0	0	1.91635	1.56748	0	0	1.94656	0	0	1.17737	-2.00358	0	-0.0260611	-1.06173	1	1	0.00728629	1	1	1	0.130677
ENSG00000149269.9	PAK1	7:12223752:rs11974335:G_T	G/T	T	1039	0.661591	2	0.453321	5.79569	1	1	1	1	1	0.0699208	0.818375	0	0	0	0	0	1.39168	7.72982	0	0	0	0	0	0.609812	-0.0724627	1	1	1	1	1	0.622463	1
ENSG00000152102.18	FAM168B	7:12242825:rs7805419:T_C	T/C	C	2747	0.378059	2	0.467419	5.79534	1	1	0.0299977	1	1	0.451997	0.617385	0	0	1.92114	0	0	0.809499	2.35037	0	0	0.668495	0	0	-0.246289	-0.160098	1	1	0.237695	1	1	1	0.955426
ENSG00000140743.8	CDR2	7:12244382:rs1990620:A_G	A/G	G	2757	0.267575	2	0.470076	5.79521	1	1	0.0574393	1	1	1	0.557489	0	0	1.98264	0	0	0	3.61548	0	0	0.349604	0	0	0	0.165119	1	1	0.329514	1	1	1	0.911825
ENSG00000140015.20	KCNH5	7:12228211:rs13229988:A_G	A/G	G	2559	0.190589	2	0.470106	5.79433	0.999998	1	0.0470483	1	1	0.640606	0.55616	0	0	2.13824	0	0	0.229567	2.35781	0	0	0.66118	0	0	-0.161093	-0.205132	1	1	0.297716	1	1	1	0.911825
ENSG00000105662.16	CRTC1	7:12223752:rs11974335:G_T	G/T	T	1039	0.661591	2	0.453321	5.7942	0.579126	1	0.614684	1	1	1	0.028309	0.400771	0	2.55386	0	0	0	0.961621	0.217474	0	-0.219618	0	0	0	0.992372	1	1	1	1	1	1	0.211886
ENSG00000213203.3	GIMAP1	7:12223752:rs11974335:G_T	G/T	T	1039	0.661591	2	0.453321	-5.7941	1	0.328878	1	0.140681	0.745901	1	1	0	5.05036	0	1.02688	7.88875	0	0	0	-0.532572	0	3.32528	0.28969	0	0	1	1	1	0.943226	1	1	1
ENSG00000180611.7	MB21D2	7:12230893:rs3815535:G_A	G/A	A	2752	0.25084	2	0.46657	5.79383	1	1	0.011439	0.00844918	1	1	0.13847	0	0	1.53118	5.23912	0	0	3.24691	0	0	0.426389	2.90944	0	0	-0.378019	1	1	0.125678	0.160772	1	1	0.468486
ENSG00000151948.12	GLT1D1	7:12223752:rs11974335:G_T	G/T	T	1039	0.661591	2	0.453321	5.79372	1	1	0.999999	1	1	0.575853	0.0166308	0	0	0	0	0	2.00295	6.64464	0	0	0	0	0	0.171138	0.688521	1	1	1	1	1	1	0.160487
ENSG00000113209.9	PCDHB5	3:101496512:rs10936664:T_C	T/C	C	2754	0.51461	0	0.373275	-5.79326	0.00902944	0.776479	1	0.00634476	0.973622	1	0.147597	4.07507	0.141717	0	8.89784	0	0	0.31212	-0.70079	-0.158729	0	3.37169	-0.0137898	0	0.283549	0.327284	1	1	0.140521	1	1	0.483989
[truncated: 995 more rows]

## Sheet: no ENA 100PCs
Gene	Gene symbol	SNP	Alleles	Allele assessed	N	HW pval	Minor allele	MAF	Overall z-score	Astrocyte pvalue	EndothelialCell pvalue	Excitatory pvalue	Inhibitory pvalue	Microglia pvalue	Oligodendrocyte pvalue	OtherNeuron pvalue	Astrocyte beta	EndothelialCell beta	Excitatory beta	Inhibitory beta	Microglia beta	Oligodendrocyte beta	OtherNeuron beta	Astrocyte interaction beta	EndothelialCell interaction beta	Excitatory interaction beta	Inhibitory interaction beta	Microglia interaction beta	Oligodendrocyte interaction beta	OtherNeuron interaction beta	Astrocyte BH-FDR	EndothelialCell BH-FDR	Excitatory BH-FDR	Inhibitory BH-FDR	Microglia BH-FDR	Oligodendrocyte BH-FDR	OtherNeuron BH-FDR
[truncated: 695 more rows]

[truncated: 2 more sheets: no ENA no AMPAD 0PCs, no ENA no AMPAD 80PCs]
