# Supplementary material for: Brain expression quantitative trait locus and network analyses reveal downstream effects and putative drivers for brain-related diseases
Source: Nat Genet. 2023 Feb 23;55(3):377–88. doi: 10.1038/s41588-023-01300-6 (PMC10011140; doi:10.1038/s41588-023-01300-6)
Supplement: Supplementary file 4 — Supplementary Tables 1–31. [file 41588_2023_1300_MOESM4_ESM.zip › Supplementary Table 23 - MetaBrain cortex EUR and AFR trans-ieQTL replication.xlsx]

## Sheet: Summary stats
trans-eQTL dataset	#PCs removed	cell type	#eQTLs tested	#bulk ieQTLs (FDR <0.05)	#sn ieQTLs (FDR <0.05)	replication overlap	log beta pearson r	allelic concordance	Rb	pi1
no ENA	0	Astrocyte	2702	33	0	30	-0.305083	16.6667	-0.426012	0
no ENA	0	EndothelialCell	2702	0	0	0	NA	NA	NA	NA
no ENA	0	Excitatory	2702	181	0	176	0.109659	71.5909	0.143639	0.589361
no ENA	0	Inhibitory	2702	84	0	83	-0.249989	39.759	-0.254798	0.27483
no ENA	0	Microglia	2702	0	0	0	NA	NA	NA	NA
no ENA	0	Oligodendrocyte	2702	3	0	3	0.984305	100	1.23995	0
no ENA	100	Astrocyte	695	7	0	5	-0.186568	80	-0.173458	0
no ENA	100	EndothelialCell	695	0	0	0	NA	NA	NA	NA
no ENA	100	Excitatory	695	0	0	0	NA	NA	NA	NA
no ENA	100	Inhibitory	695	0	0	0	NA	NA	NA	NA
no ENA	100	Microglia	695	2	0	2	-1	50	NA	0
no ENA	100	Oligodendrocyte	695	27	4	27	0.86132	62.963	1.27715	0
no ENA no AMPAD	0	Astrocyte	61	1	0	1	NA	0	NA	NA
no ENA no AMPAD	0	EndothelialCell	61	0	0	0	NA	NA	NA	NA
no ENA no AMPAD	0	Excitatory	61	7	0	5	0.827288	100	7.49785	0
no ENA no AMPAD	0	Inhibitory	61	4	0	4	0.915984	50	0.926454	0
no ENA no AMPAD	0	Microglia	61	2	0	1	NA	0	NA	NA
no ENA no AMPAD	0	Oligodendrocyte	61	0	0	0	NA	NA	NA	NA
no ENA no AMPAD	80	Astrocyte	211	3	0	3	-0.84772	0	-0.843809	0
no ENA no AMPAD	80	EndothelialCell	211	0	0	0	NA	NA	NA	NA
no ENA no AMPAD	80	Excitatory	211	0	0	0	NA	NA	NA	NA
no ENA no AMPAD	80	Inhibitory	211	0	0	0	NA	NA	NA	NA
no ENA no AMPAD	80	Microglia	211	0	0	0	NA	NA	NA	NA
no ENA no AMPAD	80	Oligodendrocyte	211	6	1	6	-0.261354	33.3333	-0.214969	0

## Sheet: no ENA 0PCs
Gene	Gene symbol	SNP	Alleles	Allele assessed	Bulk Astrocyte pvalue	Bulk Astrocyte FDR	Bulk Astrocyte interaction beta	Bulk EndothelialCell pvalue	Bulk EndothelialCell FDR	Bulk EndothelialCell interaction beta	Bulk Excitatory pvalue	Bulk Excitatory FDR	Bulk Excitatory interaction beta	Bulk Inhibitory pvalue	Bulk Inhibitory FDR	Bulk Inhibitory interaction beta	Bulk Microglia pvalue	Bulk Microglia FDR	Bulk Microglia interaction beta	Bulk Oligodendrocyte pvalue	Bulk Oligodendrocyte FDR	Bulk Oligodendrocyte interaction beta	Bulk OtherNeuron pvalue	Bulk OtherNeuron FDR	Bulk OtherNeuron interaction beta	SN Astrocyte eQTL pvalue	SN Astrocyte eQTL FDR	SN Astrocyte eQTL beta	SN EndothelialCell eQTL pvalue	SN EndothelialCell eQTL FDR	SN EndothelialCell eQTL beta	SN Excitatory eQTL pvalue	SN Excitatory eQTL FDR	SN Excitatory eQTL beta	SN Inhibitory eQTL pvalue	SN Inhibitory eQTL FDR	SN Inhibitory eQTL beta	SN Microglia eQTL pvalue	SN Microglia eQTL FDR	SN Microglia eQTL beta	SN Oligodendrocyte eQTL pvalue	SN Oligodendrocyte eQTL FDR	SN Oligodendrocyte eQTL beta	SN OPC eQTL pvalue	SN OPC eQTL FDR	SN OPC eQTL beta	SN Pericytes eQTL pvalue	SN Pericytes eQTL FDR	SN Pericytes eQTL beta
ENSG00000142621.19	FHAD1	19:21767600:rs6511291:T_C	T/C	C	1	1	0	1	1	0	0.00299873	0.0461899	0.984212	1	1	0	1	1	0	0.274777	1	-0.385086	0.109655	0.420093	0.522388	0.785622	1	-0.0615621	NA	NA	NA	0.581634	0.808833	0.124324	0.91828	0.999639	-0.0232656	0.884553	0.951541	0.0328435	0.0219403	0.386087	-0.487314	0.540802	1	-0.137929	0.971123	1	-0.0082118
ENSG00000142621.19	FHAD1	19:21725251:rs7252798:C_T	C/T	T	1	1	0	1	1	0	0.00129348	0.0266947	-1.06428	1	1	0	1	1	0	0.209127	0.977559	0.443952	0.197875	0.548811	-0.419869	0.785622	1	0.0615621	NA	NA	NA	0.581634	0.808833	-0.124324	0.91828	0.999639	0.0232656	0.884553	0.951541	-0.0328435	0.0219403	0.386087	0.487314	0.540802	1	0.137929	0.971123	1	0.0082118
ENSG00000142621.19	FHAD1	19:21741387:rs61037485:T_A	T/A	A	1	1	0	1	1	0	0.00196606	0.0353853	1.03104	1	1	0	1	1	0	0.127608	0.822906	-0.542424	0.199738	0.550353	0.420835	0.785622	1	-0.0615621	NA	NA	NA	0.581634	0.808833	0.124324	0.91828	0.999639	-0.0232656	0.884553	0.951541	0.0328435	0.0219403	0.386087	-0.487314	0.540802	1	-0.137929	0.971123	1	-0.0082118
ENSG00000142621.19	FHAD1	19:21729953:rs35717293:A_G	A/G	G	1	1	0	1	1	0	0.0179089	0.170989	0.81449	1	1	0	1	1	0	0.454988	1	-0.269262	0.125837	0.448564	0.529885	0.890873	1	0.0314803	NA	NA	NA	0.487933	0.814246	0.158329	0.751851	1	0.0725059	0.995372	0.99429	-0.0013689	0.0059559	0.27	-0.577013	0.830235	0.961731	-0.0492654	0.938305	1	-0.0177946
ENSG00000142621.19	FHAD1	19:21707537:rs6511285:G_A	G/A	A	0.999999	1	0	1	1	0	0.000724127	0.0197636	1.13177	1	1	0	1	1	0	0.0856439	0.695912	-0.623133	0.827747	1	0.0707225	0.83726	1	0.0465224	NA	NA	NA	0.405635	0.743826	0.186747	0.865639	1	0.0383157	0.870361	0.986493	-0.0369477	0.0284518	0.422692	-0.468323	0.375079	0.980139	-0.198907	0.186568	0.909756	-0.292701
ENSG00000138115.14	CYP2C8	9:94300699:rs12236219:C_T	C/T	T	0.062146	0.971071	1.13751	1	1	0	0.0644766	0.345666	1.61936	1	1	0	1	1	0	0.860662	1	-0.0917074	0.0255508	0.204792	1.50378	0.632508	1	-0.244685	NA	NA	NA	0.160856	0.474214	0.702356	0.466736	1	-0.37102	0.739436	0.96239	-0.170469	0.466859	1	0.37102	0.020072	1	1.11858	NA	NA	NA
ENSG00000173213.9	TUBB8P12	16:37321:rs9937872:G_A	G/A	A	0.0700266	1	0.71977	1	1	0	0.0695344	0.358529	1.04963	1	1	0	0.101021	1	-0.560547	0.748199	1	-0.148202	0.195033	0.545119	0.572305	NA	NA	NA	NA	NA	NA	NA	NA	NA	NA	NA	NA	NA	NA	NA	NA	NA	NA	NA	NA	NA	NA	NA	NA
ENSG00000173213.9	TUBB8P12	16:38245:rs73493038:C_T	C/T	T	0.11756	1	0.625264	1	1	0	0.0567887	0.328272	1.10981	1	1	0	0.133711	1	-0.534491	0.730415	1	-0.159046	0.223101	0.582378	0.538521	NA	NA	NA	NA	NA	NA	NA	NA	NA	NA	NA	NA	NA	NA	NA	NA	NA	NA	NA	NA	NA	NA	NA	NA
ENSG00000138115.14	CYP2C8	9:94340072:rs60981486:G_A	G/A	A	0.0393913	0.806328	1.23037	1	1	0	0.249674	0.739699	1.04509	1	1	0	1	1	0	0.636145	1	0.362157	0.0253517	0.204103	1.59319	0.62867	1	-0.24758	NA	NA	NA	0.13989	0.474262	0.737517	0.514659	1	-0.332783	0.73838	0.96052	-0.171293	0.488059	1	0.354034	0.0230262	0.634167	1.0956	NA	NA	NA
ENSG00000173213.9	TUBB8P12	16:33807:rs28652789:G_C	G/C	C	0.0850542	1	0.68258	1	1	0	0.068283	0.355535	1.03984	1	1	0	0.10644	1	-0.565561	0.667766	1	-0.195198	0.184156	0.535336	0.58318	NA	NA	NA	NA	NA	NA	NA	NA	NA	NA	NA	NA	NA	NA	NA	NA	NA	NA	NA	NA	NA	NA	NA	NA
ENSG00000138115.14	CYP2C8	9:94289243:rs79205359:A_T	A/T	T	1.83078e-05	0.0027482	2.35348	1	1	0	0.956762	1	0.0350974	1	1	0	1	1	0	0.652824	1	-0.07046	0.0290428	0.215587	1.42915	0.62867	1	-0.24758	NA	NA	NA	0.172505	0.505461	0.684306	0.472881	1	-0.366169	0.73838	0.96052	-0.171293	0.488059	1	0.354034	0.0230262	0.634167	1.0956	NA	NA	NA
ENSG00000173124.14	ACSM6	9:94300699:rs12236219:C_T	C/T	T	0.912782	1	-0.077053	1	1	0	0.0922883	0.427374	1.70898	0.85009	1	0.522476	1	1	0	0.74835	1	0.27053	0.231818	0.594155	0.967813	NA	NA	NA	NA	NA	NA	NA	NA	NA	NA	NA	NA	NA	NA	NA	NA	NA	NA	NA	NA	NA	NA	NA	NA
ENSG00000142621.19	FHAD1	19:21705462:rs10409238:T_C	T/C	C	0.999999	1	0	1	1	0	0.0675299	0.355535	-0.654587	1	1	0	1	1	0	0.793418	1	0.101455	0.137867	0.468486	-0.52189	NA	NA	NA	NA	NA	NA	NA	NA	NA	NA	NA	NA	NA	NA	NA	NA	NA	NA	NA	NA	NA	NA	NA	NA
ENSG00000173213.9	TUBB8P12	16:49353:rs77046488:A_G	A/G	G	0.330831	1	0.421251	0.946114	1	0.0463889	0.0837304	0.403565	1.04079	1	1	0	0.221465	1	-0.437104	0.685376	1	-0.187699	0.410114	0.797214	0.373706	NA	NA	NA	NA	NA	NA	NA	NA	NA	NA	NA	NA	NA	NA	NA	NA	NA	NA	NA	NA	NA	NA	NA	NA
ENSG00000173124.14	ACSM6	9:94340072:rs60981486:G_A	G/A	A	0.480212	1	-0.469529	1	1	0	0.0712967	0.361427	1.78389	0.48554	1	-0.50149	1	1	0	0.187779	0.951188	1.06467	0.290246	0.657372	0.807505	NA	NA	NA	NA	NA	NA	NA	NA	NA	NA	NA	NA	NA	NA	NA	NA	NA	NA	NA	NA	NA	NA	NA	NA
ENSG00000111291.8	GPRC5D	19:37726993:rs73039018:C_A	C/A	A	0.258552	1	0.494403	0.498836	1	-0.573435	0.870445	1	0.0770367	0.264363	1	-0.639602	0.380038	1	0.725691	0.137905	0.846146	0.595215	0.0275024	0.20874	0.841618	NA	NA	NA	NA	NA	NA	NA	NA	NA	NA	NA	NA	NA	NA	NA	NA	NA	NA	NA	NA	NA	NA	NA	NA
ENSG00000111291.8	GPRC5D	19:37650857:rs2016598:C_A	C/A	A	0.337093	1	0.323484	0.933715	1	-0.0546962	1	1	0	0.67638	1	-0.406888	0.502237	1	0.448228	0.0868568	0.698474	0.486191	0.00259195	0.058362	0.721761	NA	NA	NA	NA	NA	NA	NA	NA	NA	NA	NA	NA	NA	NA	NA	NA	NA	NA	NA	NA	NA	NA	NA	NA
ENSG00000205358.3	MT1H	10:17953382:rs10764176:A_G	A/G	G	0.000100529	0.0104472	-1.42721	0.409593	1	0.591806	0.999999	1	0	1	1	0	0.528276	1	-0.462329	0.957875	1	0.0167628	0.288653	0.655411	-0.261245	NA	NA	NA	NA	NA	NA	NA	NA	NA	NA	NA	NA	NA	NA	NA	NA	NA	NA	NA	NA	NA	NA	NA	NA
ENSG00000138115.14	CYP2C8	9:94266825:rs10821327:T_C	T/C	C	0.311671	1	0.334956	1	1	0	0.0801127	0.39073	0.754755	1	1	0	1	1	0	0.485383	1	-0.129786	0.0994953	0.403105	0.697092	NA	NA	NA	NA	NA	NA	NA	NA	NA	NA	NA	NA	NA	NA	NA	NA	NA	NA	NA	NA	NA	NA	NA	NA
ENSG00000138115.14	CYP2C8	9:94268577:rs10993130:C_G	C/G	G	0.337434	1	0.316435	1	1	0	0.0750652	0.374218	0.752029	1	1	0	1	1	0	0.481837	1	-0.122756	0.098682	0.40217	0.695587	NA	NA	NA	NA	NA	NA	NA	NA	NA	NA	NA	NA	NA	NA	NA	NA	NA	NA	NA	NA	NA	NA	NA	NA
ENSG00000205358.3	MT1H	10:17954774:rs690759:A_G	A/G	G	0.00111434	0.0767581	1.14955	0.64888	1	-0.301705	0.999998	1	0	1	1	0	0.620467	1	-0.339015	0.948623	1	0.0092047	0.00335668	0.0652939	0.689198	NA	NA	NA	NA	NA	NA	NA	NA	NA	NA	NA	NA	NA	NA	NA	NA	NA	NA	NA	NA	NA	NA	NA	NA
ENSG00000205358.3	MT1H	10:17955079:rs491995:A_G	A/G	G	0.00103199	0.0745491	1.16793	0.63615	1	-0.316716	1	1	0	1	1	0	0.607125	1	-0.35217	0.960791	1	0.00715575	0.00366498	0.0664617	0.681603	NA	NA	NA	NA	NA	NA	NA	NA	NA	NA	NA	NA	NA	NA	NA	NA	NA	NA	NA	NA	NA	NA	NA	NA
ENSG00000111291.8	GPRC5D	19:37832544:rs11666021:C_T	C/T	T	0.495586	1	0.297792	0.888233	1	-0.120015	0.999997	1	0	0.257705	1	-0.647485	0.335641	1	0.824591	0.0857741	0.695912	0.697088	0.0250982	0.20304	0.860358	NA	NA	NA	NA	NA	NA	NA	NA	NA	NA	NA	NA	NA	NA	NA	NA	NA	NA	NA	NA	NA	NA	NA	NA
ENSG00000172137.19	CALB2	7:12223752:rs11974335:G_T	G/T	T	0.597753	1	-0.192086	0.192347	1	0.684662	1	1	0	0.671283	1	0.942811	1	1	0	0.653429	1	0.111434	8.42863e-06	0.00379569	1.44297	0.702758	1	0.0878969	NA	NA	NA	0.454701	0.80322	0.171249	0.0525013	0.410556	0.426747	0.872251	0.987526	0.0371085	0.933534	0.985622	0.0192437	0.566374	1	-0.1317	NA	NA	NA
ENSG00000102924.12	CBLN1	7:12223752:rs11974335:G_T	G/T	T	1	1	0	1	1	0	0.000832549	0.0214193	1.30561	1	1	0	1	1	0	0.137778	0.846146	-0.523796	0.80311	1	-0.127702	NA	NA	NA	NA	NA	NA	0.0367618	0.162907	0.456345	0.0045883	1	0.594152	NA	NA	NA	0.715858	0.932661	-0.0837836	NA	NA	NA	NA	NA	NA
ENSG00000205358.3	MT1H	10:17937785:rs10430578:G_A	G/A	A	0.00511081	0.222732	1.12185	0.833521	1	0.156116	1	1	0	1	1	0	0.201095	1	-0.992537	0.868665	1	0.0428846	0.0577178	0.300951	0.487347	NA	NA	NA	NA	NA	NA	NA	NA	NA	NA	NA	NA	NA	NA	NA	NA	NA	NA	NA	NA	NA	NA	NA	NA
ENSG00000173124.14	ACSM6	9:94289243:rs79205359:A_T	A/T	T	0.0563841	0.946792	1.21523	1	1	0	0.287154	0.789276	0.764379	0.158179	1	3.92344	1	1	0	0.340908	1	-0.331735	0.714035	1	0.255669	NA	NA	NA	NA	NA	NA	NA	NA	NA	NA	NA	NA	NA	NA	NA	NA	NA	NA	NA	NA	NA	NA	NA	NA
ENSG00000205358.3	MT1H	10:17937778:rs10430577:C_T	C/T	T	0.00181447	0.11871	1.30569	0.798791	1	-0.207103	1	1	0	1	1	0	0.298518	1	-0.832572	0.952844	1	0.0208411	0.0450751	0.270051	0.525159	NA	NA	NA	NA	NA	NA	NA	NA	NA	NA	NA	NA	NA	NA	NA	NA	NA	NA	NA	NA	NA	NA	NA	NA
ENSG00000172137.19	CALB2	7:12225245:rs10950398:G_A	G/A	A	0.397736	1	0.273622	0.835614	1	0.0975875	1	1	0	0.750311	1	-0.636728	1	1	0	1	1	0	2.80558e-05	0.00842298	1.1974	0.707809	1	0.085207	NA	NA	NA	0.470663	0.789004	0.163179	0.0607927	0.315488	0.408829	0.875245	0.960192	0.0357565	0.947059	0.993901	0.0151296	0.556801	1	-0.133147	NA	NA	NA
ENSG00000205358.3	MT1H	10:17977481:rs553304:T_C	T/C	C	0.00461172	0.212926	-1.01453	0.119573	1	1.01813	1	1	0	1	1	0	0.097762	1	-1.15763	0.631968	1	-0.0869227	0.474473	0.845972	-0.165192	NA	NA	NA	NA	NA	NA	NA	NA	NA	NA	NA	NA	NA	NA	NA	NA	NA	NA	NA	NA	NA	NA	NA	NA
ENSG00000205358.3	MT1H	10:17976964:rs692594:G_C	G/C	C	0.00983022	0.332016	-0.918519	0.185123	1	0.861861	0.999998	1	0	1	1	0	0.0981709	1	-1.14432	0.636753	1	-0.0829079	0.504566	0.86926	-0.153741	NA	NA	NA	NA	NA	NA	NA	NA	NA	NA	NA	NA	NA	NA	NA	NA	NA	NA	NA	NA	NA	NA	NA	NA
ENSG00000171385.9	KCND3	7:12223752:rs11974335:G_T	G/T	T	0.999999	1	0	1	1	0	0.00224048	0.0380321	0.974788	1	1	0	0.355905	1	-0.435417	1	1	0	0.814294	1	0.118996	0.966658	0.988118	-0.0096221	0.0436955	0.268387	-0.442221	0.287691	0.630212	-0.241681	0.881554	1	-0.0343605	0.0540794	0.441081	0.424162	0.0886055	0.990857	-0.378614	0.895617	1	-0.0302382	0.566374	1	-0.1317
ENSG00000173213.9	TUBB8P12	16:53923:rs2562145:C_G	G/C	C	0.340929	1	0.342792	0.248931	1	0.531526	0.242508	0.731119	0.591953	1	1	0	0.452393	1	-0.385115	0.868381	1	-0.0653995	0.855317	1	0.0690905	NA	NA	NA	NA	NA	NA	NA	NA	NA	NA	NA	NA	NA	NA	NA	NA	NA	NA	NA	NA	NA	NA	NA	NA
ENSG00000170011.14	MYRIP	18:54808673:rs6566871:T_C	C/T	T	1	1	0	0.750684	1	-0.102207	0.00505362	0.0679347	-1.22754	0.647984	1	-0.355072	0.232707	1	-0.558108	0.484408	1	0.303245	0.00479658	0.0793958	1.1453	NA	NA	NA	NA	NA	NA	NA	NA	NA	NA	NA	NA	NA	NA	NA	NA	NA	NA	NA	NA	NA	NA	NA	NA
ENSG00000166908.18	PIP4K2C	7:12223752:rs11974335:G_T	G/T	T	0.999999	1	0	1	1	0	0.198817	0.666037	0.355822	1	1	0	1	1	0	1	1	0	0.0539811	0.291335	0.946865	NA	NA	NA	NA	NA	NA	NA	NA	NA	NA	NA	NA	NA	NA	NA	NA	NA	NA	NA	NA	NA	NA	NA	NA
ENSG00000101017.14	CD40	19:57323884:rs4801216:C_T	T/C	C	0.206675	1	0.352352	0.0674151	1	0.942021	1	1	0	0.199781	1	-0.752475	0.737865	1	0.185476	1	1	0	1	1	0	NA	NA	NA	NA	NA	NA	NA	NA	NA	NA	NA	NA	NA	NA	NA	NA	NA	NA	NA	NA	NA	NA	NA	NA
ENSG00000015676.18	NUDCD3	7:12223752:rs11974335:G_T	G/T	T	1	1	0	1	1	0	0.407013	0.943182	0.23982	1	1	0	1	1	0	0.699057	1	0.163698	0.00737852	0.100691	1.13365	NA	NA	NA	NA	NA	NA	NA	NA	NA	NA	NA	NA	NA	NA	NA	NA	NA	NA	NA	NA	NA	NA	NA	NA
ENSG00000196565.15	HBG2	2:60490908:rs1427407:T_G	T/G	G	0.0463785	0.895105	-0.84244	0.728027	1	-0.318767	0.602424	1	0.255597	0.29518	1	-1.66133	0.504687	1	-0.555008	0.999999	1	0	0.726343	1	-0.142185	0.381792	1	0.281774	0.536575	0.93969	0.200033	0.84195	0.922723	-0.0648472	0.474362	1	-0.231236	0.540802	0.879585	-0.198081	0.894352	0.971241	-0.0432372	0.795018	0.944472	-0.084484	0.694172	1	0.127642
ENSG00000102924.12	CBLN1	7:12225245:rs10950398:G_A	G/A	A	1	1	0	1	1	0	8.59395e-06	0.00254271	1.63101	1	1	0	1	1	0	0.147026	0.871835	-0.559347	0.0353626	0.239473	-0.896279	NA	NA	NA	NA	NA	NA	0.0336534	0.154471	0.457864	0.0049541	0.10875	0.583389	NA	NA	NA	0.703055	0.924068	-0.0865789	NA	NA	NA	NA	NA	NA
ENSG00000166908.18	PIP4K2C	7:12225245:rs10950398:G_A	G/A	A	1	1	0	1	1	0	0.00184829	0.0340088	0.775432	1	1	0	1	1	0	1	1	0	0.501063	0.865124	0.279128	0.455667	0.964854	-0.168629	0.493344	0.92648	-0.154998	0.0024165	0.43	0.621207	0.192985	0.805472	0.290149	0.405635	0.935931	0.187676	0.532759	1	0.141347	0.0556202	1	0.416617	0.7625	1	0.0687353
ENSG00000015676.18	NUDCD3	7:12225245:rs10950398:G_A	G/A	A	0.999998	1	0	1	1	0	0.197391	0.665027	0.534465	1	1	0	1	1	0	0.961079	1	0.025171	0.0629456	0.316347	0.838674	NA	NA	NA	NA	NA	NA	NA	NA	NA	NA	NA	NA	NA	NA	NA	NA	NA	NA	NA	NA	NA	NA	NA	NA
ENSG00000176095.12	IP6K1	7:12223752:rs11974335:G_T	G/T	T	1	1	0	1	1	0	0.0257957	0.217134	0.581592	1	1	0	1	1	0	1	1	0	0.0470561	0.275207	0.918571	NA	NA	NA	NA	NA	NA	NA	NA	NA	NA	NA	NA	NA	NA	NA	NA	NA	NA	NA	NA	NA	NA	NA	NA
ENSG00000177108.5	ZDHHC22	7:12223752:rs11974335:G_T	G/T	T	1	1	0	1	1	0	0.0207966	0.189839	0.768187	1	1	0	1	1	0	0.79699	1	-0.0814444	0.421896	0.804993	0.43482	NA	NA	NA	NA	NA	NA	NA	NA	NA	NA	NA	NA	NA	NA	NA	NA	NA	NA	NA	NA	NA	NA	NA	NA
ENSG00000196565.15	HBG2	2:60492835:rs766432:C_A	C/A	A	0.0560205	0.946792	-0.802023	0.9277	1	0.0819293	0.70519	1	0.18462	0.301432	1	-1.57727	0.21673	1	-1.01033	0.999998	1	0	0.668458	0.989684	-0.172476	0.259489	1	0.37579	0.565021	0.961429	0.194015	0.88945	0.950458	0.0470584	0.84195	1	-0.0675104	0.942284	0.977809	-0.0245543	0.865482	1	0.0572854	0.671858	0.907302	0.143086	0.832419	1	0.0715998
ENSG00000181754.7	AMIGO1	7:12223752:rs11974335:G_T	G/T	T	1	1	0	1	1	0	0.924296	1	0.0398291	1	1	0	1	1	0	0.761438	1	0.14995	0.0105538	0.125072	1.27056	NA	NA	NA	NA	NA	NA	NA	NA	NA	NA	NA	NA	NA	NA	NA	NA	NA	NA	NA	NA	NA	NA	NA	NA
ENSG00000196565.15	HBG2	2:60493816:rs4671393:A_G	A/G	G	0.0547319	0.946792	-0.804969	0.894852	1	0.119188	0.744316	1	0.159099	0.153677	0.993384	-2.11457	0.238137	1	-0.961919	1	1	0	0.725568	1	-0.141258	0.259489	1	0.37579	0.565021	0.961429	0.194015	0.88945	0.950458	0.0470584	0.84195	1	-0.0675104	0.942284	0.977809	-0.0245543	0.865482	1	0.0572854	0.671858	0.907302	0.143086	0.832419	1	0.0715998
ENSG00000205358.3	MT1H	10:17981493:rs1926739:G_A	G/A	A	0.00676573	0.268443	-0.972107	0.141084	1	0.979321	0.999998	1	0	1	1	0	0.174394	1	-0.943271	0.724475	1	-0.0607763	0.214189	0.570193	-0.284161	NA	NA	NA	NA	NA	NA	NA	NA	NA	NA	NA	NA	NA	NA	NA	NA	NA	NA	NA	NA	NA	NA	NA	NA
ENSG00000111291.8	GPRC5D	19:37973622:rs11666497:C_T	C/T	T	0.404386	1	-0.353604	0.93854	1	-0.0749955	0.999999	1	0	0.383261	1	-0.841364	0.0166966	1	2.4205	0.0541275	0.555461	0.915145	0.0334792	0.234355	0.926688	NA	NA	NA	NA	NA	NA	NA	NA	NA	NA	NA	NA	NA	NA	NA	NA	NA	NA	NA	NA	NA	NA	NA	NA
ENSG00000100302.7	RASD2	7:12223752:rs11974335:G_T	G/T	T	0.999999	1	0	1	1	0	0.531633	1	0.182819	0.00443092	0.109838	-2.87548	1	1	0	0.184591	0.944296	0.487552	0.0495847	0.282296	0.833745	NA	NA	NA	NA	NA	NA	NA	NA	NA	NA	NA	NA	NA	NA	NA	NA	NA	NA	NA	NA	NA	NA	NA	NA
ENSG00000205358.3	MT1H	10:17983033:rs2497832:T_A	T/A	A	0.0216098	0.540646	-0.882966	0.189886	1	0.919259	0.999998	1	0	1	1	0	0.250542	1	-0.850161	0.540505	1	-0.124862	0.188704	0.537279	-0.318287	NA	NA	NA	NA	NA	NA	NA	NA	NA	NA	NA	NA	NA	NA	NA	NA	NA	NA	NA	NA	NA	NA	NA	NA
ENSG00000196565.15	HBG2	2:60496952:rs1896296:G_T	G/T	T	0.0545529	0.946792	-0.810221	0.944671	1	0.0632878	0.69908	1	0.190876	0.182714	1	-1.98276	0.332837	1	-0.800638	1	1	0	0.636539	0.966726	-0.192626	0.259489	1	0.37579	0.565021	0.961429	0.194015	0.88945	0.950458	0.0470584	0.84195	1	-0.0675104	0.942284	0.977809	-0.0245543	0.865482	1	0.0572854	0.671858	0.907302	0.143086	0.832419	1	0.0715998
ENSG00000116106.12	EPHA4	7:12223752:rs11974335:G_T	G/T	T	1	1	0	1	1	0	0.600879	1	0.160231	1	1	0	1	1	0	1	1	0	0.0788647	0.359953	0.928444	NA	NA	NA	NA	NA	NA	NA	NA	NA	NA	NA	NA	NA	NA	NA	NA	NA	NA	NA	NA	NA	NA	NA	NA
ENSG00000205358.3	MT1H	10:17983041:rs2497833:A_T	A/T	T	0.0221968	0.550235	-0.878933	0.197947	1	0.905138	1	1	0	1	1	0	0.254629	1	-0.848346	0.488468	1	-0.139676	0.234324	0.595619	-0.28959	NA	NA	NA	NA	NA	NA	NA	NA	NA	NA	NA	NA	NA	NA	NA	NA	NA	NA	NA	NA	NA	NA	NA	NA
ENSG00000196565.15	HBG2	2:60496951:rs1896295:T_C	T/C	C	0.0540618	0.946792	-0.811882	0.927384	1	0.0829592	0.705149	1	0.186876	0.17839	1	-2.00113	0.323032	1	-0.815208	1	1	0	0.641027	0.967086	-0.190104	0.259489	1	0.37579	0.565021	0.961429	0.194015	0.88945	0.950458	0.0470584	0.84195	1	-0.0675104	0.942284	0.977809	-0.0245543	0.865482	1	0.0572854	0.671858	0.907302	0.143086	0.832419	1	0.0715998
ENSG00000142621.19	FHAD1	19:21699401:rs12052044:A_G	A/G	G	0.999999	1	0	1	1	0	0.0882134	0.416666	-0.676006	1	1	0	1	1	0	0.623637	1	0.220063	0.602921	0.948024	-0.201655	NA	NA	NA	NA	NA	NA	NA	NA	NA	NA	NA	NA	NA	NA	NA	NA	NA	NA	NA	NA	NA	NA	NA	NA
ENSG00000171385.9	KCND3	7:12225245:rs10950398:G_A	G/A	A	0.999999	1	0	1	1	0	9.53223e-07	0.0018085	1.57946	1	1	0	0.0524184	1	-1.01464	1	1	0	0.0506958	0.284782	-0.820943	0.96618	0.986523	-0.0096281	0.0401891	0.256552	-0.443741	0.303668	0.588873	-0.231029	0.894193	0.990053	-0.0302568	0.0531623	0.445278	0.420505	0.105706	0.644286	-0.356495	0.913361	0.955109	-0.0247564	0.556801	1	-0.133147
ENSG00000176095.12	IP6K1	7:12225245:rs10950398:G_A	G/A	A	1	1	0	1	1	0	0.000713566	0.019674	0.782693	1	1	0	1	1	0	1	1	0	0.269649	0.632706	0.425175	0.0564688	1	0.41532	0.378426	1	-0.198539	0.556801	0.858413	-0.133147	0.0227266	0.247073	-0.487198	0.437513	0.934183	0.175436	0.368546	1	-0.202608	0.556801	1	-0.133147	0.641359	1	0.105774
ENSG00000111291.8	GPRC5D	19:37797025:rs3848625:T_A	T/A	A	0.658073	1	0.150939	0.89827	1	-0.0838359	1	1	0	0.687777	1	0.36347	0.032459	1	-1.44602	0.38274	1	-0.250447	0.000625741	0.0272702	-0.792534	0.569356	1	-0.130484	NA	NA	NA	0.224519	0.548242	0.274432	0.748665	1	-0.0736667	0.776257	1	0.0653356	0.117208	0.667313	-0.349802	0.64566	0.991098	-0.105567	NA	NA	NA
ENSG00000120903.13	CHRNA2	7:12223752:rs11974335:G_T	G/T	T	0.137892	1	-0.426241	0.119859	1	0.991469	1	1	0	0.706276	1	0.893056	1	1	0	0.781042	1	0.108566	0.000474773	0.0251537	1.1547	0.0297202	1	0.472959	NA	NA	NA	0.672003	0.888956	0.0974908	0.702758	1	0.0878969	0.872251	0.987526	0.0371085	0.774878	0.931723	0.0659482	0.368653	0.973007	-0.205198	NA	NA	NA
ENSG00000180901.11	KCTD2	7:12223752:rs11974335:G_T	G/T	T	0.999999	1	0	1	1	0	0.126851	0.520854	0.518703	1	1	0	1	1	0	0.573827	1	-0.168218	0.104299	0.412616	0.831159	NA	NA	NA	NA	NA	NA	NA	NA	NA	NA	NA	NA	NA	NA	NA	NA	NA	NA	NA	NA	NA	NA	NA	NA
ENSG00000180901.11	KCTD2	7:12225245:rs10950398:G_A	G/A	A	1	1	0	1	1	0	0.0329227	0.248605	0.567117	1	1	0	1	1	0	0.841743	1	-0.0565311	0.058648	0.30426	0.806883	NA	NA	NA	NA	NA	NA	NA	NA	NA	NA	NA	NA	NA	NA	NA	NA	NA	NA	NA	NA	NA	NA	NA	NA
ENSG00000168785.8	TSPAN5	7:12223752:rs11974335:G_T	G/T	T	1	1	0	1	1	0	0.377717	0.907998	0.399867	1	1	0	1	1	0	0.694097	1	0.210052	0.282899	0.647915	0.548022	NA	NA	NA	NA	NA	NA	NA	NA	NA	NA	NA	NA	NA	NA	NA	NA	NA	NA	NA	NA	NA	NA	NA	NA
ENSG00000173213.9	TUBB8P12	16:45254:rs8056400:C_T	C/T	T	0.508013	1	0.272939	0.954889	1	-0.0169234	0.85762	1	0.110443	1	1	0	0.322021	1	-0.408704	0.364884	1	0.432416	0.277201	0.641789	0.522433	NA	NA	NA	NA	NA	NA	NA	NA	NA	NA	NA	NA	NA	NA	NA	NA	NA	NA	NA	NA	NA	NA	NA	NA
ENSG00000170011.14	MYRIP	18:54807931:rs7243785:A_G	A/G	G	1	1	0	0.916442	1	-0.0307084	0.0102066	0.116131	-1.03183	0.169792	1	1.90992	0.323061	1	-0.555319	0.588227	1	-0.251401	0.0337713	0.234737	0.895616	NA	NA	NA	NA	NA	NA	NA	NA	NA	NA	NA	NA	NA	NA	NA	NA	NA	NA	NA	NA	NA	NA	NA	NA
ENSG00000173213.9	TUBB8P12	16:47354:rs8466:A_G	A/G	G	0.506552	1	0.275894	0.962148	1	-0.0141878	0.971837	1	0.0217586	1	1	0	0.345426	1	-0.407244	0.280885	1	0.51577	0.233054	0.594795	0.572962	NA	NA	NA	NA	NA	NA	NA	NA	NA	NA	NA	NA	NA	NA	NA	NA	NA	NA	NA	NA	NA	NA	NA	NA
ENSG00000183775.11	KCTD16	7:12223752:rs11974335:G_T	G/T	T	1	1	0	1	1	0	0.942011	1	0.0377923	1	1	0	0.804921	1	0.252467	0.531889	1	0.240146	0.248392	0.611811	0.717647	NA	NA	NA	NA	NA	NA	NA	NA	NA	NA	NA	NA	NA	NA	NA	NA	NA	NA	NA	NA	NA	NA	NA	NA
ENSG00000182836.10	PLCXD3	7:12223752:rs11974335:G_T	G/T	T	1	1	0	1	1	0	0.374829	0.903469	0.347734	0.560306	1	1.53778	1	1	0	0.346812	1	0.451779	0.147101	0.482949	0.670197	NA	NA	NA	NA	NA	NA	NA	NA	NA	NA	NA	NA	NA	NA	NA	NA	NA	NA	NA	NA	NA	NA	NA	NA
ENSG00000170011.14	MYRIP	18:54812256:rs8092503:A_G	A/G	G	1	1	0	0.932315	1	-0.0233339	0.0124624	0.133386	-0.992785	0.172691	1	1.88221	0.317158	1	-0.561426	0.533849	1	-0.287735	0.0392897	0.251566	0.868162	NA	NA	NA	NA	NA	NA	NA	NA	NA	NA	NA	NA	NA	NA	NA	NA	NA	NA	NA	NA	NA	NA	NA	NA
ENSG00000170011.14	MYRIP	18:54832780:rs12454204:G_T	G/T	T	0.999999	1	0	0.999998	1	0	0.00267123	0.0432196	-0.999949	0.04741	0.485234	3.02788	0.367984	1	-0.535094	0.271887	1	-0.519555	0.0659166	0.32383	0.748187	0.689893	1	0.10024	0.628386	0.95375	0.12145	0.676386	0.88	-0.104787	0.961398	1	-0.0121617	0.385175	0.914336	0.216436	0.195113	0.912588	0.319211	0.391998	0.879432	0.213435	1	0.996981	0
ENSG00000165480.16	SKA3	11:108668877:rs11212749:G_A	G/A	A	0.929725	1	-0.0479245	0.246632	1	1.26188	0.113764	0.489137	1.17021	0.128912	0.914225	3.55301	0.360716	1	-0.933312	0.182862	0.943118	0.660997	0.113116	0.427468	0.878338	0.879818	1	-0.0535241	NA	NA	NA	0.694319	0.847391	0.139054	0.520613	1	-0.226422	0.667487	0.966743	-0.151863	0.398781	1	0.296397	0.565156	1	0.203022	NA	NA	NA
ENSG00000177108.5	ZDHHC22	7:12225245:rs10950398:G_A	G/A	A	1	1	0	1	1	0	0.00017235	0.00956418	1.24298	1	1	0	1	1	0	0.409814	1	-0.248785	0.602256	0.948024	-0.236767	0.388578	0.907898	0.194467	NA	NA	NA	0.151686	0.466029	0.318131	0.0093496	0.130278	0.54629	0.0061589	0.233846	0.571077	0.611173	1	0.115362	0.168512	0.815526	0.306159	0.0808805	0.930303	0.38275
ENSG00000143061.17	IGSF3	7:12223752:rs11974335:G_T	G/T	T	0.999999	1	0	1	1	0	0.130777	0.529774	0.437169	0.71217	1	-0.664367	1	1	0	0.167414	0.90317	-0.408199	0.2684	0.631723	0.43477	NA	NA	NA	NA	NA	NA	NA	NA	NA	NA	NA	NA	NA	NA	NA	NA	NA	NA	NA	NA	NA	NA	NA	NA
ENSG00000135503.13	ACVR1B	7:12223752:rs11974335:G_T	G/T	T	0.999999	1	0	1	1	0	0.225854	0.704566	0.320829	1	1	0	1	1	0	1	1	0	0.0671317	0.326828	0.879412	NA	NA	NA	NA	NA	NA	NA	NA	NA	NA	NA	NA	NA	NA	NA	NA	NA	NA	NA	NA	NA	NA	NA	NA
ENSG00000100320.23	RBFOX2	7:12223752:rs11974335:G_T	G/T	T	1	1	0	1	1	0	0.123265	0.511615	0.52069	1	1	0	1	1	0	0.301336	1	-0.411333	0.475811	0.84693	0.23659	NA	NA	NA	NA	NA	NA	NA	NA	NA	NA	NA	NA	NA	NA	NA	NA	NA	NA	NA	NA	NA	NA	NA	NA
ENSG00000217236.2	SP9	7:12223752:rs11974335:G_T	G/T	T	1	1	0	1	1	0	0.966747	1	-0.0163223	0.257022	1	-2.32372	1	1	0	0.101685	0.747361	0.764896	0.107099	0.417502	0.744042	NA	NA	NA	NA	NA	NA	NA	NA	NA	NA	NA	NA	NA	NA	NA	NA	NA	NA	NA	NA	NA	NA	NA	NA
ENSG00000170011.14	MYRIP	18:54821441:rs62091461:C_T	C/T	T	0.999999	1	0	0.999998	1	0	0.00201089	0.0357462	-1.04042	0.0419804	0.446579	3.03167	0.356256	1	-0.536851	0.288321	1	-0.500042	0.04258	0.262674	0.819837	0.689893	1	0.10024	0.628386	0.95375	0.12145	0.676386	0.88	-0.104787	0.961398	1	-0.0121617	0.385175	0.914336	0.216436	0.195113	0.912588	0.319211	0.391998	0.879432	0.213435	1	0.996981	0
ENSG00000198673.10	TAFA2	7:12223752:rs11974335:G_T	G/T	T	1	1	0	1	1	0	0.862614	1	0.0884414	1	1	0	1	1	0	0.804243	1	-0.149272	0.0161069	0.159272	1.43235	NA	NA	NA	NA	NA	NA	NA	NA	NA	NA	NA	NA	NA	NA	NA	NA	NA	NA	NA	NA	NA	NA	NA	NA
ENSG00000132975.8	GPR12	7:12223752:rs11974335:G_T	G/T	T	1	1	0	1	1	0	0.0821367	0.398444	0.637293	1	1	0	1	1	0	0.517208	1	-0.279592	0.939778	1	-0.0327534	NA	NA	NA	NA	NA	NA	NA	NA	NA	NA	NA	NA	NA	NA	NA	NA	NA	NA	NA	NA	NA	NA	NA	NA
ENSG00000116106.12	EPHA4	7:12225245:rs10950398:G_A	G/A	A	0.999999	1	0	1	1	0	0.0362484	0.262228	0.646025	1	1	0	1	1	0	1	1	0	0.635029	0.966726	0.227834	NA	NA	NA	NA	NA	NA	NA	NA	NA	NA	NA	NA	NA	NA	NA	NA	NA	NA	NA	NA	NA	NA	NA	NA
ENSG00000170011.14	MYRIP	18:54842602:rs58243949:C_T	C/T	T	0.999999	1	0	1	1	0	0.00229798	0.0385661	-0.946777	0.0379992	0.417374	3.18127	0.39302	1	-0.527854	0.18122	0.939837	-0.641825	0.0536885	0.291335	0.748096	0.689893	1	0.10024	0.628386	0.95375	0.12145	0.676386	0.88	-0.104787	0.961398	1	-0.0121617	0.385175	0.914336	0.216436	0.195113	0.912588	0.319211	0.391998	0.879432	0.213435	1	0.996981	0
ENSG00000157542.11	KCNJ6	7:12223752:rs11974335:G_T	G/T	T	1	1	0	1	1	0	0.758928	1	-0.161407	1	1	0	1	1	0	0.390793	1	0.531944	0.0457633	0.272963	1.24461	NA	NA	NA	NA	NA	NA	NA	NA	NA	NA	NA	NA	NA	NA	NA	NA	NA	NA	NA	NA	NA	NA	NA	NA
ENSG00000181754.7	AMIGO1	7:12225245:rs10950398:G_A	G/A	A	1	1	0	1	1	0	0.0882767	0.416666	0.633491	1	1	0	1	1	0	0.794697	1	-0.120275	0.314032	0.685291	0.414155	NA	NA	NA	NA	NA	NA	NA	NA	NA	NA	NA	NA	NA	NA	NA	NA	NA	NA	NA	NA	NA	NA	NA	NA
ENSG00000165480.16	SKA3	11:108697289:rs12222436:A_C	A/C	C	0.307974	1	0.624921	0.270234	1	1.27656	0.513102	1	0.520174	0.111361	0.817656	3.87835	0.508551	1	-0.727587	0.370714	1	0.477688	0.0209374	0.184879	1.4267	0.879818	1	-0.0535241	NA	NA	NA	0.694319	0.847391	0.139054	0.520613	1	-0.226422	0.667487	0.966743	-0.151863	0.398781	1	0.296397	0.565156	1	0.203022	NA	NA	NA
ENSG00000170011.14	MYRIP	18:54825021:rs12606230:T_C	T/C	C	1	1	0	0.870433	1	-0.0464396	0.0083457	0.0997792	-1.10534	0.165384	1	1.956	0.27221	1	-0.56342	0.677138	1	-0.196249	0.0273617	0.20874	0.946526	NA	NA	NA	NA	NA	NA	NA	NA	NA	NA	NA	NA	NA	NA	NA	NA	NA	NA	NA	NA	NA	NA	NA	NA
ENSG00000077684.16	JADE1	7:12225245:rs10950398:G_A	G/A	A	0.995544	1	-0.00130935	0.694783	1	0.273012	0.22008	0.695696	0.510714	0.0982132	0.765041	-2.33706	1	1	0	1	1	0	0.833296	1	-0.0890432	NA	NA	NA	NA	NA	NA	NA	NA	NA	NA	NA	NA	NA	NA	NA	NA	NA	NA	NA	NA	NA	NA	NA	NA
ENSG00000140015.20	KCNH5	7:12223752:rs11974335:G_T	G/T	T	1	1	0	1	1	0	0.0496566	0.302872	0.592204	1	1	0	1	1	0	1	1	0	0.665773	0.988433	0.210769	NA	NA	NA	NA	NA	NA	NA	NA	NA	NA	NA	NA	NA	NA	NA	NA	NA	NA	NA	NA	NA	NA	NA	NA
ENSG00000173124.14	ACSM6	9:94268577:rs10993130:C_G	C/G	G	0.0997062	1	0.711703	1	1	0	0.492844	1	0.378863	0.383651	1	1.62946	1	1	0	0.35689	1	-0.394322	0.630144	0.964906	0.217974	NA	NA	NA	NA	NA	NA	NA	NA	NA	NA	NA	NA	NA	NA	NA	NA	NA	NA	NA	NA	NA	NA	NA	NA
ENSG00000078053.17	AMPH	7:12223752:rs11974335:G_T	G/T	T	1	1	0	1	1	0	0.316373	0.826467	0.495011	1	1	0	1	1	0	0.611468	1	-0.295676	0.103078	0.409247	0.949703	NA	NA	NA	NA	NA	NA	NA	NA	NA	NA	NA	NA	NA	NA	NA	NA	NA	NA	NA	NA	NA	NA	NA	NA
ENSG00000154917.11	RAB6B	7:12223752:rs11974335:G_T	G/T	T	1	1	0	1	1	0	0.659866	1	-0.18601	1	1	0	1	1	0	0.704892	1	0.188617	0.00748905	0.101686	1.34002	NA	NA	NA	NA	NA	NA	NA	NA	NA	NA	NA	NA	NA	NA	NA	NA	NA	NA	NA	NA	NA	NA	NA	NA
ENSG00000170011.14	MYRIP	18:54828093:rs3764512:G_T	G/T	T	0.999998	1	0	0.999998	1	0	0.00284846	0.045009	-0.9658	0.0392378	0.429233	3.12437	0.368015	1	-0.536203	0.23085	0.986656	-0.566655	0.0644594	0.31869	0.735741	0.689893	1	0.10024	0.628386	0.95375	0.12145	0.676386	0.88	-0.104787	0.961398	1	-0.0121617	0.385175	0.914336	0.216436	0.195113	0.912588	0.319211	0.391998	0.879432	0.213435	1	0.996981	0
ENSG00000149575.6	SCN2B	7:12223752:rs11974335:G_T	G/T	T	1	1	0	1	1	0	0.707788	1	-0.134791	1	1	0	1	1	0	0.178932	0.93335	0.569769	0.0220699	0.189913	0.975488	NA	NA	NA	NA	NA	NA	NA	NA	NA	NA	NA	NA	NA	NA	NA	NA	NA	NA	NA	NA	NA	NA	NA	NA
ENSG00000173124.14	ACSM6	9:94266825:rs10821327:T_C	T/C	C	0.100615	1	0.709873	1	1	0	0.492273	1	0.367836	0.381692	1	1.63776	1	1	0	0.340013	1	-0.392078	0.605075	0.948876	0.234401	NA	NA	NA	NA	NA	NA	NA	NA	NA	NA	NA	NA	NA	NA	NA	NA	NA	NA	NA	NA	NA	NA	NA	NA
ENSG00000183775.11	KCTD16	7:12225245:rs10950398:G_A	G/A	A	1	1	0	1	1	0	0.126772	0.520854	0.643205	1	1	0	0.992765	1	0.00832942	0.761657	1	0.103434	0.621207	0.9597	-0.249781	NA	NA	NA	NA	NA	NA	NA	NA	NA	NA	NA	NA	NA	NA	NA	NA	NA	NA	NA	NA	NA	NA	NA	NA
ENSG00000111291.8	GPRC5D	19:37364937:rs256741:C_A	C/A	A	0.749628	1	0.107927	0.87098	1	-0.108403	1	1	0	0.254515	1	1.21028	0.976185	1	0.0204345	0.348559	1	0.270235	0.00337824	0.0652939	0.669368	NA	NA	NA	NA	NA	NA	NA	NA	NA	NA	NA	NA	NA	NA	NA	NA	NA	NA	NA	NA	NA	NA	NA	NA
ENSG00000069966.18	GNB5	7:12223752:rs11974335:G_T	G/T	T	1	1	0	1	1	0	0.925464	1	-0.0444162	1	1	0	1	1	0	0.69754	1	0.217434	0.023752	0.19747	1.2656	NA	NA	NA	NA	NA	NA	NA	NA	NA	NA	NA	NA	NA	NA	NA	NA	NA	NA	NA	NA	NA	NA	NA	NA
ENSG00000180611.7	MB21D2	7:12223752:rs11974335:G_T	G/T	T	1	1	0	1	1	0	0.422144	0.954615	0.318241	0.736696	1	-0.330564	1	1	0	0.972633	1	0.016139	0.441566	0.817759	0.361114	NA	NA	NA	NA	NA	NA	NA	NA	NA	NA	NA	NA	NA	NA	NA	NA	NA	NA	NA	NA	NA	NA	NA	NA
ENSG00000250366.2	TUNAR	7:12223752:rs11974335:G_T	G/T	T	0.55884	1	-0.149407	1	1	0	0.2699	0.767593	0.420212	0.471207	1	-0.958986	1	1	0	1	1	0	0.35699	0.732131	0.486424	NA	NA	NA	NA	NA	NA	NA	NA	NA	NA	NA	NA	NA	NA	NA	NA	NA	NA	NA	NA	NA	NA	NA	NA
ENSG00000077684.16	JADE1	7:12223752:rs11974335:G_T	G/T	T	0.942075	1	0.0248122	0.689734	1	0.324213	0.745295	1	0.159908	0.552035	1	-1.35786	1	1	0	0.999999	1	0	0.437808	0.81552	0.394148	NA	NA	NA	NA	NA	NA	NA	NA	NA	NA	NA	NA	NA	NA	NA	NA	NA	NA	NA	NA	NA	NA	NA	NA
ENSG00000132938.20	MTUS2	7:12223752:rs11974335:G_T	G/T	T	0.999999	1	0	1	1	0	0.91578	1	0.0397346	1	1	0	1	1	0	0.260232	1	-0.404399	0.000227206	0.0167134	2.0049	0.0509382	1	0.429331	0.058225	0.330909	0.417689	0.770287	0.882055	0.0673207	0.671858	1	-0.0974908	0.356007	0.899275	0.210615	0.554252	1	-0.135799	0.469311	0.95299	0.165804	0.398446	1	-0.192994
ENSG00000161544.10	CYGB	7:12223752:rs11974335:G_T	G/T	T	0.433524	1	-0.343266	0.754082	1	0.182458	0.902912	1	0.0592663	1	1	0	1	1	0	0.0809832	0.679555	0.765841	0.00197118	0.0527339	1.38273	NA	NA	NA	NA	NA	NA	NA	NA	NA	NA	NA	NA	NA	NA	NA	NA	NA	NA	NA	NA	NA	NA	NA	NA
ENSG00000131504.17	DIAPH1	7:12225245:rs10950398:G_A	G/A	A	1	1	0	1	1	0	0.324833	0.840708	0.224926	1	1	0	1	1	0	1	1	0	0.0103087	0.124221	0.979344	NA	NA	NA	NA	NA	NA	NA	NA	NA	NA	NA	NA	NA	NA	NA	NA	NA	NA	NA	NA	NA	NA	NA	NA
ENSG00000172137.19	CALB2	7:12233870:rs1054169:G_A	G/A	A	0.213414	1	0.214654	1	1	0	0.999998	1	0	0.780837	1	-0.299402	0.197498	1	0.388638	1	1	0	0.0758356	0.35027	0.30165	NA	NA	NA	NA	NA	NA	NA	NA	NA	NA	NA	NA	NA	NA	NA	NA	NA	NA	NA	NA	NA	NA	NA	NA
ENSG00000122574.10	WIPF3	7:12223752:rs11974335:G_T	G/T	T	1	1	0	1	1	0	0.567702	1	0.251286	0.901419	1	-0.133046	1	1	0	0.999238	1	-0.00049831	0.101963	0.408777	0.847532	NA	NA	NA	NA	NA	NA	NA	NA	NA	NA	NA	NA	NA	NA	NA	NA	NA	NA	NA	NA	NA	NA	NA	NA
ENSG00000215012.9	RTL10	7:12223752:rs11974335:G_T	G/T	T	0.999999	1	0	1	1	0	0.467117	0.992785	0.247391	1	1	0	1	1	0	0.854232	1	-0.0575622	0.195727	0.545774	0.69338	NA	NA	NA	NA	NA	NA	NA	NA	NA	NA	NA	NA	NA	NA	NA	NA	NA	NA	NA	NA	NA	NA	NA	NA
ENSG00000108924.14	HLF	7:12223752:rs11974335:G_T	G/T	T	1	1	0	1	1	0	0.493523	1	0.159801	1	1	0	1	1	0	0.292524	1	0.239503	0.136876	0.46693	0.50744	NA	NA	NA	NA	NA	NA	NA	NA	NA	NA	NA	NA	NA	NA	NA	NA	NA	NA	NA	NA	NA	NA	NA	NA
ENSG00000172137.19	CALB2	7:12227595:rs4721057:A_G	A/G	G	0.187162	1	0.226519	1	1	0	0.999999	1	0	0.544651	1	-0.646974	0.278747	1	0.32297	1	1	0	0.0345942	0.235847	0.356068	NA	NA	NA	NA	NA	NA	NA	NA	NA	NA	NA	NA	NA	NA	NA	NA	NA	NA	NA	NA	NA	NA	NA	NA
ENSG00000111291.8	GPRC5D	19:37256897:rs1226598:A_G	A/G	G	0.812646	1	-0.0809978	0.851485	1	0.12632	1	1	0	0.202606	1	-1.24034	0.990118	1	0.00851246	0.215311	0.977763	-0.359094	0.00389024	0.0687021	-0.657171	NA	NA	NA	NA	NA	NA	NA	NA	NA	NA	NA	NA	NA	NA	NA	NA	NA	NA	NA	NA	NA	NA	NA	NA
ENSG00000131089.16	ARHGEF9	7:12223752:rs11974335:G_T	G/T	T	1	1	0	1	1	0	0.80696	1	0.116796	1	1	0	1	1	0	0.925449	1	-0.0527031	0.0541264	0.291335	1.04689	NA	NA	NA	NA	NA	NA	NA	NA	NA	NA	NA	NA	NA	NA	NA	NA	NA	NA	NA	NA	NA	NA	NA	NA
ENSG00000111291.8	GPRC5D	19:37126707:rs10416428:C_A	C/A	A	0.30484	1	-0.387097	0.926854	1	-0.0670103	1	1	0	0.464887	1	-0.474441	0.0695223	1	1.35218	0.0101416	0.298617	0.82368	0.0311119	0.222982	0.554767	NA	NA	NA	NA	NA	NA	NA	NA	NA	NA	NA	NA	NA	NA	NA	NA	NA	NA	NA	NA	NA	NA	NA	NA
ENSG00000100302.7	RASD2	7:12225245:rs10950398:G_A	G/A	A	0.999999	1	0	1	1	0	0.757535	1	0.0806907	0.0270923	0.329745	-2.14986	1	1	0	0.170566	0.905953	0.568935	0.0432369	0.263716	0.752132	NA	NA	NA	NA	NA	NA	NA	NA	NA	NA	NA	NA	NA	NA	NA	NA	NA	NA	NA	NA	NA	NA	NA	NA
ENSG00000143061.17	IGSF3	7:12225245:rs10950398:G_A	G/A	A	1	1	0	1	1	0	0.00400593	0.0578825	0.729453	1	1	0	1	1	0	0.0662517	0.601128	-0.452114	0.973863	1	-0.0108026	NA	NA	NA	NA	NA	NA	NA	NA	NA	NA	NA	NA	NA	NA	NA	NA	NA	NA	NA	NA	NA	NA	NA	NA
ENSG00000158480.11	SPATA2	7:12223752:rs11974335:G_T	G/T	T	0.999999	1	0	0.597071	1	-0.182485	0.000845442	0.0214193	0.774779	1	1	0	1	1	0	1	1	0	1	1	0	0.843984	1	-0.0453513	0.872251	1	0.0371085	0.797796	0.899704	0.0590844	0.0773958	0.373488	0.391684	0.316247	0.921048	-0.228193	0.612015	1	0.116659	0.133252	0.904528	-0.336504	0.816227	1	0.053592
ENSG00000113389.16	NPR3	7:12223752:rs11974335:G_T	G/T	T	0.502694	1	-0.288139	0.670504	1	0.326375	1	1	0	0.204231	1	2.63591	0.956304	1	0.0287892	0.926221	1	0.0320496	0.000140071	0.0130507	1.12849	0.112015	1	-0.35498	NA	NA	NA	0.0160842	0.117321	0.517262	0.752003	1	0.0728099	0.872251	0.987526	0.0371085	0.867527	0.997941	0.0384825	0.650261	0.991538	0.10434	0.164772	0.932297	-0.312635
ENSG00000157542.11	KCNJ6	7:12225245:rs10950398:G_A	G/A	A	1	1	0	1	1	0	0.541892	1	0.245946	1	1	0	1	1	0	0.334534	1	0.535873	0.423256	0.805008	0.395647	NA	NA	NA	NA	NA	NA	NA	NA	NA	NA	NA	NA	NA	NA	NA	NA	NA	NA	NA	NA	NA	NA	NA	NA
ENSG00000140015.20	KCNH5	7:12225245:rs10950398:G_A	G/A	A	1	1	0	1	1	0	0.000482945	0.0151734	0.94504	1	1	0	1	1	0	0.999999	1	0	0.365554	0.745453	-0.401604	0.92781	1	0.0206308	NA	NA	NA	0.947059	0.971046	0.0151296	0.556801	1	-0.133147	0.333644	0.893955	0.217511	0.430229	1	-0.178158	0.234125	0.865258	-0.266039	NA	NA	NA
ENSG00000172137.19	CALB2	7:12228211:rs13229988:A_G	A/G	G	0.15598	1	0.248685	1	1	0	0.999999	1	0	0.787377	1	-0.296928	0.208841	1	0.38541	1	1	0	0.0836399	0.372315	0.298027	NA	NA	NA	NA	NA	NA	NA	NA	NA	NA	NA	NA	NA	NA	NA	NA	NA	NA	NA	NA	NA	NA	NA	NA
ENSG00000179542.16	SLITRK4	7:12223752:rs11974335:G_T	G/T	T	1	1	0	1	1	0	0.850884	1	0.0666415	1	1	0	1	1	0	0.558131	1	0.239698	0.238176	0.5985	0.61553	NA	NA	NA	NA	NA	NA	NA	NA	NA	NA	NA	NA	NA	NA	NA	NA	NA	NA	NA	NA	NA	NA	NA	NA
ENSG00000100320.23	RBFOX2	7:12225245:rs10950398:G_A	G/A	A	1	1	0	1	1	0	0.00821434	0.0989924	0.843765	1	1	0	1	1	0	0.259409	1	-0.44748	0.641054	0.967086	-0.164565	NA	NA	NA	NA	NA	NA	NA	NA	NA	NA	NA	NA	NA	NA	NA	NA	NA	NA	NA	NA	NA	NA	NA	NA
ENSG00000120903.13	CHRNA2	7:12225245:rs10950398:G_A	G/A	A	0.0843689	1	-0.45565	0.0534735	1	1.12763	1	1	0	1	1	0	1	1	0	0.660446	1	0.162625	0.00256453	0.058362	0.86572	NA	NA	NA	NA	NA	NA	NA	NA	NA	NA	NA	NA	NA	NA	NA	NA	NA	NA	NA	NA	NA	NA	NA	NA
ENSG00000166887.15	VPS39	7:12223752:rs11974335:G_T	G/T	T	0.92435	1	0.0340278	1	1	0	0.292462	0.798216	0.642763	0.624415	1	0.981898	1	1	0	0.291687	1	-0.604714	0.509756	0.875273	0.37947	NA	NA	NA	NA	NA	NA	NA	NA	NA	NA	NA	NA	NA	NA	NA	NA	NA	NA	NA	NA	NA	NA	NA	NA
ENSG00000135503.13	ACVR1B	7:12225245:rs10950398:G_A	G/A	A	0.999999	1	0	1	1	0	0.00176419	0.0329596	0.778612	1	1	0	1	1	0	0.999999	1	0	0.91627	1	0.0435976	0.9469	1	-0.0151296	0.251795	0.859759	0.256634	1	0.992273	0	0.346193	1	0.212095	0.615527	0.9075	0.113992	0.405522	1	-0.187676	0.827741	0.979055	-0.0495024	0.77641	1	0.0646153
ENSG00000168785.8	TSPAN5	7:12225245:rs10950398:G_A	G/A	A	0.999999	1	0	1	1	0	0.0837897	0.403565	0.724196	1	1	0	1	1	0	0.969469	1	0.0199357	0.604428	0.948876	0.240112	NA	NA	NA	NA	NA	NA	NA	NA	NA	NA	NA	NA	NA	NA	NA	NA	NA	NA	NA	NA	NA	NA	NA	NA
ENSG00000205358.3	MT1H	10:17974944:rs508196:C_T	C/T	T	0.0349278	0.771784	-0.780555	0.649174	1	0.313949	1	1	0	1	1	0	0.101921	1	-1.17852	0.846508	1	0.0536244	0.726036	1	0.0840185	NA	NA	NA	NA	NA	NA	NA	NA	NA	NA	NA	NA	NA	NA	NA	NA	NA	NA	NA	NA	NA	NA	NA	NA
ENSG00000131504.17	DIAPH1	7:12223752:rs11974335:G_T	G/T	T	0.999999	1	0	1	1	0	0.801616	1	0.0660094	1	1	0	1	1	0	1	1	0	0.0136393	0.144976	1.151	NA	NA	NA	NA	NA	NA	NA	NA	NA	NA	NA	NA	NA	NA	NA	NA	NA	NA	NA	NA	NA	NA	NA	NA
ENSG00000169851.15	PCDH7	7:12223752:rs11974335:G_T	G/T	T	1	1	0	1	1	0	0.297589	0.803283	-0.443107	1	1	0	1	1	0	0.0255088	0.398673	1.15509	0.0799392	0.362409	0.92917	NA	NA	NA	NA	NA	NA	NA	NA	NA	NA	NA	NA	NA	NA	NA	NA	NA	NA	NA	NA	NA	NA	NA	NA
ENSG00000140943.17	MBTPS1	7:12223752:rs11974335:G_T	G/T	T	1	1	0	1	1	0	0.196565	0.663899	0.328249	1	1	0	1	1	0	1	1	0	0.11809	0.434233	0.711395	NA	NA	NA	NA	NA	NA	NA	NA	NA	NA	NA	NA	NA	NA	NA	NA	NA	NA	NA	NA	NA	NA	NA	NA
ENSG00000158109.15	TPRG1L	7:12223752:rs11974335:G_T	G/T	T	0.999999	1	0	1	1	0	0.655093	1	0.156311	1	1	0	1	1	0	0.327412	1	0.425713	0.928873	1	0.0389624	NA	NA	NA	NA	NA	NA	NA	NA	NA	NA	NA	NA	NA	NA	NA	NA	NA	NA	NA	NA	NA	NA	NA	NA
ENSG00000169641.13	LUZP1	7:12223752:rs11974335:G_T	G/T	T	0.999999	1	0	1	1	0	0.138234	0.544944	0.473777	1	1	0	1	1	0	0.74723	1	0.100254	0.577974	0.929758	0.259666	NA	NA	NA	NA	NA	NA	NA	NA	NA	NA	NA	NA	NA	NA	NA	NA	NA	NA	NA	NA	NA	NA	NA	NA
ENSG00000132938.20	MTUS2	7:12225245:rs10950398:G_A	G/A	A	1	1	0	1	1	0	0.250083	0.739699	0.382643	1	1	0	1	1	0	0.33039	1	-0.323769	0.00643197	0.0939416	1.21479	NA	NA	NA	NA	NA	NA	NA	NA	NA	NA	NA	NA	NA	NA	NA	NA	NA	NA	NA	NA	NA	NA	NA	NA
ENSG00000138439.12	FAM117B	7:12223752:rs11974335:G_T	G/T	T	1	1	0	1	1	0	0.186472	0.641038	0.316951	1	1	0	1	1	0	1	1	0	0.336511	0.704848	0.408852	NA	NA	NA	NA	NA	NA	NA	NA	NA	NA	NA	NA	NA	NA	NA	NA	NA	NA	NA	NA	NA	NA	NA	NA
ENSG00000108924.14	HLF	7:12225245:rs10950398:G_A	G/A	A	0.999999	1	0	1	1	0	0.111573	0.487724	0.318144	1	1	0	1	1	0	0.347481	1	0.225196	0.432769	0.81552	0.216139	NA	NA	NA	NA	NA	NA	NA	NA	NA	NA	NA	NA	NA	NA	NA	NA	NA	NA	NA	NA	NA	NA	NA	NA
ENSG00000087095.13	NLK	7:12223752:rs11974335:G_T	G/T	T	0.999999	1	0	1	1	0	0.383627	0.916231	0.346312	1	1	0	1	1	0	0.640662	1	-0.218603	0.321436	0.689962	0.46647	NA	NA	NA	NA	NA	NA	NA	NA	NA	NA	NA	NA	NA	NA	NA	NA	NA	NA	NA	NA	NA	NA	NA	NA
ENSG00000087095.13	NLK	7:12225245:rs10950398:G_A	G/A	A	1	1	0	1	1	0	0.113991	0.489137	0.575983	1	1	0	1	1	0	0.42027	1	-0.338912	0.530382	0.889014	0.254098	NA	NA	NA	NA	NA	NA	NA	NA	NA	NA	NA	NA	NA	NA	NA	NA	NA	NA	NA	NA	NA	NA	NA	NA
ENSG00000155744.9	FAM126B	7:12223752:rs11974335:G_T	G/T	T	1	1	0	1	1	0	0.650311	1	-0.182235	0.0409997	0.437871	3.62416	1	1	0	0.0975019	0.730478	0.714227	0.328776	0.700041	0.560061	NA	NA	NA	NA	NA	NA	NA	NA	NA	NA	NA	NA	NA	NA	NA	NA	NA	NA	NA	NA	NA	NA	NA	NA
ENSG00000156113.23	KCNMA1	7:12223752:rs11974335:G_T	G/T	T	1	1	0	1	1	0	0.796056	1	-0.0780849	1	1	0	1	1	0	0.863182	1	0.0506985	0.0460428	0.273423	0.872075	NA	NA	NA	NA	NA	NA	NA	NA	NA	NA	NA	NA	NA	NA	NA	NA	NA	NA	NA	NA	NA	NA	NA	NA
ENSG00000158480.11	SPATA2	7:12225245:rs10950398:G_A	G/A	A	1	1	0	0.583003	1	0.321328	0.00946357	0.111176	0.586083	1	1	0	0.91265	1	-0.0442743	1	1	0	0.742231	1	-0.0698655	NA	NA	NA	NA	NA	NA	NA	NA	NA	NA	NA	NA	NA	NA	NA	NA	NA	NA	NA	NA	NA	NA	NA	NA
ENSG00000139372.15	TDG	12:125314817:rs1666839:G_A	A/G	G	0.0972398	1	0.525455	1	1	0	0.0152431	0.154838	-1.0433	0.335542	1	-1.30777	0.681188	1	-0.245599	0.0703146	0.622463	0.556442	0.800158	1	0.0832529	NA	NA	NA	NA	NA	NA	NA	NA	NA	NA	NA	NA	NA	NA	NA	NA	NA	NA	NA	NA	NA	NA	NA	NA
ENSG00000172137.19	CALB2	7:12230893:rs3815535:G_A	G/A	A	0.0418942	0.851113	0.341188	1	1	0	1	1	0	0.378966	1	-0.928029	0.44342	1	0.225528	1	1	0	0.22218	0.581715	0.20116	NA	NA	NA	NA	NA	NA	NA	NA	NA	NA	NA	NA	NA	NA	NA	NA	NA	NA	NA	NA	NA	NA	NA	NA
ENSG00000169641.13	LUZP1	7:12225245:rs10950398:G_A	G/A	A	0.999999	1	0	1	1	0	0.014082	0.145916	0.617116	1	1	0	1	1	0	0.999999	1	0	0.626312	0.963078	0.187	NA	NA	NA	NA	NA	NA	NA	NA	NA	NA	NA	NA	NA	NA	NA	NA	NA	NA	NA	NA	NA	NA	NA	NA
ENSG00000168830.8	HTR1E	7:12225245:rs10950398:G_A	G/A	A	1	1	0	1	1	0	0.00441358	0.0614717	0.599978	1	1	0	1	1	0	1	1	0	0.931369	1	0.030241	NA	NA	NA	NA	NA	NA	NA	NA	NA	NA	NA	NA	NA	NA	NA	NA	NA	NA	NA	NA	NA	NA	NA	NA
ENSG00000078053.17	AMPH	7:12225245:rs10950398:G_A	G/A	A	1	1	0	1	1	0	0.00651986	0.0838889	1.18162	1	1	0	1	1	0	0.498507	1	-0.375048	0.622451	0.9597	-0.242758	NA	NA	NA	NA	NA	NA	NA	NA	NA	NA	NA	NA	NA	NA	NA	NA	NA	NA	NA	NA	NA	NA	NA	NA
ENSG00000180611.7	MB21D2	7:12225245:rs10950398:G_A	G/A	A	1	1	0	1	1	0	0.0101564	0.116131	0.902913	0.870972	1	-0.143675	1	1	0	0.267866	1	-0.489087	0.532101	0.890791	-0.243085	NA	NA	NA	NA	NA	NA	NA	NA	NA	NA	NA	NA	NA	NA	NA	NA	NA	NA	NA	NA	NA	NA	NA	NA
ENSG00000198673.10	TAFA2	7:12225245:rs10950398:G_A	G/A	A	1	1	0	1	1	0	0.11371	0.489137	0.700137	1	1	0	1	1	0	0.398814	1	-0.464585	0.292457	0.659064	0.504161	NA	NA	NA	NA	NA	NA	NA	NA	NA	NA	NA	NA	NA	NA	NA	NA	NA	NA	NA	NA	NA	NA	NA	NA
ENSG00000004660.15	CAMKK1	7:12223752:rs11974335:G_T	G/T	T	1	1	0	1	1	0	0.344057	0.865399	0.405189	1	1	0	1	1	0	0.577121	1	-0.281331	0.258885	0.62013	0.572269	NA	NA	NA	NA	NA	NA	NA	NA	NA	NA	NA	NA	NA	NA	NA	NA	NA	NA	NA	NA	NA	NA	NA	NA
ENSG00000172137.19	CALB2	7:12226362:rs6966915:C_T	C/T	T	0.05995	0.96997	0.315716	1	1	0	1	1	0	0.349681	1	-0.998983	0.414208	1	0.24115	1	1	0	0.18505	0.535336	0.218971	NA	NA	NA	NA	NA	NA	NA	NA	NA	NA	NA	NA	NA	NA	NA	NA	NA	NA	NA	NA	NA	NA	NA	NA
ENSG00000057935.13	MTA3	7:12223752:rs11974335:G_T	G/T	T	1	1	0	1	1	0	0.441514	0.96597	-0.251386	1	1	0	1	1	0	1	1	0	2.08011e-05	0.00802923	2.0826	0.995372	0.996095	0.0013746	0.530397	0.933828	-0.143991	0.742912	0.856676	-0.0755539	0.510795	1	-0.150813	0.210133	1	-0.283299	0.226202	0.976774	-0.273928	0.476712	0.953706	-0.16308	0.830235	1	0.049472
ENSG00000102053.12	ZC3H12B	7:12223752:rs11974335:G_T	G/T	T	1	1	0	1	1	0	0.115416	0.491883	0.523051	1	1	0	1	1	0	0.766957	1	0.149631	0.808021	1	0.123215	NA	NA	NA	NA	NA	NA	NA	NA	NA	NA	NA	NA	NA	NA	NA	NA	NA	NA	NA	NA	NA	NA	NA	NA
ENSG00000250366.2	TUNAR	7:12225245:rs10950398:G_A	G/A	A	0.350865	1	-0.241535	1	1	0	0.253691	0.74105	0.529959	0.866054	1	-0.186772	1	1	0	0.912218	1	0.0575759	0.501401	0.865124	0.310902	NA	NA	NA	NA	NA	NA	NA	NA	NA	NA	NA	NA	NA	NA	NA	NA	NA	NA	NA	NA	NA	NA	NA	NA
ENSG00000172137.19	CALB2	7:12229791:rs3173615:C_G	C/G	G	0.0615386	0.971071	0.313386	1	1	0	0.999999	1	0	0.377931	1	-0.933398	0.399478	1	0.248816	1	1	0	0.204833	0.555681	0.209238	NA	NA	NA	NA	NA	NA	NA	NA	NA	NA	NA	NA	NA	NA	NA	NA	NA	NA	NA	NA	NA	NA	NA	NA
ENSG00000168830.8	HTR1E	7:12223752:rs11974335:G_T	G/T	T	0.999999	1	0	1	1	0	0.434542	0.959867	0.188202	1	1	0	1	1	0	1	1	0	0.0426829	0.262709	0.86646	NA	NA	NA	NA	NA	NA	NA	NA	NA	NA	NA	NA	NA	NA	NA	NA	NA	NA	NA	NA	NA	NA	NA	NA
ENSG00000182836.10	PLCXD3	7:12225245:rs10950398:G_A	G/A	A	1	1	0	1	1	0	0.107364	0.4795	0.451167	0.36559	1	-2.16698	1	1	0	0.0760492	0.654411	0.800546	0.834553	1	0.0846214	NA	NA	NA	NA	NA	NA	NA	NA	NA	NA	NA	NA	NA	NA	NA	NA	NA	NA	NA	NA	NA	NA	NA	NA
ENSG00000102466.15	FGF14	7:12223752:rs11974335:G_T	G/T	T	1	1	0	1	1	0	0.815355	1	-0.114708	1	1	0	1	1	0	0.495717	1	0.394354	0.0735033	0.343269	1.04123	NA	NA	NA	NA	NA	NA	NA	NA	NA	NA	NA	NA	NA	NA	NA	NA	NA	NA	NA	NA	NA	NA	NA	NA
ENSG00000125144.13	MT1G	10:17955079:rs491995:A_G	A/G	G	0.0128381	0.408102	0.89635	0.504059	1	-0.476402	0.988473	1	-0.00537473	1	1	0	0.453893	1	-0.513232	0.744787	1	0.111154	0.0511504	0.285797	0.506639	NA	NA	NA	NA	NA	NA	NA	NA	NA	NA	NA	NA	NA	NA	NA	NA	NA	NA	NA	NA	NA	NA	NA	NA
ENSG00000121871.4	SLITRK3	7:12223752:rs11974335:G_T	G/T	T	1	1	0	1	1	0	0.38821	0.91932	0.33034	1	1	0	1	1	0	0.746003	1	0.120738	0.287314	0.653471	0.59522	NA	NA	NA	NA	NA	NA	NA	NA	NA	NA	NA	NA	NA	NA	NA	NA	NA	NA	NA	NA	NA	NA	NA	NA
ENSG00000133878.9	DUSP26	7:12223752:rs11974335:G_T	G/T	T	1	1	0	1	1	0	0.649557	1	0.216535	1	1	0	1	1	0	0.649805	1	0.254961	0.162993	0.50914	0.787163	NA	NA	NA	NA	NA	NA	NA	NA	NA	NA	NA	NA	NA	NA	NA	NA	NA	NA	NA	NA	NA	NA	NA	NA
ENSG00000122574.10	WIPF3	7:12225245:rs10950398:G_A	G/A	A	1	1	0	1	1	0	0.273836	0.771538	0.279346	1	1	0	1	1	0	1	1	0	0.0436481	0.264268	0.785141	NA	NA	NA	NA	NA	NA	NA	NA	NA	NA	NA	NA	NA	NA	NA	NA	NA	NA	NA	NA	NA	NA	NA	NA
ENSG00000138439.12	FAM117B	7:12225245:rs10950398:G_A	G/A	A	0.999999	1	0	1	1	0	0.000814319	0.0214193	0.723643	1	1	0	1	1	0	1	1	0	0.452748	0.829372	-0.27024	0.212838	0.907727	-0.278108	0.780859	1	-0.0632418	0.932738	0.985714	0.0192555	0.0878221	0.420222	0.374892	0.272816	1	-0.245866	0.894193	0.969949	-0.0302568	0.281034	0.826048	-0.241824	0.590025	1	-0.122205
ENSG00000023171.18	GRAMD1B	7:12223752:rs11974335:G_T	G/T	T	0.999999	1	0	1	1	0	0.871504	1	0.0447257	1	1	0	1	1	0	1	1	0	0.0296009	0.217934	1.06858	NA	NA	NA	NA	NA	NA	NA	NA	NA	NA	NA	NA	NA	NA	NA	NA	NA	NA	NA	NA	NA	NA	NA	NA
ENSG00000165152.9	TMEM246	7:12223752:rs11974335:G_T	G/T	T	1	1	0	1	1	0	0.837971	1	-0.0923629	1	1	0	1	1	0	0.269816	1	0.587487	0.0705422	0.334982	0.967479	NA	NA	NA	NA	NA	NA	NA	NA	NA	NA	NA	NA	NA	NA	NA	NA	NA	NA	NA	NA	NA	NA	NA	NA
ENSG00000196565.15	HBG2	6:135105435:rs4895441:A_G	A/G	G	0.135406	1	0.573145	0.845507	1	-0.149531	0.709373	1	0.198733	0.257282	1	-1.71952	0.233103	1	-0.422301	0.526545	1	0.213812	0.511212	0.875314	0.252884	NA	NA	NA	NA	NA	NA	NA	NA	NA	NA	NA	NA	NA	NA	NA	NA	NA	NA	NA	NA	NA	NA	NA	NA
ENSG00000107819.13	SFXN3	7:12225245:rs10950398:G_A	G/A	A	0.999999	1	0	1	1	0	7.85842e-05	0.00624513	1.42142	1	1	0	1	1	0	0.00564183	0.230973	-1.11033	0.42295	0.805008	-0.340983	0.716605	0.977732	-0.0824627	0.818403	1	0.0522508	0.0964727	0.363727	0.365704	0.0607927	0.315488	0.408829	0.455667	0.91321	-0.168629	0.398669	1	-0.190393	0.0227385	0.758	0.487198	0.158953	0.912286	-0.312814
ENSG00000125144.13	MT1G	10:17954774:rs690759:A_G	A/G	G	0.0191271	0.511698	0.830564	0.558092	1	-0.40115	0.947339	1	0.016464	1	1	0	0.449574	1	-0.515139	0.751919	1	0.101484	0.0465216	0.27399	0.503664	NA	NA	NA	NA	NA	NA	NA	NA	NA	NA	NA	NA	NA	NA	NA	NA	NA	NA	NA	NA	NA	NA	NA	NA
ENSG00000273079.5	GRIN2B	7:12223752:rs11974335:G_T	G/T	T	1	1	0	1	1	0	0.65634	1	-0.2102	1	1	0	1	1	0	0.680456	1	0.229247	0.0465438	0.27399	1.11383	NA	NA	NA	NA	NA	NA	NA	NA	NA	NA	NA	NA	NA	NA	NA	NA	NA	NA	NA	NA	NA	NA	NA	NA
ENSG00000154917.11	RAB6B	7:12225245:rs10950398:G_A	G/A	A	1	1	0	1	1	0	0.562688	1	0.217	1	1	0	1	1	0	0.723893	1	0.164794	0.129478	0.455985	0.629634	NA	NA	NA	NA	NA	NA	NA	NA	NA	NA	NA	NA	NA	NA	NA	NA	NA	NA	NA	NA	NA	NA	NA	NA
ENSG00000167074.15	TEF	7:12223752:rs11974335:G_T	G/T	T	0.33612	1	-0.184363	1	1	0	0.0677447	0.355535	0.528745	1	1	0	1	1	0	1	1	0	0.0461677	0.273564	0.802947	NA	NA	NA	NA	NA	NA	NA	NA	NA	NA	NA	NA	NA	NA	NA	NA	NA	NA	NA	NA	NA	NA	NA	NA
ENSG00000133019.11	CHRM3	7:12223752:rs11974335:G_T	G/T	T	1	1	0	1	1	0	0.159072	0.581612	-0.644479	1	1	0	1	1	0	0.123162	0.813751	0.831466	0.00175042	0.0509531	1.69841	NA	NA	NA	NA	NA	NA	NA	NA	NA	NA	NA	NA	NA	NA	NA	NA	NA	NA	NA	NA	NA	NA	NA	NA
ENSG00000157214.14	STEAP2	7:12223752:rs11974335:G_T	G/T	T	1	1	0	1	1	0	0.407449	0.943382	0.194212	1	1	0	1	1	0	1	1	0	0.641091	0.967086	0.16452	NA	NA	NA	NA	NA	NA	NA	NA	NA	NA	NA	NA	NA	NA	NA	NA	NA	NA	NA	NA	NA	NA	NA	NA
ENSG00000172137.19	CALB2	7:12244382:rs1990620:A_G	A/G	G	0.066356	0.980523	0.306856	1	1	0	0.999997	1	0	0.283621	1	-1.12112	0.303615	1	0.303199	1	1	0	0.339407	0.707226	0.158114	NA	NA	NA	NA	NA	NA	NA	NA	NA	NA	NA	NA	NA	NA	NA	NA	NA	NA	NA	NA	NA	NA	NA	NA
ENSG00000117016.10	RIMS3	7:12223752:rs11974335:G_T	G/T	T	0.999999	1	0	1	1	0	0.979619	1	0.005468	1	1	0	1	1	0	0.999999	1	0	0.00830255	0.106826	1.00371	NA	NA	NA	NA	NA	NA	NA	NA	NA	NA	NA	NA	NA	NA	NA	NA	NA	NA	NA	NA	NA	NA	NA	NA
ENSG00000215475.5	SIAH3	7:12223752:rs11974335:G_T	G/T	T	0.999999	1	0	1	1	0	0.887482	1	0.0497762	0.790668	1	-0.488702	1	1	0	0.535409	1	0.261132	0.148406	0.484292	0.595501	NA	NA	NA	NA	NA	NA	NA	NA	NA	NA	NA	NA	NA	NA	NA	NA	NA	NA	NA	NA	NA	NA	NA	NA
ENSG00000172137.19	CALB2	7:12229132:rs5011436:A_C	A/C	C	0.0552594	0.946792	0.32189	1	1	0	1	1	0	0.273857	1	-1.14907	0.544959	1	0.177915	1	1	0	0.13239	0.461571	0.247164	NA	NA	NA	NA	NA	NA	NA	NA	NA	NA	NA	NA	NA	NA	NA	NA	NA	NA	NA	NA	NA	NA	NA	NA
ENSG00000183454.17	GRIN2A	7:12223752:rs11974335:G_T	G/T	T	1	1	0	1	1	0	0.579906	1	-0.224135	1	1	0	1	1	0	0.12533	0.819955	0.73173	0.11683	0.433939	0.751937	NA	NA	NA	NA	NA	NA	NA	NA	NA	NA	NA	NA	NA	NA	NA	NA	NA	NA	NA	NA	NA	NA	NA	NA
ENSG00000122126.17	OCRL	7:12223752:rs11974335:G_T	G/T	T	1	1	0	1	1	0	0.0350484	0.256641	0.694337	1	1	0	1	1	0	1	1	0	0.707647	1	-0.21139	NA	NA	NA	NA	NA	NA	NA	NA	NA	NA	NA	NA	NA	NA	NA	NA	NA	NA	NA	NA	NA	NA	NA	NA
ENSG00000183826.18	BTBD9	7:12223752:rs11974335:G_T	G/T	T	1	1	0	1	1	0	0.195553	0.663799	0.397981	1	1	0	1	1	0	1	1	0	0.0479327	0.277462	1.07923	NA	NA	NA	NA	NA	NA	NA	NA	NA	NA	NA	NA	NA	NA	NA	NA	NA	NA	NA	NA	NA	NA	NA	NA
ENSG00000278195.2	SSTR3	7:12223752:rs11974335:G_T	G/T	T	1	1	0	1	1	0	0.432126	0.959546	0.159714	1	1	0	1	1	0	1	1	0	0.0418198	0.260362	0.590481	NA	NA	NA	NA	NA	NA	NA	NA	NA	NA	NA	NA	NA	NA	NA	NA	NA	NA	NA	NA	NA	NA	NA	NA
ENSG00000167074.15	TEF	7:12225245:rs10950398:G_A	G/A	A	0.140431	1	-0.425703	1	1	0	0.00410248	0.0583416	0.951917	1	1	0	1	1	0	1	1	0	0.408452	0.797122	0.281231	NA	NA	NA	NA	NA	NA	NA	NA	NA	NA	NA	NA	NA	NA	NA	NA	NA	NA	NA	NA	NA	NA	NA	NA
ENSG00000140943.17	MBTPS1	7:12225245:rs10950398:G_A	G/A	A	0.999999	1	0	1	1	0	0.00794089	0.0975286	0.607449	1	1	0	1	1	0	0.999999	1	0	0.76847	1	0.112267	NA	NA	NA	NA	NA	NA	NA	NA	NA	NA	NA	NA	NA	NA	NA	NA	NA	NA	NA	NA	NA	NA	NA	NA
ENSG00000132975.8	GPR12	7:12225245:rs10950398:G_A	G/A	A	0.999999	1	0	1	1	0	0.00117707	0.0255778	1.05655	0.742229	1	-0.270794	1	1	0	0.346381	1	-0.38684	0.0546658	0.291335	-0.696307	0.771816	1	0.0659887	NA	NA	NA	0.0133311	0.162571	0.523797	0.262203	0.961695	0.251253	NA	NA	NA	0.721391	0.929455	0.0810904	0.0383028	0.860667	-0.447599	NA	NA	NA
ENSG00000125869.10	LAMP5	7:12223752:rs11974335:G_T	G/T	T	0.79691	1	-0.0722606	1	1	0	1	1	0	1	1	0	1	1	0	0.804456	1	0.0668597	0.000531962	0.0270302	1.25922	0.966818	0.985657	0.0096221	NA	NA	NA	0.0114388	0.379231	0.539798	0.526603	1	0.145356	0.279608	0.990194	0.245722	0.21468	0.977045	0.280623	0.62867	0.982905	-0.111186	0.872251	0.98628	0.0371085
ENSG00000168032.10	ENTPD3	7:12223752:rs11974335:G_T	G/T	T	1	1	0	1	1	0	0.999999	1	0	0.218682	1	-2.34741	1	1	0	0.0064211	0.237668	0.825319	0.000288925	0.0177426	0.96508	0.654586	1	0.10297	NA	NA	NA	0.582731	0.807375	-0.126233	0.582868	1	0.126233	0.729493	1	0.0796692	0.301885	1	0.23494	0.0828826	1	0.385155	0.872251	0.98628	0.0371085
ENSG00000172137.19	CALB2	7:12242825:rs7805419:T_C	T/C	C	0.0749576	1	0.297944	1	1	0	1	1	0	0.738967	1	-0.356046	0.33185	1	0.285943	1	1	0	0.331079	0.702071	0.161143	NA	NA	NA	NA	NA	NA	NA	NA	NA	NA	NA	NA	NA	NA	NA	NA	NA	NA	NA	NA	NA	NA	NA	NA
ENSG00000217236.2	SP9	7:12225245:rs10950398:G_A	G/A	A	0.397526	1	0.1753	1	1	0	0.999999	1	0	0.457025	1	-1.47057	1	1	0	0.0110565	0.307986	0.794661	0.190052	0.53828	0.350139	NA	NA	NA	NA	NA	NA	NA	NA	NA	NA	NA	NA	NA	NA	NA	NA	NA	NA	NA	NA	NA	NA	NA	NA
ENSG00000177511.6	ST8SIA3	7:12223752:rs11974335:G_T	G/T	T	1	1	0	1	1	0	0.708933	1	-0.136406	1	1	0	1	1	0	0.176816	0.924095	0.58181	0.093229	0.391157	0.726431	NA	NA	NA	NA	NA	NA	NA	NA	NA	NA	NA	NA	NA	NA	NA	NA	NA	NA	NA	NA	NA	NA	NA	NA
ENSG00000157470.12	FAM81A	7:12223752:rs11974335:G_T	G/T	T	1	1	0	1	1	0	0.20837	0.677095	-0.524239	1	1	0	1	1	0	0.033928	0.446331	1.15424	0.128107	0.45307	0.79937	NA	NA	NA	NA	NA	NA	NA	NA	NA	NA	NA	NA	NA	NA	NA	NA	NA	NA	NA	NA	NA	NA	NA	NA
ENSG00000020129.16	NCDN	7:12223752:rs11974335:G_T	G/T	T	1	1	0	1	1	0	0.298541	0.8043	0.417648	0.893058	1	-0.131896	1	1	0	0.687813	1	-0.191544	0.134635	0.463419	0.711623	NA	NA	NA	NA	NA	NA	NA	NA	NA	NA	NA	NA	NA	NA	NA	NA	NA	NA	NA	NA	NA	NA	NA	NA
ENSG00000151090.19	THRB	7:12223752:rs11974335:G_T	G/T	T	0.999999	1	0	1	1	0	0.580356	1	0.15687	1	1	0	1	1	0	1	1	0	0.162958	0.50914	0.702366	NA	NA	NA	NA	NA	NA	NA	NA	NA	NA	NA	NA	NA	NA	NA	NA	NA	NA	NA	NA	NA	NA	NA	NA
ENSG00000135472.9	FAIM2	7:12223752:rs11974335:G_T	G/T	T	0.999999	1	0	1	1	0	0.624327	1	0.144281	1	1	0	1	1	0	0.980097	1	-0.00866041	0.0234491	0.196299	0.791074	NA	NA	NA	NA	NA	NA	NA	NA	NA	NA	NA	NA	NA	NA	NA	NA	NA	NA	NA	NA	NA	NA	NA	NA
ENSG00000152102.18	FAM168B	7:12223752:rs11974335:G_T	G/T	T	1	1	0	1	1	0	0.558443	1	0.265723	1	1	0	1	1	0	0.685644	1	0.216585	0.241569	0.603923	0.629538	NA	NA	NA	NA	NA	NA	NA	NA	NA	NA	NA	NA	NA	NA	NA	NA	NA	NA	NA	NA	NA	NA	NA	NA
ENSG00000166664.13	CHRFAM7A	7:12223752:rs11974335:G_T	G/T	T	0.314356	1	-0.494837	0.963258	1	0.0334557	0.726281	1	-0.206612	0.884444	1	0.338372	1	1	0	0.063102	0.592019	1.16187	0.0660815	0.324051	1.25871	NA	NA	NA	NA	NA	NA	NA	NA	NA	NA	NA	NA	NA	NA	NA	NA	NA	NA	NA	NA	NA	NA	NA	NA
ENSG00000011677.13	GABRA3	7:12223752:rs11974335:G_T	G/T	T	1	1	0	1	1	0	0.582424	1	-0.221662	1	1	0	1	1	0	0.602767	1	0.255525	0.00801721	0.10615	1.32902	NA	NA	NA	NA	NA	NA	NA	NA	NA	NA	NA	NA	NA	NA	NA	NA	NA	NA	NA	NA	NA	NA	NA	NA
ENSG00000152102.18	FAM168B	7:12225245:rs10950398:G_A	G/A	A	0.999999	1	0	1	1	0	0.0447334	0.290552	0.841152	1	1	0	1	1	0	0.901378	1	-0.064571	0.962042	1	0.0220654	NA	NA	NA	NA	NA	NA	NA	NA	NA	NA	NA	NA	NA	NA	NA	NA	NA	NA	NA	NA	NA	NA	NA	NA
ENSG00000118898.16	PPL	7:12225245:rs10950398:G_A	G/A	A	0.999999	1	0	1	1	0	0.210235	0.678619	0.37425	1	1	0	1	1	0	0.80927	1	-0.0896915	0.232969	0.594795	0.394494	NA	NA	NA	NA	NA	NA	NA	NA	NA	NA	NA	NA	NA	NA	NA	NA	NA	NA	NA	NA	NA	NA	NA	NA
ENSG00000113389.16	NPR3	7:12225245:rs10950398:G_A	G/A	A	0.430035	1	-0.308032	0.46452	1	0.519675	0.999999	1	0	0.339016	1	-1.79195	0.207676	1	0.685425	0.626719	1	0.10662	0.00351332	0.065469	0.775931	NA	NA	NA	NA	NA	NA	NA	NA	NA	NA	NA	NA	NA	NA	NA	NA	NA	NA	NA	NA	NA	NA	NA	NA
ENSG00000197555.9	SIPA1L1	7:12223752:rs11974335:G_T	G/T	T	0.999999	1	0	1	1	0	0.591653	1	0.125076	0.861002	1	-0.154779	1	1	0	0.999999	1	0	0.0442111	0.265463	0.818523	NA	NA	NA	NA	NA	NA	NA	NA	NA	NA	NA	NA	NA	NA	NA	NA	NA	NA	NA	NA	NA	NA	NA	NA
ENSG00000161544.10	CYGB	7:12225245:rs10950398:G_A	G/A	A	0.621066	1	-0.126945	1	1	0	1	1	0	0.957154	1	-0.0514944	1	1	0	0.0319152	0.437949	0.740791	0.000131333	0.0126736	1.20246	0.126364	1	0.338017	0.158953	1	-0.312814	0.292158	0.635842	-0.236429	0.405635	1	0.187676	0.875245	0.960192	0.0357565	0.865639	0.999732	0.0385061	0.0926464	0.750435	-0.369644	0.158953	0.912286	-0.312814
ENSG00000143318.13	CASQ1	7:12223752:rs11974335:G_T	G/T	T	0.711508	1	0.154058	1	1	0	0.198924	0.666037	-0.657279	1	1	0	1	1	0	0.0894092	0.704325	0.92413	0.0978109	0.401039	0.886086	NA	NA	NA	NA	NA	NA	NA	NA	NA	NA	NA	NA	NA	NA	NA	NA	NA	NA	NA	NA	NA	NA	NA	NA
ENSG00000276293.4	PIP4K2B	7:12223752:rs11974335:G_T	G/T	T	0.999999	1	0	1	1	0	0.441903	0.96597	0.203262	1	1	0	1	1	0	1	1	0	0.0130981	0.141564	1.1647	NA	NA	NA	NA	NA	NA	NA	NA	NA	NA	NA	NA	NA	NA	NA	NA	NA	NA	NA	NA	NA	NA	NA	NA
ENSG00000169933.15	FRMPD4	7:12223752:rs11974335:G_T	G/T	T	1	1	0	1	1	0	0.871385	1	0.0762719	1	1	0	1	1	0	0.584643	1	0.303465	0.337852	0.705407	0.53449	NA	NA	NA	NA	NA	NA	NA	NA	NA	NA	NA	NA	NA	NA	NA	NA	NA	NA	NA	NA	NA	NA	NA	NA
ENSG00000149582.16	TMEM25	7:12223752:rs11974335:G_T	G/T	T	0.999999	1	0	1	1	0	0.917825	1	0.0318754	1	1	0	1	1	0	0.688202	1	-0.104601	0.00152294	0.0462358	1.41636	0.0741965	1	-0.395597	0.73853	0.982733	0.0769258	0.429645	0.7675	0.180769	0.761128	1	0.0700655	0.676093	0.952277	-0.0961206	0.752003	0.918682	0.0728099	0.806766	0.94608	-0.0563384	0.872251	0.98628	0.0371085
ENSG00000179542.16	SLITRK4	7:12225245:rs10950398:G_A	G/A	A	1	1	0	1	1	0	0.330195	0.846539	0.301791	1	1	0	1	1	0	0.781629	1	0.0873046	0.41247	0.797777	0.35015	NA	NA	NA	NA	NA	NA	NA	NA	NA	NA	NA	NA	NA	NA	NA	NA	NA	NA	NA	NA	NA	NA	NA	NA
ENSG00000172137.19	CALB2	7:12219129:rs3823612:G_C	G/C	C	0.0458681	0.891624	0.334266	1	1	0	0.999999	1	0	0.217677	1	-1.29833	0.53038	1	0.183489	1	1	0	0.160651	0.507693	0.230362	NA	NA	NA	NA	NA	NA	NA	NA	NA	NA	NA	NA	NA	NA	NA	NA	NA	NA	NA	NA	NA	NA	NA	NA
ENSG00000123360.12	PDE1B	7:12223752:rs11974335:G_T	G/T	T	1	1	0	1	1	0	0.908828	1	-0.0390758	1	1	0	1	1	0	0.436288	1	0.313059	0.0170748	0.163004	0.96455	NA	NA	NA	NA	NA	NA	NA	NA	NA	NA	NA	NA	NA	NA	NA	NA	NA	NA	NA	NA	NA	NA	NA	NA
ENSG00000125144.13	MT1G	10:17953382:rs10764176:A_G	A/G	G	0.00685512	0.268443	-1.02798	0.560537	1	0.434331	0.544903	1	0.235614	1	1	0	0.732424	1	-0.251592	0.707563	1	-0.140469	0.473849	0.845925	-0.240527	NA	NA	NA	NA	NA	NA	NA	NA	NA	NA	NA	NA	NA	NA	NA	NA	NA	NA	NA	NA	NA	NA	NA	NA
ENSG00000147655.12	RSPO2	7:12223752:rs11974335:G_T	G/T	T	1	1	0	1	1	0	0.760269	1	0.104878	1	1	0	1	1	0	0.300198	1	0.362821	0.260324	0.621923	0.565444	NA	NA	NA	NA	NA	NA	NA	NA	NA	NA	NA	NA	NA	NA	NA	NA	NA	NA	NA	NA	NA	NA	NA	NA
ENSG00000111291.8	GPRC5D	19:37324479:rs6508712:T_G	T/G	G	0.873044	1	-0.0540721	0.757865	1	0.205159	1	1	0	0.19443	1	-1.37468	0.851087	1	-0.127703	0.361434	1	-0.261168	0.0019431	0.0526908	-0.703266	NA	NA	NA	NA	NA	NA	NA	NA	NA	NA	NA	NA	NA	NA	NA	NA	NA	NA	NA	NA	NA	NA	NA	NA
ENSG00000172137.19	CALB2	7:12229967:rs13237518:C_A	C/A	A	0.0773625	1	0.294812	1	1	0	0.999999	1	0	0.429094	1	-0.825621	0.374602	1	0.260871	1	1	0	0.251788	0.613659	0.187513	NA	NA	NA	NA	NA	NA	NA	NA	NA	NA	NA	NA	NA	NA	NA	NA	NA	NA	NA	NA	NA	NA	NA	NA
ENSG00000125966.10	MMP24	7:12223752:rs11974335:G_T	G/T	T	1	1	0	1	1	0	0.54138	1	0.145292	0.683693	1	-0.367474	1	1	0	1	1	0	0.0490681	0.280925	0.816814	NA	NA	NA	NA	NA	NA	NA	NA	NA	NA	NA	NA	NA	NA	NA	NA	NA	NA	NA	NA	NA	NA	NA	NA
ENSG00000151090.19	THRB	7:12225245:rs10950398:G_A	G/A	A	1	1	0	1	1	0	0.00940449	0.110965	0.706845	1	1	0	1	1	0	1	1	0	0.623761	0.96089	-0.222339	NA	NA	NA	NA	NA	NA	NA	NA	NA	NA	NA	NA	NA	NA	NA	NA	NA	NA	NA	NA	NA	NA	NA	NA
ENSG00000171435.14	KSR2	7:12223752:rs11974335:G_T	G/T	T	0.999999	1	0	1	1	0	0.500409	1	0.143728	1	1	0	1	1	0	1	1	0	0.0656143	0.323522	0.711056	NA	NA	NA	NA	NA	NA	NA	NA	NA	NA	NA	NA	NA	NA	NA	NA	NA	NA	NA	NA	NA	NA	NA	NA
ENSG00000157693.15	TMEM268	7:12223752:rs11974335:G_T	G/T	T	1	1	0	1	1	0	0.743469	1	-0.136179	1	1	0	1	1	0	0.658154	1	-0.216959	0.00119337	0.0403641	1.59996	NA	NA	NA	NA	NA	NA	NA	NA	NA	NA	NA	NA	NA	NA	NA	NA	NA	NA	NA	NA	NA	NA	NA	NA
ENSG00000156113.23	KCNMA1	7:12225245:rs10950398:G_A	G/A	A	1	1	0	1	1	0	0.717867	1	0.0948906	1	1	0	1	1	0	0.807671	1	0.0649786	0.173673	0.521406	0.492349	NA	NA	NA	NA	NA	NA	NA	NA	NA	NA	NA	NA	NA	NA	NA	NA	NA	NA	NA	NA	NA	NA	NA	NA
ENSG00000007237.18	GAS7	7:12223752:rs11974335:G_T	G/T	T	1	1	0	1	1	0	1	1	0	1	1	0	1	1	0	0.0408664	0.484833	0.671374	0.0113475	0.128534	0.825547	NA	NA	NA	NA	NA	NA	NA	NA	NA	NA	NA	NA	NA	NA	NA	NA	NA	NA	NA	NA	NA	NA	NA	NA
ENSG00000149575.6	SCN2B	7:12225245:rs10950398:G_A	G/A	A	0.999999	1	0	1	1	0	0.565543	1	0.178974	1	1	0	1	1	0	0.310331	1	0.393285	0.167867	0.514732	0.475785	NA	NA	NA	NA	NA	NA	NA	NA	NA	NA	NA	NA	NA	NA	NA	NA	NA	NA	NA	NA	NA	NA	NA	NA
ENSG00000166206.15	GABRB3	7:12223752:rs11974335:G_T	G/T	T	1	1	0	1	1	0	0.765184	1	0.102632	1	1	0	1	1	0	0.638719	1	-0.136108	0.0720699	0.339256	0.892231	NA	NA	NA	NA	NA	NA	NA	NA	NA	NA	NA	NA	NA	NA	NA	NA	NA	NA	NA	NA	NA	NA	NA	NA
ENSG00000156486.8	KCNS2	7:12223752:rs11974335:G_T	G/T	T	1	1	0	1	1	0	0.650057	1	0.211085	1	1	0	1	1	0	0.857982	1	0.0981024	0.594843	0.942125	0.292858	NA	NA	NA	NA	NA	NA	NA	NA	NA	NA	NA	NA	NA	NA	NA	NA	NA	NA	NA	NA	NA	NA	NA	NA
ENSG00000166887.15	VPS39	7:12225245:rs10950398:G_A	G/A	A	1	1	0	1	1	0	0.0719558	0.362512	0.819287	1	1	0	1	1	0	0.265915	1	-0.568773	0.657667	0.982746	0.201542	NA	NA	NA	NA	NA	NA	NA	NA	NA	NA	NA	NA	NA	NA	NA	NA	NA	NA	NA	NA	NA	NA	NA	NA
ENSG00000183826.18	BTBD9	7:12225245:rs10950398:G_A	G/A	A	1	1	0	1	1	0	0.0458685	0.293689	0.533108	1	1	0	1	1	0	1	1	0	0.124309	0.446052	0.684715	NA	NA	NA	NA	NA	NA	NA	NA	NA	NA	NA	NA	NA	NA	NA	NA	NA	NA	NA	NA	NA	NA	NA	NA
ENSG00000118898.16	PPL	7:12223752:rs11974335:G_T	G/T	T	1	1	0	1	1	0	0.249518	0.739699	0.396238	1	1	0	1	1	0	0.80863	1	-0.0981718	0.385563	0.772747	0.353311	NA	NA	NA	NA	NA	NA	NA	NA	NA	NA	NA	NA	NA	NA	NA	NA	NA	NA	NA	NA	NA	NA	NA	NA
ENSG00000172137.19	CALB2	7:12224173:rs11509137:T_C	T/C	C	0.0632526	0.971071	0.311135	1	1	0	1	1	0	0.249273	1	-1.21173	0.541071	1	0.178781	1	1	0	0.157616	0.503591	0.232007	NA	NA	NA	NA	NA	NA	NA	NA	NA	NA	NA	NA	NA	NA	NA	NA	NA	NA	NA	NA	NA	NA	NA	NA
ENSG00000049759.18	NEDD4L	7:12223752:rs11974335:G_T	G/T	T	0.999999	1	0	1	1	0	0.836759	1	0.0484824	1	1	0	1	1	0	0.999999	1	0	0.213382	0.570193	0.522701	NA	NA	NA	NA	NA	NA	NA	NA	NA	NA	NA	NA	NA	NA	NA	NA	NA	NA	NA	NA	NA	NA	NA	NA
ENSG00000109339.23	MAPK10	7:12223752:rs11974335:G_T	G/T	T	1	1	0	1	1	0	0.843925	1	0.0715423	1	1	0	1	1	0	0.212305	0.977763	0.458346	0.817312	1	0.122647	NA	NA	NA	NA	NA	NA	NA	NA	NA	NA	NA	NA	NA	NA	NA	NA	NA	NA	NA	NA	NA	NA	NA	NA
ENSG00000142686.8	C1orf216	7:12223752:rs11974335:G_T	G/T	T	1	1	0	1	1	0	0.999999	1	0	1	1	0	1	1	0	0.784877	1	0.100904	0.0382047	0.24833	0.743352	NA	NA	NA	NA	NA	NA	NA	NA	NA	NA	NA	NA	NA	NA	NA	NA	NA	NA	NA	NA	NA	NA	NA	NA
ENSG00000172137.19	CALB2	7:12244161:rs1990622:A_G	A/G	G	0.0477313	0.91468	0.336532	1	1	0	0.999999	1	0	0.401881	1	-0.893507	0.346772	1	0.28207	1	1	0	0.422457	0.804993	0.134953	NA	NA	NA	NA	NA	NA	NA	NA	NA	NA	NA	NA	NA	NA	NA	NA	NA	NA	NA	NA	NA	NA	NA	NA
ENSG00000134014.17	ELP3	7:12223752:rs11974335:G_T	G/T	T	0.243117	1	0.439132	1	1	0	0.872305	1	-0.0951444	1	1	0	1	1	0	0.578947	1	0.309286	0.932357	1	0.0488529	NA	NA	NA	NA	NA	NA	NA	NA	NA	NA	NA	NA	NA	NA	NA	NA	NA	NA	NA	NA	NA	NA	NA	NA
ENSG00000131089.16	ARHGEF9	7:12225245:rs10950398:G_A	G/A	A	0.999999	1	0	1	1	0	0.148113	0.561548	0.635858	1	1	0	1	1	0	0.82027	1	-0.124254	0.713281	1	0.178818	NA	NA	NA	NA	NA	NA	NA	NA	NA	NA	NA	NA	NA	NA	NA	NA	NA	NA	NA	NA	NA	NA	NA	NA
ENSG00000278195.2	SSTR3	7:12225245:rs10950398:G_A	G/A	A	0.999999	1	0	1	1	0	0.0939731	0.432547	0.262956	1	1	0	1	1	0	0.999999	1	0	0.137323	0.467315	0.365868	NA	NA	NA	NA	NA	NA	NA	NA	NA	NA	NA	NA	NA	NA	NA	NA	NA	NA	NA	NA	NA	NA	NA	NA
ENSG00000132932.17	ATP8A2	7:12223752:rs11974335:G_T	G/T	T	1	1	0	1	1	0	0.999999	1	0	1	1	0	1	1	0	0.223024	0.986656	0.470683	0.232208	0.594155	0.44004	NA	NA	NA	NA	NA	NA	NA	NA	NA	NA	NA	NA	NA	NA	NA	NA	NA	NA	NA	NA	NA	NA	NA	NA
ENSG00000162992.3	NEUROD1	7:12223752:rs11974335:G_T	G/T	T	0.420974	1	0.330018	1	1	0	0.770859	1	-0.13282	1	1	0	1	1	0	1	1	0	0.0543796	0.291335	0.909789	NA	NA	NA	NA	NA	NA	NA	NA	NA	NA	NA	NA	NA	NA	NA	NA	NA	NA	NA	NA	NA	NA	NA	NA
ENSG00000133019.11	CHRM3	7:12225245:rs10950398:G_A	G/A	A	1	1	0	1	1	0	0.54943	1	0.250505	1	1	0	1	1	0	0.353961	1	0.482769	0.538114	0.896414	0.28529	NA	NA	NA	NA	NA	NA	NA	NA	NA	NA	NA	NA	NA	NA	NA	NA	NA	NA	NA	NA	NA	NA	NA	NA
ENSG00000174469.23	CNTNAP2	7:12223752:rs11974335:G_T	G/T	T	1	1	0	1	1	0	1	1	0	1	1	0	1	1	0	0.308948	1	0.344947	0.0410964	0.258238	0.692447	NA	NA	NA	NA	NA	NA	NA	NA	NA	NA	NA	NA	NA	NA	NA	NA	NA	NA	NA	NA	NA	NA	NA	NA
ENSG00000107819.13	SFXN3	7:12223752:rs11974335:G_T	G/T	T	1	1	0	1	1	0	0.00300867	0.0461899	1.29535	1	1	0	1	1	0	0.0153029	0.334656	-1.21851	0.852991	1	-0.0943257	0.711531	1	-0.0851548	0.816227	1	0.053592	0.0910662	0.368911	0.375995	0.0509382	0.406731	0.429331	0.436569	0.934671	-0.178051	0.412102	1	-0.187563	0.0251039	0.623846	0.485681	0.164772	0.932297	-0.312635
ENSG00000113389.16	NPR3	7:12228211:rs13229988:A_G	A/G	G	0.896652	1	-0.0303614	0.507249	1	-0.222138	1	1	0	4.60215e-06	0.000621751	5.34686	0.131291	1	0.540625	1	1	0	0.0284189	0.212121	0.404334	0.141075	0.782063	-0.326096	NA	NA	NA	0.0158131	0.119273	0.512486	0.767077	1	0.0673621	0.875245	0.960192	0.0357565	0.879976	0.966097	0.0343817	0.654442	0.931208	0.101663	0.158953	0.912286	-0.312814
ENSG00000023171.18	GRAMD1B	7:12225245:rs10950398:G_A	G/A	A	1	1	0	1	1	0	0.0554819	0.323931	0.48591	1	1	0	1	1	0	1	1	0	0.539989	0.89694	0.259349	NA	NA	NA	NA	NA	NA	NA	NA	NA	NA	NA	NA	NA	NA	NA	NA	NA	NA	NA	NA	NA	NA	NA	NA
ENSG00000148702.15	HABP2	7:12223752:rs11974335:G_T	G/T	T	0.999999	1	0	1	1	0	0.12769	0.522071	0.604524	1	1	0	1	1	0	1	1	0	0.875881	1	0.0768037	NA	NA	NA	NA	NA	NA	NA	NA	NA	NA	NA	NA	NA	NA	NA	NA	NA	NA	NA	NA	NA	NA	NA	NA
ENSG00000069966.18	GNB5	7:12225245:rs10950398:G_A	G/A	A	0.999999	1	0	1	1	0	0.422193	0.954615	0.332077	1	1	0	1	1	0	0.938963	1	-0.0394202	0.101665	0.408777	0.750221	NA	NA	NA	NA	NA	NA	NA	NA	NA	NA	NA	NA	NA	NA	NA	NA	NA	NA	NA	NA	NA	NA	NA	NA
ENSG00000057935.13	MTA3	7:12225245:rs10950398:G_A	G/A	A	1	1	0	1	1	0	0.598306	1	0.159124	1	1	0	1	1	0	0.681105	1	-0.111412	0.00283331	0.0590075	1.22117	NA	NA	NA	NA	NA	NA	NA	NA	NA	NA	NA	NA	NA	NA	NA	NA	NA	NA	NA	NA	NA	NA	NA	NA
ENSG00000171435.14	KSR2	7:12225245:rs10950398:G_A	G/A	A	1	1	0	1	1	0	0.00500486	0.0676157	0.526713	1	1	0	1	1	0	1	1	0	0.980847	1	-0.00750701	NA	NA	NA	NA	NA	NA	NA	NA	NA	NA	NA	NA	NA	NA	NA	NA	NA	NA	NA	NA	NA	NA	NA	NA
ENSG00000125834.13	STK35	7:12223752:rs11974335:G_T	G/T	T	1	1	0	1	1	0	0.000104805	0.00728629	0.907101	1	1	0	1	1	0	1	1	0	0.988444	1	-0.00742521	0.574525	1	-0.128967	0.816227	1	0.053592	0.526603	0.820526	0.145356	0.760976	1	-0.0700655	0.538291	0.984971	-0.141261	0.133252	0.695417	-0.336504	0.793167	0.943281	0.0604574	0.816227	1	0.053592
ENSG00000162817.7	C1orf115	7:12223752:rs11974335:G_T	G/T	T	1	1	0	1	1	0	0.466469	0.992785	-0.309015	1	1	0	1	1	0	0.767893	1	0.144719	0.0113692	0.128534	1.26945	NA	NA	NA	NA	NA	NA	NA	NA	NA	NA	NA	NA	NA	NA	NA	NA	NA	NA	NA	NA	NA	NA	NA	NA
ENSG00000104356.11	POP1	14:20363487:rs10143216:G_A	G/A	A	0.890529	1	-0.0989362	1	1	0	0.0680732	0.355535	1.78705	0.00133384	0.0439518	-4.97028	0.657188	1	0.624754	0.740161	1	-0.142424	0.908636	1	-0.0798239	0.251795	1	0.807534	0.818247	1	-0.164414	0.663272	0.884667	0.311269	0.975908	0.997689	0.0216401	0.330553	0.933465	-0.688684	0.707809	0.9308	0.268115	0.281123	0.82456	0.760931	NA	NA	NA
ENSG00000172137.19	CALB2	7:12243703:rs7791726:G_C	G/C	C	0.0488239	0.918091	0.335188	1	1	0	1	1	0	0.406006	1	-0.88579	0.351264	1	0.279363	1	1	0	0.419831	0.803633	0.135668	NA	NA	NA	NA	NA	NA	NA	NA	NA	NA	NA	NA	NA	NA	NA	NA	NA	NA	NA	NA	NA	NA	NA	NA
ENSG00000004660.15	CAMKK1	7:12225245:rs10950398:G_A	G/A	A	1	1	0	1	1	0	0.882333	1	0.0563968	1	1	0	1	1	0	0.947992	1	0.0309294	0.0259863	0.205307	0.933519	NA	NA	NA	NA	NA	NA	NA	NA	NA	NA	NA	NA	NA	NA	NA	NA	NA	NA	NA	NA	NA	NA	NA	NA
ENSG00000113319.13	RASGRF2	7:12225245:rs10950398:G_A	G/A	A	1	1	0	1	1	0	0.419905	0.954615	-0.263591	1	1	0	1	1	0	0.241293	0.986656	0.476606	0.00280674	0.0590075	1.08323	NA	NA	NA	NA	NA	NA	NA	NA	NA	NA	NA	NA	NA	NA	NA	NA	NA	NA	NA	NA	NA	NA	NA	NA
ENSG00000101076.16	HNF4A	7:12225245:rs10950398:G_A	G/A	A	1	1	0	1	1	0	0.0243573	0.209597	0.682819	1	1	0	1	1	0	0.999999	1	0	0.682307	0.997432	-0.170831	NA	NA	NA	NA	NA	NA	NA	NA	NA	NA	NA	NA	NA	NA	NA	NA	NA	NA	NA	NA	NA	NA	NA	NA
ENSG00000165300.7	SLITRK5	7:12225245:rs10950398:G_A	G/A	A	0.999999	1	0	1	1	0	0.0386072	0.270251	0.627795	1	1	0	1	1	0	0.24331	0.986656	-0.318485	0.896206	1	-0.0535872	NA	NA	NA	NA	NA	NA	NA	NA	NA	NA	NA	NA	NA	NA	NA	NA	NA	NA	NA	NA	NA	NA	NA	NA
ENSG00000113319.13	RASGRF2	7:12223752:rs11974335:G_T	G/T	T	1	1	0	0.80059	1	0.068297	0.0577768	0.330748	-0.624472	1	1	0	1	1	0	0.090421	0.708167	0.645274	0.000274324	0.0175798	1.48746	0.611874	1	-0.116659	0.488059	0.941148	0.158993	0.461974	0.779476	0.168527	0.971442	0.99778	-0.0082476	0.325214	0.928492	0.22414	0.707066	0.92034	-0.0865259	0.756561	0.996285	0.0714377	0.0828826	0.910882	0.385155
ENSG00000102053.12	ZC3H12B	7:12225245:rs10950398:G_A	G/A	A	0.999999	1	0	1	1	0	0.00899201	0.107033	0.951224	1	1	0	1	1	0	0.65084	1	-0.218487	0.559838	0.913455	-0.250468	NA	NA	NA	NA	NA	NA	NA	NA	NA	NA	NA	NA	NA	NA	NA	NA	NA	NA	NA	NA	NA	NA	NA	NA
ENSG00000172137.19	CALB2	7:12223920:rs10950393:T_C	T/C	C	0.0857692	1	0.288206	1	1	0	0.999998	1	0	0.248476	1	-1.21576	0.430283	1	0.231066	1	1	0	0.146059	0.481283	0.238982	NA	NA	NA	NA	NA	NA	NA	NA	NA	NA	NA	NA	NA	NA	NA	NA	NA	NA	NA	NA	NA	NA	NA	NA
ENSG00000165553.4	NGB	7:12223752:rs11974335:G_T	G/T	T	0.833818	1	0.0976847	1	1	0	0.130517	0.52965	0.784305	1	1	0	1	1	0	1	1	0	0.471093	0.845925	-0.38689	NA	NA	NA	NA	NA	NA	NA	NA	NA	NA	NA	NA	NA	NA	NA	NA	NA	NA	NA	NA	NA	NA	NA	NA
ENSG00000220205.9	VAMP2	7:12223752:rs11974335:G_T	G/T	T	1	1	0	1	1	0	0.146625	0.55963	-0.427123	1	1	0	1	1	0	0.0159102	0.338498	0.836732	0.0130725	0.141564	0.865145	NA	NA	NA	NA	NA	NA	NA	NA	NA	NA	NA	NA	NA	NA	NA	NA	NA	NA	NA	NA	NA	NA	NA	NA
ENSG00000170419.10	VSTM2A	7:12223752:rs11974335:G_T	G/T	T	1	1	0	1	1	0	0.504778	1	-0.197877	0.993933	1	0.0124456	1	1	0	1	1	0	0.00223186	0.0554332	1.60983	NA	NA	NA	NA	NA	NA	NA	NA	NA	NA	NA	NA	NA	NA	NA	NA	NA	NA	NA	NA	NA	NA	NA	NA
ENSG00000196565.15	HBG2	6:135106679:rs9402686:G_A	G/A	A	0.10418	1	0.60047	0.564095	1	-0.330068	0.611426	1	0.247136	0.0319568	0.371228	-3.33597	0.379576	1	-0.358847	0.350731	1	0.318323	0.613492	0.9522	0.191922	0.903691	1	-0.0308432	0.402143	1	-0.211964	0.730245	0.879427	-0.0878487	0.980853	0.995577	0.0061692	0.470663	0.919756	0.182972	0.172379	0.850769	-0.340307	0.59431	1	0.135494	0.680779	1	-0.104771
ENSG00000145526.12	CDH18	7:12223752:rs11974335:G_T	G/T	T	1	1	0	1	1	0	0.155943	0.574056	-0.705852	1	1	0	1	1	0	0.0282925	0.412736	1.28756	0.0696945	0.332711	1.07056	NA	NA	NA	NA	NA	NA	NA	NA	NA	NA	NA	NA	NA	NA	NA	NA	NA	NA	NA	NA	NA	NA	NA	NA
ENSG00000173320.12	STOX2	7:12223752:rs11974335:G_T	G/T	T	0.999999	1	0	1	1	0	0.152947	0.570806	0.730101	1	1	0	1	1	0	0.514629	1	-0.392108	0.809133	1	0.145963	NA	NA	NA	NA	NA	NA	NA	NA	NA	NA	NA	NA	NA	NA	NA	NA	NA	NA	NA	NA	NA	NA	NA	NA
ENSG00000198794.12	SCAMP5	7:12223752:rs11974335:G_T	G/T	T	1	1	0	1	1	0	0.920449	1	0.0388104	1	1	0	1	1	0	0.996014	1	-0.00228767	0.0152263	0.154087	1.08114	NA	NA	NA	NA	NA	NA	NA	NA	NA	NA	NA	NA	NA	NA	NA	NA	NA	NA	NA	NA	NA	NA	NA	NA
ENSG00000123360.12	PDE1B	7:12225245:rs10950398:G_A	G/A	A	1	1	0	1	1	0	0.638061	1	-0.147976	1	1	0	1	1	0	0.272574	1	0.429584	0.00349947	0.065469	1.01894	NA	NA	NA	NA	NA	NA	NA	NA	NA	NA	NA	NA	NA	NA	NA	NA	NA	NA	NA	NA	NA	NA	NA	NA
ENSG00000130226.17	DPP6	7:12223752:rs11974335:G_T	G/T	T	0.999999	1	0	1	1	0	1	1	0	1	1	0	1	1	0	0.795321	1	0.0871566	4.52506e-06	0.00244534	1.48859	0.0317455	1	-0.467856	0.182401	0.830455	-0.300655	0.461852	0.781984	-0.168527	0.216905	0.835135	-0.279285	0.59528	0.896779	0.122131	0.1092	0.643906	-0.357612	0.381683	0.97723	-0.199776	0.0385649	1	0.452499
ENSG00000144959.10	NCEH1	7:12223752:rs11974335:G_T	G/T	T	0.999999	1	0	1	1	0	0.181546	0.628591	0.282301	1	1	0	1	1	0	1	1	0	0.28162	0.647606	0.403422	NA	NA	NA	NA	NA	NA	NA	NA	NA	NA	NA	NA	NA	NA	NA	NA	NA	NA	NA	NA	NA	NA	NA	NA
ENSG00000172137.19	CALB2	7:12223961:rs10950394:C_T	C/T	T	0.0739399	1	0.299865	1	1	0	1	1	0	0.223974	1	-1.28203	0.46975	1	0.211677	1	1	0	0.140115	0.470875	0.242892	NA	NA	NA	NA	NA	NA	NA	NA	NA	NA	NA	NA	NA	NA	NA	NA	NA	NA	NA	NA	NA	NA	NA	NA
ENSG00000172137.19	CALB2	7:12213267:rs6460898:A_G	A/G	G	0.10116	1	0.277139	1	1	0	0.999999	1	0	0.211835	1	-1.32745	0.346407	1	0.278433	1	1	0	0.0902993	0.387284	0.280417	NA	NA	NA	NA	NA	NA	NA	NA	NA	NA	NA	NA	NA	NA	NA	NA	NA	NA	NA	NA	NA	NA	NA	NA
ENSG00000164715.6	LMTK2	7:12223752:rs11974335:G_T	G/T	T	1	1	0	1	1	0	0.694185	1	0.106548	1	1	0	1	1	0	1	1	0	0.0387939	0.249574	0.996135	NA	NA	NA	NA	NA	NA	NA	NA	NA	NA	NA	NA	NA	NA	NA	NA	NA	NA	NA	NA	NA	NA	NA	NA
ENSG00000196090.12	PTPRT	7:12223752:rs11974335:G_T	G/T	T	0.999999	1	0	1	1	0	0.0874638	0.414609	0.761611	1	1	0	1	1	0	0.366306	1	-0.422977	0.77504	1	0.154663	NA	NA	NA	NA	NA	NA	NA	NA	NA	NA	NA	NA	NA	NA	NA	NA	NA	NA	NA	NA	NA	NA	NA	NA
ENSG00000047597.7	XK	7:12223752:rs11974335:G_T	G/T	T	1	1	0	1	1	0	0.688639	1	-0.144915	1	1	0	1	1	0	0.105192	0.753923	0.641836	0.314562	0.685424	0.531513	NA	NA	NA	NA	NA	NA	NA	NA	NA	NA	NA	NA	NA	NA	NA	NA	NA	NA	NA	NA	NA	NA	NA	NA
ENSG00000133878.9	DUSP26	7:12225245:rs10950398:G_A	G/A	A	0.999999	1	0	1	1	0	0.930645	1	0.0361231	1	1	0	1	1	0	0.376363	1	0.456986	0.0306786	0.221641	0.994263	NA	NA	NA	NA	NA	NA	NA	NA	NA	NA	NA	NA	NA	NA	NA	NA	NA	NA	NA	NA	NA	NA	NA	NA
ENSG00000100077.15	GRK3	7:12223752:rs11974335:G_T	G/T	T	1	1	0	1	1	0	0.980109	1	-0.0122526	0.289672	1	2.33858	1	1	0	0.702516	1	0.221916	0.170051	0.517108	0.799784	NA	NA	NA	NA	NA	NA	NA	NA	NA	NA	NA	NA	NA	NA	NA	NA	NA	NA	NA	NA	NA	NA	NA	NA
ENSG00000178222.13	RNF212	19:23924531:rs4932934:T_A	A/T	T	0.95497	1	0.026478	0.858797	1	-0.16243	0.308718	0.816998	0.662015	0.555658	1	-0.697181	1	1	0	0.255063	0.990091	0.550657	0.670298	0.99078	-0.197672	NA	NA	NA	NA	NA	NA	NA	NA	NA	NA	NA	NA	NA	NA	NA	NA	NA	NA	NA	NA	NA	NA	NA	NA
ENSG00000163995.20	ABLIM2	7:12223752:rs11974335:G_T	G/T	T	1	1	0	1	1	0	0.409666	0.946259	0.311906	1	1	0	1	1	0	0.416666	1	-0.362068	0.0226779	0.193407	1.00607	NA	NA	NA	NA	NA	NA	NA	NA	NA	NA	NA	NA	NA	NA	NA	NA	NA	NA	NA	NA	NA	NA	NA	NA
ENSG00000167778.9	SPRYD3	7:12223752:rs11974335:G_T	G/T	T	0.999999	1	0	1	1	0	0.979677	1	0.00991228	1	1	0	1	1	0	0.557746	1	0.268805	0.146961	0.482949	0.658253	NA	NA	NA	NA	NA	NA	NA	NA	NA	NA	NA	NA	NA	NA	NA	NA	NA	NA	NA	NA	NA	NA	NA	NA
ENSG00000165300.7	SLITRK5	7:12223752:rs11974335:G_T	G/T	T	1	1	0	1	1	0	0.576289	1	0.197315	1	1	0	1	1	0	0.5663	1	-0.170846	0.289772	0.656997	0.539301	NA	NA	NA	NA	NA	NA	NA	NA	NA	NA	NA	NA	NA	NA	NA	NA	NA	NA	NA	NA	NA	NA	NA	NA
ENSG00000151468.11	CCDC3	7:12223752:rs11974335:G_T	G/T	T	1	1	0	1	1	0	8.24265e-05	0.00627977	1.16629	1	1	0	1	1	0	1	1	0	0.200267	0.550353	-0.670555	0.164772	0.944394	-0.312635	0.228667	0.840127	0.272589	0.194838	0.54585	-0.292652	0.499295	1	-0.154904	0.143249	0.945	0.328562	0.620177	1	-0.113923	0.298991	0.826565	0.236289	0.192711	0.91012	-0.293986
ENSG00000215012.9	RTL10	7:12225245:rs10950398:G_A	G/A	A	0.999999	1	0	1	1	0	0.244852	0.733219	0.303377	1	1	0	1	1	0	1	1	0	0.261999	0.624269	0.478938	NA	NA	NA	NA	NA	NA	NA	NA	NA	NA	NA	NA	NA	NA	NA	NA	NA	NA	NA	NA	NA	NA	NA	NA
ENSG00000113389.16	NPR3	7:12233870:rs1054169:G_A	G/A	A	0.864836	1	-0.0388621	0.65673	1	-0.204249	0.999998	1	0	7.58772e-06	0.00093191	5.16657	0.254705	1	0.391584	1	1	0	0.0263007	0.205506	0.416618	0.141075	0.782063	-0.326096	NA	NA	NA	0.0158131	0.119273	0.512486	0.767077	1	0.0673621	0.875245	0.960192	0.0357565	0.879976	0.966097	0.0343817	0.654442	0.931208	0.101663	0.158953	0.912286	-0.312814
ENSG00000181656.7	GPR88	7:12223752:rs11974335:G_T	G/T	T	0.854401	1	-0.0856438	1	1	0	0.988473	1	-0.010133	1	1	0	1	1	0	0.992867	1	-0.00484586	0.0213419	0.187227	1.23337	NA	NA	NA	NA	NA	NA	NA	NA	NA	NA	NA	NA	NA	NA	NA	NA	NA	NA	NA	NA	NA	NA	NA	NA
ENSG00000162543.6	UBXN10	7:12223752:rs11974335:G_T	G/T	T	0.234688	1	0.487918	1	1	0	0.420789	0.954615	-0.360955	0.812986	1	0.49981	1	1	0	1	1	0	0.0691655	0.332711	0.847569	NA	NA	NA	NA	NA	NA	NA	NA	NA	NA	NA	NA	NA	NA	NA	NA	NA	NA	NA	NA	NA	NA	NA	NA
ENSG00000084444.14	FAM234B	7:12223752:rs11974335:G_T	G/T	T	1	1	0	1	1	0	0.715585	1	-0.0977799	1	1	0	1	1	0	0.50952	1	0.28089	0.0214236	0.187335	0.860258	NA	NA	NA	NA	NA	NA	NA	NA	NA	NA	NA	NA	NA	NA	NA	NA	NA	NA	NA	NA	NA	NA	NA	NA
ENSG00000116983.13	HPCAL4	7:12223752:rs11974335:G_T	G/T	T	0.564837	1	-0.277206	1	1	0	0.882318	1	0.0906306	1	1	0	1	1	0	0.605217	1	0.245683	0.12577	0.448564	0.858907	NA	NA	NA	NA	NA	NA	NA	NA	NA	NA	NA	NA	NA	NA	NA	NA	NA	NA	NA	NA	NA	NA	NA	NA
ENSG00000162992.3	NEUROD1	7:12225245:rs10950398:G_A	G/A	A	0.544086	1	0.234097	0.987057	1	0.0083671	0.659372	1	0.181695	1	1	0	1	1	0	1	1	0	0.281565	0.647606	0.419493	NA	NA	NA	NA	NA	NA	NA	NA	NA	NA	NA	NA	NA	NA	NA	NA	NA	NA	NA	NA	NA	NA	NA	NA
ENSG00000008118.10	CAMK1G	7:12223752:rs11974335:G_T	G/T	T	1	1	0	1	1	0	0.891308	1	0.0513248	1	1	0	1	1	0	0.176641	0.924095	0.598278	0.521703	0.879926	0.284841	NA	NA	NA	NA	NA	NA	NA	NA	NA	NA	NA	NA	NA	NA	NA	NA	NA	NA	NA	NA	NA	NA	NA	NA
ENSG00000102466.15	FGF14	7:12225245:rs10950398:G_A	G/A	A	1	1	0	1	1	0	0.121955	0.507738	0.670507	1	1	0	1	1	0	0.790944	1	-0.142943	0.825222	1	0.105958	NA	NA	NA	NA	NA	NA	NA	NA	NA	NA	NA	NA	NA	NA	NA	NA	NA	NA	NA	NA	NA	NA	NA	NA
ENSG00000178222.13	RNF212	19:23966743:rs2195987:C_T	T/C	C	0.86685	1	-0.0785703	0.92869	1	0.0820256	0.306278	0.814316	0.664951	0.565716	1	-0.696969	1	1	0	0.376917	1	0.425126	0.69318	1	-0.183622	NA	NA	NA	NA	NA	NA	NA	NA	NA	NA	NA	NA	NA	NA	NA	NA	NA	NA	NA	NA	NA	NA	NA	NA
ENSG00000151468.11	CCDC3	7:12225245:rs10950398:G_A	G/A	A	1	1	0	1	1	0	0.00084868	0.0214193	0.850716	1	1	0	1	1	0	1	1	0	0.797019	1	-0.109141	0.188644	0.92013	-0.292821	0.224595	0.861711	0.271406	0.192916	0.541233	-0.290149	0.528564	1	-0.142713	0.142866	0.964681	0.32477	0.645516	1	-0.104404	0.286695	0.82881	0.239127	0.184509	0.917125	-0.295491
ENSG00000149582.16	TMEM25	7:12225245:rs10950398:G_A	G/A	A	0.999999	1	0	1	1	0	0.596197	1	0.116959	1	1	0	1	1	0	0.999999	1	0	0.00175375	0.0509531	1.16286	NA	NA	NA	NA	NA	NA	NA	NA	NA	NA	NA	NA	NA	NA	NA	NA	NA	NA	NA	NA	NA	NA	NA	NA
ENSG00000196565.15	HBG2	6:135106006:rs9376092:C_A	C/A	A	0.208118	1	0.471811	0.88385	1	0.110602	0.392188	0.926304	0.365469	0.51811	1	-0.937628	0.147504	1	-0.501989	0.999997	1	0	0.94764	1	0.0221419	NA	NA	NA	NA	NA	NA	NA	NA	NA	NA	NA	NA	NA	NA	NA	NA	NA	NA	NA	NA	NA	NA	NA	NA
ENSG00000172137.19	CALB2	7:12229042:rs5011432:A_C	A/C	C	0.0894206	1	0.29106	1	1	0	0.999998	1	0	0.856275	1	-0.191168	0.719875	1	0.109154	1	1	0	0.0219787	0.189913	0.386998	NA	NA	NA	NA	NA	NA	NA	NA	NA	NA	NA	NA	NA	NA	NA	NA	NA	NA	NA	NA	NA	NA	NA	NA
ENSG00000169851.15	PCDH7	7:12225245:rs10950398:G_A	G/A	A	1	1	0	1	1	0	0.344612	0.865399	0.403689	1	1	0	1	1	0	0.211648	0.977559	0.664031	0.42604	0.808967	-0.376463	NA	NA	NA	NA	NA	NA	NA	NA	NA	NA	NA	NA	NA	NA	NA	NA	NA	NA	NA	NA	NA	NA	NA	NA
ENSG00000196565.15	HBG2	6:135106021:rs9389269:T_C	T/C	C	0.103831	1	0.607121	0.591047	1	-0.32665	0.627505	1	0.23824	0.0292736	0.353113	-3.38585	0.390136	1	-0.358864	0.310914	1	0.344169	0.64092	0.967086	0.176863	0.615386	1	-0.125991	0.378426	1	-0.219436	0.794864	0.898703	-0.0653436	0.730395	1	0.0865919	0.602785	0.904429	0.13053	0.11134	0.646923	-0.388192	0.707809	0.951454	0.0941755	0.585754	1	-0.136581
ENSG00000143318.13	CASQ1	7:12225245:rs10950398:G_A	G/A	A	0.633439	1	0.143376	1	1	0	0.0580561	0.331238	-0.904353	1	1	0	1	1	0	0.0493491	0.531154	1.00845	0.00824445	0.106826	1.32607	NA	NA	NA	NA	NA	NA	NA	NA	NA	NA	NA	NA	NA	NA	NA	NA	NA	NA	NA	NA	NA	NA	NA	NA
ENSG00000020129.16	NCDN	7:12225245:rs10950398:G_A	G/A	A	1	1	0	1	1	0	0.387563	0.91932	0.29943	1	1	0	1	1	0	0.833399	1	-0.0906981	0.030499	0.221641	0.826008	NA	NA	NA	NA	NA	NA	NA	NA	NA	NA	NA	NA	NA	NA	NA	NA	NA	NA	NA	NA	NA	NA	NA	NA
ENSG00000082458.12	DLG3	7:12223752:rs11974335:G_T	G/T	T	1	1	0	1	1	0	0.999999	1	0	1	1	0	1	1	0	0.962557	1	0.0149779	0.0188714	0.175225	0.704126	NA	NA	NA	NA	NA	NA	NA	NA	NA	NA	NA	NA	NA	NA	NA	NA	NA	NA	NA	NA	NA	NA	NA	NA
ENSG00000227051.6	C14orf132	7:12223752:rs11974335:G_T	G/T	T	0.562656	1	0.273033	1	1	0	0.54481	1	-0.317796	1	1	0	1	1	0	1	1	0	0.0106409	0.125553	1.39098	NA	NA	NA	NA	NA	NA	NA	NA	NA	NA	NA	NA	NA	NA	NA	NA	NA	NA	NA	NA	NA	NA	NA	NA
ENSG00000109756.9	RAPGEF2	7:12223752:rs11974335:G_T	G/T	T	1	1	0	1	1	0	0.0641711	0.345627	0.553467	1	1	0	1	1	0	1	1	0	0.736191	1	0.178512	NA	NA	NA	NA	NA	NA	NA	NA	NA	NA	NA	NA	NA	NA	NA	NA	NA	NA	NA	NA	NA	NA	NA	NA
ENSG00000157214.14	STEAP2	7:12225245:rs10950398:G_A	G/A	A	1	1	0	1	1	0	0.253514	0.74105	0.196038	1	1	0	1	1	0	1	1	0	0.47272	0.845925	0.206759	NA	NA	NA	NA	NA	NA	NA	NA	NA	NA	NA	NA	NA	NA	NA	NA	NA	NA	NA	NA	NA	NA	NA	NA
ENSG00000198929.13	NOS1AP	7:12223752:rs11974335:G_T	G/T	T	1	1	0	1	1	0	0.952257	1	0.0278781	1	1	0	1	1	0	0.692749	1	0.216801	0.282175	0.647741	0.592807	NA	NA	NA	NA	NA	NA	NA	NA	NA	NA	NA	NA	NA	NA	NA	NA	NA	NA	NA	NA	NA	NA	NA	NA
ENSG00000143740.14	SNAP47	7:12223752:rs11974335:G_T	G/T	T	0.999999	1	0	1	1	0	0.657428	1	0.163872	1	1	0	1	1	0	0.87383	1	-0.051851	0.107365	0.417502	0.899504	NA	NA	NA	NA	NA	NA	NA	NA	NA	NA	NA	NA	NA	NA	NA	NA	NA	NA	NA	NA	NA	NA	NA	NA
ENSG00000113389.16	NPR3	7:12227595:rs4721057:A_G	A/G	G	0.877321	1	-0.0352088	0.616284	1	-0.20611	0.999998	1	0	7.22488e-05	0.00528154	4.52612	0.285308	1	0.350823	1	1	0	0.0147329	0.15022	0.448511	0.141075	0.782063	-0.326096	NA	NA	NA	0.0158131	0.119273	0.512486	0.767077	1	0.0673621	0.875245	0.960192	0.0357565	0.879976	0.966097	0.0343817	0.654442	0.931208	0.101663	0.158953	0.912286	-0.312814
ENSG00000156471.13	PTDSS1	7:12223752:rs11974335:G_T	G/T	T	1	1	0	1	1	0	0.132988	0.534215	0.616003	1	1	0	0.347485	1	-0.727123	1	1	0	0.633341	0.966726	-0.250008	NA	NA	NA	NA	NA	NA	NA	NA	NA	NA	NA	NA	NA	NA	NA	NA	NA	NA	NA	NA	NA	NA	NA	NA
ENSG00000177511.6	ST8SIA3	7:12225245:rs10950398:G_A	G/A	A	1	1	0	1	1	0	0.663134	1	0.137604	1	1	0	1	1	0	0.250042	0.986656	0.452299	0.372424	0.754907	0.312043	NA	NA	NA	NA	NA	NA	NA	NA	NA	NA	NA	NA	NA	NA	NA	NA	NA	NA	NA	NA	NA	NA	NA	NA
ENSG00000007237.18	GAS7	7:12225245:rs10950398:G_A	G/A	A	1	1	0	1	1	0	0.815382	1	0.0573143	1	1	0	1	1	0	0.00263355	0.153984	1.15033	0.218442	0.576959	0.437152	NA	NA	NA	NA	NA	NA	NA	NA	NA	NA	NA	NA	NA	NA	NA	NA	NA	NA	NA	NA	NA	NA	NA	NA
ENSG00000164742.16	ADCY1	7:12223752:rs11974335:G_T	G/T	T	0.999999	1	0	1	1	0	0.729135	1	0.151806	0.840176	1	0.306369	1	1	0	0.464616	1	-0.379073	0.0704502	0.334982	0.940178	NA	NA	NA	NA	NA	NA	NA	NA	NA	NA	NA	NA	NA	NA	NA	NA	NA	NA	NA	NA	NA	NA	NA	NA
ENSG00000196565.15	HBG2	6:135111414:rs9494145:T_C	T/C	C	0.156908	1	0.638513	0.51902	1	-0.582767	0.29031	0.794749	0.629563	0.0853908	0.707749	-2.97422	0.725516	1	-0.168705	1	1	0	0.824068	1	-0.0926662	NA	NA	NA	NA	NA	NA	NA	NA	NA	NA	NA	NA	NA	NA	NA	NA	NA	NA	NA	NA	NA	NA	NA	NA
ENSG00000122126.17	OCRL	7:12225245:rs10950398:G_A	G/A	A	1	1	0	1	1	0	0.00053566	0.0159184	1.10535	1	1	0	1	1	0	0.999999	1	0	0.0993414	0.403105	-0.79404	0.463193	0.974593	0.165904	0.77641	1	0.0646153	0.913361	0.964874	-0.0247564	0.680926	1	0.093437	0.2839	0.997143	0.240475	1	0.994234	0	0.172379	0.810385	-0.303494	0.184575	0.911481	0.295491
ENSG00000175874.10	CREG2	7:12223752:rs11974335:G_T	G/T	T	1	1	0	1	1	0	0.343807	0.865399	-0.334369	1	1	0	1	1	0	0.0132495	0.325815	1.03227	0.43582	0.81552	0.325728	NA	NA	NA	NA	NA	NA	NA	NA	NA	NA	NA	NA	NA	NA	NA	NA	NA	NA	NA	NA	NA	NA	NA	NA
ENSG00000169427.8	KCNK9	7:12223752:rs11974335:G_T	G/T	T	1	1	0	1	1	0	0.197808	0.665601	0.642814	1	1	0	1	1	0	0.603427	1	-0.30544	0.410081	0.797214	0.486508	NA	NA	NA	NA	NA	NA	NA	NA	NA	NA	NA	NA	NA	NA	NA	NA	NA	NA	NA	NA	NA	NA	NA	NA
ENSG00000197555.9	SIPA1L1	7:12225245:rs10950398:G_A	G/A	A	1	1	0	1	1	0	0.530563	1	0.125513	1	1	0	1	1	0	1	1	0	0.0137556	0.144976	0.823941	NA	NA	NA	NA	NA	NA	NA	NA	NA	NA	NA	NA	NA	NA	NA	NA	NA	NA	NA	NA	NA	NA	NA	NA
ENSG00000150995.19	ITPR1	7:12223752:rs11974335:G_T	G/T	T	0.999999	1	0	1	1	0	0.315324	0.826467	0.24849	1	1	0	1	1	0	0.999999	1	0	0.340581	0.708974	0.418265	NA	NA	NA	NA	NA	NA	NA	NA	NA	NA	NA	NA	NA	NA	NA	NA	NA	NA	NA	NA	NA	NA	NA	NA
ENSG00000135472.9	FAIM2	7:12225245:rs10950398:G_A	G/A	A	1	1	0	1	1	0	0.691771	1	0.101558	1	1	0	1	1	0	0.896577	1	0.0414364	0.00657931	0.0955769	0.772004	NA	NA	NA	NA	NA	NA	NA	NA	NA	NA	NA	NA	NA	NA	NA	NA	NA	NA	NA	NA	NA	NA	NA	NA
ENSG00000276293.4	PIP4K2B	7:12225245:rs10950398:G_A	G/A	A	1	1	0	1	1	0	0.0339987	0.251419	0.497285	1	1	0	1	1	0	1	1	0	0.140287	0.470875	0.577071	NA	NA	NA	NA	NA	NA	NA	NA	NA	NA	NA	NA	NA	NA	NA	NA	NA	NA	NA	NA	NA	NA	NA	NA
ENSG00000206535.8	LNP1	7:12223752:rs11974335:G_T	G/T	T	1	1	0	1	1	0	0.999999	1	0	0.817005	1	0.402564	1	1	0	0.0324321	0.438158	0.802042	0.610898	0.951251	0.174486	NA	NA	NA	NA	NA	NA	NA	NA	NA	NA	NA	NA	NA	NA	NA	NA	NA	NA	NA	NA	NA	NA	NA	NA
ENSG00000166579.15	NDEL1	7:12223752:rs11974335:G_T	G/T	T	1	1	0	1	1	0	0.844444	1	-0.0816135	1	1	0	1	1	0	0.565056	1	0.282016	0.0678061	0.328927	0.859572	NA	NA	NA	NA	NA	NA	NA	NA	NA	NA	NA	NA	NA	NA	NA	NA	NA	NA	NA	NA	NA	NA	NA	NA
ENSG00000177570.14	SAMD12	7:12225245:rs10950398:G_A	G/A	A	1	1	0	1	1	0	0.617298	1	0.169338	1	1	0	1	1	0	0.147188	0.871835	0.611555	0.375266	0.758958	0.33276	NA	NA	NA	NA	NA	NA	NA	NA	NA	NA	NA	NA	NA	NA	NA	NA	NA	NA	NA	NA	NA	NA	NA	NA
ENSG00000204131.9	NHSL2	7:12225245:rs10950398:G_A	G/A	A	0.727049	1	0.156849	0.447565	1	-0.405233	0.477457	0.993369	0.341199	1	1	0	0.96634	1	0.0248659	1	1	0	0.329327	0.700112	0.444741	NA	NA	NA	NA	NA	NA	NA	NA	NA	NA	NA	NA	NA	NA	NA	NA	NA	NA	NA	NA	NA	NA	NA	NA
ENSG00000102181.21	CD99L2	7:12223752:rs11974335:G_T	G/T	T	1	1	0	1	1	0	1	1	0	1	1	0	1	1	0	0.154496	0.879554	0.543808	0.17442	0.521907	0.514288	NA	NA	NA	NA	NA	NA	NA	NA	NA	NA	NA	NA	NA	NA	NA	NA	NA	NA	NA	NA	NA	NA	NA	NA
ENSG00000157064.11	NMNAT2	7:12223752:rs11974335:G_T	G/T	T	0.999999	1	0	1	1	0	0.999999	1	0	1	1	0	1	1	0	0.679026	1	0.139611	0.00338056	0.0652939	1.02258	NA	NA	NA	NA	NA	NA	NA	NA	NA	NA	NA	NA	NA	NA	NA	NA	NA	NA	NA	NA	NA	NA	NA	NA
ENSG00000102924.12	CBLN1	7:12233870:rs1054169:G_A	G/A	A	0.630709	1	-0.0794247	1	1	0	0.00116192	0.0255778	0.73305	0.681835	1	0.508863	1	1	0	1	1	0	0.121486	0.440612	-0.459904	NA	NA	NA	NA	NA	NA	0.0336534	0.154471	0.457864	0.0049541	0.10875	0.583389	NA	NA	NA	0.703055	0.924068	-0.0865789	NA	NA	NA	NA	NA	NA
ENSG00000075035.10	WSCD2	7:12223752:rs11974335:G_T	G/T	T	0.999999	1	0	1	1	0	0.426395	0.956425	0.181996	1	1	0	1	1	0	1	1	0	0.0345699	0.235847	0.888557	NA	NA	NA	NA	NA	NA	NA	NA	NA	NA	NA	NA	NA	NA	NA	NA	NA	NA	NA	NA	NA	NA	NA	NA
ENSG00000102924.12	CBLN1	7:12228211:rs13229988:A_G	A/G	G	0.905056	1	-0.0200606	1	1	0	0.000836931	0.0214193	0.729005	0.744288	1	0.412335	1	1	0	1	1	0	0.118281	0.434233	-0.466801	NA	NA	NA	NA	NA	NA	0.0336534	0.154471	0.457864	0.0049541	0.10875	0.583389	NA	NA	NA	0.703055	0.924068	-0.0865789	NA	NA	NA	NA	NA	NA
ENSG00000101076.16	HNF4A	7:12223752:rs11974335:G_T	G/T	T	0.999999	1	0	1	1	0	0.198888	0.666037	0.473174	1	1	0	1	1	0	0.886177	1	0.0513185	0.842052	1	0.107187	NA	NA	NA	NA	NA	NA	NA	NA	NA	NA	NA	NA	NA	NA	NA	NA	NA	NA	NA	NA	NA	NA	NA	NA
ENSG00000095739.11	BAMBI	7:12223752:rs11974335:G_T	G/T	T	0.0180881	0.493676	-1.01779	0.530979	1	-0.401172	0.999999	1	0	0.253841	1	-2.58031	0.0459205	1	1.81133	1	1	0	1	1	0	NA	NA	NA	NA	NA	NA	NA	NA	NA	NA	NA	NA	NA	NA	NA	NA	NA	NA	NA	NA	NA	NA	NA	NA
ENSG00000196876.17	SCN8A	7:12223752:rs11974335:G_T	G/T	T	1	1	0	1	1	0	0.851736	1	0.0800999	1	1	0	1	1	0	0.693984	1	0.198699	0.198702	0.54902	0.609041	NA	NA	NA	NA	NA	NA	NA	NA	NA	NA	NA	NA	NA	NA	NA	NA	NA	NA	NA	NA	NA	NA	NA	NA
ENSG00000177570.14	SAMD12	7:12223752:rs11974335:G_T	G/T	T	1	1	0	1	1	0	0.299157	0.8043	-0.396019	1	1	0	1	1	0	0.0194118	0.365078	1.05177	0.0469944	0.275207	0.897327	NA	NA	NA	NA	NA	NA	NA	NA	NA	NA	NA	NA	NA	NA	NA	NA	NA	NA	NA	NA	NA	NA	NA	NA
ENSG00000172137.19	CALB2	7:12210752:rs3807866:G_A	G/A	A	0.0723137	1	0.309411	1	1	0	0.999999	1	0	0.865248	1	-0.183823	0.655405	1	0.134503	1	1	0	0.0413615	0.258319	0.341968	NA	NA	NA	NA	NA	NA	NA	NA	NA	NA	NA	NA	NA	NA	NA	NA	NA	NA	NA	NA	NA	NA	NA	NA
ENSG00000150995.19	ITPR1	7:12225245:rs10950398:G_A	G/A	A	0.999999	1	0	1	1	0	0.0426436	0.285251	0.449389	1	1	0	1	1	0	1	1	0	0.635326	0.966726	0.172281	NA	NA	NA	NA	NA	NA	NA	NA	NA	NA	NA	NA	NA	NA	NA	NA	NA	NA	NA	NA	NA	NA	NA	NA
ENSG00000111291.8	GPRC5D	19:37493748:rs12461941:C_A	C/A	A	0.741522	1	0.180325	0.498974	1	-0.766896	1	1	0	0.479223	1	-0.818579	0.190086	1	1.36308	0.273298	1	0.494708	0.0108659	0.127098	0.97703	NA	NA	NA	NA	NA	NA	NA	NA	NA	NA	NA	NA	NA	NA	NA	NA	NA	NA	NA	NA	NA	NA	NA	NA
ENSG00000158109.15	TPRG1L	7:12225245:rs10950398:G_A	G/A	A	1	1	0	1	1	0	0.91187	1	-0.0351848	1	1	0	1	1	0	0.145121	0.871835	0.576648	0.535792	0.894753	0.217977	NA	NA	NA	NA	NA	NA	NA	NA	NA	NA	NA	NA	NA	NA	NA	NA	NA	NA	NA	NA	NA	NA	NA	NA
ENSG00000169933.15	FRMPD4	7:12225245:rs10950398:G_A	G/A	A	1	1	0	1	1	0	0.113989	0.489137	0.691694	1	1	0	1	1	0	0.845391	1	0.106145	0.466605	0.842143	-0.352647	NA	NA	NA	NA	NA	NA	NA	NA	NA	NA	NA	NA	NA	NA	NA	NA	NA	NA	NA	NA	NA	NA	NA	NA
ENSG00000213672.8	NCKIPSD	7:12223752:rs11974335:G_T	G/T	T	1	1	0	1	1	0	0.853141	1	-0.0629467	1	1	0	1	1	0	0.138415	0.846146	0.594038	0.146767	0.482949	0.584268	NA	NA	NA	NA	NA	NA	NA	NA	NA	NA	NA	NA	NA	NA	NA	NA	NA	NA	NA	NA	NA	NA	NA	NA
ENSG00000172137.19	CALB2	7:12215885:rs6460902:G_A	G/A	A	0.0832901	1	0.288808	1	1	0	0.999998	1	0	0.235042	1	-1.23303	0.449467	1	0.220319	1	1	0	0.189546	0.537557	0.213539	NA	NA	NA	NA	NA	NA	NA	NA	NA	NA	NA	NA	NA	NA	NA	NA	NA	NA	NA	NA	NA	NA	NA	NA
ENSG00000033627.16	ATP6V0A1	7:12223752:rs11974335:G_T	G/T	T	1	1	0	1	1	0	0.999999	1	0	1	1	0	1	1	0	0.828723	1	0.0666289	0.00109894	0.0389228	1.02072	0.820735	1	-0.0522187	0.266138	0.859529	-0.25245	0.11206	0.40431	0.35498	0.0391697	0.3372	0.451216	0.788545	0.998966	0.0618302	0.729343	0.902332	-0.0796692	0.881711	0.999501	0.0343605	0.542392	1	0.139896
ENSG00000150672.17	DLG2	7:12223752:rs11974335:G_T	G/T	T	1	1	0	1	1	0	0.432719	0.959752	0.348027	1	1	0	1	1	0	0.471407	1	-0.376451	0.31099	0.680953	0.531959	NA	NA	NA	NA	NA	NA	NA	NA	NA	NA	NA	NA	NA	NA	NA	NA	NA	NA	NA	NA	NA	NA	NA	NA
ENSG00000079102.16	RUNX1T1	7:12223752:rs11974335:G_T	G/T	T	1	1	0	1	1	0	0.339011	0.857326	0.278953	1	1	0	1	1	0	0.273297	1	-0.269668	0.530056	0.889014	0.264227	NA	NA	NA	NA	NA	NA	NA	NA	NA	NA	NA	NA	NA	NA	NA	NA	NA	NA	NA	NA	NA	NA	NA	NA
ENSG00000171246.6	NPTX1	7:12223752:rs11974335:G_T	G/T	T	1	1	0	1	1	0	0.510096	1	0.238052	1	1	0	1	1	0	0.700597	1	-0.163739	0.222767	0.582378	0.521616	NA	NA	NA	NA	NA	NA	NA	NA	NA	NA	NA	NA	NA	NA	NA	NA	NA	NA	NA	NA	NA	NA	NA	NA
ENSG00000113389.16	NPR3	7:12230893:rs3815535:G_A	G/A	A	0.835399	1	-0.0566596	0.965698	1	-0.0215741	1	1	0	0.00017417	0.0100129	4.1938	0.198418	1	0.48902	1	1	0	0.0897485	0.385533	0.306906	0.141075	0.782063	-0.326096	NA	NA	NA	0.0158131	0.119273	0.512486	0.767077	1	0.0673621	0.875245	0.960192	0.0357565	0.879976	0.966097	0.0343817	0.654442	0.931208	0.101663	0.158953	0.912286	-0.312814
ENSG00000124422.12	USP22	7:12223752:rs11974335:G_T	G/T	T	1	1	0	1	1	0	0.140121	0.545427	0.56587	1	1	0	1	1	0	0.20156	0.961865	-0.577131	0.49069	0.859367	0.312725	NA	NA	NA	NA	NA	NA	NA	NA	NA	NA	NA	NA	NA	NA	NA	NA	NA	NA	NA	NA	NA	NA	NA	NA
ENSG00000197694.16	SPTAN1	7:12223752:rs11974335:G_T	G/T	T	1	1	0	1	1	0	0.0682912	0.355535	0.65963	1	1	0	1	1	0	0.0393386	0.478797	-0.821483	0.407825	0.796776	0.392733	NA	NA	NA	NA	NA	NA	NA	NA	NA	NA	NA	NA	NA	NA	NA	NA	NA	NA	NA	NA	NA	NA	NA	NA
ENSG00000170921.15	TANC2	7:12223752:rs11974335:G_T	G/T	T	1	1	0	1	1	0	0.380262	0.912493	0.2755	1	1	0	1	1	0	0.105877	0.755591	-0.486451	0.0639919	0.318428	0.83948	NA	NA	NA	NA	NA	NA	NA	NA	NA	NA	NA	NA	NA	NA	NA	NA	NA	NA	NA	NA	NA	NA	NA	NA
ENSG00000110514.19	MADD	7:12223752:rs11974335:G_T	G/T	T	1	1	0	1	1	0	0.485187	1	0.293643	1	1	0	1	1	0	0.293374	1	-0.520974	0.0200175	0.180291	0.993113	NA	NA	NA	NA	NA	NA	NA	NA	NA	NA	NA	NA	NA	NA	NA	NA	NA	NA	NA	NA	NA	NA	NA	NA
ENSG00000273079.5	GRIN2B	7:12225245:rs10950398:G_A	G/A	A	1	1	0	1	1	0	0.427393	0.956425	0.344543	1	1	0	1	1	0	0.549412	1	0.323389	0.884926	1	0.069562	NA	NA	NA	NA	NA	NA	NA	NA	NA	NA	NA	NA	NA	NA	NA	NA	NA	NA	NA	NA	NA	NA	NA	NA
ENSG00000103264.18	FBXO31	7:12223752:rs11974335:G_T	G/T	T	0.999999	1	0	1	1	0	0.224479	0.702018	0.365848	1	1	0	1	1	0	1	1	0	0.27458	0.63836	0.58356	NA	NA	NA	NA	NA	NA	NA	NA	NA	NA	NA	NA	NA	NA	NA	NA	NA	NA	NA	NA	NA	NA	NA	NA
ENSG00000198668.12	CALM1	7:12223752:rs11974335:G_T	G/T	T	1	1	0	1	1	0	0.491132	1	-0.30219	1	1	0	1	1	0	0.234657	0.986656	0.614791	0.187267	0.537086	0.68521	NA	NA	NA	NA	NA	NA	NA	NA	NA	NA	NA	NA	NA	NA	NA	NA	NA	NA	NA	NA	NA	NA	NA	NA
ENSG00000172137.19	CALB2	7:12212914:rs6460895:C_G	C/G	G	0.0711666	1	0.309352	1	1	0	0.999998	1	0	0.235081	1	-1.28824	0.442167	1	0.228626	1	1	0	0.10713	0.417502	0.2702	NA	NA	NA	NA	NA	NA	NA	NA	NA	NA	NA	NA	NA	NA	NA	NA	NA	NA	NA	NA	NA	NA	NA	NA
ENSG00000253719.4	ATXN7L3B	7:12223752:rs11974335:G_T	G/T	T	1	1	0	1	1	0	0.964238	1	-0.0218352	1	1	0	1	1	0	0.305034	1	0.588763	0.66706	0.988698	0.247957	NA	NA	NA	NA	NA	NA	NA	NA	NA	NA	NA	NA	NA	NA	NA	NA	NA	NA	NA	NA	NA	NA	NA	NA
ENSG00000196565.15	HBG2	6:135090090:rs9376090:T_C	T/C	C	0.0614386	0.971071	0.740472	0.661758	1	-0.305384	0.630046	1	0.252336	0.0195906	0.273369	-3.73769	0.308853	1	-0.383256	0.39572	1	0.298356	0.837564	1	0.0801483	0.922885	1	-0.0250658	0.426613	1	-0.204478	0.680779	0.877716	-0.106429	0.694172	1	-0.101742	0.355695	0.905109	0.236956	0.103017	0.9845	-0.409062	0.489565	0.967337	0.178102	0.780859	1	-0.072035
ENSG00000165152.9	TMEM246	7:12225245:rs10950398:G_A	G/A	A	1	1	0	1	1	0	0.178493	0.624726	0.549499	1	1	0	1	1	0	0.606764	1	0.261514	0.786553	1	0.12242	NA	NA	NA	NA	NA	NA	NA	NA	NA	NA	NA	NA	NA	NA	NA	NA	NA	NA	NA	NA	NA	NA	NA	NA
ENSG00000151623.15	NR3C2	7:12223752:rs11974335:G_T	G/T	T	0.691401	1	0.155777	0.715845	1	0.210888	0.701113	1	-0.16235	0.708269	1	0.478626	1	1	0	1	1	0	0.0424893	0.262674	0.87175	NA	NA	NA	NA	NA	NA	NA	NA	NA	NA	NA	NA	NA	NA	NA	NA	NA	NA	NA	NA	NA	NA	NA	NA
ENSG00000156959.9	LHFPL4	7:12223752:rs11974335:G_T	G/T	T	1	1	0	1	1	0	0.626025	1	0.220835	1	1	0	1	1	0	0.224977	0.986656	-0.648125	0.0156711	0.15741	1.26191	NA	NA	NA	NA	NA	NA	NA	NA	NA	NA	NA	NA	NA	NA	NA	NA	NA	NA	NA	NA	NA	NA	NA	NA
ENSG00000107282.8	APBA1	7:12223752:rs11974335:G_T	G/T	T	1	1	0	1	1	0	0.861951	1	-0.0430094	1	1	0	1	1	0	1	1	0	0.00258925	0.058362	1.33313	NA	NA	NA	NA	NA	NA	NA	NA	NA	NA	NA	NA	NA	NA	NA	NA	NA	NA	NA	NA	NA	NA	NA	NA
ENSG00000185352.8	HS6ST3	7:12223752:rs11974335:G_T	G/T	T	1	1	0	1	1	0	0.252733	0.74105	-0.306745	1	1	0	1	1	0	0.999999	1	0	0.00181957	0.0517524	1.48627	NA	NA	NA	NA	NA	NA	NA	NA	NA	NA	NA	NA	NA	NA	NA	NA	NA	NA	NA	NA	NA	NA	NA	NA
ENSG00000189241.7	TSPYL1	7:12223752:rs11974335:G_T	G/T	T	1	1	0	1	1	0	0.366929	0.892387	0.410561	1	1	0	1	1	0	0.504322	1	-0.357995	0.526272	0.884871	0.341247	NA	NA	NA	NA	NA	NA	NA	NA	NA	NA	NA	NA	NA	NA	NA	NA	NA	NA	NA	NA	NA	NA	NA	NA
ENSG00000196565.15	HBG2	6:135097880:rs9399137:T_C	T/C	C	0.113735	1	0.608998	0.605837	1	-0.29738	0.471162	0.992785	0.369513	0.0216754	0.285693	-3.65631	0.319305	1	-0.378912	0.46083	1	0.259226	0.85728	1	0.0702277	0.922885	1	-0.0250658	0.426613	1	-0.204478	0.680779	0.877716	-0.106429	0.694172	1	-0.101742	0.355695	0.905109	0.236956	0.103017	0.9845	-0.409062	0.489565	0.967337	0.178102	0.780859	1	-0.072035
ENSG00000138311.17	ZNF365	7:12223752:rs11974335:G_T	G/T	T	1	1	0	1	1	0	0.731276	1	0.117023	1	1	0	1	1	0	0.237181	0.986656	0.474777	0.746484	1	0.130371	NA	NA	NA	NA	NA	NA	NA	NA	NA	NA	NA	NA	NA	NA	NA	NA	NA	NA	NA	NA	NA	NA	NA	NA
ENSG00000157470.12	FAM81A	7:12225245:rs10950398:G_A	G/A	A	1	1	0	1	1	0	0.311367	0.820636	-0.433895	1	1	0	1	1	0	0.0564635	0.565054	1.01793	0.0578067	0.300951	0.900871	NA	NA	NA	NA	NA	NA	NA	NA	NA	NA	NA	NA	NA	NA	NA	NA	NA	NA	NA	NA	NA	NA	NA	NA
ENSG00000140743.8	CDR2	7:12223752:rs11974335:G_T	G/T	T	1	1	0	1	1	0	0.920893	1	0.033218	0.528566	1	-0.641903	1	1	0	0.468542	1	0.288496	0.170574	0.517108	0.664761	NA	NA	NA	NA	NA	NA	NA	NA	NA	NA	NA	NA	NA	NA	NA	NA	NA	NA	NA	NA	NA	NA	NA	NA
ENSG00000051382.8	PIK3CB	7:12223752:rs11974335:G_T	G/T	T	1	1	0	1	1	0	0.463897	0.992785	0.354581	1	1	0	1	1	0	0.651417	1	0.257704	0.873611	1	-0.0911279	NA	NA	NA	NA	NA	NA	NA	NA	NA	NA	NA	NA	NA	NA	NA	NA	NA	NA	NA	NA	NA	NA	NA	NA
ENSG00000162817.7	C1orf115	7:12225245:rs10950398:G_A	G/A	A	1	1	0	1	1	0	0.30578	0.814316	-0.386879	1	1	0	1	1	0	0.446947	1	0.357491	0.000904212	0.0349026	1.39122	0.086639	1	0.376203	0.875245	0.979237	0.0357565	0.157127	0.47259	0.314144	0.139461	0.622323	0.327422	0.22697	1	0.270065	0.026135	0.42375	0.477025	0.22697	0.917667	0.270065	0.0808805	0.930303	0.38275
ENSG00000155744.9	FAM126B	7:12225245:rs10950398:G_A	G/A	A	1	1	0	1	1	0	0.556091	1	0.216964	0.485303	1	1.07402	0.747694	1	-0.150371	0.164048	0.897281	0.632171	0.938732	1	0.036032	NA	NA	NA	NA	NA	NA	NA	NA	NA	NA	NA	NA	NA	NA	NA	NA	NA	NA	NA	NA	NA	NA	NA	NA
ENSG00000125144.13	MT1G	10:17937778:rs10430577:C_T	C/T	T	0.565575	1	0.242395	0.367847	1	0.738496	0.999998	1	0	1	1	0	0.636785	1	-0.381313	0.974733	1	-0.0113399	0.117284	0.434112	0.511624	NA	NA	NA	NA	NA	NA	NA	NA	NA	NA	NA	NA	NA	NA	NA	NA	NA	NA	NA	NA	NA	NA	NA	NA
ENSG00000168032.10	ENTPD3	7:12225245:rs10950398:G_A	G/A	A	1	1	0	1	1	0	1	1	0	0.0173618	0.252213	-3.97178	1	1	0	4.27477e-05	0.0385015	1.16433	0.0274295	0.20874	0.529289	0.667632	1	0.0975504	NA	NA	NA	0.56922	0.82519	-0.129045	0.602785	1	0.118099	0.734911	0.960524	0.076973	0.303762	0.952574	0.231029	0.086639	0.81	0.376203	0.875245	1	0.0357565
ENSG00000175766.13	EIF4E1B	7:12225245:rs10950398:G_A	G/A	A	1	1	0	1	1	0	0.497535	1	0.249808	1	1	0	1	1	0	0.90076	1	0.05714	0.437174	0.81552	0.31683	NA	NA	NA	NA	NA	NA	NA	NA	NA	NA	NA	NA	NA	NA	NA	NA	NA	NA	NA	NA	NA	NA	NA	NA
ENSG00000156011.17	PSD3	7:12225245:rs10950398:G_A	G/A	A	1	1	0	1	1	0	0.303016	0.810741	0.381089	1	1	0	0.489166	1	0.528618	1	1	0	0.382946	0.768737	0.463083	NA	NA	NA	NA	NA	NA	NA	NA	NA	NA	NA	NA	NA	NA	NA	NA	NA	NA	NA	NA	NA	NA	NA	NA
ENSG00000095203.14	EPB41L4B	7:12223752:rs11974335:G_T	G/T	T	1	1	0	1	1	0	0.816281	1	0.058167	1	1	0	1	1	0	0.723518	1	-0.0747233	0.0490735	0.280925	0.711386	NA	NA	NA	NA	NA	NA	NA	NA	NA	NA	NA	NA	NA	NA	NA	NA	NA	NA	NA	NA	NA	NA	NA	NA
ENSG00000196565.15	HBG2	6:135100038:rs34164109:C_T	C/T	T	0.075771	1	0.661003	0.611179	1	-0.272047	0.339186	0.857326	0.461065	0.0366969	0.408046	-3.05257	0.293196	1	-0.407356	1	1	0	0.844686	1	-0.0676742	NA	NA	NA	NA	NA	NA	NA	NA	NA	NA	NA	NA	NA	NA	NA	NA	NA	NA	NA	NA	NA	NA	NA	NA
ENSG00000070718.12	AP3M2	7:12223752:rs11974335:G_T	G/T	T	1	1	0	1	1	0	0.479713	0.994129	-0.240415	1	1	0	1	1	0	0.0366603	0.45892	1.13658	0.585237	0.935215	0.267999	NA	NA	NA	NA	NA	NA	NA	NA	NA	NA	NA	NA	NA	NA	NA	NA	NA	NA	NA	NA	NA	NA	NA	NA
ENSG00000113389.16	NPR3	7:12226362:rs6966915:C_T	C/T	T	0.825974	1	-0.0599599	0.916678	1	-0.0525569	0.999998	1	0	0.000316872	0.0158554	4.06516	0.169308	1	0.504591	1	1	0	0.0735577	0.343269	0.323689	0.141075	0.782063	-0.326096	NA	NA	NA	0.0158131	0.119273	0.512486	0.767077	1	0.0673621	0.875245	0.960192	0.0357565	0.879976	0.966097	0.0343817	0.654442	0.931208	0.101663	0.158953	0.912286	-0.312814
ENSG00000088367.23	EPB41L1	7:12223752:rs11974335:G_T	G/T	T	1	1	0	1	1	0	0.722815	1	0.133047	0.92289	1	-0.0886867	1	1	0	0.511213	1	-0.292471	0.0111821	0.128534	1.12811	NA	NA	NA	NA	NA	NA	NA	NA	NA	NA	NA	NA	NA	NA	NA	NA	NA	NA	NA	NA	NA	NA	NA	NA
ENSG00000196565.15	HBG2	6:135081201:rs9399136:T_C	T/C	C	0.187853	1	0.560345	0.694226	1	-0.308116	0.553875	1	0.339243	0.0687813	0.623648	-3.00827	0.489031	1	-0.266652	0.484166	1	0.257049	0.799322	1	0.106863	NA	NA	NA	NA	NA	NA	NA	NA	NA	NA	NA	NA	NA	NA	NA	NA	NA	NA	NA	NA	NA	NA	NA	NA
ENSG00000156011.17	PSD3	7:12223752:rs11974335:G_T	G/T	T	1	1	0	1	1	0	0.749573	1	0.141789	1	1	0	0.958212	1	-0.0370671	1	1	0	0.109765	0.420093	0.979945	NA	NA	NA	NA	NA	NA	NA	NA	NA	NA	NA	NA	NA	NA	NA	NA	NA	NA	NA	NA	NA	NA	NA	NA
ENSG00000172137.19	CALB2	7:12214254:rs2043539:G_A	G/A	A	0.0771513	1	0.302828	1	1	0	1	1	0	0.250784	1	-1.24801	0.416713	1	0.24162	1	1	0	0.108266	0.417947	0.269453	NA	NA	NA	NA	NA	NA	NA	NA	NA	NA	NA	NA	NA	NA	NA	NA	NA	NA	NA	NA	NA	NA	NA	NA
ENSG00000040933.15	INPP4A	7:12223752:rs11974335:G_T	G/T	T	1	1	0	1	1	0	0.66575	1	0.112915	1	1	0	1	1	0	1	1	0	0.282135	0.647741	0.498705	NA	NA	NA	NA	NA	NA	NA	NA	NA	NA	NA	NA	NA	NA	NA	NA	NA	NA	NA	NA	NA	NA	NA	NA
ENSG00000108091.11	CCDC6	7:12223752:rs11974335:G_T	G/T	T	1	1	0	1	1	0	0.0488436	0.299744	0.570886	1	1	0	1	1	0	1	1	0	0.609432	0.951251	-0.248831	NA	NA	NA	NA	NA	NA	NA	NA	NA	NA	NA	NA	NA	NA	NA	NA	NA	NA	NA	NA	NA	NA	NA	NA
ENSG00000117016.10	RIMS3	7:12225245:rs10950398:G_A	G/A	A	0.999999	1	0	1	1	0	0.294595	0.802724	0.204673	1	1	0	1	1	0	0.999999	1	0	0.0757197	0.35027	0.579158	NA	NA	NA	NA	NA	NA	NA	NA	NA	NA	NA	NA	NA	NA	NA	NA	NA	NA	NA	NA	NA	NA	NA	NA
ENSG00000146267.12	FAXC	7:12223752:rs11974335:G_T	G/T	T	0.999999	1	0	1	1	0	0.773533	1	0.14269	1	1	0	1	1	0	0.809254	1	0.141046	0.583333	0.933747	0.321926	NA	NA	NA	NA	NA	NA	NA	NA	NA	NA	NA	NA	NA	NA	NA	NA	NA	NA	NA	NA	NA	NA	NA	NA
ENSG00000172137.19	CALB2	7:12210776:rs3807865:G_A	G/A	A	0.0380805	0.791488	0.352128	1	1	0	0.999998	1	0	0.25527	1	-1.19622	0.632771	1	0.142169	1	1	0	0.0923752	0.389771	0.279975	NA	NA	NA	NA	NA	NA	NA	NA	NA	NA	NA	NA	NA	NA	NA	NA	NA	NA	NA	NA	NA	NA	NA	NA
ENSG00000172568.5	FNDC9	7:12223752:rs11974335:G_T	G/T	T	0.999999	1	0	0.709075	1	0.23585	0.362016	0.888436	0.557751	1	1	0	0.201786	1	-1.31004	0.652167	1	0.264362	0.918938	1	-0.066806	NA	NA	NA	NA	NA	NA	NA	NA	NA	NA	NA	NA	NA	NA	NA	NA	NA	NA	NA	NA	NA	NA	NA	NA
ENSG00000162981.14	LRATD1	7:12223752:rs11974335:G_T	G/T	T	1	1	0	1	1	0	0.775511	1	-0.076282	1	1	0	1	1	0	1	1	0	0.00115401	0.0399759	1.54582	NA	NA	NA	NA	NA	NA	NA	NA	NA	NA	NA	NA	NA	NA	NA	NA	NA	NA	NA	NA	NA	NA	NA	NA
ENSG00000132671.5	SSTR4	7:12223752:rs11974335:G_T	G/T	T	0.0664085	0.980523	-0.472227	0.14008	1	0.793117	1	1	0	0.898034	1	0.375846	1	1	0	0.867096	1	0.0813759	0.00123807	0.0407958	1.30187	NA	NA	NA	NA	NA	NA	NA	NA	NA	NA	NA	NA	NA	NA	NA	NA	NA	NA	NA	NA	NA	NA	NA	NA
ENSG00000182732.18	RGS6	7:12223752:rs11974335:G_T	G/T	T	1	1	0	1	1	0	0.858551	1	-0.0520052	1	1	0	1	1	0	1	1	0	0.0158343	0.158461	1.25042	NA	NA	NA	NA	NA	NA	NA	NA	NA	NA	NA	NA	NA	NA	NA	NA	NA	NA	NA	NA	NA	NA	NA	NA
ENSG00000113389.16	NPR3	7:12229791:rs3173615:C_G	C/G	G	0.728279	1	-0.0944483	0.995175	1	-0.00303139	0.999999	1	0	0.000160644	0.00943608	4.21797	0.161345	1	0.523965	1	1	0	0.0840763	0.372618	0.312044	0.141075	0.782063	-0.326096	NA	NA	NA	0.0158131	0.119273	0.512486	0.767077	1	0.0673621	0.875245	0.960192	0.0357565	0.879976	0.966097	0.0343817	0.654442	0.931208	0.101663	0.158953	0.912286	-0.312814
ENSG00000143294.15	PRCC	7:12223752:rs11974335:G_T	G/T	T	1	1	0	1	1	0	0.119517	0.501441	0.595929	0.409586	1	-0.884839	1	1	0	0.616506	1	-0.22739	0.81516	1	0.105856	NA	NA	NA	NA	NA	NA	NA	NA	NA	NA	NA	NA	NA	NA	NA	NA	NA	NA	NA	NA	NA	NA	NA	NA
ENSG00000117155.16	SSX2IP	7:12223752:rs11974335:G_T	G/T	T	0.999999	1	0	1	1	0	0.759628	1	0.0939053	0.666852	1	0.716306	1	1	0	1	1	0	0.387649	0.774661	0.464531	NA	NA	NA	NA	NA	NA	NA	NA	NA	NA	NA	NA	NA	NA	NA	NA	NA	NA	NA	NA	NA	NA	NA	NA
ENSG00000125869.10	LAMP5	7:12225245:rs10950398:G_A	G/A	A	0.762023	1	-0.0782591	1	1	0	0.999999	1	0	1	1	0	1	1	0	0.597485	1	0.154899	6.48499e-05	0.0112431	1.33278	0.951837	1	0.0137542	NA	NA	NA	0.0125815	0.163529	0.527558	0.540802	1	0.138614	0.278365	0.998039	0.243172	0.206087	0.951149	0.282125	0.611033	1	-0.115362	0.875245	1	0.0357565
ENSG00000215475.5	SIAH3	7:12225245:rs10950398:G_A	G/A	A	1	1	0	1	1	0	0.117311	0.499127	0.343976	0.540905	1	-0.992496	1	1	0	0.31924	1	0.304491	0.872055	1	-0.0442242	NA	NA	NA	NA	NA	NA	NA	NA	NA	NA	NA	NA	NA	NA	NA	NA	NA	NA	NA	NA	NA	NA	NA	NA
ENSG00000142686.8	C1orf216	7:12225245:rs10950398:G_A	G/A	A	1	1	0	1	1	0	0.784041	1	0.0757484	1	1	0	1	1	0	0.769077	1	0.126194	0.0429335	0.263053	0.810119	NA	NA	NA	NA	NA	NA	NA	NA	NA	NA	NA	NA	NA	NA	NA	NA	NA	NA	NA	NA	NA	NA	NA	NA
ENSG00000166033.13	HTRA1	7:12223752:rs11974335:G_T	G/T	T	1.72088e-07	5.81227e-05	-1.23376	1	1	0	0.999999	1	0	0.28618	1	1.8567	0.437099	1	0.383108	0.042395	0.493756	0.572044	1	1	0	0.186501	0.929067	0.297989	0.862809	1	0.0398563	0.976386	0.983855	0.006873	0.88629	1	0.0329864	0.203444	1	-0.287309	0.422437	1	-0.183488	0.734007	0.977228	0.0782975	0.210206	0.923793	0.283299
ENSG00000078328.21	RBFOX1	7:12223752:rs11974335:G_T	G/T	T	1	1	0	1	1	0	0.873995	1	0.0818554	1	1	0	1	1	0	0.785219	1	0.165756	0.194161	0.54445	0.793464	NA	NA	NA	NA	NA	NA	NA	NA	NA	NA	NA	NA	NA	NA	NA	NA	NA	NA	NA	NA	NA	NA	NA	NA
ENSG00000164715.6	LMTK2	7:12225245:rs10950398:G_A	G/A	A	1	1	0	1	1	0	0.00290642	0.0456578	0.760939	1	1	0	1	1	0	1	1	0	0.581455	0.931845	-0.234718	0.624134	1	0.111253	0.753217	1	-0.0714816	0.879818	0.958212	-0.0343817	0.528695	1	0.142713	0.663127	0.961065	-0.0989213	0.281123	1	0.241824	0.598471	1	0.119468	0.289509	1	0.237778
ENSG00000204131.9	NHSL2	7:12223752:rs11974335:G_T	G/T	T	0.91596	1	0.0555356	0.711075	1	-0.187831	0.908193	1	0.0654847	1	1	0	0.658534	1	0.331253	1	1	0	0.160825	0.507693	0.81571	NA	NA	NA	NA	NA	NA	NA	NA	NA	NA	NA	NA	NA	NA	NA	NA	NA	NA	NA	NA	NA	NA	NA	NA
ENSG00000047597.7	XK	7:12225245:rs10950398:G_A	G/A	A	1	1	0	1	1	0	0.45313	0.980422	0.237622	1	1	0	1	1	0	0.290016	1	0.367933	0.764149	1	0.130999	NA	NA	NA	NA	NA	NA	NA	NA	NA	NA	NA	NA	NA	NA	NA	NA	NA	NA	NA	NA	NA	NA	NA	NA
ENSG00000154162.15	CDH12	7:12223752:rs11974335:G_T	G/T	T	1	1	0	1	1	0	0.664824	1	0.228241	1	1	0	1	1	0	0.662658	1	0.270802	0.600253	0.946257	0.326726	NA	NA	NA	NA	NA	NA	NA	NA	NA	NA	NA	NA	NA	NA	NA	NA	NA	NA	NA	NA	NA	NA	NA	NA
ENSG00000102924.12	CBLN1	7:12227595:rs4721057:A_G	A/G	G	0.720265	1	-0.0597594	1	1	0	0.00252256	0.0417065	0.671027	0.840733	1	0.247786	1	1	0	0.999999	1	0	0.219111	0.57778	-0.362083	NA	NA	NA	NA	NA	NA	0.0336534	0.154471	0.457864	0.0049541	0.10875	0.583389	NA	NA	NA	0.703055	0.924068	-0.0865789	NA	NA	NA	NA	NA	NA
ENSG00000119865.8	CNRIP1	7:12223752:rs11974335:G_T	G/T	T	1	1	0	1	1	0	0.883331	1	0.0678283	1	1	0	1	1	0	0.306182	1	0.55746	0.90456	1	0.0655897	NA	NA	NA	NA	NA	NA	NA	NA	NA	NA	NA	NA	NA	NA	NA	NA	NA	NA	NA	NA	NA	NA	NA	NA
ENSG00000166828.3	SCNN1G	7:12225245:rs10950398:G_A	G/A	A	0.727021	1	0.153285	0.832217	1	0.181577	0.999654	1	-0.000275052	0.957946	1	-0.113526	0.0918212	1	1.39923	0.671162	1	0.207362	0.996156	1	0.00227362	NA	NA	NA	NA	NA	NA	NA	NA	NA	NA	NA	NA	NA	NA	NA	NA	NA	NA	NA	NA	NA	NA	NA	NA
ENSG00000196565.15	HBG2	6:135097778:rs7776054:A_G	A/G	G	0.0431895	0.870881	0.709501	0.427314	1	-0.33144	0.240047	0.728788	0.44341	0.121008	0.876577	-2.2164	0.286674	1	-0.409929	1	1	0	0.67891	0.997215	-0.138462	NA	NA	NA	NA	NA	NA	NA	NA	NA	NA	NA	NA	NA	NA	NA	NA	NA	NA	NA	NA	NA	NA	NA	NA
ENSG00000173320.12	STOX2	7:12225245:rs10950398:G_A	G/A	A	1	1	0	1	1	0	0.000344367	0.0131053	1.40788	1	1	0	1	1	0	0.4447	1	-0.357944	0.00706844	0.0979432	-1.22172	0.703203	1	0.0865789	0.493344	0.92648	-0.154998	0.132736	0.471356	-0.332723	0.794864	1	-0.0591207	0.832419	0.997564	-0.0481281	0.0463053	0.604828	-0.432142	0.712128	0.952615	-0.0838349	0.650117	1	0.103033
ENSG00000163995.20	ABLIM2	7:12225245:rs10950398:G_A	G/A	A	0.999999	1	0	1	1	0	0.509843	1	0.216619	1	1	0	1	1	0	0.653065	1	-0.183843	0.00556344	0.0873977	1.00309	NA	NA	NA	NA	NA	NA	NA	NA	NA	NA	NA	NA	NA	NA	NA	NA	NA	NA	NA	NA	NA	NA	NA	NA
ENSG00000186288.5	PABPC1L2A	7:12223752:rs11974335:G_T	G/T	T	1	1	0	1	1	0	0.836463	1	0.0895675	1	1	0	1	1	0	0.620055	1	0.253502	0.286987	0.653277	0.546935	NA	NA	NA	NA	NA	NA	NA	NA	NA	NA	NA	NA	NA	NA	NA	NA	NA	NA	NA	NA	NA	NA	NA	NA
ENSG00000240771.8	ARHGEF25	7:12223752:rs11974335:G_T	G/T	T	1	1	0	1	1	0	0.386094	0.917525	0.229697	1	1	0	1	1	0	0.971095	1	-0.00999887	0.0908537	0.387489	0.798343	NA	NA	NA	NA	NA	NA	NA	NA	NA	NA	NA	NA	NA	NA	NA	NA	NA	NA	NA	NA	NA	NA	NA	NA
ENSG00000162543.6	UBXN10	7:12225245:rs10950398:G_A	G/A	A	0.438976	1	0.268481	1	1	0	0.72928	1	0.129595	1	1	0	1	1	0	1	1	0	0.396081	0.78289	0.321495	NA	NA	NA	NA	NA	NA	NA	NA	NA	NA	NA	NA	NA	NA	NA	NA	NA	NA	NA	NA	NA	NA	NA	NA
ENSG00000162728.5	KCNJ9	7:12225245:rs10950398:G_A	G/A	A	1	1	0	1	1	0	0.481909	0.997792	0.272607	1	1	0	1	1	0	0.313236	1	0.486537	0.851135	1	0.0805487	NA	NA	NA	NA	NA	NA	NA	NA	NA	NA	NA	NA	NA	NA	NA	NA	NA	NA	NA	NA	NA	NA	NA	NA
ENSG00000178222.13	RNF212	19:24019118:rs2916061:G_A	G/A	A	0.979605	1	0.0123782	0.649561	1	-0.439241	0.536833	1	0.429522	0.596449	1	1.08595	0.358557	1	0.666334	0.27626	1	0.562958	0.74184	1	-0.163182	NA	NA	NA	NA	NA	NA	NA	NA	NA	NA	NA	NA	NA	NA	NA	NA	NA	NA	NA	NA	NA	NA	NA	NA
ENSG00000113327.16	GABRG2	7:12223752:rs11974335:G_T	G/T	T	1	1	0	1	1	0	0.358476	0.886751	-0.458279	1	1	0	1	1	0	0.0483785	0.531154	1.16176	0.206226	0.557779	0.746722	NA	NA	NA	NA	NA	NA	NA	NA	NA	NA	NA	NA	NA	NA	NA	NA	NA	NA	NA	NA	NA	NA	NA	NA
ENSG00000113389.16	NPR3	7:12219129:rs3823612:G_C	G/C	C	0.777944	1	-0.0767206	0.919435	1	-0.050443	1	1	0	0.000499385	0.0210834	3.88198	0.23311	1	0.458721	1	1	0	0.0472083	0.275501	0.356235	0.141075	0.782063	-0.326096	NA	NA	NA	0.0158131	0.119273	0.512486	0.767077	1	0.0673621	0.875245	0.960192	0.0357565	0.879976	0.966097	0.0343817	0.654442	0.931208	0.101663	0.158953	0.912286	-0.312814
ENSG00000079102.16	RUNX1T1	7:12225245:rs10950398:G_A	G/A	A	1	1	0	1	1	0	0.00118328	0.0255778	0.854544	1	1	0	1	1	0	0.0381968	0.471268	-0.510111	0.0886985	0.382849	-0.598559	0.532628	1	-0.141347	0.590163	0.961985	0.122205	0.210643	0.530429	0.279447	0.312591	0.978148	0.226977	0.212911	1	0.278108	0.827897	0.983278	0.0495024	0.762347	1	-0.0687353	0.086639	0.884595	0.376203
ENSG00000186487.19	MYT1L	7:12223752:rs11974335:G_T	G/T	T	1	1	0	1	1	0	0.713989	1	0.179218	1	1	0	1	1	0	0.788378	1	-0.154662	0.422215	0.804993	0.464533	NA	NA	NA	NA	NA	NA	NA	NA	NA	NA	NA	NA	NA	NA	NA	NA	NA	NA	NA	NA	NA	NA	NA	NA
ENSG00000113389.16	NPR3	7:12229132:rs5011436:A_C	A/C	C	0.698042	1	-0.106268	0.992242	1	-0.00486842	1	1	0	0.000731152	0.0266969	3.75257	0.239314	1	0.448127	1	1	0	0.052372	0.288794	0.34814	0.141075	0.782063	-0.326096	NA	NA	NA	0.0158131	0.119273	0.512486	0.767077	1	0.0673621	0.875245	0.960192	0.0357565	0.879976	0.966097	0.0343817	0.654442	0.931208	0.101663	0.158953	0.912286	-0.312814
ENSG00000187773.8	DIPK1C	7:12223752:rs11974335:G_T	G/T	T	0.0184755	0.499207	-0.755539	1	1	0	0.999999	1	0	0.32032	1	2.15961	0.730334	1	0.289748	0.952061	1	0.0213304	1	1	0	NA	NA	NA	NA	NA	NA	NA	NA	NA	NA	NA	NA	NA	NA	NA	NA	NA	NA	NA	NA	NA	NA	NA	NA
ENSG00000197381.16	ADARB1	7:12223752:rs11974335:G_T	G/T	T	1	1	0	1	1	0	0.772758	1	0.0948771	1	1	0	1	1	0	0.722883	1	-0.0982954	0.102935	0.409247	0.773385	NA	NA	NA	NA	NA	NA	NA	NA	NA	NA	NA	NA	NA	NA	NA	NA	NA	NA	NA	NA	NA	NA	NA	NA
ENSG00000125144.13	MT1G	10:17937785:rs10430578:G_A	G/A	A	0.338027	1	0.385503	0.549724	1	0.455226	0.760774	1	-0.075583	1	1	0	0.519782	1	-0.499804	0.518082	1	0.231336	0.0850062	0.373946	0.593271	NA	NA	NA	NA	NA	NA	NA	NA	NA	NA	NA	NA	NA	NA	NA	NA	NA	NA	NA	NA	NA	NA	NA	NA
ENSG00000126822.17	PLEKHG3	7:12223752:rs11974335:G_T	G/T	T	0.561506	1	-0.10063	0.665056	1	-0.197159	1	1	0	0.107022	0.796622	2.45132	0.104227	1	1.0038	0.00591862	0.235961	-0.675993	1	1	0	NA	NA	NA	NA	NA	NA	NA	NA	NA	NA	NA	NA	NA	NA	NA	NA	NA	NA	NA	NA	NA	NA	NA	NA
ENSG00000173456.5	RNF26	7:12223752:rs11974335:G_T	G/T	T	1	1	0	1	1	0	0.29134	0.795956	0.426922	0.516627	1	-0.640872	1	1	0	0.939544	1	0.0364075	0.736382	1	0.161177	NA	NA	NA	NA	NA	NA	NA	NA	NA	NA	NA	NA	NA	NA	NA	NA	NA	NA	NA	NA	NA	NA	NA	NA
ENSG00000135929.9	CYP27A1	7:12223752:rs11974335:G_T	G/T	T	0.393016	1	-0.281334	0.648763	1	-0.288666	0.999999	1	0	0.0189919	0.26867	3.7799	0.0577027	1	1.24457	0.0899816	0.706774	-0.445362	1	1	0	NA	NA	NA	NA	NA	NA	NA	NA	NA	NA	NA	NA	NA	NA	NA	NA	NA	NA	NA	NA	NA	NA	NA	NA
ENSG00000157693.15	TMEM268	7:12225245:rs10950398:G_A	G/A	A	1	1	0	1	1	0	0.783273	1	0.101963	1	1	0	1	1	0	0.797617	1	-0.118296	0.0127077	0.139908	1.0242	NA	NA	NA	NA	NA	NA	NA	NA	NA	NA	NA	NA	NA	NA	NA	NA	NA	NA	NA	NA	NA	NA	NA	NA
ENSG00000145526.12	CDH18	7:12225245:rs10950398:G_A	G/A	A	1	1	0	1	1	0	0.717985	1	-0.149253	1	1	0	1	1	0	0.101515	0.747361	0.879942	0.379548	0.764757	0.422372	NA	NA	NA	NA	NA	NA	NA	NA	NA	NA	NA	NA	NA	NA	NA	NA	NA	NA	NA	NA	NA	NA	NA	NA
ENSG00000166206.15	GABRB3	7:12225245:rs10950398:G_A	G/A	A	1	1	0	1	1	0	0.0702726	0.360297	0.598608	1	1	0	1	1	0	0.581259	1	-0.169344	0.976712	1	-0.0123644	NA	NA	NA	NA	NA	NA	NA	NA	NA	NA	NA	NA	NA	NA	NA	NA	NA	NA	NA	NA	NA	NA	NA	NA
ENSG00000139767.10	SRRM4	7:12223752:rs11974335:G_T	G/T	T	0.999999	1	0	1	1	0	0.082886	0.401358	0.751807	1	1	0	1	1	0	0.0466835	0.521235	-1.01639	0.551191	0.906596	0.302548	NA	NA	NA	NA	NA	NA	NA	NA	NA	NA	NA	NA	NA	NA	NA	NA	NA	NA	NA	NA	NA	NA	NA	NA
ENSG00000151623.15	NR3C2	7:12225245:rs10950398:G_A	G/A	A	0.162812	1	-0.471915	0.315936	1	0.499996	0.152824	0.570806	0.514704	1	1	0	1	1	0	1	1	0	0.412344	0.797777	0.288025	NA	NA	NA	NA	NA	NA	NA	NA	NA	NA	NA	NA	NA	NA	NA	NA	NA	NA	NA	NA	NA	NA	NA	NA
ENSG00000165548.11	TMEM63C	7:12223752:rs11974335:G_T	G/T	T	1	1	0	1	1	0	0.265988	0.761381	0.359342	1	1	0	1	1	0	0.635537	1	-0.132577	0.304206	0.674295	0.491508	NA	NA	NA	NA	NA	NA	NA	NA	NA	NA	NA	NA	NA	NA	NA	NA	NA	NA	NA	NA	NA	NA	NA	NA
ENSG00000113296.14	THBS4	7:12225245:rs10950398:G_A	G/A	A	0.0579387	0.954576	-0.775178	0.499393	1	0.557383	0.999999	1	0	0.159563	1	2.90976	0.254978	1	-0.974775	1	1	0	1	1	0	NA	NA	NA	NA	NA	NA	NA	NA	NA	NA	NA	NA	NA	NA	NA	NA	NA	NA	NA	NA	NA	NA	NA	NA
ENSG00000076604.15	TRAF4	7:12223752:rs11974335:G_T	G/T	T	0.194202	1	-0.49296	0.691377	1	0.289978	1	1	0	0.451262	1	-1.39741	0.923996	1	0.0720393	0.365213	1	-0.273995	1	1	0	NA	NA	NA	NA	NA	NA	NA	NA	NA	NA	NA	NA	NA	NA	NA	NA	NA	NA	NA	NA	NA	NA	NA	NA
ENSG00000196565.15	HBG2	6:135103041:rs35959442:C_G	C/G	G	0.288789	1	0.385697	0.925452	1	-0.0688114	0.251544	0.74105	0.474074	0.520909	1	-0.868908	0.214048	1	-0.493445	1	1	0	0.751608	1	-0.104805	NA	NA	NA	NA	NA	NA	NA	NA	NA	NA	NA	NA	NA	NA	NA	NA	NA	NA	NA	NA	NA	NA	NA	NA
ENSG00000174453.10	VWC2L	7:12223752:rs11974335:G_T	G/T	T	1	1	0	1	1	0	0.648979	1	0.206363	1	1	0	1	1	0	0.516478	1	0.346615	0.332899	0.70409	0.519639	NA	NA	NA	NA	NA	NA	NA	NA	NA	NA	NA	NA	NA	NA	NA	NA	NA	NA	NA	NA	NA	NA	NA	NA
ENSG00000100626.17	GALNT16	7:12223752:rs11974335:G_T	G/T	T	1	1	0	1	1	0	0.502107	1	0.184642	1	1	0	1	1	0	1	1	0	0.108888	0.418513	0.782611	NA	NA	NA	NA	NA	NA	NA	NA	NA	NA	NA	NA	NA	NA	NA	NA	NA	NA	NA	NA	NA	NA	NA	NA
ENSG00000166828.3	SCNN1G	7:12223752:rs11974335:G_T	G/T	T	0.290792	1	0.546675	0.948007	1	0.0589325	0.411074	0.946972	-0.585781	0.392145	1	1.97469	0.392924	1	0.764089	0.454729	1	0.388613	0.250614	0.612814	0.649821	NA	NA	NA	NA	NA	NA	NA	NA	NA	NA	NA	NA	NA	NA	NA	NA	NA	NA	NA	NA	NA	NA	NA	NA
ENSG00000114738.11	MAPKAPK3	7:12223752:rs11974335:G_T	G/T	T	0.00209153	0.125585	-1.14915	0.136238	1	0.915402	1	1	0	0.96664	1	-0.0850464	0.361328	1	0.727182	1	1	0	1	1	0	NA	NA	NA	NA	NA	NA	NA	NA	NA	NA	NA	NA	NA	NA	NA	NA	NA	NA	NA	NA	NA	NA	NA	NA
ENSG00000049759.18	NEDD4L	7:12225245:rs10950398:G_A	G/A	A	1	1	0	1	1	0	0.290722	0.795071	0.222914	1	1	0	1	1	0	1	1	0	0.474646	0.845972	0.251737	NA	NA	NA	NA	NA	NA	NA	NA	NA	NA	NA	NA	NA	NA	NA	NA	NA	NA	NA	NA	NA	NA	NA	NA
ENSG00000261456.5	TUBB8	16:37321:rs9937872:G_A	G/A	A	0.414616	1	-0.337184	1	1	0	0.915865	1	0.0471532	0.718493	1	-0.224809	0.0417733	1	1.61184	1	1	0	0.00319548	0.0638377	1.26476	NA	NA	NA	NA	NA	NA	NA	NA	NA	NA	NA	NA	NA	NA	NA	NA	NA	NA	NA	NA	NA	NA	NA	NA
ENSG00000149187.18	CELF1	7:12223752:rs11974335:G_T	G/T	T	0.903076	1	0.0334757	1	1	0	0.707412	1	0.144777	1	1	0	0.649194	1	-0.188606	1	1	0	0.323695	0.692498	0.448499	NA	NA	NA	NA	NA	NA	NA	NA	NA	NA	NA	NA	NA	NA	NA	NA	NA	NA	NA	NA	NA	NA	NA	NA
ENSG00000155252.13	PI4K2A	7:12223752:rs11974335:G_T	G/T	T	1	1	0	1	1	0	0.924879	1	-0.0417037	1	1	0	1	1	0	0.297649	1	0.542947	0.0594307	0.30587	0.987578	NA	NA	NA	NA	NA	NA	NA	NA	NA	NA	NA	NA	NA	NA	NA	NA	NA	NA	NA	NA	NA	NA	NA	NA
ENSG00000169946.14	ZFPM2	7:12223752:rs11974335:G_T	G/T	T	0.999999	1	0	1	1	0	0.626155	1	0.137637	0.974786	1	0.0728997	1	1	0	1	1	0	0.138052	0.468486	0.729905	NA	NA	NA	NA	NA	NA	NA	NA	NA	NA	NA	NA	NA	NA	NA	NA	NA	NA	NA	NA	NA	NA	NA	NA
ENSG00000145864.12	GABRB2	7:12223752:rs11974335:G_T	G/T	T	1	1	0	1	1	0	0.201563	0.667518	-0.647874	0.66963	1	0.74978	1	1	0	0.0258208	0.398673	1.33797	0.136676	0.466874	0.895276	NA	NA	NA	NA	NA	NA	NA	NA	NA	NA	NA	NA	NA	NA	NA	NA	NA	NA	NA	NA	NA	NA	NA	NA
ENSG00000183023.18	SLC8A1	7:12223752:rs11974335:G_T	G/T	T	1	1	0	1	1	0	0.503377	1	0.357694	1	1	0	1	1	0	0.640805	1	0.294034	0.62484	0.962004	-0.309383	NA	NA	NA	NA	NA	NA	NA	NA	NA	NA	NA	NA	NA	NA	NA	NA	NA	NA	NA	NA	NA	NA	NA	NA
ENSG00000186260.16	MRTFB	7:12223752:rs11974335:G_T	G/T	T	1	1	0	1	1	0	0.137117	0.542841	0.354884	1	1	0	1	1	0	1	1	0	0.724104	1	0.149364	NA	NA	NA	NA	NA	NA	NA	NA	NA	NA	NA	NA	NA	NA	NA	NA	NA	NA	NA	NA	NA	NA	NA	NA
ENSG00000125834.13	STK35	7:12225245:rs10950398:G_A	G/A	A	1	1	0	1	1	0	1.03515e-05	0.00254271	0.915153	1	1	0	1	1	0	1	1	0	0.26903	0.632104	-0.258804	0.560971	1	-0.13178	0.818403	1	0.0522508	0.528695	0.831049	0.142713	0.74397	1	-0.0742275	0.556801	0.899948	-0.133147	0.132736	0.700845	-0.332723	0.785622	0.945409	0.0618682	0.818403	1	0.0522508
ENSG00000166073.10	GPR176	7:12223752:rs11974335:G_T	G/T	T	0.999999	1	0	1	1	0	0.549425	1	0.202904	1	1	0	0.689014	1	0.229218	0.999999	1	0	0.585634	0.935215	0.280859	NA	NA	NA	NA	NA	NA	NA	NA	NA	NA	NA	NA	NA	NA	NA	NA	NA	NA	NA	NA	NA	NA	NA	NA
ENSG00000276547.1	PCDHGB5	3:101539291:rs9829214:T_C	T/C	C	0.194097	1	-0.393714	0.500856	1	-0.384582	0.999999	1	0	0.569856	1	0.683197	0.622506	1	-0.292849	1	1	0	0.407793	0.796776	0.159663	NA	NA	NA	NA	NA	NA	NA	NA	NA	NA	NA	NA	NA	NA	NA	NA	NA	NA	NA	NA	NA	NA	NA	NA
ENSG00000110318.15	CEP126	7:12223752:rs11974335:G_T	G/T	T	0.999999	1	0	1	1	0	0.977034	1	0.00860014	0.945385	1	0.110953	1	1	0	1	1	0	0.0628354	0.316347	0.97092	NA	NA	NA	NA	NA	NA	NA	NA	NA	NA	NA	NA	NA	NA	NA	NA	NA	NA	NA	NA	NA	NA	NA	NA
ENSG00000109339.23	MAPK10	7:12225245:rs10950398:G_A	G/A	A	1	1	0	1	1	0	0.155886	0.574056	0.454797	1	1	0	1	1	0	0.449202	1	0.250407	0.500059	0.865124	-0.297867	NA	NA	NA	NA	NA	NA	NA	NA	NA	NA	NA	NA	NA	NA	NA	NA	NA	NA	NA	NA	NA	NA	NA	NA
ENSG00000186260.16	MRTFB	7:12225245:rs10950398:G_A	G/A	A	1	1	0	1	1	0	0.00271568	0.0436771	0.631196	1	1	0	1	1	0	1	1	0	0.472247	0.845925	-0.252127	NA	NA	NA	NA	NA	NA	NA	NA	NA	NA	NA	NA	NA	NA	NA	NA	NA	NA	NA	NA	NA	NA	NA	NA
ENSG00000151490.14	PTPRO	7:12223752:rs11974335:G_T	G/T	T	1	1	0	1	1	0	0.775168	1	-0.114371	1	1	0	0.417043	1	0.415167	0.917928	1	0.0444309	0.38796	0.774661	0.39332	NA	NA	NA	NA	NA	NA	NA	NA	NA	NA	NA	NA	NA	NA	NA	NA	NA	NA	NA	NA	NA	NA	NA	NA
ENSG00000165553.4	NGB	7:12225245:rs10950398:G_A	G/A	A	0.873406	1	0.0621944	1	1	0	0.11827	0.499478	0.665138	1	1	0	1	1	0	1	1	0	0.73474	1	-0.144428	NA	NA	NA	NA	NA	NA	NA	NA	NA	NA	NA	NA	NA	NA	NA	NA	NA	NA	NA	NA	NA	NA	NA	NA
ENSG00000075340.23	ADD2	7:12223752:rs11974335:G_T	G/T	T	0.999999	1	0	1	1	0	0.201589	0.667518	0.568917	1	1	0	1	1	0	0.150612	0.876107	-0.754638	0.493359	0.861703	0.305006	NA	NA	NA	NA	NA	NA	NA	NA	NA	NA	NA	NA	NA	NA	NA	NA	NA	NA	NA	NA	NA	NA	NA	NA
ENSG00000198216.12	CACNA1E	7:12223752:rs11974335:G_T	G/T	T	0.999999	1	0	1	1	0	0.415391	0.951981	0.285858	1	1	0	1	1	0	0.0583338	0.571079	-0.58324	0.233656	0.594795	0.603102	NA	NA	NA	NA	NA	NA	NA	NA	NA	NA	NA	NA	NA	NA	NA	NA	NA	NA	NA	NA	NA	NA	NA	NA
ENSG00000137501.17	SYTL2	18:54808673:rs6566871:T_C	C/T	T	1	1	0	0.561226	1	-0.423511	0.168697	0.60214	-0.636105	1	1	0	0.568061	1	-0.169058	0.824275	1	0.0973451	0.0212811	0.187227	0.956474	NA	NA	NA	NA	NA	NA	NA	NA	NA	NA	NA	NA	NA	NA	NA	NA	NA	NA	NA	NA	NA	NA	NA	NA
ENSG00000113389.16	NPR3	7:12213267:rs6460898:A_G	A/G	G	0.630171	1	-0.131712	0.973237	1	-0.0167076	0.999998	1	0	0.000189112	0.0106454	4.19112	0.199791	1	0.475131	1	1	0	0.0168112	0.161651	0.431325	0.141075	0.782063	-0.326096	NA	NA	NA	0.0158131	0.119273	0.512486	0.767077	1	0.0673621	0.875245	0.960192	0.0357565	0.879976	0.966097	0.0343817	0.654442	0.931208	0.101663	0.158953	0.912286	-0.312814
ENSG00000170419.10	VSTM2A	7:12225245:rs10950398:G_A	G/A	A	0.999999	1	0	1	1	0	0.335073	0.852669	0.316248	1	1	0	1	1	0	1	1	0	0.184546	0.535336	0.606505	NA	NA	NA	NA	NA	NA	NA	NA	NA	NA	NA	NA	NA	NA	NA	NA	NA	NA	NA	NA	NA	NA	NA	NA
ENSG00000144959.10	NCEH1	7:12225245:rs10950398:G_A	G/A	A	1	1	0	1	1	0	0.0905406	0.423987	0.316995	1	1	0	1	1	0	1	1	0	0.324996	0.694687	0.307428	NA	NA	NA	NA	NA	NA	NA	NA	NA	NA	NA	NA	NA	NA	NA	NA	NA	NA	NA	NA	NA	NA	NA	NA
ENSG00000165379.13	LRFN5	7:12223752:rs11974335:G_T	G/T	T	1	1	0	1	1	0	0.93473	1	0.0486985	1	1	0	1	1	0	0.394624	1	0.596587	0.517833	0.877434	0.455162	NA	NA	NA	NA	NA	NA	NA	NA	NA	NA	NA	NA	NA	NA	NA	NA	NA	NA	NA	NA	NA	NA	NA	NA
ENSG00000074211.14	PPP2R2C	7:12223752:rs11974335:G_T	G/T	T	1	1	0	1	1	0	0.61295	1	0.156697	1	1	0	1	1	0	0.823579	1	0.0813723	0.209957	0.565044	0.459752	NA	NA	NA	NA	NA	NA	NA	NA	NA	NA	NA	NA	NA	NA	NA	NA	NA	NA	NA	NA	NA	NA	NA	NA
ENSG00000111490.14	TBC1D30	7:12223752:rs11974335:G_T	G/T	T	1	1	0	1	1	0	0.235806	0.72239	0.484504	1	1	0	1	1	0	0.394752	1	-0.409762	0.658127	0.982746	0.213961	NA	NA	NA	NA	NA	NA	NA	NA	NA	NA	NA	NA	NA	NA	NA	NA	NA	NA	NA	NA	NA	NA	NA	NA
ENSG00000198719.9	DLL1	7:12223752:rs11974335:G_T	G/T	T	0.513402	1	-0.26994	0.791819	1	-0.209783	1	1	0	0.729772	1	-0.697153	0.389893	1	0.706592	0.0445261	0.506723	-0.66204	1	1	0	NA	NA	NA	NA	NA	NA	NA	NA	NA	NA	NA	NA	NA	NA	NA	NA	NA	NA	NA	NA	NA	NA	NA	NA
ENSG00000169116.11	PARM1	7:12223752:rs11974335:G_T	G/T	T	1	1	0	1	1	0	0.241597	0.729381	-0.435595	1	1	0	1	1	0	0.0621972	0.589673	0.817863	0.0261712	0.205506	0.979822	NA	NA	NA	NA	NA	NA	NA	NA	NA	NA	NA	NA	NA	NA	NA	NA	NA	NA	NA	NA	NA	NA	NA	NA
ENSG00000214376.6	VSTM5	7:12223752:rs11974335:G_T	G/T	T	1	1	0	1	1	0	0.411102	0.946972	0.377787	1	1	0	1	1	0	0.917415	1	-0.056149	0.402496	0.792093	0.455392	NA	NA	NA	NA	NA	NA	NA	NA	NA	NA	NA	NA	NA	NA	NA	NA	NA	NA	NA	NA	NA	NA	NA	NA
ENSG00000128594.8	LRRC4	7:12223752:rs11974335:G_T	G/T	T	1	1	0	1	1	0	0.401806	0.937548	0.297994	1	1	0	1	1	0	0.326055	1	-0.294513	0.0456204	0.272713	1.02567	NA	NA	NA	NA	NA	NA	NA	NA	NA	NA	NA	NA	NA	NA	NA	NA	NA	NA	NA	NA	NA	NA	NA	NA
ENSG00000163171.7	CDC42EP3	7:12223752:rs11974335:G_T	G/T	T	1	1	0	1	1	0	0.903086	1	-0.0456811	0.966379	1	-0.0826442	0.668049	1	0.32425	0.406002	1	0.230958	0.264507	0.625495	0.498542	NA	NA	NA	NA	NA	NA	NA	NA	NA	NA	NA	NA	NA	NA	NA	NA	NA	NA	NA	NA	NA	NA	NA	NA
ENSG00000113389.16	NPR3	7:12212914:rs6460895:C_G	C/G	G	0.835132	1	-0.058145	0.71074	1	-0.189059	0.999999	1	0	0.000104867	0.00674648	4.44767	0.148046	1	0.591728	1	1	0	0.0194755	0.177785	0.426461	0.141075	0.782063	-0.326096	NA	NA	NA	0.0158131	0.119273	0.512486	0.767077	1	0.0673621	0.875245	0.960192	0.0357565	0.879976	0.966097	0.0343817	0.654442	0.931208	0.101663	0.158953	0.912286	-0.312814
ENSG00000242732.4	RTL5	7:12223752:rs11974335:G_T	G/T	T	0.999999	1	0	1	1	0	0.121541	0.506795	0.477323	1	1	0	1	1	0	0.0873295	0.699916	-0.508754	0.170735	0.517108	0.608971	NA	NA	NA	NA	NA	NA	NA	NA	NA	NA	NA	NA	NA	NA	NA	NA	NA	NA	NA	NA	NA	NA	NA	NA
ENSG00000166326.7	TRIM44	7:12223752:rs11974335:G_T	G/T	T	1	1	0	1	1	0	0.762837	1	-0.141351	0.93499	1	0.199954	1	1	0	0.0329772	0.441633	1.18331	0.409782	0.797214	0.458196	NA	NA	NA	NA	NA	NA	NA	NA	NA	NA	NA	NA	NA	NA	NA	NA	NA	NA	NA	NA	NA	NA	NA	NA
ENSG00000276547.1	PCDHGB5	3:101391301:rs2682383:T_A	A/T	T	0.170492	1	-0.450811	0.515858	1	-0.386382	0.999998	1	0	0.388503	1	1.04305	0.941531	1	-0.0441294	1	1	0	0.473062	0.845925	0.14062	NA	NA	NA	NA	NA	NA	NA	NA	NA	NA	NA	NA	NA	NA	NA	NA	NA	NA	NA	NA	NA	NA	NA	NA
ENSG00000134014.17	ELP3	7:12225245:rs10950398:G_A	G/A	A	0.891211	1	0.0418395	1	1	0	0.236529	0.722965	0.6227	1	1	0	1	1	0	0.987079	1	0.00889039	0.320754	0.689962	-0.491336	NA	NA	NA	NA	NA	NA	NA	NA	NA	NA	NA	NA	NA	NA	NA	NA	NA	NA	NA	NA	NA	NA	NA	NA
ENSG00000109756.9	RAPGEF2	7:12225245:rs10950398:G_A	G/A	A	1	1	0	1	1	0	0.000305386	0.0131053	1.06192	1	1	0	1	1	0	1	1	0	0.184709	0.535336	-0.638017	0.851347	1	-0.0426301	0.327481	0.909551	-0.220217	0.22697	0.556386	0.270065	0.121719	0.538469	0.341983	0.186568	1	-0.294156	0.497138	1	-0.153633	0.34609	0.923139	-0.212095	0.405635	1	0.187676
ENSG00000261456.5	TUBB8	16:38245:rs73493038:C_T	C/T	T	0.345023	1	-0.387931	1	1	0	0.93122	1	0.0384532	0.709298	1	-0.231268	0.0233275	1	1.76696	1	1	0	0.00274488	0.0590075	1.28054	NA	NA	NA	NA	NA	NA	NA	NA	NA	NA	NA	NA	NA	NA	NA	NA	NA	NA	NA	NA	NA	NA	NA	NA
ENSG00000075035.10	WSCD2	7:12225245:rs10950398:G_A	G/A	A	1	1	0	1	1	0	0.0240212	0.208934	0.50973	1	1	0	1	1	0	0.84669	1	-0.0453627	0.602543	0.948024	0.184019	NA	NA	NA	NA	NA	NA	NA	NA	NA	NA	NA	NA	NA	NA	NA	NA	NA	NA	NA	NA	NA	NA	NA	NA
ENSG00000178171.10	AMER3	7:12223752:rs11974335:G_T	G/T	T	1	1	0	1	1	0	0.109945	0.484206	0.707705	1	1	0	1	1	0	0.0997291	0.742336	-0.834013	0.278594	0.643385	0.587558	NA	NA	NA	NA	NA	NA	NA	NA	NA	NA	NA	NA	NA	NA	NA	NA	NA	NA	NA	NA	NA	NA	NA	NA
ENSG00000089737.17	DDX24	7:12223752:rs11974335:G_T	G/T	T	1	1	0	1	1	0	0.999999	1	0	1	1	0	1	1	0	0.239374	0.986656	0.542488	0.323507	0.692498	0.452591	NA	NA	NA	NA	NA	NA	NA	NA	NA	NA	NA	NA	NA	NA	NA	NA	NA	NA	NA	NA	NA	NA	NA	NA
ENSG00000196876.17	SCN8A	7:12225245:rs10950398:G_A	G/A	A	0.999999	1	0	1	1	0	0.206373	0.677095	0.50742	1	1	0	1	1	0	0.900629	1	-0.062378	0.663444	0.98748	0.19344	NA	NA	NA	NA	NA	NA	NA	NA	NA	NA	NA	NA	NA	NA	NA	NA	NA	NA	NA	NA	NA	NA	NA	NA
ENSG00000196565.15	HBG2	6:135107399:rs7758845:A_C	A/C	C	0.209108	1	0.431914	0.610077	1	-0.272643	0.150429	0.568476	0.561679	0.528176	1	-0.814572	0.21987	1	-0.491193	1	1	0	0.574335	0.928498	-0.182892	NA	NA	NA	NA	NA	NA	NA	NA	NA	NA	NA	NA	NA	NA	NA	NA	NA	NA	NA	NA	NA	NA	NA	NA
ENSG00000196565.15	HBG2	6:135105420:rs4895440:A_T	A/T	T	0.283587	1	0.389437	0.942948	1	-0.0525968	0.241507	0.729381	0.483427	0.520211	1	-0.869149	0.216835	1	-0.494176	1	1	0	0.684553	0.99863	-0.134193	NA	NA	NA	NA	NA	NA	NA	NA	NA	NA	NA	NA	NA	NA	NA	NA	NA	NA	NA	NA	NA	NA	NA	NA
ENSG00000113389.16	NPR3	7:12223920:rs10950393:T_C	T/C	C	0.699623	1	-0.105006	0.927119	1	-0.0456683	0.999999	1	0	0.000391094	0.0188703	3.95491	0.173746	1	0.506379	1	1	0	0.0503451	0.284587	0.351632	0.168574	0.934706	-0.310957	NA	NA	NA	0.0328101	0.192222	0.466774	0.839448	1	0.0468729	0.834761	0.997899	0.0482508	0.760976	0.921425	-0.0702873	0.566509	1	0.132117	0.161035	0.913803	-0.316292
ENSG00000205927.5	OLIG2	7:12225245:rs10950398:G_A	G/A	A	0.160045	1	-0.412459	0.589632	1	-0.363589	1	1	0	0.025476	0.31432	3.71699	0.798688	1	0.176932	0.788601	1	0.0776751	1	1	0	NA	NA	NA	NA	NA	NA	NA	NA	NA	NA	NA	NA	NA	NA	NA	NA	NA	NA	NA	NA	NA	NA	NA	NA
ENSG00000106477.19	CEP41	7:12223752:rs11974335:G_T	G/T	T	1	1	0	1	1	0	0.278705	0.780374	0.525881	1	1	0	1	1	0	0.78931	1	0.152816	0.714264	1	-0.210313	NA	NA	NA	NA	NA	NA	NA	NA	NA	NA	NA	NA	NA	NA	NA	NA	NA	NA	NA	NA	NA	NA	NA	NA
ENSG00000113389.16	NPR3	7:12229967:rs13237518:C_A	C/A	A	0.498319	1	-0.183052	0.453126	1	0.373996	1	1	0	0.00344097	0.0911521	3.20661	0.183834	1	0.485162	1	1	0	0.252194	0.613659	0.200925	NA	NA	NA	NA	NA	NA	NA	NA	NA	NA	NA	NA	NA	NA	NA	NA	NA	NA	NA	NA	NA	NA	NA	NA
ENSG00000141668.10	CBLN2	7:12223752:rs11974335:G_T	G/T	T	1	1	0	1	1	0	0.699225	1	-0.114339	1	1	0	1	1	0	1	1	0	0.15309	0.494433	0.750194	NA	NA	NA	NA	NA	NA	NA	NA	NA	NA	NA	NA	NA	NA	NA	NA	NA	NA	NA	NA	NA	NA	NA	NA
ENSG00000068305.17	MEF2A	7:12223752:rs11974335:G_T	G/T	T	0.999999	1	0	1	1	0	0.54481	1	0.255077	0.26107	1	2.74365	0.623752	1	-0.466025	0.999999	1	0	0.226136	0.585268	0.654468	NA	NA	NA	NA	NA	NA	NA	NA	NA	NA	NA	NA	NA	NA	NA	NA	NA	NA	NA	NA	NA	NA	NA	NA
ENSG00000070413.20	DGCR2	7:12223752:rs11974335:G_T	G/T	T	0.968893	1	0.020073	0.935737	1	0.0484593	0.662268	1	0.321016	0.855176	1	-0.20904	1	1	0	0.579867	1	-0.308313	0.217774	0.576322	0.726958	NA	NA	NA	NA	NA	NA	NA	NA	NA	NA	NA	NA	NA	NA	NA	NA	NA	NA	NA	NA	NA	NA	NA	NA
ENSG00000175874.10	CREG2	7:12225245:rs10950398:G_A	G/A	A	1	1	0	1	1	0	0.602259	1	-0.157401	1	1	0	1	1	0	0.0518804	0.539157	0.731252	0.298691	0.664798	0.347618	NA	NA	NA	NA	NA	NA	NA	NA	NA	NA	NA	NA	NA	NA	NA	NA	NA	NA	NA	NA	NA	NA	NA	NA
ENSG00000113389.16	NPR3	7:12214254:rs2043539:G_A	G/A	A	0.813372	1	-0.0659615	0.72761	1	-0.177777	0.999998	1	0	0.000111887	0.00703066	4.43436	0.146248	1	0.595549	1	1	0	0.019351	0.177785	0.427242	0.141075	0.782063	-0.326096	NA	NA	NA	0.0158131	0.119273	0.512486	0.767077	1	0.0673621	0.875245	0.960192	0.0357565	0.879976	0.966097	0.0343817	0.654442	0.931208	0.101663	0.158953	0.912286	-0.312814
ENSG00000113389.16	NPR3	7:12244161:rs1990622:A_G	A/G	G	0.770942	1	-0.0812631	0.873929	1	-0.0816063	0.999999	1	0	2.26786e-05	0.00211302	4.78752	0.0784254	1	0.702983	1	1	0	0.214192	0.570193	0.227663	0.141075	0.782063	-0.326096	NA	NA	NA	0.0158131	0.119273	0.512486	0.767077	1	0.0673621	0.875245	0.960192	0.0357565	0.879976	0.966097	0.0343817	0.654442	0.931208	0.101663	0.158953	0.912286	-0.312814
ENSG00000164076.17	CAMKV	7:12223752:rs11974335:G_T	G/T	T	0.999999	1	0	1	1	0	0.837962	1	0.0573044	1	1	0	1	1	0	0.509989	1	-0.262496	0.00671472	0.0965062	1.13911	NA	NA	NA	NA	NA	NA	NA	NA	NA	NA	NA	NA	NA	NA	NA	NA	NA	NA	NA	NA	NA	NA	NA	NA
ENSG00000124140.13	SLC12A5	7:12223752:rs11974335:G_T	G/T	T	0.999999	1	0	1	1	0	0.416894	0.952524	0.288569	1	1	0	1	1	0	0.155438	0.880491	-0.595221	0.0165901	0.160487	0.997725	NA	NA	NA	NA	NA	NA	NA	NA	NA	NA	NA	NA	NA	NA	NA	NA	NA	NA	NA	NA	NA	NA	NA	NA
ENSG00000178385.15	PLEKHM3	7:12223752:rs11974335:G_T	G/T	T	1	1	0	1	1	0	0.658971	1	0.203243	1	1	0	1	1	0	0.730518	1	-0.186906	0.0610046	0.311596	1.01947	NA	NA	NA	NA	NA	NA	NA	NA	NA	NA	NA	NA	NA	NA	NA	NA	NA	NA	NA	NA	NA	NA	NA	NA
ENSG00000166033.13	HTRA1	7:12225245:rs10950398:G_A	G/A	A	7.20996e-11	9.74065e-08	-1.23311	1	1	0	1	1	0	0.00616068	0.13853	4.35545	1	1	0	0.0346399	0.450446	0.56331	1	1	0	0.178432	0.936111	0.299494	0.865639	1	0.0385061	0.947059	0.971046	0.0151296	0.879976	1	0.0343817	0.197259	1	-0.287475	0.430229	1	-0.178158	0.734911	0.980385	0.076973	0.206087	0.928837	0.282125
ENSG00000152669.9	CCNO	7:12223752:rs11974335:G_T	G/T	T	0.768431	1	-0.0619308	0.28427	1	0.633317	0.347059	0.869901	-0.394467	1	1	0	1	1	0	0.339284	1	0.232294	0.00633197	0.0935861	1.10832	NA	NA	NA	NA	NA	NA	NA	NA	NA	NA	NA	NA	NA	NA	NA	NA	NA	NA	NA	NA	NA	NA	NA	NA
ENSG00000113389.16	NPR3	7:12224173:rs11509137:T_C	T/C	C	0.728285	1	-0.0947498	0.97855	1	-0.0134428	1	1	0	0.000427531	0.0199171	3.9312	0.245699	1	0.42472	1	1	0	0.056697	0.298553	0.342787	0.141075	0.782063	-0.326096	NA	NA	NA	0.0158131	0.119273	0.512486	0.767077	1	0.0673621	0.875245	0.960192	0.0357565	0.879976	0.966097	0.0343817	0.654442	0.931208	0.101663	0.158953	0.912286	-0.312814
ENSG00000116983.13	HPCAL4	7:12225245:rs10950398:G_A	G/A	A	0.71024	1	-0.159867	1	1	0	0.889479	1	0.0870521	1	1	0	1	1	0	0.37312	1	0.473656	0.352206	0.724247	0.450168	NA	NA	NA	NA	NA	NA	NA	NA	NA	NA	NA	NA	NA	NA	NA	NA	NA	NA	NA	NA	NA	NA	NA	NA
ENSG00000111291.8	GPRC5D	19:37667068:rs113445505:C_T	C/T	T	0.172103	1	0.500774	0.523387	1	-0.454791	0.999999	1	0	0.33338	1	1.11141	0.274173	1	-0.762252	0.258119	0.997767	-0.337554	0.000729264	0.02941	-0.819091	0.412444	0.914121	-0.197121	NA	NA	NA	0.790393	0.892087	0.0644727	0.306592	0.968806	-0.244783	0.186568	1	-0.3135	0.927651	0.9826	-0.0219875	0.412558	0.885301	0.197121	NA	NA	NA
ENSG00000196565.15	HBG2	6:135098493:rs9389268:A_G	A/G	G	0.0361188	0.771784	0.73482	0.395162	1	-0.337	0.210266	0.678619	0.479349	0.0345252	0.391963	-3.04764	0.344658	1	-0.388444	1	1	0	0.564827	0.920797	-0.194477	NA	NA	NA	NA	NA	NA	NA	NA	NA	NA	NA	NA	NA	NA	NA	NA	NA	NA	NA	NA	NA	NA	NA	NA
ENSG00000130226.17	DPP6	7:12225245:rs10950398:G_A	G/A	A	1	1	0	1	1	0	1	1	0	1	1	0	1	1	0	0.329854	1	0.308686	6.2283e-05	0.0112431	1.21384	0.0299312	1	-0.46682	0.174337	0.826154	-0.302161	0.497138	0.816706	-0.153633	0.21057	0.823091	-0.279447	0.598471	0.898421	0.119468	0.105706	0.644286	-0.356495	0.419551	0.890376	-0.182238	0.0377094	1	0.448884
ENSG00000187559.6	FOXD4L3	7:12223752:rs11974335:G_T	G/T	T	1	1	0	1	1	0	0.0330481	0.248735	0.933761	1	1	0	0.829789	1	0.139081	0.999999	1	0	0.249807	0.612814	-0.669873	NA	NA	NA	NA	NA	NA	NA	NA	NA	NA	NA	NA	NA	NA	NA	NA	NA	NA	NA	NA	NA	NA	NA	NA
ENSG00000121871.4	SLITRK3	7:12225245:rs10950398:G_A	G/A	A	0.999998	1	0	1	1	0	0.00142904	0.029032	1.27374	0.966525	1	-0.0492341	1	1	0	0.537765	1	-0.260774	0.0616282	0.313596	-0.934216	0.813743	1	0.053625	NA	NA	NA	0.712277	0.864121	0.0838349	0.56922	1	-0.129045	0.875245	0.960192	0.0357565	0.841793	0.989781	-0.0453792	0.903691	1	-0.0275067	NA	NA	NA
ENSG00000171246.6	NPTX1	7:12225245:rs10950398:G_A	G/A	A	1	1	0	1	1	0	0.372853	0.901925	0.295419	1	1	0	1	1	0	0.939758	1	-0.0311721	0.477203	0.847733	0.260907	NA	NA	NA	NA	NA	NA	NA	NA	NA	NA	NA	NA	NA	NA	NA	NA	NA	NA	NA	NA	NA	NA	NA	NA
ENSG00000157077.14	ZFYVE9	7:12223752:rs11974335:G_T	G/T	T	1	1	0	1	1	0	0.795284	1	-0.139506	1	1	0	1	1	0	0.326247	1	0.62213	0.514899	0.877212	0.414448	NA	NA	NA	NA	NA	NA	NA	NA	NA	NA	NA	NA	NA	NA	NA	NA	NA	NA	NA	NA	NA	NA	NA	NA
ENSG00000203797.10	DDO	7:12223752:rs11974335:G_T	G/T	T	0.00505679	0.222732	-0.671364	1	1	0	0.999999	1	0	0.422351	1	-1.3774	0.0430201	1	1.34522	0.727228	1	-0.0977808	1	1	0	NA	NA	NA	NA	NA	NA	NA	NA	NA	NA	NA	NA	NA	NA	NA	NA	NA	NA	NA	NA	NA	NA	NA	NA
ENSG00000196565.15	HBG2	6:135098498:rs9376091:C_T	C/T	T	0.035566	0.771784	0.737082	0.414385	1	-0.324761	0.206363	0.677095	0.481926	0.029133	0.352993	-3.14383	0.321222	1	-0.407534	1	1	0	0.547906	0.904841	-0.203077	NA	NA	NA	NA	NA	NA	NA	NA	NA	NA	NA	NA	NA	NA	NA	NA	NA	NA	NA	NA	NA	NA	NA	NA
ENSG00000113389.16	NPR3	7:12223961:rs10950394:C_T	C/T	T	0.733637	1	-0.0926703	0.903991	1	-0.0603006	1	1	0	0.000530248	0.021708	3.86679	0.20874	1	0.464337	1	1	0	0.0378244	0.246863	0.373984	0.141075	0.782063	-0.326096	NA	NA	NA	0.0158131	0.119273	0.512486	0.767077	1	0.0673621	0.875245	0.960192	0.0357565	0.879976	0.966097	0.0343817	0.654442	0.931208	0.101663	0.158953	0.912286	-0.312814
ENSG00000175766.13	EIF4E1B	7:12223752:rs11974335:G_T	G/T	T	1	1	0	1	1	0	0.923368	1	-0.0379209	1	1	0	1	1	0	0.462055	1	0.341694	0.346989	0.716827	0.438872	NA	NA	NA	NA	NA	NA	NA	NA	NA	NA	NA	NA	NA	NA	NA	NA	NA	NA	NA	NA	NA	NA	NA	NA
ENSG00000179455.9	MKRN3	7:12223752:rs11974335:G_T	G/T	T	0.759522	1	-0.0854941	0.381875	1	-0.526693	1	1	0	0.256035	1	2.01593	0.211876	1	0.877937	0.0124857	0.322976	-0.720437	1	1	0	NA	NA	NA	NA	NA	NA	NA	NA	NA	NA	NA	NA	NA	NA	NA	NA	NA	NA	NA	NA	NA	NA	NA	NA
ENSG00000144407.9	PTH2R	7:12223752:rs11974335:G_T	G/T	T	1	1	0	1	1	0	0.566859	1	-0.197703	1	1	0	1	1	0	0.631968	1	0.168047	0.0709536	0.336345	0.906412	NA	NA	NA	NA	NA	NA	NA	NA	NA	NA	NA	NA	NA	NA	NA	NA	NA	NA	NA	NA	NA	NA	NA	NA
ENSG00000198825.15	INPP5F	7:12223752:rs11974335:G_T	G/T	T	1	1	0	1	1	0	0.749115	1	0.111987	1	1	0	1	1	0	0.187636	0.951188	0.586527	0.897282	1	-0.0572987	NA	NA	NA	NA	NA	NA	NA	NA	NA	NA	NA	NA	NA	NA	NA	NA	NA	NA	NA	NA	NA	NA	NA	NA
ENSG00000149187.18	CELF1	7:12225245:rs10950398:G_A	G/A	A	1	1	0	1	1	0	0.0481876	0.299012	0.498209	1	1	0	0.393374	1	-0.319636	1	1	0	0.894013	1	-0.0486943	NA	NA	NA	NA	NA	NA	NA	NA	NA	NA	NA	NA	NA	NA	NA	NA	NA	NA	NA	NA	NA	NA	NA	NA
ENSG00000198925.12	ATG9A	7:12223752:rs11974335:G_T	G/T	T	0.999999	1	0	1	1	0	0.473621	0.992785	0.273348	1	1	0	1	1	0	0.925432	1	-0.0420638	0.186385	0.537086	0.596703	NA	NA	NA	NA	NA	NA	NA	NA	NA	NA	NA	NA	NA	NA	NA	NA	NA	NA	NA	NA	NA	NA	NA	NA
ENSG00000149970.16	CNKSR2	7:12223752:rs11974335:G_T	G/T	T	1	1	0	1	1	0	0.303996	0.812459	0.352407	1	1	0	1	1	0	1	1	0	0.711205	1	0.225065	NA	NA	NA	NA	NA	NA	NA	NA	NA	NA	NA	NA	NA	NA	NA	NA	NA	NA	NA	NA	NA	NA	NA	NA
ENSG00000220205.9	VAMP2	7:12225245:rs10950398:G_A	G/A	A	1	1	0	1	1	0	0.479433	0.994129	-0.18782	1	1	0	1	1	0	0.0628644	0.591845	0.61516	0.0627142	0.316347	0.547684	NA	NA	NA	NA	NA	NA	NA	NA	NA	NA	NA	NA	NA	NA	NA	NA	NA	NA	NA	NA	NA	NA	NA	NA
ENSG00000111291.8	GPRC5D	19:37586573:rs2306201:G_A	G/A	A	0.172452	1	0.501152	0.534084	1	-0.445262	0.999998	1	0	0.329814	1	1.11606	0.274423	1	-0.767045	0.268031	1	-0.333431	0.000615271	0.0272702	-0.83218	0.412444	0.914121	-0.197121	NA	NA	NA	0.790393	0.892087	0.0644727	0.306592	0.968806	-0.244783	0.186568	1	-0.3135	0.927651	0.9826	-0.0219875	0.412558	0.885301	0.197121	NA	NA	NA
ENSG00000147655.12	RSPO2	7:12225245:rs10950398:G_A	G/A	A	1	1	0	1	1	0	0.0305817	0.240394	0.648197	1	1	0	1	1	0	0.755191	1	0.0949002	0.546278	0.903331	-0.249088	NA	NA	NA	NA	NA	NA	NA	NA	NA	NA	NA	NA	NA	NA	NA	NA	NA	NA	NA	NA	NA	NA	NA	NA
ENSG00000135824.12	RGS8	7:12223752:rs11974335:G_T	G/T	T	0.492987	1	-0.16273	1	1	0	1	1	0	0.381039	1	-1.98858	1	1	0	0.820119	1	0.0806826	0.00581527	0.0903038	0.921563	NA	NA	NA	NA	NA	NA	NA	NA	NA	NA	NA	NA	NA	NA	NA	NA	NA	NA	NA	NA	NA	NA	NA	NA
ENSG00000162981.14	LRATD1	7:12225245:rs10950398:G_A	G/A	A	1	1	0	1	1	0	0.920685	1	0.0233623	1	1	0	1	1	0	1	1	0	0.000362104	0.0199675	1.40043	NA	NA	NA	NA	NA	NA	NA	NA	NA	NA	NA	NA	NA	NA	NA	NA	NA	NA	NA	NA	NA	NA	NA	NA
ENSG00000113389.16	NPR3	7:12244382:rs1990620:A_G	A/G	G	0.648607	1	-0.123943	0.876954	1	0.077661	0.999998	1	0	3.48344e-05	0.00297471	4.58471	0.161991	1	0.505603	1	1	0	0.216048	0.572945	0.223913	0.141075	0.782063	-0.326096	NA	NA	NA	0.0158131	0.119273	0.512486	0.767077	1	0.0673621	0.875245	0.960192	0.0357565	0.879976	0.966097	0.0343817	0.654442	0.931208	0.101663	0.158953	0.912286	-0.312814
ENSG00000181656.7	GPR88	7:12225245:rs10950398:G_A	G/A	A	0.685952	1	-0.162384	1	1	0	0.944354	1	0.0408078	1	1	0	1	1	0	0.726243	1	0.17857	0.0162819	0.159398	1.06206	NA	NA	NA	NA	NA	NA	NA	NA	NA	NA	NA	NA	NA	NA	NA	NA	NA	NA	NA	NA	NA	NA	NA	NA
ENSG00000134909.18	ARHGAP32	7:12223752:rs11974335:G_T	G/T	T	1	1	0	1	1	0	0.942248	1	0.0204392	1	1	0	1	1	0	1	1	0	0.0422983	0.262133	1.01708	NA	NA	NA	NA	NA	NA	NA	NA	NA	NA	NA	NA	NA	NA	NA	NA	NA	NA	NA	NA	NA	NA	NA	NA
ENSG00000101746.15	NOL4	7:12223752:rs11974335:G_T	G/T	T	0.602265	1	0.14004	1	1	0	0.806671	1	-0.0842229	1	1	0	1	1	0	1	1	0	0.201741	0.550353	0.567857	NA	NA	NA	NA	NA	NA	NA	NA	NA	NA	NA	NA	NA	NA	NA	NA	NA	NA	NA	NA	NA	NA	NA	NA
ENSG00000108091.11	CCDC6	7:12225245:rs10950398:G_A	G/A	A	1	1	0	1	1	0	0.00308392	0.0468132	0.876786	1	1	0	0.139614	1	-0.71846	1	1	0	0.227684	0.587026	-0.48637	0.201673	0.94775	0.284801	0.0625749	0.329714	-0.406229	0.0256811	0.162097	0.478299	0.645516	1	-0.104404	0.109954	0.856279	0.352542	0.932738	0.987431	0.0192555	0.632508	0.981281	-0.108514	0.585891	1	0.123574
ENSG00000178222.13	RNF212	19:23868026:rs34601376:A_T	A/T	T	0.700532	1	-0.184571	0.828523	1	0.19856	0.755717	1	-0.170081	0.482823	1	-0.607609	1	1	0	0.0572682	0.566453	-0.727774	0.502497	0.866463	-0.301466	NA	NA	NA	NA	NA	NA	NA	NA	NA	NA	NA	NA	NA	NA	NA	NA	NA	NA	NA	NA	NA	NA	NA	NA
ENSG00000166863.12	TAC3	7:12223752:rs11974335:G_T	G/T	T	0.749143	1	-0.121048	0.836914	1	-0.0995647	1	1	0	0.32424	1	2.46484	1	1	0	0.146311	0.871835	0.592108	0.322313	0.690635	0.360506	NA	NA	NA	NA	NA	NA	NA	NA	NA	NA	NA	NA	NA	NA	NA	NA	NA	NA	NA	NA	NA	NA	NA	NA
ENSG00000196565.15	HBG2	6:135110180:rs6920211:T_C	T/C	C	0.310957	1	0.36752	0.774498	1	-0.211679	0.138394	0.544944	0.613383	0.688088	1	-0.541494	0.281054	1	-0.467863	1	1	0	0.38077	0.766058	-0.291935	NA	NA	NA	NA	NA	NA	NA	NA	NA	NA	NA	NA	NA	NA	NA	NA	NA	NA	NA	NA	NA	NA	NA	NA
ENSG00000008086.12	CDKL5	7:12223752:rs11974335:G_T	G/T	T	1	1	0	1	1	0	0.747428	1	0.140605	1	1	0	1	1	0	0.67632	1	0.214799	0.556844	0.911825	0.30362	NA	NA	NA	NA	NA	NA	NA	NA	NA	NA	NA	NA	NA	NA	NA	NA	NA	NA	NA	NA	NA	NA	NA	NA
ENSG00000169891.18	REPS2	7:12223752:rs11974335:G_T	G/T	T	1	1	0	1	1	0	0.857879	1	-0.0642886	1	1	0	1	1	0	0.11073	0.769134	0.675129	0.700204	1	0.163604	NA	NA	NA	NA	NA	NA	NA	NA	NA	NA	NA	NA	NA	NA	NA	NA	NA	NA	NA	NA	NA	NA	NA	NA
ENSG00000113389.16	NPR3	7:12243703:rs7791726:G_C	G/C	C	0.776774	1	-0.0791932	0.865744	1	-0.0869981	1	1	0	2.15083e-05	0.00207555	4.80298	0.0791474	1	0.697133	1	1	0	0.216074	0.572945	0.226785	0.141075	0.782063	-0.326096	NA	NA	NA	0.0158131	0.119273	0.512486	0.767077	1	0.0673621	0.875245	0.960192	0.0357565	0.879976	0.966097	0.0343817	0.654442	0.931208	0.101663	0.158953	0.912286	-0.312814
ENSG00000065325.13	GLP2R	7:12223752:rs11974335:G_T	G/T	T	0.25889	1	0.554846	1	1	0	0.287002	0.789276	-0.671541	1	1	0	0.746915	1	0.300579	0.553472	1	0.2315	0.119153	0.434482	0.885245	NA	NA	NA	NA	NA	NA	NA	NA	NA	NA	NA	NA	NA	NA	NA	NA	NA	NA	NA	NA	NA	NA	NA	NA
ENSG00000183454.17	GRIN2A	7:12225245:rs10950398:G_A	G/A	A	1	1	0	1	1	0	0.425048	0.956425	0.29333	1	1	0	1	1	0	0.225446	0.986656	0.5548	0.74286	1	-0.133568	NA	NA	NA	NA	NA	NA	NA	NA	NA	NA	NA	NA	NA	NA	NA	NA	NA	NA	NA	NA	NA	NA	NA	NA
ENSG00000141404.16	GNAL	7:12223752:rs11974335:G_T	G/T	T	0.479667	1	-0.232662	1	1	0	0.999999	1	0	0.20179	1	-2.79392	0.312775	1	0.809681	1	1	0	0.016455	0.159933	0.753966	NA	NA	NA	NA	NA	NA	NA	NA	NA	NA	NA	NA	NA	NA	NA	NA	NA	NA	NA	NA	NA	NA	NA	NA
ENSG00000103264.18	FBXO31	7:12225245:rs10950398:G_A	G/A	A	1	1	0	1	1	0	0.137165	0.542841	0.384507	1	1	0	1	1	0	1	1	0	0.335771	0.704794	0.415478	NA	NA	NA	NA	NA	NA	NA	NA	NA	NA	NA	NA	NA	NA	NA	NA	NA	NA	NA	NA	NA	NA	NA	NA
ENSG00000174136.13	RGMB	7:12223752:rs11974335:G_T	G/T	T	1	1	0	1	1	0	0.39265	0.926585	0.291452	1	1	0	1	1	0	0.616025	1	-0.144359	0.39713	0.784389	0.416805	NA	NA	NA	NA	NA	NA	NA	NA	NA	NA	NA	NA	NA	NA	NA	NA	NA	NA	NA	NA	NA	NA	NA	NA
ENSG00000134716.11	CYP2J2	7:12223752:rs11974335:G_T	G/T	T	0.036772	0.771784	-0.446933	0.999999	1	0	0.999999	1	0	0.13651	0.924433	2.28188	0.331906	1	0.575181	0.230567	0.986656	-0.300013	1	1	0	NA	NA	NA	NA	NA	NA	NA	NA	NA	NA	NA	NA	NA	NA	NA	NA	NA	NA	NA	NA	NA	NA	NA	NA
ENSG00000110514.19	MADD	7:12225245:rs10950398:G_A	G/A	A	1	1	0	1	1	0	0.388707	0.919691	0.325196	1	1	0	1	1	0	0.45357	1	-0.351862	0.054576	0.291335	0.803538	NA	NA	NA	NA	NA	NA	NA	NA	NA	NA	NA	NA	NA	NA	NA	NA	NA	NA	NA	NA	NA	NA	NA	NA
ENSG00000175224.16	ATG13	7:12225245:rs10950398:G_A	G/A	A	0.981045	1	-0.00892607	1	1	0	0.0238271	0.208934	1.07584	1	1	0	1	1	0	0.0352975	0.454161	-0.992598	0.961732	1	0.0209356	NA	NA	NA	NA	NA	NA	NA	NA	NA	NA	NA	NA	NA	NA	NA	NA	NA	NA	NA	NA	NA	NA	NA	NA
ENSG00000196090.12	PTPRT	7:12225245:rs10950398:G_A	G/A	A	1	1	0	1	1	0	0.00253141	0.0417065	1.15054	1	1	0	1	1	0	0.30429	1	-0.391218	0.251811	0.613659	-0.522647	0.195113	0.933291	0.288812	0.158953	1	-0.312814	0.192916	0.541233	-0.290149	0.528564	1	-0.142713	0.658779	0.963163	0.100292	0.286695	1	0.239127	0.808935	0.946246	-0.054999	0.524646	1	-0.144078
ENSG00000166167.18	BTRC	7:12223752:rs11974335:G_T	G/T	T	0.999999	1	0	1	1	0	0.767962	1	0.0857428	1	1	0	1	1	0	1	1	0	0.178491	0.527595	0.69373	NA	NA	NA	NA	NA	NA	NA	NA	NA	NA	NA	NA	NA	NA	NA	NA	NA	NA	NA	NA	NA	NA	NA	NA
ENSG00000114279.13	FGF12	7:12223752:rs11974335:G_T	G/T	T	1	1	0	1	1	0	0.449167	0.974819	-0.39356	0.623015	1	0.885804	1	1	0	0.112806	0.77558	0.975427	0.228413	0.588342	0.74278	NA	NA	NA	NA	NA	NA	NA	NA	NA	NA	NA	NA	NA	NA	NA	NA	NA	NA	NA	NA	NA	NA	NA	NA
ENSG00000141540.11	TTYH2	7:12223752:rs11974335:G_T	G/T	T	0.487598	1	-0.176982	0.367655	1	-0.405441	1	1	0	0.278715	1	1.62734	0.0235061	1	1.3837	0.0310444	0.432381	-0.522997	1	1	0	NA	NA	NA	NA	NA	NA	NA	NA	NA	NA	NA	NA	NA	NA	NA	NA	NA	NA	NA	NA	NA	NA	NA	NA
ENSG00000227051.6	C14orf132	7:12225245:rs10950398:G_A	G/A	A	0.798888	1	-0.105304	1	1	0	0.395567	0.930278	0.379107	1	1	0	1	1	0	1	1	0	0.297084	0.662858	0.470704	NA	NA	NA	NA	NA	NA	NA	NA	NA	NA	NA	NA	NA	NA	NA	NA	NA	NA	NA	NA	NA	NA	NA	NA
ENSG00000110318.15	CEP126	7:12225245:rs10950398:G_A	G/A	A	0.999999	1	0	1	1	0	0.0951033	0.435674	0.437214	1	1	0	1	1	0	0.999999	1	0	0.574916	0.928498	0.245076	NA	NA	NA	NA	NA	NA	NA	NA	NA	NA	NA	NA	NA	NA	NA	NA	NA	NA	NA	NA	NA	NA	NA	NA
ENSG00000196565.15	HBG2	6:135101158:rs11759553:A_T	A/T	T	0.289943	1	0.386646	0.970605	1	-0.0272501	0.211606	0.681477	0.514373	0.379397	1	-1.18094	0.237823	1	-0.49648	1	1	0	0.498751	0.864972	-0.221709	NA	NA	NA	NA	NA	NA	NA	NA	NA	NA	NA	NA	NA	NA	NA	NA	NA	NA	NA	NA	NA	NA	NA	NA
ENSG00000136928.7	GABBR2	7:12223752:rs11974335:G_T	G/T	T	1	1	0	1	1	0	0.829921	1	-0.0996839	1	1	0	1	1	0	0.921899	1	-0.0536132	0.0318263	0.227499	1.16682	NA	NA	NA	NA	NA	NA	NA	NA	NA	NA	NA	NA	NA	NA	NA	NA	NA	NA	NA	NA	NA	NA	NA	NA
ENSG00000156687.11	UNC5D	7:12223752:rs11974335:G_T	G/T	T	0.999999	1	0	1	1	0	0.981122	1	0.0100534	0.579593	1	0.815699	1	1	0	0.835129	1	-0.10455	0.204806	0.555681	0.638976	NA	NA	NA	NA	NA	NA	NA	NA	NA	NA	NA	NA	NA	NA	NA	NA	NA	NA	NA	NA	NA	NA	NA	NA
ENSG00000166664.13	CHRFAM7A	7:12225245:rs10950398:G_A	G/A	A	0.0881437	1	-0.640051	1	1	0	0.850475	1	0.0824542	1	1	0	1	1	0	0.0655562	0.601128	1.06675	0.0671032	0.326828	0.990955	NA	NA	NA	NA	NA	NA	NA	NA	NA	NA	NA	NA	NA	NA	NA	NA	NA	NA	NA	NA	NA	NA	NA	NA
ENSG00000240771.8	ARHGEF25	7:12225245:rs10950398:G_A	G/A	A	1	1	0	1	1	0	0.160996	0.586168	0.310892	1	1	0	1	1	0	1	1	0	0.121827	0.441255	0.580185	NA	NA	NA	NA	NA	NA	NA	NA	NA	NA	NA	NA	NA	NA	NA	NA	NA	NA	NA	NA	NA	NA	NA	NA
ENSG00000213672.8	NCKIPSD	7:12225245:rs10950398:G_A	G/A	A	1	1	0	1	1	0	0.873476	1	-0.0475331	1	1	0	1	1	0	0.204117	0.967587	0.471873	0.0505819	0.284734	0.646697	NA	NA	NA	NA	NA	NA	NA	NA	NA	NA	NA	NA	NA	NA	NA	NA	NA	NA	NA	NA	NA	NA	NA	NA
ENSG00000125851.10	PCSK2	7:12223752:rs11974335:G_T	G/T	T	0.999999	1	0	1	1	0	0.582714	1	0.253159	1	1	0	1	1	0	0.848729	1	-0.103556	0.259348	0.620689	0.615235	NA	NA	NA	NA	NA	NA	NA	NA	NA	NA	NA	NA	NA	NA	NA	NA	NA	NA	NA	NA	NA	NA	NA	NA
ENSG00000152642.10	GPD1L	7:12223752:rs11974335:G_T	G/T	T	1	1	0	1	1	0	0.885846	1	0.0701402	1	1	0	1	1	0	0.539335	1	0.353411	0.691059	1	0.229803	NA	NA	NA	NA	NA	NA	NA	NA	NA	NA	NA	NA	NA	NA	NA	NA	NA	NA	NA	NA	NA	NA	NA	NA
ENSG00000187773.8	DIPK1C	7:12225245:rs10950398:G_A	G/A	A	0.00254409	0.146258	-0.656885	1	1	0	0.999999	1	0	0.036309	0.405401	3.9702	1	1	0	0.698959	1	-0.12207	1	1	0	NA	NA	NA	NA	NA	NA	NA	NA	NA	NA	NA	NA	NA	NA	NA	NA	NA	NA	NA	NA	NA	NA	NA	NA
ENSG00000172379.21	ARNT2	7:12223752:rs11974335:G_T	G/T	T	0.971864	1	-0.0160466	1	1	0	0.860399	1	0.0876976	0.712728	1	0.575985	1	1	0	1	1	0	0.222116	0.581715	0.631683	NA	NA	NA	NA	NA	NA	NA	NA	NA	NA	NA	NA	NA	NA	NA	NA	NA	NA	NA	NA	NA	NA	NA	NA
ENSG00000157680.15	DGKI	7:12223752:rs11974335:G_T	G/T	T	1	1	0	1	1	0	0.632257	1	0.244584	1	1	0	1	1	0	0.980912	1	0.0144085	0.733152	1	0.206218	NA	NA	NA	NA	NA	NA	NA	NA	NA	NA	NA	NA	NA	NA	NA	NA	NA	NA	NA	NA	NA	NA	NA	NA
ENSG00000214575.9	CPEB1	7:12223752:rs11974335:G_T	G/T	T	1	1	0	1	1	0	0.886308	1	0.0338033	1	1	0	1	1	0	0.120689	0.805192	0.432598	0.610522	0.951251	0.142522	NA	NA	NA	NA	NA	NA	NA	NA	NA	NA	NA	NA	NA	NA	NA	NA	NA	NA	NA	NA	NA	NA	NA	NA
ENSG00000111291.8	GPRC5D	19:37695952:rs113757599:C_T	C/T	T	0.181015	1	0.492831	0.490522	1	-0.493193	0.999999	1	0	0.344745	1	1.08092	0.360078	1	-0.642727	0.249673	0.986656	-0.344412	0.000795901	0.031167	-0.815679	0.429528	0.931916	-0.193367	NA	NA	NA	0.761128	0.873003	0.0749482	0.319153	0.985441	-0.24265	0.199142	1	-0.310189	0.976227	0.985	-0.007352	0.562454	1	0.14234	NA	NA	NA
ENSG00000065600.12	PACC1	7:12225245:rs10950398:G_A	G/A	A	0.211225	1	-0.207021	0.552565	1	-0.201191	1	1	0	0.266997	1	1.73163	0.213803	1	0.676503	0.183883	0.944296	-0.333268	1	1	0	NA	NA	NA	NA	NA	NA	NA	NA	NA	NA	NA	NA	NA	NA	NA	NA	NA	NA	NA	NA	NA	NA	NA	NA
ENSG00000150672.17	DLG2	7:12225245:rs10950398:G_A	G/A	A	1	1	0	1	1	0	0.0162406	0.16016	0.977801	1	1	0	1	1	0	0.315905	1	-0.496746	0.143888	0.476898	-0.65464	NA	NA	NA	NA	NA	NA	NA	NA	NA	NA	NA	NA	NA	NA	NA	NA	NA	NA	NA	NA	NA	NA	NA	NA
ENSG00000067842.17	ATP2B3	7:12223752:rs11974335:G_T	G/T	T	0.999999	1	0	1	1	0	0.743865	1	0.131489	1	1	0	1	1	0	0.611057	1	-0.241172	0.0368169	0.242632	0.995406	NA	NA	NA	NA	NA	NA	NA	NA	NA	NA	NA	NA	NA	NA	NA	NA	NA	NA	NA	NA	NA	NA	NA	NA
ENSG00000198794.12	SCAMP5	7:12225245:rs10950398:G_A	G/A	A	1	1	0	1	1	0	0.847586	1	-0.0642942	1	1	0	1	1	0	0.672828	1	0.175792	0.00342514	0.0653339	1.0861	NA	NA	NA	NA	NA	NA	NA	NA	NA	NA	NA	NA	NA	NA	NA	NA	NA	NA	NA	NA	NA	NA	NA	NA
ENSG00000189195.13	BTBD8	7:12223752:rs11974335:G_T	G/T	T	0.999999	1	0	1	1	0	0.697701	1	-0.181328	0.208321	1	2.04438	1	1	0	0.158668	0.886904	0.778354	0.842795	1	0.109763	NA	NA	NA	NA	NA	NA	NA	NA	NA	NA	NA	NA	NA	NA	NA	NA	NA	NA	NA	NA	NA	NA	NA	NA
ENSG00000165061.15	ZMAT4	7:12223752:rs11974335:G_T	G/T	T	1	1	0	1	1	0	0.865867	1	-0.0831484	1	1	0	1	1	0	0.223443	0.986656	0.650595	0.231349	0.593794	0.641478	NA	NA	NA	NA	NA	NA	NA	NA	NA	NA	NA	NA	NA	NA	NA	NA	NA	NA	NA	NA	NA	NA	NA	NA
ENSG00000188042.8	ARL4C	7:12223752:rs11974335:G_T	G/T	T	1	1	0	1	1	0	1	1	0	0.381587	1	2.08231	1	1	0	0.84905	1	0.0678531	0.00146462	0.0449706	0.9921	0.663127	1	-0.100231	0.228667	0.840127	0.272589	0.633077	0.856463	0.109817	0.0806373	0.385909	0.387768	0.24313	0.92734	-0.264542	0.834761	0.984643	0.0480985	0.667487	0.920366	-0.0988609	0.872251	0.98628	0.0371085
ENSG00000198929.13	NOS1AP	7:12225245:rs10950398:G_A	G/A	A	1	1	0	1	1	0	0.151706	0.570371	0.605372	1	1	0	1	1	0	0.973139	1	-0.0176874	0.574547	0.928498	-0.262403	NA	NA	NA	NA	NA	NA	NA	NA	NA	NA	NA	NA	NA	NA	NA	NA	NA	NA	NA	NA	NA	NA	NA	NA
ENSG00000179455.9	MKRN3	7:12225245:rs10950398:G_A	G/A	A	0.0619682	0.971071	-0.48163	0.652633	1	-0.202476	1	1	0	0.224619	1	2.02051	0.0656336	1	1.23283	0.100996	0.747361	-0.468952	1	1	0	NA	NA	NA	NA	NA	NA	NA	NA	NA	NA	NA	NA	NA	NA	NA	NA	NA	NA	NA	NA	NA	NA	NA	NA
ENSG00000095203.14	EPB41L4B	7:12225245:rs10950398:G_A	G/A	A	0.999999	1	0	1	1	0	0.697732	1	0.107919	1	1	0	1	1	0	0.898366	1	-0.0441647	0.0554987	0.294214	0.577441	NA	NA	NA	NA	NA	NA	NA	NA	NA	NA	NA	NA	NA	NA	NA	NA	NA	NA	NA	NA	NA	NA	NA	NA
ENSG00000148842.18	CNNM2	7:12225245:rs10950398:G_A	G/A	A	1	1	0	1	1	0	0.0410644	0.281614	0.756045	0.662112	1	-0.488327	1	1	0	0.052221	0.540617	-0.813355	0.683289	0.997432	0.192277	NA	NA	NA	NA	NA	NA	NA	NA	NA	NA	NA	NA	NA	NA	NA	NA	NA	NA	NA	NA	NA	NA	NA	NA
ENSG00000175130.7	MARCKSL1	7:12225245:rs10950398:G_A	G/A	A	0.00104843	0.0745491	-0.615829	1	1	0	0.999999	1	0	0.00273797	0.0778737	4.06231	0.250124	1	0.602029	0.919287	1	-0.0235773	1	1	0	NA	NA	NA	NA	NA	NA	NA	NA	NA	NA	NA	NA	NA	NA	NA	NA	NA	NA	NA	NA	NA	NA	NA	NA
ENSG00000167778.9	SPRYD3	7:12225245:rs10950398:G_A	G/A	A	1	1	0	1	1	0	0.645179	1	-0.154924	1	1	0	1	1	0	0.34327	1	0.39686	0.0142011	0.147204	0.914681	NA	NA	NA	NA	NA	NA	NA	NA	NA	NA	NA	NA	NA	NA	NA	NA	NA	NA	NA	NA	NA	NA	NA	NA
ENSG00000008118.10	CAMK1G	7:12225245:rs10950398:G_A	G/A	A	1	1	0	1	1	0	0.828728	1	-0.0703451	1	1	0	1	1	0	0.0875542	0.699916	0.691756	0.247474	0.610661	0.416531	NA	NA	NA	NA	NA	NA	NA	NA	NA	NA	NA	NA	NA	NA	NA	NA	NA	NA	NA	NA	NA	NA	NA	NA
ENSG00000171603.17	CLSTN1	7:12223752:rs11974335:G_T	G/T	T	1	1	0	1	1	0	0.311611	0.820636	0.378585	1	1	0	1	1	0	0.216695	0.979113	-0.544721	0.178324	0.527595	0.596109	NA	NA	NA	NA	NA	NA	NA	NA	NA	NA	NA	NA	NA	NA	NA	NA	NA	NA	NA	NA	NA	NA	NA	NA
ENSG00000100077.15	GRK3	7:12225245:rs10950398:G_A	G/A	A	1	1	0	1	1	0	0.0570177	0.328272	0.63538	0.37849	1	-2.09554	1	1	0	0.526585	1	0.283712	0.415017	0.799059	-0.328125	NA	NA	NA	NA	NA	NA	NA	NA	NA	NA	NA	NA	NA	NA	NA	NA	NA	NA	NA	NA	NA	NA	NA	NA
ENSG00000100307.13	CBX7	7:12223752:rs11974335:G_T	G/T	T	0.937124	1	-0.0178649	0.939869	1	-0.038036	0.910858	1	0.0479431	1	1	0	1	1	0	0.55162	1	0.195577	0.0752694	0.349447	0.657376	NA	NA	NA	NA	NA	NA	NA	NA	NA	NA	NA	NA	NA	NA	NA	NA	NA	NA	NA	NA	NA	NA	NA	NA
ENSG00000066468.22	FGFR2	7:12223752:rs11974335:G_T	G/T	T	0.00203138	0.124796	-0.692028	0.999999	1	0	0.999999	1	0	0.0965381	0.76131	2.67135	0.00167404	0.646181	1.9688	0.0388942	0.47553	-0.542372	1	1	0	NA	NA	NA	NA	NA	NA	NA	NA	NA	NA	NA	NA	NA	NA	NA	NA	NA	NA	NA	NA	NA	NA	NA	NA
ENSG00000172568.5	FNDC9	7:12225245:rs10950398:G_A	G/A	A	1	1	0	0.662187	1	0.254389	0.0762721	0.378714	0.959341	1	1	0	0.0279693	1	-2.13489	0.929096	1	0.0318537	0.37209	0.754907	-0.476124	NA	NA	NA	NA	NA	NA	NA	NA	NA	NA	NA	NA	NA	NA	NA	NA	NA	NA	NA	NA	NA	NA	NA	NA
ENSG00000255374.3	TAS2R43	2:134842169:rs1530555:T_C	C/T	T	0.658815	1	-0.152523	0.17295	1	-0.86372	0.0478976	0.298201	1.03453	0.408476	1	1.16088	0.872915	1	-0.106322	0.0132157	0.325815	-0.95987	0.137038	0.46693	-0.564143	NA	NA	NA	NA	NA	NA	NA	NA	NA	NA	NA	NA	NA	NA	NA	NA	NA	NA	NA	NA	NA	NA	NA	NA
ENSG00000102924.12	CBLN1	7:12226362:rs6966915:C_T	C/T	T	0.829195	1	-0.0330827	1	1	0	4.27934e-05	0.00414782	0.851872	0.947772	1	0.0796894	1	1	0	0.999999	1	0	0.00681432	0.0972706	-0.749911	NA	NA	NA	NA	NA	NA	0.0336534	0.154471	0.457864	0.0049541	0.10875	0.583389	NA	NA	NA	0.703055	0.924068	-0.0865789	NA	NA	NA	NA	NA	NA
ENSG00000136448.12	NMT1	7:12223752:rs11974335:G_T	G/T	T	1	1	0	1	1	0	0.00544531	0.0717718	1.14912	1	1	0	0.0926071	1	-1.11001	1	1	0	0.383646	0.76957	-0.547002	NA	NA	NA	NA	NA	NA	NA	NA	NA	NA	NA	NA	NA	NA	NA	NA	NA	NA	NA	NA	NA	NA	NA	NA
ENSG00000124164.15	VAPB	7:12223752:rs11974335:G_T	G/T	T	1	1	0	1	1	0	0.57236	1	-0.24758	0.914216	1	0.247195	1	1	0	0.00676051	0.24685	1.42153	0.404979	0.795243	0.433337	NA	NA	NA	NA	NA	NA	NA	NA	NA	NA	NA	NA	NA	NA	NA	NA	NA	NA	NA	NA	NA	NA	NA	NA
ENSG00000182732.18	RGS6	7:12225245:rs10950398:G_A	G/A	A	1	1	0	1	1	0	0.36356	0.890415	0.242942	1	1	0	1	1	0	1	1	0	0.11165	0.424303	0.710216	NA	NA	NA	NA	NA	NA	NA	NA	NA	NA	NA	NA	NA	NA	NA	NA	NA	NA	NA	NA	NA	NA	NA	NA
ENSG00000162728.5	KCNJ9	7:12223752:rs11974335:G_T	G/T	T	1	1	0	1	1	0	0.618658	1	0.215773	1	1	0	1	1	0	0.983851	1	-0.0103387	0.314808	0.685424	0.515798	NA	NA	NA	NA	NA	NA	NA	NA	NA	NA	NA	NA	NA	NA	NA	NA	NA	NA	NA	NA	NA	NA	NA	NA
ENSG00000102924.12	CBLN1	7:12230893:rs3815535:G_A	G/A	A	0.720088	1	-0.0569909	1	1	0	4.16369e-05	0.00414782	0.878868	0.660433	1	0.539309	1	1	0	0.915241	1	-0.02085	0.0069596	0.0974344	-0.763458	NA	NA	NA	NA	NA	NA	0.0336534	0.154471	0.457864	0.0049541	0.10875	0.583389	NA	NA	NA	0.703055	0.924068	-0.0865789	NA	NA	NA	NA	NA	NA
ENSG00000033627.16	ATP6V0A1	7:12225245:rs10950398:G_A	G/A	A	1	1	0	1	1	0	0.479157	0.994129	-0.209784	1	1	0	1	1	0	0.559206	1	0.227356	0.000237896	0.0167134	1.38276	0.808935	1	-0.054999	0.256879	0.85381	-0.253944	0.132788	0.47	0.332723	0.0415099	0.352157	0.441167	0.77641	0.997606	0.0646153	0.725738	0.900526	-0.079718	0.889608	1	0.0316318	0.54478	1	0.137248
ENSG00000214652.6	ZNF727	19:58233567:rs48524:G_A	G/A	A	0.0629494	0.971071	0.656901	0.893422	1	0.0916415	0.295869	0.802724	-0.529694	0.230188	1	-1.04593	0.703605	1	-0.146042	0.00183242	0.117886	1.20268	0.569108	0.925228	0.206667	NA	NA	NA	NA	NA	NA	NA	NA	NA	NA	NA	NA	NA	NA	NA	NA	NA	NA	NA	NA	NA	NA	NA	NA
ENSG00000183715.13	OPCML	7:12223752:rs11974335:G_T	G/T	T	1	1	0	1	1	0	0.951857	1	-0.0293476	1	1	0	1	1	0	0.631524	1	0.274716	0.143151	0.475761	0.811191	NA	NA	NA	NA	NA	NA	NA	NA	NA	NA	NA	NA	NA	NA	NA	NA	NA	NA	NA	NA	NA	NA	NA	NA
ENSG00000011677.13	GABRA3	7:12225245:rs10950398:G_A	G/A	A	0.999999	1	0	1	1	0	0.652996	1	0.185715	1	1	0	1	1	0	0.651838	1	0.20005	0.133413	0.463064	0.573614	NA	NA	NA	NA	NA	NA	NA	NA	NA	NA	NA	NA	NA	NA	NA	NA	NA	NA	NA	NA	NA	NA	NA	NA
ENSG00000125966.10	MMP24	7:12225245:rs10950398:G_A	G/A	A	1	1	0	1	1	0	0.014833	0.151814	0.499777	0.905389	1	-0.0951488	1	1	0	1	1	0	0.897455	1	-0.0438508	NA	NA	NA	NA	NA	NA	NA	NA	NA	NA	NA	NA	NA	NA	NA	NA	NA	NA	NA	NA	NA	NA	NA	NA
ENSG00000055163.20	CYFIP2	7:12223752:rs11974335:G_T	G/T	T	1	1	0	1	1	0	0.799063	1	0.110599	1	1	0	1	1	0	0.956302	1	-0.0280524	0.0474218	0.27615	1.02038	NA	NA	NA	NA	NA	NA	NA	NA	NA	NA	NA	NA	NA	NA	NA	NA	NA	NA	NA	NA	NA	NA	NA	NA
ENSG00000114738.11	MAPKAPK3	7:12225245:rs10950398:G_A	G/A	A	0.00277869	0.153225	-0.841875	0.483933	1	0.319114	0.999999	1	0	0.133613	0.920978	2.71234	0.703857	1	0.270194	1	1	0	1	1	0	NA	NA	NA	NA	NA	NA	NA	NA	NA	NA	NA	NA	NA	NA	NA	NA	NA	NA	NA	NA	NA	NA	NA	NA
ENSG00000197386.12	HTT	7:12223752:rs11974335:G_T	G/T	T	1	1	0	1	1	0	0.310374	0.819777	-0.26631	1	1	0	1	1	0	1	1	0	0.00358294	0.0658578	1.27998	NA	NA	NA	NA	NA	NA	NA	NA	NA	NA	NA	NA	NA	NA	NA	NA	NA	NA	NA	NA	NA	NA	NA	NA
ENSG00000113389.16	NPR3	7:12215885:rs6460902:G_A	G/A	A	0.472078	1	-0.19447	0.5129	1	0.32439	1	1	0	0.00657063	0.142598	2.98281	0.224581	1	0.450355	1	1	0	0.149271	0.48594	0.255107	NA	NA	NA	NA	NA	NA	NA	NA	NA	NA	NA	NA	NA	NA	NA	NA	NA	NA	NA	NA	NA	NA	NA	NA
ENSG00000102924.12	CBLN1	7:12229791:rs3173615:C_G	C/G	G	0.770752	1	-0.0461656	1	1	0	4.79961e-05	0.00447191	0.8668	0.682274	1	0.502809	1	1	0	0.892675	1	-0.0263848	0.0080444	0.10615	-0.749179	NA	NA	NA	NA	NA	NA	0.0336534	0.154471	0.457864	0.0049541	0.10875	0.583389	NA	NA	NA	0.703055	0.924068	-0.0865789	NA	NA	NA	NA	NA	NA
ENSG00000172031.7	EPHX4	7:12223752:rs11974335:G_T	G/T	T	1	1	0	1	1	0	0.539867	1	0.17517	1	1	0	1	1	0	1	1	0	0.466887	0.842143	0.368727	NA	NA	NA	NA	NA	NA	NA	NA	NA	NA	NA	NA	NA	NA	NA	NA	NA	NA	NA	NA	NA	NA	NA	NA
ENSG00000160710.17	ADAR	7:12223752:rs11974335:G_T	G/T	T	1	1	0	1	1	0	0.288185	0.790535	0.499881	0.352048	1	-2.47477	0.604476	1	-0.280189	0.850927	1	-0.0791532	0.544013	0.900688	0.357033	NA	NA	NA	NA	NA	NA	NA	NA	NA	NA	NA	NA	NA	NA	NA	NA	NA	NA	NA	NA	NA	NA	NA	NA
ENSG00000163947.11	ARHGEF3	7:12223752:rs11974335:G_T	G/T	T	1	1	0	1	1	0	0.330021	0.846539	0.327384	1	1	0	1	1	0	1	1	0	0.887984	1	0.070524	NA	NA	NA	NA	NA	NA	NA	NA	NA	NA	NA	NA	NA	NA	NA	NA	NA	NA	NA	NA	NA	NA	NA	NA
ENSG00000070961.15	ATP2B1	7:12223752:rs11974335:G_T	G/T	T	1	1	0	1	1	0	0.577615	1	-0.285082	1	1	0	1	1	0	0.193111	0.96093	0.785346	0.309065	0.678386	0.616399	NA	NA	NA	NA	NA	NA	NA	NA	NA	NA	NA	NA	NA	NA	NA	NA	NA	NA	NA	NA	NA	NA	NA	NA
ENSG00000147036.11	LANCL3	7:12223752:rs11974335:G_T	G/T	T	0.666544	1	0.200046	1	1	0	0.974648	1	0.0161702	0.927398	1	0.145296	1	1	0	1	1	0	0.483812	0.853988	0.369557	NA	NA	NA	NA	NA	NA	NA	NA	NA	NA	NA	NA	NA	NA	NA	NA	NA	NA	NA	NA	NA	NA	NA	NA
ENSG00000137054.16	POLR1E	7:12223752:rs11974335:G_T	G/T	T	0.205513	1	-0.542682	0.00902179	1	2.09589	1	1	0	0.972974	1	-0.0766651	0.27427	1	-0.972327	0.76601	1	-0.113945	0.168132	0.514732	0.588747	NA	NA	NA	NA	NA	NA	NA	NA	NA	NA	NA	NA	NA	NA	NA	NA	NA	NA	NA	NA	NA	NA	NA	NA
ENSG00000186487.19	MYT1L	7:12225245:rs10950398:G_A	G/A	A	1	1	0	1	1	0	0.0474932	0.298124	0.899537	1	1	0	1	1	0	0.574819	1	-0.316606	0.185345	0.535617	-0.665354	NA	NA	NA	NA	NA	NA	NA	NA	NA	NA	NA	NA	NA	NA	NA	NA	NA	NA	NA	NA	NA	NA	NA	NA
ENSG00000157152.17	SYN2	7:12223752:rs11974335:G_T	G/T	T	1	1	0	1	1	0	0.819513	1	-0.092383	1	1	0	1	1	0	0.435128	1	0.372401	0.209496	0.564366	0.601576	NA	NA	NA	NA	NA	NA	NA	NA	NA	NA	NA	NA	NA	NA	NA	NA	NA	NA	NA	NA	NA	NA	NA	NA
ENSG00000168490.14	PHYHIP	7:12223752:rs11974335:G_T	G/T	T	0.999999	1	0	1	1	0	0.704061	1	0.142612	1	1	0	1	1	0	0.967124	1	0.0182339	0.0875436	0.381521	0.759687	NA	NA	NA	NA	NA	NA	NA	NA	NA	NA	NA	NA	NA	NA	NA	NA	NA	NA	NA	NA	NA	NA	NA	NA
ENSG00000111291.8	GPRC5D	19:37815020:rs7245864:C_T	T/C	C	0.517811	1	-0.267372	0.482106	1	-0.591459	1	1	0	0.464518	1	-1.00631	0.000571359	0.634268	2.94967	0.286784	1	0.378277	0.00195007	0.0526908	0.901577	NA	NA	NA	NA	NA	NA	NA	NA	NA	NA	NA	NA	NA	NA	NA	NA	NA	NA	NA	NA	NA	NA	NA	NA
ENSG00000147036.11	LANCL3	7:12225245:rs10950398:G_A	G/A	A	0.951061	1	-0.0248862	1	1	0	0.586025	1	0.245739	1	1	0	0.311037	1	0.71314	1	1	0	0.616414	0.955012	0.227844	NA	NA	NA	NA	NA	NA	NA	NA	NA	NA	NA	NA	NA	NA	NA	NA	NA	NA	NA	NA	NA	NA	NA	NA
ENSG00000087494.16	PTHLH	7:12223752:rs11974335:G_T	G/T	T	0.527256	1	-0.146471	0.550594	1	-0.318017	0.999999	1	0	0.0327735	0.376825	3.90714	0.82619	1	-0.109479	0.278038	1	0.352678	0.00771454	0.104211	0.728858	NA	NA	NA	NA	NA	NA	NA	NA	NA	NA	NA	NA	NA	NA	NA	NA	NA	NA	NA	NA	NA	NA	NA	NA
ENSG00000070413.20	DGCR2	7:12225245:rs10950398:G_A	G/A	A	0.693967	1	-0.0992624	1	1	0	0.577322	1	0.259631	1	1	0	1	1	0	0.686258	1	-0.194625	0.0438945	0.264268	0.871061	NA	NA	NA	NA	NA	NA	NA	NA	NA	NA	NA	NA	NA	NA	NA	NA	NA	NA	NA	NA	NA	NA	NA	NA
ENSG00000101350.8	KIF3B	7:12223752:rs11974335:G_T	G/T	T	0.2931	1	0.535973	1	1	0	0.857312	1	0.138548	0.917669	1	-0.26952	1	1	0	0.386288	1	-0.52313	0.607617	0.951251	0.320146	NA	NA	NA	NA	NA	NA	NA	NA	NA	NA	NA	NA	NA	NA	NA	NA	NA	NA	NA	NA	NA	NA	NA	NA
ENSG00000119946.11	CNNM1	7:12223752:rs11974335:G_T	G/T	T	1	1	0	1	1	0	0.784189	1	0.0976935	1	1	0	1	1	0	0.797309	1	0.107958	0.153928	0.496316	0.602236	NA	NA	NA	NA	NA	NA	NA	NA	NA	NA	NA	NA	NA	NA	NA	NA	NA	NA	NA	NA	NA	NA	NA	NA
ENSG00000146072.6	TNFRSF21	7:12223752:rs11974335:G_T	G/T	T	1	1	0	1	1	0	0.477567	0.993369	-0.357873	1	1	0	1	1	0	0.0144264	0.334656	1.45459	0.0496264	0.282296	1.17172	NA	NA	NA	NA	NA	NA	NA	NA	NA	NA	NA	NA	NA	NA	NA	NA	NA	NA	NA	NA	NA	NA	NA	NA
ENSG00000148702.15	HABP2	7:12225245:rs10950398:G_A	G/A	A	0.460253	1	-0.161982	0.291878	1	0.546428	0.194625	0.661479	0.585429	1	1	0	1	1	0	1	1	0	0.810588	1	-0.112294	NA	NA	NA	NA	NA	NA	NA	NA	NA	NA	NA	NA	NA	NA	NA	NA	NA	NA	NA	NA	NA	NA	NA	NA
ENSG00000172350.10	ABCG4	7:12223752:rs11974335:G_T	G/T	T	1	1	0	1	1	0	0.387911	0.91932	-0.345053	1	1	0	1	1	0	0.363353	1	0.428069	0.00523954	0.0837706	1.3226	NA	NA	NA	NA	NA	NA	NA	NA	NA	NA	NA	NA	NA	NA	NA	NA	NA	NA	NA	NA	NA	NA	NA	NA
ENSG00000143740.14	SNAP47	7:12225245:rs10950398:G_A	G/A	A	0.999999	1	0	1	1	0	0.489765	1	0.233838	1	1	0	1	1	0	0.749846	1	-0.0980799	0.123781	0.445243	0.713385	NA	NA	NA	NA	NA	NA	NA	NA	NA	NA	NA	NA	NA	NA	NA	NA	NA	NA	NA	NA	NA	NA	NA	NA
ENSG00000105894.12	PTN	7:12223752:rs11974335:G_T	G/T	T	0.0364998	0.771784	-0.669362	0.990375	1	-0.00879762	0.999999	1	0	0.29874	1	2.01193	0.942754	1	0.0350215	1	1	0	1	1	0	NA	NA	NA	NA	NA	NA	NA	NA	NA	NA	NA	NA	NA	NA	NA	NA	NA	NA	NA	NA	NA	NA	NA	NA
ENSG00000206557.6	TRIM71	7:12223752:rs11974335:G_T	G/T	T	0.120258	1	-0.672835	1	1	0	0.0168477	0.164341	1.18025	0.689773	1	-0.410087	0.677646	1	0.232659	1	1	0	0.282953	0.647915	-0.549298	NA	NA	NA	NA	NA	NA	NA	NA	NA	NA	NA	NA	NA	NA	NA	NA	NA	NA	NA	NA	NA	NA	NA	NA
ENSG00000150712.11	MTMR12	7:12225245:rs10950398:G_A	G/A	A	1	1	0	1	1	0	0.0385692	0.270251	0.56792	1	1	0	1	1	0	1	1	0	0.719784	1	-0.164234	NA	NA	NA	NA	NA	NA	NA	NA	NA	NA	NA	NA	NA	NA	NA	NA	NA	NA	NA	NA	NA	NA	NA	NA
ENSG00000068354.16	TBC1D25	7:12223752:rs11974335:G_T	G/T	T	1	1	0	1	1	0	0.99003	1	-0.00470158	1	1	0	1	1	0	0.470955	1	0.319682	0.11777	0.434233	0.696979	NA	NA	NA	NA	NA	NA	NA	NA	NA	NA	NA	NA	NA	NA	NA	NA	NA	NA	NA	NA	NA	NA	NA	NA
ENSG00000159248.5	GJD2	7:12223752:rs11974335:G_T	G/T	T	1	1	0	1	1	0	1	1	0	0.458486	1	1.56252	1	1	0	0.0333774	0.444264	0.813956	0.683178	0.997432	0.142812	NA	NA	NA	NA	NA	NA	NA	NA	NA	NA	NA	NA	NA	NA	NA	NA	NA	NA	NA	NA	NA	NA	NA	NA
ENSG00000184408.10	KCND2	7:12223752:rs11974335:G_T	G/T	T	1	1	0	1	1	0	0.595707	1	0.147247	1	1	0	1	1	0	1	1	0	0.180135	0.528587	0.657818	NA	NA	NA	NA	NA	NA	NA	NA	NA	NA	NA	NA	NA	NA	NA	NA	NA	NA	NA	NA	NA	NA	NA	NA
ENSG00000126001.16	CEP250	7:12225245:rs10950398:G_A	G/A	A	1	1	0	1	1	0	0.306499	0.814316	0.283915	0.190537	1	-2.14422	1	1	0	0.700312	1	-0.0996337	0.235369	0.596033	0.433008	NA	NA	NA	NA	NA	NA	NA	NA	NA	NA	NA	NA	NA	NA	NA	NA	NA	NA	NA	NA	NA	NA	NA	NA
ENSG00000110427.16	KIAA1549L	7:12223752:rs11974335:G_T	G/T	T	0.999998	1	0	1	1	0	0.250151	0.739699	0.37674	1	1	0	1	1	0	0.0660361	0.601128	-0.640121	0.140648	0.471503	0.696411	NA	NA	NA	NA	NA	NA	NA	NA	NA	NA	NA	NA	NA	NA	NA	NA	NA	NA	NA	NA	NA	NA	NA	NA
ENSG00000146242.8	TPBG	7:12223752:rs11974335:G_T	G/T	T	1	1	0	1	1	0	0.11449	0.490255	0.659772	0.0464468	0.479005	-2.33419	1	1	0	0.967267	1	0.0230202	0.449611	0.827555	-0.423058	NA	NA	NA	NA	NA	NA	NA	NA	NA	NA	NA	NA	NA	NA	NA	NA	NA	NA	NA	NA	NA	NA	NA	NA
ENSG00000240891.8	PLCXD2	7:12223752:rs11974335:G_T	G/T	T	1	1	0	1	1	0	0.0712254	0.361427	0.6192	0.424506	1	1.80083	1	1	0	0.837022	1	-0.0607745	0.753662	1	-0.156312	NA	NA	NA	NA	NA	NA	NA	NA	NA	NA	NA	NA	NA	NA	NA	NA	NA	NA	NA	NA	NA	NA	NA	NA
ENSG00000040199.18	PHLPP2	7:12223752:rs11974335:G_T	G/T	T	1	1	0	1	1	0	0.203287	0.670673	0.368451	1	1	0	1	1	0	1	1	0	0.479606	0.849768	0.362997	NA	NA	NA	NA	NA	NA	NA	NA	NA	NA	NA	NA	NA	NA	NA	NA	NA	NA	NA	NA	NA	NA	NA	NA
ENSG00000162852.14	CNST	7:12223752:rs11974335:G_T	G/T	T	0.999999	1	0	1	1	0	0.192112	0.654588	0.451433	1	1	0	1	1	0	1	1	0	0.98065	1	-0.0145229	NA	NA	NA	NA	NA	NA	NA	NA	NA	NA	NA	NA	NA	NA	NA	NA	NA	NA	NA	NA	NA	NA	NA	NA
ENSG00000151729.11	SLC25A4	7:12223752:rs11974335:G_T	G/T	T	1	1	0	1	1	0	0.744034	1	0.167245	1	1	0	1	1	0	0.97186	1	0.0212905	0.134814	0.463445	0.906983	NA	NA	NA	NA	NA	NA	NA	NA	NA	NA	NA	NA	NA	NA	NA	NA	NA	NA	NA	NA	NA	NA	NA	NA
ENSG00000164142.16	FAM160A1	7:12223752:rs11974335:G_T	G/T	T	1	1	0	1	1	0	0.209873	0.678619	0.367423	1	1	0	1	1	0	1	1	0	0.977739	1	-0.0144954	NA	NA	NA	NA	NA	NA	NA	NA	NA	NA	NA	NA	NA	NA	NA	NA	NA	NA	NA	NA	NA	NA	NA	NA
ENSG00000198216.12	CACNA1E	7:12225245:rs10950398:G_A	G/A	A	1	1	0	1	1	0	0.0184837	0.174626	0.745506	1	1	0	1	1	0	0.0815073	0.680974	-0.523563	0.588163	0.936993	-0.23037	NA	NA	NA	NA	NA	NA	NA	NA	NA	NA	NA	NA	NA	NA	NA	NA	NA	NA	NA	NA	NA	NA	NA	NA
ENSG00000205358.3	MT1H	10:17958748:rs11011704:G_T	G/T	T	0.00449744	0.212926	-1.51445	0.77373	1	0.311321	0.999999	1	0	1	1	0	0.874802	1	-0.166262	0.391824	1	0.394519	0.940975	1	-0.0269767	NA	NA	NA	NA	NA	NA	NA	NA	NA	NA	NA	NA	NA	NA	NA	NA	NA	NA	NA	NA	NA	NA	NA	NA
ENSG00000196565.15	HBG2	6:135110502:rs9494142:T_C	T/C	C	0.522433	1	0.216414	0.538128	1	-0.325081	0.0804257	0.39155	0.88145	0.0448995	0.468411	-3.12963	0.457269	1	-0.353918	0.944464	1	0.0204463	0.432477	0.81552	-0.293471	NA	NA	NA	NA	NA	NA	NA	NA	NA	NA	NA	NA	NA	NA	NA	NA	NA	NA	NA	NA	NA	NA	NA	NA
ENSG00000163673.7	DCLK3	7:12223752:rs11974335:G_T	G/T	T	0.725063	1	0.160856	1	1	0	0.618089	1	-0.253732	1	1	0	1	1	0	1	1	0	0.0337071	0.234737	1.12092	NA	NA	NA	NA	NA	NA	NA	NA	NA	NA	NA	NA	NA	NA	NA	NA	NA	NA	NA	NA	NA	NA	NA	NA
ENSG00000100626.17	GALNT16	7:12225245:rs10950398:G_A	G/A	A	0.999999	1	0	1	1	0	0.348394	0.872438	0.227846	1	1	0	1	1	0	1	1	0	0.144199	0.476898	0.592414	NA	NA	NA	NA	NA	NA	NA	NA	NA	NA	NA	NA	NA	NA	NA	NA	NA	NA	NA	NA	NA	NA	NA	NA
ENSG00000082458.12	DLG3	7:12225245:rs10950398:G_A	G/A	A	1	1	0	1	1	0	0.999999	1	0	1	1	0	1	1	0	0.303768	1	0.313168	0.030948	0.222982	0.573355	NA	NA	NA	NA	NA	NA	NA	NA	NA	NA	NA	NA	NA	NA	NA	NA	NA	NA	NA	NA	NA	NA	NA	NA
ENSG00000187323.12	DCC	7:12223752:rs11974335:G_T	G/T	T	1	1	0	1	1	0	0.0513827	0.309212	0.845699	0.801409	1	-0.570845	1	1	0	0.201788	0.961865	-0.663193	0.81309	1	-0.121664	NA	NA	NA	NA	NA	NA	NA	NA	NA	NA	NA	NA	NA	NA	NA	NA	NA	NA	NA	NA	NA	NA	NA	NA
ENSG00000175224.16	ATG13	7:12223752:rs11974335:G_T	G/T	T	1	1	0	1	1	0	0.00208398	0.0360955	1.20819	0.662353	1	0.625333	1	1	0	0.0152348	0.334656	-1.11586	1	1	0	0.210133	0.922706	-0.283299	0.355903	0.941758	-0.210615	0.599444	0.820263	0.120763	0.876979	1	0.0357345	0.346602	0.905185	0.214676	0.1705	0.852597	-0.308645	0.172442	0.802658	-0.307314	0.0110031	1	0.542291
ENSG00000198915.11	RASGEF1A	7:12223752:rs11974335:G_T	G/T	T	1	1	0	1	1	0	0.138555	0.544944	0.387211	1	1	0	1	1	0	1	1	0	0.69642	1	-0.156854	NA	NA	NA	NA	NA	NA	NA	NA	NA	NA	NA	NA	NA	NA	NA	NA	NA	NA	NA	NA	NA	NA	NA	NA
ENSG00000148842.18	CNNM2	7:12223752:rs11974335:G_T	G/T	T	1	1	0	1	1	0	0.566947	1	0.220037	0.72004	1	-0.67632	1	1	0	0.0653518	0.601128	-0.845585	0.0237022	0.19747	1.25544	NA	NA	NA	NA	NA	NA	NA	NA	NA	NA	NA	NA	NA	NA	NA	NA	NA	NA	NA	NA	NA	NA	NA	NA
ENSG00000102683.7	SGCG	7:12223752:rs11974335:G_T	G/T	T	0.999999	1	0	1	1	0	0.0360531	0.26187	0.884413	0.459136	1	-0.974502	1	1	0	1	1	0	0.741389	1	-0.199711	NA	NA	NA	NA	NA	NA	NA	NA	NA	NA	NA	NA	NA	NA	NA	NA	NA	NA	NA	NA	NA	NA	NA	NA
ENSG00000197386.12	HTT	7:12225245:rs10950398:G_A	G/A	A	1	1	0	1	1	0	0.675249	1	-0.0898358	1	1	0	1	1	0	1	1	0	0.010538	0.125072	0.916642	NA	NA	NA	NA	NA	NA	NA	NA	NA	NA	NA	NA	NA	NA	NA	NA	NA	NA	NA	NA	NA	NA	NA	NA
ENSG00000170921.15	TANC2	7:12225245:rs10950398:G_A	G/A	A	1	1	0	1	1	0	0.0631718	0.34492	0.543231	1	1	0	1	1	0	0.281392	1	-0.294194	0.67265	0.992948	0.162631	NA	NA	NA	NA	NA	NA	NA	NA	NA	NA	NA	NA	NA	NA	NA	NA	NA	NA	NA	NA	NA	NA	NA	NA
ENSG00000111291.8	GPRC5D	19:37701991:rs2385005:T_A	T/A	A	0.167751	1	0.5081	0.433215	1	-0.559332	0.999999	1	0	0.3276	1	1.13274	0.368024	1	-0.630543	0.294799	1	-0.313627	0.000976738	0.0360667	-0.802166	0.412444	0.914121	-0.197121	NA	NA	NA	0.790393	0.892087	0.0644727	0.306592	0.968806	-0.244783	0.186568	1	-0.3135	0.927651	0.9826	-0.0219875	0.412558	0.885301	0.197121	NA	NA	NA
ENSG00000111291.8	GPRC5D	19:36910902:rs1227564:A_G	A/G	G	0.90798	1	-0.0402752	0.194787	1	0.899492	1	1	0	0.286092	1	-0.956906	0.257245	1	-0.768089	0.0204652	0.365078	-0.669289	0.0162599	0.159398	-0.548078	NA	NA	NA	NA	NA	NA	NA	NA	NA	NA	NA	NA	NA	NA	NA	NA	NA	NA	NA	NA	NA	NA	NA	NA
ENSG00000174469.23	CNTNAP2	7:12225245:rs10950398:G_A	G/A	A	1	1	0	1	1	0	0.224387	0.702018	0.477856	1	1	0	1	1	0	0.773781	1	0.119323	0.817114	1	0.0893024	NA	NA	NA	NA	NA	NA	NA	NA	NA	NA	NA	NA	NA	NA	NA	NA	NA	NA	NA	NA	NA	NA	NA	NA
ENSG00000197694.16	SPTAN1	7:12225245:rs10950398:G_A	G/A	A	1	1	0	1	1	0	0.135107	0.539231	0.520767	1	1	0	1	1	0	0.157432	0.886904	-0.575622	0.274764	0.63836	0.456409	NA	NA	NA	NA	NA	NA	NA	NA	NA	NA	NA	NA	NA	NA	NA	NA	NA	NA	NA	NA	NA	NA	NA	NA
ENSG00000110931.19	CAMKK2	7:12223752:rs11974335:G_T	G/T	T	1	1	0	1	1	0	0.959576	1	-0.0197934	1	1	0	1	1	0	0.607271	1	-0.236526	0.0242618	0.199881	1.03378	NA	NA	NA	NA	NA	NA	NA	NA	NA	NA	NA	NA	NA	NA	NA	NA	NA	NA	NA	NA	NA	NA	NA	NA
ENSG00000129159.7	KCNC1	7:12223752:rs11974335:G_T	G/T	T	0.999999	1	0	1	1	0	0.216367	0.689416	0.513086	0.978801	1	-0.026929	1	1	0	0.241827	0.986656	-0.576485	0.293759	0.660285	0.515543	NA	NA	NA	NA	NA	NA	NA	NA	NA	NA	NA	NA	NA	NA	NA	NA	NA	NA	NA	NA	NA	NA	NA	NA
ENSG00000095739.11	BAMBI	7:12225245:rs10950398:G_A	G/A	A	0.0630596	0.971071	-0.729601	0.50557	1	-0.532445	1	1	0	0.696499	1	0.769499	0.271088	1	0.906482	0.74779	1	0.110572	1	1	0	NA	NA	NA	NA	NA	NA	NA	NA	NA	NA	NA	NA	NA	NA	NA	NA	NA	NA	NA	NA	NA	NA	NA	NA
ENSG00000111291.8	GPRC5D	19:37578683:rs55865869:C_G	C/G	G	0.154563	1	0.529319	0.627258	1	-0.352127	1	1	0	0.20183	1	1.4348	0.183934	1	-0.940803	0.151308	0.876107	-0.435358	0.000649286	0.0276604	-0.83646	0.412444	0.914121	-0.197121	NA	NA	NA	0.790393	0.892087	0.0644727	0.306592	0.968806	-0.244783	0.186568	1	-0.3135	0.927651	0.9826	-0.0219875	0.412558	0.885301	0.197121	NA	NA	NA
ENSG00000135632.12	SMYD5	7:12223752:rs11974335:G_T	G/T	T	0.999999	1	0	1	1	0	0.370368	0.896716	0.417302	1	1	0	1	1	0	0.260991	1	-0.613845	0.0607749	0.311596	1.04188	NA	NA	NA	NA	NA	NA	NA	NA	NA	NA	NA	NA	NA	NA	NA	NA	NA	NA	NA	NA	NA	NA	NA	NA
ENSG00000175766.13	EIF4E1B	7:12244382:rs1990620:A_G	A/G	G	1	1	0	1	1	0	0.298756	0.8043	-0.331417	1	1	0	1	1	0	0.1098	0.764641	0.544062	0.0022082	0.0554332	1.00986	NA	NA	NA	NA	NA	NA	NA	NA	NA	NA	NA	NA	NA	NA	NA	NA	NA	NA	NA	NA	NA	NA	NA	NA
ENSG00000205927.5	OLIG2	7:12223752:rs11974335:G_T	G/T	T	0.404855	1	-0.320145	0.65375	1	-0.331725	0.999999	1	0	0.322804	1	1.85706	0.750415	1	0.243188	0.764066	1	-0.0919353	1	1	0	NA	NA	NA	NA	NA	NA	NA	NA	NA	NA	NA	NA	NA	NA	NA	NA	NA	NA	NA	NA	NA	NA	NA	NA
ENSG00000175766.13	EIF4E1B	7:12242825:rs7805419:T_C	T/C	C	1	1	0	1	1	0	0.280118	0.782709	-0.346782	1	1	0	1	1	0	0.134532	0.846146	0.511035	0.0011092	0.0389228	1.0908	0.77641	1	0.0648094	NA	NA	NA	0.879976	0.957635	0.0344849	0.463193	1	0.166402	NA	NA	NA	0.23673	0.940388	0.265492	0.176375	0.8025	0.301731	NA	NA	NA
ENSG00000206535.8	LNP1	7:12225245:rs10950398:G_A	G/A	A	0.999999	1	0	1	1	0	0.999999	1	0	1	1	0	1	1	0	0.0415302	0.485778	0.67552	0.255023	0.617448	0.327771	NA	NA	NA	NA	NA	NA	NA	NA	NA	NA	NA	NA	NA	NA	NA	NA	NA	NA	NA	NA	NA	NA	NA	NA
ENSG00000196565.15	HBG2	2:60493622:rs10172646:G_A	G/A	A	0.068824	0.994451	-0.59224	0.247149	1	0.471628	0.767733	1	-0.114569	0.391044	1	-1.09718	0.648728	1	-0.28929	1	1	0	0.967551	1	-0.0132161	0.139837	1	0.354292	0.586992	0.965185	-0.133567	0.0163772	0.115789	0.551964	0.711681	1	-0.091089	0.742912	0.959291	0.080819	0.328173	0.977133	0.238315	0.50324	0.9803	-0.16424	0.654442	1	0.110146
ENSG00000006377.11	DLX6	7:12223752:rs11974335:G_T	G/T	T	1	1	0	1	1	0	0.999999	1	0	0.990261	1	-0.0270538	1	1	0	0.0251635	0.398673	0.7444	0.235817	0.596609	0.343137	NA	NA	NA	NA	NA	NA	NA	NA	NA	NA	NA	NA	NA	NA	NA	NA	NA	NA	NA	NA	NA	NA	NA	NA
ENSG00000091664.9	SLC17A6	7:12223752:rs11974335:G_T	G/T	T	1	1	0	1	1	0	0.728358	1	0.185343	1	1	0	1	1	0	0.629069	1	0.303759	0.942242	1	-0.045758	NA	NA	NA	NA	NA	NA	NA	NA	NA	NA	NA	NA	NA	NA	NA	NA	NA	NA	NA	NA	NA	NA	NA	NA
ENSG00000154122.14	ANKH	7:12223752:rs11974335:G_T	G/T	T	1	1	0	1	1	0	0.75717	1	0.162832	1	1	0	1	1	0	0.771284	1	0.180392	0.26329	0.625141	0.697411	NA	NA	NA	NA	NA	NA	NA	NA	NA	NA	NA	NA	NA	NA	NA	NA	NA	NA	NA	NA	NA	NA	NA	NA
ENSG00000146267.12	FAXC	7:12225245:rs10950398:G_A	G/A	A	1	1	0	1	1	0	0.126633	0.520854	0.680106	1	1	0	1	1	0	0.899076	1	-0.0702376	0.488363	0.857126	-0.341481	NA	NA	NA	NA	NA	NA	NA	NA	NA	NA	NA	NA	NA	NA	NA	NA	NA	NA	NA	NA	NA	NA	NA	NA
ENSG00000175766.13	EIF4E1B	7:12244161:rs1990622:A_G	A/G	G	1	1	0	1	1	0	0.218763	0.694739	-0.394618	1	1	0	1	1	0	0.0511203	0.537459	0.66516	0.002839	0.0590075	0.98774	NA	NA	NA	NA	NA	NA	NA	NA	NA	NA	NA	NA	NA	NA	NA	NA	NA	NA	NA	NA	NA	NA	NA	NA
ENSG00000196227.11	FAM217B	7:12223752:rs11974335:G_T	G/T	T	1	1	0	1	1	0	0.757931	1	0.176336	0.719231	1	0.712767	1	1	0	0.657762	1	0.299687	0.393781	0.77943	0.578579	NA	NA	NA	NA	NA	NA	NA	NA	NA	NA	NA	NA	NA	NA	NA	NA	NA	NA	NA	NA	NA	NA	NA	NA
ENSG00000122966.16	CIT	7:12223752:rs11974335:G_T	G/T	T	0.999999	1	0	1	1	0	0.677183	1	0.0863224	1	1	0	1	1	0	1	1	0	0.0132259	0.142377	0.912468	NA	NA	NA	NA	NA	NA	NA	NA	NA	NA	NA	NA	NA	NA	NA	NA	NA	NA	NA	NA	NA	NA	NA	NA
ENSG00000204071.10	TCEAL6	7:12223752:rs11974335:G_T	G/T	T	0.692678	1	0.131984	1	1	0	0.616694	1	-0.295035	1	1	0	1	1	0	0.430788	1	0.435712	0.196863	0.547811	0.742143	NA	NA	NA	NA	NA	NA	NA	NA	NA	NA	NA	NA	NA	NA	NA	NA	NA	NA	NA	NA	NA	NA	NA	NA
ENSG00000005249.13	PRKAR2B	7:12223752:rs11974335:G_T	G/T	T	1	1	0	1	1	0	0.16191	0.587224	0.39715	1	1	0	1	1	0	1	1	0	0.668962	0.989888	-0.215224	NA	NA	NA	NA	NA	NA	NA	NA	NA	NA	NA	NA	NA	NA	NA	NA	NA	NA	NA	NA	NA	NA	NA	NA
ENSG00000156486.8	KCNS2	7:12225245:rs10950398:G_A	G/A	A	1	1	0	1	1	0	0.601542	1	0.220955	1	1	0	1	1	0	0.670419	1	0.224089	0.654925	0.980708	0.209402	NA	NA	NA	NA	NA	NA	NA	NA	NA	NA	NA	NA	NA	NA	NA	NA	NA	NA	NA	NA	NA	NA	NA	NA
ENSG00000196565.15	HBG2	2:60494212:rs7557939:G_A	G/A	A	0.0709691	1	-0.587181	0.240685	1	0.473619	0.768248	1	-0.119957	0.396994	1	-1.09044	0.607416	1	-0.325527	1	1	0	0.989198	1	0.00440106	0.297876	1	0.2466	0.63707	0.94255	-0.113044	0.0842395	0.354898	0.399684	0.481931	1	-0.16785	0.565021	0.878607	0.137594	0.663127	1	0.104369	0.658779	0.910184	-0.105815	0.55278	1	0.141922
ENSG00000130540.14	SULT4A1	7:12223752:rs11974335:G_T	G/T	T	1	1	0	1	1	0	1	1	0	1	1	0	1	1	0	0.271197	1	0.365857	0.276097	0.640486	0.339906	NA	NA	NA	NA	NA	NA	NA	NA	NA	NA	NA	NA	NA	NA	NA	NA	NA	NA	NA	NA	NA	NA	NA	NA
ENSG00000144290.17	SLC4A10	7:12223752:rs11974335:G_T	G/T	T	1	1	0	1	1	0	0.649762	1	-0.250534	1	1	0	1	1	0	0.255055	0.990091	0.740146	0.347293	0.716827	0.613795	NA	NA	NA	NA	NA	NA	NA	NA	NA	NA	NA	NA	NA	NA	NA	NA	NA	NA	NA	NA	NA	NA	NA	NA
ENSG00000102181.21	CD99L2	7:12225245:rs10950398:G_A	G/A	A	1	1	0	1	1	0	0.901713	1	-0.046598	1	1	0	1	1	0	0.320807	1	0.466269	0.0827402	0.368918	0.725365	NA	NA	NA	NA	NA	NA	NA	NA	NA	NA	NA	NA	NA	NA	NA	NA	NA	NA	NA	NA	NA	NA	NA	NA
ENSG00000135622.13	SEMA4F	7:12223752:rs11974335:G_T	G/T	T	1	1	0	1	1	0	0.685699	1	0.120317	1	1	0	1	1	0	1	1	0	0.294709	0.660285	0.55262	NA	NA	NA	NA	NA	NA	NA	NA	NA	NA	NA	NA	NA	NA	NA	NA	NA	NA	NA	NA	NA	NA	NA	NA
ENSG00000105894.12	PTN	7:12225245:rs10950398:G_A	G/A	A	5.41485e-05	0.00609622	-0.719716	1	1	0	1	1	0	0.103852	0.790444	2.75376	1	1	0	1	1	0	0.747767	1	0.0521129	0.0389419	1	0.446314	0.210643	0.880417	0.279447	0.423016	0.767403	-0.180878	0.879976	1	0.0343817	0.75793	0.977344	0.0701085	0.894193	0.969949	-0.0302568	0.913361	0.955109	-0.0247564	0.540802	1	0.138614
ENSG00000197381.16	ADARB1	7:12225245:rs10950398:G_A	G/A	A	0.999999	1	0	1	1	0	0.161185	0.586168	0.387374	1	1	0	1	1	0	0.575695	1	-0.143362	0.572604	0.928498	0.217663	NA	NA	NA	NA	NA	NA	NA	NA	NA	NA	NA	NA	NA	NA	NA	NA	NA	NA	NA	NA	NA	NA	NA	NA
ENSG00000075340.23	ADD2	7:12225245:rs10950398:G_A	G/A	A	1	1	0	1	1	0	0.0359305	0.261682	0.834212	1	1	0	1	1	0	0.247644	0.986656	-0.571757	0.593222	0.940661	-0.235016	NA	NA	NA	NA	NA	NA	NA	NA	NA	NA	NA	NA	NA	NA	NA	NA	NA	NA	NA	NA	NA	NA	NA	NA
ENSG00000196565.15	HBG2	2:60493454:rs10195871:A_G	A/G	G	0.0751971	1	-0.579013	0.247134	1	0.471065	0.750713	1	-0.122112	0.398079	1	-1.07907	0.587927	1	-0.343195	0.999999	1	0	0.990097	1	-0.00403328	0.297876	1	0.2466	0.63707	0.94255	-0.113044	0.0842395	0.354898	0.399684	0.481931	1	-0.16785	0.565021	0.878607	0.137594	0.663127	1	0.104369	0.658779	0.910184	-0.105815	0.55278	1	0.141922
ENSG00000141668.10	CBLN2	7:12225245:rs10950398:G_A	G/A	A	1	1	0	1	1	0	0.653645	1	0.115975	1	1	0	1	1	0	1	1	0	0.294468	0.660285	0.452362	NA	NA	NA	NA	NA	NA	NA	NA	NA	NA	NA	NA	NA	NA	NA	NA	NA	NA	NA	NA	NA	NA	NA	NA
ENSG00000198668.12	CALM1	7:12225245:rs10950398:G_A	G/A	A	1	1	0	1	1	0	0.804913	1	0.097748	1	1	0	1	1	0	0.367844	1	0.443568	0.757142	1	0.135514	NA	NA	NA	NA	NA	NA	NA	NA	NA	NA	NA	NA	NA	NA	NA	NA	NA	NA	NA	NA	NA	NA	NA	NA
ENSG00000135930.14	EIF4E2	7:12223752:rs11974335:G_T	G/T	T	1	1	0	1	1	0	0.133325	0.534486	0.587955	1	1	0	1	1	0	0.343939	1	-0.430796	0.61315	0.9522	-0.213864	NA	NA	NA	NA	NA	NA	NA	NA	NA	NA	NA	NA	NA	NA	NA	NA	NA	NA	NA	NA	NA	NA	NA	NA
ENSG00000175766.13	EIF4E1B	7:12243703:rs7791726:G_C	G/C	C	1	1	0	1	1	0	0.214944	0.686934	-0.398277	1	1	0	1	1	0	0.0502519	0.532473	0.668082	0.00268725	0.0590075	0.993602	NA	NA	NA	NA	NA	NA	NA	NA	NA	NA	NA	NA	NA	NA	NA	NA	NA	NA	NA	NA	NA	NA	NA	NA
ENSG00000178385.15	PLEKHM3	7:12225245:rs10950398:G_A	G/A	A	1	1	0	1	1	0	0.00197749	0.0353853	1.34725	1	1	0	1	1	0	0.18428	0.944296	-0.614912	0.188553	0.537279	-0.655253	0.947059	1	0.0151296	0.694172	0.976218	-0.0893225	0.312495	0.598889	-0.226977	0.9469	1	-0.0151296	0.80909	0.996194	0.054999	0.419551	1	-0.182238	0.136014	0.899074	-0.330073	0.650117	1	0.103033
ENSG00000113389.16	NPR3	7:12229042:rs5011432:A_C	A/C	C	0.771088	1	-0.0804786	0.872149	1	-0.081783	1	1	0	0.569904	1	0.634724	0.131714	1	0.542424	1	1	0	0.000714252	0.029241	0.627993	0.141075	0.782063	-0.326096	NA	NA	NA	0.0158131	0.119273	0.512486	0.767077	1	0.0673621	0.875245	0.960192	0.0357565	0.879976	0.966097	0.0343817	0.654442	0.931208	0.101663	0.158953	0.912286	-0.312814
ENSG00000113389.16	NPR3	7:12242825:rs7805419:T_C	T/C	C	0.636897	1	-0.128592	0.950742	1	0.0311787	1	1	0	1.86998e-05	0.00194334	4.86462	0.161332	1	0.528605	1	1	0	0.169038	0.515831	0.250478	0.186568	0.921053	-0.29504	NA	NA	NA	0.0099316	0.331667	0.544183	0.64566	1	0.104717	0.846802	1	0.0441369	0.739436	0.910377	-0.0758273	0.59431	1	0.1212	0.182401	0.924304	-0.297717
ENSG00000151067.22	CACNA1C	7:12223752:rs11974335:G_T	G/T	T	1	1	0	1	1	0	0.899034	1	-0.0359238	1	1	0	1	1	0	1	1	0	0.142815	0.475761	0.736207	NA	NA	NA	NA	NA	NA	NA	NA	NA	NA	NA	NA	NA	NA	NA	NA	NA	NA	NA	NA	NA	NA	NA	NA
ENSG00000139372.15	TDG	12:125326510:rs550677:A_G	G/A	A	0.201717	1	0.389053	1	1	0	0.0196907	0.180967	-0.981295	0.442891	1	-0.96544	0.984187	1	-0.0115258	0.176071	0.923775	0.421795	0.415038	0.799059	0.256671	NA	NA	NA	NA	NA	NA	NA	NA	NA	NA	NA	NA	NA	NA	NA	NA	NA	NA	NA	NA	NA	NA	NA	NA
ENSG00000255374.3	TAS2R43	2:134875411:rs4954192:T_C	C/T	T	0.596418	1	-0.178741	0.235563	1	-0.798615	0.0319001	0.245066	1.12254	0.460578	1	1.02308	0.752908	1	-0.207408	0.00408047	0.196883	-1.09218	0.131521	0.459136	-0.562427	NA	NA	NA	NA	NA	NA	NA	NA	NA	NA	NA	NA	NA	NA	NA	NA	NA	NA	NA	NA	NA	NA	NA	NA
ENSG00000111291.8	GPRC5D	19:36922184:rs540472:T_A	T/A	A	0.828304	1	-0.0757675	0.168271	1	0.945183	1	1	0	0.249792	1	-0.99574	0.210772	1	-0.845543	0.0215912	0.366901	-0.664061	0.0203135	0.181677	-0.532615	NA	NA	NA	NA	NA	NA	NA	NA	NA	NA	NA	NA	NA	NA	NA	NA	NA	NA	NA	NA	NA	NA	NA	NA
ENSG00000179388.9	EGR3	7:12223752:rs11974335:G_T	G/T	T	1	1	0	1	1	0	0.374607	0.903469	0.477558	1	1	0	0.430909	1	-0.831654	0.979776	1	0.00993979	0.742254	1	-0.211578	NA	NA	NA	NA	NA	NA	NA	NA	NA	NA	NA	NA	NA	NA	NA	NA	NA	NA	NA	NA	NA	NA	NA	NA
ENSG00000196565.15	HBG2	6:135098550:rs9402685:T_C	T/C	C	0.0489846	0.918091	0.671362	0.340729	1	-0.354471	0.245079	0.733219	0.432687	0.19935	1	-1.83934	0.343623	1	-0.403913	1	1	0	0.609674	0.951251	-0.168872	NA	NA	NA	NA	NA	NA	NA	NA	NA	NA	NA	NA	NA	NA	NA	NA	NA	NA	NA	NA	NA	NA	NA	NA
ENSG00000145632.15	PLK2	7:12223752:rs11974335:G_T	G/T	T	1	1	0	1	1	0	0.838614	1	0.0962058	1	1	0	1	1	0	0.794037	1	0.145319	0.869686	1	0.0917163	NA	NA	NA	NA	NA	NA	NA	NA	NA	NA	NA	NA	NA	NA	NA	NA	NA	NA	NA	NA	NA	NA	NA	NA
ENSG00000148180.19	GSN	7:12223752:rs11974335:G_T	G/T	T	0.881998	1	-0.0547473	0.0956989	1	-1.18335	0.999999	1	0	0.0219348	0.28605	4.1354	0.262496	1	0.822457	0.688222	1	-0.117971	1	1	0	NA	NA	NA	NA	NA	NA	NA	NA	NA	NA	NA	NA	NA	NA	NA	NA	NA	NA	NA	NA	NA	NA	NA	NA
ENSG00000152642.10	GPD1L	7:12225245:rs10950398:G_A	G/A	A	1	1	0	1	1	0	0.0763192	0.378714	0.685273	1	1	0	1	1	0	0.554864	1	-0.229928	0.785668	1	-0.125613	NA	NA	NA	NA	NA	NA	NA	NA	NA	NA	NA	NA	NA	NA	NA	NA	NA	NA	NA	NA	NA	NA	NA	NA
ENSG00000126001.16	CEP250	7:12223752:rs11974335:G_T	G/T	T	1	1	0	0.999999	1	0	0.997956	1	-0.000783132	0.150477	0.981577	-2.154	1	1	0	0.743285	1	-0.0868211	0.0303329	0.221512	0.956449	NA	NA	NA	NA	NA	NA	NA	NA	NA	NA	NA	NA	NA	NA	NA	NA	NA	NA	NA	NA	NA	NA	NA	NA
ENSG00000113389.16	NPR3	7:12210752:rs3807866:G_A	G/A	A	0.641946	1	-0.128318	0.991572	1	0.00529993	0.999998	1	0	0.25715	1	1.30173	0.125011	1	0.539677	1	1	0	0.00269706	0.0590075	0.547925	NA	NA	NA	NA	NA	NA	NA	NA	NA	NA	NA	NA	NA	NA	NA	NA	NA	NA	NA	NA	NA	NA	NA	NA
ENSG00000102924.12	CBLN1	7:12229132:rs5011436:A_C	A/C	C	0.999999	1	0	1	1	0	0.000110562	0.00728629	0.755032	0.802992	1	0.29312	1	1	0	0.999999	1	0	0.0197482	0.179662	-0.63354	NA	NA	NA	NA	NA	NA	0.0336534	0.154471	0.457864	0.0049541	0.10875	0.583389	NA	NA	NA	0.703055	0.924068	-0.0865789	NA	NA	NA	NA	NA	NA
ENSG00000164742.16	ADCY1	7:12225245:rs10950398:G_A	G/A	A	0.999999	1	0	1	1	0	0.164273	0.59182	0.541057	1	1	0	1	1	0	0.467754	1	-0.351421	0.749938	1	0.137238	NA	NA	NA	NA	NA	NA	NA	NA	NA	NA	NA	NA	NA	NA	NA	NA	NA	NA	NA	NA	NA	NA	NA	NA
ENSG00000113389.16	NPR3	7:12210776:rs3807865:G_A	G/A	A	0.7751	1	-0.0775724	0.704807	1	-0.187752	1	1	0	0.000135683	0.00814703	4.24882	0.266655	1	0.426055	1	1	0	0.00364847	0.0664617	0.527102	0.141075	0.782063	-0.326096	NA	NA	NA	0.0158131	0.119273	0.512486	0.767077	1	0.0673621	0.875245	0.960192	0.0357565	0.879976	0.966097	0.0343817	0.654442	0.931208	0.101663	0.158953	0.912286	-0.312814
ENSG00000107282.8	APBA1	7:12225245:rs10950398:G_A	G/A	A	1	1	0	1	1	0	0.404209	0.939037	0.189221	1	1	0	1	1	0	1	1	0	0.0592935	0.30587	0.716665	NA	NA	NA	NA	NA	NA	NA	NA	NA	NA	NA	NA	NA	NA	NA	NA	NA	NA	NA	NA	NA	NA	NA	NA
ENSG00000196565.15	HBG2	2:60493111:rs11886868:C_T	C/T	T	0.0701383	1	-0.59196	0.255873	1	0.464335	0.804894	1	-0.104973	0.625321	1	-0.651481	0.551393	1	-0.379204	0.99294	1	-0.00246114	0.962572	1	-0.0159527	0.297876	1	0.2466	0.63707	0.94255	-0.113044	0.0842395	0.354898	0.399684	0.481931	1	-0.16785	0.565021	0.878607	0.137594	0.663127	1	0.104369	0.658779	0.910184	-0.105815	0.55278	1	0.141922
ENSG00000102683.7	SGCG	7:12225245:rs10950398:G_A	G/A	A	0.999998	1	0	1	1	0	0.000342477	0.0131053	1.26194	0.988735	1	-0.017107	1	1	0	1	1	0	0.0257695	0.204792	-1.14942	0.385175	0.976414	0.195825	0.875245	0.979237	0.0357565	0.391887	0.732187	-0.193109	0.303762	0.982769	0.231029	0.309534	1	-0.228328	0.956776	0.983309	0.0123789	0.246619	0.86	-0.259323	NA	NA	NA
ENSG00000006125.18	AP2B1	7:12223752:rs11974335:G_T	G/T	T	0.999999	1	0	1	1	0	0.465621	0.992785	0.329011	0.102345	0.783392	2.76613	1	1	0	0.442988	1	-0.409014	0.517813	0.877434	0.34575	NA	NA	NA	NA	NA	NA	NA	NA	NA	NA	NA	NA	NA	NA	NA	NA	NA	NA	NA	NA	NA	NA	NA	NA
ENSG00000111291.8	GPRC5D	19:36944863:rs538534:G_A	A/G	G	0.902918	1	-0.0425338	0.229686	1	0.835157	0.999998	1	0	0.210181	1	-1.10874	0.313484	1	-0.680595	0.0178554	0.359647	-0.683691	0.0220579	0.189913	-0.521169	NA	NA	NA	NA	NA	NA	NA	NA	NA	NA	NA	NA	NA	NA	NA	NA	NA	NA	NA	NA	NA	NA	NA	NA
ENSG00000162852.14	CNST	7:12225245:rs10950398:G_A	G/A	A	0.999999	1	0	1	1	0	0.0333553	0.248967	0.747988	1	1	0	1	1	0	1	1	0	0.578088	0.929758	-0.276004	NA	NA	NA	NA	NA	NA	NA	NA	NA	NA	NA	NA	NA	NA	NA	NA	NA	NA	NA	NA	NA	NA	NA	NA
ENSG00000198673.10	TAFA2	7:12228211:rs13229988:A_G	A/G	G	0.999998	1	0	1	1	0	0.277915	0.779605	0.342985	1	1	0	1	1	0	0.725575	1	-0.115031	0.404495	0.794869	0.275944	NA	NA	NA	NA	NA	NA	NA	NA	NA	NA	NA	NA	NA	NA	NA	NA	NA	NA	NA	NA	NA	NA	NA	NA
ENSG00000157064.11	NMNAT2	7:12225245:rs10950398:G_A	G/A	A	1	1	0	1	1	0	0.61508	1	0.208783	1	1	0	1	1	0	0.540333	1	0.316393	0.236685	0.597208	0.528502	NA	NA	NA	NA	NA	NA	NA	NA	NA	NA	NA	NA	NA	NA	NA	NA	NA	NA	NA	NA	NA	NA	NA	NA
ENSG00000152217.19	SETBP1	7:12223752:rs11974335:G_T	G/T	T	1	1	0	1	1	0	0.274976	0.773942	0.333287	0.873615	1	-0.312209	1	1	0	0.433069	1	-0.201667	0.536145	0.89479	0.268287	NA	NA	NA	NA	NA	NA	NA	NA	NA	NA	NA	NA	NA	NA	NA	NA	NA	NA	NA	NA	NA	NA	NA	NA
ENSG00000124194.16	GDAP1L1	7:12223752:rs11974335:G_T	G/T	T	0.999999	1	0	1	1	0	0.704239	1	0.144121	1	1	0	1	1	0	0.775788	1	0.0991645	0.22704	0.586485	0.418986	NA	NA	NA	NA	NA	NA	NA	NA	NA	NA	NA	NA	NA	NA	NA	NA	NA	NA	NA	NA	NA	NA	NA	NA
ENSG00000169427.8	KCNK9	7:12225245:rs10950398:G_A	G/A	A	0.999999	1	0	1	1	0	0.0337243	0.250338	0.817777	1	1	0	1	1	0	0.777579	1	-0.134173	0.718796	1	-0.171763	NA	NA	NA	NA	NA	NA	NA	NA	NA	NA	NA	NA	NA	NA	NA	NA	NA	NA	NA	NA	NA	NA	NA	NA
ENSG00000136531.16	SCN2A	7:12223752:rs11974335:G_T	G/T	T	1	1	0	1	1	0	0.366137	0.892387	-0.48546	1	1	0	1	1	0	0.0709861	0.62477	1.14358	0.269986	0.632706	0.701356	NA	NA	NA	NA	NA	NA	NA	NA	NA	NA	NA	NA	NA	NA	NA	NA	NA	NA	NA	NA	NA	NA	NA	NA
ENSG00000073969.18	NSF	7:12223752:rs11974335:G_T	G/T	T	1	1	0	1	1	0	0.999999	1	0	1	1	0	1	1	0	0.0395343	0.479021	0.752476	0.965794	1	-0.0140194	NA	NA	NA	NA	NA	NA	NA	NA	NA	NA	NA	NA	NA	NA	NA	NA	NA	NA	NA	NA	NA	NA	NA	NA
ENSG00000106608.16	URGCP	7:12223752:rs11974335:G_T	G/T	T	0.999999	1	0	1	1	0	0.466684	0.992785	0.255525	1	1	0	1	1	0	0.55318	1	-0.175621	0.28066	0.647051	0.546394	NA	NA	NA	NA	NA	NA	NA	NA	NA	NA	NA	NA	NA	NA	NA	NA	NA	NA	NA	NA	NA	NA	NA	NA
ENSG00000163673.7	DCLK3	7:12225245:rs10950398:G_A	G/A	A	0.98313	1	-0.00869193	1	1	0	0.836521	1	0.0943857	1	1	0	0.829143	1	0.124425	1	1	0	0.116047	0.433574	0.717365	NA	NA	NA	NA	NA	NA	NA	NA	NA	NA	NA	NA	NA	NA	NA	NA	NA	NA	NA	NA	NA	NA	NA	NA
ENSG00000169258.7	GPRIN1	7:12223752:rs11974335:G_T	G/T	T	1	1	0	1	1	0	0.89693	1	0.0381224	1	1	0	1	1	0	0.553365	1	-0.15541	0.03423	0.235342	0.899827	NA	NA	NA	NA	NA	NA	NA	NA	NA	NA	NA	NA	NA	NA	NA	NA	NA	NA	NA	NA	NA	NA	NA	NA
ENSG00000196565.15	HBG2	6:135114363:rs9483788:T_C	T/C	C	0.121004	1	0.550906	0.372904	1	-0.372986	0.764389	1	0.147413	0.0375252	0.413849	-3.32112	0.507343	1	-0.326358	0.317995	1	0.352505	0.43948	0.816205	0.295881	NA	NA	NA	NA	NA	NA	NA	NA	NA	NA	NA	NA	NA	NA	NA	NA	NA	NA	NA	NA	NA	NA	NA	NA
ENSG00000101146.13	RAE1	7:12223752:rs11974335:G_T	G/T	T	1	1	0	1	1	0	0.128861	0.525162	0.418432	1	1	0	1	1	0	1	1	0	0.690591	1	-0.181246	NA	NA	NA	NA	NA	NA	NA	NA	NA	NA	NA	NA	NA	NA	NA	NA	NA	NA	NA	NA	NA	NA	NA	NA
ENSG00000261456.5	TUBB8	16:33807:rs28652789:G_C	G/C	C	0.422187	1	-0.330268	1	1	0	0.797201	1	0.114842	0.637491	1	-0.29859	0.0677524	1	1.49597	1	1	0	0.00502328	0.0809442	1.20395	NA	NA	NA	NA	NA	NA	NA	NA	NA	NA	NA	NA	NA	NA	NA	NA	NA	NA	NA	NA	NA	NA	NA	NA
ENSG00000204590.12	GNL1	7:12223752:rs11974335:G_T	G/T	T	1	1	0	1	1	0	0.851796	1	-0.080873	0.797519	1	-0.581203	1	1	0	0.146889	0.871835	0.747732	0.558668	0.912649	0.300396	NA	NA	NA	NA	NA	NA	NA	NA	NA	NA	NA	NA	NA	NA	NA	NA	NA	NA	NA	NA	NA	NA	NA	NA
ENSG00000276547.1	PCDHGB5	3:101496512:rs10936664:T_C	T/C	C	0.14102	1	-0.4437	0.749444	1	-0.179942	1	1	0	0.75883	1	0.366547	0.583201	1	-0.326447	1	1	0	0.469497	0.844595	0.138639	NA	NA	NA	NA	NA	NA	NA	NA	NA	NA	NA	NA	NA	NA	NA	NA	NA	NA	NA	NA	NA	NA	NA	NA
ENSG00000144407.9	PTH2R	7:12225245:rs10950398:G_A	G/A	A	1	1	0	1	1	0	0.980932	1	-0.00583629	1	1	0	1	1	0	1	1	0	0.030615	0.221641	0.882076	NA	NA	NA	NA	NA	NA	NA	NA	NA	NA	NA	NA	NA	NA	NA	NA	NA	NA	NA	NA	NA	NA	NA	NA
ENSG00000132932.17	ATP8A2	7:12225245:rs10950398:G_A	G/A	A	1	1	0	1	1	0	0.307384	0.814322	0.312802	1	1	0	1	1	0	0.202198	0.961865	0.587593	0.526607	0.884882	-0.271308	NA	NA	NA	NA	NA	NA	NA	NA	NA	NA	NA	NA	NA	NA	NA	NA	NA	NA	NA	NA	NA	NA	NA	NA
ENSG00000131871.15	SELENOS	7:12223752:rs11974335:G_T	G/T	T	0.577473	1	-0.228277	0.495586	1	-0.537398	0.999999	1	0	0.782473	1	0.552839	0.8766	1	-0.126583	0.845292	1	0.0637298	1	1	0	NA	NA	NA	NA	NA	NA	NA	NA	NA	NA	NA	NA	NA	NA	NA	NA	NA	NA	NA	NA	NA	NA	NA	NA
ENSG00000076604.15	TRAF4	7:12225245:rs10950398:G_A	G/A	A	0.106895	1	-0.523818	0.802063	1	0.166044	1	1	0	0.585408	1	0.890942	0.675554	1	-0.285322	0.87447	1	-0.0449727	1	1	0	NA	NA	NA	NA	NA	NA	NA	NA	NA	NA	NA	NA	NA	NA	NA	NA	NA	NA	NA	NA	NA	NA	NA	NA
ENSG00000162639.16	HENMT1	7:12223752:rs11974335:G_T	G/T	T	1	1	0	1	1	0	0.655641	1	0.238708	1	1	0	1	1	0	0.316293	1	0.537054	0.408592	0.797122	-0.523587	NA	NA	NA	NA	NA	NA	NA	NA	NA	NA	NA	NA	NA	NA	NA	NA	NA	NA	NA	NA	NA	NA	NA	NA
ENSG00000124126.14	PREX1	7:12223752:rs11974335:G_T	G/T	T	0.62509	1	-0.179839	0.785937	1	-0.192346	0.999999	1	0	0.765624	1	0.536107	0.275303	1	0.798968	0.0362757	0.45892	-0.614861	1	1	0	NA	NA	NA	NA	NA	NA	NA	NA	NA	NA	NA	NA	NA	NA	NA	NA	NA	NA	NA	NA	NA	NA	NA	NA
ENSG00000136842.14	TMOD1	7:12223752:rs11974335:G_T	G/T	T	1	1	0	0.444602	1	-0.655406	0.928076	1	-0.0513679	1	1	0	1	1	0	1	1	0	0.0504504	0.284587	1.19549	NA	NA	NA	NA	NA	NA	NA	NA	NA	NA	NA	NA	NA	NA	NA	NA	NA	NA	NA	NA	NA	NA	NA	NA
ENSG00000166326.7	TRIM44	7:12225245:rs10950398:G_A	G/A	A	1	1	0	1	1	0	0.777571	1	0.120376	1	1	0	1	1	0	0.0117786	0.316099	1.33745	0.947713	1	-0.0309433	NA	NA	NA	NA	NA	NA	NA	NA	NA	NA	NA	NA	NA	NA	NA	NA	NA	NA	NA	NA	NA	NA	NA	NA
ENSG00000214376.6	VSTM5	7:12225245:rs10950398:G_A	G/A	A	1	1	0	1	1	0	0.181166	0.628383	0.542969	1	1	0	1	1	0	0.90534	1	-0.0600686	0.616659	0.955012	0.225007	NA	NA	NA	NA	NA	NA	NA	NA	NA	NA	NA	NA	NA	NA	NA	NA	NA	NA	NA	NA	NA	NA	NA	NA
ENSG00000091844.8	RGS17	7:12223752:rs11974335:G_T	G/T	T	0.999999	1	0	1	1	0	0.231872	0.717661	0.488536	0.730714	1	0.746953	0.400513	1	-0.545301	0.956902	1	0.0171364	0.959721	1	0.0239772	NA	NA	NA	NA	NA	NA	NA	NA	NA	NA	NA	NA	NA	NA	NA	NA	NA	NA	NA	NA	NA	NA	NA	NA
ENSG00000150712.11	MTMR12	7:12223752:rs11974335:G_T	G/T	T	0.999998	1	0	1	1	0	0.653802	1	0.132916	1	1	0	1	1	0	1	1	0	0.320842	0.689962	0.521886	NA	NA	NA	NA	NA	NA	NA	NA	NA	NA	NA	NA	NA	NA	NA	NA	NA	NA	NA	NA	NA	NA	NA	NA
ENSG00000180875.5	GREM2	7:12223752:rs11974335:G_T	G/T	T	1	1	0	1	1	0	0.158441	0.580877	0.630815	1	1	0	1	1	0	0.824051	1	-0.117128	0.679871	0.997215	-0.218335	NA	NA	NA	NA	NA	NA	NA	NA	NA	NA	NA	NA	NA	NA	NA	NA	NA	NA	NA	NA	NA	NA	NA	NA
ENSG00000019485.13	PRDM11	7:12223752:rs11974335:G_T	G/T	T	0.999999	1	0	0.591195	1	-0.22155	0.814594	1	0.0872025	1	1	0	1	1	0	1	1	0	0.00868607	0.110155	1.41109	NA	NA	NA	NA	NA	NA	NA	NA	NA	NA	NA	NA	NA	NA	NA	NA	NA	NA	NA	NA	NA	NA	NA	NA
ENSG00000132640.15	BTBD3	7:12223752:rs11974335:G_T	G/T	T	1	1	0	1	1	0	0.817569	1	0.112694	1	1	0	1	1	0	0.872555	1	0.0923467	0.253748	0.615644	0.660093	NA	NA	NA	NA	NA	NA	NA	NA	NA	NA	NA	NA	NA	NA	NA	NA	NA	NA	NA	NA	NA	NA	NA	NA
ENSG00000008277.14	ADAM22	7:12223752:rs11974335:G_T	G/T	T	0.999999	1	0	1	1	0	0.910848	1	0.0582951	0.325984	1	1.77257	1	1	0	0.530363	1	0.386271	0.720969	1	0.220476	NA	NA	NA	NA	NA	NA	NA	NA	NA	NA	NA	NA	NA	NA	NA	NA	NA	NA	NA	NA	NA	NA	NA	NA
ENSG00000242732.4	RTL5	7:12225245:rs10950398:G_A	G/A	A	1	1	0	1	1	0	0.297016	0.802724	0.321314	1	1	0	1	1	0	0.384261	1	-0.314109	0.0740986	0.345197	0.639507	NA	NA	NA	NA	NA	NA	NA	NA	NA	NA	NA	NA	NA	NA	NA	NA	NA	NA	NA	NA	NA	NA	NA	NA
ENSG00000102924.12	CBLN1	7:12229967:rs13237518:C_A	C/A	A	0.738173	1	-0.0530757	1	1	0	4.29826e-05	0.00414782	0.871541	0.755153	1	0.377949	1	1	0	0.896761	1	-0.0255867	0.00627526	0.0935861	-0.764805	NA	NA	NA	NA	NA	NA	0.0336534	0.154471	0.457864	0.0049541	0.10875	0.583389	NA	NA	NA	0.703055	0.924068	-0.0865789	NA	NA	NA	NA	NA	NA
ENSG00000178171.10	AMER3	7:12225245:rs10950398:G_A	G/A	A	1	1	0	1	1	0	0.166665	0.598045	0.576772	1	1	0	1	1	0	0.386254	1	-0.449554	0.266849	0.629167	0.496516	NA	NA	NA	NA	NA	NA	NA	NA	NA	NA	NA	NA	NA	NA	NA	NA	NA	NA	NA	NA	NA	NA	NA	NA
ENSG00000183023.18	SLC8A1	7:12225245:rs10950398:G_A	G/A	A	1	1	0	1	1	0	0.0275737	0.22577	1.06953	1	1	0	1	1	0	0.709794	1	-0.224597	0.0383787	0.24833	-1.11307	NA	NA	NA	NA	NA	NA	NA	NA	NA	NA	NA	NA	NA	NA	NA	NA	NA	NA	NA	NA	NA	NA	NA	NA
ENSG00000141540.11	TTYH2	7:12225245:rs10950398:G_A	G/A	A	0.241531	1	-0.299354	0.532023	1	-0.282828	1	1	0	0.0472816	0.485234	2.83134	0.0484883	1	1.17453	0.0932757	0.714274	-0.415011	1	1	0	NA	NA	NA	NA	NA	NA	NA	NA	NA	NA	NA	NA	NA	NA	NA	NA	NA	NA	NA	NA	NA	NA	NA	NA
ENSG00000166579.15	NDEL1	7:12225245:rs10950398:G_A	G/A	A	1	1	0	1	1	0	0.87394	1	-0.0610072	1	1	0	1	1	0	0.284427	1	0.512343	0.17432	0.521907	0.578639	NA	NA	NA	NA	NA	NA	NA	NA	NA	NA	NA	NA	NA	NA	NA	NA	NA	NA	NA	NA	NA	NA	NA	NA
ENSG00000152578.13	GRIA4	7:12223752:rs11974335:G_T	G/T	T	0.759034	1	-0.1022	1	1	0	0.756692	1	-0.119856	1	1	0	1	1	0	0.70596	1	0.165498	0.00863609	0.110069	0.970569	NA	NA	NA	NA	NA	NA	NA	NA	NA	NA	NA	NA	NA	NA	NA	NA	NA	NA	NA	NA	NA	NA	NA	NA
ENSG00000126822.17	PLEKHG3	7:12225245:rs10950398:G_A	G/A	A	0.227084	1	-0.21177	0.664922	1	-0.195674	0.999999	1	0	0.0186758	0.266222	3.35209	0.197894	1	0.764763	0.0741884	0.642491	-0.440752	1	1	0	NA	NA	NA	NA	NA	NA	NA	NA	NA	NA	NA	NA	NA	NA	NA	NA	NA	NA	NA	NA	NA	NA	NA	NA
ENSG00000138311.17	ZNF365	7:12225245:rs10950398:G_A	G/A	A	1	1	0	1	1	0	0.994747	1	0.00203675	1	1	0	1	1	0	0.195478	0.961865	0.498556	0.266793	0.629167	0.380505	NA	NA	NA	NA	NA	NA	NA	NA	NA	NA	NA	NA	NA	NA	NA	NA	NA	NA	NA	NA	NA	NA	NA	NA
ENSG00000187559.6	FOXD4L3	7:12225245:rs10950398:G_A	G/A	A	0.51	1	0.19108	1	1	0	0.028249	0.229216	0.830415	1	1	0	0.953432	1	0.035037	1	1	0	0.0941929	0.392761	-0.788552	NA	NA	NA	NA	NA	NA	NA	NA	NA	NA	NA	NA	NA	NA	NA	NA	NA	NA	NA	NA	NA	NA	NA	NA
ENSG00000155097.12	ATP6V1C1	7:12223752:rs11974335:G_T	G/T	T	1	1	0	1	1	0	0.461221	0.992213	-0.322069	1	1	0	1	1	0	0.0518011	0.539157	1.00248	0.576948	0.929043	0.288561	NA	NA	NA	NA	NA	NA	NA	NA	NA	NA	NA	NA	NA	NA	NA	NA	NA	NA	NA	NA	NA	NA	NA	NA
ENSG00000142875.19	PRKACB	7:12223752:rs11974335:G_T	G/T	T	1	1	0	1	1	0	0.528587	1	-0.302957	0.510995	1	1.09506	1	1	0	0.0513304	0.537576	1.1086	0.706808	1	0.214389	NA	NA	NA	NA	NA	NA	NA	NA	NA	NA	NA	NA	NA	NA	NA	NA	NA	NA	NA	NA	NA	NA	NA	NA
ENSG00000165379.13	LRFN5	7:12225245:rs10950398:G_A	G/A	A	0.999999	1	0	1	1	0	0.226353	0.704614	0.504474	1	1	0	1	1	0	0.694133	1	0.249555	0.823657	1	-0.125829	NA	NA	NA	NA	NA	NA	NA	NA	NA	NA	NA	NA	NA	NA	NA	NA	NA	NA	NA	NA	NA	NA	NA	NA
ENSG00000165548.11	TMEM63C	7:12225245:rs10950398:G_A	G/A	A	1	1	0	1	1	0	0.272337	0.77053	0.259181	1	1	0	1	1	0	1	1	0	0.223846	0.582378	0.479394	NA	NA	NA	NA	NA	NA	NA	NA	NA	NA	NA	NA	NA	NA	NA	NA	NA	NA	NA	NA	NA	NA	NA	NA
ENSG00000196565.15	HBG2	2:60491939:rs1896294:C_T	C/T	T	0.0890958	1	-0.554776	0.241336	1	0.466717	0.744591	1	-0.138452	0.786738	1	-0.360227	0.613304	1	-0.321504	0.986204	1	-0.00481756	0.918883	1	-0.0345595	0.297876	1	0.2466	0.63707	0.94255	-0.113044	0.0842395	0.354898	0.399684	0.481931	1	-0.16785	0.565021	0.878607	0.137594	0.663127	1	0.104369	0.658779	0.910184	-0.105815	0.55278	1	0.141922
ENSG00000102924.12	CBLN1	7:12244382:rs1990620:A_G	A/G	G	0.678855	1	-0.0662279	1	1	0	5.2174e-05	0.00454755	0.883391	0.421186	1	0.978605	1	1	0	0.841104	1	-0.0395199	0.00461561	0.077698	-0.803449	NA	NA	NA	NA	NA	NA	0.0336534	0.154471	0.457864	0.0049541	0.10875	0.583389	NA	NA	NA	0.703055	0.924068	-0.0865789	NA	NA	NA	NA	NA	NA
ENSG00000111052.7	LIN7A	7:12223752:rs11974335:G_T	G/T	T	0.999999	1	0	1	1	0	0.0439574	0.287748	0.628156	0.995476	1	0.00956921	1	1	0	1	1	0	0.441249	0.817759	-0.420009	NA	NA	NA	NA	NA	NA	NA	NA	NA	NA	NA	NA	NA	NA	NA	NA	NA	NA	NA	NA	NA	NA	NA	NA
ENSG00000149970.16	CNKSR2	7:12225245:rs10950398:G_A	G/A	A	1	1	0	1	1	0	0.0281264	0.228908	0.672702	1	1	0	1	1	0	1	1	0	0.708419	1	-0.190995	NA	NA	NA	NA	NA	NA	NA	NA	NA	NA	NA	NA	NA	NA	NA	NA	NA	NA	NA	NA	NA	NA	NA	NA
ENSG00000198673.10	TAFA2	7:12233870:rs1054169:G_A	G/A	A	0.999998	1	0	1	1	0	0.237149	0.723223	0.37524	1	1	0	1	1	0	0.501743	1	-0.221602	0.441345	0.817759	0.254607	NA	NA	NA	NA	NA	NA	NA	NA	NA	NA	NA	NA	NA	NA	NA	NA	NA	NA	NA	NA	NA	NA	NA	NA
ENSG00000174136.13	RGMB	7:12225245:rs10950398:G_A	G/A	A	1	1	0	1	1	0	0.164165	0.59182	0.463466	1	1	0	1	1	0	0.468719	1	-0.235934	0.700179	1	0.159457	NA	NA	NA	NA	NA	NA	NA	NA	NA	NA	NA	NA	NA	NA	NA	NA	NA	NA	NA	NA	NA	NA	NA	NA
ENSG00000172031.7	EPHX4	7:12225245:rs10950398:G_A	G/A	A	1	1	0	1	1	0	0.430823	0.959546	0.192319	1	1	0	1	1	0	1	1	0	0.283865	0.648485	0.436728	NA	NA	NA	NA	NA	NA	NA	NA	NA	NA	NA	NA	NA	NA	NA	NA	NA	NA	NA	NA	NA	NA	NA	NA
ENSG00000130477.15	UNC13A	7:12223752:rs11974335:G_T	G/T	T	1	1	0	1	1	0	0.68616	1	0.169665	1	1	0	1	1	0	0.223605	0.986656	-0.602342	0.0346525	0.235847	1.03421	NA	NA	NA	NA	NA	NA	NA	NA	NA	NA	NA	NA	NA	NA	NA	NA	NA	NA	NA	NA	NA	NA	NA	NA
ENSG00000002746.15	HECW1	7:12223752:rs11974335:G_T	G/T	T	1	1	0	1	1	0	0.270496	0.767593	0.555305	1	1	0	1	1	0	0.411077	1	-0.488059	0.743281	1	0.19528	NA	NA	NA	NA	NA	NA	NA	NA	NA	NA	NA	NA	NA	NA	NA	NA	NA	NA	NA	NA	NA	NA	NA	NA
ENSG00000140743.8	CDR2	7:12225245:rs10950398:G_A	G/A	A	1	1	0	1	1	0	0.234564	0.7194	0.343609	1	1	0	1	1	0	0.74956	1	0.0937822	0.592982	0.940661	0.212955	NA	NA	NA	NA	NA	NA	NA	NA	NA	NA	NA	NA	NA	NA	NA	NA	NA	NA	NA	NA	NA	NA	NA	NA
ENSG00000134909.18	ARHGAP32	7:12225245:rs10950398:G_A	G/A	A	1	1	0	1	1	0	0.0323764	0.247122	0.574039	1	1	0	1	1	0	1	1	0	0.740109	1	0.148391	NA	NA	NA	NA	NA	NA	NA	NA	NA	NA	NA	NA	NA	NA	NA	NA	NA	NA	NA	NA	NA	NA	NA	NA
ENSG00000152495.11	CAMK4	7:12223752:rs11974335:G_T	G/T	T	0.59002	1	0.171635	1	1	0	0.353567	0.880495	-0.530149	1	1	0	1	1	0	0.159521	0.886904	0.758088	0.315621	0.686089	0.558378	NA	NA	NA	NA	NA	NA	NA	NA	NA	NA	NA	NA	NA	NA	NA	NA	NA	NA	NA	NA	NA	NA	NA	NA
ENSG00000196565.15	HBG2	2:60494176:rs7584113:A_G	A/G	G	0.0733253	1	-0.581943	0.245126	1	0.46793	0.783651	1	-0.109669	0.406101	1	-1.06692	0.583809	1	-0.346948	0.999999	1	0	0.983169	1	-0.00685463	0.297876	1	0.2466	0.63707	0.94255	-0.113044	0.0842395	0.354898	0.399684	0.481931	1	-0.16785	0.565021	0.878607	0.137594	0.663127	1	0.104369	0.658779	0.910184	-0.105815	0.55278	1	0.141922
ENSG00000189241.7	TSPYL1	7:12225245:rs10950398:G_A	G/A	A	1	1	0	1	1	0	0.155402	0.574056	0.559755	1	1	0	1	1	0	0.453753	1	-0.36721	0.780056	1	0.121777	NA	NA	NA	NA	NA	NA	NA	NA	NA	NA	NA	NA	NA	NA	NA	NA	NA	NA	NA	NA	NA	NA	NA	NA
ENSG00000124134.9	KCNS1	7:12223752:rs11974335:G_T	G/T	T	1	1	0	1	1	0	0.469273	0.992785	0.181598	1	1	0	1	1	0	0.417281	1	0.198302	0.413475	0.798488	0.299847	NA	NA	NA	NA	NA	NA	NA	NA	NA	NA	NA	NA	NA	NA	NA	NA	NA	NA	NA	NA	NA	NA	NA	NA
ENSG00000088367.23	EPB41L1	7:12225245:rs10950398:G_A	G/A	A	0.999999	1	0	1	1	0	0.470154	0.992785	0.231404	0.787432	1	-0.217851	1	1	0	0.69913	1	-0.155784	0.0460334	0.273423	0.709481	NA	NA	NA	NA	NA	NA	NA	NA	NA	NA	NA	NA	NA	NA	NA	NA	NA	NA	NA	NA	NA	NA	NA	NA
ENSG00000144868.13	TMEM108	7:12223752:rs11974335:G_T	G/T	T	0.423916	1	-0.299198	1	1	0	0.736748	1	0.139938	1	1	0	1	1	0	1	1	0	0.0586674	0.30426	0.814416	NA	NA	NA	NA	NA	NA	NA	NA	NA	NA	NA	NA	NA	NA	NA	NA	NA	NA	NA	NA	NA	NA	NA	NA
ENSG00000261115.6	TMEM178B	7:12223752:rs11974335:G_T	G/T	T	1	1	0	1	1	0	0.972665	1	-0.0122968	1	1	0	1	1	0	0.690292	1	-0.14427	0.107954	0.417947	0.832637	NA	NA	NA	NA	NA	NA	NA	NA	NA	NA	NA	NA	NA	NA	NA	NA	NA	NA	NA	NA	NA	NA	NA	NA
ENSG00000124067.17	SLC12A4	7:12223752:rs11974335:G_T	G/T	T	0.000860847	0.0664574	-1.33092	0.134748	1	1.15536	0.999999	1	0	0.373893	1	1.75366	0.178698	1	1.06947	1	1	0	1	1	0	NA	NA	NA	NA	NA	NA	NA	NA	NA	NA	NA	NA	NA	NA	NA	NA	NA	NA	NA	NA	NA	NA	NA	NA
ENSG00000164142.16	FAM160A1	7:12225245:rs10950398:G_A	G/A	A	1	1	0	1	1	0	0.0914703	0.426126	0.465983	1	1	0	1	1	0	1	1	0	0.849101	1	-0.0876313	NA	NA	NA	NA	NA	NA	NA	NA	NA	NA	NA	NA	NA	NA	NA	NA	NA	NA	NA	NA	NA	NA	NA	NA
ENSG00000255374.3	TAS2R43	2:134873830:rs6430553:T_C	C/T	T	0.532039	1	-0.21379	0.271275	1	-0.685569	0.0590273	0.333662	0.974226	0.473782	1	1.00294	0.805487	1	-0.16378	0.0137799	0.329499	-0.944279	0.184335	0.535336	-0.502749	NA	NA	NA	NA	NA	NA	NA	NA	NA	NA	NA	NA	NA	NA	NA	NA	NA	NA	NA	NA	NA	NA	NA	NA
ENSG00000049089.15	COL9A2	7:12223752:rs11974335:G_T	G/T	T	0.0535684	0.946792	-0.681891	0.350318	1	0.578052	1	1	0	0.0993471	0.767818	2.95717	0.306431	1	0.728707	0.0487868	0.531154	-0.580133	1	1	0	NA	NA	NA	NA	NA	NA	NA	NA	NA	NA	NA	NA	NA	NA	NA	NA	NA	NA	NA	NA	NA	NA	NA	NA
ENSG00000125651.14	GTF2F1	7:12223752:rs11974335:G_T	G/T	T	1	1	0	1	1	0	0.452829	0.980422	0.440933	1	1	0	1	1	0	0.438643	1	-0.437064	0.451715	0.829166	0.423774	NA	NA	NA	NA	NA	NA	NA	NA	NA	NA	NA	NA	NA	NA	NA	NA	NA	NA	NA	NA	NA	NA	NA	NA
ENSG00000164076.17	CAMKV	7:12225245:rs10950398:G_A	G/A	A	1	1	0	1	1	0	0.547646	1	0.249832	1	1	0	1	1	0	0.795718	1	-0.133854	0.0886168	0.382849	0.77688	NA	NA	NA	NA	NA	NA	NA	NA	NA	NA	NA	NA	NA	NA	NA	NA	NA	NA	NA	NA	NA	NA	NA	NA
ENSG00000108018.15	SORCS1	7:12223752:rs11974335:G_T	G/T	T	1	1	0	1	1	0	0.0289921	0.231765	1.00671	1	1	0	1	1	0	0.127236	0.822906	-0.828022	0.256597	0.618965	-0.618472	NA	NA	NA	NA	NA	NA	NA	NA	NA	NA	NA	NA	NA	NA	NA	NA	NA	NA	NA	NA	NA	NA	NA	NA
ENSG00000154162.15	CDH12	7:12225245:rs10950398:G_A	G/A	A	1	1	0	1	1	0	0.0959748	0.438788	0.816538	1	1	0	1	1	0	0.928952	1	0.0543936	0.224311	0.582778	-0.65981	NA	NA	NA	NA	NA	NA	NA	NA	NA	NA	NA	NA	NA	NA	NA	NA	NA	NA	NA	NA	NA	NA	NA	NA
ENSG00000255374.3	TAS2R43	2:134871869:rs6711390:T_C	C/T	T	0.523123	1	-0.21854	0.267897	1	-0.685652	0.0550908	0.323931	0.988589	0.445537	1	1.06723	0.810111	1	-0.159795	0.0127818	0.325815	-0.953658	0.170902	0.517108	-0.518185	NA	NA	NA	NA	NA	NA	NA	NA	NA	NA	NA	NA	NA	NA	NA	NA	NA	NA	NA	NA	NA	NA	NA	NA
ENSG00000088538.13	DOCK3	7:12223752:rs11974335:G_T	G/T	T	1	1	0	1	1	0	0.10702	0.4795	0.625658	1	1	0	1	1	0	0.0346753	0.450446	-0.966588	0.389401	0.775931	0.395245	NA	NA	NA	NA	NA	NA	NA	NA	NA	NA	NA	NA	NA	NA	NA	NA	NA	NA	NA	NA	NA	NA	NA	NA
ENSG00000152669.9	CCNO	7:12225245:rs10950398:G_A	G/A	A	0.259776	1	-0.225893	0.0652655	1	1.06968	0.4532	0.980422	-0.261171	1	1	0	1	1	0	1	1	0	0.00690343	0.0972706	0.913327	NA	NA	NA	NA	NA	NA	NA	NA	NA	NA	NA	NA	NA	NA	NA	NA	NA	NA	NA	NA	NA	NA	NA	NA
ENSG00000122966.16	CIT	7:12225245:rs10950398:G_A	G/A	A	1	1	0	1	1	0	0.146639	0.55963	0.27258	1	1	0	1	1	0	1	1	0	0.0839605	0.372618	0.54178	NA	NA	NA	NA	NA	NA	NA	NA	NA	NA	NA	NA	NA	NA	NA	NA	NA	NA	NA	NA	NA	NA	NA	NA
ENSG00000119946.11	CNNM1	7:12225245:rs10950398:G_A	G/A	A	1	1	0	1	1	0	0.12515	0.518641	0.496145	1	1	0	1	1	0	0.746828	1	-0.129913	0.852759	1	0.0664582	NA	NA	NA	NA	NA	NA	NA	NA	NA	NA	NA	NA	NA	NA	NA	NA	NA	NA	NA	NA	NA	NA	NA	NA
ENSG00000185090.14	MANEAL	7:12223752:rs11974335:G_T	G/T	T	1	1	0	1	1	0	0.932637	1	0.0349371	1	1	0	1	1	0	0.478675	1	0.345081	0.405573	0.79583	0.406917	NA	NA	NA	NA	NA	NA	NA	NA	NA	NA	NA	NA	NA	NA	NA	NA	NA	NA	NA	NA	NA	NA	NA	NA
ENSG00000103353.16	UBFD1	7:12223752:rs11974335:G_T	G/T	T	1	1	0	1	1	0	0.315765	0.826467	0.346834	1	1	0	1	1	0	0.513755	1	-0.247821	0.745002	1	0.135372	NA	NA	NA	NA	NA	NA	NA	NA	NA	NA	NA	NA	NA	NA	NA	NA	NA	NA	NA	NA	NA	NA	NA	NA
ENSG00000138175.9	ARL3	7:12223752:rs11974335:G_T	G/T	T	0.711379	1	0.167496	1	1	0	0.976101	1	-0.0150062	0.0944567	0.758578	-2.1295	1	1	0	1	1	0	0.171904	0.518978	0.713725	NA	NA	NA	NA	NA	NA	NA	NA	NA	NA	NA	NA	NA	NA	NA	NA	NA	NA	NA	NA	NA	NA	NA	NA
ENSG00000146006.8	LRRTM2	7:12223752:rs11974335:G_T	G/T	T	1	1	0	1	1	0	0.521485	1	0.320189	1	1	0	0.951363	1	0.0357772	0.91935	1	0.0544524	0.892172	1	0.0770129	NA	NA	NA	NA	NA	NA	NA	NA	NA	NA	NA	NA	NA	NA	NA	NA	NA	NA	NA	NA	NA	NA	NA	NA
ENSG00000253719.4	ATXN7L3B	7:12225245:rs10950398:G_A	G/A	A	0.999999	1	0	1	1	0	0.0425271	0.285251	0.870891	1	1	0	1	1	0	0.625842	1	-0.228167	0.225958	0.585268	-0.568329	NA	NA	NA	NA	NA	NA	NA	NA	NA	NA	NA	NA	NA	NA	NA	NA	NA	NA	NA	NA	NA	NA	NA	NA
ENSG00000101977.21	MCF2	7:12223752:rs11974335:G_T	G/T	T	1	1	0	1	1	0	0.8705	1	-0.0802847	1	1	0	1	1	0	0.218011	0.983415	0.715109	0.668279	0.989684	0.249765	NA	NA	NA	NA	NA	NA	NA	NA	NA	NA	NA	NA	NA	NA	NA	NA	NA	NA	NA	NA	NA	NA	NA	NA
ENSG00000102924.12	CBLN1	7:12223961:rs10950394:C_T	C/T	T	0.766687	1	-0.0470402	1	1	0	0.000119209	0.00749077	0.811021	0.663271	1	0.531672	1	1	0	0.926523	1	-0.0181031	0.0151845	0.154087	-0.680123	NA	NA	NA	NA	NA	NA	0.0336534	0.154471	0.457864	0.0049541	0.10875	0.583389	NA	NA	NA	0.703055	0.924068	-0.0865789	NA	NA	NA	NA	NA	NA
ENSG00000132640.15	BTBD3	7:12225245:rs10950398:G_A	G/A	A	1	1	0	1	1	0	0.142767	0.552439	0.644054	1	1	0	1	1	0	0.495456	1	-0.365095	0.788632	1	0.127754	NA	NA	NA	NA	NA	NA	NA	NA	NA	NA	NA	NA	NA	NA	NA	NA	NA	NA	NA	NA	NA	NA	NA	NA
ENSG00000130032.16	PRRG3	7:12223752:rs11974335:G_T	G/T	T	1	1	0	1	1	0	0.64311	1	0.148036	1	1	0	1	1	0	0.390708	1	-0.231385	0.0977084	0.401039	0.763685	NA	NA	NA	NA	NA	NA	NA	NA	NA	NA	NA	NA	NA	NA	NA	NA	NA	NA	NA	NA	NA	NA	NA	NA
ENSG00000054793.14	ATP9A	7:12223752:rs11974335:G_T	G/T	T	1	1	0	1	1	0	0.145674	0.55963	0.461116	0.95362	1	0.089638	1	1	0	0.102452	0.747361	-0.694309	0.432848	0.81552	0.319228	NA	NA	NA	NA	NA	NA	NA	NA	NA	NA	NA	NA	NA	NA	NA	NA	NA	NA	NA	NA	NA	NA	NA	NA
ENSG00000102924.12	CBLN1	7:12224173:rs11509137:T_C	T/C	C	0.752139	1	-0.0496489	1	1	0	7.48463e-05	0.00624513	0.816406	0.64216	1	0.563647	1	1	0	0.968773	1	-0.00767807	0.0118087	0.131848	-0.699667	NA	NA	NA	NA	NA	NA	0.0336534	0.154471	0.457864	0.0049541	0.10875	0.583389	NA	NA	NA	0.703055	0.924068	-0.0865789	NA	NA	NA	NA	NA	NA
ENSG00000078328.21	RBFOX1	7:12225245:rs10950398:G_A	G/A	A	1	1	0	1	1	0	0.260076	0.750141	0.523816	1	1	0	1	1	0	0.967922	1	0.0232704	0.663891	0.98748	0.22375	NA	NA	NA	NA	NA	NA	NA	NA	NA	NA	NA	NA	NA	NA	NA	NA	NA	NA	NA	NA	NA	NA	NA	NA
ENSG00000145864.12	GABRB2	7:12225245:rs10950398:G_A	G/A	A	1	1	0	1	1	0	0.812829	1	-0.104527	1	1	0	1	1	0	0.103286	0.749422	0.895484	0.510198	0.875273	0.321932	NA	NA	NA	NA	NA	NA	NA	NA	NA	NA	NA	NA	NA	NA	NA	NA	NA	NA	NA	NA	NA	NA	NA	NA
ENSG00000051382.8	PIK3CB	7:12225245:rs10950398:G_A	G/A	A	1	1	0	1	1	0	0.0747679	0.373425	0.756897	1	1	0	1	1	0	0.736418	1	-0.177812	0.539388	0.89694	-0.288501	NA	NA	NA	NA	NA	NA	NA	NA	NA	NA	NA	NA	NA	NA	NA	NA	NA	NA	NA	NA	NA	NA	NA	NA
ENSG00000185760.15	KCNQ5	7:12223752:rs11974335:G_T	G/T	T	0.999999	1	0	1	1	0	0.644859	1	0.208046	1	1	0	1	1	0	0.968245	1	0.0211725	0.39371	0.77943	0.455686	NA	NA	NA	NA	NA	NA	NA	NA	NA	NA	NA	NA	NA	NA	NA	NA	NA	NA	NA	NA	NA	NA	NA	NA
ENSG00000114993.17	RTKN	7:12223752:rs11974335:G_T	G/T	T	0.793147	1	-0.0619911	0.256417	1	-0.593448	1	1	0	0.0796014	0.674242	2.63474	0.0769959	1	1.05918	0.321418	1	-0.241728	1	1	0	NA	NA	NA	NA	NA	NA	NA	NA	NA	NA	NA	NA	NA	NA	NA	NA	NA	NA	NA	NA	NA	NA	NA	NA
ENSG00000176749.9	CDK5R1	7:12223752:rs11974335:G_T	G/T	T	0.999999	1	0	1	1	0	0.942452	1	0.0209059	1	1	0	1	1	0	0.500228	1	-0.164725	0.0850307	0.373946	0.719972	NA	NA	NA	NA	NA	NA	NA	NA	NA	NA	NA	NA	NA	NA	NA	NA	NA	NA	NA	NA	NA	NA	NA	NA
ENSG00000156959.9	LHFPL4	7:12225245:rs10950398:G_A	G/A	A	1	1	0	1	1	0	0.56662	1	0.22236	1	1	0	1	1	0	0.521937	1	-0.309231	0.0372368	0.244208	0.895857	NA	NA	NA	NA	NA	NA	NA	NA	NA	NA	NA	NA	NA	NA	NA	NA	NA	NA	NA	NA	NA	NA	NA	NA
ENSG00000103275.20	UBE2I	7:12223752:rs11974335:G_T	G/T	T	1	1	0	0.579971	1	0.400995	0.53697	1	0.333832	1	1	0	1	1	0	0.429277	1	-0.27474	0.710842	1	0.197953	NA	NA	NA	NA	NA	NA	NA	NA	NA	NA	NA	NA	NA	NA	NA	NA	NA	NA	NA	NA	NA	NA	NA	NA
ENSG00000157680.15	DGKI	7:12225245:rs10950398:G_A	G/A	A	1	1	0	1	1	0	0.0370264	0.265648	0.972732	1	1	0	1	1	0	0.405343	1	-0.482622	0.288137	0.654792	-0.548239	NA	NA	NA	NA	NA	NA	NA	NA	NA	NA	NA	NA	NA	NA	NA	NA	NA	NA	NA	NA	NA	NA	NA	NA
ENSG00000148400.12	NOTCH1	7:12223752:rs11974335:G_T	G/T	T	0.00828138	0.319661	-1.05179	0.0394345	1	1.58176	1	1	0	0.637389	1	0.923715	0.549608	1	0.47298	0.0314738	0.436114	-0.510278	1	1	0	NA	NA	NA	NA	NA	NA	NA	NA	NA	NA	NA	NA	NA	NA	NA	NA	NA	NA	NA	NA	NA	NA	NA	NA
ENSG00000022355.18	GABRA1	7:12223752:rs11974335:G_T	G/T	T	1	1	0	1	1	0	0.221302	0.696919	-0.444064	1	1	0	1	1	0	0.0109013	0.306826	1.23064	0.270393	0.632706	0.487034	NA	NA	NA	NA	NA	NA	NA	NA	NA	NA	NA	NA	NA	NA	NA	NA	NA	NA	NA	NA	NA	NA	NA	NA
ENSG00000185666.14	SYN3	7:12223752:rs11974335:G_T	G/T	T	0.999999	1	0	1	1	0	0.935632	1	0.0257932	1	1	0	1	1	0	0.999999	1	0	0.0728601	0.341785	1.0168	NA	NA	NA	NA	NA	NA	NA	NA	NA	NA	NA	NA	NA	NA	NA	NA	NA	NA	NA	NA	NA	NA	NA	NA
ENSG00000115318.12	LOXL3	7:12225245:rs10950398:G_A	G/A	A	0.22299	1	-0.403895	0.525175	1	0.421964	0.999999	1	0	0.180073	1	2.22804	0.39643	1	-0.583504	1	1	0	0.761691	1	-0.0381504	NA	NA	NA	NA	NA	NA	NA	NA	NA	NA	NA	NA	NA	NA	NA	NA	NA	NA	NA	NA	NA	NA	NA	NA
ENSG00000159228.13	CBR1	7:12225245:rs10950398:G_A	G/A	A	0.00425494	0.209034	-0.597992	1	1	0	1	1	0	0.00695762	0.142598	4.0749	0.136154	1	0.869099	0.506424	1	-0.172207	1	1	0	NA	NA	NA	NA	NA	NA	NA	NA	NA	NA	NA	NA	NA	NA	NA	NA	NA	NA	NA	NA	NA	NA	NA	NA
ENSG00000183783.7	KCTD8	7:12223752:rs11974335:G_T	G/T	T	1	1	0	1	1	0	0.441973	0.96597	-0.282302	1	1	0	1	1	0	0.0199346	0.365078	1.00824	0.168592	0.515313	0.598445	NA	NA	NA	NA	NA	NA	NA	NA	NA	NA	NA	NA	NA	NA	NA	NA	NA	NA	NA	NA	NA	NA	NA	NA
ENSG00000117114.19	ADGRL2	7:12223752:rs11974335:G_T	G/T	T	1	1	0	1	1	0	0.04349	0.285913	0.658245	1	1	0	1	1	0	1	1	0	0.31522	0.685768	-0.558744	NA	NA	NA	NA	NA	NA	NA	NA	NA	NA	NA	NA	NA	NA	NA	NA	NA	NA	NA	NA	NA	NA	NA	NA
ENSG00000110107.9	PRPF19	7:12223752:rs11974335:G_T	G/T	T	0.999999	1	0	1	1	0	1	1	0	1	1	0	1	1	0	0.473104	1	0.258233	0.142132	0.47457	0.556517	NA	NA	NA	NA	NA	NA	NA	NA	NA	NA	NA	NA	NA	NA	NA	NA	NA	NA	NA	NA	NA	NA	NA	NA
ENSG00000184349.13	EFNA5	7:12223752:rs11974335:G_T	G/T	T	1	1	0	1	1	0	0.12	0.501674	0.667184	1	1	0	1	1	0	0.375579	1	-0.337822	0.877114	1	0.0921649	NA	NA	NA	NA	NA	NA	NA	NA	NA	NA	NA	NA	NA	NA	NA	NA	NA	NA	NA	NA	NA	NA	NA	NA
ENSG00000170011.14	MYRIP	18:54724477:rs8089474:G_A	A/G	G	1	1	0	0.182235	1	0.946621	0.0251687	0.213537	-1.27654	0.702318	1	0.643613	0.565309	1	-0.395517	0.856816	1	-0.088712	0.0383501	0.24833	0.945695	NA	NA	NA	NA	NA	NA	NA	NA	NA	NA	NA	NA	NA	NA	NA	NA	NA	NA	NA	NA	NA	NA	NA	NA
ENSG00000084731.15	KIF3C	7:12223752:rs11974335:G_T	G/T	T	0.999999	1	0	1	1	0	0.982435	1	0.00634053	1	1	0	1	1	0	0.999999	1	0	0.0401854	0.254885	1.0597	NA	NA	NA	NA	NA	NA	NA	NA	NA	NA	NA	NA	NA	NA	NA	NA	NA	NA	NA	NA	NA	NA	NA	NA
ENSG00000169116.11	PARM1	7:12225245:rs10950398:G_A	G/A	A	1	1	0	1	1	0	0.68371	1	-0.136244	1	1	0	1	1	0	0.0841639	0.695446	0.719159	0.161863	0.50841	0.518193	NA	NA	NA	NA	NA	NA	NA	NA	NA	NA	NA	NA	NA	NA	NA	NA	NA	NA	NA	NA	NA	NA	NA	NA
ENSG00000169891.18	REPS2	7:12225245:rs10950398:G_A	G/A	A	1	1	0	1	1	0	0.175141	0.617801	0.422821	1	1	0	1	1	0	0.57483	1	0.21762	0.460355	0.83594	-0.254858	NA	NA	NA	NA	NA	NA	NA	NA	NA	NA	NA	NA	NA	NA	NA	NA	NA	NA	NA	NA	NA	NA	NA	NA
ENSG00000255374.3	TAS2R43	2:134880474:rs12473839:T_C	C/T	T	0.648985	1	-0.155895	0.167128	1	-0.830598	0.046638	0.295812	1.0268	0.508248	1	0.921666	0.841894	1	-0.132735	0.0116458	0.316099	-0.970166	0.169292	0.515831	-0.519929	NA	NA	NA	NA	NA	NA	NA	NA	NA	NA	NA	NA	NA	NA	NA	NA	NA	NA	NA	NA	NA	NA	NA	NA
ENSG00000040933.15	INPP4A	7:12225245:rs10950398:G_A	G/A	A	1	1	0	1	1	0	0.0147415	0.151451	0.610167	1	1	0	1	1	0	0.999999	1	0	0.337073	0.705407	-0.399733	NA	NA	NA	NA	NA	NA	NA	NA	NA	NA	NA	NA	NA	NA	NA	NA	NA	NA	NA	NA	NA	NA	NA	NA
ENSG00000102924.12	CBLN1	7:12244161:rs1990622:A_G	A/G	G	0.857283	1	-0.0292138	1	1	0	2.50591e-05	0.00294389	0.933541	0.399017	1	1.0372	1	1	0	0.679909	1	-0.0827687	0.00249879	0.0580284	-0.875019	NA	NA	NA	NA	NA	NA	0.0336534	0.154471	0.457864	0.0049541	0.10875	0.583389	NA	NA	NA	0.703055	0.924068	-0.0865789	NA	NA	NA	NA	NA	NA
ENSG00000066468.22	FGFR2	7:12225245:rs10950398:G_A	G/A	A	2.17253e-05	0.00308957	-0.899907	1	1	0	1	1	0	0.0171769	0.251644	3.6359	0.010834	1	1.50358	0.913813	1	-0.0283557	1	1	0	0.725889	0.975201	0.079718	0.466736	1	-0.164542	0.0964326	0.384757	-0.365704	0.497265	1	0.153633	0.80909	0.996194	0.054999	0.0176634	0.3415	-0.504922	0.149811	0.917759	-0.31946	0.0626031	1	0.406229
ENSG00000255374.3	TAS2R43	2:134877011:rs6738113:A_G	G/A	A	0.652199	1	-0.154339	0.155151	1	-0.827716	0.0496211	0.302872	1.00787	0.522487	1	0.890487	0.82321	1	-0.14861	0.0129973	0.325815	-0.955036	0.187028	0.537086	-0.498958	NA	NA	NA	NA	NA	NA	NA	NA	NA	NA	NA	NA	NA	NA	NA	NA	NA	NA	NA	NA	NA	NA	NA	NA
ENSG00000153956.16	CACNA2D1	7:12223752:rs11974335:G_T	G/T	T	1	1	0	1	1	0	0.9706	1	-0.0101882	0.862612	1	0.259355	1	1	0	1	1	0	0.263622	0.625293	0.541489	NA	NA	NA	NA	NA	NA	NA	NA	NA	NA	NA	NA	NA	NA	NA	NA	NA	NA	NA	NA	NA	NA	NA	NA
ENSG00000187416.12	LHFPL3	7:12225245:rs10950398:G_A	G/A	A	0.000572039	0.0468378	-1.90895	0.0376248	1	2.0857	0.999999	1	0	0.264661	1	-3.17548	0.677738	1	0.464331	0.993398	1	0.00279777	0.566132	0.922054	-0.216465	0.790393	1	0.0604945	0.120184	0.788649	-0.343305	0.645516	0.861374	-0.104404	0.226893	0.868319	-0.270065	0.229286	1	-0.268723	0.333644	0.984207	0.217511	0.281034	0.826048	-0.241824	0.908445	1	-0.0261316
ENSG00000105989.10	WNT2	7:12223752:rs11974335:G_T	G/T	T	0.999999	1	0	1	1	0	0.426571	0.956425	0.329111	1	1	0	0.75586	1	-0.281497	1	1	0	0.5961	0.943011	0.286082	NA	NA	NA	NA	NA	NA	NA	NA	NA	NA	NA	NA	NA	NA	NA	NA	NA	NA	NA	NA	NA	NA	NA	NA
ENSG00000151136.15	BTBD11	7:12223752:rs11974335:G_T	G/T	T	0.999999	1	0	1	1	0	0.999999	1	0	0.83838	1	-0.376832	1	1	0	0.211077	0.977559	0.346312	0.00122118	0.040736	0.784156	0.328173	0.982063	-0.222789	0.245723	0.854756	0.2632	0.574661	0.812997	0.128967	0.881554	1	-0.0343605	0.21468	1	0.280623	0.843984	0.990027	-0.0453513	0.637212	0.987984	-0.108448	0.872251	0.98628	0.0371085
ENSG00000013293.6	SLC7A14	7:12223752:rs11974335:G_T	G/T	T	1	1	0	1	1	0	0.499376	1	-0.298425	1	1	0	1	1	0	0.103455	0.749422	0.848169	0.361705	0.73984	0.476967	NA	NA	NA	NA	NA	NA	NA	NA	NA	NA	NA	NA	NA	NA	NA	NA	NA	NA	NA	NA	NA	NA	NA	NA
ENSG00000065600.12	PACC1	7:12223752:rs11974335:G_T	G/T	T	0.29326	1	-0.199019	0.600295	1	-0.253363	0.999999	1	0	0.164366	1	2.24521	0.453734	1	0.491233	0.109526	0.764641	-0.398855	1	1	0	NA	NA	NA	NA	NA	NA	NA	NA	NA	NA	NA	NA	NA	NA	NA	NA	NA	NA	NA	NA	NA	NA	NA	NA
ENSG00000102924.12	CBLN1	7:12213267:rs6460898:A_G	A/G	G	0.755586	1	-0.0486895	1	1	0	0.000578257	0.0166218	0.726196	0.513436	1	0.793995	1	1	0	0.975395	1	-0.00600399	0.038581	0.248797	-0.576338	NA	NA	NA	NA	NA	NA	0.0336534	0.154471	0.457864	0.0049541	0.10875	0.583389	NA	NA	NA	0.703055	0.924068	-0.0865789	NA	NA	NA	NA	NA	NA
ENSG00000180543.5	TSPYL5	7:12223752:rs11974335:G_T	G/T	T	1	1	0	1	1	0	0.999999	1	0	1	1	0	1	1	0	0.224177	0.986656	0.460107	0.938716	1	-0.0256708	NA	NA	NA	NA	NA	NA	NA	NA	NA	NA	NA	NA	NA	NA	NA	NA	NA	NA	NA	NA	NA	NA	NA	NA
ENSG00000124164.15	VAPB	7:12225245:rs10950398:G_A	G/A	A	1	1	0	1	1	0	0.645271	1	0.182944	0.599069	1	-0.527201	1	1	0	0.0078043	0.275736	1.33213	0.733035	1	-0.150335	NA	NA	NA	NA	NA	NA	NA	NA	NA	NA	NA	NA	NA	NA	NA	NA	NA	NA	NA	NA	NA	NA	NA	NA
ENSG00000110427.16	KIAA1549L	7:12225245:rs10950398:G_A	G/A	A	0.999999	1	0	1	1	0	0.0462162	0.294059	0.644938	1	1	0	1	1	0	0.163235	0.896464	-0.473172	0.787032	1	0.109376	NA	NA	NA	NA	NA	NA	NA	NA	NA	NA	NA	NA	NA	NA	NA	NA	NA	NA	NA	NA	NA	NA	NA	NA
ENSG00000134709.11	HOOK1	7:12223752:rs11974335:G_T	G/T	T	0.999999	1	0	1	1	0	0.413002	0.949728	0.252047	1	1	0	1	1	0	1	1	0	0.967176	1	0.0208187	NA	NA	NA	NA	NA	NA	NA	NA	NA	NA	NA	NA	NA	NA	NA	NA	NA	NA	NA	NA	NA	NA	NA	NA
ENSG00000214575.9	CPEB1	7:12225245:rs10950398:G_A	G/A	A	1	1	0	1	1	0	0.412604	0.949623	0.171417	1	1	0	1	1	0	0.200312	0.961865	0.333504	0.76092	1	-0.0704821	NA	NA	NA	NA	NA	NA	NA	NA	NA	NA	NA	NA	NA	NA	NA	NA	NA	NA	NA	NA	NA	NA	NA	NA
ENSG00000171735.19	CAMTA1	7:12223752:rs11974335:G_T	G/T	T	0.999999	1	0	1	1	0	0.885789	1	0.0886897	1	1	0	1	1	0	0.448047	1	0.552675	0.747062	1	0.235691	NA	NA	NA	NA	NA	NA	NA	NA	NA	NA	NA	NA	NA	NA	NA	NA	NA	NA	NA	NA	NA	NA	NA	NA
ENSG00000198673.10	TAFA2	7:12227595:rs4721057:A_G	A/G	G	1	1	0	1	1	0	0.214046	0.685487	0.389008	1	1	0	1	1	0	0.484471	1	-0.229585	0.426662	0.809579	0.258185	NA	NA	NA	NA	NA	NA	NA	NA	NA	NA	NA	NA	NA	NA	NA	NA	NA	NA	NA	NA	NA	NA	NA	NA
ENSG00000010818.10	HIVEP2	7:12223752:rs11974335:G_T	G/T	T	1	1	0	1	1	0	0.141112	0.547821	0.570254	0.704895	1	-0.767602	1	1	0	0.305209	1	-0.475663	0.799827	1	-0.116522	NA	NA	NA	NA	NA	NA	NA	NA	NA	NA	NA	NA	NA	NA	NA	NA	NA	NA	NA	NA	NA	NA	NA	NA
ENSG00000171385.9	KCND3	7:12244382:rs1990620:A_G	A/G	G	1	1	0	1	1	0	5.68839e-06	0.00254271	0.93407	1	1	0	0.242031	1	-0.361907	0.999998	1	0	0.234772	0.595639	-0.343606	0.96618	0.986523	-0.0096281	0.0401891	0.256552	-0.443741	0.303668	0.588873	-0.231029	0.894193	0.990053	-0.0302568	0.0531623	0.445278	0.420505	0.105706	0.644286	-0.356495	0.913361	0.955109	-0.0247564	0.556801	1	-0.133147
ENSG00000166780.11	BMERB1	7:12223752:rs11974335:G_T	G/T	T	1	1	0	1	1	0	0.662879	1	0.114921	1	1	0	1	1	0	0.763176	1	0.119198	0.10067	0.405985	0.64822	NA	NA	NA	NA	NA	NA	NA	NA	NA	NA	NA	NA	NA	NA	NA	NA	NA	NA	NA	NA	NA	NA	NA	NA
ENSG00000102924.12	CBLN1	7:12223920:rs10950393:T_C	T/C	C	0.756673	1	-0.0489343	1	1	0	0.00017885	0.00956418	0.790542	0.645232	1	0.559914	1	1	0	0.958486	1	-0.0102088	0.0176477	0.166728	-0.661372	NA	NA	NA	NA	NA	NA	0.0509382	0.214111	0.43069	0.0123564	0.149189	0.536498	NA	NA	NA	0.783777	0.940196	-0.0634031	NA	NA	NA	NA	NA	NA
ENSG00000185518.11	SV2B	7:12223752:rs11974335:G_T	G/T	T	1	1	0	1	1	0	0.868508	1	-0.0578748	1	1	0	1	1	0	0.276955	1	0.447976	0.435827	0.81552	0.322452	NA	NA	NA	NA	NA	NA	NA	NA	NA	NA	NA	NA	NA	NA	NA	NA	NA	NA	NA	NA	NA	NA	NA	NA
ENSG00000109158.11	GABRA4	7:12223752:rs11974335:G_T	G/T	T	1	1	0	1	1	0	0.940677	1	0.0271074	0.292306	1	1.73642	1	1	0	0.437813	1	0.281021	0.437719	0.81552	0.413851	NA	NA	NA	NA	NA	NA	NA	NA	NA	NA	NA	NA	NA	NA	NA	NA	NA	NA	NA	NA	NA	NA	NA	NA
ENSG00000139767.10	SRRM4	7:12225245:rs10950398:G_A	G/A	A	1	1	0	1	1	0	0.0163616	0.16076	0.891666	1	1	0	1	1	0	0.0496419	0.531154	-0.906945	0.934496	1	-0.0337603	NA	NA	NA	NA	NA	NA	NA	NA	NA	NA	NA	NA	NA	NA	NA	NA	NA	NA	NA	NA	NA	NA	NA	NA
ENSG00000166619.15	BLCAP	7:12223752:rs11974335:G_T	G/T	T	1	1	0	1	1	0	1	1	0	1	1	0	1	1	0	0.550225	1	0.184541	0.16423	0.509596	0.460332	NA	NA	NA	NA	NA	NA	NA	NA	NA	NA	NA	NA	NA	NA	NA	NA	NA	NA	NA	NA	NA	NA	NA	NA
ENSG00000115318.12	LOXL3	7:12223752:rs11974335:G_T	G/T	T	0.236021	1	-0.454524	0.53089	1	0.465818	0.999999	1	0	0.142535	0.943739	2.78514	0.397436	1	-0.647708	1	1	0	1	1	0	NA	NA	NA	NA	NA	NA	NA	NA	NA	NA	NA	NA	NA	NA	NA	NA	NA	NA	NA	NA	NA	NA	NA	NA
ENSG00000102924.12	CBLN1	7:12242825:rs7805419:T_C	T/C	C	0.716373	1	-0.0583842	1	1	0	5.17353e-05	0.00454755	0.877942	0.317699	1	1.24168	1	1	0	0.876135	1	-0.030677	0.00416996	0.0722259	-0.821193	NA	NA	NA	NA	NA	NA	0.016413	0.115932	0.511498	0.0026611	1	0.618208	NA	NA	NA	0.785468	0.938799	-0.062054	NA	NA	NA	NA	NA	NA
ENSG00000167371.21	PRRT2	7:12223752:rs11974335:G_T	G/T	T	0.999999	1	0	1	1	0	0.771709	1	0.117405	1	1	0	1	1	0	0.914945	1	-0.0509251	0.189174	0.537557	0.629071	NA	NA	NA	NA	NA	NA	NA	NA	NA	NA	NA	NA	NA	NA	NA	NA	NA	NA	NA	NA	NA	NA	NA	NA
ENSG00000129521.14	EGLN3	7:12225245:rs10950398:G_A	G/A	A	1.64687e-07	5.81227e-05	-1.28065	1	1	0	0.999999	1	0	0.529025	1	1.15253	0.0111819	1	1.72847	1	1	0	1	1	0	0.34609	0.983282	-0.212095	0.391887	1	-0.193109	0.11134	0.401217	-0.351224	0.947059	1	0.0151296	0.262203	0.99268	0.251253	0.497138	1	-0.153633	0.312591	0.867045	0.226977	0.1744	0.924675	0.302161
ENSG00000136448.12	NMT1	7:12225245:rs10950398:G_A	G/A	A	1	1	0	1	1	0	0.00312489	0.0471701	1.29919	1	1	0	0.38176	1	-0.778636	1	1	0	0.0822787	0.368345	-0.911872	0.444629	0.949822	-0.172714	0.448212	1	-0.171352	0.178432	0.520704	0.299494	0.56922	1	-0.129045	0.560971	0.900564	-0.13178	0.762347	0.92304	-0.0687353	0.25437	0.878286	0.255289	0.201673	0.904824	0.284801
ENSG00000139973.16	SYT16	7:12223752:rs11974335:G_T	G/T	T	1	1	0	1	1	0	0.664307	1	-0.207711	1	1	0	1	1	0	0.309847	1	0.573613	0.439319	0.816205	0.438108	NA	NA	NA	NA	NA	NA	NA	NA	NA	NA	NA	NA	NA	NA	NA	NA	NA	NA	NA	NA	NA	NA	NA	NA
ENSG00000117115.13	PADI2	7:12225245:rs10950398:G_A	G/A	A	0.107001	1	-0.4113	0.632298	1	0.212328	1	1	0	0.0317314	0.371228	3.03849	0.721995	1	0.20132	0.957373	1	-0.0131042	1	1	0	NA	NA	NA	NA	NA	NA	NA	NA	NA	NA	NA	NA	NA	NA	NA	NA	NA	NA	NA	NA	NA	NA	NA	NA
ENSG00000102924.12	CBLN1	7:12219129:rs3823612:G_C	G/C	C	0.740681	1	-0.0523568	1	1	0	0.000125016	0.0076771	0.799126	0.633883	1	0.577997	1	1	0	0.955318	1	-0.0109762	0.0141266	0.147204	-0.682152	NA	NA	NA	NA	NA	NA	0.0336534	0.154471	0.457864	0.0049541	0.10875	0.583389	NA	NA	NA	0.703055	0.924068	-0.0865789	NA	NA	NA	NA	NA	NA
ENSG00000197535.14	MYO5A	7:12223752:rs11974335:G_T	G/T	T	1	1	0	1	1	0	0.510421	1	0.282177	1	1	0	1	1	0	0.874256	1	-0.0799404	0.641383	0.967086	0.236314	NA	NA	NA	NA	NA	NA	NA	NA	NA	NA	NA	NA	NA	NA	NA	NA	NA	NA	NA	NA	NA	NA	NA	NA
ENSG00000155252.13	PI4K2A	7:12225245:rs10950398:G_A	G/A	A	1	1	0	1	1	0	0.756777	1	-0.0963806	1	1	0	1	1	0	0.107687	0.757737	0.729162	0.0926732	0.390036	0.716061	NA	NA	NA	NA	NA	NA	NA	NA	NA	NA	NA	NA	NA	NA	NA	NA	NA	NA	NA	NA	NA	NA	NA	NA
ENSG00000165731.20	RET	7:12223752:rs11974335:G_T	G/T	T	0.999999	1	0	1	1	0	0.918983	1	0.0511358	0.318848	1	-1.8605	1	1	0	0.368693	1	0.536442	0.419959	0.803633	0.479982	NA	NA	NA	NA	NA	NA	NA	NA	NA	NA	NA	NA	NA	NA	NA	NA	NA	NA	NA	NA	NA	NA	NA	NA
ENSG00000177459.11	ERICH5	7:12223752:rs11974335:G_T	G/T	T	0.999999	1	0	1	1	0	0.118897	0.500402	0.733453	0.153167	0.992461	-1.84126	1	1	0	0.713847	1	-0.208532	0.900668	1	0.0707902	NA	NA	NA	NA	NA	NA	NA	NA	NA	NA	NA	NA	NA	NA	NA	NA	NA	NA	NA	NA	NA	NA	NA	NA
ENSG00000171385.9	KCND3	7:12243703:rs7791726:G_C	G/C	C	0.999999	1	0	1	1	0	2.1394e-06	0.0018085	1.01986	1	1	0	0.140848	1	-0.466315	1	1	0	0.155103	0.497729	-0.419951	0.96618	0.986523	-0.0096281	0.0401891	0.256552	-0.443741	0.303668	0.588873	-0.231029	0.894193	0.990053	-0.0302568	0.0531623	0.445278	0.420505	0.105706	0.644286	-0.356495	0.913361	0.955109	-0.0247564	0.556801	1	-0.133147
ENSG00000213578.6	CPLX3	7:12233870:rs1054169:G_A	G/A	A	0.316802	1	0.223025	1	1	0	1	1	0	0.871905	1	-0.212756	1	1	0	0.372636	1	0.221615	0.159534	0.506534	0.295435	NA	NA	NA	NA	NA	NA	NA	NA	NA	NA	NA	NA	NA	NA	NA	NA	NA	NA	NA	NA	NA	NA	NA	NA
ENSG00000166847.10	DCTN5	7:12223752:rs11974335:G_T	G/T	T	0.999999	1	0	1	1	0	0.521162	1	0.375774	1	1	0	1	1	0	0.879528	1	-0.105741	0.640573	0.967086	0.322946	NA	NA	NA	NA	NA	NA	NA	NA	NA	NA	NA	NA	NA	NA	NA	NA	NA	NA	NA	NA	NA	NA	NA	NA
ENSG00000241878.11	PISD	7:12223752:rs11974335:G_T	G/T	T	1	1	0	1	1	0	0.58732	1	0.140493	1	1	0	1	1	0	1	1	0	0.124524	0.446052	0.705568	NA	NA	NA	NA	NA	NA	NA	NA	NA	NA	NA	NA	NA	NA	NA	NA	NA	NA	NA	NA	NA	NA	NA	NA
ENSG00000079689.14	SCGN	7:12223752:rs11974335:G_T	G/T	T	0.53179	1	0.296559	0.970786	1	0.0330446	0.11094	0.485835	0.876826	0.603915	1	-1.38081	0.326881	1	-0.57049	0.23956	0.986656	0.64844	0.0412454	0.258319	-0.903201	NA	NA	NA	NA	NA	NA	NA	NA	NA	NA	NA	NA	NA	NA	NA	NA	NA	NA	NA	NA	NA	NA	NA	NA
ENSG00000217236.2	SP9	7:12233870:rs1054169:G_A	G/A	A	0.492045	1	0.21569	1	1	0	0.999501	1	0.000275066	0.014391	0.230086	-3.06849	0.413316	1	0.481997	0.961473	1	-0.0161034	0.307824	0.676761	0.36122	NA	NA	NA	NA	NA	NA	NA	NA	NA	NA	NA	NA	NA	NA	NA	NA	NA	NA	NA	NA	NA	NA	NA	NA
ENSG00000186868.15	MAPT	7:12223752:rs11974335:G_T	G/T	T	1	1	0	1	1	0	0.561825	1	0.220751	1	1	0	1	1	0	0.226103	0.986656	-0.542906	0.0510991	0.285797	0.879219	NA	NA	NA	NA	NA	NA	NA	NA	NA	NA	NA	NA	NA	NA	NA	NA	NA	NA	NA	NA	NA	NA	NA	NA
ENSG00000113209.9	PCDHB5	3:101365760:rs62280667:T_C	C/T	T	0.0173083	0.486513	-0.637303	0.50271	1	-0.377734	1	1	0	0.00808251	0.155992	3.37037	1	1	0	1	1	0	0.127639	0.452007	0.306284	NA	NA	NA	NA	NA	NA	NA	NA	NA	NA	NA	NA	NA	NA	NA	NA	NA	NA	NA	NA	NA	NA	NA	NA
ENSG00000135929.9	CYP27A1	7:12225245:rs10950398:G_A	G/A	A	0.16037	1	-0.402958	0.940812	1	-0.0434576	1	1	0	0.000227911	0.0123163	5.33463	0.16819	1	0.830418	0.16952	0.905762	-0.345693	1	1	0	0.210643	0.912759	0.279447	0.619612	0.970571	-0.112623	0.286604	0.630638	-0.239127	0.744122	1	0.0742275	0.577527	0.880829	0.12631	0.528564	1	-0.142713	0.5049	0.978308	-0.150904	0.753217	1	-0.0714816
ENSG00000025423.11	HSD17B6	7:12225245:rs10950398:G_A	G/A	A	2.21186e-08	1.19529e-05	-0.787395	1	1	0	1	1	0	0.159302	1	2.30558	1	1	0	1	1	0	0.762057	1	0.0437739	0.83726	1	0.0467537	0.818403	1	0.0522508	0.767077	0.883626	0.0673621	0.903849	0.995812	0.0275067	0.77641	0.997606	0.0646153	0.47054	1	-0.163179	0.378426	0.978299	-0.198539	0.875245	1	0.0357565
ENSG00000111052.7	LIN7A	7:12225245:rs10950398:G_A	G/A	A	1	1	0	1	1	0	0.00458325	0.0631259	0.873464	1	1	0	1	1	0	1	1	0	0.135621	0.465627	-0.677978	NA	NA	NA	NA	NA	NA	NA	NA	NA	NA	NA	NA	NA	NA	NA	NA	NA	NA	NA	NA	NA	NA	NA	NA
ENSG00000170846.17	AC093323.1	7:12223752:rs11974335:G_T	G/T	T	0.738555	1	-0.0738616	1	1	0	0.416281	0.95244	0.373101	1	1	0	1	1	0	0.898545	1	-0.0636353	0.788784	1	0.129886	NA	NA	NA	NA	NA	NA	NA	NA	NA	NA	NA	NA	NA	NA	NA	NA	NA	NA	NA	NA	NA	NA	NA	NA
ENSG00000113209.9	PCDHB5	3:101417558:rs9859077:G_C	C/G	G	0.0180307	0.493676	-0.63012	0.492594	1	-0.387542	0.999999	1	0	0.00666555	0.142598	3.46307	1	1	0	1	1	0	0.136618	0.466874	0.300489	NA	NA	NA	NA	NA	NA	NA	NA	NA	NA	NA	NA	NA	NA	NA	NA	NA	NA	NA	NA	NA	NA	NA	NA
ENSG00000189195.13	BTBD8	7:12225245:rs10950398:G_A	G/A	A	1	1	0	1	1	0	0.492457	1	0.24757	1	1	0	0.960897	1	0.0265658	0.318088	1	0.497014	0.464066	0.839826	-0.330906	NA	NA	NA	NA	NA	NA	NA	NA	NA	NA	NA	NA	NA	NA	NA	NA	NA	NA	NA	NA	NA	NA	NA	NA
ENSG00000171385.9	KCND3	7:12229042:rs5011432:A_C	A/C	C	1	1	0	1	1	0	1.54686e-05	0.00260041	0.871692	1	1	0	0.612634	1	-0.154031	1	1	0	0.0908622	0.387489	-0.503613	0.96618	0.986523	-0.0096281	0.0401891	0.256552	-0.443741	0.303668	0.588873	-0.231029	0.894193	0.990053	-0.0302568	0.0531623	0.445278	0.420505	0.105706	0.644286	-0.356495	0.913361	0.955109	-0.0247564	0.556801	1	-0.133147
ENSG00000167037.18	SGSM1	7:12223752:rs11974335:G_T	G/T	T	0.999999	1	0	1	1	0	0.35146	0.876057	0.390653	1	1	0	1	1	0	0.667043	1	-0.212505	0.430942	0.815275	0.390772	NA	NA	NA	NA	NA	NA	NA	NA	NA	NA	NA	NA	NA	NA	NA	NA	NA	NA	NA	NA	NA	NA	NA	NA
ENSG00000172795.16	DCP2	7:12225245:rs10950398:G_A	G/A	A	1	1	0	1	1	0	0.119465	0.501441	0.593237	0.630353	1	0.854299	0.237735	1	1.03467	0.999999	1	0	0.334176	0.704794	-0.447554	NA	NA	NA	NA	NA	NA	NA	NA	NA	NA	NA	NA	NA	NA	NA	NA	NA	NA	NA	NA	NA	NA	NA	NA
ENSG00000124422.12	USP22	7:12225245:rs10950398:G_A	G/A	A	0.999999	1	0	1	1	0	0.0675814	0.355535	0.637553	1	1	0	1	1	0	0.290096	1	-0.458995	0.925352	1	0.0361629	NA	NA	NA	NA	NA	NA	NA	NA	NA	NA	NA	NA	NA	NA	NA	NA	NA	NA	NA	NA	NA	NA	NA	NA
ENSG00000125740.14	FOSB	7:12223752:rs11974335:G_T	G/T	T	1	1	0	1	1	0	0.46058	0.991624	0.530597	1	1	0	0.57958	1	-0.579454	0.569645	1	0.348795	0.456083	0.831535	-0.516434	NA	NA	NA	NA	NA	NA	NA	NA	NA	NA	NA	NA	NA	NA	NA	NA	NA	NA	NA	NA	NA	NA	NA	NA
ENSG00000101098.12	RIMS4	7:12223752:rs11974335:G_T	G/T	T	0.999999	1	0	1	1	0	0.577785	1	0.149442	1	1	0	1	1	0	1	1	0	0.0934048	0.391286	0.799337	NA	NA	NA	NA	NA	NA	NA	NA	NA	NA	NA	NA	NA	NA	NA	NA	NA	NA	NA	NA	NA	NA	NA	NA
ENSG00000255374.3	TAS2R43	2:136167869:rs10193587:T_C	T/C	C	0.0750751	1	-0.644543	0.222283	1	-0.63245	0.0139126	0.145705	1.16574	0.436298	1	1.12804	0.364113	1	-0.634279	0.00911322	0.282002	-0.916575	0.334522	0.704794	-0.349313	NA	NA	NA	NA	NA	NA	NA	NA	NA	NA	NA	NA	NA	NA	NA	NA	NA	NA	NA	NA	NA	NA	NA	NA
ENSG00000101152.11	DNAJC5	7:12223752:rs11974335:G_T	G/T	T	0.999999	1	0	1	1	0	0.557081	1	0.266685	1	1	0	1	1	0	0.526388	1	-0.339059	0.19671	0.547811	0.623148	NA	NA	NA	NA	NA	NA	NA	NA	NA	NA	NA	NA	NA	NA	NA	NA	NA	NA	NA	NA	NA	NA	NA	NA
ENSG00000138378.19	STAT4	7:12223752:rs11974335:G_T	G/T	T	1	1	0	1	1	0	0.728387	1	-0.154819	1	1	0	1	1	0	0.0662976	0.601128	0.965497	0.971726	1	-0.0187001	NA	NA	NA	NA	NA	NA	NA	NA	NA	NA	NA	NA	NA	NA	NA	NA	NA	NA	NA	NA	NA	NA	NA	NA
ENSG00000125149.12	C16orf70	7:12225245:rs10950398:G_A	G/A	A	1	1	0	1	1	0	0.0327896	0.248605	0.984557	1	1	0	1	1	0	0.966827	1	0.0238469	0.282398	0.647741	-0.548597	NA	NA	NA	NA	NA	NA	NA	NA	NA	NA	NA	NA	NA	NA	NA	NA	NA	NA	NA	NA	NA	NA	NA	NA
ENSG00000171385.9	KCND3	7:12244161:rs1990622:A_G	A/G	G	1	1	0	1	1	0	1.98727e-06	0.0018085	1.02198	1	1	0	0.145577	1	-0.460515	0.999998	1	0	0.145944	0.481283	-0.429459	0.96618	0.986523	-0.0096281	0.0401891	0.256552	-0.443741	0.303668	0.588873	-0.231029	0.894193	0.990053	-0.0302568	0.0531623	0.445278	0.420505	0.105706	0.644286	-0.356495	0.913361	0.955109	-0.0247564	0.556801	1	-0.133147
ENSG00000105880.7	DLX5	7:12223752:rs11974335:G_T	G/T	T	0.618672	1	0.153569	0.959909	1	0.0292691	0.999999	1	0	0.822096	1	0.457582	1	1	0	0.306003	1	0.341576	0.594796	0.942125	0.153773	NA	NA	NA	NA	NA	NA	NA	NA	NA	NA	NA	NA	NA	NA	NA	NA	NA	NA	NA	NA	NA	NA	NA	NA
ENSG00000157087.20	ATP2B2	7:12223752:rs11974335:G_T	G/T	T	1	1	0	1	1	0	0.547038	1	0.240391	0.994969	1	-0.00614874	1	1	0	0.488168	1	-0.328455	0.318672	0.68958	0.471278	NA	NA	NA	NA	NA	NA	NA	NA	NA	NA	NA	NA	NA	NA	NA	NA	NA	NA	NA	NA	NA	NA	NA	NA
ENSG00000166793.12	YPEL4	7:12223752:rs11974335:G_T	G/T	T	1	1	0	1	1	0	0.562816	1	-0.236355	1	1	0	1	1	0	0.226574	0.986656	0.582166	0.0715302	0.338485	0.871766	NA	NA	NA	NA	NA	NA	NA	NA	NA	NA	NA	NA	NA	NA	NA	NA	NA	NA	NA	NA	NA	NA	NA	NA
ENSG00000232040.4	ZBED9	7:12223752:rs11974335:G_T	G/T	T	1	1	0	1	1	0	0.156899	0.57679	0.447864	1	1	0	1	1	0	1	1	0	0.262513	0.624943	-0.599799	NA	NA	NA	NA	NA	NA	NA	NA	NA	NA	NA	NA	NA	NA	NA	NA	NA	NA	NA	NA	NA	NA	NA	NA
ENSG00000168672.4	LRATD2	7:12223752:rs11974335:G_T	G/T	T	0.488713	1	-0.141614	0.580905	1	-0.305869	1	1	0	0.988419	1	-0.0268401	0.134889	1	1.1237	0.00491216	0.217584	-0.840557	1	1	0	NA	NA	NA	NA	NA	NA	NA	NA	NA	NA	NA	NA	NA	NA	NA	NA	NA	NA	NA	NA	NA	NA	NA	NA
ENSG00000177301.15	KCNA2	7:12223752:rs11974335:G_T	G/T	T	1	1	0	1	1	0	0.598359	1	0.155225	1	1	0	1	1	0	0.523063	1	0.192467	0.333023	0.70409	0.416846	NA	NA	NA	NA	NA	NA	NA	NA	NA	NA	NA	NA	NA	NA	NA	NA	NA	NA	NA	NA	NA	NA	NA	NA
ENSG00000055130.17	CUL1	7:12223752:rs11974335:G_T	G/T	T	0.999999	1	0	1	1	0	0.270721	0.767593	0.456977	1	1	0	1	1	0	0.940931	1	-0.0261234	0.61975	0.958537	-0.297247	NA	NA	NA	NA	NA	NA	NA	NA	NA	NA	NA	NA	NA	NA	NA	NA	NA	NA	NA	NA	NA	NA	NA	NA
ENSG00000125149.12	C16orf70	7:12223752:rs11974335:G_T	G/T	T	0.999999	1	0	1	1	0	0.44855	0.974263	0.364127	1	1	0	1	1	0	0.912941	1	-0.0618921	0.265457	0.626979	0.633349	NA	NA	NA	NA	NA	NA	NA	NA	NA	NA	NA	NA	NA	NA	NA	NA	NA	NA	NA	NA	NA	NA	NA	NA
ENSG00000113209.9	PCDHB5	3:101391301:rs2682383:T_A	A/T	T	0.0174655	0.486513	-0.784149	0.685706	1	-0.243142	0.928115	1	0.0220979	0.00399111	0.102705	3.55122	1	1	0	1	1	0	0.158548	0.505165	0.313675	NA	NA	NA	NA	NA	NA	NA	NA	NA	NA	NA	NA	NA	NA	NA	NA	NA	NA	NA	NA	NA	NA	NA	NA
ENSG00000102924.12	CBLN1	7:12243703:rs7791726:G_C	G/C	C	0.842462	1	-0.0323262	1	1	0	2.61693e-05	0.00294622	0.934997	0.392687	1	1.05147	1	1	0	0.676808	1	-0.0836965	0.0025127	0.0580284	-0.875679	NA	NA	NA	NA	NA	NA	0.0336534	0.154471	0.457864	0.0049541	0.10875	0.583389	NA	NA	NA	0.703055	0.924068	-0.0865789	NA	NA	NA	NA	NA	NA
ENSG00000128594.8	LRRC4	7:12225245:rs10950398:G_A	G/A	A	0.999999	1	0	1	1	0	0.0605632	0.338693	0.611972	1	1	0	1	1	0	0.195844	0.961865	-0.386611	0.330466	0.701429	0.428725	NA	NA	NA	NA	NA	NA	NA	NA	NA	NA	NA	NA	NA	NA	NA	NA	NA	NA	NA	NA	NA	NA	NA	NA
ENSG00000135622.13	SEMA4F	7:12225245:rs10950398:G_A	G/A	A	1	1	0	1	1	0	0.51626	1	0.174027	1	1	0	1	1	0	1	1	0	0.270873	0.632714	0.492784	NA	NA	NA	NA	NA	NA	NA	NA	NA	NA	NA	NA	NA	NA	NA	NA	NA	NA	NA	NA	NA	NA	NA	NA
ENSG00000196821.10	ILRUN	7:12223752:rs11974335:G_T	G/T	T	0.999999	1	0	1	1	0	0.537422	1	0.156352	1	1	0	1	1	0	1	1	0	0.200618	0.550353	0.575609	NA	NA	NA	NA	NA	NA	NA	NA	NA	NA	NA	NA	NA	NA	NA	NA	NA	NA	NA	NA	NA	NA	NA	NA
ENSG00000213578.6	CPLX3	7:12228211:rs13229988:A_G	A/G	G	0.333912	1	0.219898	1	1	0	0.999999	1	0	0.823519	1	0.302272	1	1	0	0.433147	1	0.199173	0.165065	0.510303	0.297672	NA	NA	NA	NA	NA	NA	NA	NA	NA	NA	NA	NA	NA	NA	NA	NA	NA	NA	NA	NA	NA	NA	NA	NA
ENSG00000120903.13	CHRNA2	7:12228211:rs13229988:A_G	A/G	G	0.166367	1	-0.320423	0.2014	1	0.633856	1	1	0	1	1	0	1	1	0	0.327416	1	0.253324	0.00596198	0.0915299	0.571454	NA	NA	NA	NA	NA	NA	NA	NA	NA	NA	NA	NA	NA	NA	NA	NA	NA	NA	NA	NA	NA	NA	NA	NA
ENSG00000185352.8	HS6ST3	7:12225245:rs10950398:G_A	G/A	A	0.999999	1	0	1	1	0	0.810089	1	0.0578101	1	1	0	1	1	0	0.999999	1	0	0.0490595	0.280925	0.790877	NA	NA	NA	NA	NA	NA	NA	NA	NA	NA	NA	NA	NA	NA	NA	NA	NA	NA	NA	NA	NA	NA	NA	NA
ENSG00000117155.16	SSX2IP	7:12225245:rs10950398:G_A	G/A	A	1	1	0	1	1	0	0.270731	0.767593	0.298422	1	1	0	1	1	0	1	1	0	0.640821	0.967086	0.210952	NA	NA	NA	NA	NA	NA	NA	NA	NA	NA	NA	NA	NA	NA	NA	NA	NA	NA	NA	NA	NA	NA	NA	NA
ENSG00000166793.12	YPEL4	7:12225245:rs10950398:G_A	G/A	A	1	1	0	1	1	0	0.39504	0.930278	0.326193	1	1	0	1	1	0	0.989174	1	-0.00647483	0.336244	0.704833	0.408396	NA	NA	NA	NA	NA	NA	NA	NA	NA	NA	NA	NA	NA	NA	NA	NA	NA	NA	NA	NA	NA	NA	NA	NA
ENSG00000050030.15	NEXMIF	7:12223752:rs11974335:G_T	G/T	T	1	1	0	1	1	0	0.630571	1	0.186957	0.142485	0.943739	2.09923	1	1	0	0.982646	1	0.00999689	0.815783	1	0.107373	NA	NA	NA	NA	NA	NA	NA	NA	NA	NA	NA	NA	NA	NA	NA	NA	NA	NA	NA	NA	NA	NA	NA	NA
ENSG00000174453.10	VWC2L	7:12225245:rs10950398:G_A	G/A	A	1	1	0	1	1	0	0.0102885	0.116131	1.04303	1	1	0	1	1	0	0.774509	1	-0.144714	0.110861	0.421895	-0.716994	NA	NA	NA	NA	NA	NA	NA	NA	NA	NA	NA	NA	NA	NA	NA	NA	NA	NA	NA	NA	NA	NA	NA	NA
ENSG00000172137.19	CALB2	7:12222285:rs11509880:G_A	G/A	A	0.187573	1	0.227539	1	1	0	0.999998	1	0	0.151066	0.981577	-1.35316	0.520475	1	0.212159	1	1	0	0.381044	0.766058	0.142686	NA	NA	NA	NA	NA	NA	NA	NA	NA	NA	NA	NA	NA	NA	NA	NA	NA	NA	NA	NA	NA	NA	NA	NA
ENSG00000146242.8	TPBG	7:12225245:rs10950398:G_A	G/A	A	1	1	0	1	1	0	0.186761	0.641038	0.425957	1	1	0	1	1	0	1	1	0	0.894978	1	-0.0630637	NA	NA	NA	NA	NA	NA	NA	NA	NA	NA	NA	NA	NA	NA	NA	NA	NA	NA	NA	NA	NA	NA	NA	NA
ENSG00000084444.14	FAM234B	7:12225245:rs10950398:G_A	G/A	A	1	1	0	1	1	0	0.742136	1	-0.142865	1	1	0	1	1	0	0.242517	0.986656	0.631679	0.19872	0.54902	0.618129	NA	NA	NA	NA	NA	NA	NA	NA	NA	NA	NA	NA	NA	NA	NA	NA	NA	NA	NA	NA	NA	NA	NA	NA
ENSG00000116138.13	DNAJC16	7:12223752:rs11974335:G_T	G/T	T	1	1	0	1	1	0	0.5886	1	-0.241324	0.0702527	0.626772	3.60162	1	1	0	0.167793	0.90317	0.727929	0.21101	0.56604	0.66188	NA	NA	NA	NA	NA	NA	NA	NA	NA	NA	NA	NA	NA	NA	NA	NA	NA	NA	NA	NA	NA	NA	NA	NA
ENSG00000186288.5	PABPC1L2A	7:12225245:rs10950398:G_A	G/A	A	0.999999	1	0	1	1	0	0.800116	1	0.092432	1	1	0	1	1	0	0.467524	1	0.330084	0.300045	0.666182	0.419012	NA	NA	NA	NA	NA	NA	NA	NA	NA	NA	NA	NA	NA	NA	NA	NA	NA	NA	NA	NA	NA	NA	NA	NA
ENSG00000173456.5	RNF26	7:12225245:rs10950398:G_A	G/A	A	1	1	0	1	1	0	0.39854	0.93315	0.298343	1	1	0	1	1	0	0.904074	1	0.0529922	0.484814	0.853988	0.273349	NA	NA	NA	NA	NA	NA	NA	NA	NA	NA	NA	NA	NA	NA	NA	NA	NA	NA	NA	NA	NA	NA	NA	NA
ENSG00000175707.9	KDF1	7:12225245:rs10950398:G_A	G/A	A	0.649057	1	-0.179141	0.180107	1	0.809635	0.71435	1	0.153918	1	1	0	1	1	0	1	1	0	0.238745	0.5985	0.483751	NA	NA	NA	NA	NA	NA	NA	NA	NA	NA	NA	NA	NA	NA	NA	NA	NA	NA	NA	NA	NA	NA	NA	NA
ENSG00000081189.15	MEF2C	7:12223752:rs11974335:G_T	G/T	T	1	1	0	1	1	0	0.768978	1	-0.13022	1	1	0	1	1	0	0.230483	0.986656	0.626671	0.609094	0.951251	0.268335	NA	NA	NA	NA	NA	NA	NA	NA	NA	NA	NA	NA	NA	NA	NA	NA	NA	NA	NA	NA	NA	NA	NA	NA
ENSG00000136867.11	SLC31A2	7:12223752:rs11974335:G_T	G/T	T	0.878224	1	-0.0263011	0.214935	1	-0.580988	0.999999	1	0	0.626018	1	-0.761838	0.110097	1	1.01405	0.212626	0.977763	-0.314362	1	1	0	NA	NA	NA	NA	NA	NA	NA	NA	NA	NA	NA	NA	NA	NA	NA	NA	NA	NA	NA	NA	NA	NA	NA	NA
ENSG00000169057.22	MECP2	7:12223752:rs11974335:G_T	G/T	T	1	1	0	1	1	0	0.602003	1	0.184371	0.460603	1	-1.67758	1	1	0	0.316155	1	-0.304144	0.0848873	0.373946	0.865988	NA	NA	NA	NA	NA	NA	NA	NA	NA	NA	NA	NA	NA	NA	NA	NA	NA	NA	NA	NA	NA	NA	NA	NA
ENSG00000162607.13	USP1	3:186462464:rs147501096:G_C	G/C	C	0.134405	1	-0.807767	0.750393	1	-0.218279	0.999631	1	-0.000374198	0.227617	1	-3.31689	0.889471	1	-0.174157	0.97283	1	-0.0259382	0.960562	1	-0.0365674	NA	NA	NA	NA	NA	NA	NA	NA	NA	NA	NA	NA	NA	NA	NA	NA	NA	NA	NA	NA	NA	NA	NA	NA
ENSG00000102924.12	CBLN1	7:12212914:rs6460895:C_G	C/G	G	0.953814	1	-0.00932546	1	1	0	0.000187211	0.00972776	0.785473	0.566009	1	0.711697	1	1	0	0.804213	1	-0.0492986	0.0291661	0.215909	-0.625548	NA	NA	NA	NA	NA	NA	0.0336534	0.154471	0.457864	0.0049541	0.10875	0.583389	NA	NA	NA	0.703055	0.924068	-0.0865789	NA	NA	NA	NA	NA	NA
ENSG00000138769.11	CDKL2	7:12223752:rs11974335:G_T	G/T	T	1	1	0	1	1	0	0.473063	0.992785	0.362168	0.599229	1	0.919158	1	1	0	0.608608	1	0.305574	0.92674	1	0.0550193	NA	NA	NA	NA	NA	NA	NA	NA	NA	NA	NA	NA	NA	NA	NA	NA	NA	NA	NA	NA	NA	NA	NA	NA
ENSG00000142230.13	SAE1	7:12223752:rs11974335:G_T	G/T	T	0.999999	1	0	1	1	0	0.795041	1	0.081043	1	1	0	1	1	0	0.321781	1	0.462729	0.728954	1	0.161394	NA	NA	NA	NA	NA	NA	NA	NA	NA	NA	NA	NA	NA	NA	NA	NA	NA	NA	NA	NA	NA	NA	NA	NA
ENSG00000136960.12	ENPP2	7:12223752:rs11974335:G_T	G/T	T	1	1	0	0.0361977	1	-0.741092	0.999999	1	0	0.170924	1	1.82577	0.0178218	1	1.27403	0.0923643	0.713289	-0.3452	1	1	0	NA	NA	NA	NA	NA	NA	NA	NA	NA	NA	NA	NA	NA	NA	NA	NA	NA	NA	NA	NA	NA	NA	NA	NA
ENSG00000182836.10	PLCXD3	7:12244382:rs1990620:A_G	A/G	G	0.999999	1	0	1	1	0	0.00064446	0.0181389	1.07262	0.00436583	0.109227	-2.20531	1	1	0	0.193824	0.961865	-0.438687	0.0752643	0.349447	-0.577286	0.961398	1	-0.0110035	0.166481	0.787903	-0.30749	0.694319	0.847391	0.0893225	0.74397	1	-0.0742275	0.540802	0.879585	0.138614	0.676532	1	0.0948083	0.628244	0.984958	-0.109884	0.739587	1	0.0756003
ENSG00000119986.7	AVPI1	7:12223752:rs11974335:G_T	G/T	T	1	1	0	0.656895	1	-0.148128	0.947977	1	-0.0289336	1	1	0	1	1	0	0.278542	1	0.493665	0.0520939	0.288438	0.90837	NA	NA	NA	NA	NA	NA	NA	NA	NA	NA	NA	NA	NA	NA	NA	NA	NA	NA	NA	NA	NA	NA	NA	NA
ENSG00000175766.13	EIF4E1B	7:12229967:rs13237518:C_A	C/A	A	1	1	0	1	1	0	0.313795	0.823978	-0.321111	1	1	0	1	1	0	0.12688	0.822906	0.520327	0.00231816	0.0554332	1.00076	NA	NA	NA	NA	NA	NA	NA	NA	NA	NA	NA	NA	NA	NA	NA	NA	NA	NA	NA	NA	NA	NA	NA	NA
ENSG00000157077.14	ZFYVE9	7:12225245:rs10950398:G_A	G/A	A	1	1	0	1	1	0	0.132983	0.534215	0.749845	1	1	0	1	1	0	0.997327	1	0.00207974	0.360473	0.738436	-0.505216	NA	NA	NA	NA	NA	NA	NA	NA	NA	NA	NA	NA	NA	NA	NA	NA	NA	NA	NA	NA	NA	NA	NA	NA
ENSG00000169946.14	ZFPM2	7:12225245:rs10950398:G_A	G/A	A	1	1	0	1	1	0	0.030632	0.240394	0.541292	0.607413	1	-0.500624	1	1	0	1	1	0	0.944452	1	-0.028855	NA	NA	NA	NA	NA	NA	NA	NA	NA	NA	NA	NA	NA	NA	NA	NA	NA	NA	NA	NA	NA	NA	NA	NA
ENSG00000137726.17	FXYD6	7:12223752:rs11974335:G_T	G/T	T	0.999999	1	0	1	1	0	1	1	0	1	1	0	1	1	0	0.796883	1	0.0838113	0.00269448	0.0590075	1.00817	NA	NA	NA	NA	NA	NA	NA	NA	NA	NA	NA	NA	NA	NA	NA	NA	NA	NA	NA	NA	NA	NA	NA	NA
ENSG00000198925.12	ATG9A	7:12225245:rs10950398:G_A	G/A	A	0.999999	1	0	1	1	0	0.383946	0.916231	0.29194	1	1	0	1	1	0	0.998928	1	-0.000560344	0.284515	0.649291	0.397404	NA	NA	NA	NA	NA	NA	NA	NA	NA	NA	NA	NA	NA	NA	NA	NA	NA	NA	NA	NA	NA	NA	NA	NA
ENSG00000173452.13	TMEM196	7:12223752:rs11974335:G_T	G/T	T	1	1	0	1	1	0	0.661028	1	-0.174996	0.572649	1	1.04721	0.568236	1	0.401087	1	1	0	0.108431	0.417947	0.974506	NA	NA	NA	NA	NA	NA	NA	NA	NA	NA	NA	NA	NA	NA	NA	NA	NA	NA	NA	NA	NA	NA	NA	NA
ENSG00000168032.10	ENTPD3	7:12244382:rs1990620:A_G	A/G	G	0.999999	1	0	1	1	0	0.999998	1	0	0.304659	1	-0.709186	1	1	0	0.0119436	0.316388	0.472703	3.71084e-05	0.00912155	0.674916	0.667632	1	0.0975504	NA	NA	NA	0.56922	0.82519	-0.129045	0.602785	1	0.118099	0.734911	0.960524	0.076973	0.303762	0.952574	0.231029	0.086639	0.81	0.376203	0.875245	1	0.0357565
ENSG00000196368.5	NUDT11	7:12223752:rs11974335:G_T	G/T	T	0.999999	1	0	1	1	0	0.82045	1	0.0749159	1	1	0	0.822061	1	0.125444	1	1	0	0.550075	0.906282	0.299856	NA	NA	NA	NA	NA	NA	NA	NA	NA	NA	NA	NA	NA	NA	NA	NA	NA	NA	NA	NA	NA	NA	NA	NA
ENSG00000181924.7	COA4	7:12225245:rs10950398:G_A	G/A	A	0.0823353	1	-0.445202	1	1	0	0.999999	1	0	0.0712995	0.631644	3.33669	0.613046	1	-0.361548	0.967424	1	0.0129798	1	1	0	NA	NA	NA	NA	NA	NA	NA	NA	NA	NA	NA	NA	NA	NA	NA	NA	NA	NA	NA	NA	NA	NA	NA	NA
ENSG00000104870.13	FCGRT	7:12223752:rs11974335:G_T	G/T	T	0.377482	1	-0.381573	0.920328	1	-0.0826769	1	1	0	0.180042	1	2.48595	0.614767	1	-0.434458	1	1	0	1	1	0	NA	NA	NA	NA	NA	NA	NA	NA	NA	NA	NA	NA	NA	NA	NA	NA	NA	NA	NA	NA	NA	NA	NA	NA
ENSG00000170500.12	LONRF2	7:12223752:rs11974335:G_T	G/T	T	1	1	0	1	1	0	0.670701	1	0.126139	1	1	0	1	1	0	1	1	0	0.573147	0.928498	0.296451	NA	NA	NA	NA	NA	NA	NA	NA	NA	NA	NA	NA	NA	NA	NA	NA	NA	NA	NA	NA	NA	NA	NA	NA
ENSG00000204231.10	RXRB	7:12223752:rs11974335:G_T	G/T	T	1	1	0	0.854912	1	-0.135681	0.213166	0.685487	0.80784	1	1	0	1	1	0	0.433616	1	-0.400395	0.591431	0.940028	-0.308017	NA	NA	NA	NA	NA	NA	NA	NA	NA	NA	NA	NA	NA	NA	NA	NA	NA	NA	NA	NA	NA	NA	NA	NA
ENSG00000152822.14	GRM1	7:12223752:rs11974335:G_T	G/T	T	1	1	0	1	1	0	0.5384	1	0.174574	1	1	0	1	1	0	1	1	0	0.726138	1	0.176256	NA	NA	NA	NA	NA	NA	NA	NA	NA	NA	NA	NA	NA	NA	NA	NA	NA	NA	NA	NA	NA	NA	NA	NA
ENSG00000203797.10	DDO	7:12225245:rs10950398:G_A	G/A	A	0.00454595	0.212926	-0.598652	1	1	0	0.999999	1	0	0.342661	1	1.44302	0.129256	1	0.892302	0.778979	1	-0.0733571	1	1	0	NA	NA	NA	NA	NA	NA	NA	NA	NA	NA	NA	NA	NA	NA	NA	NA	NA	NA	NA	NA	NA	NA	NA	NA
ENSG00000147459.18	DOCK5	7:12223752:rs11974335:G_T	G/T	T	0.570382	1	0.149511	0.0825236	1	-0.880871	0.999999	1	0	0.159079	1	1.8137	0.0427427	1	1.06305	0.0939529	0.717121	-0.351948	1	1	0	NA	NA	NA	NA	NA	NA	NA	NA	NA	NA	NA	NA	NA	NA	NA	NA	NA	NA	NA	NA	NA	NA	NA	NA
ENSG00000163833.8	FBXO40	7:12225245:rs10950398:G_A	G/A	A	1	1	0	1	1	0	0.57065	1	0.148278	1	1	0	1	1	0	0.60914	1	0.166367	0.919343	1	0.029316	NA	NA	NA	NA	NA	NA	NA	NA	NA	NA	NA	NA	NA	NA	NA	NA	NA	NA	NA	NA	NA	NA	NA	NA
ENSG00000189367.15	KIAA0408	7:12223752:rs11974335:G_T	G/T	T	0.999999	1	0	1	1	0	0.127716	0.522071	0.47848	1	1	0	1	1	0	0.756783	1	0.0946882	0.635093	0.966726	-0.217698	NA	NA	NA	NA	NA	NA	NA	NA	NA	NA	NA	NA	NA	NA	NA	NA	NA	NA	NA	NA	NA	NA	NA	NA
ENSG00000008086.12	CDKL5	7:12225245:rs10950398:G_A	G/A	A	1	1	0	1	1	0	0.0289309	0.231765	0.939916	1	1	0	1	1	0	0.750355	1	-0.170197	0.0906489	0.387489	-0.805821	NA	NA	NA	NA	NA	NA	NA	NA	NA	NA	NA	NA	NA	NA	NA	NA	NA	NA	NA	NA	NA	NA	NA	NA
ENSG00000188859.6	FAM78B	7:12223752:rs11974335:G_T	G/T	T	0.999999	1	0	1	1	0	0.374515	0.903469	0.29864	1	1	0	1	1	0	0.253176	0.987262	-0.326039	0.10456	0.413041	0.78773	NA	NA	NA	NA	NA	NA	NA	NA	NA	NA	NA	NA	NA	NA	NA	NA	NA	NA	NA	NA	NA	NA	NA	NA
ENSG00000088538.13	DOCK3	7:12225245:rs10950398:G_A	G/A	A	1	1	0	1	1	0	0.0122916	0.132319	0.951565	1	1	0	1	1	0	0.0771747	0.661665	-0.835334	0.716644	1	-0.152547	NA	NA	NA	NA	NA	NA	NA	NA	NA	NA	NA	NA	NA	NA	NA	NA	NA	NA	NA	NA	NA	NA	NA	NA
ENSG00000166912.17	MTMR10	7:12223752:rs11974335:G_T	G/T	T	0.268069	1	-0.388395	0.555716	1	-0.406036	1	1	0	0.362182	1	1.5947	0.108348	1	1.14453	0.248971	0.986656	-0.329135	1	1	0	NA	NA	NA	NA	NA	NA	NA	NA	NA	NA	NA	NA	NA	NA	NA	NA	NA	NA	NA	NA	NA	NA	NA	NA
ENSG00000040531.14	CTNS	7:12223752:rs11974335:G_T	G/T	T	0.654076	1	-0.204868	0.606911	1	0.448203	1	1	0	0.0769123	0.6628	3.54738	0.559839	1	-0.531548	0.0826853	0.685324	-0.631779	1	1	0	NA	NA	NA	NA	NA	NA	NA	NA	NA	NA	NA	NA	NA	NA	NA	NA	NA	NA	NA	NA	NA	NA	NA	NA
ENSG00000038002.9	AGA	7:12225245:rs10950398:G_A	G/A	A	0.0115775	0.382224	-0.808554	1	1	0	1	1	0	0.271123	1	2.48164	0.171834	1	1.19193	0.819483	1	0.088942	0.227333	0.58668	-0.232788	NA	NA	NA	NA	NA	NA	NA	NA	NA	NA	NA	NA	NA	NA	NA	NA	NA	NA	NA	NA	NA	NA	NA	NA
ENSG00000232040.4	ZBED9	7:12225245:rs10950398:G_A	G/A	A	1	1	0	1	1	0	0.00218198	0.0373147	0.89562	1	1	0	1	1	0	1	1	0	0.00896498	0.112145	-1.21314	NA	NA	NA	NA	NA	NA	NA	NA	NA	NA	NA	NA	NA	NA	NA	NA	NA	NA	NA	NA	NA	NA	NA	NA
ENSG00000117115.13	PADI2	7:12223752:rs11974335:G_T	G/T	T	0.55311	1	-0.190712	0.718109	1	0.223364	0.999999	1	0	0.578744	1	0.863239	0.372533	1	0.550839	0.0816564	0.680974	-0.446556	1	1	0	NA	NA	NA	NA	NA	NA	NA	NA	NA	NA	NA	NA	NA	NA	NA	NA	NA	NA	NA	NA	NA	NA	NA	NA
ENSG00000276547.1	PCDHGB5	3:101562690:rs4618204:T_C	T/C	C	0.294829	1	-0.339324	0.974725	1	-0.0188669	0.506677	1	-0.12114	0.838147	1	-0.236767	0.337296	1	0.583345	1	1	0	0.944056	1	-0.0159094	NA	NA	NA	NA	NA	NA	NA	NA	NA	NA	NA	NA	NA	NA	NA	NA	NA	NA	NA	NA	NA	NA	NA	NA
ENSG00000151490.14	PTPRO	7:12225245:rs10950398:G_A	G/A	A	1	1	0	1	1	0	0.45199	0.980158	0.29653	1	1	0	0.996995	1	0.00260623	0.978771	1	-0.0109002	0.81495	1	-0.092889	NA	NA	NA	NA	NA	NA	NA	NA	NA	NA	NA	NA	NA	NA	NA	NA	NA	NA	NA	NA	NA	NA	NA	NA
ENSG00000172795.16	DCP2	7:12223752:rs11974335:G_T	G/T	T	1	1	0	1	1	0	0.435173	0.959867	0.331044	0.0478518	0.487908	3.37416	0.608108	1	0.484358	1	1	0	0.880081	1	-0.0834627	NA	NA	NA	NA	NA	NA	NA	NA	NA	NA	NA	NA	NA	NA	NA	NA	NA	NA	NA	NA	NA	NA	NA	NA
ENSG00000074706.13	IPCEF1	7:12223752:rs11974335:G_T	G/T	T	0.999999	1	0	1	1	0	0.631451	1	0.20994	1	1	0	1	1	0	0.634668	1	0.245054	0.922411	1	0.0504462	NA	NA	NA	NA	NA	NA	NA	NA	NA	NA	NA	NA	NA	NA	NA	NA	NA	NA	NA	NA	NA	NA	NA	NA
ENSG00000001036.14	FUCA2	7:12225245:rs10950398:G_A	G/A	A	0.0492684	0.918091	-0.582587	0.727819	1	-0.152151	0.999999	1	0	0.278922	1	2.06834	0.520568	1	0.483573	0.899284	1	0.0415285	1	1	0	NA	NA	NA	NA	NA	NA	NA	NA	NA	NA	NA	NA	NA	NA	NA	NA	NA	NA	NA	NA	NA	NA	NA	NA
ENSG00000091844.8	RGS17	7:12225245:rs10950398:G_A	G/A	A	1	1	0	1	1	0	0.0125882	0.133386	1.02709	0.458739	1	-1.09394	0.452557	1	-0.466794	0.339882	1	-0.334889	0.12384	0.445243	-0.627515	NA	NA	NA	NA	NA	NA	NA	NA	NA	NA	NA	NA	NA	NA	NA	NA	NA	NA	NA	NA	NA	NA	NA	NA
ENSG00000169641.13	LUZP1	7:12229042:rs5011432:A_C	A/C	C	1	1	0	1	1	0	0.226077	0.704566	0.303356	1	1	0	1	1	0	0.534631	1	0.158068	0.858444	1	0.0561605	NA	NA	NA	NA	NA	NA	NA	NA	NA	NA	NA	NA	NA	NA	NA	NA	NA	NA	NA	NA	NA	NA	NA	NA
ENSG00000066933.16	MYO9A	7:12223752:rs11974335:G_T	G/T	T	1	1	0	1	1	0	0.337944	0.855786	0.457476	0.178163	1	3.72544	0.838351	1	-0.219618	1	1	0	0.953482	1	-0.0363037	NA	NA	NA	NA	NA	NA	NA	NA	NA	NA	NA	NA	NA	NA	NA	NA	NA	NA	NA	NA	NA	NA	NA	NA
ENSG00000159228.13	CBR1	7:12223752:rs11974335:G_T	G/T	T	0.0391941	0.806328	-0.488484	1	1	0	1	1	0	0.0347447	0.392804	3.59175	0.117344	1	1.03027	0.263826	1	-0.310192	1	1	0	NA	NA	NA	NA	NA	NA	NA	NA	NA	NA	NA	NA	NA	NA	NA	NA	NA	NA	NA	NA	NA	NA	NA	NA
ENSG00000157219.5	HTR5A	7:12223752:rs11974335:G_T	G/T	T	0.999999	1	0	1	1	0	0.716661	1	0.154635	1	1	0	1	1	0	0.82255	1	0.112597	0.704193	1	0.191454	NA	NA	NA	NA	NA	NA	NA	NA	NA	NA	NA	NA	NA	NA	NA	NA	NA	NA	NA	NA	NA	NA	NA	NA
ENSG00000141753.7	IGFBP4	7:12223752:rs11974335:G_T	G/T	T	1	1	0	0.128252	1	1.12438	0.999999	1	0	0.368619	1	1.62092	0.746067	1	-0.348424	1	1	0	0.0467327	0.274504	0.716333	NA	NA	NA	NA	NA	NA	NA	NA	NA	NA	NA	NA	NA	NA	NA	NA	NA	NA	NA	NA	NA	NA	NA	NA
ENSG00000168781.22	PPIP5K1	7:12223752:rs11974335:G_T	G/T	T	1	1	0	1	1	0	0.427595	0.956425	0.276187	1	1	0	1	1	0	0.559831	1	-0.239189	0.804392	1	0.102031	NA	NA	NA	NA	NA	NA	NA	NA	NA	NA	NA	NA	NA	NA	NA	NA	NA	NA	NA	NA	NA	NA	NA	NA
ENSG00000129625.13	REEP5	7:12223752:rs11974335:G_T	G/T	T	1	1	0	1	1	0	0.950658	1	0.0266619	1	1	0	1	1	0	0.193025	0.96093	0.661154	0.955031	1	0.0287547	NA	NA	NA	NA	NA	NA	NA	NA	NA	NA	NA	NA	NA	NA	NA	NA	NA	NA	NA	NA	NA	NA	NA	NA
ENSG00000070808.16	CAMK2A	7:12223752:rs11974335:G_T	G/T	T	0.392237	1	-0.161133	1	1	0	0.469568	0.992785	0.18535	1	1	0	1	1	0	1	1	0	0.253822	0.615644	0.406264	NA	NA	NA	NA	NA	NA	NA	NA	NA	NA	NA	NA	NA	NA	NA	NA	NA	NA	NA	NA	NA	NA	NA	NA
ENSG00000196565.15	HBG2	6:135102071:rs9373124:T_C	T/C	C	0.181754	1	0.465447	0.716014	1	-0.238158	0.232808	0.718091	0.472419	0.482364	1	-0.8924	0.284762	1	-0.49184	1	1	0	0.412141	0.797777	-0.262381	NA	NA	NA	NA	NA	NA	NA	NA	NA	NA	NA	NA	NA	NA	NA	NA	NA	NA	NA	NA	NA	NA	NA	NA
ENSG00000143196.5	DPT	7:12223752:rs11974335:G_T	G/T	T	0.549872	1	0.334041	0.112962	1	1.41771	0.196882	0.664138	-0.877418	0.949948	1	0.183374	1	1	0	0.60948	1	0.292102	0.202036	0.550353	0.75427	NA	NA	NA	NA	NA	NA	NA	NA	NA	NA	NA	NA	NA	NA	NA	NA	NA	NA	NA	NA	NA	NA	NA	NA
ENSG00000166446.15	CDYL2	7:12225245:rs10950398:G_A	G/A	A	1	1	0	1	1	0	0.00129423	0.0266947	0.910106	1	1	0	0.728118	1	-0.141139	1	1	0	0.46436	0.839826	-0.292552	0.671858	1	-0.0961794	0.96618	0.986198	-0.0096281	0.64566	0.864076	0.104404	0.206087	0.817064	0.282125	0.300762	1	-0.23238	0.278365	1	0.243172	0.573299	1	-0.127678	0.875245	1	0.0357565
ENSG00000073910.22	FRY	7:12223752:rs11974335:G_T	G/T	T	1	1	0	1	1	0	0.070579	0.361182	0.756672	1	1	0	1	1	0	0.113597	0.777064	-0.780064	0.689519	1	-0.197709	NA	NA	NA	NA	NA	NA	NA	NA	NA	NA	NA	NA	NA	NA	NA	NA	NA	NA	NA	NA	NA	NA	NA	NA
ENSG00000114993.17	RTKN	7:12225245:rs10950398:G_A	G/A	A	0.571865	1	-0.155945	0.407591	1	-0.474765	1	1	0	0.00286272	0.0797429	4.22267	0.225042	1	0.715937	0.544939	1	-0.14914	1	1	0	NA	NA	NA	NA	NA	NA	NA	NA	NA	NA	NA	NA	NA	NA	NA	NA	NA	NA	NA	NA	NA	NA	NA	NA
ENSG00000074211.14	PPP2R2C	7:12225245:rs10950398:G_A	G/A	A	0.999999	1	0	1	1	0	0.955757	1	-0.0150587	1	1	0	1	1	0	0.186178	0.947367	0.446708	0.158095	0.504335	0.424425	NA	NA	NA	NA	NA	NA	NA	NA	NA	NA	NA	NA	NA	NA	NA	NA	NA	NA	NA	NA	NA	NA	NA	NA
ENSG00000107864.15	CPEB3	7:12223752:rs11974335:G_T	G/T	T	1	1	0	1	1	0	0.944809	1	-0.0230417	1	1	0	1	1	0	0.391016	1	0.365642	0.385801	0.772747	0.423329	NA	NA	NA	NA	NA	NA	NA	NA	NA	NA	NA	NA	NA	NA	NA	NA	NA	NA	NA	NA	NA	NA	NA	NA
ENSG00000204442.4	FAM155A	7:12223752:rs11974335:G_T	G/T	T	1	1	0	1	1	0	0.778186	1	-0.153596	1	1	0	1	1	0	0.527472	1	0.406029	0.211584	0.56604	0.806466	NA	NA	NA	NA	NA	NA	NA	NA	NA	NA	NA	NA	NA	NA	NA	NA	NA	NA	NA	NA	NA	NA	NA	NA
ENSG00000101746.15	NOL4	7:12225245:rs10950398:G_A	G/A	A	1	1	0	1	1	0	0.140293	0.545427	0.326657	1	1	0	1	1	0	1	1	0	0.950322	1	0.0230236	NA	NA	NA	NA	NA	NA	NA	NA	NA	NA	NA	NA	NA	NA	NA	NA	NA	NA	NA	NA	NA	NA	NA	NA
ENSG00000141404.16	GNAL	7:12225245:rs10950398:G_A	G/A	A	0.80635	1	-0.0758458	1	1	0	1	1	0	0.0631318	0.581848	-3.68534	0.4634	1	0.557553	0.549001	1	0.141556	0.04316	0.263716	0.571783	NA	NA	NA	NA	NA	NA	NA	NA	NA	NA	NA	NA	NA	NA	NA	NA	NA	NA	NA	NA	NA	NA	NA	NA
ENSG00000162517.13	PEF1	7:12223752:rs11974335:G_T	G/T	T	0.563846	1	-0.111828	1	1	0	1	1	0	1	1	0	1	1	0	0.0101384	0.298617	0.924658	0.459868	0.83594	0.228836	NA	NA	NA	NA	NA	NA	NA	NA	NA	NA	NA	NA	NA	NA	NA	NA	NA	NA	NA	NA	NA	NA	NA	NA
ENSG00000182836.10	PLCXD3	7:12210752:rs3807866:G_A	G/A	A	1	1	0	1	1	0	0.00108257	0.0247891	1.04888	0.0559792	0.53259	-1.42245	0.950194	1	-0.0197021	0.0893028	0.704325	-0.585788	0.201249	0.550353	-0.425565	0.961398	1	-0.0110035	0.166481	0.787903	-0.30749	0.694319	0.847391	0.0893225	0.74397	1	-0.0742275	0.540802	0.879585	0.138614	0.676532	1	0.0948083	0.628244	0.984958	-0.109884	0.739587	1	0.0756003
ENSG00000136861.18	CDK5RAP2	7:12223752:rs11974335:G_T	G/T	T	0.595002	1	-0.188694	0.188267	1	0.899064	0.999999	1	0	0.452669	1	1.30269	0.0496284	1	1.38756	1.75585e-10	4.74431e-07	-1.82368	1	1	0	0.774725	1	-0.0659482	0.733857	0.987799	-0.0782975	0.518538	0.828697	-0.148085	0.194907	0.79972	0.292652	0.499295	0.951737	-0.154904	0.0417102	0.565714	-0.446079	0.783777	0.944574	-0.063203	0.73853	1	0.0769258
ENSG00000156471.13	PTDSS1	7:12225245:rs10950398:G_A	G/A	A	1	1	0	1	1	0	0.00745854	0.0933008	1.00634	1	1	0	0.0339265	1	-1.64477	1	1	0	0.175458	0.522698	-0.623976	NA	NA	NA	NA	NA	NA	NA	NA	NA	NA	NA	NA	NA	NA	NA	NA	NA	NA	NA	NA	NA	NA	NA	NA
ENSG00000184613.10	NELL2	7:12223752:rs11974335:G_T	G/T	T	1	1	0	1	1	0	0.138317	0.544944	0.677128	1	1	0	1	1	0	0.480834	1	-0.379364	0.243668	0.605695	-0.630268	NA	NA	NA	NA	NA	NA	NA	NA	NA	NA	NA	NA	NA	NA	NA	NA	NA	NA	NA	NA	NA	NA	NA	NA
ENSG00000101349.16	PAK5	7:12223752:rs11974335:G_T	G/T	T	1	1	0	1	1	0	0.282721	0.785111	0.447388	1	1	0	1	1	0	0.28343	1	-0.526407	0.648736	0.974367	0.224472	NA	NA	NA	NA	NA	NA	NA	NA	NA	NA	NA	NA	NA	NA	NA	NA	NA	NA	NA	NA	NA	NA	NA	NA
ENSG00000135631.16	RAB11FIP5	7:12223752:rs11974335:G_T	G/T	T	1	1	0	1	1	0	0.281038	0.782748	0.257402	1	1	0	1	1	0	1	1	0	0.458572	0.834947	0.298909	NA	NA	NA	NA	NA	NA	NA	NA	NA	NA	NA	NA	NA	NA	NA	NA	NA	NA	NA	NA	NA	NA	NA	NA
ENSG00000164649.20	CDCA7L	7:12223752:rs11974335:G_T	G/T	T	0.3743	1	-0.321477	0.406838	1	0.577575	0.999999	1	0	0.776182	1	-0.50261	0.294071	1	-0.755382	0.206675	0.972883	-0.364277	1	1	0	NA	NA	NA	NA	NA	NA	NA	NA	NA	NA	NA	NA	NA	NA	NA	NA	NA	NA	NA	NA	NA	NA	NA	NA
ENSG00000168490.14	PHYHIP	7:12225245:rs10950398:G_A	G/A	A	1	1	0	1	1	0	0.808325	1	-0.0799378	1	1	0	1	1	0	0.676615	1	0.171039	0.00343354	0.0653339	1.06959	NA	NA	NA	NA	NA	NA	NA	NA	NA	NA	NA	NA	NA	NA	NA	NA	NA	NA	NA	NA	NA	NA	NA	NA
ENSG00000178974.10	FBXO34	7:12223752:rs11974335:G_T	G/T	T	1	1	0	1	1	0	0.682436	1	0.126247	1	1	0	1	1	0	1	1	0	0.520821	0.879537	0.351397	NA	NA	NA	NA	NA	NA	NA	NA	NA	NA	NA	NA	NA	NA	NA	NA	NA	NA	NA	NA	NA	NA	NA	NA
ENSG00000176994.11	SMCR8	7:12223752:rs11974335:G_T	G/T	T	0.999999	1	0	1	1	0	0.178138	0.624291	0.423495	0.200589	1	-1.73495	0.783927	1	-0.133382	0.999999	1	0	0.41715	0.800958	0.414967	NA	NA	NA	NA	NA	NA	NA	NA	NA	NA	NA	NA	NA	NA	NA	NA	NA	NA	NA	NA	NA	NA	NA	NA
ENSG00000136867.11	SLC31A2	7:12225245:rs10950398:G_A	G/A	A	1	1	0	0.0830246	1	-0.762544	0.999999	1	0	0.938578	1	-0.114252	0.08418	1	1.06472	0.245519	0.986656	-0.297526	1	1	0	NA	NA	NA	NA	NA	NA	NA	NA	NA	NA	NA	NA	NA	NA	NA	NA	NA	NA	NA	NA	NA	NA	NA	NA
ENSG00000146950.13	SHROOM2	7:12223752:rs11974335:G_T	G/T	T	0.999999	1	0	1	1	0	0.713064	1	0.137595	1	1	0	1	1	0	0.323608	1	-0.311704	0.0310716	0.222982	1.16501	NA	NA	NA	NA	NA	NA	NA	NA	NA	NA	NA	NA	NA	NA	NA	NA	NA	NA	NA	NA	NA	NA	NA	NA
ENSG00000198673.10	TAFA2	7:12244161:rs1990622:A_G	A/G	G	0.999998	1	0	1	1	0	0.0427017	0.285251	0.606759	1	1	0	1	1	0	0.400786	1	-0.26721	0.742983	1	-0.101143	NA	NA	NA	NA	NA	NA	NA	NA	NA	NA	NA	NA	NA	NA	NA	NA	NA	NA	NA	NA	NA	NA	NA	NA
ENSG00000160710.17	ADAR	7:12225245:rs10950398:G_A	G/A	A	1	1	0	0.999999	1	0	0.0140947	0.145916	0.909385	0.277398	1	-1.44527	0.0327564	1	-1.34844	1	1	0	0.872375	1	-0.0806733	NA	NA	NA	NA	NA	NA	NA	NA	NA	NA	NA	NA	NA	NA	NA	NA	NA	NA	NA	NA	NA	NA	NA	NA
ENSG00000165801.10	ARHGEF40	7:12223752:rs11974335:G_T	G/T	T	0.00295118	0.156355	-1.24278	0.0506003	1	1.58221	0.999999	1	0	0.996128	1	-0.0100228	0.936422	1	-0.0664111	1	1	0	1	1	0	NA	NA	NA	NA	NA	NA	NA	NA	NA	NA	NA	NA	NA	NA	NA	NA	NA	NA	NA	NA	NA	NA	NA	NA
ENSG00000102924.12	CBLN1	7:12214254:rs2043539:G_A	G/A	A	0.947644	1	-0.0105704	1	1	0	0.000202502	0.0103238	0.780715	0.577315	1	0.693667	1	1	0	0.810203	1	-0.0477616	0.0306582	0.221641	-0.620415	NA	NA	NA	NA	NA	NA	0.0336534	0.154471	0.457864	0.0049541	0.10875	0.583389	NA	NA	NA	0.703055	0.924068	-0.0865789	NA	NA	NA	NA	NA	NA
ENSG00000073910.22	FRY	7:12225245:rs10950398:G_A	G/A	A	1	1	0	1	1	0	0.00770093	0.0954491	1.0007	1	1	0	1	1	0	0.087896	0.700575	-0.769689	0.333697	0.704794	-0.401543	NA	NA	NA	NA	NA	NA	NA	NA	NA	NA	NA	NA	NA	NA	NA	NA	NA	NA	NA	NA	NA	NA	NA	NA
ENSG00000091428.18	RAPGEF4	7:12225245:rs10950398:G_A	G/A	A	0.348578	1	-0.4296	0.386507	1	0.578822	0.148375	0.561548	-1.01617	0.576888	1	1.3037	0.89532	1	-0.126599	0.128997	0.82988	0.859216	0.580469	0.931727	0.283727	NA	NA	NA	NA	NA	NA	NA	NA	NA	NA	NA	NA	NA	NA	NA	NA	NA	NA	NA	NA	NA	NA	NA	NA
ENSG00000171385.9	KCND3	7:12242825:rs7805419:T_C	T/C	C	1	1	0	1	1	0	2.9888e-05	0.00323029	0.86893	1	1	0	0.265242	1	-0.344403	1	1	0	0.406588	0.796664	-0.243735	0.790239	1	-0.0606762	0.0523554	0.304688	-0.423067	0.155259	0.466277	-0.316421	0.611033	1	-0.115708	0.180441	1	0.299056	0.236651	0.946667	-0.265492	0.846646	0.979464	-0.0441369	0.611033	1	-0.115708
ENSG00000177614.11	PGBD5	7:12223752:rs11974335:G_T	G/T	T	0.999999	1	0	1	1	0	0.712565	1	0.11334	1	1	0	1	1	0	0.183066	0.943118	-0.359517	0.0437673	0.264268	0.895649	NA	NA	NA	NA	NA	NA	NA	NA	NA	NA	NA	NA	NA	NA	NA	NA	NA	NA	NA	NA	NA	NA	NA	NA
ENSG00000125166.13	GOT2	7:12223752:rs11974335:G_T	G/T	T	1	1	0	1	1	0	0.683478	1	0.112814	1	1	0	1	1	0	0.692878	1	0.163996	0.642987	0.968423	0.191994	NA	NA	NA	NA	NA	NA	NA	NA	NA	NA	NA	NA	NA	NA	NA	NA	NA	NA	NA	NA	NA	NA	NA	NA
ENSG00000156687.11	UNC5D	7:12225245:rs10950398:G_A	G/A	A	1	1	0	1	1	0	0.185347	0.639602	0.518192	1	1	0	1	1	0	0.645133	1	-0.224151	0.794765	1	-0.112654	NA	NA	NA	NA	NA	NA	NA	NA	NA	NA	NA	NA	NA	NA	NA	NA	NA	NA	NA	NA	NA	NA	NA	NA
ENSG00000180901.11	KCTD2	7:12244161:rs1990622:A_G	A/G	G	0.999999	1	0	1	1	0	0.000454634	0.0151734	0.668359	1	1	0	1	1	0	1	1	0	0.176999	0.52555	-0.391323	0.0890181	0.911429	0.373581	0.875245	0.979237	0.0357565	0.0116358	0.161212	0.532565	0.0548074	0.313649	0.417913	0.231775	0.913667	0.267381	0.680926	0.972703	0.093437	0.381792	0.871131	-0.197182	0.837103	0.95843	-0.0467537
ENSG00000102921.8	N4BP1	7:12225245:rs10950398:G_A	G/A	A	1	1	0	1	1	0	0.0433041	0.285385	0.766134	1	1	0	1	1	0	0.244429	0.986656	-0.52731	0.835375	1	-0.0861215	NA	NA	NA	NA	NA	NA	NA	NA	NA	NA	NA	NA	NA	NA	NA	NA	NA	NA	NA	NA	NA	NA	NA	NA
ENSG00000122733.12	PHF24	7:12223752:rs11974335:G_T	G/T	T	0.999999	1	0	1	1	0	0.201289	0.667518	0.475631	1	1	0	1	1	0	0.557861	1	-0.256938	0.777327	1	0.124527	NA	NA	NA	NA	NA	NA	NA	NA	NA	NA	NA	NA	NA	NA	NA	NA	NA	NA	NA	NA	NA	NA	NA	NA
ENSG00000180901.11	KCTD2	7:12244382:rs1990620:A_G	A/G	G	0.999999	1	0	1	1	0	0.000459107	0.0151734	0.650358	1	1	0	1	1	0	0.999999	1	0	0.187427	0.537086	-0.374093	0.0890181	0.911429	0.373581	0.875245	0.979237	0.0357565	0.0116358	0.161212	0.532565	0.0548074	0.313649	0.417913	0.231775	0.913667	0.267381	0.680926	0.972703	0.093437	0.381792	0.871131	-0.197182	0.837103	0.95843	-0.0467537
ENSG00000134716.11	CYP2J2	7:12225245:rs10950398:G_A	G/A	A	0.0158743	0.461209	-0.47336	1	1	0	0.999999	1	0	0.00049913	0.0210834	4.93913	0.90381	1	-0.0661272	0.73419	1	-0.0826085	1	1	0	0.192985	0.931923	0.290149	NA	NA	NA	0.32149	0.609724	0.222921	0.569356	1	0.129045	0.158953	1	-0.312814	0.585754	1	-0.123574	0.577527	1	0.12631	0.875245	1	0.0357565
ENSG00000177098.8	SCN4B	7:12223752:rs11974335:G_T	G/T	T	1	1	0	1	1	0	0.300781	0.807061	0.457927	0.143552	0.943739	-2.08623	1	1	0	0.457272	1	0.390359	0.473356	0.845925	-0.375533	NA	NA	NA	NA	NA	NA	NA	NA	NA	NA	NA	NA	NA	NA	NA	NA	NA	NA	NA	NA	NA	NA	NA	NA
ENSG00000151067.22	CACNA1C	7:12225245:rs10950398:G_A	G/A	A	1	1	0	1	1	0	0.795746	1	0.0651325	1	1	0	1	1	0	1	1	0	0.198149	0.548811	0.540623	NA	NA	NA	NA	NA	NA	NA	NA	NA	NA	NA	NA	NA	NA	NA	NA	NA	NA	NA	NA	NA	NA	NA	NA
ENSG00000180901.11	KCTD2	7:12243703:rs7791726:G_C	G/C	C	0.999998	1	0	1	1	0	0.000473349	0.0151734	0.666817	1	1	0	1	1	0	1	1	0	0.183537	0.535336	-0.385559	0.0890181	0.911429	0.373581	0.875245	0.979237	0.0357565	0.0116358	0.161212	0.532565	0.0548074	0.313649	0.417913	0.231775	0.913667	0.267381	0.680926	0.972703	0.093437	0.381792	0.871131	-0.197182	0.837103	0.95843	-0.0467537
ENSG00000169641.13	LUZP1	7:12244161:rs1990622:A_G	A/G	G	0.999999	1	0	1	1	0	0.36056	0.886751	0.224609	1	1	0	1	1	0	0.231292	0.986656	0.243196	0.21918	0.57778	0.378263	NA	NA	NA	NA	NA	NA	NA	NA	NA	NA	NA	NA	NA	NA	NA	NA	NA	NA	NA	NA	NA	NA	NA	NA
ENSG00000120903.13	CHRNA2	7:12244161:rs1990622:A_G	A/G	G	0.19843	1	-0.305485	0.166599	1	0.697827	0.999998	1	0	1	1	0	1	1	0	0.328585	1	0.247567	0.0193532	0.177785	0.467813	NA	NA	NA	NA	NA	NA	NA	NA	NA	NA	NA	NA	NA	NA	NA	NA	NA	NA	NA	NA	NA	NA	NA	NA
ENSG00000106608.16	URGCP	7:12225245:rs10950398:G_A	G/A	A	0.999999	1	0	1	1	0	0.584926	1	0.137054	1	1	0	1	1	0	0.999999	1	0	0.108297	0.417947	0.672897	NA	NA	NA	NA	NA	NA	NA	NA	NA	NA	NA	NA	NA	NA	NA	NA	NA	NA	NA	NA	NA	NA	NA	NA
ENSG00000162639.16	HENMT1	7:12225245:rs10950398:G_A	G/A	A	1	1	0	1	1	0	0.201508	0.667518	0.588773	1	1	0	1	1	0	0.857347	1	0.103078	0.28161	0.647606	-0.549527	NA	NA	NA	NA	NA	NA	NA	NA	NA	NA	NA	NA	NA	NA	NA	NA	NA	NA	NA	NA	NA	NA	NA	NA
ENSG00000255374.3	TAS2R43	2:134947988:rs1979033:G_A	A/G	G	0.211049	1	0.732544	0.769951	1	-0.32748	0.43373	0.959818	-0.652087	0.59272	1	-1.30417	0.637182	1	0.493266	0.0205373	0.365078	1.396	0.91355	1	0.0576496	NA	NA	NA	NA	NA	NA	NA	NA	NA	NA	NA	NA	NA	NA	NA	NA	NA	NA	NA	NA	NA	NA	NA	NA
ENSG00000156140.10	ADAMTS3	7:12225245:rs10950398:G_A	G/A	A	0.999999	1	0	1	1	0	0.780942	1	0.0712001	1	1	0	1	1	0	0.999999	1	0	0.0781753	0.358582	0.753196	NA	NA	NA	NA	NA	NA	NA	NA	NA	NA	NA	NA	NA	NA	NA	NA	NA	NA	NA	NA	NA	NA	NA	NA
ENSG00000102924.12	CBLN1	7:12194293:rs6460891:T_A	T/A	A	0.821611	1	-0.0303512	1	1	0	0.00592269	0.0776849	0.647133	0.751871	1	-0.419178	1	1	0	1	1	0	0.83716	1	-0.066424	NA	NA	NA	NA	NA	NA	NA	NA	NA	NA	NA	NA	NA	NA	NA	NA	NA	NA	NA	NA	NA	NA	NA	NA
ENSG00000137054.16	POLR1E	7:12225245:rs10950398:G_A	G/A	A	0.528094	1	-0.233168	0.0363987	1	1.43075	1	1	0	0.497007	1	-1.36735	0.563485	1	-0.469764	0.801314	1	-0.0908561	0.172375	0.519238	0.450769	NA	NA	NA	NA	NA	NA	NA	NA	NA	NA	NA	NA	NA	NA	NA	NA	NA	NA	NA	NA	NA	NA	NA	NA
ENSG00000255374.3	TAS2R43	2:136177824:rs4954575:G_A	G/A	A	0.0653622	0.980523	-0.702438	0.695518	1	-0.276217	0.0196587	0.180967	1.09364	0.207809	1	1.86959	0.398053	1	-0.589749	0.00226781	0.139264	-0.959472	0.321209	0.689962	-0.36075	NA	NA	NA	NA	NA	NA	NA	NA	NA	NA	NA	NA	NA	NA	NA	NA	NA	NA	NA	NA	NA	NA	NA	NA
ENSG00000183166.11	CALN1	7:12223752:rs11974335:G_T	G/T	T	0.999999	1	0	1	1	0	0.625417	1	0.211338	0.666045	1	0.977741	1	1	0	0.889149	1	-0.0722549	0.305708	0.675813	0.525403	NA	NA	NA	NA	NA	NA	NA	NA	NA	NA	NA	NA	NA	NA	NA	NA	NA	NA	NA	NA	NA	NA	NA	NA
ENSG00000171385.9	KCND3	7:12228211:rs13229988:A_G	A/G	G	0.999999	1	0	1	1	0	0.000856138	0.0214193	0.672149	1	1	0	0.968064	1	-0.0131897	1	1	0	0.775944	1	-0.0896649	0.96618	0.986523	-0.0096281	0.0401891	0.256552	-0.443741	0.303668	0.588873	-0.231029	0.894193	0.990053	-0.0302568	0.0531623	0.445278	0.420505	0.105706	0.644286	-0.356495	0.913361	0.955109	-0.0247564	0.556801	1	-0.133147
ENSG00000187189.11	TSPYL4	7:12223752:rs11974335:G_T	G/T	T	0.999999	1	0	1	1	0	0.53371	1	0.281839	1	1	0	1	1	0	0.419588	1	-0.430741	0.252746	0.614137	0.613122	NA	NA	NA	NA	NA	NA	NA	NA	NA	NA	NA	NA	NA	NA	NA	NA	NA	NA	NA	NA	NA	NA	NA	NA
ENSG00000184194.5	GPR173	7:12225245:rs10950398:G_A	G/A	A	0.955891	1	0.0190966	1	1	0	0.35106	0.875868	0.456842	0.969322	1	-0.0698888	1	1	0	0.359858	1	-0.392235	0.839834	1	0.0761792	NA	NA	NA	NA	NA	NA	NA	NA	NA	NA	NA	NA	NA	NA	NA	NA	NA	NA	NA	NA	NA	NA	NA	NA
ENSG00000175766.13	EIF4E1B	7:12215885:rs6460902:G_A	G/A	A	1	1	0	1	1	0	0.227835	0.707598	-0.38219	1	1	0	1	1	0	0.0859389	0.695912	0.585242	0.00119509	0.0403641	1.0546	0.278365	1	0.243172	NA	NA	NA	0.569356	0.820171	0.129045	0.297968	1	0.23373	NA	NA	NA	0.26485	1	0.249907	0.184575	0.806588	0.295491	NA	NA	NA
ENSG00000101146.13	RAE1	7:12225245:rs10950398:G_A	G/A	A	1	1	0	1	1	0	0.00821075	0.0989924	0.647584	1	1	0	1	1	0	1	1	0	0.224854	0.583627	-0.472452	NA	NA	NA	NA	NA	NA	NA	NA	NA	NA	NA	NA	NA	NA	NA	NA	NA	NA	NA	NA	NA	NA	NA	NA
ENSG00000101290.14	CDS2	7:12223752:rs11974335:G_T	G/T	T	1	1	0	1	1	0	0.727475	1	-0.160807	0.350629	1	2.25438	1	1	0	0.509803	1	0.363454	0.129485	0.455985	0.83055	NA	NA	NA	NA	NA	NA	NA	NA	NA	NA	NA	NA	NA	NA	NA	NA	NA	NA	NA	NA	NA	NA	NA	NA
ENSG00000163125.15	RPRD2	7:12223752:rs11974335:G_T	G/T	T	0.926615	1	-0.0452495	1	1	0	0.673055	1	-0.165008	0.637414	1	-1.19566	1	1	0	1	1	0	0.00882241	0.110875	1.40001	NA	NA	NA	NA	NA	NA	NA	NA	NA	NA	NA	NA	NA	NA	NA	NA	NA	NA	NA	NA	NA	NA	NA	NA
ENSG00000113209.9	PCDHB5	3:101548541:rs13062095:T_C	C/T	T	0.0199556	0.523494	-0.636246	0.556942	1	-0.335572	1	1	0	0.00267851	0.076993	3.873	1	1	0	1	1	0	0.183924	0.535336	0.270666	NA	NA	NA	NA	NA	NA	NA	NA	NA	NA	NA	NA	NA	NA	NA	NA	NA	NA	NA	NA	NA	NA	NA	NA
ENSG00000169641.13	LUZP1	7:12243703:rs7791726:G_C	G/C	C	1	1	0	1	1	0	0.376659	0.906261	0.217261	1	1	0	1	1	0	0.225852	0.986656	0.246087	0.206683	0.558458	0.388696	NA	NA	NA	NA	NA	NA	NA	NA	NA	NA	NA	NA	NA	NA	NA	NA	NA	NA	NA	NA	NA	NA	NA	NA
ENSG00000166167.18	BTRC	7:12225245:rs10950398:G_A	G/A	A	1	1	0	1	1	0	0.0453579	0.29247	0.5744	1	1	0	1	1	0	1	1	0	0.844645	1	-0.0898015	NA	NA	NA	NA	NA	NA	NA	NA	NA	NA	NA	NA	NA	NA	NA	NA	NA	NA	NA	NA	NA	NA	NA	NA
ENSG00000070718.12	AP3M2	7:12225245:rs10950398:G_A	G/A	A	1	1	0	1	1	0	0.624906	1	0.243146	1	1	0	1	1	0	0.312594	1	0.619012	0.906124	1	-0.0649391	NA	NA	NA	NA	NA	NA	NA	NA	NA	NA	NA	NA	NA	NA	NA	NA	NA	NA	NA	NA	NA	NA	NA	NA
ENSG00000140284.11	SLC27A2	7:12223752:rs11974335:G_T	G/T	T	1	1	0	1	1	0	0.71974	1	0.120595	1	1	0	1	1	0	1	1	0	0.900665	1	0.0596869	NA	NA	NA	NA	NA	NA	NA	NA	NA	NA	NA	NA	NA	NA	NA	NA	NA	NA	NA	NA	NA	NA	NA	NA
ENSG00000140992.19	PDPK1	7:12223752:rs11974335:G_T	G/T	T	1	1	0	1	1	0	0.836549	1	-0.0651523	1	1	0	1	1	0	1	1	0	0.0226906	0.193407	1.27781	NA	NA	NA	NA	NA	NA	NA	NA	NA	NA	NA	NA	NA	NA	NA	NA	NA	NA	NA	NA	NA	NA	NA	NA
ENSG00000120899.18	PTK2B	7:12223752:rs11974335:G_T	G/T	T	1	1	0	1	1	0	0.508981	1	-0.21018	1	1	0	1	1	0	0.210155	0.977559	0.470074	0.0889	0.383107	0.641156	NA	NA	NA	NA	NA	NA	NA	NA	NA	NA	NA	NA	NA	NA	NA	NA	NA	NA	NA	NA	NA	NA	NA	NA
ENSG00000107745.19	MICU1	7:12223752:rs11974335:G_T	G/T	T	1	1	0	1	1	0	0.501902	1	0.293729	1	1	0	1	1	0	0.914992	1	0.0550141	0.884474	1	-0.0752124	NA	NA	NA	NA	NA	NA	NA	NA	NA	NA	NA	NA	NA	NA	NA	NA	NA	NA	NA	NA	NA	NA	NA	NA
ENSG00000131871.15	SELENOS	7:12225245:rs10950398:G_A	G/A	A	0.842353	1	-0.0766864	0.305181	1	-0.806695	0.999999	1	0	0.797986	1	0.496383	0.891192	1	-0.110734	0.771533	1	0.0981562	1	1	0	NA	NA	NA	NA	NA	NA	NA	NA	NA	NA	NA	NA	NA	NA	NA	NA	NA	NA	NA	NA	NA	NA	NA	NA
ENSG00000168032.10	ENTPD3	7:12242825:rs7805419:T_C	T/C	C	0.999999	1	0	1	1	0	1	1	0	0.563387	1	-0.396466	1	1	0	0.0320925	0.437949	0.40617	4.48259e-06	0.00244534	0.76217	0.532759	1	0.141771	NA	NA	NA	0.440944	0.790215	-0.174598	0.581771	1	0.125317	0.672003	0.95964	0.0964683	0.186635	0.92325	0.29504	0.224595	0.912022	0.272221	0.846802	0.969465	0.0441369
ENSG00000149972.11	CNTN5	7:12223752:rs11974335:G_T	G/T	T	0.999999	1	0	1	1	0	0.201325	0.667518	-0.567111	0.0608101	0.568542	3.61515	0.840793	1	0.118866	0.638398	1	0.241902	0.00215548	0.0553587	1.60331	NA	NA	NA	NA	NA	NA	NA	NA	NA	NA	NA	NA	NA	NA	NA	NA	NA	NA	NA	NA	NA	NA	NA	NA
ENSG00000198915.11	RASGEF1A	7:12225245:rs10950398:G_A	G/A	A	1	1	0	1	1	0	0.0568584	0.328272	0.422442	1	1	0	1	1	0	1	1	0	0.316585	0.687079	-0.334405	NA	NA	NA	NA	NA	NA	NA	NA	NA	NA	NA	NA	NA	NA	NA	NA	NA	NA	NA	NA	NA	NA	NA	NA
ENSG00000213578.6	CPLX3	7:12227595:rs4721057:A_G	A/G	G	0.403398	1	0.186337	1	1	0	1	1	0	0.995789	1	0.00695725	1	1	0	0.57286	1	0.141037	0.0810305	0.364907	0.366309	NA	NA	NA	NA	NA	NA	NA	NA	NA	NA	NA	NA	NA	NA	NA	NA	NA	NA	NA	NA	NA	NA	NA	NA
ENSG00000113209.9	PCDHB5	3:101555963:rs9825208:G_T	G/T	T	0.214508	1	-0.343621	0.483184	1	0.315286	0.999997	1	0	0.920581	1	-0.114801	1	1	0	1	1	0	0.11448	0.430512	-0.30429	NA	NA	NA	NA	NA	NA	NA	NA	NA	NA	NA	NA	NA	NA	NA	NA	NA	NA	NA	NA	NA	NA	NA	NA
ENSG00000178662.16	CSRNP3	7:12223752:rs11974335:G_T	G/T	T	1	1	0	1	1	0	0.78924	1	0.128556	0.138319	0.932017	2.5132	1	1	0	0.651676	1	0.256711	0.94538	1	0.0390652	NA	NA	NA	NA	NA	NA	NA	NA	NA	NA	NA	NA	NA	NA	NA	NA	NA	NA	NA	NA	NA	NA	NA	NA
ENSG00000111291.8	GPRC5D	19:37587870:rs57654288:G_A	G/A	A	0.225847	1	0.450734	0.806958	1	-0.175715	0.999997	1	0	0.215498	1	1.28247	0.190911	1	-0.925504	0.117988	0.798649	-0.469141	0.00310142	0.0627697	-0.721108	NA	NA	NA	NA	NA	NA	NA	NA	NA	NA	NA	NA	NA	NA	NA	NA	NA	NA	NA	NA	NA	NA	NA	NA
ENSG00000137501.17	SYTL2	18:54812256:rs8092503:A_G	A/G	G	1	1	0	0.590445	1	-0.404241	0.788676	1	-0.153398	1	1	0	0.834399	1	-0.0605958	0.0968691	0.730478	-0.758579	0.421468	0.804993	0.352843	NA	NA	NA	NA	NA	NA	NA	NA	NA	NA	NA	NA	NA	NA	NA	NA	NA	NA	NA	NA	NA	NA	NA	NA
ENSG00000136854.21	STXBP1	7:12223752:rs11974335:G_T	G/T	T	1	1	0	1	1	0	0.756029	1	0.118939	1	1	0	1	1	0	0.603375	1	-0.234373	0.080101	0.362534	0.777804	NA	NA	NA	NA	NA	NA	NA	NA	NA	NA	NA	NA	NA	NA	NA	NA	NA	NA	NA	NA	NA	NA	NA	NA
ENSG00000198673.10	TAFA2	7:12244382:rs1990620:A_G	A/G	G	0.999999	1	0	1	1	0	0.0364312	0.262499	0.625211	1	1	0	1	1	0	0.251739	0.986794	-0.365225	0.781288	1	-0.085733	NA	NA	NA	NA	NA	NA	NA	NA	NA	NA	NA	NA	NA	NA	NA	NA	NA	NA	NA	NA	NA	NA	NA	NA
ENSG00000182836.10	PLCXD3	7:12233870:rs1054169:G_A	G/A	A	1	1	0	1	1	0	0.0223424	0.198583	0.742146	1	1	0	1	1	0	0.196249	0.961865	-0.436199	0.728193	1	-0.118425	NA	NA	NA	NA	NA	NA	NA	NA	NA	NA	NA	NA	NA	NA	NA	NA	NA	NA	NA	NA	NA	NA	NA	NA
ENSG00000123119.12	NECAB1	7:12223752:rs11974335:G_T	G/T	T	1	1	0	1	1	0	0.690509	1	-0.194614	1	1	0	1	1	0	0.151637	0.876107	0.826176	0.774508	1	0.165719	NA	NA	NA	NA	NA	NA	NA	NA	NA	NA	NA	NA	NA	NA	NA	NA	NA	NA	NA	NA	NA	NA	NA	NA
ENSG00000134709.11	HOOK1	7:12225245:rs10950398:G_A	G/A	A	1	1	0	1	1	0	0.054872	0.323931	0.524619	1	1	0	1	1	0	1	1	0	0.310369	0.680304	-0.422387	NA	NA	NA	NA	NA	NA	NA	NA	NA	NA	NA	NA	NA	NA	NA	NA	NA	NA	NA	NA	NA	NA	NA	NA
ENSG00000113296.14	THBS4	7:12223752:rs11974335:G_T	G/T	T	0.0115997	0.382224	-1.16477	0.392111	1	0.764466	1	1	0	0.278306	1	-2.47359	0.488125	1	0.637608	1	1	0	1	1	0	NA	NA	NA	NA	NA	NA	NA	NA	NA	NA	NA	NA	NA	NA	NA	NA	NA	NA	NA	NA	NA	NA	NA	NA
ENSG00000137501.17	SYTL2	18:54807931:rs7243785:A_G	A/G	G	1	1	0	0.590131	1	-0.405542	0.761249	1	-0.173951	1	1	0	0.856662	1	-0.0521953	0.104355	0.751796	-0.745201	0.392343	0.778348	0.375971	NA	NA	NA	NA	NA	NA	NA	NA	NA	NA	NA	NA	NA	NA	NA	NA	NA	NA	NA	NA	NA	NA	NA	NA
ENSG00000198719.9	DLL1	7:12225245:rs10950398:G_A	G/A	A	0.0975202	1	-0.608352	0.906106	1	0.088286	1	1	0	0.624742	1	0.902752	0.401794	1	0.645952	0.150762	0.876107	-0.462407	1	1	0	NA	NA	NA	NA	NA	NA	NA	NA	NA	NA	NA	NA	NA	NA	NA	NA	NA	NA	NA	NA	NA	NA	NA	NA
ENSG00000089737.17	DDX24	7:12225245:rs10950398:G_A	G/A	A	1	1	0	1	1	0	0.632654	1	0.213186	1	1	0	1	1	0	0.397336	1	0.469815	0.622038	0.9597	0.243457	NA	NA	NA	NA	NA	NA	NA	NA	NA	NA	NA	NA	NA	NA	NA	NA	NA	NA	NA	NA	NA	NA	NA	NA
ENSG00000163171.7	CDC42EP3	7:12225245:rs10950398:G_A	G/A	A	1	1	0	1	1	0	0.355732	0.882633	0.311365	0.166406	1	-1.56965	0.601677	1	0.357967	0.868247	1	0.0421552	0.927158	1	0.0343196	NA	NA	NA	NA	NA	NA	NA	NA	NA	NA	NA	NA	NA	NA	NA	NA	NA	NA	NA	NA	NA	NA	NA	NA
ENSG00000134287.10	ARF3	7:12223752:rs11974335:G_T	G/T	T	1	1	0	1	1	0	0.111792	0.487724	-0.406506	1	1	0	1	1	0	0.416795	1	0.274636	0.000311479	0.018364	1.37156	0.164772	0.944394	-0.312635	NA	NA	NA	0.19067	0.542361	0.295321	0.820735	1	-0.0522187	0.0840241	0.798462	0.383848	0.279608	1	0.245722	NA	NA	NA	NA	NA	NA
ENSG00000184349.13	EFNA5	7:12225245:rs10950398:G_A	G/A	A	0.999999	1	0	1	1	0	0.0341067	0.251419	0.622681	1	1	0	1	1	0	0.999999	1	0	0.938455	1	-0.0370886	NA	NA	NA	NA	NA	NA	NA	NA	NA	NA	NA	NA	NA	NA	NA	NA	NA	NA	NA	NA	NA	NA	NA	NA
ENSG00000264364.3	DYNLL2	7:12223752:rs11974335:G_T	G/T	T	1	1	0	0.500875	1	0.314066	1	1	0	1	1	0	1	1	0	0.0598754	0.584022	0.689238	0.680926	0.997215	-0.130438	NA	NA	NA	NA	NA	NA	NA	NA	NA	NA	NA	NA	NA	NA	NA	NA	NA	NA	NA	NA	NA	NA	NA	NA
ENSG00000108947.5	EFNB3	7:12223752:rs11974335:G_T	G/T	T	0.999999	1	0	1	1	0	0.805414	1	0.114037	1	1	0	1	1	0	0.654638	1	-0.244016	0.223942	0.582378	0.596662	NA	NA	NA	NA	NA	NA	NA	NA	NA	NA	NA	NA	NA	NA	NA	NA	NA	NA	NA	NA	NA	NA	NA	NA
ENSG00000144827.9	ABHD10	7:12223752:rs11974335:G_T	G/T	T	0.401984	1	0.301072	1	1	0	0.768276	1	-0.183194	1	1	0	1	1	0	0.0978657	0.730478	0.977506	0.685047	0.99863	-0.245207	NA	NA	NA	NA	NA	NA	NA	NA	NA	NA	NA	NA	NA	NA	NA	NA	NA	NA	NA	NA	NA	NA	NA	NA
ENSG00000135632.12	SMYD5	7:12225245:rs10950398:G_A	G/A	A	1	1	0	1	1	0	0.6023	1	0.219841	1	1	0	1	1	0	0.567338	1	-0.300296	0.0203731	0.181677	1.0803	NA	NA	NA	NA	NA	NA	NA	NA	NA	NA	NA	NA	NA	NA	NA	NA	NA	NA	NA	NA	NA	NA	NA	NA
ENSG00000151502.11	VPS26B	7:12223752:rs11974335:G_T	G/T	T	0.999999	1	0	1	1	0	0.931597	1	0.0221832	1	1	0	1	1	0	0.999999	1	0	0.100645	0.405985	0.752974	NA	NA	NA	NA	NA	NA	NA	NA	NA	NA	NA	NA	NA	NA	NA	NA	NA	NA	NA	NA	NA	NA	NA	NA
ENSG00000196187.12	TMEM63A	7:12223752:rs11974335:G_T	G/T	T	0.907304	1	0.0331727	0.613666	1	-0.274297	1	1	0	0.118722	0.864654	2.17331	0.287046	1	0.602775	0.0473329	0.52631	-0.450766	1	1	0	NA	NA	NA	NA	NA	NA	NA	NA	NA	NA	NA	NA	NA	NA	NA	NA	NA	NA	NA	NA	NA	NA	NA	NA
ENSG00000057704.13	TMCC3	7:12223752:rs11974335:G_T	G/T	T	0.999999	1	0	0.628504	1	-0.194935	0.999999	1	0	0.577135	1	0.847209	0.196236	1	0.791417	0.00806187	0.275736	-0.645899	1	1	0	NA	NA	NA	NA	NA	NA	NA	NA	NA	NA	NA	NA	NA	NA	NA	NA	NA	NA	NA	NA	NA	NA	NA	NA
ENSG00000184271.17	POU6F1	7:12223752:rs11974335:G_T	G/T	T	1	1	0	1	1	0	0.503687	1	0.24566	0.504197	1	-1.51155	1	1	0	0.295815	1	-0.449794	0.163362	0.509596	0.692663	NA	NA	NA	NA	NA	NA	NA	NA	NA	NA	NA	NA	NA	NA	NA	NA	NA	NA	NA	NA	NA	NA	NA	NA
ENSG00000050405.13	LIMA1	7:12223752:rs11974335:G_T	G/T	T	0.672761	1	-0.163565	0.235575	1	-0.884234	0.999999	1	0	0.0012909	0.0437551	6.10524	0.0856509	1	1.32518	0.0697237	0.622463	-0.560289	1	1	0	0.802433	1	0.0577114	0.923997	0.978792	-0.0219925	0.10378	0.374513	-0.362873	0.886132	1	-0.0329864	0.707066	0.997313	-0.0865259	0.0297051	0.427037	-0.472959	0.110623	0.844583	-0.356296	1	0.996981	0
ENSG00000100138.15	SNU13	7:12223752:rs11974335:G_T	G/T	T	1	1	0	1	1	0	1	1	0	1	1	0	1	1	0	0.0653491	0.601128	0.650956	0.588376	0.936993	0.179292	NA	NA	NA	NA	NA	NA	NA	NA	NA	NA	NA	NA	NA	NA	NA	NA	NA	NA	NA	NA	NA	NA	NA	NA
ENSG00000115839.17	RAB3GAP1	7:12223752:rs11974335:G_T	G/T	T	1	1	0	1	1	0	0.806196	1	-0.0958828	1	1	0	1	1	0	0.0397713	0.479741	0.954784	0.627478	0.963869	-0.277112	NA	NA	NA	NA	NA	NA	NA	NA	NA	NA	NA	NA	NA	NA	NA	NA	NA	NA	NA	NA	NA	NA	NA	NA
ENSG00000144635.9	DYNC1LI1	20:6781118:rs235770:T_C	T/C	C	1	1	0	1	1	0	0.558337	1	0.21417	0.348672	1	-0.870581	0.939092	1	0.0441437	0.483746	1	-0.246931	0.277665	0.641789	0.372379	NA	NA	NA	NA	NA	NA	NA	NA	NA	NA	NA	NA	NA	NA	NA	NA	NA	NA	NA	NA	NA	NA	NA	NA
ENSG00000166073.10	GPR176	7:12225245:rs10950398:G_A	G/A	A	1	1	0	1	1	0	0.12686	0.520854	0.527065	1	1	0	0.724139	1	-0.153185	0.932134	1	0.0273904	0.516547	0.877434	-0.272055	NA	NA	NA	NA	NA	NA	NA	NA	NA	NA	NA	NA	NA	NA	NA	NA	NA	NA	NA	NA	NA	NA	NA	NA
ENSG00000185634.12	SHC4	7:12223752:rs11974335:G_T	G/T	T	0.516726	1	-0.177019	1	1	0	1	1	0	0.100981	0.775141	2.45262	0.156846	1	1.07174	0.00105539	0.107171	-1.04601	1	1	0	NA	NA	NA	NA	NA	NA	NA	NA	NA	NA	NA	NA	NA	NA	NA	NA	NA	NA	NA	NA	NA	NA	NA	NA
ENSG00000074590.13	NUAK1	7:12223752:rs11974335:G_T	G/T	T	1	1	0	1	1	0	0.999999	1	0	1	1	0	1	1	0	0.192182	0.96093	0.474918	0.243424	0.605645	0.406348	NA	NA	NA	NA	NA	NA	NA	NA	NA	NA	NA	NA	NA	NA	NA	NA	NA	NA	NA	NA	NA	NA	NA	NA
ENSG00000169641.13	LUZP1	7:12244382:rs1990620:A_G	A/G	G	0.999998	1	0	1	1	0	0.491825	1	0.166696	1	1	0	1	1	0	0.200876	0.961865	0.266603	0.162449	0.50893	0.425529	NA	NA	NA	NA	NA	NA	NA	NA	NA	NA	NA	NA	NA	NA	NA	NA	NA	NA	NA	NA	NA	NA	NA	NA
ENSG00000143340.6	FAM163A	7:12223752:rs11974335:G_T	G/T	T	0.917113	1	-0.037287	1	1	0	0.77505	1	-0.117014	1	1	0	1	1	0	0.887941	1	-0.0658879	0.0137031	0.144976	1.02714	NA	NA	NA	NA	NA	NA	NA	NA	NA	NA	NA	NA	NA	NA	NA	NA	NA	NA	NA	NA	NA	NA	NA	NA
ENSG00000168032.10	ENTPD3	7:12233870:rs1054169:G_A	G/A	A	1	1	0	1	1	0	0.816467	1	-0.0398898	1	1	0	1	1	0	0.126445	0.822906	0.319306	1.48883e-06	0.00201141	0.875079	0.667632	1	0.0975504	NA	NA	NA	0.56922	0.82519	-0.129045	0.602785	1	0.118099	0.734911	0.960524	0.076973	0.303762	0.952574	0.231029	0.086639	0.81	0.376203	0.875245	1	0.0357565
ENSG00000019485.13	PRDM11	7:12225245:rs10950398:G_A	G/A	A	0.999999	1	0	1	1	0	0.259819	0.750141	0.289356	1	1	0	1	1	0	1	1	0	0.164516	0.509596	0.601781	NA	NA	NA	NA	NA	NA	NA	NA	NA	NA	NA	NA	NA	NA	NA	NA	NA	NA	NA	NA	NA	NA	NA	NA
ENSG00000152217.19	SETBP1	7:12225245:rs10950398:G_A	G/A	A	1	1	0	1	1	0	0.00468704	0.0636401	0.797747	0.143149	0.943739	-2.5797	1	1	0	0.315704	1	-0.266823	0.167319	0.51433	-0.49876	NA	NA	NA	NA	NA	NA	NA	NA	NA	NA	NA	NA	NA	NA	NA	NA	NA	NA	NA	NA	NA	NA	NA	NA
ENSG00000151276.23	MAGI1	7:12223752:rs11974335:G_T	G/T	T	0.999999	1	0	1	1	0	0.827597	1	0.0733146	1	1	0	1	1	0	0.876701	1	-0.0630005	0.0806313	0.364324	0.678687	NA	NA	NA	NA	NA	NA	NA	NA	NA	NA	NA	NA	NA	NA	NA	NA	NA	NA	NA	NA	NA	NA	NA	NA
ENSG00000145147.20	SLIT2	7:12223752:rs11974335:G_T	G/T	T	1	1	0	0.995935	1	-0.00236688	0.284805	0.789275	-0.612053	0.0777113	0.664481	4.47654	1	1	0	0.288674	1	0.627171	0.0490588	0.280925	1.16831	NA	NA	NA	NA	NA	NA	NA	NA	NA	NA	NA	NA	NA	NA	NA	NA	NA	NA	NA	NA	NA	NA	NA	NA
ENSG00000135362.14	PRR5L	7:12223752:rs11974335:G_T	G/T	T	0.999999	1	0	0.208517	1	-0.515913	1	1	0	0.114648	0.837243	2.44121	0.0300062	1	1.35359	0.0227379	0.37235	-0.566987	1	1	0	NA	NA	NA	NA	NA	NA	NA	NA	NA	NA	NA	NA	NA	NA	NA	NA	NA	NA	NA	NA	NA	NA	NA	NA
ENSG00000175766.13	EIF4E1B	7:12229791:rs3173615:C_G	C/G	G	1	1	0	1	1	0	0.359387	0.886751	-0.293991	1	1	0	1	1	0	0.169621	0.905762	0.469558	0.00639756	0.0939416	0.905914	NA	NA	NA	NA	NA	NA	NA	NA	NA	NA	NA	NA	NA	NA	NA	NA	NA	NA	NA	NA	NA	NA	NA	NA
ENSG00000107518.18	ATRNL1	7:12223752:rs11974335:G_T	G/T	T	1	1	0	1	1	0	0.501031	1	0.245932	1	1	0	1	1	0	0.763898	1	0.106896	0.695197	1	-0.209216	NA	NA	NA	NA	NA	NA	NA	NA	NA	NA	NA	NA	NA	NA	NA	NA	NA	NA	NA	NA	NA	NA	NA	NA
ENSG00000132694.18	ARHGEF11	7:12223752:rs11974335:G_T	G/T	T	1	1	0	1	1	0	0.618826	1	-0.189869	0.824682	1	-0.264056	1	1	0	0.880419	1	-0.049771	0.0185775	0.17327	1.29767	NA	NA	NA	NA	NA	NA	NA	NA	NA	NA	NA	NA	NA	NA	NA	NA	NA	NA	NA	NA	NA	NA	NA	NA
ENSG00000198673.10	TAFA2	7:12243703:rs7791726:G_C	G/C	C	0.999999	1	0	1	1	0	0.0428402	0.285251	0.606876	1	1	0	1	1	0	0.401033	1	-0.26722	0.742105	1	-0.101526	NA	NA	NA	NA	NA	NA	NA	NA	NA	NA	NA	NA	NA	NA	NA	NA	NA	NA	NA	NA	NA	NA	NA	NA
ENSG00000175137.11	SH3BP5L	7:12225245:rs10950398:G_A	G/A	A	1	1	0	1	1	0	0.0264064	0.220898	0.724452	1	1	0	1	1	0	1	1	0	0.545865	0.903201	-0.279788	NA	NA	NA	NA	NA	NA	NA	NA	NA	NA	NA	NA	NA	NA	NA	NA	NA	NA	NA	NA	NA	NA	NA	NA
ENSG00000163947.11	ARHGEF3	7:12225245:rs10950398:G_A	G/A	A	1	1	0	1	1	0	0.0171405	0.165999	0.678634	1	1	0	1	1	0	1	1	0	0.23878	0.5985	-0.497251	NA	NA	NA	NA	NA	NA	NA	NA	NA	NA	NA	NA	NA	NA	NA	NA	NA	NA	NA	NA	NA	NA	NA	NA
ENSG00000025423.11	HSD17B6	7:12223752:rs11974335:G_T	G/T	T	8.19842e-06	0.0013946	-0.754739	1	1	0	1	1	0	0.690306	1	0.686818	0.83758	1	0.0854487	0.753155	1	0.058635	1	1	0	0.834761	1	0.0480985	0.816227	1	0.053592	0.797796	0.899704	0.0590844	0.933534	1	0.0192437	0.816227	0.994556	0.053592	0.480437	1	-0.161718	0.340286	0.928296	-0.217381	0.872251	0.98628	0.0371085
ENSG00000107758.15	PPP3CB	7:12223752:rs11974335:G_T	G/T	T	1	1	0	1	1	0	0.529828	1	-0.269866	1	1	0	1	1	0	0.319283	1	0.504166	0.376493	0.759734	0.449625	NA	NA	NA	NA	NA	NA	NA	NA	NA	NA	NA	NA	NA	NA	NA	NA	NA	NA	NA	NA	NA	NA	NA	NA
ENSG00000138640.15	FAM13A	7:12223752:rs11974335:G_T	G/T	T	1	1	0	1	1	0	0.0714008	0.361427	0.597806	1	1	0	0.0836703	1	-0.987758	1	1	0	0.709347	1	0.193602	NA	NA	NA	NA	NA	NA	NA	NA	NA	NA	NA	NA	NA	NA	NA	NA	NA	NA	NA	NA	NA	NA	NA	NA
ENSG00000166801.15	FAM111A	7:12223752:rs11974335:G_T	G/T	T	0.097635	1	-0.619551	0.976882	1	0.0209964	0.999999	1	0	0.105131	0.79083	3.00056	0.198719	1	0.959167	1	1	0	1	1	0	NA	NA	NA	NA	NA	NA	NA	NA	NA	NA	NA	NA	NA	NA	NA	NA	NA	NA	NA	NA	NA	NA	NA	NA
ENSG00000276547.1	PCDHGB5	3:101548541:rs13062095:T_C	C/T	T	0.114191	1	-0.485041	0.59236	1	-0.306619	1	1	0	0.681568	1	0.511307	0.664705	1	-0.259906	1	1	0	0.187875	0.537184	0.24343	NA	NA	NA	NA	NA	NA	NA	NA	NA	NA	NA	NA	NA	NA	NA	NA	NA	NA	NA	NA	NA	NA	NA	NA
ENSG00000182256.13	GABRG3	7:12223752:rs11974335:G_T	G/T	T	1	1	0	1	1	0	0.904498	1	-0.0635837	1	1	0	1	1	0	0.211467	0.977559	0.780593	0.596546	0.943082	0.332041	NA	NA	NA	NA	NA	NA	NA	NA	NA	NA	NA	NA	NA	NA	NA	NA	NA	NA	NA	NA	NA	NA	NA	NA
ENSG00000189410.12	SH2D5	7:12223752:rs11974335:G_T	G/T	T	0.847922	1	-0.0594989	1	1	0	0.717916	1	-0.159471	1	1	0	1	1	0	0.149373	0.875501	0.512477	0.170475	0.517108	0.50718	NA	NA	NA	NA	NA	NA	NA	NA	NA	NA	NA	NA	NA	NA	NA	NA	NA	NA	NA	NA	NA	NA	NA	NA
ENSG00000187323.12	DCC	7:12225245:rs10950398:G_A	G/A	A	1	1	0	1	1	0	0.00042698	0.0151734	1.32571	0.826131	1	-0.214398	1	1	0	0.0193941	0.365078	-1.07164	0.129775	0.455985	-0.633266	0.395325	0.916709	0.191751	0.667487	0.958824	-0.0975504	0.0877849	0.3633	-0.374892	1	0.994833	0	0.532759	0.986864	0.141347	0.485803	1	0.157725	0.34609	0.923139	-0.212095	0.875245	1	0.0357565
ENSG00000129521.14	EGLN3	7:12223752:rs11974335:G_T	G/T	T	1.48795e-05	0.00236496	-1.35875	0.999999	1	0	0.999999	1	0	0.985417	1	0.038387	0.00505621	0.893602	2.25271	0.999382	1	0.00017607	1	1	0	0.337257	0.987344	-0.218734	0.398446	1	-0.192994	0.0972368	0.360901	-0.369439	0.976386	0.99339	0.006873	0.271506	0.997172	0.24976	0.499295	1	-0.154904	0.325214	0.899398	0.22414	0.0840241	0.903889	0.383848
ENSG00000162728.5	KCNJ9	7:12244161:rs1990622:A_G	A/G	G	1	1	0	1	1	0	0.532059	1	-0.193965	1	1	0	1	1	0	0.00902901	0.282002	0.861709	0.123917	0.445243	0.492304	NA	NA	NA	NA	NA	NA	NA	NA	NA	NA	NA	NA	NA	NA	NA	NA	NA	NA	NA	NA	NA	NA	NA	NA
ENSG00000241973.11	PI4KA	7:12223752:rs11974335:G_T	G/T	T	0.999999	1	0	1	1	0	0.681319	1	0.127435	1	1	0	1	1	0	0.48066	1	-0.184728	0.114575	0.430512	0.706739	NA	NA	NA	NA	NA	NA	NA	NA	NA	NA	NA	NA	NA	NA	NA	NA	NA	NA	NA	NA	NA	NA	NA	NA
ENSG00000080546.13	SESN1	7:12225245:rs10950398:G_A	G/A	A	0.906742	1	-0.0309479	0.964895	1	0.0260462	0.0682174	0.355535	0.906489	1	1	0	0.874969	1	-0.158521	1	1	0	0.691009	1	-0.207855	NA	NA	NA	NA	NA	NA	NA	NA	NA	NA	NA	NA	NA	NA	NA	NA	NA	NA	NA	NA	NA	NA	NA	NA
ENSG00000163818.17	LZTFL1	7:12223752:rs11974335:G_T	G/T	T	0.999999	1	0	1	1	0	0.217371	0.691799	0.435856	1	1	0	1	1	0	1	1	0	0.557048	0.911825	-0.324387	NA	NA	NA	NA	NA	NA	NA	NA	NA	NA	NA	NA	NA	NA	NA	NA	NA	NA	NA	NA	NA	NA	NA	NA
ENSG00000169258.7	GPRIN1	7:12225245:rs10950398:G_A	G/A	A	0.999999	1	0	1	1	0	0.853978	1	0.0372781	1	1	0	1	1	0	1	1	0	0.0357263	0.240729	0.730122	NA	NA	NA	NA	NA	NA	NA	NA	NA	NA	NA	NA	NA	NA	NA	NA	NA	NA	NA	NA	NA	NA	NA	NA
ENSG00000135824.12	RGS8	7:12225245:rs10950398:G_A	G/A	A	0.583343	1	-0.148536	1	1	0	1	1	0	0.123949	0.886008	-3.2182	1	1	0	0.361782	1	0.327496	0.0142979	0.147204	0.734911	NA	NA	NA	NA	NA	NA	NA	NA	NA	NA	NA	NA	NA	NA	NA	NA	NA	NA	NA	NA	NA	NA	NA	NA
ENSG00000183775.11	KCTD16	7:12244382:rs1990620:A_G	A/G	G	0.999997	1	0	1	1	0	0.296169	0.802724	0.288757	1	1	0	1	1	0	0.345532	1	0.321328	0.91044	1	0.0371318	NA	NA	NA	NA	NA	NA	NA	NA	NA	NA	NA	NA	NA	NA	NA	NA	NA	NA	NA	NA	NA	NA	NA	NA
ENSG00000204843.12	DCTN1	7:12223752:rs11974335:G_T	G/T	T	0.999999	1	0	1	1	0	0.999999	1	0	1	1	0	1	1	0	0.990354	1	0.00372957	0.000560925	0.0270302	1.00193	0.203444	0.937901	-0.287309	NA	NA	NA	0.0731971	0.313011	0.3969	0.087488	0.413146	0.379923	0.676093	0.952277	-0.0961206	0.582731	1	-0.126233	0.0599175	1	-0.415097	NA	NA	NA
ENSG00000134504.14	KCTD1	7:12223752:rs11974335:G_T	G/T	T	0.999998	1	0	1	1	0	0.964933	1	0.0131645	1	1	0	1	1	0	0.456457	1	-0.188155	0.0243683	0.199963	0.97363	NA	NA	NA	NA	NA	NA	NA	NA	NA	NA	NA	NA	NA	NA	NA	NA	NA	NA	NA	NA	NA	NA	NA	NA
ENSG00000153896.18	ZNF599	7:12223752:rs11974335:G_T	G/T	T	0.19117	1	-0.498706	0.906588	1	-0.08612	0.999999	1	0	0.307114	1	-1.90381	0.210862	1	0.949689	0.195766	0.961865	-0.393427	1	1	0	NA	NA	NA	NA	NA	NA	NA	NA	NA	NA	NA	NA	NA	NA	NA	NA	NA	NA	NA	NA	NA	NA	NA	NA
ENSG00000182836.10	PLCXD3	7:12242825:rs7805419:T_C	T/C	C	0.999997	1	0	1	1	0	0.00204755	0.0360359	0.972713	0.0141724	0.227939	-1.87051	1	1	0	0.213812	0.977763	-0.419111	0.189597	0.537557	-0.429277	0.804134	1	-0.0565423	0.206015	0.904348	-0.282972	0.520743	0.827328	0.145881	1	0.994833	0	0.689893	0.975867	0.0909665	0.716754	0.932134	0.0827104	0.440944	0.922804	-0.174598	0.694319	1	0.0895908
ENSG00000065361.15	ERBB3	7:12223752:rs11974335:G_T	G/T	T	0.911766	1	0.0228189	0.217183	1	-0.447693	0.999999	1	0	0.0187202	0.266222	3.07996	0.088585	1	0.87006	0.0151199	0.334656	-0.513663	1	1	0	NA	NA	NA	NA	NA	NA	NA	NA	NA	NA	NA	NA	NA	NA	NA	NA	NA	NA	NA	NA	NA	NA	NA	NA
ENSG00000070961.15	ATP2B1	7:12225245:rs10950398:G_A	G/A	A	1	1	0	1	1	0	0.789691	1	0.122657	1	1	0	1	1	0	0.486751	1	0.398064	0.551272	0.906596	0.30345	NA	NA	NA	NA	NA	NA	NA	NA	NA	NA	NA	NA	NA	NA	NA	NA	NA	NA	NA	NA	NA	NA	NA	NA
ENSG00000175707.9	KDF1	7:12223752:rs11974335:G_T	G/T	T	0.708019	1	0.158569	0.76757	1	-0.214186	0.722246	1	0.149591	1	1	0	1	1	0	1	1	0	0.161701	0.50841	0.613154	NA	NA	NA	NA	NA	NA	NA	NA	NA	NA	NA	NA	NA	NA	NA	NA	NA	NA	NA	NA	NA	NA	NA	NA
ENSG00000104365.15	IKBKB	7:12223752:rs11974335:G_T	G/T	T	1	1	0	0.17253	1	-0.708825	0.999999	1	0	0.322429	1	2.11837	0.656583	1	-0.377147	1	1	0	1	1	0	NA	NA	NA	NA	NA	NA	NA	NA	NA	NA	NA	NA	NA	NA	NA	NA	NA	NA	NA	NA	NA	NA	NA	NA
ENSG00000088179.9	PTPN4	7:12223752:rs11974335:G_T	G/T	T	1	1	0	1	1	0	0.298889	0.8043	0.337462	1	1	0	1	1	0	1	1	0	0.742555	1	0.189196	NA	NA	NA	NA	NA	NA	NA	NA	NA	NA	NA	NA	NA	NA	NA	NA	NA	NA	NA	NA	NA	NA	NA	NA
ENSG00000124203.6	ZNF831	7:12225245:rs10950398:G_A	G/A	A	1	1	0	1	1	0	0.0504723	0.305092	0.366633	1	1	0	1	1	0	1	1	0	0.636851	0.966726	-0.135091	NA	NA	NA	NA	NA	NA	NA	NA	NA	NA	NA	NA	NA	NA	NA	NA	NA	NA	NA	NA	NA	NA	NA	NA
ENSG00000067606.17	PRKCZ	7:12223752:rs11974335:G_T	G/T	T	1	1	0	1	1	0	0.76949	1	0.125732	1	1	0	1	1	0	0.928434	1	-0.0454085	0.250411	0.612814	0.580366	NA	NA	NA	NA	NA	NA	NA	NA	NA	NA	NA	NA	NA	NA	NA	NA	NA	NA	NA	NA	NA	NA	NA	NA
ENSG00000102924.12	CBLN1	7:12215885:rs6460902:G_A	G/A	A	0.734246	1	-0.0539536	1	1	0	0.000117254	0.00749077	0.803163	0.705665	1	0.453019	1	1	0	0.92082	1	-0.0196722	0.0125369	0.138831	-0.688976	NA	NA	NA	NA	NA	NA	0.0336534	0.154471	0.457864	0.0049541	0.10875	0.583389	NA	NA	NA	0.703055	0.924068	-0.0865789	NA	NA	NA	NA	NA	NA
ENSG00000198673.10	TAFA2	7:12226362:rs6966915:C_T	C/T	T	0.999999	1	0	1	1	0	0.0430205	0.285251	0.605865	1	1	0	1	1	0	0.248825	0.986656	-0.367761	0.938721	1	-0.0238276	NA	NA	NA	NA	NA	NA	NA	NA	NA	NA	NA	NA	NA	NA	NA	NA	NA	NA	NA	NA	NA	NA	NA	NA
ENSG00000185518.11	SV2B	7:12225245:rs10950398:G_A	G/A	A	1	1	0	1	1	0	0.470865	0.992785	0.230519	1	1	0	1	1	0	0.43019	1	0.313845	0.969892	1	-0.0133594	NA	NA	NA	NA	NA	NA	NA	NA	NA	NA	NA	NA	NA	NA	NA	NA	NA	NA	NA	NA	NA	NA	NA	NA
ENSG00000182255.7	KCNA4	7:12225245:rs10950398:G_A	G/A	A	1	1	0	1	1	0	0.0263245	0.220897	0.636507	1	1	0	1	1	0	0.999999	1	0	0.435838	0.81552	-0.372332	NA	NA	NA	NA	NA	NA	NA	NA	NA	NA	NA	NA	NA	NA	NA	NA	NA	NA	NA	NA	NA	NA	NA	NA
ENSG00000118322.14	ATP10B	7:12225245:rs10950398:G_A	G/A	A	0.0343788	0.771784	-0.519691	0.999999	1	0	1	1	0	0.599507	1	0.917204	0.169178	1	0.928887	0.944975	1	-0.0207236	1	1	0	NA	NA	NA	NA	NA	NA	NA	NA	NA	NA	NA	NA	NA	NA	NA	NA	NA	NA	NA	NA	NA	NA	NA	NA
ENSG00000198673.10	TAFA2	7:12230893:rs3815535:G_A	G/A	A	1	1	0	1	1	0	0.0392369	0.270981	0.616822	1	1	0	1	1	0	0.249212	0.986656	-0.366718	0.875193	1	-0.0486308	NA	NA	NA	NA	NA	NA	NA	NA	NA	NA	NA	NA	NA	NA	NA	NA	NA	NA	NA	NA	NA	NA	NA	NA
ENSG00000255374.3	TAS2R43	2:134840058:rs10496731:T_G	T/G	G	0.716041	1	-0.125091	0.196457	1	-0.743826	0.0612721	0.339257	0.958575	0.440908	1	1.07949	0.729135	1	-0.232033	0.0134203	0.326681	-0.951149	0.16558	0.510728	-0.534635	NA	NA	NA	NA	NA	NA	NA	NA	NA	NA	NA	NA	NA	NA	NA	NA	NA	NA	NA	NA	NA	NA	NA	NA
ENSG00000175766.13	EIF4E1B	7:12227595:rs4721057:A_G	A/G	G	1	1	0	1	1	0	0.0671894	0.355275	-0.608041	1	1	0	1	1	0	0.0409415	0.484833	0.712367	0.000615107	0.0272702	1.19327	0.278365	1	0.243172	NA	NA	NA	0.569356	0.820171	0.129045	0.297968	1	0.23373	NA	NA	NA	0.26485	1	0.249907	0.184575	0.806588	0.295491	NA	NA	NA
ENSG00000120903.13	CHRNA2	7:12243703:rs7791726:G_C	G/C	C	0.20238	1	-0.303812	0.169796	1	0.694125	1	1	0	1	1	0	1	1	0	0.328719	1	0.247706	0.0199867	0.180291	0.465577	NA	NA	NA	NA	NA	NA	NA	NA	NA	NA	NA	NA	NA	NA	NA	NA	NA	NA	NA	NA	NA	NA	NA	NA
ENSG00000176994.11	SMCR8	7:12225245:rs10950398:G_A	G/A	A	1	1	0	1	1	0	0.00722278	0.091196	1.08547	0.410086	1	-0.940902	0.490377	1	-0.550988	1	1	0	0.142081	0.47457	-0.735573	NA	NA	NA	NA	NA	NA	NA	NA	NA	NA	NA	NA	NA	NA	NA	NA	NA	NA	NA	NA	NA	NA	NA	NA
ENSG00000153933.10	DGKE	7:12223752:rs11974335:G_T	G/T	T	1	1	0	1	1	0	0.440757	0.96597	-0.359639	0.936419	1	0.128943	1	1	0	0.088627	0.702259	0.939676	0.257996	0.619134	0.625699	NA	NA	NA	NA	NA	NA	NA	NA	NA	NA	NA	NA	NA	NA	NA	NA	NA	NA	NA	NA	NA	NA	NA	NA
ENSG00000137501.17	SYTL2	18:54825021:rs12606230:T_C	T/C	C	1	1	0	0.629857	1	-0.366687	0.735549	1	-0.198756	1	1	0	0.991789	1	-0.00302486	0.104617	0.751796	-0.76173	0.446011	0.823171	0.341388	NA	NA	NA	NA	NA	NA	NA	NA	NA	NA	NA	NA	NA	NA	NA	NA	NA	NA	NA	NA	NA	NA	NA	NA
ENSG00000113209.9	PCDHB5	3:101562690:rs4618204:T_C	T/C	C	0.5568	1	-0.187792	0.801338	1	0.143965	0.309473	0.818197	-0.190022	0.514814	1	0.767149	1	1	0	1	1	0	0.710196	1	-0.08394	NA	NA	NA	NA	NA	NA	NA	NA	NA	NA	NA	NA	NA	NA	NA	NA	NA	NA	NA	NA	NA	NA	NA	NA
ENSG00000198853.12	RUSC2	7:12223752:rs11974335:G_T	G/T	T	1	1	0	1	1	0	0.0532204	0.318519	0.917082	1	1	0	1	1	0	0.0183819	0.362539	-1.31866	0.427186	0.810005	0.441511	NA	NA	NA	NA	NA	NA	NA	NA	NA	NA	NA	NA	NA	NA	NA	NA	NA	NA	NA	NA	NA	NA	NA	NA
ENSG00000165061.15	ZMAT4	7:12225245:rs10950398:G_A	G/A	A	1	1	0	1	1	0	0.553344	1	0.255977	1	1	0	1	1	0	0.316655	1	0.538204	0.834459	1	0.0999263	NA	NA	NA	NA	NA	NA	NA	NA	NA	NA	NA	NA	NA	NA	NA	NA	NA	NA	NA	NA	NA	NA	NA	NA
ENSG00000005100.13	DHX33	7:12223752:rs11974335:G_T	G/T	T	1	1	0	1	1	0	0.316578	0.826467	0.588172	0.923124	1	-0.29651	1	1	0	0.728098	1	-0.244455	0.94188	1	0.0507909	NA	NA	NA	NA	NA	NA	NA	NA	NA	NA	NA	NA	NA	NA	NA	NA	NA	NA	NA	NA	NA	NA	NA	NA
ENSG00000113327.16	GABRG2	7:12225245:rs10950398:G_A	G/A	A	1	1	0	1	1	0	0.779805	1	-0.123395	1	1	0	1	1	0	0.053349	0.550187	1.06204	0.717233	1	0.177	NA	NA	NA	NA	NA	NA	NA	NA	NA	NA	NA	NA	NA	NA	NA	NA	NA	NA	NA	NA	NA	NA	NA	NA
ENSG00000136531.16	SCN2A	7:12225245:rs10950398:G_A	G/A	A	1	1	0	1	1	0	0.645569	1	0.219669	1	1	0	1	1	0	0.404271	1	0.495766	0.881078	1	0.0791173	NA	NA	NA	NA	NA	NA	NA	NA	NA	NA	NA	NA	NA	NA	NA	NA	NA	NA	NA	NA	NA	NA	NA	NA
ENSG00000104140.7	RHOV	7:12223752:rs11974335:G_T	G/T	T	0.512631	1	0.12825	1	1	0	1	1	0	1	1	0	1	1	0	0.281706	1	0.384331	0.853263	1	-0.0612351	NA	NA	NA	NA	NA	NA	NA	NA	NA	NA	NA	NA	NA	NA	NA	NA	NA	NA	NA	NA	NA	NA	NA	NA
ENSG00000125851.10	PCSK2	7:12225245:rs10950398:G_A	G/A	A	1	1	0	1	1	0	0.114048	0.489137	0.652271	1	1	0	1	1	0	0.945813	1	-0.0348923	0.633933	0.966726	-0.217543	NA	NA	NA	NA	NA	NA	NA	NA	NA	NA	NA	NA	NA	NA	NA	NA	NA	NA	NA	NA	NA	NA	NA	NA
ENSG00000115183.15	TANC1	7:12223752:rs11974335:G_T	G/T	T	0.999999	1	0	0.0369568	1	-1.02142	1	1	0	0.992011	1	0.0180439	0.00701271	0.913892	1.96117	0.221748	0.986656	-0.354115	1	1	0	NA	NA	NA	NA	NA	NA	NA	NA	NA	NA	NA	NA	NA	NA	NA	NA	NA	NA	NA	NA	NA	NA	NA	NA
ENSG00000137501.17	SYTL2	18:54832780:rs12454204:G_T	G/T	T	0.778822	1	0.108888	0.635769	1	-0.4158	0.592279	1	-0.306749	1	1	0	0.703533	1	0.272107	0.0238906	0.38424	-1.05618	0.645407	0.970985	0.209113	NA	NA	NA	NA	NA	NA	NA	NA	NA	NA	NA	NA	NA	NA	NA	NA	NA	NA	NA	NA	NA	NA	NA	NA
ENSG00000180901.11	KCTD2	7:12242825:rs7805419:T_C	T/C	C	1	1	0	1	1	0	0.000497875	0.0154627	0.654428	1	1	0	1	1	0	1	1	0	0.19952	0.550353	-0.369852	0.12957	1	0.336378	0.846802	1	0.0441369	0.0086141	0.324	0.55292	0.0207997	0.24	0.495022	0.166542	1	0.308414	0.59431	1	0.1212	0.212838	0.886782	-0.278943	0.913361	1	-0.0248308
ENSG00000198673.10	TAFA2	7:12229791:rs3173615:C_G	C/G	G	0.999998	1	0	1	1	0	0.0397492	0.273289	0.616627	1	1	0	1	1	0	0.251496	0.986794	-0.366373	0.874387	1	-0.0490519	NA	NA	NA	NA	NA	NA	NA	NA	NA	NA	NA	NA	NA	NA	NA	NA	NA	NA	NA	NA	NA	NA	NA	NA
ENSG00000175766.13	EIF4E1B	7:12229042:rs5011432:A_C	A/C	C	1	1	0	1	1	0	0.488568	1	0.226438	1	1	0	1	1	0	0.93247	1	0.0295955	0.957047	1	0.018371	NA	NA	NA	NA	NA	NA	NA	NA	NA	NA	NA	NA	NA	NA	NA	NA	NA	NA	NA	NA	NA	NA	NA	NA
ENSG00000128253.15	RFPL2	7:12223752:rs11974335:G_T	G/T	T	1	1	0	1	1	0	0.241282	0.729381	0.325055	1	1	0	1	1	0	1	1	0	0.575517	0.928498	0.275406	NA	NA	NA	NA	NA	NA	NA	NA	NA	NA	NA	NA	NA	NA	NA	NA	NA	NA	NA	NA	NA	NA	NA	NA
ENSG00000100307.13	CBX7	7:12225245:rs10950398:G_A	G/A	A	0.860902	1	0.0498419	0.915781	1	0.0551195	0.897421	1	-0.0486256	1	1	0	1	1	0	0.456092	1	0.224923	0.0645165	0.31869	0.538958	NA	NA	NA	NA	NA	NA	NA	NA	NA	NA	NA	NA	NA	NA	NA	NA	NA	NA	NA	NA	NA	NA	NA	NA
ENSG00000120903.13	CHRNA2	7:12227595:rs4721057:A_G	A/G	G	0.158513	1	-0.293455	0.13644	1	0.699035	0.999999	1	0	1	1	0	1	1	0	0.591823	1	0.134863	0.00426465	0.0733954	0.580722	NA	NA	NA	NA	NA	NA	NA	NA	NA	NA	NA	NA	NA	NA	NA	NA	NA	NA	NA	NA	NA	NA	NA	NA
ENSG00000175931.13	UBE2O	7:12223752:rs11974335:G_T	G/T	T	1	1	0	1	1	0	0.782123	1	0.112265	1	1	0	1	1	0	0.620003	1	-0.237197	0.107389	0.417502	0.774007	NA	NA	NA	NA	NA	NA	NA	NA	NA	NA	NA	NA	NA	NA	NA	NA	NA	NA	NA	NA	NA	NA	NA	NA
ENSG00000146352.13	CLVS2	7:12223752:rs11974335:G_T	G/T	T	1	1	0	1	1	0	0.301968	0.809443	0.336529	0.151062	0.981577	2.5094	1	1	0	1	1	0	0.628811	0.964272	-0.272856	NA	NA	NA	NA	NA	NA	NA	NA	NA	NA	NA	NA	NA	NA	NA	NA	NA	NA	NA	NA	NA	NA	NA	NA
ENSG00000049089.15	COL9A2	7:12225245:rs10950398:G_A	G/A	A	0.0567267	0.946792	-0.594055	0.661008	1	0.288991	0.999999	1	0	0.00584972	0.133949	4.47489	0.570107	1	0.383322	0.358265	1	-0.260226	1	1	0	NA	NA	NA	NA	NA	NA	NA	NA	NA	NA	NA	NA	NA	NA	NA	NA	NA	NA	NA	NA	NA	NA	NA	NA
ENSG00000171385.9	KCND3	7:12227595:rs4721057:A_G	A/G	G	0.999999	1	0	1	1	0	0.00128512	0.0266947	0.623042	1	1	0	1	1	0	1	1	0	0.8796	1	-0.0455075	0.96618	0.986523	-0.0096281	0.0401891	0.256552	-0.443741	0.303668	0.588873	-0.231029	0.894193	0.990053	-0.0302568	0.0531623	0.445278	0.420505	0.105706	0.644286	-0.356495	0.913361	0.955109	-0.0247564	0.556801	1	-0.133147
ENSG00000172350.10	ABCG4	7:12225245:rs10950398:G_A	G/A	A	1	1	0	1	1	0	0.426926	0.956425	-0.273339	1	1	0	1	1	0	0.335441	1	0.412432	0.00230108	0.0554332	1.1635	NA	NA	NA	NA	NA	NA	NA	NA	NA	NA	NA	NA	NA	NA	NA	NA	NA	NA	NA	NA	NA	NA	NA	NA
ENSG00000077080.10	ACTL6B	7:12223752:rs11974335:G_T	G/T	T	1	1	0	1	1	0	0.23346	0.718461	0.354037	1	1	0	1	1	0	0.219694	0.986656	-0.497538	0.335122	0.704794	0.385443	NA	NA	NA	NA	NA	NA	NA	NA	NA	NA	NA	NA	NA	NA	NA	NA	NA	NA	NA	NA	NA	NA	NA	NA
ENSG00000214376.6	VSTM5	7:12229042:rs5011432:A_C	A/C	C	1	1	0	1	1	0	0.064033	0.345627	0.573111	1	1	0	1	1	0	0.140571	0.851623	-0.487135	0.686066	0.998876	0.130463	NA	NA	NA	NA	NA	NA	NA	NA	NA	NA	NA	NA	NA	NA	NA	NA	NA	NA	NA	NA	NA	NA	NA	NA
ENSG00000065325.13	GLP2R	7:12225245:rs10950398:G_A	G/A	A	0.470437	1	0.315304	0.735239	1	0.199807	0.773946	1	0.152807	1	1	0	0.172673	1	-1.21034	0.470712	1	0.229127	0.88652	1	-0.0671883	NA	NA	NA	NA	NA	NA	NA	NA	NA	NA	NA	NA	NA	NA	NA	NA	NA	NA	NA	NA	NA	NA	NA	NA
ENSG00000255374.3	TAS2R43	2:134865290:rs3819121:T_C	T/C	C	0.580614	1	-0.190553	0.312596	1	-0.628338	0.0770654	0.379291	0.920603	0.510674	1	0.929969	0.516338	1	-0.435343	0.0285958	0.413187	-0.841899	0.262769	0.625001	-0.42965	NA	NA	NA	NA	NA	NA	NA	NA	NA	NA	NA	NA	NA	NA	NA	NA	NA	NA	NA	NA	NA	NA	NA	NA
ENSG00000082196.20	C1QTNF3	7:12223752:rs11974335:G_T	G/T	T	0.163536	1	-0.416613	1	1	0	1	1	0	0.636715	1	1.00818	0.0372895	1	1.72182	0.026709	0.405486	-0.77333	1	1	0	NA	NA	NA	NA	NA	NA	NA	NA	NA	NA	NA	NA	NA	NA	NA	NA	NA	NA	NA	NA	NA	NA	NA	NA
ENSG00000066933.16	MYO9A	7:12225245:rs10950398:G_A	G/A	A	1	1	0	1	1	0	0.0230112	0.203857	1.00947	0.836803	1	-0.524976	0.857636	1	0.186136	1	1	0	0.0851136	0.373946	-0.932107	NA	NA	NA	NA	NA	NA	NA	NA	NA	NA	NA	NA	NA	NA	NA	NA	NA	NA	NA	NA	NA	NA	NA	NA
ENSG00000106477.19	CEP41	7:12225245:rs10950398:G_A	G/A	A	1	1	0	1	1	0	0.0295824	0.235786	0.926916	1	1	0	1	1	0	0.774947	1	-0.151435	0.178317	0.527595	-0.634572	NA	NA	NA	NA	NA	NA	NA	NA	NA	NA	NA	NA	NA	NA	NA	NA	NA	NA	NA	NA	NA	NA	NA	NA
ENSG00000204590.12	GNL1	7:12225245:rs10950398:G_A	G/A	A	1	1	0	1	1	0	0.843256	1	0.0762181	0.62167	1	-0.479839	1	1	0	0.222253	0.986656	0.592101	0.548277	0.904841	0.25667	NA	NA	NA	NA	NA	NA	NA	NA	NA	NA	NA	NA	NA	NA	NA	NA	NA	NA	NA	NA	NA	NA	NA	NA
ENSG00000124313.16	IQSEC2	7:12223752:rs11974335:G_T	G/T	T	0.999999	1	0	1	1	0	0.404332	0.939037	0.237099	1	1	0	1	1	0	0.147885	0.871835	-0.481558	0.068236	0.329987	0.72707	NA	NA	NA	NA	NA	NA	NA	NA	NA	NA	NA	NA	NA	NA	NA	NA	NA	NA	NA	NA	NA	NA	NA	NA
ENSG00000100106.22	TRIOBP	7:12223752:rs11974335:G_T	G/T	T	0.211585	1	-0.411692	0.0991181	1	1.04883	0.999999	1	0	0.219564	1	1.99376	0.157679	1	-0.925631	0.153108	0.879554	-0.206059	1	1	0	NA	NA	NA	NA	NA	NA	NA	NA	NA	NA	NA	NA	NA	NA	NA	NA	NA	NA	NA	NA	NA	NA	NA	NA
ENSG00000214753.4	HNRNPUL2	7:12223752:rs11974335:G_T	G/T	T	0.999999	1	0	1	1	0	0.803015	1	-0.0891974	1	1	0	1	1	0	0.944777	1	0.0291857	0.114878	0.430512	0.667631	NA	NA	NA	NA	NA	NA	NA	NA	NA	NA	NA	NA	NA	NA	NA	NA	NA	NA	NA	NA	NA	NA	NA	NA
ENSG00000171385.9	KCND3	7:12233870:rs1054169:G_A	G/A	A	1	1	0	1	1	0	0.0017117	0.0325706	0.61516	1	1	0	1	1	0	0.999999	1	0	0.905217	1	-0.0362305	0.96618	0.986523	-0.0096281	0.0401891	0.256552	-0.443741	0.303668	0.588873	-0.231029	0.894193	0.990053	-0.0302568	0.0531623	0.445278	0.420505	0.105706	0.644286	-0.356495	0.913361	0.955109	-0.0247564	0.556801	1	-0.133147
ENSG00000124134.9	KCNS1	7:12225245:rs10950398:G_A	G/A	A	1	1	0	1	1	0	0.146452	0.55963	0.314005	1	1	0	1	1	0	1	1	0	0.576764	0.929043	0.167681	NA	NA	NA	NA	NA	NA	NA	NA	NA	NA	NA	NA	NA	NA	NA	NA	NA	NA	NA	NA	NA	NA	NA	NA
ENSG00000241878.11	PISD	7:12225245:rs10950398:G_A	G/A	A	0.999999	1	0	1	1	0	0.215334	0.686934	0.299014	1	1	0	1	1	0	1	1	0	0.226999	0.586485	0.486628	NA	NA	NA	NA	NA	NA	NA	NA	NA	NA	NA	NA	NA	NA	NA	NA	NA	NA	NA	NA	NA	NA	NA	NA
ENSG00000215712.10	TMEM242	7:12223752:rs11974335:G_T	G/T	T	1	1	0	1	1	0	0.286201	0.789276	0.364834	1	1	0	1	1	0	1	1	0	0.578596	0.92983	-0.313548	NA	NA	NA	NA	NA	NA	NA	NA	NA	NA	NA	NA	NA	NA	NA	NA	NA	NA	NA	NA	NA	NA	NA	NA
ENSG00000111490.14	TBC1D30	7:12225245:rs10950398:G_A	G/A	A	0.999999	1	0	1	1	0	0.0248852	0.212785	0.817149	1	1	0	1	1	0	0.226659	0.986656	-0.547658	0.582431	0.932856	-0.221564	NA	NA	NA	NA	NA	NA	NA	NA	NA	NA	NA	NA	NA	NA	NA	NA	NA	NA	NA	NA	NA	NA	NA	NA
ENSG00000198673.10	TAFA2	7:12242825:rs7805419:T_C	T/C	C	0.999998	1	0	1	1	0	0.047725	0.298201	0.592117	1	1	0	1	1	0	0.24605	0.986656	-0.368863	0.946707	1	-0.0207992	NA	NA	NA	NA	NA	NA	NA	NA	NA	NA	NA	NA	NA	NA	NA	NA	NA	NA	NA	NA	NA	NA	NA	NA
ENSG00000177301.15	KCNA2	7:12225245:rs10950398:G_A	G/A	A	0.999999	1	0	1	1	0	0.109888	0.484206	0.430927	1	1	0	1	1	0	0.876803	1	0.0655691	0.890548	1	0.0517901	NA	NA	NA	NA	NA	NA	NA	NA	NA	NA	NA	NA	NA	NA	NA	NA	NA	NA	NA	NA	NA	NA	NA	NA
ENSG00000166847.10	DCTN5	7:12225245:rs10950398:G_A	G/A	A	0.999999	1	0	1	1	0	0.0647538	0.346465	0.959145	1	1	0	1	1	0	0.497662	1	-0.437995	0.483451	0.853988	-0.402713	NA	NA	NA	NA	NA	NA	NA	NA	NA	NA	NA	NA	NA	NA	NA	NA	NA	NA	NA	NA	NA	NA	NA	NA
ENSG00000146072.6	TNFRSF21	7:12225245:rs10950398:G_A	G/A	A	0.999999	1	0	1	1	0	0.959932	1	0.0225777	1	1	0	1	1	0	0.044836	0.506723	1.12295	0.161026	0.507693	0.69779	NA	NA	NA	NA	NA	NA	NA	NA	NA	NA	NA	NA	NA	NA	NA	NA	NA	NA	NA	NA	NA	NA	NA	NA
ENSG00000110931.19	CAMKK2	7:12225245:rs10950398:G_A	G/A	A	1	1	0	1	1	0	0.775771	1	-0.0994799	1	1	0	1	1	0	0.900404	1	-0.0543932	0.00775221	0.104211	1.03129	NA	NA	NA	NA	NA	NA	NA	NA	NA	NA	NA	NA	NA	NA	NA	NA	NA	NA	NA	NA	NA	NA	NA	NA
ENSG00000081377.17	CDC14B	7:12223752:rs11974335:G_T	G/T	T	0.209844	1	-0.358997	1	1	0	1	1	0	0.21479	1	2.26295	0.00879393	0.913892	1.85459	0.00087012	0.107171	-0.99576	1	1	0	NA	NA	NA	NA	NA	NA	NA	NA	NA	NA	NA	NA	NA	NA	NA	NA	NA	NA	NA	NA	NA	NA	NA	NA
ENSG00000175766.13	EIF4E1B	7:12233870:rs1054169:G_A	G/A	A	1	1	0	1	1	0	0.0768157	0.378752	-0.596337	1	1	0	1	1	0	0.0409611	0.484833	0.71602	0.000993315	0.0360667	1.16537	0.278365	1	0.243172	NA	NA	NA	0.569356	0.820171	0.129045	0.297968	1	0.23373	NA	NA	NA	0.26485	1	0.249907	0.184575	0.806588	0.295491	NA	NA	NA
ENSG00000067842.17	ATP2B3	7:12225245:rs10950398:G_A	G/A	A	1	1	0	1	1	0	0.167129	0.598701	0.49237	1	1	0	1	1	0	0.620678	1	-0.219418	0.718971	1	0.141955	NA	NA	NA	NA	NA	NA	NA	NA	NA	NA	NA	NA	NA	NA	NA	NA	NA	NA	NA	NA	NA	NA	NA	NA
ENSG00000130037.5	KCNA5	7:12225245:rs10950398:G_A	G/A	A	0.775408	1	-0.0626676	0.391125	1	0.499722	0.828512	1	0.094224	0.718635	1	-0.374874	1	1	0	1	1	0	0.195488	0.545669	0.585187	NA	NA	NA	NA	NA	NA	NA	NA	NA	NA	NA	NA	NA	NA	NA	NA	NA	NA	NA	NA	NA	NA	NA	NA
ENSG00000128739.22	SNRPN	7:12223752:rs11974335:G_T	G/T	T	1	1	0	1	1	0	0.645894	1	0.145935	1	1	0	1	1	0	0.466508	1	0.297466	0.80429	1	0.100965	NA	NA	NA	NA	NA	NA	NA	NA	NA	NA	NA	NA	NA	NA	NA	NA	NA	NA	NA	NA	NA	NA	NA	NA
ENSG00000135069.14	PSAT1	7:12223752:rs11974335:G_T	G/T	T	1.95923e-06	0.000441153	-1.33312	1	1	0	1	1	0	0.467283	1	1.50529	0.00806278	0.913892	2.09472	1	1	0	1	1	0	0.720493	0.975704	0.0824122	NA	NA	NA	0.518538	0.828697	-0.148085	0.495492	1	-0.156267	0.205728	1	0.285973	0.637212	1	-0.108448	0.693876	0.928464	0.0906386	0.774878	1	0.0659482
ENSG00000121957.14	GPSM2	7:12223752:rs11974335:G_T	G/T	T	0.00930751	0.327284	-0.856501	0.110835	1	0.840763	1	1	0	0.185446	1	2.41124	0.147301	1	1.04833	0.00772454	0.275736	-0.796776	1	1	0	NA	NA	NA	NA	NA	NA	NA	NA	NA	NA	NA	NA	NA	NA	NA	NA	NA	NA	NA	NA	NA	NA	NA	NA
ENSG00000130066.16	SAT1	7:12225245:rs10950398:G_A	G/A	A	0.837329	1	0.0847972	0.808926	1	-0.189956	0.999999	1	0	0.063993	0.586133	3.63552	0.187954	1	-1.07473	1	1	0	0.47121	0.845925	-0.196966	NA	NA	NA	NA	NA	NA	NA	NA	NA	NA	NA	NA	NA	NA	NA	NA	NA	NA	NA	NA	NA	NA	NA	NA
ENSG00000141756.18	FKBP10	7:12223752:rs11974335:G_T	G/T	T	0.0317997	0.728159	-0.843443	0.639108	1	0.356739	1	1	0	0.743459	1	0.635826	0.468934	1	0.567285	1	1	0	1	1	0	NA	NA	NA	NA	NA	NA	NA	NA	NA	NA	NA	NA	NA	NA	NA	NA	NA	NA	NA	NA	NA	NA	NA	NA
ENSG00000157152.17	SYN2	7:12225245:rs10950398:G_A	G/A	A	1	1	0	1	1	0	0.8173	1	-0.0836253	1	1	0	1	1	0	0.197288	0.961865	0.580996	0.329323	0.700112	0.391074	NA	NA	NA	NA	NA	NA	NA	NA	NA	NA	NA	NA	NA	NA	NA	NA	NA	NA	NA	NA	NA	NA	NA	NA
ENSG00000175766.13	EIF4E1B	7:12230893:rs3815535:G_A	G/A	A	1	1	0	1	1	0	0.327485	0.845143	-0.315029	1	1	0	1	1	0	0.151592	0.876107	0.49093	0.00590015	0.0910983	0.91763	NA	NA	NA	NA	NA	NA	NA	NA	NA	NA	NA	NA	NA	NA	NA	NA	NA	NA	NA	NA	NA	NA	NA	NA
ENSG00000005100.13	DHX33	7:12225245:rs10950398:G_A	G/A	A	1	1	0	1	1	0	0.0277638	0.22664	1.11966	0.63739	1	-1.2621	1	1	0	0.362727	1	-0.581828	0.339479	0.707226	-0.535763	NA	NA	NA	NA	NA	NA	NA	NA	NA	NA	NA	NA	NA	NA	NA	NA	NA	NA	NA	NA	NA	NA	NA	NA
ENSG00000156140.10	ADAMTS3	7:12223752:rs11974335:G_T	G/T	T	0.890843	1	0.0647777	1	1	0	0.698523	1	-0.203429	1	1	0	1	1	0	1	1	0	0.0641307	0.318532	1.00732	NA	NA	NA	NA	NA	NA	NA	NA	NA	NA	NA	NA	NA	NA	NA	NA	NA	NA	NA	NA	NA	NA	NA	NA
ENSG00000115828.17	QPCT	7:12223752:rs11974335:G_T	G/T	T	0.999999	1	0	1	1	0	0.154227	0.572333	0.433918	1	1	0	1	1	0	1	1	0	0.662459	0.98748	-0.235589	NA	NA	NA	NA	NA	NA	NA	NA	NA	NA	NA	NA	NA	NA	NA	NA	NA	NA	NA	NA	NA	NA	NA	NA
ENSG00000213578.6	CPLX3	7:12229967:rs13237518:C_A	C/A	A	0.302209	1	0.218507	1	1	0	0.999998	1	0	0.75631	1	0.392779	1	1	0	0.209522	0.977559	0.303135	0.478569	0.848487	0.141835	NA	NA	NA	NA	NA	NA	NA	NA	NA	NA	NA	NA	NA	NA	NA	NA	NA	NA	NA	NA	NA	NA	NA	NA
ENSG00000141753.7	IGFBP4	7:12225245:rs10950398:G_A	G/A	A	1	1	0	0.0318367	1	1.49055	0.999999	1	0	1	1	0	0.712124	1	-0.365596	1	1	0	0.100346	0.405892	0.519357	NA	NA	NA	NA	NA	NA	NA	NA	NA	NA	NA	NA	NA	NA	NA	NA	NA	NA	NA	NA	NA	NA	NA	NA
ENSG00000184185.10	KCNJ12	7:12223752:rs11974335:G_T	G/T	T	1	1	0	0.271114	1	-0.390663	0.0530844	0.318519	0.591705	1	1	0	1	1	0	1	1	0	0.782354	1	-0.10173	NA	NA	NA	NA	NA	NA	NA	NA	NA	NA	NA	NA	NA	NA	NA	NA	NA	NA	NA	NA	NA	NA	NA	NA
ENSG00000175766.13	EIF4E1B	7:12226362:rs6966915:C_T	C/T	T	1	1	0	1	1	0	0.403731	0.939037	-0.26747	1	1	0	1	1	0	0.211385	0.977559	0.426545	0.00713603	0.0981051	0.893022	NA	NA	NA	NA	NA	NA	NA	NA	NA	NA	NA	NA	NA	NA	NA	NA	NA	NA	NA	NA	NA	NA	NA	NA
ENSG00000101349.16	PAK5	7:12225245:rs10950398:G_A	G/A	A	1	1	0	1	1	0	0.00149386	0.0296795	1.09573	1	1	0	1	1	0	0.0381761	0.471268	-0.804755	0.0909208	0.387489	-0.676821	NA	NA	NA	NA	NA	NA	NA	NA	NA	NA	NA	NA	NA	NA	NA	NA	NA	NA	NA	NA	NA	NA	NA	NA
ENSG00000081277.12	PKP1	7:12223752:rs11974335:G_T	G/T	T	0.999999	1	0	0.347904	1	0.460474	0.00986954	0.114552	0.932564	0.971223	1	-0.0433255	1	1	0	0.230601	0.986656	-0.417579	0.0489016	0.280925	-0.710972	NA	NA	NA	NA	NA	NA	NA	NA	NA	NA	NA	NA	NA	NA	NA	NA	NA	NA	NA	NA	NA	NA	NA	NA
ENSG00000175766.13	EIF4E1B	7:12228211:rs13229988:A_G	A/G	G	1	1	0	1	1	0	0.0552494	0.323931	-0.645593	1	1	0	1	1	0	0.0193971	0.365078	0.816462	0.00125752	0.0409374	1.13837	0.278365	1	0.243172	NA	NA	NA	0.569356	0.820171	0.129045	0.297968	1	0.23373	NA	NA	NA	0.26485	1	0.249907	0.184575	0.806588	0.295491	NA	NA	NA
ENSG00000113209.9	PCDHB5	3:101523907:rs13088318:A_G	G/A	A	0.0246142	0.599168	-0.624873	0.556785	1	-0.332713	1	1	0	0.00212629	0.0633858	3.92344	1	1	0	1	1	0	0.202461	0.550353	0.257579	NA	NA	NA	NA	NA	NA	NA	NA	NA	NA	NA	NA	NA	NA	NA	NA	NA	NA	NA	NA	NA	NA	NA	NA
ENSG00000175130.7	MARCKSL1	7:12223752:rs11974335:G_T	G/T	T	0.00361632	0.184364	-0.671606	0.707713	1	0.147908	0.999999	1	0	0.0546884	0.524624	2.99127	0.10793	1	0.885405	0.569248	1	-0.143873	1	1	0	NA	NA	NA	NA	NA	NA	NA	NA	NA	NA	NA	NA	NA	NA	NA	NA	NA	NA	NA	NA	NA	NA	NA	NA
ENSG00000182255.7	KCNA4	7:12223752:rs11974335:G_T	G/T	T	1	1	0	1	1	0	0.416296	0.95244	0.251582	1	1	0	1	1	0	1	1	0	0.710082	1	0.204027	NA	NA	NA	NA	NA	NA	NA	NA	NA	NA	NA	NA	NA	NA	NA	NA	NA	NA	NA	NA	NA	NA	NA	NA
ENSG00000148180.19	GSN	7:12225245:rs10950398:G_A	G/A	A	0.547611	1	-0.187715	0.184649	1	-0.844982	0.999999	1	0	0.00045657	0.0202238	5.51711	0.633377	1	0.312577	0.998547	1	-0.000498154	1	1	0	0.398781	0.912563	0.190393	0.318376	0.910568	-0.224273	0.96618	0.979758	-0.0096281	0.980853	0.995577	0.0055018	0.455788	0.910613	0.168629	0.234125	1	-0.266039	0.569356	1	0.129045	0.416103	1	0.183598
ENSG00000171914.16	TLN2	7:12223752:rs11974335:G_T	G/T	T	1	1	0	1	1	0	0.360452	0.886751	0.32365	1	1	0	1	1	0	0.250133	0.986656	-0.479654	0.310442	0.680304	0.424859	NA	NA	NA	NA	NA	NA	NA	NA	NA	NA	NA	NA	NA	NA	NA	NA	NA	NA	NA	NA	NA	NA	NA	NA
ENSG00000165912.16	PACSIN3	7:12223752:rs11974335:G_T	G/T	T	0.148752	1	-0.633828	0.223895	1	1.02724	0.999999	1	0	0.0846198	0.703516	3.69989	0.652725	1	-0.392782	0.174244	0.916562	-0.475355	1	1	0	NA	NA	NA	NA	NA	NA	NA	NA	NA	NA	NA	NA	NA	NA	NA	NA	NA	NA	NA	NA	NA	NA	NA	NA
ENSG00000168032.10	ENTPD3	7:12244161:rs1990622:A_G	A/G	G	0.999999	1	0	1	1	0	1	1	0	0.395417	1	-0.60234	1	1	0	0.00865543	0.282002	0.506547	8.04543e-05	0.0119753	0.653065	0.667632	1	0.0975504	NA	NA	NA	0.56922	0.82519	-0.129045	0.602785	1	0.118099	0.734911	0.960524	0.076973	0.303762	0.952574	0.231029	0.086639	0.81	0.376203	0.875245	1	0.0357565
ENSG00000119865.8	CNRIP1	7:12225245:rs10950398:G_A	G/A	A	1	1	0	1	1	0	0.424514	0.956425	0.313949	1	1	0	1	1	0	0.589033	1	0.264271	0.78036	1	-0.121369	NA	NA	NA	NA	NA	NA	NA	NA	NA	NA	NA	NA	NA	NA	NA	NA	NA	NA	NA	NA	NA	NA	NA	NA
ENSG00000162728.5	KCNJ9	7:12243703:rs7791726:G_C	G/C	C	1	1	0	1	1	0	0.515646	1	-0.201918	1	1	0	1	1	0	0.00872139	0.282002	0.865911	0.118983	0.434482	0.498882	NA	NA	NA	NA	NA	NA	NA	NA	NA	NA	NA	NA	NA	NA	NA	NA	NA	NA	NA	NA	NA	NA	NA	NA
ENSG00000177108.5	ZDHHC22	7:12244161:rs1990622:A_G	A/G	G	0.999999	1	0	1	1	0	7.71516e-05	0.00624513	0.828574	1	1	0	1	1	0	0.633991	1	-0.0936694	0.162549	0.50893	-0.418865	0.388578	0.907898	0.194467	NA	NA	NA	0.151686	0.466029	0.318131	0.0093496	0.130278	0.54629	0.0061589	0.233846	0.571077	0.611173	1	0.115362	0.168512	0.815526	0.306159	0.0808805	0.930303	0.38275
ENSG00000163590.14	PPM1L	7:12223752:rs11974335:G_T	G/T	T	1	1	0	1	1	0	0.614947	1	0.149119	0.305667	1	1.64951	1	1	0	1	1	0	0.804608	1	0.128462	NA	NA	NA	NA	NA	NA	NA	NA	NA	NA	NA	NA	NA	NA	NA	NA	NA	NA	NA	NA	NA	NA	NA	NA
ENSG00000147676.14	MAL2	7:12223752:rs11974335:G_T	G/T	T	1	1	0	1	1	0	0.999999	1	0	1	1	0	1	1	0	0.46947	1	0.24154	0.325903	0.695569	0.312899	NA	NA	NA	NA	NA	NA	NA	NA	NA	NA	NA	NA	NA	NA	NA	NA	NA	NA	NA	NA	NA	NA	NA	NA
ENSG00000116731.22	PRDM2	7:12223752:rs11974335:G_T	G/T	T	1	1	0	1	1	0	0.803607	1	0.106815	1	1	0	1	1	0	0.662678	1	-0.220794	0.0971536	0.400777	0.843815	NA	NA	NA	NA	NA	NA	NA	NA	NA	NA	NA	NA	NA	NA	NA	NA	NA	NA	NA	NA	NA	NA	NA	NA
ENSG00000124126.14	PREX1	7:12225245:rs10950398:G_A	G/A	A	0.192637	1	-0.423841	0.876228	1	-0.103325	1	1	0	0.106519	0.796622	2.64151	0.21657	1	0.843938	0.233508	0.986656	-0.339769	1	1	0	NA	NA	NA	NA	NA	NA	NA	NA	NA	NA	NA	NA	NA	NA	NA	NA	NA	NA	NA	NA	NA	NA	NA	NA
ENSG00000144290.17	SLC4A10	7:12225245:rs10950398:G_A	G/A	A	1	1	0	1	1	0	0.186757	0.641038	0.65178	1	1	0	1	1	0	0.853921	1	0.112403	0.431898	0.81552	-0.426997	NA	NA	NA	NA	NA	NA	NA	NA	NA	NA	NA	NA	NA	NA	NA	NA	NA	NA	NA	NA	NA	NA	NA	NA
ENSG00000175137.11	SH3BP5L	7:12223752:rs11974335:G_T	G/T	T	1	1	0	1	1	0	0.118307	0.499478	0.620398	1	1	0	1	1	0	1	1	0	0.811155	1	-0.131622	NA	NA	NA	NA	NA	NA	NA	NA	NA	NA	NA	NA	NA	NA	NA	NA	NA	NA	NA	NA	NA	NA	NA	NA
ENSG00000180901.11	KCTD2	7:12226362:rs6966915:C_T	C/T	T	1	1	0	1	1	0	0.000563671	0.0163768	0.64226	1	1	0	1	1	0	1	1	0	0.223874	0.582378	-0.346403	0.0890181	0.911429	0.373581	0.875245	0.979237	0.0357565	0.0116358	0.161212	0.532565	0.0548074	0.313649	0.417913	0.231775	0.913667	0.267381	0.680926	0.972703	0.093437	0.381792	0.871131	-0.197182	0.837103	0.95843	-0.0467537
ENSG00000162706.13	CADM3	7:12223752:rs11974335:G_T	G/T	T	1	1	0	1	1	0	0.548303	1	0.261527	1	1	0	1	1	0	0.247303	0.986656	-0.594062	0.106867	0.417502	0.81387	NA	NA	NA	NA	NA	NA	NA	NA	NA	NA	NA	NA	NA	NA	NA	NA	NA	NA	NA	NA	NA	NA	NA	NA
ENSG00000151687.14	ANKAR	12:95656975:rs11108173:T_G	T/G	G	0.527687	1	-0.250864	0.695198	1	-0.2822	0.234356	0.7194	0.411578	0.0549477	0.524624	-3.8251	0.0783784	1	1.45253	0.324776	1	0.462597	1	1	0	NA	NA	NA	NA	NA	NA	NA	NA	NA	NA	NA	NA	NA	NA	NA	NA	NA	NA	NA	NA	NA	NA	NA	NA
ENSG00000145362.19	ANK2	7:12223752:rs11974335:G_T	G/T	T	1	1	0	1	1	0	0.409742	0.946259	0.304546	1	1	0	1	1	0	0.9409	1	-0.024165	0.805486	1	-0.131197	NA	NA	NA	NA	NA	NA	NA	NA	NA	NA	NA	NA	NA	NA	NA	NA	NA	NA	NA	NA	NA	NA	NA	NA
ENSG00000124140.13	SLC12A5	7:12225245:rs10950398:G_A	G/A	A	1	1	0	1	1	0	0.241228	0.729381	0.358232	1	1	0	1	1	0	0.324153	1	-0.375027	0.0955444	0.397171	0.564366	NA	NA	NA	NA	NA	NA	NA	NA	NA	NA	NA	NA	NA	NA	NA	NA	NA	NA	NA	NA	NA	NA	NA	NA
ENSG00000178965.14	ERICH3	7:12223752:rs11974335:G_T	G/T	T	1	1	0	1	1	0	0.0844765	0.404708	-0.711387	1	1	0	1	1	0	0.0257497	0.398673	1.08015	0.0551448	0.293309	1.03609	NA	NA	NA	NA	NA	NA	NA	NA	NA	NA	NA	NA	NA	NA	NA	NA	NA	NA	NA	NA	NA	NA	NA	NA
ENSG00000058668.14	ATP2B4	7:12223752:rs11974335:G_T	G/T	T	0.344714	1	-0.374173	1	1	0	0.218809	0.694739	0.608753	1	1	0	0.706924	1	0.353612	1	1	0	0.656885	0.982746	0.243555	NA	NA	NA	NA	NA	NA	NA	NA	NA	NA	NA	NA	NA	NA	NA	NA	NA	NA	NA	NA	NA	NA	NA	NA
ENSG00000168032.10	ENTPD3	7:12227595:rs4721057:A_G	A/G	G	1	1	0	1	1	0	0.851994	1	-0.0320918	1	1	0	1	1	0	0.129654	0.830153	0.309962	7.33809e-07	0.00198275	0.889401	0.667632	1	0.0975504	NA	NA	NA	0.56922	0.82519	-0.129045	0.602785	1	0.118099	0.734911	0.960524	0.076973	0.303762	0.952574	0.231029	0.086639	0.81	0.376203	0.875245	1	0.0357565
ENSG00000117114.19	ADGRL2	7:12225245:rs10950398:G_A	G/A	A	1	1	0	1	1	0	0.000288683	0.0127873	1.18658	1	1	0	1	1	0	1	1	0	0.00231826	0.0554332	-1.50639	NA	NA	NA	NA	NA	NA	NA	NA	NA	NA	NA	NA	NA	NA	NA	NA	NA	NA	NA	NA	NA	NA	NA	NA
ENSG00000180901.11	KCTD2	7:12229791:rs3173615:C_G	C/G	G	1	1	0	1	1	0	0.000460398	0.0151734	0.653238	1	1	0	1	1	0	1	1	0	0.197207	0.548202	-0.367462	0.0890181	0.911429	0.373581	0.875245	0.979237	0.0357565	0.0116358	0.161212	0.532565	0.0548074	0.313649	0.417913	0.231775	0.913667	0.267381	0.680926	0.972703	0.093437	0.381792	0.871131	-0.197182	0.837103	0.95843	-0.0467537
ENSG00000167323.11	STIM1	7:12223752:rs11974335:G_T	G/T	T	0.414751	1	-0.35841	0.533608	1	0.335397	0.435004	0.959867	0.369543	1	1	0	1	1	0	1	1	0	0.407237	0.796776	0.398549	NA	NA	NA	NA	NA	NA	NA	NA	NA	NA	NA	NA	NA	NA	NA	NA	NA	NA	NA	NA	NA	NA	NA	NA
ENSG00000217236.2	SP9	7:12227595:rs4721057:A_G	A/G	G	0.402733	1	0.26244	1	1	0	0.800706	1	-0.110601	0.00688244	0.142598	-3.3615	0.469309	1	0.422312	0.921708	1	0.032551	0.192264	0.540581	0.457394	NA	NA	NA	NA	NA	NA	NA	NA	NA	NA	NA	NA	NA	NA	NA	NA	NA	NA	NA	NA	NA	NA	NA	NA
ENSG00000010278.14	CD9	7:12225245:rs10950398:G_A	G/A	A	1	1	0	0.00528321	1	-1.16998	0.999999	1	0	0.000826797	0.0293948	4.72508	0.00720806	0.913892	1.57663	0.50288	1	-0.163171	1	1	0	0.34609	0.983282	-0.212095	0.478076	0.945417	-0.160452	0.799496	0.899223	-0.0577469	0.120232	0.525876	0.343305	0.79965	0.994906	0.0577469	0.485803	1	0.157725	0.272904	0.825455	0.245866	0.336753	1	0.216157
ENSG00000167642.13	SPINT2	7:12223752:rs11974335:G_T	G/T	T	0.999999	1	0	0.669182	1	-0.126775	0.999999	1	0	1	1	0	1	1	0	0.015358	0.334656	0.900975	0.803322	1	0.0852279	NA	NA	NA	NA	NA	NA	NA	NA	NA	NA	NA	NA	NA	NA	NA	NA	NA	NA	NA	NA	NA	NA	NA	NA
ENSG00000118596.12	SLC16A7	7:12223752:rs11974335:G_T	G/T	T	1	1	0	1	1	0	0.771463	1	0.156197	0.0969937	0.76131	3.66194	1	1	0	0.703658	1	0.241853	0.596843	0.943082	0.337257	NA	NA	NA	NA	NA	NA	NA	NA	NA	NA	NA	NA	NA	NA	NA	NA	NA	NA	NA	NA	NA	NA	NA	NA
ENSG00000177181.15	RIMKLA	7:12223752:rs11974335:G_T	G/T	T	0.999999	1	0	1	1	0	0.519804	1	0.335199	1	1	0	1	1	0	0.944889	1	-0.0424159	0.816148	1	0.143289	NA	NA	NA	NA	NA	NA	NA	NA	NA	NA	NA	NA	NA	NA	NA	NA	NA	NA	NA	NA	NA	NA	NA	NA
ENSG00000010278.14	CD9	7:12223752:rs11974335:G_T	G/T	T	1	1	0	0.00909804	1	-1.08993	0.999999	1	0	0.00929708	0.170889	4.17454	0.00324064	0.855427	1.8858	0.24913	0.986656	-0.275341	1	1	0	NA	NA	NA	NA	NA	NA	NA	NA	NA	NA	NA	NA	NA	NA	NA	NA	NA	NA	NA	NA	NA	NA	NA	NA
ENSG00000185046.18	ANKS1B	7:12223752:rs11974335:G_T	G/T	T	0.999999	1	0	1	1	0	0.358974	0.886751	0.476044	1	1	0	1	1	0	0.732006	1	0.209378	0.604072	0.948876	0.318439	NA	NA	NA	NA	NA	NA	NA	NA	NA	NA	NA	NA	NA	NA	NA	NA	NA	NA	NA	NA	NA	NA	NA	NA
ENSG00000072201.14	LNX1	7:12223752:rs11974335:G_T	G/T	T	0.999999	1	0	1	1	0	0.705534	1	0.112118	1	1	0	1	1	0	1	1	0	0.437412	0.81552	0.408893	NA	NA	NA	NA	NA	NA	NA	NA	NA	NA	NA	NA	NA	NA	NA	NA	NA	NA	NA	NA	NA	NA	NA	NA
ENSG00000040199.18	PHLPP2	7:12225245:rs10950398:G_A	G/A	A	0.999999	1	0	1	1	0	0.00185022	0.0340088	0.831943	1	1	0	1	1	0	1	1	0	0.319941	0.689962	-0.442779	0.210643	0.912759	0.279447	0.289418	0.895	-0.237778	0.0914496	0.373529	0.370957	0.744122	1	0.0742275	0.199492	1	0.286138	0.312495	0.960432	-0.226977	0.947059	0.978199	0.0151296	0.602645	1	-0.118099
ENSG00000197024.9	ZNF398	7:12223752:rs11974335:G_T	G/T	T	1	1	0	1	1	0	0.692359	1	-0.123219	0.449334	1	-0.83459	1	1	0	0.670427	1	-0.114969	0.0230855	0.195078	1.02205	NA	NA	NA	NA	NA	NA	NA	NA	NA	NA	NA	NA	NA	NA	NA	NA	NA	NA	NA	NA	NA	NA	NA	NA
ENSG00000171385.9	KCND3	7:12230893:rs3815535:G_A	G/A	A	0.999998	1	0	1	1	0	1.53551e-05	0.00260041	0.879237	1	1	0	0.453277	1	-0.231764	1	1	0	0.17925	0.527595	-0.391914	0.96618	0.986523	-0.0096281	0.0401891	0.256552	-0.443741	0.303668	0.588873	-0.231029	0.894193	0.990053	-0.0302568	0.0531623	0.445278	0.420505	0.105706	0.644286	-0.356495	0.913361	0.955109	-0.0247564	0.556801	1	-0.133147
ENSG00000159164.10	SV2A	7:12223752:rs11974335:G_T	G/T	T	1	1	0	1	1	0	0.999999	1	0	1	1	0	1	1	0	0.548987	1	-0.183806	0.000279768	0.0175798	1.16181	0.570442	1	-0.130334	0.398446	1	-0.192994	0.495618	0.812362	0.156267	0.102469	0.468298	0.364187	0.134914	0.96	0.335181	0.391777	1	0.195707	0.263482	0.898019	-0.253795	0.250721	1	0.260514
ENSG00000128881.17	TTBK2	7:12223752:rs11974335:G_T	G/T	T	1	1	0	1	1	0	0.634364	1	0.241103	0.0826149	0.691101	4.60805	1	1	0	0.962937	1	0.0282092	0.706658	1	0.226372	NA	NA	NA	NA	NA	NA	NA	NA	NA	NA	NA	NA	NA	NA	NA	NA	NA	NA	NA	NA	NA	NA	NA	NA
ENSG00000067113.17	PLPP1	17:59278069:rs28687325:T_G	T/G	G	0.964856	1	-0.00547677	0.248839	1	0.60474	0.999999	1	0	1	1	0	0.0758687	1	-1.32176	0.148668	0.873264	-0.462862	1	1	0	NA	NA	NA	NA	NA	NA	NA	NA	NA	NA	NA	NA	NA	NA	NA	NA	NA	NA	NA	NA	NA	NA	NA	NA
ENSG00000204231.10	RXRB	7:12225245:rs10950398:G_A	G/A	A	1	1	0	0.602813	1	0.36185	0.35981	0.886751	0.462956	1	1	0	1	1	0	0.5382	1	-0.313572	0.759471	1	-0.146399	NA	NA	NA	NA	NA	NA	NA	NA	NA	NA	NA	NA	NA	NA	NA	NA	NA	NA	NA	NA	NA	NA	NA	NA
ENSG00000171603.17	CLSTN1	7:12225245:rs10950398:G_A	G/A	A	1	1	0	1	1	0	0.620345	1	0.168743	1	1	0	1	1	0	0.579967	1	-0.234611	0.0632392	0.317017	0.701132	NA	NA	NA	NA	NA	NA	NA	NA	NA	NA	NA	NA	NA	NA	NA	NA	NA	NA	NA	NA	NA	NA	NA	NA
ENSG00000148948.8	LRRC4C	7:12223752:rs11974335:G_T	G/T	T	1	1	0	1	1	0	0.847737	1	-0.0824358	0.802359	1	-0.263714	1	1	0	0.29769	1	0.530763	0.168212	0.514732	0.700573	NA	NA	NA	NA	NA	NA	NA	NA	NA	NA	NA	NA	NA	NA	NA	NA	NA	NA	NA	NA	NA	NA	NA	NA
ENSG00000155974.12	GRIP1	7:12223752:rs11974335:G_T	G/T	T	1	1	0	1	1	0	0.264712	0.75929	0.431722	0.282279	1	-2.17802	1	1	0	0.804557	1	0.114675	0.55733	0.911825	-0.269451	NA	NA	NA	NA	NA	NA	NA	NA	NA	NA	NA	NA	NA	NA	NA	NA	NA	NA	NA	NA	NA	NA	NA	NA
ENSG00000129159.7	KCNC1	7:12225245:rs10950398:G_A	G/A	A	1	1	0	1	1	0	0.043099	0.285251	0.720557	1	1	0	1	1	0	0.303823	1	-0.45554	0.711934	1	-0.145532	NA	NA	NA	NA	NA	NA	NA	NA	NA	NA	NA	NA	NA	NA	NA	NA	NA	NA	NA	NA	NA	NA	NA	NA
ENSG00000182836.10	PLCXD3	7:12229042:rs5011432:A_C	A/C	C	1	1	0	1	1	0	0.000518456	0.015806	1.12441	0.0588159	0.55373	-1.37427	0.845442	1	-0.0607595	0.0498915	0.531154	-0.670066	0.133529	0.463064	-0.506208	0.961398	1	-0.0110035	0.166481	0.787903	-0.30749	0.694319	0.847391	0.0893225	0.74397	1	-0.0742275	0.540802	0.879585	0.138614	0.676532	1	0.0948083	0.628244	0.984958	-0.109884	0.739587	1	0.0756003
ENSG00000111110.12	PPM1H	7:12223752:rs11974335:G_T	G/T	T	1	1	0	1	1	0	1	1	0	1	1	0	1	1	0	0.192215	0.96093	0.367193	0.677654	0.996203	0.109816	NA	NA	NA	NA	NA	NA	NA	NA	NA	NA	NA	NA	NA	NA	NA	NA	NA	NA	NA	NA	NA	NA	NA	NA
ENSG00000106484.16	MEST	7:12223752:rs11974335:G_T	G/T	T	1	1	0	1	1	0	0.467273	0.992785	0.287487	1	1	0	0.706102	1	0.326201	1	1	0	0.723825	1	-0.18222	NA	NA	NA	NA	NA	NA	NA	NA	NA	NA	NA	NA	NA	NA	NA	NA	NA	NA	NA	NA	NA	NA	NA	NA
ENSG00000184194.5	GPR173	7:12223752:rs11974335:G_T	G/T	T	0.852664	1	0.0478851	1	1	0	0.335734	0.852669	0.341149	0.569277	1	-1.08669	1	1	0	0.307583	1	-0.256253	0.793909	1	0.110161	NA	NA	NA	NA	NA	NA	NA	NA	NA	NA	NA	NA	NA	NA	NA	NA	NA	NA	NA	NA	NA	NA	NA	NA
ENSG00000001036.14	FUCA2	7:12223752:rs11974335:G_T	G/T	T	0.20388	1	-0.430326	0.322976	1	-0.606177	0.999999	1	0	0.142428	0.943739	3.15652	0.0466527	1	1.67861	0.3375	1	-0.334855	1	1	0	NA	NA	NA	NA	NA	NA	NA	NA	NA	NA	NA	NA	NA	NA	NA	NA	NA	NA	NA	NA	NA	NA	NA	NA
ENSG00000123570.4	RAB9B	7:12223752:rs11974335:G_T	G/T	T	1	1	0	1	1	0	0.979937	1	0.013624	1	1	0	1	1	0	0.33243	1	0.618897	0.813489	1	0.151275	NA	NA	NA	NA	NA	NA	NA	NA	NA	NA	NA	NA	NA	NA	NA	NA	NA	NA	NA	NA	NA	NA	NA	NA
ENSG00000102924.12	CBLN1	7:12203113:rs62435692:C_T	C/T	T	1	1	0	1	1	0	0.00167354	0.0322994	0.733531	0.886856	1	-0.188386	1	1	0	1	1	0	0.342709	0.711213	-0.292356	NA	NA	NA	NA	NA	NA	0.270201	0.644152	0.286443	0.151686	0.6729	0.368614	NA	NA	NA	0.937351	0.984566	-0.0207176	NA	NA	NA	NA	NA	NA
ENSG00000171385.9	KCND3	7:12229967:rs13237518:C_A	C/A	A	1	1	0	1	1	0	1.00534e-05	0.00254271	0.904912	1	1	0	0.30391	1	-0.318549	0.999999	1	0	0.200957	0.550353	-0.368547	0.96618	0.986523	-0.0096281	0.0401891	0.256552	-0.443741	0.303668	0.588873	-0.231029	0.894193	0.990053	-0.0302568	0.0531623	0.445278	0.420505	0.105706	0.644286	-0.356495	0.913361	0.955109	-0.0247564	0.556801	1	-0.133147
ENSG00000180901.11	KCTD2	7:12229042:rs5011432:A_C	A/C	C	1	1	0	1	1	0	0.000762537	0.0206038	0.63703	1	1	0	1	1	0	1	1	0	0.229262	0.589967	-0.350238	0.0890181	0.911429	0.373581	0.875245	0.979237	0.0357565	0.0116358	0.161212	0.532565	0.0548074	0.313649	0.417913	0.231775	0.913667	0.267381	0.680926	0.972703	0.093437	0.381792	0.871131	-0.197182	0.837103	0.95843	-0.0467537
ENSG00000135318.12	NT5E	7:12225245:rs10950398:G_A	G/A	A	2.95388e-08	1.33023e-05	-1.32852	1	1	0	0.999998	1	0	0.0982491	0.765041	3.31584	1	1	0	1	1	0	0.179024	0.527595	0.377918	0.0515827	1	0.423094	0.875245	0.979237	0.0357565	0.548773	0.851407	0.135881	0.100383	0.468495	0.36176	NA	NA	NA	0.975908	0.989444	0.0068772	0.352371	0.911206	-0.209386	0.753217	1	-0.0714816
ENSG00000021300.14	PLEKHB1	7:12223752:rs11974335:G_T	G/T	T	0.0452218	0.891624	-0.668359	0.181163	1	0.858362	0.999999	1	0	0.390236	1	1.40014	0.452041	1	0.497682	0.279612	1	-0.287422	1	1	0	NA	NA	NA	NA	NA	NA	NA	NA	NA	NA	NA	NA	NA	NA	NA	NA	NA	NA	NA	NA	NA	NA	NA	NA
ENSG00000142230.13	SAE1	7:12225245:rs10950398:G_A	G/A	A	1	1	0	1	1	0	0.800731	1	0.116401	1	1	0	1	1	0	0.462353	1	0.421848	0.520612	0.879537	0.328073	NA	NA	NA	NA	NA	NA	NA	NA	NA	NA	NA	NA	NA	NA	NA	NA	NA	NA	NA	NA	NA	NA	NA	NA
ENSG00000196581.11	AJAP1	7:12223752:rs11974335:G_T	G/T	T	0.999999	1	0	1	1	0	0.825936	1	0.0573899	1	1	0	1	1	0	0.999999	1	0	0.0779158	0.358042	0.816527	NA	NA	NA	NA	NA	NA	NA	NA	NA	NA	NA	NA	NA	NA	NA	NA	NA	NA	NA	NA	NA	NA	NA	NA
ENSG00000116574.6	RHOU	7:12225245:rs10950398:G_A	G/A	A	0.00224853	0.132076	-0.654964	1	1	0	0.999999	1	0	0.21744	1	1.88411	0.112315	1	0.938134	0.788536	1	0.070416	1	1	0	NA	NA	NA	NA	NA	NA	NA	NA	NA	NA	NA	NA	NA	NA	NA	NA	NA	NA	NA	NA	NA	NA	NA	NA
ENSG00000177108.5	ZDHHC22	7:12244382:rs1990620:A_G	A/G	G	1	1	0	1	1	0	0.000161045	0.00925838	0.7499	1	1	0	1	1	0	0.790443	1	-0.0518187	0.22182	0.581715	-0.364173	0.388578	0.907898	0.194467	NA	NA	NA	0.151686	0.466029	0.318131	0.0093496	0.130278	0.54629	0.0061589	0.233846	0.571077	0.611173	1	0.115362	0.168512	0.815526	0.306159	0.0808805	0.930303	0.38275
ENSG00000183715.13	OPCML	7:12225245:rs10950398:G_A	G/A	A	1	1	0	1	1	0	0.0789059	0.386239	0.718563	1	1	0	1	1	0	0.6445	1	-0.208459	0.787631	1	-0.107667	NA	NA	NA	NA	NA	NA	NA	NA	NA	NA	NA	NA	NA	NA	NA	NA	NA	NA	NA	NA	NA	NA	NA	NA
ENSG00000185924.7	RTN4RL1	7:12223752:rs11974335:G_T	G/T	T	1	1	0	1	1	0	0.445919	0.970889	0.306595	1	1	0	1	1	0	0.48413	1	-0.271429	0.523468	0.882352	0.366406	NA	NA	NA	NA	NA	NA	NA	NA	NA	NA	NA	NA	NA	NA	NA	NA	NA	NA	NA	NA	NA	NA	NA	NA
ENSG00000185742.7	C11orf87	7:12223752:rs11974335:G_T	G/T	T	1	1	0	1	1	0	0.429315	0.957893	-0.360857	1	1	0	1	1	0	0.202916	0.963584	0.685201	0.348906	0.718554	0.506187	NA	NA	NA	NA	NA	NA	NA	NA	NA	NA	NA	NA	NA	NA	NA	NA	NA	NA	NA	NA	NA	NA	NA	NA
ENSG00000182836.10	PLCXD3	7:12227595:rs4721057:A_G	A/G	G	0.999998	1	0	1	1	0	0.0240042	0.208934	0.722964	1	1	0	1	1	0	0.201998	0.961865	-0.429608	0.803021	1	-0.0836902	NA	NA	NA	NA	NA	NA	NA	NA	NA	NA	NA	NA	NA	NA	NA	NA	NA	NA	NA	NA	NA	NA	NA	NA
ENSG00000198673.10	TAFA2	7:12229967:rs13237518:C_A	C/A	A	1	1	0	1	1	0	0.0549168	0.323931	0.573071	1	1	0	1	1	0	0.362377	1	-0.290645	0.876866	1	-0.0476196	NA	NA	NA	NA	NA	NA	NA	NA	NA	NA	NA	NA	NA	NA	NA	NA	NA	NA	NA	NA	NA	NA	NA	NA
ENSG00000119986.7	AVPI1	7:12225245:rs10950398:G_A	G/A	A	1	1	0	1	1	0	0.932295	1	-0.0284603	1	1	0	1	1	0	0.372196	1	0.372072	0.032505	0.231737	0.79805	NA	NA	NA	NA	NA	NA	NA	NA	NA	NA	NA	NA	NA	NA	NA	NA	NA	NA	NA	NA	NA	NA	NA	NA
ENSG00000157954.15	WIPI2	7:12223752:rs11974335:G_T	G/T	T	0.999999	1	0	1	1	0	0.0503882	0.305092	0.75588	1	1	0	1	1	0	0.297362	1	-0.357837	0.66084	0.985969	-0.231864	NA	NA	NA	NA	NA	NA	NA	NA	NA	NA	NA	NA	NA	NA	NA	NA	NA	NA	NA	NA	NA	NA	NA	NA
ENSG00000164112.13	TMEM155	7:12223752:rs11974335:G_T	G/T	T	1	1	0	1	1	0	0.821288	1	0.0809354	1	1	0	1	1	0	0.342228	1	0.40108	0.718743	1	-0.152719	NA	NA	NA	NA	NA	NA	NA	NA	NA	NA	NA	NA	NA	NA	NA	NA	NA	NA	NA	NA	NA	NA	NA	NA
ENSG00000276547.1	PCDHGB5	3:101365760:rs62280667:T_C	C/T	T	0.0527695	0.946792	-0.588319	0.711706	1	-0.208771	0.999999	1	0	0.536143	1	0.760705	0.859298	1	-0.105213	1	1	0	0.174978	0.522698	0.23973	NA	NA	NA	NA	NA	NA	NA	NA	NA	NA	NA	NA	NA	NA	NA	NA	NA	NA	NA	NA	NA	NA	NA	NA
ENSG00000101333.16	PLCB4	7:12223752:rs11974335:G_T	G/T	T	1	1	0	0.649945	1	-0.215876	0.109464	0.48408	0.753694	0.812483	1	-0.65549	0.964765	1	0.0307108	1	1	0	0.67619	0.995134	-0.255894	NA	NA	NA	NA	NA	NA	NA	NA	NA	NA	NA	NA	NA	NA	NA	NA	NA	NA	NA	NA	NA	NA	NA	NA
ENSG00000153956.16	CACNA2D1	7:12225245:rs10950398:G_A	G/A	A	1	1	0	1	1	0	0.424019	0.956343	0.222759	1	1	0	1	1	0	0.882873	1	-0.0414946	0.615864	0.955012	0.21283	NA	NA	NA	NA	NA	NA	NA	NA	NA	NA	NA	NA	NA	NA	NA	NA	NA	NA	NA	NA	NA	NA	NA	NA
ENSG00000175766.13	EIF4E1B	7:12229132:rs5011436:A_C	A/C	C	1	1	0	1	1	0	0.272671	0.770666	-0.349812	1	1	0	1	1	0	0.134707	0.846146	0.511989	0.00311293	0.0627697	0.973361	NA	NA	NA	NA	NA	NA	NA	NA	NA	NA	NA	NA	NA	NA	NA	NA	NA	NA	NA	NA	NA	NA	NA	NA
ENSG00000130066.16	SAT1	7:12223752:rs11974335:G_T	G/T	T	0.173494	1	0.648753	0.544952	1	-0.524928	0.999999	1	0	0.191233	1	2.91589	0.0505175	1	-1.74735	1	1	0	0.108595	0.417984	-0.503871	NA	NA	NA	NA	NA	NA	NA	NA	NA	NA	NA	NA	NA	NA	NA	NA	NA	NA	NA	NA	NA	NA	NA	NA
ENSG00000152953.13	STK32B	7:12225245:rs10950398:G_A	G/A	A	0.598093	1	-0.239757	0.575366	1	0.497277	0.937652	1	0.0513778	0.440185	1	1.71647	0.160143	1	-1.21097	0.50173	1	-0.331855	0.538909	0.89694	-0.280792	NA	NA	NA	NA	NA	NA	NA	NA	NA	NA	NA	NA	NA	NA	NA	NA	NA	NA	NA	NA	NA	NA	NA	NA
ENSG00000177108.5	ZDHHC22	7:12243703:rs7791726:G_C	G/C	C	1	1	0	1	1	0	8.36683e-05	0.00627977	0.821861	1	1	0	1	1	0	0.651245	1	-0.0890349	0.17072	0.517108	-0.410989	0.388578	0.907898	0.194467	NA	NA	NA	0.151686	0.466029	0.318131	0.0093496	0.130278	0.54629	0.0061589	0.233846	0.571077	0.611173	1	0.115362	0.168512	0.815526	0.306159	0.0808805	0.930303	0.38275
ENSG00000165349.12	SLC7A3	7:12223752:rs11974335:G_T	G/T	T	1	1	0	1	1	0	0.361002	0.886751	0.447959	0.735713	1	0.808692	0.538564	1	0.368779	0.852278	1	0.0999283	0.427674	0.810361	-0.441817	NA	NA	NA	NA	NA	NA	NA	NA	NA	NA	NA	NA	NA	NA	NA	NA	NA	NA	NA	NA	NA	NA	NA	NA
ENSG00000166446.15	CDYL2	7:12223752:rs11974335:G_T	G/T	T	1	1	0	1	1	0	0.0370648	0.265648	0.550942	1	1	0	1	1	0	1	1	0	0.708758	1	0.174332	NA	NA	NA	NA	NA	NA	NA	NA	NA	NA	NA	NA	NA	NA	NA	NA	NA	NA	NA	NA	NA	NA	NA	NA
ENSG00000182836.10	PLCXD3	7:12244161:rs1990622:A_G	A/G	G	1	1	0	1	1	0	0.000213571	0.0105503	1.15091	0.0114999	0.20309	-1.93798	0.890804	1	-0.0387191	0.131374	0.836507	-0.477621	0.0279914	0.210677	-0.689467	0.961398	1	-0.0110035	0.166481	0.787903	-0.30749	0.694319	0.847391	0.0893225	0.74397	1	-0.0742275	0.540802	0.879585	0.138614	0.676532	1	0.0948083	0.628244	0.984958	-0.109884	0.739587	1	0.0756003
ENSG00000183780.13	SLC35F3	7:12223752:rs11974335:G_T	G/T	T	1	1	0	1	1	0	0.0161997	0.16016	0.593065	1	1	0	1	1	0	0.976283	1	-0.00773414	0.3708	0.753876	-0.387493	NA	NA	NA	NA	NA	NA	NA	NA	NA	NA	NA	NA	NA	NA	NA	NA	NA	NA	NA	NA	NA	NA	NA	NA
ENSG00000255374.3	TAS2R43	2:134916800:rs12463645:T_C	T/C	C	0.555594	1	-0.202849	0.32893	1	-0.61756	0.0711635	0.361427	0.943277	0.512573	1	0.925436	0.537192	1	-0.413712	0.0256859	0.398673	-0.858205	0.245568	0.607624	-0.445498	NA	NA	NA	NA	NA	NA	NA	NA	NA	NA	NA	NA	NA	NA	NA	NA	NA	NA	NA	NA	NA	NA	NA	NA
ENSG00000206190.11	ATP10A	7:12223752:rs11974335:G_T	G/T	T	1	1	0	0.00502977	1	-0.896724	0.999999	1	0	0.575599	1	1.32953	1	1	0	0.999999	1	0	1	1	0	NA	NA	NA	NA	NA	NA	NA	NA	NA	NA	NA	NA	NA	NA	NA	NA	NA	NA	NA	NA	NA	NA	NA	NA
ENSG00000135824.12	RGS8	7:12228211:rs13229988:A_G	A/G	G	0.893424	1	-0.0258888	1	1	0	1	1	0	0.0517237	0.513814	-2.23995	1	1	0	0.341207	1	0.205389	0.0370114	0.24332	0.379865	NA	NA	NA	NA	NA	NA	NA	NA	NA	NA	NA	NA	NA	NA	NA	NA	NA	NA	NA	NA	NA	NA	NA	NA
ENSG00000084731.15	KIF3C	7:12225245:rs10950398:G_A	G/A	A	1	1	0	1	1	0	0.0130941	0.137667	0.650193	1	1	0	1	1	0	1	1	0	0.515852	0.877434	-0.283843	NA	NA	NA	NA	NA	NA	NA	NA	NA	NA	NA	NA	NA	NA	NA	NA	NA	NA	NA	NA	NA	NA	NA	NA
ENSG00000171385.9	KCND3	7:12226362:rs6966915:C_T	C/T	T	1	1	0	1	1	0	1.8466e-05	0.00260041	0.873207	1	1	0	0.402393	1	-0.258367	1	1	0	0.202441	0.550353	-0.370865	0.96618	0.986523	-0.0096281	0.0401891	0.256552	-0.443741	0.303668	0.588873	-0.231029	0.894193	0.990053	-0.0302568	0.0531623	0.445278	0.420505	0.105706	0.644286	-0.356495	0.913361	0.955109	-0.0247564	0.556801	1	-0.133147
ENSG00000276547.1	PCDHGB5	3:101417558:rs9859077:G_C	C/G	G	0.0567466	0.946792	-0.581867	0.668534	1	-0.242523	0.999999	1	0	0.5006	1	0.831378	0.915353	1	-0.0638358	1	1	0	0.186433	0.537086	0.235599	NA	NA	NA	NA	NA	NA	NA	NA	NA	NA	NA	NA	NA	NA	NA	NA	NA	NA	NA	NA	NA	NA	NA	NA
ENSG00000102678.7	FGF9	7:12223752:rs11974335:G_T	G/T	T	1	1	0	1	1	0	0.91877	1	-0.0568927	0.589585	1	1.49851	1	1	0	0.453383	1	0.494609	0.613538	0.9522	0.334055	NA	NA	NA	NA	NA	NA	NA	NA	NA	NA	NA	NA	NA	NA	NA	NA	NA	NA	NA	NA	NA	NA	NA	NA
ENSG00000100234.11	TIMP3	7:12223752:rs11974335:G_T	G/T	T	0.159158	1	-0.557968	0.335628	1	-0.723213	0.999999	1	0	0.0230041	0.295987	4.53676	0.145539	1	0.796755	1	1	0	1	1	0	NA	NA	NA	NA	NA	NA	NA	NA	NA	NA	NA	NA	NA	NA	NA	NA	NA	NA	NA	NA	NA	NA	NA	NA
ENSG00000101350.8	KIF3B	7:12225245:rs10950398:G_A	G/A	A	0.811738	1	-0.102633	1	1	0	0.0457058	0.293343	1.2128	0.843931	1	-0.229423	1	1	0	0.106851	0.756854	-0.886279	0.202196	0.550353	-0.633064	NA	NA	NA	NA	NA	NA	NA	NA	NA	NA	NA	NA	NA	NA	NA	NA	NA	NA	NA	NA	NA	NA	NA	NA
ENSG00000171385.9	KCND3	7:12210752:rs3807866:G_A	G/A	A	1	1	0	1	1	0	2.02104e-05	0.00260041	0.863431	1	1	0	0.54957	1	-0.183258	1	1	0	0.113614	0.428153	-0.46809	0.96618	0.986523	-0.0096281	0.0401891	0.256552	-0.443741	0.303668	0.588873	-0.231029	0.894193	0.990053	-0.0302568	0.0531623	0.445278	0.420505	0.105706	0.644286	-0.356495	0.913361	0.955109	-0.0247564	0.556801	1	-0.133147
ENSG00000116574.6	RHOU	7:12223752:rs11974335:G_T	G/T	T	0.026836	0.64169	-0.499583	1	1	0	0.999999	1	0	0.536585	1	0.979646	0.0838105	1	1.06117	0.552083	1	-0.153943	1	1	0	NA	NA	NA	NA	NA	NA	NA	NA	NA	NA	NA	NA	NA	NA	NA	NA	NA	NA	NA	NA	NA	NA	NA	NA
ENSG00000174473.16	GALNTL6	7:12223752:rs11974335:G_T	G/T	T	0.594945	1	-0.0862621	1	1	0	0.999999	1	0	1	1	0	0.23346	1	0.595544	0.563598	1	-0.226431	0.026559	0.205506	0.712722	NA	NA	NA	NA	NA	NA	NA	NA	NA	NA	NA	NA	NA	NA	NA	NA	NA	NA	NA	NA	NA	NA	NA	NA
ENSG00000172731.14	LRRC20	7:12223752:rs11974335:G_T	G/T	T	1	1	0	1	1	0	0.842841	1	-0.0984385	1	1	0	1	1	0	0.596426	1	0.309838	0.294601	0.660285	0.616036	NA	NA	NA	NA	NA	NA	NA	NA	NA	NA	NA	NA	NA	NA	NA	NA	NA	NA	NA	NA	NA	NA	NA	NA
ENSG00000118322.14	ATP10B	7:12223752:rs11974335:G_T	G/T	T	0.0215541	0.540646	-0.599526	0.999999	1	0	1	1	0	0.991116	1	0.0208335	0.0330445	1	1.54477	0.748305	1	-0.0980454	1	1	0	NA	NA	NA	NA	NA	NA	NA	NA	NA	NA	NA	NA	NA	NA	NA	NA	NA	NA	NA	NA	NA	NA	NA	NA
ENSG00000092529.24	CAPN3	7:12223752:rs11974335:G_T	G/T	T	1	1	0	0.322982	1	-0.308105	1	1	0	0.0926023	0.751386	2.29116	0.261056	1	0.570613	0.0553641	0.560008	-0.389846	1	1	0	NA	NA	NA	NA	NA	NA	NA	NA	NA	NA	NA	NA	NA	NA	NA	NA	NA	NA	NA	NA	NA	NA	NA	NA
ENSG00000153896.18	ZNF599	7:12225245:rs10950398:G_A	G/A	A	0.0358153	0.771784	-0.679618	0.990411	1	0.00793073	1	1	0	0.500369	1	-1.09652	0.29681	1	0.708668	0.666096	1	-0.122375	1	1	0	NA	NA	NA	NA	NA	NA	NA	NA	NA	NA	NA	NA	NA	NA	NA	NA	NA	NA	NA	NA	NA	NA	NA	NA
ENSG00000276547.1	PCDHGB5	3:101523907:rs13088318:A_G	G/A	A	0.0836492	1	-0.533327	0.750833	1	-0.182301	1	1	0	0.463029	1	0.907685	0.603111	1	-0.310901	1	1	0	0.214723	0.571045	0.240381	NA	NA	NA	NA	NA	NA	NA	NA	NA	NA	NA	NA	NA	NA	NA	NA	NA	NA	NA	NA	NA	NA	NA	NA
ENSG00000054356.14	PTPRN	7:12223752:rs11974335:G_T	G/T	T	1	1	0	1	1	0	0.694357	1	0.170686	1	1	0	1	1	0	0.705751	1	-0.193256	0.160263	0.507656	0.722191	NA	NA	NA	NA	NA	NA	NA	NA	NA	NA	NA	NA	NA	NA	NA	NA	NA	NA	NA	NA	NA	NA	NA	NA
ENSG00000077264.15	PAK3	7:12223752:rs11974335:G_T	G/T	T	1	1	0	1	1	0	0.381735	0.915215	-0.255569	1	1	0	1	1	0	0.138065	0.846146	0.666453	0.200093	0.550353	0.550945	NA	NA	NA	NA	NA	NA	NA	NA	NA	NA	NA	NA	NA	NA	NA	NA	NA	NA	NA	NA	NA	NA	NA	NA
ENSG00000182836.10	PLCXD3	7:12243703:rs7791726:G_C	G/C	C	1	1	0	1	1	0	0.000231789	0.0111838	1.14877	0.0110822	0.197	-1.94802	0.889872	1	-0.0390943	0.136254	0.846146	-0.474628	0.030121	0.220561	-0.683549	0.961398	1	-0.0110035	0.166481	0.787903	-0.30749	0.694319	0.847391	0.0893225	0.74397	1	-0.0742275	0.540802	0.879585	0.138614	0.676532	1	0.0948083	0.628244	0.984958	-0.109884	0.739587	1	0.0756003
ENSG00000101049.17	SGK2	7:12225245:rs10950398:G_A	G/A	A	0.00562734	0.24135	-0.503415	1	1	0	0.999999	1	0	0.0480612	0.488201	2.86074	0.0906454	1	0.874471	0.654844	1	0.103916	1	1	0	NA	NA	NA	NA	NA	NA	NA	NA	NA	NA	NA	NA	NA	NA	NA	NA	NA	NA	NA	NA	NA	NA	NA	NA
ENSG00000149972.11	CNTN5	7:12225245:rs10950398:G_A	G/A	A	0.421749	1	-0.207855	1	1	0	1	1	0	0.625683	1	1.12957	0.352909	1	0.531347	0.918652	1	0.0427651	0.0261416	0.205506	0.963644	NA	NA	NA	NA	NA	NA	NA	NA	NA	NA	NA	NA	NA	NA	NA	NA	NA	NA	NA	NA	NA	NA	NA	NA
ENSG00000132671.5	SSTR4	7:12225245:rs10950398:G_A	G/A	A	0.209207	1	-0.354012	0.0967435	1	0.811123	0.999999	1	0	0.453817	1	-1.90617	1	1	0	0.423098	1	0.23937	0.0281488	0.211272	0.759956	NA	NA	NA	NA	NA	NA	NA	NA	NA	NA	NA	NA	NA	NA	NA	NA	NA	NA	NA	NA	NA	NA	NA	NA
ENSG00000168032.10	ENTPD3	7:12243703:rs7791726:G_C	G/C	C	0.999998	1	0	1	1	0	0.999999	1	0	0.40039	1	-0.59596	1	1	0	0.00865417	0.282002	0.506743	8.19758e-05	0.0119753	0.651989	0.667632	1	0.0975504	NA	NA	NA	0.56922	0.82519	-0.129045	0.602785	1	0.118099	0.734911	0.960524	0.076973	0.303762	0.952574	0.231029	0.086639	0.81	0.376203	0.875245	1	0.0357565
ENSG00000135547.9	HEY2	7:12223752:rs11974335:G_T	G/T	T	0.529427	1	-0.273614	0.971075	1	0.0303572	1	1	0	0.192822	1	2.76967	0.084454	1	1.49446	0.00797601	0.275736	-0.921597	1	1	0	NA	NA	NA	NA	NA	NA	NA	NA	NA	NA	NA	NA	NA	NA	NA	NA	NA	NA	NA	NA	NA	NA	NA	NA
ENSG00000148798.11	INA	7:12223752:rs11974335:G_T	G/T	T	1	1	0	1	1	0	0.746803	1	0.0885133	1	1	0	1	1	0	0.881772	1	0.0611874	0.404444	0.794869	0.342206	NA	NA	NA	NA	NA	NA	NA	NA	NA	NA	NA	NA	NA	NA	NA	NA	NA	NA	NA	NA	NA	NA	NA	NA
ENSG00000128596.17	CCDC136	7:12223752:rs11974335:G_T	G/T	T	1	1	0	1	1	0	0.999999	1	0	1	1	0	1	1	0	0.193014	0.96093	0.457296	0.0755781	0.35027	0.586136	NA	NA	NA	NA	NA	NA	NA	NA	NA	NA	NA	NA	NA	NA	NA	NA	NA	NA	NA	NA	NA	NA	NA	NA
ENSG00000170775.3	GPR37	7:12223752:rs11974335:G_T	G/T	T	0.999999	1	0	0.155899	1	-0.632179	1	1	0	0.679475	1	0.647567	0.107602	1	1.01665	0.135086	0.846146	-0.37666	1	1	0	NA	NA	NA	NA	NA	NA	NA	NA	NA	NA	NA	NA	NA	NA	NA	NA	NA	NA	NA	NA	NA	NA	NA	NA
ENSG00000114648.12	KLHL18	7:12223752:rs11974335:G_T	G/T	T	1	1	0	1	1	0	0.633357	1	0.145526	1	1	0	1	1	0	1	1	0	0.168178	0.514732	0.745942	NA	NA	NA	NA	NA	NA	NA	NA	NA	NA	NA	NA	NA	NA	NA	NA	NA	NA	NA	NA	NA	NA	NA	NA
ENSG00000136960.12	ENPP2	7:12225245:rs10950398:G_A	G/A	A	0.999999	1	0	0.0244714	1	-0.75436	1	1	0	0.145563	0.954637	2.05019	0.0304581	1	1.14399	0.338224	1	-0.215967	1	1	0	NA	NA	NA	NA	NA	NA	NA	NA	NA	NA	NA	NA	NA	NA	NA	NA	NA	NA	NA	NA	NA	NA	NA	NA
ENSG00000005249.13	PRKAR2B	7:12225245:rs10950398:G_A	G/A	A	1	1	0	1	1	0	0.04525	0.29247	0.501618	1	1	0	1	1	0	1	1	0	0.593161	0.940661	-0.222527	NA	NA	NA	NA	NA	NA	NA	NA	NA	NA	NA	NA	NA	NA	NA	NA	NA	NA	NA	NA	NA	NA	NA	NA
ENSG00000167371.21	PRRT2	7:12225245:rs10950398:G_A	G/A	A	1	1	0	1	1	0	0.968217	1	0.0139961	1	1	0	1	1	0	0.982304	1	0.00969591	0.0328414	0.23352	0.830866	NA	NA	NA	NA	NA	NA	NA	NA	NA	NA	NA	NA	NA	NA	NA	NA	NA	NA	NA	NA	NA	NA	NA	NA
ENSG00000267909.3	CCDC177	7:12223752:rs11974335:G_T	G/T	T	0.999999	1	0	1	1	0	0.904283	1	0.0445238	1	1	0	1	1	0	0.35494	1	-0.289016	0.159842	0.506915	0.751074	NA	NA	NA	NA	NA	NA	NA	NA	NA	NA	NA	NA	NA	NA	NA	NA	NA	NA	NA	NA	NA	NA	NA	NA
ENSG00000068615.18	REEP1	7:12223752:rs11974335:G_T	G/T	T	1	1	0	1	1	0	1	1	0	1	1	0	1	1	0	0.517552	1	0.179577	0.42406	0.805774	0.221484	NA	NA	NA	NA	NA	NA	NA	NA	NA	NA	NA	NA	NA	NA	NA	NA	NA	NA	NA	NA	NA	NA	NA	NA
ENSG00000165868.14	HSPA12A	7:12223752:rs11974335:G_T	G/T	T	1	1	0	1	1	0	0.837514	1	0.08606	1	1	0	1	1	0	0.308547	1	0.503662	0.755987	1	0.154342	NA	NA	NA	NA	NA	NA	NA	NA	NA	NA	NA	NA	NA	NA	NA	NA	NA	NA	NA	NA	NA	NA	NA	NA
ENSG00000183775.11	KCTD16	7:12210752:rs3807866:G_A	G/A	A	1	1	0	1	1	0	0.360757	0.886751	0.291197	1	1	0	1	1	0	0.474605	1	0.249505	0.916076	1	0.0354567	NA	NA	NA	NA	NA	NA	NA	NA	NA	NA	NA	NA	NA	NA	NA	NA	NA	NA	NA	NA	NA	NA	NA	NA
ENSG00000130032.16	PRRG3	7:12225245:rs10950398:G_A	G/A	A	1	1	0	1	1	0	0.1875	0.642112	0.331115	1	1	0	1	1	0	0.820413	1	-0.0580079	0.484725	0.853988	0.268921	NA	NA	NA	NA	NA	NA	NA	NA	NA	NA	NA	NA	NA	NA	NA	NA	NA	NA	NA	NA	NA	NA	NA	NA
ENSG00000055163.20	CYFIP2	7:12225245:rs10950398:G_A	G/A	A	0.999999	1	0	1	1	0	0.144086	0.556171	0.573944	1	1	0	1	1	0	0.997541	1	-0.00150633	0.824106	1	0.0966594	NA	NA	NA	NA	NA	NA	NA	NA	NA	NA	NA	NA	NA	NA	NA	NA	NA	NA	NA	NA	NA	NA	NA	NA
ENSG00000167995.16	BEST1	7:12225245:rs10950398:G_A	G/A	A	0.0536187	0.946792	-0.491305	0.573905	1	-0.217149	1	1	0	0.00516371	0.123472	4.59686	0.411349	1	0.531328	0.337604	1	0.270395	1	1	0	NA	NA	NA	NA	NA	NA	NA	NA	NA	NA	NA	NA	NA	NA	NA	NA	NA	NA	NA	NA	NA	NA	NA	NA
ENSG00000158352.15	SHROOM4	7:12223752:rs11974335:G_T	G/T	T	1	1	0	0.140344	1	-0.600806	1	1	0	0.13626	0.924433	2.28941	0.00533398	0.893602	1.7273	0.0125509	0.322976	-0.617258	1	1	0	NA	NA	NA	NA	NA	NA	NA	NA	NA	NA	NA	NA	NA	NA	NA	NA	NA	NA	NA	NA	NA	NA	NA	NA
ENSG00000143340.6	FAM163A	7:12225245:rs10950398:G_A	G/A	A	0.935353	1	0.0251718	1	1	0	0.287434	0.789276	-0.410959	1	1	0	1	1	0	0.53808	1	0.262657	0.00230941	0.0554332	1.2541	NA	NA	NA	NA	NA	NA	NA	NA	NA	NA	NA	NA	NA	NA	NA	NA	NA	NA	NA	NA	NA	NA	NA	NA
ENSG00000006125.18	AP2B1	7:12225245:rs10950398:G_A	G/A	A	1	1	0	1	1	0	0.260134	0.750141	0.438499	0.670766	1	0.579938	1	1	0	0.456835	1	-0.363192	0.488518	0.857126	0.298604	NA	NA	NA	NA	NA	NA	NA	NA	NA	NA	NA	NA	NA	NA	NA	NA	NA	NA	NA	NA	NA	NA	NA	NA
ENSG00000166780.11	BMERB1	7:12225245:rs10950398:G_A	G/A	A	1	1	0	1	1	0	0.61403	1	0.189969	1	1	0	1	1	0	0.86202	1	0.0814671	0.12851	0.453902	0.633168	NA	NA	NA	NA	NA	NA	NA	NA	NA	NA	NA	NA	NA	NA	NA	NA	NA	NA	NA	NA	NA	NA	NA	NA
ENSG00000158856.18	DMTN	7:12223752:rs11974335:G_T	G/T	T	1	1	0	1	1	0	0.814772	1	-0.077665	1	1	0	1	1	0	0.563653	1	0.225581	0.0199355	0.180291	0.914424	NA	NA	NA	NA	NA	NA	NA	NA	NA	NA	NA	NA	NA	NA	NA	NA	NA	NA	NA	NA	NA	NA	NA	NA
ENSG00000134318.14	ROCK2	7:12223752:rs11974335:G_T	G/T	T	0.999999	1	0	1	1	0	0.709044	1	0.142979	0.0922107	0.750462	2.79339	0.670649	1	-0.294109	0.76409	1	0.100088	0.489072	0.857543	0.343375	NA	NA	NA	NA	NA	NA	NA	NA	NA	NA	NA	NA	NA	NA	NA	NA	NA	NA	NA	NA	NA	NA	NA	NA
ENSG00000165801.10	ARHGEF40	7:12225245:rs10950398:G_A	G/A	A	0.0151165	0.454378	-0.863458	0.157142	1	1.01474	0.999999	1	0	0.0633099	0.581848	3.33906	0.324458	1	-0.733088	1	1	0	1	1	0	NA	NA	NA	NA	NA	NA	NA	NA	NA	NA	NA	NA	NA	NA	NA	NA	NA	NA	NA	NA	NA	NA	NA	NA
ENSG00000089472.16	HEPH	7:12223752:rs11974335:G_T	G/T	T	0.000378978	0.0330322	-0.887717	0.893247	1	-0.0837483	0.999999	1	0	0.235321	1	1.96632	0.0187945	1	1.3637	1	1	0	1	1	0	0.534468	1	0.142626	0.210206	0.891549	0.283299	0.599305	0.822607	-0.120763	0.765703	1	0.0686932	NA	NA	NA	0.334144	0.978151	-0.220086	0.0509382	1	0.429331	0.698312	1	0.0892678
ENSG00000128268.12	MGAT3	7:12223752:rs11974335:G_T	G/T	T	1	1	0	1	1	0	0.142914	0.552439	0.429185	1	1	0	1	1	0	1	1	0	0.706816	1	0.195327	NA	NA	NA	NA	NA	NA	NA	NA	NA	NA	NA	NA	NA	NA	NA	NA	NA	NA	NA	NA	NA	NA	NA	NA
ENSG00000102385.12	DRP2	7:12223752:rs11974335:G_T	G/T	T	0.999999	1	0	1	1	0	0.288706	0.791159	0.43243	1	1	0	1	1	0	0.167946	0.90317	-0.66235	0.512989	0.875314	0.308527	NA	NA	NA	NA	NA	NA	NA	NA	NA	NA	NA	NA	NA	NA	NA	NA	NA	NA	NA	NA	NA	NA	NA	NA
ENSG00000050405.13	LIMA1	7:12225245:rs10950398:G_A	G/A	A	0.28996	1	-0.369659	0.404469	1	-0.594009	0.999999	1	0	0.00130896	0.0437551	5.6581	0.222361	1	0.894987	0.546228	1	-0.184768	1	1	0	0.795018	1	0.0591207	0.913361	0.979707	-0.0247564	0.100342	0.370446	-0.36176	0.879818	1	-0.0343817	0.721241	1	-0.0810904	0.0274962	0.4236	-0.473202	0.105706	0.839787	-0.356495	0.966339	1	0.0096281
ENSG00000176749.9	CDK5R1	7:12225245:rs10950398:G_A	G/A	A	1	1	0	1	1	0	0.14817	0.561548	0.363512	1	1	0	1	1	0	0.523845	1	-0.14692	0.820192	1	0.078896	NA	NA	NA	NA	NA	NA	NA	NA	NA	NA	NA	NA	NA	NA	NA	NA	NA	NA	NA	NA	NA	NA	NA	NA
ENSG00000152495.11	CAMK4	7:12225245:rs10950398:G_A	G/A	A	1	1	0	1	1	0	0.616481	1	0.201514	1	1	0	1	1	0	0.724018	1	0.176789	0.862062	1	0.0774058	NA	NA	NA	NA	NA	NA	NA	NA	NA	NA	NA	NA	NA	NA	NA	NA	NA	NA	NA	NA	NA	NA	NA	NA
ENSG00000154122.14	ANKH	7:12225245:rs10950398:G_A	G/A	A	1	1	0	1	1	0	0.405878	0.941358	0.371107	1	1	0	1	1	0	0.670019	1	0.236739	0.73726	1	0.165842	NA	NA	NA	NA	NA	NA	NA	NA	NA	NA	NA	NA	NA	NA	NA	NA	NA	NA	NA	NA	NA	NA	NA	NA
ENSG00000152822.14	GRM1	7:12225245:rs10950398:G_A	G/A	A	1	1	0	1	1	0	0.00282171	0.0448486	0.786919	1	1	0	1	1	0	1	1	0	0.0234648	0.196299	-0.985917	0.358828	0.986296	-0.206676	NA	NA	NA	0.186635	0.543007	0.294156	0.725889	1	0.079718	0.318473	0.92168	0.224273	0.224595	0.98587	0.271406	0.865639	0.993757	0.0385061	NA	NA	NA
ENSG00000169641.13	LUZP1	7:12242825:rs7805419:T_C	T/C	C	0.999999	1	0	1	1	0	0.587701	1	0.13258	1	1	0	1	1	0	0.207808	0.975165	0.264848	0.112102	0.424915	0.491131	NA	NA	NA	NA	NA	NA	NA	NA	NA	NA	NA	NA	NA	NA	NA	NA	NA	NA	NA	NA	NA	NA	NA	NA
ENSG00000205279.8	CTXN3	7:12223752:rs11974335:G_T	G/T	T	0.309313	1	0.589513	1	1	0	0.300308	0.806592	-0.776355	0.763091	1	0.677791	1	1	0	0.610729	1	0.252637	0.164647	0.509596	1.0019	NA	NA	NA	NA	NA	NA	NA	NA	NA	NA	NA	NA	NA	NA	NA	NA	NA	NA	NA	NA	NA	NA	NA	NA
ENSG00000135930.14	EIF4E2	7:12225245:rs10950398:G_A	G/A	A	1	1	0	1	1	0	0.136821	0.542841	0.62077	1	1	0	1	1	0	0.338959	1	-0.496386	0.824257	1	-0.102558	NA	NA	NA	NA	NA	NA	NA	NA	NA	NA	NA	NA	NA	NA	NA	NA	NA	NA	NA	NA	NA	NA	NA	NA
ENSG00000182957.16	SPATA13	7:12223752:rs11974335:G_T	G/T	T	0.501031	1	-0.175097	0.706842	1	-0.23995	1	1	0	0.0753145	0.656451	-2.87736	0.0976487	1	1.09319	0.628185	1	-0.127496	1	1	0	NA	NA	NA	NA	NA	NA	NA	NA	NA	NA	NA	NA	NA	NA	NA	NA	NA	NA	NA	NA	NA	NA	NA	NA
ENSG00000164649.20	CDCA7L	7:12225245:rs10950398:G_A	G/A	A	0.330165	1	-0.299512	0.604681	1	0.324759	0.999998	1	0	0.599207	1	0.81289	0.417344	1	-0.523674	0.231967	0.986656	-0.322345	1	1	0	NA	NA	NA	NA	NA	NA	NA	NA	NA	NA	NA	NA	NA	NA	NA	NA	NA	NA	NA	NA	NA	NA	NA	NA
ENSG00000120903.13	CHRNA2	7:12229132:rs5011436:A_C	A/C	C	0.128314	1	-0.305156	0.0970711	1	0.759885	1	1	0	1	1	0	1	1	0	0.604815	1	0.128437	0.00715274	0.0981051	0.526013	NA	NA	NA	NA	NA	NA	NA	NA	NA	NA	NA	NA	NA	NA	NA	NA	NA	NA	NA	NA	NA	NA	NA	NA
ENSG00000204116.11	CHIC1	7:12223752:rs11974335:G_T	G/T	T	1	1	0	1	1	0	0.350103	0.874286	-0.390673	0.198978	1	2.15576	1	1	0	0.0682261	0.612449	0.943948	0.500699	0.865124	0.362682	NA	NA	NA	NA	NA	NA	NA	NA	NA	NA	NA	NA	NA	NA	NA	NA	NA	NA	NA	NA	NA	NA	NA	NA
ENSG00000114541.15	FRMD4B	7:12223752:rs11974335:G_T	G/T	T	0.999999	1	0	0.805292	1	-0.0737121	1	1	0	0.223768	1	1.64374	0.0256039	1	1.11293	1.9547e-05	0.026408	-0.864509	1	1	0	0.724838	0.978155	-0.0810408	0.761128	1	0.0700655	0.538291	0.836343	-0.141261	0.595142	1	-0.122131	0.216979	1	0.279285	0.0662985	0.775152	-0.40601	0.0922203	0.783182	-0.374685	0.716007	1	0.0837836
ENSG00000166963.13	MAP1A	7:12223752:rs11974335:G_T	G/T	T	1	1	0	1	1	0	0.729564	1	-0.120848	1	1	0	1	1	0	0.880521	1	0.0619131	0.0140163	0.146791	1.01793	NA	NA	NA	NA	NA	NA	NA	NA	NA	NA	NA	NA	NA	NA	NA	NA	NA	NA	NA	NA	NA	NA	NA	NA
ENSG00000092201.10	SUPT16H	7:12223752:rs11974335:G_T	G/T	T	1	1	0	1	1	0	0.603387	1	0.20943	0.10955	0.808757	3.37771	1	1	0	0.855537	1	-0.0878827	0.550758	0.906596	0.28537	NA	NA	NA	NA	NA	NA	NA	NA	NA	NA	NA	NA	NA	NA	NA	NA	NA	NA	NA	NA	NA	NA	NA	NA
ENSG00000120899.18	PTK2B	7:12225245:rs10950398:G_A	G/A	A	1	1	0	1	1	0	0.596918	1	-0.115726	1	1	0	1	1	0	0.251419	0.986794	0.276878	0.0245699	0.199963	0.678888	NA	NA	NA	NA	NA	NA	NA	NA	NA	NA	NA	NA	NA	NA	NA	NA	NA	NA	NA	NA	NA	NA	NA	NA
ENSG00000138378.19	STAT4	7:12225245:rs10950398:G_A	G/A	A	1	1	0	1	1	0	0.747402	1	-0.110606	1	1	0	1	1	0	0.10249	0.747361	0.757525	0.639593	0.967086	0.192915	NA	NA	NA	NA	NA	NA	NA	NA	NA	NA	NA	NA	NA	NA	NA	NA	NA	NA	NA	NA	NA	NA	NA	NA
ENSG00000108924.14	HLF	7:12244382:rs1990620:A_G	A/G	G	1	1	0	1	1	0	0.13478	0.539125	-0.473499	1	1	0	1	1	0	0.00113772	0.107171	1.09974	0.00133533	0.0419542	1.05079	0.663127	1	-0.0989213	0.0095309	0.17	-0.545045	0.0050661	0.246667	0.58216	0.0256811	0.244894	0.478299	0.851347	0.980807	-0.0426301	0.234204	0.953861	0.266039	0.827897	0.963892	0.0495024	0.112785	0.855455	-0.349905
ENSG00000182463.16	TSHZ2	7:12223752:rs11974335:G_T	G/T	T	0.999998	1	0	1	1	0	0.0319257	0.245066	1.09046	1	1	0	0.183294	1	-0.738528	0.531501	1	-0.274432	0.874896	1	-0.0971776	NA	NA	NA	NA	NA	NA	NA	NA	NA	NA	NA	NA	NA	NA	NA	NA	NA	NA	NA	NA	NA	NA	NA	NA
ENSG00000189367.15	KIAA0408	7:12225245:rs10950398:G_A	G/A	A	0.999999	1	0	1	1	0	0.00186507	0.0340501	0.934216	1	1	0	1	1	0	0.870424	1	-0.0723808	0.0438868	0.264268	-0.791699	NA	NA	NA	NA	NA	NA	NA	NA	NA	NA	NA	NA	NA	NA	NA	NA	NA	NA	NA	NA	NA	NA	NA	NA
ENSG00000185651.14	UBE2L3	7:12223752:rs11974335:G_T	G/T	T	0.570456	1	-0.315107	0.551253	1	-0.335658	0.00695483	0.0882251	1.19129	1	1	0	1	1	0	0.374161	1	-0.293541	1	1	0	NA	NA	NA	NA	NA	NA	NA	NA	NA	NA	NA	NA	NA	NA	NA	NA	NA	NA	NA	NA	NA	NA	NA	NA
ENSG00000135824.12	RGS8	7:12233870:rs1054169:G_A	G/A	A	0.909343	1	-0.0216216	1	1	0	1	1	0	0.0425376	0.448971	-2.28209	1	1	0	0.440171	1	0.163547	0.0337945	0.234737	0.380075	NA	NA	NA	NA	NA	NA	NA	NA	NA	NA	NA	NA	NA	NA	NA	NA	NA	NA	NA	NA	NA	NA	NA	NA
ENSG00000144285.21	SCN1A	7:12223752:rs11974335:G_T	G/T	T	1	1	0	1	1	0	0.93499	1	0.0433496	0.390019	1	2.03463	1	1	0	0.248318	0.986656	0.725625	0.790993	1	-0.166991	NA	NA	NA	NA	NA	NA	NA	NA	NA	NA	NA	NA	NA	NA	NA	NA	NA	NA	NA	NA	NA	NA	NA	NA
ENSG00000183624.14	HMCES	7:12223752:rs11974335:G_T	G/T	T	0.781085	1	0.0507572	1	1	0	0.273599	0.771538	-0.40664	1	1	0	1	1	0	0.0202452	0.365078	1.05763	0.153144	0.494433	0.625636	NA	NA	NA	NA	NA	NA	NA	NA	NA	NA	NA	NA	NA	NA	NA	NA	NA	NA	NA	NA	NA	NA	NA	NA
ENSG00000182901.16	RGS7	7:12223752:rs11974335:G_T	G/T	T	1	1	0	1	1	0	0.955485	1	0.0154344	1	1	0	1	1	0	0.976823	1	0.0120548	0.148039	0.484263	0.599027	NA	NA	NA	NA	NA	NA	NA	NA	NA	NA	NA	NA	NA	NA	NA	NA	NA	NA	NA	NA	NA	NA	NA	NA
ENSG00000177105.10	RHOG	7:12223752:rs11974335:G_T	G/T	T	0.852386	1	0.0354637	0.367797	1	-0.400527	0.999999	1	0	0.251569	1	1.69833	0.350351	1	0.557426	0.950944	1	-0.0147371	1	1	0	NA	NA	NA	NA	NA	NA	NA	NA	NA	NA	NA	NA	NA	NA	NA	NA	NA	NA	NA	NA	NA	NA	NA	NA
ENSG00000068305.17	MEF2A	7:12225245:rs10950398:G_A	G/A	A	1	1	0	1	1	0	0.152738	0.570806	0.563757	0.751452	1	-0.717154	0.707068	1	-0.346443	1	1	0	0.763922	1	0.144362	NA	NA	NA	NA	NA	NA	NA	NA	NA	NA	NA	NA	NA	NA	NA	NA	NA	NA	NA	NA	NA	NA	NA	NA
ENSG00000175766.13	EIF4E1B	7:12219129:rs3823612:G_C	G/C	C	1	1	0	1	1	0	0.267419	0.763005	-0.35348	1	1	0	1	1	0	0.118526	0.798649	0.53396	0.00386099	0.0686341	0.951492	NA	NA	NA	NA	NA	NA	NA	NA	NA	NA	NA	NA	NA	NA	NA	NA	NA	NA	NA	NA	NA	NA	NA	NA
ENSG00000135824.12	RGS8	7:12227595:rs4721057:A_G	A/G	G	0.846067	1	-0.0365181	1	1	0	1	1	0	0.0170191	0.251644	-2.65491	1	1	0	0.430398	1	0.16638	0.0103441	0.124221	0.454266	NA	NA	NA	NA	NA	NA	NA	NA	NA	NA	NA	NA	NA	NA	NA	NA	NA	NA	NA	NA	NA	NA	NA	NA
ENSG00000183283.16	DAZAP2	7:12225245:rs10950398:G_A	G/A	A	0.524968	1	-0.234479	0.49085	1	-0.520248	0.999999	1	0	0.293951	1	1.95426	0.69919	1	0.300279	0.926666	1	0.0298669	1	1	0	NA	NA	NA	NA	NA	NA	NA	NA	NA	NA	NA	NA	NA	NA	NA	NA	NA	NA	NA	NA	NA	NA	NA	NA
ENSG00000213578.6	CPLX3	7:12226362:rs6966915:C_T	C/T	T	0.287904	1	0.226832	1	1	0	1	1	0	0.811808	1	0.308849	1	1	0	0.290533	1	0.255992	0.472137	0.845925	0.145623	NA	NA	NA	NA	NA	NA	NA	NA	NA	NA	NA	NA	NA	NA	NA	NA	NA	NA	NA	NA	NA	NA	NA	NA
ENSG00000183775.11	KCTD16	7:12244161:rs1990622:A_G	A/G	G	0.999999	1	0	1	1	0	0.247218	0.735866	0.358741	1	1	0	1	1	0	0.539787	1	0.210906	0.97274	1	0.0114008	NA	NA	NA	NA	NA	NA	NA	NA	NA	NA	NA	NA	NA	NA	NA	NA	NA	NA	NA	NA	NA	NA	NA	NA
ENSG00000169057.22	MECP2	7:12225245:rs10950398:G_A	G/A	A	1	1	0	1	1	0	0.110122	0.484206	0.474032	0.385314	1	-1.69186	1	1	0	0.465165	1	-0.200982	0.829049	1	0.0862547	NA	NA	NA	NA	NA	NA	NA	NA	NA	NA	NA	NA	NA	NA	NA	NA	NA	NA	NA	NA	NA	NA	NA	NA
ENSG00000171385.9	KCND3	7:12229791:rs3173615:C_G	C/G	G	1	1	0	1	1	0	1.78937e-05	0.00260041	0.87649	1	1	0	0.407425	1	-0.256811	1	1	0	0.187376	0.537086	-0.384038	0.96618	0.986523	-0.0096281	0.0401891	0.256552	-0.443741	0.303668	0.588873	-0.231029	0.894193	0.990053	-0.0302568	0.0531623	0.445278	0.420505	0.105706	0.644286	-0.356495	0.913361	0.955109	-0.0247564	0.556801	1	-0.133147
ENSG00000273820.2	USP27X	7:12223752:rs11974335:G_T	G/T	T	0.999999	1	0	1	1	0	0.757121	1	0.147624	1	1	0	1	1	0	0.906166	1	0.0663009	0.233424	0.594795	0.673388	NA	NA	NA	NA	NA	NA	NA	NA	NA	NA	NA	NA	NA	NA	NA	NA	NA	NA	NA	NA	NA	NA	NA	NA
ENSG00000108679.13	LGALS3BP	7:12223752:rs11974335:G_T	G/T	T	0.913619	1	0.0407221	0.854034	1	-0.13291	1	1	0	0.141864	0.943739	2.69608	0.738231	1	0.249607	0.289798	1	-0.316841	1	1	0	NA	NA	NA	NA	NA	NA	NA	NA	NA	NA	NA	NA	NA	NA	NA	NA	NA	NA	NA	NA	NA	NA	NA	NA
ENSG00000002746.15	HECW1	7:12225245:rs10950398:G_A	G/A	A	1	1	0	1	1	0	0.0841133	0.404402	0.784392	1	1	0	1	1	0	0.414776	1	-0.460635	0.803249	1	-0.125202	NA	NA	NA	NA	NA	NA	NA	NA	NA	NA	NA	NA	NA	NA	NA	NA	NA	NA	NA	NA	NA	NA	NA	NA
ENSG00000074706.13	IPCEF1	7:12225245:rs10950398:G_A	G/A	A	1	1	0	1	1	0	0.297085	0.802724	0.417851	1	1	0	1	1	0	0.783978	1	0.136682	0.90639	1	-0.0521686	NA	NA	NA	NA	NA	NA	NA	NA	NA	NA	NA	NA	NA	NA	NA	NA	NA	NA	NA	NA	NA	NA	NA	NA
ENSG00000111291.8	GPRC5D	19:37956410:rs705500:A_T	A/T	T	0.245809	1	-0.438581	0.512195	1	0.471824	0.999999	1	0	0.775427	1	-0.263127	0.110044	1	-1.25204	0.978202	1	-0.00929485	0.163628	0.509596	-0.356344	NA	NA	NA	NA	NA	NA	NA	NA	NA	NA	NA	NA	NA	NA	NA	NA	NA	NA	NA	NA	NA	NA	NA	NA
ENSG00000165355.7	FBXO33	7:12223752:rs11974335:G_T	G/T	T	1	1	0	1	1	0	0.168121	0.600879	0.672624	1	1	0	0.23951	1	-0.952694	0.373041	1	0.485917	0.462946	0.838953	-0.463306	NA	NA	NA	NA	NA	NA	NA	NA	NA	NA	NA	NA	NA	NA	NA	NA	NA	NA	NA	NA	NA	NA	NA	NA
ENSG00000120903.13	CHRNA2	7:12244382:rs1990620:A_G	A/G	G	0.166957	1	-0.296933	0.142553	1	0.694935	1	1	0	1	1	0	1	1	0	0.492486	1	0.169942	0.00936378	0.115529	0.513706	NA	NA	NA	NA	NA	NA	NA	NA	NA	NA	NA	NA	NA	NA	NA	NA	NA	NA	NA	NA	NA	NA	NA	NA
ENSG00000148290.10	SURF1	12:130477646:rs884255:C_A	C/A	A	0.260737	1	-0.400053	0.342508	1	0.656402	1	1	0	1	1	0	0.217457	1	0.846537	0.118266	0.798649	-0.450997	0.231341	0.593794	-0.268452	NA	NA	NA	NA	NA	NA	NA	NA	NA	NA	NA	NA	NA	NA	NA	NA	NA	NA	NA	NA	NA	NA	NA	NA
ENSG00000091664.9	SLC17A6	7:12225245:rs10950398:G_A	G/A	A	1	1	0	1	1	0	0.457239	0.987136	0.350124	1	1	0	1	1	0	0.949028	1	0.0374634	0.969647	1	-0.0198415	NA	NA	NA	NA	NA	NA	NA	NA	NA	NA	NA	NA	NA	NA	NA	NA	NA	NA	NA	NA	NA	NA	NA	NA
ENSG00000135363.12	LMO2	7:12223752:rs11974335:G_T	G/T	T	0.999999	1	0	0.0684296	1	-0.913457	0.999999	1	0	0.874412	1	0.327504	0.0715495	1	1.48079	1	1	0	1	1	0	NA	NA	NA	NA	NA	NA	NA	NA	NA	NA	NA	NA	NA	NA	NA	NA	NA	NA	NA	NA	NA	NA	NA	NA
ENSG00000174231.17	PRPF8	7:12223752:rs11974335:G_T	G/T	T	1	1	0	1	1	0	0.112597	0.489137	0.4757	0.534589	1	-1.19954	1	1	0	0.485813	1	-0.177251	0.84885	1	-0.0813235	NA	NA	NA	NA	NA	NA	NA	NA	NA	NA	NA	NA	NA	NA	NA	NA	NA	NA	NA	NA	NA	NA	NA	NA
ENSG00000266714.9	MYO15B	7:12223752:rs11974335:G_T	G/T	T	0.887092	1	0.0696026	0.965192	1	-0.041168	0.999999	1	0	0.0210377	0.281405	5.53446	0.640415	1	-0.455592	0.301855	1	-0.403531	1	1	0	NA	NA	NA	NA	NA	NA	NA	NA	NA	NA	NA	NA	NA	NA	NA	NA	NA	NA	NA	NA	NA	NA	NA	NA
ENSG00000126950.8	TMEM35A	7:12223752:rs11974335:G_T	G/T	T	0.999999	1	0	1	1	0	0.40067	0.936175	0.333903	1	1	0	1	1	0	0.924212	1	0.0445282	0.792532	1	-0.123656	NA	NA	NA	NA	NA	NA	NA	NA	NA	NA	NA	NA	NA	NA	NA	NA	NA	NA	NA	NA	NA	NA	NA	NA
ENSG00000180901.11	KCTD2	7:12230893:rs3815535:G_A	G/A	A	0.999998	1	0	1	1	0	0.000562909	0.0163768	0.645243	1	1	0	1	1	0	0.999998	1	0	0.201353	0.550353	-0.365147	0.0890181	0.911429	0.373581	0.875245	0.979237	0.0357565	0.0116358	0.161212	0.532565	0.0548074	0.313649	0.417913	0.231775	0.913667	0.267381	0.680926	0.972703	0.093437	0.381792	0.871131	-0.197182	0.837103	0.95843	-0.0467537
ENSG00000140992.19	PDPK1	7:12225245:rs10950398:G_A	G/A	A	0.999999	1	0	1	1	0	0.220017	0.695696	0.329885	1	1	0	1	1	0	0.999999	1	0	0.258011	0.619134	0.507769	NA	NA	NA	NA	NA	NA	NA	NA	NA	NA	NA	NA	NA	NA	NA	NA	NA	NA	NA	NA	NA	NA	NA	NA
ENSG00000105854.13	PON2	7:12223752:rs11974335:G_T	G/T	T	0.000294855	0.0265566	-0.98729	1	1	0	1	1	0	0.108851	0.805797	3.04907	0.102062	1	1.17807	1	1	0	1	1	0	0.469311	0.969828	0.165804	0.689304	0.974	-0.0920093	0.27686	0.656994	0.247068	0.774878	1	0.0659482	0.591129	0.896232	0.123498	0.542392	1	0.139896	0.433157	0.909894	0.17941	0.235859	1	0.268567
ENSG00000241839.10	PLEKHO2	7:12223752:rs11974335:G_T	G/T	T	0.000940441	0.0705853	-1.32516	0.0349367	1	1.63526	0.999999	1	0	0.509148	1	-1.30594	0.582683	1	0.432489	1	1	0	1	1	0	NA	NA	NA	NA	NA	NA	NA	NA	NA	NA	NA	NA	NA	NA	NA	NA	NA	NA	NA	NA	NA	NA	NA	NA
ENSG00000171385.9	KCND3	7:12215885:rs6460902:G_A	G/A	A	1	1	0	1	1	0	7.64452e-06	0.00254271	0.914706	1	1	0	0.248877	1	-0.360125	0.999998	1	0	0.191512	0.540151	-0.373777	0.96618	0.986523	-0.0096281	0.0401891	0.256552	-0.443741	0.303668	0.588873	-0.231029	0.894193	0.990053	-0.0302568	0.0531623	0.445278	0.420505	0.105706	0.644286	-0.356495	0.913361	0.955109	-0.0247564	0.556801	1	-0.133147
ENSG00000171385.9	KCND3	7:12219129:rs3823612:G_C	G/C	C	1	1	0	1	1	0	1.17927e-05	0.00260041	0.890985	1	1	0	0.367117	1	-0.280978	0.999999	1	0	0.176996	0.52555	-0.391047	0.96618	0.986523	-0.0096281	0.0401891	0.256552	-0.443741	0.303668	0.588873	-0.231029	0.894193	0.990053	-0.0302568	0.0531623	0.445278	0.420505	0.105706	0.644286	-0.356495	0.913361	0.955109	-0.0247564	0.556801	1	-0.133147
ENSG00000255374.3	TAS2R43	2:134893196:rs6714498:T_C	T/C	C	0.550814	1	-0.206357	0.305607	1	-0.63848	0.0430858	0.285251	1.05159	0.373972	1	1.25085	0.583006	1	-0.371018	0.00965984	0.293268	-0.991028	0.166595	0.513271	-0.530652	NA	NA	NA	NA	NA	NA	NA	NA	NA	NA	NA	NA	NA	NA	NA	NA	NA	NA	NA	NA	NA	NA	NA	NA
ENSG00000255374.3	TAS2R43	2:134892083:rs74265413:G_C	G/C	C	0.577694	1	-0.191993	0.329491	1	-0.615219	0.0730386	0.365464	0.937831	0.507979	1	0.937086	0.528031	1	-0.424003	0.0264279	0.405486	-0.854684	0.243024	0.605208	-0.448551	NA	NA	NA	NA	NA	NA	NA	NA	NA	NA	NA	NA	NA	NA	NA	NA	NA	NA	NA	NA	NA	NA	NA	NA
ENSG00000185666.14	SYN3	7:12225245:rs10950398:G_A	G/A	A	1	1	0	1	1	0	0.140042	0.545427	0.414608	1	1	0	1	1	0	1	1	0	0.610846	0.951251	0.238543	NA	NA	NA	NA	NA	NA	NA	NA	NA	NA	NA	NA	NA	NA	NA	NA	NA	NA	NA	NA	NA	NA	NA	NA
ENSG00000120903.13	CHRNA2	7:12242825:rs7805419:T_C	T/C	C	0.148369	1	-0.30524	0.152	1	0.668443	0.999999	1	0	1	1	0	1	1	0	0.503482	1	0.165989	0.00481899	0.0793958	0.560588	NA	NA	NA	NA	NA	NA	NA	NA	NA	NA	NA	NA	NA	NA	NA	NA	NA	NA	NA	NA	NA	NA	NA	NA
ENSG00000069424.15	KCNAB2	7:12223752:rs11974335:G_T	G/T	T	1	1	0	1	1	0	0.719935	1	-0.0982117	1	1	0	1	1	0	0.579645	1	0.178792	0.0143005	0.147204	0.795279	NA	NA	NA	NA	NA	NA	NA	NA	NA	NA	NA	NA	NA	NA	NA	NA	NA	NA	NA	NA	NA	NA	NA	NA
ENSG00000070159.14	PTPN3	7:12223752:rs11974335:G_T	G/T	T	1	1	0	1	1	0	0.583935	1	0.219341	1	1	0	1	1	0	0.981483	1	0.0109533	0.950386	1	-0.0294917	NA	NA	NA	NA	NA	NA	NA	NA	NA	NA	NA	NA	NA	NA	NA	NA	NA	NA	NA	NA	NA	NA	NA	NA
ENSG00000183775.11	KCTD16	7:12243703:rs7791726:G_C	G/C	C	1	1	0	1	1	0	0.263362	0.75622	0.345931	1	1	0	1	1	0	0.520039	1	0.221406	0.936594	1	0.0265477	NA	NA	NA	NA	NA	NA	NA	NA	NA	NA	NA	NA	NA	NA	NA	NA	NA	NA	NA	NA	NA	NA	NA	NA
ENSG00000116478.12	HDAC1	7:12223752:rs11974335:G_T	G/T	T	0.212156	1	-0.445203	0.705003	1	-0.260525	1	1	0	0.136403	0.924433	2.61926	0.254135	1	0.808754	0.663275	1	-0.0676853	1	1	0	NA	NA	NA	NA	NA	NA	NA	NA	NA	NA	NA	NA	NA	NA	NA	NA	NA	NA	NA	NA	NA	NA	NA	NA
ENSG00000233932.6	CTXN2	7:12223752:rs11974335:G_T	G/T	T	1	1	0	1	1	0	0.857513	1	0.0669404	1	1	0	1	1	0	0.863427	1	0.0624527	0.206068	0.557779	0.685877	NA	NA	NA	NA	NA	NA	NA	NA	NA	NA	NA	NA	NA	NA	NA	NA	NA	NA	NA	NA	NA	NA	NA	NA
ENSG00000196821.10	ILRUN	7:12225245:rs10950398:G_A	G/A	A	1	1	0	1	1	0	0.470707	0.992785	0.208688	1	1	0	1	1	0	0.963459	1	0.0134699	0.437563	0.81552	0.305609	NA	NA	NA	NA	NA	NA	NA	NA	NA	NA	NA	NA	NA	NA	NA	NA	NA	NA	NA	NA	NA	NA	NA	NA
ENSG00000172379.21	ARNT2	7:12225245:rs10950398:G_A	G/A	A	0.262349	1	-0.424506	0.958197	1	0.0284458	0.294717	0.802724	0.450345	0.90607	1	0.163695	1	1	0	1	1	0	0.338083	0.705407	0.387607	NA	NA	NA	NA	NA	NA	NA	NA	NA	NA	NA	NA	NA	NA	NA	NA	NA	NA	NA	NA	NA	NA	NA	NA
ENSG00000136928.7	GABBR2	7:12225245:rs10950398:G_A	G/A	A	1	1	0	1	1	0	0.683479	1	0.168771	1	1	0	1	1	0	0.994262	1	-0.00370419	0.223764	0.582378	0.557783	NA	NA	NA	NA	NA	NA	NA	NA	NA	NA	NA	NA	NA	NA	NA	NA	NA	NA	NA	NA	NA	NA	NA	NA
ENSG00000133026.12	MYH10	7:12223752:rs11974335:G_T	G/T	T	0.999999	1	0	1	1	0	0.644518	1	0.158348	1	1	0	1	1	0	0.290308	1	-0.447002	0.0974562	0.400802	0.796262	NA	NA	NA	NA	NA	NA	NA	NA	NA	NA	NA	NA	NA	NA	NA	NA	NA	NA	NA	NA	NA	NA	NA	NA
ENSG00000141934.10	PLPP2	7:12223752:rs11974335:G_T	G/T	T	1	1	0	0.318458	1	-0.385025	1	1	0	0.235765	1	1.1651	0.183981	1	0.789168	0.0578021	0.567932	-0.448429	1	1	0	NA	NA	NA	NA	NA	NA	NA	NA	NA	NA	NA	NA	NA	NA	NA	NA	NA	NA	NA	NA	NA	NA	NA	NA
ENSG00000196227.11	FAM217B	7:12225245:rs10950398:G_A	G/A	A	1	1	0	1	1	0	0.0242647	0.209468	1.12403	1	1	0	1	1	0	0.241873	0.986656	-0.670988	0.713324	1	-0.204325	NA	NA	NA	NA	NA	NA	NA	NA	NA	NA	NA	NA	NA	NA	NA	NA	NA	NA	NA	NA	NA	NA	NA	NA
ENSG00000029534.20	ANK1	7:12223752:rs11974335:G_T	G/T	T	1	1	0	1	1	0	0.83802	1	-0.0649845	0.130272	0.916535	-4.4321	1	1	0	0.2868	1	0.557912	0.0364435	0.242632	1.05246	NA	NA	NA	NA	NA	NA	NA	NA	NA	NA	NA	NA	NA	NA	NA	NA	NA	NA	NA	NA	NA	NA	NA	NA
ENSG00000136842.14	TMOD1	7:12225245:rs10950398:G_A	G/A	A	1	1	0	0.395703	1	-0.672526	0.794274	1	0.130516	1	1	0	1	1	0	1	1	0	0.0567936	0.298553	0.940392	NA	NA	NA	NA	NA	NA	NA	NA	NA	NA	NA	NA	NA	NA	NA	NA	NA	NA	NA	NA	NA	NA	NA	NA
ENSG00000102921.8	N4BP1	7:12223752:rs11974335:G_T	G/T	T	1	1	0	0.999999	1	0	0.195913	0.663899	0.573177	0.644463	1	0.94709	1	1	0	0.197642	0.961865	-0.678781	0.459242	0.835604	0.374671	NA	NA	NA	NA	NA	NA	NA	NA	NA	NA	NA	NA	NA	NA	NA	NA	NA	NA	NA	NA	NA	NA	NA	NA
ENSG00000169851.15	PCDH7	7:12233870:rs1054169:G_A	G/A	A	1	1	0	1	1	0	0.622692	1	-0.161825	1	1	0	1	1	0	0.0542715	0.555461	0.658137	0.237255	0.598006	0.407981	NA	NA	NA	NA	NA	NA	NA	NA	NA	NA	NA	NA	NA	NA	NA	NA	NA	NA	NA	NA	NA	NA	NA	NA
ENSG00000175766.13	EIF4E1B	7:12224173:rs11509137:T_C	T/C	C	1	1	0	1	1	0	0.27579	0.775425	-0.348122	1	1	0	1	1	0	0.139809	0.848908	0.505621	0.00309926	0.0627697	0.975849	NA	NA	NA	NA	NA	NA	NA	NA	NA	NA	NA	NA	NA	NA	NA	NA	NA	NA	NA	NA	NA	NA	NA	NA
ENSG00000150760.12	DOCK1	7:12223752:rs11974335:G_T	G/T	T	0.0647126	0.980523	-0.717992	0.216409	1	0.924186	0.999999	1	0	0.0697386	0.626026	3.44462	0.254314	1	0.881033	0.00175377	0.116443	-0.970955	1	1	0	NA	NA	NA	NA	NA	NA	NA	NA	NA	NA	NA	NA	NA	NA	NA	NA	NA	NA	NA	NA	NA	NA	NA	NA
ENSG00000197935.6	ZNF311	19:41996221:rs4803520:A_G	A/G	G	0.517393	1	0.334004	0.405503	1	-0.864538	0.834427	1	-0.0976774	0.18182	1	-2.61084	0.659092	1	-0.390961	0.304325	1	-0.484041	0.749808	1	0.0389009	NA	NA	NA	NA	NA	NA	NA	NA	NA	NA	NA	NA	NA	NA	NA	NA	NA	NA	NA	NA	NA	NA	NA	NA
ENSG00000213578.6	CPLX3	7:12229132:rs5011436:A_C	A/C	C	0.253709	1	0.242903	1	1	0	0.999998	1	0	0.973176	1	-0.0427614	1	1	0	0.307319	1	0.247747	0.391057	0.77751	0.172479	NA	NA	NA	NA	NA	NA	NA	NA	NA	NA	NA	NA	NA	NA	NA	NA	NA	NA	NA	NA	NA	NA	NA	NA
ENSG00000198963.11	RORB	7:12223752:rs11974335:G_T	G/T	T	1	1	0	1	1	0	0.202826	0.669969	0.464636	0.903981	1	-0.167508	1	1	0	1	1	0	0.876827	1	0.0988925	NA	NA	NA	NA	NA	NA	NA	NA	NA	NA	NA	NA	NA	NA	NA	NA	NA	NA	NA	NA	NA	NA	NA	NA
ENSG00000213578.6	CPLX3	7:12229791:rs3173615:C_G	C/G	G	0.28659	1	0.226798	1	1	0	0.999998	1	0	0.996739	1	0.00525175	1	1	0	0.227342	0.986656	0.292629	0.523809	0.882376	0.128956	NA	NA	NA	NA	NA	NA	NA	NA	NA	NA	NA	NA	NA	NA	NA	NA	NA	NA	NA	NA	NA	NA	NA	NA
ENSG00000113389.16	NPR3	7:12222285:rs11509880:G_A	G/A	A	0.546222	1	0.138572	0.389042	1	-0.349907	1	1	0	0.00919214	0.170118	2.77992	0.222019	1	0.48194	1	1	0	0.241614	0.603923	0.202228	NA	NA	NA	NA	NA	NA	NA	NA	NA	NA	NA	NA	NA	NA	NA	NA	NA	NA	NA	NA	NA	NA	NA	NA
ENSG00000168032.10	ENTPD3	7:12229967:rs13237518:C_A	C/A	A	1	1	0	1	1	0	0.999998	1	0	0.608957	1	-0.353665	1	1	0	0.0217723	0.366901	0.431633	3.71343e-05	0.00912155	0.665386	0.667632	1	0.0975504	NA	NA	NA	0.56922	0.82519	-0.129045	0.602785	1	0.118099	0.734911	0.960524	0.076973	0.303762	0.952574	0.231029	0.086639	0.81	0.376203	0.875245	1	0.0357565
ENSG00000112137.17	PHACTR1	7:12223752:rs11974335:G_T	G/T	T	1	1	0	1	1	0	0.431668	0.959546	-0.194731	1	1	0	1	1	0	1	1	0	0.0720193	0.339256	0.790453	NA	NA	NA	NA	NA	NA	NA	NA	NA	NA	NA	NA	NA	NA	NA	NA	NA	NA	NA	NA	NA	NA	NA	NA
ENSG00000152578.13	GRIA4	7:12225245:rs10950398:G_A	G/A	A	0.727465	1	-0.0513447	1	1	0	1	1	0	1	1	0	1	1	0	0.601414	1	0.173879	0.0562581	0.297403	0.590792	NA	NA	NA	NA	NA	NA	NA	NA	NA	NA	NA	NA	NA	NA	NA	NA	NA	NA	NA	NA	NA	NA	NA	NA
ENSG00000168032.10	ENTPD3	7:12228211:rs13229988:A_G	A/G	G	1	1	0	1	1	0	0.892682	1	-0.0240219	1	1	0	1	1	0	0.0976337	0.730478	0.338719	2.51333e-06	0.00226367	0.851894	0.667632	1	0.0975504	NA	NA	NA	0.56922	0.82519	-0.129045	0.602785	1	0.118099	0.734911	0.960524	0.076973	0.303762	0.952574	0.231029	0.086639	0.81	0.376203	0.875245	1	0.0357565
ENSG00000132694.18	ARHGEF11	7:12225245:rs10950398:G_A	G/A	A	1	1	0	1	1	0	0.997754	1	-0.000733518	1	1	0	1	1	0	1	1	0	0.0439142	0.264268	0.877065	NA	NA	NA	NA	NA	NA	NA	NA	NA	NA	NA	NA	NA	NA	NA	NA	NA	NA	NA	NA	NA	NA	NA	NA
ENSG00000198673.10	TAFA2	7:12219129:rs3823612:G_C	G/C	C	1	1	0	1	1	0	0.0375554	0.267694	0.619961	1	1	0	1	1	0	0.242661	0.986656	-0.373648	0.874045	1	-0.0487738	NA	NA	NA	NA	NA	NA	NA	NA	NA	NA	NA	NA	NA	NA	NA	NA	NA	NA	NA	NA	NA	NA	NA	NA
ENSG00000164651.16	SP8	7:12223752:rs11974335:G_T	G/T	T	0.0841794	1	-0.585674	0.0487107	1	1.25549	1	1	0	0.40926	1	1.75259	1	1	0	1	1	0	0.0242638	0.199881	0.644501	NA	NA	NA	NA	NA	NA	NA	NA	NA	NA	NA	NA	NA	NA	NA	NA	NA	NA	NA	NA	NA	NA	NA	NA
ENSG00000175766.13	EIF4E1B	7:12223961:rs10950394:C_T	C/T	T	1	1	0	1	1	0	0.285713	0.789276	-0.340484	1	1	0	1	1	0	0.143327	0.864439	0.499949	0.00408712	0.0717103	0.947289	NA	NA	NA	NA	NA	NA	NA	NA	NA	NA	NA	NA	NA	NA	NA	NA	NA	NA	NA	NA	NA	NA	NA	NA
ENSG00000137501.17	SYTL2	18:54821441:rs62091461:C_T	C/T	T	0.702336	1	0.147502	0.637184	1	-0.412514	0.536561	1	-0.352972	1	1	0	0.743698	1	0.232511	0.0267122	0.405486	-1.03488	0.542084	0.899699	0.27519	NA	NA	NA	NA	NA	NA	NA	NA	NA	NA	NA	NA	NA	NA	NA	NA	NA	NA	NA	NA	NA	NA	NA	NA
ENSG00000004660.15	CAMKK1	7:12244161:rs1990622:A_G	A/G	G	0.999998	1	0	1	1	0	0.868317	1	0.0393514	1	1	0	1	1	0	0.625758	1	0.147367	0.0394403	0.251933	0.652655	NA	NA	NA	NA	NA	NA	NA	NA	NA	NA	NA	NA	NA	NA	NA	NA	NA	NA	NA	NA	NA	NA	NA	NA
ENSG00000206557.6	TRIM71	7:12225245:rs10950398:G_A	G/A	A	0.293927	1	-0.401271	1	1	0	0.00987808	0.114552	1.09679	0.482547	1	-0.879315	0.735698	1	0.275466	1	1	0	0.06219	0.315267	-0.787951	NA	NA	NA	NA	NA	NA	NA	NA	NA	NA	NA	NA	NA	NA	NA	NA	NA	NA	NA	NA	NA	NA	NA	NA
ENSG00000183775.11	KCTD16	7:12242825:rs7805419:T_C	T/C	C	0.999999	1	0	1	1	0	0.398118	0.93315	0.225568	1	1	0	1	1	0	0.295562	1	0.357372	0.78457	1	0.091397	NA	NA	NA	NA	NA	NA	NA	NA	NA	NA	NA	NA	NA	NA	NA	NA	NA	NA	NA	NA	NA	NA	NA	NA
ENSG00000175866.15	BAIAP2	7:12223752:rs11974335:G_T	G/T	T	1	1	0	1	1	0	0.360186	0.886751	0.237735	1	1	0	1	1	0	1	1	0	0.800774	1	0.116219	NA	NA	NA	NA	NA	NA	NA	NA	NA	NA	NA	NA	NA	NA	NA	NA	NA	NA	NA	NA	NA	NA	NA	NA
ENSG00000204071.10	TCEAL6	7:12225245:rs10950398:G_A	G/A	A	1	1	0	1	1	0	0.933933	1	-0.03181	1	1	0	1	1	0	0.563416	1	0.275922	0.194144	0.54445	0.551901	NA	NA	NA	NA	NA	NA	NA	NA	NA	NA	NA	NA	NA	NA	NA	NA	NA	NA	NA	NA	NA	NA	NA	NA
ENSG00000213578.6	CPLX3	7:12230893:rs3815535:G_A	G/A	A	0.30458	1	0.219482	1	1	0	1	1	0	0.979821	1	0.0325209	1	1	0	0.213783	0.977763	0.30181	0.527675	0.886127	0.128094	NA	NA	NA	NA	NA	NA	NA	NA	NA	NA	NA	NA	NA	NA	NA	NA	NA	NA	NA	NA	NA	NA	NA	NA
ENSG00000213722.9	DDAH2	7:12223752:rs11974335:G_T	G/T	T	0.0210845	0.540646	-0.819431	0.147267	1	0.997291	0.999999	1	0	0.132874	0.920978	2.64133	0.777034	1	-0.200542	1	1	0	1	1	0	NA	NA	NA	NA	NA	NA	NA	NA	NA	NA	NA	NA	NA	NA	NA	NA	NA	NA	NA	NA	NA	NA	NA	NA
ENSG00000172915.18	NBEA	7:12223752:rs11974335:G_T	G/T	T	1	1	0	1	1	0	0.623196	1	0.228198	1	1	0	1	1	0	0.815362	1	-0.127795	0.759894	1	-0.167988	NA	NA	NA	NA	NA	NA	NA	NA	NA	NA	NA	NA	NA	NA	NA	NA	NA	NA	NA	NA	NA	NA	NA	NA
ENSG00000157191.20	NECAP2	7:12223752:rs11974335:G_T	G/T	T	0.0626314	0.971071	-0.717052	0.871617	1	0.120549	0.999999	1	0	0.798031	1	0.48751	0.200253	1	0.984118	1	1	0	1	1	0	NA	NA	NA	NA	NA	NA	NA	NA	NA	NA	NA	NA	NA	NA	NA	NA	NA	NA	NA	NA	NA	NA	NA	NA
ENSG00000074054.18	CLASP1	7:12223752:rs11974335:G_T	G/T	T	1	1	0	1	1	0	0.783502	1	0.0623313	1	1	0	1	1	0	1	1	0	0.244267	0.606069	0.468624	NA	NA	NA	NA	NA	NA	NA	NA	NA	NA	NA	NA	NA	NA	NA	NA	NA	NA	NA	NA	NA	NA	NA	NA
ENSG00000112640.15	PPP2R5D	7:12223752:rs11974335:G_T	G/T	T	1	1	0	1	1	0	0.594942	1	0.22735	1	1	0	1	1	0	0.753701	1	-0.114167	0.254175	0.615948	0.703839	NA	NA	NA	NA	NA	NA	NA	NA	NA	NA	NA	NA	NA	NA	NA	NA	NA	NA	NA	NA	NA	NA	NA	NA
ENSG00000136878.13	USP20	7:12223752:rs11974335:G_T	G/T	T	1	1	0	1	1	0	0.366481	0.892387	0.38379	1	1	0	1	1	0	0.350822	1	-0.467227	0.357124	0.732131	0.46316	NA	NA	NA	NA	NA	NA	NA	NA	NA	NA	NA	NA	NA	NA	NA	NA	NA	NA	NA	NA	NA	NA	NA	NA
ENSG00000079689.14	SCGN	7:12225245:rs10950398:G_A	G/A	A	0.738049	1	0.161301	0.931034	1	0.0750748	0.00676873	0.0862694	1.78537	0.373677	1	-2.04272	0.326744	1	-0.798645	0.983129	1	-0.00926469	0.000453919	0.0245298	-1.7715	0.650117	1	0.103033	0.158953	1	-0.312814	1	0.992273	0	0.441063	1	0.174075	NA	NA	NA	0.961398	0.981505	-0.0110035	0.333544	0.914776	-0.217511	NA	NA	NA
ENSG00000100167.20	SEPTIN3	7:12223752:rs11974335:G_T	G/T	T	1	1	0	1	1	0	0.599049	1	-0.151063	1	1	0	1	1	0	0.466658	1	-0.17646	0.0100839	0.122656	1.06804	NA	NA	NA	NA	NA	NA	NA	NA	NA	NA	NA	NA	NA	NA	NA	NA	NA	NA	NA	NA	NA	NA	NA	NA
ENSG00000214376.6	VSTM5	7:12228211:rs13229988:A_G	A/G	G	0.999999	1	0	1	1	0	0.462282	0.992724	0.242496	1	1	0	1	1	0	0.440945	1	-0.263562	0.0938983	0.392138	0.578838	NA	NA	NA	NA	NA	NA	NA	NA	NA	NA	NA	NA	NA	NA	NA	NA	NA	NA	NA	NA	NA	NA	NA	NA
ENSG00000213578.6	CPLX3	7:12210752:rs3807866:G_A	G/A	A	0.344814	1	0.204151	1	1	0	1	1	0	0.546645	1	0.792616	1	1	0	0.621562	1	0.121859	0.319643	0.689962	0.204614	NA	NA	NA	NA	NA	NA	NA	NA	NA	NA	NA	NA	NA	NA	NA	NA	NA	NA	NA	NA	NA	NA	NA	NA
ENSG00000217236.2	SP9	7:12228211:rs13229988:A_G	A/G	G	0.408195	1	0.260369	1	1	0	0.956395	1	0.0242984	0.0128533	0.217246	-3.14789	0.620042	1	0.293206	0.691788	1	-0.132978	0.270929	0.632714	0.393704	NA	NA	NA	NA	NA	NA	NA	NA	NA	NA	NA	NA	NA	NA	NA	NA	NA	NA	NA	NA	NA	NA	NA	NA
ENSG00000205629.12	LCMT1	7:12223752:rs11974335:G_T	G/T	T	1	1	0	1	1	0	1	1	0	1	1	0	1	1	0	0.123177	0.813751	0.470012	0.718364	1	0.10315	NA	NA	NA	NA	NA	NA	NA	NA	NA	NA	NA	NA	NA	NA	NA	NA	NA	NA	NA	NA	NA	NA	NA	NA
ENSG00000134318.14	ROCK2	7:12225245:rs10950398:G_A	G/A	A	1	1	0	1	1	0	0.287202	0.789276	0.363986	0.851688	1	0.253356	0.54336	1	-0.3143	0.839461	1	0.062686	0.752585	1	0.130118	NA	NA	NA	NA	NA	NA	NA	NA	NA	NA	NA	NA	NA	NA	NA	NA	NA	NA	NA	NA	NA	NA	NA	NA
ENSG00000157404.15	KIT	7:12223752:rs11974335:G_T	G/T	T	0.999999	1	0	1	1	0	1	1	0	0.0541387	0.524624	4.68924	1	1	0	0.71945	1	-0.130932	0.0205798	0.182648	0.736409	NA	NA	NA	NA	NA	NA	NA	NA	NA	NA	NA	NA	NA	NA	NA	NA	NA	NA	NA	NA	NA	NA	NA	NA
ENSG00000078668.14	VDAC3	20:6781118:rs235770:T_C	T/C	C	0.492404	1	-0.152477	1	1	0	0.647103	1	-0.193494	1	1	0	0.650935	1	0.193441	0.373409	1	0.334756	0.110605	0.421677	0.57899	NA	NA	NA	NA	NA	NA	NA	NA	NA	NA	NA	NA	NA	NA	NA	NA	NA	NA	NA	NA	NA	NA	NA	NA
ENSG00000010539.11	ZNF200	2:80771836:rs1845018:A_T	A/T	T	0.93416	1	0.0275847	0.412913	1	-0.564555	0.236112	0.722508	0.438385	0.00279711	0.0787271	3.94082	0.716403	1	-0.225165	1	1	0	0.831232	1	-0.0662456	NA	NA	NA	NA	NA	NA	NA	NA	NA	NA	NA	NA	NA	NA	NA	NA	NA	NA	NA	NA	NA	NA	NA	NA
ENSG00000168032.10	ENTPD3	7:12229791:rs3173615:C_G	C/G	G	1	1	0	1	1	0	0.999998	1	0	0.417052	1	-0.556972	1	1	0	0.0193465	0.365078	0.442113	0.000152109	0.0134325	0.615288	0.667632	1	0.0975504	NA	NA	NA	0.56922	0.82519	-0.129045	0.602785	1	0.118099	0.734911	0.960524	0.076973	0.303762	0.952574	0.231029	0.086639	0.81	0.376203	0.875245	1	0.0357565
ENSG00000070159.14	PTPN3	7:12225245:rs10950398:G_A	G/A	A	1	1	0	1	1	0	0.6642	1	0.160135	1	1	0	1	1	0	0.710029	1	0.170676	0.728289	1	0.141895	NA	NA	NA	NA	NA	NA	NA	NA	NA	NA	NA	NA	NA	NA	NA	NA	NA	NA	NA	NA	NA	NA	NA	NA
ENSG00000101333.16	PLCB4	7:12225245:rs10950398:G_A	G/A	A	0.999999	1	0	0.801766	1	-0.114133	0.0475542	0.298124	0.792825	0.408338	1	-1.56597	0.471697	1	0.464298	1	1	0	0.347536	0.716827	-0.471708	NA	NA	NA	NA	NA	NA	NA	NA	NA	NA	NA	NA	NA	NA	NA	NA	NA	NA	NA	NA	NA	NA	NA	NA
ENSG00000120903.13	CHRNA2	7:12233870:rs1054169:G_A	G/A	A	0.128877	1	-0.312372	0.216207	1	0.582191	0.999998	1	0	1	1	0	1	1	0	0.474355	1	0.181134	0.00201862	0.0529544	0.636026	NA	NA	NA	NA	NA	NA	NA	NA	NA	NA	NA	NA	NA	NA	NA	NA	NA	NA	NA	NA	NA	NA	NA	NA
ENSG00000168297.16	PXK	7:12223752:rs11974335:G_T	G/T	T	1	1	0	0.0659505	1	-0.663717	1	1	0	0.289514	1	1.76166	0.0190729	1	1.43195	0.00553806	0.230973	-0.690058	1	1	0	NA	NA	NA	NA	NA	NA	NA	NA	NA	NA	NA	NA	NA	NA	NA	NA	NA	NA	NA	NA	NA	NA	NA	NA
ENSG00000143294.15	PRCC	7:12225245:rs10950398:G_A	G/A	A	1	1	0	1	1	0	0.389617	0.921036	0.287321	1	1	0	1	1	0	0.972386	1	0.0143844	0.622633	0.9597	0.181972	NA	NA	NA	NA	NA	NA	NA	NA	NA	NA	NA	NA	NA	NA	NA	NA	NA	NA	NA	NA	NA	NA	NA	NA
ENSG00000102924.12	CBLN1	7:12229042:rs5011432:A_C	A/C	C	0.762189	1	-0.0455471	1	1	0	0.000129977	0.00780442	0.797818	0.311532	1	-1.21739	1	1	0	1	1	0	0.0913039	0.387898	-0.480547	NA	NA	NA	NA	NA	NA	0.0336534	0.154471	0.457864	0.0049541	0.10875	0.583389	NA	NA	NA	0.703055	0.924068	-0.0865789	NA	NA	NA	NA	NA	NA
ENSG00000182836.10	PLCXD3	7:12210776:rs3807865:G_A	G/A	A	1	1	0	1	1	0	0.0016856	0.0323014	0.997967	0.0196275	0.273369	-1.77545	1	1	0	0.161877	0.894462	-0.478163	0.17283	0.520029	-0.44798	0.961398	1	-0.0110035	0.166481	0.787903	-0.30749	0.694319	0.847391	0.0893225	0.74397	1	-0.0742275	0.540802	0.879585	0.138614	0.676532	1	0.0948083	0.628244	0.984958	-0.109884	0.739587	1	0.0756003
ENSG00000168032.10	ENTPD3	7:12226362:rs6966915:C_T	C/T	T	1	1	0	1	1	0	0.999998	1	0	0.529355	1	-0.429917	1	1	0	0.0232993	0.376975	0.42788	0.000111114	0.0126736	0.628391	0.667632	1	0.0975504	NA	NA	NA	0.56922	0.82519	-0.129045	0.602785	1	0.118099	0.734911	0.960524	0.076973	0.303762	0.952574	0.231029	0.086639	0.81	0.376203	0.875245	1	0.0357565
ENSG00000118096.8	IFT46	7:12223752:rs11974335:G_T	G/T	T	1	1	0	1	1	0	0.0420009	0.285251	0.58316	1	1	0	1	1	0	1	1	0	0.53717	0.895946	-0.313563	NA	NA	NA	NA	NA	NA	NA	NA	NA	NA	NA	NA	NA	NA	NA	NA	NA	NA	NA	NA	NA	NA	NA	NA
ENSG00000197935.6	ZNF311	19:42001892:rs443239:C_G	C/G	G	0.576692	1	0.287522	0.344808	1	-0.969027	0.971391	1	-0.0165242	0.154413	0.995764	-2.77579	0.591712	1	-0.472846	0.352826	1	-0.436063	0.721151	1	0.043572	NA	NA	NA	NA	NA	NA	NA	NA	NA	NA	NA	NA	NA	NA	NA	NA	NA	NA	NA	NA	NA	NA	NA	NA
ENSG00000233932.6	CTXN2	7:12225245:rs10950398:G_A	G/A	A	1	1	0	1	1	0	0.206107	0.677095	0.340347	1	1	0	1	1	0	1	1	0	0.372077	0.754907	0.377198	NA	NA	NA	NA	NA	NA	NA	NA	NA	NA	NA	NA	NA	NA	NA	NA	NA	NA	NA	NA	NA	NA	NA	NA
ENSG00000116604.18	MEF2D	7:12223752:rs11974335:G_T	G/T	T	1	1	0	1	1	0	0.999131	1	0.000407106	1	1	0	1	1	0	0.591868	1	-0.236287	0.0288298	0.214595	0.968626	NA	NA	NA	NA	NA	NA	NA	NA	NA	NA	NA	NA	NA	NA	NA	NA	NA	NA	NA	NA	NA	NA	NA	NA
ENSG00000167515.10	TRAPPC2L	10:89406076:rs303208:C_T	C/T	T	0.832305	1	-0.0513923	1	1	0	0.999998	1	0	1	1	0	1	1	0	0.387949	1	0.24205	0.0664672	0.324838	0.406206	NA	NA	NA	NA	NA	NA	NA	NA	NA	NA	NA	NA	NA	NA	NA	NA	NA	NA	NA	NA	NA	NA	NA	NA
ENSG00000120903.13	CHRNA2	7:12226362:rs6966915:C_T	C/T	T	0.10612	1	-0.316731	0.0961032	1	0.764275	1	1	0	1	1	0	1	1	0	0.674943	1	0.104351	0.00547397	0.0870039	0.548435	NA	NA	NA	NA	NA	NA	NA	NA	NA	NA	NA	NA	NA	NA	NA	NA	NA	NA	NA	NA	NA	NA	NA	NA
ENSG00000125869.10	LAMP5	7:12229967:rs13237518:C_A	C/A	A	0.852303	1	0.0395566	1	1	0	0.53554	1	0.155079	1	1	0	1	1	0	0.449077	1	0.146536	0.149091	0.485939	0.356211	NA	NA	NA	NA	NA	NA	NA	NA	NA	NA	NA	NA	NA	NA	NA	NA	NA	NA	NA	NA	NA	NA	NA	NA
ENSG00000130147.16	SH3BP4	7:12223752:rs11974335:G_T	G/T	T	1	1	0	0.0967474	1	-0.827529	0.999999	1	0	0.731088	1	0.585753	0.0286119	1	1.50474	0.0388793	0.47553	-0.567355	1	1	0	NA	NA	NA	NA	NA	NA	NA	NA	NA	NA	NA	NA	NA	NA	NA	NA	NA	NA	NA	NA	NA	NA	NA	NA
ENSG00000111291.8	GPRC5D	19:36962432:rs541966:C_T	T/C	C	0.84256	1	-0.073975	0.211007	1	0.893985	1	1	0	0.29866	1	-0.950028	0.317929	1	-0.691312	0.0284095	0.412736	-0.647376	0.036522	0.242632	-0.491779	NA	NA	NA	NA	NA	NA	NA	NA	NA	NA	NA	NA	NA	NA	NA	NA	NA	NA	NA	NA	NA	NA	NA	NA
ENSG00000198673.10	TAFA2	7:12229042:rs5011432:A_C	A/C	C	1	1	0	1	1	0	0.0571013	0.328272	0.546379	1	1	0	1	1	0	0.163183	0.896464	-0.412326	0.415203	0.799059	0.237258	NA	NA	NA	NA	NA	NA	NA	NA	NA	NA	NA	NA	NA	NA	NA	NA	NA	NA	NA	NA	NA	NA	NA	NA
ENSG00000019144.19	PHLDB1	7:12223752:rs11974335:G_T	G/T	T	0.352204	1	-0.254031	0.98652	1	-0.0089848	1	1	0	0.249109	1	2.04636	0.0213297	1	1.66207	0.0280737	0.412736	-0.629511	1	1	0	NA	NA	NA	NA	NA	NA	NA	NA	NA	NA	NA	NA	NA	NA	NA	NA	NA	NA	NA	NA	NA	NA	NA	NA
ENSG00000133318.14	RTN3	7:12223752:rs11974335:G_T	G/T	T	1	1	0	1	1	0	0.474108	0.992785	-0.226898	1	1	0	1	1	0	0.0919462	0.713289	0.813318	0.571251	0.927422	0.235283	NA	NA	NA	NA	NA	NA	NA	NA	NA	NA	NA	NA	NA	NA	NA	NA	NA	NA	NA	NA	NA	NA	NA	NA
ENSG00000132530.17	XAF1	7:12223752:rs11974335:G_T	G/T	T	0.518862	1	-0.354561	0.534533	1	0.621268	1	1	0	0.98621	1	0.0444613	0.661795	1	-0.450454	1	1	0	0.321577	0.689962	-0.358909	NA	NA	NA	NA	NA	NA	NA	NA	NA	NA	NA	NA	NA	NA	NA	NA	NA	NA	NA	NA	NA	NA	NA	NA
ENSG00000058091.17	CDK14	7:12223752:rs11974335:G_T	G/T	T	1	1	0	1	1	0	0.797889	1	-0.119363	1	1	0	1	1	0	0.147181	0.871835	0.796573	0.912241	1	0.0607977	NA	NA	NA	NA	NA	NA	NA	NA	NA	NA	NA	NA	NA	NA	NA	NA	NA	NA	NA	NA	NA	NA	NA	NA
ENSG00000286190.1	AC055839.2	7:12223752:rs11974335:G_T	G/T	T	0.409422	1	-0.274587	1	1	0	0.929696	1	0.0411491	1	1	0	1	1	0	0.637541	1	0.221776	0.0919058	0.389231	0.801019	NA	NA	NA	NA	NA	NA	NA	NA	NA	NA	NA	NA	NA	NA	NA	NA	NA	NA	NA	NA	NA	NA	NA	NA
ENSG00000184408.10	KCND2	7:12225245:rs10950398:G_A	G/A	A	1	1	0	1	1	0	0.0170034	0.165264	0.754885	0.121563	0.878244	-2.52638	1	1	0	0.675496	1	-0.130077	0.475703	0.84693	-0.322261	NA	NA	NA	NA	NA	NA	NA	NA	NA	NA	NA	NA	NA	NA	NA	NA	NA	NA	NA	NA	NA	NA	NA	NA
ENSG00000177459.11	ERICH5	7:12225245:rs10950398:G_A	G/A	A	0.999999	1	0	1	1	0	0.0287569	0.231253	0.980484	0.0805863	0.68045	-2.18175	1	1	0	0.531464	1	-0.346845	0.604947	0.948876	-0.252751	NA	NA	NA	NA	NA	NA	NA	NA	NA	NA	NA	NA	NA	NA	NA	NA	NA	NA	NA	NA	NA	NA	NA	NA
ENSG00000176485.11	PLAAT3	7:12223752:rs11974335:G_T	G/T	T	0.305741	1	-0.288825	0.573746	1	0.30523	1	1	0	0.174585	1	1.87123	0.285628	1	0.599069	0.131691	0.836507	-0.338588	1	1	0	NA	NA	NA	NA	NA	NA	NA	NA	NA	NA	NA	NA	NA	NA	NA	NA	NA	NA	NA	NA	NA	NA	NA	NA
ENSG00000113209.9	PCDHB5	3:101539291:rs9829214:T_C	T/C	C	0.00482248	0.217172	-0.747379	0.773847	1	-0.162515	1	1	0	0.000255826	0.0135538	4.53713	1	1	0	1	1	0	0.15502	0.497729	0.279766	0.224595	0.959438	-0.296035	NA	NA	NA	0.219823	0.546037	0.29896	0.0523554	0.414528	0.460076	NA	NA	NA	0.192985	0.941852	-0.316478	0.956616	0.975882	0.0135022	NA	NA	NA
ENSG00000100207.18	TCF20	7:12225245:rs10950398:G_A	G/A	A	1	1	0	1	1	0	0.00106508	0.0245969	1.00483	0.950038	1	-0.0593943	1	1	0	0.0926479	0.713289	-0.47993	0.0366296	0.242632	-0.836277	0.671858	1	-0.0961794	0.241599	0.850988	-0.26201	0.444629	0.796282	-0.172714	0.808935	1	-0.054999	0.139461	0.962609	0.327422	0.121671	0.653286	-0.341983	0.182401	0.813086	-0.296826	0.619753	1	0.112623
ENSG00000164236.12	ANKRD33B	7:12223752:rs11974335:G_T	G/T	T	1	1	0	1	1	0	0.13055	0.52965	0.398934	1	1	0	1	1	0	1	1	0	0.730017	1	-0.161405	NA	NA	NA	NA	NA	NA	NA	NA	NA	NA	NA	NA	NA	NA	NA	NA	NA	NA	NA	NA	NA	NA	NA	NA
ENSG00000111291.8	GPRC5D	19:36758248:rs826972:A_G	G/A	A	0.545461	1	0.316522	0.981566	1	-0.0228507	0.999999	1	0	0.78292	1	-0.214295	0.538056	1	0.593994	0.677177	1	-0.17286	0.11801	0.434233	0.588201	NA	NA	NA	NA	NA	NA	NA	NA	NA	NA	NA	NA	NA	NA	NA	NA	NA	NA	NA	NA	NA	NA	NA	NA
ENSG00000120868.13	APAF1	7:12223752:rs11974335:G_T	G/T	T	1	1	0	1	1	0	0.0660485	0.351305	0.668103	1	1	0	0.83988	1	-0.160515	1	1	0	0.520792	0.879537	-0.304144	NA	NA	NA	NA	NA	NA	NA	NA	NA	NA	NA	NA	NA	NA	NA	NA	NA	NA	NA	NA	NA	NA	NA	NA
ENSG00000152102.18	FAM168B	7:12229042:rs5011432:A_C	A/C	C	1	1	0	1	1	0	0.0232568	0.20469	0.705525	1	1	0	1	1	0	0.268893	1	-0.367094	0.874271	1	-0.0513042	NA	NA	NA	NA	NA	NA	NA	NA	NA	NA	NA	NA	NA	NA	NA	NA	NA	NA	NA	NA	NA	NA	NA	NA
ENSG00000121933.19	TMIGD3	7:12223752:rs11974335:G_T	G/T	T	0.999999	1	0	1	1	0	1	1	0	0.902506	1	0.192589	0.105932	1	-0.792792	0.774581	1	0.0747479	0.570317	0.926637	-0.11641	NA	NA	NA	NA	NA	NA	NA	NA	NA	NA	NA	NA	NA	NA	NA	NA	NA	NA	NA	NA	NA	NA	NA	NA
ENSG00000163833.8	FBXO40	7:12223752:rs11974335:G_T	G/T	T	0.999999	1	0	1	1	0	0.541344	1	-0.177904	1	1	0	1	1	0	0.386062	1	0.297528	0.213901	0.570193	0.428584	NA	NA	NA	NA	NA	NA	NA	NA	NA	NA	NA	NA	NA	NA	NA	NA	NA	NA	NA	NA	NA	NA	NA	NA
ENSG00000276547.1	PCDHGB5	3:101555963:rs9825208:G_T	G/T	T	0.524785	1	-0.197568	0.850947	1	0.10927	0.645704	1	-0.0809688	0.192799	1	-1.47789	0.432984	1	0.465261	1	1	0	0.48038	0.850582	-0.153667	NA	NA	NA	NA	NA	NA	NA	NA	NA	NA	NA	NA	NA	NA	NA	NA	NA	NA	NA	NA	NA	NA	NA	NA
ENSG00000182836.10	PLCXD3	7:12228211:rs13229988:A_G	A/G	G	1	1	0	1	1	0	0.0129762	0.13696	0.811275	1	1	0	1	1	0	0.170175	0.905953	-0.464181	0.554608	0.911528	-0.201936	NA	NA	NA	NA	NA	NA	NA	NA	NA	NA	NA	NA	NA	NA	NA	NA	NA	NA	NA	NA	NA	NA	NA	NA
ENSG00000177108.5	ZDHHC22	7:12242825:rs7805419:T_C	T/C	C	0.999998	1	0	1	1	0	0.000214754	0.0105503	0.737737	1	1	0	1	1	0	0.831745	1	-0.0414297	0.252088	0.613659	-0.34588	0.330653	0.978583	0.219521	NA	NA	NA	0.120232	0.423504	0.344336	0.0183243	0.217179	0.503905	0.0055304	1	0.578974	0.680926	0.972703	0.0937177	0.157127	0.954237	0.315087	0.0808805	0.930303	0.3839
ENSG00000120903.13	CHRNA2	7:12230893:rs3815535:G_A	G/A	A	0.0942708	1	-0.326699	0.139424	1	0.671703	0.999998	1	0	1	1	0	1	1	0	0.43014	1	0.195947	0.0050328	0.0809442	0.552938	NA	NA	NA	NA	NA	NA	NA	NA	NA	NA	NA	NA	NA	NA	NA	NA	NA	NA	NA	NA	NA	NA	NA	NA
ENSG00000182568.17	SATB1	7:12223752:rs11974335:G_T	G/T	T	0.999999	1	0	1	1	0	0.223716	0.701253	0.337103	1	1	0	1	1	0	0.999999	1	0	0.864753	1	0.0836642	NA	NA	NA	NA	NA	NA	NA	NA	NA	NA	NA	NA	NA	NA	NA	NA	NA	NA	NA	NA	NA	NA	NA	NA
ENSG00000099308.10	MAST3	7:12223752:rs11974335:G_T	G/T	T	1	1	0	1	1	0	0.305813	0.814316	0.325943	1	1	0	1	1	0	0.129376	0.830153	-0.568975	0.139995	0.470875	0.556086	NA	NA	NA	NA	NA	NA	NA	NA	NA	NA	NA	NA	NA	NA	NA	NA	NA	NA	NA	NA	NA	NA	NA	NA
ENSG00000143418.19	CERS2	7:12223752:rs11974335:G_T	G/T	T	0.999999	1	0	0.168186	1	-0.624603	0.999999	1	0	0.0530725	0.523364	3.1986	0.0455153	1	1.33244	0.0300847	0.423436	-0.576707	1	1	0	NA	NA	NA	NA	NA	NA	NA	NA	NA	NA	NA	NA	NA	NA	NA	NA	NA	NA	NA	NA	NA	NA	NA	NA
ENSG00000118898.16	PPL	7:12244161:rs1990622:A_G	A/G	G	1	1	0	1	1	0	0.340041	0.857881	-0.292897	1	1	0	1	1	0	0.0156997	0.338498	0.788416	0.00448472	0.0766944	0.899788	NA	NA	NA	NA	NA	NA	NA	NA	NA	NA	NA	NA	NA	NA	NA	NA	NA	NA	NA	NA	NA	NA	NA	NA
ENSG00000130477.15	UNC13A	7:12225245:rs10950398:G_A	G/A	A	1	1	0	1	1	0	0.502787	1	0.248191	1	1	0	1	1	0	0.495755	1	-0.313964	0.0984879	0.40217	0.677939	NA	NA	NA	NA	NA	NA	NA	NA	NA	NA	NA	NA	NA	NA	NA	NA	NA	NA	NA	NA	NA	NA	NA	NA
ENSG00000177108.5	ZDHHC22	7:12229042:rs5011432:A_C	A/C	C	1	1	0	1	1	0	0.000251426	0.011713	0.771649	1	1	0	1	1	0	0.570136	1	-0.106491	0.195089	0.545119	-0.395839	0.388578	0.907898	0.194467	NA	NA	NA	0.151686	0.466029	0.318131	0.0093496	0.130278	0.54629	0.0061589	0.233846	0.571077	0.611173	1	0.115362	0.168512	0.815526	0.306159	0.0808805	0.930303	0.38275
ENSG00000075651.16	PLD1	7:12223752:rs11974335:G_T	G/T	T	0.999999	1	0	0.309463	1	-0.366364	1	1	0	0.057166	0.540079	2.69533	0.0784986	1	0.990162	0.00251985	0.151303	-0.639095	1	1	0	NA	NA	NA	NA	NA	NA	NA	NA	NA	NA	NA	NA	NA	NA	NA	NA	NA	NA	NA	NA	NA	NA	NA	NA
ENSG00000178662.16	CSRNP3	7:12225245:rs10950398:G_A	G/A	A	1	1	0	1	1	0	0.0376476	0.267694	0.884901	0.663252	1	0.664979	1	1	0	0.607708	1	-0.273735	0.136268	0.466874	-0.701929	NA	NA	NA	NA	NA	NA	NA	NA	NA	NA	NA	NA	NA	NA	NA	NA	NA	NA	NA	NA	NA	NA	NA	NA
ENSG00000168032.10	ENTPD3	7:12230893:rs3815535:G_A	G/A	A	0.999999	1	0	1	1	0	0.999999	1	0	0.465941	1	-0.500445	1	1	0	0.0194919	0.365078	0.442079	0.000168015	0.0141868	0.612149	0.667632	1	0.0975504	NA	NA	NA	0.56922	0.82519	-0.129045	0.602785	1	0.118099	0.734911	0.960524	0.076973	0.303762	0.952574	0.231029	0.086639	0.81	0.376203	0.875245	1	0.0357565
ENSG00000120903.13	CHRNA2	7:12229791:rs3173615:C_G	C/G	G	0.091866	1	-0.331625	0.123166	1	0.702767	0.999998	1	0	1	1	0	1	1	0	0.481811	1	0.174923	0.00487134	0.0797719	0.555487	NA	NA	NA	NA	NA	NA	NA	NA	NA	NA	NA	NA	NA	NA	NA	NA	NA	NA	NA	NA	NA	NA	NA	NA
ENSG00000162728.5	KCNJ9	7:12244382:rs1990620:A_G	A/G	G	1	1	0	1	1	0	0.440533	0.96597	-0.235022	1	1	0	1	1	0	0.0139578	0.330825	0.799379	0.0724494	0.340449	0.565927	NA	NA	NA	NA	NA	NA	NA	NA	NA	NA	NA	NA	NA	NA	NA	NA	NA	NA	NA	NA	NA	NA	NA	NA
ENSG00000104728.16	ARHGEF10	7:12223752:rs11974335:G_T	G/T	T	0.209858	1	-0.337673	0.708696	1	-0.220554	0.999999	1	0	0.678306	1	0.863065	0.048962	1	1.64553	0.0410854	0.484833	-0.53425	1	1	0	NA	NA	NA	NA	NA	NA	NA	NA	NA	NA	NA	NA	NA	NA	NA	NA	NA	NA	NA	NA	NA	NA	NA	NA
ENSG00000087494.16	PTHLH	7:12233870:rs1054169:G_A	G/A	A	0.233812	1	-0.197468	0.43743	1	-0.266453	1	1	0	1	1	0	1	1	0	0.00142789	0.107171	0.726667	0.0129682	0.14129	0.457183	NA	NA	NA	NA	NA	NA	NA	NA	NA	NA	NA	NA	NA	NA	NA	NA	NA	NA	NA	NA	NA	NA	NA	NA
ENSG00000213578.6	CPLX3	7:12215885:rs6460902:G_A	G/A	A	0.370312	1	0.189802	1	1	0	0.999999	1	0	0.622242	1	0.620137	1	1	0	0.284878	1	0.257817	0.341916	0.710997	0.189317	NA	NA	NA	NA	NA	NA	NA	NA	NA	NA	NA	NA	NA	NA	NA	NA	NA	NA	NA	NA	NA	NA	NA	NA
ENSG00000156345.17	CDK20	7:12223752:rs11974335:G_T	G/T	T	1	1	0	1	1	0	0.763217	1	-0.107314	1	1	0	1	1	0	0.62826	1	-0.214922	0.157675	0.503591	0.726365	NA	NA	NA	NA	NA	NA	NA	NA	NA	NA	NA	NA	NA	NA	NA	NA	NA	NA	NA	NA	NA	NA	NA	NA
ENSG00000087494.16	PTHLH	7:12227595:rs4721057:A_G	A/G	G	0.261439	1	-0.187097	0.361289	1	-0.310905	0.999998	1	0	1	1	0	1	1	0	0.000947439	0.107171	0.743565	0.00611685	0.0923336	0.496828	NA	NA	NA	NA	NA	NA	NA	NA	NA	NA	NA	NA	NA	NA	NA	NA	NA	NA	NA	NA	NA	NA	NA	NA
ENSG00000130540.14	SULT4A1	7:12225245:rs10950398:G_A	G/A	A	1	1	0	1	1	0	0.557988	1	0.201993	1	1	0	1	1	0	0.407846	1	0.315553	0.75045	1	0.112777	NA	NA	NA	NA	NA	NA	NA	NA	NA	NA	NA	NA	NA	NA	NA	NA	NA	NA	NA	NA	NA	NA	NA	NA
ENSG00000167995.16	BEST1	7:12223752:rs11974335:G_T	G/T	T	0.246023	1	-0.339101	0.454928	1	-0.292795	0.999999	1	0	0.0355417	0.40014	3.90676	0.369237	1	0.650802	0.698744	1	0.116603	1	1	0	NA	NA	NA	NA	NA	NA	NA	NA	NA	NA	NA	NA	NA	NA	NA	NA	NA	NA	NA	NA	NA	NA	NA	NA
ENSG00000173452.13	TMEM196	7:12225245:rs10950398:G_A	G/A	A	1	1	0	1	1	0	0.109044	0.48328	0.737482	0.796357	1	-0.465785	0.591694	1	0.343554	0.322291	1	-0.439178	0.516264	0.877434	-0.344574	NA	NA	NA	NA	NA	NA	NA	NA	NA	NA	NA	NA	NA	NA	NA	NA	NA	NA	NA	NA	NA	NA	NA	NA
ENSG00000198825.15	INPP5F	7:12225245:rs10950398:G_A	G/A	A	1	1	0	1	1	0	0.152198	0.570371	0.628397	1	1	0	1	1	0	0.62541	1	0.266532	0.23218	0.594155	-0.58055	NA	NA	NA	NA	NA	NA	NA	NA	NA	NA	NA	NA	NA	NA	NA	NA	NA	NA	NA	NA	NA	NA	NA	NA
ENSG00000108924.14	HLF	7:12242825:rs7805419:T_C	T/C	C	1	1	0	1	1	0	0.117744	0.499127	-0.49875	1	1	0	1	1	0	0.00128025	0.107171	1.09274	0.000993472	0.0360667	1.09339	0.716605	0.977732	-0.0827104	0.0173408	0.341429	-0.507704	0.0031429	0.413333	0.609674	0.0183243	0.217179	0.503905	0.951678	0.97578	-0.0137955	0.203871	0.95186	0.284314	0.932579	0.968482	-0.0193134	0.166481	0.923867	-0.308414
ENSG00000110107.9	PRPF19	7:12225245:rs10950398:G_A	G/A	A	1	1	0	1	1	0	0.909949	1	-0.0440716	1	1	0	1	1	0	0.684791	1	0.196846	0.0574138	0.300062	0.82049	NA	NA	NA	NA	NA	NA	NA	NA	NA	NA	NA	NA	NA	NA	NA	NA	NA	NA	NA	NA	NA	NA	NA	NA
ENSG00000182836.10	PLCXD3	7:12215885:rs6460902:G_A	G/A	A	1	1	0	1	1	0	0.000841326	0.0214193	1.04755	0.00892373	0.166289	-2.03404	1	1	0	0.197353	0.961865	-0.436408	0.0890428	0.383111	-0.544837	0.961398	1	-0.0110035	0.166481	0.787903	-0.30749	0.694319	0.847391	0.0893225	0.74397	1	-0.0742275	0.540802	0.879585	0.138614	0.676532	1	0.0948083	0.628244	0.984958	-0.109884	0.739587	1	0.0756003
ENSG00000124203.6	ZNF831	7:12223752:rs11974335:G_T	G/T	T	0.952193	1	-0.00985716	1	1	0	0.253604	0.74105	0.226751	1	1	0	1	1	0	1	1	0	0.512779	0.875314	0.225955	NA	NA	NA	NA	NA	NA	NA	NA	NA	NA	NA	NA	NA	NA	NA	NA	NA	NA	NA	NA	NA	NA	NA	NA
ENSG00000175766.13	EIF4E1B	7:12222285:rs11509880:G_A	G/A	A	1	1	0	1	1	0	0.0552699	0.323931	-0.587529	1	1	0	1	1	0	0.0035805	0.186048	0.956272	0.000118733	0.0126736	1.24733	0.281123	1	0.252813	NA	NA	NA	0.375187	0.717798	0.20898	0.249239	0.912735	0.269703	NA	NA	NA	0.766925	0.930142	-0.0704234	0.441063	0.922105	0.181986	NA	NA	NA
ENSG00000108679.13	LGALS3BP	7:12225245:rs10950398:G_A	G/A	A	0.875397	1	-0.0534146	0.765362	1	-0.207385	0.999999	1	0	0.0200863	0.275498	3.98753	0.716333	1	0.259861	0.474132	1	-0.213777	1	1	0	NA	NA	NA	NA	NA	NA	NA	NA	NA	NA	NA	NA	NA	NA	NA	NA	NA	NA	NA	NA	NA	NA	NA	NA
ENSG00000109158.11	GABRA4	7:12225245:rs10950398:G_A	G/A	A	1	1	0	1	1	0	0.61123	1	0.159526	0.881457	1	0.213219	1	1	0	0.359282	1	0.301896	0.655136	0.980708	0.193032	NA	NA	NA	NA	NA	NA	NA	NA	NA	NA	NA	NA	NA	NA	NA	NA	NA	NA	NA	NA	NA	NA	NA	NA
ENSG00000154429.11	CCSAP	7:12223752:rs11974335:G_T	G/T	T	1	1	0	1	1	0	0.262722	0.755989	0.504131	1	1	0	1	1	0	0.462671	1	-0.367273	0.863262	1	-0.092391	NA	NA	NA	NA	NA	NA	NA	NA	NA	NA	NA	NA	NA	NA	NA	NA	NA	NA	NA	NA	NA	NA	NA	NA
ENSG00000144724.20	PTPRG	6:152271967:rs6904757:A_G	A/G	G	0.129977	1	-0.467726	0.85967	1	-0.100242	1	1	0	0.131428	0.917617	-1.90785	1	1	0	1	1	0	0.781302	1	0.0565005	NA	NA	NA	NA	NA	NA	NA	NA	NA	NA	NA	NA	NA	NA	NA	NA	NA	NA	NA	NA	NA	NA	NA	NA
ENSG00000148400.12	NOTCH1	7:12225245:rs10950398:G_A	G/A	A	0.045718	0.891624	-0.688794	0.217813	1	0.861374	1	1	0	0.15713	1	2.46267	0.883455	1	0.105794	0.122084	0.812489	-0.441036	1	1	0	NA	NA	NA	NA	NA	NA	NA	NA	NA	NA	NA	NA	NA	NA	NA	NA	NA	NA	NA	NA	NA	NA	NA	NA
ENSG00000178974.10	FBXO34	7:12225245:rs10950398:G_A	G/A	A	0.999999	1	0	1	1	0	0.0854907	0.4074	0.5843	1	1	0	1	1	0	1	1	0	0.501351	0.865124	-0.325964	NA	NA	NA	NA	NA	NA	NA	NA	NA	NA	NA	NA	NA	NA	NA	NA	NA	NA	NA	NA	NA	NA	NA	NA
ENSG00000183775.11	KCTD16	7:12233870:rs1054169:G_A	G/A	A	1	1	0	1	1	0	0.958163	1	-0.0136738	1	1	0	1	1	0	0.154261	0.879554	0.428944	0.225819	0.585268	0.40551	NA	NA	NA	NA	NA	NA	NA	NA	NA	NA	NA	NA	NA	NA	NA	NA	NA	NA	NA	NA	NA	NA	NA	NA
ENSG00000198053.11	SIRPA	7:12223752:rs11974335:G_T	G/T	T	0.0590159	0.96643	-0.492895	1	1	0	0.0382131	0.270251	0.521906	1	1	0	1	1	0	1	1	0	0.173899	0.521505	0.412896	NA	NA	NA	NA	NA	NA	NA	NA	NA	NA	NA	NA	NA	NA	NA	NA	NA	NA	NA	NA	NA	NA	NA	NA
ENSG00000004660.15	CAMKK1	7:12243703:rs7791726:G_C	G/C	C	0.999998	1	0	1	1	0	0.875512	1	0.0372023	1	1	0	1	1	0	0.617155	1	0.144356	0.036802	0.242632	0.658314	NA	NA	NA	NA	NA	NA	NA	NA	NA	NA	NA	NA	NA	NA	NA	NA	NA	NA	NA	NA	NA	NA	NA	NA
ENSG00000140015.20	KCNH5	7:12229042:rs5011432:A_C	A/C	C	1	1	0	1	1	0	0.00426456	0.0603291	0.774931	1	1	0	1	1	0	0.238625	0.986656	-0.256822	0.353217	0.725576	-0.291723	NA	NA	NA	NA	NA	NA	NA	NA	NA	NA	NA	NA	NA	NA	NA	NA	NA	NA	NA	NA	NA	NA	NA	NA
ENSG00000214376.6	VSTM5	7:12210752:rs3807866:G_A	G/A	A	1	1	0	1	1	0	0.209972	0.678619	0.386875	1	1	0	1	1	0	0.615625	1	-0.166605	0.417361	0.800958	0.259521	NA	NA	NA	NA	NA	NA	NA	NA	NA	NA	NA	NA	NA	NA	NA	NA	NA	NA	NA	NA	NA	NA	NA	NA
ENSG00000145632.15	PLK2	7:12225245:rs10950398:G_A	G/A	A	1	1	0	1	1	0	0.826749	1	-0.0983841	1	1	0	1	1	0	0.464327	1	0.409168	0.630296	0.964906	0.239477	NA	NA	NA	NA	NA	NA	NA	NA	NA	NA	NA	NA	NA	NA	NA	NA	NA	NA	NA	NA	NA	NA	NA	NA
ENSG00000125869.10	LAMP5	7:12244382:rs1990620:A_G	A/G	G	0.999714	1	-7.6438e-05	1	1	0	0.471658	0.992785	0.177623	1	1	0	1	1	0	0.490174	1	0.131978	0.139767	0.470875	0.366782	NA	NA	NA	NA	NA	NA	NA	NA	NA	NA	NA	NA	NA	NA	NA	NA	NA	NA	NA	NA	NA	NA	NA	NA
ENSG00000102924.12	CBLN1	7:12222285:rs11509880:G_A	G/A	A	1	1	0	1	1	0	0.00240528	0.0401177	0.729616	0.880551	1	0.171127	1	1	0	1	1	0	0.0143282	0.147204	-0.679823	NA	NA	NA	NA	NA	NA	0.0548074	0.231319	0.436906	0.160856	0.70901	0.325639	NA	NA	NA	0.306592	0.952555	-0.240117	NA	NA	NA	NA	NA	NA
ENSG00000172137.19	CALB2	7:12207704:rs6460894:T_C	T/C	C	0.238629	1	0.223402	1	1	0	1	1	0	0.654837	1	0.524381	0.618929	1	0.178256	1	1	0	0.00702287	0.0978133	0.484128	NA	NA	NA	NA	NA	NA	NA	NA	NA	NA	NA	NA	NA	NA	NA	NA	NA	NA	NA	NA	NA	NA	NA	NA
ENSG00000166170.9	BAG5	7:12223752:rs11974335:G_T	G/T	T	1	1	0	1	1	0	0.797186	1	0.118685	0.30121	1	1.88084	1	1	0	0.64721	1	0.249893	0.675085	0.994591	0.229527	NA	NA	NA	NA	NA	NA	NA	NA	NA	NA	NA	NA	NA	NA	NA	NA	NA	NA	NA	NA	NA	NA	NA	NA
ENSG00000161544.10	CYGB	7:12229967:rs13237518:C_A	C/A	A	0.329804	1	-0.273951	1	1	0	0.122443	0.508984	0.643514	1	1	0	1	1	0	0.579869	1	-0.183073	0.581036	0.931727	0.182555	NA	NA	NA	NA	NA	NA	NA	NA	NA	NA	NA	NA	NA	NA	NA	NA	NA	NA	NA	NA	NA	NA	NA	NA
ENSG00000183775.11	KCTD16	7:12229967:rs13237518:C_A	C/A	A	1	1	0	1	1	0	0.329519	0.846539	0.255235	1	1	0	1	1	0	0.291637	1	0.359978	0.927963	1	0.0297239	NA	NA	NA	NA	NA	NA	NA	NA	NA	NA	NA	NA	NA	NA	NA	NA	NA	NA	NA	NA	NA	NA	NA	NA
ENSG00000256977.12	LIMS3	12:119005908:rs1405050:C_T	C/T	T	0.687308	1	0.145998	0.153586	1	-0.648466	0.343773	0.865399	0.481925	0.262767	1	-1.61342	0.564338	1	0.390692	0.270613	1	-0.432805	0.512151	0.875314	0.253396	NA	NA	NA	NA	NA	NA	NA	NA	NA	NA	NA	NA	NA	NA	NA	NA	NA	NA	NA	NA	NA	NA	NA	NA
ENSG00000197157.11	SND1	7:12223752:rs11974335:G_T	G/T	T	1	1	0	1	1	0	0.303053	0.810741	0.628656	0.690181	1	1.07226	0.877393	1	-0.158884	0.627965	1	-0.28879	0.849825	1	-0.120648	NA	NA	NA	NA	NA	NA	NA	NA	NA	NA	NA	NA	NA	NA	NA	NA	NA	NA	NA	NA	NA	NA	NA	NA
ENSG00000114861.20	FOXP1	7:12225245:rs10950398:G_A	G/A	A	1	1	0	1	1	0	0.00145551	0.029287	1.22564	1	1	0	1	1	0	0.0600882	0.584022	-0.853117	0.173052	0.520119	-0.58432	0.368546	0.992409	-0.202608	0.132736	0.799474	-0.332723	0.303668	0.588873	-0.231029	0.303762	0.982769	0.231029	0.725889	1	0.079718	0.333644	0.984207	0.217511	0.144565	0.912982	0.323443	0.0599175	1	0.410128
ENSG00000100191.5	SLC5A4	19:22190501:rs10417143:T_A	T/A	A	0.066098	0.980523	0.516435	0.774576	1	0.194408	0.0211538	0.191163	-0.872006	1	1	0	0.698246	1	-0.227806	0.999999	1	0	0.54287	0.899715	0.218217	NA	NA	NA	NA	NA	NA	NA	NA	NA	NA	NA	NA	NA	NA	NA	NA	NA	NA	NA	NA	NA	NA	NA	NA
ENSG00000186868.15	MAPT	7:12225245:rs10950398:G_A	G/A	A	1	1	0	1	1	0	0.154415	0.572333	0.475918	1	1	0	1	1	0	0.201734	0.961865	-0.530874	0.37293	0.755364	0.329625	NA	NA	NA	NA	NA	NA	NA	NA	NA	NA	NA	NA	NA	NA	NA	NA	NA	NA	NA	NA	NA	NA	NA	NA
ENSG00000038002.9	AGA	7:12223752:rs11974335:G_T	G/T	T	0.00973927	0.332016	-0.968798	1	1	0	0.999999	1	0	0.107334	0.796751	4.2587	0.237524	1	1.20603	0.688365	1	0.174021	0.304684	0.674801	-0.228119	NA	NA	NA	NA	NA	NA	NA	NA	NA	NA	NA	NA	NA	NA	NA	NA	NA	NA	NA	NA	NA	NA	NA	NA
ENSG00000107295.10	SH3GL2	7:12223752:rs11974335:G_T	G/T	T	1	1	0	1	1	0	0.414646	0.951082	0.398806	1	1	0	1	1	0	0.768019	1	0.17009	0.573899	0.928498	-0.325689	NA	NA	NA	NA	NA	NA	NA	NA	NA	NA	NA	NA	NA	NA	NA	NA	NA	NA	NA	NA	NA	NA	NA	NA
ENSG00000154096.13	THY1	7:12223752:rs11974335:G_T	G/T	T	1	1	0	1	1	0	0.89743	1	-0.0495901	1	1	0	1	1	0	0.674763	1	-0.190224	0.00633837	0.0935861	1.2351	NA	NA	NA	NA	NA	NA	NA	NA	NA	NA	NA	NA	NA	NA	NA	NA	NA	NA	NA	NA	NA	NA	NA	NA
ENSG00000137501.17	SYTL2	18:54828093:rs3764512:G_T	G/T	T	0.847875	1	0.0744938	0.717318	1	-0.317363	0.621017	1	-0.277402	1	1	0	0.687561	1	0.292558	0.0173441	0.35806	-1.11323	0.687389	0.998876	0.182311	NA	NA	NA	NA	NA	NA	NA	NA	NA	NA	NA	NA	NA	NA	NA	NA	NA	NA	NA	NA	NA	NA	NA	NA
ENSG00000161544.10	CYGB	7:12244382:rs1990620:A_G	A/G	G	0.239193	1	-0.33397	1	1	0	0.0595517	0.335226	0.788254	1	1	0	1	1	0	0.514738	1	-0.215215	0.942348	1	0.0240044	NA	NA	NA	NA	NA	NA	NA	NA	NA	NA	NA	NA	NA	NA	NA	NA	NA	NA	NA	NA	NA	NA	NA	NA
ENSG00000107798.18	LIPA	7:12223752:rs11974335:G_T	G/T	T	0.999999	1	0	0.631776	1	-0.132051	0.999999	1	0	0.436922	1	1.39052	0.556728	1	0.356533	0.234768	0.986656	-0.317414	1	1	0	NA	NA	NA	NA	NA	NA	NA	NA	NA	NA	NA	NA	NA	NA	NA	NA	NA	NA	NA	NA	NA	NA	NA	NA
ENSG00000008277.14	ADAM22	7:12225245:rs10950398:G_A	G/A	A	1	1	0	1	1	0	0.103207	0.467111	0.755935	1	1	0	1	1	0	0.722994	1	-0.204521	0.513105	0.875314	-0.335796	NA	NA	NA	NA	NA	NA	NA	NA	NA	NA	NA	NA	NA	NA	NA	NA	NA	NA	NA	NA	NA	NA	NA	NA
ENSG00000182836.10	PLCXD3	7:12229967:rs13237518:C_A	C/A	A	1	1	0	1	1	0	0.000890768	0.0218805	1.04506	0.0128559	0.217246	-1.9332	1	1	0	0.20463	0.96832	-0.429374	0.0795364	0.361236	-0.566822	0.961398	1	-0.0110035	0.166481	0.787903	-0.30749	0.694319	0.847391	0.0893225	0.74397	1	-0.0742275	0.540802	0.879585	0.138614	0.676532	1	0.0948083	0.628244	0.984958	-0.109884	0.739587	1	0.0756003
ENSG00000186479.5	RGS7BP	7:12223752:rs11974335:G_T	G/T	T	1	1	0	1	1	0	0.695481	1	-0.159485	0.820797	1	0.417674	1	1	0	0.107282	0.756854	0.873993	0.588014	0.936993	0.323103	NA	NA	NA	NA	NA	NA	NA	NA	NA	NA	NA	NA	NA	NA	NA	NA	NA	NA	NA	NA	NA	NA	NA	NA
ENSG00000141564.15	RPTOR	7:12223752:rs11974335:G_T	G/T	T	1	1	0	1	1	0	0.273183	0.771306	0.324826	0.151124	0.981577	-2.62715	1	1	0	0.525736	1	-0.181484	0.387634	0.774661	0.411204	NA	NA	NA	NA	NA	NA	NA	NA	NA	NA	NA	NA	NA	NA	NA	NA	NA	NA	NA	NA	NA	NA	NA	NA
ENSG00000046653.15	GPM6B	7:12225245:rs10950398:G_A	G/A	A	0.000154781	0.0144213	-1.0472	1	1	0	0.999999	1	0	0.13769	0.930093	2.95853	0.22982	1	0.925253	0.857748	1	0.0613847	1	1	0	0.121719	1	0.341983	0.512725	0.934206	-0.148174	0.694172	0.893754	-0.0893225	0.201602	0.808426	-0.284801	0.4782	0.931091	0.160452	0.186635	0.92325	0.294156	0.794864	0.943427	-0.0591207	0.292249	1	0.236429
ENSG00000171385.9	KCND3	7:12210776:rs3807865:G_A	G/A	A	1	1	0	1	1	0	2.67728e-06	0.0018085	0.939571	1	1	0	0.6656	1	-0.133221	1	1	0	0.0495117	0.282296	-0.575733	0.96618	0.986523	-0.0096281	0.0401891	0.256552	-0.443741	0.303668	0.588873	-0.231029	0.894193	0.990053	-0.0302568	0.0531623	0.445278	0.420505	0.105706	0.644286	-0.356495	0.913361	0.955109	-0.0247564	0.556801	1	-0.133147
ENSG00000106278.12	PTPRZ1	7:12225245:rs10950398:G_A	G/A	A	8.25817e-06	0.0013946	-1.00992	1	1	0	1	1	0	0.105366	0.79083	2.88822	0.0443865	1	1.34862	1	1	0	1	1	0	0.0878221	1	0.374892	0.875245	0.979237	0.0357565	0.512725	0.828953	-0.148174	0.7625	1	0.0687353	0.619612	0.907746	-0.112623	0.721241	0.931641	-0.0810904	0.77641	0.940728	0.0646153	0.818403	1	0.0522508
ENSG00000103569.10	AQP9	7:12223752:rs11974335:G_T	G/T	T	1	1	0	0.544935	1	0.443922	0.325946	0.841976	0.450347	1	1	0	0.465299	1	-0.629454	1	1	0	0.89996	1	0.0613935	NA	NA	NA	NA	NA	NA	NA	NA	NA	NA	NA	NA	NA	NA	NA	NA	NA	NA	NA	NA	NA	NA	NA	NA
ENSG00000108924.14	HLF	7:12244161:rs1990622:A_G	A/G	G	1	1	0	1	1	0	0.134881	0.539125	-0.485391	1	1	0	1	1	0	0.00141097	0.107171	1.1021	0.00143946	0.0447059	1.06704	0.663127	1	-0.0989213	0.0095309	0.17	-0.545045	0.0050661	0.246667	0.58216	0.0256811	0.244894	0.478299	0.851347	0.980807	-0.0426301	0.234204	0.953861	0.266039	0.827897	0.963892	0.0495024	0.112785	0.855455	-0.349905
ENSG00000156976.17	EIF4A2	7:12223752:rs11974335:G_T	G/T	T	1	1	0	1	1	0	0.985163	1	0.0105961	1	1	0	1	1	0	0.355889	1	0.619996	0.666499	0.988433	-0.294504	NA	NA	NA	NA	NA	NA	NA	NA	NA	NA	NA	NA	NA	NA	NA	NA	NA	NA	NA	NA	NA	NA	NA	NA
ENSG00000130037.5	KCNA5	7:12223752:rs11974335:G_T	G/T	T	0.66908	1	-0.135258	0.724878	1	0.315208	0.608481	1	0.27035	0.528153	1	-0.772417	1	1	0	1	1	0	0.473624	0.845925	0.420173	NA	NA	NA	NA	NA	NA	NA	NA	NA	NA	NA	NA	NA	NA	NA	NA	NA	NA	NA	NA	NA	NA	NA	NA
ENSG00000180611.7	MB21D2	7:12226362:rs6966915:C_T	C/T	T	1	1	0	1	1	0	0.00738149	0.0927665	0.450217	0.0235268	0.298448	2.52411	1	1	0	1	1	0	0.11724	0.434112	-0.398417	NA	NA	NA	NA	NA	NA	NA	NA	NA	NA	NA	NA	NA	NA	NA	NA	NA	NA	NA	NA	NA	NA	NA	NA
ENSG00000198673.10	TAFA2	7:12229132:rs5011436:A_C	A/C	C	1	1	0	1	1	0	0.0307254	0.240394	0.64164	1	1	0	1	1	0	0.21465	0.977763	-0.395375	0.811434	1	-0.0730652	NA	NA	NA	NA	NA	NA	NA	NA	NA	NA	NA	NA	NA	NA	NA	NA	NA	NA	NA	NA	NA	NA	NA	NA
ENSG00000140743.8	CDR2	7:12233870:rs1054169:G_A	G/A	A	1	1	0	1	1	0	0.20731	0.677095	0.245488	1	1	0	1	1	0	1	1	0	0.280181	0.646499	0.326425	NA	NA	NA	NA	NA	NA	NA	NA	NA	NA	NA	NA	NA	NA	NA	NA	NA	NA	NA	NA	NA	NA	NA	NA
ENSG00000127152.18	BCL11B	7:12223752:rs11974335:G_T	G/T	T	1	1	0	1	1	0	0.630648	1	0.191882	0.940352	1	0.156267	1	1	0	0.759341	1	0.146403	0.976049	1	0.0142155	NA	NA	NA	NA	NA	NA	NA	NA	NA	NA	NA	NA	NA	NA	NA	NA	NA	NA	NA	NA	NA	NA	NA	NA
ENSG00000155097.12	ATP6V1C1	7:12225245:rs10950398:G_A	G/A	A	1	1	0	1	1	0	0.891267	1	0.0519612	1	1	0	1	1	0	0.124987	0.819955	0.726062	0.785956	1	-0.114302	NA	NA	NA	NA	NA	NA	NA	NA	NA	NA	NA	NA	NA	NA	NA	NA	NA	NA	NA	NA	NA	NA	NA	NA
ENSG00000036672.16	USP2	7:12223752:rs11974335:G_T	G/T	T	0.999999	1	0	0.43197	1	-0.267208	0.706855	1	-0.168594	1	1	0	1	1	0	0.135732	0.846146	0.687251	0.144557	0.477499	0.689487	NA	NA	NA	NA	NA	NA	NA	NA	NA	NA	NA	NA	NA	NA	NA	NA	NA	NA	NA	NA	NA	NA	NA	NA
ENSG00000198673.10	TAFA2	7:12215885:rs6460902:G_A	G/A	A	1	1	0	1	1	0	0.047827	0.298201	0.587714	1	1	0	1	1	0	0.33479	1	-0.307913	0.847744	1	-0.0584924	NA	NA	NA	NA	NA	NA	NA	NA	NA	NA	NA	NA	NA	NA	NA	NA	NA	NA	NA	NA	NA	NA	NA	NA
ENSG00000184205.14	TSPYL2	7:12223752:rs11974335:G_T	G/T	T	0.444072	1	0.332291	0.932083	1	0.0615867	0.307294	0.814322	-0.53279	1	1	0	1	1	0	0.347239	1	0.380302	0.0340286	0.23514	0.997198	NA	NA	NA	NA	NA	NA	NA	NA	NA	NA	NA	NA	NA	NA	NA	NA	NA	NA	NA	NA	NA	NA	NA	NA
ENSG00000111249.14	CUX2	7:12223752:rs11974335:G_T	G/T	T	1	1	0	1	1	0	0.153476	0.570861	-0.385706	1	1	0	1	1	0	1	1	0	0.000206017	0.0163723	1.76694	0.301791	1	-0.23494	0.816227	1	0.053592	0.632935	0.861456	-0.109817	0.645803	1	-0.105709	0.107879	0.859524	0.358928	0.166665	0.853816	-0.311306	0.518538	0.99901	-0.148085	0.170562	0.930263	0.308645
ENSG00000138115.14	CYP2C8	9:94349396:rs2025872:G_A	G/A	A	1	1	0	0.872349	1	-0.13914	0.0847473	0.405287	1.51069	0.9214	1	0.354707	1	1	0	0.113102	0.775641	-1.36052	0.951991	1	0.0491061	NA	NA	NA	NA	NA	NA	NA	NA	NA	NA	NA	NA	NA	NA	NA	NA	NA	NA	NA	NA	NA	NA	NA	NA
ENSG00000255374.3	TAS2R43	2:134998059:rs1530559:A_G	A/G	G	0.157721	1	-0.876311	0.815503	1	0.284835	0.591226	1	0.472805	0.958345	1	-0.131874	0.941606	1	-0.0757478	0.136034	0.846146	-0.922684	0.948497	1	0.0365089	NA	NA	NA	NA	NA	NA	NA	NA	NA	NA	NA	NA	NA	NA	NA	NA	NA	NA	NA	NA	NA	NA	NA	NA
ENSG00000027075.15	PRKCH	7:12223752:rs11974335:G_T	G/T	T	1	1	0	0.0400392	1	-1.05223	1	1	0	0.110275	0.81189	-3.38393	0.313097	1	0.846722	1	1	0	1	1	0	NA	NA	NA	NA	NA	NA	NA	NA	NA	NA	NA	NA	NA	NA	NA	NA	NA	NA	NA	NA	NA	NA	NA	NA
ENSG00000180611.7	MB21D2	7:12228211:rs13229988:A_G	A/G	G	0.999999	1	0	1	1	0	0.077528	0.380874	0.316785	0.00183243	0.0562639	3.60703	1	1	0	1	1	0	0.47392	0.845925	-0.195656	NA	NA	NA	NA	NA	NA	NA	NA	NA	NA	NA	NA	NA	NA	NA	NA	NA	NA	NA	NA	NA	NA	NA	NA
ENSG00000144015.5	TRIM43	4:43080707:rs6850056:C_T	T/C	C	0.125768	1	0.718229	0.841517	1	0.148717	0.910372	1	-0.0714659	0.553302	1	-1.05989	0.243452	1	-0.999098	0.604471	1	0.246682	0.700761	1	-0.183728	NA	NA	NA	NA	NA	NA	NA	NA	NA	NA	NA	NA	NA	NA	NA	NA	NA	NA	NA	NA	NA	NA	NA	NA
ENSG00000009709.12	PAX7	7:12223752:rs11974335:G_T	G/T	T	1	1	0	1	1	0	0.295493	0.802724	0.369027	1	1	0	1	1	0	0.578664	1	-0.230789	0.591896	0.940214	0.223761	NA	NA	NA	NA	NA	NA	NA	NA	NA	NA	NA	NA	NA	NA	NA	NA	NA	NA	NA	NA	NA	NA	NA	NA
ENSG00000167037.18	SGSM1	7:12225245:rs10950398:G_A	G/A	A	1	1	0	1	1	0	0.384297	0.916231	0.330203	1	1	0	1	1	0	0.619969	1	0.234194	0.993383	1	0.00348493	NA	NA	NA	NA	NA	NA	NA	NA	NA	NA	NA	NA	NA	NA	NA	NA	NA	NA	NA	NA	NA	NA	NA	NA
ENSG00000135821.18	GLUL	7:12223752:rs11974335:G_T	G/T	T	0.294597	1	-0.300459	0.259608	1	-0.470427	1	1	0	0.986618	1	-0.0324367	0.722471	1	-0.262964	1	1	0	1	1	0	NA	NA	NA	NA	NA	NA	NA	NA	NA	NA	NA	NA	NA	NA	NA	NA	NA	NA	NA	NA	NA	NA	NA	NA
ENSG00000153933.10	DGKE	7:12225245:rs10950398:G_A	G/A	A	1	1	0	1	1	0	0.622538	1	0.201233	1	1	0	1	1	0	0.464874	1	0.371822	0.933069	1	0.0380146	NA	NA	NA	NA	NA	NA	NA	NA	NA	NA	NA	NA	NA	NA	NA	NA	NA	NA	NA	NA	NA	NA	NA	NA
ENSG00000184845.4	DRD1	7:12223752:rs11974335:G_T	G/T	T	0.999999	1	0	1	1	0	0.0983993	0.446848	0.513725	1	1	0	1	1	0	1	1	0	0.783785	1	-0.151169	NA	NA	NA	NA	NA	NA	NA	NA	NA	NA	NA	NA	NA	NA	NA	NA	NA	NA	NA	NA	NA	NA	NA	NA
ENSG00000198133.8	TMEM229B	7:12223752:rs11974335:G_T	G/T	T	1	1	0	1	1	0	0.201028	0.667518	0.53103	0.495736	1	-1.12196	1	1	0	0.364018	1	-0.44732	0.542712	0.899715	0.291844	NA	NA	NA	NA	NA	NA	NA	NA	NA	NA	NA	NA	NA	NA	NA	NA	NA	NA	NA	NA	NA	NA	NA	NA
ENSG00000108018.15	SORCS1	7:12225245:rs10950398:G_A	G/A	A	1	1	0	1	1	0	0.0117963	0.129043	1.03556	1	1	0	1	1	0	0.290829	1	-0.539965	0.0332279	0.23381	-0.969233	NA	NA	NA	NA	NA	NA	NA	NA	NA	NA	NA	NA	NA	NA	NA	NA	NA	NA	NA	NA	NA	NA	NA	NA
ENSG00000102385.12	DRP2	7:12225245:rs10950398:G_A	G/A	A	1	1	0	1	1	0	0.188048	0.642982	0.427452	1	1	0	1	1	0	0.220881	0.986656	-0.439325	0.611653	0.95146	0.210297	NA	NA	NA	NA	NA	NA	NA	NA	NA	NA	NA	NA	NA	NA	NA	NA	NA	NA	NA	NA	NA	NA	NA	NA
ENSG00000143196.5	DPT	7:12225245:rs10950398:G_A	G/A	A	0.949488	1	0.0325081	0.158597	1	1.30339	0.680683	1	-0.309134	0.945856	1	-0.167457	1	1	0	0.852135	1	-0.111451	0.401316	0.790347	0.478087	NA	NA	NA	NA	NA	NA	NA	NA	NA	NA	NA	NA	NA	NA	NA	NA	NA	NA	NA	NA	NA	NA	NA	NA
ENSG00000013016.16	EHD3	7:12223752:rs11974335:G_T	G/T	T	0.999999	1	0	1	1	0	0.395186	0.930278	0.248634	1	1	0	1	1	0	0.580858	1	-0.190234	0.257024	0.618965	0.392326	NA	NA	NA	NA	NA	NA	NA	NA	NA	NA	NA	NA	NA	NA	NA	NA	NA	NA	NA	NA	NA	NA	NA	NA
ENSG00000198093.11	ZNF649	7:12225245:rs10950398:G_A	G/A	A	2.97696e-05	0.00402188	-1.13246	1	1	0	1	1	0	0.045852	0.475707	-3.8543	0.0107075	1	1.96059	0.201892	0.961865	0.424699	1	1	0	0.34609	0.983282	-0.212095	NA	NA	NA	0.879976	0.957635	0.0343817	0.34609	1	-0.212095	0.851504	0.979161	0.0426301	0.300762	1	-0.23238	0.980693	0.989628	-0.0055018	NA	NA	NA
ENSG00000114279.13	FGF12	7:12225245:rs10950398:G_A	G/A	A	0.999999	1	0	1	1	0	0.680694	1	0.183514	1	1	0	1	1	0	0.413318	1	0.454037	0.725	1	0.173708	NA	NA	NA	NA	NA	NA	NA	NA	NA	NA	NA	NA	NA	NA	NA	NA	NA	NA	NA	NA	NA	NA	NA	NA
ENSG00000198673.10	TAFA2	7:12224173:rs11509137:T_C	T/C	C	1	1	0	1	1	0	0.0151106	0.154072	0.681427	1	1	0	1	1	0	0.151746	0.876107	-0.404777	0.621428	0.9597	-0.140118	NA	NA	NA	NA	NA	NA	NA	NA	NA	NA	NA	NA	NA	NA	NA	NA	NA	NA	NA	NA	NA	NA	NA	NA
ENSG00000141524.15	TMC6	7:12223752:rs11974335:G_T	G/T	T	1	1	0	0.50777	1	-0.289545	0.999999	1	0	0.289504	1	1.74659	0.487978	1	0.460676	0.0860232	0.695912	-0.455284	1	1	0	NA	NA	NA	NA	NA	NA	NA	NA	NA	NA	NA	NA	NA	NA	NA	NA	NA	NA	NA	NA	NA	NA	NA	NA
ENSG00000113319.13	RASGRF2	7:12244382:rs1990620:A_G	A/G	G	1	1	0	1	1	0	0.0600832	0.336815	-0.56737	1	1	0	1	1	0	0.00123211	0.107171	1.04071	0.000260868	0.0171918	1.14001	0.632508	1	-0.108514	0.474362	0.952269	0.161816	0.455788	0.782764	0.168629	0.96618	0.993545	-0.0096281	0.312591	0.921545	0.226977	0.725738	0.900526	-0.079718	0.7625	0.97194	0.0687353	0.0797738	0.908947	0.384059
ENSG00000186130.5	ZBTB6	3:186462464:rs147501096:G_C	G/C	C	0.220404	1	-0.794037	0.750414	1	0.436351	0.956867	1	0.0541686	0.65615	1	-1.31293	0.477862	1	-0.912721	0.979119	1	0.0195651	0.786233	1	-0.203928	NA	NA	NA	NA	NA	NA	NA	NA	NA	NA	NA	NA	NA	NA	NA	NA	NA	NA	NA	NA	NA	NA	NA	NA
ENSG00000179387.10	ELMOD2	3:186462464:rs147501096:G_C	G/C	C	0.172459	1	-0.922103	0.881318	1	0.220051	0.98729	1	0.0169685	0.486761	1	-2.04339	0.591816	1	-0.726935	0.641435	1	0.325657	0.650759	0.975777	-0.35823	NA	NA	NA	NA	NA	NA	NA	NA	NA	NA	NA	NA	NA	NA	NA	NA	NA	NA	NA	NA	NA	NA	NA	NA
ENSG00000204843.12	DCTN1	7:12225245:rs10950398:G_A	G/A	A	1	1	0	1	1	0	0.999999	1	0	1	1	0	1	1	0	0.252272	0.986794	0.336877	0.00310562	0.0627697	0.781403	NA	NA	NA	NA	NA	NA	NA	NA	NA	NA	NA	NA	NA	NA	NA	NA	NA	NA	NA	NA	NA	NA	NA	NA
ENSG00000188643.11	S100A16	7:12223752:rs11974335:G_T	G/T	T	0.0448839	0.891624	-0.96155	0.927176	1	0.0867841	0.999999	1	0	0.0614258	0.572319	4.53968	0.0540223	1	1.8853	1	1	0	1	1	0	NA	NA	NA	NA	NA	NA	NA	NA	NA	NA	NA	NA	NA	NA	NA	NA	NA	NA	NA	NA	NA	NA	NA	NA
ENSG00000169744.13	LDB2	7:12223752:rs11974335:G_T	G/T	T	1	1	0	1	1	0	0.317847	0.82818	0.436236	1	1	0	1	1	0	0.38034	1	-0.451428	0.83747	1	0.105999	NA	NA	NA	NA	NA	NA	NA	NA	NA	NA	NA	NA	NA	NA	NA	NA	NA	NA	NA	NA	NA	NA	NA	NA
ENSG00000179388.9	EGR3	7:12225245:rs10950398:G_A	G/A	A	1	1	0	1	1	0	0.512512	1	0.303327	1	1	0	0.218697	1	-1.15407	0.781267	1	0.0966849	0.814404	1	0.121156	NA	NA	NA	NA	NA	NA	NA	NA	NA	NA	NA	NA	NA	NA	NA	NA	NA	NA	NA	NA	NA	NA	NA	NA
ENSG00000177108.5	ZDHHC22	7:12226362:rs6966915:C_T	C/T	T	0.999998	1	0	1	1	0	0.000428075	0.0151734	0.704234	1	1	0	1	1	0	0.777076	1	-0.0548453	0.318061	0.68958	-0.29923	0.388578	0.907898	0.194467	NA	NA	NA	0.151686	0.466029	0.318131	0.0093496	0.130278	0.54629	0.0061589	0.233846	0.571077	0.611173	1	0.115362	0.168512	0.815526	0.306159	0.0808805	0.930303	0.38275
ENSG00000050030.15	NEXMIF	7:12225245:rs10950398:G_A	G/A	A	1	1	0	1	1	0	0.0162413	0.16016	0.844676	0.662671	1	0.809135	1	1	0	0.331668	1	-0.434999	0.107586	0.417668	-0.62546	NA	NA	NA	NA	NA	NA	NA	NA	NA	NA	NA	NA	NA	NA	NA	NA	NA	NA	NA	NA	NA	NA	NA	NA
ENSG00000198673.10	TAFA2	7:12223920:rs10950393:T_C	T/C	C	0.999998	1	0	1	1	0	0.0356984	0.260695	0.626824	1	1	0	1	1	0	0.245978	0.986656	-0.371238	0.837312	1	-0.0632253	NA	NA	NA	NA	NA	NA	NA	NA	NA	NA	NA	NA	NA	NA	NA	NA	NA	NA	NA	NA	NA	NA	NA	NA
ENSG00000049245.13	VAMP3	7:12223752:rs11974335:G_T	G/T	T	0.188606	1	-0.443251	0.891862	1	0.0881676	1	1	0	0.0135089	0.221219	4.07392	0.0116783	1	1.69339	0.0324006	0.438158	-0.575346	1	1	0	NA	NA	NA	NA	NA	NA	NA	NA	NA	NA	NA	NA	NA	NA	NA	NA	NA	NA	NA	NA	NA	NA	NA	NA
ENSG00000166619.15	BLCAP	7:12225245:rs10950398:G_A	G/A	A	1	1	0	1	1	0	0.999999	1	0	1	1	0	1	1	0	0.471913	1	0.208306	0.0332283	0.23381	0.578314	NA	NA	NA	NA	NA	NA	NA	NA	NA	NA	NA	NA	NA	NA	NA	NA	NA	NA	NA	NA	NA	NA	NA	NA
ENSG00000164111.15	ANXA5	7:12223752:rs11974335:G_T	G/T	T	0.843539	1	-0.0716357	0.381477	1	-0.615865	1	1	0	0.0021696	0.0637202	5.522	0.942616	1	0.052144	1	1	0	1	1	0	NA	NA	NA	NA	NA	NA	NA	NA	NA	NA	NA	NA	NA	NA	NA	NA	NA	NA	NA	NA	NA	NA	NA	NA
ENSG00000180901.11	KCTD2	7:12229132:rs5011436:A_C	A/C	C	1	1	0	1	1	0	0.00113298	0.025511	0.600696	1	1	0	1	1	0	0.999999	1	0	0.368563	0.751023	-0.253874	0.0890181	0.911429	0.373581	0.875245	0.979237	0.0357565	0.0116358	0.161212	0.532565	0.0548074	0.313649	0.417913	0.231775	0.913667	0.267381	0.680926	0.972703	0.093437	0.381792	0.871131	-0.197182	0.837103	0.95843	-0.0467537
ENSG00000180901.11	KCTD2	7:12228211:rs13229988:A_G	A/G	G	1	1	0	1	1	0	0.00196483	0.0353853	0.620524	1	1	0	1	1	0	0.999999	1	0	0.242175	0.604766	-0.362048	0.0890181	0.911429	0.373581	0.875245	0.979237	0.0357565	0.0116358	0.161212	0.532565	0.0548074	0.313649	0.417913	0.231775	0.913667	0.267381	0.680926	0.972703	0.093437	0.381792	0.871131	-0.197182	0.837103	0.95843	-0.0467537
ENSG00000167191.12	GPRC5B	7:12223752:rs11974335:G_T	G/T	T	0.129856	1	-0.58117	0.885381	1	-0.106379	1	1	0	0.133597	0.920978	2.81259	0.0184082	1	1.80092	0.023143	0.376701	-0.695069	1	1	0	NA	NA	NA	NA	NA	NA	NA	NA	NA	NA	NA	NA	NA	NA	NA	NA	NA	NA	NA	NA	NA	NA	NA	NA
ENSG00000087191.13	PSMC5	14:64510335:rs11848179:A_G	A/G	G	1	1	0	1	1	0	0.182804	0.631633	0.822662	1	1	0	0.170359	1	0.954662	0.900322	1	-0.0691703	0.122091	0.44162	-0.779651	NA	NA	NA	NA	NA	NA	NA	NA	NA	NA	NA	NA	NA	NA	NA	NA	NA	NA	NA	NA	NA	NA	NA	NA
ENSG00000177169.10	ULK1	7:12223752:rs11974335:G_T	G/T	T	0.999999	1	0	1	1	0	0.400871	0.936175	0.202972	0.173602	1	-1.35238	1	1	0	1	1	0	0.165393	0.510728	0.584366	NA	NA	NA	NA	NA	NA	NA	NA	NA	NA	NA	NA	NA	NA	NA	NA	NA	NA	NA	NA	NA	NA	NA	NA
ENSG00000100346.18	CACNA1I	7:12223752:rs11974335:G_T	G/T	T	1	1	0	1	1	0	0.4574	0.987136	0.172467	1	1	0	1	1	0	0.999999	1	0	0.312071	0.681663	0.421586	NA	NA	NA	NA	NA	NA	NA	NA	NA	NA	NA	NA	NA	NA	NA	NA	NA	NA	NA	NA	NA	NA	NA	NA
ENSG00000184845.4	DRD1	7:12225245:rs10950398:G_A	G/A	A	1	1	0	1	1	0	0.00351199	0.0515728	0.902218	1	1	0	1	1	0	0.879358	1	-0.0477218	0.0931187	0.391157	-0.787452	NA	NA	NA	NA	NA	NA	NA	NA	NA	NA	NA	NA	NA	NA	NA	NA	NA	NA	NA	NA	NA	NA	NA	NA
ENSG00000169851.15	PCDH7	7:12228211:rs13229988:A_G	A/G	G	1	1	0	1	1	0	0.644549	1	-0.154261	1	1	0	1	1	0	0.0510451	0.537459	0.676635	0.256943	0.618965	0.396995	NA	NA	NA	NA	NA	NA	NA	NA	NA	NA	NA	NA	NA	NA	NA	NA	NA	NA	NA	NA	NA	NA	NA	NA
ENSG00000125675.18	GRIA3	7:12223752:rs11974335:G_T	G/T	T	1	1	0	1	1	0	0.417903	0.952524	0.409649	1	1	0	1	1	0	0.9655	1	-0.0257695	0.568658	0.925053	-0.341132	NA	NA	NA	NA	NA	NA	NA	NA	NA	NA	NA	NA	NA	NA	NA	NA	NA	NA	NA	NA	NA	NA	NA	NA
ENSG00000214376.6	VSTM5	7:12227595:rs4721057:A_G	A/G	G	1	1	0	1	1	0	0.418448	0.952524	0.259121	1	1	0	1	1	0	0.402948	1	-0.280974	0.0957914	0.397586	0.559121	NA	NA	NA	NA	NA	NA	NA	NA	NA	NA	NA	NA	NA	NA	NA	NA	NA	NA	NA	NA	NA	NA	NA	NA
ENSG00000115419.12	GLS	7:12223752:rs11974335:G_T	G/T	T	1	1	0	1	1	0	0.975262	1	-0.0143262	1	1	0	1	1	0	0.457982	1	0.404095	0.90275	1	0.0668103	NA	NA	NA	NA	NA	NA	NA	NA	NA	NA	NA	NA	NA	NA	NA	NA	NA	NA	NA	NA	NA	NA	NA	NA
ENSG00000125869.10	LAMP5	7:12233870:rs1054169:G_A	G/A	A	0.94135	1	-0.0166375	1	1	0	0.720446	1	0.0953712	1	1	0	1	1	0	0.347339	1	0.192805	0.110452	0.421677	0.423568	NA	NA	NA	NA	NA	NA	NA	NA	NA	NA	NA	NA	NA	NA	NA	NA	NA	NA	NA	NA	NA	NA	NA	NA
ENSG00000180901.11	KCTD2	7:12210752:rs3807866:G_A	G/A	A	1	1	0	1	1	0	0.00153116	0.0299797	0.597964	1	1	0	1	1	0	1	1	0	0.260163	0.621923	-0.325867	0.0890181	0.911429	0.373581	0.875245	0.979237	0.0357565	0.0116358	0.161212	0.532565	0.0548074	0.313649	0.417913	0.231775	0.913667	0.267381	0.680926	0.972703	0.093437	0.381792	0.871131	-0.197182	0.837103	0.95843	-0.0467537
[truncated: 1,154 more rows]

## Sheet: no ENA 100PCs
Gene	Gene symbol	SNP	Alleles	Allele assessed	Bulk Astrocyte pvalue	Bulk Astrocyte FDR	Bulk Astrocyte interaction beta	Bulk EndothelialCell pvalue	Bulk EndothelialCell FDR	Bulk EndothelialCell interaction beta	Bulk Excitatory pvalue	Bulk Excitatory FDR	Bulk Excitatory interaction beta	Bulk Inhibitory pvalue	Bulk Inhibitory FDR	Bulk Inhibitory interaction beta	Bulk Microglia pvalue	Bulk Microglia FDR	Bulk Microglia interaction beta	Bulk Oligodendrocyte pvalue	Bulk Oligodendrocyte FDR	Bulk Oligodendrocyte interaction beta	Bulk OtherNeuron pvalue	Bulk OtherNeuron FDR	Bulk OtherNeuron interaction beta	SN Astrocyte eQTL pvalue	SN Astrocyte eQTL FDR	SN Astrocyte eQTL beta	SN EndothelialCell eQTL pvalue	SN EndothelialCell eQTL FDR	SN EndothelialCell eQTL beta	SN Excitatory eQTL pvalue	SN Excitatory eQTL FDR	SN Excitatory eQTL beta	SN Inhibitory eQTL pvalue	SN Inhibitory eQTL FDR	SN Inhibitory eQTL beta	SN Microglia eQTL pvalue	SN Microglia eQTL FDR	SN Microglia eQTL beta	SN Oligodendrocyte eQTL pvalue	SN Oligodendrocyte eQTL FDR	SN Oligodendrocyte eQTL beta	SN OPC eQTL pvalue	SN OPC eQTL FDR	SN OPC eQTL beta	SN Pericytes eQTL pvalue	SN Pericytes eQTL FDR	SN Pericytes eQTL beta
[truncated: 695 more rows]

[truncated: 2 more sheets: no ENA no AMPAD 0PCs, no ENA no AMPAD 80PCs]
