# Supplementary material for: Brain expression quantitative trait locus and network analyses reveal downstream effects and putative drivers for brain-related diseases
Source: Nat Genet. 2023 Feb 23;55(3):377–88. doi: 10.1038/s41588-023-01300-6 (PMC10011140; doi:10.1038/s41588-023-01300-6)
Supplement: Supplementary file 4 — Supplementary Tables 1–31. [file 41588_2023_1300_MOESM4_ESM.zip › Supplementary Table 24 - Trans-eQTL interaction with AD status - 0 PCs.xlsx]

## Sheet: Summary stats
trans-eQTL dataset	#PCs removed	sub-analysis	#eQTLs tested	#ieQTLs (FDR <0.05)
no ENA	0	default	2690	423
no ENA	0	dataset corrected	2690	0
no ENA	0	only AMP-AD samples	2683	0
no ENA	100	default	694	0
no ENA	100	dataset corrected	694	0
no ENA	100	only AMP-AD samples	705	0

## Sheet: no ENA 0PCs
SNPName	ProbeName	N	default FDR	dataset corrected FDR	only AMP-AD samples FDR
19:21767600:rs6511291:T_C	ENSG00000142621.19	1362	0.696325	0.948447	0.999449
19:21725251:rs7252798:C_T	ENSG00000142621.19	1361	0.780019	0.903804	0.999449
19:21741387:rs61037485:T_A	ENSG00000142621.19	1362	0.750949	0.929367	0.999449
19:21729953:rs35717293:A_G	ENSG00000142621.19	1361	0.734319	0.92562	0.999449
19:21707537:rs6511285:G_A	ENSG00000142621.19	1361	0.85869	0.925632	0.999449
9:94300699:rs12236219:C_T	ENSG00000138115.14	1363	0.734063	0.975883	0.999449
16:37321:rs9937872:G_A	ENSG00000173213.9	1362	0.788777	0.767132	0.999449
16:38245:rs73493038:C_T	ENSG00000173213.9	1363	0.790407	0.767132	0.999449
9:94340072:rs60981486:G_A	ENSG00000138115.14	1361	0.916903	0.949558	0.999449
16:33807:rs28652789:G_C	ENSG00000173213.9	1363	0.916903	0.774574	0.999449
9:94289243:rs79205359:A_T	ENSG00000138115.14	1361	0.572585	0.958951	0.999449
9:94300699:rs12236219:C_T	ENSG00000173124.14	1363	0.970383	0.978139	0.999449
19:21705462:rs10409238:T_C	ENSG00000142621.19	1363	0.331808	0.894592	0.999449
16:49353:rs77046488:A_G	ENSG00000173213.9	1361	0.977963	0.839575	0.999449
9:94340072:rs60981486:G_A	ENSG00000173124.14	1361	0.927698	0.95079	0.999449
19:37726993:rs73039018:C_A	ENSG00000111291.8	1363	0.978551	0.948447	0.999449
19:37650857:rs2016598:C_A	ENSG00000111291.8	1359	0.674822	0.835051	0.999449
10:17953382:rs10764176:A_G	ENSG00000205358.3	1363	0.982295	0.875058	0.999449
9:94266825:rs10821327:T_C	ENSG00000138115.14	1360	0.9866	0.986139	0.999449
9:94268577:rs10993130:C_G	ENSG00000138115.14	1360	0.97021	0.97201	0.999449
10:17954774:rs690759:A_G	ENSG00000205358.3	1362	0.996906	0.930831	0.999449
10:17955079:rs491995:A_G	ENSG00000205358.3	1363	0.9866	0.948447	0.999449
19:37832544:rs11666021:C_T	ENSG00000111291.8	1362	0.996906	0.923251	0.999449
7:12223752:rs11974335:G_T	ENSG00000172137.19	654	0.905562	0.801102	0.999449
7:12223752:rs11974335:G_T	ENSG00000102924.12	654	0.227038	0.767132	0.999449
10:17937785:rs10430578:G_A	ENSG00000205358.3	1360	0.838181	0.827064	0.999449
9:94289243:rs79205359:A_T	ENSG00000173124.14	1361	0.745759	0.977542	0.999449
10:17937778:rs10430577:C_T	ENSG00000205358.3	1355	0.955711	0.833375	0.999449
7:12225245:rs10950398:G_A	ENSG00000172137.19	681	0.911852	0.822576	0.999449
10:17977481:rs553304:T_C	ENSG00000205358.3	1358	0.742067	0.955446	0.999449
10:17976964:rs692594:G_C	ENSG00000205358.3	1359	0.733979	0.951303	0.999449
7:12223752:rs11974335:G_T	ENSG00000171385.9	654	0.842237	0.778573	0.999449
16:53923:rs2562145:C_G	ENSG00000173213.9	1362	0.955242	0.988832	0.999449
18:54808673:rs6566871:T_C	ENSG00000170011.14	1359	0.386846	0.913048	0.999449
7:12223752:rs11974335:G_T	ENSG00000166908.18	654	0.916903	0.949558	0.999449
19:57323884:rs4801216:C_T	ENSG00000101017.14	1361	0.946408	0.850316	0.999449
7:12223752:rs11974335:G_T	ENSG00000015676.18	654	0.989379	0.840985	0.999449
2:60490908:rs1427407:T_G	ENSG00000196565.15	1363	0.596722	0.785252	0.999449
7:12225245:rs10950398:G_A	ENSG00000102924.12	681	0.206776	0.767132	0.999449
7:12225245:rs10950398:G_A	ENSG00000166908.18	681	0.918637	0.948447	0.999449
7:12225245:rs10950398:G_A	ENSG00000015676.18	681	0.973021	0.835051	0.999449
7:12223752:rs11974335:G_T	ENSG00000176095.12	654	0.891934	0.785252	0.999449
7:12223752:rs11974335:G_T	ENSG00000177108.5	654	0.314399	0.767132	0.999449
2:60492835:rs766432:C_A	ENSG00000196565.15	1362	0.67591	0.827064	0.999449
7:12223752:rs11974335:G_T	ENSG00000181754.7	654	0.713416	0.767132	0.999449
2:60493816:rs4671393:A_G	ENSG00000196565.15	1363	0.654255	0.833375	0.999449
10:17981493:rs1926739:G_A	ENSG00000205358.3	1360	0.573136	0.96671	0.999449
19:37973622:rs11666497:C_T	ENSG00000111291.8	686	0.317799	0.767132	NA
7:12223752:rs11974335:G_T	ENSG00000100302.7	654	0.939236	0.862213	0.999449
10:17983033:rs2497832:T_A	ENSG00000205358.3	1354	0.599531	0.964194	0.999449
2:60496952:rs1896296:G_T	ENSG00000196565.15	1361	0.648443	0.830271	0.999449
7:12223752:rs11974335:G_T	ENSG00000116106.12	654	0.9866	0.829061	0.999449
10:17983041:rs2497833:A_T	ENSG00000205358.3	1351	0.556391	0.95079	0.999449
2:60496951:rs1896295:T_C	ENSG00000196565.15	1361	0.648443	0.830271	0.999449
19:21699401:rs12052044:A_G	ENSG00000142621.19	1362	0.922623	0.785252	0.999449
7:12225245:rs10950398:G_A	ENSG00000171385.9	681	0.745567	0.767132	0.999449
7:12225245:rs10950398:G_A	ENSG00000176095.12	681	0.835117	0.767132	0.999449
19:37797025:rs3848625:T_A	ENSG00000111291.8	1358	0.333527	0.864934	0.999449
7:12223752:rs11974335:G_T	ENSG00000120903.13	654	0.906522	0.947348	0.999449
7:12223752:rs11974335:G_T	ENSG00000180901.11	654	0.92998	0.813636	0.999449
7:12225245:rs10950398:G_A	ENSG00000180901.11	681	0.891934	0.801102	0.999449
7:12223752:rs11974335:G_T	ENSG00000168785.8	654	0.989379	0.877572	0.999449
16:45254:rs8056400:C_T	ENSG00000173213.9	1361	0.964152	0.850316	0.999449
18:54807931:rs7243785:A_G	ENSG00000170011.14	1360	0.245896	0.941468	0.999449
16:47354:rs8466:A_G	ENSG00000173213.9	1362	0.997031	0.825119	0.999449
7:12223752:rs11974335:G_T	ENSG00000183775.11	654	0.952391	0.808241	0.999449
7:12223752:rs11974335:G_T	ENSG00000182836.10	654	0.996868	0.835374	0.999449
18:54812256:rs8092503:A_G	ENSG00000170011.14	1360	0.278853	0.947183	0.999449
18:54832780:rs12454204:G_T	ENSG00000170011.14	1360	0.193425	0.889164	0.999449
11:108668877:rs11212749:G_A	ENSG00000165480.16	1362	0.0104689	0.8118	0.999449
7:12225245:rs10950398:G_A	ENSG00000177108.5	681	0.226592	0.767132	0.999449
7:12223752:rs11974335:G_T	ENSG00000143061.17	654	0.872886	0.98689	0.999449
7:12223752:rs11974335:G_T	ENSG00000135503.13	654	0.75754	0.767132	0.999449
7:12223752:rs11974335:G_T	ENSG00000100320.23	654	0.927698	0.78837	0.999449
7:12223752:rs11974335:G_T	ENSG00000217236.2	654	0.813893	0.897097	0.999449
18:54821441:rs62091461:C_T	ENSG00000170011.14	1362	0.174638	0.889164	0.999449
7:12223752:rs11974335:G_T	ENSG00000198673.10	654	0.811323	0.785252	0.999449
7:12223752:rs11974335:G_T	ENSG00000132975.8	654	0.975096	0.827064	0.999449
7:12225245:rs10950398:G_A	ENSG00000116106.12	681	0.928086	0.808241	0.999449
18:54842602:rs58243949:C_T	ENSG00000170011.14	1362	0.227038	0.941468	0.999449
7:12223752:rs11974335:G_T	ENSG00000157542.11	654	0.857135	0.785252	0.999449
7:12225245:rs10950398:G_A	ENSG00000181754.7	681	0.624611	0.767132	0.999449
11:108697289:rs12222436:A_C	ENSG00000165480.16	1359	0.00896382	0.8118	0.999449
18:54825021:rs12606230:T_C	ENSG00000170011.14	1358	0.253627	0.942631	0.999449
7:12225245:rs10950398:G_A	ENSG00000077684.16	681	0.927698	0.977542	0.999449
7:12223752:rs11974335:G_T	ENSG00000140015.20	654	0.704019	0.767132	0.999449
9:94268577:rs10993130:C_G	ENSG00000173124.14	1360	0.72708	0.897689	0.999449
7:12223752:rs11974335:G_T	ENSG00000078053.17	654	0.979999	0.801102	0.999449
7:12223752:rs11974335:G_T	ENSG00000154917.11	654	0.997694	0.826983	0.999449
18:54828093:rs3764512:G_T	ENSG00000170011.14	1362	0.144095	0.878458	0.999449
7:12223752:rs11974335:G_T	ENSG00000149575.6	654	0.841344	0.785252	0.999449
9:94266825:rs10821327:T_C	ENSG00000173124.14	1360	0.659782	0.875058	0.999449
7:12225245:rs10950398:G_A	ENSG00000183775.11	681	0.935902	0.808241	0.999449
19:37364937:rs256741:C_A	ENSG00000111291.8	1361	0.658702	0.965055	0.999449
7:12223752:rs11974335:G_T	ENSG00000069966.18	654	0.978551	0.842398	0.999449
7:12223752:rs11974335:G_T	ENSG00000180611.7	654	0.991648	0.857873	0.999449
7:12223752:rs11974335:G_T	ENSG00000250366.2	654	0.88798	0.801102	0.999449
7:12223752:rs11974335:G_T	ENSG00000077684.16	654	0.88163	0.948447	0.999449
7:12223752:rs11974335:G_T	ENSG00000132938.20	654	0.906325	0.785252	0.999449
7:12223752:rs11974335:G_T	ENSG00000161544.10	654	0.979999	0.850316	0.999449
7:12225245:rs10950398:G_A	ENSG00000131504.17	681	0.835749	0.785252	0.999449
7:12233870:rs1054169:G_A	ENSG00000172137.19	1352	0.00298866	0.835051	0.999449
7:12223752:rs11974335:G_T	ENSG00000122574.10	654	0.97064	0.785252	0.999449
7:12223752:rs11974335:G_T	ENSG00000215012.9	654	0.906325	0.785252	0.999449
7:12223752:rs11974335:G_T	ENSG00000108924.14	654	0.994892	0.850316	0.999449
7:12227595:rs4721057:A_G	ENSG00000172137.19	1357	0.0027048	0.827064	0.999449
19:37256897:rs1226598:A_G	ENSG00000111291.8	1360	0.710285	0.970398	0.999449
7:12223752:rs11974335:G_T	ENSG00000131089.16	654	0.835117	0.767132	0.999449
19:37126707:rs10416428:C_A	ENSG00000111291.8	1363	0.699847	0.947348	0.999449
7:12225245:rs10950398:G_A	ENSG00000100302.7	681	0.982295	0.825119	0.999449
7:12225245:rs10950398:G_A	ENSG00000143061.17	681	0.911852	0.968011	0.999449
7:12223752:rs11974335:G_T	ENSG00000158480.11	654	0.970383	0.950154	0.999449
7:12223752:rs11974335:G_T	ENSG00000113389.16	654	0.905562	0.825119	0.999449
7:12225245:rs10950398:G_A	ENSG00000157542.11	681	0.842237	0.785252	0.999449
7:12225245:rs10950398:G_A	ENSG00000140015.20	681	0.410107	0.767132	0.999449
7:12228211:rs13229988:A_G	ENSG00000172137.19	1358	0.00234823	0.835374	0.999449
7:12223752:rs11974335:G_T	ENSG00000179542.16	654	0.999395	0.833312	0.999449
7:12225245:rs10950398:G_A	ENSG00000100320.23	681	0.88163	0.785252	0.999449
7:12225245:rs10950398:G_A	ENSG00000120903.13	681	0.999575	0.862587	0.999449
7:12223752:rs11974335:G_T	ENSG00000166887.15	654	0.782887	0.822576	0.999449
7:12225245:rs10950398:G_A	ENSG00000135503.13	681	0.566122	0.767132	0.999449
7:12225245:rs10950398:G_A	ENSG00000168785.8	681	0.996868	0.886404	0.999449
10:17974944:rs508196:C_T	ENSG00000205358.3	1359	0.790665	0.92562	0.999449
7:12223752:rs11974335:G_T	ENSG00000131504.17	654	0.953344	0.825119	0.999449
7:12223752:rs11974335:G_T	ENSG00000169851.15	654	0.967482	0.822576	0.999449
7:12223752:rs11974335:G_T	ENSG00000140943.17	654	0.927698	0.785252	0.999449
7:12223752:rs11974335:G_T	ENSG00000158109.15	654	0.927698	0.785252	0.999449
7:12223752:rs11974335:G_T	ENSG00000169641.13	654	0.982295	0.835051	0.999449
7:12225245:rs10950398:G_A	ENSG00000132938.20	681	0.790665	0.767132	0.999449
7:12223752:rs11974335:G_T	ENSG00000138439.12	654	0.867402	0.785252	0.999449
7:12225245:rs10950398:G_A	ENSG00000108924.14	681	0.973021	0.833375	0.999449
7:12223752:rs11974335:G_T	ENSG00000087095.13	654	0.978551	0.872098	0.999449
7:12225245:rs10950398:G_A	ENSG00000087095.13	681	0.982295	0.861517	0.999449
7:12223752:rs11974335:G_T	ENSG00000155744.9	654	0.942058	0.827064	0.999449
7:12223752:rs11974335:G_T	ENSG00000156113.23	654	0.952391	0.887922	0.999449
7:12225245:rs10950398:G_A	ENSG00000158480.11	681	0.986622	0.915492	0.999449
12:125314817:rs1666839:G_A	ENSG00000139372.15	1363	0.0495863	0.822576	0.999449
7:12230893:rs3815535:G_A	ENSG00000172137.19	1362	0.00274044	0.835374	0.999449
7:12225245:rs10950398:G_A	ENSG00000169641.13	681	0.854017	0.785252	0.999449
7:12225245:rs10950398:G_A	ENSG00000168830.8	681	0.928685	0.785252	0.999449
7:12225245:rs10950398:G_A	ENSG00000078053.17	681	0.97021	0.785252	0.999449
7:12225245:rs10950398:G_A	ENSG00000180611.7	681	0.996868	0.864934	0.999449
7:12225245:rs10950398:G_A	ENSG00000198673.10	681	0.742067	0.767132	0.999449
7:12223752:rs11974335:G_T	ENSG00000004660.15	654	0.925911	0.849416	0.999449
7:12226362:rs6966915:C_T	ENSG00000172137.19	1363	0.00274044	0.835374	0.999449
7:12223752:rs11974335:G_T	ENSG00000057935.13	654	0.472959	0.767132	0.999449
7:12223752:rs11974335:G_T	ENSG00000102053.12	654	0.9866	0.835374	0.999449
7:12225245:rs10950398:G_A	ENSG00000250366.2	681	0.807979	0.785252	0.999449
7:12229791:rs3173615:C_G	ENSG00000172137.19	1361	0.00330441	0.842398	0.999449
7:12223752:rs11974335:G_T	ENSG00000168830.8	654	0.986622	0.822576	0.999449
7:12225245:rs10950398:G_A	ENSG00000182836.10	681	0.989379	0.840985	0.999449
7:12223752:rs11974335:G_T	ENSG00000102466.15	654	0.933631	0.785252	0.999449
10:17955079:rs491995:A_G	ENSG00000125144.13	1363	0.964325	0.950833	0.999449
7:12223752:rs11974335:G_T	ENSG00000121871.4	654	0.97762	0.801102	0.999449
7:12223752:rs11974335:G_T	ENSG00000133878.9	654	0.984935	0.842398	0.999449
7:12225245:rs10950398:G_A	ENSG00000122574.10	681	0.916903	0.767132	0.999449
7:12225245:rs10950398:G_A	ENSG00000138439.12	681	0.788751	0.785252	0.999449
7:12223752:rs11974335:G_T	ENSG00000023171.18	654	0.685487	0.767132	0.999449
7:12223752:rs11974335:G_T	ENSG00000165152.9	654	0.973021	0.822576	0.999449
6:135105435:rs4895441:A_G	ENSG00000196565.15	1363	0.89412	0.804474	0.999449
7:12225245:rs10950398:G_A	ENSG00000107819.13	681	0.973099	0.830271	0.999449
10:17954774:rs690759:A_G	ENSG00000125144.13	1362	0.94978	0.948447	0.999449
7:12223752:rs11974335:G_T	ENSG00000273079.5	654	0.883437	0.785252	0.999449
7:12225245:rs10950398:G_A	ENSG00000154917.11	681	0.979999	0.8118	0.999449
7:12223752:rs11974335:G_T	ENSG00000167074.15	654	0.85869	0.785252	0.999449
7:12223752:rs11974335:G_T	ENSG00000133019.11	654	0.842021	0.767132	0.999449
7:12223752:rs11974335:G_T	ENSG00000157214.14	654	0.841865	0.785252	0.999449
7:12244382:rs1990620:A_G	ENSG00000172137.19	1362	0.00251342	0.836236	0.999449
7:12223752:rs11974335:G_T	ENSG00000117016.10	654	0.855015	0.767132	0.999449
7:12223752:rs11974335:G_T	ENSG00000215475.5	654	0.689801	0.949092	0.999449
7:12229132:rs5011436:A_C	ENSG00000172137.19	1360	0.00342176	0.835051	0.999449
7:12223752:rs11974335:G_T	ENSG00000183454.17	654	0.930336	0.915492	0.999449
7:12223752:rs11974335:G_T	ENSG00000122126.17	654	0.70881	0.767132	0.999449
7:12223752:rs11974335:G_T	ENSG00000183826.18	654	0.393063	0.767132	0.999449
7:12223752:rs11974335:G_T	ENSG00000278195.2	654	0.953344	0.867942	0.999449
7:12225245:rs10950398:G_A	ENSG00000167074.15	681	0.747202	0.767132	0.999449
7:12225245:rs10950398:G_A	ENSG00000140943.17	681	0.91029	0.785252	0.999449
7:12225245:rs10950398:G_A	ENSG00000132975.8	681	0.994892	0.822576	0.999449
7:12223752:rs11974335:G_T	ENSG00000125869.10	654	0.97064	0.864934	0.999449
7:12223752:rs11974335:G_T	ENSG00000168032.10	654	0.947438	0.915492	0.999449
7:12242825:rs7805419:T_C	ENSG00000172137.19	1358	0.00299434	0.842398	0.999449
7:12225245:rs10950398:G_A	ENSG00000217236.2	681	0.906325	0.949558	0.999449
7:12223752:rs11974335:G_T	ENSG00000177511.6	654	0.90742	0.785252	0.999449
7:12223752:rs11974335:G_T	ENSG00000157470.12	654	0.996906	0.850316	0.999449
7:12223752:rs11974335:G_T	ENSG00000020129.16	654	0.911852	0.856246	0.999449
7:12223752:rs11974335:G_T	ENSG00000151090.19	654	0.887885	0.785252	0.999449
7:12223752:rs11974335:G_T	ENSG00000135472.9	654	0.911311	0.8118	0.999449
7:12223752:rs11974335:G_T	ENSG00000152102.18	654	0.467596	0.833375	0.999449
7:12223752:rs11974335:G_T	ENSG00000166664.13	654	0.96721	0.927205	0.999449
7:12223752:rs11974335:G_T	ENSG00000011677.13	654	0.842021	0.767132	0.999449
7:12225245:rs10950398:G_A	ENSG00000152102.18	681	0.556391	0.839338	0.999449
7:12225245:rs10950398:G_A	ENSG00000118898.16	681	0.9866	0.835374	0.999449
7:12225245:rs10950398:G_A	ENSG00000113389.16	681	0.835749	0.808241	0.999449
7:12223752:rs11974335:G_T	ENSG00000197555.9	654	0.882076	0.785252	0.999449
7:12225245:rs10950398:G_A	ENSG00000161544.10	681	0.891934	0.822576	0.999449
7:12223752:rs11974335:G_T	ENSG00000143318.13	654	0.829494	0.977542	0.999449
7:12223752:rs11974335:G_T	ENSG00000276293.4	654	0.566122	0.767132	0.999449
7:12223752:rs11974335:G_T	ENSG00000169933.15	654	0.904174	0.785252	0.999449
7:12223752:rs11974335:G_T	ENSG00000149582.16	654	0.891934	0.785252	0.999449
7:12225245:rs10950398:G_A	ENSG00000179542.16	681	0.957903	0.808241	0.999449
7:12219129:rs3823612:G_C	ENSG00000172137.19	1357	0.00372446	0.835051	0.999449
7:12223752:rs11974335:G_T	ENSG00000123360.12	654	0.996868	0.816571	0.999449
10:17953382:rs10764176:A_G	ENSG00000125144.13	1363	0.987746	0.835374	0.999449
7:12223752:rs11974335:G_T	ENSG00000147655.12	654	0.899424	0.95079	0.999449
19:37324479:rs6508712:T_G	ENSG00000111291.8	1361	0.79841	0.963308	0.999449
7:12229967:rs13237518:C_A	ENSG00000172137.19	1362	0.00298866	0.835374	0.999449
7:12223752:rs11974335:G_T	ENSG00000125966.10	654	0.807979	0.767132	0.999449
7:12225245:rs10950398:G_A	ENSG00000151090.19	681	0.834564	0.785252	0.999449
7:12223752:rs11974335:G_T	ENSG00000171435.14	654	0.867402	0.767132	0.999449
7:12223752:rs11974335:G_T	ENSG00000157693.15	654	0.999531	0.822576	0.999449
7:12225245:rs10950398:G_A	ENSG00000156113.23	681	0.991367	0.857388	0.999449
7:12223752:rs11974335:G_T	ENSG00000007237.18	654	0.88248	0.977841	0.999449
7:12225245:rs10950398:G_A	ENSG00000149575.6	681	0.854017	0.785252	0.999449
7:12223752:rs11974335:G_T	ENSG00000166206.15	654	0.715393	0.767132	0.999449
7:12223752:rs11974335:G_T	ENSG00000156486.8	654	0.859984	0.95079	0.999449
7:12225245:rs10950398:G_A	ENSG00000166887.15	681	0.711935	0.808241	0.999449
7:12225245:rs10950398:G_A	ENSG00000183826.18	681	0.387455	0.767132	0.999449
7:12223752:rs11974335:G_T	ENSG00000118898.16	654	0.979999	0.878458	0.999449
7:12224173:rs11509137:T_C	ENSG00000172137.19	1359	0.00702769	0.839575	0.999449
7:12223752:rs11974335:G_T	ENSG00000049759.18	654	0.97064	0.822576	0.999449
7:12223752:rs11974335:G_T	ENSG00000109339.23	654	0.979999	0.834401	0.999449
7:12223752:rs11974335:G_T	ENSG00000142686.8	654	0.891934	0.949558	0.999449
7:12244161:rs1990622:A_G	ENSG00000172137.19	1356	0.00214289	0.843486	0.999449
7:12223752:rs11974335:G_T	ENSG00000134014.17	654	0.835117	0.98396	0.999449
7:12225245:rs10950398:G_A	ENSG00000131089.16	681	0.79922	0.767132	0.999449
7:12225245:rs10950398:G_A	ENSG00000278195.2	681	0.9866	0.826343	0.999449
7:12223752:rs11974335:G_T	ENSG00000132932.17	654	0.918404	0.785252	0.999449
7:12223752:rs11974335:G_T	ENSG00000162992.3	654	0.911732	0.835374	0.999449
7:12225245:rs10950398:G_A	ENSG00000133019.11	681	0.75754	0.767132	0.999449
7:12223752:rs11974335:G_T	ENSG00000174469.23	654	0.78363	0.948447	0.999449
7:12223752:rs11974335:G_T	ENSG00000107819.13	654	0.980282	0.833375	0.999449
7:12228211:rs13229988:A_G	ENSG00000113389.16	1358	0.082403	0.825119	0.999449
7:12225245:rs10950398:G_A	ENSG00000023171.18	681	0.456635	0.767132	0.999449
7:12223752:rs11974335:G_T	ENSG00000148702.15	654	0.905562	0.830271	0.999449
7:12225245:rs10950398:G_A	ENSG00000069966.18	681	0.999615	0.835051	0.999449
7:12225245:rs10950398:G_A	ENSG00000057935.13	681	0.408208	0.767132	0.999449
7:12225245:rs10950398:G_A	ENSG00000171435.14	681	0.821889	0.767132	0.999449
7:12223752:rs11974335:G_T	ENSG00000125834.13	654	0.420727	0.767132	0.999449
7:12223752:rs11974335:G_T	ENSG00000162817.7	654	0.979999	0.875058	0.999449
14:20363487:rs10143216:G_A	ENSG00000104356.11	1362	0.953344	0.90802	0.999449
7:12243703:rs7791726:G_C	ENSG00000172137.19	1357	0.00205256	0.835374	0.999449
7:12225245:rs10950398:G_A	ENSG00000004660.15	681	0.973021	0.834913	0.999449
7:12225245:rs10950398:G_A	ENSG00000113319.13	681	0.369561	0.78837	0.999449
7:12225245:rs10950398:G_A	ENSG00000101076.16	681	0.599531	0.767132	0.999449
7:12225245:rs10950398:G_A	ENSG00000165300.7	681	0.608941	0.767132	0.999449
7:12223752:rs11974335:G_T	ENSG00000113319.13	654	0.556921	0.835051	0.999449
7:12225245:rs10950398:G_A	ENSG00000102053.12	681	0.924724	0.8118	0.999449
7:12223920:rs10950393:T_C	ENSG00000172137.19	1356	0.00644038	0.842398	0.999449
7:12223752:rs11974335:G_T	ENSG00000165553.4	654	0.843365	0.8118	0.999449
7:12223752:rs11974335:G_T	ENSG00000220205.9	654	0.911852	0.984157	0.999449
7:12223752:rs11974335:G_T	ENSG00000170419.10	654	0.9866	0.875058	0.999449
6:135106679:rs9402686:G_A	ENSG00000196565.15	1363	0.790665	0.822576	0.999449
7:12223752:rs11974335:G_T	ENSG00000145526.12	654	0.946408	0.785252	0.999449
7:12223752:rs11974335:G_T	ENSG00000173320.12	654	0.986889	0.875058	0.999449
7:12223752:rs11974335:G_T	ENSG00000198794.12	654	0.953344	0.785252	0.999449
7:12225245:rs10950398:G_A	ENSG00000123360.12	681	0.944675	0.785252	0.999449
7:12223752:rs11974335:G_T	ENSG00000130226.17	654	0.795675	0.978139	0.999449
7:12223752:rs11974335:G_T	ENSG00000144959.10	654	0.912327	0.785252	0.999449
7:12223961:rs10950394:C_T	ENSG00000172137.19	1359	0.00452289	0.842398	0.999449
7:12213267:rs6460898:A_G	ENSG00000172137.19	1361	0.0046301	0.850316	0.999449
7:12223752:rs11974335:G_T	ENSG00000164715.6	654	0.88248	0.783384	0.999449
7:12223752:rs11974335:G_T	ENSG00000196090.12	654	0.900156	0.785252	0.999449
7:12223752:rs11974335:G_T	ENSG00000047597.7	654	0.964152	0.801102	0.999449
7:12225245:rs10950398:G_A	ENSG00000133878.9	681	0.96054	0.875058	0.999449
7:12223752:rs11974335:G_T	ENSG00000100077.15	654	0.939028	0.813435	0.999449
19:23924531:rs4932934:T_A	ENSG00000178222.13	1362	0.86584	0.887591	0.999449
7:12223752:rs11974335:G_T	ENSG00000163995.20	654	0.966827	0.842398	0.999449
7:12223752:rs11974335:G_T	ENSG00000167778.9	654	0.842021	0.986945	0.999449
7:12223752:rs11974335:G_T	ENSG00000165300.7	654	0.751059	0.767132	0.999449
7:12223752:rs11974335:G_T	ENSG00000151468.11	654	0.842021	0.767132	0.999449
7:12225245:rs10950398:G_A	ENSG00000215012.9	681	0.888352	0.794958	0.999449
7:12233870:rs1054169:G_A	ENSG00000113389.16	1352	0.0777449	0.808241	0.999449
7:12223752:rs11974335:G_T	ENSG00000181656.7	654	0.900156	0.785252	0.999449
7:12223752:rs11974335:G_T	ENSG00000162543.6	654	0.994308	0.844081	0.999449
7:12223752:rs11974335:G_T	ENSG00000084444.14	654	0.782693	0.985465	0.999449
7:12223752:rs11974335:G_T	ENSG00000116983.13	654	0.518848	0.767132	0.999449
7:12225245:rs10950398:G_A	ENSG00000162992.3	681	0.857135	0.827064	0.999449
7:12223752:rs11974335:G_T	ENSG00000008118.10	654	0.9866	0.789265	0.999449
7:12225245:rs10950398:G_A	ENSG00000102466.15	681	0.891934	0.785252	0.999449
19:23966743:rs2195987:C_T	ENSG00000178222.13	1363	0.835749	0.886831	0.999449
7:12225245:rs10950398:G_A	ENSG00000151468.11	681	0.786696	0.767132	0.999449
7:12225245:rs10950398:G_A	ENSG00000149582.16	681	0.842021	0.785252	0.999449
6:135106006:rs9376092:C_A	ENSG00000196565.15	1362	0.835749	0.835374	0.999449
7:12229042:rs5011432:A_C	ENSG00000172137.19	1359	0.00231762	0.835374	0.999449
7:12225245:rs10950398:G_A	ENSG00000169851.15	681	0.934429	0.814184	0.999449
6:135106021:rs9389269:T_C	ENSG00000196565.15	1363	0.842705	0.801102	0.999449
7:12225245:rs10950398:G_A	ENSG00000143318.13	681	0.841865	0.981609	0.999449
7:12225245:rs10950398:G_A	ENSG00000020129.16	681	0.973021	0.835051	0.999449
7:12223752:rs11974335:G_T	ENSG00000082458.12	654	0.964152	0.895021	0.999449
7:12223752:rs11974335:G_T	ENSG00000227051.6	654	0.835364	0.785252	0.999449
7:12223752:rs11974335:G_T	ENSG00000109756.9	654	0.684848	0.767132	0.999449
7:12225245:rs10950398:G_A	ENSG00000157214.14	681	0.70881	0.767132	0.999449
7:12223752:rs11974335:G_T	ENSG00000198929.13	654	0.855962	0.778573	0.999449
7:12223752:rs11974335:G_T	ENSG00000143740.14	654	0.829553	0.972653	0.999449
7:12227595:rs4721057:A_G	ENSG00000113389.16	1357	0.0993708	0.827064	0.999449
7:12223752:rs11974335:G_T	ENSG00000156471.13	654	0.994521	0.8118	0.999449
7:12225245:rs10950398:G_A	ENSG00000177511.6	681	0.857609	0.785252	0.999449
7:12225245:rs10950398:G_A	ENSG00000007237.18	681	0.835364	0.97201	0.999449
7:12223752:rs11974335:G_T	ENSG00000164742.16	654	0.807979	0.767132	0.999449
6:135111414:rs9494145:T_C	ENSG00000196565.15	1198	0.979999	0.767132	0.999449
7:12225245:rs10950398:G_A	ENSG00000122126.17	681	0.632047	0.767132	0.999449
7:12223752:rs11974335:G_T	ENSG00000175874.10	654	0.911852	0.785252	0.999449
7:12223752:rs11974335:G_T	ENSG00000169427.8	654	0.91029	0.785252	0.999449
7:12225245:rs10950398:G_A	ENSG00000197555.9	681	0.841344	0.785252	0.999449
7:12223752:rs11974335:G_T	ENSG00000150995.19	654	0.982295	0.822576	0.999449
7:12225245:rs10950398:G_A	ENSG00000135472.9	681	0.842237	0.785252	0.999449
7:12225245:rs10950398:G_A	ENSG00000276293.4	681	0.417976	0.767132	0.999449
7:12223752:rs11974335:G_T	ENSG00000206535.8	654	0.166245	0.767132	0.999449
7:12223752:rs11974335:G_T	ENSG00000166579.15	654	0.805151	0.948447	0.999449
7:12225245:rs10950398:G_A	ENSG00000177570.14	681	0.976831	0.822576	0.999449
7:12225245:rs10950398:G_A	ENSG00000204131.9	681	0.867402	0.825119	0.999449
7:12223752:rs11974335:G_T	ENSG00000102181.21	654	0.97021	0.931437	0.999449
7:12223752:rs11974335:G_T	ENSG00000157064.11	654	0.972593	0.800799	0.999449
7:12233870:rs1054169:G_A	ENSG00000102924.12	1352	0.000138624	0.767132	0.999449
7:12223752:rs11974335:G_T	ENSG00000075035.10	654	0.88798	0.785252	0.999449
7:12228211:rs13229988:A_G	ENSG00000102924.12	1358	0.000138624	0.767132	0.999449
7:12223752:rs11974335:G_T	ENSG00000101076.16	654	0.835117	0.767132	0.999449
7:12223752:rs11974335:G_T	ENSG00000095739.11	654	0.876697	0.785252	0.999449
7:12223752:rs11974335:G_T	ENSG00000196876.17	654	0.930673	0.785252	0.999449
7:12223752:rs11974335:G_T	ENSG00000177570.14	654	0.970908	0.822576	0.999449
7:12210752:rs3807866:G_A	ENSG00000172137.19	1363	0.00983945	0.842398	0.999449
7:12225245:rs10950398:G_A	ENSG00000150995.19	681	0.953162	0.801102	0.999449
19:37493748:rs12461941:C_A	ENSG00000111291.8	686	0.358329	0.822576	NA
7:12225245:rs10950398:G_A	ENSG00000158109.15	681	0.900156	0.785252	0.999449
7:12225245:rs10950398:G_A	ENSG00000169933.15	681	0.87846	0.785252	0.999449
7:12223752:rs11974335:G_T	ENSG00000213672.8	654	0.555613	0.92562	0.999449
7:12215885:rs6460902:G_A	ENSG00000172137.19	1359	0.00532742	0.842398	0.999449
7:12223752:rs11974335:G_T	ENSG00000033627.16	654	0.97762	0.835051	0.999449
7:12223752:rs11974335:G_T	ENSG00000150672.17	654	0.730884	0.767132	0.999449
7:12223752:rs11974335:G_T	ENSG00000079102.16	654	0.264338	0.767132	0.999449
7:12223752:rs11974335:G_T	ENSG00000171246.6	654	0.813893	0.767132	0.999449
7:12230893:rs3815535:G_A	ENSG00000113389.16	1362	0.0947674	0.825119	0.999449
7:12223752:rs11974335:G_T	ENSG00000124422.12	654	0.891822	0.808241	0.999449
7:12223752:rs11974335:G_T	ENSG00000197694.16	654	0.91029	0.814184	0.999449
7:12223752:rs11974335:G_T	ENSG00000170921.15	654	0.930336	0.802666	0.999449
7:12223752:rs11974335:G_T	ENSG00000110514.19	654	0.977963	0.825119	0.999449
7:12225245:rs10950398:G_A	ENSG00000273079.5	681	0.883437	0.785252	0.999449
7:12223752:rs11974335:G_T	ENSG00000103264.18	654	0.88798	0.785252	0.999449
7:12223752:rs11974335:G_T	ENSG00000198668.12	654	0.891934	0.808241	0.999449
7:12212914:rs6460895:C_G	ENSG00000172137.19	1358	0.00390465	0.850316	0.999449
7:12223752:rs11974335:G_T	ENSG00000253719.4	654	0.778484	0.948447	0.999449
6:135090090:rs9376090:T_C	ENSG00000196565.15	1362	0.603577	0.842398	0.999449
7:12225245:rs10950398:G_A	ENSG00000165152.9	681	0.984935	0.830271	0.999449
7:12223752:rs11974335:G_T	ENSG00000151623.15	654	0.982295	0.95919	0.999449
7:12223752:rs11974335:G_T	ENSG00000156959.9	654	0.88798	0.785252	0.999449
7:12223752:rs11974335:G_T	ENSG00000107282.8	654	0.261855	0.767132	0.999449
7:12223752:rs11974335:G_T	ENSG00000185352.8	654	0.9866	0.851383	0.999449
7:12223752:rs11974335:G_T	ENSG00000189241.7	654	0.982295	0.822576	0.999449
6:135097880:rs9399137:T_C	ENSG00000196565.15	1363	0.528785	0.850316	0.999449
7:12223752:rs11974335:G_T	ENSG00000138311.17	654	0.67856	0.949558	0.999449
7:12225245:rs10950398:G_A	ENSG00000157470.12	681	0.96721	0.822576	0.999449
7:12223752:rs11974335:G_T	ENSG00000140743.8	654	0.715393	0.95079	0.999449
7:12223752:rs11974335:G_T	ENSG00000051382.8	654	0.97021	0.826343	0.999449
7:12225245:rs10950398:G_A	ENSG00000162817.7	681	0.9866	0.842398	0.999449
7:12225245:rs10950398:G_A	ENSG00000155744.9	681	0.891934	0.814184	0.999449
10:17937778:rs10430577:C_T	ENSG00000125144.13	1355	0.812766	0.767132	0.999449
7:12225245:rs10950398:G_A	ENSG00000168032.10	681	0.967482	0.906008	0.999449
7:12225245:rs10950398:G_A	ENSG00000175766.13	681	0.952391	0.941468	0.999449
7:12225245:rs10950398:G_A	ENSG00000156011.17	681	0.644609	0.767132	0.999449
7:12223752:rs11974335:G_T	ENSG00000095203.14	654	0.652738	0.767132	0.999449
6:135100038:rs34164109:C_T	ENSG00000196565.15	1359	0.533649	0.843486	0.999449
7:12223752:rs11974335:G_T	ENSG00000070718.12	654	0.88798	0.985465	0.999449
7:12226362:rs6966915:C_T	ENSG00000113389.16	1363	0.0920735	0.825119	0.999449
7:12223752:rs11974335:G_T	ENSG00000088367.23	654	0.957903	0.789265	0.999449
6:135081201:rs9399136:T_C	ENSG00000196565.15	1358	0.434858	0.872704	0.999449
7:12223752:rs11974335:G_T	ENSG00000156011.17	654	0.626769	0.767132	0.999449
7:12214254:rs2043539:G_A	ENSG00000172137.19	1357	0.00389289	0.849416	0.999449
7:12223752:rs11974335:G_T	ENSG00000040933.15	654	0.882791	0.785252	0.999449
7:12223752:rs11974335:G_T	ENSG00000108091.11	654	0.759146	0.767132	0.999449
7:12225245:rs10950398:G_A	ENSG00000117016.10	681	0.704019	0.767132	0.999449
7:12223752:rs11974335:G_T	ENSG00000146267.12	654	0.891934	0.785252	0.999449
7:12210776:rs3807865:G_A	ENSG00000172137.19	1361	0.00389289	0.825119	0.999449
7:12223752:rs11974335:G_T	ENSG00000172568.5	654	0.842021	0.966973	0.999449
7:12223752:rs11974335:G_T	ENSG00000162981.14	654	0.97762	0.835374	0.999449
7:12223752:rs11974335:G_T	ENSG00000132671.5	654	0.9866	0.975883	0.999449
7:12223752:rs11974335:G_T	ENSG00000182732.18	654	0.930072	0.789265	0.999449
7:12229791:rs3173615:C_G	ENSG00000113389.16	1361	0.0966463	0.826343	0.999449
7:12223752:rs11974335:G_T	ENSG00000143294.15	654	0.78029	0.903804	0.999449
7:12223752:rs11974335:G_T	ENSG00000117155.16	654	0.974649	0.827064	0.999449
7:12225245:rs10950398:G_A	ENSG00000125869.10	681	0.952391	0.901956	0.999449
7:12225245:rs10950398:G_A	ENSG00000215475.5	681	0.775297	0.971259	0.999449
7:12225245:rs10950398:G_A	ENSG00000142686.8	681	0.857609	0.971197	0.999449
7:12223752:rs11974335:G_T	ENSG00000166033.13	654	0.987054	0.968011	0.999449
7:12223752:rs11974335:G_T	ENSG00000078328.21	654	0.899424	0.785252	0.999449
7:12225245:rs10950398:G_A	ENSG00000164715.6	681	0.818258	0.767132	0.999449
7:12223752:rs11974335:G_T	ENSG00000204131.9	654	0.915981	0.830271	0.999449
7:12225245:rs10950398:G_A	ENSG00000047597.7	681	0.946408	0.785252	0.999449
7:12223752:rs11974335:G_T	ENSG00000154162.15	654	0.843593	0.767132	0.999449
7:12227595:rs4721057:A_G	ENSG00000102924.12	1357	0.000138624	0.767132	0.999449
7:12223752:rs11974335:G_T	ENSG00000119865.8	654	0.843899	0.785252	0.999449
7:12225245:rs10950398:G_A	ENSG00000166828.3	681	0.977963	0.901956	0.999449
6:135097778:rs7776054:A_G	ENSG00000196565.15	1363	0.50877	0.872704	0.999449
7:12225245:rs10950398:G_A	ENSG00000173320.12	681	0.977963	0.948447	0.999449
7:12225245:rs10950398:G_A	ENSG00000163995.20	681	0.991238	0.825704	0.999449
7:12223752:rs11974335:G_T	ENSG00000186288.5	654	0.835117	0.801102	0.999449
7:12223752:rs11974335:G_T	ENSG00000240771.8	654	0.906325	0.785252	0.999449
7:12225245:rs10950398:G_A	ENSG00000162543.6	681	0.957952	0.833375	0.999449
7:12225245:rs10950398:G_A	ENSG00000162728.5	681	0.88163	0.95079	0.999449
19:24019118:rs2916061:G_A	ENSG00000178222.13	1361	0.910289	0.855987	0.999449
7:12223752:rs11974335:G_T	ENSG00000113327.16	654	0.964152	0.850768	0.999449
7:12219129:rs3823612:G_C	ENSG00000113389.16	1357	0.111212	0.830271	0.999449
7:12225245:rs10950398:G_A	ENSG00000079102.16	681	0.161458	0.767132	0.999449
7:12223752:rs11974335:G_T	ENSG00000186487.19	654	0.689801	0.767132	0.999449
7:12229132:rs5011436:A_C	ENSG00000113389.16	1360	0.121199	0.835051	0.999449
7:12223752:rs11974335:G_T	ENSG00000187773.8	654	0.213351	0.767132	0.999449
7:12223752:rs11974335:G_T	ENSG00000197381.16	654	0.906522	0.785252	0.999449
10:17937785:rs10430578:G_A	ENSG00000125144.13	1360	0.891934	0.767132	0.999449
7:12223752:rs11974335:G_T	ENSG00000126822.17	654	0.646623	0.767132	0.999449
7:12223752:rs11974335:G_T	ENSG00000173456.5	654	0.980282	0.889164	0.999449
7:12223752:rs11974335:G_T	ENSG00000135929.9	654	0.730003	0.767132	0.999449
7:12225245:rs10950398:G_A	ENSG00000157693.15	681	0.97021	0.808241	0.999449
7:12225245:rs10950398:G_A	ENSG00000145526.12	681	0.925961	0.785137	0.999449
7:12225245:rs10950398:G_A	ENSG00000166206.15	681	0.652738	0.767132	0.999449
7:12223752:rs11974335:G_T	ENSG00000139767.10	654	0.867402	0.785252	0.999449
7:12225245:rs10950398:G_A	ENSG00000151623.15	681	0.862393	0.869133	0.999449
7:12223752:rs11974335:G_T	ENSG00000165548.11	654	0.690343	0.767132	0.999449
7:12225245:rs10950398:G_A	ENSG00000113296.14	681	0.41315	0.808241	0.999449
7:12223752:rs11974335:G_T	ENSG00000076604.15	654	0.957952	0.843486	0.999449
6:135103041:rs35959442:C_G	ENSG00000196565.15	1361	0.631696	0.835051	0.999449
7:12223752:rs11974335:G_T	ENSG00000174453.10	654	0.911852	0.785252	0.999449
7:12223752:rs11974335:G_T	ENSG00000100626.17	654	0.814517	0.783384	0.999449
7:12223752:rs11974335:G_T	ENSG00000166828.3	654	0.984935	0.850316	0.999449
7:12223752:rs11974335:G_T	ENSG00000114738.11	654	0.582113	0.835374	0.999449
7:12225245:rs10950398:G_A	ENSG00000049759.18	681	0.911852	0.810102	0.999449
16:37321:rs9937872:G_A	ENSG00000261456.5	1362	0.867402	0.835051	0.999449
7:12223752:rs11974335:G_T	ENSG00000149187.18	654	0.827831	0.785252	0.999449
7:12223752:rs11974335:G_T	ENSG00000155252.13	654	0.999575	0.822576	0.999449
7:12223752:rs11974335:G_T	ENSG00000169946.14	654	0.792917	0.785252	0.999449
7:12223752:rs11974335:G_T	ENSG00000145864.12	654	0.842021	0.785252	0.999449
7:12223752:rs11974335:G_T	ENSG00000183023.18	654	0.857135	0.767132	0.999449
7:12223752:rs11974335:G_T	ENSG00000186260.16	654	0.620752	0.767132	0.999449
7:12225245:rs10950398:G_A	ENSG00000125834.13	681	0.23036	0.767132	0.999449
7:12223752:rs11974335:G_T	ENSG00000166073.10	654	0.88163	0.767132	0.999449
3:101539291:rs9829214:T_C	ENSG00000276547.1	1360	0.97021	0.984094	0.999449
7:12223752:rs11974335:G_T	ENSG00000110318.15	654	0.699847	0.767132	0.999449
7:12225245:rs10950398:G_A	ENSG00000109339.23	681	0.961539	0.822576	0.999449
7:12225245:rs10950398:G_A	ENSG00000186260.16	681	0.426724	0.767132	0.999449
7:12223752:rs11974335:G_T	ENSG00000151490.14	654	0.962497	0.785252	0.999449
7:12225245:rs10950398:G_A	ENSG00000165553.4	681	0.660993	0.785252	0.999449
7:12223752:rs11974335:G_T	ENSG00000075340.23	654	0.82892	0.767132	0.999449
7:12223752:rs11974335:G_T	ENSG00000198216.12	654	0.632127	0.767132	0.999449
18:54808673:rs6566871:T_C	ENSG00000137501.17	1359	0.973021	0.949558	0.999449
7:12213267:rs6460898:A_G	ENSG00000113389.16	1361	0.146971	0.842398	0.999449
7:12225245:rs10950398:G_A	ENSG00000170419.10	681	0.999097	0.858315	0.999449
7:12225245:rs10950398:G_A	ENSG00000144959.10	681	0.853305	0.767512	0.999449
7:12223752:rs11974335:G_T	ENSG00000165379.13	654	0.835117	0.767132	0.999449
7:12223752:rs11974335:G_T	ENSG00000074211.14	654	0.766404	0.785252	0.999449
7:12223752:rs11974335:G_T	ENSG00000111490.14	654	0.842021	0.767132	0.999449
7:12223752:rs11974335:G_T	ENSG00000198719.9	654	0.48151	0.767132	0.999449
7:12223752:rs11974335:G_T	ENSG00000169116.11	654	0.876697	0.948447	0.999449
7:12223752:rs11974335:G_T	ENSG00000214376.6	654	0.91029	0.785252	0.999449
7:12223752:rs11974335:G_T	ENSG00000128594.8	654	0.857135	0.801102	0.999449
7:12223752:rs11974335:G_T	ENSG00000163171.7	654	0.658365	0.835374	0.999449
7:12212914:rs6460895:C_G	ENSG00000113389.16	1358	0.124575	0.842398	0.999449
7:12223752:rs11974335:G_T	ENSG00000242732.4	654	0.748217	0.785252	0.999449
7:12223752:rs11974335:G_T	ENSG00000166326.7	654	0.780019	0.850988	0.999449
3:101391301:rs2682383:T_A	ENSG00000276547.1	1360	0.986889	0.953773	0.999449
7:12225245:rs10950398:G_A	ENSG00000134014.17	681	0.835117	0.985465	0.999449
7:12225245:rs10950398:G_A	ENSG00000109756.9	681	0.622138	0.767132	0.999449
16:38245:rs73493038:C_T	ENSG00000261456.5	1363	0.879879	0.835051	0.999449
7:12225245:rs10950398:G_A	ENSG00000075035.10	681	0.838658	0.767132	0.999449
7:12223752:rs11974335:G_T	ENSG00000178171.10	654	0.82892	0.767132	0.999449
7:12223752:rs11974335:G_T	ENSG00000089737.17	654	0.738494	0.948447	0.999449
7:12225245:rs10950398:G_A	ENSG00000196876.17	681	0.867402	0.767132	0.999449
6:135107399:rs7758845:A_C	ENSG00000196565.15	1363	0.614062	0.842398	0.999449
6:135105420:rs4895440:A_T	ENSG00000196565.15	1361	0.703739	0.822576	0.999449
7:12223920:rs10950393:T_C	ENSG00000113389.16	1356	0.14489	0.833375	0.999449
7:12225245:rs10950398:G_A	ENSG00000205927.5	681	0.821889	0.8118	0.999449
7:12223752:rs11974335:G_T	ENSG00000106477.19	654	0.399547	0.767132	0.999449
7:12229967:rs13237518:C_A	ENSG00000113389.16	1362	0.087563	0.822576	0.999449
7:12223752:rs11974335:G_T	ENSG00000141668.10	654	0.878466	0.952371	0.999449
7:12223752:rs11974335:G_T	ENSG00000068305.17	654	0.97021	0.872192	0.999449
7:12223752:rs11974335:G_T	ENSG00000070413.20	654	0.9866	0.857388	0.999449
7:12225245:rs10950398:G_A	ENSG00000175874.10	681	0.895365	0.785252	0.999449
7:12214254:rs2043539:G_A	ENSG00000113389.16	1357	0.124575	0.842398	0.999449
7:12244161:rs1990622:A_G	ENSG00000113389.16	1356	0.0777449	0.835051	0.999449
7:12223752:rs11974335:G_T	ENSG00000164076.17	654	0.892864	0.785252	0.999449
7:12223752:rs11974335:G_T	ENSG00000124140.13	654	0.977963	0.875058	0.999449
7:12223752:rs11974335:G_T	ENSG00000178385.15	654	0.891934	0.785252	0.999449
7:12225245:rs10950398:G_A	ENSG00000166033.13	681	0.982295	0.968882	0.999449
7:12223752:rs11974335:G_T	ENSG00000152669.9	654	0.668017	0.906008	0.999449
7:12224173:rs11509137:T_C	ENSG00000113389.16	1359	0.157287	0.833375	0.999449
7:12225245:rs10950398:G_A	ENSG00000116983.13	681	0.566122	0.767132	0.999449
19:37667068:rs113445505:C_T	ENSG00000111291.8	1362	0.795675	0.874374	0.999449
6:135098493:rs9389268:A_G	ENSG00000196565.15	1360	0.376066	0.875058	0.999449
7:12225245:rs10950398:G_A	ENSG00000130226.17	681	0.778484	0.958951	0.999449
7:12223752:rs11974335:G_T	ENSG00000187559.6	654	0.9866	0.895897	0.999449
7:12225245:rs10950398:G_A	ENSG00000121871.4	681	0.904692	0.785252	0.999449
7:12225245:rs10950398:G_A	ENSG00000171246.6	681	0.795351	0.767132	0.999449
7:12223752:rs11974335:G_T	ENSG00000157077.14	654	0.947438	0.945717	0.999449
7:12223752:rs11974335:G_T	ENSG00000203797.10	654	0.955657	0.835051	0.999449
6:135098498:rs9376091:C_T	ENSG00000196565.15	1358	0.358725	0.866976	0.999449
7:12223961:rs10950394:C_T	ENSG00000113389.16	1359	0.130025	0.835051	0.999449
7:12223752:rs11974335:G_T	ENSG00000175766.13	654	0.834564	0.952655	0.999449
7:12223752:rs11974335:G_T	ENSG00000179455.9	654	0.835117	0.785252	0.999449
7:12223752:rs11974335:G_T	ENSG00000144407.9	654	0.989379	0.850316	0.999449
7:12223752:rs11974335:G_T	ENSG00000198825.15	654	0.957952	0.885324	0.999449
7:12225245:rs10950398:G_A	ENSG00000149187.18	681	0.792917	0.785252	0.999449
7:12223752:rs11974335:G_T	ENSG00000198925.12	654	0.750264	0.903226	0.999449
7:12223752:rs11974335:G_T	ENSG00000149970.16	654	0.70147	0.767132	0.999449
7:12225245:rs10950398:G_A	ENSG00000220205.9	681	0.964152	0.956424	0.999449
19:37586573:rs2306201:G_A	ENSG00000111291.8	1363	0.838181	0.876174	0.999449
7:12225245:rs10950398:G_A	ENSG00000147655.12	681	0.88163	0.969429	0.999449
7:12223752:rs11974335:G_T	ENSG00000135824.12	654	0.947002	0.822576	0.999449
7:12225245:rs10950398:G_A	ENSG00000162981.14	681	0.99941	0.835051	0.999449
7:12244382:rs1990620:A_G	ENSG00000113389.16	1362	0.085751	0.827064	0.999449
7:12225245:rs10950398:G_A	ENSG00000181656.7	681	0.927698	0.813636	0.999449
7:12223752:rs11974335:G_T	ENSG00000134909.18	654	0.795675	0.785252	0.999449
7:12223752:rs11974335:G_T	ENSG00000101746.15	654	0.58742	0.767132	0.999449
7:12225245:rs10950398:G_A	ENSG00000108091.11	681	0.722759	0.767132	0.999449
19:23868026:rs34601376:A_T	ENSG00000178222.13	1361	0.86584	0.958951	0.999449
7:12223752:rs11974335:G_T	ENSG00000166863.12	654	0.911852	0.95079	0.999449
6:135110180:rs6920211:T_C	ENSG00000196565.15	1362	0.891934	0.785252	0.999449
7:12223752:rs11974335:G_T	ENSG00000008086.12	654	0.9866	0.835051	0.999449
7:12223752:rs11974335:G_T	ENSG00000169891.18	654	0.916903	0.92562	0.999449
7:12243703:rs7791726:G_C	ENSG00000113389.16	1357	0.0738842	0.827064	0.999449
7:12223752:rs11974335:G_T	ENSG00000065325.13	654	0.775297	0.92562	0.999449
7:12225245:rs10950398:G_A	ENSG00000183454.17	681	0.949053	0.915492	0.999449
7:12223752:rs11974335:G_T	ENSG00000141404.16	654	0.911852	0.970398	0.999449
7:12225245:rs10950398:G_A	ENSG00000103264.18	681	0.854017	0.785252	0.999449
7:12223752:rs11974335:G_T	ENSG00000174136.13	654	0.984935	0.835374	0.999449
7:12223752:rs11974335:G_T	ENSG00000134716.11	654	0.77492	0.785252	0.999449
7:12225245:rs10950398:G_A	ENSG00000110514.19	681	0.974465	0.827064	0.999449
7:12225245:rs10950398:G_A	ENSG00000175224.16	681	0.790665	0.92562	0.999449
7:12225245:rs10950398:G_A	ENSG00000196090.12	681	0.842237	0.785252	0.999449
7:12223752:rs11974335:G_T	ENSG00000166167.18	654	0.838181	0.785252	0.999449
7:12223752:rs11974335:G_T	ENSG00000114279.13	654	0.973021	0.824482	0.999449
7:12223752:rs11974335:G_T	ENSG00000141540.11	654	0.883904	0.785252	0.999449
7:12225245:rs10950398:G_A	ENSG00000227051.6	681	0.798849	0.785252	0.999449
7:12225245:rs10950398:G_A	ENSG00000110318.15	681	0.652738	0.767132	0.999449
6:135101158:rs11759553:A_T	ENSG00000196565.15	1362	0.50597	0.850316	0.999449
7:12223752:rs11974335:G_T	ENSG00000136928.7	654	0.835117	0.783384	0.999449
7:12223752:rs11974335:G_T	ENSG00000156687.11	654	0.959855	0.825119	0.999449
7:12225245:rs10950398:G_A	ENSG00000166664.13	681	0.952391	0.916705	0.999449
7:12225245:rs10950398:G_A	ENSG00000240771.8	681	0.842237	0.767132	0.999449
7:12225245:rs10950398:G_A	ENSG00000213672.8	681	0.698663	0.953744	0.999449
7:12223752:rs11974335:G_T	ENSG00000125851.10	654	0.892864	0.767132	0.999449
7:12223752:rs11974335:G_T	ENSG00000152642.10	654	0.996868	0.843486	0.999449
7:12225245:rs10950398:G_A	ENSG00000187773.8	681	0.278853	0.767132	0.999449
7:12223752:rs11974335:G_T	ENSG00000172379.21	654	0.862512	0.813435	0.999449
7:12223752:rs11974335:G_T	ENSG00000157680.15	654	0.973021	0.808241	0.999449
7:12223752:rs11974335:G_T	ENSG00000214575.9	654	0.879001	0.977542	0.999449
19:37695952:rs113757599:C_T	ENSG00000111291.8	1362	0.794793	0.866976	0.999449
7:12225245:rs10950398:G_A	ENSG00000065600.12	681	0.629415	0.785252	0.999449
7:12225245:rs10950398:G_A	ENSG00000150672.17	681	0.821889	0.767132	0.999449
7:12223752:rs11974335:G_T	ENSG00000067842.17	654	0.961977	0.811204	0.999449
7:12225245:rs10950398:G_A	ENSG00000198794.12	681	0.900156	0.785252	0.999449
7:12223752:rs11974335:G_T	ENSG00000189195.13	654	0.97021	0.886404	0.999449
7:12223752:rs11974335:G_T	ENSG00000165061.15	654	0.835117	0.981609	0.999449
7:12223752:rs11974335:G_T	ENSG00000188042.8	654	0.807953	0.895021	0.999449
7:12225245:rs10950398:G_A	ENSG00000198929.13	681	0.829494	0.767132	0.999449
7:12225245:rs10950398:G_A	ENSG00000179455.9	681	0.805546	0.785252	0.999449
7:12225245:rs10950398:G_A	ENSG00000095203.14	681	0.527674	0.767132	0.999449
7:12225245:rs10950398:G_A	ENSG00000148842.18	681	0.993086	0.948447	0.999449
7:12225245:rs10950398:G_A	ENSG00000175130.7	681	0.750884	0.767132	0.999449
7:12225245:rs10950398:G_A	ENSG00000167778.9	681	0.85869	0.979377	0.999449
7:12225245:rs10950398:G_A	ENSG00000008118.10	681	0.906325	0.783384	0.999449
7:12223752:rs11974335:G_T	ENSG00000171603.17	654	0.98528	0.835051	0.999449
7:12225245:rs10950398:G_A	ENSG00000100077.15	681	0.886117	0.785252	0.999449
7:12223752:rs11974335:G_T	ENSG00000100307.13	654	0.927698	0.94437	0.999449
7:12223752:rs11974335:G_T	ENSG00000066468.22	654	0.463589	0.767132	0.999449
7:12225245:rs10950398:G_A	ENSG00000172568.5	681	0.835117	0.963308	0.999449
2:134842169:rs1530555:T_C	ENSG00000255374.3	1355	0.811323	0.970398	0.999449
7:12226362:rs6966915:C_T	ENSG00000102924.12	1363	0.000138624	0.767132	0.999449
7:12223752:rs11974335:G_T	ENSG00000136448.12	654	0.349371	0.767132	0.999449
7:12223752:rs11974335:G_T	ENSG00000124164.15	654	0.556921	0.808241	0.999449
7:12225245:rs10950398:G_A	ENSG00000182732.18	681	0.854017	0.783384	0.999449
7:12223752:rs11974335:G_T	ENSG00000162728.5	654	0.891934	0.965055	0.999449
7:12230893:rs3815535:G_A	ENSG00000102924.12	1362	0.000138624	0.767132	0.999449
7:12225245:rs10950398:G_A	ENSG00000033627.16	681	0.963226	0.850768	0.999449
19:58233567:rs48524:G_A	ENSG00000214652.6	1362	0.996868	0.827064	0.999449
7:12223752:rs11974335:G_T	ENSG00000183715.13	654	0.905562	0.785252	0.999449
7:12225245:rs10950398:G_A	ENSG00000011677.13	681	0.812766	0.767132	0.999449
7:12225245:rs10950398:G_A	ENSG00000125966.10	681	0.637269	0.767132	0.999449
7:12223752:rs11974335:G_T	ENSG00000055163.20	654	0.601345	0.767132	0.999449
7:12225245:rs10950398:G_A	ENSG00000114738.11	681	0.432358	0.822576	0.999449
7:12223752:rs11974335:G_T	ENSG00000197386.12	654	0.883437	0.785252	0.999449
7:12215885:rs6460902:G_A	ENSG00000113389.16	1359	0.141295	0.835051	0.999449
7:12229791:rs3173615:C_G	ENSG00000102924.12	1361	0.000148589	0.767132	0.999449
7:12223752:rs11974335:G_T	ENSG00000172031.7	654	0.973021	0.833375	0.999449
7:12223752:rs11974335:G_T	ENSG00000160710.17	654	0.909031	0.999241	0.999449
7:12223752:rs11974335:G_T	ENSG00000163947.11	654	0.996906	0.840362	0.999449
7:12223752:rs11974335:G_T	ENSG00000070961.15	654	0.905562	0.799326	0.999449
7:12223752:rs11974335:G_T	ENSG00000147036.11	654	0.979999	0.881474	0.999449
7:12223752:rs11974335:G_T	ENSG00000137054.16	654	0.595666	0.799222	0.999449
7:12225245:rs10950398:G_A	ENSG00000186487.19	681	0.704019	0.767132	0.999449
7:12223752:rs11974335:G_T	ENSG00000157152.17	654	0.89412	0.785252	0.999449
7:12223752:rs11974335:G_T	ENSG00000168490.14	654	0.97064	0.801102	0.999449
19:37815020:rs7245864:C_T	ENSG00000111291.8	686	0.254722	0.767132	NA
7:12225245:rs10950398:G_A	ENSG00000147036.11	681	0.991367	0.850316	0.999449
7:12223752:rs11974335:G_T	ENSG00000087494.16	654	0.915981	0.953744	0.999449
7:12225245:rs10950398:G_A	ENSG00000070413.20	681	0.936984	0.835051	0.999449
7:12223752:rs11974335:G_T	ENSG00000101350.8	654	0.649265	0.785252	0.999449
7:12223752:rs11974335:G_T	ENSG00000119946.11	654	0.978551	0.842398	0.999449
7:12223752:rs11974335:G_T	ENSG00000146072.6	654	0.990356	0.830271	0.999449
7:12225245:rs10950398:G_A	ENSG00000148702.15	681	0.858516	0.8118	0.999449
7:12223752:rs11974335:G_T	ENSG00000172350.10	654	0.990356	0.835051	0.999449
7:12225245:rs10950398:G_A	ENSG00000143740.14	681	0.891934	0.94437	0.999449
7:12223752:rs11974335:G_T	ENSG00000105894.12	654	0.979999	0.95079	0.999449
7:12223752:rs11974335:G_T	ENSG00000206557.6	654	0.842021	0.99415	0.999449
7:12225245:rs10950398:G_A	ENSG00000150712.11	681	0.796137	0.822576	0.999449
7:12223752:rs11974335:G_T	ENSG00000068354.16	654	0.999615	0.948447	0.999449
7:12223752:rs11974335:G_T	ENSG00000159248.5	654	0.835117	0.941383	0.999449
7:12223752:rs11974335:G_T	ENSG00000184408.10	654	0.730884	0.767132	0.999449
7:12225245:rs10950398:G_A	ENSG00000126001.16	681	0.977963	0.857388	0.999449
7:12223752:rs11974335:G_T	ENSG00000110427.16	654	0.835364	0.776005	0.999449
7:12223752:rs11974335:G_T	ENSG00000146242.8	654	0.713416	0.95079	0.999449
7:12223752:rs11974335:G_T	ENSG00000240891.8	654	0.821889	0.778573	0.999449
7:12223752:rs11974335:G_T	ENSG00000040199.18	654	0.548693	0.767132	0.999449
7:12223752:rs11974335:G_T	ENSG00000162852.14	654	0.986433	0.835374	0.999449
7:12223752:rs11974335:G_T	ENSG00000151729.11	654	0.603986	0.877572	0.999449
7:12223752:rs11974335:G_T	ENSG00000164142.16	654	0.958066	0.814184	0.999449
7:12225245:rs10950398:G_A	ENSG00000198216.12	681	0.573136	0.767132	0.999449
10:17958748:rs11011704:G_T	ENSG00000205358.3	1361	0.657536	0.901789	0.999449
6:135110502:rs9494142:T_C	ENSG00000196565.15	1361	0.916903	0.785252	0.999449
7:12223752:rs11974335:G_T	ENSG00000163673.7	654	0.834564	0.785252	0.999449
7:12225245:rs10950398:G_A	ENSG00000100626.17	681	0.730884	0.767132	0.999449
7:12225245:rs10950398:G_A	ENSG00000082458.12	681	0.936612	0.92562	0.999449
7:12223752:rs11974335:G_T	ENSG00000187323.12	654	0.780019	0.767132	0.999449
7:12223752:rs11974335:G_T	ENSG00000175224.16	654	0.715393	0.886356	0.999449
7:12223752:rs11974335:G_T	ENSG00000198915.11	654	0.80524	0.767132	0.999449
7:12223752:rs11974335:G_T	ENSG00000148842.18	654	0.97064	0.978139	0.999449
7:12223752:rs11974335:G_T	ENSG00000102683.7	654	0.657536	0.767132	0.999449
7:12225245:rs10950398:G_A	ENSG00000197386.12	681	0.841865	0.785252	0.999449
7:12225245:rs10950398:G_A	ENSG00000170921.15	681	0.891934	0.785252	0.999449
19:37701991:rs2385005:T_A	ENSG00000111291.8	1360	0.82976	0.885324	0.999449
19:36910902:rs1227564:A_G	ENSG00000111291.8	1360	0.374862	0.994552	0.999449
7:12225245:rs10950398:G_A	ENSG00000174469.23	681	0.821889	0.963308	0.999449
7:12225245:rs10950398:G_A	ENSG00000197694.16	681	0.867402	0.808241	0.999449
7:12223752:rs11974335:G_T	ENSG00000110931.19	654	0.978551	0.822576	0.999449
7:12223752:rs11974335:G_T	ENSG00000129159.7	654	0.993527	0.851383	0.999449
7:12225245:rs10950398:G_A	ENSG00000095739.11	681	0.91029	0.8118	0.999449
19:37578683:rs55865869:C_G	ENSG00000111291.8	1358	0.88163	0.895364	0.999449
7:12223752:rs11974335:G_T	ENSG00000135632.12	654	0.790665	0.785252	0.999449
7:12244382:rs1990620:A_G	ENSG00000175766.13	1362	0.0185969	0.94437	0.999449
7:12223752:rs11974335:G_T	ENSG00000205927.5	654	0.807979	0.785252	0.999449
7:12242825:rs7805419:T_C	ENSG00000175766.13	1358	0.0255857	0.979005	0.999449
7:12225245:rs10950398:G_A	ENSG00000206535.8	681	0.154257	0.767132	0.999449
2:60493622:rs10172646:G_A	ENSG00000196565.15	1363	0.773277	0.948447	0.999449
7:12223752:rs11974335:G_T	ENSG00000006377.11	654	0.703739	0.872704	0.999449
7:12223752:rs11974335:G_T	ENSG00000091664.9	654	0.713416	0.767132	0.999449
7:12223752:rs11974335:G_T	ENSG00000154122.14	654	0.995786	0.924882	0.999449
7:12225245:rs10950398:G_A	ENSG00000146267.12	681	0.867402	0.782407	0.999449
7:12244161:rs1990622:A_G	ENSG00000175766.13	1356	0.0177478	0.948447	0.999449
7:12223752:rs11974335:G_T	ENSG00000196227.11	654	0.81935	0.785252	0.999449
7:12223752:rs11974335:G_T	ENSG00000122966.16	654	0.982295	0.8118	0.999449
7:12223752:rs11974335:G_T	ENSG00000204071.10	654	0.790407	0.948447	0.999449
7:12223752:rs11974335:G_T	ENSG00000005249.13	654	0.617909	0.767132	0.999449
7:12225245:rs10950398:G_A	ENSG00000156486.8	681	0.88798	0.943749	0.999449
2:60494212:rs7557939:G_A	ENSG00000196565.15	1363	0.795675	0.92562	0.999449
7:12223752:rs11974335:G_T	ENSG00000130540.14	654	0.980282	0.850316	0.999449
7:12223752:rs11974335:G_T	ENSG00000144290.17	654	0.778484	0.767132	0.999449
7:12225245:rs10950398:G_A	ENSG00000102181.21	681	0.982925	0.916705	0.999449
7:12223752:rs11974335:G_T	ENSG00000135622.13	654	0.518944	0.767132	0.999449
7:12225245:rs10950398:G_A	ENSG00000105894.12	681	0.854017	0.930831	0.999449
7:12225245:rs10950398:G_A	ENSG00000197381.16	681	0.892864	0.785252	0.999449
7:12225245:rs10950398:G_A	ENSG00000075340.23	681	0.713065	0.767132	0.999449
2:60493454:rs10195871:A_G	ENSG00000196565.15	1362	0.778484	0.94437	0.999449
7:12225245:rs10950398:G_A	ENSG00000141668.10	681	0.973021	0.87388	0.999449
7:12225245:rs10950398:G_A	ENSG00000198668.12	681	0.900156	0.814184	0.999449
7:12223752:rs11974335:G_T	ENSG00000135930.14	654	0.78363	0.934061	0.999449
7:12243703:rs7791726:G_C	ENSG00000175766.13	1357	0.0173139	0.94437	0.999449
7:12225245:rs10950398:G_A	ENSG00000178385.15	681	0.891934	0.785252	0.999449
7:12229042:rs5011432:A_C	ENSG00000113389.16	1359	0.0330331	0.8118	0.999449
7:12242825:rs7805419:T_C	ENSG00000113389.16	1358	0.111212	0.835374	0.999449
7:12223752:rs11974335:G_T	ENSG00000151067.22	654	0.792917	0.767132	0.999449
12:125326510:rs550677:A_G	ENSG00000139372.15	1359	0.720798	0.94437	0.999449
2:134875411:rs4954192:T_C	ENSG00000255374.3	1361	0.835117	0.95079	0.999449
19:36922184:rs540472:T_A	ENSG00000111291.8	1363	0.398186	0.98724	0.999449
7:12223752:rs11974335:G_T	ENSG00000179388.9	654	0.916873	0.973166	0.999449
6:135098550:rs9402685:T_C	ENSG00000196565.15	1360	0.370536	0.869133	0.999449
7:12223752:rs11974335:G_T	ENSG00000145632.15	654	0.953344	0.808241	0.999449
7:12223752:rs11974335:G_T	ENSG00000148180.19	654	0.386846	0.767132	0.999449
7:12225245:rs10950398:G_A	ENSG00000152642.10	681	0.985226	0.835051	0.999449
7:12223752:rs11974335:G_T	ENSG00000126001.16	654	0.9866	0.854168	0.999449
7:12210752:rs3807866:G_A	ENSG00000113389.16	1363	0.0993803	0.833375	0.999449
7:12229132:rs5011436:A_C	ENSG00000102924.12	1360	0.000138624	0.767132	0.999449
7:12225245:rs10950398:G_A	ENSG00000164742.16	681	0.713416	0.767132	0.999449
7:12210776:rs3807865:G_A	ENSG00000113389.16	1361	0.079868	0.825119	0.999449
7:12225245:rs10950398:G_A	ENSG00000107282.8	681	0.241001	0.767132	0.999449
2:60493111:rs11886868:C_T	ENSG00000196565.15	1363	0.782693	0.948447	0.999449
7:12225245:rs10950398:G_A	ENSG00000102683.7	681	0.541973	0.767132	0.999449
7:12223752:rs11974335:G_T	ENSG00000006125.18	654	0.674389	0.767132	0.999449
19:36944863:rs538534:G_A	ENSG00000111291.8	1362	0.399041	0.988832	0.999449
7:12225245:rs10950398:G_A	ENSG00000162852.14	681	0.999531	0.825119	0.999449
7:12228211:rs13229988:A_G	ENSG00000198673.10	1358	0.00305024	0.8118	0.999449
7:12225245:rs10950398:G_A	ENSG00000157064.11	681	0.930072	0.785252	0.999449
7:12223752:rs11974335:G_T	ENSG00000152217.19	654	0.900156	0.8118	0.999449
7:12223752:rs11974335:G_T	ENSG00000124194.16	654	0.996906	0.840013	0.999449
7:12225245:rs10950398:G_A	ENSG00000169427.8	681	0.77492	0.767132	0.999449
7:12223752:rs11974335:G_T	ENSG00000136531.16	654	0.712695	0.767132	0.999449
7:12223752:rs11974335:G_T	ENSG00000073969.18	654	0.984935	0.850316	0.999449
7:12223752:rs11974335:G_T	ENSG00000106608.16	654	0.876304	0.785252	0.999449
7:12225245:rs10950398:G_A	ENSG00000163673.7	681	0.80524	0.785252	0.999449
7:12223752:rs11974335:G_T	ENSG00000169258.7	654	0.900156	0.785252	0.999449
6:135114363:rs9483788:T_C	ENSG00000196565.15	1360	0.986622	0.767132	0.999449
7:12223752:rs11974335:G_T	ENSG00000101146.13	654	0.892864	0.931287	0.999449
16:33807:rs28652789:G_C	ENSG00000261456.5	1363	0.956526	0.835051	0.999449
7:12223752:rs11974335:G_T	ENSG00000204590.12	654	0.614102	0.8118	0.999449
3:101496512:rs10936664:T_C	ENSG00000276547.1	1359	0.928685	0.993775	0.999449
7:12225245:rs10950398:G_A	ENSG00000144407.9	681	0.930013	0.808241	0.999449
7:12225245:rs10950398:G_A	ENSG00000132932.17	681	0.927698	0.785252	0.999449
7:12223752:rs11974335:G_T	ENSG00000131871.15	654	0.0912884	0.767132	0.999449
7:12225245:rs10950398:G_A	ENSG00000076604.15	681	0.977963	0.877572	0.999449
7:12223752:rs11974335:G_T	ENSG00000162639.16	654	0.986622	0.814184	0.999449
7:12223752:rs11974335:G_T	ENSG00000124126.14	654	0.750884	0.785252	0.999449
7:12223752:rs11974335:G_T	ENSG00000136842.14	654	0.809281	0.978139	0.999449
7:12225245:rs10950398:G_A	ENSG00000166326.7	681	0.742067	0.835374	0.999449
7:12225245:rs10950398:G_A	ENSG00000214376.6	681	0.809281	0.767132	0.999449
7:12223752:rs11974335:G_T	ENSG00000091844.8	654	0.704045	0.767132	0.999449
7:12223752:rs11974335:G_T	ENSG00000150712.11	654	0.831471	0.825119	0.999449
7:12223752:rs11974335:G_T	ENSG00000180875.5	654	0.879001	0.95079	0.999449
7:12223752:rs11974335:G_T	ENSG00000019485.13	654	0.790665	0.767132	0.999449
7:12223752:rs11974335:G_T	ENSG00000132640.15	654	0.563066	0.842398	0.999449
7:12223752:rs11974335:G_T	ENSG00000008277.14	654	0.9866	0.835051	0.999449
7:12225245:rs10950398:G_A	ENSG00000242732.4	681	0.66211	0.785252	0.999449
7:12229967:rs13237518:C_A	ENSG00000102924.12	1362	0.000138624	0.767132	0.999449
7:12225245:rs10950398:G_A	ENSG00000178171.10	681	0.730685	0.767132	0.999449
7:12225245:rs10950398:G_A	ENSG00000183023.18	681	0.853305	0.767132	0.999449
7:12225245:rs10950398:G_A	ENSG00000141540.11	681	0.927698	0.835051	0.999449
7:12225245:rs10950398:G_A	ENSG00000166579.15	681	0.755871	0.923251	0.999449
7:12223752:rs11974335:G_T	ENSG00000152578.13	654	0.994521	0.839575	0.999449
7:12225245:rs10950398:G_A	ENSG00000126822.17	681	0.652738	0.767132	0.999449
7:12225245:rs10950398:G_A	ENSG00000138311.17	681	0.593632	0.929395	0.999449
7:12225245:rs10950398:G_A	ENSG00000187559.6	681	0.935721	0.856246	0.999449
7:12223752:rs11974335:G_T	ENSG00000155097.12	654	0.98528	0.830271	0.999449
7:12223752:rs11974335:G_T	ENSG00000142875.19	654	0.905562	0.965055	0.999449
7:12225245:rs10950398:G_A	ENSG00000165379.13	681	0.759216	0.767132	0.999449
7:12225245:rs10950398:G_A	ENSG00000165548.11	681	0.468352	0.767132	0.999449
2:60491939:rs1896294:C_T	ENSG00000196565.15	1363	0.771208	0.95079	0.999449
7:12244382:rs1990620:A_G	ENSG00000102924.12	1362	0.000138624	0.767132	0.999449
7:12223752:rs11974335:G_T	ENSG00000111052.7	654	0.857135	0.767132	0.999449
7:12225245:rs10950398:G_A	ENSG00000149970.16	681	0.698663	0.767132	0.999449
7:12233870:rs1054169:G_A	ENSG00000198673.10	1352	0.00234823	0.785252	0.999449
7:12225245:rs10950398:G_A	ENSG00000174136.13	681	0.979999	0.840013	0.999449
7:12225245:rs10950398:G_A	ENSG00000172031.7	681	0.978551	0.799222	0.999449
7:12223752:rs11974335:G_T	ENSG00000130477.15	654	0.697886	0.767132	0.999449
7:12223752:rs11974335:G_T	ENSG00000002746.15	654	0.916903	0.785252	0.999449
7:12225245:rs10950398:G_A	ENSG00000140743.8	681	0.778763	0.984175	0.999449
7:12225245:rs10950398:G_A	ENSG00000134909.18	681	0.709643	0.767132	0.999449
7:12223752:rs11974335:G_T	ENSG00000152495.11	654	0.952391	0.8118	0.999449
2:60494176:rs7584113:A_G	ENSG00000196565.15	1363	0.792917	0.92562	0.999449
7:12225245:rs10950398:G_A	ENSG00000189241.7	681	0.950213	0.802666	0.999449
7:12223752:rs11974335:G_T	ENSG00000124134.9	654	0.905562	0.915492	0.999449
7:12225245:rs10950398:G_A	ENSG00000088367.23	681	0.895365	0.785252	0.999449
7:12223752:rs11974335:G_T	ENSG00000144868.13	654	0.230815	0.767132	0.999449
7:12223752:rs11974335:G_T	ENSG00000261115.6	654	0.955242	0.835374	0.999449
7:12223752:rs11974335:G_T	ENSG00000124067.17	654	0.911852	0.916705	0.999449
7:12225245:rs10950398:G_A	ENSG00000164142.16	681	0.876304	0.785252	0.999449
2:134873830:rs6430553:T_C	ENSG00000255374.3	1362	0.796137	0.950154	0.999449
7:12223752:rs11974335:G_T	ENSG00000049089.15	654	0.703739	0.767132	0.999449
7:12223752:rs11974335:G_T	ENSG00000125651.14	654	0.842237	0.983484	0.999449
7:12225245:rs10950398:G_A	ENSG00000164076.17	681	0.842021	0.767132	0.999449
7:12223752:rs11974335:G_T	ENSG00000108018.15	654	0.973021	0.785252	0.999449
7:12225245:rs10950398:G_A	ENSG00000154162.15	681	0.85869	0.767132	0.999449
2:134871869:rs6711390:T_C	ENSG00000255374.3	1362	0.80524	0.952371	0.999449
7:12223752:rs11974335:G_T	ENSG00000088538.13	654	0.953344	0.822576	0.999449
7:12225245:rs10950398:G_A	ENSG00000152669.9	681	0.876304	0.987424	0.999449
7:12225245:rs10950398:G_A	ENSG00000122966.16	681	0.97021	0.785252	0.999449
7:12225245:rs10950398:G_A	ENSG00000119946.11	681	0.976523	0.814184	0.999449
7:12223752:rs11974335:G_T	ENSG00000185090.14	654	0.568758	0.767132	0.999449
7:12223752:rs11974335:G_T	ENSG00000103353.16	654	0.604901	0.767132	0.999449
7:12223752:rs11974335:G_T	ENSG00000138175.9	654	0.684201	0.767132	0.999449
7:12223752:rs11974335:G_T	ENSG00000146006.8	654	0.711935	0.767132	0.999449
7:12225245:rs10950398:G_A	ENSG00000253719.4	681	0.835117	0.973274	0.999449
7:12223752:rs11974335:G_T	ENSG00000101977.21	654	0.955242	0.891687	0.999449
7:12223961:rs10950394:C_T	ENSG00000102924.12	1359	0.000138624	0.767132	0.999449
7:12225245:rs10950398:G_A	ENSG00000132640.15	681	0.325038	0.808241	0.999449
7:12223752:rs11974335:G_T	ENSG00000130032.16	654	0.70881	0.767132	0.999449
7:12223752:rs11974335:G_T	ENSG00000054793.14	654	0.701238	0.778573	0.999449
7:12224173:rs11509137:T_C	ENSG00000102924.12	1359	0.000138624	0.767132	0.999449
7:12225245:rs10950398:G_A	ENSG00000078328.21	681	0.835364	0.778573	0.999449
7:12225245:rs10950398:G_A	ENSG00000145864.12	681	0.781111	0.767132	0.999449
7:12225245:rs10950398:G_A	ENSG00000051382.8	681	0.964152	0.820316	0.999449
7:12223752:rs11974335:G_T	ENSG00000185760.15	654	0.977963	0.822576	0.999449
7:12223752:rs11974335:G_T	ENSG00000114993.17	654	0.556025	0.767132	0.999449
7:12223752:rs11974335:G_T	ENSG00000176749.9	654	0.566122	0.767132	0.999449
7:12225245:rs10950398:G_A	ENSG00000156959.9	681	0.838658	0.785252	0.999449
7:12223752:rs11974335:G_T	ENSG00000103275.20	654	0.942058	0.92562	0.999449
7:12225245:rs10950398:G_A	ENSG00000157680.15	681	0.973021	0.808241	0.999449
7:12223752:rs11974335:G_T	ENSG00000148400.12	654	0.906522	0.886404	0.999449
7:12223752:rs11974335:G_T	ENSG00000022355.18	654	0.984935	0.872192	0.999449
7:12223752:rs11974335:G_T	ENSG00000185666.14	654	0.973021	0.785252	0.999449
7:12225245:rs10950398:G_A	ENSG00000115318.12	681	0.293297	0.822576	0.999449
7:12225245:rs10950398:G_A	ENSG00000159228.13	681	0.358725	0.767132	0.999449
7:12223752:rs11974335:G_T	ENSG00000183783.7	654	0.812302	0.968011	0.999449
7:12223752:rs11974335:G_T	ENSG00000117114.19	654	0.657536	0.767132	0.999449
7:12223752:rs11974335:G_T	ENSG00000110107.9	654	0.424905	0.842398	0.999449
7:12223752:rs11974335:G_T	ENSG00000184349.13	654	0.97762	0.831081	0.999449
18:54724477:rs8089474:G_A	ENSG00000170011.14	1355	0.228475	0.937252	0.999449
7:12223752:rs11974335:G_T	ENSG00000084731.15	654	0.726809	0.767132	0.999449
7:12225245:rs10950398:G_A	ENSG00000169116.11	681	0.91076	0.926932	0.999449
7:12225245:rs10950398:G_A	ENSG00000169891.18	681	0.891934	0.94811	0.999449
2:134880474:rs12473839:T_C	ENSG00000255374.3	1361	0.813893	0.945717	0.999449
7:12225245:rs10950398:G_A	ENSG00000040933.15	681	0.884021	0.785252	0.999449
7:12244161:rs1990622:A_G	ENSG00000102924.12	1356	0.000138624	0.767132	0.999449
7:12225245:rs10950398:G_A	ENSG00000066468.22	681	0.599531	0.767132	0.999449
2:134877011:rs6738113:A_G	ENSG00000255374.3	1362	0.821889	0.955438	0.999449
7:12223752:rs11974335:G_T	ENSG00000153956.16	654	0.752568	0.777618	0.999449
7:12225245:rs10950398:G_A	ENSG00000187416.12	681	0.151899	0.767132	0.999449
7:12223752:rs11974335:G_T	ENSG00000105989.10	654	0.996868	0.92562	0.999449
7:12223752:rs11974335:G_T	ENSG00000151136.15	654	0.795675	0.936332	0.999449
7:12223752:rs11974335:G_T	ENSG00000013293.6	654	0.927698	0.801102	0.999449
7:12223752:rs11974335:G_T	ENSG00000065600.12	654	0.693968	0.785252	0.999449
7:12213267:rs6460898:A_G	ENSG00000102924.12	1361	0.000142142	0.767132	0.999449
7:12223752:rs11974335:G_T	ENSG00000180543.5	654	0.978551	0.840985	0.999449
7:12225245:rs10950398:G_A	ENSG00000124164.15	681	0.556391	0.78837	0.999449
7:12225245:rs10950398:G_A	ENSG00000110427.16	681	0.730354	0.767132	0.999449
7:12223752:rs11974335:G_T	ENSG00000134709.11	654	0.566122	0.767132	0.999449
7:12225245:rs10950398:G_A	ENSG00000214575.9	681	0.730884	0.948447	0.999449
7:12223752:rs11974335:G_T	ENSG00000171735.19	654	0.953344	0.937034	0.999449
7:12227595:rs4721057:A_G	ENSG00000198673.10	1357	0.00390465	0.786425	0.999449
7:12223752:rs11974335:G_T	ENSG00000010818.10	654	0.97064	0.949558	0.999449
7:12244382:rs1990620:A_G	ENSG00000171385.9	1362	0.0027048	0.8118	0.999449
7:12223752:rs11974335:G_T	ENSG00000166780.11	654	0.97762	0.840013	0.999449
7:12223920:rs10950393:T_C	ENSG00000102924.12	1356	0.000138624	0.767132	0.999449
7:12223752:rs11974335:G_T	ENSG00000185518.11	654	0.973021	0.808241	0.999449
7:12223752:rs11974335:G_T	ENSG00000109158.11	654	0.790665	0.767132	0.999449
7:12225245:rs10950398:G_A	ENSG00000139767.10	681	0.712446	0.767132	0.999449
7:12223752:rs11974335:G_T	ENSG00000166619.15	654	0.9866	0.878458	0.999449
7:12223752:rs11974335:G_T	ENSG00000115318.12	654	0.317877	0.827064	0.999449
7:12242825:rs7805419:T_C	ENSG00000102924.12	1358	0.000141393	0.767132	0.999449
7:12223752:rs11974335:G_T	ENSG00000167371.21	654	0.973021	0.808241	0.999449
7:12225245:rs10950398:G_A	ENSG00000129521.14	681	0.891934	0.989557	0.999449
7:12225245:rs10950398:G_A	ENSG00000136448.12	681	0.349371	0.767132	0.999449
7:12223752:rs11974335:G_T	ENSG00000139973.16	654	0.855962	0.785252	0.999449
7:12225245:rs10950398:G_A	ENSG00000117115.13	681	0.855962	0.785252	0.999449
7:12219129:rs3823612:G_C	ENSG00000102924.12	1357	0.000138624	0.767132	0.999449
7:12223752:rs11974335:G_T	ENSG00000197535.14	654	0.891934	0.785252	0.999449
7:12225245:rs10950398:G_A	ENSG00000155252.13	681	0.978551	0.813107	0.999449
7:12223752:rs11974335:G_T	ENSG00000165731.20	654	0.857135	0.95079	0.999449
7:12223752:rs11974335:G_T	ENSG00000177459.11	654	0.952391	0.832796	0.999449
7:12243703:rs7791726:G_C	ENSG00000171385.9	1357	0.00266285	0.8118	0.999449
7:12233870:rs1054169:G_A	ENSG00000213578.6	1352	0.378502	0.885324	0.999449
7:12223752:rs11974335:G_T	ENSG00000166847.10	654	0.415117	0.767132	0.999449
7:12223752:rs11974335:G_T	ENSG00000241878.11	654	0.963226	0.858315	0.999449
7:12223752:rs11974335:G_T	ENSG00000079689.14	654	0.899424	0.951303	0.999449
7:12233870:rs1054169:G_A	ENSG00000217236.2	1352	0.0938637	0.97201	0.999449
7:12223752:rs11974335:G_T	ENSG00000186868.15	654	0.599531	0.767132	0.999449
3:101365760:rs62280667:T_C	ENSG00000113209.9	1362	0.973021	0.835374	0.999449
7:12225245:rs10950398:G_A	ENSG00000135929.9	681	0.745243	0.767132	0.999449
7:12225245:rs10950398:G_A	ENSG00000025423.11	681	0.432358	0.808241	0.999449
7:12225245:rs10950398:G_A	ENSG00000111052.7	681	0.742067	0.767132	0.999449
7:12223752:rs11974335:G_T	ENSG00000170846.17	654	0.29789	0.808241	0.999449
3:101417558:rs9859077:G_C	ENSG00000113209.9	1360	0.9866	0.835051	0.999449
7:12225245:rs10950398:G_A	ENSG00000189195.13	681	0.962717	0.886404	0.999449
7:12229042:rs5011432:A_C	ENSG00000171385.9	1359	0.00694948	0.808241	0.999449
7:12223752:rs11974335:G_T	ENSG00000167037.18	654	0.918637	0.785252	0.999449
7:12225245:rs10950398:G_A	ENSG00000172795.16	681	0.8411	0.785252	0.999449
7:12225245:rs10950398:G_A	ENSG00000124422.12	681	0.906522	0.825119	0.999449
7:12223752:rs11974335:G_T	ENSG00000125740.14	654	0.0690804	0.767132	0.999449
7:12223752:rs11974335:G_T	ENSG00000101098.12	654	0.406108	0.767132	0.999449
2:136167869:rs10193587:T_C	ENSG00000255374.3	1363	0.935902	0.991192	0.999449
7:12223752:rs11974335:G_T	ENSG00000101152.11	654	0.9866	0.850316	0.999449
7:12223752:rs11974335:G_T	ENSG00000138378.19	654	0.829553	0.963308	0.999449
7:12225245:rs10950398:G_A	ENSG00000125149.12	681	0.709643	0.943281	0.999449
7:12244161:rs1990622:A_G	ENSG00000171385.9	1356	0.00250119	0.808241	0.999449
7:12223752:rs11974335:G_T	ENSG00000105880.7	654	0.97762	0.904536	0.999449
7:12223752:rs11974335:G_T	ENSG00000157087.20	654	0.986889	0.858315	0.999449
7:12223752:rs11974335:G_T	ENSG00000166793.12	654	0.715393	0.916705	0.999449
7:12223752:rs11974335:G_T	ENSG00000232040.4	654	0.953344	0.785252	0.999449
7:12223752:rs11974335:G_T	ENSG00000168672.4	654	0.9866	0.95079	0.999449
7:12223752:rs11974335:G_T	ENSG00000177301.15	654	0.989466	0.872704	0.999449
7:12223752:rs11974335:G_T	ENSG00000055130.17	654	0.788146	0.995342	0.999449
7:12223752:rs11974335:G_T	ENSG00000125149.12	654	0.835749	0.999241	0.999449
3:101391301:rs2682383:T_A	ENSG00000113209.9	1360	0.9866	0.854168	0.999449
7:12243703:rs7791726:G_C	ENSG00000102924.12	1357	0.000138624	0.767132	0.999449
7:12225245:rs10950398:G_A	ENSG00000128594.8	681	0.816957	0.785252	0.999449
7:12225245:rs10950398:G_A	ENSG00000135622.13	681	0.506622	0.767132	0.999449
7:12223752:rs11974335:G_T	ENSG00000196821.10	654	0.986622	0.840985	0.999449
7:12228211:rs13229988:A_G	ENSG00000213578.6	1358	0.387455	0.88985	0.999449
7:12228211:rs13229988:A_G	ENSG00000120903.13	1358	0.0027048	0.857388	0.999449
7:12225245:rs10950398:G_A	ENSG00000185352.8	681	0.999615	0.844081	0.999449
7:12225245:rs10950398:G_A	ENSG00000117155.16	681	0.905562	0.795615	0.999449
7:12225245:rs10950398:G_A	ENSG00000166793.12	681	0.694765	0.923251	0.999449
7:12223752:rs11974335:G_T	ENSG00000050030.15	654	0.805787	0.767132	0.999449
7:12225245:rs10950398:G_A	ENSG00000174453.10	681	0.842021	0.767132	0.999449
7:12222285:rs11509880:G_A	ENSG00000172137.19	1359	0.00105383	0.785252	0.999449
7:12225245:rs10950398:G_A	ENSG00000146242.8	681	0.835117	0.98689	0.999449
7:12225245:rs10950398:G_A	ENSG00000084444.14	681	0.843899	0.965055	0.999449
7:12223752:rs11974335:G_T	ENSG00000116138.13	654	0.9866	0.95079	0.999449
7:12225245:rs10950398:G_A	ENSG00000186288.5	681	0.855962	0.808241	0.999449
7:12225245:rs10950398:G_A	ENSG00000173456.5	681	0.895365	0.835374	0.999449
7:12225245:rs10950398:G_A	ENSG00000175707.9	681	0.996875	0.901752	0.999449
7:12223752:rs11974335:G_T	ENSG00000081189.15	654	0.882076	0.786425	0.999449
7:12223752:rs11974335:G_T	ENSG00000136867.11	654	0.70881	0.767132	0.999449
7:12223752:rs11974335:G_T	ENSG00000169057.22	654	0.890666	0.808241	0.999449
3:186462464:rs147501096:G_C	ENSG00000162607.13	1362	0.973021	0.958951	0.999449
7:12212914:rs6460895:C_G	ENSG00000102924.12	1358	0.000138624	0.767132	0.999449
7:12223752:rs11974335:G_T	ENSG00000138769.11	654	0.73457	0.767132	0.999449
7:12223752:rs11974335:G_T	ENSG00000142230.13	654	0.940314	0.925632	0.999449
7:12223752:rs11974335:G_T	ENSG00000136960.12	654	0.941549	0.822576	0.999449
7:12244382:rs1990620:A_G	ENSG00000182836.10	1362	0.0478921	0.917655	0.999449
7:12223752:rs11974335:G_T	ENSG00000119986.7	654	0.335864	0.785252	0.999449
7:12229967:rs13237518:C_A	ENSG00000175766.13	1362	0.0348649	0.948447	0.999449
7:12225245:rs10950398:G_A	ENSG00000157077.14	681	0.916903	0.968011	0.999449
7:12225245:rs10950398:G_A	ENSG00000169946.14	681	0.603986	0.767132	0.999449
7:12223752:rs11974335:G_T	ENSG00000137726.17	654	0.971975	0.835374	0.999449
7:12225245:rs10950398:G_A	ENSG00000198925.12	681	0.834564	0.931437	0.999449
7:12223752:rs11974335:G_T	ENSG00000173452.13	654	0.925911	0.985911	0.999449
7:12244382:rs1990620:A_G	ENSG00000168032.10	1362	0.0896241	0.939823	0.999449
7:12223752:rs11974335:G_T	ENSG00000196368.5	654	0.915192	0.785252	0.999449
7:12225245:rs10950398:G_A	ENSG00000181924.7	681	0.530165	0.767132	0.999449
7:12223752:rs11974335:G_T	ENSG00000104870.13	654	0.900156	0.949558	0.999449
7:12223752:rs11974335:G_T	ENSG00000170500.12	654	0.930673	0.785252	0.999449
7:12223752:rs11974335:G_T	ENSG00000204231.10	654	0.978551	0.987424	0.999449
7:12223752:rs11974335:G_T	ENSG00000152822.14	654	0.404734	0.767132	0.999449
7:12225245:rs10950398:G_A	ENSG00000203797.10	681	0.978551	0.867579	0.999449
7:12223752:rs11974335:G_T	ENSG00000147459.18	654	0.88163	0.822576	0.999449
7:12225245:rs10950398:G_A	ENSG00000163833.8	681	0.876749	0.785252	0.999449
7:12223752:rs11974335:G_T	ENSG00000189367.15	654	0.885845	0.785252	0.999449
7:12225245:rs10950398:G_A	ENSG00000008086.12	681	0.9866	0.835374	0.999449
7:12223752:rs11974335:G_T	ENSG00000188859.6	654	0.911852	0.808241	0.999449
7:12225245:rs10950398:G_A	ENSG00000088538.13	681	0.957952	0.822576	0.999449
7:12223752:rs11974335:G_T	ENSG00000166912.17	654	0.952391	0.850154	0.999449
7:12223752:rs11974335:G_T	ENSG00000040531.14	654	0.952391	0.808241	0.999449
7:12225245:rs10950398:G_A	ENSG00000038002.9	681	0.455069	0.767132	0.999449
7:12225245:rs10950398:G_A	ENSG00000232040.4	681	0.912327	0.785252	0.999449
7:12223752:rs11974335:G_T	ENSG00000117115.13	654	0.82906	0.767132	0.999449
3:101562690:rs4618204:T_C	ENSG00000276547.1	1360	0.96721	0.833375	0.999449
7:12225245:rs10950398:G_A	ENSG00000151490.14	681	0.98528	0.814184	0.999449
7:12223752:rs11974335:G_T	ENSG00000172795.16	654	0.88163	0.808241	0.999449
7:12223752:rs11974335:G_T	ENSG00000074706.13	654	0.990356	0.835051	0.999449
7:12225245:rs10950398:G_A	ENSG00000001036.14	681	0.223707	0.767132	0.999449
7:12225245:rs10950398:G_A	ENSG00000091844.8	681	0.663602	0.767132	0.999449
7:12229042:rs5011432:A_C	ENSG00000169641.13	1359	0.0104671	0.8118	0.999449
7:12223752:rs11974335:G_T	ENSG00000066933.16	654	0.356937	0.767132	0.999449
7:12223752:rs11974335:G_T	ENSG00000159228.13	654	0.385956	0.767132	0.999449
7:12223752:rs11974335:G_T	ENSG00000157219.5	654	0.9866	0.835051	0.999449
7:12223752:rs11974335:G_T	ENSG00000141753.7	654	0.220624	0.767132	0.999449
7:12223752:rs11974335:G_T	ENSG00000168781.22	654	0.96172	0.929367	0.999449
7:12223752:rs11974335:G_T	ENSG00000129625.13	654	0.9866	0.88985	0.999449
7:12223752:rs11974335:G_T	ENSG00000070808.16	654	0.811323	0.767132	0.999449
6:135102071:rs9373124:T_C	ENSG00000196565.15	1362	0.437229	0.889284	0.999449
7:12223752:rs11974335:G_T	ENSG00000143196.5	654	0.327937	0.78837	0.999449
7:12225245:rs10950398:G_A	ENSG00000166446.15	681	0.613918	0.767132	0.999449
7:12223752:rs11974335:G_T	ENSG00000073910.22	654	0.879345	0.785252	0.999449
7:12225245:rs10950398:G_A	ENSG00000114993.17	681	0.524322	0.767132	0.999449
7:12225245:rs10950398:G_A	ENSG00000074211.14	681	0.749249	0.785252	0.999449
7:12223752:rs11974335:G_T	ENSG00000107864.15	654	0.916873	0.820316	0.999449
7:12223752:rs11974335:G_T	ENSG00000204442.4	654	0.928732	0.822576	0.999449
7:12225245:rs10950398:G_A	ENSG00000101746.15	681	0.425771	0.767132	0.999449
7:12225245:rs10950398:G_A	ENSG00000141404.16	681	0.883437	0.967863	0.999449
7:12223752:rs11974335:G_T	ENSG00000162517.13	654	0.835117	0.943281	0.999449
7:12210752:rs3807866:G_A	ENSG00000182836.10	1363	0.10697	0.875058	0.999449
7:12223752:rs11974335:G_T	ENSG00000136861.18	654	0.997031	0.877572	0.999449
7:12225245:rs10950398:G_A	ENSG00000156471.13	681	0.97021	0.78837	0.999449
7:12223752:rs11974335:G_T	ENSG00000184613.10	654	0.861559	0.767132	0.999449
7:12223752:rs11974335:G_T	ENSG00000101349.16	654	0.658365	0.767132	0.999449
7:12223752:rs11974335:G_T	ENSG00000135631.16	654	0.899424	0.951199	0.999449
7:12223752:rs11974335:G_T	ENSG00000164649.20	654	0.780392	0.931287	0.999449
7:12225245:rs10950398:G_A	ENSG00000168490.14	681	0.897907	0.785252	0.999449
7:12223752:rs11974335:G_T	ENSG00000178974.10	654	0.915981	0.918537	0.999449
7:12223752:rs11974335:G_T	ENSG00000176994.11	654	0.349371	0.767132	0.999449
7:12225245:rs10950398:G_A	ENSG00000136867.11	681	0.693968	0.774574	0.999449
7:12223752:rs11974335:G_T	ENSG00000146950.13	654	0.838181	0.825119	0.999449
7:12244161:rs1990622:A_G	ENSG00000198673.10	1356	0.00308825	0.822576	0.999449
7:12225245:rs10950398:G_A	ENSG00000160710.17	681	0.967287	0.963308	0.999449
7:12223752:rs11974335:G_T	ENSG00000165801.10	654	0.857609	0.952655	0.999449
7:12214254:rs2043539:G_A	ENSG00000102924.12	1357	0.000138624	0.767132	0.999449
7:12225245:rs10950398:G_A	ENSG00000073910.22	681	0.867402	0.785252	0.999449
7:12225245:rs10950398:G_A	ENSG00000091428.18	681	0.25161	0.767132	0.999449
7:12242825:rs7805419:T_C	ENSG00000171385.9	1358	0.00299434	0.808241	0.999449
7:12223752:rs11974335:G_T	ENSG00000177614.11	654	0.897907	0.778573	0.999449
7:12223752:rs11974335:G_T	ENSG00000125166.13	654	0.733979	0.95079	0.999449
7:12225245:rs10950398:G_A	ENSG00000156687.11	681	0.91029	0.8118	0.999449
7:12244161:rs1990622:A_G	ENSG00000180901.11	1356	0.001368	0.835374	0.999449
7:12225245:rs10950398:G_A	ENSG00000102921.8	681	0.891934	0.991192	0.999449
7:12223752:rs11974335:G_T	ENSG00000122733.12	654	0.794793	0.767132	0.999449
7:12244382:rs1990620:A_G	ENSG00000180901.11	1362	0.00138376	0.835051	0.999449
7:12225245:rs10950398:G_A	ENSG00000134716.11	681	0.799766	0.785252	0.999449
7:12223752:rs11974335:G_T	ENSG00000177098.8	654	0.953344	0.87368	0.999449
7:12225245:rs10950398:G_A	ENSG00000151067.22	681	0.657536	0.767132	0.999449
7:12243703:rs7791726:G_C	ENSG00000180901.11	1357	0.001368	0.835374	0.999449
7:12244161:rs1990622:A_G	ENSG00000169641.13	1356	0.00480019	0.835051	0.999449
7:12244161:rs1990622:A_G	ENSG00000120903.13	1356	0.00210681	0.875058	0.999449
7:12225245:rs10950398:G_A	ENSG00000106608.16	681	0.867402	0.785252	0.999449
7:12225245:rs10950398:G_A	ENSG00000162639.16	681	0.955242	0.835051	0.999449
2:134947988:rs1979033:G_A	ENSG00000255374.3	424	0.322107	0.767132	NA
7:12225245:rs10950398:G_A	ENSG00000156140.10	681	0.882076	0.785252	0.999449
7:12194293:rs6460891:T_A	ENSG00000102924.12	1362	0.000138624	0.767132	0.999449
7:12225245:rs10950398:G_A	ENSG00000137054.16	681	0.480658	0.785252	0.999449
2:136177824:rs4954575:G_A	ENSG00000255374.3	1363	0.804136	0.92562	0.999449
7:12223752:rs11974335:G_T	ENSG00000183166.11	654	0.941549	0.947348	0.999449
7:12228211:rs13229988:A_G	ENSG00000171385.9	1358	0.00260197	0.8118	0.999449
7:12223752:rs11974335:G_T	ENSG00000187189.11	654	0.953344	0.827064	0.999449
7:12225245:rs10950398:G_A	ENSG00000184194.5	681	0.212238	0.767132	0.999449
7:12215885:rs6460902:G_A	ENSG00000175766.13	1359	0.0596789	0.967272	0.999449
7:12225245:rs10950398:G_A	ENSG00000101146.13	681	0.860703	0.95079	0.999449
7:12223752:rs11974335:G_T	ENSG00000101290.14	654	0.90744	0.835374	0.999449
7:12223752:rs11974335:G_T	ENSG00000163125.15	654	0.835117	0.887922	0.999449
3:101548541:rs13062095:T_C	ENSG00000113209.9	1361	0.999615	0.827064	0.999449
7:12243703:rs7791726:G_C	ENSG00000169641.13	1357	0.00460014	0.834401	0.999449
7:12225245:rs10950398:G_A	ENSG00000166167.18	681	0.82906	0.785252	0.999449
7:12225245:rs10950398:G_A	ENSG00000070718.12	681	0.884979	0.999241	0.999449
7:12223752:rs11974335:G_T	ENSG00000140284.11	654	0.945738	0.767132	0.999449
7:12223752:rs11974335:G_T	ENSG00000140992.19	654	0.245896	0.767132	0.999449
7:12223752:rs11974335:G_T	ENSG00000120899.18	654	0.911852	0.875058	0.999449
7:12223752:rs11974335:G_T	ENSG00000107745.19	654	0.9866	0.835374	0.999449
7:12225245:rs10950398:G_A	ENSG00000131871.15	681	0.0933013	0.767132	0.999449
7:12242825:rs7805419:T_C	ENSG00000168032.10	1358	0.106028	0.945726	0.999449
7:12223752:rs11974335:G_T	ENSG00000149972.11	654	0.867402	0.785252	0.999449
7:12225245:rs10950398:G_A	ENSG00000198915.11	681	0.729554	0.767132	0.999449
7:12227595:rs4721057:A_G	ENSG00000213578.6	1357	0.387455	0.903804	0.999449
3:101555963:rs9825208:G_T	ENSG00000113209.9	1362	0.88798	0.875058	0.999449
7:12223752:rs11974335:G_T	ENSG00000178662.16	654	0.747502	0.767132	0.999449
19:37587870:rs57654288:G_A	ENSG00000111291.8	1363	0.778484	0.875058	0.999449
18:54812256:rs8092503:A_G	ENSG00000137501.17	1360	0.911852	0.941383	0.999449
7:12223752:rs11974335:G_T	ENSG00000136854.21	654	0.91029	0.801102	0.999449
7:12244382:rs1990620:A_G	ENSG00000198673.10	1362	0.00351773	0.8118	0.999449
7:12233870:rs1054169:G_A	ENSG00000182836.10	1352	0.0259814	0.867942	0.999449
7:12223752:rs11974335:G_T	ENSG00000123119.12	654	0.955242	0.884382	0.999449
7:12225245:rs10950398:G_A	ENSG00000134709.11	681	0.480658	0.767132	0.999449
7:12223752:rs11974335:G_T	ENSG00000113296.14	654	0.657536	0.860598	0.999449
18:54807931:rs7243785:A_G	ENSG00000137501.17	1360	0.88798	0.95079	0.999449
7:12225245:rs10950398:G_A	ENSG00000198719.9	681	0.543789	0.767132	0.999449
7:12225245:rs10950398:G_A	ENSG00000089737.17	681	0.668017	0.915492	0.999449
7:12225245:rs10950398:G_A	ENSG00000163171.7	681	0.800283	0.875058	0.999449
7:12223752:rs11974335:G_T	ENSG00000134287.10	654	0.996868	0.857388	0.999449
7:12225245:rs10950398:G_A	ENSG00000184349.13	681	0.86584	0.785252	0.999449
7:12223752:rs11974335:G_T	ENSG00000264364.3	654	0.273472	0.767132	0.999449
7:12223752:rs11974335:G_T	ENSG00000108947.5	654	0.953344	0.903804	0.999449
7:12223752:rs11974335:G_T	ENSG00000144827.9	654	0.920676	0.889164	0.999449
7:12225245:rs10950398:G_A	ENSG00000135632.12	681	0.689801	0.767132	0.999449
7:12223752:rs11974335:G_T	ENSG00000151502.11	654	0.548596	0.767132	0.999449
7:12223752:rs11974335:G_T	ENSG00000196187.12	654	0.704581	0.767132	0.999449
7:12223752:rs11974335:G_T	ENSG00000057704.13	654	0.979999	0.840013	0.999449
7:12223752:rs11974335:G_T	ENSG00000184271.17	654	0.953344	0.858315	0.999449
7:12223752:rs11974335:G_T	ENSG00000050405.13	654	0.92394	0.835374	0.999449
7:12223752:rs11974335:G_T	ENSG00000100138.15	654	0.262198	0.785252	0.999449
7:12223752:rs11974335:G_T	ENSG00000115839.17	654	0.902565	0.988471	0.999449
20:6781118:rs235770:T_C	ENSG00000144635.9	1359	0.991874	0.968011	0.999449
7:12225245:rs10950398:G_A	ENSG00000166073.10	681	0.790407	0.767132	0.999449
7:12223752:rs11974335:G_T	ENSG00000185634.12	654	0.971975	0.94437	0.999449
7:12223752:rs11974335:G_T	ENSG00000074590.13	654	0.927698	0.978139	0.999449
7:12244382:rs1990620:A_G	ENSG00000169641.13	1362	0.00482905	0.833375	0.999449
7:12223752:rs11974335:G_T	ENSG00000143340.6	654	0.696325	0.923987	0.999449
7:12233870:rs1054169:G_A	ENSG00000168032.10	1352	0.0614448	0.886356	0.999449
7:12225245:rs10950398:G_A	ENSG00000019485.13	681	0.599531	0.767132	0.999449
7:12225245:rs10950398:G_A	ENSG00000152217.19	681	0.821889	0.785252	0.999449
7:12223752:rs11974335:G_T	ENSG00000151276.23	654	0.927698	0.968011	0.999449
7:12223752:rs11974335:G_T	ENSG00000145147.20	654	0.812766	0.857388	0.999449
7:12223752:rs11974335:G_T	ENSG00000135362.14	654	0.572066	0.767132	0.999449
7:12229791:rs3173615:C_G	ENSG00000175766.13	1361	0.0248348	0.948447	0.999449
7:12223752:rs11974335:G_T	ENSG00000107518.18	654	0.89703	0.785252	0.999449
7:12223752:rs11974335:G_T	ENSG00000132694.18	654	0.928685	0.785252	0.999449
7:12243703:rs7791726:G_C	ENSG00000198673.10	1357	0.00299434	0.8118	0.999449
7:12225245:rs10950398:G_A	ENSG00000175137.11	681	0.61765	0.767132	0.999449
7:12225245:rs10950398:G_A	ENSG00000163947.11	681	0.996906	0.842398	0.999449
7:12223752:rs11974335:G_T	ENSG00000025423.11	654	0.778484	0.889164	0.999449
7:12223752:rs11974335:G_T	ENSG00000107758.15	654	0.97064	0.826343	0.999449
7:12223752:rs11974335:G_T	ENSG00000138640.15	654	0.916873	0.785252	0.999449
7:12223752:rs11974335:G_T	ENSG00000166801.15	654	0.253589	0.785252	0.999449
3:101548541:rs13062095:T_C	ENSG00000276547.1	1361	0.9866	0.92562	0.999449
7:12223752:rs11974335:G_T	ENSG00000182256.13	654	0.955711	0.886356	0.999449
7:12223752:rs11974335:G_T	ENSG00000189410.12	654	0.812363	0.95079	0.999449
7:12225245:rs10950398:G_A	ENSG00000187323.12	681	0.585802	0.767132	0.999449
7:12223752:rs11974335:G_T	ENSG00000129521.14	654	0.964152	0.947183	0.999449
7:12244161:rs1990622:A_G	ENSG00000162728.5	1356	0.0266201	0.916318	0.999449
7:12223752:rs11974335:G_T	ENSG00000241973.11	654	0.98813	0.864934	0.999449
7:12225245:rs10950398:G_A	ENSG00000080546.13	681	0.9866	0.840985	0.999449
7:12223752:rs11974335:G_T	ENSG00000163818.17	654	0.857135	0.785252	0.999449
7:12225245:rs10950398:G_A	ENSG00000169258.7	681	0.86584	0.785252	0.999449
7:12225245:rs10950398:G_A	ENSG00000135824.12	681	0.9866	0.850768	0.999449
7:12244382:rs1990620:A_G	ENSG00000183775.11	1362	0.0185969	0.850316	0.999449
7:12223752:rs11974335:G_T	ENSG00000204843.12	654	0.64893	0.875058	0.999449
7:12223752:rs11974335:G_T	ENSG00000134504.14	654	0.9249	0.785252	0.999449
7:12223752:rs11974335:G_T	ENSG00000153896.18	654	0.704019	0.886356	0.999449
7:12242825:rs7805419:T_C	ENSG00000182836.10	1358	0.0598803	0.918813	0.999449
7:12223752:rs11974335:G_T	ENSG00000065361.15	654	0.767112	0.785252	0.999449
7:12225245:rs10950398:G_A	ENSG00000070961.15	681	0.908023	0.801102	0.999449
7:12223752:rs11974335:G_T	ENSG00000175707.9	654	0.984935	0.915492	0.999449
7:12223752:rs11974335:G_T	ENSG00000104365.15	654	0.795351	0.994385	0.999449
7:12223752:rs11974335:G_T	ENSG00000088179.9	654	0.338152	0.767132	0.999449
7:12225245:rs10950398:G_A	ENSG00000124203.6	681	0.713416	0.767132	0.999449
7:12223752:rs11974335:G_T	ENSG00000067606.17	654	0.978551	0.808241	0.999449
7:12215885:rs6460902:G_A	ENSG00000102924.12	1359	0.000138624	0.767132	0.999449
7:12226362:rs6966915:C_T	ENSG00000198673.10	1363	0.00330441	0.8118	0.999449
7:12225245:rs10950398:G_A	ENSG00000185518.11	681	0.952391	0.78837	0.999449
7:12225245:rs10950398:G_A	ENSG00000182255.7	681	0.323918	0.767132	0.999449
7:12225245:rs10950398:G_A	ENSG00000118322.14	681	0.88163	0.826224	0.999449
7:12230893:rs3815535:G_A	ENSG00000198673.10	1362	0.00369537	0.8118	0.999449
2:134840058:rs10496731:T_G	ENSG00000255374.3	1356	0.88163	0.95079	0.999449
7:12227595:rs4721057:A_G	ENSG00000175766.13	1357	0.0190794	0.931287	0.999449
7:12243703:rs7791726:G_C	ENSG00000120903.13	1357	0.00196989	0.858315	0.999449
7:12225245:rs10950398:G_A	ENSG00000176994.11	681	0.221476	0.767132	0.999449
7:12223752:rs11974335:G_T	ENSG00000153933.10	654	0.9866	0.875058	0.999449
18:54825021:rs12606230:T_C	ENSG00000137501.17	1358	0.887995	0.954177	0.999449
3:101562690:rs4618204:T_C	ENSG00000113209.9	1360	0.893722	0.85555	0.999449
7:12223752:rs11974335:G_T	ENSG00000198853.12	654	0.967287	0.808241	0.999449
7:12225245:rs10950398:G_A	ENSG00000165061.15	681	0.899424	0.927615	0.999449
7:12223752:rs11974335:G_T	ENSG00000005100.13	654	0.750688	0.785252	0.999449
7:12225245:rs10950398:G_A	ENSG00000113327.16	681	0.9866	0.835051	0.999449
7:12225245:rs10950398:G_A	ENSG00000136531.16	681	0.709643	0.767132	0.999449
7:12223752:rs11974335:G_T	ENSG00000104140.7	654	0.935449	0.943281	0.999449
7:12225245:rs10950398:G_A	ENSG00000125851.10	681	0.872729	0.767132	0.999449
7:12223752:rs11974335:G_T	ENSG00000115183.15	654	0.891934	0.916705	0.999449
18:54832780:rs12454204:G_T	ENSG00000137501.17	1360	0.835117	0.992597	0.999449
7:12242825:rs7805419:T_C	ENSG00000180901.11	1358	0.00195427	0.840985	0.999449
7:12229791:rs3173615:C_G	ENSG00000198673.10	1361	0.00390465	0.814184	0.999449
7:12229042:rs5011432:A_C	ENSG00000175766.13	1359	0.0652274	0.944294	0.999449
7:12223752:rs11974335:G_T	ENSG00000128253.15	654	0.821889	0.783384	0.999449
7:12225245:rs10950398:G_A	ENSG00000100307.13	681	0.996906	0.858315	0.999449
7:12227595:rs4721057:A_G	ENSG00000120903.13	1357	0.00305024	0.872704	0.999449
7:12223752:rs11974335:G_T	ENSG00000175931.13	654	0.993086	0.827064	0.999449
7:12223752:rs11974335:G_T	ENSG00000146352.13	654	0.704019	0.767132	0.999449
7:12225245:rs10950398:G_A	ENSG00000049089.15	681	0.70881	0.778573	0.999449
7:12227595:rs4721057:A_G	ENSG00000171385.9	1357	0.0027048	0.785252	0.999449
7:12225245:rs10950398:G_A	ENSG00000172350.10	681	0.925911	0.785252	0.999449
7:12223752:rs11974335:G_T	ENSG00000077080.10	654	0.987746	0.808241	0.999449
7:12229042:rs5011432:A_C	ENSG00000214376.6	1359	0.0446337	0.808241	0.999449
7:12225245:rs10950398:G_A	ENSG00000065325.13	681	0.750264	0.891305	0.999449
2:134865290:rs3819121:T_C	ENSG00000255374.3	1362	0.759115	0.943639	0.999449
7:12223752:rs11974335:G_T	ENSG00000082196.20	654	0.888793	0.985465	0.999449
7:12225245:rs10950398:G_A	ENSG00000066933.16	681	0.357415	0.767132	0.999449
7:12225245:rs10950398:G_A	ENSG00000106477.19	681	0.457944	0.767132	0.999449
7:12225245:rs10950398:G_A	ENSG00000204590.12	681	0.707832	0.827064	0.999449
7:12223752:rs11974335:G_T	ENSG00000124313.16	654	0.795675	0.767132	0.999449
7:12223752:rs11974335:G_T	ENSG00000100106.22	654	0.867402	0.785252	0.999449
7:12223752:rs11974335:G_T	ENSG00000214753.4	654	0.835117	0.927615	0.999449
7:12233870:rs1054169:G_A	ENSG00000171385.9	1352	0.00196989	0.785252	0.999449
7:12225245:rs10950398:G_A	ENSG00000124134.9	681	0.990356	0.835374	0.999449
7:12225245:rs10950398:G_A	ENSG00000241878.11	681	0.9866	0.835374	0.999449
7:12223752:rs11974335:G_T	ENSG00000215712.10	654	0.986889	0.844557	0.999449
7:12225245:rs10950398:G_A	ENSG00000111490.14	681	0.778484	0.767132	0.999449
7:12242825:rs7805419:T_C	ENSG00000198673.10	1358	0.00448646	0.822576	0.999449
7:12225245:rs10950398:G_A	ENSG00000177301.15	681	0.935721	0.822576	0.999449
7:12225245:rs10950398:G_A	ENSG00000166847.10	681	0.458581	0.767132	0.999449
7:12225245:rs10950398:G_A	ENSG00000146072.6	681	0.999097	0.835051	0.999449
7:12225245:rs10950398:G_A	ENSG00000110931.19	681	0.927698	0.799222	0.999449
7:12223752:rs11974335:G_T	ENSG00000081377.17	654	0.899424	0.785252	0.999449
7:12233870:rs1054169:G_A	ENSG00000175766.13	1352	0.00958387	0.857388	0.999449
7:12225245:rs10950398:G_A	ENSG00000067842.17	681	0.91029	0.785252	0.999449
7:12225245:rs10950398:G_A	ENSG00000130037.5	681	0.855962	0.958434	0.999449
7:12223752:rs11974335:G_T	ENSG00000128739.22	654	0.96054	0.916705	0.999449
7:12223752:rs11974335:G_T	ENSG00000135069.14	654	0.973021	0.915492	0.999449
7:12223752:rs11974335:G_T	ENSG00000121957.14	654	0.997678	0.885324	0.999449
7:12225245:rs10950398:G_A	ENSG00000130066.16	681	0.905562	0.885324	0.999449
7:12223752:rs11974335:G_T	ENSG00000141756.18	654	0.824381	0.930831	0.999449
7:12225245:rs10950398:G_A	ENSG00000157152.17	681	0.89099	0.785252	0.999449
7:12230893:rs3815535:G_A	ENSG00000175766.13	1362	0.021961	0.94437	0.999449
7:12225245:rs10950398:G_A	ENSG00000005100.13	681	0.740741	0.785252	0.999449
7:12223752:rs11974335:G_T	ENSG00000156140.10	654	0.910289	0.785252	0.999449
7:12223752:rs11974335:G_T	ENSG00000115828.17	654	0.890666	0.95079	0.999449
7:12229967:rs13237518:C_A	ENSG00000213578.6	1362	0.43716	0.896708	0.999449
7:12225245:rs10950398:G_A	ENSG00000141753.7	681	0.396383	0.767132	0.999449
7:12223752:rs11974335:G_T	ENSG00000184185.10	654	0.979999	0.895021	0.999449
7:12226362:rs6966915:C_T	ENSG00000175766.13	1363	0.021492	0.94437	0.999449
7:12225245:rs10950398:G_A	ENSG00000101349.16	681	0.485747	0.767132	0.999449
7:12223752:rs11974335:G_T	ENSG00000081277.12	654	0.861838	0.906172	0.999449
7:12228211:rs13229988:A_G	ENSG00000175766.13	1358	0.0202944	0.94437	0.999449
3:101523907:rs13088318:A_G	ENSG00000113209.9	1362	0.989379	0.835158	0.999449
7:12223752:rs11974335:G_T	ENSG00000175130.7	654	0.790407	0.767132	0.999449
7:12223752:rs11974335:G_T	ENSG00000182255.7	654	0.323918	0.767132	0.999449
7:12225245:rs10950398:G_A	ENSG00000148180.19	681	0.447439	0.767132	0.999449
7:12223752:rs11974335:G_T	ENSG00000171914.16	654	0.957903	0.8118	0.999449
7:12223752:rs11974335:G_T	ENSG00000165912.16	654	0.407473	0.767132	0.999449
7:12244161:rs1990622:A_G	ENSG00000168032.10	1356	0.0896241	0.948447	0.999449
7:12225245:rs10950398:G_A	ENSG00000119865.8	681	0.844756	0.785252	0.999449
7:12243703:rs7791726:G_C	ENSG00000162728.5	1357	0.0248348	0.927615	0.999449
7:12244161:rs1990622:A_G	ENSG00000177108.5	1356	0.000229742	0.767132	0.999449
7:12223752:rs11974335:G_T	ENSG00000163590.14	654	0.835749	0.804474	0.999449
7:12223752:rs11974335:G_T	ENSG00000147676.14	654	0.908668	0.801102	0.999449
7:12223752:rs11974335:G_T	ENSG00000116731.22	654	0.82892	0.971259	0.999449
7:12225245:rs10950398:G_A	ENSG00000124126.14	681	0.799766	0.785252	0.999449
7:12225245:rs10950398:G_A	ENSG00000144290.17	681	0.752568	0.767132	0.999449
7:12223752:rs11974335:G_T	ENSG00000175137.11	654	0.711935	0.767132	0.999449
7:12226362:rs6966915:C_T	ENSG00000180901.11	1363	0.00141666	0.835051	0.999449
7:12223752:rs11974335:G_T	ENSG00000162706.13	654	0.812363	0.767132	0.999449
12:95656975:rs11108173:T_G	ENSG00000151687.14	673	0.999531	0.92562	0.999449
7:12223752:rs11974335:G_T	ENSG00000145362.19	654	0.964152	0.822576	0.999449
7:12225245:rs10950398:G_A	ENSG00000124140.13	681	0.9866	0.842398	0.999449
7:12223752:rs11974335:G_T	ENSG00000178965.14	654	0.856494	0.785252	0.999449
7:12223752:rs11974335:G_T	ENSG00000058668.14	654	0.533993	0.767132	0.999449
7:12227595:rs4721057:A_G	ENSG00000168032.10	1357	0.0856685	0.915868	0.999449
7:12225245:rs10950398:G_A	ENSG00000117114.19	681	0.457944	0.767132	0.999449
7:12229791:rs3173615:C_G	ENSG00000180901.11	1361	0.00128431	0.835051	0.999449
7:12223752:rs11974335:G_T	ENSG00000167323.11	654	0.503868	0.767132	0.999449
7:12227595:rs4721057:A_G	ENSG00000217236.2	1357	0.19768	0.970921	0.999449
7:12225245:rs10950398:G_A	ENSG00000010278.14	681	0.34822	0.767132	0.999449
7:12223752:rs11974335:G_T	ENSG00000167642.13	654	0.167613	0.778573	0.999449
7:12223752:rs11974335:G_T	ENSG00000118596.12	654	0.911852	0.822576	0.999449
7:12223752:rs11974335:G_T	ENSG00000177181.15	654	0.838658	0.767132	0.999449
7:12223752:rs11974335:G_T	ENSG00000010278.14	654	0.352489	0.767132	0.999449
7:12223752:rs11974335:G_T	ENSG00000185046.18	654	0.953344	0.875058	0.999449
7:12223752:rs11974335:G_T	ENSG00000072201.14	654	0.867402	0.783384	0.999449
7:12225245:rs10950398:G_A	ENSG00000040199.18	681	0.399041	0.767132	0.999449
7:12223752:rs11974335:G_T	ENSG00000197024.9	654	0.507401	0.785252	0.999449
7:12230893:rs3815535:G_A	ENSG00000171385.9	1362	0.00268707	0.8118	0.999449
7:12223752:rs11974335:G_T	ENSG00000159164.10	654	0.996868	0.840013	0.999449
7:12223752:rs11974335:G_T	ENSG00000128881.17	654	0.985404	0.886404	0.999449
17:59278069:rs28687325:T_G	ENSG00000067113.17	1354	0.167613	0.785252	0.999449
7:12225245:rs10950398:G_A	ENSG00000204231.10	681	0.973021	0.92562	0.999449
7:12225245:rs10950398:G_A	ENSG00000171603.17	681	0.973021	0.835051	0.999449
7:12223752:rs11974335:G_T	ENSG00000148948.8	654	0.901133	0.814184	0.999449
7:12223752:rs11974335:G_T	ENSG00000155974.12	654	0.989379	0.833375	0.999449
7:12225245:rs10950398:G_A	ENSG00000129159.7	681	0.928685	0.820118	0.999449
7:12229042:rs5011432:A_C	ENSG00000182836.10	1359	0.0710956	0.893344	0.999449
7:12223752:rs11974335:G_T	ENSG00000111110.12	654	0.278853	0.785252	0.999449
7:12223752:rs11974335:G_T	ENSG00000106484.16	654	0.996868	0.906008	0.999449
7:12223752:rs11974335:G_T	ENSG00000184194.5	654	0.326996	0.767132	0.999449
7:12223752:rs11974335:G_T	ENSG00000001036.14	654	0.248596	0.767132	0.999449
7:12223752:rs11974335:G_T	ENSG00000123570.4	654	0.398343	0.767132	0.999449
7:12203113:rs62435692:C_T	ENSG00000102924.12	1353	0.000138624	0.767132	0.999449
7:12229967:rs13237518:C_A	ENSG00000171385.9	1362	0.00424341	0.814771	0.999449
7:12229042:rs5011432:A_C	ENSG00000180901.11	1359	0.00389289	0.843486	0.999449
7:12225245:rs10950398:G_A	ENSG00000135318.12	681	0.769272	0.84252	0.999449
7:12223752:rs11974335:G_T	ENSG00000021300.14	654	0.980282	0.822576	0.999449
7:12225245:rs10950398:G_A	ENSG00000142230.13	681	0.953162	0.917655	0.999449
7:12223752:rs11974335:G_T	ENSG00000196581.11	654	0.953344	0.822576	0.999449
7:12225245:rs10950398:G_A	ENSG00000116574.6	681	0.855962	0.861517	0.999449
7:12244382:rs1990620:A_G	ENSG00000177108.5	1362	0.000236932	0.767132	0.999449
7:12225245:rs10950398:G_A	ENSG00000183715.13	681	0.895491	0.785252	0.999449
7:12223752:rs11974335:G_T	ENSG00000185924.7	654	0.980282	0.833375	0.999449
7:12223752:rs11974335:G_T	ENSG00000185742.7	654	0.99895	0.850316	0.999449
7:12227595:rs4721057:A_G	ENSG00000182836.10	1357	0.039957	0.875058	0.999449
7:12229967:rs13237518:C_A	ENSG00000198673.10	1362	0.00453942	0.813636	0.999449
7:12225245:rs10950398:G_A	ENSG00000119986.7	681	0.36298	0.785252	0.999449
7:12223752:rs11974335:G_T	ENSG00000157954.15	654	0.973021	0.850316	0.999449
7:12223752:rs11974335:G_T	ENSG00000164112.13	654	0.96721	0.833375	0.999449
3:101365760:rs62280667:T_C	ENSG00000276547.1	1362	0.973021	0.915492	0.999449
7:12223752:rs11974335:G_T	ENSG00000101333.16	654	0.384592	0.767132	0.999449
7:12225245:rs10950398:G_A	ENSG00000153956.16	681	0.713075	0.767132	0.999449
7:12229132:rs5011436:A_C	ENSG00000175766.13	1360	0.0217376	0.943639	0.999449
7:12223752:rs11974335:G_T	ENSG00000130066.16	654	0.85869	0.846605	0.999449
7:12225245:rs10950398:G_A	ENSG00000152953.13	681	0.0107842	0.767132	0.999449
7:12243703:rs7791726:G_C	ENSG00000177108.5	1357	0.000220486	0.767132	0.999449
7:12223752:rs11974335:G_T	ENSG00000165349.12	654	0.842021	0.953744	0.999449
7:12223752:rs11974335:G_T	ENSG00000166446.15	654	0.82892	0.785252	0.999449
7:12244161:rs1990622:A_G	ENSG00000182836.10	1356	0.0407015	0.923251	0.999449
7:12223752:rs11974335:G_T	ENSG00000183780.13	654	0.9866	0.794958	0.999449
2:134916800:rs12463645:T_C	ENSG00000255374.3	1362	0.785506	0.939225	0.999449
7:12223752:rs11974335:G_T	ENSG00000206190.11	654	0.656789	0.940102	0.999449
7:12228211:rs13229988:A_G	ENSG00000135824.12	1358	0.0856685	0.850316	0.999449
7:12225245:rs10950398:G_A	ENSG00000084731.15	681	0.69561	0.767132	0.999449
7:12226362:rs6966915:C_T	ENSG00000171385.9	1363	0.0027048	0.8118	0.999449
3:101417558:rs9859077:G_C	ENSG00000276547.1	1360	0.953344	0.92562	0.999449
7:12223752:rs11974335:G_T	ENSG00000102678.7	654	0.930013	0.915492	0.999449
7:12223752:rs11974335:G_T	ENSG00000100234.11	654	0.75445	0.917655	0.999449
7:12225245:rs10950398:G_A	ENSG00000101350.8	681	0.720798	0.813435	0.999449
7:12210752:rs3807866:G_A	ENSG00000171385.9	1363	0.0143381	0.785252	0.999449
7:12223752:rs11974335:G_T	ENSG00000116574.6	654	0.857609	0.835374	0.999449
7:12223752:rs11974335:G_T	ENSG00000174473.16	654	0.905562	0.8118	0.999449
7:12223752:rs11974335:G_T	ENSG00000172731.14	654	0.88798	0.785252	0.999449
7:12223752:rs11974335:G_T	ENSG00000118322.14	654	0.812766	0.785252	0.999449
7:12223752:rs11974335:G_T	ENSG00000092529.24	654	0.436018	0.767132	0.999449
7:12225245:rs10950398:G_A	ENSG00000153896.18	681	0.710285	0.877572	0.999449
3:101523907:rs13088318:A_G	ENSG00000276547.1	1362	0.996868	0.915492	0.999449
7:12223752:rs11974335:G_T	ENSG00000054356.14	654	0.996868	0.825119	0.999449
7:12223752:rs11974335:G_T	ENSG00000077264.15	654	0.992287	0.843486	0.999449
7:12243703:rs7791726:G_C	ENSG00000182836.10	1357	0.040008	0.917825	0.999449
7:12225245:rs10950398:G_A	ENSG00000101049.17	681	0.410107	0.767132	0.999449
7:12225245:rs10950398:G_A	ENSG00000149972.11	681	0.86584	0.785252	0.999449
7:12225245:rs10950398:G_A	ENSG00000132671.5	681	0.97064	0.977542	0.999449
7:12243703:rs7791726:G_C	ENSG00000168032.10	1357	0.0859419	0.943639	0.999449
7:12223752:rs11974335:G_T	ENSG00000135547.9	654	0.977963	0.804474	0.999449
7:12223752:rs11974335:G_T	ENSG00000148798.11	654	0.9866	0.827064	0.999449
7:12223752:rs11974335:G_T	ENSG00000128596.17	654	0.850179	0.948447	0.999449
7:12223752:rs11974335:G_T	ENSG00000170775.3	654	0.779556	0.783565	0.999449
7:12223752:rs11974335:G_T	ENSG00000114648.12	654	0.796137	0.767132	0.999449
7:12225245:rs10950398:G_A	ENSG00000136960.12	681	0.935449	0.835374	0.999449
7:12225245:rs10950398:G_A	ENSG00000005249.13	681	0.458581	0.767132	0.999449
7:12225245:rs10950398:G_A	ENSG00000167371.21	681	0.906325	0.785252	0.999449
7:12223752:rs11974335:G_T	ENSG00000267909.3	654	0.573136	0.767132	0.999449
7:12223752:rs11974335:G_T	ENSG00000068615.18	654	0.957952	0.785252	0.999449
7:12223752:rs11974335:G_T	ENSG00000165868.14	654	0.978551	0.887922	0.999449
7:12210752:rs3807866:G_A	ENSG00000183775.11	1363	0.0522918	0.825119	0.999449
7:12225245:rs10950398:G_A	ENSG00000130032.16	681	0.455069	0.767132	0.999449
7:12225245:rs10950398:G_A	ENSG00000055163.20	681	0.506622	0.767132	0.999449
7:12225245:rs10950398:G_A	ENSG00000167995.16	681	0.891934	0.827064	0.999449
7:12223752:rs11974335:G_T	ENSG00000158352.15	654	0.9866	0.839575	0.999449
7:12225245:rs10950398:G_A	ENSG00000143340.6	681	0.782693	0.947348	0.999449
7:12225245:rs10950398:G_A	ENSG00000006125.18	681	0.514108	0.767132	0.999449
7:12225245:rs10950398:G_A	ENSG00000166780.11	681	0.971975	0.842398	0.999449
7:12223752:rs11974335:G_T	ENSG00000158856.18	654	0.912891	0.808241	0.999449
7:12223752:rs11974335:G_T	ENSG00000134318.14	654	0.9866	0.915492	0.999449
7:12225245:rs10950398:G_A	ENSG00000165801.10	681	0.780392	0.977542	0.999449
7:12223752:rs11974335:G_T	ENSG00000089472.16	654	0.916903	0.991192	0.999449
7:12223752:rs11974335:G_T	ENSG00000128268.12	654	0.854017	0.785252	0.999449
7:12223752:rs11974335:G_T	ENSG00000102385.12	654	0.996868	0.825119	0.999449
7:12225245:rs10950398:G_A	ENSG00000050405.13	681	0.978551	0.885324	0.999449
7:12225245:rs10950398:G_A	ENSG00000176749.9	681	0.439909	0.767132	0.999449
7:12225245:rs10950398:G_A	ENSG00000152495.11	681	0.88798	0.785252	0.999449
7:12225245:rs10950398:G_A	ENSG00000154122.14	681	0.996868	0.927615	0.999449
7:12225245:rs10950398:G_A	ENSG00000152822.14	681	0.352489	0.767132	0.999449
7:12242825:rs7805419:T_C	ENSG00000169641.13	1358	0.00704102	0.835374	0.999449
7:12223752:rs11974335:G_T	ENSG00000205279.8	654	0.814517	0.948116	0.999449
7:12225245:rs10950398:G_A	ENSG00000135930.14	681	0.75445	0.92562	0.999449
7:12223752:rs11974335:G_T	ENSG00000182957.16	654	0.884979	0.822576	0.999449
7:12225245:rs10950398:G_A	ENSG00000164649.20	681	0.629415	0.844081	0.999449
7:12229132:rs5011436:A_C	ENSG00000120903.13	1360	0.00418127	0.892338	0.999449
7:12223752:rs11974335:G_T	ENSG00000204116.11	654	0.984069	0.875058	0.999449
7:12223752:rs11974335:G_T	ENSG00000114541.15	654	0.916903	0.814184	0.999449
7:12223752:rs11974335:G_T	ENSG00000166963.13	654	0.991648	0.833408	0.999449
7:12223752:rs11974335:G_T	ENSG00000092201.10	654	0.698663	0.835374	0.999449
7:12225245:rs10950398:G_A	ENSG00000120899.18	681	0.977963	0.835374	0.999449
7:12225245:rs10950398:G_A	ENSG00000138378.19	681	0.891934	0.901752	0.999449
7:12244382:rs1990620:A_G	ENSG00000108924.14	1362	0.0302343	0.886404	0.999449
7:12223752:rs11974335:G_T	ENSG00000182463.16	654	0.930013	0.833375	0.999449
7:12225245:rs10950398:G_A	ENSG00000189367.15	681	0.88163	0.785252	0.999449
7:12223752:rs11974335:G_T	ENSG00000185651.14	654	0.393305	0.767132	0.999449
7:12233870:rs1054169:G_A	ENSG00000135824.12	1352	0.0666359	0.822576	0.999449
7:12223752:rs11974335:G_T	ENSG00000144285.21	654	0.9866	0.881474	0.999449
7:12223752:rs11974335:G_T	ENSG00000183624.14	654	0.551778	0.889164	0.999449
7:12223752:rs11974335:G_T	ENSG00000182901.16	654	0.982295	0.814184	0.999449
7:12223752:rs11974335:G_T	ENSG00000177105.10	654	0.370536	0.767132	0.999449
7:12225245:rs10950398:G_A	ENSG00000068305.17	681	0.905562	0.835051	0.999449
7:12219129:rs3823612:G_C	ENSG00000175766.13	1357	0.0206903	0.935611	0.999449
7:12227595:rs4721057:A_G	ENSG00000135824.12	1357	0.111212	0.850316	0.999449
7:12225245:rs10950398:G_A	ENSG00000183283.16	681	0.170415	0.767132	0.999449
7:12226362:rs6966915:C_T	ENSG00000213578.6	1363	0.414593	0.889164	0.999449
7:12244161:rs1990622:A_G	ENSG00000183775.11	1356	0.0165966	0.850316	0.999449
7:12225245:rs10950398:G_A	ENSG00000169057.22	681	0.778484	0.785252	0.999449
7:12229791:rs3173615:C_G	ENSG00000171385.9	1361	0.0027048	0.813636	0.999449
7:12223752:rs11974335:G_T	ENSG00000273820.2	654	0.971975	0.866976	0.999449
7:12223752:rs11974335:G_T	ENSG00000108679.13	654	0.162136	0.767132	0.999449
7:12225245:rs10950398:G_A	ENSG00000002746.15	681	0.835749	0.777992	0.999449
7:12225245:rs10950398:G_A	ENSG00000074706.13	681	0.98528	0.822576	0.999449
19:37956410:rs705500:A_T	ENSG00000111291.8	1363	0.61765	0.949558	0.999449
7:12223752:rs11974335:G_T	ENSG00000165355.7	654	0.858481	0.996034	0.999449
7:12244382:rs1990620:A_G	ENSG00000120903.13	1362	0.00214289	0.857388	0.999449
12:130477646:rs884255:C_A	ENSG00000148290.10	1361	0.712446	0.835051	0.999449
7:12225245:rs10950398:G_A	ENSG00000091664.9	681	0.562578	0.767132	0.999449
7:12223752:rs11974335:G_T	ENSG00000135363.12	654	0.96867	0.833375	0.999449
7:12223752:rs11974335:G_T	ENSG00000174231.17	654	0.986889	0.948447	0.999449
7:12223752:rs11974335:G_T	ENSG00000266714.9	654	0.978551	0.835374	0.999449
7:12223752:rs11974335:G_T	ENSG00000126950.8	654	0.88163	0.785252	0.999449
7:12230893:rs3815535:G_A	ENSG00000180901.11	1362	0.00136262	0.835051	0.999449
7:12225245:rs10950398:G_A	ENSG00000140992.19	681	0.168911	0.767132	0.999449
7:12223752:rs11974335:G_T	ENSG00000105854.13	654	0.915192	0.936332	0.999449
7:12223752:rs11974335:G_T	ENSG00000241839.10	654	0.946408	0.971847	0.999449
7:12215885:rs6460902:G_A	ENSG00000171385.9	1359	0.00578464	0.8118	0.999449
7:12219129:rs3823612:G_C	ENSG00000171385.9	1357	0.00258523	0.785252	0.999449
2:134893196:rs6714498:T_C	ENSG00000255374.3	1352	0.77775	0.886876	0.999449
2:134892083:rs74265413:G_C	ENSG00000255374.3	1357	0.779416	0.94437	0.999449
7:12225245:rs10950398:G_A	ENSG00000185666.14	681	0.952391	0.785252	0.999449
7:12242825:rs7805419:T_C	ENSG00000120903.13	1358	0.00308825	0.886356	0.999449
7:12223752:rs11974335:G_T	ENSG00000069424.15	654	0.891934	0.785252	0.999449
7:12223752:rs11974335:G_T	ENSG00000070159.14	654	0.886117	0.767132	0.999449
7:12243703:rs7791726:G_C	ENSG00000183775.11	1357	0.0163989	0.850316	0.999449
7:12223752:rs11974335:G_T	ENSG00000116478.12	654	0.98528	0.842398	0.999449
7:12223752:rs11974335:G_T	ENSG00000233932.6	654	0.835117	0.971847	0.999449
7:12225245:rs10950398:G_A	ENSG00000196821.10	681	0.958066	0.825119	0.999449
7:12225245:rs10950398:G_A	ENSG00000172379.21	681	0.792917	0.808241	0.999449
7:12225245:rs10950398:G_A	ENSG00000136928.7	681	0.80524	0.783384	0.999449
7:12223752:rs11974335:G_T	ENSG00000133026.12	654	0.571829	0.767132	0.999449
7:12223752:rs11974335:G_T	ENSG00000141934.10	654	0.570991	0.767132	0.999449
7:12225245:rs10950398:G_A	ENSG00000196227.11	681	0.674389	0.767132	0.999449
7:12223752:rs11974335:G_T	ENSG00000029534.20	654	0.36256	0.799222	0.999449
7:12225245:rs10950398:G_A	ENSG00000136842.14	681	0.88163	0.988832	0.999449
7:12223752:rs11974335:G_T	ENSG00000102921.8	654	0.82976	0.965959	0.999449
7:12233870:rs1054169:G_A	ENSG00000169851.15	1352	0.0107645	0.827064	0.999449
7:12224173:rs11509137:T_C	ENSG00000175766.13	1359	0.0248348	0.948447	0.999449
7:12223752:rs11974335:G_T	ENSG00000150760.12	654	0.709643	0.948447	0.999449
19:41996221:rs4803520:A_G	ENSG00000197935.6	1363	0.796153	0.894115	0.999449
7:12229132:rs5011436:A_C	ENSG00000213578.6	1360	0.38982	0.906008	0.999449
7:12223752:rs11974335:G_T	ENSG00000198963.11	654	0.883904	0.799222	0.999449
7:12229791:rs3173615:C_G	ENSG00000213578.6	1361	0.438044	0.886404	0.999449
7:12222285:rs11509880:G_A	ENSG00000113389.16	1359	0.0614448	0.814326	0.999449
7:12229967:rs13237518:C_A	ENSG00000168032.10	1362	0.0993708	0.938159	0.999449
7:12223752:rs11974335:G_T	ENSG00000112137.17	654	0.80524	0.767132	0.999449
7:12225245:rs10950398:G_A	ENSG00000152578.13	681	0.9866	0.850988	0.999449
7:12228211:rs13229988:A_G	ENSG00000168032.10	1358	0.0875458	0.942203	0.999449
7:12225245:rs10950398:G_A	ENSG00000132694.18	681	0.856494	0.785252	0.999449
7:12219129:rs3823612:G_C	ENSG00000198673.10	1357	0.003552	0.785252	0.999449
7:12223752:rs11974335:G_T	ENSG00000164651.16	654	0.176221	0.767132	0.999449
7:12223961:rs10950394:C_T	ENSG00000175766.13	1359	0.0297889	0.949558	0.999449
18:54821441:rs62091461:C_T	ENSG00000137501.17	1362	0.804136	0.992712	0.999449
7:12244161:rs1990622:A_G	ENSG00000004660.15	1356	0.00961634	0.875058	0.999449
7:12225245:rs10950398:G_A	ENSG00000206557.6	681	0.855962	0.991192	0.999449
7:12242825:rs7805419:T_C	ENSG00000183775.11	1358	0.0247775	0.85269	0.999449
7:12223752:rs11974335:G_T	ENSG00000175866.15	654	0.91029	0.78837	0.999449
7:12225245:rs10950398:G_A	ENSG00000204071.10	681	0.750884	0.947183	0.999449
7:12230893:rs3815535:G_A	ENSG00000213578.6	1362	0.416163	0.88985	0.999449
7:12223752:rs11974335:G_T	ENSG00000213722.9	654	0.813893	0.963308	0.999449
7:12223752:rs11974335:G_T	ENSG00000172915.18	654	0.984935	0.833375	0.999449
7:12223752:rs11974335:G_T	ENSG00000157191.20	654	0.964152	0.901956	0.999449
7:12223752:rs11974335:G_T	ENSG00000074054.18	654	0.332319	0.767132	0.999449
7:12223752:rs11974335:G_T	ENSG00000112640.15	654	0.637879	0.767132	0.999449
7:12223752:rs11974335:G_T	ENSG00000136878.13	654	0.9866	0.827064	0.999449
7:12225245:rs10950398:G_A	ENSG00000079689.14	681	0.915981	0.94437	0.999449
7:12223752:rs11974335:G_T	ENSG00000100167.20	654	0.778484	0.767132	0.999449
7:12228211:rs13229988:A_G	ENSG00000214376.6	1358	0.00902261	0.809052	0.999449
7:12210752:rs3807866:G_A	ENSG00000213578.6	1363	0.556921	0.897095	0.999449
7:12228211:rs13229988:A_G	ENSG00000217236.2	1358	0.1893	0.95079	0.999449
7:12223752:rs11974335:G_T	ENSG00000205629.12	654	0.821889	0.95079	0.999449
7:12225245:rs10950398:G_A	ENSG00000134318.14	681	0.990244	0.875058	0.999449
7:12223752:rs11974335:G_T	ENSG00000157404.15	654	0.657536	0.8118	0.999449
20:6781118:rs235770:T_C	ENSG00000078668.14	1359	0.996906	0.979377	0.999449
2:80771836:rs1845018:A_T	ENSG00000010539.11	1355	0.580046	0.822576	0.999449
7:12229791:rs3173615:C_G	ENSG00000168032.10	1361	0.0952405	0.943281	0.999449
7:12225245:rs10950398:G_A	ENSG00000070159.14	681	0.842021	0.767132	0.999449
7:12225245:rs10950398:G_A	ENSG00000101333.16	681	0.340265	0.767132	0.999449
7:12233870:rs1054169:G_A	ENSG00000120903.13	1352	0.00205501	0.827064	0.999449
7:12223752:rs11974335:G_T	ENSG00000168297.16	654	0.911732	0.834401	0.999449
7:12225245:rs10950398:G_A	ENSG00000143294.15	681	0.829553	0.923251	0.999449
7:12229042:rs5011432:A_C	ENSG00000102924.12	1359	0.000138624	0.767132	0.999449
7:12210776:rs3807865:G_A	ENSG00000182836.10	1361	0.0487755	0.851383	0.999449
7:12226362:rs6966915:C_T	ENSG00000168032.10	1363	0.0952405	0.941468	0.999449
7:12223752:rs11974335:G_T	ENSG00000118096.8	654	0.912891	0.808241	0.999449
19:42001892:rs443239:C_G	ENSG00000197935.6	1363	0.804136	0.894341	0.999449
7:12225245:rs10950398:G_A	ENSG00000233932.6	681	0.9866	0.835374	0.999449
7:12223752:rs11974335:G_T	ENSG00000116604.18	654	0.942058	0.958951	0.999449
10:89406076:rs303208:C_T	ENSG00000167515.10	1363	0.227038	0.822576	0.999449
7:12226362:rs6966915:C_T	ENSG00000120903.13	1363	0.00299434	0.857808	0.999449
7:12229967:rs13237518:C_A	ENSG00000125869.10	1362	0.0436601	0.930648	0.999449
7:12223752:rs11974335:G_T	ENSG00000130147.16	654	0.978551	0.8118	0.999449
19:36962432:rs541966:C_T	ENSG00000111291.8	1355	0.449637	0.95079	0.999449
7:12229042:rs5011432:A_C	ENSG00000198673.10	1359	0.00659222	0.807489	0.999449
7:12223752:rs11974335:G_T	ENSG00000019144.19	654	0.845572	0.785252	0.999449
7:12223752:rs11974335:G_T	ENSG00000133318.14	654	0.911732	0.916705	0.999449
7:12223752:rs11974335:G_T	ENSG00000132530.17	654	0.566122	0.867942	0.999449
7:12223752:rs11974335:G_T	ENSG00000058091.17	654	0.89942	0.785252	0.999449
7:12223752:rs11974335:G_T	ENSG00000286190.1	654	0.973021	0.963308	0.999449
7:12225245:rs10950398:G_A	ENSG00000184408.10	681	0.709643	0.767132	0.999449
7:12225245:rs10950398:G_A	ENSG00000177459.11	681	0.978551	0.850316	0.999449
7:12223752:rs11974335:G_T	ENSG00000176485.11	654	0.124575	0.767132	0.999449
3:101539291:rs9829214:T_C	ENSG00000113209.9	1360	0.957952	0.889164	0.999449
7:12225245:rs10950398:G_A	ENSG00000100207.18	681	0.792917	0.785252	0.999449
7:12223752:rs11974335:G_T	ENSG00000164236.12	654	0.911852	0.808241	0.999449
19:36758248:rs826972:A_G	ENSG00000111291.8	1361	0.993527	0.825119	0.999449
7:12223752:rs11974335:G_T	ENSG00000120868.13	654	0.915981	0.8118	0.999449
7:12229042:rs5011432:A_C	ENSG00000152102.18	1359	0.340168	0.927615	0.999449
7:12223752:rs11974335:G_T	ENSG00000121933.19	654	0.897907	0.946554	0.999449
7:12223752:rs11974335:G_T	ENSG00000163833.8	654	0.950213	0.822576	0.999449
3:101555963:rs9825208:G_T	ENSG00000276547.1	1362	0.932568	0.835374	0.999449
7:12228211:rs13229988:A_G	ENSG00000182836.10	1358	0.0307267	0.915492	0.999449
7:12242825:rs7805419:T_C	ENSG00000177108.5	1358	0.000261824	0.767132	0.999449
7:12230893:rs3815535:G_A	ENSG00000120903.13	1362	0.00292353	0.857388	0.999449
7:12223752:rs11974335:G_T	ENSG00000182568.17	654	0.456113	0.767132	0.999449
7:12223752:rs11974335:G_T	ENSG00000099308.10	654	0.996868	0.835051	0.999449
7:12223752:rs11974335:G_T	ENSG00000143418.19	654	0.788146	0.767132	0.999449
7:12244161:rs1990622:A_G	ENSG00000118898.16	1356	0.00963234	0.887591	0.999449
7:12225245:rs10950398:G_A	ENSG00000130477.15	681	0.633194	0.767132	0.999449
7:12229042:rs5011432:A_C	ENSG00000177108.5	1359	0.00141791	0.767132	0.999449
7:12223752:rs11974335:G_T	ENSG00000075651.16	654	0.953344	0.83277	0.999449
7:12225245:rs10950398:G_A	ENSG00000178662.16	681	0.712695	0.767132	0.999449
7:12230893:rs3815535:G_A	ENSG00000168032.10	1362	0.0931206	0.941468	0.999449
7:12229791:rs3173615:C_G	ENSG00000120903.13	1361	0.00342176	0.872192	0.999449
7:12244382:rs1990620:A_G	ENSG00000162728.5	1362	0.0248348	0.931437	0.999449
7:12223752:rs11974335:G_T	ENSG00000104728.16	654	0.846712	0.958951	0.999449
7:12233870:rs1054169:G_A	ENSG00000087494.16	1352	0.19832	0.94437	0.999449
7:12215885:rs6460902:G_A	ENSG00000213578.6	1359	0.494272	0.897689	0.999449
7:12223752:rs11974335:G_T	ENSG00000156345.17	654	0.854017	0.968882	0.999449
7:12227595:rs4721057:A_G	ENSG00000087494.16	1357	0.286726	0.973166	0.999449
7:12225245:rs10950398:G_A	ENSG00000130540.14	681	0.999615	0.835051	0.999449
7:12223752:rs11974335:G_T	ENSG00000167995.16	654	0.957952	0.842398	0.999449
7:12225245:rs10950398:G_A	ENSG00000173452.13	681	0.906522	0.991915	0.999449
7:12225245:rs10950398:G_A	ENSG00000198825.15	681	0.973021	0.857873	0.999449
7:12242825:rs7805419:T_C	ENSG00000108924.14	1358	0.0425637	0.913048	0.999449
7:12225245:rs10950398:G_A	ENSG00000110107.9	681	0.524937	0.87388	0.999449
7:12215885:rs6460902:G_A	ENSG00000182836.10	1359	0.0824583	0.903804	0.999449
7:12223752:rs11974335:G_T	ENSG00000124203.6	654	0.778763	0.767132	0.999449
7:12222285:rs11509880:G_A	ENSG00000175766.13	1359	0.00639403	0.785252	0.999449
7:12225245:rs10950398:G_A	ENSG00000108679.13	681	0.174006	0.767132	0.999449
7:12225245:rs10950398:G_A	ENSG00000109158.11	681	0.696325	0.767132	0.999449
7:12223752:rs11974335:G_T	ENSG00000154429.11	654	0.904439	0.797186	0.999449
6:152271967:rs6904757:A_G	ENSG00000144724.20	1363	0.835117	0.915492	0.999449
7:12225245:rs10950398:G_A	ENSG00000148400.12	681	0.88163	0.916705	0.999449
7:12225245:rs10950398:G_A	ENSG00000178974.10	681	0.932567	0.906008	0.999449
7:12233870:rs1054169:G_A	ENSG00000183775.11	1352	0.00800161	0.8118	0.999449
7:12223752:rs11974335:G_T	ENSG00000198053.11	654	0.996868	0.892338	0.999449
7:12243703:rs7791726:G_C	ENSG00000004660.15	1357	0.00942162	0.872192	0.999449
7:12229042:rs5011432:A_C	ENSG00000140015.20	1359	0.00123156	0.767132	0.999449
7:12210752:rs3807866:G_A	ENSG00000214376.6	1363	0.039821	0.785252	0.999449
7:12225245:rs10950398:G_A	ENSG00000145632.15	681	0.897628	0.785252	0.999449
7:12244382:rs1990620:A_G	ENSG00000125869.10	1362	0.0283201	0.917655	0.999449
7:12222285:rs11509880:G_A	ENSG00000102924.12	1359	0.000141393	0.767132	0.999449
7:12207704:rs6460894:T_C	ENSG00000172137.19	1360	0.00821132	0.78837	0.999449
7:12223752:rs11974335:G_T	ENSG00000166170.9	654	0.387455	0.827064	0.999449
7:12229967:rs13237518:C_A	ENSG00000161544.10	1362	0.00305024	0.842398	0.999449
7:12229967:rs13237518:C_A	ENSG00000183775.11	1362	0.0223451	0.843486	0.999449
12:119005908:rs1405050:C_T	ENSG00000256977.12	1362	0.952391	0.978139	0.999449
7:12223752:rs11974335:G_T	ENSG00000197157.11	654	0.750884	0.911064	0.999449
7:12225245:rs10950398:G_A	ENSG00000114861.20	681	0.842021	0.8118	0.999449
19:22190501:rs10417143:T_A	ENSG00000100191.5	1356	0.713416	0.825119	0.999449
7:12225245:rs10950398:G_A	ENSG00000186868.15	681	0.463428	0.767132	0.999449
7:12223752:rs11974335:G_T	ENSG00000038002.9	654	0.456113	0.767132	0.999449
7:12223752:rs11974335:G_T	ENSG00000107295.10	654	0.88163	0.778573	0.999449
7:12223752:rs11974335:G_T	ENSG00000154096.13	654	0.932568	0.785252	0.999449
18:54828093:rs3764512:G_T	ENSG00000137501.17	1362	0.809281	0.98724	0.999449
7:12244382:rs1990620:A_G	ENSG00000161544.10	1362	0.0027048	0.844081	0.999449
7:12223752:rs11974335:G_T	ENSG00000107798.18	654	0.857169	0.802666	0.999449
7:12225245:rs10950398:G_A	ENSG00000008277.14	681	0.969651	0.814184	0.999449
7:12229967:rs13237518:C_A	ENSG00000182836.10	1362	0.0638251	0.917655	0.999449
7:12223752:rs11974335:G_T	ENSG00000186479.5	654	0.838658	0.785252	0.999449
7:12223752:rs11974335:G_T	ENSG00000141564.15	654	0.70881	0.767132	0.999449
7:12225245:rs10950398:G_A	ENSG00000046653.15	681	0.933312	0.977542	0.999449
7:12210776:rs3807865:G_A	ENSG00000171385.9	1361	0.00404818	0.785252	0.999449
7:12225245:rs10950398:G_A	ENSG00000106278.12	681	0.0614448	0.767132	0.999449
7:12223752:rs11974335:G_T	ENSG00000103569.10	654	0.988727	0.825119	0.999449
7:12244161:rs1990622:A_G	ENSG00000108924.14	1356	0.0283296	0.894985	0.999449
7:12223752:rs11974335:G_T	ENSG00000156976.17	654	0.97064	0.92562	0.999449
7:12223752:rs11974335:G_T	ENSG00000130037.5	654	0.842021	0.95079	0.999449
7:12226362:rs6966915:C_T	ENSG00000180611.7	1363	0.13691	0.948447	0.999449
7:12229132:rs5011436:A_C	ENSG00000198673.10	1360	0.0052217	0.808241	0.999449
7:12233870:rs1054169:G_A	ENSG00000140743.8	1352	0.180768	0.95079	0.999449
7:12223752:rs11974335:G_T	ENSG00000127152.18	654	0.813893	0.778573	0.999449
7:12225245:rs10950398:G_A	ENSG00000155097.12	681	0.979999	0.827064	0.999449
7:12223752:rs11974335:G_T	ENSG00000036672.16	654	0.386846	0.827064	0.999449
7:12215885:rs6460902:G_A	ENSG00000198673.10	1359	0.0101525	0.822576	0.999449
7:12223752:rs11974335:G_T	ENSG00000184205.14	654	0.399698	0.827064	0.999449
7:12223752:rs11974335:G_T	ENSG00000111249.14	654	0.989379	0.862213	0.999449
9:94349396:rs2025872:G_A	ENSG00000138115.14	515	0.77825	0.827064	0.999449
2:134998059:rs1530559:A_G	ENSG00000255374.3	424	0.327937	0.767132	NA
7:12223752:rs11974335:G_T	ENSG00000027075.15	654	0.987568	0.856246	0.999449
7:12228211:rs13229988:A_G	ENSG00000180611.7	1358	0.12332	0.948447	0.999449
4:43080707:rs6850056:C_T	ENSG00000144015.5	1359	0.924724	0.956424	0.999449
7:12223752:rs11974335:G_T	ENSG00000009709.12	654	0.870628	0.785252	0.999449
7:12225245:rs10950398:G_A	ENSG00000167037.18	681	0.915192	0.785252	0.999449
7:12223752:rs11974335:G_T	ENSG00000135821.18	654	0.84464	0.878458	0.999449
7:12225245:rs10950398:G_A	ENSG00000153933.10	681	0.99895	0.851383	0.999449
7:12223752:rs11974335:G_T	ENSG00000184845.4	654	0.973021	0.822576	0.999449
7:12223752:rs11974335:G_T	ENSG00000198133.8	654	0.54345	0.767132	0.999449
7:12225245:rs10950398:G_A	ENSG00000108018.15	681	0.96721	0.785252	0.999449
7:12225245:rs10950398:G_A	ENSG00000102385.12	681	0.945012	0.785252	0.999449
7:12225245:rs10950398:G_A	ENSG00000143196.5	681	0.456113	0.827064	0.999449
7:12223752:rs11974335:G_T	ENSG00000013016.16	654	0.80524	0.767132	0.999449
7:12225245:rs10950398:G_A	ENSG00000198093.11	681	0.993527	0.934061	0.999449
7:12225245:rs10950398:G_A	ENSG00000114279.13	681	0.947438	0.814184	0.999449
7:12224173:rs11509137:T_C	ENSG00000198673.10	1359	0.00634444	0.789265	0.999449
7:12223752:rs11974335:G_T	ENSG00000141524.15	654	0.566122	0.767132	0.999449
7:12244382:rs1990620:A_G	ENSG00000113319.13	1362	0.337553	0.835374	0.999449
3:186462464:rs147501096:G_C	ENSG00000186130.5	1362	0.891934	0.850316	0.999449
3:186462464:rs147501096:G_C	ENSG00000179387.10	1362	0.989379	0.835051	0.999449
7:12225245:rs10950398:G_A	ENSG00000204843.12	681	0.500545	0.835051	0.999449
7:12223752:rs11974335:G_T	ENSG00000188643.11	654	0.963226	0.866976	0.999449
7:12223752:rs11974335:G_T	ENSG00000169744.13	654	0.711935	0.767132	0.999449
7:12225245:rs10950398:G_A	ENSG00000179388.9	681	0.977963	0.94437	0.999449
7:12226362:rs6966915:C_T	ENSG00000177108.5	1363	0.000236932	0.767132	0.999449
7:12225245:rs10950398:G_A	ENSG00000050030.15	681	0.658593	0.767132	0.999449
7:12223920:rs10950393:T_C	ENSG00000198673.10	1356	0.00390465	0.785252	0.999449
7:12223752:rs11974335:G_T	ENSG00000049245.13	654	0.883437	0.827064	0.999449
7:12225245:rs10950398:G_A	ENSG00000166619.15	681	0.98528	0.915492	0.999449
7:12223752:rs11974335:G_T	ENSG00000164111.15	654	0.917504	0.835374	0.999449
7:12229132:rs5011436:A_C	ENSG00000180901.11	1360	0.00129817	0.833375	0.999449
7:12228211:rs13229988:A_G	ENSG00000180901.11	1358	0.00129416	0.835051	0.999449
7:12223752:rs11974335:G_T	ENSG00000167191.12	654	0.9866	0.802666	0.999449
14:64510335:rs11848179:A_G	ENSG00000087191.13	686	0.935449	0.850875	NA
7:12223752:rs11974335:G_T	ENSG00000177169.10	654	0.994308	0.813636	0.999449
7:12223752:rs11974335:G_T	ENSG00000100346.18	654	0.600229	0.767132	0.999449
7:12225245:rs10950398:G_A	ENSG00000184845.4	681	0.953344	0.808241	0.999449
7:12228211:rs13229988:A_G	ENSG00000169851.15	1358	0.0170938	0.850316	0.999449
7:12223752:rs11974335:G_T	ENSG00000125675.18	654	0.896895	0.783384	0.999449
7:12227595:rs4721057:A_G	ENSG00000214376.6	1357	0.0110987	0.785252	0.999449
7:12223752:rs11974335:G_T	ENSG00000115419.12	654	0.964152	0.885324	0.999449
7:12233870:rs1054169:G_A	ENSG00000125869.10	1352	0.0246902	0.889164	0.999449
7:12210752:rs3807866:G_A	ENSG00000180901.11	1363	0.00521688	0.806319	0.999449
7:12223752:rs11974335:G_T	ENSG00000073417.15	654	0.761394	0.778573	0.999449
7:12223752:rs11974335:G_T	ENSG00000171224.9	654	0.909032	0.979005	0.999449
7:12223752:rs11974335:G_T	ENSG00000125820.6	654	0.92394	0.801102	0.999449
7:12225245:rs10950398:G_A	ENSG00000213722.9	681	0.750264	0.941468	0.999449
7:12223752:rs11974335:G_T	ENSG00000182247.10	654	0.928685	0.851383	0.999449
7:12213267:rs6460898:A_G	ENSG00000182836.10	1361	0.0369359	0.898188	0.999449
7:12212914:rs6460895:C_G	ENSG00000175766.13	1358	0.0217413	0.948447	0.999449
7:12215885:rs6460902:G_A	ENSG00000077684.16	1359	0.0676864	0.99415	0.999449
7:12225245:rs10950398:G_A	ENSG00000109111.15	681	0.911732	0.925632	0.999449
7:12223752:rs11974335:G_T	ENSG00000121691.7	654	0.9866	0.88938	0.999449
7:12223752:rs11974335:G_T	ENSG00000080546.13	654	0.982295	0.850316	0.999449
7:12230893:rs3815535:G_A	ENSG00000183775.11	1362	0.0149521	0.842398	0.999449
7:12223752:rs11974335:G_T	ENSG00000157483.9	654	0.207193	0.767132	0.999449
7:12225245:rs10950398:G_A	ENSG00000165912.16	681	0.391412	0.767132	0.999449
7:12225245:rs10950398:G_A	ENSG00000166863.12	681	0.916903	0.953268	0.999449
7:12223752:rs11974335:G_T	ENSG00000145920.15	654	0.838181	0.767132	0.999449
18:54842602:rs58243949:C_T	ENSG00000137501.17	1362	0.88163	0.956424	0.999449
7:12226362:rs6966915:C_T	ENSG00000183775.11	1363	0.0140576	0.842398	0.999449
7:12223752:rs11974335:G_T	ENSG00000115935.17	654	0.902071	0.801102	0.999449
7:12223752:rs11974335:G_T	ENSG00000163399.16	654	0.658702	0.860707	0.999449
7:12213267:rs6460898:A_G	ENSG00000217236.2	1361	0.226592	0.95079	0.999449
7:12225245:rs10950398:G_A	ENSG00000151729.11	681	0.562578	0.862587	0.999449
7:12225245:rs10950398:G_A	ENSG00000022355.18	681	0.996868	0.835374	0.999449
7:12227595:rs4721057:A_G	ENSG00000125869.10	1357	0.0280269	0.901956	0.999449
7:12229042:rs5011432:A_C	ENSG00000113319.13	1359	0.541973	0.842398	0.999449
7:12223752:rs11974335:G_T	ENSG00000166402.8	654	0.359149	0.767132	0.999449
7:12242825:rs7805419:T_C	ENSG00000161544.10	1358	0.00299434	0.851383	0.999449
7:12223752:rs11974335:G_T	ENSG00000108797.12	654	0.987054	0.813435	0.999449
7:12225245:rs10950398:G_A	ENSG00000205279.8	681	0.927698	0.953773	0.999449
7:12243703:rs7791726:G_C	ENSG00000108924.14	1357	0.0272388	0.887459	0.999449
7:12223920:rs10950393:T_C	ENSG00000175766.13	1356	0.0269331	0.939748	0.999449
7:12228211:rs13229988:A_G	ENSG00000125869.10	1358	0.025409	0.929814	0.999449
7:12226362:rs6966915:C_T	ENSG00000182836.10	1363	0.0364566	0.915868	0.999449
7:12225245:rs10950398:G_A	ENSG00000168672.4	681	0.957952	0.977542	0.999449
7:12225245:rs10950398:G_A	ENSG00000074590.13	681	0.91029	0.98724	0.999449
19:37587011:rs13744:T_C	ENSG00000111291.8	1363	0.82976	0.97201	0.999449
7:12225245:rs10950398:G_A	ENSG00000142875.19	681	0.879001	0.98724	0.999449
7:12244382:rs1990620:A_G	ENSG00000140015.20	1362	0.000471697	0.767132	0.999449
7:12226362:rs6966915:C_T	ENSG00000217236.2	1363	0.208474	0.95079	0.999449
7:12244382:rs1990620:A_G	ENSG00000004660.15	1362	0.0104561	0.866976	0.999449
7:12223961:rs10950394:C_T	ENSG00000198673.10	1359	0.00466108	0.801102	0.999449
7:12223752:rs11974335:G_T	ENSG00000119547.6	654	0.832893	0.998879	0.999449
7:12225245:rs10950398:G_A	ENSG00000124313.16	681	0.581903	0.767132	0.999449
7:12223752:rs11974335:G_T	ENSG00000181924.7	654	0.689801	0.767132	0.999449
7:12244382:rs1990620:A_G	ENSG00000152102.18	1362	0.195836	0.877572	0.999449
7:12225245:rs10950398:G_A	ENSG00000185046.18	681	0.911852	0.924882	0.999449
7:12225245:rs10950398:G_A	ENSG00000170775.3	681	0.811118	0.78837	0.999449
19:37141131:rs1305720893:T_A	ENSG00000111291.8	1362	0.593632	0.998879	0.999449
4:126100344:rs60867610:T_C	ENSG00000189375.11	1358	0.887885	0.949558	0.999449
7:12229042:rs5011432:A_C	ENSG00000183775.11	1359	0.031983	0.835051	0.999449
7:12210776:rs3807865:G_A	ENSG00000102924.12	1361	0.000138624	0.767132	0.999449
7:12244382:rs1990620:A_G	ENSG00000217236.2	1362	0.223702	0.958951	0.999449
3:186462464:rs147501096:G_C	ENSG00000062650.19	1362	0.813893	0.920018	0.999449
7:12228211:rs13229988:A_G	ENSG00000143061.17	1358	0.0615148	0.968882	0.999449
7:12225245:rs10950398:G_A	ENSG00000124067.17	681	0.795675	0.984094	0.999449
7:12223752:rs11974335:G_T	ENSG00000125848.10	654	0.887995	0.785252	0.999449
7:12207704:rs6460894:T_C	ENSG00000113389.16	1360	0.100026	0.78837	0.999449
7:12244382:rs1990620:A_G	ENSG00000169851.15	1362	0.0206923	0.846605	0.999449
7:12243703:rs7791726:G_C	ENSG00000118898.16	1357	0.00902261	0.875058	0.999449
7:12223752:rs11974335:G_T	ENSG00000005893.15	654	0.652738	0.767132	0.999449
7:12244382:rs1990620:A_G	ENSG00000214376.6	1362	0.00797562	0.808241	0.999449
7:12225245:rs10950398:G_A	ENSG00000121957.14	681	0.927698	0.97201	0.999449
7:12225245:rs10950398:G_A	ENSG00000196588.17	681	0.689801	0.767132	0.999449
7:12225245:rs10950398:G_A	ENSG00000100346.18	681	0.333527	0.767132	0.999449
7:12230893:rs3815535:G_A	ENSG00000182836.10	1362	0.0368173	0.916705	0.999449
7:12244382:rs1990620:A_G	ENSG00000015676.18	1362	0.000477645	0.862129	0.999449
7:12223752:rs11974335:G_T	ENSG00000144218.19	654	0.349371	0.767132	0.999449
7:12223752:rs11974335:G_T	ENSG00000100150.19	654	0.75754	0.887922	0.999449
7:12225245:rs10950398:G_A	ENSG00000261115.6	681	0.930013	0.835051	0.999449
7:12227595:rs4721057:A_G	ENSG00000183775.11	1357	0.0155278	0.833375	0.999449
7:12233870:rs1054169:G_A	ENSG00000140015.20	1352	0.000363288	0.767132	0.999449
7:12215885:rs6460902:G_A	ENSG00000168032.10	1359	0.156709	0.950252	0.999449
7:12228211:rs13229988:A_G	ENSG00000177108.5	1358	0.000216276	0.767132	0.999449
7:12225245:rs10950398:G_A	ENSG00000177105.10	681	0.38091	0.767132	0.999449
7:12244161:rs1990622:A_G	ENSG00000214376.6	1356	0.0079217	0.8118	0.999449
7:12244161:rs1990622:A_G	ENSG00000278195.2	1356	0.00452289	0.861336	0.999449
7:12223752:rs11974335:G_T	ENSG00000078061.13	654	0.973021	0.857388	0.999449
7:12229791:rs3173615:C_G	ENSG00000180611.7	1361	0.147255	0.949558	0.999449
7:12233870:rs1054169:G_A	ENSG00000214376.6	1352	0.00642693	0.785252	0.999449
7:12223752:rs11974335:G_T	ENSG00000185442.13	654	0.915981	0.918813	0.999449
7:12223752:rs11974335:G_T	ENSG00000138814.17	654	0.805548	0.767132	0.999449
7:12244161:rs1990622:A_G	ENSG00000113319.13	1356	0.325788	0.833408	0.999449
7:12212914:rs6460895:C_G	ENSG00000120903.13	1358	0.00369537	0.887922	0.999449
7:12223752:rs11974335:G_T	ENSG00000165023.7	654	0.856494	0.767132	0.999449
7:12225245:rs10950398:G_A	ENSG00000068354.16	681	0.97064	0.895307	0.999449
7:12225245:rs10950398:G_A	ENSG00000082196.20	681	0.837856	0.930648	0.999449
7:12225245:rs10950398:G_A	ENSG00000183783.7	681	0.738642	0.948447	0.999449
7:12225245:rs10950398:G_A	ENSG00000106565.18	681	0.984935	0.963308	0.999449
10:89406076:rs303208:C_T	ENSG00000266967.7	1363	0.911852	0.886404	0.999449
7:12229791:rs3173615:C_G	ENSG00000182836.10	1361	0.0341697	0.914231	0.999449
7:12225245:rs10950398:G_A	ENSG00000177098.8	681	0.9866	0.822576	0.999449
7:12223752:rs11974335:G_T	ENSG00000006740.17	654	0.809281	0.767132	0.999449
7:12225245:rs10950398:G_A	ENSG00000101290.14	681	0.896895	0.835374	0.999449
7:12223752:rs11974335:G_T	ENSG00000170786.12	654	0.867402	0.783384	0.999449
7:12225245:rs10950398:G_A	ENSG00000118596.12	681	0.891934	0.794958	0.999449
7:12233870:rs1054169:G_A	ENSG00000180611.7	1352	0.0811377	0.877572	0.999449
7:12223920:rs10950393:T_C	ENSG00000120903.13	1356	0.00394525	0.900382	0.999449
7:12229791:rs3173615:C_G	ENSG00000183775.11	1361	0.0173139	0.850316	0.999449
7:12223752:rs11974335:G_T	ENSG00000162188.6	654	0.946408	0.877572	0.999449
7:12223752:rs11974335:G_T	ENSG00000115840.14	654	0.906522	0.915492	0.999449
19:42072800:rs7251466:G_C	ENSG00000197935.6	1363	0.891934	0.976131	0.999449
7:12225245:rs10950398:G_A	ENSG00000177614.11	681	0.891934	0.785252	0.999449
7:12223752:rs11974335:G_T	ENSG00000185896.11	654	0.028766	0.767132	0.999449
7:12210752:rs3807866:G_A	ENSG00000168032.10	1363	0.297222	0.937252	0.999449
7:12219129:rs3823612:G_C	ENSG00000182836.10	1357	0.0326886	0.87368	0.999449
7:12228211:rs13229988:A_G	ENSG00000183775.11	1358	0.0125026	0.842398	0.999449
7:12223752:rs11974335:G_T	ENSG00000100207.18	654	0.776276	0.774574	0.999449
7:12225245:rs10950398:G_A	ENSG00000184185.10	681	0.97064	0.840985	0.999449
7:12244161:rs1990622:A_G	ENSG00000015676.18	1356	0.000477645	0.881474	0.999449
7:12225245:rs10950398:G_A	ENSG00000197977.4	681	0.759312	0.833312	0.999449
3:186462464:rs147501096:G_C	ENSG00000115145.10	1362	0.713416	0.861517	0.999449
7:12223752:rs11974335:G_T	ENSG00000085978.22	654	0.593632	0.881945	0.999449
7:12223752:rs11974335:G_T	ENSG00000049283.18	654	0.824985	0.984235	0.999449
7:12212914:rs6460895:C_G	ENSG00000213578.6	1358	0.376066	0.887302	0.999449
7:12225245:rs10950398:G_A	ENSG00000184271.17	681	0.984935	0.822576	0.999449
7:12223752:rs11974335:G_T	ENSG00000165495.16	654	0.97021	0.916705	0.999449
7:12223752:rs11974335:G_T	ENSG00000113749.7	654	0.932568	0.864934	0.999449
7:12225245:rs10950398:G_A	ENSG00000185760.15	681	0.899424	0.785252	0.999449
7:12223752:rs11974335:G_T	ENSG00000169504.15	654	0.842705	0.8118	0.999449
7:12213267:rs6460898:A_G	ENSG00000171385.9	1361	0.00299434	0.801102	0.999449
7:12227595:rs4721057:A_G	ENSG00000180901.11	1357	0.00125398	0.83277	0.999449
7:12223752:rs11974335:G_T	ENSG00000147912.13	654	0.556921	0.767132	0.999449
7:12223752:rs11974335:G_T	ENSG00000196588.17	654	0.849597	0.776005	0.999449
7:12242825:rs7805419:T_C	ENSG00000217236.2	1358	0.331808	0.95079	0.999449
7:12226362:rs6966915:C_T	ENSG00000214376.6	1363	0.0108907	0.808241	0.999449
7:12229042:rs5011432:A_C	ENSG00000169851.15	1359	0.0331379	0.840013	0.999449
7:12225245:rs10950398:G_A	ENSG00000135363.12	681	0.977963	0.916705	0.999449
7:12223752:rs11974335:G_T	ENSG00000187416.12	654	0.188836	0.767132	0.999449
7:12229791:rs3173615:C_G	ENSG00000177108.5	1361	0.000236932	0.767132	0.999449
7:12225245:rs10950398:G_A	ENSG00000178965.14	681	0.842021	0.785252	0.999449
7:12223752:rs11974335:G_T	ENSG00000144619.15	654	0.84312	0.785252	0.999449
7:12213267:rs6460898:A_G	ENSG00000198673.10	1361	0.0052217	0.8118	0.999449
7:12244161:rs1990622:A_G	ENSG00000161544.10	1356	0.00249332	0.850768	0.999449
7:12244161:rs1990622:A_G	ENSG00000125869.10	1356	0.0238922	0.92562	0.999449
7:12223752:rs11974335:G_T	ENSG00000125354.23	654	0.858516	0.981609	0.999449
7:12223752:rs11974335:G_T	ENSG00000104369.5	654	0.820857	0.767132	0.999449
7:12230893:rs3815535:G_A	ENSG00000135824.12	1362	0.100026	0.850768	0.999449
7:12223752:rs11974335:G_T	ENSG00000132872.12	654	0.857135	0.767132	0.999449
7:12223752:rs11974335:G_T	ENSG00000143393.16	654	0.621849	0.814184	0.999449
7:12229042:rs5011432:A_C	ENSG00000077684.16	1359	0.124992	0.992543	0.999449
7:12215885:rs6460902:G_A	ENSG00000183775.11	1359	0.0266959	0.835374	0.999449
11:108112362:rs74632205:T_C	ENSG00000241945.8	1361	0.935449	0.825119	0.999449
19:37102194:rs8109501:A_G	ENSG00000111291.8	1362	0.562578	0.985184	0.999449
7:12219129:rs3823612:G_C	ENSG00000077684.16	1357	0.0718239	0.98724	0.999449
7:12225245:rs10950398:G_A	ENSG00000005810.18	681	0.999097	0.916705	0.999449
7:12223752:rs11974335:G_T	ENSG00000160445.11	654	0.70147	0.767132	0.999449
7:12225245:rs10950398:G_A	ENSG00000040531.14	681	0.96172	0.813636	0.999449
7:12229791:rs3173615:C_G	ENSG00000135824.12	1361	0.108613	0.856246	0.999449
7:12223961:rs10950394:C_T	ENSG00000171385.9	1359	0.0030616	0.801102	0.999449
7:12225245:rs10950398:G_A	ENSG00000240891.8	681	0.713075	0.767132	0.999449
7:12223752:rs11974335:G_T	ENSG00000149269.9	654	0.979999	0.862129	0.999449
7:12242825:rs7805419:T_C	ENSG00000152102.18	1358	0.209075	0.895021	0.999449
7:12244382:rs1990620:A_G	ENSG00000140743.8	1362	0.268293	0.991192	0.999449
7:12228211:rs13229988:A_G	ENSG00000140015.20	1358	0.000443467	0.767132	0.999449
7:12223752:rs11974335:G_T	ENSG00000105662.16	654	0.775297	0.767132	0.999449
7:12223752:rs11974335:G_T	ENSG00000213203.3	654	0.982295	0.877572	0.999449
7:12230893:rs3815535:G_A	ENSG00000180611.7	1362	0.141718	0.948447	0.999449
7:12223752:rs11974335:G_T	ENSG00000151948.12	654	0.990244	0.822576	0.999449
3:101496512:rs10936664:T_C	ENSG00000113209.9	1359	0.940413	0.875058	0.999449
7:12225245:rs10950398:G_A	ENSG00000264364.3	681	0.33449	0.767132	0.999449
7:12212914:rs6460895:C_G	ENSG00000198673.10	1358	0.00370292	0.808241	0.999449
7:12219129:rs3823612:G_C	ENSG00000180901.11	1357	0.001368	0.833408	0.999449
7:12225245:rs10950398:G_A	ENSG00000101098.12	681	0.206776	0.767132	0.999449
7:12229967:rs13237518:C_A	ENSG00000177108.5	1362	0.000362157	0.767132	0.999449
7:12225245:rs10950398:G_A	ENSG00000188643.11	681	0.996868	0.916705	0.999449
7:12223752:rs11974335:G_T	ENSG00000100095.19	654	0.835749	0.785252	0.999449
7:12223752:rs11974335:G_T	ENSG00000084636.18	654	0.593632	0.767132	0.999449
20:6781118:rs235770:T_C	ENSG00000114686.9	1359	0.876749	0.972389	0.999449
7:12225245:rs10950398:G_A	ENSG00000104870.13	681	0.84312	0.98724	0.999449
7:12225245:rs10950398:G_A	ENSG00000206190.11	681	0.533995	0.895307	0.999449
7:12225245:rs10950398:G_A	ENSG00000107518.18	681	0.854017	0.778573	0.999449
7:12223752:rs11974335:G_T	ENSG00000134851.13	654	0.556921	0.767132	0.999449
7:12223752:rs11974335:G_T	ENSG00000075391.16	654	0.658593	0.767132	0.999449
7:12225245:rs10950398:G_A	ENSG00000157087.20	681	0.951641	0.822576	0.999449
7:12225245:rs10950398:G_A	ENSG00000111110.12	681	0.160706	0.767132	0.999449
7:12225245:rs10950398:G_A	ENSG00000139973.16	681	0.804358	0.767132	0.999449
7:12223752:rs11974335:G_T	ENSG00000135454.14	654	0.652738	0.767132	0.999449
7:12228211:rs13229988:A_G	ENSG00000164142.16	1358	0.0638251	0.822576	0.999449
7:12229042:rs5011432:A_C	ENSG00000168032.10	1359	0.206776	0.92562	0.999449
7:12230893:rs3815535:G_A	ENSG00000177108.5	1362	0.000236932	0.767132	0.999449
7:12225245:rs10950398:G_A	ENSG00000101265.16	681	0.911732	0.866439	0.999449
7:12223752:rs11974335:G_T	ENSG00000198910.14	654	0.809281	0.778573	0.999449
3:101513077:rs9682313:T_C	ENSG00000276547.1	1360	0.982295	0.979377	0.999449
7:12226362:rs6966915:C_T	ENSG00000125869.10	1363	0.0310148	0.929367	0.999449
7:12223752:rs11974335:G_T	ENSG00000274211.6	654	0.807979	0.785252	0.999449
7:12229042:rs5011432:A_C	ENSG00000143061.17	1359	0.0730374	0.981609	0.999449
7:12225245:rs10950398:G_A	ENSG00000122733.12	681	0.638113	0.767132	0.999449
3:101549236:rs11923667:T_A	ENSG00000276547.1	1356	0.986622	0.965055	0.999449
7:12225245:rs10950398:G_A	ENSG00000185651.14	681	0.30579	0.767132	0.999449
7:12225245:rs10950398:G_A	ENSG00000157219.5	681	0.988256	0.822576	0.999449
7:12223752:rs11974335:G_T	ENSG00000174282.12	654	0.970383	0.842398	0.999449
7:12223752:rs11974335:G_T	ENSG00000168938.6	654	0.703739	0.92562	0.999449
7:12223752:rs11974335:G_T	ENSG00000215218.4	654	0.89942	0.785252	0.999449
7:12219129:rs3823612:G_C	ENSG00000213578.6	1357	0.398186	0.906008	0.999449
7:12225245:rs10950398:G_A	ENSG00000185634.12	681	0.980282	0.955446	0.999449
7:12225245:rs10950398:G_A	ENSG00000145362.19	681	0.982295	0.835051	0.999449
7:12223752:rs11974335:G_T	ENSG00000198093.11	654	0.994521	0.952909	0.999449
7:12243703:rs7791726:G_C	ENSG00000125869.10	1357	0.0234676	0.923251	0.999449
7:12228211:rs13229988:A_G	ENSG00000087494.16	1358	0.225135	0.967129	0.999449
7:12225245:rs10950398:G_A	ENSG00000151276.23	681	0.86584	0.965055	0.999449
7:12225245:rs10950398:G_A	ENSG00000140284.11	681	0.984935	0.785252	0.999449
7:12242825:rs7805419:T_C	ENSG00000140743.8	1358	0.328843	0.979005	0.999449
7:12223752:rs11974335:G_T	ENSG00000179104.9	654	0.891822	0.785252	0.999449
7:12225245:rs10950398:G_A	ENSG00000148948.8	681	0.879001	0.808241	0.999449
7:12223752:rs11974335:G_T	ENSG00000111674.9	654	0.792917	0.994552	0.999449
7:12213267:rs6460898:A_G	ENSG00000175766.13	1361	0.0254422	0.949558	0.999449
7:12223752:rs11974335:G_T	ENSG00000159842.15	654	0.353975	0.767132	0.999449
7:12223752:rs11974335:G_T	ENSG00000012232.9	654	0.978551	0.92562	0.999449
7:12225245:rs10950398:G_A	ENSG00000185442.13	681	0.855962	0.972389	0.999449
7:12243703:rs7791726:G_C	ENSG00000214376.6	1357	0.00741761	0.808241	0.999449
7:12219129:rs3823612:G_C	ENSG00000217236.2	1357	0.15498	0.981609	0.999449
7:12226362:rs6966915:C_T	ENSG00000161544.10	1363	0.00308825	0.844081	0.999449
7:12223752:rs11974335:G_T	ENSG00000188419.14	654	0.771208	0.778573	0.999449
7:12223752:rs11974335:G_T	ENSG00000130830.15	654	0.915981	0.970364	0.999449
7:12223752:rs11974335:G_T	ENSG00000134644.15	654	0.303373	0.767132	0.999449
7:12219129:rs3823612:G_C	ENSG00000168032.10	1357	0.0856685	0.915868	0.999449
7:12225245:rs10950398:G_A	ENSG00000182463.16	681	0.903988	0.825119	0.999449
7:12223752:rs11974335:G_T	ENSG00000116337.18	654	0.953344	0.892338	0.999449
7:12224173:rs11509137:T_C	ENSG00000171385.9	1359	0.00299434	0.789265	0.999449
7:12244382:rs1990620:A_G	ENSG00000077684.16	1362	0.0700994	0.991915	0.999449
7:12223752:rs11974335:G_T	ENSG00000070770.9	654	0.613081	0.767132	0.999449
7:12223752:rs11974335:G_T	ENSG00000160396.9	654	0.955242	0.789265	0.999449
7:12224173:rs11509137:T_C	ENSG00000120903.13	1359	0.00389289	0.887922	0.999449
17:59219800:rs9903295:G_A	ENSG00000067113.17	1361	0.438044	0.861517	0.999449
7:12210752:rs3807866:G_A	ENSG00000175766.13	1363	0.0978773	0.949558	0.999449
7:12225245:rs10950398:G_A	ENSG00000145147.20	681	0.842021	0.87546	0.999449
7:12225245:rs10950398:G_A	ENSG00000174021.11	681	0.964152	0.993775	0.999449
7:12214254:rs2043539:G_A	ENSG00000171385.9	1357	0.0027048	0.801102	0.999449
7:12210752:rs3807866:G_A	ENSG00000198673.10	1363	0.018554	0.808241	0.999449
7:12244161:rs1990622:A_G	ENSG00000169851.15	1356	0.0191081	0.850316	0.999449
7:12223752:rs11974335:G_T	ENSG00000119655.10	654	0.895365	0.822576	0.999449
8:29678695:rs4732990:T_C	ENSG00000261649.6	1362	0.094692	0.767132	0.999449
2:57746683:rs7557715:C_T	ENSG00000227051.6	1353	0.243891	0.774574	0.999449
7:12223961:rs10950394:C_T	ENSG00000180901.11	1359	0.00129416	0.835051	0.999449
19:36267995:rs4806292:C_T	ENSG00000196350.9	1126	0.652738	0.831081	0.999449
7:12225245:rs10950398:G_A	ENSG00000105989.10	681	0.9866	0.951303	0.999449
7:12225245:rs10950398:G_A	ENSG00000021300.14	681	0.996868	0.840985	0.999449
7:12219129:rs3823612:G_C	ENSG00000183775.11	1357	0.011272	0.827064	0.999449
7:12243703:rs7791726:G_C	ENSG00000278195.2	1357	0.00426159	0.850316	0.999449
7:12223752:rs11974335:G_T	ENSG00000165194.15	654	0.973021	0.885324	0.999449
7:12223752:rs11974335:G_T	ENSG00000129467.13	654	0.227735	0.809052	0.999449
7:12243703:rs7791726:G_C	ENSG00000077684.16	1357	0.071616	0.991253	0.999449
6:33115681:rs9277641:A_G	ENSG00000108826.16	640	0.842237	0.785252	NA
7:12223752:rs11974335:G_T	ENSG00000005810.18	654	0.977963	0.872704	0.999449
7:12225245:rs10950398:G_A	ENSG00000135631.16	681	0.996839	0.874095	0.999449
7:12229791:rs3173615:C_G	ENSG00000125869.10	1361	0.031983	0.93028	0.999449
7:12244382:rs1990620:A_G	ENSG00000143318.13	1362	0.184756	0.98724	0.999449
7:12225245:rs10950398:G_A	ENSG00000179104.9	681	0.906522	0.822576	0.999449
7:12225245:rs10950398:G_A	ENSG00000121691.7	681	0.930336	0.973564	0.999449
7:12225245:rs10950398:G_A	ENSG00000183780.13	681	0.964152	0.785252	0.999449
7:12219129:rs3823612:G_C	ENSG00000166828.3	1357	0.376444	0.916705	0.999449
7:12223752:rs11974335:G_T	ENSG00000099365.11	654	0.9866	0.822576	0.999449
7:12225245:rs10950398:G_A	ENSG00000148123.15	681	0.886732	0.913165	0.999449
7:12229967:rs13237518:C_A	ENSG00000180901.11	1362	0.000723974	0.835051	0.999449
7:12214254:rs2043539:G_A	ENSG00000175766.13	1357	0.025409	0.95079	0.999449
7:12223752:rs11974335:G_T	ENSG00000155368.16	654	0.65017	0.785252	0.999449
7:12223752:rs11974335:G_T	ENSG00000066322.15	654	0.223702	0.767132	0.999449
7:12229791:rs3173615:C_G	ENSG00000169641.13	1361	0.00389289	0.827064	0.999449
7:12229042:rs5011432:A_C	ENSG00000120903.13	1359	0.00499181	0.864934	0.999449
7:12229967:rs13237518:C_A	ENSG00000120903.13	1362	0.0017993	0.850316	0.999449
7:12214254:rs2043539:G_A	ENSG00000198673.10	1357	0.00418127	0.8118	0.999449
7:12225245:rs10950398:G_A	ENSG00000070770.9	681	0.456113	0.767132	0.999449
7:12223752:rs11974335:G_T	ENSG00000198513.11	654	0.9866	0.835374	0.999449
7:12229042:rs5011432:A_C	ENSG00000166908.18	1359	0.0223682	0.953268	0.999449
7:12223752:rs11974335:G_T	ENSG00000101049.17	654	0.421208	0.767132	0.999449
7:12244161:rs1990622:A_G	ENSG00000152102.18	1356	0.1893	0.862587	0.999449
7:12225245:rs10950398:G_A	ENSG00000128253.15	681	0.803905	0.767132	0.999449
7:12223752:rs11974335:G_T	ENSG00000142784.16	654	0.75011	0.767132	0.999449
7:12223752:rs11974335:G_T	ENSG00000007171.18	654	0.927698	0.8118	0.999449
7:12223752:rs11974335:G_T	ENSG00000154975.14	654	0.65017	0.767132	0.999449
7:12212914:rs6460895:C_G	ENSG00000171385.9	1358	0.00268707	0.799226	0.999449
7:12225245:rs10950398:G_A	ENSG00000138769.11	681	0.713075	0.767132	0.999449
7:12223752:rs11974335:G_T	ENSG00000102468.10	654	0.905562	0.785252	0.999449
7:12225245:rs10950398:G_A	ENSG00000196581.11	681	0.982295	0.842398	0.999449
7:12230893:rs3815535:G_A	ENSG00000217236.2	1362	0.202888	0.95079	0.999449
7:12225245:rs10950398:G_A	ENSG00000262655.4	681	0.911852	0.985465	0.999449
7:12225245:rs10950398:G_A	ENSG00000019144.19	681	0.858516	0.785252	0.999449
7:12229132:rs5011436:A_C	ENSG00000135824.12	1360	0.117313	0.855987	0.999449
7:12224173:rs11509137:T_C	ENSG00000168032.10	1359	0.115056	0.921556	0.999449
7:12228211:rs13229988:A_G	ENSG00000140743.8	1358	0.254194	0.993973	0.999449
7:12223752:rs11974335:G_T	ENSG00000118292.9	654	0.879001	0.835051	0.999449
7:12223920:rs10950393:T_C	ENSG00000213578.6	1356	0.56026	0.875058	0.999449
7:12229791:rs3173615:C_G	ENSG00000015676.18	1361	0.000471697	0.855987	0.999449
21:45517066:rs3788191:A_G	ENSG00000139865.16	1358	0.730884	0.785252	0.999449
7:12225245:rs10950398:G_A	ENSG00000100234.11	681	0.438044	0.822576	0.999449
7:12223752:rs11974335:G_T	ENSG00000135318.12	654	0.88798	0.927615	0.999449
7:12229791:rs3173615:C_G	ENSG00000140015.20	1361	0.000477645	0.767132	0.999449
7:12225245:rs10950398:G_A	ENSG00000081189.15	681	0.838658	0.785252	0.999449
7:12225245:rs10950398:G_A	ENSG00000104140.7	681	0.971975	0.900382	0.999449
7:12223752:rs11974335:G_T	ENSG00000046653.15	654	0.964152	0.977542	0.999449
7:12225245:rs10950398:G_A	ENSG00000058668.14	681	0.360967	0.767132	0.999449
7:12215885:rs6460902:G_A	ENSG00000125869.10	1359	0.094692	0.953321	0.999449
7:12244161:rs1990622:A_G	ENSG00000213578.6	1356	0.367889	0.881474	0.999449
7:12229042:rs5011432:A_C	ENSG00000156011.17	1359	0.0131446	0.778573	0.999449
7:12230893:rs3815535:G_A	ENSG00000125869.10	1362	0.030986	0.927615	0.999449
7:12243703:rs7791726:G_C	ENSG00000015676.18	1357	0.000457678	0.864934	0.999449
7:12243703:rs7791726:G_C	ENSG00000169851.15	1357	0.0185969	0.849416	0.999449
7:12225245:rs10950398:G_A	ENSG00000013293.6	681	0.9866	0.832796	0.999449
7:12227595:rs4721057:A_G	ENSG00000140015.20	1357	0.000477645	0.767132	0.999449
7:12228211:rs13229988:A_G	ENSG00000169641.13	1358	0.00387823	0.827064	0.999449
7:12223752:rs11974335:G_T	ENSG00000060709.15	654	0.915981	0.785252	0.999449
7:12229967:rs13237518:C_A	ENSG00000077684.16	1362	0.069062	0.993775	0.999449
7:12242825:rs7805419:T_C	ENSG00000214376.6	1358	0.0109003	0.8118	0.999449
7:12242825:rs7805419:T_C	ENSG00000162728.5	1358	0.0292627	0.916705	0.999449
7:12243703:rs7791726:G_C	ENSG00000113319.13	1357	0.309969	0.835374	0.999449
7:12223752:rs11974335:G_T	ENSG00000198689.11	654	0.882343	0.785252	0.999449
1:247874688:rs72774609:G_A	ENSG00000102174.9	1362	0.600055	0.994385	0.999449
14:73841921:rs78372129:C_T	ENSG00000134317.18	1360	0.863725	0.850316	NA
7:12223752:rs11974335:G_T	ENSG00000050748.17	654	0.813893	0.98444	0.999449
7:12225245:rs10950398:G_A	ENSG00000168003.16	681	0.846502	0.794958	0.999449
7:12226362:rs6966915:C_T	ENSG00000140015.20	1363	0.000443467	0.767132	0.999449
7:12225245:rs10950398:G_A	ENSG00000171914.16	681	0.9866	0.835051	0.999449
7:12225245:rs10950398:G_A	ENSG00000138640.15	681	0.88163	0.785252	0.999449
7:12225245:rs10950398:G_A	ENSG00000144868.13	681	0.0856685	0.767132	0.999449
20:6781118:rs235770:T_C	ENSG00000116752.6	1359	0.404385	0.857873	0.999449
7:12243703:rs7791726:G_C	ENSG00000161544.10	1357	0.00234823	0.843486	0.999449
7:12223752:rs11974335:G_T	ENSG00000120057.5	654	0.778484	0.785252	0.999449
7:12210776:rs3807865:G_A	ENSG00000143061.17	1361	0.104506	0.94437	0.999449
2:134587998:rs842359:G_C	ENSG00000255374.3	1208	0.905562	0.981404	0.999449
7:12213267:rs6460898:A_G	ENSG00000213578.6	1361	0.459781	0.875058	0.999449
7:12225245:rs10950398:G_A	ENSG00000070808.16	681	0.599531	0.767132	0.999449
7:12225245:rs10950398:G_A	ENSG00000124194.16	681	0.982295	0.835051	0.999449
7:12225245:rs10950398:G_A	ENSG00000146006.8	681	0.663602	0.767132	0.999449
7:12223752:rs11974335:G_T	ENSG00000175344.18	654	0.977963	0.916705	0.999449
7:12223752:rs11974335:G_T	ENSG00000124496.12	654	0.841344	0.785252	0.999449
7:12223961:rs10950394:C_T	ENSG00000120903.13	1359	0.00488276	0.901789	0.999449
7:12215885:rs6460902:G_A	ENSG00000161544.10	1359	0.00582736	0.861391	0.999449
7:12229791:rs3173615:C_G	ENSG00000214376.6	1361	0.0104561	0.8118	0.999449
7:12215885:rs6460902:G_A	ENSG00000217236.2	1359	0.25852	0.948447	0.999449
7:12225245:rs10950398:G_A	ENSG00000146352.13	681	0.589443	0.767132	0.999449
7:12223752:rs11974335:G_T	ENSG00000125844.16	654	0.241001	0.767132	0.999449
7:12225245:rs10950398:G_A	ENSG00000197077.13	681	0.0346214	0.767132	0.999449
7:12223752:rs11974335:G_T	ENSG00000113552.16	654	0.980282	0.913833	0.999449
7:12223752:rs11974335:G_T	ENSG00000184702.20	654	0.399698	0.767132	0.999449
7:12223752:rs11974335:G_T	ENSG00000130787.14	654	0.911852	0.822576	0.999449
7:12225245:rs10950398:G_A	ENSG00000125740.14	681	0.0995164	0.767132	0.999449
7:12233870:rs1054169:G_A	ENSG00000180901.11	1352	0.0011101	0.824482	0.999449
7:12244161:rs1990622:A_G	ENSG00000077684.16	1356	0.0710133	0.991192	0.999449
7:12225245:rs10950398:G_A	ENSG00000121933.19	681	0.831471	0.891724	0.999449
2:27512105:rs6547692:G_A	ENSG00000173137.12	1361	0.91029	0.875058	0.999449
7:12223752:rs11974335:G_T	ENSG00000128245.15	654	0.980282	0.825119	0.999449
7:12225245:rs10950398:G_A	ENSG00000146950.13	681	0.689801	0.785252	0.999449
7:12224173:rs11509137:T_C	ENSG00000180901.11	1359	0.00161012	0.833375	0.999449
4:43080707:rs6850056:C_T	ENSG00000144010.9	1359	0.370536	0.808241	0.999449
7:12225245:rs10950398:G_A	ENSG00000206503.13	681	0.838181	0.793617	0.999449
2:57817398:rs59098844:G_C	ENSG00000227051.6	1355	0.184509	0.767132	0.999449
7:12226362:rs6966915:C_T	ENSG00000077684.16	1363	0.0728058	0.999241	0.999449
7:12223752:rs11974335:G_T	ENSG00000113638.14	654	0.932568	0.822576	0.999449
7:12233870:rs1054169:G_A	ENSG00000143061.17	1352	0.037066	0.875058	0.999449
2:27518238:rs780095:A_G	ENSG00000173137.12	1363	0.843593	0.887591	0.999449
7:12219129:rs3823612:G_C	ENSG00000120903.13	1357	0.00364954	0.877572	0.999449
7:12223752:rs11974335:G_T	ENSG00000213578.6	654	0.876749	0.941383	0.999449
7:12244382:rs1990620:A_G	ENSG00000135824.12	1362	0.109294	0.857388	0.999449
7:12225245:rs10950398:G_A	ENSG00000077080.10	681	0.96054	0.785252	0.999449
7:12225245:rs10950398:G_A	ENSG00000168781.22	681	0.919272	0.95079	0.999449
7:12223752:rs11974335:G_T	ENSG00000101265.16	654	0.930013	0.866089	0.999449
7:12223752:rs11974335:G_T	ENSG00000204161.14	654	0.713416	0.767132	0.999449
7:12244161:rs1990622:A_G	ENSG00000140743.8	1356	0.243424	0.98444	0.999449
7:12223752:rs11974335:G_T	ENSG00000155511.18	654	0.510843	0.767132	0.999449
7:12223752:rs11974335:G_T	ENSG00000124613.8	654	0.88798	0.769231	0.999449
7:12225245:rs10950398:G_A	ENSG00000172005.11	681	0.438044	0.767132	0.999449
7:12242825:rs7805419:T_C	ENSG00000140015.20	1358	0.000715211	0.767132	0.999449
7:12223752:rs11974335:G_T	ENSG00000171729.14	654	0.892864	0.978139	0.999449
7:12225245:rs10950398:G_A	ENSG00000114648.12	681	0.699847	0.767132	0.999449
7:12229967:rs13237518:C_A	ENSG00000169641.13	1362	0.00448646	0.828411	0.999449
7:12225245:rs10950398:G_A	ENSG00000101977.21	681	0.973021	0.867579	0.999449
7:12223752:rs11974335:G_T	ENSG00000059691.12	654	0.980282	0.850768	0.999449
6:55289348:rs2653355:C_A	ENSG00000082175.15	1363	0.906522	0.95079	0.999449
7:12210752:rs3807866:G_A	ENSG00000169641.13	1363	0.0331379	0.8118	0.999449
7:12225245:rs10950398:G_A	ENSG00000166912.17	681	0.993086	0.92562	0.999449
7:12229132:rs5011436:A_C	ENSG00000171385.9	1360	0.00319381	0.803205	0.999449
10:3233292:rs56002827:C_T	ENSG00000178928.8	1363	0.971975	0.835374	0.999449
7:12205599:rs57506017:A_T	ENSG00000099284.14	1350	0.311812	0.822576	0.999449
7:12225245:rs10950398:G_A	ENSG00000116731.22	681	0.867402	0.993775	0.999449
16:49353:rs77046488:A_G	ENSG00000261456.5	1361	0.973021	0.916705	0.999449
7:12223752:rs11974335:G_T	ENSG00000144331.20	654	0.91625	0.822576	0.999449
7:12244161:rs1990622:A_G	ENSG00000164142.16	1356	0.0703007	0.822576	0.999449
20:6781118:rs235770:T_C	ENSG00000213585.11	1359	0.703739	0.843486	0.999449
7:12226362:rs6966915:C_T	ENSG00000015676.18	1363	0.000482965	0.861336	0.999449
7:12225245:rs10950398:G_A	ENSG00000088179.9	681	0.303373	0.767132	0.999449
7:12223752:rs11974335:G_T	ENSG00000166394.15	654	0.581135	0.767132	0.999449
7:12223752:rs11974335:G_T	ENSG00000135740.17	654	0.978551	0.822576	0.999449
13:21872617:rs2763895:G_A	ENSG00000198183.12	1363	0.957952	0.822576	0.999449
2:154806921:rs2652449:G_A	ENSG00000063127.16	1355	0.989379	0.846605	0.999449
7:12223752:rs11974335:G_T	ENSG00000078369.18	654	0.82906	0.785252	0.999449
7:12227595:rs4721057:A_G	ENSG00000161544.10	1357	0.00283859	0.835374	0.999449
7:12229967:rs13237518:C_A	ENSG00000169851.15	1362	0.0270208	0.850316	0.999449
7:12233870:rs1054169:G_A	ENSG00000161544.10	1352	0.00234823	0.822576	0.999449
7:12229967:rs13237518:C_A	ENSG00000214376.6	1362	0.0114165	0.8118	0.999449
7:12229042:rs5011432:A_C	ENSG00000169933.15	1359	0.030986	0.808241	0.999449
7:12229042:rs5011432:A_C	ENSG00000102683.7	1359	0.0171252	0.767132	0.999449
7:12223752:rs11974335:G_T	ENSG00000165879.9	654	0.873546	0.987106	0.999449
7:12244382:rs1990620:A_G	ENSG00000118898.16	1362	0.0104113	0.875058	0.999449
7:12227595:rs4721057:A_G	ENSG00000143061.17	1357	0.0632263	0.95079	0.999449
7:12225245:rs10950398:G_A	ENSG00000164112.13	681	0.910289	0.808241	0.999449
7:12223752:rs11974335:G_T	ENSG00000105355.9	654	0.440795	0.767132	0.999449
13:110286466:rs552125:T_C	ENSG00000188707.6	1363	0.702512	0.767132	0.999449
7:12223752:rs11974335:G_T	ENSG00000070182.21	654	0.946826	0.945717	0.999449
7:12242825:rs7805419:T_C	ENSG00000166828.3	1358	0.30501	0.887922	0.999449
7:12223752:rs11974335:G_T	ENSG00000157827.20	654	0.985404	0.875058	0.999449
7:12222285:rs11509880:G_A	ENSG00000152102.18	1359	0.0165966	0.816354	0.999449
7:12227595:rs4721057:A_G	ENSG00000177108.5	1357	0.000236932	0.767132	0.999449
7:12223752:rs11974335:G_T	ENSG00000152953.13	654	0.00480019	0.767132	0.999449
7:12223752:rs11974335:G_T	ENSG00000143486.16	654	0.982295	0.881474	0.999449
20:6781118:rs235770:T_C	ENSG00000132341.12	1359	0.899424	0.952655	0.999449
7:12225245:rs10950398:G_A	ENSG00000204116.11	681	0.979999	0.872192	0.999449
7:12223752:rs11974335:G_T	ENSG00000171303.7	654	0.976831	0.835051	0.999449
7:12205599:rs57506017:A_T	ENSG00000102924.12	1350	0.000138624	0.767132	0.999449
7:12223920:rs10950393:T_C	ENSG00000180901.11	1356	0.00154979	0.835051	0.999449
7:12229967:rs13237518:C_A	ENSG00000217236.2	1362	0.196646	0.953268	0.999449
7:12223752:rs11974335:G_T	ENSG00000154493.19	654	0.853305	0.785252	0.999449
7:12229132:rs5011436:A_C	ENSG00000168032.10	1360	0.0963469	0.92562	0.999449
7:12227595:rs4721057:A_G	ENSG00000140743.8	1357	0.302495	0.991192	0.999449
7:12225245:rs10950398:G_A	ENSG00000162946.22	681	0.538969	0.814326	0.999449
7:12212914:rs6460895:C_G	ENSG00000180901.11	1358	0.00106781	0.822576	0.999449
7:12223920:rs10950393:T_C	ENSG00000077684.16	1356	0.0622571	0.981609	0.999449
7:12228211:rs13229988:A_G	ENSG00000161544.10	1358	0.00266285	0.842605	0.999449
7:12226362:rs6966915:C_T	ENSG00000135824.12	1363	0.0891624	0.850316	0.999449
7:12244161:rs1990622:A_G	ENSG00000102683.7	1356	0.00942162	0.785252	0.999449
7:12242825:rs7805419:T_C	ENSG00000077684.16	1358	0.094692	0.978139	0.999449
7:12243703:rs7791726:G_C	ENSG00000164142.16	1357	0.0683455	0.822576	0.999449
7:12223752:rs11974335:G_T	ENSG00000144843.11	654	0.88798	0.998695	0.999449
7:12229967:rs13237518:C_A	ENSG00000140743.8	1362	0.360967	0.988832	0.999449
7:12226362:rs6966915:C_T	ENSG00000143061.17	1363	0.0724202	0.97201	0.999449
7:12210776:rs3807865:G_A	ENSG00000213578.6	1361	0.352489	0.95079	0.999449
7:12223752:rs11974335:G_T	ENSG00000173406.15	654	0.574593	0.767132	0.999449
7:12223752:rs11974335:G_T	ENSG00000011485.15	654	0.895491	0.985465	0.999449
7:12223920:rs10950393:T_C	ENSG00000168032.10	1356	0.0909795	0.895337	0.999449
7:12225245:rs10950398:G_A	ENSG00000065361.15	681	0.722098	0.785252	0.999449
7:12223752:rs11974335:G_T	ENSG00000204178.11	654	0.693968	0.952655	0.999449
7:12233870:rs1054169:G_A	ENSG00000166828.3	1352	0.366773	0.886404	0.999449
16:15209236:rs11075261:G_A	ENSG00000105792.19	1191	0.70881	0.916705	0.999449
7:12223752:rs11974335:G_T	ENSG00000173726.11	654	0.787262	0.947183	0.999449
7:12227595:rs4721057:A_G	ENSG00000180611.7	1357	0.125919	0.896539	0.999449
7:12223752:rs11974335:G_T	ENSG00000137764.20	654	0.913738	0.785252	0.999449
7:12225245:rs10950398:G_A	ENSG00000197535.14	681	0.903283	0.785252	0.999449
6:33115681:rs9277641:A_G	ENSG00000217930.8	640	0.905562	0.986209	NA
7:12223752:rs11974335:G_T	ENSG00000158715.6	654	0.600098	0.767132	0.999449
7:12223752:rs11974335:G_T	ENSG00000153233.13	654	0.854017	0.785252	0.999449
7:12223752:rs11974335:G_T	ENSG00000114544.16	654	0.805548	0.785252	0.999449
7:12210776:rs3807865:G_A	ENSG00000183775.11	1361	0.0182168	0.813636	0.999449
7:12229791:rs3173615:C_G	ENSG00000143061.17	1361	0.0689623	0.966973	0.999449
7:12225245:rs10950398:G_A	ENSG00000072201.14	681	0.865804	0.782998	0.999449
7:12229967:rs13237518:C_A	ENSG00000140015.20	1362	0.000535829	0.767132	0.999449
7:12223961:rs10950394:C_T	ENSG00000168032.10	1359	0.0967839	0.92562	0.999449
7:12225245:rs10950398:G_A	ENSG00000135547.9	681	0.987746	0.822576	0.999449
7:12230893:rs3815535:G_A	ENSG00000140015.20	1362	0.000457678	0.767132	0.999449
7:12225245:rs10950398:G_A	ENSG00000159248.5	681	0.82892	0.930978	0.999449
7:12229791:rs3173615:C_G	ENSG00000217236.2	1361	0.235311	0.947348	0.999449
15:41808476:rs7175346:G_A	ENSG00000258484.4	1349	0.957903	0.961089	0.999449
7:12224173:rs11509137:T_C	ENSG00000217236.2	1359	0.224001	0.97201	0.999449
[truncated: 702 more rows]

## Sheet: no ENA 100PCs
SNPName	ProbeName	N	default FDR	dataset corrected FDR	only AMP-AD samples FDR
19:21725251:rs7252798:C_T	ENSG00000142621.19	1361	0.991455	0.997926	0.839223
19:21767600:rs6511291:T_C	ENSG00000142621.19	1362	0.974745	0.997926	0.876494
19:21741387:rs61037485:T_A	ENSG00000142621.19	1362	0.979596	0.997926	0.839223
19:21729953:rs35717293:A_G	ENSG00000142621.19	1361	0.991455	0.997926	0.839223
9:94300699:rs12236219:C_T	ENSG00000138115.14	1363	0.884543	0.997926	0.839223
9:94340072:rs60981486:G_A	ENSG00000138115.14	1361	0.940112	0.997926	0.839223
19:21707537:rs6511285:G_A	ENSG00000142621.19	1361	0.972988	0.997926	0.907797
18:54828093:rs3764512:G_T	ENSG00000170011.14	1362	0.38898	0.997926	0.99386
18:54821441:rs62091461:C_T	ENSG00000170011.14	1362	0.38898	0.997926	0.98779
18:54832780:rs12454204:G_T	ENSG00000170011.14	1360	0.38898	0.997926	0.98779
18:54842602:rs58243949:C_T	ENSG00000170011.14	1362	0.38898	0.997926	0.98779
18:54825021:rs12606230:T_C	ENSG00000170011.14	1358	0.38898	0.997926	0.9929
9:94289243:rs79205359:A_T	ENSG00000138115.14	1361	0.38898	0.997926	0.774513
18:54812256:rs8092503:A_G	ENSG00000170011.14	1360	0.38898	0.997926	0.98779
18:54807931:rs7243785:A_G	ENSG00000170011.14	1360	0.38898	0.997926	0.98779
19:21705462:rs10409238:T_C	ENSG00000142621.19	1363	0.826023	0.997926	0.9929
18:54808673:rs6566871:T_C	ENSG00000170011.14	1359	0.38898	0.997926	0.98779
19:57323884:rs4801216:C_T	ENSG00000101017.14	1361	0.974745	0.997926	0.802306
12:125314817:rs1666839:G_A	ENSG00000139372.15	1363	0.38898	0.997926	0.859056
9:94266825:rs10821327:T_C	ENSG00000138115.14	1360	0.625418	0.997926	0.872361
9:94268577:rs10993130:C_G	ENSG00000138115.14	1360	0.590294	0.997926	0.857641
10:17954774:rs690759:A_G	ENSG00000205358.3	1362	0.983519	0.997926	0.923635
10:17955079:rs491995:A_G	ENSG00000205358.3	1363	0.999566	0.997926	0.945406
9:94340072:rs60981486:G_A	ENSG00000173124.14	1361	0.991455	0.997926	0.952713
10:17953382:rs10764176:A_G	ENSG00000205358.3	1363	0.975747	0.997926	0.897651
9:94300699:rs12236219:C_T	ENSG00000173124.14	1363	0.85918	0.997926	0.950548
18:54832780:rs12454204:G_T	ENSG00000137501.17	1360	0.676608	0.997926	0.788539
18:54821441:rs62091461:C_T	ENSG00000137501.17	1362	0.708417	0.997926	0.788701
18:54828093:rs3764512:G_T	ENSG00000137501.17	1362	0.676608	0.997926	0.780348
18:54825021:rs12606230:T_C	ENSG00000137501.17	1358	0.727092	0.997926	0.796832
18:54842602:rs58243949:C_T	ENSG00000137501.17	1362	0.550773	0.997926	0.774513
16:37321:rs9937872:G_A	ENSG00000173213.9	1362	0.837989	0.997926	0.774513
18:54812256:rs8092503:A_G	ENSG00000137501.17	1360	0.610944	0.997926	0.774513
18:54807931:rs7243785:A_G	ENSG00000137501.17	1360	0.658355	0.997926	0.774513
16:38245:rs73493038:C_T	ENSG00000173213.9	1363	0.826023	0.997926	0.774513
18:54808673:rs6566871:T_C	ENSG00000137501.17	1359	0.933304	0.997926	0.774513
16:33807:rs28652789:G_C	ENSG00000173213.9	1363	0.987781	0.997926	0.774513
18:54724477:rs8089474:G_A	ENSG00000170011.14	1355	0.403627	0.997926	0.982541
19:21699401:rs12052044:A_G	ENSG00000142621.19	1362	0.406884	0.997926	0.774513
19:37726993:rs73039018:C_A	ENSG00000111291.8	1363	0.974745	0.997926	0.9929
16:49353:rs77046488:A_G	ENSG00000173213.9	1361	0.970527	0.997926	0.796832
9:94289243:rs79205359:A_T	ENSG00000173124.14	1361	0.890884	0.997926	0.98779
19:37650857:rs2016598:C_A	ENSG00000111291.8	1359	0.676608	0.997926	0.839223
10:17937785:rs10430578:G_A	ENSG00000205358.3	1360	0.609239	0.997926	0.887293
19:37832544:rs11666021:C_T	ENSG00000111291.8	1362	0.964237	0.997926	0.98779
18:54861457:rs1833289:G_A	ENSG00000170011.14	1362	0.658355	0.997926	0.98779
10:17953382:rs10764176:A_G	ENSG00000125144.13	1363	0.999566	0.997926	0.777186
10:17937778:rs10430577:C_T	ENSG00000205358.3	1355	0.727092	0.997926	0.887293
10:17954774:rs690759:A_G	ENSG00000125144.13	1362	0.983519	0.997926	0.857641
12:125326510:rs550677:A_G	ENSG00000139372.15	1359	0.38898	0.997926	0.87796
10:17955079:rs491995:A_G	ENSG00000125144.13	1363	0.999566	0.997926	0.87796
7:64546850:rs73130769:C_G	ENSG00000110042.8	1358	0.853459	0.99837	0.9929
7:64508517:rs57196191:A_C	ENSG00000110042.8	1361	0.890884	0.997926	0.98779
4:109824698:rs10365:C_G	ENSG00000166012.17	1360	0.942666	0.997926	0.774513
4:109834165:rs11937249:G_T	ENSG00000166012.17	1361	0.999566	0.997926	0.774513
18:54724477:rs8089474:G_A	ENSG00000137501.17	1355	0.945801	0.997926	0.774513
8:115581371:rs4599845:T_C	ENSG00000019991.18	1359	0.462352	0.997926	0.774513
7:64480828:rs73127029:G_A	ENSG00000110042.8	1362	0.826023	0.997926	0.9929
18:54856206:rs7243110:T_C	ENSG00000170011.14	1362	0.825337	0.997926	0.976841
8:115543133:rs12543799:C_A	ENSG00000019991.18	1360	0.38898	0.997926	0.774513
8:115590776:rs2737203:T_C	ENSG00000019991.18	1361	0.38898	0.997926	0.774513
8:115548392:rs7825679:T_C	ENSG00000019991.18	1363	0.38898	0.997926	0.774513
8:115545728:rs12056626:C_G	ENSG00000019991.18	1361	0.392228	0.997926	0.774513
8:115585489:rs3808461:C_T	ENSG00000019991.18	1363	0.38898	0.997926	0.774513
8:115589675:rs6469606:C_T	ENSG00000019991.18	1355	0.38898	0.997926	0.774513
8:115586972:rs2293889:T_G	ENSG00000019991.18	1362	0.38898	0.997926	0.774513
8:115506607:rs3808426:A_T	ENSG00000019991.18	1361	0.463967	0.997926	0.774513
8:115585182:rs13271228:T_G	ENSG00000019991.18	1362	0.38898	0.997926	0.774513
8:115590628:rs10505258:T_C	ENSG00000019991.18	1361	0.38898	0.997926	0.774513
8:115590647:rs13275142:G_A	ENSG00000019991.18	1363	0.38898	0.997926	0.774513
8:115547208:rs3808434:A_G	ENSG00000019991.18	1363	0.38898	0.997926	0.774513
18:54850675:rs1833288:A_G	ENSG00000170011.14	1216	0.788561	0.997926	0.98779
8:115589667:rs6469605:C_T	ENSG00000019991.18	1356	0.38898	0.997926	0.774513
8:115492857:rs800882:T_G	ENSG00000019991.18	1358	0.487963	0.997926	0.774513
8:115519570:rs3824200:G_A	ENSG00000019991.18	1345	0.491966	0.997926	0.799181
8:115599405:rs7834300:G_C	ENSG00000019991.18	1360	0.38898	0.997926	0.774513
8:115548740:rs3808436:A_G	ENSG00000019991.18	1362	0.38898	0.997926	0.774513
7:64562993:rs6969879:T_C	ENSG00000110042.8	1358	0.970527	0.997926	0.923635
8:115551448:rs3808439:A_G	ENSG00000019991.18	1361	0.38898	0.997926	0.774513
8:115551346:rs3808438:T_C	ENSG00000019991.18	1363	0.38898	0.997926	0.774513
8:115590876:rs2721954:C_T	ENSG00000019991.18	1363	0.38898	0.997926	0.774513
7:64498925:rs4718083:A_T	ENSG00000110042.8	1361	0.970527	0.997926	0.950548
6:45464528:rs2790103:C_T	ENSG00000135905.19	1362	0.983519	0.997926	0.774513
10:17977481:rs553304:T_C	ENSG00000205358.3	1358	0.890884	0.997926	0.923635
8:115539178:rs11778934:C_G	ENSG00000019991.18	1362	0.398002	0.997926	0.774513
8:115549942:rs10955753:C_A	ENSG00000019991.18	1363	0.47816	0.997926	0.774513
8:115617852:rs2737216:A_T	ENSG00000019991.18	1361	0.38898	0.997926	0.774513
6:45476324:rs2677110:C_T	ENSG00000135905.19	1361	0.996	0.997926	0.774513
19:57333965:rs2016993:T_G	ENSG00000101017.14	1363	0.999566	0.997926	0.887293
10:17976964:rs692594:G_C	ENSG00000205358.3	1359	0.826023	0.997926	0.923635
8:115488170:rs2625672:A_T	ENSG00000019991.18	1359	0.394152	0.997926	0.774513
8:115612760:rs2737214:C_G	ENSG00000019991.18	1363	0.38898	0.997926	0.774513
8:115617505:rs1569364:C_T	ENSG00000019991.18	1355	0.38898	0.997926	0.774513
8:115468526:rs1483582:G_A	ENSG00000019991.18	1362	0.491966	0.997926	0.796832
8:115583961:rs6469603:C_T	ENSG00000019991.18	1360	0.38898	0.997926	0.774513
8:115612652:rs2245221:G_A	ENSG00000019991.18	1363	0.392228	0.997926	0.774513
8:115535732:rs12677858:T_A	ENSG00000019991.18	1362	0.403627	0.997926	0.774513
8:115487459:rs2625673:A_T	ENSG00000019991.18	1358	0.491966	0.997926	0.774513
8:115521531:rs1905376:A_G	ENSG00000019991.18	1349	0.491966	0.997926	0.774513
14:20363487:rs10143216:G_A	ENSG00000104356.11	1362	0.991455	0.997926	0.950548
7:64563203:rs2862795:A_G	ENSG00000110042.8	1362	0.974745	0.997926	0.98779
8:115608077:rs2721932:G_A	ENSG00000019991.18	1361	0.38898	0.997926	0.774513
6:45462599:rs2790100:C_A	ENSG00000135905.19	1362	0.977944	0.997926	0.774513
8:115601031:rs2721929:G_A	ENSG00000019991.18	1354	0.38898	0.997926	0.774513
8:115483682:rs800911:T_A	ENSG00000019991.18	1361	0.676608	0.997926	0.950548
8:115602316:rs2737207:C_A	ENSG00000019991.18	1355	0.38898	0.997926	0.774513
6:45442575:rs910586:T_C	ENSG00000135905.19	1362	0.950294	0.997926	0.788701
8:115597953:rs2737205:T_C	ENSG00000019991.18	1355	0.38898	0.997926	0.774513
6:45457203:rs2819861:A_G	ENSG00000135905.19	1362	0.890884	0.997926	0.818376
8:115509798:rs2293888:C_T	ENSG00000019991.18	1350	0.676608	0.997926	0.972585
8:115619051:rs2737218:T_C	ENSG00000019991.18	1361	0.625821	0.997926	0.948129
19:57330861:rs1034847:G_C	ENSG00000101017.14	1358	0.974745	0.997926	0.946544
8:115620592:rs2721936:A_T	ENSG00000019991.18	1363	0.38898	0.997926	0.774513
8:115474215:rs800870:C_T	ENSG00000019991.18	1363	0.520148	0.997926	0.788701
6:45464477:rs2790102:G_A	ENSG00000135905.19	1363	0.692855	0.997926	0.774513
8:115608987:rs2737212:C_T	ENSG00000019991.18	1362	0.38898	0.997926	0.774513
16:53923:rs2562145:C_G	ENSG00000173213.9	1362	0.999566	0.997926	0.887293
11:108668877:rs11212749:G_A	ENSG00000165480.16	1362	0.38898	0.997926	0.919107
8:115506172:rs3808424:T_C	ENSG00000019991.18	1359	0.676608	0.997926	0.927444
6:45440703:rs6458443:T_G	ENSG00000135905.19	1360	0.970527	0.997926	0.787923
8:115452760:rs800888:T_C	ENSG00000019991.18	1359	0.491966	0.997926	0.833967
8:115618084:rs2737217:A_G	ENSG00000019991.18	1361	0.38898	0.997926	0.774513
8:115427411:rs800890:T_C	ENSG00000019991.18	1360	0.537724	0.997926	0.855269
9:94268577:rs10993130:C_G	ENSG00000173124.14	1360	0.38898	0.997926	0.774513
3:101391301:rs2682383:T_A	ENSG00000276547.1	1360	0.38898	0.997926	0.774513
9:94266825:rs10821327:T_C	ENSG00000173124.14	1360	0.38898	0.997926	0.774513
3:101509521:rs56290975:G_C	ENSG00000276547.1	1362	0.491966	0.997926	0.796832
8:115613480:rs2737215:C_T	ENSG00000019991.18	1360	0.38898	0.997926	0.774513
3:101539291:rs9829214:T_C	ENSG00000276547.1	1360	0.38898	0.997926	0.774513
11:108697289:rs12222436:A_C	ENSG00000165480.16	1359	0.38898	0.997926	0.939213
1:180979995:rs4495657:T_C	ENSG00000165124.18	1362	0.601961	0.997926	0.98779
3:101549236:rs11923667:T_A	ENSG00000276547.1	1356	0.491966	0.997926	0.788701
6:45475439:rs2819865:A_G	ENSG00000135905.19	1362	0.970641	0.997926	0.774513
3:101513077:rs9682313:T_C	ENSG00000276547.1	1360	0.491966	0.997926	0.788701
1:180992109:rs11586493:G_A	ENSG00000165124.18	1357	0.658355	0.997926	0.98779
1:180979438:rs7528526:A_G	ENSG00000165124.18	1362	0.658355	0.997926	0.98779
8:115576319:rs2049865:C_A	ENSG00000019991.18	1342	0.463967	0.997926	0.774513
3:101496512:rs10936664:T_C	ENSG00000276547.1	1359	0.38898	0.997926	0.774513
10:17937778:rs10430577:C_T	ENSG00000125144.13	1355	0.991455	0.997926	0.774513
10:17981493:rs1926739:G_A	ENSG00000205358.3	1360	0.809651	0.997926	0.887293
19:57359773:rs862710:C_A	ENSG00000101017.14	1363	0.38898	0.997926	0.774513
1:180980990:rs10753232:C_T	ENSG00000165124.18	1361	0.528438	0.997926	0.98779
19:57353714:rs862703:T_C	ENSG00000101017.14	1361	0.38898	0.997926	0.774513
10:17937785:rs10430578:G_A	ENSG00000125144.13	1360	0.974745	0.997926	0.774513
19:37973622:rs11666497:C_T	ENSG00000111291.8	686	0.491966	0.997926	NA
2:60490908:rs1427407:T_G	ENSG00000196565.15	1363	0.491966	0.997926	0.774513
2:60492835:rs766432:C_A	ENSG00000196565.15	1362	0.491966	0.997926	0.774513
8:115417770:rs808994:T_C	ENSG00000019991.18	1360	0.38898	0.997926	0.774513
2:60493816:rs4671393:A_G	ENSG00000196565.15	1363	0.491966	0.997926	0.774513
18:54850675:rs1833288:A_G	ENSG00000137501.17	1216	0.625821	0.997926	0.774513
4:109813207:rs7440009:C_T	ENSG00000166012.17	1363	0.999566	0.997926	0.774513
2:60496952:rs1896296:G_T	ENSG00000196565.15	1361	0.491966	0.997926	0.774513
10:17958748:rs11011704:G_T	ENSG00000205358.3	1361	0.478343	0.997926	0.783058
2:60496951:rs1896295:T_C	ENSG00000196565.15	1361	0.491966	0.997926	0.774513
19:37797025:rs3848625:T_A	ENSG00000111291.8	1358	0.403627	0.997926	0.887293
16:45254:rs8056400:C_T	ENSG00000173213.9	1361	0.959127	0.997926	0.839223
10:17983033:rs2497832:T_A	ENSG00000205358.3	1354	0.791523	0.997926	0.923635
16:47354:rs8466:A_G	ENSG00000173213.9	1362	0.983519	0.997926	0.839223
3:101523907:rs13088318:A_G	ENSG00000276547.1	1362	0.38898	0.997926	0.774513
10:17983041:rs2497833:A_T	ENSG00000205358.3	1351	0.759268	0.997926	0.944516
3:101417558:rs9859077:G_C	ENSG00000276547.1	1360	0.38898	0.997926	0.774513
3:101349101:rs17402964:C_T	ENSG00000276547.1	1361	0.971511	0.997926	0.973989
3:101365760:rs62280667:T_C	ENSG00000276547.1	1362	0.38898	0.997926	0.774513
16:10888750:rs12598451:G_A	ENSG00000019582.15	1362	0.594018	0.997926	0.98779
3:101548541:rs13062095:T_C	ENSG00000276547.1	1361	0.38898	0.997926	0.774513
8:115399672:rs12543458:A_G	ENSG00000019991.18	1354	0.491966	0.997926	0.774513
3:71497888:rs6798507:G_A	ENSG00000182508.14	1363	0.983519	0.997926	0.982541
16:10888488:rs8043545:G_C	ENSG00000019582.15	1362	0.676608	0.997926	0.98779
19:37364937:rs256741:C_A	ENSG00000111291.8	1361	0.570832	0.997926	0.98779
3:101531164:rs72946021:T_G	ENSG00000276547.1	1361	0.970641	0.997926	0.972585
16:10880566:rs12924236:G_C	ENSG00000019582.15	1361	0.525335	0.997926	0.85887
19:37256897:rs1226598:A_G	ENSG00000111291.8	1360	0.594018	0.997926	0.98779
16:10876619:rs12596540:A_G	ENSG00000019582.15	1362	0.570601	0.997926	0.859056
16:10887661:rs12325238:C_A	ENSG00000019582.15	1361	0.658355	0.997926	0.98779
18:54832780:rs12454204:G_T	ENSG00000147041.12	1360	0.38898	0.997926	0.774513
18:54821441:rs62091461:C_T	ENSG00000147041.12	1362	0.38898	0.997926	0.774513
16:10890609:rs12931265:C_T	ENSG00000019582.15	1363	0.658355	0.997926	0.9929
6:135105435:rs4895441:A_G	ENSG00000196565.15	1363	0.970641	0.997926	0.796048
18:54828093:rs3764512:G_T	ENSG00000147041.12	1362	0.38898	0.997926	0.774513
19:37126707:rs10416428:C_A	ENSG00000111291.8	1363	0.676608	0.997926	0.887293
6:135111414:rs9494145:T_C	ENSG00000196565.15	1198	0.814098	0.997926	0.774513
3:101349776:rs2553419:C_T	ENSG00000276547.1	1361	0.570601	0.997926	0.788701
6:135106679:rs9402686:G_A	ENSG00000196565.15	1363	0.916031	0.997926	0.839223
8:115400650:rs231142:A_T	ENSG00000019991.18	1350	0.38898	0.997926	0.774513
18:54919460:rs8090983:A_G	ENSG00000170011.14	1362	0.970527	0.997926	0.927444
6:135106021:rs9389269:T_C	ENSG00000196565.15	1363	0.971511	0.997926	0.796048
12:125303573:rs379525:C_T	ENSG00000139372.15	1363	0.676608	0.997926	0.9929
18:54861457:rs1833289:G_A	ENSG00000137501.17	1362	0.550773	0.997926	0.777186
19:23966743:rs2195987:C_T	ENSG00000178222.13	1363	0.658355	0.997926	0.887293
4:109816963:rs7676676:C_T	ENSG00000166012.17	1363	0.983519	0.997926	0.85887
10:17974944:rs508196:C_T	ENSG00000205358.3	1359	0.846713	0.997926	0.98779
6:135090090:rs9376090:T_C	ENSG00000196565.15	1362	0.758966	0.997926	0.923635
18:54842602:rs58243949:C_T	ENSG00000147041.12	1362	0.38898	0.997926	0.777186
6:135097880:rs9399137:T_C	ENSG00000196565.15	1363	0.710548	0.997926	0.923635
1:155429501:rs7514174:C_T	ENSG00000170231.15	1362	0.38898	0.997926	NA
6:135081201:rs9399136:T_C	ENSG00000196565.15	1358	0.677812	0.997926	0.923635
19:23924531:rs4932934:T_A	ENSG00000178222.13	1362	0.676608	0.997926	0.887293
16:10888750:rs12598451:G_A	ENSG00000204287.14	1362	0.999566	0.997926	0.9929
18:54825021:rs12606230:T_C	ENSG00000147041.12	1358	0.38898	0.997926	0.787923
18:54856206:rs7243110:T_C	ENSG00000137501.17	1362	0.491966	0.997926	0.857641
19:37324479:rs6508712:T_G	ENSG00000111291.8	1361	0.660927	0.997926	0.9929
6:135106006:rs9376092:C_A	ENSG00000196565.15	1362	0.890884	0.997926	0.87796
3:71497888:rs6798507:G_A	ENSG00000104112.9	1363	0.913562	0.997926	0.9929
3:101562690:rs4618204:T_C	ENSG00000276547.1	1360	0.658355	0.997926	0.887293
3:101417558:rs9859077:G_C	ENSG00000113209.9	1360	0.38898	0.997926	0.897651
19:57431220:rs11667293:T_G	ENSG00000101017.14	1362	0.562385	0.997926	0.774513
4:109844340:rs6839680:T_C	ENSG00000166012.17	1362	0.98644	0.997926	0.788539
6:135114363:rs9483788:T_C	ENSG00000196565.15	1360	0.890884	0.997926	0.774513
3:101365760:rs62280667:T_C	ENSG00000113209.9	1362	0.38898	0.997926	0.895758
3:101523907:rs13088318:A_G	ENSG00000113209.9	1362	0.38898	0.997926	0.923635
7:83328162:rs4332075:T_C	ENSG00000091428.18	1351	0.925318	0.997926	0.98779
11:32608337:rs114861240:G_A	ENSG00000162733.19	1363	0.994278	0.997926	0.801761
16:10868025:rs6498113:T_G	ENSG00000019582.15	1362	0.639852	0.997926	0.855269
6:28271903:rs2394049:A_G	ENSG00000196420.7	1209	0.945495	0.997926	0.87796
19:23868026:rs34601376:A_T	ENSG00000178222.13	1361	0.819809	0.997926	0.982541
8:115530740:rs9643105:T_C	ENSG00000019991.18	682	0.491966	0.997926	0.774513
8:115623461:rs2737219:G_A	ENSG00000019991.18	1359	0.392228	0.997926	0.774513
3:101555963:rs9825208:G_T	ENSG00000276547.1	1362	0.652676	0.997926	0.887293
8:115623384:rs2721938:C_T	ENSG00000019991.18	1362	0.38898	0.997926	0.774513
18:54532101:rs8090360:T_C	ENSG00000170011.14	1362	0.826023	0.997926	0.887293
3:101548541:rs13062095:T_C	ENSG00000113209.9	1361	0.38898	0.997926	0.967573
19:42072800:rs7251466:G_C	ENSG00000197935.6	1363	0.890884	0.997926	0.9929
6:135100038:rs34164109:C_T	ENSG00000196565.15	1359	0.718609	0.997926	0.887293
8:115621679:rs2009382:C_T	ENSG00000019991.18	1362	0.38898	0.997926	0.774513
11:32688249:rs114687110:G_A	ENSG00000162733.19	1363	0.99625	0.997926	0.801761
16:57029582:rs75974417:C_T	ENSG00000166710.20	1363	0.826023	0.997926	0.9929
7:83311433:rs62460794:G_A	ENSG00000091428.18	1253	0.676608	0.997926	0.887293
16:10888488:rs8043545:G_C	ENSG00000204287.14	1362	0.950294	0.997926	0.972585
3:101391301:rs2682383:T_A	ENSG00000113209.9	1360	0.555208	0.997926	0.9929
6:135097778:rs7776054:A_G	ENSG00000196565.15	1363	0.639551	0.997926	0.923635
8:115563232:rs3808447:G_A	ENSG00000019991.18	668	0.491966	0.997926	0.774513
18:54807931:rs7243785:A_G	ENSG00000147041.12	1360	0.38898	0.997926	0.774513
19:22157015:rs546976:G_A	ENSG00000128253.15	1360	0.708417	0.997926	0.865113
9:111525173:rs6477824:T_C	ENSG00000121691.7	1362	0.826023	0.997926	0.774513
7:83315954:rs7789405:C_T	ENSG00000091428.18	1254	0.676608	0.997926	0.923635
16:10890609:rs12931265:C_T	ENSG00000204287.14	1363	0.890884	0.997926	0.98779
14:23006817:rs3751498:C_A	ENSG00000172817.4	1362	0.950294	0.997926	0.833967
7:83307593:rs16887442:T_C	ENSG00000091428.18	1253	0.676608	0.997926	0.887293
18:54812256:rs8092503:A_G	ENSG00000147041.12	1360	0.38898	0.997926	0.780348
6:135098550:rs9402685:T_C	ENSG00000196565.15	1360	0.643709	0.997926	0.887293
8:115432023:rs13270346:T_A	ENSG00000019991.18	1354	0.38898	0.997926	0.774513
16:37321:rs9937872:G_A	ENSG00000261456.5	1362	0.853459	0.997926	0.774513
16:10887661:rs12325238:C_A	ENSG00000204287.14	1361	0.950691	0.997926	0.965646
19:42084847:rs11878917:G_A	ENSG00000197935.6	1356	0.625821	0.997926	0.98779
19:37493748:rs12461941:C_A	ENSG00000111291.8	686	0.491966	0.997926	NA
7:64415786:rs7785048:G_C	ENSG00000110042.8	1363	0.991455	0.997926	0.923635
3:101390336:rs9861774:T_C	ENSG00000276547.1	676	0.570832	0.997926	0.796832
16:38245:rs73493038:C_T	ENSG00000261456.5	1363	0.846713	0.997926	0.774513
16:10885583:rs11074934:C_T	ENSG00000019582.15	1363	0.787051	0.997926	0.98779
6:135110502:rs9494142:T_C	ENSG00000196565.15	1361	0.999566	0.997926	0.774513
19:42001892:rs443239:C_G	ENSG00000197935.6	1363	0.689652	0.997926	0.923635
2:134842169:rs1530555:T_C	ENSG00000255374.3	1355	0.666337	0.997926	0.9929
8:115611321:rs62512210:T_C	ENSG00000019991.18	1254	0.491966	0.997926	0.796832
3:101509521:rs56290975:G_C	ENSG00000171606.18	1362	0.528438	0.997926	0.99386
16:33807:rs28652789:G_C	ENSG00000261456.5	1363	0.974745	0.997926	0.788701
8:115551652:rs1351744:A_C	ENSG00000019991.18	686	0.991455	0.997926	NA
19:41996221:rs4803520:A_G	ENSG00000197935.6	1363	0.692855	0.997926	0.923635
18:54808673:rs6566871:T_C	ENSG00000147041.12	1359	0.38898	0.997926	0.774513
6:135098498:rs9376091:C_T	ENSG00000196565.15	1358	0.573069	0.997926	0.927444
1:181016941:rs10797662:T_G	ENSG00000165124.18	1361	0.491966	0.997926	0.839223
19:24019118:rs2916061:G_A	ENSG00000178222.13	1361	0.721873	0.997926	0.796832
19:42000353:rs454150:G_A	ENSG00000197935.6	1363	0.491966	0.997926	0.923635
6:135103041:rs35959442:C_G	ENSG00000196565.15	1361	0.766958	0.997926	0.839223
18:54438403:rs7239568:A_C	ENSG00000170011.14	1357	0.950691	0.997926	0.9929
19:22159103:rs379619:T_C	ENSG00000128253.15	1360	0.689652	0.997926	0.839223
6:135098493:rs9389268:A_G	ENSG00000196565.15	1360	0.570601	0.997926	0.945321
19:42166375:rs17270057:T_C	ENSG00000197935.6	1363	0.806254	0.997926	0.98779
19:42169445:rs17270169:C_T	ENSG00000197935.6	1363	0.803621	0.997926	0.98779
3:101513077:rs9682313:T_C	ENSG00000171606.18	1360	0.491966	0.997926	0.9929
19:36910902:rs1227564:A_G	ENSG00000111291.8	1360	0.46247	0.997926	0.988683
3:101424322:rs2317700:T_C	ENSG00000276547.1	668	0.457033	0.997926	0.774513
8:115543614:rs1483585:C_T	ENSG00000019991.18	678	0.403627	0.997926	0.774513
6:135105420:rs4895440:A_T	ENSG00000196565.15	1361	0.818875	0.997926	0.796832
2:134875411:rs4954192:T_C	ENSG00000255374.3	1361	0.676608	0.997926	0.98779
16:10876619:rs12596540:A_G	ENSG00000204287.14	1362	0.979121	0.997926	0.948129
9:94239400:rs55653563:A_C	ENSG00000138115.14	1362	0.971511	0.997926	0.802306
19:22226239:rs2606266:C_T	ENSG00000128253.15	1354	0.625821	0.997926	0.865113
6:28229974:rs34024998:G_C	ENSG00000196420.7	1359	0.696234	0.997926	0.888076
8:115624054:rs2721940:A_C	ENSG00000019991.18	1359	0.38898	0.997926	0.774513
17:42564217:rs668799:C_T	ENSG00000265972.6	1361	0.38898	0.997926	0.87796
8:115624492:rs2142331:C_T	ENSG00000019991.18	1359	0.38898	0.997926	0.774513
19:57323329:rs4801463:A_C	ENSG00000101017.14	677	0.826023	0.997926	0.937842
16:10880566:rs12924236:G_C	ENSG00000204287.14	1361	0.991455	0.997926	0.967573
6:135101158:rs11759553:A_T	ENSG00000196565.15	1362	0.717043	0.997926	0.857641
19:36922184:rs540472:T_A	ENSG00000111291.8	1363	0.491966	0.997926	0.98779
2:134880474:rs12473839:T_C	ENSG00000255374.3	1361	0.666337	0.997926	0.98779
3:101509521:rs56290975:G_C	ENSG00000254122.2	1362	0.403627	0.997926	0.939213
2:134877011:rs6738113:A_G	ENSG00000255374.3	1362	0.677812	0.997926	0.98779
2:134871869:rs6711390:T_C	ENSG00000255374.3	1362	0.677567	0.997926	0.9929
6:135107399:rs7758845:A_C	ENSG00000196565.15	1363	0.689652	0.997926	0.857641
2:134873830:rs6430553:T_C	ENSG00000255374.3	1362	0.676608	0.99837	0.9929
19:36944863:rs538534:G_A	ENSG00000111291.8	1362	0.488613	0.997926	0.98779
9:111525145:rs7036399:T_G	ENSG00000121691.7	1363	0.979596	0.997926	0.839223
10:18020328:rs2488117:G_A	ENSG00000205358.3	1363	0.999566	0.997926	0.833967
10:17977481:rs553304:T_C	ENSG00000125144.13	1358	0.974745	0.997926	0.774513
8:115623715:rs2721939:C_T	ENSG00000019991.18	1360	0.38898	0.997926	0.774513
9:111556114:rs7852169:C_G	ENSG00000121691.7	1363	0.999566	0.997926	0.839223
2:134865290:rs3819121:T_C	ENSG00000255374.3	1362	0.677812	0.997926	0.98779
10:17937778:rs10430577:C_T	ENSG00000205364.4	1355	0.846713	0.997926	0.887293
3:101513077:rs9682313:T_C	ENSG00000254122.2	1360	0.463967	0.997926	0.944516
9:111521556:rs59048466:A_G	ENSG00000121691.7	1363	0.999566	0.997926	0.839223
10:17958748:rs11011704:G_T	ENSG00000125144.13	1361	0.639371	0.997926	0.934719
17:42568614:rs646123:G_A	ENSG00000265972.6	1363	0.38898	0.997926	0.878202
17:42588995:rs12951632:T_C	ENSG00000265972.6	1361	0.38898	0.997926	0.839223
19:42031082:rs74318446:A_G	ENSG00000197935.6	1363	0.818875	0.997926	0.98779
19:42173655:rs12232804:C_T	ENSG00000197935.6	1361	0.830068	0.997926	0.991824
19:57430636:rs12980669:G_T	ENSG00000101017.14	1127	0.590294	0.997926	0.839223
19:22245678:rs62120010:G_A	ENSG00000128253.15	1359	0.491966	0.997926	0.839223
7:6624590:rs879670:T_C	ENSG00000169515.8	1354	0.974745	0.997926	0.859056
2:60493622:rs10172646:G_A	ENSG00000196565.15	1363	0.719436	0.997926	0.9929
19:37667068:rs113445505:C_T	ENSG00000111291.8	1362	0.818875	0.997926	0.887293
10:17937785:rs10430578:G_A	ENSG00000205364.4	1360	0.658355	0.997926	0.887293
3:101549236:rs11923667:T_A	ENSG00000254122.2	1356	0.392228	0.997926	0.923635
6:45464477:rs2790102:G_A	ENSG00000154864.12	1363	0.38898	0.997926	0.98779
7:12223752:rs11974335:G_T	ENSG00000102924.12	654	0.625821	0.997926	0.796832
16:10868025:rs6498113:T_G	ENSG00000204287.14	1362	0.974745	0.997926	0.98779
8:115627247:rs2737226:T_C	ENSG00000019991.18	1349	0.38898	0.997926	0.774513
2:60493111:rs11886868:C_T	ENSG00000196565.15	1363	0.710548	0.997926	0.9929
10:17976964:rs692594:G_C	ENSG00000125144.13	1359	0.950294	0.997926	0.774513
17:42620270:rs35635959:T_C	ENSG00000265972.6	1361	0.38898	0.997926	0.87796
16:10870261:rs6498114:G_T	ENSG00000019582.15	1359	0.818875	0.997926	0.944516
17:42570011:rs665268:A_G	ENSG00000265972.6	1363	0.38898	0.997926	0.878202
17:42554255:rs676387:C_A	ENSG00000265972.6	1363	0.430239	0.997926	0.923635
1:181048111:rs10797665:T_C	ENSG00000165124.18	1355	0.712166	0.997926	0.887293
2:60494212:rs7557939:G_A	ENSG00000196565.15	1363	0.761167	0.997926	0.9929
19:22247714:rs808246:G_A	ENSG00000128253.15	1357	0.491966	0.997926	0.799181
2:60493454:rs10195871:A_G	ENSG00000196565.15	1362	0.729383	0.997926	0.99703
19:22230820:rs2606275:G_A	ENSG00000128253.15	1356	0.545636	0.997926	0.839223
2:134892083:rs74265413:G_C	ENSG00000255374.3	1357	0.686559	0.997926	0.98779
2:134916800:rs12463645:T_C	ENSG00000255374.3	1362	0.708417	0.997926	0.98779
2:60491939:rs1896294:C_T	ENSG00000196565.15	1363	0.710548	0.997926	0.9929
6:135102071:rs9373124:T_C	ENSG00000196565.15	1362	0.677812	0.997926	0.899529
2:134893196:rs6714498:T_C	ENSG00000255374.3	1352	0.676608	0.997926	0.944516
3:101391301:rs2682383:T_A	ENSG00000254122.2	1360	0.561045	0.997926	0.87796
18:54940486:rs11876384:A_G	ENSG00000170011.14	1360	0.970527	0.997926	0.976841
19:37586573:rs2306201:G_A	ENSG00000111291.8	1363	0.837989	0.997926	0.887293
8:115506607:rs3808426:A_T	ENSG00000079931.15	1361	0.570601	0.997926	0.950548
19:37815020:rs7245864:C_T	ENSG00000111291.8	686	0.463967	0.997926	NA
9:111534964:rs7040225:C_T	ENSG00000121691.7	1208	0.971511	0.997926	0.839223
18:2809162:rs71356070:C_T	ENSG00000253537.3	1362	0.999566	0.997926	0.98779
9:35517297:rs10972501:C_G	ENSG00000023287.13	1359	0.601961	0.997926	0.98779
3:101539291:rs9829214:T_C	ENSG00000113209.9	1360	0.510634	0.997926	0.98779
6:135110180:rs6920211:T_C	ENSG00000196565.15	1362	0.950691	0.997926	0.774513
7:6623118:rs2462655:T_C	ENSG00000169515.8	1361	0.970527	0.997926	0.87796
19:57428979:rs10084129:T_C	ENSG00000101017.14	1363	0.392228	0.997926	0.774513
19:37695952:rs113757599:C_T	ENSG00000111291.8	1362	0.818875	0.997926	0.887293
10:17937778:rs10430577:C_T	ENSG00000198417.7	1355	0.970527	0.997926	0.774513
10:17953382:rs10764176:A_G	ENSG00000198417.7	1363	0.818875	0.997926	0.87796
8:115553138:rs3802219:T_C	ENSG00000019991.18	686	0.994278	0.997926	NA
15:41588992:rs11070340:G_A	ENSG00000258484.4	1363	0.974745	0.997926	0.98779
9:111517217:rs12003641:C_T	ENSG00000121691.7	1363	0.999566	0.997926	0.839223
8:115627235:rs2737225:G_T	ENSG00000019991.18	1349	0.450768	0.997926	0.774513
6:45440703:rs6458443:T_G	ENSG00000154864.12	1360	0.38898	0.997926	0.991542
2:60494176:rs7584113:A_G	ENSG00000196565.15	1363	0.761167	0.997926	0.9929
3:101496512:rs10936664:T_C	ENSG00000113209.9	1359	0.491966	0.997926	0.98779
16:10870261:rs6498114:G_T	ENSG00000204287.14	1359	0.758966	0.997926	0.932339
19:37578683:rs55865869:C_G	ENSG00000111291.8	1358	0.890884	0.997926	0.923635
8:115625458:rs2737220:T_C	ENSG00000019991.18	1354	0.462352	0.997926	0.774513
17:42607430:rs60929812:G_A	ENSG00000265972.6	1349	0.403627	0.997926	0.947558
8:115488170:rs2625672:A_T	ENSG00000079931.15	1359	0.575676	0.997926	0.975919
8:115539178:rs11778934:C_G	ENSG00000079931.15	1362	0.639371	0.997926	0.98779
9:111517632:rs10980921:T_C	ENSG00000121691.7	1363	0.993565	0.997926	0.87796
2:134840058:rs10496731:T_G	ENSG00000255374.3	1356	0.766958	0.99837	0.9929
17:42583623:rs10454087:C_T	ENSG00000265972.6	1358	0.38898	0.997926	0.878202
3:101549236:rs11923667:T_A	ENSG00000171606.18	1356	0.409093	0.997926	0.98779
22:39517552:rs10854722:G_A	ENSG00000166986.15	1363	0.430239	0.997926	0.802306
19:22138454:rs3813591:T_C	ENSG00000128253.15	1363	0.826023	0.997926	0.98779
6:45464528:rs2790103:C_T	ENSG00000154864.12	1362	0.38898	0.997926	0.98779
19:57793241:rs10417363:A_G	ENSG00000010932.17	1350	0.991455	0.997926	0.774513
22:39536511:rs5757703:G_A	ENSG00000166986.15	1361	0.639551	0.997926	0.887293
22:39527683:rs5750844:G_A	ENSG00000166986.15	1363	0.591694	0.997926	0.859056
19:37701991:rs2385005:T_A	ENSG00000111291.8	1360	0.848919	0.997926	0.923635
3:101539291:rs9829214:T_C	ENSG00000254122.2	1360	0.590294	0.997926	0.857641
19:57779860:rs2158013:A_G	ENSG00000010932.17	1363	0.98644	0.997926	0.774513
19:36381914:rs2967511:G_A	ENSG00000176890.16	1353	0.855206	0.997926	0.887293
17:42579579:rs6963:T_A	ENSG00000265972.6	1356	0.38898	0.997926	0.887293
16:57031209:rs16965220:C_A	ENSG00000166710.20	1362	0.983519	0.997926	0.967026
10:17954774:rs690759:A_G	ENSG00000198417.7	1362	0.999566	0.997926	0.87796
8:115548392:rs7825679:T_C	ENSG00000079931.15	1363	0.570832	0.997926	0.923635
10:17940902:rs12779357:G_C	ENSG00000205358.3	1358	0.991455	0.997926	0.98779
6:45476324:rs2677110:C_T	ENSG00000154864.12	1361	0.38898	0.997926	0.98779
10:17937785:rs10430578:G_A	ENSG00000198417.7	1360	0.846713	0.997926	0.774513
3:101509521:rs56290975:G_C	ENSG00000253873.6	1362	0.98644	0.997926	0.967573
10:17981493:rs1926739:G_A	ENSG00000125144.13	1360	0.970527	0.997926	0.774513
14:22989248:rs11629120:T_C	ENSG00000172817.4	1363	0.609239	0.997926	0.9929
22:38054613:rs2018980:A_G	ENSG00000087274.17	1362	0.803621	0.997926	0.774513
22:38062962:rs4821735:G_C	ENSG00000087274.17	1362	0.817603	0.997926	0.774513
8:115590776:rs2737203:T_C	ENSG00000103811.16	1361	0.838424	0.997926	0.9929
22:38056247:rs742396:C_G	ENSG00000087274.17	1363	0.814098	0.997926	0.774513
6:45462599:rs2790100:C_A	ENSG00000154864.12	1362	0.38898	0.997926	0.98779
8:115543133:rs12543799:C_A	ENSG00000079931.15	1360	0.590294	0.997926	0.953321
7:83304292:rs2709914:G_C	ENSG00000091428.18	1356	0.970527	0.997926	0.98779
6:45442575:rs910586:T_C	ENSG00000154864.12	1362	0.38898	0.997926	0.98779
8:115548740:rs3808436:A_G	ENSG00000079931.15	1362	0.590294	0.997926	0.944516
8:115590647:rs13275142:G_A	ENSG00000103811.16	1363	0.824138	0.997926	0.98779
22:39530924:rs1028321:G_A	ENSG00000166986.15	1360	0.625821	0.997926	0.87796
19:22190501:rs10417143:T_A	ENSG00000128253.15	1356	0.658355	0.997926	0.872361
10:17955079:rs491995:A_G	ENSG00000198417.7	1363	0.996633	0.997926	0.887293
15:41808527:rs28671571:C_G	ENSG00000258484.4	1352	0.98644	0.997926	0.9929
8:115551346:rs3808438:T_C	ENSG00000079931.15	1363	0.590294	0.997926	0.945406
3:101562690:rs4618204:T_C	ENSG00000113209.9	1360	0.686559	0.997926	0.923635
16:49353:rs77046488:A_G	ENSG00000261456.5	1361	0.999566	0.997926	0.859056
8:115551448:rs3808439:A_G	ENSG00000079931.15	1361	0.580026	0.997926	0.923635
19:57767061:rs10422444:T_C	ENSG00000010932.17	1355	0.92959	0.997926	0.796832
3:101513077:rs9682313:T_C	ENSG00000253873.6	1360	0.999566	0.99837	0.972585
16:10874583:rs12449199:T_G	ENSG00000019582.15	1362	0.676608	0.997926	0.87796
19:37587870:rs57654288:G_A	ENSG00000111291.8	1363	0.826023	0.997926	0.887293
9:111517030:rs10114850:A_G	ENSG00000121691.7	1361	0.999566	0.997926	0.839223
17:42629543:rs34138141:G_T	ENSG00000265972.6	1362	0.38898	0.997926	0.87796
3:101417558:rs9859077:G_C	ENSG00000171606.18	1360	0.819809	0.997926	0.887293
19:57789860:rs6510097:T_C	ENSG00000010932.17	1363	0.991455	0.997926	0.774513
15:41810087:rs12440605:G_A	ENSG00000258484.4	1361	0.991455	0.997926	0.98779
16:10885028:rs73499473:C_T	ENSG00000019582.15	1209	0.890884	0.997926	0.9929
11:32656282:rs111939608:T_G	ENSG00000162733.19	1362	0.919527	0.997926	0.777186
17:42544897:rs684214:C_T	ENSG00000265972.6	1363	0.406884	0.997926	0.887293
22:39521510:rs4894:A_C	ENSG00000166986.15	1363	0.590294	0.997926	0.85887
19:22135428:rs12460025:A_G	ENSG00000128253.15	1363	0.972988	0.997926	0.9929
8:115608077:rs2721932:G_A	ENSG00000103811.16	1361	0.974745	0.997926	0.98779
8:115468526:rs1483582:G_A	ENSG00000079931.15	1362	0.570832	0.997926	0.923635
8:115590628:rs10505258:T_C	ENSG00000103811.16	1361	0.826023	0.997926	0.98779
22:39517277:rs1048310:T_G	ENSG00000166986.15	1362	0.392228	0.997926	0.796832
19:36962432:rs541966:C_T	ENSG00000111291.8	1355	0.491966	0.997926	0.948129
3:101391301:rs2682383:T_A	ENSG00000254221.2	1360	0.896058	0.997926	0.839223
5:43162506:rs10941611:T_C	ENSG00000120669.16	1350	0.826023	0.997926	0.774513
17:42579393:rs34855406:G_C	ENSG00000265972.6	1361	0.392228	0.997926	0.878202
8:115408242:rs6469586:G_A	ENSG00000019991.18	658	0.491966	0.997926	0.774513
9:94347658:rs6479536:C_T	ENSG00000138115.14	1354	0.570601	0.997926	0.839223
3:101548541:rs13062095:T_C	ENSG00000254221.2	1361	0.970527	0.997926	0.774513
8:115612652:rs2245221:G_A	ENSG00000103811.16	1363	0.98644	0.997926	0.9929
8:115597953:rs2737205:T_C	ENSG00000103811.16	1355	0.970641	0.997926	0.9929
19:57379469:rs11666890:T_C	ENSG00000101017.14	1362	0.38898	0.997926	0.774513
3:101513077:rs9682313:T_C	ENSG00000254221.2	1360	0.826023	0.997926	0.9929
16:10885583:rs11074934:C_T	ENSG00000204287.14	1363	0.979121	0.997926	0.98779
8:115590876:rs2721954:C_T	ENSG00000103811.16	1363	0.818875	0.997926	0.98779
8:115547208:rs3808434:A_G	ENSG00000079931.15	1363	0.666337	0.997926	0.944516
10:62051919:rs10821949:T_C	ENSG00000074410.14	1362	0.874269	0.997926	0.923635
3:101549236:rs11923667:T_A	ENSG00000253873.6	1356	0.999566	0.997926	0.98779
3:101391301:rs2682383:T_A	ENSG00000204956.5	1360	0.491966	0.997926	0.839223
15:41808476:rs7175346:G_A	ENSG00000258484.4	1349	0.983519	0.997926	0.98779
3:101539291:rs9829214:T_C	ENSG00000254221.2	1360	0.826023	0.997926	0.799181
3:101539291:rs9829214:T_C	ENSG00000204956.5	1360	0.491966	0.997926	0.857641
3:101555963:rs9825208:G_T	ENSG00000113209.9	1362	0.639551	0.997926	0.923635
8:115583961:rs6469603:C_T	ENSG00000103811.16	1360	0.868831	0.997926	0.9929
8:115602316:rs2737207:C_A	ENSG00000103811.16	1355	0.999566	0.997926	0.98779
8:115601031:rs2721929:G_A	ENSG00000103811.16	1354	0.972988	0.997926	0.9929
19:57434452:rs10411904:A_G	ENSG00000101017.14	1362	0.550773	0.997926	0.774513
8:115545728:rs12056626:C_G	ENSG00000079931.15	1361	0.671625	0.997926	0.950548
8:115589675:rs6469606:C_T	ENSG00000103811.16	1355	0.826023	0.997926	0.98779
6:28356620:rs213236:T_C	ENSG00000196420.7	1362	0.855206	0.997926	0.87796
3:101365760:rs62280667:T_C	ENSG00000171606.18	1362	0.830068	0.997926	0.878202
8:115585182:rs13271228:T_G	ENSG00000103811.16	1362	0.890884	0.997926	0.99386
6:30345563:rs6986:G_C	ENSG00000104356.11	1317	0.708417	0.997926	0.98779
8:115589667:rs6469605:C_T	ENSG00000103811.16	1356	0.846713	0.997926	0.98779
7:75124005:rs1490366778:C_G	ENSG00000077238.14	674	0.950691	0.997926	0.98779
8:115586972:rs2293889:T_G	ENSG00000103811.16	1362	0.890884	0.997926	0.9929
6:36971123:rs75367072:T_G	ENSG00000203857.10	1363	0.676608	0.997926	0.774513
19:37956410:rs705500:A_T	ENSG00000111291.8	1363	0.570601	0.997926	0.9929
12:122059095:rs28629903:T_C	ENSG00000140450.9	1361	0.491966	0.997926	0.774513
19:42184535:rs11883412:G_T	ENSG00000197935.6	1363	0.697097	0.997926	0.923635
16:3312323:rs17684522:G_A	ENSG00000176222.9	1360	0.974745	0.997926	0.927444
6:45457203:rs2819861:A_G	ENSG00000154864.12	1362	0.38898	0.997926	0.950548
16:3314997:rs12325187:C_G	ENSG00000176222.9	1362	0.974745	0.99837	0.9929
3:101509521:rs56290975:G_C	ENSG00000254221.2	1362	0.772355	0.997926	0.98779
16:3312017:rs757108:T_C	ENSG00000176222.9	1362	0.972988	0.997926	0.923635
6:135131014:rs6569992:G_A	ENSG00000196565.15	1363	0.774949	0.997926	0.774513
3:101349776:rs2553419:C_T	ENSG00000171606.18	1361	0.803621	0.997926	0.774513
9:94349396:rs2025872:G_A	ENSG00000138115.14	515	0.983519	0.997926	0.98779
8:115608987:rs2737212:C_T	ENSG00000103811.16	1362	0.93926	0.997926	0.98779
3:101365760:rs62280667:T_C	ENSG00000254221.2	1362	0.971511	0.997926	0.796832
8:115585489:rs3808461:C_T	ENSG00000103811.16	1363	0.846713	0.997926	0.9929
8:115585489:rs3808461:C_T	ENSG00000079931.15	1363	0.658355	0.997926	0.98779
19:57340445:rs78873810:C_T	ENSG00000101017.14	1362	0.818875	0.997926	0.965646
3:101417558:rs9859077:G_C	ENSG00000254221.2	1360	0.970527	0.997926	0.788701
19:42090742:rs76335122:T_G	ENSG00000197935.6	1363	0.890884	0.997926	0.923635
3:101496512:rs10936664:T_C	ENSG00000254122.2	1359	0.580026	0.997926	0.87796
8:115585182:rs13271228:T_G	ENSG00000079931.15	1362	0.61787	0.997926	0.976841
8:115599405:rs7834300:G_C	ENSG00000116171.18	1360	0.491966	0.997926	0.85887
3:101523907:rs13088318:A_G	ENSG00000254221.2	1362	0.974745	0.997926	0.796832
15:41850714:rs8025614:G_A	ENSG00000258484.4	1358	0.837989	0.997926	0.98779
3:101496512:rs10936664:T_C	ENSG00000204956.5	1359	0.508192	0.997926	0.87796
6:135094070:rs2210366:G_A	ENSG00000196565.15	1362	0.868831	0.997926	0.774513
3:101523907:rs13088318:A_G	ENSG00000171606.18	1362	0.766958	0.997926	0.923635
2:136177824:rs4954575:G_A	ENSG00000255374.3	1363	0.676608	0.997926	0.950548
10:62052208:rs10821950:T_C	ENSG00000074410.14	1361	0.885745	0.997926	0.923635
8:115586972:rs2293889:T_G	ENSG00000079931.15	1362	0.677812	0.99837	0.98779
16:10894539:rs12934481:G_T	ENSG00000019582.15	1362	0.38898	0.997926	0.857641
5:43185995:rs7723426:T_C	ENSG00000120669.16	1357	0.782886	0.997926	0.774513
8:115599405:rs7834300:G_C	ENSG00000103811.16	1360	0.983519	0.997926	0.9929
8:115597953:rs2737205:T_C	ENSG00000116171.18	1355	0.491966	0.997926	0.857641
8:115535732:rs12677858:T_A	ENSG00000079931.15	1362	0.64686	0.997926	0.947043
18:2750858:rs2347808:G_A	ENSG00000253537.3	1359	0.818875	0.997926	0.923635
3:101549236:rs11923667:T_A	ENSG00000254221.2	1356	0.774949	0.997926	0.98779
10:17953382:rs10764176:A_G	ENSG00000205364.4	1363	0.40035	0.997926	0.899529
7:12225245:rs10950398:G_A	ENSG00000102924.12	681	0.54162	0.997926	0.774513
10:62045617:rs12355313:A_G	ENSG00000074410.14	1363	0.890884	0.997926	0.923635
14:22982919:rs3811183:C_G	ENSG00000172817.4	1362	0.570601	0.99837	0.9929
19:36326252:rs3111555:T_C	ENSG00000176890.16	1362	0.890884	0.997926	0.774513
14:22960520:rs1951121:T_G	ENSG00000172817.4	1353	0.491966	0.997926	0.98779
3:101531164:rs72946021:T_G	ENSG00000254221.2	1361	0.972988	0.997926	0.976629
3:101496512:rs10936664:T_C	ENSG00000254221.2	1359	0.890884	0.997926	0.796832
8:115519570:rs3824200:G_A	ENSG00000079931.15	1345	0.658355	0.997926	0.972585
8:115608077:rs2721932:G_A	ENSG00000116171.18	1361	0.491966	0.997926	0.87796
2:134997549:rs61134960:G_A	ENSG00000255374.3	1361	0.846713	0.997926	0.859056
10:17983033:rs2497832:T_A	ENSG00000125144.13	1354	0.974745	0.997926	0.774513
8:115601031:rs2721929:G_A	ENSG00000116171.18	1354	0.490593	0.997926	0.872361
18:54383124:rs1851755:T_A	ENSG00000170011.14	1362	0.625821	0.997926	0.944516
2:136167869:rs10193587:T_C	ENSG00000255374.3	1363	0.890884	0.997926	0.98779
19:42089564:rs16975663:A_G	ENSG00000197935.6	1363	0.999566	0.997926	0.923635
3:101496512:rs10936664:T_C	ENSG00000171606.18	1359	0.779964	0.997926	0.923635
14:74745411:rs10143492:G_C	ENSG00000121211.8	1363	0.974745	0.997926	0.98779
8:115608987:rs2737212:C_T	ENSG00000116171.18	1362	0.491966	0.997926	0.839223
19:42098921:rs75543135:T_A	ENSG00000197935.6	1363	0.950294	0.997926	0.982541
3:101349101:rs17402964:C_T	ENSG00000254221.2	1361	0.983519	0.997926	0.952713
12:122122290:rs11059094:C_T	ENSG00000140450.9	1363	0.890884	0.997926	0.839223
1:230712956:rs2004776:C_T	ENSG00000163812.15	1363	0.945801	0.997926	0.774513
8:115581371:rs4599845:T_C	ENSG00000079931.15	1359	0.718301	0.997926	0.976629
10:17954774:rs690759:A_G	ENSG00000205364.4	1362	0.570601	0.997926	0.98779
8:115602316:rs2737207:C_A	ENSG00000116171.18	1355	0.491966	0.997926	0.87796
10:62042815:rs10821946:C_T	ENSG00000074410.14	1359	0.855206	0.997926	0.87796
6:135085040:rs1331309:T_G	ENSG00000213934.8	676	0.491966	0.997926	0.774513
12:122115249:rs28498002:C_T	ENSG00000140450.9	1362	0.890884	0.997926	0.833967
6:32950203:rs11539216:G_A	ENSG00000255378.1	1317	0.950691	0.99837	0.9929
19:42193005:rs113631324:A_G	ENSG00000197935.6	1361	0.676608	0.997926	0.944516
22:38078845:rs1004764:G_A	ENSG00000087274.17	1362	0.666337	0.997926	0.774513
12:122122834:rs11057184:A_G	ENSG00000140450.9	1357	0.950294	0.997926	0.87796
8:115452760:rs800888:T_C	ENSG00000079931.15	1359	0.463967	0.997926	0.87796
16:80796916:rs2580315:T_C	ENSG00000120860.11	1363	0.486867	0.997926	0.945321
19:37141131:rs1305720893:T_A	ENSG00000111291.8	1362	0.491966	0.997926	0.9929
19:11118069:rs2569550:T_C	ENSG00000205208.5	1352	0.970527	0.997926	0.98779
7:150830563:rs73165514:G_A	ENSG00000170191.5	1362	0.561045	0.997926	0.839223
11:114160077:rs648044:A_G	ENSG00000173369.16	1362	0.609239	0.997926	0.774513
8:115617505:rs1569364:C_T	ENSG00000116171.18	1355	0.38898	0.997926	0.774513
4:38633136:rs35771878:A_G	ENSG00000133805.15	1363	0.625821	0.997926	0.788539
19:42250251:rs76292187:G_A	ENSG00000197935.6	973	0.718609	0.997926	0.923635
10:62060144:rs10761604:T_C	ENSG00000074410.14	1358	0.991455	0.997926	0.98779
8:115618084:rs2737217:A_G	ENSG00000103811.16	1361	0.975747	0.997926	0.99644
17:42607430:rs60929812:G_A	ENSG00000140450.9	1349	0.491966	0.997926	0.923635
1:11804529:rs3753584:T_C	ENSG00000118785.14	1363	0.761167	0.997926	0.967573
11:44084318:rs2285029:A_G	ENSG00000170315.14	1362	0.709972	0.997926	0.878202
19:36267995:rs4806292:C_T	ENSG00000196350.9	1126	0.660927	0.997926	0.774513
19:42147448:rs8106871:C_T	ENSG00000197935.6	1362	0.974745	0.997926	0.982541
8:115488170:rs2625672:A_T	ENSG00000103811.16	1359	0.979121	0.997926	0.923635
19:37102194:rs8109501:A_G	ENSG00000111291.8	1362	0.491966	0.997926	0.9929
3:101716562:rs13321258:G_A	ENSG00000113209.9	1362	0.38898	0.997926	0.774513
8:115617505:rs1569364:C_T	ENSG00000103811.16	1355	0.975747	0.997926	0.99386
16:3317061:rs17611827:G_A	ENSG00000176222.9	1358	0.970527	0.997926	0.923635
17:42666566:rs2292749:C_T	ENSG00000265972.6	1363	0.612867	0.997926	0.98779
8:115612652:rs2245221:G_A	ENSG00000116171.18	1363	0.528438	0.997926	0.868922
17:42419266:rs8068844:T_C	ENSG00000265972.6	1363	0.658355	0.997926	0.937842
8:115617852:rs2737216:A_T	ENSG00000103811.16	1361	0.991455	0.997926	0.9929
11:44074688:rs178521:G_A	ENSG00000170315.14	1358	0.709972	0.997926	0.878202
17:42620270:rs35635959:T_C	ENSG00000140450.9	1361	0.561045	0.997926	0.98779
19:36260734:rs55697131:A_G	ENSG00000176890.16	1363	0.974745	0.997926	0.839223
22:38071777:rs760975:G_C	ENSG00000087274.17	1361	0.818875	0.997926	0.774513
6:99050723:rs12173832:C_A	ENSG00000167548.15	1353	0.818875	0.997926	0.98779
19:42204002:rs80167532:G_T	ENSG00000197935.6	1361	0.814098	0.997926	0.98779
10:17955079:rs491995:A_G	ENSG00000205364.4	1363	0.555208	0.997926	0.98779
19:42214443:rs59099214:A_G	ENSG00000197935.6	1362	0.676608	0.997926	0.98779
3:101548541:rs13062095:T_C	ENSG00000171606.18	1361	0.820112	0.997926	0.923635
8:115474215:rs800870:C_T	ENSG00000079931.15	1363	0.491966	0.997926	0.923635
4:38633083:rs35547424:T_C	ENSG00000133805.15	1363	0.625821	0.997926	0.788539
3:56831417:rs11925835:T_C	ENSG00000163736.4	1361	0.964495	0.997926	0.839223
8:115590776:rs2737203:T_C	ENSG00000079931.15	1361	0.676608	0.997926	0.98779
8:115509798:rs2293888:C_T	ENSG00000079931.15	1350	0.676608	0.997926	0.839223
2:134947988:rs1979033:G_A	ENSG00000255374.3	424	0.38898	0.997926	NA
22:39508608:rs4820379:A_G	ENSG00000166986.15	1362	0.38898	0.997926	0.887293
12:122092350:rs36165342:T_C	ENSG00000140450.9	1363	0.890884	0.997926	0.839223
14:53872546:rs74053118:T_C	ENSG00000196361.10	1358	0.974745	0.997926	0.976629
14:74809376:rs957345:C_G	ENSG00000121211.8	1361	0.917366	0.997926	0.98779
19:36994694:rs2551054:C_T	ENSG00000111291.8	1356	0.491966	0.997926	0.945321
19:42179639:rs11880124:A_G	ENSG00000197935.6	1363	0.826023	0.997926	0.839223
10:62045858:rs4948496:T_C	ENSG00000074410.14	1362	0.932968	0.997926	0.923635
17:42579579:rs6963:T_A	ENSG00000140450.9	1356	0.491966	0.997926	0.98779
14:22989947:rs11624528:G_A	ENSG00000172817.4	1361	0.591694	0.997926	0.9929
14:74815413:rs12432026:T_G	ENSG00000121211.8	1361	0.890884	0.997926	0.98779
16:10881454:rs4781011:T_G	ENSG00000019582.15	1361	0.750395	0.997926	0.839223
8:115612760:rs2737214:C_G	ENSG00000103811.16	1363	0.979121	0.997926	0.99386
6:41568689:rs1983891:C_T	ENSG00000113396.13	1361	0.999566	0.997926	0.839223
19:37587011:rs13744:T_C	ENSG00000111291.8	1363	0.689652	0.997926	0.9929
17:42583623:rs10454087:C_T	ENSG00000140450.9	1358	0.491966	0.997926	0.972585
20:25856855:rs138319634:G_T	ENSG00000100401.19	686	0.890884	0.997926	NA
3:101539291:rs9829214:T_C	ENSG00000171606.18	1360	0.826023	0.997926	0.923635
10:17983041:rs2497833:A_T	ENSG00000125144.13	1351	0.970641	0.997926	0.777186
22:39543100:rs6001619:A_G	ENSG00000166986.15	1362	0.47816	0.997926	0.87796
14:74826683:rs10138360:G_A	ENSG00000121211.8	1352	0.818875	0.997926	0.98779
20:34700851:rs6058108:A_G	ENSG00000108176.15	1362	0.835057	0.997926	0.799181
8:115590628:rs10505258:T_C	ENSG00000079931.15	1361	0.689652	0.997926	0.98779
8:115543133:rs12543799:C_A	ENSG00000103811.16	1360	0.970527	0.997926	0.98779
3:71508714:rs17718831:G_A	ENSG00000104112.9	1358	0.826023	0.997926	0.98779
1:56140074:rs778125:A_G	ENSG00000076662.10	1363	0.639371	0.997926	0.799181
19:8443507:rs17160489:G_A	ENSG00000133398.4	1361	0.763621	0.997926	0.9929
19:43984200:rs62116613:G_A	ENSG00000156345.17	1362	0.708417	0.997926	0.859056
22:31361749:rs5753576:C_T	ENSG00000104129.10	1361	0.970527	0.997926	0.945321
6:45475439:rs2819865:A_G	ENSG00000154864.12	1362	0.38898	0.997926	0.796832
11:47164873:rs1055447:C_A	ENSG00000171794.4	1361	0.975747	0.997926	0.87796
6:41568849:rs4714485:T_G	ENSG00000113396.13	1363	0.999566	0.997926	0.839223
3:101509521:rs56290975:G_C	ENSG00000113209.9	1362	0.684993	0.997926	0.982541
7:150834187:rs73165526:T_C	ENSG00000170191.5	1255	0.491966	0.997926	0.839223
20:26008233:rs143003898:C_A	ENSG00000100401.19	686	0.890884	0.997926	NA
22:39525664:rs882566:A_T	ENSG00000166986.15	1357	0.555208	0.997926	0.834567
12:122090554:rs36126817:A_G	ENSG00000140450.9	1363	0.890884	0.997926	0.839223
12:122109702:rs28548845:T_C	ENSG00000140450.9	1362	0.890884	0.997926	0.839223
3:101523907:rs13088318:A_G	ENSG00000204956.5	1362	0.658355	0.997926	0.923635
19:42231025:rs74259566:C_G	ENSG00000197935.6	1363	0.756957	0.997926	0.9929
12:122082669:rs61952922:A_G	ENSG00000140450.9	1359	0.818875	0.997926	0.802306
6:28233360:rs7206:A_G	ENSG00000196420.7	973	0.826023	0.997926	0.887293
11:32744320:rs143864773:T_C	ENSG00000162733.19	1363	0.974745	0.997926	0.87796
8:115590647:rs13275142:G_A	ENSG00000079931.15	1363	0.676608	0.997926	0.98779
14:74794938:rs2111705:G_A	ENSG00000121211.8	1362	0.898021	0.99837	0.98779
19:42207872:rs8182491:C_T	ENSG00000197935.6	1361	0.890884	0.997926	0.9929
14:22970346:rs34664079:T_C	ENSG00000172817.4	1357	0.491966	0.997926	0.98779
19:37003580:rs826325:G_A	ENSG00000111291.8	1359	0.38898	0.997926	0.98779
17:42554255:rs676387:C_A	ENSG00000140450.9	1363	0.537159	0.997926	0.982541
3:101349776:rs2553419:C_T	ENSG00000113209.9	1361	0.890884	0.997926	0.98779
19:37160812:rs12980849:T_C	ENSG00000111291.8	1359	0.38898	0.997926	0.9929
8:115613480:rs2737215:C_T	ENSG00000116171.18	1360	0.38898	0.997926	0.777186
8:115539178:rs11778934:C_G	ENSG00000103811.16	1362	0.948314	0.997926	0.982541
8:115452760:rs800888:T_C	ENSG00000103811.16	1359	0.890884	0.997926	0.878202
14:53879292:rs74053129:G_A	ENSG00000196361.10	1356	0.950691	0.997926	0.976217
16:57029582:rs75974417:C_T	ENSG00000206503.13	1363	0.916031	0.997926	0.899529
3:71572518:rs2116709:T_A	ENSG00000182508.14	1361	0.578899	0.997926	0.774513
14:53877018:rs112731178:C_T	ENSG00000196361.10	1361	0.945495	0.997926	0.950548
19:41629773:rs6508988:G_C	ENSG00000188167.9	1360	0.991455	0.997926	0.98779
15:41758880:rs8042809:A_G	ENSG00000258484.4	686	0.830068	0.997926	NA
8:115590876:rs2721954:C_T	ENSG00000079931.15	1363	0.676608	0.997926	0.98779
19:42231646:rs8108096:T_C	ENSG00000197935.6	1358	0.763621	0.997926	0.9929
22:39506520:rs4821904:T_C	ENSG00000166986.15	1363	0.491966	0.997926	0.972585
17:42570011:rs665268:A_G	ENSG00000140450.9	1363	0.491966	0.997926	0.972585
17:42666566:rs2292749:C_T	ENSG00000140450.9	1363	0.666337	0.997926	0.9929
3:101496512:rs10936664:T_C	ENSG00000253873.6	1359	0.38898	0.997926	0.774513
8:115583961:rs6469603:C_T	ENSG00000079931.15	1360	0.636476	0.997926	0.98779
19:57320339:rs10439124:G_A	ENSG00000101017.14	1361	0.763621	0.997926	0.98779
14:74831024:rs973879:T_C	ENSG00000121211.8	1356	0.890884	0.997926	0.98779
14:74874115:rs4903262:G_A	ENSG00000121211.8	1363	0.991455	0.997926	0.98779
22:39530856:rs1028320:G_A	ENSG00000166986.15	1363	0.38898	0.997926	0.87796
8:115548392:rs7825679:T_C	ENSG00000103811.16	1363	0.945801	0.997926	0.98779
1:11823474:rs12567119:C_T	ENSG00000118785.14	1361	0.817603	0.997926	0.947319
3:101548541:rs13062095:T_C	ENSG00000204956.5	1361	0.660927	0.997926	0.923635
14:74787370:rs12588874:G_A	ENSG00000121211.8	1357	0.890884	0.997926	0.98779
2:147623201:rs12466337:T_C	ENSG00000105675.9	1363	0.970527	0.997926	0.872361
9:94156900:rs10114341:T_C	ENSG00000138115.14	1357	0.971511	0.997926	0.839223
3:101391301:rs2682383:T_A	ENSG00000253873.6	1360	0.38898	0.997926	0.774513
8:115617852:rs2737216:A_T	ENSG00000079931.15	1361	0.640687	0.997926	0.98779
19:36254858:rs4806303:G_A	ENSG00000176890.16	1360	0.983519	0.997926	0.777186
8:115589675:rs6469606:C_T	ENSG00000079931.15	1355	0.671625	0.997926	0.98779
1:56140534:rs778124:G_A	ENSG00000076662.10	1363	0.491966	0.997926	0.796832
3:101523907:rs13088318:A_G	ENSG00000254122.2	1362	0.999566	0.997926	0.9929
3:101417558:rs9859077:G_C	ENSG00000204956.5	1360	0.607012	0.997926	0.923635
8:115492857:rs800882:T_G	ENSG00000079931.15	1358	0.666337	0.997926	0.950548
3:101349776:rs2553419:C_T	ENSG00000254221.2	1361	0.83649	0.997926	0.887293
16:3310140:rs8054928:G_A	ENSG00000176222.9	1355	0.722803	0.997926	0.939213
8:115487459:rs2625673:A_T	ENSG00000079931.15	1358	0.625821	0.997926	0.948129
2:183126538:rs2254879:C_T	ENSG00000164082.15	1363	0.38898	0.997926	0.839223
12:122085762:rs148015593:T_G	ENSG00000140450.9	1362	0.708417	0.997926	0.796832
14:74831934:rs7144654:A_G	ENSG00000121211.8	1359	0.853459	0.99837	0.98779
3:56699066:rs1844477:C_T	ENSG00000253159.3	1358	0.676608	0.997926	0.98779
20:45351247:rs2741441:T_G	ENSG00000185518.11	1361	0.689652	0.997926	0.967026
3:101390336:rs9861774:T_C	ENSG00000254122.2	676	0.729383	0.997926	0.945321
20:32781154:rs6141814:C_A	ENSG00000161281.11	1362	0.855206	0.997926	0.850151
17:40067150:rs3923377:G_T	ENSG00000173227.14	1363	0.38898	0.997926	0.774513
16:3307015:rs8059597:A_G	ENSG00000176222.9	1360	0.658355	0.997926	0.859056
3:101304904:rs503734:A_G	ENSG00000276547.1	1359	0.38898	0.997926	0.774513
8:115624492:rs2142331:C_T	ENSG00000103811.16	1359	0.999566	0.997926	0.948129
8:115618084:rs2737217:A_G	ENSG00000116171.18	1361	0.38898	0.997926	0.796832
2:60498316:rs7606173:G_C	ENSG00000196565.15	1358	0.689652	0.997926	0.774513
8:115590876:rs2721954:C_T	ENSG00000116171.18	1363	0.474173	0.997926	0.878202
6:45788930:rs1375694:C_T	ENSG00000178776.5	1362	0.868033	0.997926	0.82938
14:53886243:rs74053152:A_G	ENSG00000196361.10	1363	0.970527	0.997926	0.972585
14:74880882:rs10083386:C_A	ENSG00000121211.8	1362	0.970641	0.99837	0.989002
17:42616611:rs74322397:C_T	ENSG00000265972.6	1346	0.38898	0.997926	0.796832
8:115400650:rs231142:A_T	ENSG00000079931.15	1350	0.38898	0.997926	0.944516
3:101391301:rs2682383:T_A	ENSG00000171606.18	1360	0.890884	0.997926	0.887293
16:80830879:rs56844452:C_T	ENSG00000120860.11	1363	0.890884	0.997926	0.887293
8:115589667:rs6469605:C_T	ENSG00000079931.15	1356	0.658355	0.997926	0.98779
8:115551346:rs3808438:T_C	ENSG00000103811.16	1363	0.935015	0.997926	0.98779
3:101539291:rs9829214:T_C	ENSG00000253873.6	1360	0.38898	0.997926	0.774513
16:3314867:rs12325636:G_C	ENSG00000176222.9	1362	0.970641	0.997926	0.953686
14:74880037:rs28426374:C_T	ENSG00000121211.8	1362	0.970527	0.99837	0.98779
7:12223752:rs11974335:G_T	ENSG00000172137.19	654	0.594018	0.997926	0.788701
2:21072355:rs62122515:G_A	ENSG00000071189.21	1360	0.658355	0.997926	0.9929
14:74778299:rs2359237:G_A	ENSG00000121211.8	1362	0.890884	0.997926	0.98779
19:21775202:rs12710186:T_C	ENSG00000142621.19	661	0.975747	0.997926	0.98779
12:53392077:rs7134628:G_A	ENSG00000175305.17	1362	0.974745	0.997926	0.857069
8:115624054:rs2721940:A_C	ENSG00000103811.16	1359	0.983519	0.997926	0.937842
18:54532101:rs8090360:T_C	ENSG00000137501.17	1362	0.814098	0.997926	0.774513
2:134847444:rs76328456:A_G	ENSG00000255374.3	1360	0.92959	0.997926	0.923635
19:42263441:rs113028115:T_C	ENSG00000197935.6	1362	0.38898	0.997926	0.923635
12:122065471:rs34532891:C_T	ENSG00000140450.9	1361	0.846713	0.997926	0.774513
6:41581017:rs6917270:A_G	ENSG00000113396.13	1362	0.993565	0.997926	0.801761
12:53651403:rs7962971:T_C	ENSG00000175305.17	1358	0.925438	0.997926	0.98779
10:62050693:rs713240:C_T	ENSG00000074410.14	1363	0.971511	0.997926	0.972585
6:41559960:rs9381080:G_C	ENSG00000113396.13	1363	0.999566	0.997926	0.850151
6:28162011:rs1150668:T_G	ENSG00000196420.7	1208	0.971511	0.997926	0.839223
4:65561326:rs6826193:C_T	ENSG00000112981.5	1354	0.999566	0.997926	0.932339
NA	NA	NA	NA	NA	0.887293
NA	NA	NA	NA	NA	0.777186
NA	NA	NA	NA	NA	0.796832
NA	NA	NA	NA	NA	0.874343
NA	NA	NA	NA	NA	0.774513
NA	NA	NA	NA	NA	0.774513
NA	NA	NA	NA	NA	0.774513
NA	NA	NA	NA	NA	0.796832
NA	NA	NA	NA	NA	0.98779
NA	NA	NA	NA	NA	0.833967
NA	NA	NA	NA	NA	0.923635
NA	NA	NA	NA	NA	0.774513
NA	NA	NA	NA	NA	0.945959
NA	NA	NA	NA	NA	0.839223
NA	NA	NA	NA	NA	0.945321
NA	NA	NA	NA	NA	0.98779
NA	NA	NA	NA	NA	0.9929
NA	NA	NA	NA	NA	0.859056
NA	NA	NA	NA	NA	0.98779
NA	NA	NA	NA	NA	0.98779
NA	NA	NA	NA	NA	0.98779
