# Supplementary material for: Brain expression quantitative trait locus and network analyses reveal downstream effects and putative drivers for brain-related diseases
Source: Nat Genet. 2023 Feb 23;55(3):377–88. doi: 10.1038/s41588-023-01300-6 (PMC10011140; doi:10.1038/s41588-023-01300-6)
Supplement: Supplementary file 4 — Supplementary Tables 1–31. [file 41588_2023_1300_MOESM4_ESM.zip › Supplementary Table 25 - Downstreamer - ALS EUR_ASIA enrichments.xlsx]

## Sheet: Overview
Pathway enrichment analysis for: P-value
Generated using Downstreamer 1.21-SNAPSHOT
Gene set database	Number of sets
GenePrioritization_MetaBrain	19450
GenePrioritization_MetaBrainCortexOnly	19431
GenePrioritization_MetaBrainCerebellumOnly	19431
Reactome_MetaBrain	1123
GO_BP_MetaBrain	1181
GO_CC_MetaBrain	451
GO_MF_MetaBrain	435
KEGG_MetaBrain	169
HPO_MetaBrain	1805
Expression_MetaBrain	8544
Expression_HCA	172
GtexV8_relative	54
Used settings
Number of permutations used for p-values: 10000
Number of permutations used for FDR: 100
Force normal pathway scores: false
Force normal GWAS gene z-scores: true
Regress out gene lengths from GWAS gene z-scores: true
Cis window definition: 250000

## Sheet: GenePrioritization_MetaBrain
Gene ID	Gene symbol	Chromosome	Band	Start	End	Enrichment Z-score	Enrichment P-value	Enrichment Q-value	Bonferroni significant	FDR 5% significant	Distance to lead GWAS variant	GWAS variant ID	GWAS variant P-value	GWAS gene P-value
ENSG00000086758	HUWE1	X	p11.22	53559057	53713673	5.06013	4.1898e-07	0	TRUE	TRUE	Trans (>250 kb)
ENSG00000033627	ATP6V0A1	17	q21.2	40610862	40674629	4.40412	1.06212e-05	0.075	FALSE	FALSE	Trans (>250 kb)			0.264224
ENSG00000070366	SMG6	17	p13.3	1963133	2207065	4.27612	1.90176e-05	0.1	FALSE	FALSE	Trans (>250 kb)			0.392211
ENSG00000127481	UBR4	1	p36.13	19401000	19536770	4.03112	5.55122e-05	0.104167	FALSE	FALSE	Trans (>250 kb)			0.883262
ENSG00000068308	OTUD5	X	p11.23	48779305	48815648	4.03093	5.55574e-05	0.104167	FALSE	FALSE	Trans (>250 kb)
ENSG00000166167	BTRC	10	q24.32	103113820	103317078	4.02734	5.64116e-05	0.104167	FALSE	FALSE	Trans (>250 kb)			0.615888
ENSG00000176986	SEC24C	10	q22.2	75504120	75531919	3.96273	7.40971e-05	0.104167	FALSE	FALSE	Trans (>250 kb)			0.000759231
ENSG00000148297	MED22	9	q34.2	136205160	136214986	3.95826	7.54985e-05	0.104167	FALSE	FALSE	Trans (>250 kb)			0.381412
ENSG00000197136	PCNXL3	11	q13.1	65383244	65404910	3.89465	9.83406e-05	0.105	FALSE	FALSE	Trans (>250 kb)			0.726877
ENSG00000115760	BIRC6	2	p22.3	32582096	32843966	3.87136	0.00010823	0.105313	FALSE	FALSE	Trans (>250 kb)			0.00354965
ENSG00000166135	HIF1AN	10	q24.31	102288829	102319755	3.83315	0.000126514	0.105313	FALSE	FALSE	Trans (>250 kb)			0.810769
ENSG00000074755	ZZEF1	17	p13.2	3907739	4046314	3.74661	0.000179243	0.105313	FALSE	FALSE	Trans (>250 kb)			0.986751
ENSG00000106635	BCL7B	7	q11.23	72950686	72972332	3.74431	0.000180892	0.105313	FALSE	FALSE	Trans (>250 kb)			0.211129
ENSG00000146216	TTBK1	6	p21.1	43211418	43255997	3.74207	0.00018251	0.105313	FALSE	FALSE	Trans (>250 kb)			0.90376
ENSG00000130723	PRRC2B	9	q34.13	134269480	134375584	3.73574	0.000187164	0.105313	FALSE	FALSE	Trans (>250 kb)			0.433707
ENSG00000197386	HTT	4	p16.3	3076408	3245676	3.73305	0.000189175	0.105313	FALSE	FALSE	Trans (>250 kb)			0.393611
ENSG00000107862	GBF1	10	q24.32	104005289	104142656	3.71539	0.000202888	0.105313	FALSE	FALSE	Trans (>250 kb)			0.693281
ENSG00000198952	SMG5	1	q22	156219015	156252620	3.71326	0.000204604	0.105313	FALSE	FALSE	Trans (>250 kb)			0.783672
ENSG00000048707	VPS13D	1	p36.22	12290124	12572099	3.70371	0.000212472	0.105313	FALSE	FALSE	Trans (>250 kb)			0.705779
ENSG00000139645	ANKRD52	12	q13.3	56631591	56652175	3.67103	0.000241577	0.113529	FALSE	FALSE	Trans (>250 kb)			0.281322
ENSG00000173064	HECTD4	12	q24.13	112597992	112819896	3.63455	0.000278468	0.122703	FALSE	FALSE	Trans (>250 kb)			0.616288
ENSG00000176095	IP6K1	3	p21.31	49761727	49823975	3.62018	0.000294401	0.126579	FALSE	FALSE	Trans (>250 kb)			0.0950405
ENSG00000177542	SLC25A22	11	p15.5	790475	798316	3.59054	0.000329996	0.132143	FALSE	FALSE	Trans (>250 kb)			0.985951
ENSG00000052749	RRP12	10	q24.1	99116115	99161127	3.58417	0.000338157	0.132143	FALSE	FALSE	Trans (>250 kb)			0.0730427
ENSG00000197102	DYNC1H1	14	q32.31	102430865	102517129	3.56977	0.000357301	0.134419	FALSE	FALSE	Trans (>250 kb)			0.161034
ENSG00000167548	KMT2D	12	q13.12	49412758	49453557	3.54978	0.000385556	0.143409	FALSE	FALSE	Trans (>250 kb)			0.742276
ENSG00000160959	LRRC14	8	q24.3	145743376	145750557	3.50934	0.000449228	0.1514	FALSE	FALSE	Trans (>250 kb)			0.205729
ENSG00000107140	TESK1	9	p13.3	35605367	35610038	3.50677	0.000453574	0.1514	FALSE	FALSE	Trans (>250 kb)			0.109539
ENSG00000198925	ATG9A	2	q35	220074494	220094439	3.50591	0.000455054	0.1514	FALSE	FALSE	Trans (>250 kb)			0.0264474
ENSG00000112658	SRF	6	p21.1	43139037	43149243	3.47479	0.000511255	0.162453	FALSE	FALSE	Trans (>250 kb)			0.811569
ENSG00000078902	TOLLIP	11	p15.5	1295601	1330884	3.45638	0.000547486	0.169273	FALSE	FALSE	Trans (>250 kb)			0.318118
ENSG00000107742	SPOCK2	10	q22.1	73818793	73848790	3.44513	0.000570793	0.170145	FALSE	FALSE	Trans (>250 kb)			0.979552
ENSG00000120029	C10orf76	10	q24.32	103605356	103815950	3.43515	0.00059223	0.170145	FALSE	FALSE	Trans (>250 kb)			0.350915
ENSG00000182199	SHMT2	12	q13.3	57623110	57628718	3.42362	0.000617921	0.170145	FALSE	FALSE	Trans (>250 kb)			0.049845
ENSG00000084693	AGBL5	2	p23.3	27265232	27293490	3.42212	0.000621349	0.170145	FALSE	FALSE	Trans (>250 kb)			0.210529
ENSG00000167037	SGSM1	22	q11.23	25202236	25323545	3.41496	0.000637919	0.170145	FALSE	FALSE	Trans (>250 kb)			0.239526
ENSG00000238227	C9orf69	9	q34.3	139006427	139010731	3.40641	0.000658228	0.170145	FALSE	FALSE	Trans (>250 kb)			0.629987
ENSG00000130294	KIF1A	2	q37.3	241653181	241759725	3.40601	0.00065919	0.170145	FALSE	FALSE	Trans (>250 kb)			0.60159
ENSG00000115216	NRBP1	2	p23.3	27650657	27665126	3.40484	0.000662038	0.170145	FALSE	FALSE	Trans (>250 kb)			0.512299
ENSG00000135632	SMYD5	2	p13.2	73441350	73454365	3.39039	0.000697925	0.170145	FALSE	FALSE	Trans (>250 kb)			0.347715
ENSG00000135631	RAB11FIP5	2	p13.2	73300510	73383849	3.38317	0.000716549	0.172143	FALSE	FALSE	Trans (>250 kb)			0.573293
ENSG00000163872	YEATS2	3	q27.1	183415606	183530413	3.36387	0.000768568	0.176351	FALSE	FALSE	Trans (>250 kb)			0.187631
ENSG00000108587	GOSR1	17	q11.2	28804380	28854610	3.36124	0.000775927	0.176351	FALSE	FALSE	Trans (>250 kb)			0.557594
ENSG00000089154	GCN1L1	12	q24.23	120565007	120632513	3.34899	0.000811065	0.180263	FALSE	FALSE	Trans (>250 kb)			0.190931
ENSG00000157106	SMG1	16	p12.3	18816175	18937776	3.34198	0.000831838	0.181667	FALSE	FALSE	Trans (>250 kb)			0.971653
ENSG00000188566	NDOR1	9	q34.3	140100147	140111461	3.33859	0.000842037	0.181667	FALSE	FALSE	Trans (>250 kb)			0.276522
ENSG00000141564	RPTOR	17	q25.3	78518619	78940171	3.33228	0.00086137	0.18175	FALSE	FALSE	Trans (>250 kb)			0.633987
ENSG00000196182	STK40	1	p34.3	36805225	36851497	3.31635	0.000912026	0.189878	FALSE	FALSE	Trans (>250 kb)			0.00694931
ENSG00000147421	HMBOX1	8	p21.1	28747911	28922281	3.31321	0.000922307	0.189878	FALSE	FALSE	Trans (>250 kb)			0.79907
ENSG00000067191	CACNB1	17	q12	37329709	37353956	3.30766	0.000940774	0.193373	FALSE	FALSE	Trans (>250 kb)			0.919058
ENSG00000126012	KDM5C	X	p11.22	53220503	53254604	3.30231	0.000958906	0.194405	FALSE	FALSE	Trans (>250 kb)
ENSG00000136448	NMT1	17	q21.31	43128978	43186384	3.29101	0.000998275	0.200941	FALSE	FALSE	Trans (>250 kb)			0.379012
ENSG00000106636	YKT6	7	p13	44240567	44253893	3.28344	0.00102548	0.201685	FALSE	FALSE	Trans (>250 kb)			0.434107
ENSG00000023171	GRAMD1B	11	q24.1	123396344	123498482	3.27762	0.00104684	0.201685	FALSE	FALSE	Trans (>250 kb)			0.220728
ENSG00000115226	FNDC4	2	p23.3	27714750	27718112	3.26045	0.00111234	0.202667	FALSE	FALSE	Trans (>250 kb)			0.811869
ENSG00000134318	ROCK2	2	p25.1	11319887	11488456	3.25609	0.00112957	0.202667	FALSE	FALSE	Trans (>250 kb)			0.29582
ENSG00000185122	HSF1	8	q24.3	145515280	145538385	3.25334	0.00114059	0.202667	FALSE	FALSE	Trans (>250 kb)			0.162534
ENSG00000120314	WDR55	5	q31.3	140044261	140053709	3.25306	0.00114171	0.202667	FALSE	FALSE	Trans (>250 kb)			0.00224978
ENSG00000118058	KMT2A	11	q23.3	118307205	118397539	3.23653	0.00120994	0.202667	FALSE	FALSE	Trans (>250 kb)			0.856564
ENSG00000084710	EFR3B	2	p23.3	25264999	25378243	3.23269	0.00122632	0.202667	FALSE	FALSE	Trans (>250 kb)			0.877962
ENSG00000160785	SLC25A44	1	q22	156163880	156182587	3.2288	0.00124309	0.202667	FALSE	FALSE	Trans (>250 kb)			0.471303
ENSG00000111667	USP5	12	p13.31	6961292	6975796	3.2208	0.00127834	0.207009	FALSE	FALSE	Trans (>250 kb)			0.525997
ENSG00000106266	SNX8	7	p22.3	2291405	2393953	3.20993	0.00132768	0.207364	FALSE	FALSE	Trans (>250 kb)			0.877562
ENSG00000146834	MEPCE	7	q22.1	100026413	100031741	3.20546	0.00134848	0.208393	FALSE	FALSE	Trans (>250 kb)			0.0742426
ENSG00000158526	TSR2	X	p11.22	54466834	54471920	3.2036	0.00135719	0.208393	FALSE	FALSE	Trans (>250 kb)
ENSG00000141699	FAM134C	17	q21.2	40731531	40762641	3.19837	0.00138208	0.209561	FALSE	FALSE	Trans (>250 kb)			0.309019
ENSG00000167972	ABCA3	16	p13.3	2325882	2390747	3.1962	0.00139249	0.209561	FALSE	FALSE	Trans (>250 kb)			0.869563
ENSG00000103043	VAC14	16	q22.2	70721342	70835064	3.1884	0.0014306	0.210948	FALSE	FALSE	Trans (>250 kb)			0.721778
ENSG00000112159	MDN1	6	q15	90352218	90529442	3.1829	0.00145808	0.212881	FALSE	FALSE	Trans (>250 kb)			0.372313
ENSG00000109111	SUPT6H	17	q11.2	26989109	27029697	3.17623	0.00149204	0.213917	FALSE	FALSE	Trans (>250 kb)			0.0140486
ENSG00000110514	MADD	11	p11.2	47290712	47351582	3.17533	0.00149667	0.213917	FALSE	FALSE	Trans (>250 kb)			0.176332
ENSG00000162706	CADM3	1	q23.2	159141399	159173103	3.168	0.00153492	0.217438	FALSE	FALSE	Trans (>250 kb)			0.438806
ENSG00000006125	AP2B1	17	q12	33905065	34053436	3.1623	0.00156529	0.218211	FALSE	FALSE	Trans (>250 kb)			0.894561
ENSG00000155666	KDM8	16	p12.1	27214807	27233089	3.15288	0.00161669	0.221811	FALSE	FALSE	Trans (>250 kb)			0.982252
ENSG00000175166	PSMD2	3	q27.1	184016497	184026842	3.14972	0.00163429	0.221811	FALSE	FALSE	Trans (>250 kb)			0.219928
ENSG00000188760	TMEM198	2	q35	220408385	220415317	3.12926	0.00175249	0.224286	FALSE	FALSE	Trans (>250 kb)			0.711379
ENSG00000157741	UBN2	7	q34	138915102	138992982	3.1207	0.00180423	0.227985	FALSE	FALSE	Trans (>250 kb)			0.312019
ENSG00000099381	SETD1A	16	p11.2	30968615	30996437	3.11729	0.00182524	0.229037	FALSE	FALSE	Trans (>250 kb)			0.0687431
ENSG00000175416	CLTB	5	q35.2	175819456	175843570	3.10968	0.00187292	0.232847	FALSE	FALSE	Trans (>250 kb)			0.90306
ENSG00000177370	TIMM22	17	p13.3	900357	906911	3.1022	0.0019209	0.234357	FALSE	FALSE	Trans (>250 kb)			0.713079
ENSG00000106479	ZNF862	7	q36.1	149535456	149564568	3.10049	0.00193203	0.234357	FALSE	FALSE	Trans (>250 kb)			0.69558
ENSG00000196821	C6orf106	6	p21.31	34555065	34664636	3.09625	0.00195987	0.235411	FALSE	FALSE	Trans (>250 kb)			0.0860414
ENSG00000174231	PRPF8	17	p13.3	1553923	1588176	3.09248	0.00198491	0.235411	FALSE	FALSE	Trans (>250 kb)			0.683782
ENSG00000107263	RAPGEF1	9	q34.13	134452157	134615461	3.09134	0.00199256	0.235411	FALSE	FALSE	Trans (>250 kb)			0.5
ENSG00000148396	SEC16A	9	q34.3	139334549	139372141	3.08798	0.0020152	0.235411	FALSE	FALSE	Trans (>250 kb)			0.0591441
ENSG00000178035	IMPDH2	3	p21.31	49061758	49066841	3.08767	0.00201731	0.235411	FALSE	FALSE	Trans (>250 kb)			0.336216
ENSG00000011021	CLCN6	1	p36.22	11866207	11903201	3.07161	0.00212906	0.241842	FALSE	FALSE	Trans (>250 kb)			0.249225
ENSG00000197063	MAFG	17	q25.3	79876146	79885590	3.06908	0.0021472	0.241842	FALSE	FALSE	Trans (>250 kb)			0.338116
ENSG00000149182	ARFGAP2	11	p11.2	47185848	47198676	3.06754	0.00215831	0.241842	FALSE	FALSE	Trans (>250 kb)			0.479202
ENSG00000107829	FBXW4	10	q24.32	103370423	103455052	3.06453	0.00218015	0.242143	FALSE	FALSE	Trans (>250 kb)			0.625287
ENSG00000005810	MYCBP2	13	q22.3	77618792	77901185	3.04675	0.0023133	0.252949	FALSE	FALSE	Trans (>250 kb)			0.245625
ENSG00000128731	HERC2	15	q13.1	28356186	28567298	3.0446	0.00232994	0.253567	FALSE	FALSE	Trans (>250 kb)			0.378712
ENSG00000162302	RPS6KA4	11	q13.1	64126620	64139687	3.04119	0.00235647	0.25481	FALSE	FALSE	Trans (>250 kb)			0.658084
ENSG00000134684	YARS	1	p35.1	33240840	33283754	3.02611	0.00247721	0.261049	FALSE	FALSE	Trans (>250 kb)			0.5019
ENSG00000146540	C7orf50	7	p22.3	1036622	1177896	3.02605	0.00247775	0.261049	FALSE	FALSE	Trans (>250 kb)			0.742876
ENSG00000185129	PURA	5	q31.2	139487362	139496321	3.02584	0.00247941	0.261049	FALSE	FALSE	Trans (>250 kb)			0.865663
ENSG00000107175	CREB3	9	p13.3	35732332	35737001	3.0198	0.00252944	0.263537	FALSE	FALSE	Trans (>250 kb)			0.962954
ENSG00000160209	PDXK	21	q22.3	45138975	45182188	3.01594	0.00256187	0.264667	FALSE	FALSE	Trans (>250 kb)			0.709579
ENSG00000115685	PPP1R7	2	q37.3	242088991	242123067	3.01139	0.00260056	0.26497	FALSE	FALSE	Trans (>250 kb)			0.433407
ENSG00000104524	PYCRL	8	q24.3	144686083	144691943	2.99902	0.00270847	0.269298	FALSE	FALSE	Trans (>250 kb)			0.308319
ENSG00000186111	PIP5K1C	19	p13.3	3630181	3700477	2.99407	0.00275286	0.269946	FALSE	FALSE	Trans (>250 kb)			0.70118
ENSG00000163046	ANKRD30BL	2	q21.2	132905164	133015542	2.98747	0.00281297	0.269946	FALSE	FALSE	Trans (>250 kb)			0.314119
ENSG00000213672	NCKIPSD	3	p21.31	48701364	48723797	2.98667	0.0028203	0.269946	FALSE	FALSE	Trans (>250 kb)			0.152235
ENSG00000198794	SCAMP5	15	q24.2	75249560	75313837	2.97929	0.00288918	0.269946	FALSE	FALSE	Trans (>250 kb)			0.829967
ENSG00000148300	REXO4	9	q34.2	136271186	136283164	2.97734	0.0029076	0.269946	FALSE	FALSE	Trans (>250 kb)			0.334717
ENSG00000178381	ZFAND2A	7	p22.3	1191707	1200395	2.97325	0.00294661	0.270161	FALSE	FALSE	Trans (>250 kb)			0.741976
ENSG00000128917	DLL4	15	q15.1	41221538	41231237	2.97267	0.00295221	0.270161	FALSE	FALSE	Trans (>250 kb)			0.99945
ENSG00000159363	ATP13A2	1	p36.13	17312453	17338423	2.96357	0.00304093	0.273955	FALSE	FALSE	Trans (>250 kb)			0.000931776
ENSG00000127603	MACF1	1	p34.3	39546988	39952849	2.96061	0.00307028	0.273955	FALSE	FALSE	Trans (>250 kb)			0.706379
ENSG00000095319	NUP188	9	q34.11	131709978	131769375	2.95671	0.00310939	0.273955	FALSE	FALSE	Trans (>250 kb)			0.815968
ENSG00000064419	TNPO3	7	q32.1	128594948	128695198	2.95321	0.0031449	0.273955	FALSE	FALSE	Trans (>250 kb)			0.585191
ENSG00000107816	LZTS2	10	q24.31	102756375	102767593	2.95167	0.00316061	0.273955	FALSE	FALSE	Trans (>250 kb)			0.00364964
ENSG00000025800	KPNA6	1	p35.1	32573639	32642169	2.95019	0.00317578	0.273955	FALSE	FALSE	Trans (>250 kb)			0.358414
ENSG00000149187	CELF1	11	p11.2	47487496	47587121	2.94555	0.0032238	0.273955	FALSE	FALSE	Trans (>250 kb)			0.126537
ENSG00000167778	SPRYD3	12	q13.13	53458388	53473204	2.93627	0.00332189	0.273955	FALSE	FALSE	Trans (>250 kb)			0.212129
ENSG00000057935	MTA3	2	p21	42721709	42984087	2.933	0.00335702	0.273955	FALSE	FALSE	Trans (>250 kb)			0.317218
ENSG00000149428	HYOU1	11	q23.3	118914900	118927913	2.92871	0.00340376	0.273955	FALSE	FALSE	Trans (>250 kb)			0.907559
ENSG00000167881	SRP68	17	q25.1	74035184	74068734	2.92797	0.00341188	0.273955	FALSE	FALSE	Trans (>250 kb)			0.116938
ENSG00000165699	TSC1	9	q34.13	135766735	135820020	2.92563	0.00343765	0.273955	FALSE	FALSE	Trans (>250 kb)			0.980252
ENSG00000198793	MTOR	1	p36.22	11166592	11322564	2.92479	0.00344694	0.273955	FALSE	FALSE	Trans (>250 kb)			0.386311
ENSG00000107290	SETX	9	q34.13	135136743	135230372	2.92387	0.0034571	0.273955	FALSE	FALSE	Trans (>250 kb)			0.881162
ENSG00000148331	ASB6	9	q34.11	132399171	132404444	2.92299	0.00346687	0.273955	FALSE	FALSE	Trans (>250 kb)			0.488001
ENSG00000180155	LYNX1	8	q24.3	143845752	143859640	2.91719	0.00353202	0.273955	FALSE	FALSE	Trans (>250 kb)			0.220228
ENSG00000090020	SLC9A1	1	p36.11	27425306	27493472	2.91694	0.0035348	0.273955	FALSE	FALSE	Trans (>250 kb)			0.0157484
ENSG00000146830	GIGYF1	7	q22.1	100277130	100287071	2.91406	0.00356763	0.27437	FALSE	FALSE	Trans (>250 kb)			0.221428
ENSG00000168014	C2CD3	11	q13.4	73723763	73882255	2.90956	0.00361933	0.27437	FALSE	FALSE	Trans (>250 kb)			0.10204
ENSG00000197150	ABCB8	7	q36.1	150725510	150744869	2.90854	0.00363122	0.27437	FALSE	FALSE	Trans (>250 kb)			0.0876412
ENSG00000138942	RNF185	22	q12.2	31556168	31603005	2.90117	0.00371778	0.27437	FALSE	FALSE	Trans (>250 kb)			0.00494951
ENSG00000117868	ESYT2	7	q36.3	158523686	158622944	2.89378	0.00380634	0.27437	FALSE	FALSE	Trans (>250 kb)			0.881162
ENSG00000118900	UBN1	16	p13.3	4896666	4932361	2.88754	0.00388264	0.275809	FALSE	FALSE	Trans (>250 kb)			0.19653
ENSG00000160445	ZER1	9	q34.11	131492065	131534693	2.88656	0.00389482	0.275809	FALSE	FALSE	Trans (>250 kb)			0.661884
ENSG00000119383	PPP2R4	9	q34.11	131873229	131911225	2.87947	0.0039834	0.278032	FALSE	FALSE	Trans (>250 kb)			0.0589441
ENSG00000103249	CLCN7	16	p13.3	1494935	1525581	2.87936	0.00398487	0.278032	FALSE	FALSE	Trans (>250 kb)			0.504
ENSG00000174282	ZBTB4	17	p13.1	7362685	7387582	2.8773	0.00401095	0.278032	FALSE	FALSE	Trans (>250 kb)			0.0015768
ENSG00000172534	HCFC1	X	q28	153213004	153237258	2.87252	0.00407215	0.278078	FALSE	FALSE	Trans (>250 kb)
ENSG00000175806	MSRA	8	p23.1	9911778	10286401	2.87052	0.00409794	0.278078	FALSE	FALSE	Trans (>250 kb)			0.59649
ENSG00000169962	TAS1R3	1	p36.33	1266694	1270686	2.86863	0.00412253	0.278078	FALSE	FALSE	Trans (>250 kb)			0.0564444
ENSG00000133612	AGAP3	7	q36.1	150782918	150841523	2.86213	0.00420811	0.280415	FALSE	FALSE	Trans (>250 kb)			0.00374963
ENSG00000166963	MAP1A	15	q15.3	43803156	43823818	2.8575	0.00426997	0.280415	FALSE	FALSE	Trans (>250 kb)			0.736076
ENSG00000197562	RAB40C	16	p13.3	639357	679272	2.85704	0.00427614	0.280415	FALSE	FALSE	Trans (>250 kb)			0.019548
ENSG00000196313	POM121	7	q11.23	72349936	72421979	2.84666	0.0044181	0.281511	FALSE	FALSE	Trans (>250 kb)			0.977252
ENSG00000184545	DUSP8	11	p15.5	1575274	1593150	2.84662	0.00441857	0.281511	FALSE	FALSE	Trans (>250 kb)			0.0456454
ENSG00000118007	STAG1	3	q22.3	136055077	136471220	2.84613	0.00442538	0.281511	FALSE	FALSE	Trans (>250 kb)			0.830767
ENSG00000115464	USP34	2	p15	61414598	61697904	2.84164	0.00448827	0.281511	FALSE	FALSE	Trans (>250 kb)			0.675982
ENSG00000162426	SLC45A1	1	p36.23	8377886	8404227	2.83951	0.00451828	0.281511	FALSE	FALSE	Trans (>250 kb)			0.132937
ENSG00000135503	ACVR1B	12	q13.13	52345451	52390862	2.83887	0.00452739	0.281511	FALSE	FALSE	Trans (>250 kb)			0.517098
ENSG00000059122	FLYWCH1	16	p13.3	2961938	3001209	2.83848	0.00453292	0.281511	FALSE	FALSE	Trans (>250 kb)			0.792171
ENSG00000155506	LARP1	5	q33.2	154092462	154197167	2.83471	0.00458679	0.283071	FALSE	FALSE	Trans (>250 kb)			0.916258
ENSG00000135709	KIAA0513	16	q24.1	85061375	85127836	2.83391	0.00459827	0.283071	FALSE	FALSE	Trans (>250 kb)			0.0627437
ENSG00000068354	TBC1D25	X	p11.23	48397845	48420997	2.8323	0.00462144	0.283369	FALSE	FALSE	Trans (>250 kb)
ENSG00000108349	CASC3	17	q21.1	38296571	38328436	2.83132	0.00463569	0.283369	FALSE	FALSE	Trans (>250 kb)			0.863264
ENSG00000112659	CUL9	6	p21.1	43149913	43192325	2.82897	0.00466977	0.28398	FALSE	FALSE	Trans (>250 kb)			0.842966
ENSG00000182095	TNRC18	7	p22.1	5346421	5465045	2.82723	0.0046952	0.28398	FALSE	FALSE	Trans (>250 kb)			0.867363
ENSG00000196588	MKL1	22	q13.2	40806285	41032706	2.82251	0.00476495	0.28398	FALSE	FALSE	Trans (>250 kb)			0.288821
ENSG00000170100	ZNF778	16	q24.3	89284118	89295363	2.82152	0.00477962	0.28398	FALSE	FALSE	Trans (>250 kb)			0.986651
ENSG00000055609	KMT2C	7	q36.1	151832010	152133090	2.82033	0.00479745	0.28398	FALSE	FALSE	Trans (>250 kb)			0.444506
ENSG00000128908	INO80	15	q15.1	41271078	41408552	2.81841	0.00482615	0.28398	FALSE	FALSE	Trans (>250 kb)			0.886361
ENSG00000110400	PVRL1	11	q23.3	119494120	119599794	2.81475	0.00488151	0.286271	FALSE	FALSE	Trans (>250 kb)			0.59509
ENSG00000203684	IBA57-AS1	1	q42.13	228351787	228353213	2.80869	0.00497437	0.290336	FALSE	FALSE	Trans (>250 kb)			0.0922408
ENSG00000007202	KIAA0100	17	q11.2	26941458	26972472	2.80843	0.00497841	0.290336	FALSE	FALSE	Trans (>250 kb)			0.0158484
ENSG00000239857	GET4	7	p22.3	916189	936073	2.80779	0.00498821	0.290336	FALSE	FALSE	Trans (>250 kb)			0.00274973
ENSG00000146352	CLVS2	6	q22.31	123317116	123394072	2.80335	0.00505745	0.290594	FALSE	FALSE	Trans (>250 kb)			0.736976
ENSG00000160877	NACC1	19	p13.2	13228917	13251955	2.79565	0.00517948	0.29518	FALSE	FALSE	Trans (>250 kb)			0.107939
ENSG00000100307	CBX7	22	q13.1	39516172	39548679	2.78971	0.00527555	0.296828	FALSE	FALSE	Trans (>250 kb)			0.440506
ENSG00000164970	FAM219A	9	p13.3	34398182	34458568	2.78517	0.00535001	0.299871	FALSE	FALSE	Trans (>250 kb)			0.142936
ENSG00000231171	LINC01098	4	q34.3	178649911	178911904	2.78096	0.00541982	0.3	FALSE	FALSE	Trans (>250 kb)			0.638886
ENSG00000154917	RAB6B	3	q22.1	133543083	133614680	2.77895	0.00545355	0.300759	FALSE	FALSE	Trans (>250 kb)			0.324618
ENSG00000140521	POLG	15	q26.1	89859534	89878092	2.77529	0.00551521	0.30261	FALSE	FALSE	Trans (>250 kb)			0.90296
ENSG00000136696	IL36B	2	q13	113779668	113810444	2.77503	0.00551969	0.30261	FALSE	FALSE	Trans (>250 kb)			0.789571
ENSG00000090273	NUDC	1	p36.11	27226729	27273353	2.77135	0.00558236	0.303683	FALSE	FALSE	Trans (>250 kb)			0.177332
ENSG00000133059	DSTYK	1	q32.1	205111632	205180727	2.76787	0.00564239	0.303683	FALSE	FALSE	Trans (>250 kb)			0.329017
ENSG00000240682	ISY1	3	q21.3	128846258	128880136	2.76535	0.0056861	0.303683	FALSE	FALSE	Trans (>250 kb)			0.432107
ENSG00000012232	EXTL3	8	p21.1	28457986	28613116	2.76224	0.00574057	0.303683	FALSE	FALSE	Trans (>250 kb)			0.307119
ENSG00000158941	CCAR2	8	p21.3	22462145	22479027	2.76154	0.00575298	0.303683	FALSE	FALSE	Trans (>250 kb)			0.0715428
ENSG00000175544	CABP4	11	q13.2	67219877	67226699	2.76016	0.00577727	0.303683	FALSE	FALSE	Trans (>250 kb)			0.773973
ENSG00000169306	IL1RAPL1	X	p21.3	28605516	29974840	2.76007	0.00577889	0.303683	FALSE	FALSE	Trans (>250 kb)
ENSG00000146360	GPR6	6	q21	110299514	110301921	2.75604	0.00585065	0.306953	FALSE	FALSE	Trans (>250 kb)			0.749775
ENSG00000131165	CHMP1A	16	q24.3	89710839	89724253	2.75523	0.00586517	0.306953	FALSE	FALSE	Trans (>250 kb)			0.153735
ENSG00000015676	NUDCD3	7	p13	44418720	44530479	2.75472	0.00587425	0.306953	FALSE	FALSE	Trans (>250 kb)			0.989451
ENSG00000132849	INADL	1	p31.3	62208149	62629592	2.75467	0.00587518	0.306953	FALSE	FALSE	Trans (>250 kb)			0.918058
ENSG00000197969	VPS13A	9	q21.2	79792269	80036457	2.75163	0.00592986	0.30882	FALSE	FALSE	Trans (>250 kb)			0.181232
ENSG00000148606	POLR3A	10	q22.3	79734907	79789303	2.74854	0.00598609	0.311235	FALSE	FALSE	Trans (>250 kb)			0.236326
ENSG00000131018	SYNE1	6	q25.2	152442819	152958936	2.74484	0.00605398	0.312128	FALSE	FALSE	Trans (>250 kb)			0.659384
ENSG00000133619	KRBA1	7	q36.1	149411872	149431664	2.74249	0.00609755	0.313495	FALSE	FALSE	Trans (>250 kb)			0.965053
ENSG00000112379	KIAA1244	6	q23.3	138483058	138665800	2.7414	0.00611773	0.313495	FALSE	FALSE	Trans (>250 kb)			0.20123
ENSG00000105953	OGDH	7	p13	44646171	44748665	2.73838	0.00617434	0.313495	FALSE	FALSE	Trans (>250 kb)			0.684782
ENSG00000214655	ZSWIM8	10	q22.2	75545340	75561551	2.73225	0.00629029	0.313495	FALSE	FALSE	Trans (>250 kb)			0.00107889
ENSG00000272333	KMT2B	19	q13.12	36208921	36229779	2.73051	0.00632357	0.313495	FALSE	FALSE	Trans (>250 kb)			0.776272
ENSG00000165416	SUGT1	13	q14.3	53226844	53275044	2.72907	0.0063513	0.313495	FALSE	FALSE	Trans (>250 kb)			0.552795
ENSG00000182872	RBM10	X	p11.23	47004268	47046212	2.7276	0.00637963	0.313495	FALSE	FALSE	Trans (>250 kb)
ENSG00000198722	UNC13B	9	p13.3	35161999	35405335	2.72444	0.00644107	0.313495	FALSE	FALSE	Trans (>250 kb)			0.661284
ENSG00000101152	DNAJC5	20	q13.33	62526518	62567384	2.72443	0.00644134	0.313495	FALSE	FALSE	Trans (>250 kb)			0.250925
ENSG00000125447	GGA3	17	q25.1	73232694	73258444	2.72293	0.00647064	0.313495	FALSE	FALSE	Trans (>250 kb)			0.0419458
ENSG00000188986	NELFB	9	q34.3	140149625	140167998	2.72284	0.00647225	0.313495	FALSE	FALSE	Trans (>250 kb)			0.177232
ENSG00000117682	DHDDS	1	p36.11	26758773	26797785	2.72283	0.00647254	0.313495	FALSE	FALSE	Trans (>250 kb)			0.0205479
ENSG00000107521	HPS1	10	q24.2	100175955	100206684	2.72112	0.00650602	0.313495	FALSE	FALSE	Trans (>250 kb)			0.617988
ENSG00000114544	SLC41A3	3	q21.3	125725198	125820404	2.71882	0.00655149	0.313495	FALSE	FALSE	Trans (>250 kb)			0.631087
ENSG00000170627	GTSF1	12	q13.13	54849734	54867386	2.71414	0.00664477	0.314011	FALSE	FALSE	Trans (>250 kb)			0.124838
ENSG00000124486	USP9X	X	p11.4	40944888	41095832	2.71199	0.00668801	0.314335	FALSE	FALSE	Trans (>250 kb)
ENSG00000186501	TMEM222	1	p36.11	27648651	27662891	2.71102	0.00670773	0.314509	FALSE	FALSE	Trans (>250 kb)			0.366013
ENSG00000111674	ENO2	12	p13.31	7022909	7032861	2.70606	0.00680858	0.316632	FALSE	FALSE	Trans (>250 kb)
ENSG00000186118	TEX38	1	p33	47134527	47139266	2.69896	0.0069557	0.32231	FALSE	FALSE	Trans (>250 kb)			0.637986
ENSG00000072518	MARK2	11	q13.1	63606400	63678491	2.68692	0.0072114	0.329444	FALSE	FALSE	Trans (>250 kb)			0.00364964
ENSG00000148719	DNAJB12	10	q22.1	74092588	74114988	2.68566	0.00723874	0.329444	FALSE	FALSE	Trans (>250 kb)			0.166533
ENSG00000130827	PLXNA3	X	q28	153686621	153701989	2.68524	0.00724779	0.329444	FALSE	FALSE	Trans (>250 kb)
ENSG00000066117	SMARCD1	12	q13.12	50478755	50494495	2.6841	0.00727256	0.329444	FALSE	FALSE	Trans (>250 kb)			0.166333
ENSG00000115998	C2orf42	2	p13.3	70377012	70475747	2.68253	0.0073068	0.329444	FALSE	FALSE	Trans (>250 kb)			0.573493
ENSG00000138246	DNAJC13	3	q22.1	132136370	132257876	2.68121	0.00733574	0.329444	FALSE	FALSE	Trans (>250 kb)			0.751775
ENSG00000180901	KCTD2	17	q25.1	73028670	73061984	2.67972	0.00736838	0.329444	FALSE	FALSE	Trans (>250 kb)			0.0020498
ENSG00000099917	MED15	22	q11.21	20850200	20941919	2.67894	0.00738555	0.329444	FALSE	FALSE	Trans (>250 kb)			0.963054
ENSG00000104142	VPS18	15	q15.1	41186628	41196173	2.67309	0.00751563	0.333945	FALSE	FALSE	Trans (>250 kb)			0.976052
ENSG00000120800	UTP20	12	q23.2	101673887	101780394	2.67084	0.00756614	0.334675	FALSE	FALSE	Trans (>250 kb)			0.130737
ENSG00000129911	KLF16	19	p13.3	1852399	1863567	2.67001	0.00758488	0.334763	FALSE	FALSE	Trans (>250 kb)			0.914659
ENSG00000103932	RPAP1	15	q15.1	41809374	41836467	2.66797	0.00763114	0.335547	FALSE	FALSE	Trans (>250 kb)			0.616488
ENSG00000164520	RAET1E	6	q25.1	150204511	150219238	2.66689	0.00765562	0.335856	FALSE	FALSE	Trans (>250 kb)			0.30272
ENSG00000006459	KDM7A	7	q34	139784546	139876835	2.65919	0.00783298	0.341847	FALSE	FALSE	Trans (>250 kb)			0.0742426
ENSG00000171435	KSR2	12	q24.23	117890817	118406788	2.65677	0.00788926	0.342878	FALSE	FALSE	Trans (>250 kb)			0.453105
ENSG00000116688	MFN2	1	p36.22	12040238	12073571	2.65519	0.00792637	0.342878	FALSE	FALSE	Trans (>250 kb)			0.0131487
ENSG00000152223	EPG5	18	q21.1	43427574	43547240	2.65307	0.00797635	0.344453	FALSE	FALSE	Trans (>250 kb)			0.316218
ENSG00000068654	POLR1A	2	p11.2	86247339	86333278	2.65019	0.00804465	0.345769	FALSE	FALSE	Trans (>250 kb)			0.0669433
ENSG00000164061	BSN	3	p21.31	49591922	49708978	2.64993	0.0080508	0.345769	FALSE	FALSE	Trans (>250 kb)			0.19573
ENSG00000151532	VTI1A	10	q25.2	114206756	114578503	2.64845	0.00808623	0.345769	FALSE	FALSE	Trans (>250 kb)			0.225627
ENSG00000151914	DST	6	p12.1	56322785	56819426	2.64384	0.00819714	0.348541	FALSE	FALSE	Trans (>250 kb)			0.147935
ENSG00000087152	ATXN7L3	17	q21.31	42269173	42277481	2.63963	0.00829962	0.349598	FALSE	FALSE	Trans (>250 kb)			0.0762424
ENSG00000138834	MAPK8IP3	16	p13.3	1756184	1820318	2.63584	0.00839298	0.350678	FALSE	FALSE	Trans (>250 kb)			0.20163
ENSG00000100731	PCNX	14	q24.2	71374122	71582099	2.63495	0.00841506	0.350678	FALSE	FALSE	Trans (>250 kb)			0.233027
ENSG00000157916	RER1	1	p36.32	2323267	2336883	2.63302	0.00846294	0.350678	FALSE	FALSE	Trans (>250 kb)			0.105139
ENSG00000142207	URB1	21	q22.11	33683329	33765335	2.63201	0.00848807	0.350886	FALSE	FALSE	Trans (>250 kb)			0.340816
ENSG00000227051	C14orf132	14	q32.2	96505661	96560417	2.62812	0.0085857	0.351526	FALSE	FALSE	Trans (>250 kb)			0.206229
ENSG00000151779	NBAS	2	p24.3	15307032	15701454	2.62727	0.00860724	0.351526	FALSE	FALSE	Trans (>250 kb)			0.619488
ENSG00000151882	CCL28	5	p12	43376747	43412493	2.62537	0.00865551	0.351526	FALSE	FALSE	Trans (>250 kb)			0.476202
ENSG00000160325	CACFD1	9	q34.2	136325089	136335970	2.62523	0.008659	0.351526	FALSE	FALSE	Trans (>250 kb)			0.372613
ENSG00000103657	HERC1	15	q22.31	63900817	64126141	2.62416	0.00868623	0.351526	FALSE	FALSE	Trans (>250 kb)			0.00674933
ENSG00000113569	NUP155	5	p13.2	37288239	37371283	2.62099	0.00876747	0.352606	FALSE	FALSE	Trans (>250 kb)			0.333917
ENSG00000176087	SLC35A4	5	q31.3	139944041	139948688	2.61991	0.00879526	0.352606	FALSE	FALSE	Trans (>250 kb)			0.00634937
ENSG00000264813	ACE	17	q23.3	61562184	61599209	2.61875	0.00882535	0.352606	FALSE	FALSE	Trans (>250 kb)			0.0334467
ENSG00000196367	TRRAP	7	q22.1	98475556	98610866	2.61748	0.00885809	0.352606	FALSE	FALSE	Trans (>250 kb)			0.606289
ENSG00000171813	PWWP2B	10	q26.3	134210672	134231367	2.61595	0.00889797	0.352606	FALSE	FALSE	Trans (>250 kb)			0.343716
ENSG00000141252	VPS53	17	p13.3	411908	624957	2.61344	0.00896362	0.353614	FALSE	FALSE	Trans (>250 kb)			0.175932
ENSG00000110619	CARS	11	p15.4	3022152	3078843	2.61329	0.00896757	0.353614	FALSE	FALSE	Trans (>250 kb)			0.321318
ENSG00000188807	TMEM201	1	p36.22	9648932	9674935	2.6115	0.0090145	0.353951	FALSE	FALSE	Trans (>250 kb)			0.513399
ENSG00000187185	CTD-2600O9.1	16	q21	57832098	57850850	2.61067	0.00903658	0.354207	FALSE	FALSE	Trans (>250 kb)			0.99875
ENSG00000152404	CWF19L2	11	q22.3	107197071	107328572	2.60729	0.00912613	0.35709	FALSE	FALSE	Trans (>250 kb)			0.361014
ENSG00000148842	CNNM2	10	q24.32	104678050	104849978	2.60515	0.00918352	0.35709	FALSE	FALSE	Trans (>250 kb)			0.256824
ENSG00000132471	WBP2	17	q25.1	73841780	73852588	2.60511	0.0091844	0.35709	FALSE	FALSE	Trans (>250 kb)			0.216628
ENSG00000151148	UBE3B	12	q24.11	109915207	109974507	2.60377	0.00922037	0.357817	FALSE	FALSE	Trans (>250 kb)			0.220828
ENSG00000072133	RPS6KA6	X	q21.1	83318984	83442933	2.60264	0.00925081	0.358148	FALSE	FALSE	Trans (>250 kb)
ENSG00000100227	POLDIP3	22	q13.2	42979727	43010968	2.59896	0.00935054	0.360499	FALSE	FALSE	Trans (>250 kb)			0.324318
ENSG00000114383	TUSC2	3	p21.31	50357458	50365682	2.5942	0.00948102	0.362574	FALSE	FALSE	Trans (>250 kb)			0.30032
ENSG00000115568	ZNF142	2	q35	219502639	219524378	2.5938	0.00949213	0.362574	FALSE	FALSE	Trans (>250 kb)			7.58289e-05
ENSG00000027847	B4GALT7	5	q35.3	177027101	177037348	2.59088	0.00957315	0.362574	FALSE	FALSE	Trans (>250 kb)			0.951055
ENSG00000163930	BAP1	3	p21.1	52435029	52444366	2.58568	0.00971867	0.366229	FALSE	FALSE	Trans (>250 kb)			0.352615
ENSG00000114650	SCAP	3	p21.31	47455203	47518616	2.58382	0.00977136	0.366339	FALSE	FALSE	Trans (>250 kb)			0.0624438
ENSG00000155229	MMS19	10	q24.1	99218081	99258551	2.58167	0.00983239	0.366339	FALSE	FALSE	Trans (>250 kb)			0.0984402
ENSG00000198911	SREBF2	22	q13.2	42229109	42303312	2.5816	0.00983433	0.366339	FALSE	FALSE	Trans (>250 kb)			0.422408
ENSG00000176046	NUPR1	16	p11.2	28548606	28550495	2.57947	0.00989511	0.367912	FALSE	FALSE	Trans (>250 kb)			0.00136658
ENSG00000127554	GFER	16	p13.3	2034208	2037750	2.57481	0.0100294	0.370186	FALSE	FALSE	Trans (>250 kb)			0.456804
ENSG00000101868	POLA1	X	p22.11	24712036	25015103	2.57475	0.0100313	0.370186	FALSE	FALSE	Trans (>250 kb)
ENSG00000106404	CLDN15	7	q22.1	100875373	100882101	2.57369	0.010062	0.370207	FALSE	FALSE	Trans (>250 kb)			0.331517
ENSG00000173264	GPR137	11	q13.1	64037534	64056972	2.5697	0.0101786	0.372439	FALSE	FALSE	Trans (>250 kb)			0.89566
ENSG00000148840	PPRC1	10	q24.32	103892787	103910082	2.56822	0.0102221	0.372924	FALSE	FALSE	Trans (>250 kb)			0.280522
ENSG00000183741	CBX6	22	q13.1	39257455	39268319	2.56343	0.0103643	0.375059	FALSE	FALSE	Trans (>250 kb)			0.286221
ENSG00000116539	ASH1L	1	q22	155305059	155532598	2.56072	0.0104455	0.375059	FALSE	FALSE	Trans (>250 kb)			0.0234477
ENSG00000089693	MLF2	12	p13.31	6857170	6876641	2.55998	0.0104677	0.375059	FALSE	FALSE	Trans (>250 kb)			0.000139032
ENSG00000164944	KIAA1429	8	q22.1	95499921	95565757	2.55845	0.0105141	0.375059	FALSE	FALSE	Trans (>250 kb)			0.618388
ENSG00000129245	FXR2	17	p13.1	7494548	7518189	2.55759	0.01054	0.375059	FALSE	FALSE	Trans (>250 kb)			0.000819967
ENSG00000114648	KLHL18	3	p21.31	47324407	47388306	2.55652	0.0105724	0.375059	FALSE	FALSE	Trans (>250 kb)			0.019548
ENSG00000082805	ERC1	12	p13.33	1099675	1605099	2.55593	0.0105906	0.375059	FALSE	FALSE	Trans (>250 kb)			0.413509
ENSG00000151461	UPF2	10	p14	11962021	12085169	2.55571	0.0105973	0.375059	FALSE	FALSE	Trans (>250 kb)			0.967653
ENSG00000085644	ZNF213	16	p13.3	3179778	3192806	2.55376	0.0106567	0.375059	FALSE	FALSE	Trans (>250 kb)			0.40151
ENSG00000146281	PM20D2	6	q15	89855769	89875284	2.55361	0.0106613	0.375059	FALSE	FALSE	Trans (>250 kb)			0.357114
ENSG00000136279	DBNL	7	p13	44084239	44109055	2.55258	0.0106927	0.375383	FALSE	FALSE	Trans (>250 kb)			0.0215478
ENSG00000136878	USP20	9	q34.11	132596977	132644107	2.55097	0.0107424	0.376627	FALSE	FALSE	Trans (>250 kb)			0.0187481
ENSG00000116127	ALMS1	2	p13.1	73612886	73837920	2.55032	0.0107624	0.376693	FALSE	FALSE	Trans (>250 kb)			0.79907
ENSG00000145041	VPRBP	3	p21.2	51433298	51534010	2.54613	0.0108925	0.377466	FALSE	FALSE	Trans (>250 kb)			0.627287
ENSG00000164896	FASTK	7	q36.1	150773711	150777953	2.54589	0.0108999	0.377466	FALSE	FALSE	Trans (>250 kb)			0.157234
ENSG00000130396	MLLT4	6	q27	168227602	168372703	2.54526	0.0109196	0.377466	FALSE	FALSE	Trans (>250 kb)			0.503
ENSG00000152348	ATG10	5	q14.1	81267844	81572676	2.54325	0.0109826	0.378533	FALSE	FALSE	Trans (>250 kb)			0.464504
ENSG00000196363	WDR5	9	q34.2	137000487	137025093	2.53759	0.011162	0.383002	FALSE	FALSE	Trans (>250 kb)			0.593491
ENSG00000160703	NLRX1	11	q23.3	119037277	119054725	2.53733	0.0111702	0.383002	FALSE	FALSE	Trans (>250 kb)			0.740476
ENSG00000143458	GABPB2	1	q21.3	151043054	151098018	2.53616	0.0112075	0.383002	FALSE	FALSE	Trans (>250 kb)			0.247125
ENSG00000196642	RABL6	9	q34.3	139702374	139735639	2.53616	0.0112075	0.383002	FALSE	FALSE	Trans (>250 kb)			0.40111
ENSG00000169221	TBC1D10B	16	p11.2	30368423	30381585	2.53356	0.0112909	0.384924	FALSE	FALSE	Trans (>250 kb)			0.486101
ENSG00000183624	HMCES	3	q21.3	128997671	129025029	2.53209	0.0113385	0.385285	FALSE	FALSE	Trans (>250 kb)			0.374013
ENSG00000142599	RERE	1	p36.23	8412457	8877702	2.53076	0.0113817	0.386167	FALSE	FALSE	Trans (>250 kb)			0.169833
ENSG00000169057	MECP2	X	q28	153287024	153363212	2.52825	0.0114632	0.387353	FALSE	FALSE	Trans (>250 kb)
ENSG00000110851	PRDM4	12	q23.3	108126643	108155049	2.52657	0.0115182	0.388049	FALSE	FALSE	Trans (>250 kb)			0.864064
ENSG00000169217	CD2BP2	16	p11.2	30362087	30366682	2.52613	0.0115326	0.388049	FALSE	FALSE	Trans (>250 kb)			0.4999
ENSG00000136699	SMPD4	2	q21.1	130908981	130940323	2.52531	0.0115597	0.388049	FALSE	FALSE	Trans (>250 kb)			0.366713
ENSG00000135040	NAA35	9	q21.33	88556061	88637213	2.5217	0.0116788	0.39	FALSE	FALSE	Trans (>250 kb)			0.845665
ENSG00000077157	PPP1R12B	1	q32.1	202317827	202561834	2.52103	0.0117011	0.390279	FALSE	FALSE	Trans (>250 kb)			0.769273
ENSG00000173692	PSMD1	2	q37.1	231921578	232037541	2.52029	0.0117259	0.390465	FALSE	FALSE	Trans (>250 kb)			0.89776
ENSG00000139514	SLC7A1	13	q12.3	30083547	30169825	2.51827	0.0117933	0.390961	FALSE	FALSE	Trans (>250 kb)			0.190331
ENSG00000049759	NEDD4L	18	q21.31	55711599	56068772	2.51441	0.0119232	0.393204	FALSE	FALSE	Trans (>250 kb)			0.774073
ENSG00000102181	CD99L2	X	q28	149934810	150067289	2.51179	0.0120122	0.394333	FALSE	FALSE	Trans (>250 kb)
ENSG00000160551	TAOK1	17	q11.2	27717482	27878922	2.51089	0.0120428	0.394333	FALSE	FALSE	Trans (>250 kb)			0.414309
ENSG00000221843	C2orf16	2	p23.3	27799389	27805588	2.50735	0.0121641	0.397205	FALSE	FALSE	Trans (>250 kb)			0.90396
ENSG00000148795	CYP17A1	10	q24.32	104590288	104597290	2.50583	0.0122165	0.397205	FALSE	FALSE	Trans (>250 kb)			0.39811
ENSG00000103042	SLC38A7	16	q21	58699013	58719008	2.5048	0.0122521	0.39723	FALSE	FALSE	Trans (>250 kb)			0.609389
ENSG00000186575	NF2	22	q12.2	29999545	30094587	2.50328	0.012305	0.39723	FALSE	FALSE	Trans (>250 kb)			0.99645
ENSG00000228517	CT47A7	X	q24	120087142	120090454	2.50199	0.0123497	0.397424	FALSE	FALSE	Trans (>250 kb)
ENSG00000090975	PITPNM2	12	q24.31	123468027	123634562	2.50087	0.0123889	0.397424	FALSE	FALSE	Trans (>250 kb)			0.860264
ENSG00000149115	TNKS1BP1	11	q12.1	57067112	57092426	2.50063	0.0123972	0.397424	FALSE	FALSE	Trans (>250 kb)			0.159334
ENSG00000168591	TMUB2	17	q21.31	42264338	42269099	2.49755	0.0125057	0.400231	FALSE	FALSE	Trans (>250 kb)			0.0631437
ENSG00000157895	C12orf43	12	q24.31	121440225	121454305	2.49693	0.0125275	0.400231	FALSE	FALSE	Trans (>250 kb)			0.20363
ENSG00000131242	RAB11FIP4	17	q11.2	29718642	29865236	2.49664	0.0125378	0.400231	FALSE	FALSE	Trans (>250 kb)			0.881862
ENSG00000158417	EIF5B	2	q11.2	99953816	100017789	2.49554	0.0125766	0.400533	FALSE	FALSE	Trans (>250 kb)			0.253425
ENSG00000068120	COASY	17	q21.2	40713485	40718295	2.49298	0.0126676	0.401018	FALSE	FALSE	Trans (>250 kb)			0.287121
ENSG00000225190	PLEKHM1	17	q21.31	43513266	43568115	2.49176	0.0127113	0.401018	FALSE	FALSE	Trans (>250 kb)			0.0230477
ENSG00000151176	PLBD2	12	q24.13	113796371	113827203	2.49092	0.0127412	0.401018	FALSE	FALSE	Trans (>250 kb)			0.834267
ENSG00000197694	SPTAN1	9	q34.11	131314866	131395941	2.48879	0.0128178	0.402242	FALSE	FALSE	Trans (>250 kb)			0.790471
ENSG00000136709	WDR33	2	q14.3	128458596	128568761	2.4797	0.0131491	0.404983	FALSE	FALSE	Trans (>250 kb)			0.175732
ENSG00000081138	CDH7	18	q22.1	63417488	63548638	2.47709	0.0132457	0.404983	FALSE	FALSE	Trans (>250 kb)			0.163734
ENSG00000116604	MEF2D	1	q22	156433519	156470620	2.47691	0.0132524	0.404983	FALSE	FALSE	Trans (>250 kb)			0.884262
ENSG00000135924	DNAJB2	2	q35	220143989	220151622	2.47444	0.0133444	0.40625	FALSE	FALSE	Trans (>250 kb)			0.000854131
ENSG00000069424	KCNAB2	1	p36.31	6051526	6161253	2.47318	0.0133917	0.40625	FALSE	FALSE	Trans (>250 kb)			0.424808
ENSG00000107021	TBC1D13	9	q34.11	131549483	131572711	2.47271	0.0134092	0.40625	FALSE	FALSE	Trans (>250 kb)			0.636586
ENSG00000163719	MTMR14	3	p25.3	9691117	9744077	2.46933	0.0135365	0.407492	FALSE	FALSE	Trans (>250 kb)			0.628487
ENSG00000174844	DNAH12	3	p14.3	57327727	57530071	2.46931	0.0135374	0.407492	FALSE	FALSE	Trans (>250 kb)			0.305919
ENSG00000148634	HERC4	10	q21.3	69681665	69835105	2.46823	0.0135784	0.407492	FALSE	FALSE	Trans (>250 kb)			0.19563
ENSG00000008300	CELSR3	3	p21.31	48673902	48700348	2.46809	0.0135837	0.407492	FALSE	FALSE	Trans (>250 kb)			0.175732
ENSG00000235173	FAM203A	8	q24.3	145192672	145195746	2.46781	0.0135941	0.407492	FALSE	FALSE	Trans (>250 kb)			0.841866
ENSG00000175221	MED16	19	p13.3	867962	893218	2.46426	0.0137298	0.407496	FALSE	FALSE	Trans (>250 kb)			0.286221
ENSG00000128563	PRKRIP1	7	q22.1	102004319	102067123	2.46412	0.0137349	0.407496	FALSE	FALSE	Trans (>250 kb)			0.4962
ENSG00000135837	CEP350	1	q25.2	179923873	180084015	2.4641	0.0137357	0.407496	FALSE	FALSE	Trans (>250 kb)			0.222628
ENSG00000137103	TMEM8B	9	p13.3	35814448	35854844	2.46233	0.0138036	0.407496	FALSE	FALSE	Trans (>250 kb)			0.426007
ENSG00000124571	XPO5	6	p21.1	43490072	43543812	2.46033	0.0138811	0.407496	FALSE	FALSE	Trans (>250 kb)			0.707379
ENSG00000167106	FAM102A	9	q34.11	130702858	130742792	2.46027	0.0138831	0.407496	FALSE	FALSE	Trans (>250 kb)			0.331217
ENSG00000107954	NEURL1	10	q24.33	105253736	105352309	2.46008	0.0138906	0.407496	FALSE	FALSE	Trans (>250 kb)			0.909359
ENSG00000139697	SBNO1	12	q24.31	123773656	123849390	2.4588	0.0139403	0.407496	FALSE	FALSE	Trans (>250 kb)			0.994651
ENSG00000142186	SCYL1	11	q13.1	65292548	65306175	2.45761	0.0139864	0.407496	FALSE	FALSE	Trans (>250 kb)			0.19943
ENSG00000108262	GIT1	17	q11.2	27900487	27921072	2.45671	0.0140217	0.407496	FALSE	FALSE	Trans (>250 kb)			0.783172
ENSG00000254870	ATP6V1G2-DDX39B	6	p21.33	31497996	31514385	2.45314	0.0141616	0.407496	FALSE	FALSE	Trans (>250 kb)			0.0584442
ENSG00000160323	ADAMTS13	9	q34.2	136279478	136324508	2.45303	0.014166	0.407496	FALSE	FALSE	Trans (>250 kb)			0.365013
ENSG00000198792	TMEM184B	22	q13.1	38615298	38669040	2.45181	0.0142139	0.407496	FALSE	FALSE	Trans (>250 kb)			0.5037
ENSG00000132549	VPS13B	8	q22.2	100025494	100889808	2.45152	0.0142255	0.407496	FALSE	FALSE	Trans (>250 kb)			0.0566443
ENSG00000204904	CXorf31	X	p11.23	46746852	46759138	2.45037	0.0142708	0.407496	FALSE	FALSE	Trans (>250 kb)
ENSG00000102119	EMD	X	q28	153607557	153609883	2.4503	0.0142738	0.407496	FALSE	FALSE	Trans (>250 kb)
ENSG00000173120	KDM2A	11	q13.2	66886740	67025558	2.45015	0.0142796	0.407496	FALSE	FALSE	Trans (>250 kb)			0.227527
ENSG00000204160	ZDHHC18	1	p36.11	27153201	27184093	2.44957	0.0143028	0.407496	FALSE	FALSE	Trans (>250 kb)			0.144636
ENSG00000242485	MRPL20	1	p36.33	1337288	1342693	2.44845	0.0143473	0.407496	FALSE	FALSE	Trans (>250 kb)			0.0436456
ENSG00000095777	MYO3A	10	p12.1	26223196	26501456	2.44834	0.0143514	0.407496	FALSE	FALSE	Trans (>250 kb)			0.0120488
ENSG00000173540	GMPPB	3	p21.31	49754277	49761384	2.44812	0.0143603	0.407496	FALSE	FALSE	Trans (>250 kb)			0.139836
ENSG00000188167	TMPPE	3	p22.3	33131913	33138293	2.44778	0.014374	0.407496	FALSE	FALSE	Trans (>250 kb)			0.291621
ENSG00000147488	ST18	8	q11.23	53023399	53373519	2.44773	0.0143761	0.407496	FALSE	FALSE	Trans (>250 kb)			0.191731
ENSG00000096384	HSP90AB1	6	p21.1	44214824	44221620	2.44702	0.0144042	0.407496	FALSE	FALSE	Trans (>250 kb)			0.635186
ENSG00000125650	PSPN	19	p13.3	6375159	6379069	2.44484	0.0144915	0.407496	FALSE	FALSE	Trans (>250 kb)			0.891961
ENSG00000049769	PPP1R3F	X	p11.23	49126306	49157929	2.44444	0.0145076	0.407496	FALSE	FALSE	Trans (>250 kb)
ENSG00000114455	HHLA2	3	q13.13	108015376	108097132	2.44365	0.0145393	0.407496	FALSE	FALSE	Trans (>250 kb)			0.762574
ENSG00000103275	UBE2I	16	p13.3	1355548	1377019	2.4429	0.0145699	0.407496	FALSE	FALSE	Trans (>250 kb)			0.972153
ENSG00000115970	THADA	2	p21	43393800	43823185	2.44225	0.0145959	0.407496	FALSE	FALSE	Trans (>250 kb)			0.776972
ENSG00000126749	EMG1	12	p13.31	7072408	7105520	2.44199	0.0146065	0.407496	FALSE	FALSE	Trans (>250 kb)
ENSG00000239605	C2orf61	2	p21	47272677	47382517	2.44122	0.0146376	0.407764	FALSE	FALSE	Trans (>250 kb)			0.29772
ENSG00000107554	DNMBP	10	q24.2	101635334	101769676	2.43998	0.014688	0.408377	FALSE	FALSE	Trans (>250 kb)			0.893461
ENSG00000259649	RP11-351M8.1	15	q25.1	81188532	81202118	2.43934	0.0147141	0.408377	FALSE	FALSE	Trans (>250 kb)			0.548495
ENSG00000125912	NCLN	19	p13.3	3185561	3209573	2.43717	0.0148026	0.408377	FALSE	FALSE	Trans (>250 kb)			0.214829
ENSG00000164764	SBSPON	8	q21.11	73976775	74036323	2.4364	0.0148343	0.408377	FALSE	FALSE	Trans (>250 kb)			0.983852
ENSG00000172476	RAB40A	X	q22.2	102754678	102774417	2.43403	0.0149319	0.408693	FALSE	FALSE	Trans (>250 kb)
ENSG00000162066	AMDHD2	16	p13.3	2570358	2581423	2.43351	0.0149532	0.408693	FALSE	FALSE	Trans (>250 kb)			0.177997
ENSG00000136848	DAB2IP	9	q33.2	124329336	124547809	2.43313	0.0149691	0.408693	FALSE	FALSE	Trans (>250 kb)			0.471303
ENSG00000130956	HABP4	9	q22.32	99212483	99253618	2.43083	0.0150643	0.409403	FALSE	FALSE	Trans (>250 kb)			0.415808
ENSG00000204511	MCCD1	6	p21.33	31496494	31498009	2.43067	0.0150711	0.409403	FALSE	FALSE	Trans (>250 kb)			0.0675432
ENSG00000204469	PRRC2A	6	p21.33	31588497	31605548	2.42969	0.0151119	0.409403	FALSE	FALSE	Trans (>250 kb)			4.48526e-06
ENSG00000165861	ZFYVE1	14	q24.2	73436159	73493920	2.42803	0.0151809	0.409403	FALSE	FALSE	Trans (>250 kb)			0.0813419
ENSG00000119986	AVPI1	10	q24.2	99437181	99447080	2.4271	0.0152202	0.409403	FALSE	FALSE	Trans (>250 kb)			0.244326
ENSG00000108424	KPNB1	17	q21.32	45726842	45762871	2.42597	0.0152676	0.409403	FALSE	FALSE	Trans (>250 kb)			0.0291471
ENSG00000204104	TRAF3IP1	2	q37.3	239229082	239309541	2.42298	0.0153939	0.410281	FALSE	FALSE	Trans (>250 kb)			0.0186481
ENSG00000117262	GPR89A	1	q21.1	145764411	145827103	2.42284	0.0153998	0.410281	FALSE	FALSE	Trans (>250 kb)			0.872942
ENSG00000107819	SFXN3	10	q24.31	102790991	102800998	2.41995	0.0155227	0.41192	FALSE	FALSE	Trans (>250 kb)			0.0020498
ENSG00000145734	BDP1	5	q13.2	70751442	70863649	2.41484	0.0157423	0.416368	FALSE	FALSE	Trans (>250 kb)			0.114839
ENSG00000165671	NSD1	5	q35.2	176560026	176727216	2.40973	0.0159644	0.416852	FALSE	FALSE	Trans (>250 kb)			0.0867413
ENSG00000130939	UBE4B	1	p36.22	10092890	10241297	2.40866	0.0160113	0.416852	FALSE	FALSE	Trans (>250 kb)			0.79637
ENSG00000148358	GPR107	9	q34.11	132815705	132902448	2.40703	0.0160827	0.416852	FALSE	FALSE	Trans (>250 kb)			0.0468453
ENSG00000100503	NIN	14	q22.1	51186481	51297839	2.40608	0.0161246	0.416852	FALSE	FALSE	Trans (>250 kb)			0.856364
ENSG00000175764	TTLL11	9	q33.2	124584207	124855885	2.40466	0.0161875	0.416852	FALSE	FALSE	Trans (>250 kb)			0.515198
ENSG00000157764	BRAF	7	q34	140419127	140624564	2.40449	0.016195	0.416852	FALSE	FALSE	Trans (>250 kb)			0.00554945
ENSG00000077235	GTF3C1	16	p12.1	27470876	27561234	2.40356	0.0162362	0.416852	FALSE	FALSE	Trans (>250 kb)			0.308519
ENSG00000138688	KIAA1109	4	q27	123073488	123283913	2.4027	0.0162745	0.416852	FALSE	FALSE	Trans (>250 kb)			0.880762
ENSG00000144567	FAM134A	2	q35	220040947	220050201	2.40217	0.0162983	0.416927	FALSE	FALSE	Trans (>250 kb)			0.164934
ENSG00000086200	IPO11	5	q12.1	61699799	61924409	2.40095	0.0163526	0.417206	FALSE	FALSE	Trans (>250 kb)			0.0310469
ENSG00000184216	IRAK1	X	q28	153275951	153285431	2.40094	0.0163529	0.417206	FALSE	FALSE	Trans (>250 kb)
ENSG00000167074	TEF	22	q13.2	41763337	41795330	2.39958	0.0164138	0.417725	FALSE	FALSE	Trans (>250 kb)			0.615088
ENSG00000153207	AHCTF1	1	q44	247002400	247095280	2.39682	0.0165381	0.417725	FALSE	FALSE	Trans (>250 kb)			0.215128
ENSG00000196712	NF1	17	q11.2	29421945	29709134	2.39672	0.0165424	0.417725	FALSE	FALSE	Trans (>250 kb)			0.222728
ENSG00000175573	C11orf68	11	q13.1	65684279	65686588	2.39549	0.0165981	0.417734	FALSE	FALSE	Trans (>250 kb)			0.460104
ENSG00000161204	ABCF3	3	q27.1	183903811	183911800	2.3926	0.0167293	0.418985	FALSE	FALSE	Trans (>250 kb)			0.570693
ENSG00000175793	SFN	1	p36.11	27189633	27190947	2.39016	0.016841	0.419295	FALSE	FALSE	Trans (>250 kb)			0.0764424
ENSG00000067596	DHX8	17	q21.31	41561233	41621831	2.38891	0.0168984	0.419518	FALSE	FALSE	Trans (>250 kb)			0.99775
ENSG00000008710	PKD1	16	p13.3	2138711	2185899	2.38863	0.0169112	0.419518	FALSE	FALSE	Trans (>250 kb)			0.530697
ENSG00000166716	ZNF592	15	q25.3	85291866	85349659	2.38582	0.0170412	0.419522	FALSE	FALSE	Trans (>250 kb)			0.557794
ENSG00000240764	PCDHGC5	5	q31.3	140868808	140892546	2.38547	0.0170575	0.419522	FALSE	FALSE	Trans (>250 kb)			0.458404
ENSG00000204396	VWA7	6	p21.33	31733367	31745108	2.38539	0.0170611	0.419522	FALSE	FALSE	Trans (>250 kb)			0.00195437
ENSG00000114933	INO80D	2	q33.3	206858445	206951027	2.38178	0.017229	0.42023	FALSE	FALSE	Trans (>250 kb)			0.164034
ENSG00000156959	LHFPL4	3	p25.3	9543481	9595486	2.38177	0.0172299	0.42023	FALSE	FALSE	Trans (>250 kb)			0.99635
ENSG00000142676	RPL11	1	p36.11	24018269	24022915	2.38086	0.0172722	0.42023	FALSE	FALSE	Trans (>250 kb)			0.354915
ENSG00000172461	FUT9	6	q16.1	96463860	96663488	2.37929	0.0173462	0.420376	FALSE	FALSE	Trans (>250 kb)			0.0536446
ENSG00000103264	FBXO31	16	q24.2	87360593	87425748	2.37908	0.017356	0.420376	FALSE	FALSE	Trans (>250 kb)			0.0231477
ENSG00000148296	SURF6	9	q34.2	136197552	136203235	2.37713	0.0174481	0.421457	FALSE	FALSE	Trans (>250 kb)			0.481902
ENSG00000148688	RPP30	10	q23.31	92631473	92668312	2.37515	0.0175416	0.421457	FALSE	FALSE	Trans (>250 kb)			0.141036
ENSG00000111737	RAB35	12	q24.23	120532899	120555306	2.37473	0.0175618	0.421457	FALSE	FALSE	Trans (>250 kb)			0.128237
ENSG00000240230	COX19	7	p22.3	938415	1015235	2.37378	0.0176071	0.421457	FALSE	FALSE	Trans (>250 kb)			0.0875412
ENSG00000132694	ARHGEF11	1	q23.1	156904632	157015162	2.37353	0.0176191	0.421457	FALSE	FALSE	Trans (>250 kb)			0.554695
ENSG00000166685	COG1	17	q25.1	71189129	71204646	2.37277	0.0176553	0.421457	FALSE	FALSE	Trans (>250 kb)			0.440206
ENSG00000256566	RP4-734P14.4	20	p13	2447858	2489553	2.37245	0.0176704	0.421457	FALSE	FALSE	Trans (>250 kb)			0.490601
ENSG00000197061	HIST1H4C	6	p22.2	26104104	26104518	2.37034	0.0177717	0.422197	FALSE	FALSE	Trans (>250 kb)			0.244126
ENSG00000155252	PI4K2A	10	q24.2	99344131	99436191	2.37013	0.0177817	0.422197	FALSE	FALSE	Trans (>250 kb)			0.189131
ENSG00000119777	TMEM214	2	p23.3	27255778	27264563	2.3657	0.017996	0.422197	FALSE	FALSE	Trans (>250 kb)			0.136036
ENSG00000084774	CAD	2	p23.3	27440258	27466811	2.36461	0.0180489	0.422197	FALSE	FALSE	Trans (>250 kb)			0.694881
ENSG00000148288	GBGT1	9	q34.2	136028340	136039332	2.36446	0.0180562	0.422197	FALSE	FALSE	Trans (>250 kb)			0.683482
ENSG00000135372	NAT10	11	p13	34127149	34169217	2.36405	0.0180765	0.422197	FALSE	FALSE	Trans (>250 kb)			0.446305
ENSG00000099385	BCL7C	16	p11.2	30844947	30906281	2.363	0.0181276	0.422197	FALSE	FALSE	Trans (>250 kb)			0.0989401
ENSG00000166847	DCTN5	16	p12.2	23652713	23681195	2.36234	0.01816	0.422197	FALSE	FALSE	Trans (>250 kb)			0.69648
ENSG00000108671	PSMD11	17	q11.2	30771279	30810336	2.36152	0.0182004	0.422197	FALSE	FALSE	Trans (>250 kb)			0.00984902
ENSG00000081692	JMJD4	1	q42.13	227918126	227923112	2.36068	0.0182415	0.422197	FALSE	FALSE	Trans (>250 kb)			0.965053
ENSG00000269570	AP001350.1	11	q12.1	58378589	58378759	2.35902	0.0183231	0.422197	FALSE	FALSE	Trans (>250 kb)			0.0040496
ENSG00000155265	GOLGA7B	10	q24.2	99609996	99631337	2.35818	0.0183647	0.422474	FALSE	FALSE	Trans (>250 kb)			0.00874913
ENSG00000148337	CIZ1	9	q34.11	130928343	130966662	2.3551	0.0185175	0.423498	FALSE	FALSE	Trans (>250 kb)			0.683682
ENSG00000099814	CEP170B	14	q32.33	105331617	105363107	2.35216	0.0186649	0.423975	FALSE	FALSE	Trans (>250 kb)			0.221128
ENSG00000197226	TBC1D9B	5	q35.3	179289066	179334859	2.35204	0.0186705	0.423975	FALSE	FALSE	Trans (>250 kb)			0.409709
ENSG00000105723	GSK3A	19	q13.2	42734338	42746777	2.35203	0.0186712	0.423975	FALSE	FALSE	Trans (>250 kb)			0.828867
ENSG00000132330	SCLY	2	q37.3	238969530	239008054	2.3511	0.018718	0.424158	FALSE	FALSE	Trans (>250 kb)			0.577592
ENSG00000170145	SIK2	11	q23.1	111473115	111601577	2.34933	0.0188072	0.424268	FALSE	FALSE	Trans (>250 kb)			0.568893
ENSG00000136628	EPRS	1	q41	220141943	220220000	2.34677	0.0189369	0.424268	FALSE	FALSE	Trans (>250 kb)			0.133237
ENSG00000080345	RIF1	2	q23.3	152266397	152364527	2.34552	0.0190007	0.424268	FALSE	FALSE	Trans (>250 kb)			0.0921408
ENSG00000186523	FAM86B1	8	p23.1	12039605	12051642	2.34513	0.0190204	0.424268	FALSE	FALSE	Trans (>250 kb)
ENSG00000141551	CSNK1D	17	q25.3	80196899	80231607	2.34506	0.0190241	0.424268	FALSE	FALSE	Trans (>250 kb)			0.965253
ENSG00000008735	MAPK8IP2	22	q13.33	51039114	51052409	2.34496	0.0190293	0.424268	FALSE	FALSE	Trans (>250 kb)			0.784472
ENSG00000031698	SARS	1	p13.3	109756540	109780791	2.34418	0.019069	0.424268	FALSE	FALSE	Trans (>250 kb)			0.175132
ENSG00000146151	HMGCLL1	6	p12.1	55299167	55444012	2.34386	0.0190855	0.424268	FALSE	FALSE	Trans (>250 kb)			0.573293
ENSG00000100726	TELO2	16	p13.3	1543345	1560458	2.34385	0.0190858	0.424268	FALSE	FALSE	Trans (>250 kb)			0.450605
ENSG00000127952	STYXL1	7	q11.23	75625656	75677322	2.34357	0.0191004	0.424268	FALSE	FALSE	Trans (>250 kb)			0.370813
ENSG00000158856	DMTN	8	p21.3	21906506	21940038	2.34332	0.019113	0.424268	FALSE	FALSE	Trans (>250 kb)			0.316018
ENSG00000171307	ZDHHC16	10	q24.1	99205927	99217127	2.34192	0.0191847	0.424957	FALSE	FALSE	Trans (>250 kb)			0.0769423
ENSG00000196498	NCOR2	12	q24.31	124808961	125052135	2.34122	0.0192206	0.424957	FALSE	FALSE	Trans (>250 kb)			0.99705
ENSG00000113441	LNPEP	5	q15	96271098	96373219	2.34073	0.019246	0.424957	FALSE	FALSE	Trans (>250 kb)			0.187431
ENSG00000106701	FSD1L	9	q31.2	108210077	108314714	2.34036	0.0192649	0.424957	FALSE	FALSE	Trans (>250 kb)			0.5036
ENSG00000105063	PPP6R1	19	q13.42	55741148	55770363	2.34014	0.0192767	0.424957	FALSE	FALSE	Trans (>250 kb)			0.984352
ENSG00000189091	SF3B3	16	q22.1	70557691	70608820	2.33965	0.0193019	0.42497	FALSE	FALSE	Trans (>250 kb)			0.872763
ENSG00000061273	HDAC7	12	q13.11	48176505	48226915	2.33845	0.0193637	0.425231	FALSE	FALSE	Trans (>250 kb)			0.70058
ENSG00000107130	NCS1	9	q34.11	132934857	132999583	2.33696	0.0194412	0.425592	FALSE	FALSE	Trans (>250 kb)			0.914259
ENSG00000125122	LRRC29	16	q22.1	67241042	67260951	2.33588	0.0194977	0.425592	FALSE	FALSE	Trans (>250 kb)			0.839766
ENSG00000066933	MYO9A	15	q23	72114632	72410918	2.33548	0.0195185	0.425592	FALSE	FALSE	Trans (>250 kb)			0.00354965
ENSG00000123643	SLC36A1	5	q33.1	150816607	150871942	2.33441	0.0195741	0.426248	FALSE	FALSE	Trans (>250 kb)			0.543996
ENSG00000198589	LRBA	4	q31.3	151185594	151936879	2.33138	0.0197336	0.428125	FALSE	FALSE	Trans (>250 kb)			0.317418
ENSG00000073150	PANX2	22	q13.33	50609160	50618723	2.33089	0.0197589	0.428127	FALSE	FALSE	Trans (>250 kb)			0.123338
ENSG00000143669	LYST	1	q42.3	235824341	236046940	2.33041	0.0197845	0.428249	FALSE	FALSE	Trans (>250 kb)			0.506099
ENSG00000168172	HOOK3	8	p11.21	42752075	42885682	2.32899	0.0198596	0.428672	FALSE	FALSE	Trans (>250 kb)			0.20063
ENSG00000149930	TAOK2	16	p11.2	29984962	30003582	2.32708	0.019961	0.429798	FALSE	FALSE	Trans (>250 kb)			0.419208
ENSG00000090861	AARS	16	q22.1	70286198	70323446	2.32669	0.019982	0.429798	FALSE	FALSE	Trans (>250 kb)			0.69768
ENSG00000172572	PDE3A	12	p12.2	20522179	20837315	2.32624	0.0200056	0.429798	FALSE	FALSE	Trans (>250 kb)			0.314619
ENSG00000148843	PDCD11	10	q24.33	105156405	105206049	2.32586	0.020026	0.429798	FALSE	FALSE	Trans (>250 kb)			0.967253
ENSG00000137073	UBAP2	9	p13.3	33921691	34048947	2.32554	0.0200432	0.429798	FALSE	FALSE	Trans (>250 kb)			0.0420458
ENSG00000107295	SH3GL2	9	p22.2	17579080	17797127	2.32441	0.0201037	0.430083	FALSE	FALSE	Trans (>250 kb)			0.417608
ENSG00000171798	KNDC1	10	q26.3	134973951	135039916	2.32417	0.0201164	0.430083	FALSE	FALSE	Trans (>250 kb)			0.10484
ENSG00000170265	ZNF282	7	q36.1	148892577	148923339	2.32257	0.0202023	0.4313	FALSE	FALSE	Trans (>250 kb)			0.776772
ENSG00000118046	STK11	19	p13.3	1189406	1228428	2.32185	0.0202408	0.431783	FALSE	FALSE	Trans (>250 kb)			0.839266
ENSG00000065526	SPEN	1	p36.21	16174359	16266955	2.32034	0.0203226	0.431944	FALSE	FALSE	Trans (>250 kb)			0.443306
ENSG00000135472	FAIM2	12	q13.12	50260679	50298000	2.31995	0.0203434	0.431944	FALSE	FALSE	Trans (>250 kb)			0.0565443
ENSG00000107566	ERLIN1	10	q24.31	101909851	101948091	2.31703	0.0205024	0.431944	FALSE	FALSE	Trans (>250 kb)			0.79937
ENSG00000112511	PHF1	6	p21.32	33378176	33384230	2.31669	0.0205208	0.431944	FALSE	FALSE	Trans (>250 kb)			0.276322
ENSG00000042286	AIFM2	10	q22.1	71857979	71892690	2.31608	0.020554	0.431944	FALSE	FALSE	Trans (>250 kb)			0.290521
ENSG00000148343	FAM73B	9	q34.11	131798900	131834361	2.31501	0.0206125	0.431944	FALSE	FALSE	Trans (>250 kb)			0.659184
ENSG00000204071	TCEAL6	X	q22.1	101395448	101397942	2.31418	0.0206577	0.431944	FALSE	FALSE	Trans (>250 kb)
ENSG00000156650	KAT6B	10	q22.2	76585340	76792380	2.31406	0.0206642	0.431944	FALSE	FALSE	Trans (>250 kb)			0.882962
ENSG00000131504	DIAPH1	5	q31.3	140894583	140998622	2.31244	0.0207536	0.432076	FALSE	FALSE	Trans (>250 kb)			0.617288
ENSG00000107185	RGP1	9	p13.3	35749203	35758572	2.3112	0.0208219	0.432869	FALSE	FALSE	Trans (>250 kb)			0.89936
ENSG00000165288	BRWD3	X	q21.1	79926353	80065187	2.30916	0.0209345	0.433626	FALSE	FALSE	Trans (>250 kb)
ENSG00000196072	BLOC1S2	10	q24.31	102033713	102046469	2.30895	0.0209462	0.433626	FALSE	FALSE	Trans (>250 kb)			0.840466
ENSG00000241973	PI4KA	22	q11.21	21061979	21213705	2.30732	0.0210372	0.433626	FALSE	FALSE	Trans (>250 kb)			0.527197
ENSG00000167987	VPS37C	11	q12.2	60897728	60929089	2.30719	0.021044	0.433626	FALSE	FALSE	Trans (>250 kb)			0.877862
ENSG00000132376	INPP5K	17	p13.3	1397865	1420182	2.30632	0.0210926	0.433626	FALSE	FALSE	Trans (>250 kb)			0.060344
ENSG00000171160	MORN4	10	q24.2	99374310	99393344	2.30578	0.0211231	0.433626	FALSE	FALSE	Trans (>250 kb)			0.389711
ENSG00000110395	CBL	11	q23.3	119076752	119178859	2.30527	0.0211513	0.433626	FALSE	FALSE	Trans (>250 kb)			0.785771
ENSG00000134287	ARF3	12	q13.12	49329506	49351334	2.30385	0.0212309	0.433626	FALSE	FALSE	Trans (>250 kb)			0.513699
ENSG00000108433	GOSR2	17	q21.32	45000483	45105003	2.30296	0.0212809	0.433626	FALSE	FALSE	Trans (>250 kb)			0.0332467
ENSG00000149311	ATM	11	q22.3	108093211	108239829	2.3029	0.0212845	0.433626	FALSE	FALSE	Trans (>250 kb)			0.262724
ENSG00000186868	MAPT	17	q21.31	43971748	44105700	2.30279	0.0212905	0.433626	FALSE	FALSE	Trans (>250 kb)			0.0190481
ENSG00000167664	TMIGD2	19	p13.3	4292229	4302428	2.30207	0.0213312	0.433626	FALSE	FALSE	Trans (>250 kb)			0.570493
ENSG00000095564	BTAF1	10	q23.32	93683526	93790082	2.29943	0.0214807	0.433626	FALSE	FALSE	Trans (>250 kb)			0.535496
ENSG00000089597	GANAB	11	q12.3	62392298	62414104	2.29405	0.0217878	0.436091	FALSE	FALSE	Trans (>250 kb)			0.939356
ENSG00000115694	STK25	2	q37.3	242432089	242449145	2.29302	0.0218469	0.436515	FALSE	FALSE	Trans (>250 kb)			0.0393461
ENSG00000214193	SH3D21	1	p34.3	36771988	36790484	2.29175	0.0219202	0.436916	FALSE	FALSE	Trans (>250 kb)			0.0150485
ENSG00000138111	TMEM180	10	q24.32	104221149	104236802	2.29133	0.0219444	0.436916	FALSE	FALSE	Trans (>250 kb)			0.206129
ENSG00000196284	SUPT3H	6	p21.1	44777054	45345690	2.29117	0.0219534	0.436916	FALSE	FALSE	Trans (>250 kb)			0.126937
ENSG00000059145	UNKL	16	p13.3	1413206	1464752	2.29108	0.0219588	0.436916	FALSE	FALSE	Trans (>250 kb)			0.962854
ENSG00000188112	C6orf132	6	p21.1	42068856	42110357	2.28741	0.0221722	0.440132	FALSE	FALSE	Trans (>250 kb)			0.10274
ENSG00000125107	CNOT1	16	q21	58553855	58663790	2.28572	0.0222708	0.440526	FALSE	FALSE	Trans (>250 kb)			0.131737
ENSG00000075856	SART3	12	q23.3	108916357	108955176	2.285	0.0223127	0.440963	FALSE	FALSE	Trans (>250 kb)			0.320618
ENSG00000115808	STRN	2	p22.2	37070783	37193615	2.28364	0.0223927	0.441536	FALSE	FALSE	Trans (>250 kb)			0.436006
ENSG00000160972	PPP1R16A	8	q24.3	145703352	145727504	2.28238	0.0224668	0.441567	FALSE	FALSE	Trans (>250 kb)			0.240026
ENSG00000167680	SEMA6B	19	p13.3	4542600	4559820	2.28075	0.0225632	0.442725	FALSE	FALSE	Trans (>250 kb)			0.728477
ENSG00000103197	TSC2	16	p13.3	2097466	2138716	2.27914	0.0226585	0.443449	FALSE	FALSE	Trans (>250 kb)			0.977152
ENSG00000184305	CCSER1	4	q22.1	91048686	92523064	2.27848	0.0226978	0.443449	FALSE	FALSE	Trans (>250 kb)			0.919658
ENSG00000100321	SYNGR1	22	q13.1	39745930	39781593	2.27806	0.0227229	0.443575	FALSE	FALSE	Trans (>250 kb)			0.140736
ENSG00000126767	ELK1	X	p11.23	47494920	47510003	2.27729	0.0227688	0.443879	FALSE	FALSE	Trans (>250 kb)
ENSG00000049656	CLPTM1L	5	p15.33	1317859	1345214	2.27701	0.0227854	0.443879	FALSE	FALSE	Trans (>250 kb)			0.749775
ENSG00000116698	SMG7	1	q25.3	183441351	183567381	2.27409	0.0229605	0.445697	FALSE	FALSE	Trans (>250 kb)			0.559894
ENSG00000110048	OSBP	11	q12.1	59341871	59383617	2.27384	0.0229758	0.445697	FALSE	FALSE	Trans (>250 kb)			0.60369
ENSG00000166747	AP1G1	16	q22.2	71762913	71843104	2.2734	0.0230023	0.445702	FALSE	FALSE	Trans (>250 kb)			0.774073
ENSG00000146918	NCAPG2	7	q36.3	158424003	158497520	2.2716	0.0231104	0.446834	FALSE	FALSE	Trans (>250 kb)			0.745275
ENSG00000167157	PRRX2	9	q34.11	132427920	132484875	2.26881	0.0232797	0.447624	FALSE	FALSE	Trans (>250 kb)			0.321218
ENSG00000119682	AREL1	14	q24.3	75120140	75179818	2.26745	0.0233627	0.447624	FALSE	FALSE	Trans (>250 kb)			0.0136486
ENSG00000168818	STX18	4	p16.2	4417469	4544073	2.26735	0.0233688	0.447624	FALSE	FALSE	Trans (>250 kb)			0.90336
ENSG00000086015	MAST2	1	p34.1	46252659	46501796	2.26679	0.0234029	0.447624	FALSE	FALSE	Trans (>250 kb)			0.491001
ENSG00000147174	ACRC	X	q13.1	70798261	70833433	2.26462	0.0235362	0.44781	FALSE	FALSE	Trans (>250 kb)
ENSG00000174808	BTC	4	q13.3	75669969	75719896	2.26268	0.0236553	0.44781	FALSE	FALSE	Trans (>250 kb)			0.926157
ENSG00000148334	PTGES2	9	q34.11	130882972	130890741	2.26228	0.0236798	0.44781	FALSE	FALSE	Trans (>250 kb)			0.558394
ENSG00000089057	SLC23A2	20	p13	4833002	4990939	2.26176	0.0237121	0.44781	FALSE	FALSE	Trans (>250 kb)			0.791471
ENSG00000178188	SH2B1	16	p11.2	28857921	28885526	2.2617	0.023716	0.44781	FALSE	FALSE	Trans (>250 kb)			0.0108489
ENSG00000196979	AL360004.1	9	q34.11	132902889	132906498	2.26141	0.0237339	0.44781	FALSE	FALSE	Trans (>250 kb)			0.258024
ENSG00000268531	DKFZP547L112	15	q11.2	22011370	22012050	2.26105	0.023756	0.44781	FALSE	FALSE	Trans (>250 kb)
ENSG00000198837	DENND4B	1	q21.3	153901977	153919172	2.26014	0.0238128	0.44781	FALSE	FALSE	Trans (>250 kb)			0.0181482
ENSG00000008869	HEATR5B	2	p22.2	37195526	37311485	2.25909	0.023878	0.44781	FALSE	FALSE	Trans (>250 kb)			0.807369
ENSG00000176108	CHMP6	17	q25.3	78965398	78983317	2.25901	0.0238827	0.44781	FALSE	FALSE	Trans (>250 kb)			0.172533
ENSG00000171303	KCNK3	2	p23.3	26915619	26956288	2.25783	0.0239563	0.44781	FALSE	FALSE	Trans (>250 kb)			0.186831
ENSG00000094914	AAAS	12	q13.13	53701240	53718648	2.25757	0.0239726	0.44781	FALSE	FALSE	Trans (>250 kb)			0.560694
ENSG00000171551	ECEL1	2	q37.1	233344537	233352538	2.25753	0.023975	0.44781	FALSE	FALSE	Trans (>250 kb)			0.337716
ENSG00000133055	MYBPH	1	q32.1	203136939	203144941	2.25576	0.0240858	0.448343	FALSE	FALSE	Trans (>250 kb)			0.373913
ENSG00000130985	UBA1	X	p11.23	47050260	47074527	2.25519	0.0241217	0.448343	FALSE	FALSE	Trans (>250 kb)
ENSG00000155561	NUP205	7	q33	135242667	135333505	2.25416	0.0241862	0.448343	FALSE	FALSE	Trans (>250 kb)			0.971053
ENSG00000005339	CREBBP	16	p13.3	3775055	3930727	2.25308	0.0242544	0.448343	FALSE	FALSE	Trans (>250 kb)			0.141636
ENSG00000148356	LRSAM1	9	q33.3	130213765	130265780	2.25173	0.0243396	0.448343	FALSE	FALSE	Trans (>250 kb)			0.857264
ENSG00000076984	MAP2K7	19	p13.2	7968728	7979363	2.25141	0.0243598	0.448343	FALSE	FALSE	Trans (>250 kb)			0.251025
ENSG00000258417	OC90	8	q24.22	133036467	133097902	2.25047	0.0244194	0.448343	FALSE	FALSE	Trans (>250 kb)			0.19633
ENSG00000248713	RP11-766F14.2	4	q23	100557686	100575805	2.24825	0.0245605	0.449929	FALSE	FALSE	Trans (>250 kb)			0.149635
ENSG00000079432	CIC	19	q13.2	42772689	42799949	2.24803	0.0245741	0.449929	FALSE	FALSE	Trans (>250 kb)			0.863764
ENSG00000174744	BRMS1	11	q13.2	66104804	66112596	2.24765	0.0245987	0.450081	FALSE	FALSE	Trans (>250 kb)			0.0453455
ENSG00000229292	RFPL4AL1	19	q13.42	56280507	56284545	2.2472	0.0246272	0.450263	FALSE	FALSE	Trans (>250 kb)			0.480002
ENSG00000105298	CACTIN	19	p13.3	3610639	3626813	2.2459	0.0247105	0.450838	FALSE	FALSE	Trans (>250 kb)			0.887561
ENSG00000174233	ADCY6	12	q13.12	49159975	49182820	2.24584	0.0247146	0.450838	FALSE	FALSE	Trans (>250 kb)			0.992451
ENSG00000214562	NUTM2D	10	q23.2	89117425	89130452	2.24491	0.0247741	0.450843	FALSE	FALSE	Trans (>250 kb)			0.720078
ENSG00000052126	PLEKHA5	12	p12.3	19282648	19529334	2.24482	0.0247794	0.450843	FALSE	FALSE	Trans (>250 kb)			0.0548445
ENSG00000143575	HAX1	1	q21.3	154244987	154248351	2.24158	0.0249884	0.451199	FALSE	FALSE	Trans (>250 kb)			0.69598
ENSG00000167395	ZNF646	16	p11.2	31085743	31095517	2.24104	0.0250237	0.451363	FALSE	FALSE	Trans (>250 kb)			0.19913
ENSG00000149781	FERMT3	11	q13.1	63974150	63991354	2.24049	0.0250591	0.451363	FALSE	FALSE	Trans (>250 kb)			0.856464
ENSG00000009954	BAZ1B	7	q11.23	72854728	72936608	2.23764	0.0252444	0.45227	FALSE	FALSE	Trans (>250 kb)			0.39631
ENSG00000250091	DNAH10OS	12	q24.31	124410971	124419531	2.2375	0.0252534	0.45227	FALSE	FALSE	Trans (>250 kb)			0.488301
ENSG00000141568	FOXK2	17	q25.3	80477589	80602538	2.23585	0.0253617	0.453699	FALSE	FALSE	Trans (>250 kb)			0.69658
ENSG00000114923	SLC4A3	2	q35	220492049	220506702	2.23473	0.0254348	0.454259	FALSE	FALSE	Trans (>250 kb)			0.59929
ENSG00000136861	CDK5RAP2	9	q33.2	123151147	123342448	2.23234	0.0255927	0.456516	FALSE	FALSE	Trans (>250 kb)			0.979552
ENSG00000165632	TAF3	10	p14	7860467	8058590	2.23188	0.0256226	0.456516	FALSE	FALSE	Trans (>250 kb)			0.573893
ENSG00000139182	CLSTN3	12	p13.31	7282294	7311541	2.23159	0.025642	0.456516	FALSE	FALSE	Trans (>250 kb)
ENSG00000187240	DYNC2H1	11	q22.3	102980160	103350591	2.23048	0.0257155	0.456798	FALSE	FALSE	Trans (>250 kb)			0.635686
ENSG00000185359	HGS	17	q25.3	79650356	79670168	2.22801	0.0258801	0.45816	FALSE	FALSE	Trans (>250 kb)			0.442706
ENSG00000103126	AXIN1	16	p13.3	337440	402673	2.22678	0.0259622	0.459042	FALSE	FALSE	Trans (>250 kb)			0.000614268
ENSG00000156599	ZDHHC5	11	q12.1	57435219	57468659	2.22498	0.0260827	0.459961	FALSE	FALSE	Trans (>250 kb)			0.0446455
ENSG00000177614	PGBD5	1	q42.13	230457392	230561475	2.22301	0.026215	0.460445	FALSE	FALSE	Trans (>250 kb)			0.229927
ENSG00000013503	POLR3B	12	q23.3	106751436	106903976	2.22282	0.0262279	0.460445	FALSE	FALSE	Trans (>250 kb)			0.537696
ENSG00000110046	ATG2A	11	q13.1	64662007	64684722	2.22192	0.0262886	0.460568	FALSE	FALSE	Trans (>250 kb)			0.550295
ENSG00000075399	VPS9D1	16	q24.3	89773542	89787394	2.22097	0.0263531	0.460568	FALSE	FALSE	Trans (>250 kb)			0.480802
ENSG00000226209	AL138764.1	10	p13	13350145	13350447	2.22066	0.0263742	0.460568	FALSE	FALSE	Trans (>250 kb)			0.957154
ENSG00000139718	SETD1B	12	q24.31	122242086	122270562	2.21993	0.0264236	0.461088	FALSE	FALSE	Trans (>250 kb)			0.99615
ENSG00000198835	GJC2	1	q42.13	228337553	228347527	2.21636	0.0266671	0.462743	FALSE	FALSE	Trans (>250 kb)			0.0746425
ENSG00000100401	RANGAP1	22	q13.2	41641615	41682255	2.2161	0.0266849	0.462743	FALSE	FALSE	Trans (>250 kb)			0.513199
ENSG00000103257	SLC7A5	16	q24.2	87863629	87903094	2.21421	0.026814	0.462743	FALSE	FALSE	Trans (>250 kb)			0.447705
ENSG00000099769	IGFALS	16	p13.3	1840414	1844972	2.2138	0.0268428	0.462743	FALSE	FALSE	Trans (>250 kb)			0.4972
ENSG00000143771	CNIH4	1	q42.11	224544552	224567161	2.21357	0.0268584	0.462743	FALSE	FALSE	Trans (>250 kb)			0.0312469
ENSG00000101940	WDR13	X	p11.23	48448430	48463581	2.21159	0.0269953	0.462743	FALSE	FALSE	Trans (>250 kb)
ENSG00000130227	XPO7	8	p21.3	21777180	21864096	2.21001	0.0271045	0.462743	FALSE	FALSE	Trans (>250 kb)			0.220828
ENSG00000156042	TTC18	10	q22.2	75013517	75118617	2.20964	0.02713	0.462743	FALSE	FALSE	Trans (>250 kb)			0.89546
ENSG00000165271	NOL6	9	p13.3	33461439	33473928	2.20954	0.027137	0.462743	FALSE	FALSE	Trans (>250 kb)			0.552895
ENSG00000166887	VPS39	15	q15.1	42450899	42500514	2.20929	0.0271543	0.462743	FALSE	FALSE	Trans (>250 kb)			0.59629
ENSG00000116031	CD207	2	p13.3	71057347	71062952	2.20926	0.0271569	0.462743	FALSE	FALSE	Trans (>250 kb)			0.610289
ENSG00000072121	ZFYVE26	14	q24.1	68194091	68283307	2.20811	0.0272368	0.462743	FALSE	FALSE	Trans (>250 kb)			0.954355
ENSG00000166313	APBB1	11	p15.4	6416355	6440644	2.2073	0.027293	0.462743	FALSE	FALSE	Trans (>250 kb)			0.458004
ENSG00000070047	PHRF1	11	p15.5	576486	612222	2.20673	0.0273328	0.462743	FALSE	FALSE	Trans (>250 kb)			0.656284
ENSG00000198301	SDAD1	4	q21.1	76862103	76912115	2.20544	0.0274229	0.463005	FALSE	FALSE	Trans (>250 kb)			0.671383
ENSG00000158623	COPG2	7	q32.2	130146089	130353598	2.20537	0.0274281	0.463005	FALSE	FALSE	Trans (>250 kb)			0.466903
ENSG00000198231	DDX42	17	q23.3	61850963	61896677	2.20338	0.0275678	0.464457	FALSE	FALSE	Trans (>250 kb)			0.993151
ENSG00000250673	RP11-6L6.2	4	q31.22	147145709	147150208	2.20336	0.0275692	0.464457	FALSE	FALSE	Trans (>250 kb)			0.321618
ENSG00000110713	NUP98	11	p15.4	3692313	3819022	2.20173	0.0276841	0.46562	FALSE	FALSE	Trans (>250 kb)			0.876662
ENSG00000171224	C10orf35	10	q22.1	71390007	71393352	2.19969	0.027829	0.467493	FALSE	FALSE	Trans (>250 kb)			0.10214
ENSG00000162408	NOL9	1	p36.31	6581407	6614595	2.19888	0.0278867	0.467611	FALSE	FALSE	Trans (>250 kb)			0.0515448
ENSG00000073614	KDM5A	12	p13.33	389295	498620	2.19609	0.0280852	0.469338	FALSE	FALSE	Trans (>250 kb)			0.636786
ENSG00000167114	SLC27A4	9	q34.11	131102925	131123749	2.19601	0.0280912	0.469338	FALSE	FALSE	Trans (>250 kb)			0.230027
ENSG00000075073	TACR2	10	q22.1	71163659	71176623	2.19475	0.0281814	0.469706	FALSE	FALSE	Trans (>250 kb)			0.123938
ENSG00000241360	PDXP	22	q13.1	38054734	38062941	2.19287	0.0283171	0.470923	FALSE	FALSE	Trans (>250 kb)			0.636186
ENSG00000179832	MROH1	8	q24.3	145202919	145316843	2.19081	0.0284656	0.472272	FALSE	FALSE	Trans (>250 kb)			0.742076
ENSG00000124587	PEX6	6	p21.1	42931608	42946958	2.18946	0.0285634	0.47316	FALSE	FALSE	Trans (>250 kb)			0.847465
ENSG00000137207	YIPF3	6	p21.1	43479565	43484728	2.18869	0.0286194	0.473218	FALSE	FALSE	Trans (>250 kb)			0.628887
ENSG00000128965	CHAC1	15	q15.1	41245160	41248710	2.18453	0.0289233	0.47709	FALSE	FALSE	Trans (>250 kb)			0.99975
ENSG00000185669	SNAI3	16	q24.3	88744090	88752901	2.1826	0.0290656	0.478165	FALSE	FALSE	Trans (>250 kb)			0.114139
ENSG00000106290	TAF6	7	q22.1	99704693	99717464	2.18176	0.0291273	0.478332	FALSE	FALSE	Trans (>250 kb)			0.0070493
ENSG00000204152	TIMM23B	10	q11.23	51371390	51387768	2.18136	0.0291566	0.478332	FALSE	FALSE	Trans (>250 kb)
ENSG00000108448	TRIM16L	17	p11.2	18601311	18639431	2.18098	0.0291847	0.478468	FALSE	FALSE	Trans (>250 kb)			0.134137
ENSG00000167110	GOLGA2	9	q34.11	131018108	131038274	2.17842	0.0293746	0.480422	FALSE	FALSE	Trans (>250 kb)			0.060144
ENSG00000108509	CAMTA2	17	p13.2	4871287	4890960	2.17748	0.0294448	0.48075	FALSE	FALSE	Trans (>250 kb)			0.70408
ENSG00000153015	CWC27	5	q12.3	64064757	64314590	2.1768	0.0294952	0.48075	FALSE	FALSE	Trans (>250 kb)			0.515898
ENSG00000125741	OPA3	19	q13.32	46030685	46105470	2.17614	0.0295447	0.48075	FALSE	FALSE	Trans (>250 kb)			0.90196
ENSG00000149547	EI24	11	q24.2	125439112	125454575	2.17571	0.0295768	0.48075	FALSE	FALSE	Trans (>250 kb)			0.0718428
ENSG00000102100	SLC35A2	X	p11.23	48760459	48769235	2.17345	0.0297463	0.482593	FALSE	FALSE	Trans (>250 kb)
ENSG00000145916	RMND5B	5	q35.3	177557997	177577566	2.17319	0.0297664	0.482593	FALSE	FALSE	Trans (>250 kb)			0.227627
ENSG00000231852	CYP21A2	6	p21.33	32006042	32009447	2.17115	0.0299198	0.482593	FALSE	FALSE	Trans (>250 kb)			0.127537
ENSG00000011454	RABGAP1	9	q33.2	125703112	125867145	2.17064	0.0299582	0.482593	FALSE	FALSE	Trans (>250 kb)			0.30322
ENSG00000173456	RNF26	11	q23.3	119205237	119208023	2.16983	0.0300196	0.482593	FALSE	FALSE	Trans (>250 kb)			0.381912
ENSG00000159720	ATP6V0D1	16	q22.1	67471917	67515140	2.16982	0.0300205	0.482593	FALSE	FALSE	Trans (>250 kb)			0.00204527
ENSG00000187682	ERAS	X	p11.23	48687283	48688548	2.1696	0.0300369	0.482593	FALSE	FALSE	Trans (>250 kb)
ENSG00000177000	MTHFR	1	p36.22	11845780	11866977	2.1674	0.0302047	0.482593	FALSE	FALSE	Trans (>250 kb)			0.39951
ENSG00000104059	FAM189A1	15	q13.1	29412457	29862927	2.16715	0.0302231	0.482593	FALSE	FALSE	Trans (>250 kb)			0.652185
ENSG00000215041	NEURL4	17	p13.1	7218947	7232712	2.16551	0.0303486	0.482593	FALSE	FALSE	Trans (>250 kb)			0.418908
ENSG00000122733	KIAA1045	9	p13.3	34957484	34982541	2.16535	0.0303609	0.482593	FALSE	FALSE	Trans (>250 kb)			0.4978
ENSG00000183530	PRR14L	22	q12.2	32072242	32146126	2.16518	0.0303741	0.482593	FALSE	FALSE	Trans (>250 kb)			0.00634937
ENSG00000144524	COPS7B	2	q37.1	232646381	232673963	2.16517	0.0303748	0.482593	FALSE	FALSE	Trans (>250 kb)			0.711479
ENSG00000174903	RAB1B	11	q13.2	66036004	66044963	2.16392	0.0304708	0.482593	FALSE	FALSE	Trans (>250 kb)			0.0649435
ENSG00000141965	FEM1A	19	p13.3	4791728	4795571	2.16294	0.0305459	0.482593	FALSE	FALSE	Trans (>250 kb)			0.627987
ENSG00000173599	PC	11	q13.2	66615704	66725847	2.16245	0.0305834	0.482593	FALSE	FALSE	Trans (>250 kb)			0.30422
ENSG00000147912	FBXO10	9	p13.2	37510889	37588871	2.16236	0.0305907	0.482593	FALSE	FALSE	Trans (>250 kb)			0.366113
ENSG00000197312	DDI2	1	p36.21	15943995	15995539	2.16134	0.0306692	0.482593	FALSE	FALSE	Trans (>250 kb)			0.339316
ENSG00000166974	MAPRE2	18	q12.1	32556892	32723434	2.16063	0.030724	0.482593	FALSE	FALSE	Trans (>250 kb)			0.517598
ENSG00000197081	IGF2R	6	q25.3	160390131	160534539	2.15823	0.03091	0.483296	FALSE	FALSE	Trans (>250 kb)			0.99675
ENSG00000198700	IPO9	1	q32.1	201798269	201853422	2.15689	0.0310141	0.484002	FALSE	FALSE	Trans (>250 kb)			0.30092
ENSG00000216937	CCDC7	10	p11.22	32735068	32863492	2.15634	0.0310569	0.484012	FALSE	FALSE	Trans (>250 kb)			0.792571
ENSG00000106665	CLIP2	7	q11.23	73703805	73820273	2.15603	0.0310817	0.484012	FALSE	FALSE	Trans (>250 kb)			0.152135
ENSG00000073536	NLE1	17	q12	33455772	33469334	2.15262	0.0313482	0.485881	FALSE	FALSE	Trans (>250 kb)			0.937656
ENSG00000165916	PSMC3	11	p11.2	47440320	47447993	2.1496	0.0315867	0.487629	FALSE	FALSE	Trans (>250 kb)			0.20053
ENSG00000268434	AC011530.4	19	q13.32	46282695	46289231	2.14908	0.0316277	0.487629	FALSE	FALSE	Trans (>250 kb)			0.19833
ENSG00000168488	ATXN2L	16	p11.2	28834356	28848558	2.14843	0.0316799	0.487953	FALSE	FALSE	Trans (>250 kb)			0.00654935
ENSG00000137601	NEK1	4	q33	170314426	170533780	2.14782	0.0317279	0.488123	FALSE	FALSE	49377	rs62333164	6.87e-09	2.67792e-06
ENSG00000213931	HBE1	11	p15.4	5289582	5526847	2.14721	0.0317767	0.488488	FALSE	FALSE	Trans (>250 kb)			0.484802
ENSG00000167130	DOLPP1	9	q34.11	131843379	131852717	2.14594	0.0318781	0.488846	FALSE	FALSE	Trans (>250 kb)			0.171833
ENSG00000148690	FRA10AC1	10	q23.33	95427640	95462329	2.1458	0.031889	0.488846	FALSE	FALSE	Trans (>250 kb)			0.0631437
ENSG00000144488	ESPNL	2	q37.3	239008798	239041928	2.14267	0.0321393	0.490343	FALSE	FALSE	Trans (>250 kb)			0.5046
ENSG00000049239	H6PD	1	p36.22	9294834	9331396	2.14261	0.0321448	0.490343	FALSE	FALSE	Trans (>250 kb)			0.817468
ENSG00000165733	BMS1	10	q11.21	43278249	43330385	2.14238	0.0321626	0.490343	FALSE	FALSE	Trans (>250 kb)			0.981452
ENSG00000152102	FAM168B	2	q21.1	131805449	131851033	2.14235	0.0321654	0.490343	FALSE	FALSE	Trans (>250 kb)			0.730277
ENSG00000104731	KLHDC4	16	q24.2	87730091	87799598	2.14056	0.0323094	0.490891	FALSE	FALSE	Trans (>250 kb)			0.831767
ENSG00000160211	G6PD	X	q28	153759606	153775787	2.14014	0.0323431	0.490891	FALSE	FALSE	Trans (>250 kb)
ENSG00000138107	ACTR1A	10	q24.32	104238986	104262482	2.14003	0.0323525	0.490891	FALSE	FALSE	Trans (>250 kb)			0.128037
ENSG00000143376	SNX27	1	q21.3	151584541	151671567	2.13997	0.0323574	0.490891	FALSE	FALSE	Trans (>250 kb)			0.576992
ENSG00000141627	DYM	18	q21.1	46570039	46987717	2.13972	0.0323776	0.490891	FALSE	FALSE	Trans (>250 kb)			0.431007
ENSG00000161243	FBXO27	19	q13.2	39481354	39523425	2.13851	0.0324756	0.491238	FALSE	FALSE	Trans (>250 kb)			0.584192
ENSG00000164715	LMTK2	7	q21.3	97736197	97838945	2.13575	0.0327	0.491985	FALSE	FALSE	Trans (>250 kb)			0.855064
ENSG00000180198	RCC1	1	p35.3	28832455	28865812	2.13542	0.032727	0.491985	FALSE	FALSE	Trans (>250 kb)			0.246125
ENSG00000143322	ABL2	1	q25.2	179068462	179198819	2.13486	0.0327724	0.491985	FALSE	FALSE	Trans (>250 kb)			0.670783
ENSG00000109065	NAT9	17	q25.1	72766686	72772506	2.1344	0.0328103	0.491985	FALSE	FALSE	Trans (>250 kb)			0.355014
ENSG00000204120	GIGYF2	2	q37.1	233562009	233725285	2.13109	0.0330818	0.49315	FALSE	FALSE	Trans (>250 kb)			0.212629
ENSG00000113312	TTC1	5	q33.3	159436120	159492550	2.1305	0.0331305	0.49315	FALSE	FALSE	Trans (>250 kb)			0.620588
ENSG00000188037	CLCN1	7	q34	143013219	143049176	2.13009	0.0331641	0.49315	FALSE	FALSE	Trans (>250 kb)			0.570393
ENSG00000197123	ZNF679	7	q11.21	63688852	63727309	2.13001	0.0331704	0.49315	FALSE	FALSE	Trans (>250 kb)			0.546095
ENSG00000166169	POLL	10	q24.32	103338639	103348027	2.12937	0.0332237	0.49315	FALSE	FALSE	Trans (>250 kb)			0.713579
ENSG00000105202	FBL	19	q13.2	40325098	40337054	2.12872	0.033277	0.49315	FALSE	FALSE	Trans (>250 kb)			0.838866
ENSG00000100083	GGA1	22	q13.1	38004481	38029571	2.12677	0.0334388	0.49315	FALSE	FALSE	Trans (>250 kb)			0.480102
ENSG00000242732	RGAG4	X	q13.1	71346958	71351758	2.12562	0.0335351	0.49315	FALSE	FALSE	Trans (>250 kb)
ENSG00000100403	ZC3H7B	22	q13.2	41697526	41756151	2.12521	0.033569	0.49315	FALSE	FALSE	Trans (>250 kb)			0.387611
ENSG00000142784	WDTC1	1	p36.11	27561007	27635110	2.12514	0.0335747	0.49315	FALSE	FALSE	Trans (>250 kb)			0.145435
ENSG00000100764	PSMC1	14	q32.11	90722839	90738968	2.12508	0.0335797	0.49315	FALSE	FALSE	Trans (>250 kb)			0.393611
ENSG00000125149	C16orf70	16	q22.1	67143861	67182442	2.12494	0.0335918	0.49315	FALSE	FALSE	Trans (>250 kb)			0.132737
ENSG00000162585	C1orf86	1	p36.33	2115903	2144159	2.12411	0.0336611	0.49315	FALSE	FALSE	Trans (>250 kb)			0.454605
ENSG00000065802	ASB1	2	q37.3	239335383	239360891	2.12365	0.0336993	0.49315	FALSE	FALSE	Trans (>250 kb)			0.0462454
ENSG00000099991	CABIN1	22	q11.23	24407642	24574596	2.12297	0.0337568	0.49315	FALSE	FALSE	Trans (>250 kb)			0.190731
ENSG00000113163	COL4A3BP	5	q13.3	74664311	74807963	2.12294	0.0337592	0.49315	FALSE	FALSE	Trans (>250 kb)			0.149235
ENSG00000109066	TMEM104	17	q25.1	72772622	72835918	2.12207	0.0338315	0.49315	FALSE	FALSE	Trans (>250 kb)			0.049945
ENSG00000143217	PVRL4	1	q23.3	161040785	161059389	2.12197	0.0338402	0.49315	FALSE	FALSE	Trans (>250 kb)			0.258424
ENSG00000162385	MAGOH	1	p32.3	53692564	53704282	2.12184	0.0338509	0.49315	FALSE	FALSE	Trans (>250 kb)			0.748875
ENSG00000108309	RUNDC3A	17	q21.31	42385781	42396039	2.12123	0.0339026	0.49315	FALSE	FALSE	Trans (>250 kb)			0.626887
ENSG00000131808	FSHB	11	p14.1	30252563	30256808	2.12078	0.0339403	0.49315	FALSE	FALSE	Trans (>250 kb)			0.565993
ENSG00000099625	C19orf26	19	p13.3	1228286	1238026	2.11881	0.0341066	0.494471	FALSE	FALSE	Trans (>250 kb)			0.450005
ENSG00000183495	EP400	12	q24.33	132434508	132565005	2.11722	0.0342413	0.494517	FALSE	FALSE	Trans (>250 kb)			0.0449455
ENSG00000133706	LARS	5	q32	145492601	145562223	2.11721	0.0342417	0.494517	FALSE	FALSE	Trans (>250 kb)			0.266923
ENSG00000015532	XYLT2	17	q21.33	48423453	48440499	2.11701	0.0342588	0.494517	FALSE	FALSE	Trans (>250 kb)			0.762374
ENSG00000107404	DVL1	1	p36.33	1270656	1284730	2.11623	0.0343256	0.494897	FALSE	FALSE	Trans (>250 kb)			0.0564444
ENSG00000122958	VPS26A	10	q22.1	70883268	70932617	2.11494	0.0344353	0.494897	FALSE	FALSE	Trans (>250 kb)			0.658684
ENSG00000081014	AP4E1	15	q21.2	51200869	51298097	2.11475	0.0344511	0.494897	FALSE	FALSE	Trans (>250 kb)			0.750875
ENSG00000178951	ZBTB7A	19	p13.3	4044362	4066943	2.1122	0.0346693	0.495363	FALSE	FALSE	Trans (>250 kb)			0.333117
ENSG00000100888	CHD8	14	q11.2	21853353	21924285	2.11127	0.0347493	0.495363	FALSE	FALSE	Trans (>250 kb)			0.587991
ENSG00000183682	BMP8A	1	p34.3	39957318	39991607	2.11053	0.0348126	0.495363	FALSE	FALSE	Trans (>250 kb)			0.70128
ENSG00000188086	PRSS45	3	p21.31	46783582	46854048	2.1103	0.0348328	0.495363	FALSE	FALSE	Trans (>250 kb)			0.316018
ENSG00000092201	SUPT16H	14	q11.2	21819631	21852425	2.10916	0.0349305	0.495363	FALSE	FALSE	Trans (>250 kb)			0.70088
ENSG00000169704	GP9	3	q21.3	128779610	128781249	2.1083	0.0350052	0.495363	FALSE	FALSE	Trans (>250 kb)			0.405809
ENSG00000095637	SORBS1	10	q24.1	97071528	97321171	2.10789	0.0350409	0.495363	FALSE	FALSE	Trans (>250 kb)			0.807969
ENSG00000007545	CRAMP1L	16	p13.3	1662326	1727909	2.10662	0.0351506	0.495363	FALSE	FALSE	Trans (>250 kb)			0.420608
ENSG00000144043	TEX261	2	p13.3	71213068	71222075	2.10567	0.0352331	0.495737	FALSE	FALSE	Trans (>250 kb)			0.958854
ENSG00000106948	AKNA	9	q32	117096436	117156685	2.10169	0.0355802	0.496786	FALSE	FALSE	Trans (>250 kb)			0.987651
ENSG00000111642	CHD4	12	p13.31	6679249	6716642	2.09994	0.0357341	0.496786	FALSE	FALSE	Trans (>250 kb)			0.129037
ENSG00000158406	HIST1H4H	6	p22.2	26281283	26285762	2.09985	0.0357422	0.496786	FALSE	FALSE	Trans (>250 kb)			0.0460454
ENSG00000111640	GAPDH	12	p13.31	6643093	6647537	2.09942	0.0357798	0.496786	FALSE	FALSE	Trans (>250 kb)			0.712179
ENSG00000128607	KLHDC10	7	q32.2	129710350	129775560	2.09819	0.0358879	0.496786	FALSE	FALSE	Trans (>250 kb)			0.0345465
ENSG00000115539	PDCL3	2	q11.2	101179152	101193197	2.09692	0.0360008	0.49695	FALSE	FALSE	Trans (>250 kb)			0.382112
ENSG00000163810	TGM4	3	p21.31	44916100	44956482	2.09629	0.0360565	0.49695	FALSE	FALSE	Trans (>250 kb)			0.277422
ENSG00000175931	UBE2O	17	q25.1	74385532	74449288	2.09628	0.036057	0.49695	FALSE	FALSE	Trans (>250 kb)			0.987751
ENSG00000130749	ZC3H4	19	q13.32	47567444	47617009	2.09508	0.0361637	0.49695	FALSE	FALSE	Trans (>250 kb)			0.729277
ENSG00000060656	PTPRU	1	p35.3	29563028	29653325	2.09508	0.0361637	0.49695	FALSE	FALSE	Trans (>250 kb)			0.920558
ENSG00000075035	WSCD2	12	q23.3	108523248	108644314	2.09506	0.0361658	0.49695	FALSE	FALSE	Trans (>250 kb)			0.793871
ENSG00000214756	METTL12	11	q12.3	62432781	62435968	2.09399	0.036261	0.49695	FALSE	FALSE	Trans (>250 kb)			0.481302
ENSG00000164897	TMUB1	7	q36.1	150778167	150780633	2.09395	0.036264	0.49695	FALSE	FALSE	Trans (>250 kb)			0.166733
ENSG00000172137	CALB2	16	q22.2	71392616	71424341	2.09389	0.0362702	0.49695	FALSE	FALSE	Trans (>250 kb)			0.0532447
ENSG00000119705	SLIRP	14	q24.3	78174414	78227447	2.09284	0.0363638	0.49695	FALSE	FALSE	Trans (>250 kb)			0.69788
ENSG00000051009	FAM160A2	11	p15.4	6232565	6255941	2.09273	0.0363733	0.49695	FALSE	FALSE	Trans (>250 kb)			0.00434957
ENSG00000048649	RSF1	11	q14.1	77371041	77532063	2.09206	0.0364333	0.49695	FALSE	FALSE	Trans (>250 kb)			0.80177
ENSG00000158669	AGPAT6	8	p11.21	41434706	41482520	2.09124	0.0365062	0.49695	FALSE	FALSE	Trans (>250 kb)			0.626787
ENSG00000143373	ZNF687	1	q21.3	151254094	151264656	2.09062	0.0365617	0.49695	FALSE	FALSE	Trans (>250 kb)			0.70218
ENSG00000119522	DENND1A	9	q33.3	126141933	126692431	2.08897	0.0367101	0.497338	FALSE	FALSE	Trans (>250 kb)			0.00444956
ENSG00000164100	NDST3	4	q26	118954773	119179803	2.08884	0.036722	0.497338	FALSE	FALSE	Trans (>250 kb)			0.39581
ENSG00000150990	DHX37	12	q24.31	125431371	125473668	2.08549	0.0370252	0.499459	FALSE	FALSE	Trans (>250 kb)			0.958754
ENSG00000006327	TNFRSF12A	16	p13.3	3068446	3072384	2.08336	0.0372188	0.501064	FALSE	FALSE	Trans (>250 kb)			0.744376
ENSG00000110455	ACCS	11	p11.2	44087475	44105772	2.08165	0.0373743	0.501746	FALSE	FALSE	Trans (>250 kb)			0.709979
ENSG00000148248	SURF4	9	q34.2	136228325	136242970	2.0794	0.0375805	0.502832	FALSE	FALSE	Trans (>250 kb)			0.262124
ENSG00000167491	GATAD2A	19	p13.11	19496635	19619740	2.07891	0.0376252	0.502832	FALSE	FALSE	Trans (>250 kb)			0.241926
ENSG00000096395	MLN	6	p21.31	33762450	33771788	2.07626	0.0378695	0.504726	FALSE	FALSE	Trans (>250 kb)			0.905659
ENSG00000168255	POLR2J3	7	q22.1	102178365	102213103	2.07469	0.0380154	0.505748	FALSE	FALSE	Trans (>250 kb)
ENSG00000109736	MFSD10	4	p16.3	2932288	2936586	2.07326	0.0381482	0.506497	FALSE	FALSE	Trans (>250 kb)			0.650485
ENSG00000149476	DAK	11	q12.2	61100682	61120767	2.07315	0.0381587	0.506497	FALSE	FALSE	Trans (>250 kb)			0.649085
ENSG00000095485	CWF19L1	10	q24.31	101992055	102027437	2.06715	0.0387202	0.512046	FALSE	FALSE	Trans (>250 kb)			0.60119
ENSG00000124313	IQSEC2	X	p11.22	53262058	53350522	2.06678	0.038755	0.512046	FALSE	FALSE	Trans (>250 kb)
ENSG00000254505	CHMP4A	14	q12	24678789	24683075	2.0664	0.0387907	0.512046	FALSE	FALSE	Trans (>250 kb)			0.352115
ENSG00000127578	WFIKKN1	16	p13.3	679239	684116	2.06489	0.0389335	0.512671	FALSE	FALSE	Trans (>250 kb)			0.0110489
ENSG00000198825	INPP5F	10	q26.11	121485609	121588652	2.064	0.0390179	0.513194	FALSE	FALSE	Trans (>250 kb)			0.00974903
ENSG00000136854	STXBP1	9	q34.11	130374544	130457460	2.0638	0.0390367	0.513194	FALSE	FALSE	Trans (>250 kb)			0.267123
ENSG00000167716	WDR81	17	p13.3	1619817	1641893	2.06293	0.0391194	0.513532	FALSE	FALSE	Trans (>250 kb)			0.525797
ENSG00000136449	MYCBPAP	17	q21.33	48585745	48608862	2.06269	0.0391422	0.513532	FALSE	FALSE	Trans (>250 kb)			0.952055
ENSG00000110060	PUS3	11	q24.2	125763381	125773116	2.06137	0.0392677	0.514745	FALSE	FALSE	Trans (>250 kb)			0.0951405
ENSG00000146205	ANO7	2	q37.3	242127924	242164792	2.0605	0.0393512	0.51495	FALSE	FALSE	Trans (>250 kb)			0.142536
ENSG00000172939	OXSR1	3	p22.2	38206580	38296979	2.05994	0.039404	0.51495	FALSE	FALSE	Trans (>250 kb)			0.327917
ENSG00000171475	WIPF2	17	q21.1	38375556	38440388	2.05928	0.0394671	0.51495	FALSE	FALSE	Trans (>250 kb)			0.660684
ENSG00000125834	STK35	20	p13	2082257	2157684	2.05912	0.0394832	0.51495	FALSE	FALSE	Trans (>250 kb)			0.323118
ENSG00000103353	UBFD1	16	p12.2	23568392	23585710	2.05883	0.0395105	0.51495	FALSE	FALSE	Trans (>250 kb)			0.0445455
ENSG00000197891	SLC22A12	11	q13.1	64358113	64369820	2.05858	0.0395344	0.51495	FALSE	FALSE	Trans (>250 kb)			0.644586
ENSG00000157036	EXOG	3	p22.2	38537618	38583652	2.05734	0.0396531	0.514986	FALSE	FALSE	Trans (>250 kb)			0.107839
ENSG00000122965	RBM19	12	q24.21	114254543	114404176	2.05673	0.0397126	0.515537	FALSE	FALSE	Trans (>250 kb)			0.616388
ENSG00000115977	AAK1	2	p13.3	69688532	69901481	2.05632	0.0397514	0.515811	FALSE	FALSE	Trans (>250 kb)			0.0733427
ENSG00000106638	TBL2	7	q11.23	72983262	72993121	2.05403	0.0399728	0.516483	FALSE	FALSE	Trans (>250 kb)			0.129037
ENSG00000196391	ZNF774	15	q26.1	90895477	90909324	2.05366	0.0400086	0.516483	FALSE	FALSE	Trans (>250 kb)			0.739276
ENSG00000187796	CARD9	9	q34.3	139256355	139268133	2.05269	0.0401026	0.517306	FALSE	FALSE	Trans (>250 kb)			0.314619
ENSG00000100884	CPNE6	14	q11.2	24540046	24547309	2.05161	0.0402076	0.517938	FALSE	FALSE	Trans (>250 kb)			0.350415
ENSG00000100697	DICER1	14	q32.13	95552565	95624347	2.05077	0.0402894	0.518461	FALSE	FALSE	Trans (>250 kb)			0.816968
ENSG00000141002	TCF25	16	q24.3	89940000	89977792	2.05029	0.0403357	0.518461	FALSE	FALSE	Trans (>250 kb)			0.19753
ENSG00000182185	RAD51B	14	q24.1	68286496	69196935	2.05012	0.0403527	0.518461	FALSE	FALSE	Trans (>250 kb)			0.843466
ENSG00000122490	PQLC1	18	q23	77662420	77711664	2.04828	0.0405328	0.518968	FALSE	FALSE	Trans (>250 kb)			0.0513449
ENSG00000070495	JMJD6	17	q25.1	74708919	74722866	2.04647	0.0407098	0.520021	FALSE	FALSE	Trans (>250 kb)			0.169433
ENSG00000170638	TRABD	22	q13.33	50624344	50638027	2.04634	0.0407229	0.520021	FALSE	FALSE	Trans (>250 kb)			0.0888411
ENSG00000170606	HSPA4	5	q31.1	132387654	132442141	2.04349	0.0410036	0.521278	FALSE	FALSE	Trans (>250 kb)			0.0757424
ENSG00000175137	SH3BP5L	1	q44	249104648	249120832	2.04282	0.0410706	0.521278	FALSE	FALSE	Trans (>250 kb)			0.946155
ENSG00000097007	ABL1	9	q34.12	133589333	133763062	2.04257	0.0410953	0.521278	FALSE	FALSE	Trans (>250 kb)			0.213429
ENSG00000106105	GARS	7	p14.3	30634297	30673649	2.04251	0.0411014	0.521278	FALSE	FALSE	Trans (>250 kb)			0.405409
ENSG00000156697	UTP14A	X	q26.1	129040097	129063737	2.04241	0.0411111	0.521278	FALSE	FALSE	Trans (>250 kb)
ENSG00000164535	DAGLB	7	p22.1	6448757	6523821	2.0421	0.0411413	0.521278	FALSE	FALSE	Trans (>250 kb)			0.20293
ENSG00000143994	ABHD1	2	p23.3	27346682	27353680	2.04118	0.0412326	0.521761	FALSE	FALSE	Trans (>250 kb)			0.541196
ENSG00000254996	ANKHD1-EIF4EBP3	5	q31.3	139781493	139929154	2.03891	0.0414586	0.522459	FALSE	FALSE	Trans (>250 kb)			0.00674933
ENSG00000147403	RPL10	X	q28	153618315	153637504	2.03782	0.0415676	0.522459	FALSE	FALSE	Trans (>250 kb)
ENSG00000100335	MIEF1	22	q13.1	39895437	39914137	2.03776	0.0415743	0.522459	FALSE	FALSE	Trans (>250 kb)			0.0662434
ENSG00000080511	RDH8	19	p13.2	10123925	10132955	2.0366	0.0416898	0.522871	FALSE	FALSE	Trans (>250 kb)			0.106839
ENSG00000055483	USP36	17	q25.3	76783463	76837523	2.03633	0.0417168	0.522871	FALSE	FALSE	Trans (>250 kb)			0.615088
ENSG00000168495	POLR3D	8	p21.3	22102617	22112113	2.0352	0.0418305	0.523573	FALSE	FALSE	Trans (>250 kb)			0.0551445
ENSG00000140992	PDPK1	16	p13.3	2587965	2653189	2.03228	0.0421252	0.524768	FALSE	FALSE	Trans (>250 kb)			0.154135
ENSG00000140995	DEF8	16	q24.3	90014333	90034468	2.03225	0.0421286	0.524768	FALSE	FALSE	Trans (>250 kb)			0.0819418
ENSG00000153827	TRIP12	2	q36.3	230628554	230787955	2.03221	0.0421319	0.524768	FALSE	FALSE	Trans (>250 kb)			0.90276
ENSG00000128268	MGAT3	22	q13.1	39853349	39888199	2.03219	0.0421347	0.524768	FALSE	FALSE	Trans (>250 kb)			0.122138
ENSG00000136935	GOLGA1	9	q33.3	127640646	127710771	2.03203	0.0421508	0.524768	FALSE	FALSE	Trans (>250 kb)			0.79687
ENSG00000155008	APOOL	X	q21.1	84258832	84343069	2.03013	0.0423433	0.525615	FALSE	FALSE	Trans (>250 kb)
ENSG00000158863	FAM160B2	8	p21.3	21946670	21962409	2.02994	0.0423629	0.525615	FALSE	FALSE	Trans (>250 kb)			0.190231
ENSG00000055917	PUM2	2	p24.1	20448452	20551995	2.02926	0.0424322	0.525737	FALSE	FALSE	Trans (>250 kb)			0.740176
ENSG00000229644	NAMPTL	10	p11.21	36810649	36813162	2.02859	0.0424997	0.526133	FALSE	FALSE	Trans (>250 kb)			0.070243
ENSG00000103199	ZNF500	16	p13.3	4798240	4817625	2.0282	0.0425402	0.526298	FALSE	FALSE	Trans (>250 kb)			0.264724
ENSG00000171195	MUC7	4	q13.3	71296209	71348714	2.02531	0.0428358	0.52649	FALSE	FALSE	Trans (>250 kb)			0.534097
ENSG00000139197	PEX5	12	p13.31	7341281	7371170	2.02441	0.0429275	0.52649	FALSE	FALSE	Trans (>250 kb)
ENSG00000075043	KCNQ2	20	q13.33	62037542	62103993	2.02413	0.0429572	0.52649	FALSE	FALSE	Trans (>250 kb)			0.316518
ENSG00000076201	PTPN23	3	p21.31	47422501	47454931	2.02391	0.0429792	0.52649	FALSE	FALSE	Trans (>250 kb)			0.030347
ENSG00000242802	AP5Z1	7	p22.1	4815253	4833943	2.02285	0.0430881	0.52649	FALSE	FALSE	Trans (>250 kb)			0.0816418
ENSG00000149262	INTS4	11	q14.1	77589766	77705724	2.02273	0.0431007	0.52649	FALSE	FALSE	Trans (>250 kb)			0.245425
ENSG00000155256	ZFYVE27	10	q24.2	99496878	99520664	2.02245	0.0431303	0.52649	FALSE	FALSE	Trans (>250 kb)			0.712079
ENSG00000136813	KIAA0368	9	q31.3	114122972	114247025	2.02226	0.043149	0.52649	FALSE	FALSE	Trans (>250 kb)			0.4987
ENSG00000143126	CELSR2	1	p13.3	109792641	109818372	2.02215	0.0431609	0.52649	FALSE	FALSE	Trans (>250 kb)			0.392211
ENSG00000118260	CREB1	2	q33.3	208394461	208468155	2.02211	0.0431651	0.52649	FALSE	FALSE	Trans (>250 kb)			0.125237
ENSG00000147144	CCDC120	X	p11.23	48911101	48927509	2.02172	0.0432049	0.52649	FALSE	FALSE	Trans (>250 kb)
ENSG00000068323	TFE3	X	p11.23	48886242	48901012	2.02097	0.0432825	0.52649	FALSE	FALSE	Trans (>250 kb)
ENSG00000161682	FAM171A2	17	q21.31	42430583	42441243	2.01942	0.0434436	0.52649	FALSE	FALSE	Trans (>250 kb)			0.691081
ENSG00000224470	ATXN1L	16	q22.2	71879894	71919171	2.01901	0.0434864	0.52649	FALSE	FALSE	Trans (>250 kb)			0.806169
ENSG00000160051	IQCC	1	p35.1	32671236	32674288	2.01866	0.043523	0.52649	FALSE	FALSE	Trans (>250 kb)			0.293121
ENSG00000100034	PPM1F	22	q11.22	22273793	22307209	2.01713	0.0436816	0.527125	FALSE	FALSE	Trans (>250 kb)			0.0214479
ENSG00000183020	AP2A2	11	p15.5	924894	1012239	2.01701	0.0436947	0.527125	FALSE	FALSE	Trans (>250 kb)			0.99655
ENSG00000213088	DARC	1	q23.2	159173097	159176290	2.01641	0.0437569	0.527517	FALSE	FALSE	Trans (>250 kb)			0.352215
ENSG00000197603	C5orf42	5	p13.2	37106330	37249530	2.01468	0.0439383	0.528728	FALSE	FALSE	Trans (>250 kb)			0.134337
ENSG00000112033	PPARD	6	p21.31	35310335	35395968	2.01427	0.0439815	0.52877	FALSE	FALSE	Trans (>250 kb)			0.0263474
ENSG00000183751	TBL3	16	p13.3	2022038	2032934	2.01311	0.0441031	0.529231	FALSE	FALSE	Trans (>250 kb)			0.461504
ENSG00000021776	AQR	15	q14	35147732	35262040	2.01135	0.0442884	0.530773	FALSE	FALSE	Trans (>250 kb)			0.673883
ENSG00000183150	GPR19	12	p13.1	12813825	12849141	2.01048	0.0443801	0.530773	FALSE	FALSE	Trans (>250 kb)			0.722478
ENSG00000197555	SIPA1L1	14	q24.2	71787166	72207946	2.00999	0.044432	0.530773	FALSE	FALSE	Trans (>250 kb)			0.907659
ENSG00000175220	ARHGAP1	11	p11.2	46698630	46722165	2.00875	0.0445634	0.530773	FALSE	FALSE	Trans (>250 kb)			0.122038
ENSG00000143977	SNRPG	2	p13.3	70508494	70520903	2.00786	0.0446585	0.530773	FALSE	FALSE	Trans (>250 kb)			0.410909
ENSG00000118960	HS1BP3	2	p24.1	20760208	20850849	2.0076	0.0446858	0.530773	FALSE	FALSE	Trans (>250 kb)			0.965953
ENSG00000165219	GAPVD1	9	q33.3	128024073	128129486	2.0075	0.044696	0.530773	FALSE	FALSE	Trans (>250 kb)			0.783572
ENSG00000087206	UIMC1	5	q35.2	176332006	176449634	2.0072	0.0447281	0.530773	FALSE	FALSE	Trans (>250 kb)			0.250325
ENSG00000124574	ABCC10	6	p21.1	43395104	43418168	2.00717	0.0447318	0.530773	FALSE	FALSE	Trans (>250 kb)			0.716078
ENSG00000126088	UROD	1	p34.1	45477819	45481247	2.00505	0.0449572	0.532641	FALSE	FALSE	Trans (>250 kb)			0.872063
ENSG00000014164	ZC3H3	8	q24.3	144519825	144623623	2.00467	0.0449981	0.532641	FALSE	FALSE	Trans (>250 kb)			0.194731
ENSG00000149136	SSRP1	11	q12.1	57093459	57103351	2.00373	0.0450993	0.533093	FALSE	FALSE	Trans (>250 kb)			0.069643
ENSG00000185105	MYADML2	17	q25.3	79897521	79905109	2.00293	0.0451851	0.533093	FALSE	FALSE	Trans (>250 kb)			0.387811
ENSG00000166278	C2	6	p21.33	31865562	31913449	2.00266	0.0452141	0.533093	FALSE	FALSE	Trans (>250 kb)			0.0464454
ENSG00000167965	MLST8	16	p13.3	2254249	2259417	2.00244	0.0452377	0.533093	FALSE	FALSE	Trans (>250 kb)			0.477802
ENSG00000204278	TMEM235	17	q25.3	76227391	76237068	2.00116	0.0453756	0.533801	FALSE	FALSE	Trans (>250 kb)			0.946555
ENSG00000198663	C6orf89	6	p21.2	36839646	36896740	2.00069	0.0454255	0.533965	FALSE	FALSE	Trans (>250 kb)			0.752475
ENSG00000084731	KIF3C	2	p23.3	26149471	26205618	2.00019	0.0454795	0.534329	FALSE	FALSE	Trans (>250 kb)			0.39721
ENSG00000124151	NCOA3	20	q13.12	46130601	46285621	1.99888	0.0456213	0.53542	FALSE	FALSE	Trans (>250 kb)			0.510299
ENSG00000130702	LAMA5	20	q13.33	60883011	60942368	1.99812	0.0457033	0.535647	FALSE	FALSE	Trans (>250 kb)			0.846465
ENSG00000159314	ARHGAP27	17	q21.31	43471275	43511787	1.99775	0.0457443	0.535762	FALSE	FALSE	Trans (>250 kb)			0.0151485
ENSG00000013588	GPRC5A	12	p13.1	13043716	13070871	1.99745	0.0457762	0.535762	FALSE	FALSE	Trans (>250 kb)			0.158434
ENSG00000136275	C7orf69	7	p12.3	47834889	47859445	1.99669	0.0458593	0.536296	FALSE	FALSE	Trans (>250 kb)			0.340516
ENSG00000075340	ADD2	2	p13.3	70834750	70995357	1.99575	0.045961	0.536535	FALSE	FALSE	Trans (>250 kb)			0.729377
ENSG00000165714	LOH12CR1	12	p13.2	12510013	12619840	1.99563	0.0459747	0.536535	FALSE	FALSE	Trans (>250 kb)			0.70498
ENSG00000087191	PSMC5	17	q23.3	61904512	61909379	1.99546	0.0459929	0.536535	FALSE	FALSE	Trans (>250 kb)			0.988051
ENSG00000125484	GTF3C4	9	q34.13	135545422	135570342	1.99468	0.0460783	0.536722	FALSE	FALSE	Trans (>250 kb)			0.872763
ENSG00000148408	CACNA1B	9	q34.3	140772241	141019076	1.99453	0.0460938	0.536722	FALSE	FALSE	Trans (>250 kb)			0.20003
ENSG00000126768	TIMM17B	X	p11.23	48750730	48755426	1.99415	0.0461354	0.536722	FALSE	FALSE	Trans (>250 kb)
ENSG00000127914	AKAP9	7	q21.2	91570181	91739987	1.99203	0.0463674	0.537855	FALSE	FALSE	Trans (>250 kb)			0.0790421
ENSG00000143776	CDC42BPA	1	q42.13	227177566	227506175	1.99075	0.0465079	0.538114	FALSE	FALSE	Trans (>250 kb)			0.562094
ENSG00000253767	PCDHGA8	5	q31.3	140772381	140892546	1.98998	0.0465933	0.538114	FALSE	FALSE	Trans (>250 kb)			0.576492
ENSG00000164916	FOXK1	7	p22.1	4683388	4811074	1.98996	0.0465953	0.538114	FALSE	FALSE	Trans (>250 kb)			0.178832
ENSG00000161011	SQSTM1	5	q35.3	179233388	179265078	1.9894	0.0466569	0.538114	FALSE	FALSE	Trans (>250 kb)			0.194331
ENSG00000176619	LMNB2	19	p13.3	2427636	2456994	1.98874	0.0467297	0.538114	FALSE	FALSE	Trans (>250 kb)			0.950755
ENSG00000151208	DLG5	10	q22.3	79550549	79686378	1.98862	0.0467427	0.538114	FALSE	FALSE	Trans (>250 kb)			0.724878
ENSG00000124541	RRP36	6	p21.1	42989383	43001894	1.98819	0.0467904	0.538114	FALSE	FALSE	Trans (>250 kb)			0.422408
ENSG00000071889	FAM3A	X	q28	153733350	153744566	1.98798	0.0468138	0.538114	FALSE	FALSE	Trans (>250 kb)
ENSG00000104529	EEF1D	8	q24.3	144661867	144681711	1.98697	0.0469263	0.538752	FALSE	FALSE	Trans (>250 kb)			0.152935
ENSG00000175727	MLXIP	12	q24.31	122516628	122631894	1.98454	0.047196	0.538752	FALSE	FALSE	Trans (>250 kb)			0.503
ENSG00000101951	PAGE4	X	p11.23	49593863	49598576	1.98452	0.0471983	0.538752	FALSE	FALSE	Trans (>250 kb)
ENSG00000137409	MTCH1	6	p21.2	36935917	36954074	1.98451	0.0471988	0.538752	FALSE	FALSE	Trans (>250 kb)			0.867563
ENSG00000160214	RRP1	21	q22.3	45209394	45225174	1.98448	0.0472029	0.538752	FALSE	FALSE	Trans (>250 kb)			0.305219
ENSG00000102003	SYP	X	p11.23	49044269	49056718	1.98413	0.0472414	0.538802	FALSE	FALSE	Trans (>250 kb)
ENSG00000186001	LRCH3	3	q29	197518097	197615307	1.98327	0.0473375	0.539433	FALSE	FALSE	Trans (>250 kb)			0.388911
ENSG00000145012	LPP	3	q27.3	187871072	188608460	1.98311	0.0473548	0.539433	FALSE	FALSE	Trans (>250 kb)			0.868863
ENSG00000160072	ATAD3B	1	p36.33	1407143	1433228	1.98289	0.0473797	0.539433	FALSE	FALSE	Trans (>250 kb)
ENSG00000125691	RPL23	17	q12	37004118	37010096	1.98154	0.0475313	0.53982	FALSE	FALSE	Trans (>250 kb)			0.0894411
ENSG00000182134	TDRKH	1	q21.3	151742583	151763892	1.97953	0.0477569	0.539932	FALSE	FALSE	Trans (>250 kb)			0.109639
ENSG00000166441	RPL27A	11	p15.4	8703958	8736306	1.9787	0.0478497	0.539932	FALSE	FALSE	Trans (>250 kb)			0.359714
ENSG00000213563	C8orf82	8	q24.3	145751117	145754516	1.97436	0.0483405	0.542992	FALSE	FALSE	Trans (>250 kb)			0.182232
ENSG00000136731	UGGT1	2	q14.3	128848774	128953251	1.97311	0.0484828	0.542992	FALSE	FALSE	Trans (>250 kb)			0.786071
ENSG00000069696	DRD4	11	p15.5	637293	640706	1.97284	0.048514	0.542992	FALSE	FALSE	Trans (>250 kb)			0.713079
ENSG00000061938	TNK2	3	q29	195590235	195638816	1.97255	0.0485466	0.542992	FALSE	FALSE	Trans (>250 kb)			0.654885
ENSG00000114554	PLXNA1	3	q21.3	126707437	126756235	1.9719	0.0486216	0.542992	FALSE	FALSE	Trans (>250 kb)			0.614689
ENSG00000106263	EIF3B	7	p22.3	2393721	2420380	1.97151	0.0486652	0.542992	FALSE	FALSE	Trans (>250 kb)			0.789071
ENSG00000147437	GNRH1	8	p21.2	25276776	25282170	1.97141	0.0486767	0.542992	FALSE	FALSE	Trans (>250 kb)			0.0349465
ENSG00000004142	POLDIP2	17	q11.2	26673659	26684545	1.96904	0.0489485	0.544967	FALSE	FALSE	Trans (>250 kb)			0.00179152
ENSG00000108306	FBXL20	17	q12	37415384	37558776	1.96735	0.0491433	0.546154	FALSE	FALSE	Trans (>250 kb)			0.816868
ENSG00000104886	PLEKHJ1	19	p13.3	2230002	2237703	1.96698	0.0491854	0.54626	FALSE	FALSE	Trans (>250 kb)			0.142336
ENSG00000182208	MOB2	11	p15.5	1490687	1522477	1.96605	0.0492929	0.546901	FALSE	FALSE	Trans (>250 kb)			0.177832
ENSG00000114867	EIF4G1	3	q27.1	184032283	184053146	1.96604	0.0492938	0.546901	FALSE	FALSE	Trans (>250 kb)			0.358914
ENSG00000099364	FBXL19	16	p11.2	30934376	30960104	1.96565	0.0493393	0.547139	FALSE	FALSE	Trans (>250 kb)			0.124438
ENSG00000108055	SMC3	10	q25.2	112327449	112364394	1.96315	0.0496283	0.547958	FALSE	FALSE	Trans (>250 kb)			0.970053
ENSG00000022976	ZNF839	14	q32.31	102783714	102809044	1.96192	0.0497713	0.547958	FALSE	FALSE	Trans (>250 kb)			0.887061
ENSG00000103066	PLA2G15	16	q22.1	68279207	68294961	1.96163	0.0498054	0.547958	FALSE	FALSE	Trans (>250 kb)			0.364514
ENSG00000165804	ZNF219	14	q11.2	21558205	21572881	1.96037	0.049952	0.547958	FALSE	FALSE	Trans (>250 kb)			0.748275
ENSG00000170537	TMC7	16	p12.3	18995256	19075264	1.96028	0.0499632	0.547958	FALSE	FALSE	Trans (>250 kb)			0.924658
ENSG00000160539	PPAPDC3	9	q34.13	134165081	134184649	1.96013	0.0499805	0.547958	FALSE	FALSE	Trans (>250 kb)			0.69518
ENSG00000059573	ALDH18A1	10	q24.1	97365696	97416463	1.96005	0.0499904	0.547958	FALSE	FALSE	Trans (>250 kb)			0.564594
ENSG00000181031	RPH3AL	17	p13.3	62293	236045	1.95973	0.0500277	0.547958	FALSE	FALSE	Trans (>250 kb)			0.474203
ENSG00000101298	SNPH	20	p13	1246960	1289972	1.95965	0.0500368	0.547958	FALSE	FALSE	Trans (>250 kb)			0.754175
ENSG00000132612	VPS4A	16	q22.1	69345259	69358949	1.95904	0.0501076	0.547958	FALSE	FALSE	Trans (>250 kb)			0.545095
ENSG00000189306	RRP7A	22	q13.2	42905974	42915808	1.95862	0.0501572	0.547958	FALSE	FALSE	Trans (>250 kb)			0.374713
ENSG00000130717	UCK1	9	q34.13	134399188	134406655	1.95833	0.0501918	0.548013	FALSE	FALSE	Trans (>250 kb)			0.607389
ENSG00000215187	FAM166B	9	p13.3	35561828	35563896	1.95674	0.050378	0.549601	FALSE	FALSE	Trans (>250 kb)			0.407309
ENSG00000144028	SNRNP200	2	q11.2	96940074	96971297	1.95621	0.0504399	0.54972	FALSE	FALSE	Trans (>250 kb)			0.90216
ENSG00000140682	TGFB1I1	16	p11.2	31482906	31489281	1.95573	0.0504974	0.549994	FALSE	FALSE	Trans (>250 kb)			0.0681432
ENSG00000128610	FEZF1	7	q31.32	121941448	121950745	1.9555	0.0505237	0.549994	FALSE	FALSE	Trans (>250 kb)			0.932157
ENSG00000188677	PARVB	22	q13.31	44395091	44568829	1.95514	0.0505667	0.550261	FALSE	FALSE	Trans (>250 kb)			0.0719428
ENSG00000189090	FAM25B	10	q11.22	47177204	47181681	1.95483	0.0506029	0.550303	FALSE	FALSE	Trans (>250 kb)
ENSG00000165782	TMEM55B	14	q11.2	20925878	20929771	1.95425	0.0506715	0.550344	FALSE	FALSE	Trans (>250 kb)			0.791571
ENSG00000144036	EXOC6B	2	p13.2	72403113	73053170	1.95189	0.0509516	0.550585	FALSE	FALSE	Trans (>250 kb)			0.682482
ENSG00000138101	DTNB	2	p23.3	25600067	25896503	1.9514	0.0510094	0.550585	FALSE	FALSE	Trans (>250 kb)			0.715378
ENSG00000078674	PCM1	8	p22	17780349	17885478	1.94985	0.0511945	0.550585	FALSE	FALSE	Trans (>250 kb)			0.505899
ENSG00000187772	LIN28B	6	q16.3	105404923	105531207	1.94967	0.0512161	0.550585	FALSE	FALSE	Trans (>250 kb)			0.965653
ENSG00000099365	STX1B	16	p11.2	31000577	31021949	1.94927	0.051263	0.550585	FALSE	FALSE	Trans (>250 kb)			0.039546
ENSG00000167522	ANKRD11	16	q24.3	89334038	89556969	1.94923	0.0512674	0.550585	FALSE	FALSE	Trans (>250 kb)			0.920558
ENSG00000133030	MPRIP	17	p11.2	16945859	17120993	1.94886	0.0513121	0.550585	FALSE	FALSE	Trans (>250 kb)			0.835166
ENSG00000139151	PLCZ1	12	p12.3	18836103	18890991	1.94884	0.0513144	0.550585	FALSE	FALSE	Trans (>250 kb)			0.69578
ENSG00000155158	TTC39B	9	p22.3	15163620	15307358	1.94855	0.0513494	0.550585	FALSE	FALSE	Trans (>250 kb)			0.0678432
ENSG00000146350	TBC1D32	6	q22.31	121400640	121655891	1.94808	0.0514049	0.550585	FALSE	FALSE	Trans (>250 kb)			0.69508
ENSG00000129003	VPS13C	15	q22.2	62144588	62352672	1.94801	0.0514143	0.550585	FALSE	FALSE	Trans (>250 kb)			0.000554039
ENSG00000130559	CAMSAP1	9	q34.3	138700333	138799074	1.94785	0.0514334	0.550585	FALSE	FALSE	Trans (>250 kb)			0.423408
ENSG00000124733	MEA1	6	p21.1	42979832	42981706	1.94576	0.0516834	0.55225	FALSE	FALSE	Trans (>250 kb)			0.553795
ENSG00000189375	TBC1D28	17	p11.2	18538319	18565263	1.94503	0.0517711	0.55225	FALSE	FALSE	Trans (>250 kb)			0.123138
ENSG00000171944	OR52A5	11	p15.4	5152922	5153872	1.94502	0.0517728	0.55225	FALSE	FALSE	Trans (>250 kb)			0.934757
ENSG00000100591	AHSA1	14	q24.3	77924213	77935817	1.94465	0.0518165	0.55225	FALSE	FALSE	Trans (>250 kb)			0.923958
ENSG00000110880	CORO1C	12	q24.11	109038885	109125372	1.9444	0.0518469	0.55225	FALSE	FALSE	Trans (>250 kb)			0.734877
ENSG00000054523	KIF1B	1	p36.22	10270863	10441661	1.94373	0.0519284	0.552346	FALSE	FALSE	Trans (>250 kb)			0.747975
ENSG00000156515	HK1	10	q22.1	71029740	71161638	1.94354	0.0519511	0.552346	FALSE	FALSE	Trans (>250 kb)			0.263024
ENSG00000152484	USP12	13	q12.13	27640293	27746033	1.93997	0.0523834	0.55418	FALSE	FALSE	Trans (>250 kb)			0.99665
ENSG00000118596	SLC16A7	12	q14.1	59989848	60176395	1.93988	0.0523948	0.55418	FALSE	FALSE	Trans (>250 kb)			0.480302
ENSG00000100865	CINP	14	q32.31	102808956	102829253	1.93916	0.0524822	0.55418	FALSE	FALSE	Trans (>250 kb)			0.89976
ENSG00000126243	LRFN3	19	q13.12	36426260	36436669	1.93899	0.0525022	0.55418	FALSE	FALSE	Trans (>250 kb)			0.826567
ENSG00000168066	SF1	11	q13.1	64532078	64546258	1.93849	0.0525636	0.55418	FALSE	FALSE	Trans (>250 kb)			0.20153
ENSG00000196233	LCOR	10	q24.1	98592017	98740800	1.93792	0.0526333	0.554235	FALSE	FALSE	Trans (>250 kb)			0.117538
ENSG00000129749	CHRNA10	11	p15.4	3686817	3692614	1.93683	0.0527666	0.554548	FALSE	FALSE	Trans (>250 kb)			0.974853
ENSG00000261115	TMEM178B	7	q34	140774032	141180180	1.93676	0.0527751	0.554548	FALSE	FALSE	Trans (>250 kb)			0.40121
ENSG00000164151	KIAA0947	5	p15.32	5420777	5490347	1.93634	0.0528266	0.554548	FALSE	FALSE	Trans (>250 kb)			0.129637
ENSG00000157214	STEAP2	7	q21.13	89796904	89867451	1.93606	0.0528599	0.554548	FALSE	FALSE	Trans (>250 kb)			0.355214
ENSG00000060069	CTDP1	18	q23	77439801	77514510	1.93588	0.0528827	0.554548	FALSE	FALSE	Trans (>250 kb)			0.466503
ENSG00000082641	NFE2L1	17	q21.32	46125691	46138849	1.9355	0.0529294	0.554548	FALSE	FALSE	Trans (>250 kb)			0.841166
ENSG00000226180	AC010536.1	16	q24.2	87727144	87729753	1.93533	0.0529493	0.554548	FALSE	FALSE	Trans (>250 kb)			0.568893
ENSG00000185379	RAD51D	17	q12	33426811	33448541	1.93513	0.0529737	0.554548	FALSE	FALSE	Trans (>250 kb)			0.485301
ENSG00000107282	APBA1	9	q21.12	72042446	72287222	1.93496	0.052995	0.554548	FALSE	FALSE	Trans (>250 kb)			0.351015
ENSG00000181222	POLR2A	17	p13.1	7387685	7417933	1.93367	0.0531537	0.554548	FALSE	FALSE	Trans (>250 kb)			0.000891266
ENSG00000074800	ENO1	1	p36.23	8921061	8939308	1.93367	0.0531538	0.554548	FALSE	FALSE	Trans (>250 kb)			0.340016
ENSG00000135913	USP37	2	q35	219314974	219433084	1.9334	0.053187	0.554548	FALSE	FALSE	Trans (>250 kb)			0.0107489
ENSG00000129535	NRL	14	q11.2	24549316	24584223	1.93285	0.0532551	0.554548	FALSE	FALSE	Trans (>250 kb)			0.243826
ENSG00000099290	FAM21A	10	q11.23	51827648	51893269	1.93116	0.0534635	0.555186	FALSE	FALSE	Trans (>250 kb)
ENSG00000079332	SAR1A	10	q22.1	71907045	71930279	1.93112	0.0534686	0.555186	FALSE	FALSE	Trans (>250 kb)			0.340016
ENSG00000166377	ATP9B	18	q23	76829285	77138283	1.93031	0.0535681	0.555186	FALSE	FALSE	Trans (>250 kb)			0.428007
ENSG00000100226	GTPBP1	22	q13.1	39101728	39134304	1.93006	0.0536	0.555186	FALSE	FALSE	Trans (>250 kb)			0.777272
ENSG00000144426	NBEAL1	2	q33.2	203879602	204091101	1.92986	0.0536236	0.555186	FALSE	FALSE	Trans (>250 kb)			0.807869
ENSG00000196968	FUT11	10	q22.2	75532049	75540009	1.92979	0.0536324	0.555186	FALSE	FALSE	Trans (>250 kb)			0.000693526
ENSG00000164815	ORC5	7	q22.2	103766788	103848495	1.92967	0.0536472	0.555186	FALSE	FALSE	Trans (>250 kb)			0.665283
ENSG00000107625	DDX50	10	q22.1	70661034	70706603	1.92911	0.0537174	0.555409	FALSE	FALSE	Trans (>250 kb)			0.458204
ENSG00000167874	TMEM88	17	p13.1	7758383	7759417	1.92752	0.053915	0.556791	FALSE	FALSE	Trans (>250 kb)			0.00954905
ENSG00000126756	UXT	X	p11.23	47511197	47518560	1.92586	0.0541223	0.558087	FALSE	FALSE	Trans (>250 kb)
ENSG00000170471	RALGAPB	20	q11.23	37101459	37207504	1.9257	0.0541424	0.558087	FALSE	FALSE	Trans (>250 kb)			0.59859
ENSG00000154438	ASZ1	7	q31.2	117003276	117068177	1.92397	0.0543587	0.55905	FALSE	FALSE	Trans (>250 kb)			0.0808419
ENSG00000227471	AKR1B15	7	q33	134233888	134264627	1.92368	0.0543948	0.55905	FALSE	FALSE	Trans (>250 kb)			0.69778
ENSG00000084463	WBP11	12	p12.3	14939410	14956474	1.92274	0.0545131	0.55905	FALSE	FALSE	Trans (>250 kb)			0.641286
ENSG00000232434	C9orf172	9	q34.3	139738867	139741797	1.92222	0.0545778	0.55905	FALSE	FALSE	Trans (>250 kb)			0.443106
ENSG00000112137	PHACTR1	6	p24.1	12717893	13288645	1.92208	0.0545957	0.55905	FALSE	FALSE	Trans (>250 kb)			0.516198
ENSG00000204574	ABCF1	6	p21.33	30539153	30564956	1.92159	0.0546579	0.559257	FALSE	FALSE	Trans (>250 kb)			0.0576442
ENSG00000115616	SLC9A2	2	q12.1	103236166	103327777	1.92112	0.0547165	0.559654	FALSE	FALSE	Trans (>250 kb)			0.0191481
ENSG00000267303	CTD-2369P2.12	19	p13.2	10426147	10431354	1.92079	0.0547576	0.559654	FALSE	FALSE	Trans (>250 kb)			0.236826
ENSG00000164366	CCDC127	5	p15.33	196986	218330	1.91973	0.0548919	0.5597	FALSE	FALSE	Trans (>250 kb)			0.0291471
ENSG00000061987	MON2	12	q14.1	62860597	62991363	1.9195	0.0549208	0.5597	FALSE	FALSE	Trans (>250 kb)			0.138436
ENSG00000106245	BUD31	7	q22.1	99006264	99017239	1.91924	0.0549535	0.5597	FALSE	FALSE	Trans (>250 kb)			0.136736
ENSG00000111671	SPSB2	12	p13.31	6980099	6998522	1.91853	0.0550438	0.5597	FALSE	FALSE	Trans (>250 kb)			0.565093
ENSG00000188786	MTF1	1	p34.3	38275239	38325292	1.91774	0.0551439	0.560305	FALSE	FALSE	Trans (>250 kb)			0.19953
ENSG00000006740	ARHGAP44	17	p12	12692856	12894960	1.91767	0.0551531	0.560305	FALSE	FALSE	Trans (>250 kb)			0.920158
ENSG00000010322	NISCH	3	p21.1	52489134	52527087	1.91646	0.0553071	0.561301	FALSE	FALSE	Trans (>250 kb)			0.459204
ENSG00000120451	SNX19	11	q24.3	130745331	130786404	1.91528	0.0554571	0.561956	FALSE	FALSE	Trans (>250 kb)			0.818168
ENSG00000068024	HDAC4	2	q37.3	239969864	240323348	1.91504	0.0554875	0.561956	FALSE	FALSE	Trans (>250 kb)			0.0922408
ENSG00000138709	LARP1B	4	q28.2	128982423	129144086	1.91494	0.0555006	0.561956	FALSE	FALSE	Trans (>250 kb)			0.608189
ENSG00000100815	TRIP11	14	q32.12	92432335	92507240	1.91428	0.0555847	0.562208	FALSE	FALSE	Trans (>250 kb)			0.00474953
ENSG00000151465	CDC123	10	p13	12237964	12292588	1.91366	0.055664	0.562714	FALSE	FALSE	Trans (>250 kb)			0.957754
ENSG00000108352	RAPGEFL1	17	q21.1	38333263	38351908	1.91243	0.0558214	0.563513	FALSE	FALSE	Trans (>250 kb)			0.765073
ENSG00000235631	RNF148	7	q31.32	122341718	122343021	1.9124	0.055825	0.563513	FALSE	FALSE	Trans (>250 kb)			0.0858414
ENSG00000090615	GOLGA3	12	q24.33	133345495	133405444	1.91122	0.0559764	0.564033	FALSE	FALSE	Trans (>250 kb)			0.388611
ENSG00000051180	RAD51	15	q15.1	40986972	41024354	1.91112	0.0559894	0.564033	FALSE	FALSE	Trans (>250 kb)			0.537696
ENSG00000258366	RTEL1	20	q13.33	62289163	62328416	1.91068	0.0560455	0.564124	FALSE	FALSE	Trans (>250 kb)			0.776172
ENSG00000134809	TIMM10	11	q12.1	57295936	57298276	1.91034	0.0560892	0.564124	FALSE	FALSE	Trans (>250 kb)			0.325817
ENSG00000256762	STH	17	q21.31	44076616	44077060	1.91018	0.0561099	0.564124	FALSE	FALSE	Trans (>250 kb)			0.0761424
ENSG00000130706	ADRM1	20	q13.33	60877149	60883918	1.9085	0.0563261	0.564124	FALSE	FALSE	Trans (>250 kb)			0.932357
ENSG00000163093	BBS5	2	q31.1	170335688	170382432	1.90828	0.0563548	0.564124	FALSE	FALSE	Trans (>250 kb)			0.786371
ENSG00000143473	KCNH1	1	q32.2	210856555	211307457	1.90802	0.0563886	0.564124	FALSE	FALSE	Trans (>250 kb)			0.0883412
ENSG00000077684	JADE1	4	q28.2	129730779	129796379	1.90744	0.0564637	0.564124	FALSE	FALSE	Trans (>250 kb)			0.40221
ENSG00000181396	OGFOD3	17	q25.3	80347099	80376513	1.90732	0.0564796	0.564124	FALSE	FALSE	Trans (>250 kb)			0.229127
ENSG00000164190	NIPBL	5	p13.2	36876861	37066515	1.90713	0.0565035	0.564124	FALSE	FALSE	Trans (>250 kb)			0.0987401
ENSG00000198752	CDC42BPB	14	q32.32	103398716	103523799	1.90699	0.0565216	0.564124	FALSE	FALSE	Trans (>250 kb)			0.168333
ENSG00000087111	PIGS	17	q11.2	26880401	26898890	1.90682	0.0565445	0.564124	FALSE	FALSE	Trans (>250 kb)			0.0243476
ENSG00000130479	MAP1S	19	p13.11	17830051	17845325	1.90664	0.0565666	0.564124	FALSE	FALSE	77362	rs12608932	2.98e-25	0.00126463
ENSG00000247077	PGAM5	12	q24.33	133287405	133299228	1.90597	0.0566542	0.564124	FALSE	FALSE	Trans (>250 kb)			0.562294
ENSG00000160075	SSU72	1	p36.33	1477053	1510249	1.90592	0.0566609	0.564124	FALSE	FALSE	Trans (>250 kb)			0.684582
ENSG00000198198	SZT2	1	p34.2	43855553	43918321	1.90517	0.0567575	0.564382	FALSE	FALSE	Trans (>250 kb)			0.123938
ENSG00000117222	RBBP5	1	q32.1	205055270	205091143	1.90491	0.0567913	0.564382	FALSE	FALSE	Trans (>250 kb)			0.342316
ENSG00000178950	GAK	4	p16.3	843064	926161	1.90429	0.0568722	0.564656	FALSE	FALSE	Trans (>250 kb)			0.000297097
ENSG00000165502	RPL36AL	14	q21.3	50085237	50087403	1.90315	0.0570211	0.565763	FALSE	FALSE	Trans (>250 kb)			0.686781
ENSG00000182700	IGIP	5	q31.3	139505521	139508391	1.90265	0.0570856	0.565821	FALSE	FALSE	Trans (>250 kb)			0.771773
ENSG00000147164	SNX12	X	q13.1	70279094	70288273	1.90224	0.0571394	0.565821	FALSE	FALSE	Trans (>250 kb)
ENSG00000113360	DROSHA	5	p13.3	31400604	31532303	1.90198	0.0571735	0.565821	FALSE	FALSE	Trans (>250 kb)			0.642486
ENSG00000137691	C11orf70	11	q22.1	101918174	101955291	1.90166	0.0572153	0.565821	FALSE	FALSE	Trans (>250 kb)			0.627987
ENSG00000136280	CCM2	7	p13	45039074	45116068	1.90088	0.0573179	0.565821	FALSE	FALSE	Trans (>250 kb)			0.329017
ENSG00000111196	MAGOHB	12	p13.2	10758612	10766222	1.90065	0.0573476	0.565821	FALSE	FALSE	Trans (>250 kb)			0.168533
ENSG00000198742	SMURF1	7	q22.1	98625061	98741723	1.90058	0.0573569	0.565821	FALSE	FALSE	Trans (>250 kb)			0.511299
ENSG00000136950	ARPC5L	9	q33.3	127624409	127640003	1.90046	0.0573722	0.565821	FALSE	FALSE	Trans (>250 kb)			0.666483
ENSG00000007923	DNAJC11	1	p36.31	6694228	6761984	1.89999	0.0574341	0.565821	FALSE	FALSE	Trans (>250 kb)			0.0208479
ENSG00000114026	OGG1	3	p25.3	9791628	9829903	1.89989	0.0574478	0.565821	FALSE	FALSE	Trans (>250 kb)			0.968253
ENSG00000244187	TMEM141	9	q34.3	139685807	139687709	1.89967	0.0574763	0.565821	FALSE	FALSE	Trans (>250 kb)			0.425107
ENSG00000131089	ARHGEF9	X	q11.2	62854847	63005426	1.89944	0.057507	0.565821	FALSE	FALSE	Trans (>250 kb)
ENSG00000125505	MBOAT7	19	q13.42	54677107	54693733	1.89898	0.0575667	0.565879	FALSE	FALSE	Trans (>250 kb)			0.79527
ENSG00000188886	ASTL	2	q11.2	96789589	96804175	1.89828	0.057659	0.565879	FALSE	FALSE	Trans (>250 kb)			0.237226
ENSG00000107957	SH3PXD2A	10	q24.33	105348285	105615301	1.8982	0.0576699	0.565879	FALSE	FALSE	Trans (>250 kb)			0.728677
ENSG00000127054	CPSF3L	1	p36.33	1246965	1260071	1.8978	0.0577221	0.565879	FALSE	FALSE	Trans (>250 kb)			0.14017
ENSG00000151502	VPS26B	11	q25	134094539	134117686	1.89614	0.0579412	0.56594	FALSE	FALSE	Trans (>250 kb)			0.328217
ENSG00000104517	UBR5	8	q22.3	103265240	103425069	1.89496	0.0580973	0.56594	FALSE	FALSE	Trans (>250 kb)			0.079842
ENSG00000007520	TSR3	16	p13.3	1399241	1401912	1.89459	0.0581466	0.56594	FALSE	FALSE	Trans (>250 kb)			0.971253
ENSG00000165935	SMCO2	12	p11.23	27619743	27655118	1.89436	0.0581768	0.56594	FALSE	FALSE	Trans (>250 kb)			0.989551
ENSG00000168781	PPIP5K1	15	q15.3	43825660	43882430	1.89395	0.0582316	0.56594	FALSE	FALSE	Trans (>250 kb)			0.738776
ENSG00000103222	ABCC1	16	p13.11	16043434	16236931	1.89365	0.0582715	0.56594	FALSE	FALSE	Trans (>250 kb)			0.165733
ENSG00000140694	PARN	16	p13.12	14529558	14726585	1.89324	0.0583262	0.566212	FALSE	FALSE	Trans (>250 kb)			0.990851
ENSG00000177628	GBA	1	q22	155204243	155214490	1.89232	0.0584486	0.566624	FALSE	FALSE	Trans (>250 kb)			0.00126463
ENSG00000140961	OSGIN1	16	q23.3	83981887	83999937	1.8916	0.0585438	0.566902	FALSE	FALSE	Trans (>250 kb)			0.683082
ENSG00000072080	SPP2	2	q37.1	234959323	234985778	1.89136	0.0585759	0.566951	FALSE	FALSE	Trans (>250 kb)			0.0266473
ENSG00000185298	CCDC137	17	q25.3	79633394	79640934	1.89113	0.0586074	0.566953	FALSE	FALSE	Trans (>250 kb)			0.420908
ENSG00000164080	RAD54L2	3	p21.2	51575160	51702683	1.88976	0.0587905	0.567031	FALSE	FALSE	Trans (>250 kb)			0.125437
ENSG00000174775	HRAS	11	p15.5	532242	537287	1.88936	0.0588434	0.567031	FALSE	FALSE	Trans (>250 kb)			0.550195
ENSG00000136918	WDR38	9	q33.3	127615755	127620160	1.88905	0.058885	0.567031	FALSE	FALSE	Trans (>250 kb)			0.79927
ENSG00000204590	GNL1	6	p21.33	30509154	30524951	1.88829	0.0589876	0.567031	FALSE	FALSE	Trans (>250 kb)			0.0367463
ENSG00000227124	ZNF717	3	p12.3	75758794	75834734	1.88789	0.0590401	0.567031	FALSE	FALSE	Trans (>250 kb)
ENSG00000102978	POLR2C	16	q21	57496299	57505922	1.88775	0.0590597	0.567031	FALSE	FALSE	Trans (>250 kb)			0.20193
ENSG00000154124	FAM105B	5	p15.2	14664773	14699820	1.88751	0.0590917	0.567031	FALSE	FALSE	Trans (>250 kb)			0.147435
ENSG00000167526	RPL13	16	q24.3	89627065	89630950	1.88719	0.0591348	0.567031	FALSE	FALSE	Trans (>250 kb)			0.649285
ENSG00000178802	MPI	15	q24.1	75182346	75191798	1.8871	0.0591472	0.567031	FALSE	FALSE	Trans (>250 kb)			0.621988
ENSG00000101945	SUV39H1	X	p11.23	48553945	48567403	1.88705	0.059153	0.567031	FALSE	FALSE	Trans (>250 kb)
ENSG00000177963	RIC8A	11	p15.5	207511	215113	1.88683	0.0591832	0.567031	FALSE	FALSE	Trans (>250 kb)			0.250825
ENSG00000103502	CDIPT	16	p11.2	29869678	29875057	1.88666	0.0592057	0.567031	FALSE	FALSE	Trans (>250 kb)			0.916258
ENSG00000198910	L1CAM	X	q28	153126969	153174677	1.88607	0.0592849	0.567031	FALSE	FALSE	Trans (>250 kb)
ENSG00000163521	GLB1L	2	q35	220101328	220110200	1.88604	0.0592901	0.567031	FALSE	FALSE	Trans (>250 kb)			0.00954905
ENSG00000138073	PREB	2	p23.3	27353624	27357543	1.88556	0.0593546	0.567031	FALSE	FALSE	Trans (>250 kb)			0.773473
ENSG00000100359	SGSM3	22	q13.1	40766595	40806293	1.8855	0.0593619	0.567031	FALSE	FALSE	Trans (>250 kb)			0.224128
ENSG00000113716	HMGXB3	5	q32	149379884	149432386	1.88496	0.0594351	0.567031	FALSE	FALSE	Trans (>250 kb)			0.0848415
ENSG00000184840	TMED9	5	q35.3	177019159	177023125	1.88407	0.0595556	0.567031	FALSE	FALSE	Trans (>250 kb)			0.930057
ENSG00000130950	NUTM2F	9	q22.32	97077605	97090926	1.88282	0.0597247	0.567601	FALSE	FALSE	Trans (>250 kb)			0.944856
ENSG00000214305	AP001024.1	11	q22.3	107650219	107652316	1.88237	0.0597856	0.567601	FALSE	FALSE	Trans (>250 kb)			0.274823
ENSG00000168679	SLC16A4	1	p13.3	110905470	110933704	1.88208	0.0598246	0.567721	FALSE	FALSE	Trans (>250 kb)			0.29942
ENSG00000185340	GAS2L1	22	q12.2	29702572	29708774	1.88119	0.0599462	0.568212	FALSE	FALSE	Trans (>250 kb)			0.686581
ENSG00000112541	PDE10A	6	q27	165740776	166400091	1.88074	0.0600079	0.568212	FALSE	FALSE	Trans (>250 kb)			0.872263
ENSG00000221914	PPP2R2A	8	p21.2	26149007	26230196	1.87964	0.0601569	0.568416	FALSE	FALSE	Trans (>250 kb)			0.0622438
ENSG00000040487	PQLC2	1	p36.13	19638820	19655794	1.87963	0.060159	0.568416	FALSE	FALSE	Trans (>250 kb)			0.0719428
ENSG00000088854	C20orf194	20	p13	3229951	3388272	1.87829	0.0603414	0.569224	FALSE	FALSE	Trans (>250 kb)			0.856064
ENSG00000071655	MBD3	19	p13.3	1576639	1592882	1.87827	0.0603444	0.569224	FALSE	FALSE	Trans (>250 kb)			0.530697
ENSG00000198807	PAX9	14	q13.3	37126773	37148920	1.87711	0.0605024	0.569539	FALSE	FALSE	Trans (>250 kb)			0.122138
ENSG00000163374	YY1AP1	1	q22	155629237	155658791	1.87692	0.0605288	0.569539	FALSE	FALSE	Trans (>250 kb)			0.0548445
ENSG00000122126	OCRL	X	q25	128673826	128726538	1.87686	0.0605372	0.569539	FALSE	FALSE	Trans (>250 kb)
ENSG00000176919	C8G	9	q34.3	139839698	139841426	1.87429	0.06089	0.571507	FALSE	FALSE	Trans (>250 kb)			0.252425
ENSG00000067369	TP53BP1	15	q15.3	43699407	43802926	1.87335	0.0610197	0.572002	FALSE	FALSE	Trans (>250 kb)			0.687481
ENSG00000040199	PHLPP2	16	q22.2	71671738	71758604	1.87307	0.0610589	0.572002	FALSE	FALSE	Trans (>250 kb)			0.775472
ENSG00000186918	ZNF395	8	p21.1	28203102	28260218	1.87224	0.0611736	0.572002	FALSE	FALSE	Trans (>250 kb)			0.60049
ENSG00000206260	PRR23A	3	q23	138722804	138725110	1.87212	0.0611897	0.572002	FALSE	FALSE	Trans (>250 kb)			0.620288
ENSG00000112306	RPS12	6	q23.2	133135580	133138703	1.87052	0.0614116	0.572002	FALSE	FALSE	Trans (>250 kb)			0.89576
ENSG00000197756	RPL37A	2	q35	217362912	217443903	1.87044	0.0614226	0.572002	FALSE	FALSE	Trans (>250 kb)			0.976352
ENSG00000116151	MORN1	1	p36.32	2252692	2323146	1.87032	0.0614397	0.572002	FALSE	FALSE	Trans (>250 kb)			0.20033
ENSG00000163625	WDFY3	4	q21.23	85590704	85887544	1.86996	0.0614889	0.572002	FALSE	FALSE	Trans (>250 kb)			0.0745425
ENSG00000269155	AL009178.1	6	q27	168196210	168198927	1.86994	0.0614925	0.572002	FALSE	FALSE	Trans (>250 kb)
ENSG00000077782	FGFR1	8	p11.22	38268656	38326352	1.86922	0.061592	0.572002	FALSE	FALSE	Trans (>250 kb)			0.80377
ENSG00000157423	HYDIN	16	q22.2	70841281	71264625	1.869	0.0616228	0.572002	FALSE	FALSE	Trans (>250 kb)			0.523098
ENSG00000183250	C21orf67	21	q22.3	46352729	46359828	1.86876	0.0616568	0.572002	FALSE	FALSE	Trans (>250 kb)			0.943456
ENSG00000110497	AMBRA1	11	p11.2	46417964	46615675	1.86828	0.0617236	0.572002	FALSE	FALSE	Trans (>250 kb)			0.10354
ENSG00000164114	MAP9	4	q32.1	156263810	156298122	1.86819	0.0617351	0.572002	FALSE	FALSE	Trans (>250 kb)			0.455904
ENSG00000175189	INHBC	12	q13.3	57828543	57844611	1.86712	0.0618849	0.572947	FALSE	FALSE	Trans (>250 kb)			0.00544946
ENSG00000169180	XPO6	16	p11.2	28109300	28223241	1.86658	0.0619604	0.573015	FALSE	FALSE	Trans (>250 kb)			0.20383
ENSG00000215012	C22orf29	22	q11.21	19833661	19842419	1.86646	0.0619767	0.573015	FALSE	FALSE	Trans (>250 kb)			0.69818
ENSG00000013306	SLC25A39	17	q21.31	42396993	42402238	1.8661	0.0620272	0.573015	FALSE	FALSE	Trans (>250 kb)			0.769273
ENSG00000196943	NOP9	14	q12	24769068	24778330	1.86605	0.0620337	0.573015	FALSE	FALSE	Trans (>250 kb)			0.217328
ENSG00000166246	C16orf71	16	p13.3	4784273	4799397	1.86464	0.0622325	0.574162	FALSE	FALSE	Trans (>250 kb)			0.211729
ENSG00000188690	UROS	10	q26.2	127477146	127511817	1.86342	0.062403	0.574702	FALSE	FALSE	Trans (>250 kb)			0.182032
ENSG00000115252	PDE1A	2	q32.1	183004763	183387919	1.86265	0.0625114	0.574702	FALSE	FALSE	Trans (>250 kb)			0.535296
ENSG00000119487	MAPKAP1	9	q33.3	128199672	128469513	1.86234	0.0625546	0.574702	FALSE	FALSE	Trans (>250 kb)			0.656584
ENSG00000130700	GATA5	20	q13.33	61038553	61051026	1.86231	0.0625591	0.574702	FALSE	FALSE	Trans (>250 kb)			0.985551
ENSG00000113761	ZNF346	5	q35.2	176449697	176508190	1.86224	0.0625694	0.574702	FALSE	FALSE	Trans (>250 kb)			0.181632
ENSG00000185624	P4HB	17	q25.3	79801035	79818570	1.86215	0.0625823	0.574702	FALSE	FALSE	Trans (>250 kb)
ENSG00000159202	UBE2Z	17	q21.32	46985731	47006418	1.86142	0.0626852	0.574702	FALSE	FALSE	Trans (>250 kb)			0.423808
ENSG00000139112	GABARAPL1	12	p13.2	10365057	10375727	1.86092	0.062756	0.574702	FALSE	FALSE	Trans (>250 kb)			0.715678
ENSG00000081803	CADPS2	7	q31.32	121958481	122526813	1.86076	0.0627783	0.574702	FALSE	FALSE	Trans (>250 kb)			0.280122
ENSG00000129473	BCL2L2	14	q11.2	23767999	23780968	1.86048	0.062818	0.574702	FALSE	FALSE	Trans (>250 kb)			0.282422
ENSG00000206562	METTL6	3	p25.1	15422782	15482073	1.86032	0.06284	0.574702	FALSE	FALSE	Trans (>250 kb)			0.508899
ENSG00000158480	SPATA2	20	q13.13	48519928	48532080	1.86005	0.0628785	0.574702	FALSE	FALSE	81167	rs17785991	3.151e-10	7.94651e-08
ENSG00000168490	PHYHIP	8	p21.3	22077222	22089854	1.85965	0.062935	0.574702	FALSE	FALSE	Trans (>250 kb)			0.154535
ENSG00000158764	ITLN2	1	q23.3	160914815	160924589	1.85942	0.0629673	0.574702	FALSE	FALSE	Trans (>250 kb)			0.492601
ENSG00000103326	CAPN15	16	p13.3	577717	604636	1.85937	0.0629741	0.574702	FALSE	FALSE	Trans (>250 kb)			0.00424958
ENSG00000182473	EXOC7	17	q25.1	74077087	74117657	1.85908	0.0630152	0.574702	FALSE	FALSE	Trans (>250 kb)			0.425607
ENSG00000183166	CALN1	7	q11.22	71244476	71912136	1.85873	0.0630653	0.574948	FALSE	FALSE	Trans (>250 kb)			0.408909
ENSG00000197157	SND1	7	q32.1	127292234	127732661	1.85831	0.0631256	0.575302	FALSE	FALSE	Trans (>250 kb)			0.426207
ENSG00000176148	TCP11L1	11	p13	33060963	33127489	1.8574	0.0632549	0.575398	FALSE	FALSE	Trans (>250 kb)			0.0431457
ENSG00000108883	EFTUD2	17	q21.31	42927311	42977030	1.85702	0.0633086	0.575398	FALSE	FALSE	Trans (>250 kb)			0.245525
ENSG00000179627	ZBTB42	14	q32.33	105266933	105271049	1.85677	0.0633436	0.575398	FALSE	FALSE	Trans (>250 kb)			0.451705
ENSG00000103507	BCKDK	16	p11.2	31117428	31124110	1.85492	0.0636076	0.577072	FALSE	FALSE	Trans (>250 kb)			0.225527
ENSG00000052795	FNIP2	4	q32.1	159690290	159829201	1.85399	0.0637402	0.577168	FALSE	FALSE	Trans (>250 kb)			0.191231
ENSG00000120438	TCP1	6	q25.3	160199530	160210781	1.85361	0.0637945	0.577168	FALSE	FALSE	Trans (>250 kb)			0.332717
ENSG00000122912	SLC25A16	10	q21.3	70237756	70287231	1.85249	0.0639555	0.577629	FALSE	FALSE	Trans (>250 kb)			0.554895
ENSG00000105556	MIER2	19	p13.3	305575	344798	1.85189	0.0640423	0.577775	FALSE	FALSE	Trans (>250 kb)			0.293021
ENSG00000153347	FAM81B	5	q15	94727048	94786158	1.84968	0.0643594	0.577775	FALSE	FALSE	Trans (>250 kb)			0.912959
ENSG00000127663	KDM4B	19	p13.3	4969125	5153606	1.84905	0.0644509	0.577775	FALSE	FALSE	Trans (>250 kb)			0.943856
ENSG00000170322	NFRKB	11	q24.3	129733531	129765485	1.84903	0.0644537	0.577775	FALSE	FALSE	Trans (>250 kb)			0.835466
ENSG00000132254	ARFIP2	11	p15.4	6496910	6502666	1.84892	0.0644692	0.577775	FALSE	FALSE	Trans (>250 kb)			0.748575
ENSG00000205937	RNPS1	16	p13.3	2303117	2318413	1.84887	0.0644772	0.577775	FALSE	FALSE	Trans (>250 kb)			0.555194
ENSG00000163348	PYGO2	1	q21.3	154929502	154936329	1.84886	0.0644778	0.577775	FALSE	FALSE	Trans (>250 kb)			0.144636
ENSG00000139613	SMARCC2	12	q13.2	56556767	56583351	1.84864	0.06451	0.577775	FALSE	FALSE	Trans (>250 kb)			0.617588
ENSG00000256436	TAS2R31	12	p13.2	11182986	11184006	1.84736	0.0646954	0.578639	FALSE	FALSE	Trans (>250 kb)			0.776472
ENSG00000004866	ST7	7	q31.2	116593292	116870157	1.84716	0.0647236	0.578639	FALSE	FALSE	Trans (>250 kb)			0.40431
ENSG00000103544	C16orf62	16	p12.3	19566562	19718115	1.84663	0.0648006	0.579034	FALSE	FALSE	Trans (>250 kb)			0.0510449
ENSG00000104812	GYS1	19	q13.33	49471382	49496567	1.84512	0.0650198	0.579453	FALSE	FALSE	Trans (>250 kb)			0.637586
ENSG00000072195	SPEG	2	q35	220299568	220363009	1.84506	0.0650285	0.579453	FALSE	FALSE	Trans (>250 kb)			0.0316468
ENSG00000167962	ZNF598	16	p13.3	2047655	2059824	1.84141	0.065561	0.582386	FALSE	FALSE	Trans (>250 kb)			0.59959
ENSG00000100393	EP300	22	q13.2	41487790	41576081	1.84141	0.0655619	0.582386	FALSE	FALSE	Trans (>250 kb)			0.375112
ENSG00000185567	AHNAK2	14	q32.33	105403581	105444694	1.84104	0.0656151	0.582386	FALSE	FALSE	Trans (>250 kb)			0.039746
ENSG00000004139	SARM1	17	q11.2	26691378	26728065	1.84047	0.0656993	0.582386	FALSE	FALSE	Trans (>250 kb)			0.000418359
ENSG00000203392	AC105020.1	15	q24.2	75970672	75973093	1.83996	0.0657735	0.582386	FALSE	FALSE	Trans (>250 kb)			0.980352
ENSG00000023191	RNH1	11	p15.5	494512	507300	1.83989	0.0657837	0.582386	FALSE	FALSE	Trans (>250 kb)			0.609689
ENSG00000173486	FKBP2	11	q13.1	64008475	64011604	1.83925	0.0658779	0.582386	FALSE	FALSE	Trans (>250 kb)			0.936956
ENSG00000160233	LRRC3	21	q22.3	45875369	45878739	1.83889	0.0659317	0.582386	FALSE	FALSE	Trans (>250 kb)			0.435106
ENSG00000204740	MALRD1	10	p12.31	19492779	20079330	1.83874	0.0659533	0.582386	FALSE	FALSE	Trans (>250 kb)			0.508399
ENSG00000104093	DMXL2	15	q21.2	51739908	51915030	1.83873	0.065955	0.582386	FALSE	FALSE	Trans (>250 kb)			0.252625
ENSG00000136695	IL36RN	2	q13	113816215	113822959	1.83758	0.0661239	0.582386	FALSE	FALSE	Trans (>250 kb)			0.920658
ENSG00000116120	FARSB	2	q36.1	223435255	223521056	1.8374	0.0661506	0.582386	FALSE	FALSE	Trans (>250 kb)			0.310119
ENSG00000141084	RANBP10	16	q22.1	67757005	67840555	1.83632	0.0663109	0.582386	FALSE	FALSE	Trans (>250 kb)			0.00634937
ENSG00000249016	RP11-45H22.3	5	q11.2	54252063	54253674	1.83585	0.0663792	0.582386	FALSE	FALSE	Trans (>250 kb)			0.70158
ENSG00000196455	PIK3R4	3	q22.1	130397779	130465673	1.83546	0.0664377	0.582386	FALSE	FALSE	Trans (>250 kb)			0.0577442
ENSG00000203870	SMIM9	X	q28	154051623	154062937	1.83409	0.066641	0.582786	FALSE	FALSE	Trans (>250 kb)
ENSG00000166111	SVOP	12	q24.11	109304658	109459045	1.83388	0.0666719	0.582786	FALSE	FALSE	Trans (>250 kb)			0.335316
ENSG00000177169	ULK1	12	q24.33	132379196	132407712	1.83346	0.0667341	0.582786	FALSE	FALSE	Trans (>250 kb)			0.0233477
ENSG00000091947	TMEM101	17	q21.31	42088556	42101314	1.83205	0.0669446	0.582786	FALSE	FALSE	Trans (>250 kb)			0.146935
ENSG00000197430	OPALIN	10	q24.1	98102973	98119092	1.83198	0.0669542	0.582786	FALSE	FALSE	Trans (>250 kb)			0.890061
ENSG00000136877	FPGS	9	q34.11	130556876	130576606	1.8314	0.0670416	0.582786	FALSE	FALSE	Trans (>250 kb)			0.214529
ENSG00000151338	MIPOL1	14	q13.3	37667118	38021566	1.83135	0.0670482	0.582786	FALSE	FALSE	Trans (>250 kb)			0.218928
ENSG00000171953	ATPAF2	17	p11.2	17880723	17942523	1.83043	0.0671858	0.583227	FALSE	FALSE	Trans (>250 kb)			0.140836
ENSG00000108819	PPP1R9B	17	q21.33	48211104	48227991	1.83003	0.0672459	0.583227	FALSE	FALSE	Trans (>250 kb)			0.0289471
ENSG00000084734	GCKR	2	p23.3	27719709	27746554	1.83002	0.0672468	0.583227	FALSE	FALSE	Trans (>250 kb)			0.659284
ENSG00000095970	TREM2	6	p21.1	41126244	41130924	1.82955	0.0673169	0.583644	FALSE	FALSE	Trans (>250 kb)			0.694981
ENSG00000169710	FASN	17	q25.3	80036214	80056208	1.82864	0.067454	0.584145	FALSE	FALSE	Trans (>250 kb)			0.521298
ENSG00000172530	BANP	16	q24.2	87982850	88110924	1.82789	0.0675662	0.584145	FALSE	FALSE	Trans (>250 kb)			0.314519
ENSG00000073910	FRY	13	q13.1	32605437	32870794	1.82771	0.067593	0.584145	FALSE	FALSE	Trans (>250 kb)			0.983652
ENSG00000145016	KIAA0226	3	q29	197398264	197476598	1.82762	0.067607	0.584145	FALSE	FALSE	Trans (>250 kb)			0.353915
ENSG00000132570	PCBD2	5	q31.1	134240596	134343649	1.82744	0.067634	0.584145	FALSE	FALSE	Trans (>250 kb)			0.0973403
ENSG00000100354	TNRC6B	22	q13.1	40440821	40731812	1.82694	0.0677094	0.584145	FALSE	FALSE	Trans (>250 kb)			0.049645
ENSG00000106682	EIF4H	7	q11.23	73588575	73611431	1.82638	0.0677926	0.584429	FALSE	FALSE	Trans (>250 kb)			0.216528
ENSG00000257923	CUX1	7	q22.1	101458959	101927249	1.82449	0.0680785	0.585634	FALSE	FALSE	Trans (>250 kb)			0.710079
ENSG00000152910	CNTNAP4	16	q23.1	76311176	76593135	1.82391	0.0681653	0.585634	FALSE	FALSE	Trans (>250 kb)			0.128437
ENSG00000115904	SOS1	2	p22.1	39208537	39351486	1.82349	0.0682288	0.585634	FALSE	FALSE	Trans (>250 kb)			0.725277
ENSG00000174177	CTU2	16	q24.3	88772871	88781794	1.82341	0.0682414	0.585634	FALSE	FALSE	Trans (>250 kb)			0.183432
ENSG00000125864	BFSP1	20	p12.1	17474550	17549865	1.82224	0.0684193	0.585811	FALSE	FALSE	Trans (>250 kb)			0.957754
ENSG00000113318	MSH3	5	q14.1	79950467	80172279	1.82176	0.0684916	0.586143	FALSE	FALSE	Trans (>250 kb)			0.512299
ENSG00000005007	UPF1	19	p13.11	18942747	18979045	1.82128	0.0685638	0.586438	FALSE	FALSE	Trans (>250 kb)			0.830567
ENSG00000111602	TIMELESS	12	q13.3	56810903	56843187	1.82107	0.0685969	0.58645	FALSE	FALSE	Trans (>250 kb)			0.855464
ENSG00000169223	LMAN2	5	q35.3	176758563	176778853	1.8209	0.0686213	0.58645	FALSE	FALSE	Trans (>250 kb)			0.00284972
ENSG00000170291	ELP5	17	p13.1	7154735	7163259	1.82008	0.068747	0.586903	FALSE	FALSE	Trans (>250 kb)			0.0288471
ENSG00000174373	RALGAPA1	14	q13.2	36007558	36278510	1.8196	0.0688196	0.586903	FALSE	FALSE	Trans (>250 kb)			0.930357
ENSG00000115163	CENPA	2	p23.3	26987157	27023935	1.81838	0.0690068	0.587405	FALSE	FALSE	Trans (>250 kb)			0.0207479
ENSG00000084112	SSH1	12	q24.11	109176466	109251366	1.81751	0.0691391	0.587544	FALSE	FALSE	Trans (>250 kb)			0.992751
ENSG00000204510	PRAMEF7	1	p36.21	12976450	12980569	1.81721	0.0691843	0.587544	FALSE	FALSE	Trans (>250 kb)
ENSG00000204843	DCTN1	2	p13.1	74588281	74619214	1.81708	0.0692051	0.587544	FALSE	FALSE	Trans (>250 kb)			0.758374
ENSG00000158545	ZC3H18	16	q24.2	88636789	88698374	1.81676	0.0692537	0.587715	FALSE	FALSE	Trans (>250 kb)			0.407009
ENSG00000102309	PIN4	X	q13.1	71401203	71522776	1.81585	0.0693934	0.58844	FALSE	FALSE	Trans (>250 kb)
ENSG00000164253	WDR41	5	q14.1	76721795	76916436	1.81578	0.0694042	0.58844	FALSE	FALSE	Trans (>250 kb)			0.187131
ENSG00000130758	MAP3K10	19	q13.2	40697651	40721482	1.81482	0.0695509	0.589021	FALSE	FALSE	Trans (>250 kb)			0.753175
ENSG00000145936	KCNMB1	5	q35.1	169801675	169816681	1.81419	0.0696484	0.589135	FALSE	FALSE	Trans (>250 kb)			0.667283
ENSG00000153294	GPR115	6	p12.3	47653600	47689757	1.81341	0.0697679	0.589135	FALSE	FALSE	Trans (>250 kb)			0.377712
ENSG00000122692	SMU1	9	p21.1	33041762	33076665	1.81299	0.0698328	0.589135	FALSE	FALSE	Trans (>250 kb)			0.376312
ENSG00000168065	SLC22A11	11	q13.1	64323098	64340347	1.81277	0.0698681	0.589135	FALSE	FALSE	Trans (>250 kb)			0.521598
ENSG00000188784	PLA2G2E	1	p36.13	20246502	20250110	1.81261	0.0698923	0.589135	FALSE	FALSE	Trans (>250 kb)			0.80077
ENSG00000087263	OGFOD1	16	q12.2	56485402	56513012	1.81252	0.0699061	0.589135	FALSE	FALSE	Trans (>250 kb)			0.306919
ENSG00000197363	ZNF517	8	q24.3	146024261	146036554	1.81243	0.0699202	0.589135	FALSE	FALSE	Trans (>250 kb)			0.09984
ENSG00000108469	RECQL5	17	q25.1	73622925	73663269	1.81234	0.0699332	0.589135	FALSE	FALSE	Trans (>250 kb)			0.777872
ENSG00000133962	CATSPERB	14	q32.12	92047040	92247051	1.81213	0.0699658	0.589135	FALSE	FALSE	Trans (>250 kb)			0.383712
ENSG00000138658	C4orf21	4	q25	113460492	113558151	1.81188	0.0700053	0.589135	FALSE	FALSE	Trans (>250 kb)			0.165033
ENSG00000090432	MUL1	1	p36.12	20825943	20834654	1.81131	0.0700928	0.589135	FALSE	FALSE	Trans (>250 kb)			0.249825
ENSG00000178585	CTNNBIP1	1	p36.22	9908334	9970394	1.81059	0.0702041	0.589135	FALSE	FALSE	Trans (>250 kb)			0.20273
ENSG00000161940	BCL6B	17	p13.1	6926339	6933609	1.81059	0.0702044	0.589135	FALSE	FALSE	Trans (>250 kb)			0.930457
ENSG00000142185	TRPM2	21	q22.3	45770046	45862964	1.80953	0.0703694	0.589586	FALSE	FALSE	Trans (>250 kb)			0.79867
ENSG00000183979	NPB	17	q25.3	79858621	79860781	1.80943	0.0703846	0.589586	FALSE	FALSE	Trans (>250 kb)
ENSG00000139233	LLPH	12	q14.3	66516842	66524548	1.8082	0.0705752	0.590168	FALSE	FALSE	Trans (>250 kb)			0.526197
ENSG00000139719	VPS33A	12	q24.31	122714111	122751068	1.80802	0.0706033	0.590168	FALSE	FALSE	Trans (>250 kb)			0.293221
ENSG00000169696	ASPSCR1	17	q25.3	79934683	79975282	1.80714	0.07074	0.590507	FALSE	FALSE	Trans (>250 kb)			0.70288
ENSG00000165731	RET	10	q11.21	43572475	43625799	1.80543	0.0710074	0.591088	FALSE	FALSE	Trans (>250 kb)			0.488301
ENSG00000253729	PRKDC	8	q11.21	48685669	48872743	1.80543	0.0710076	0.591088	FALSE	FALSE	Trans (>250 kb)			0.0153485
ENSG00000234776	C11orf94	11	p11.2	45928085	45928833	1.80495	0.0710825	0.591088	FALSE	FALSE	Trans (>250 kb)			0.267623
ENSG00000170445	HARS	5	q31.3	140052758	140071609	1.80419	0.0712021	0.591088	FALSE	FALSE	Trans (>250 kb)			0.0050495
ENSG00000181638	ZFP41	8	q24.3	144328991	144344875	1.80388	0.0712506	0.591088	FALSE	FALSE	Trans (>250 kb)			0.0141486
ENSG00000141664	ZCCHC2	18	q21.33	60190240	60254942	1.8037	0.0712787	0.591088	FALSE	FALSE	Trans (>250 kb)			0.846865
ENSG00000189410	SH2D5	1	p36.12	21046225	21059330	1.80338	0.0713293	0.591088	FALSE	FALSE	Trans (>250 kb)			0.171633
ENSG00000106771	TMEM245	9	q31.3	111777432	111882225	1.80336	0.0713319	0.591088	FALSE	FALSE	Trans (>250 kb)			0.268823
ENSG00000062650	WAPAL	10	q23.2	88195013	88281572	1.80237	0.0714874	0.592052	FALSE	FALSE	Trans (>250 kb)			0.510599
ENSG00000166311	SMPD1	11	p15.4	6411655	6416228	1.80134	0.0716498	0.592551	FALSE	FALSE	Trans (>250 kb)			0.393611
ENSG00000081760	AACS	12	q24.31	125549925	125627873	1.80079	0.071736	0.592551	FALSE	FALSE	Trans (>250 kb)			0.653985
ENSG00000255330	SOGA3	6	q22.33	127759551	127840146	1.80004	0.071854	0.592551	FALSE	FALSE	Trans (>250 kb)			0.527797
ENSG00000205250	E2F4	16	q22.1	67226072	67232821	1.79979	0.071894	0.592551	FALSE	FALSE	Trans (>250 kb)			0.840166
ENSG00000186862	PDZD7	10	q24.31	102767440	102790890	1.79951	0.0719374	0.592551	FALSE	FALSE	Trans (>250 kb)			0.0040496
ENSG00000134014	ELP3	8	p21.1	27947190	28048673	1.79904	0.0720118	0.592551	FALSE	FALSE	Trans (>250 kb)			0.855364
ENSG00000148291	SURF2	9	q34.2	136223428	136228045	1.79872	0.0720636	0.592664	FALSE	FALSE	Trans (>250 kb)			0.238726
ENSG00000133958	UNC79	14	q32.12	93799565	94174222	1.79832	0.072126	0.592664	FALSE	FALSE	Trans (>250 kb)			0.438106
ENSG00000066651	TRMT11	6	q22.32	126307576	126360422	1.79741	0.0722705	0.593067	FALSE	FALSE	Trans (>250 kb)			0.106339
ENSG00000133895	MEN1	11	q13.1	64570982	64578766	1.79707	0.0723242	0.593067	FALSE	FALSE	Trans (>250 kb)			0.0909409
ENSG00000108840	HDAC5	17	q21.31	42154114	42201070	1.79644	0.0724247	0.593496	FALSE	FALSE	Trans (>250 kb)			0.0415458
ENSG00000125651	GTF2F1	19	p13.3	6379580	6393992	1.79601	0.0724923	0.593524	FALSE	FALSE	Trans (>250 kb)			0.90176
ENSG00000240563	L1TD1	1	p31.3	62660503	62678000	1.7952	0.0726214	0.593524	FALSE	FALSE	Trans (>250 kb)			0.756974
ENSG00000058729	RIOK2	5	q15	96496571	96518964	1.79492	0.072667	0.593524	FALSE	FALSE	Trans (>250 kb)			0.571393
ENSG00000161638	ITGA5	12	q13.13	54789045	54813244	1.79481	0.0726834	0.593524	FALSE	FALSE	Trans (>250 kb)			0.316818
ENSG00000168159	RNF187	1	q42.13	228674762	228683467	1.79381	0.0728437	0.594052	FALSE	FALSE	Trans (>250 kb)			0.756374
ENSG00000186472	PCLO	7	q21.11	82383329	82792246	1.79369	0.0728622	0.594052	FALSE	FALSE	Trans (>250 kb)			0.287021
ENSG00000205476	CCDC85C	14	q32.2	99977603	100070363	1.79319	0.0729426	0.594413	FALSE	FALSE	Trans (>250 kb)			0.945955
ENSG00000136942	RPL35	9	q33.3	127620159	127624260	1.79238	0.0730723	0.594938	FALSE	FALSE	Trans (>250 kb)			0.680382
ENSG00000125386	FAM193A	4	p16.3	2626988	2734292	1.79183	0.0731598	0.595132	FALSE	FALSE	Trans (>250 kb)			0.564994
ENSG00000100889	PCK2	14	q11.2	24563262	24579807	1.79076	0.0733322	0.596185	FALSE	FALSE	Trans (>250 kb)			0.393411
ENSG00000173261	PLAC8L1	5	q32	145463949	145483932	1.79046	0.0733796	0.596306	FALSE	FALSE	Trans (>250 kb)			0.331917
ENSG00000173757	STAT5B	17	q21.2	40351186	40428725	1.7895	0.0735338	0.596563	FALSE	FALSE	Trans (>250 kb)			0.919858
ENSG00000140254	DUOXA1	15	q21.1	45409569	45422136	1.78739	0.0738737	0.597126	FALSE	FALSE	Trans (>250 kb)			0.860064
ENSG00000102225	CDK16	X	p11.23	47077259	47089396	1.78537	0.0742009	0.597715	FALSE	FALSE	Trans (>250 kb)
ENSG00000126432	PRDX5	11	q13.1	64085560	64089283	1.78492	0.0742751	0.597715	FALSE	FALSE	Trans (>250 kb)			0.957354
ENSG00000168259	DNAJC7	17	q21.2	40128451	40173394	1.78405	0.0744162	0.597715	FALSE	FALSE	Trans (>250 kb)			0.0135486
ENSG00000184194	GPR173	X	p11.22	53078273	53109797	1.78362	0.0744859	0.597715	FALSE	FALSE	Trans (>250 kb)
ENSG00000137135	ARHGEF39	9	p13.3	35658872	35675863	1.78361	0.0744868	0.597715	FALSE	FALSE	Trans (>250 kb)			0.534997
ENSG00000155287	SLC25A28	10	q24.2	101370282	101380366	1.78328	0.0745412	0.597715	FALSE	FALSE	Trans (>250 kb)			0.753475
ENSG00000215193	PEX26	22	q11.21	18560689	18613905	1.783	0.0745868	0.597715	FALSE	FALSE	Trans (>250 kb)			0.333717
ENSG00000166197	NOLC1	10	q24.32	103911933	103923627	1.78131	0.0748617	0.598602	FALSE	FALSE	Trans (>250 kb)			0.360414
ENSG00000167863	ATP5H	17	q25.1	73034958	73043080	1.78083	0.0749407	0.598693	FALSE	FALSE	Trans (>250 kb)			0.0020498
ENSG00000160207	HSF2BP	21	q22.3	44949072	45079374	1.77964	0.0751353	0.599814	FALSE	FALSE	Trans (>250 kb)			0.243026
ENSG00000168237	GLYCTK	3	p21.1	52321105	52329272	1.77815	0.0753794	0.600684	FALSE	FALSE	Trans (>250 kb)			0.292721
ENSG00000100302	RASD2	22	q12.3	35936915	35950048	1.77777	0.0754419	0.600684	FALSE	FALSE	Trans (>250 kb)			0.639986
ENSG00000111540	RAB5B	12	q13.2	56367697	56388490	1.77714	0.0755449	0.600684	FALSE	FALSE	Trans (>250 kb)			0.423508
ENSG00000138190	EXOC6	10	q23.33	94590935	94819250	1.77705	0.0755594	0.600684	FALSE	FALSE	Trans (>250 kb)			0.560894
ENSG00000112619	PRPH2	6	p21.1	42664340	42690312	1.77611	0.0757152	0.601441	FALSE	FALSE	Trans (>250 kb)			0.933857
ENSG00000083097	DOPEY1	6	q14.1	83777385	83881069	1.77562	0.075796	0.601521	FALSE	FALSE	Trans (>250 kb)			0.418808
ENSG00000100462	PRMT5	14	q11.2	23389720	23398794	1.77437	0.0760027	0.601697	FALSE	FALSE	Trans (>250 kb)			0.563594
ENSG00000145592	RPL37	5	p13.1	40825364	40835437	1.77414	0.0760396	0.601697	FALSE	FALSE	Trans (>250 kb)			0.886261
ENSG00000137288	UQCC2	6	p21.31	33662070	33679504	1.77359	0.0761304	0.601759	FALSE	FALSE	Trans (>250 kb)			0.59629
ENSG00000100084	HIRA	22	q11.21	19318221	19435224	1.77325	0.0761866	0.601973	FALSE	FALSE	Trans (>250 kb)			0.216228
ENSG00000151233	GXYLT1	12	q12	42475647	42538681	1.77116	0.076534	0.602742	FALSE	FALSE	Trans (>250 kb)			0.809469
ENSG00000203993	C9orf37	9	q34.3	140509784	140513358	1.77046	0.0766506	0.602742	FALSE	FALSE	Trans (>250 kb)			0.79557
ENSG00000123395	C12orf44	12	q13.13	52463030	52471278	1.77035	0.0766697	0.602742	FALSE	FALSE	Trans (>250 kb)			0.693481
ENSG00000182107	TMEM30B	14	q23.1	61744088	61748558	1.76953	0.0768062	0.603141	FALSE	FALSE	Trans (>250 kb)			0.488101
ENSG00000008838	MED24	17	q21.1	38175350	38217468	1.76842	0.0769908	0.603172	FALSE	FALSE	Trans (>250 kb)			0.00954905
ENSG00000183778	B3GALT5	21	q22.2	40928369	41045064	1.76783	0.0770899	0.603249	FALSE	FALSE	Trans (>250 kb)			0.268523
ENSG00000039523	FAM65A	16	q22.1	67552321	67580691	1.76759	0.0771298	0.603249	FALSE	FALSE	Trans (>250 kb)			0.00374963
ENSG00000099817	POLR2E	19	p13.3	1086594	1095598	1.76653	0.0773066	0.603249	FALSE	FALSE	Trans (>250 kb)			0.079542
ENSG00000173653	RCE1	11	q13.2	66610306	66614017	1.76639	0.0773312	0.603249	FALSE	FALSE	Trans (>250 kb)			0.0882412
ENSG00000159140	SON	21	q22.11	34914924	34949812	1.76598	0.0773994	0.603249	FALSE	FALSE	Trans (>250 kb)			0.662884
ENSG00000102898	NUTF2	16	q22.1	67880635	67906470	1.76596	0.0774027	0.603249	FALSE	FALSE	Trans (>250 kb)			0.00674933
ENSG00000161021	MAML1	5	q35.3	179159851	179223512	1.76579	0.0774313	0.603249	FALSE	FALSE	Trans (>250 kb)			0.0142486
ENSG00000142949	PTPRF	1	p34.2	43990858	44089343	1.7645	0.0776483	0.603866	FALSE	FALSE	Trans (>250 kb)			0.0481452
ENSG00000065923	SLC9A7	X	p11.23	46464753	46618490	1.76428	0.0776843	0.603866	FALSE	FALSE	Trans (>250 kb)
ENSG00000153786	ZDHHC7	16	q24.1	85007787	85045141	1.76348	0.0778196	0.60463	FALSE	FALSE	Trans (>250 kb)			0.189031
ENSG00000160460	SPTBN4	19	q13.2	40972148	41082370	1.76308	0.0778872	0.604809	FALSE	FALSE	Trans (>250 kb)			0.940556
ENSG00000159267	HLCS	21	q22.13	38123189	38362536	1.76223	0.0780309	0.605071	FALSE	FALSE	Trans (>250 kb)			0.619688
ENSG00000164068	RNF123	3	p21.31	49726932	49758962	1.76216	0.0780428	0.605071	FALSE	FALSE	Trans (>250 kb)			0.105139
ENSG00000006432	MAP3K9	14	q24.2	71189243	71276251	1.76157	0.0781414	0.605176	FALSE	FALSE	Trans (>250 kb)			0.564794
ENSG00000188800	TMCO2	1	p34.2	40711619	40717363	1.76145	0.0781627	0.605176	FALSE	FALSE	Trans (>250 kb)			0.0671433
ENSG00000168924	LETM1	4	p16.3	1813206	1857974	1.76086	0.0782618	0.60528	FALSE	FALSE	Trans (>250 kb)			0.528497
ENSG00000075539	FRYL	4	p11	48499378	48782339	1.75904	0.0785712	0.606135	FALSE	FALSE	Trans (>250 kb)			0.591791
ENSG00000135336	ORC3	6	q15	88299839	88377169	1.75891	0.0785932	0.606135	FALSE	FALSE	Trans (>250 kb)			0.307319
ENSG00000165507	C10orf10	10	q11.21	45466429	45474258	1.75883	0.0786061	0.606135	FALSE	FALSE	Trans (>250 kb)			0.182932
ENSG00000124116	WFDC3	20	q13.12	44376583	44420571	1.75846	0.0786696	0.606135	FALSE	FALSE	Trans (>250 kb)			0.907759
ENSG00000084652	TXLNA	1	p35.1	32645287	32663886	1.75797	0.0787529	0.606135	FALSE	FALSE	Trans (>250 kb)			0.273323
ENSG00000107815	C10orf2	10	q24.31	102747124	102754158	1.7579	0.0787648	0.606135	FALSE	FALSE	Trans (>250 kb)			0.0311469
ENSG00000106608	URGCP	7	p13	43915493	43966010	1.75704	0.0789115	0.606669	FALSE	FALSE	Trans (>250 kb)			0.139236
ENSG00000182035	ADIG	20	q11.23	37209838	37217106	1.75671	0.0789665	0.606669	FALSE	FALSE	Trans (>250 kb)			0.461204
ENSG00000188177	ZC3H6	2	q13	113033171	113097640	1.75669	0.0789699	0.606669	FALSE	FALSE	Trans (>250 kb)			0.569793
ENSG00000145990	GFOD1	6	p23	13358062	13487894	1.75615	0.079062	0.606669	FALSE	FALSE	Trans (>250 kb)			0.773073
ENSG00000104892	KLC3	19	q13.32	45836692	45854778	1.75531	0.0792069	0.606899	FALSE	FALSE	Trans (>250 kb)			0.429207
ENSG00000213578	CPLX3	15	q24.1	75118888	75124141	1.75509	0.0792436	0.606899	FALSE	FALSE	Trans (>250 kb)			0.4974
ENSG00000008196	TFAP2B	6	p12.3	50786436	50815326	1.75488	0.0792798	0.606899	FALSE	FALSE	Trans (>250 kb)			0.436406
ENSG00000186174	BCL9L	11	q23.3	118764584	118796317	1.75312	0.0795812	0.607711	FALSE	FALSE	Trans (>250 kb)			0.656184
ENSG00000087338	GMCL1	2	p13.3	70056774	70108528	1.75294	0.0796115	0.607711	FALSE	FALSE	Trans (>250 kb)			0.133137
ENSG00000272636	DOC2B	17	p13.3	5810	31427	1.75235	0.0797143	0.607955	FALSE	FALSE	Trans (>250 kb)			0.410709
ENSG00000157014	TATDN2	3	p25.3	10289707	10322902	1.75221	0.0797371	0.607955	FALSE	FALSE	Trans (>250 kb)			0.456204
ENSG00000168071	CCDC88B	11	q13.1	64107695	64125006	1.75196	0.0797808	0.607955	FALSE	FALSE	Trans (>250 kb)			0.815468
ENSG00000079313	REXO1	19	p13.3	1815248	1848452	1.75192	0.0797878	0.607955	FALSE	FALSE	Trans (>250 kb)			0.99825
ENSG00000134780	DAGLA	11	q12.2	61447905	61514473	1.75177	0.0798137	0.607955	FALSE	FALSE	Trans (>250 kb)			0.556194
ENSG00000160446	ZDHHC12	9	q34.11	131483148	131486406	1.75139	0.079878	0.608083	FALSE	FALSE	Trans (>250 kb)			0.746775
ENSG00000157350	ST3GAL2	16	q22.1	70413338	70473140	1.75088	0.0799674	0.608083	FALSE	FALSE	Trans (>250 kb)			0.444706
ENSG00000165548	TMEM63C	14	q24.3	77582911	77725838	1.74898	0.080295	0.608541	FALSE	FALSE	Trans (>250 kb)			0.716978
ENSG00000125037	EMC3	3	p25.3	10004221	10052800	1.74892	0.0803051	0.608541	FALSE	FALSE	Trans (>250 kb)			0.512799
ENSG00000011009	LYPLA2	1	p36.11	24117460	24122029	1.74889	0.0803096	0.608541	FALSE	FALSE	Trans (>250 kb)			0.230327
ENSG00000014919	COX15	10	q24.2	101471601	101491857	1.74854	0.0803699	0.608541	FALSE	FALSE	Trans (>250 kb)			0.660484
ENSG00000168785	TSPAN5	4	q23	99391518	99579780	1.74806	0.0804535	0.608541	FALSE	FALSE	Trans (>250 kb)			0.847465
ENSG00000197653	DNAH10	12	q24.31	124247042	124420753	1.74797	0.0804695	0.608541	FALSE	FALSE	Trans (>250 kb)			0.520898
ENSG00000110042	DTX4	11	q12.1	58938903	58976060	1.74676	0.0806786	0.608541	FALSE	FALSE	Trans (>250 kb)			0.0728427
ENSG00000268798	AC027307.3	19	p13.3	1440838	1441937	1.74661	0.0807058	0.608541	FALSE	FALSE	Trans (>250 kb)			0.737876
ENSG00000179151	EDC3	15	q24.1	74922899	74988633	1.74642	0.080738	0.608541	FALSE	FALSE	Trans (>250 kb)			0.552895
ENSG00000017483	SLC38A5	X	p11.23	48316920	48328644	1.74627	0.0807644	0.608541	FALSE	FALSE	Trans (>250 kb)
ENSG00000125676	THOC2	X	q25	122734412	122866906	1.74591	0.0808268	0.608541	FALSE	FALSE	Trans (>250 kb)
ENSG00000038532	CLEC16A	16	p13.13	11038345	11276046	1.74587	0.0808339	0.608541	FALSE	FALSE	Trans (>250 kb)			0.268323
ENSG00000151422	FER	5	q21.3	108083523	108532542	1.7444	0.0810899	0.609557	FALSE	FALSE	Trans (>250 kb)			0.552495
ENSG00000166825	ANPEP	15	q26.1	90328120	90358633	1.74357	0.0812344	0.610041	FALSE	FALSE	Trans (>250 kb)			0.30012
ENSG00000167851	CD300A	17	q25.1	72462555	72480933	1.74349	0.0812473	0.610041	FALSE	FALSE	Trans (>250 kb)			0.0769423
ENSG00000136856	SLC2A8	9	q33.3	130159421	130170703	1.74318	0.0813015	0.610041	FALSE	FALSE	Trans (>250 kb)			0.935756
ENSG00000092445	TYRO3	15	q15.1	41849873	41871536	1.74311	0.0813151	0.610041	FALSE	FALSE	Trans (>250 kb)			0.755074
ENSG00000145087	STXBP5L	3	q13.33	120626919	121143608	1.74173	0.0815561	0.61079	FALSE	FALSE	Trans (>250 kb)			0.675282
ENSG00000092847	AGO1	1	p34.3	36335409	36395211	1.74172	0.0815567	0.61079	FALSE	FALSE	Trans (>250 kb)			0.432407
ENSG00000228696	ARL17B	17	q21.31	44352150	44439130	1.74098	0.0816876	0.611422	FALSE	FALSE	Trans (>250 kb)			0.000865351
ENSG00000178105	DDX10	11	q22.3	108535752	108811657	1.74031	0.0818044	0.611626	FALSE	FALSE	Trans (>250 kb)			0.532397
ENSG00000204394	VARS	6	p21.33	31745295	31763730	1.73886	0.0820597	0.611716	FALSE	FALSE	Trans (>250 kb)			0.00234977
ENSG00000258873	DUXA	19	q13.43	57665389	57678811	1.7384	0.0821404	0.611716	FALSE	FALSE	Trans (>250 kb)			0.970053
ENSG00000103148	NPRL3	16	p13.3	134273	188859	1.73839	0.0821422	0.611716	FALSE	FALSE	Trans (>250 kb)			0.160734
ENSG00000102858	MGRN1	16	p13.3	4666494	4740975	1.73815	0.0821841	0.611716	FALSE	FALSE	Trans (>250 kb)			0.248225
ENSG00000214753	HNRNPUL2	11	q12.3	62480102	62494821	1.73719	0.0823535	0.611716	FALSE	FALSE	Trans (>250 kb)			0.377112
ENSG00000139998	RAB15	14	q23.3	65412532	65439494	1.73651	0.0824728	0.611842	FALSE	FALSE	Trans (>250 kb)			0.709279
ENSG00000072071	LPHN1	19	p13.12	14260750	14316999	1.73601	0.0825622	0.611842	FALSE	FALSE	Trans (>250 kb)			0.248625
ENSG00000099337	KCNK6	19	q13.2	38810484	38819660	1.73546	0.08266	0.611842	FALSE	FALSE	Trans (>250 kb)			0.494401
ENSG00000160695	VPS11	11	q23.3	118938403	118952688	1.73466	0.0828004	0.611892	FALSE	FALSE	Trans (>250 kb)			0.59619
ENSG00000157985	AGAP1	2	q37.2	236402733	237040444	1.73466	0.0828005	0.611892	FALSE	FALSE	Trans (>250 kb)			0.706779
ENSG00000126883	NUP214	9	q34.13	134000948	134110057	1.73437	0.0828526	0.611892	FALSE	FALSE	Trans (>250 kb)			0.079542
ENSG00000105325	FZR1	19	p13.3	3506271	3538328	1.73389	0.082938	0.611892	FALSE	FALSE	Trans (>250 kb)			0.526897
ENSG00000109674	NEIL3	4	q34.3	178230990	178284097	1.73305	0.0830871	0.612326	FALSE	FALSE	Trans (>250 kb)			0.750575
ENSG00000149050	ZNF214	11	p15.4	7020549	7041599	1.73299	0.0830975	0.612326	FALSE	FALSE	Trans (>250 kb)			0.370713
ENSG00000160716	CHRNB2	1	q21.3	154540257	154552502	1.73266	0.0831557	0.612326	FALSE	FALSE	Trans (>250 kb)			0.0809419
ENSG00000106244	PDAP1	7	q22.1	98989671	99006452	1.73257	0.0831721	0.612326	FALSE	FALSE	Trans (>250 kb)			0.0791421
ENSG00000007541	PIGQ	16	p13.3	616995	634136	1.73119	0.083417	0.612346	FALSE	FALSE	Trans (>250 kb)			0.0235476
ENSG00000180389	ATP5EP2	13	q12.2	28519343	28519727	1.73075	0.0834957	0.612346	FALSE	FALSE	Trans (>250 kb)			0.164534
ENSG00000249481	SPATS1	6	p21.1	44310397	44344904	1.72943	0.0837315	0.612391	FALSE	FALSE	Trans (>250 kb)			0.867363
ENSG00000167311	ART5	11	p15.4	3659733	3663546	1.72896	0.0838156	0.612391	FALSE	FALSE	Trans (>250 kb)			0.643586
ENSG00000196453	ZNF777	7	q36.1	149128454	149158214	1.72892	0.0838232	0.612391	FALSE	FALSE	Trans (>250 kb)			0.210429
ENSG00000151651	ADAM8	10	q26.3	135075907	135090372	1.72777	0.0840301	0.61358	FALSE	FALSE	Trans (>250 kb)			0.372813
ENSG00000159459	UBR1	15	q15.2	43235095	43398311	1.72556	0.0844273	0.61407	FALSE	FALSE	Trans (>250 kb)			0.893561
ENSG00000110063	DCPS	11	q24.2	126173647	126215644	1.72475	0.0845733	0.61407	FALSE	FALSE	Trans (>250 kb)			0.721078
ENSG00000139637	C12orf10	12	q13.13	53693470	53700961	1.72408	0.0846931	0.61407	FALSE	FALSE	Trans (>250 kb)			0.491801
ENSG00000107929	LARP4B	10	p15.3	855484	977564	1.72252	0.0849745	0.61407	FALSE	FALSE	Trans (>250 kb)			0.4959
ENSG00000217128	FNIP1	5	q31.1	130977407	131132710	1.72244	0.0849907	0.61407	FALSE	FALSE	Trans (>250 kb)			0.683682
ENSG00000114030	KPNA1	3	q21.1	122140796	122233792	1.72188	0.0850918	0.61407	FALSE	FALSE	Trans (>250 kb)			0.993851
ENSG00000137145	DENND4C	9	p22.1	19230433	19374139	1.72175	0.0851157	0.61407	FALSE	FALSE	Trans (>250 kb)			0.860864
ENSG00000165684	SNAPC4	9	q34.3	139270029	139293249	1.72104	0.0852433	0.61407	FALSE	FALSE	Trans (>250 kb)			0.274223
ENSG00000099834	CDHR5	11	p15.5	616565	626078	1.72103	0.0852449	0.61407	FALSE	FALSE	Trans (>250 kb)			0.592191
ENSG00000198270	TMEM116	12	q24.13	112369086	112450970	1.72084	0.0852801	0.61407	FALSE	FALSE	Trans (>250 kb)			0.39791
ENSG00000203811	HIST2H3C	1	q21.2	149811110	149812765	1.72072	0.0853023	0.61407	FALSE	FALSE	Trans (>250 kb)			0.513599
ENSG00000128564	VGF	7	q22.1	100805790	100808874	1.72067	0.0853114	0.61407	FALSE	FALSE	Trans (>250 kb)			0.265123
ENSG00000100387	RBX1	22	q13.2	41347351	41369313	1.72047	0.0853477	0.61407	FALSE	FALSE	Trans (>250 kb)			0.587791
ENSG00000115677	HDLBP	2	q37.3	242166679	242256476	1.72022	0.0853919	0.61407	FALSE	FALSE	Trans (>250 kb)			0.0707429
ENSG00000113119	TMCO6	5	q31.3	140019012	140024993	1.71972	0.0854825	0.61407	FALSE	FALSE	Trans (>250 kb)			0.00214979
ENSG00000086730	LAT2	7	q11.23	73613982	73644161	1.71955	0.0855147	0.61407	FALSE	FALSE	Trans (>250 kb)			0.0568443
ENSG00000172869	DMXL1	5	q23.1	118373467	118584833	1.71896	0.0856223	0.61428	FALSE	FALSE	Trans (>250 kb)			0.136936
ENSG00000126870	WDR60	7	q36.3	158649269	158749438	1.71733	0.0859189	0.614865	FALSE	FALSE	Trans (>250 kb)			0.906059
ENSG00000124164	VAPB	20	q13.32	56964178	57026157	1.71725	0.0859335	0.614865	FALSE	FALSE	Trans (>250 kb)			0.0605439
ENSG00000141977	CIB3	19	p13.12	16272179	16284336	1.71722	0.0859389	0.614865	FALSE	FALSE	Trans (>250 kb)			0.857464
ENSG00000181418	DDN	12	q13.12	49388932	49393092	1.71714	0.0859527	0.614865	FALSE	FALSE	Trans (>250 kb)			0.782172
ENSG00000019485	PRDM11	11	p11.2	45115564	45247734	1.71681	0.0860148	0.614903	FALSE	FALSE	Trans (>250 kb)			0.0648435
ENSG00000174529	TMEM81	1	q32.1	205052258	205053645	1.71673	0.0860282	0.614903	FALSE	FALSE	Trans (>250 kb)			0.377712
ENSG00000135624	CCT7	2	p13.2	73460548	73480149	1.71646	0.0860777	0.614903	FALSE	FALSE	Trans (>250 kb)			0.137436
ENSG00000099783	HNRNPM	19	p13.2	8509651	8553998	1.71641	0.0860876	0.614903	FALSE	FALSE	Trans (>250 kb)			0.5025
ENSG00000041988	THAP3	1	p36.31	6684926	6695646	1.71519	0.0863098	0.615893	FALSE	FALSE	Trans (>250 kb)			0.0151485
ENSG00000137700	SLC37A4	11	q23.3	118894824	118901616	1.71518	0.0863117	0.615893	FALSE	FALSE	Trans (>250 kb)			0.923058
ENSG00000123338	NCKAP1L	12	q13.13	54891495	54937726	1.71472	0.0863971	0.616086	FALSE	FALSE	Trans (>250 kb)			0.0512449
ENSG00000185163	DDX51	12	q24.33	132621139	132628880	1.71323	0.0866704	0.617016	FALSE	FALSE	Trans (>250 kb)			0.593791
ENSG00000009694	TENM1	X	q25	123509753	124097666	1.71226	0.0868488	0.617463	FALSE	FALSE	Trans (>250 kb)
ENSG00000167588	GPD1	12	q13.12	50497602	50505102	1.71201	0.0868949	0.617463	FALSE	FALSE	Trans (>250 kb)			0.148035
ENSG00000124702	KLHDC3	6	p21.1	42981951	42989036	1.71033	0.0872044	0.617766	FALSE	FALSE	Trans (>250 kb)			0.534097
ENSG00000179526	SHARPIN	8	q24.3	145153536	145163027	1.71022	0.0872258	0.617766	FALSE	FALSE	Trans (>250 kb)			0.152835
ENSG00000243725	TTC4	1	p32.3	55181495	55208330	1.70997	0.0872717	0.617766	FALSE	FALSE	Trans (>250 kb)			0.586891
ENSG00000179632	MAF1	8	q24.3	145159402	145162514	1.70931	0.0873932	0.617766	FALSE	FALSE	Trans (>250 kb)			0.154135
ENSG00000113272	THG1L	5	q33.3	157158205	157168456	1.70896	0.0874587	0.617766	FALSE	FALSE	Trans (>250 kb)			0.89926
ENSG00000159131	GART	21	q22.11	34876238	34915797	1.7088	0.0874881	0.617766	FALSE	FALSE	Trans (>250 kb)			0.584092
ENSG00000189064	GAGE2A	X	p11.23	49354132	49361430	1.70852	0.0875399	0.617766	FALSE	FALSE	Trans (>250 kb)
ENSG00000113194	FAF2	5	q35.2	175874629	175937075	1.70846	0.0875519	0.617766	FALSE	FALSE	Trans (>250 kb)			0.822968
ENSG00000009335	UBE3C	7	q36.3	156931607	157062066	1.70843	0.0875565	0.617766	FALSE	FALSE	Trans (>250 kb)			0.269823
ENSG00000141622	RNF165	18	q21.1	43906772	44043103	1.70812	0.0876138	0.617766	FALSE	FALSE	Trans (>250 kb)			0.99675
ENSG00000264364	DYNLL2	17	q22	56160776	56172897	1.70808	0.0876218	0.617766	FALSE	FALSE	Trans (>250 kb)			0.0120488
ENSG00000076108	BAZ2A	12	q13.3	56989380	57030600	1.70713	0.0877974	0.617901	FALSE	FALSE	Trans (>250 kb)			0.0920408
ENSG00000100341	PNPLA5	22	q13.31	44275558	44287893	1.70665	0.0878863	0.617901	FALSE	FALSE	Trans (>250 kb)			0.494701
ENSG00000179886	TIGD5	8	q24.3	144680074	144682485	1.70647	0.0879202	0.617901	FALSE	FALSE	Trans (>250 kb)			0.263324
ENSG00000105576	TNPO2	19	p13.2	12810008	12834825	1.70639	0.0879352	0.617901	FALSE	FALSE	Trans (>250 kb)			0.0357464
ENSG00000115761	NOL10	2	p25.1	10710892	10830101	1.70614	0.0879817	0.617901	FALSE	FALSE	Trans (>250 kb)			0.325617
ENSG00000095002	MSH2	2	p21	47630108	47789450	1.7056	0.0880822	0.617901	FALSE	FALSE	Trans (>250 kb)			0.737776
ENSG00000258472	RP11-192H23.4	17	q11.2	26782770	26941215	1.70555	0.0880913	0.617901	FALSE	FALSE	Trans (>250 kb)			0.107939
ENSG00000172348	RCAN2	6	p12.3	46188475	46459709	1.70461	0.0882669	0.618439	FALSE	FALSE	Trans (>250 kb)			0.966153
ENSG00000003393	ALS2	2	q33.1	202565277	202645912	1.70319	0.0885324	0.61941	FALSE	FALSE	Trans (>250 kb)			0.239226
ENSG00000135052	GOLM1	9	q21.33	88641061	88715088	1.70308	0.0885535	0.61941	FALSE	FALSE	Trans (>250 kb)			0.853765
ENSG00000204619	PPP1R11	6	p22.1	30034486	30038110	1.7026	0.0886424	0.619554	FALSE	FALSE	Trans (>250 kb)			0.348915
ENSG00000144357	UBR3	2	q31.1	170683968	170940641	1.70156	0.0888382	0.620177	FALSE	FALSE	Trans (>250 kb)			0.941756
ENSG00000147183	CPXCR1	X	q21.31	88002226	88009786	1.70088	0.088966	0.6206	FALSE	FALSE	Trans (>250 kb)
ENSG00000065613	SLK	10	q24.33	105726959	105788991	1.69967	0.0891931	0.620749	FALSE	FALSE	Trans (>250 kb)			0.421508
ENSG00000065457	ADAT1	16	q23.1	75630879	75657198	1.69951	0.0892223	0.620749	FALSE	FALSE	Trans (>250 kb)			0.660684
ENSG00000067900	ROCK1	18	q11.1	18526867	18691812	1.69931	0.0892608	0.620767	FALSE	FALSE	Trans (>250 kb)			0.139836
ENSG00000025039	RRAGD	6	q15	90074355	90121989	1.6989	0.0893384	0.621056	FALSE	FALSE	Trans (>250 kb)			0.253725
ENSG00000116584	ARHGEF2	1	q22	155916630	155976861	1.69873	0.0893697	0.621056	FALSE	FALSE	Trans (>250 kb)			0.729177
ENSG00000122194	PLG	6	q26	161123270	161174347	1.69815	0.0894797	0.621412	FALSE	FALSE	Trans (>250 kb)			0.5002
ENSG00000158234	FAIM	3	q22.3	138327448	138352218	1.69595	0.0898959	0.622546	FALSE	FALSE	Trans (>250 kb)			0.99695
ENSG00000040633	PHF23	17	p13.1	7138347	7143041	1.69569	0.0899449	0.622676	FALSE	FALSE	Trans (>250 kb)			0.0365463
ENSG00000115275	MOGS	2	p13.1	74688184	74692537	1.69411	0.090244	0.622966	FALSE	FALSE	Trans (>250 kb)			0.433207
ENSG00000102977	ACD	16	q22.1	67691415	67694713	1.69343	0.0903743	0.622966	FALSE	FALSE	Trans (>250 kb)			0.00554945
ENSG00000099822	HCN2	19	p13.3	589893	617159	1.69312	0.0904334	0.622966	FALSE	FALSE	Trans (>250 kb)			0.842266
ENSG00000172046	USP19	3	p21.31	49145479	49158371	1.69305	0.0904453	0.622966	FALSE	FALSE	Trans (>250 kb)			0.377912
ENSG00000198265	HELZ	17	q24.2	65066554	65242105	1.69182	0.0906809	0.622966	FALSE	FALSE	Trans (>250 kb)			0.0648435
ENSG00000072506	HSD17B10	X	p11.22	53458206	53461320	1.69155	0.0907311	0.622966	FALSE	FALSE	Trans (>250 kb)
ENSG00000108852	MPP2	17	q21.31	41952725	41987068	1.69135	0.0907694	0.62298	FALSE	FALSE	Trans (>250 kb)			0.0681432
ENSG00000196505	GDAP2	1	p12	118406107	118472253	1.69033	0.0909643	0.623446	FALSE	FALSE	Trans (>250 kb)			0.365413
ENSG00000084676	NCOA1	2	p23.3	24714783	24993571	1.68922	0.0911769	0.623536	FALSE	FALSE	Trans (>250 kb)			0.561594
ENSG00000153707	PTPRD	9	p23	8314246	10612723	1.68919	0.0911835	0.623536	FALSE	FALSE	Trans (>250 kb)			0.415108
ENSG00000149792	MRPL49	11	q13.1	64889655	64894843	1.68905	0.0912105	0.623536	FALSE	FALSE	Trans (>250 kb)			0.464004
ENSG00000147465	STAR	8	p11.23	38001167	38008783	1.68882	0.0912537	0.623536	FALSE	FALSE	Trans (>250 kb)			0.963554
ENSG00000127191	TRAF2	9	q34.3	139776364	139821059	1.68882	0.0912546	0.623536	FALSE	FALSE	Trans (>250 kb)			0.312519
ENSG00000102554	KLF5	13	q22.1	73629114	73651676	1.68815	0.0913828	0.623536	FALSE	FALSE	Trans (>250 kb)			0.717178
ENSG00000103335	PIEZO1	16	q24.3	88781751	88851619	1.68773	0.0914625	0.623799	FALSE	FALSE	Trans (>250 kb)			0.327617
ENSG00000153132	CLGN	4	q31.1	141309609	141349122	1.68756	0.0914953	0.623799	FALSE	FALSE	Trans (>250 kb)			0.888561
ENSG00000156521	TYSND1	10	q22.1	71897737	71906432	1.68704	0.091596	0.624026	FALSE	FALSE	Trans (>250 kb)			0.457404
ENSG00000136908	DPM2	9	q34.11	130697378	130700763	1.68692	0.0916191	0.624026	FALSE	FALSE	Trans (>250 kb)			0.268323
ENSG00000160299	PCNT	21	q22.3	47744036	47865682	1.68566	0.0918606	0.624218	FALSE	FALSE	Trans (>250 kb)			0.262224
ENSG00000112941	PAPD7	5	p15.31	6714718	6757161	1.68441	0.0921028	0.624218	FALSE	FALSE	Trans (>250 kb)			0.723378
ENSG00000037637	FBXO42	1	p36.13	16573334	16678949	1.68437	0.0921104	0.624218	FALSE	FALSE	Trans (>250 kb)			0.60079
ENSG00000141026	MED9	17	p11.2	17380300	17396540	1.68436	0.0921112	0.624218	FALSE	FALSE	Trans (>250 kb)			0.590491
ENSG00000198826	ARHGAP11A	15	q13.3	32907345	32932150	1.68436	0.0921122	0.624218	FALSE	FALSE	Trans (>250 kb)			0.586191
ENSG00000181982	CCDC149	4	p15.2	24807739	24981826	1.68426	0.0921319	0.624218	FALSE	FALSE	Trans (>250 kb)			0.780872
ENSG00000101290	CDS2	20	p12.3	5107432	5178533	1.68177	0.0926129	0.626436	FALSE	FALSE	Trans (>250 kb)			0.944656
ENSG00000081051	AFP	4	q13.3	74296855	74321891	1.68156	0.0926548	0.626449	FALSE	FALSE	Trans (>250 kb)			0.161834
ENSG00000106246	PTCD1	7	q22.1	99014362	99063787	1.68104	0.0927554	0.626714	FALSE	FALSE	Trans (>250 kb)			0.137036
ENSG00000169403	PTAFR	1	p35.3	28473677	28520447	1.68075	0.0928124	0.626854	FALSE	FALSE	Trans (>250 kb)			0.209129
ENSG00000181617	FDCSP	4	q13.3	71091788	71100969	1.67951	0.0930531	0.627144	FALSE	FALSE	Trans (>250 kb)			0.767873
ENSG00000129315	CCNT1	12	q13.12	49082247	49110681	1.6795	0.0930546	0.627144	FALSE	FALSE	Trans (>250 kb)			0.934457
ENSG00000099949	LZTR1	22	q11.21	21333751	21353327	1.67949	0.0930563	0.627144	FALSE	FALSE	Trans (>250 kb)			0.344916
ENSG00000132466	ANKRD17	4	q13.3	73939093	74124515	1.67914	0.0931257	0.627144	FALSE	FALSE	Trans (>250 kb)			0.107939
ENSG00000163704	PRRT3	3	p25.3	9987226	9994078	1.67906	0.0931403	0.627144	FALSE	FALSE	Trans (>250 kb)			0.505899
ENSG00000149925	ALDOA	16	p11.2	30064411	30081778	1.67735	0.0934732	0.627643	FALSE	FALSE	Trans (>250 kb)			0.173933
ENSG00000204237	OXLD1	17	q25.3	79632066	79633665	1.67633	0.0936732	0.627643	FALSE	FALSE	Trans (>250 kb)			0.40041
ENSG00000198862	LTN1	21	q21.3	30300466	30365270	1.67625	0.0936899	0.627643	FALSE	FALSE	Trans (>250 kb)			0.755374
ENSG00000179542	SLITRK4	X	q27.3	142710596	142723596	1.67608	0.0937221	0.627643	FALSE	FALSE	Trans (>250 kb)
ENSG00000168477	TNXB	6	p21.33	32008931	32083111	1.67572	0.0937935	0.627643	FALSE	FALSE	Trans (>250 kb)			0.00514949
ENSG00000100304	TTLL12	22	q13.2	43562628	43583139	1.67509	0.0939171	0.627861	FALSE	FALSE	Trans (>250 kb)			0.407409
ENSG00000168702	LRP1B	2	q22.2	140988992	142889270	1.67507	0.0939203	0.627861	FALSE	FALSE	Trans (>250 kb)			0.370713
ENSG00000154328	NEIL2	8	p23.1	11627148	11644855	1.67471	0.093992	0.627861	FALSE	FALSE	Trans (>250 kb)			0.20073
ENSG00000160256	FAM207A	21	q22.3	46359925	46396904	1.67463	0.094007	0.627861	FALSE	FALSE	Trans (>250 kb)			0.955154
ENSG00000204479	PRAMEF17	1	p36.21	13716092	13719089	1.6736	0.0942085	0.628646	FALSE	FALSE	Trans (>250 kb)
ENSG00000135956	TMEM127	2	q11.2	96914254	96931732	1.67239	0.0944475	0.629424	FALSE	FALSE	Trans (>250 kb)			0.848465
ENSG00000137843	PAK6	15	q15.1	40509629	40569688	1.67163	0.0945964	0.629424	FALSE	FALSE	Trans (>250 kb)			0.854065
ENSG00000268223	ARL14EPL	5	q23.1	115387163	115395815	1.67156	0.0946102	0.629424	FALSE	FALSE	Trans (>250 kb)			0.843966
ENSG00000215421	ZNF407	18	q22.3	72265106	72777627	1.67084	0.0947535	0.629424	FALSE	FALSE	Trans (>250 kb)			0.478702
ENSG00000185721	DRG1	22	q12.2	31795509	31924726	1.67083	0.094755	0.629424	FALSE	FALSE	Trans (>250 kb)			0.000386785
ENSG00000095321	CRAT	9	q34.11	131857089	131873468	1.67058	0.0948053	0.629424	FALSE	FALSE	Trans (>250 kb)			0.164334
ENSG00000131143	COX4I1	16	q24.1	85832239	85840650	1.67043	0.0948335	0.629424	FALSE	FALSE	Trans (>250 kb)			0.790671
ENSG00000154822	PLCL2	3	p24.3	16844159	17132086	1.67016	0.0948871	0.629424	FALSE	FALSE	Trans (>250 kb)			0.722378
ENSG00000176723	ZNF843	16	p11.2	31445569	31454346	1.67011	0.0948974	0.629424	FALSE	FALSE	Trans (>250 kb)			0.0615438
ENSG00000185527	PDE6G	17	q25.3	79617489	79630142	1.66976	0.0949663	0.629424	FALSE	FALSE	Trans (>250 kb)			0.415008
ENSG00000131263	RLIM	X	q13.2	73805052	73834452	1.66941	0.0950357	0.629424	FALSE	FALSE	Trans (>250 kb)
ENSG00000258539	RP11-12J10.3	10	q26.13	126305649	126480296	1.668	0.0953153	0.629761	FALSE	FALSE	Trans (>250 kb)			0.744576
ENSG00000143179	UCK2	1	q24.1	165796768	165880855	1.6678	0.0953545	0.629814	FALSE	FALSE	Trans (>250 kb)			0.972053
ENSG00000136237	RAPGEF5	7	p15.3	22157856	22396763	1.66723	0.0954685	0.630414	FALSE	FALSE	Trans (>250 kb)			0.209829
ENSG00000164850	GPER1	7	p22.3	1121844	1133451	1.66689	0.0955365	0.630706	FALSE	FALSE	Trans (>250 kb)			0.461504
ENSG00000122966	CIT	12	q24.23	120123595	120315095	1.66644	0.0956249	0.630768	FALSE	FALSE	Trans (>250 kb)			0.0116488
ENSG00000184368	MAP7D2	X	p22.12	20024831	20135035	1.66606	0.0957012	0.630768	FALSE	FALSE	Trans (>250 kb)
ENSG00000263809	RP11-849F2.7	17	p13.1	8271956	8286505	1.66585	0.0957438	0.630768	FALSE	FALSE	Trans (>250 kb)			0.562794
ENSG00000107864	CPEB3	10	q23.32	93806449	94050844	1.66559	0.0957947	0.630768	FALSE	FALSE	Trans (>250 kb)			0.562394
ENSG00000137460	FHDC1	4	q31.3	153857504	153900848	1.66555	0.095804	0.630768	FALSE	FALSE	Trans (>250 kb)			0.777772
ENSG00000134030	CTIF	18	q21.1	46065417	46389588	1.66538	0.0958368	0.630768	FALSE	FALSE	Trans (>250 kb)			0.888561
ENSG00000142082	SIRT3	11	p15.5	215458	236931	1.6651	0.095893	0.630853	FALSE	FALSE	Trans (>250 kb)			0.337616
ENSG00000140691	ARMC5	16	p11.2	31469401	31478487	1.66452	0.0960079	0.631036	FALSE	FALSE	Trans (>250 kb)			0.0923408
ENSG00000137216	TMEM63B	6	p21.1	44094651	44123256	1.66405	0.0961025	0.631227	FALSE	FALSE	Trans (>250 kb)			0.778672
ENSG00000161013	MGAT4B	5	q35.3	179224597	179233952	1.66236	0.0964413	0.633235	FALSE	FALSE	Trans (>250 kb)			0.0445455
ENSG00000065000	AP3D1	19	p13.3	2100988	2164464	1.66224	0.0964638	0.633235	FALSE	FALSE	Trans (>250 kb)			0.166733
ENSG00000101199	ARFGAP1	20	q13.33	61904137	61921142	1.66185	0.0965427	0.633257	FALSE	FALSE	Trans (>250 kb)			0.718878
ENSG00000005889	ZFX	X	p22.11	24167290	24234372	1.66135	0.096644	0.633257	FALSE	FALSE	Trans (>250 kb)
ENSG00000155034	FBXL18	7	p22.1	5470966	5553429	1.66118	0.0966783	0.633257	FALSE	FALSE	Trans (>250 kb)			0.00854915
ENSG00000116954	RRAGC	1	p34.3	39303870	39325495	1.65908	0.097099	0.634154	FALSE	FALSE	Trans (>250 kb)			0.132937
ENSG00000134046	MBD2	18	q21.2	51679079	51751158	1.659	0.0971159	0.634154	FALSE	FALSE	Trans (>250 kb)			0.985551
ENSG00000165724	ZMYND19	9	q34.3	140476531	140484942	1.65832	0.0972529	0.634886	FALSE	FALSE	Trans (>250 kb)			0.747775
ENSG00000101638	ST8SIA5	18	q21.1	44259081	44339220	1.65746	0.0974259	0.635123	FALSE	FALSE	Trans (>250 kb)			0.0376462
ENSG00000204131	NHSL2	X	q13.1	71130938	71363424	1.65691	0.0975383	0.635123	FALSE	FALSE	Trans (>250 kb)
ENSG00000106683	LIMK1	7	q11.23	73497263	73536855	1.65665	0.0975904	0.635123	FALSE	FALSE	Trans (>250 kb)			0.163834
ENSG00000267618	RAD51L3-RFFL	17	q12	33338368	33448512	1.65583	0.0977554	0.635366	FALSE	FALSE	Trans (>250 kb)			0.345515
ENSG00000025796	SEC63	6	q21	108188960	108279393	1.65577	0.0977674	0.635366	FALSE	FALSE	Trans (>250 kb)			0.952555
ENSG00000184702	Sep-05	22	q11.21	19701987	19712295	1.65569	0.0977842	0.635366	FALSE	FALSE	Trans (>250 kb)			0.60029
ENSG00000185686	PRAME	22	q11.22	22890123	22901768	1.65567	0.0977891	0.635366	FALSE	FALSE	Trans (>250 kb)
ENSG00000112640	PPP2R5D	6	p21.1	42952237	42980080	1.65547	0.0978297	0.635389	FALSE	FALSE	Trans (>250 kb)			0.764674
ENSG00000184634	MED12	X	q13.1	70338406	70362303	1.65526	0.0978708	0.635485	FALSE	FALSE	Trans (>250 kb)
ENSG00000117408	IPO13	1	p34.1	44412611	44433694	1.65474	0.097978	0.635824	FALSE	FALSE	Trans (>250 kb)			0.371113
ENSG00000076351	SLC46A1	17	q11.2	26721661	26734215	1.65379	0.0981705	0.636203	FALSE	FALSE	Trans (>250 kb)			0.000476733
ENSG00000130283	GDF1	19	p13.11	18979361	19006905	1.65358	0.0982138	0.636203	FALSE	FALSE	Trans (>250 kb)			0.654985
ENSG00000123908	AGO2	8	q24.3	141541264	141645718	1.65343	0.0982426	0.636203	FALSE	FALSE	Trans (>250 kb)			0.069743
ENSG00000105700	KXD1	19	p13.11	18668572	18680197	1.65264	0.0984042	0.636241	FALSE	FALSE	Trans (>250 kb)			0.348215
ENSG00000184271	POU6F1	12	q13.13	51580719	51611477	1.65261	0.0984093	0.636241	FALSE	FALSE	Trans (>250 kb)			0.171733
ENSG00000134109	EDEM1	3	p26.1	5229331	5261642	1.65181	0.098574	0.636581	FALSE	FALSE	Trans (>250 kb)			0.885061
ENSG00000097021	ACOT7	1	p36.31	6324329	6454451	1.65152	0.0986317	0.636581	FALSE	FALSE	Trans (>250 kb)			0.388111
ENSG00000187231	SESTD1	2	q31.2	179966419	180129517	1.65103	0.0987316	0.636581	FALSE	FALSE	Trans (>250 kb)			0.678382
ENSG00000160326	SLC2A6	9	q34.2	136336217	136344259	1.65102	0.0987336	0.636581	FALSE	FALSE	Trans (>250 kb)			0.326717
ENSG00000040275	SPDL1	5	q35.1	169010638	169031782	1.65075	0.0987893	0.636581	FALSE	FALSE	Trans (>250 kb)			0.554695
ENSG00000043143	JADE2	5	q31.1	133860003	133918918	1.65069	0.0988022	0.636581	FALSE	FALSE	Trans (>250 kb)			0.00234977
ENSG00000132589	FLOT2	17	q11.2	27206353	27224697	1.65021	0.098901	0.636885	FALSE	FALSE	Trans (>250 kb)			0.0861414
ENSG00000108797	CNTNAP1	17	q21.2	40834631	40851832	1.65006	0.0989315	0.636885	FALSE	FALSE	Trans (>250 kb)			0.324318
ENSG00000117877	CD3EAP	19	q13.32	45909467	45914024	1.64979	0.0989863	0.637025	FALSE	FALSE	Trans (>250 kb)			0.253425
ENSG00000100228	RAB36	22	q11.22	23487513	23506537	1.64901	0.0991462	0.637356	FALSE	FALSE	Trans (>250 kb)			0.229427
ENSG00000132972	RNF17	13	q12.12	25338290	25454059	1.64884	0.0991807	0.637356	FALSE	FALSE	Trans (>250 kb)			0.726377
ENSG00000137815	RTF1	15	q15.1	41700606	41775761	1.64871	0.0992069	0.637356	FALSE	FALSE	Trans (>250 kb)			0.90296
ENSG00000127743	IL17B	5	q32	148750887	148783765	1.64796	0.0993599	0.638095	FALSE	FALSE	Trans (>250 kb)			0.364214
ENSG00000166211	SPIC	12	q23.2	101869199	101880775	1.64768	0.0994188	0.638303	FALSE	FALSE	Trans (>250 kb)			0.986551
ENSG00000259518	RP11-597K23.2	15	q25.2	82380935	82390035	1.64698	0.0995627	0.638348	FALSE	FALSE	Trans (>250 kb)			0.0894411
ENSG00000172375	C2CD2L	11	q23.3	118972908	118989252	1.64696	0.0995655	0.638348	FALSE	FALSE	Trans (>250 kb)			0.446905
ENSG00000180638	SLC47A2	17	p11.2	19581601	19622292	1.64654	0.0996532	0.638504	FALSE	FALSE	Trans (>250 kb)			0.333817
ENSG00000156261	CCT8	21	q21.3	30428126	30446118	1.64634	0.0996939	0.638568	FALSE	FALSE	Trans (>250 kb)			0.668783
ENSG00000011275	RNF216	7	p22.1	5659678	5821370	1.64597	0.0997696	0.638568	FALSE	FALSE	Trans (>250 kb)			0.0263474
ENSG00000237353	PATE4	11	q24.2	125703211	125709964	1.64544	0.0998787	0.638568	FALSE	FALSE	Trans (>250 kb)			0.217728
ENSG00000183762	KREMEN1	22	q12.1	29469066	29564321	1.64521	0.0999263	0.638568	FALSE	FALSE	Trans (>250 kb)			0.334617
ENSG00000183092	BEGAIN	14	q32.2	101003486	101053750	1.64489	0.0999916	0.638568	FALSE	FALSE	Trans (>250 kb)			0.79747
ENSG00000067992	PDK3	X	p22.11	24483338	24557954	1.64468	0.100036	0.638568	FALSE	FALSE	Trans (>250 kb)
ENSG00000179364	PACS2	14	q32.33	105766900	105864484	1.64464	0.100044	0.638568	FALSE	FALSE	Trans (>250 kb)			0.560394
ENSG00000102755	FLT1	13	q12.3	28874489	29069265	1.64441	0.100091	0.638689	FALSE	FALSE	Trans (>250 kb)			0.186731
ENSG00000176973	FAM89B	11	q13.1	65339820	65341669	1.64363	0.100252	0.63946	FALSE	FALSE	Trans (>250 kb)			0.274023
ENSG00000185915	KLHL34	X	p22.12	21673609	21676448	1.64223	0.100542	0.640134	FALSE	FALSE	Trans (>250 kb)
ENSG00000100284	TOM1	22	q12.3	35695268	35743985	1.64148	0.100698	0.640469	FALSE	FALSE	Trans (>250 kb)			0.405809
ENSG00000005884	ITGA3	17	q21.33	48133332	48167845	1.64128	0.100739	0.640469	FALSE	FALSE	Trans (>250 kb)			0.0520448
ENSG00000170296	GABARAP	17	p13.1	7143333	7146089	1.64103	0.100791	0.640486	FALSE	FALSE	Trans (>250 kb)			0.029747
ENSG00000160584	SIK3	11	q23.3	116714118	116969153	1.6408	0.10084	0.640486	FALSE	FALSE	Trans (>250 kb)			0.164134
ENSG00000185863	TMEM210	9	q34.3	140065310	140066861	1.64057	0.100886	0.640585	FALSE	FALSE	Trans (>250 kb)			0.777672
ENSG00000004478	FKBP4	12	p13.33	2904119	2914576	1.63879	0.101257	0.641054	FALSE	FALSE	Trans (>250 kb)			0.466903
ENSG00000088543	C3orf18	3	p21.2	50595462	50608458	1.63878	0.101259	0.641054	FALSE	FALSE	Trans (>250 kb)			0.436606
ENSG00000156011	PSD3	8	p22	18384811	18942240	1.63873	0.101269	0.641054	FALSE	FALSE	Trans (>250 kb)			0.642586
ENSG00000101997	CCDC22	X	p11.23	49091927	49106987	1.6384	0.101338	0.641262	FALSE	FALSE	Trans (>250 kb)
ENSG00000180104	EXOC3	5	p15.33	443273	472052	1.63687	0.101657	0.642476	FALSE	FALSE	Trans (>250 kb)			0.287721
ENSG00000160613	PCSK7	11	q23.3	117075053	117103241	1.63576	0.101889	0.642906	FALSE	FALSE	Trans (>250 kb)			0.729377
ENSG00000100221	JOSD1	22	q13.1	39081548	39097561	1.6354	0.101966	0.643028	FALSE	FALSE	Trans (>250 kb)			0.706679
ENSG00000248712	CCDC153	11	q23.3	119060347	119067479	1.63505	0.102039	0.643083	FALSE	FALSE	Trans (>250 kb)			0.759774
ENSG00000107077	KDM4C	9	p24.1	6720863	7175648	1.63504	0.10204	0.643083	FALSE	FALSE	Trans (>250 kb)			0.445705
ENSG00000145494	NDUFS6	5	p15.33	1801514	1816719	1.6346	0.102132	0.643285	FALSE	FALSE	Trans (>250 kb)			0.352615
ENSG00000188716	DUPD1	10	q22.2	76797594	76818272	1.63454	0.102146	0.643285	FALSE	FALSE	Trans (>250 kb)			0.360114
ENSG00000188710	QRFP	9	q34.12	133768815	133769225	1.63376	0.102309	0.643401	FALSE	FALSE	Trans (>250 kb)			0.680582
ENSG00000141556	TBCD	17	q25.3	80709940	80900724	1.63375	0.10231	0.643401	FALSE	FALSE	Trans (>250 kb)			0.476202
ENSG00000111652	COPS7A	12	p13.31	6832907	6841041	1.63354	0.102355	0.643401	FALSE	FALSE	Trans (>250 kb)			7.43548e-05
ENSG00000162517	PEF1	1	p35.2	32095463	32110497	1.63335	0.102396	0.643401	FALSE	FALSE	Trans (>250 kb)			0.562694
ENSG00000197037	ZSCAN25	7	q22.1	99214569	99230030	1.63319	0.102429	0.643401	FALSE	FALSE	Trans (>250 kb)			0.40161
ENSG00000173327	MAP3K11	11	q13.1	65365226	65382853	1.63285	0.1025	0.643401	FALSE	FALSE	Trans (>250 kb)			0.532397
ENSG00000146587	RBAK	7	p22.1	5085452	5109119	1.63227	0.102622	0.643401	FALSE	FALSE	Trans (>250 kb)			0.322318
ENSG00000041802	LSG1	3	q29	194361517	194393206	1.63212	0.102655	0.643401	FALSE	FALSE	Trans (>250 kb)			0.823068
ENSG00000145901	TNIP1	5	q33.1	150409506	150473138	1.63202	0.102674	0.643401	FALSE	FALSE	0	rs10463311	2.731e-10	2.50662e-08
ENSG00000163939	PBRM1	3	p21.1	52579368	52719933	1.63178	0.102726	0.643401	FALSE	FALSE	Trans (>250 kb)			0.643786
ENSG00000172731	LRRC20	10	q22.1	72058729	72142382	1.63171	0.10274	0.643401	FALSE	FALSE	Trans (>250 kb)			0.253125
ENSG00000133884	DPF2	11	q13.1	65101225	65120720	1.63143	0.102799	0.643401	FALSE	FALSE	Trans (>250 kb)			0.10454
ENSG00000146063	TRIM41	5	q35.3	180649499	180662809	1.63129	0.102829	0.643401	FALSE	FALSE	Trans (>250 kb)			0.344116
ENSG00000166484	MAPK7	17	p11.2	19281034	19286857	1.63029	0.103041	0.643401	FALSE	FALSE	Trans (>250 kb)			0.785971
ENSG00000015285	WAS	X	p11.23	48534985	48549818	1.62964	0.103177	0.64351	FALSE	FALSE	Trans (>250 kb)
ENSG00000115486	GGCX	2	p11.2	85771846	85788670	1.62872	0.103373	0.644141	FALSE	FALSE	Trans (>250 kb)			0.272323
ENSG00000092068	SLC7A8	14	q11.2	23594504	23652883	1.62841	0.103438	0.644291	FALSE	FALSE	Trans (>250 kb)			0.987751
ENSG00000054356	PTPRN	2	q35	220154345	220174370	1.62689	0.103761	0.645136	FALSE	FALSE	Trans (>250 kb)			6.65625e-05
ENSG00000172071	EIF2AK3	2	p11.2	88856259	88927094	1.62503	0.104157	0.646184	FALSE	FALSE	Trans (>250 kb)			0.00146418
ENSG00000099377	HSD3B7	16	p11.2	30996519	31000473	1.62497	0.104168	0.646184	FALSE	FALSE	Trans (>250 kb)			0.0415458
ENSG00000205810	KLRC3	12	p13.2	10564911	10573194	1.62492	0.10418	0.646184	FALSE	FALSE	Trans (>250 kb)			0.989051
ENSG00000152413	HOMER1	5	q14.1	78668459	78810040	1.62474	0.104217	0.646184	FALSE	FALSE	Trans (>250 kb)			0.0575442
ENSG00000160949	TONSL	8	q24.3	145654165	145669827	1.62422	0.104328	0.646184	FALSE	FALSE	Trans (>250 kb)			0.691681
ENSG00000104903	LYL1	19	p13.2	13209847	13213975	1.62415	0.104345	0.646184	FALSE	FALSE	Trans (>250 kb)			0.245925
ENSG00000100568	VTI1B	14	q24.1	68113792	68141548	1.62407	0.104362	0.646184	FALSE	FALSE	Trans (>250 kb)			0.951755
ENSG00000214517	PPME1	11	q13.4	73882144	73965748	1.62366	0.104448	0.646184	FALSE	FALSE	Trans (>250 kb)			0.243626
ENSG00000042813	ZPBP	7	p12.2	49890017	50160925	1.62332	0.104521	0.646184	FALSE	FALSE	Trans (>250 kb)			0.931657
ENSG00000154814	OXNAD1	3	p25.1	16306706	16391806	1.62327	0.104531	0.646184	FALSE	FALSE	Trans (>250 kb)			0.637286
ENSG00000140564	FURIN	15	q26.1	91411822	91426688	1.62284	0.104625	0.646184	FALSE	FALSE	Trans (>250 kb)			0.540096
ENSG00000198522	GPN1	2	p23.3	27851114	27874375	1.62232	0.104734	0.646184	FALSE	FALSE	Trans (>250 kb)			0.752175
ENSG00000257108	NHLRC4	16	p13.3	616996	619495	1.62232	0.104736	0.646184	FALSE	FALSE	Trans (>250 kb)			0.0343466
ENSG00000180383	DEFB124	20	q11.21	30053309	30064560	1.62191	0.104823	0.646184	FALSE	FALSE	Trans (>250 kb)			0.227527
ENSG00000142330	CAPN10	2	q37.3	241526133	241557122	1.62182	0.104841	0.646184	FALSE	FALSE	Trans (>250 kb)			0.705779
ENSG00000130517	PGPEP1	19	p13.11	18451397	18480760	1.62005	0.105221	0.647799	FALSE	FALSE	Trans (>250 kb)			0.526497
ENSG00000196365	LONP1	19	p13.3	5691845	5720583	1.6198	0.105275	0.647799	FALSE	FALSE	Trans (>250 kb)			0.0973403
ENSG00000172508	CARNS1	11	q13.2	67182439	67193078	1.61971	0.105294	0.647799	FALSE	FALSE	Trans (>250 kb)			0.80397
ENSG00000167700	MFSD3	8	q24.3	145734457	145736596	1.61941	0.105359	0.647799	FALSE	FALSE	Trans (>250 kb)			0.20463
ENSG00000172273	HINFP	11	q23.3	118992297	119006752	1.61939	0.105363	0.647799	FALSE	FALSE	Trans (>250 kb)			0.488201
ENSG00000221988	PPT2	6	p21.32	32121218	32134011	1.61938	0.105365	0.647799	FALSE	FALSE	Trans (>250 kb)			0.000359643
ENSG00000104880	ARHGEF18	19	p13.2	7459999	7537363	1.61916	0.105412	0.647869	FALSE	FALSE	Trans (>250 kb)			0.808669
ENSG00000184515	BEX5	X	q22.1	101408680	101411029	1.61895	0.105457	0.647962	FALSE	FALSE	Trans (>250 kb)
ENSG00000011132	APBA3	19	p13.3	3750817	3761697	1.61757	0.105755	0.648173	FALSE	FALSE	Trans (>250 kb)			0.00774923
ENSG00000032219	ARID4A	14	q23.1	58765103	58840605	1.61756	0.105758	0.648173	FALSE	FALSE	Trans (>250 kb)			0.478002
ENSG00000214160	ALG3	3	q27.1	183960089	183967336	1.61743	0.105787	0.648173	FALSE	FALSE	Trans (>250 kb)			0.510599
ENSG00000172057	ORMDL3	17	q12	38077294	38083854	1.61736	0.105801	0.648173	FALSE	FALSE	Trans (>250 kb)			0.511599
ENSG00000086712	TXLNG	X	p22.2	16804550	16862642	1.61658	0.105969	0.648336	FALSE	FALSE	Trans (>250 kb)
ENSG00000113649	TCERG1	5	q32	145826874	145891524	1.61607	0.10608	0.648336	FALSE	FALSE	Trans (>250 kb)			0.155134
ENSG00000126391	FRMD8	11	q13.1	65154070	65180996	1.61605	0.106083	0.648336	FALSE	FALSE	Trans (>250 kb)			0.337216
ENSG00000181163	NPM1	5	q35.1	170814120	170838141	1.61597	0.106102	0.648336	FALSE	FALSE	Trans (>250 kb)			0.338416
ENSG00000071564	TCF3	19	p13.3	1609291	1652604	1.61501	0.106308	0.648336	FALSE	FALSE	Trans (>250 kb)			0.536896
ENSG00000100280	AP1B1	22	q12.2	29723669	29819168	1.61435	0.106452	0.648336	FALSE	FALSE	Trans (>250 kb)			0.937756
ENSG00000167280	ENGASE	17	q25.3	77071021	77084681	1.61387	0.106555	0.648336	FALSE	FALSE	Trans (>250 kb)			0.466303
ENSG00000196663	TECPR2	14	q32.31	102829300	102968818	1.61385	0.106559	0.648336	FALSE	FALSE	Trans (>250 kb)			0.893261
ENSG00000131446	MGAT1	5	q35.3	180217541	180242652	1.61252	0.106848	0.648877	FALSE	FALSE	Trans (>250 kb)			0.239026
ENSG00000168298	HIST1H1E	6	p22.2	26156559	26157343	1.61192	0.10698	0.648877	FALSE	FALSE	Trans (>250 kb)			0.0355464
ENSG00000134419	RPS15A	16	p12.3	18792617	18801705	1.6117	0.107028	0.648877	FALSE	FALSE	Trans (>250 kb)			0.924558
ENSG00000145362	ANK2	4	q25	113739265	114304896	1.61086	0.107211	0.648877	FALSE	FALSE	Trans (>250 kb)			0.356214
ENSG00000166136	NDUFB8	10	q24.31	102267203	102289757	1.61059	0.107269	0.648877	FALSE	FALSE	Trans (>250 kb)			0.590591
ENSG00000160058	BSDC1	1	p35.1	32830704	32860332	1.61039	0.107312	0.648877	FALSE	FALSE	Trans (>250 kb)			0.760174
ENSG00000197779	ZNF81	X	p11.23	47696301	47861960	1.61026	0.107341	0.648877	FALSE	FALSE	Trans (>250 kb)
ENSG00000187475	HIST1H1T	6	p22.2	26107640	26108364	1.61018	0.10736	0.648877	FALSE	FALSE	Trans (>250 kb)			0.239726
ENSG00000145331	TRMT10A	4	q23	100467866	100485189	1.60931	0.107548	0.648877	FALSE	FALSE	Trans (>250 kb)			0.139936
ENSG00000110801	PSMD9	12	q24.31	122326637	122356203	1.60877	0.107667	0.648877	FALSE	FALSE	Trans (>250 kb)			0.589091
ENSG00000204438	GPANK1	6	p21.33	31629006	31634060	1.60863	0.107698	0.648877	FALSE	FALSE	Trans (>250 kb)			3.97742e-06
ENSG00000015133	CCDC88C	14	q32.11	91737667	91884188	1.60856	0.107713	0.648877	FALSE	FALSE	Trans (>250 kb)			0.821868
ENSG00000135824	RGS8	1	q25.3	182615239	182653711	1.60845	0.107737	0.648877	FALSE	FALSE	Trans (>250 kb)			0.136036
ENSG00000139572	GPR84	12	q13.13	54756229	54758271	1.60814	0.107805	0.648877	FALSE	FALSE	Trans (>250 kb)			0.5005
ENSG00000173848	NET1	10	p15.1	5454514	5500426	1.60784	0.107871	0.648877	FALSE	FALSE	Trans (>250 kb)			0.789771
ENSG00000126653	NSRP1	17	q11.2	28442539	28513493	1.60738	0.107971	0.649201	FALSE	FALSE	Trans (>250 kb)			0.990751
ENSG00000180008	SOCS4	14	q22.2	55493948	55516206	1.60676	0.108106	0.649387	FALSE	FALSE	Trans (>250 kb)			0.173733
ENSG00000186723	OR10H1	19	p13.12	15917817	15918936	1.60648	0.108168	0.649387	FALSE	FALSE	Trans (>250 kb)			0.959554
ENSG00000088256	GNA11	19	p13.3	3094408	3124002	1.60642	0.108182	0.649387	FALSE	FALSE	Trans (>250 kb)			0.105539
ENSG00000198755	RPL10A	6	p21.31	35436185	35438562	1.60555	0.108373	0.649532	FALSE	FALSE	Trans (>250 kb)			0.279122
ENSG00000167695	FAM57A	17	p13.3	635652	646206	1.60527	0.108434	0.649676	FALSE	FALSE	Trans (>250 kb)			0.30292
ENSG00000126062	TMEM115	3	p21.31	50392180	50397041	1.60511	0.108469	0.649676	FALSE	FALSE	Trans (>250 kb)			0.239126
ENSG00000116983	HPCAL4	1	p34.2	40144320	40157361	1.60436	0.108634	0.649676	FALSE	FALSE	Trans (>250 kb)			0.157834
ENSG00000132361	CLUH	17	p13.3	2592680	2615957	1.60373	0.108773	0.649676	FALSE	FALSE	Trans (>250 kb)			0.183832
ENSG00000112787	FBRSL1	12	q24.33	133066137	133161774	1.60369	0.108783	0.649676	FALSE	FALSE	Trans (>250 kb)			0.891761
ENSG00000147596	PRDM14	8	q13.3	70963886	70983928	1.60333	0.108863	0.649676	FALSE	FALSE	Trans (>250 kb)			0.264524
ENSG00000008226	DLEC1	3	p22.2	38080696	38165516	1.60299	0.108937	0.649676	FALSE	FALSE	Trans (>250 kb)			0.146535
ENSG00000112249	ASCC3	6	q16.3	100956070	101329248	1.60241	0.109065	0.649676	FALSE	FALSE	Trans (>250 kb)			0.974553
ENSG00000139405	RITA1	12	q24.13	113623331	113630173	1.60142	0.109283	0.650192	FALSE	FALSE	Trans (>250 kb)			0.909859
ENSG00000180957	PITPNB	22	q12.1	28247657	28316122	1.59965	0.109677	0.651043	FALSE	FALSE	Trans (>250 kb)			0.947755
ENSG00000272573	MUSTN1	3	p21.1	52867130	52869235	1.59915	0.109786	0.651043	FALSE	FALSE	Trans (>250 kb)			0.235726
ENSG00000065060	UHRF1BP1	6	p21.31	34759857	34850915	1.59837	0.109961	0.651043	FALSE	FALSE	Trans (>250 kb)			0.00244976
ENSG00000128519	TAS2R16	7	q31.32	122634759	122635754	1.59831	0.109973	0.651043	FALSE	FALSE	Trans (>250 kb)			0.622888
ENSG00000069869	NEDD4	15	q21.3	56119120	56285944	1.59766	0.110118	0.651043	FALSE	FALSE	Trans (>250 kb)			0.586391
ENSG00000117143	UAP1	1	q23.3	162531323	162569627	1.59754	0.110145	0.651043	FALSE	FALSE	Trans (>250 kb)			0.381912
ENSG00000213699	SLC35F6	2	p23.3	26987152	27004099	1.59745	0.110166	0.651043	FALSE	FALSE	Trans (>250 kb)			0.0606439
ENSG00000188994	ZNF292	6	q14.3	87862551	87973914	1.5974	0.110177	0.651043	FALSE	FALSE	Trans (>250 kb)			0.466303
ENSG00000130856	ZNF236	18	q23	74534563	74682683	1.59716	0.11023	0.651043	FALSE	FALSE	Trans (>250 kb)			0.871563
ENSG00000135314	KHDC1	6	q13	73951037	74020088	1.59698	0.110271	0.651043	FALSE	FALSE	Trans (>250 kb)			0.985351
ENSG00000119402	FBXW2	9	q33.2	123514256	123555690	1.59692	0.110283	0.651043	FALSE	FALSE	Trans (>250 kb)			0.723078
ENSG00000157837	SPPL3	12	q24.31	121200313	121342174	1.59645	0.110389	0.651043	FALSE	FALSE	Trans (>250 kb)			0.30082
ENSG00000141068	KSR1	17	q11.1	25783670	25953461	1.59627	0.110429	0.651043	FALSE	FALSE	Trans (>250 kb)			0.870063
ENSG00000115993	TRAK2	2	q33.1	202241930	202316302	1.59617	0.110451	0.651043	FALSE	FALSE	Trans (>250 kb)			0.551795
ENSG00000131711	MAP1B	5	q13.2	71403061	71505395	1.59604	0.110479	0.651043	FALSE	FALSE	Trans (>250 kb)			0.734077
ENSG00000177685	EFCAB4A	11	p15.5	826144	831991	1.5955	0.110601	0.65122	FALSE	FALSE	Trans (>250 kb)			0.647785
ENSG00000197930	ERO1L	14	q22.1	53106634	53162618	1.59502	0.110707	0.65145	FALSE	FALSE	Trans (>250 kb)			0.752475
ENSG00000104969	SGTA	19	p13.3	2754712	2783369	1.59409	0.110916	0.652297	FALSE	FALSE	Trans (>250 kb)			0.0215478
ENSG00000103495	MAZ	16	p11.2	29817427	29823649	1.59366	0.111011	0.652558	FALSE	FALSE	Trans (>250 kb)			0.663484
ENSG00000122882	ECD	10	q22.2	74889913	74928813	1.59354	0.111038	0.652558	FALSE	FALSE	Trans (>250 kb)			0.562994
ENSG00000132744	ACY3	11	q13.2	67410026	67418130	1.59257	0.111257	0.652927	FALSE	FALSE	Trans (>250 kb)			0.512299
ENSG00000196876	SCN8A	12	q13.13	51984050	52206648	1.59245	0.111284	0.652927	FALSE	FALSE	Trans (>250 kb)			0.0372463
ENSG00000115839	RAB3GAP1	2	q21.3	135809835	135933964	1.59212	0.111358	0.652927	FALSE	FALSE	Trans (>250 kb)			0.00634937
ENSG00000113615	SEC24A	5	q31.1	133984479	134063513	1.59104	0.111601	0.65339	FALSE	FALSE	Trans (>250 kb)			0.0030497
ENSG00000025770	NCAPH2	22	q13.33	50946645	50961901	1.59058	0.111704	0.653613	FALSE	FALSE	Trans (>250 kb)			0.540696
ENSG00000103423	DNAJA3	16	p13.3	4475806	4506776	1.59041	0.111742	0.653613	FALSE	FALSE	Trans (>250 kb)			0.484302
ENSG00000103546	SLC6A2	16	q12.2	55689516	55740104	1.59019	0.111791	0.653754	FALSE	FALSE	Trans (>250 kb)			0.190931
ENSG00000104635	SLC39A14	8	p21.3	22224762	22291642	1.58999	0.111836	0.653769	FALSE	FALSE	Trans (>250 kb)			0.353315
ENSG00000129968	ABHD17A	19	p13.3	1876809	1885546	1.58928	0.111998	0.653882	FALSE	FALSE	Trans (>250 kb)			0.825467
ENSG00000188032	C19orf67	19	p13.12	14192431	14196687	1.58854	0.112165	0.653882	FALSE	FALSE	Trans (>250 kb)			0.514299
ENSG00000214360	EFCAB9	5	q35.1	171621176	171630456	1.58848	0.112178	0.653882	FALSE	FALSE	Trans (>250 kb)			0.4984
ENSG00000171992	SYNPO	5	q33.1	149980642	150038782	1.58839	0.112199	0.653882	FALSE	FALSE	Trans (>250 kb)			0.09994
ENSG00000196700	ZNF512B	20	q13.33	62588055	62680113	1.58799	0.112288	0.653882	FALSE	FALSE	Trans (>250 kb)			0.687181
ENSG00000167291	TBC1D16	17	q25.3	77906142	78009647	1.58744	0.112412	0.653882	FALSE	FALSE	Trans (>250 kb)			0.323518
ENSG00000204700	OR2J2	6	p22.1	29141311	29142351	1.58728	0.112449	0.653882	FALSE	FALSE	Trans (>250 kb)			0.814269
ENSG00000185825	BCAP31	X	q28	152965947	152990152	1.58594	0.112754	0.653882	FALSE	FALSE	Trans (>250 kb)
ENSG00000158850	B4GALT3	1	q23.3	161141100	161147287	1.58587	0.112768	0.653882	FALSE	FALSE	Trans (>250 kb)			0.484902
ENSG00000133026	MYH10	17	p13.1	8377523	8534079	1.5855	0.112853	0.653882	FALSE	FALSE	Trans (>250 kb)			0.135036
ENSG00000103404	USP31	16	p12.2	23072727	23160591	1.58537	0.112882	0.653882	FALSE	FALSE	Trans (>250 kb)			0.0931407
ENSG00000154839	SKA1	18	q21.1	47901365	47920543	1.58515	0.112932	0.653882	FALSE	FALSE	Trans (>250 kb)			0.494001
ENSG00000134910	STT3A	11	q24.2	125461607	125495110	1.58508	0.112948	0.653882	FALSE	FALSE	Trans (>250 kb)			0.0689431
ENSG00000184481	FOXO4	X	q13.1	70316047	70323385	1.58489	0.112991	0.653882	FALSE	FALSE	Trans (>250 kb)
ENSG00000135316	SYNCRIP	6	q14.3	86318053	86353510	1.58483	0.113005	0.653882	FALSE	FALSE	Trans (>250 kb)			0.246825
ENSG00000085224	ATRX	X	q21.1	76760356	77041702	1.58458	0.113063	0.653882	FALSE	FALSE	Trans (>250 kb)
ENSG00000174996	KLC2	11	q13.2	66024765	66035331	1.58454	0.113072	0.653882	FALSE	FALSE	Trans (>250 kb)			0.207129
ENSG00000172831	CES2	16	q22.1	66968347	66978999	1.58386	0.113225	0.653882	FALSE	FALSE	Trans (>250 kb)			0.030047
ENSG00000183134	PTGDR2	11	q12.2	60618413	60623444	1.58382	0.113234	0.653882	FALSE	FALSE	Trans (>250 kb)			0.870963
ENSG00000125629	INSIG2	2	q14.2	118846028	118868573	1.58294	0.113435	0.654478	FALSE	FALSE	Trans (>250 kb)			0.0223478
ENSG00000131697	NPHP4	1	p36.31	5922871	6052533	1.58268	0.113495	0.654478	FALSE	FALSE	Trans (>250 kb)			0.336916
ENSG00000177943	MAMDC4	9	q34.3	139745395	139755249	1.5826	0.113513	0.654478	FALSE	FALSE	Trans (>250 kb)			0.363514
ENSG00000130032	PRRG3	X	q28	150863596	150874396	1.58223	0.113597	0.654605	FALSE	FALSE	Trans (>250 kb)
ENSG00000104435	STMN2	8	q21.13	80523049	80578410	1.58192	0.113667	0.654605	FALSE	FALSE	Trans (>250 kb)			0.885961
ENSG00000102145	GATA1	X	p11.23	48644962	48652716	1.58192	0.113669	0.654605	FALSE	FALSE	Trans (>250 kb)
ENSG00000131381	ZFYVE20	3	p25.1	15111580	15140670	1.58189	0.113674	0.654605	FALSE	FALSE	Trans (>250 kb)			0.578492
ENSG00000198730	CTR9	11	p15.3	10772534	10801290	1.58151	0.113762	0.654935	FALSE	FALSE	Trans (>250 kb)			0.307219
ENSG00000159763	PIP	7	q34	142829170	142836839	1.58104	0.113868	0.655124	FALSE	FALSE	Trans (>250 kb)			0.692381
ENSG00000092148	HECTD1	14	q12	31569318	31677010	1.5804	0.114016	0.655455	FALSE	FALSE	Trans (>250 kb)			0.171733
ENSG00000106012	IQCE	7	p22.3	2598632	2654368	1.57966	0.114184	0.655455	FALSE	FALSE	Trans (>250 kb)			0.231627
ENSG00000271605	MILR1	17	q23.3	62461569	62464760	1.57965	0.114186	0.655455	FALSE	FALSE	Trans (>250 kb)			0.479702
ENSG00000173641	HSPB7	1	p36.13	16340523	16346089	1.57964	0.114189	0.655455	FALSE	FALSE	Trans (>250 kb)			0.417108
ENSG00000100320	RBFOX2	22	q12.3	36134783	36424473	1.57951	0.11422	0.655455	FALSE	FALSE	Trans (>250 kb)			0.174133
ENSG00000083223	ZCCHC6	9	q21.33	88902648	88969369	1.57939	0.114246	0.655455	FALSE	FALSE	Trans (>250 kb)			0.851765
ENSG00000088899	LZTS3	20	p13	3143263	3154192	1.57877	0.114388	0.655708	FALSE	FALSE	Trans (>250 kb)			0.428007
ENSG00000214891	TRIM64C	11	p11.12	49075266	49080664	1.57841	0.114471	0.655708	FALSE	FALSE	Trans (>250 kb)			0.568693
ENSG00000174547	MRPL11	11	q13.2	66202546	66234209	1.57832	0.114491	0.655708	FALSE	FALSE	Trans (>250 kb)			0.0906409
ENSG00000215472	RPL17-C18orf32	18	q21.1	47008051	47017956	1.57793	0.114581	0.655747	FALSE	FALSE	Trans (>250 kb)			0.528597
ENSG00000139915	MDGA2	14	q21.3	47308826	48144157	1.57782	0.114606	0.655747	FALSE	FALSE	Trans (>250 kb)			0.549095
ENSG00000175662	TOM1L2	17	p11.2	17746828	17875736	1.57771	0.114633	0.655747	FALSE	FALSE	Trans (>250 kb)			0.10274
ENSG00000072958	AP1M1	19	p13.11	16308389	16346160	1.57754	0.114672	0.655798	FALSE	FALSE	Trans (>250 kb)			0.820068
ENSG00000006837	CDKL3	5	q31.1	133541305	133706738	1.57712	0.114769	0.656049	FALSE	FALSE	Trans (>250 kb)			0.287821
ENSG00000105220	GPI	19	q13.11	34850385	34893061	1.57598	0.115031	0.656858	FALSE	FALSE	Trans (>250 kb)			0.741076
ENSG00000108510	MED13	17	q23.2	60019966	60142643	1.57591	0.115047	0.656858	FALSE	FALSE	Trans (>250 kb)			0.385811
ENSG00000102172	SMS	X	p22.11	21958691	22025798	1.57511	0.115231	0.656958	FALSE	FALSE	Trans (>250 kb)
ENSG00000172350	ABCG4	11	q23.3	119019722	119033360	1.57486	0.115289	0.656958	FALSE	FALSE	Trans (>250 kb)			0.646185
ENSG00000072501	SMC1A	X	p11.22	53401070	53449677	1.57479	0.115306	0.656958	FALSE	FALSE	Trans (>250 kb)
ENSG00000087995	METTL2A	17	q23.2	60501228	60527454	1.5745	0.115371	0.656958	FALSE	FALSE	Trans (>250 kb)			0.581592
ENSG00000105997	HOXA3	7	p15.2	27145803	27192200	1.57367	0.115563	0.657442	FALSE	FALSE	Trans (>250 kb)			0.0484452
ENSG00000028203	VEZT	12	q22	95611522	95696566	1.57302	0.115715	0.657971	FALSE	FALSE	Trans (>250 kb)			0.573193
ENSG00000165995	CACNB2	10	p12.33	18429606	18830798	1.57223	0.115898	0.658544	FALSE	FALSE	Trans (>250 kb)			0.29582
ENSG00000159023	EPB41	1	p35.3	29213603	29446553	1.5718	0.115998	0.658956	FALSE	FALSE	Trans (>250 kb)			0.99995
ENSG00000160213	CSTB	21	q22.3	45192393	45196326	1.57059	0.116278	0.659854	FALSE	FALSE	Trans (>250 kb)			0.537796
ENSG00000144401	METTL21A	2	q33.3	208445355	208490652	1.57048	0.116302	0.659854	FALSE	FALSE	Trans (>250 kb)			0.257324
ENSG00000156671	SAMD8	10	q22.2	76859344	76941881	1.57041	0.116321	0.659854	FALSE	FALSE	Trans (>250 kb)			0.232327
ENSG00000056972	TRAF3IP2	6	q21	111877657	111927481	1.57013	0.116385	0.659854	FALSE	FALSE	Trans (>250 kb)			0.0681432
ENSG00000151025	GPR158	10	p12.1	25463991	25891155	1.56993	0.11643	0.659854	FALSE	FALSE	Trans (>250 kb)			0.915458
ENSG00000177030	DEAF1	11	p15.5	644233	706715	1.56978	0.116466	0.659854	FALSE	FALSE	Trans (>250 kb)			0.886361
ENSG00000104722	NEFM	8	p21.2	24770525	24776607	1.56888	0.116676	0.660571	FALSE	FALSE	Trans (>250 kb)			0.931957
ENSG00000144591	GMPPA	2	q35	220363589	220371710	1.56875	0.116706	0.660571	FALSE	FALSE	Trans (>250 kb)			0.392511
ENSG00000108511	HOXB6	17	q21.32	46671639	46682354	1.56806	0.116866	0.6611	FALSE	FALSE	Trans (>250 kb)			0.181732
ENSG00000091181	IL5RA	3	p26.2	3111233	3168297	1.56712	0.117086	0.661529	FALSE	FALSE	Trans (>250 kb)			0.170833
ENSG00000120896	SORBS3	8	p21.3	22402499	22433301	1.56693	0.117132	0.661529	FALSE	FALSE	Trans (>250 kb)			0.361414
ENSG00000272741	RP11-447L10.1	3	q29	195975101	196045093	1.56634	0.11727	0.661782	FALSE	FALSE	Trans (>250 kb)			0.431507
ENSG00000143450	OAZ3	1	q21.3	151735445	151743808	1.56591	0.11737	0.662005	FALSE	FALSE	Trans (>250 kb)			0.165933
ENSG00000175376	EIF1AD	11	q13.1	65764016	65769647	1.56571	0.117416	0.662005	FALSE	FALSE	Trans (>250 kb)			0.206229
ENSG00000177666	PNPLA2	11	p15.5	818902	825573	1.56494	0.117596	0.662153	FALSE	FALSE	Trans (>250 kb)			0.715678
ENSG00000178026	FAM211B	22	q11.23	24981588	24989175	1.56449	0.117704	0.662281	FALSE	FALSE	Trans (>250 kb)			0.409109
ENSG00000165383	LRRC18	10	q11.23	50117528	50143242	1.56445	0.117712	0.662281	FALSE	FALSE	Trans (>250 kb)			0.535096
ENSG00000146013	GFRA3	5	q31.2	137588068	137610360	1.56429	0.11775	0.662281	FALSE	FALSE	Trans (>250 kb)			0.639586
ENSG00000166407	LMO1	11	p15.4	8245851	8290263	1.56354	0.117926	0.662962	FALSE	FALSE	Trans (>250 kb)			0.582692
ENSG00000159069	FBXW5	9	q34.3	139834887	139839148	1.56233	0.118211	0.663731	FALSE	FALSE	Trans (>250 kb)			0.225727
ENSG00000177697	CD151	11	p15.5	832843	839831	1.56184	0.118325	0.663731	FALSE	FALSE	Trans (>250 kb)			0.668883
ENSG00000179938	GOLGA8J	15	q13.2	30375158	30385702	1.56176	0.118345	0.663731	FALSE	FALSE	Trans (>250 kb)			0.647285
ENSG00000185049	NELFA	4	p16.3	1984441	2043630	1.56107	0.118508	0.664211	FALSE	FALSE	Trans (>250 kb)			0.961354
ENSG00000162413	KLHL21	1	p36.31	6650784	6674667	1.56085	0.118558	0.664333	FALSE	FALSE	Trans (>250 kb)			0.0515448
ENSG00000186790	FOXE3	1	p33	47881744	47883723	1.56021	0.118711	0.664528	FALSE	FALSE	Trans (>250 kb)			0.564694
ENSG00000163541	SUCLG1	2	p11.2	84650647	84687169	1.5598	0.118808	0.664731	FALSE	FALSE	Trans (>250 kb)			0.617188
ENSG00000151623	NR3C2	4	q31.23	148999913	149365850	1.55967	0.118837	0.664731	FALSE	FALSE	Trans (>250 kb)			0.39941
ENSG00000149654	CDH22	20	q13.12	44802372	44937137	1.5588	0.119044	0.66493	FALSE	FALSE	Trans (>250 kb)			0.19713
ENSG00000071859	FAM50A	X	q28	153672473	153679002	1.55826	0.119172	0.665249	FALSE	FALSE	Trans (>250 kb)
ENSG00000136810	TXN	9	q31.3	113006091	113018920	1.55793	0.119251	0.665336	FALSE	FALSE	Trans (>250 kb)			0.811469
ENSG00000153201	RANBP2	2	q12.3	109335937	109402267	1.55789	0.119259	0.665336	FALSE	FALSE	Trans (>250 kb)			0.00264974
ENSG00000264324	RP11-287D1.3	2	p13.1	74438731	74590504	1.55731	0.119398	0.665543	FALSE	FALSE	Trans (>250 kb)			0.675082
ENSG00000095585	BLNK	10	q24.1	97951458	98031344	1.55594	0.119721	0.666532	FALSE	FALSE	Trans (>250 kb)			0.977652
ENSG00000188486	H2AFX	11	q23.3	118964564	118966177	1.55457	0.120048	0.667294	FALSE	FALSE	Trans (>250 kb)			0.551495
ENSG00000103248	MTHFSD	16	q24.1	86563782	86588841	1.55421	0.120134	0.667294	FALSE	FALSE	Trans (>250 kb)			0.0090491
ENSG00000229972	IQCF3	3	p21.2	51851620	51864876	1.55415	0.120149	0.667294	FALSE	FALSE	Trans (>250 kb)			0.485301
ENSG00000171847	FAM90A1	12	p13.31	8373856	8380214	1.55304	0.120413	0.667773	FALSE	FALSE	Trans (>250 kb)
ENSG00000185222	WBP5	X	q22.2	102611373	102613397	1.55267	0.120502	0.667773	FALSE	FALSE	Trans (>250 kb)
ENSG00000174429	ABRA	8	q23.1	107771711	107782473	1.55264	0.120508	0.667773	FALSE	FALSE	Trans (>250 kb)			0.090341
ENSG00000166670	MMP10	11	q22.2	102641234	102651359	1.55238	0.120572	0.667773	FALSE	FALSE	Trans (>250 kb)			0.493001
ENSG00000160957	RECQL4	8	q24.3	145736667	145743229	1.55222	0.120611	0.66783	FALSE	FALSE	Trans (>250 kb)			0.207129
ENSG00000101197	BIRC7	20	q13.33	61867235	61871859	1.55137	0.120814	0.668047	FALSE	FALSE	Trans (>250 kb)			0.469603
ENSG00000067840	PDZD4	X	q28	153067621	153096020	1.55116	0.120862	0.668047	FALSE	FALSE	Trans (>250 kb)
ENSG00000066777	ARFGEF1	8	q13.2	68085747	68255912	1.55067	0.120981	0.668047	FALSE	FALSE	Trans (>250 kb)			0.363514
ENSG00000184887	BTBD6	14	q32.33	105714827	105717430	1.55049	0.121024	0.668047	FALSE	FALSE	Trans (>250 kb)			0.707679
ENSG00000006071	ABCC8	11	p15.1	17414432	17498449	1.55043	0.121037	0.668047	FALSE	FALSE	Trans (>250 kb)			0.546895
ENSG00000139116	KIF21A	12	q12	39687030	39837192	1.54966	0.121223	0.668047	FALSE	FALSE	Trans (>250 kb)			0.346715
ENSG00000166188	ZNF319	16	q21	58028572	58034357	1.54848	0.121507	0.668945	FALSE	FALSE	Trans (>250 kb)			0.931057
ENSG00000203879	GDI1	X	q28	153665266	153671814	1.54791	0.121644	0.669318	FALSE	FALSE	Trans (>250 kb)
ENSG00000214967	NPIPA7	16	p13.11	16472912	16487811	1.54773	0.121687	0.669318	FALSE	FALSE	Trans (>250 kb)
ENSG00000074964	ARHGEF10L	1	p36.13	17866330	18024369	1.54729	0.121793	0.669588	FALSE	FALSE	Trans (>250 kb)			0.768573
ENSG00000213380	COG8	16	q22.1	69354043	69373570	1.54657	0.121967	0.669588	FALSE	FALSE	Trans (>250 kb)			0.541296
ENSG00000197892	KIF13B	8	p12	28924796	29120641	1.54655	0.121972	0.669588	FALSE	FALSE	Trans (>250 kb)			0.944356
ENSG00000166166	TRMT61A	14	q32.32	103995521	104003410	1.54644	0.121998	0.669588	FALSE	FALSE	Trans (>250 kb)			0.0136486
ENSG00000127377	CRYGN	7	q36.1	151125921	151137899	1.54641	0.122005	0.669588	FALSE	FALSE	Trans (>250 kb)			0.193531
ENSG00000231068	KRTAP21-3	21	q22.11	32090843	32091095	1.54527	0.122281	0.670159	FALSE	FALSE	Trans (>250 kb)			0.351315
ENSG00000121671	CRY2	11	p11.2	45868669	45904798	1.545	0.122347	0.670194	FALSE	FALSE	Trans (>250 kb)			0.423108
ENSG00000185621	LMLN	3	q29	197687071	197770591	1.54414	0.122554	0.671049	FALSE	FALSE	Trans (>250 kb)			0.957754
ENSG00000134452	FBXO18	10	p15.1	5931535	5979556	1.54287	0.122862	0.671814	FALSE	FALSE	Trans (>250 kb)			0.718078
ENSG00000139579	NABP2	12	q13.3	56615799	56623638	1.54286	0.122865	0.671814	FALSE	FALSE	Trans (>250 kb)			0.367013
ENSG00000182545	RNASE10	14	q11.2	20973696	20979328	1.54275	0.122892	0.671814	FALSE	FALSE	Trans (>250 kb)			0.309219
ENSG00000156381	ANKRD9	14	q32.31	102973179	102976136	1.54249	0.122954	0.671975	FALSE	FALSE	Trans (>250 kb)			0.965253
ENSG00000204628	GNB2L1	5	q35.3	180663909	180675096	1.54167	0.123154	0.672109	FALSE	FALSE	Trans (>250 kb)			0.282422
ENSG00000145934	TENM2	5	q34	166711804	167691162	1.54155	0.123182	0.672109	FALSE	FALSE	Trans (>250 kb)			0.60479
ENSG00000055044	NOP58	2	q33.1	203130439	203168389	1.54126	0.123252	0.672278	FALSE	FALSE	Trans (>250 kb)			0.889761
ENSG00000141576	RNF157	17	q25.1	74138534	74236454	1.54083	0.123358	0.672278	FALSE	FALSE	Trans (>250 kb)			0.785471
ENSG00000146963	C7orf55-LUC7L2	7	q34	139025105	139108198	1.54043	0.123455	0.672279	FALSE	FALSE	Trans (>250 kb)			0.324818
ENSG00000116035	VAX2	2	p13.3	71127720	71160576	1.54028	0.123491	0.672279	FALSE	FALSE	Trans (>250 kb)			0.0338466
ENSG00000198728	LDB1	10	q24.32	103867317	103880210	1.53915	0.123768	0.67266	FALSE	FALSE	Trans (>250 kb)			0.0840416
ENSG00000112473	SLC39A7	6	p21.32	33168222	33172216	1.53868	0.123883	0.67266	FALSE	FALSE	Trans (>250 kb)			0.954655
ENSG00000186566	GPATCH8	17	q21.31	42472652	42580798	1.53817	0.124007	0.67266	FALSE	FALSE	Trans (>250 kb)			0.647285
ENSG00000187555	USP7	16	p13.2	8985951	9058371	1.53733	0.124213	0.67266	FALSE	FALSE	Trans (>250 kb)			0.911559
ENSG00000150627	WDR17	4	q34.2	176986985	177103978	1.53714	0.12426	0.67266	FALSE	FALSE	Trans (>250 kb)			0.60149
ENSG00000147548	WHSC1L1	8	p11.23	38127215	38239790	1.53712	0.124263	0.67266	FALSE	FALSE	Trans (>250 kb)			0.787071
ENSG00000119397	CNTRL	9	q33.2	123837141	123939888	1.53694	0.124309	0.67266	FALSE	FALSE	Trans (>250 kb)			0.428607
ENSG00000149541	B3GAT3	11	q12.3	62382768	62389647	1.53686	0.124327	0.67266	FALSE	FALSE	Trans (>250 kb)			0.909459
ENSG00000159164	SV2A	1	q21.2	149874870	149889434	1.53686	0.124328	0.67266	FALSE	FALSE	Trans (>250 kb)			0.494301
ENSG00000180921	FAM83H	8	q24.3	144806103	144815971	1.53645	0.124428	0.672783	FALSE	FALSE	Trans (>250 kb)			0.523498
ENSG00000150967	ABCB9	12	q24.31	123405498	123466196	1.53645	0.124428	0.672783	FALSE	FALSE	Trans (>250 kb)			0.814269
ENSG00000198746	GPATCH3	1	p36.11	27216979	27226957	1.53508	0.124765	0.67335	FALSE	FALSE	Trans (>250 kb)			0.207029
ENSG00000157933	SKI	1	p36.33	2160134	2241558	1.53476	0.124842	0.67335	FALSE	FALSE	Trans (>250 kb)			0.813869
ENSG00000268080	AC016885.1	8	q22.1	94241867	94242388	1.53442	0.124927	0.67335	FALSE	FALSE	Trans (>250 kb)			0.324618
ENSG00000110906	KCTD10	12	q24.11	109886461	109915349	1.53409	0.125008	0.67335	FALSE	FALSE	Trans (>250 kb)			0.236726
ENSG00000164070	HSPA4L	4	q28.1	128702976	128761888	1.53395	0.125042	0.67335	FALSE	FALSE	Trans (>250 kb)			0.405909
ENSG00000197410	DCHS2	4	q31.3	155153399	155412930	1.53344	0.125168	0.673372	FALSE	FALSE	Trans (>250 kb)			0.943856
ENSG00000173898	SPTBN2	11	q13.2	66452719	66496697	1.53236	0.125434	0.674165	FALSE	FALSE	Trans (>250 kb)			0.212529
ENSG00000055163	CYFIP2	5	q33.3	156693089	156822606	1.53225	0.12546	0.674165	FALSE	FALSE	Trans (>250 kb)			0.471403
ENSG00000124006	OBSL1	2	q35	220415451	220436581	1.53211	0.125495	0.674165	FALSE	FALSE	Trans (>250 kb)			0.784372
ENSG00000051382	PIK3CB	3	q22.3	138372860	138553780	1.53207	0.125505	0.674165	FALSE	FALSE	Trans (>250 kb)			0.985751
ENSG00000131013	PPIL4	6	q25.1	149825869	149867174	1.53123	0.125712	0.675013	FALSE	FALSE	Trans (>250 kb)			0.825767
ENSG00000180929	GPR62	3	p21.2	51989330	51991509	1.53115	0.125733	0.675013	FALSE	FALSE	Trans (>250 kb)			0.3724
ENSG00000100290	BIK	22	q13.2	43506754	43525718	1.53083	0.125812	0.675019	FALSE	FALSE	Trans (>250 kb)			0.149535
ENSG00000139549	DHH	12	q13.12	49483204	49488602	1.53059	0.125872	0.675019	FALSE	FALSE	Trans (>250 kb)			0.958054
ENSG00000124507	PACSIN1	6	p21.31	34433916	34503006	1.53053	0.125885	0.675019	FALSE	FALSE	Trans (>250 kb)			0.469603
ENSG00000159625	CCDC135	16	q21	57728705	57765717	1.5302	0.125966	0.675093	FALSE	FALSE	Trans (>250 kb)			0.60189
ENSG00000096264	NCR2	6	p21.1	41303393	41318625	1.53	0.126016	0.675198	FALSE	FALSE	Trans (>250 kb)			0.185231
ENSG00000175105	ZNF654	3	p11.1	88188254	88193815	1.5297	0.126091	0.675207	FALSE	FALSE	Trans (>250 kb)			0.723878
ENSG00000249679	RP11-279O9.4	4	q35.1	186392670	186393417	1.52892	0.126285	0.67582	FALSE	FALSE	Trans (>250 kb)			0.242326
ENSG00000146826	C7orf43	7	q22.1	99752043	99756338	1.52852	0.126384	0.675868	FALSE	FALSE	Trans (>250 kb)			0.0115488
ENSG00000170242	USP47	11	p15.3	11862970	11980870	1.52834	0.126427	0.675868	FALSE	FALSE	Trans (>250 kb)			0.0656434
ENSG00000126705	AHDC1	1	p36.11	27860546	27930942	1.5264	0.126911	0.676938	FALSE	FALSE	Trans (>250 kb)			0.262224
ENSG00000214188	ST7-OT4	7	q31.2	116593953	116738860	1.52601	0.127008	0.677265	FALSE	FALSE	Trans (>250 kb)			0.40341
ENSG00000169635	HIC2	22	q11.21	21771693	21805752	1.52562	0.127105	0.677598	FALSE	FALSE	Trans (>250 kb)			0.349315
ENSG00000183010	PYCR1	17	q25.3	79890260	79900288	1.52517	0.127218	0.677722	FALSE	FALSE	Trans (>250 kb)			0.337116
ENSG00000122390	NAA60	16	p13.3	3493611	3536963	1.52486	0.127295	0.677722	FALSE	FALSE	Trans (>250 kb)			0.837166
ENSG00000166024	R3HCC1L	10	q24.2	99894387	100004654	1.52464	0.127349	0.677722	FALSE	FALSE	Trans (>250 kb)			0.5022
ENSG00000133878	DUSP26	8	p12	33448856	33457624	1.52439	0.127412	0.677869	FALSE	FALSE	Trans (>250 kb)			0.772573
ENSG00000128536	CDHR3	7	q22.3	105517242	105676877	1.52378	0.127564	0.677869	FALSE	FALSE	Trans (>250 kb)			0.627387
ENSG00000183117	CSMD1	8	p23.2	2792875	4852494	1.52373	0.127576	0.677869	FALSE	FALSE	Trans (>250 kb)			0.69618
ENSG00000180251	SLC9A4	2	q12.1	103089762	103150431	1.52334	0.127672	0.677869	FALSE	FALSE	Trans (>250 kb)			0.542796
ENSG00000159648	TEPP	16	q21	58010339	58022020	1.5231	0.127732	0.677869	FALSE	FALSE	Trans (>250 kb)			0.979752
ENSG00000125449	ARMC7	17	q25.1	73106047	73126360	1.52299	0.12776	0.677869	FALSE	FALSE	Trans (>250 kb)			0.0858414
ENSG00000134668	SPOCD1	1	p35.2	32256023	32281652	1.522	0.128009	0.678479	FALSE	FALSE	Trans (>250 kb)			0.257324
ENSG00000152784	PRDM8	4	q21.21	81105033	81125483	1.52195	0.128023	0.678479	FALSE	FALSE	Trans (>250 kb)			0.479502
ENSG00000197106	SLC6A17	1	p13.3	110693108	110744824	1.52144	0.128149	0.678702	FALSE	FALSE	Trans (>250 kb)			0.385811
ENSG00000131503	ANKHD1	5	q31.3	139781399	139929163	1.52026	0.128445	0.679733	FALSE	FALSE	Trans (>250 kb)			0.00674933
ENSG00000130338	TULP4	6	q25.3	158733692	158932860	1.51995	0.128523	0.679745	FALSE	FALSE	Trans (>250 kb)			0.29892
ENSG00000181754	AMIGO1	1	p13.3	110046797	110052360	1.51956	0.128621	0.680119	FALSE	FALSE	Trans (>250 kb)			0.99945
ENSG00000089916	GPATCH2L	14	q24.3	76618259	76720685	1.51859	0.128865	0.680119	FALSE	FALSE	Trans (>250 kb)			0.472303
ENSG00000152684	PELO	5	q11.2	52083774	52099880	1.51856	0.128874	0.680119	FALSE	FALSE	Trans (>250 kb)			0.606989
ENSG00000233927	RPS28	19	p13.2	8386042	8388224	1.51788	0.129044	0.680132	FALSE	FALSE	Trans (>250 kb)			0.211029
ENSG00000140259	MFAP1	15	q15.3	44096690	44117000	1.51773	0.129083	0.680132	FALSE	FALSE	Trans (>250 kb)			0.924158
ENSG00000157303	SUSD3	9	q22.31	95820989	95847420	1.51694	0.129282	0.680132	FALSE	FALSE	Trans (>250 kb)			0.185831
ENSG00000251322	SHANK3	22	q13.33	51112843	51171726	1.51687	0.129301	0.680132	FALSE	FALSE	Trans (>250 kb)			0.315218
ENSG00000204822	MRPL53	2	p13.1	74699085	74700449	1.51657	0.129375	0.680132	FALSE	FALSE	Trans (>250 kb)			0.344116
ENSG00000160917	CPSF4	7	q22.1	99036545	99054994	1.51622	0.129464	0.680132	FALSE	FALSE	Trans (>250 kb)			0.144036
ENSG00000175224	ATG13	11	p11.2	46638826	46696368	1.516	0.129519	0.680132	FALSE	FALSE	Trans (>250 kb)			0.126437
ENSG00000203942	C10orf62	10	q24.2	99349450	99350690	1.51592	0.129539	0.680132	FALSE	FALSE	Trans (>250 kb)			0.220328
ENSG00000107882	SUFU	10	q24.32	104263744	104393292	1.5157	0.129594	0.680132	FALSE	FALSE	Trans (>250 kb)			0.626787
ENSG00000122218	COPA	1	q23.2	160259063	160313190	1.5156	0.129622	0.680132	FALSE	FALSE	Trans (>250 kb)			0.060144
ENSG00000120913	PDLIM2	8	p21.3	22435792	22455538	1.51535	0.129683	0.680132	FALSE	FALSE	Trans (>250 kb)			0.049645
ENSG00000213413	PVRIG	7	q22.1	99815864	99819113	1.51529	0.129698	0.680132	FALSE	FALSE	Trans (>250 kb)			0.0524448
ENSG00000109103	UNC119	17	q11.2	26873725	26879686	1.51504	0.129762	0.680132	FALSE	FALSE	Trans (>250 kb)			0.0441456
ENSG00000152409	JMY	5	q14.1	78532012	78623038	1.51504	0.129762	0.680132	FALSE	FALSE	Trans (>250 kb)			0.893561
ENSG00000212993	POU5F1B	8	q24.21	128426535	128432311	1.51466	0.129859	0.680219	FALSE	FALSE	Trans (>250 kb)			0.719578
ENSG00000196924	FLNA	X	q28	153576892	153603006	1.51437	0.129931	0.680219	FALSE	FALSE	Trans (>250 kb)
ENSG00000131653	TRAF7	16	p13.3	2205699	2228130	1.51388	0.130056	0.680219	FALSE	FALSE	Trans (>250 kb)			0.278722
ENSG00000196123	KIAA0895L	16	q22.1	67209505	67217943	1.51377	0.130084	0.680219	FALSE	FALSE	Trans (>250 kb)			0.840166
ENSG00000167658	EEF2	19	p13.3	3976054	3985467	1.51376	0.130086	0.680219	FALSE	FALSE	Trans (>250 kb)			0.879762
ENSG00000159082	SYNJ1	21	q22.11	34001069	34100359	1.51325	0.130216	0.68058	FALSE	FALSE	Trans (>250 kb)			0.20153
ENSG00000054611	TBC1D22A	22	q13.31	47158518	47571336	1.51266	0.130366	0.68094	FALSE	FALSE	Trans (>250 kb)			0.190231
ENSG00000165813	C10orf118	10	q25.3	115880621	115933979	1.51245	0.130419	0.68094	FALSE	FALSE	Trans (>250 kb)			0.128537
ENSG00000127463	EMC1	1	p36.13	19542158	19578046	1.5124	0.130431	0.68094	FALSE	FALSE	Trans (>250 kb)			0.99705
ENSG00000164062	APEH	3	p21.31	49711435	49721396	1.5121	0.130508	0.68094	FALSE	FALSE	Trans (>250 kb)			0.208329
ENSG00000154493	C10orf90	10	q26.2	128113566	128359079	1.51193	0.130551	0.680976	FALSE	FALSE	Trans (>250 kb)			0.951455
ENSG00000101246	ARFRP1	20	q13.33	62329996	62339377	1.51179	0.130588	0.681013	FALSE	FALSE	Trans (>250 kb)			0.674283
ENSG00000170262	MRAP	21	q22.11	33664124	33687095	1.51092	0.13081	0.681627	FALSE	FALSE	Trans (>250 kb)			0.687081
ENSG00000172943	PHF8	X	p11.22	53963109	54075391	1.51028	0.130973	0.682084	FALSE	FALSE	Trans (>250 kb)
ENSG00000164053	ATRIP	3	p21.31	48488114	48507115	1.50965	0.131133	0.682344	FALSE	FALSE	Trans (>250 kb)			0.915858
ENSG00000198373	WWP2	16	q22.1	69796209	69975644	1.50791	0.131578	0.683596	FALSE	FALSE	Trans (>250 kb)			0.725577
ENSG00000185933	CALHM1	10	q24.33	105213144	105218645	1.50693	0.131828	0.683596	FALSE	FALSE	Trans (>250 kb)			0.949555
ENSG00000149016	TUT1	11	q12.3	62342517	62359649	1.50685	0.13185	0.683596	FALSE	FALSE	Trans (>250 kb)			0.89776
ENSG00000170482	SLC23A1	5	q31.2	138702885	138720242	1.50661	0.131912	0.683596	FALSE	FALSE	Trans (>250 kb)			0.0807419
ENSG00000072364	AFF4	5	q31.1	132211071	132299326	1.50599	0.132069	0.683896	FALSE	FALSE	Trans (>250 kb)			0.00214979
ENSG00000163960	UBXN7	3	q29	196074533	196159345	1.50534	0.132238	0.684113	FALSE	FALSE	Trans (>250 kb)			0.768673
ENSG00000174939	ASPHD1	16	p11.2	29911696	29931185	1.50527	0.132256	0.684113	FALSE	FALSE	Trans (>250 kb)			0.736776
ENSG00000110931	CAMKK2	12	q24.31	121675497	121736111	1.50524	0.132262	0.684113	FALSE	FALSE	Trans (>250 kb)			0.872163
ENSG00000011105	TSPAN9	12	p13.33	3186521	3395730	1.50443	0.132471	0.684631	FALSE	FALSE	Trans (>250 kb)			0.0622438
ENSG00000204209	DAXX	6	p21.32	33286335	33297046	1.50434	0.132495	0.684631	FALSE	FALSE	Trans (>250 kb)			0.791471
ENSG00000106086	PLEKHA8	7	p14.3	30067020	30170096	1.50421	0.132528	0.684631	FALSE	FALSE	Trans (>250 kb)			0.5034
ENSG00000176787	OR52E2	11	p15.4	5079880	5080857	1.50396	0.132591	0.684631	FALSE	FALSE	Trans (>250 kb)			0.944656
ENSG00000113525	IL5	5	q31.1	131877136	131892530	1.50376	0.132643	0.684631	FALSE	FALSE	Trans (>250 kb)			0.0216478
ENSG00000100504	PYGL	14	q22.1	51324609	51411454	1.50357	0.132691	0.684712	FALSE	FALSE	Trans (>250 kb)			0.780572
ENSG00000068028	RASSF1	3	p21.31	50367219	50378411	1.50319	0.13279	0.685129	FALSE	FALSE	Trans (>250 kb)			0.189331
ENSG00000174197	MGA	15	q15.1	41913422	42062141	1.50264	0.132932	0.685455	FALSE	FALSE	Trans (>250 kb)			0.792171
ENSG00000205356	TECPR1	7	q21.3	97843936	97881563	1.50215	0.133057	0.685455	FALSE	FALSE	Trans (>250 kb)			0.808269
ENSG00000204569	PPP1R10	6	p21.33	30568177	30586389	1.50213	0.133062	0.685455	FALSE	FALSE	Trans (>250 kb)			0.0845415
ENSG00000096070	BRPF3	6	p21.31	36164521	36200567	1.50191	0.13312	0.685455	FALSE	FALSE	Trans (>250 kb)			0.858364
ENSG00000070423	RNF126	19	p13.3	647526	663277	1.50146	0.133235	0.685455	FALSE	FALSE	Trans (>250 kb)			0.946555
ENSG00000126070	AGO3	1	p34.3	36396319	36538101	1.50053	0.133477	0.685942	FALSE	FALSE	Trans (>250 kb)			0.665983
ENSG00000241553	ARPC4	3	p25.3	9834179	9849410	1.50047	0.133493	0.685942	FALSE	FALSE	Trans (>250 kb)			0.881962
ENSG00000079387	SENP1	12	q13.11	48436681	48500091	1.49784	0.134174	0.687362	FALSE	FALSE	Trans (>250 kb)			0.780272
ENSG00000185899	TAS2R60	7	q35	143140546	143141502	1.49765	0.134225	0.687362	FALSE	FALSE	Trans (>250 kb)			0.128437
ENSG00000170236	USP50	15	q21.2	50792759	50838905	1.49756	0.134248	0.687362	FALSE	FALSE	Trans (>250 kb)			0.837666
ENSG00000136930	PSMB7	9	q33.3	127115745	127177723	1.49727	0.134323	0.687362	FALSE	FALSE	Trans (>250 kb)			0.0664434
ENSG00000156269	NAA11	4	q21.21	80146848	80247204	1.49561	0.134755	0.68786	FALSE	FALSE	Trans (>250 kb)			0.0624438
ENSG00000234906	APOC2	19	q13.32	45449243	45452822	1.49521	0.13486	0.688194	FALSE	FALSE	Trans (>250 kb)			0.769373
ENSG00000181215	C4orf50	4	p16.2	5958845	5991545	1.495	0.134914	0.688285	FALSE	FALSE	Trans (>250 kb)			0.152035
ENSG00000133488	SEC14L4	22	q12.2	30884900	30901698	1.49467	0.135001	0.688477	FALSE	FALSE	Trans (>250 kb)			0.782772
ENSG00000166272	WBP1L	10	q24.32	104503727	104576021	1.49409	0.135152	0.688477	FALSE	FALSE	Trans (>250 kb)			0.563594
ENSG00000116288	PARK7	1	p36.23	8014351	8045565	1.49389	0.135203	0.688477	FALSE	FALSE	Trans (>250 kb)			0.305419
ENSG00000270800	RPS10-NUDT3	6	p21.31	34256547	34393825	1.49347	0.135315	0.688477	FALSE	FALSE	Trans (>250 kb)			0.951855
ENSG00000197498	RPF2	6	q21	111303218	111349466	1.49323	0.135377	0.688477	FALSE	FALSE	Trans (>250 kb)			0.122038
ENSG00000158477	CD1A	1	q23.1	158223927	158228059	1.49321	0.135382	0.688477	FALSE	FALSE	Trans (>250 kb)			0.0414459
ENSG00000121753	BAI2	1	p35.2	32192718	32230494	1.49217	0.135654	0.688477	FALSE	FALSE	Trans (>250 kb)			0.480502
ENSG00000177728	KIAA0195	17	q25.1	73437240	73496171	1.49199	0.135702	0.688477	FALSE	FALSE	Trans (>250 kb)			0.733077
ENSG00000176253	OR4K13	14	q11.2	20502003	20502919	1.49143	0.135848	0.688477	FALSE	FALSE	Trans (>250 kb)			0.780572
ENSG00000196366	C9orf163	9	q34.3	139377947	139380518	1.49137	0.135863	0.688477	FALSE	FALSE	Trans (>250 kb)			0.0841416
ENSG00000100258	LMF2	22	q13.33	50941376	50946135	1.49071	0.136038	0.688477	FALSE	FALSE	Trans (>250 kb)			0.370413
ENSG00000108312	UBTF	17	q21.31	42282401	42298994	1.49056	0.136076	0.688477	FALSE	FALSE	Trans (>250 kb)			0.0945405
ENSG00000196224	KRTAP5-3	11	p15.5	1628795	1629693	1.49051	0.136091	0.688477	FALSE	FALSE	Trans (>250 kb)			0.29722
ENSG00000136824	SMC2	9	q31.1	106856541	106903698	1.49032	0.13614	0.688477	FALSE	FALSE	Trans (>250 kb)			0.543496
ENSG00000100147	CCDC134	22	q13.2	42196683	42222303	1.49024	0.136161	0.688477	FALSE	FALSE	Trans (>250 kb)			0.823868
ENSG00000071054	MAP4K4	2	q11.2	102313312	102511149	1.48989	0.136254	0.688521	FALSE	FALSE	Trans (>250 kb)			0.436406
ENSG00000171199	PROL1	4	q13.3	71263599	71275911	1.48909	0.136463	0.689058	FALSE	FALSE	Trans (>250 kb)			0.459104
ENSG00000156453	PCDH1	5	q31.3	141232938	141258811	1.48874	0.136556	0.689334	FALSE	FALSE	Trans (>250 kb)			0.313219
ENSG00000172432	GTPBP2	6	p21.1	43573053	43596899	1.48851	0.136617	0.689368	FALSE	FALSE	Trans (>250 kb)			0.328917
ENSG00000164077	MON1A	3	p21.31	49946302	49967606	1.48837	0.136654	0.689368	FALSE	FALSE	Trans (>250 kb)			0.0655434
ENSG00000020129	NCDN	1	p34.3	36023074	36032875	1.48826	0.136681	0.689368	FALSE	FALSE	Trans (>250 kb)			0.156634
ENSG00000137404	NRM	6	p21.33	30655824	30659197	1.48809	0.136727	0.689368	FALSE	FALSE	Trans (>250 kb)			0.0669433
ENSG00000123415	SMUG1	12	q13.13	54558529	54582778	1.48765	0.136844	0.689368	FALSE	FALSE	Trans (>250 kb)			0.846465
ENSG00000182308	DCAF4L1	4	p13	41983713	41988476	1.4873	0.136935	0.689368	FALSE	FALSE	Trans (>250 kb)			0.115438
ENSG00000182004	SNRPE	1	q32.1	203830731	203839678	1.48695	0.137029	0.689368	FALSE	FALSE	Trans (>250 kb)			0.839766
ENSG00000133997	MED6	14	q24.2	71047974	71067384	1.48676	0.137079	0.689368	FALSE	FALSE	Trans (>250 kb)			0.906459
ENSG00000161016	RPL8	8	q24.3	146015150	146017972	1.48673	0.137087	0.689368	FALSE	FALSE	Trans (>250 kb)			0.119338
ENSG00000131725	WDR44	X	q24	117480036	117583924	1.48661	0.137118	0.689368	FALSE	FALSE	Trans (>250 kb)
ENSG00000188352	FOCAD	9	p21.3	20658308	20995954	1.48637	0.137181	0.689368	FALSE	FALSE	Trans (>250 kb)			0.589891
ENSG00000198055	GRK6	5	q35.3	176830205	176869902	1.4861	0.137253	0.689368	FALSE	FALSE	Trans (>250 kb)			0.379912
ENSG00000196341	OR8D1	11	q24.2	124179708	124180733	1.48606	0.137263	0.689368	FALSE	FALSE	Trans (>250 kb)			0.549895
ENSG00000142168	SOD1	21	q22.11	33031935	33041244	1.48572	0.137354	0.689368	FALSE	FALSE	Trans (>250 kb)			0.169733
ENSG00000189134	NKAPL	6	p22.1	28227098	28228736	1.48519	0.137495	0.689368	FALSE	FALSE	Trans (>250 kb)			0.0481452
ENSG00000175489	LRRC25	19	p13.11	18501954	18508427	1.48501	0.13754	0.689368	FALSE	FALSE	Trans (>250 kb)			0.293421
ENSG00000181035	SLC25A42	19	p13.11	19174808	19223697	1.48497	0.137551	0.689368	FALSE	FALSE	Trans (>250 kb)			0.435006
ENSG00000160401	C9orf117	9	q34.11	130469268	130478281	1.48488	0.137575	0.689368	FALSE	FALSE	Trans (>250 kb)			0.180732
ENSG00000111530	CAND1	12	q14.3	67663061	67713731	1.48481	0.137594	0.689368	FALSE	FALSE	Trans (>250 kb)			0.120538
ENSG00000183826	BTBD9	6	p21.2	38136227	38607924	1.4843	0.13773	0.689368	FALSE	FALSE	Trans (>250 kb)			0.712679
ENSG00000163995	ABLIM2	4	p16.1	7967039	8160559	1.4842	0.137755	0.689368	FALSE	FALSE	Trans (>250 kb)			0.69568
ENSG00000106089	STX1A	7	q11.23	73113536	73134002	1.48392	0.137831	0.689368	FALSE	FALSE	Trans (>250 kb)			0.751275
ENSG00000254470	AP5B1	11	q13.1	65543364	65548273	1.48384	0.13785	0.689368	FALSE	FALSE	Trans (>250 kb)			0.929857
ENSG00000213638	ADAT3	19	p13.3	1905377	1913444	1.48359	0.137918	0.689379	FALSE	FALSE	Trans (>250 kb)			0.866163
ENSG00000150672	DLG2	11	q14.1	83166055	85338966	1.48307	0.138055	0.689874	FALSE	FALSE	Trans (>250 kb)			0.107839
ENSG00000101654	RNMT	18	p11.21	13726659	13764557	1.48252	0.138203	0.69011	FALSE	FALSE	Trans (>250 kb)			0.0711429
ENSG00000166436	TRIM66	11	p15.4	8633584	8693413	1.4825	0.138208	0.69011	FALSE	FALSE	Trans (>250 kb)			0.0585441
ENSG00000120071	KANSL1	17	q21.31	44107282	44302733	1.48242	0.138228	0.69011	FALSE	FALSE	Trans (>250 kb)			0.0277472
ENSG00000154832	CXXC1	18	q21.1	47808713	47814674	1.48235	0.138248	0.69011	FALSE	FALSE	Trans (>250 kb)			0.442606
ENSG00000105821	DNAJC2	7	q22.1	102952921	102985320	1.48169	0.138422	0.690214	FALSE	FALSE	Trans (>250 kb)			0.125237
ENSG00000127837	AAMP	2	q35	219128850	219134980	1.48112	0.138575	0.690451	FALSE	FALSE	Trans (>250 kb)			0.581992
ENSG00000177731	FLII	17	p11.2	18148150	18162230	1.48088	0.138638	0.690649	FALSE	FALSE	Trans (>250 kb)			0.470303
ENSG00000204116	CHIC1	X	q13.2	72783036	72906937	1.48069	0.138688	0.690739	FALSE	FALSE	Trans (>250 kb)
ENSG00000137261	KIAA0319	6	p22.3	24544332	24646383	1.47929	0.139064	0.690969	FALSE	FALSE	Trans (>250 kb)			0.726677
ENSG00000143569	UBAP2L	1	q21.3	154192655	154243986	1.4784	0.1393	0.691594	FALSE	FALSE	Trans (>250 kb)			0.776672
ENSG00000165309	ARMC3	10	p12.2	23216953	23326518	1.47802	0.139402	0.691594	FALSE	FALSE	Trans (>250 kb)			0.0325467
ENSG00000128271	ADORA2A	22	q11.23	24813847	24838328	1.47799	0.13941	0.691594	FALSE	FALSE	Trans (>250 kb)			0.981052
ENSG00000033050	ABCF2	7	q36.1	150904923	150924316	1.47791	0.139431	0.691594	FALSE	FALSE	Trans (>250 kb)			0.116538
ENSG00000258869	RP11-204N11.1	14	q32.2	98215601	98230326	1.47699	0.139679	0.692199	FALSE	FALSE	Trans (>250 kb)			0.727977
ENSG00000162897	FCAMR	1	q32.1	207131310	207143970	1.47595	0.139958	0.692199	FALSE	FALSE	Trans (>250 kb)			0.385011
ENSG00000196782	MAML3	4	q31.1	140637907	141075338	1.47586	0.139983	0.692199	FALSE	FALSE	Trans (>250 kb)			0.723478
ENSG00000154548	SRSF12	6	q15	89805678	89827800	1.4756	0.14005	0.692199	FALSE	FALSE	Trans (>250 kb)			0.70018
ENSG00000167941	SOST	17	q21.31	41831099	41836156	1.47501	0.14021	0.692199	FALSE	FALSE	Trans (>250 kb)			0.287121
ENSG00000157693	C9orf91	9	q32	117373486	117408702	1.47497	0.140221	0.692199	FALSE	FALSE	Trans (>250 kb)			0.528897
ENSG00000184208	C22orf46	22	q13.2	42084943	42094140	1.47488	0.140246	0.692199	FALSE	FALSE	Trans (>250 kb)			0.957354
ENSG00000136830	FAM129B	9	q34.11	130267618	130341268	1.47485	0.140252	0.692199	FALSE	FALSE	Trans (>250 kb)			0.872463
ENSG00000125686	MED1	17	q12	37560538	37607539	1.47485	0.140253	0.692199	FALSE	FALSE	Trans (>250 kb)			0.90006
ENSG00000123576	ESX1	X	q22.2	103494719	103499614	1.47474	0.140282	0.692199	FALSE	FALSE	Trans (>250 kb)
ENSG00000103021	CCDC113	16	q21	58265061	58317740	1.47411	0.140452	0.692536	FALSE	FALSE	Trans (>250 kb)			0.413309
ENSG00000100138	NHP2L1	22	q13.2	42069934	42086508	1.4738	0.140535	0.692536	FALSE	FALSE	Trans (>250 kb)			0.963754
ENSG00000121680	PEX16	11	p11.2	45931220	45940363	1.47345	0.140631	0.692536	FALSE	FALSE	Trans (>250 kb)			0.159434
ENSG00000166432	ZMAT1	X	q22.1	101137262	101187004	1.47339	0.140645	0.692536	FALSE	FALSE	Trans (>250 kb)
ENSG00000005844	ITGAL	16	p11.2	30483979	30534506	1.47322	0.140691	0.692536	FALSE	FALSE	Trans (>250 kb)			0.257324
ENSG00000204386	NEU1	6	p21.33	31825436	31830683	1.47321	0.140695	0.692536	FALSE	FALSE	Trans (>250 kb)			0.00524948
ENSG00000092841	MYL6	12	q13.2	56551945	56557280	1.47294	0.140767	0.692536	FALSE	FALSE	Trans (>250 kb)			0.857164
ENSG00000160882	CYP11B1	8	q24.3	143953772	143961262	1.47221	0.140965	0.692555	FALSE	FALSE	Trans (>250 kb)			0.215528
ENSG00000268181	AC073188.1	7	q11.21	62858414	62858860	1.47217	0.140974	0.692555	FALSE	FALSE	Trans (>250 kb)			0.175032
ENSG00000119778	ATAD2B	2	p23.3	23971534	24149984	1.47146	0.141166	0.693002	FALSE	FALSE	Trans (>250 kb)			0.410009
ENSG00000078487	ZCWPW1	7	q22.1	99998449	100026615	1.47083	0.141338	0.693045	FALSE	FALSE	Trans (>250 kb)			0.108539
ENSG00000010626	LRRC23	12	p13.31	6982733	7023407	1.4706	0.1414	0.693045	FALSE	FALSE	Trans (>250 kb)			0.414809
ENSG00000100122	CRYBB1	22	q12.1	26995242	27014052	1.47032	0.141475	0.693062	FALSE	FALSE	Trans (>250 kb)			0.189931
ENSG00000172809	RPL38	17	q25.1	72199721	72206794	1.47	0.141561	0.693062	FALSE	FALSE	Trans (>250 kb)			0.0147485
ENSG00000110367	DDX6	11	q23.3	118620034	118661858	1.46991	0.141585	0.693062	FALSE	FALSE	Trans (>250 kb)			0.382012
ENSG00000145002	FAM86B2	8	p23.1	12282913	12293915	1.46985	0.141603	0.693062	FALSE	FALSE	Trans (>250 kb)
ENSG00000167550	RHEBL1	12	q13.12	49458468	49463808	1.46982	0.14161	0.693062	FALSE	FALSE	Trans (>250 kb)			0.79987
ENSG00000163734	CXCL3	4	q13.3	74902306	74904524	1.46959	0.141674	0.693236	FALSE	FALSE	Trans (>250 kb)			0.972153
ENSG00000164880	INTS1	7	p22.3	1509913	1545489	1.4687	0.141915	0.693242	FALSE	FALSE	Trans (>250 kb)			0.112039
ENSG00000183684	ALYREF	17	q25.3	79845713	79849462	1.46862	0.141935	0.693242	FALSE	FALSE	Trans (>250 kb)
ENSG00000125503	PPP1R12C	19	q13.42	55602281	55628927	1.46838	0.142002	0.693242	FALSE	FALSE	Trans (>250 kb)			0.642986
ENSG00000137692	DCUN1D5	11	q22.3	102932805	102962944	1.46834	0.142012	0.693242	FALSE	FALSE	Trans (>250 kb)			0.774373
ENSG00000113300	CNOT6	5	q35.3	179921412	180005405	1.46781	0.142157	0.693242	FALSE	FALSE	Trans (>250 kb)			0.743276
ENSG00000102349	KLF8	X	p11.21	56258854	56314322	1.46769	0.14219	0.693242	FALSE	FALSE	Trans (>250 kb)
ENSG00000197457	STMN3	20	q13.33	62271061	62284780	1.46767	0.142194	0.693242	FALSE	FALSE	Trans (>250 kb)			0.837466
ENSG00000175414	ARL10	5	q35.2	175792471	175828866	1.46759	0.142215	0.693242	FALSE	FALSE	Trans (>250 kb)			0.874763
ENSG00000134058	CDK7	5	q13.2	68530668	68573250	1.46727	0.142302	0.693255	FALSE	FALSE	Trans (>250 kb)			0.738676
ENSG00000047056	WDR37	10	p15.3	1095478	1178237	1.46727	0.142303	0.693255	FALSE	FALSE	Trans (>250 kb)			0.442706
ENSG00000110274	CEP164	11	q23.3	117185273	117283984	1.46712	0.142343	0.693255	FALSE	FALSE	Trans (>250 kb)			0.933457
ENSG00000138813	C4orf17	4	q23	100432161	100463460	1.46693	0.142394	0.693255	FALSE	FALSE	Trans (>250 kb)			0.116338
ENSG00000125445	MRPS7	17	q25.1	73257755	73262454	1.46584	0.142692	0.693655	FALSE	FALSE	Trans (>250 kb)			0.0389461
ENSG00000082515	MRPL22	5	q33.2	154320630	154348971	1.46551	0.142781	0.693655	FALSE	FALSE	Trans (>250 kb)			0.806269
ENSG00000101161	PRPF6	20	q13.33	62612488	62664453	1.46529	0.142841	0.693688	FALSE	FALSE	Trans (>250 kb)			0.820668
ENSG00000155749	ALS2CR12	2	q33.1	202152994	202222121	1.46466	0.143013	0.693971	FALSE	FALSE	Trans (>250 kb)			0.407709
ENSG00000107937	GTPBP4	10	p15.3	1034338	1065876	1.46444	0.143075	0.694157	FALSE	FALSE	Trans (>250 kb)			0.313219
ENSG00000158497	HMHB1	5	q31.3	143191726	143200284	1.46348	0.143337	0.69482	FALSE	FALSE	Trans (>250 kb)			0.591491
ENSG00000118894	FAM86A	16	p13.3	5134305	5147809	1.46273	0.143542	0.695127	FALSE	FALSE	Trans (>250 kb)			0.374313
ENSG00000154240	CEP112	17	q24.1	63631656	64188202	1.46257	0.143585	0.695127	FALSE	FALSE	Trans (>250 kb)			0.851365
ENSG00000136295	TTYH3	7	p22.3	2671585	2704436	1.46245	0.143619	0.695127	FALSE	FALSE	Trans (>250 kb)			0.230427
ENSG00000137200	CMTR1	6	p21.2	37400995	37450603	1.46197	0.14375	0.695127	FALSE	FALSE	Trans (>250 kb)			0.125337
ENSG00000160113	NR2F6	19	p13.11	17342692	17356749	1.46196	0.143752	0.695127	FALSE	FALSE	Trans (>250 kb)			0.918858
ENSG00000133316	WDR74	11	q12.3	62599814	62609281	1.46175	0.143809	0.695127	FALSE	FALSE	Trans (>250 kb)			0.609489
ENSG00000137309	HMGA1	6	p21.31	34204650	34214008	1.46066	0.144108	0.695127	FALSE	FALSE	Trans (>250 kb)			0.952255
ENSG00000175213	ZNF408	11	p11.2	46722368	46727462	1.46065	0.144113	0.695127	FALSE	FALSE	Trans (>250 kb)			0.231327
ENSG00000147082	CCNB3	X	p11.22	49967364	50094909	1.46024	0.144223	0.695127	FALSE	FALSE	Trans (>250 kb)
ENSG00000091157	WDR7	18	q21.31	54318574	54698828	1.46003	0.144281	0.695127	FALSE	FALSE	Trans (>250 kb)			0.332517
ENSG00000182446	NPLOC4	17	q25.3	79523913	79615495	1.45966	0.144384	0.695127	FALSE	FALSE	Trans (>250 kb)			0.825567
ENSG00000100216	TOMM22	22	q13.1	39077953	39080818	1.45937	0.144464	0.695127	FALSE	FALSE	Trans (>250 kb)			0.466003
ENSG00000137076	TLN1	9	p13.3	35696945	35732392	1.45909	0.14454	0.695127	FALSE	FALSE	Trans (>250 kb)			0.770773
ENSG00000158158	CNNM4	2	q11.2	97426639	97477628	1.45866	0.14466	0.695127	FALSE	FALSE	Trans (>250 kb)			0.957954
ENSG00000205858	LRRC72	7	p21.1	16566505	16621193	1.45816	0.144797	0.695127	FALSE	FALSE	Trans (>250 kb)			0.19833
ENSG00000070061	IKBKAP	9	q31.3	111629797	111696396	1.45794	0.144857	0.695127	FALSE	FALSE	Trans (>250 kb)			0.540896
ENSG00000110066	SUV420H1	11	q13.2	67922330	67981295	1.45783	0.144887	0.695127	FALSE	FALSE	Trans (>250 kb)			0.464504
ENSG00000228300	C19orf24	19	p13.3	1275026	1279248	1.4578	0.144896	0.695127	FALSE	FALSE	Trans (>250 kb)			0.79587
ENSG00000160392	C19orf47	19	q13.2	40825443	40854434	1.45694	0.145134	0.695127	FALSE	FALSE	Trans (>250 kb)			0.562194
ENSG00000178586	OR6B3	2	q37.3	240984494	240985489	1.45628	0.145314	0.695127	FALSE	FALSE	Trans (>250 kb)			0.441906
ENSG00000176994	SMCR8	17	p11.2	18218624	18226517	1.45623	0.145328	0.695127	FALSE	FALSE	Trans (>250 kb)			0.419408
ENSG00000204482	LST1	6	p21.33	31553901	31556686	1.45591	0.145418	0.695127	FALSE	FALSE	Trans (>250 kb)			0.00974903
ENSG00000168701	TMEM208	16	q22.1	67261006	67263181	1.45521	0.145612	0.695373	FALSE	FALSE	Trans (>250 kb)			0.79977
ENSG00000134285	FKBP11	12	q13.12	49315301	49320257	1.455	0.14567	0.695373	FALSE	FALSE	Trans (>250 kb)			0.4964
ENSG00000136068	FLNB	3	p14.3	57994127	58157982	1.45473	0.145745	0.695373	FALSE	FALSE	Trans (>250 kb)			0.0634437
ENSG00000153944	MSI2	17	q22	55333212	55762046	1.45448	0.145812	0.695373	FALSE	FALSE	Trans (>250 kb)			0.481702
ENSG00000265944	C18orf64	18	p11.31	6511415	6590652	1.45431	0.145862	0.695373	FALSE	FALSE	Trans (>250 kb)			0.308519
ENSG00000177302	TOP3A	17	p11.2	18174742	18218321	1.45412	0.145914	0.695373	FALSE	FALSE	Trans (>250 kb)			0.342816
ENSG00000177380	PPFIA3	19	q13.33	49622646	49654283	1.45383	0.145995	0.695373	FALSE	FALSE	Trans (>250 kb)			0.141136
ENSG00000272305	RP11-894J14.5	3	p21.1	53003135	53133469	1.45379	0.146005	0.695373	FALSE	FALSE	Trans (>250 kb)			0.261824
ENSG00000086504	MRPL28	16	p13.3	417384	420527	1.45367	0.146037	0.695373	FALSE	FALSE	Trans (>250 kb)			2.66915e-05
ENSG00000175868	CALCB	11	p15.2	14926543	15103888	1.45277	0.146287	0.695581	FALSE	FALSE	Trans (>250 kb)			0.956954
ENSG00000078808	SDF4	1	p36.33	1152288	1167411	1.45253	0.146354	0.695581	FALSE	FALSE	Trans (>250 kb)			0.927757
ENSG00000160360	GPSM1	9	q34.3	139221932	139254057	1.45236	0.146401	0.695581	FALSE	FALSE	Trans (>250 kb)			0.314019
ENSG00000188649	CC2D2B	10	q24.1	97733786	97792441	1.45233	0.146409	0.695581	FALSE	FALSE	Trans (>250 kb)			0.328917
ENSG00000172382	PRSS27	16	p13.3	2762419	2770552	1.45207	0.146481	0.695766	FALSE	FALSE	Trans (>250 kb)			0.246825
ENSG00000130640	TUBGCP2	10	q26.3	135093135	135125841	1.45131	0.146693	0.696171	FALSE	FALSE	Trans (>250 kb)			0.742776
ENSG00000123384	LRP1	12	q13.3	57522276	57607134	1.45121	0.146721	0.696171	FALSE	FALSE	Trans (>250 kb)			0.0325467
ENSG00000058063	ATP11B	3	q26.33	182511288	182639423	1.44971	0.14714	0.697378	FALSE	FALSE	Trans (>250 kb)			0.215128
ENSG00000115561	CHMP3	2	p11.2	86730554	86948245	1.44962	0.147166	0.697378	FALSE	FALSE	Trans (>250 kb)			0.983452
ENSG00000090565	RAB11FIP3	16	p13.3	475619	573011	1.44914	0.147299	0.697665	FALSE	FALSE	Trans (>250 kb)			0.000255949
ENSG00000169436	COL22A1	8	q24.3	139600478	139926249	1.44892	0.14736	0.697783	FALSE	FALSE	Trans (>250 kb)			0.590491
ENSG00000054267	ARID4B	1	q42.3	235294949	235491534	1.44839	0.147508	0.698181	FALSE	FALSE	Trans (>250 kb)			0.987051
ENSG00000116871	MAP7D1	1	p34.3	36621180	36646450	1.44795	0.147631	0.698546	FALSE	FALSE	Trans (>250 kb)			0.308019
ENSG00000188277	C15orf62	15	q15.1	41062159	41064643	1.44747	0.147765	0.69902	FALSE	FALSE	Trans (>250 kb)			0.60029
ENSG00000187024	PTRH1	9	q34.11	130455257	130487152	1.44702	0.147892	0.699383	FALSE	FALSE	Trans (>250 kb)			0.148135
ENSG00000196834	POTEI	2	q21.1	131217028	131267239	1.44684	0.147941	0.699383	FALSE	FALSE	Trans (>250 kb)
ENSG00000144395	CCDC150	2	q33.1	197504278	197628214	1.44652	0.14803	0.699383	FALSE	FALSE	Trans (>250 kb)			0.426307
ENSG00000184708	EIF4ENIF1	22	q12.2	31832963	31892094	1.44601	0.148174	0.699606	FALSE	FALSE	Trans (>250 kb)			0.000891266
ENSG00000100281	HMGXB4	22	q12.3	35653445	35691800	1.44579	0.148236	0.699606	FALSE	FALSE	Trans (>250 kb)			0.185031
ENSG00000204531	POU5F1	6	p21.33	31132119	31148508	1.44573	0.148253	0.699606	FALSE	FALSE	Trans (>250 kb)			0.392311
ENSG00000124107	SLPI	20	q13.12	43880880	43883205	1.44525	0.148389	0.699743	FALSE	FALSE	Trans (>250 kb)			0.475002
ENSG00000170442	KRT86	12	q13.13	52643084	52702947	1.44487	0.148495	0.699874	FALSE	FALSE	Trans (>250 kb)			0.194431
ENSG00000163795	ZNF513	2	p23.3	27600098	27603657	1.4444	0.148626	0.699874	FALSE	FALSE	Trans (>250 kb)			0.681582
ENSG00000170667	RASA4B	7	q22.1	102122892	102158228	1.44438	0.148632	0.699874	FALSE	FALSE	Trans (>250 kb)			0.857764
ENSG00000065970	FOXJ2	12	p13.31	8185299	8208099	1.44342	0.148902	0.70006	FALSE	FALSE	Trans (>250 kb)
ENSG00000242612	DECR2	16	p13.3	451826	462487	1.4434	0.148908	0.70006	FALSE	FALSE	Trans (>250 kb)			9.45641e-05
ENSG00000145309	CABS1	4	q13.3	71200683	71202833	1.4433	0.148937	0.70006	FALSE	FALSE	Trans (>250 kb)			0.366313
ENSG00000167257	RNF214	11	q23.3	117103341	117157161	1.4427	0.149106	0.700573	FALSE	FALSE	Trans (>250 kb)			0.819368
ENSG00000164113	ADAD1	4	q27	123300121	123350957	1.44232	0.149211	0.700754	FALSE	FALSE	Trans (>250 kb)			0.836666
ENSG00000010404	IDS	X	q28	148558521	148615470	1.44205	0.14929	0.700803	FALSE	FALSE	Trans (>250 kb)
ENSG00000100578	KIAA0586	14	q23.1	58894103	59015216	1.44191	0.149329	0.700803	FALSE	FALSE	Trans (>250 kb)			0.389911
ENSG00000185085	INTS5	11	q12.3	62414320	62420774	1.44178	0.149363	0.700803	FALSE	FALSE	Trans (>250 kb)			0.879062
ENSG00000205765	C5orf51	5	p13.1	41904290	41921738	1.44106	0.149568	0.701306	FALSE	FALSE	Trans (>250 kb)			0.162134
ENSG00000173227	SYT12	11	q13.2	66774249	66818334	1.43957	0.14999	0.702364	FALSE	FALSE	Trans (>250 kb)			0.574893
ENSG00000099998	GGT5	22	q11.23	24615622	24641110	1.43923	0.150084	0.702438	FALSE	FALSE	Trans (>250 kb)			0.670683
ENSG00000138166	DUSP5	10	q25.2	112257596	112271302	1.43895	0.150164	0.702583	FALSE	FALSE	Trans (>250 kb)			0.883562
ENSG00000148153	INIP	9	q32	115446206	115480516	1.43809	0.150409	0.702884	FALSE	FALSE	Trans (>250 kb)			0.586091
ENSG00000213079	SCAF8	6	q25.2	155054459	155155192	1.43714	0.150677	0.703635	FALSE	FALSE	Trans (>250 kb)			0.442706
ENSG00000163874	ZC3H12A	1	p34.3	37940153	37949980	1.43675	0.150789	0.703654	FALSE	FALSE	Trans (>250 kb)			0.978252
ENSG00000100241	SBF1	22	q13.33	50883429	50913454	1.43658	0.150837	0.703654	FALSE	FALSE	Trans (>250 kb)			0.00186347
ENSG00000160883	HK3	5	q35.2	176307870	176326333	1.43616	0.150957	0.703654	FALSE	FALSE	Trans (>250 kb)			0.433807
ENSG00000185651	UBE2L3	22	q11.21	21903736	21978323	1.43553	0.151136	0.703654	FALSE	FALSE	Trans (>250 kb)			0.0222478
ENSG00000204463	BAG6	6	p21.33	31606805	31620482	1.43529	0.151203	0.703654	FALSE	FALSE	Trans (>250 kb)			3.00674e-06
ENSG00000115649	CNPPD1	2	q35	220036619	220042828	1.43526	0.151214	0.703654	FALSE	FALSE	Trans (>250 kb)			0.273023
ENSG00000213066	FGFR1OP	6	q27	167412670	167466201	1.43509	0.151263	0.703654	FALSE	FALSE	Trans (>250 kb)			0.430907
ENSG00000008130	NADK	1	p36.33	1682671	1711896	1.43452	0.151423	0.704058	FALSE	FALSE	Trans (>250 kb)			0.0188481
ENSG00000170037	CNTROB	17	p13.1	7835419	7853236	1.43413	0.151537	0.70423	FALSE	FALSE	Trans (>250 kb)			0.955054
ENSG00000101331	CCM2L	20	q11.21	30598245	30619984	1.43389	0.151605	0.70423	FALSE	FALSE	Trans (>250 kb)			0.247425
ENSG00000121904	CSMD2	1	p34.3	33979609	34631443	1.43314	0.151817	0.704529	FALSE	FALSE	Trans (>250 kb)			0.642986
ENSG00000149273	RPS3	11	q13.4	75110530	75133324	1.43273	0.151936	0.704869	FALSE	FALSE	Trans (>250 kb)			0.507999
ENSG00000063601	MTMR1	X	q28	149861435	149933576	1.43267	0.151951	0.704869	FALSE	FALSE	Trans (>250 kb)
ENSG00000162409	PRKAA2	1	p32.2	57110995	57181008	1.43205	0.15213	0.705142	FALSE	FALSE	Trans (>250 kb)			0.808169
ENSG00000269383	AC012493.2	2	q11.2	100986705	100987007	1.43191	0.15217	0.705142	FALSE	FALSE	Trans (>250 kb)			0.20203
ENSG00000177058	SLC38A9	5	q11.2	54921673	55069022	1.4311	0.1524	0.70532	FALSE	FALSE	Trans (>250 kb)			0.516098
ENSG00000165238	WNK2	9	q22.31	95947198	96082854	1.43083	0.15248	0.70532	FALSE	FALSE	Trans (>250 kb)			0.243626
ENSG00000162843	WDR64	1	q43	241815580	241965435	1.43078	0.152494	0.70532	FALSE	FALSE	Trans (>250 kb)			0.484102
ENSG00000124104	SNX21	20	q13.12	44462449	44471914	1.43043	0.152594	0.70532	FALSE	FALSE	Trans (>250 kb)			0.674583
ENSG00000109775	UFSP2	4	q35.1	186320694	186347139	1.43026	0.152643	0.70532	FALSE	FALSE	Trans (>250 kb)			0.139236
[truncated: 17,451 more rows]

## Sheet: GenePrioritization_MetaBrainCor
Gene ID	Gene symbol	Chromosome	Band	Start	End	Enrichment Z-score	Enrichment P-value	Enrichment Q-value	Bonferroni significant	FDR 5% significant	Distance to lead GWAS variant	GWAS variant ID	GWAS variant P-value	GWAS gene P-value
ENSG00000086758	HUWE1	X	p11.22	53559057	53713673	4.80917	1.5156e-06	0	TRUE	TRUE	Trans (>250 kb)
ENSG00000070366	SMG6	17	p13.3	1963133	2207065	4.54802	5.41518e-06	0.015	FALSE	TRUE	Trans (>250 kb)			0.392211
ENSG00000198952	SMG5	1	q22	156219015	156252620	4.36583	1.26639e-05	0.025	FALSE	TRUE	Trans (>250 kb)			0.783672
ENSG00000130723	PRRC2B	9	q34.13	134269480	134375584	4.27141	1.94242e-05	0.026	FALSE	TRUE	Trans (>250 kb)			0.433707
ENSG00000052749	RRP12	10	q24.1	99116115	99161127	4.21813	2.46334e-05	0.026	FALSE	TRUE	Trans (>250 kb)			0.0730427
ENSG00000127481	UBR4	1	p36.13	19401000	19536770	4.20563	2.6036e-05	0.026	FALSE	TRUE	Trans (>250 kb)			0.883262
ENSG00000165699	TSC1	9	q34.13	135766735	135820020	4.19117	2.77518e-05	0.026	FALSE	TRUE	Trans (>250 kb)			0.980252
ENSG00000176986	SEC24C	10	q22.2	75504120	75531919	4.1624	3.14926e-05	0.026	FALSE	TRUE	Trans (>250 kb)			0.000759231
ENSG00000160445	ZER1	9	q34.11	131492065	131534693	4.15597	3.23908e-05	0.026	FALSE	TRUE	Trans (>250 kb)			0.661884
ENSG00000163872	YEATS2	3	q27.1	183415606	183530413	4.06818	4.73823e-05	0.0329412	FALSE	TRUE	Trans (>250 kb)			0.187631
ENSG00000136878	USP20	9	q34.11	132596977	132644107	4.00715	6.14559e-05	0.0405	FALSE	TRUE	Trans (>250 kb)			0.0187481
ENSG00000148297	MED22	9	q34.2	136205160	136214986	3.99759	6.39909e-05	0.0405	FALSE	TRUE	Trans (>250 kb)			0.381412
ENSG00000238227	C9orf69	9	q34.3	139006427	139010731	3.96829	7.23905e-05	0.0452174	FALSE	TRUE	Trans (>250 kb)			0.629987
ENSG00000166135	HIF1AN	10	q24.31	102288829	102319755	3.95774	7.56632e-05	0.0452174	FALSE	TRUE	Trans (>250 kb)			0.810769
ENSG00000023171	GRAMD1B	11	q24.1	123396344	123498482	3.94331	8.03646e-05	0.0454167	FALSE	TRUE	Trans (>250 kb)			0.220728
ENSG00000160211	G6PD	X	q28	153759606	153775787	3.92101	8.81776e-05	0.0465517	FALSE	TRUE	Trans (>250 kb)
ENSG00000059122	FLYWCH1	16	p13.3	2961938	3001209	3.90023	9.61021e-05	0.0465517	FALSE	TRUE	Trans (>250 kb)			0.792171
ENSG00000197386	HTT	4	p16.3	3076408	3245676	3.89085	9.98931e-05	0.0465517	FALSE	TRUE	Trans (>250 kb)			0.393611
ENSG00000141564	RPTOR	17	q25.3	78518619	78940171	3.88504	0.000102314	0.0465517	FALSE	TRUE	Trans (>250 kb)			0.633987
ENSG00000141699	FAM134C	17	q21.2	40731531	40762641	3.87797	0.00010533	0.0467742	FALSE	TRUE	Trans (>250 kb)			0.309019
ENSG00000033627	ATP6V0A1	17	q21.2	40610862	40674629	3.85306	0.000116653	0.0490625	FALSE	TRUE	Trans (>250 kb)			0.264224
ENSG00000103043	VAC14	16	q22.2	70721342	70835064	3.84	0.000123034	0.0497059	FALSE	TRUE	Trans (>250 kb)			0.721778
ENSG00000163517	HDAC11	3	p25.1	13521224	13547916	3.82091	0.000132963	0.0511111	FALSE	FALSE	Trans (>250 kb)			0.826267
ENSG00000175727	MLXIP	12	q24.31	122516628	122631894	3.8162	0.000135521	0.0511111	FALSE	FALSE	Trans (>250 kb)			0.503
ENSG00000107021	TBC1D13	9	q34.11	131549483	131572711	3.7892	0.000151135	0.0512195	FALSE	FALSE	Trans (>250 kb)			0.636586
ENSG00000111667	USP5	12	p13.31	6961292	6975796	3.77812	0.000158014	0.0512195	FALSE	FALSE	Trans (>250 kb)			0.525997
ENSG00000057935	MTA3	2	p21	42721709	42984087	3.73199	0.000189977	0.0563636	FALSE	FALSE	Trans (>250 kb)			0.317218
ENSG00000133612	AGAP3	7	q36.1	150782918	150841523	3.73191	0.000190033	0.0563636	FALSE	FALSE	Trans (>250 kb)			0.00374963
ENSG00000135709	KIAA0513	16	q24.1	85061375	85127836	3.69099	0.000223384	0.0626415	FALSE	FALSE	Trans (>250 kb)			0.0627437
ENSG00000176095	IP6K1	3	p21.31	49761727	49823975	3.68567	0.000228099	0.0626415	FALSE	FALSE	Trans (>250 kb)			0.0950405
ENSG00000109111	SUPT6H	17	q11.2	26989109	27029697	3.68391	0.000229682	0.0626415	FALSE	FALSE	Trans (>250 kb)			0.0140486
ENSG00000148300	REXO4	9	q34.2	136271186	136283164	3.67937	0.000233814	0.0626415	FALSE	FALSE	Trans (>250 kb)			0.334717
ENSG00000146700	SRCRB4D	7	q11.23	76018651	76039012	3.67361	0.000239146	0.0626415	FALSE	FALSE	Trans (>250 kb)			0.184332
ENSG00000107263	RAPGEF1	9	q34.13	134452157	134615461	3.67087	0.000241728	0.0626415	FALSE	FALSE	Trans (>250 kb)			0.5
ENSG00000135632	SMYD5	2	p13.2	73441350	73454365	3.66852	0.000243955	0.0626415	FALSE	FALSE	Trans (>250 kb)			0.347715
ENSG00000143179	UCK2	1	q24.1	165796768	165880855	3.66081	0.000251415	0.0632727	FALSE	FALSE	Trans (>250 kb)			0.972053
ENSG00000106479	ZNF862	7	q36.1	149535456	149564568	3.6584	0.000253795	0.0632727	FALSE	FALSE	Trans (>250 kb)			0.69558
ENSG00000074755	ZZEF1	17	p13.2	3907739	4046314	3.65088	0.000261346	0.0636842	FALSE	FALSE	Trans (>250 kb)			0.986751
ENSG00000146352	CLVS2	6	q22.31	123317116	123394072	3.61851	0.000296308	0.0645588	FALSE	FALSE	Trans (>250 kb)			0.736976
ENSG00000173064	HECTD4	12	q24.13	112597992	112819896	3.61088	0.00030516	0.0645588	FALSE	FALSE	Trans (>250 kb)			0.616288
ENSG00000185122	HSF1	8	q24.3	145515280	145538385	3.60794	0.00030864	0.0645588	FALSE	FALSE	Trans (>250 kb)			0.162534
ENSG00000167778	SPRYD3	12	q13.13	53458388	53473204	3.60585	0.000311129	0.0645588	FALSE	FALSE	Trans (>250 kb)			0.212129
ENSG00000161204	ABCF3	3	q27.1	183903811	183911800	3.6021	0.000315655	0.0645588	FALSE	FALSE	Trans (>250 kb)			0.570693
ENSG00000068308	OTUD5	X	p11.23	48779305	48815648	3.60019	0.000317985	0.0645588	FALSE	FALSE	Trans (>250 kb)
ENSG00000196498	NCOR2	12	q24.31	124808961	125052135	3.58453	0.000337685	0.0657971	FALSE	FALSE	Trans (>250 kb)			0.99705
ENSG00000148334	PTGES2	9	q34.11	130882972	130890741	3.58008	0.000343488	0.067	FALSE	FALSE	Trans (>250 kb)			0.558394
ENSG00000130640	TUBGCP2	10	q26.3	135093135	135125841	3.57794	0.000346311	0.0670423	FALSE	FALSE	Trans (>250 kb)			0.742776
ENSG00000138834	MAPK8IP3	16	p13.3	1756184	1820318	3.56082	0.000369698	0.0686076	FALSE	FALSE	Trans (>250 kb)			0.20163
ENSG00000170265	ZNF282	7	q36.1	148892577	148923339	3.56051	0.000370136	0.0686076	FALSE	FALSE	Trans (>250 kb)			0.776772
ENSG00000107862	GBF1	10	q24.32	104005289	104142656	3.56042	0.000370259	0.0686076	FALSE	FALSE	Trans (>250 kb)			0.693281
ENSG00000241973	PI4KA	22	q11.21	21061979	21213705	3.5569	0.000375258	0.0686076	FALSE	FALSE	Trans (>250 kb)			0.527197
ENSG00000100379	KCTD17	22	q12.3	37447779	37459430	3.55394	0.000379508	0.0686076	FALSE	FALSE	Trans (>250 kb)			0.480502
ENSG00000146216	TTBK1	6	p21.1	43211418	43255997	3.55138	0.000383223	0.0686076	FALSE	FALSE	Trans (>250 kb)			0.90376
ENSG00000151532	VTI1A	10	q25.2	114206756	114578503	3.54935	0.000386188	0.0686076	FALSE	FALSE	Trans (>250 kb)			0.225627
ENSG00000118900	UBN1	16	p13.3	4896666	4932361	3.53976	0.000400486	0.07	FALSE	FALSE	Trans (>250 kb)			0.19653
ENSG00000077235	GTF3C1	16	p12.1	27470876	27561234	3.53092	0.000414112	0.07	FALSE	FALSE	Trans (>250 kb)			0.308519
ENSG00000103657	HERC1	15	q22.31	63900817	64126141	3.53065	0.000414541	0.07	FALSE	FALSE	Trans (>250 kb)			0.00674933
ENSG00000175166	PSMD2	3	q27.1	184016497	184026842	3.52575	0.000422292	0.07	FALSE	FALSE	Trans (>250 kb)			0.219928
ENSG00000136813	KIAA0368	9	q31.3	114122972	114247025	3.51779	0.000435155	0.0716092	FALSE	FALSE	Trans (>250 kb)			0.4987
ENSG00000068354	TBC1D25	X	p11.23	48397845	48420997	3.51471	0.00044023	0.0717045	FALSE	FALSE	Trans (>250 kb)
ENSG00000073614	KDM5A	12	p13.33	389295	498620	3.50092	0.000463648	0.0737079	FALSE	FALSE	Trans (>250 kb)			0.636786
ENSG00000174231	PRPF8	17	p13.3	1553923	1588176	3.49221	0.000479039	0.0743011	FALSE	FALSE	Trans (>250 kb)			0.683782
ENSG00000148396	SEC16A	9	q34.3	139334549	139372141	3.49207	0.0004793	0.0743011	FALSE	FALSE	Trans (>250 kb)			0.0591441
ENSG00000120029	C10orf76	10	q24.32	103605356	103815950	3.48883	0.000485132	0.0743011	FALSE	FALSE	Trans (>250 kb)			0.350915
ENSG00000186111	PIP5K1C	19	p13.3	3630181	3700477	3.47659	0.000507829	0.0777895	FALSE	FALSE	Trans (>250 kb)			0.70118
ENSG00000149476	DAK	11	q12.2	61100682	61120767	3.47643	0.00050814	0.0777895	FALSE	FALSE	Trans (>250 kb)			0.649085
ENSG00000078902	TOLLIP	11	p15.5	1295601	1330884	3.47262	0.00051541	0.078125	FALSE	FALSE	Trans (>250 kb)			0.318118
ENSG00000105953	OGDH	7	p13	44646171	44748665	3.45191	0.00055664	0.0822222	FALSE	FALSE	Trans (>250 kb)			0.684782
ENSG00000139645	ANKRD52	12	q13.3	56631591	56652175	3.45108	0.000558344	0.0822222	FALSE	FALSE	Trans (>250 kb)			0.281322
ENSG00000118058	KMT2A	11	q23.3	118307205	118397539	3.44209	0.000577242	0.0826168	FALSE	FALSE	Trans (>250 kb)			0.856564
ENSG00000149187	CELF1	11	p11.2	47487496	47587121	3.43755	0.000587006	0.0826168	FALSE	FALSE	Trans (>250 kb)			0.126537
ENSG00000198925	ATG9A	2	q35	220074494	220094439	3.4373	0.000587535	0.0826168	FALSE	FALSE	Trans (>250 kb)			0.0264474
ENSG00000102858	MGRN1	16	p13.3	4666494	4740975	3.43292	0.000597124	0.0826168	FALSE	FALSE	Trans (>250 kb)			0.248225
ENSG00000197136	PCNXL3	11	q13.1	65383244	65404910	3.43283	0.000597322	0.0826168	FALSE	FALSE	Trans (>250 kb)			0.726877
ENSG00000110514	MADD	11	p11.2	47290712	47351582	3.42181	0.000622053	0.0849074	FALSE	FALSE	Trans (>250 kb)			0.176332
ENSG00000089154	GCN1L1	12	q24.23	120565007	120632513	3.40416	0.000663677	0.085913	FALSE	FALSE	Trans (>250 kb)			0.190931
ENSG00000165684	SNAPC4	9	q34.3	139270029	139293249	3.40084	0.000671782	0.085913	FALSE	FALSE	Trans (>250 kb)			0.274223
ENSG00000103197	TSC2	16	p13.3	2097466	2138716	3.40036	0.000672977	0.085913	FALSE	FALSE	Trans (>250 kb)			0.977152
ENSG00000158406	HIST1H4H	6	p22.2	26281283	26285762	3.39362	0.000689756	0.0870085	FALSE	FALSE	Trans (>250 kb)			0.0460454
ENSG00000103148	NPRL3	16	p13.3	134273	188859	3.39342	0.000690261	0.0870085	FALSE	FALSE	Trans (>250 kb)			0.160734
ENSG00000007545	CRAMP1L	16	p13.3	1662326	1727909	3.38303	0.000716909	0.089	FALSE	FALSE	Trans (>250 kb)			0.420608
ENSG00000198589	LRBA	4	q31.3	151185594	151936879	3.37928	0.000726752	0.0894215	FALSE	FALSE	Trans (>250 kb)			0.317418
ENSG00000149182	ARFGAP2	11	p11.2	47185848	47198676	3.36689	0.000760202	0.0931148	FALSE	FALSE	Trans (>250 kb)			0.479202
ENSG00000131242	RAB11FIP4	17	q11.2	29718642	29865236	3.35611	0.000790465	0.0952632	FALSE	FALSE	Trans (>250 kb)			0.881862
ENSG00000142186	SCYL1	11	q13.1	65292548	65306175	3.35169	0.000803207	0.0952632	FALSE	FALSE	Trans (>250 kb)			0.19943
ENSG00000095319	NUP188	9	q34.11	131709978	131769375	3.34381	0.000826364	0.0952632	FALSE	FALSE	Trans (>250 kb)			0.815968
ENSG00000042286	AIFM2	10	q22.1	71857979	71892690	3.34094	0.000834956	0.0952632	FALSE	FALSE	Trans (>250 kb)			0.290521
ENSG00000107816	LZTS2	10	q24.31	102756375	102767593	3.34038	0.000836624	0.0952632	FALSE	FALSE	Trans (>250 kb)			0.00364964
ENSG00000213672	NCKIPSD	3	p21.31	48701364	48723797	3.33908	0.000840572	0.0952632	FALSE	FALSE	Trans (>250 kb)			0.152235
ENSG00000166169	POLL	10	q24.32	103338639	103348027	3.33851	0.000842294	0.0952632	FALSE	FALSE	Trans (>250 kb)			0.713579
ENSG00000059145	UNKL	16	p13.3	1413206	1464752	3.33354	0.000857482	0.0952632	FALSE	FALSE	Trans (>250 kb)			0.962854
ENSG00000099917	MED15	22	q11.21	20850200	20941919	3.32942	0.000870284	0.0952632	FALSE	FALSE	Trans (>250 kb)			0.963054
ENSG00000101152	DNAJC5	20	q13.33	62526518	62567384	3.32842	0.000873404	0.0952632	FALSE	FALSE	Trans (>250 kb)			0.250925
ENSG00000135472	FAIM2	12	q13.12	50260679	50298000	3.32719	0.000877279	0.0952632	FALSE	FALSE	Trans (>250 kb)			0.0565443
ENSG00000242802	AP5Z1	7	p22.1	4815253	4833943	3.32635	0.000879911	0.0952632	FALSE	FALSE	Trans (>250 kb)			0.0816418
ENSG00000166887	VPS39	15	q15.1	42450899	42500514	3.32337	0.000889355	0.0952632	FALSE	FALSE	Trans (>250 kb)			0.59629
ENSG00000008735	MAPK8IP2	22	q13.33	51039114	51052409	3.32166	0.000894835	0.0952632	FALSE	FALSE	Trans (>250 kb)			0.784472
ENSG00000162302	RPS6KA4	11	q13.1	64126620	64139687	3.32047	0.000898666	0.0952632	FALSE	FALSE	Trans (>250 kb)			0.658084
ENSG00000100280	AP1B1	22	q12.2	29723669	29819168	3.31743	0.000908498	0.0952632	FALSE	FALSE	Trans (>250 kb)			0.937756
ENSG00000099365	STX1B	16	p11.2	31000577	31021949	3.31551	0.00091475	0.0952632	FALSE	FALSE	Trans (>250 kb)			0.039546
ENSG00000136448	NMT1	17	q21.31	43128978	43186384	3.30839	0.000938335	0.0952632	FALSE	FALSE	Trans (>250 kb)			0.379012
ENSG00000141252	VPS53	17	p13.3	411908	624957	3.30825	0.000938813	0.0952632	FALSE	FALSE	Trans (>250 kb)			0.175932
ENSG00000138111	TMEM180	10	q24.32	104221149	104236802	3.30728	0.000942081	0.0952632	FALSE	FALSE	Trans (>250 kb)			0.206129
ENSG00000146834	MEPCE	7	q22.1	100026413	100031741	3.30692	0.000943282	0.0952632	FALSE	FALSE	Trans (>250 kb)			0.0742426
ENSG00000010322	NISCH	3	p21.1	52489134	52527087	3.29538	0.000982871	0.0992025	FALSE	FALSE	Trans (>250 kb)			0.459204
ENSG00000196367	TRRAP	7	q22.1	98475556	98610866	3.2923	0.000993698	0.0992025	FALSE	FALSE	Trans (>250 kb)			0.606289
ENSG00000149823	VPS51	11	q13.1	64856796	64879332	3.2899	0.00100223	0.0992025	FALSE	FALSE	Trans (>250 kb)			0.539896
ENSG00000116539	ASH1L	1	q22	155305059	155532598	3.28659	0.00101409	0.0992025	FALSE	FALSE	Trans (>250 kb)			0.0234477
ENSG00000198794	SCAMP5	15	q24.2	75249560	75313837	3.28119	0.00103371	0.0992025	FALSE	FALSE	Trans (>250 kb)			0.829967
ENSG00000158901	WFDC8	20	q13.12	44179792	44207965	3.27767	0.00104668	0.0992025	FALSE	FALSE	Trans (>250 kb)			0.693681
ENSG00000148606	POLR3A	10	q22.3	79734907	79789303	3.27385	0.00106094	0.0995758	FALSE	FALSE	Trans (>250 kb)			0.236326
ENSG00000127578	WFIKKN1	16	p13.3	679239	684116	3.27334	0.00106284	0.0995758	FALSE	FALSE	Trans (>250 kb)			0.0110489
ENSG00000066933	MYO9A	15	q23	72114632	72410918	3.27005	0.0010753	0.100422	FALSE	FALSE	Trans (>250 kb)			0.00354965
ENSG00000268069	AC004466.1	12	q13.11	48178706	48179787	3.2612	0.00110943	0.102143	FALSE	FALSE	Trans (>250 kb)			0.765473
ENSG00000126012	KDM5C	X	p11.22	53220503	53254604	3.25531	0.00113268	0.102209	FALSE	FALSE	Trans (>250 kb)
ENSG00000132471	WBP2	17	q25.1	73841780	73852588	3.25328	0.00114079	0.102209	FALSE	FALSE	Trans (>250 kb)			0.216628
ENSG00000106635	BCL7B	7	q11.23	72950686	72972332	3.24838	0.00116065	0.103543	FALSE	FALSE	Trans (>250 kb)			0.211129
ENSG00000167548	KMT2D	12	q13.12	49412758	49453557	3.24526	0.00117342	0.103543	FALSE	FALSE	Trans (>250 kb)			0.742276
ENSG00000108587	GOSR1	17	q11.2	28804380	28854610	3.24058	0.00119288	0.104199	FALSE	FALSE	Trans (>250 kb)			0.557594
ENSG00000127914	AKAP9	7	q21.2	91570181	91739987	3.23719	0.00120714	0.104199	FALSE	FALSE	Trans (>250 kb)			0.0790421
ENSG00000072133	RPS6KA6	X	q21.1	83318984	83442933	3.23674	0.00120904	0.104199	FALSE	FALSE	Trans (>250 kb)
ENSG00000196642	RABL6	9	q34.3	139702374	139735639	3.22693	0.00125125	0.105926	FALSE	FALSE	Trans (>250 kb)			0.40111
ENSG00000103249	CLCN7	16	p13.3	1494935	1525581	3.22483	0.00126048	0.105926	FALSE	FALSE	Trans (>250 kb)			0.504
ENSG00000125447	GGA3	17	q25.1	73232694	73258444	3.2225	0.00127078	0.105926	FALSE	FALSE	Trans (>250 kb)			0.0419458
ENSG00000134318	ROCK2	2	p25.1	11319887	11488456	3.22122	0.00127647	0.105926	FALSE	FALSE	Trans (>250 kb)			0.29582
ENSG00000005810	MYCBP2	13	q22.3	77618792	77901185	3.21082	0.00132358	0.109263	FALSE	FALSE	Trans (>250 kb)			0.245625
ENSG00000196313	POM121	7	q11.23	72349936	72421979	3.20564	0.00134764	0.111571	FALSE	FALSE	Trans (>250 kb)			0.977252
ENSG00000069424	KCNAB2	1	p36.31	6051526	6161253	3.20347	0.00135784	0.111658	FALSE	FALSE	Trans (>250 kb)			0.424808
ENSG00000183624	HMCES	3	q21.3	128997671	129025029	3.20227	0.00136351	0.111658	FALSE	FALSE	Trans (>250 kb)			0.374013
ENSG00000104880	ARHGEF18	19	p13.2	7459999	7537363	3.19516	0.00139755	0.114691	FALSE	FALSE	Trans (>250 kb)			0.808669
ENSG00000115760	BIRC6	2	p22.3	32582096	32843966	3.1911	0.00141732	0.115306	FALSE	FALSE	Trans (>250 kb)			0.00354965
ENSG00000103932	RPAP1	15	q15.1	41809374	41836467	3.19076	0.00141901	0.115306	FALSE	FALSE	Trans (>250 kb)			0.616488
ENSG00000110497	AMBRA1	11	p11.2	46417964	46615675	3.18732	0.00143596	0.1154	FALSE	FALSE	Trans (>250 kb)			0.10354
ENSG00000075399	VPS9D1	16	q24.3	89773542	89787394	3.1852	0.00144655	0.1154	FALSE	FALSE	Trans (>250 kb)			0.480802
ENSG00000004142	POLDIP2	17	q11.2	26673659	26684545	3.17783	0.0014838	0.116584	FALSE	FALSE	Trans (>250 kb)			0.00179152
ENSG00000163913	IFT122	3	q21.3	129158968	129239198	3.17102	0.00151907	0.117667	FALSE	FALSE	Trans (>250 kb)			0.251425
ENSG00000196821	C6orf106	6	p21.31	34555065	34664636	3.16972	0.00152586	0.117667	FALSE	FALSE	Trans (>250 kb)			0.0860414
ENSG00000135631	RAB11FIP5	2	p13.2	73300510	73383849	3.16864	0.00153155	0.117667	FALSE	FALSE	Trans (>250 kb)			0.573293
ENSG00000092847	AGO1	1	p34.3	36335409	36395211	3.16726	0.00153883	0.117667	FALSE	FALSE	Trans (>250 kb)			0.432407
ENSG00000049769	PPP1R3F	X	p11.23	49126306	49157929	3.16446	0.00155368	0.117667	FALSE	FALSE	Trans (>250 kb)
ENSG00000197562	RAB40C	16	p13.3	639357	679272	3.16126	0.00157086	0.118396	FALSE	FALSE	Trans (>250 kb)			0.019548
ENSG00000168014	C2CD3	11	q13.4	73723763	73882255	3.1608	0.00157339	0.118396	FALSE	FALSE	Trans (>250 kb)			0.10204
ENSG00000129993	CBFA2T3	16	q24.3	88941266	89043612	3.15626	0.00159806	0.119252	FALSE	FALSE	Trans (>250 kb)			0.194031
ENSG00000148343	FAM73B	9	q34.11	131798900	131834361	3.15336	0.00161405	0.119537	FALSE	FALSE	Trans (>250 kb)			0.659184
ENSG00000082805	ERC1	12	p13.33	1099675	1605099	3.14972	0.00163426	0.120415	FALSE	FALSE	Trans (>250 kb)			0.413509
ENSG00000185359	HGS	17	q25.3	79650356	79670168	3.14646	0.00165259	0.120455	FALSE	FALSE	Trans (>250 kb)			0.442706
ENSG00000239857	GET4	7	p22.3	916189	936073	3.14498	0.00166099	0.120455	FALSE	FALSE	Trans (>250 kb)			0.00274973
ENSG00000215041	NEURL4	17	p13.1	7218947	7232712	3.1388	0.00169641	0.120841	FALSE	FALSE	Trans (>250 kb)			0.418908
ENSG00000130827	PLXNA3	X	q28	153686621	153701989	3.13855	0.00169784	0.120841	FALSE	FALSE	Trans (>250 kb)
ENSG00000182473	EXOC7	17	q25.1	74077087	74117657	3.13718	0.00170583	0.120841	FALSE	FALSE	Trans (>250 kb)			0.425607
ENSG00000096395	MLN	6	p21.31	33762450	33771788	3.13666	0.00170887	0.120841	FALSE	FALSE	Trans (>250 kb)			0.905659
ENSG00000225830	ERCC6	10	q11.23	50663414	50747584	3.13401	0.00172438	0.120965	FALSE	FALSE	Trans (>250 kb)			0.340116
ENSG00000136279	DBNL	7	p13	44084239	44109055	3.1338	0.00172558	0.120965	FALSE	FALSE	Trans (>250 kb)			0.0215478
ENSG00000196979	AL360004.1	9	q34.11	132902889	132906498	3.12859	0.00175646	0.121957	FALSE	FALSE	Trans (>250 kb)			0.258024
ENSG00000132361	CLUH	17	p13.3	2592680	2615957	3.10931	0.00187522	0.128504	FALSE	FALSE	Trans (>250 kb)			0.183832
ENSG00000214562	NUTM2D	10	q23.2	89117425	89130452	3.1062	0.00189511	0.128809	FALSE	FALSE	Trans (>250 kb)			0.720078
ENSG00000203811	HIST2H3C	1	q21.2	149811110	149812765	3.10132	0.00192663	0.130932	FALSE	FALSE	Trans (>250 kb)			0.513599
ENSG00000188986	NELFB	9	q34.3	140149625	140167998	3.09802	0.00194816	0.131941	FALSE	FALSE	Trans (>250 kb)			0.177232
ENSG00000133055	MYBPH	1	q32.1	203136939	203144941	3.09604	0.00196122	0.132143	FALSE	FALSE	Trans (>250 kb)			0.373913
ENSG00000196182	STK40	1	p34.3	36805225	36851497	3.09152	0.00199132	0.132305	FALSE	FALSE	Trans (>250 kb)			0.00694931
ENSG00000090861	AARS	16	q22.1	70286198	70323446	3.08731	0.00201977	0.132811	FALSE	FALSE	Trans (>250 kb)			0.69768
ENSG00000166167	BTRC	10	q24.32	103113820	103317078	3.08504	0.00203527	0.132811	FALSE	FALSE	Trans (>250 kb)			0.615888
ENSG00000119522	DENND1A	9	q33.3	126141933	126692431	3.08377	0.00204393	0.132811	FALSE	FALSE	Trans (>250 kb)			0.00444956
ENSG00000158863	FAM160B2	8	p21.3	21946670	21962409	3.08316	0.00204816	0.132811	FALSE	FALSE	Trans (>250 kb)			0.190231
ENSG00000107175	CREB3	9	p13.3	35732332	35737001	3.08279	0.00205072	0.132811	FALSE	FALSE	Trans (>250 kb)			0.962954
ENSG00000177542	SLC25A22	11	p15.5	790475	798316	3.08033	0.00206775	0.132948	FALSE	FALSE	Trans (>250 kb)			0.985951
ENSG00000112658	SRF	6	p21.1	43139037	43149243	3.07451	0.0021085	0.134195	FALSE	FALSE	Trans (>250 kb)			0.811569
ENSG00000185129	PURA	5	q31.2	139487362	139496321	3.06972	0.00214259	0.134195	FALSE	FALSE	Trans (>250 kb)			0.865663
ENSG00000165271	NOL6	9	p13.3	33461439	33473928	3.06895	0.00214812	0.134195	FALSE	FALSE	Trans (>250 kb)			0.552895
ENSG00000130294	KIF1A	2	q37.3	241653181	241759725	3.06745	0.00215893	0.134195	FALSE	FALSE	Trans (>250 kb)			0.60159
ENSG00000068654	POLR1A	2	p11.2	86247339	86333278	3.0646	0.00217961	0.134195	FALSE	FALSE	Trans (>250 kb)			0.0669433
ENSG00000130706	ADRM1	20	q13.33	60877149	60883918	3.0643	0.00218181	0.134195	FALSE	FALSE	Trans (>250 kb)			0.932357
ENSG00000103507	BCKDK	16	p11.2	31117428	31124110	3.06252	0.00219483	0.134195	FALSE	FALSE	Trans (>250 kb)			0.225527
ENSG00000137200	CMTR1	6	p21.2	37400995	37450603	3.05817	0.00222693	0.134195	FALSE	FALSE	Trans (>250 kb)			0.125337
ENSG00000111674	ENO2	12	p13.31	7022909	7032861	3.05407	0.00225758	0.134265	FALSE	FALSE	Trans (>250 kb)
ENSG00000148843	PDCD11	10	q24.33	105156405	105206049	3.05318	0.00226432	0.134265	FALSE	FALSE	Trans (>250 kb)			0.967253
ENSG00000162066	AMDHD2	16	p13.3	2570358	2581423	3.05281	0.00226706	0.134265	FALSE	FALSE	Trans (>250 kb)			0.177997
ENSG00000100307	CBX7	22	q13.1	39516172	39548679	3.05238	0.00227033	0.134265	FALSE	FALSE	Trans (>250 kb)			0.440506
ENSG00000270249	RP11-514P8.7	7	q22.1	102181948	102232891	3.03585	0.00239855	0.137821	FALSE	FALSE	Trans (>250 kb)
ENSG00000150990	DHX37	12	q24.31	125431371	125473668	3.03469	0.00240782	0.138078	FALSE	FALSE	Trans (>250 kb)			0.958754
ENSG00000148331	ASB6	9	q34.11	132399171	132404444	3.02769	0.0024643	0.140601	FALSE	FALSE	Trans (>250 kb)			0.488001
ENSG00000107290	SETX	9	q34.13	135136743	135230372	3.01902	0.00253591	0.143023	FALSE	FALSE	Trans (>250 kb)			0.881162
ENSG00000167074	TEF	22	q13.2	41763337	41795330	3.01451	0.00257392	0.143023	FALSE	FALSE	Trans (>250 kb)			0.615088
ENSG00000171307	ZDHHC16	10	q24.1	99205927	99217127	3.01371	0.00258072	0.143023	FALSE	FALSE	Trans (>250 kb)			0.0769423
ENSG00000119383	PPP2R4	9	q34.11	131873229	131911225	3.01208	0.00259462	0.143023	FALSE	FALSE	Trans (>250 kb)			0.0589441
ENSG00000142599	RERE	1	p36.23	8412457	8877702	3.01203	0.00259507	0.143023	FALSE	FALSE	Trans (>250 kb)			0.169833
ENSG00000107829	FBXW4	10	q24.32	103370423	103455052	3.0108	0.00260562	0.143023	FALSE	FALSE	Trans (>250 kb)			0.625287
ENSG00000148795	CYP17A1	10	q24.32	104590288	104597290	3.00931	0.00261838	0.143023	FALSE	FALSE	Trans (>250 kb)			0.39811
ENSG00000166963	MAP1A	15	q15.3	43803156	43823818	3.00849	0.00262547	0.143023	FALSE	FALSE	Trans (>250 kb)			0.736076
ENSG00000167881	SRP68	17	q25.1	74035184	74068734	3.00797	0.00262999	0.143023	FALSE	FALSE	Trans (>250 kb)			0.116938
ENSG00000164896	FASTK	7	q36.1	150773711	150777953	3.00668	0.00264119	0.143023	FALSE	FALSE	Trans (>250 kb)			0.157234
ENSG00000130939	UBE4B	1	p36.22	10092890	10241297	3.0062	0.00264537	0.143023	FALSE	FALSE	Trans (>250 kb)			0.79637
ENSG00000115970	THADA	2	p21	43393800	43823185	3.00602	0.00264696	0.143023	FALSE	FALSE	Trans (>250 kb)			0.776972
ENSG00000114268	PFKFB4	3	p21.31	48555117	48599448	2.99947	0.00270451	0.143023	FALSE	FALSE	Trans (>250 kb)			0.256824
ENSG00000258873	DUXA	19	q13.43	57665389	57678811	2.99903	0.00270844	0.143023	FALSE	FALSE	Trans (>250 kb)			0.970053
ENSG00000112659	CUL9	6	p21.1	43149913	43192325	2.99705	0.00272605	0.143023	FALSE	FALSE	Trans (>250 kb)			0.842966
ENSG00000116127	ALMS1	2	p13.1	73612886	73837920	2.99543	0.00274059	0.143023	FALSE	FALSE	Trans (>250 kb)			0.79907
ENSG00000064419	TNPO3	7	q32.1	128594948	128695198	2.99496	0.00274477	0.143023	FALSE	FALSE	Trans (>250 kb)			0.585191
ENSG00000106290	TAF6	7	q22.1	99704693	99717464	2.99491	0.00274525	0.143023	FALSE	FALSE	Trans (>250 kb)			0.0070493
ENSG00000108883	EFTUD2	17	q21.31	42927311	42977030	2.99327	0.00276008	0.143175	FALSE	FALSE	Trans (>250 kb)			0.245525
ENSG00000055609	KMT2C	7	q36.1	151832010	152133090	2.99094	0.00278124	0.143175	FALSE	FALSE	Trans (>250 kb)			0.444506
ENSG00000173120	KDM2A	11	q13.2	66886740	67025558	2.99049	0.00278527	0.143175	FALSE	FALSE	Trans (>250 kb)			0.227527
ENSG00000175221	MED16	19	p13.3	867962	893218	2.99033	0.00278681	0.143175	FALSE	FALSE	Trans (>250 kb)			0.286221
ENSG00000133619	KRBA1	7	q36.1	149411872	149431664	2.98794	0.00280864	0.143344	FALSE	FALSE	Trans (>250 kb)			0.965053
ENSG00000142687	KIAA0319L	1	p34.3	35899091	36023551	2.97882	0.00289359	0.146087	FALSE	FALSE	Trans (>250 kb)			0.205429
ENSG00000186523	FAM86B1	8	p23.1	12039605	12051642	2.97316	0.00294748	0.147492	FALSE	FALSE	Trans (>250 kb)
ENSG00000101997	CCDC22	X	p11.23	49091927	49106987	2.97219	0.00295686	0.147492	FALSE	FALSE	Trans (>250 kb)
ENSG00000152192	POU4F1	13	q31.1	79172497	79177673	2.97169	0.0029617	0.147492	FALSE	FALSE	Trans (>250 kb)			0.932457
ENSG00000099381	SETD1A	16	p11.2	30968615	30996437	2.97052	0.00297299	0.147492	FALSE	FALSE	Trans (>250 kb)			0.0687431
ENSG00000177614	PGBD5	1	q42.13	230457392	230561475	2.96327	0.00304392	0.150884	FALSE	FALSE	Trans (>250 kb)			0.229927
ENSG00000136861	CDK5RAP2	9	q33.2	123151147	123342448	2.95668	0.0031097	0.151867	FALSE	FALSE	Trans (>250 kb)			0.979552
ENSG00000197157	SND1	7	q32.1	127292234	127732661	2.95281	0.00314896	0.152806	FALSE	FALSE	Trans (>250 kb)			0.426207
ENSG00000090975	PITPNM2	12	q24.31	123468027	123634562	2.95256	0.00315148	0.152806	FALSE	FALSE	Trans (>250 kb)			0.860264
ENSG00000116698	SMG7	1	q25.3	183441351	183567381	2.93832	0.00329992	0.157853	FALSE	FALSE	Trans (>250 kb)			0.559894
ENSG00000169962	TAS1R3	1	p36.33	1266694	1270686	2.93795	0.00330392	0.157853	FALSE	FALSE	Trans (>250 kb)			0.0564444
ENSG00000189091	SF3B3	16	q22.1	70557691	70608820	2.93548	0.00333029	0.15871	FALSE	FALSE	Trans (>250 kb)			0.872763
ENSG00000110042	DTX4	11	q12.1	58938903	58976060	2.93429	0.00334308	0.159094	FALSE	FALSE	Trans (>250 kb)			0.0728427
ENSG00000165916	PSMC3	11	p11.2	47440320	47447993	2.92978	0.00339207	0.159253	FALSE	FALSE	Trans (>250 kb)			0.20053
ENSG00000178381	ZFAND2A	7	p22.3	1191707	1200395	2.92948	0.00339529	0.159253	FALSE	FALSE	Trans (>250 kb)			0.741976
ENSG00000182872	RBM10	X	p11.23	47004268	47046212	2.92831	0.00340813	0.159253	FALSE	FALSE	Trans (>250 kb)
ENSG00000162426	SLC45A1	1	p36.23	8377886	8404227	2.92316	0.003465	0.161203	FALSE	FALSE	Trans (>250 kb)			0.132937
ENSG00000100034	PPM1F	22	q11.22	22273793	22307209	2.92084	0.00349089	0.161714	FALSE	FALSE	Trans (>250 kb)			0.0214479
ENSG00000158623	COPG2	7	q32.2	130146089	130353598	2.91662	0.00353845	0.162918	FALSE	FALSE	Trans (>250 kb)			0.466903
ENSG00000165219	GAPVD1	9	q33.3	128024073	128129486	2.91593	0.00354629	0.162918	FALSE	FALSE	Trans (>250 kb)			0.783572
ENSG00000159210	SNF8	17	q21.32	47006678	47022479	2.91492	0.00355775	0.162918	FALSE	FALSE	Trans (>250 kb)			0.346715
ENSG00000103502	CDIPT	16	p11.2	29869678	29875057	2.91269	0.00358332	0.163672	FALSE	FALSE	Trans (>250 kb)			0.916258
ENSG00000148337	CIZ1	9	q34.11	130928343	130966662	2.90992	0.00361523	0.164017	FALSE	FALSE	Trans (>250 kb)			0.683682
ENSG00000154822	PLCL2	3	p24.3	16844159	17132086	2.90672	0.00365237	0.16521	FALSE	FALSE	Trans (>250 kb)			0.722378
ENSG00000157741	UBN2	7	q34	138915102	138992982	2.90406	0.00368362	0.165856	FALSE	FALSE	Trans (>250 kb)			0.312019
ENSG00000182196	ARL6IP4	12	q24.31	123464607	123467456	2.90285	0.00369789	0.165856	FALSE	FALSE	Trans (>250 kb)			0.855764
ENSG00000084693	AGBL5	2	p23.3	27265232	27293490	2.90257	0.00370115	0.165856	FALSE	FALSE	Trans (>250 kb)			0.210529
ENSG00000171435	KSR2	12	q24.23	117890817	118406788	2.89941	0.00373867	0.166836	FALSE	FALSE	Trans (>250 kb)			0.453105
ENSG00000132694	ARHGEF11	1	q23.1	156904632	157015162	2.89624	0.00377663	0.166836	FALSE	FALSE	Trans (>250 kb)			0.554695
ENSG00000151779	NBAS	2	p24.3	15307032	15701454	2.89524	0.00378874	0.166836	FALSE	FALSE	Trans (>250 kb)			0.619488
ENSG00000151461	UPF2	10	p14	11962021	12085169	2.89404	0.00380316	0.166836	FALSE	FALSE	Trans (>250 kb)			0.967653
ENSG00000171813	PWWP2B	10	q26.3	134210672	134231367	2.89295	0.0038164	0.166836	FALSE	FALSE	Trans (>250 kb)			0.343716
ENSG00000160360	GPSM1	9	q34.3	139221932	139254057	2.8928	0.00381821	0.166836	FALSE	FALSE	Trans (>250 kb)			0.314019
ENSG00000041880	PARP3	3	p21.2	51976361	51982883	2.89146	0.00383453	0.166836	FALSE	FALSE	Trans (>250 kb)			0.909259
ENSG00000040199	PHLPP2	16	q22.2	71671738	71758604	2.8914	0.00383531	0.166836	FALSE	FALSE	Trans (>250 kb)			0.775472
ENSG00000108509	CAMTA2	17	p13.2	4871287	4890960	2.88883	0.00386684	0.167101	FALSE	FALSE	Trans (>250 kb)			0.70408
ENSG00000145901	TNIP1	5	q33.1	150409506	150473138	2.8882	0.00387457	0.167101	FALSE	FALSE	0	rs10463311	2.731e-10	2.50662e-08
ENSG00000025800	KPNA6	1	p35.1	32573639	32642169	2.88786	0.00387867	0.167101	FALSE	FALSE	Trans (>250 kb)			0.358414
ENSG00000160785	SLC25A44	1	q22	156163880	156182587	2.884	0.00392663	0.168153	FALSE	FALSE	Trans (>250 kb)			0.471303
ENSG00000167114	SLC27A4	9	q34.11	131102925	131123749	2.88028	0.00397319	0.16893	FALSE	FALSE	Trans (>250 kb)			0.230027
ENSG00000183530	PRR14L	22	q12.2	32072242	32146126	2.87948	0.00398335	0.16893	FALSE	FALSE	Trans (>250 kb)			0.00634937
ENSG00000134030	CTIF	18	q21.1	46065417	46389588	2.87943	0.00398391	0.16893	FALSE	FALSE	Trans (>250 kb)			0.888561
ENSG00000076201	PTPN23	3	p21.31	47422501	47454931	2.87904	0.00398882	0.16893	FALSE	FALSE	Trans (>250 kb)			0.030347
ENSG00000107742	SPOCK2	10	q22.1	73818793	73848790	2.87687	0.00401643	0.169223	FALSE	FALSE	Trans (>250 kb)			0.979552
ENSG00000174775	HRAS	11	p15.5	532242	537287	2.87027	0.00410119	0.170508	FALSE	FALSE	Trans (>250 kb)			0.550195
ENSG00000173264	GPR137	11	q13.1	64037534	64056972	2.86965	0.00410927	0.170508	FALSE	FALSE	Trans (>250 kb)			0.89566
ENSG00000027847	B4GALT7	5	q35.3	177027101	177037348	2.86963	0.00410948	0.170508	FALSE	FALSE	Trans (>250 kb)			0.951055
ENSG00000007202	KIAA0100	17	q11.2	26941458	26972472	2.86929	0.004114	0.170508	FALSE	FALSE	Trans (>250 kb)			0.0158484
ENSG00000111671	SPSB2	12	p13.31	6980099	6998522	2.86285	0.00419847	0.172955	FALSE	FALSE	Trans (>250 kb)			0.565093
ENSG00000173728	C1orf100	1	q44	244515937	244552965	2.86163	0.0042147	0.173199	FALSE	FALSE	Trans (>250 kb)			0.880562
ENSG00000106608	URGCP	7	p13	43915493	43966010	2.85719	0.00427409	0.174129	FALSE	FALSE	Trans (>250 kb)			0.139236
ENSG00000181982	CCDC149	4	p15.2	24807739	24981826	2.85594	0.00429098	0.174129	FALSE	FALSE	Trans (>250 kb)			0.780872
ENSG00000143776	CDC42BPA	1	q42.13	227177566	227506175	2.855	0.00430374	0.174129	FALSE	FALSE	Trans (>250 kb)			0.562094
ENSG00000065526	SPEN	1	p36.21	16174359	16266955	2.85139	0.00435287	0.175123	FALSE	FALSE	Trans (>250 kb)			0.443306
ENSG00000128908	INO80	15	q15.1	41271078	41408552	2.85043	0.00436604	0.175123	FALSE	FALSE	Trans (>250 kb)			0.886361
ENSG00000139697	SBNO1	12	q24.31	123773656	123849390	2.8502	0.00436912	0.175123	FALSE	FALSE	Trans (>250 kb)			0.994651
ENSG00000141084	RANBP10	16	q22.1	67757005	67840555	2.84916	0.00438353	0.175392	FALSE	FALSE	Trans (>250 kb)			0.00634937
ENSG00000172534	HCFC1	X	q28	153213004	153237258	2.8484	0.00439395	0.175392	FALSE	FALSE	Trans (>250 kb)
ENSG00000258539	RP11-12J10.3	10	q26.13	126305649	126480296	2.84591	0.00442844	0.175652	FALSE	FALSE	Trans (>250 kb)			0.744576
ENSG00000095321	CRAT	9	q34.11	131857089	131873468	2.84459	0.00444687	0.175652	FALSE	FALSE	Trans (>250 kb)			0.164334
ENSG00000115216	NRBP1	2	p23.3	27650657	27665126	2.84417	0.00445272	0.175652	FALSE	FALSE	Trans (>250 kb)			0.512299
ENSG00000099290	FAM21A	10	q11.23	51827648	51893269	2.84085	0.00449935	0.177067	FALSE	FALSE	Trans (>250 kb)
ENSG00000100321	SYNGR1	22	q13.1	39745930	39781593	2.83425	0.00459339	0.179833	FALSE	FALSE	Trans (>250 kb)			0.140736
ENSG00000196233	LCOR	10	q24.1	98592017	98740800	2.83335	0.00460628	0.179833	FALSE	FALSE	Trans (>250 kb)			0.117538
ENSG00000174903	RAB1B	11	q13.2	66036004	66044963	2.83039	0.00464911	0.180468	FALSE	FALSE	Trans (>250 kb)			0.0649435
ENSG00000055483	USP36	17	q25.3	76783463	76837523	2.82962	0.00466036	0.180468	FALSE	FALSE	Trans (>250 kb)			0.615088
ENSG00000099364	FBXL19	16	p11.2	30934376	30960104	2.8287	0.00467372	0.180468	FALSE	FALSE	Trans (>250 kb)			0.124438
ENSG00000072518	MARK2	11	q13.1	63606400	63678491	2.82775	0.00468758	0.180468	FALSE	FALSE	Trans (>250 kb)			0.00364964
ENSG00000048707	VPS13D	1	p36.22	12290124	12572099	2.82674	0.0047025	0.180468	FALSE	FALSE	Trans (>250 kb)			0.705779
ENSG00000135040	NAA35	9	q21.33	88556061	88637213	2.82347	0.00475071	0.181111	FALSE	FALSE	Trans (>250 kb)			0.845665
ENSG00000084774	CAD	2	p23.3	27440258	27466811	2.82273	0.00476173	0.181111	FALSE	FALSE	Trans (>250 kb)			0.694881
ENSG00000184216	IRAK1	X	q28	153275951	153285431	2.82068	0.00479219	0.181293	FALSE	FALSE	Trans (>250 kb)
ENSG00000165288	BRWD3	X	q21.1	79926353	80065187	2.81974	0.0048063	0.181336	FALSE	FALSE	Trans (>250 kb)
ENSG00000163374	YY1AP1	1	q22	155629237	155658791	2.81616	0.00486013	0.181868	FALSE	FALSE	Trans (>250 kb)			0.0548445
ENSG00000148291	SURF2	9	q34.2	136223428	136228045	2.81593	0.00486362	0.181868	FALSE	FALSE	Trans (>250 kb)			0.238726
ENSG00000166313	APBB1	11	p15.4	6416355	6440644	2.81512	0.00487587	0.181868	FALSE	FALSE	Trans (>250 kb)			0.458004
ENSG00000115685	PPP1R7	2	q37.3	242088991	242123067	2.81432	0.00488813	0.181932	FALSE	FALSE	Trans (>250 kb)			0.433407
ENSG00000185825	BCAP31	X	q28	152965947	152990152	2.80838	0.00497917	0.184289	FALSE	FALSE	Trans (>250 kb)
ENSG00000173327	MAP3K11	11	q13.1	65365226	65382853	2.80308	0.00506177	0.186802	FALSE	FALSE	Trans (>250 kb)			0.532397
ENSG00000160877	NACC1	19	p13.2	13228917	13251955	2.79751	0.00514975	0.189529	FALSE	FALSE	Trans (>250 kb)			0.107939
ENSG00000134780	DAGLA	11	q12.2	61447905	61514473	2.79478	0.00519355	0.190401	FALSE	FALSE	Trans (>250 kb)			0.556194
ENSG00000177169	ULK1	12	q24.33	132379196	132407712	2.79377	0.00520968	0.190401	FALSE	FALSE	Trans (>250 kb)			0.0233477
ENSG00000107140	TESK1	9	p13.3	35605367	35610038	2.79366	0.00521158	0.190401	FALSE	FALSE	Trans (>250 kb)			0.109539
ENSG00000145833	DDX46	5	q31.1	134094469	134190823	2.79095	0.00525535	0.191109	FALSE	FALSE	Trans (>250 kb)			0.00195437
ENSG00000131018	SYNE1	6	q25.2	152442819	152958936	2.79076	0.00525841	0.191109	FALSE	FALSE	Trans (>250 kb)			0.659384
ENSG00000177731	FLII	17	p11.2	18148150	18162230	2.78401	0.00536921	0.193079	FALSE	FALSE	Trans (>250 kb)			0.470303
ENSG00000168172	HOOK3	8	p11.21	42752075	42885682	2.78322	0.00538225	0.193079	FALSE	FALSE	Trans (>250 kb)			0.20063
ENSG00000186174	BCL9L	11	q23.3	118764584	118796317	2.78271	0.00539068	0.193079	FALSE	FALSE	Trans (>250 kb)			0.656184
ENSG00000131697	NPHP4	1	p36.31	5922871	6052533	2.78089	0.00542096	0.193261	FALSE	FALSE	Trans (>250 kb)			0.336916
ENSG00000136935	GOLGA1	9	q33.3	127640646	127710771	2.77696	0.00548694	0.194298	FALSE	FALSE	Trans (>250 kb)			0.79687
ENSG00000127952	STYXL1	7	q11.23	75625656	75677322	2.77553	0.00551125	0.194421	FALSE	FALSE	Trans (>250 kb)			0.370813
ENSG00000203722	RAET1G	6	q25.1	150238014	150244257	2.77387	0.00553937	0.194435	FALSE	FALSE	Trans (>250 kb)			0.89836
ENSG00000137486	ARRB1	11	q13.4	74975226	75062873	2.77013	0.00560335	0.195232	FALSE	FALSE	Trans (>250 kb)			0.20113
ENSG00000135372	NAT10	11	p13	34127149	34169217	2.76929	0.00561781	0.195232	FALSE	FALSE	Trans (>250 kb)			0.446305
ENSG00000133030	MPRIP	17	p11.2	16945859	17120993	2.76714	0.005655	0.196084	FALSE	FALSE	Trans (>250 kb)			0.835166
ENSG00000107521	HPS1	10	q24.2	100175955	100206684	2.76399	0.00570992	0.197584	FALSE	FALSE	Trans (>250 kb)			0.617988
ENSG00000108262	GIT1	17	q11.2	27900487	27921072	2.75701	0.00583326	0.199979	FALSE	FALSE	Trans (>250 kb)			0.783172
ENSG00000173898	SPTBN2	11	q13.2	66452719	66496697	2.75576	0.00585558	0.19998	FALSE	FALSE	Trans (>250 kb)			0.212529
ENSG00000048649	RSF1	11	q14.1	77371041	77532063	2.75279	0.00590895	0.19998	FALSE	FALSE	Trans (>250 kb)			0.80177
ENSG00000102181	CD99L2	X	q28	149934810	150067289	2.75255	0.00591333	0.19998	FALSE	FALSE	Trans (>250 kb)
ENSG00000099814	CEP170B	14	q32.33	105331617	105363107	2.75169	0.0059289	0.19998	FALSE	FALSE	Trans (>250 kb)			0.221128
ENSG00000020129	NCDN	1	p34.3	36023074	36032875	2.75023	0.0059554	0.19998	FALSE	FALSE	Trans (>250 kb)			0.156634
ENSG00000113360	DROSHA	5	p13.3	31400604	31532303	2.74988	0.00596174	0.19998	FALSE	FALSE	Trans (>250 kb)			0.642486
ENSG00000155561	NUP205	7	q33	135242667	135333505	2.74968	0.00596539	0.19998	FALSE	FALSE	Trans (>250 kb)			0.971053
ENSG00000112137	PHACTR1	6	p24.1	12717893	13288645	2.74849	0.00598698	0.200466	FALSE	FALSE	Trans (>250 kb)			0.516198
ENSG00000182446	NPLOC4	17	q25.3	79523913	79615495	2.74703	0.00601373	0.200948	FALSE	FALSE	Trans (>250 kb)			0.825567
ENSG00000167965	MLST8	16	p13.3	2254249	2259417	2.74048	0.00613498	0.20345	FALSE	FALSE	Trans (>250 kb)			0.477802
ENSG00000173456	RNF26	11	q23.3	119205237	119208023	2.73978	0.00614809	0.20345	FALSE	FALSE	Trans (>250 kb)			0.381912
ENSG00000069696	DRD4	11	p15.5	637293	640706	2.73855	0.00617105	0.20345	FALSE	FALSE	Trans (>250 kb)			0.713079
ENSG00000181222	POLR2A	17	p13.1	7387685	7417933	2.73818	0.006178	0.20345	FALSE	FALSE	Trans (>250 kb)			0.000891266
ENSG00000088854	C20orf194	20	p13	3229951	3388272	2.73803	0.00618088	0.20345	FALSE	FALSE	Trans (>250 kb)			0.856064
ENSG00000132740	IGHMBP2	11	q13.3	68671310	68708070	2.73605	0.00621814	0.20345	FALSE	FALSE	Trans (>250 kb)			0.20353
ENSG00000107874	CUEDC2	10	q24.32	104183002	104192418	2.7351	0.00623604	0.20345	FALSE	FALSE	Trans (>250 kb)			0.416008
ENSG00000160325	CACFD1	9	q34.2	136325089	136335970	2.73452	0.00624716	0.20345	FALSE	FALSE	Trans (>250 kb)			0.372613
ENSG00000221995	TIAF1	17	q11.2	27400537	27418537	2.73364	0.00626379	0.20345	FALSE	FALSE	Trans (>250 kb)			0.0342466
ENSG00000116584	ARHGEF2	1	q22	155916630	155976861	2.73345	0.00626747	0.20345	FALSE	FALSE	Trans (>250 kb)			0.729177
ENSG00000115464	USP34	2	p15	61414598	61697904	2.73337	0.00626896	0.20345	FALSE	FALSE	Trans (>250 kb)			0.675982
ENSG00000100284	TOM1	22	q12.3	35695268	35743985	2.73269	0.006282	0.20345	FALSE	FALSE	Trans (>250 kb)			0.405809
ENSG00000142784	WDTC1	1	p36.11	27561007	27635110	2.7315	0.00630475	0.20345	FALSE	FALSE	Trans (>250 kb)			0.145435
ENSG00000144426	NBEAL1	2	q33.2	203879602	204091101	2.72965	0.00634011	0.20345	FALSE	FALSE	Trans (>250 kb)			0.807869
ENSG00000075073	TACR2	10	q22.1	71163659	71176623	2.72947	0.00634358	0.20345	FALSE	FALSE	Trans (>250 kb)			0.123938
ENSG00000164916	FOXK1	7	p22.1	4683388	4811074	2.7263	0.00640494	0.203709	FALSE	FALSE	Trans (>250 kb)			0.178832
ENSG00000067191	CACNB1	17	q12	37329709	37353956	2.72499	0.00643038	0.203709	FALSE	FALSE	Trans (>250 kb)			0.919058
ENSG00000100060	MFNG	22	q13.1	37865101	37882439	2.72479	0.00643427	0.203709	FALSE	FALSE	Trans (>250 kb)			0.616788
ENSG00000214530	STARD10	11	q13.4	72465774	72504726	2.72217	0.00648544	0.204364	FALSE	FALSE	Trans (>250 kb)			0.10344
ENSG00000148719	DNAJB12	10	q22.1	74092588	74114988	2.72093	0.00650993	0.20483	FALSE	FALSE	Trans (>250 kb)			0.166533
ENSG00000165671	NSD1	5	q35.2	176560026	176727216	2.71816	0.00656469	0.206427	FALSE	FALSE	Trans (>250 kb)			0.0867413
ENSG00000164080	RAD54L2	3	p21.2	51575160	51702683	2.71633	0.00660103	0.206717	FALSE	FALSE	Trans (>250 kb)			0.125437
ENSG00000159363	ATP13A2	1	p36.13	17312453	17338423	2.71566	0.00661432	0.206717	FALSE	FALSE	Trans (>250 kb)			0.000931776
ENSG00000137857	DUOX1	15	q21.1	45422131	45457774	2.71386	0.00665046	0.20714	FALSE	FALSE	Trans (>250 kb)			0.867863
ENSG00000128731	HERC2	15	q13.1	28356186	28567298	2.7135	0.00665773	0.20714	FALSE	FALSE	Trans (>250 kb)			0.378712
ENSG00000107130	NCS1	9	q34.11	132934857	132999583	2.70911	0.00674645	0.207153	FALSE	FALSE	Trans (>250 kb)			0.914259
ENSG00000269570	AP001350.1	11	q12.1	58378589	58378759	2.70863	0.00675616	0.207153	FALSE	FALSE	Trans (>250 kb)			0.0040496
ENSG00000267127	RP11-795F19.5	18	q23	77794346	77854968	2.7085	0.00675879	0.207153	FALSE	FALSE	Trans (>250 kb)			0.539996
ENSG00000157764	BRAF	7	q34	140419127	140624564	2.70723	0.0067848	0.207153	FALSE	FALSE	Trans (>250 kb)			0.00554945
ENSG00000133895	MEN1	11	q13.1	64570982	64578766	2.70491	0.0068323	0.207153	FALSE	FALSE	Trans (>250 kb)			0.0909409
ENSG00000250673	RP11-6L6.2	4	q31.22	147145709	147150208	2.70383	0.00685464	0.207153	FALSE	FALSE	Trans (>250 kb)			0.321618
ENSG00000099991	CABIN1	22	q11.23	24407642	24574596	2.70116	0.00690983	0.207153	FALSE	FALSE	Trans (>250 kb)			0.190731
ENSG00000132254	ARFIP2	11	p15.4	6496910	6502666	2.7011	0.00691107	0.207153	FALSE	FALSE	Trans (>250 kb)			0.748575
ENSG00000259571	BLID	11	q24.1	121986062	121986923	2.70036	0.00692636	0.207153	FALSE	FALSE	Trans (>250 kb)			0.522498
ENSG00000184634	MED12	X	q13.1	70338406	70362303	2.69932	0.0069482	0.207153	FALSE	FALSE	Trans (>250 kb)
ENSG00000180155	LYNX1	8	q24.3	143845752	143859640	2.69856	0.00696412	0.207153	FALSE	FALSE	Trans (>250 kb)			0.220228
ENSG00000196363	WDR5	9	q34.2	137000487	137025093	2.69123	0.00711899	0.208491	FALSE	FALSE	Trans (>250 kb)			0.593491
ENSG00000187240	DYNC2H1	11	q22.3	102980160	103350591	2.69096	0.00712462	0.208491	FALSE	FALSE	Trans (>250 kb)			0.635686
ENSG00000005339	CREBBP	16	p13.3	3775055	3930727	2.68813	0.00718536	0.209739	FALSE	FALSE	Trans (>250 kb)			0.141636
ENSG00000175931	UBE2O	17	q25.1	74385532	74449288	2.68737	0.00720169	0.209739	FALSE	FALSE	Trans (>250 kb)			0.987751
ENSG00000125912	NCLN	19	p13.3	3185561	3209573	2.68678	0.00721448	0.209739	FALSE	FALSE	Trans (>250 kb)			0.214829
ENSG00000259649	RP11-351M8.1	15	q25.1	81188532	81202118	2.68651	0.00722029	0.209739	FALSE	FALSE	Trans (>250 kb)			0.548495
ENSG00000137073	UBAP2	9	p13.3	33921691	34048947	2.6849	0.00725512	0.209862	FALSE	FALSE	Trans (>250 kb)			0.0420458
ENSG00000128563	PRKRIP1	7	q22.1	102004319	102067123	2.6823	0.0073118	0.210862	FALSE	FALSE	Trans (>250 kb)			0.4962
ENSG00000175189	INHBC	12	q13.3	57828543	57844611	2.68178	0.00732323	0.210862	FALSE	FALSE	Trans (>250 kb)			0.00544946
ENSG00000155666	KDM8	16	p12.1	27214807	27233089	2.67996	0.00736301	0.211426	FALSE	FALSE	Trans (>250 kb)			0.982252
ENSG00000254999	BRK1	3	p25.3	10157276	10168874	2.67829	0.00739992	0.212038	FALSE	FALSE	Trans (>250 kb)			0.133337
ENSG00000112159	MDN1	6	q15	90352218	90529442	2.67683	0.00743217	0.212444	FALSE	FALSE	Trans (>250 kb)			0.372313
ENSG00000100150	DEPDC5	22	q12.2	32149944	32303012	2.67532	0.00746575	0.213078	FALSE	FALSE	Trans (>250 kb)			0.0862414
ENSG00000106636	YKT6	7	p13	44240567	44253893	2.67441	0.00748608	0.213078	FALSE	FALSE	Trans (>250 kb)			0.434107
ENSG00000141551	CSNK1D	17	q25.3	80196899	80231607	2.67312	0.00751487	0.213547	FALSE	FALSE	Trans (>250 kb)			0.965253
ENSG00000179886	TIGD5	8	q24.3	144680074	144682485	2.67151	0.00755111	0.213547	FALSE	FALSE	Trans (>250 kb)			0.263324
ENSG00000198373	WWP2	16	q22.1	69796209	69975644	2.67147	0.00755202	0.213547	FALSE	FALSE	Trans (>250 kb)			0.725577
ENSG00000147421	HMBOX1	8	p21.1	28747911	28922281	2.66938	0.00759909	0.213856	FALSE	FALSE	Trans (>250 kb)			0.79907
ENSG00000015676	NUDCD3	7	p13	44418720	44530479	2.66856	0.00761762	0.213856	FALSE	FALSE	Trans (>250 kb)			0.989451
ENSG00000216937	CCDC7	10	p11.22	32735068	32863492	2.66856	0.00761763	0.213856	FALSE	FALSE	Trans (>250 kb)			0.792571
ENSG00000131503	ANKHD1	5	q31.3	139781399	139929163	2.66842	0.00762079	0.213856	FALSE	FALSE	Trans (>250 kb)			0.00674933
ENSG00000074800	ENO1	1	p36.23	8921061	8939308	2.66633	0.00766851	0.213877	FALSE	FALSE	Trans (>250 kb)			0.340016
ENSG00000198793	MTOR	1	p36.22	11166592	11322564	2.66587	0.00767904	0.213877	FALSE	FALSE	Trans (>250 kb)			0.386311
ENSG00000167700	MFSD3	8	q24.3	145734457	145736596	2.66102	0.00779035	0.215437	FALSE	FALSE	Trans (>250 kb)			0.20463
ENSG00000110713	NUP98	11	p15.4	3692313	3819022	2.66098	0.00779125	0.215437	FALSE	FALSE	Trans (>250 kb)			0.876662
ENSG00000158856	DMTN	8	p21.3	21906506	21940038	2.66054	0.00780144	0.215437	FALSE	FALSE	Trans (>250 kb)			0.316018
ENSG00000022567	SLC45A4	8	q24.3	142217265	142318404	2.65961	0.00782318	0.21574	FALSE	FALSE	Trans (>250 kb)			0.392711
ENSG00000257923	CUX1	7	q22.1	101458959	101927249	2.65832	0.00785315	0.216256	FALSE	FALSE	Trans (>250 kb)			0.710079
ENSG00000104524	PYCRL	8	q24.3	144686083	144691943	2.65735	0.00787567	0.216416	FALSE	FALSE	Trans (>250 kb)			0.308319
ENSG00000106266	SNX8	7	p22.3	2291405	2393953	2.65603	0.00790658	0.216476	FALSE	FALSE	Trans (>250 kb)			0.877562
ENSG00000157895	C12orf43	12	q24.31	121440225	121454305	2.65574	0.00791356	0.216476	FALSE	FALSE	Trans (>250 kb)			0.20363
ENSG00000148308	GTF3C5	9	q34.2	135906076	135933890	2.65379	0.00795944	0.216699	FALSE	FALSE	Trans (>250 kb)			0.612689
ENSG00000155229	MMS19	10	q24.1	99218081	99258551	2.6535	0.00796629	0.216699	FALSE	FALSE	Trans (>250 kb)			0.0984402
ENSG00000100726	TELO2	16	p13.3	1543345	1560458	2.651	0.00802538	0.217415	FALSE	FALSE	Trans (>250 kb)			0.450605
ENSG00000100304	TTLL12	22	q13.2	43562628	43583139	2.65061	0.00803454	0.217419	FALSE	FALSE	Trans (>250 kb)			0.407409
ENSG00000141956	PRDM15	21	q22.3	43218385	43299591	2.64969	0.00805668	0.217778	FALSE	FALSE	Trans (>250 kb)			0.937056
ENSG00000162706	CADM3	1	q23.2	159141399	159173103	2.64896	0.00807391	0.218023	FALSE	FALSE	Trans (>250 kb)			0.438806
ENSG00000105220	GPI	19	q13.11	34850385	34893061	2.64707	0.00811914	0.218182	FALSE	FALSE	Trans (>250 kb)			0.741076
ENSG00000156521	TYSND1	10	q22.1	71897737	71906432	2.64467	0.00817697	0.218838	FALSE	FALSE	Trans (>250 kb)			0.457404
ENSG00000154328	NEIL2	8	p23.1	11627148	11644855	2.64356	0.00820402	0.219143	FALSE	FALSE	Trans (>250 kb)			0.20073
ENSG00000212643	ZRSR1	5	q22.2	112227313	112228791	2.64162	0.00825116	0.220047	FALSE	FALSE	Trans (>250 kb)			0.407509
ENSG00000174516	PELI3	11	q13.2	66234216	66244808	2.63991	0.0082928	0.220758	FALSE	FALSE	Trans (>250 kb)			0.418708
ENSG00000006125	AP2B1	17	q12	33905065	34053436	2.63754	0.00835092	0.220798	FALSE	FALSE	Trans (>250 kb)			0.894561
ENSG00000169057	MECP2	X	q28	153287024	153363212	2.63695	0.00836563	0.220798	FALSE	FALSE	Trans (>250 kb)
ENSG00000159069	FBXW5	9	q34.3	139834887	139839148	2.63628	0.00838207	0.220798	FALSE	FALSE	Trans (>250 kb)			0.225727
ENSG00000184545	DUSP8	11	p15.5	1575274	1593150	2.63603	0.00838827	0.220798	FALSE	FALSE	Trans (>250 kb)			0.0456454
ENSG00000130985	UBA1	X	p11.23	47050260	47074527	2.63249	0.00847626	0.220798	FALSE	FALSE	Trans (>250 kb)
ENSG00000124702	KLHDC3	6	p21.1	42981951	42989036	2.63045	0.00852709	0.220798	FALSE	FALSE	Trans (>250 kb)			0.534097
ENSG00000071894	CPSF1	8	q24.3	145618444	145634753	2.63045	0.00852717	0.220798	FALSE	FALSE	Trans (>250 kb)			0.992751
ENSG00000131165	CHMP1A	16	q24.3	89710839	89724253	2.63011	0.00853576	0.220798	FALSE	FALSE	Trans (>250 kb)			0.153735
ENSG00000136280	CCM2	7	p13	45039074	45116068	2.62991	0.00854085	0.220798	FALSE	FALSE	Trans (>250 kb)			0.329017
ENSG00000114544	SLC41A3	3	q21.3	125725198	125820404	2.62735	0.00860523	0.221005	FALSE	FALSE	Trans (>250 kb)			0.631087
ENSG00000197312	DDI2	1	p36.21	15943995	15995539	2.62693	0.00861601	0.221005	FALSE	FALSE	Trans (>250 kb)			0.339316
ENSG00000176087	SLC35A4	5	q31.3	139944041	139948688	2.62427	0.0086834	0.222545	FALSE	FALSE	Trans (>250 kb)			0.00634937
ENSG00000171931	FBXW10	17	p11.2	18647326	18682662	2.62344	0.00870468	0.222545	FALSE	FALSE	Trans (>250 kb)			0.590591
ENSG00000167972	ABCA3	16	p13.3	2325882	2390747	2.62333	0.0087075	0.222545	FALSE	FALSE	Trans (>250 kb)			0.869563
ENSG00000008869	HEATR5B	2	p22.2	37195526	37311485	2.62244	0.00873035	0.222655	FALSE	FALSE	Trans (>250 kb)			0.807369
ENSG00000011275	RNF216	7	p22.1	5659678	5821370	2.62177	0.0087475	0.222655	FALSE	FALSE	Trans (>250 kb)			0.0263474
ENSG00000054611	TBC1D22A	22	q13.31	47158518	47571336	2.61687	0.00887397	0.225278	FALSE	FALSE	Trans (>250 kb)			0.190231
ENSG00000173212	MAB21L3	1	p13.1	116654376	116677861	2.61593	0.00889854	0.225811	FALSE	FALSE	Trans (>250 kb)			0.0972403
ENSG00000099949	LZTR1	22	q11.21	21333751	21353327	2.613	0.00897511	0.227346	FALSE	FALSE	Trans (>250 kb)			0.344916
ENSG00000100029	PES1	22	q12.2	30972612	31003070	2.61114	0.00902396	0.227928	FALSE	FALSE	Trans (>250 kb)			0.119738
ENSG00000013503	POLR3B	12	q23.3	106751436	106903976	2.60941	0.00906996	0.228029	FALSE	FALSE	Trans (>250 kb)			0.537696
ENSG00000204843	DCTN1	2	p13.1	74588281	74619214	2.60788	0.0091105	0.228029	FALSE	FALSE	Trans (>250 kb)			0.758374
ENSG00000164715	LMTK2	7	q21.3	97736197	97838945	2.60734	0.00912482	0.228029	FALSE	FALSE	Trans (>250 kb)			0.855064
ENSG00000189068	VSTM1	19	q13.42	54544079	54567207	2.6072	0.00912869	0.228029	FALSE	FALSE	Trans (>250 kb)			0.219728
ENSG00000137497	NUMA1	11	q13.4	71713910	71791739	2.6046	0.00919818	0.228358	FALSE	FALSE	Trans (>250 kb)			0.212729
ENSG00000130717	UCK1	9	q34.13	134399188	134406655	2.6009	0.00929789	0.228895	FALSE	FALSE	Trans (>250 kb)			0.607389
ENSG00000006459	KDM7A	7	q34	139784546	139876835	2.59853	0.00936245	0.230232	FALSE	FALSE	Trans (>250 kb)			0.0742426
ENSG00000084710	EFR3B	2	p23.3	25264999	25378243	2.59835	0.00936726	0.230232	FALSE	FALSE	Trans (>250 kb)			0.877962
ENSG00000198837	DENND4B	1	q21.3	153901977	153919172	2.59686	0.00940806	0.230607	FALSE	FALSE	Trans (>250 kb)			0.0181482
ENSG00000110046	ATG2A	11	q13.1	64662007	64684722	2.59572	0.00943934	0.23101	FALSE	FALSE	Trans (>250 kb)			0.550295
ENSG00000197603	C5orf42	5	p13.2	37106330	37249530	2.59468	0.00946802	0.231326	FALSE	FALSE	Trans (>250 kb)			0.134337
ENSG00000126756	UXT	X	p11.23	47511197	47518560	2.59032	0.0095886	0.233314	FALSE	FALSE	Trans (>250 kb)
ENSG00000158528	PPP1R9A	7	q21.3	94536514	94925727	2.59007	0.00959551	0.233314	FALSE	FALSE	Trans (>250 kb)			0.80477
ENSG00000104093	DMXL2	15	q21.2	51739908	51915030	2.58732	0.0096725	0.23433	FALSE	FALSE	Trans (>250 kb)			0.252625
ENSG00000149357	LAMTOR1	11	q13.4	71796941	71814433	2.58596	0.00971079	0.234836	FALSE	FALSE	Trans (>250 kb)			0.19753
ENSG00000125445	MRPS7	17	q25.1	73257755	73262454	2.58361	0.0097771	0.23567	FALSE	FALSE	Trans (>250 kb)			0.0389461
ENSG00000115226	FNDC4	2	p23.3	27714750	27718112	2.58282	0.0097996	0.23567	FALSE	FALSE	Trans (>250 kb)			0.811869
ENSG00000132570	PCBD2	5	q31.1	134240596	134343649	2.58222	0.00981656	0.23567	FALSE	FALSE	Trans (>250 kb)			0.0973403
ENSG00000130856	ZNF236	18	q23	74534563	74682683	2.58075	0.00985846	0.23575	FALSE	FALSE	Trans (>250 kb)			0.871563
ENSG00000157014	TATDN2	3	p25.3	10289707	10322902	2.58016	0.00987558	0.23575	FALSE	FALSE	Trans (>250 kb)			0.456204
ENSG00000179526	SHARPIN	8	q24.3	145153536	145163027	2.57951	0.00989406	0.235966	FALSE	FALSE	Trans (>250 kb)			0.152835
ENSG00000094914	AAAS	12	q13.13	53701240	53718648	2.57358	0.0100653	0.237864	FALSE	FALSE	Trans (>250 kb)			0.560694
ENSG00000171475	WIPF2	17	q21.1	38375556	38440388	2.57215	0.010107	0.237901	FALSE	FALSE	Trans (>250 kb)			0.660684
ENSG00000151914	DST	6	p12.1	56322785	56819426	2.57045	0.0101565	0.23832	FALSE	FALSE	Trans (>250 kb)			0.147935
ENSG00000198055	GRK6	5	q35.3	176830205	176869902	2.56967	0.0101794	0.238379	FALSE	FALSE	Trans (>250 kb)			0.379912
ENSG00000183741	CBX6	22	q13.1	39257455	39268319	2.56759	0.0102409	0.238795	FALSE	FALSE	Trans (>250 kb)			0.286221
ENSG00000137103	TMEM8B	9	p13.3	35814448	35854844	2.56512	0.0103141	0.239768	FALSE	FALSE	Trans (>250 kb)			0.426007
ENSG00000066117	SMARCD1	12	q13.12	50478755	50494495	2.56305	0.0103756	0.240136	FALSE	FALSE	Trans (>250 kb)			0.166333
ENSG00000176927	EFCAB5	17	q11.2	28256218	28435470	2.5616	0.0104191	0.240801	FALSE	FALSE	Trans (>250 kb)			0.855664
ENSG00000135837	CEP350	1	q25.2	179923873	180084015	2.55696	0.0105592	0.242067	FALSE	FALSE	Trans (>250 kb)			0.222628
ENSG00000148356	LRSAM1	9	q33.3	130213765	130265780	2.55667	0.010568	0.242067	FALSE	FALSE	Trans (>250 kb)			0.857264
ENSG00000160959	LRRC14	8	q24.3	145743376	145750557	2.55647	0.0105741	0.242067	FALSE	FALSE	Trans (>250 kb)			0.205729
ENSG00000138688	KIAA1109	4	q27	123073488	123283913	2.55636	0.0105775	0.242067	FALSE	FALSE	Trans (>250 kb)			0.880762
ENSG00000177000	MTHFR	1	p36.22	11845780	11866977	2.55569	0.0105977	0.242172	FALSE	FALSE	Trans (>250 kb)			0.39951
ENSG00000067596	DHX8	17	q21.31	41561233	41621831	2.55336	0.0106689	0.243561	FALSE	FALSE	Trans (>250 kb)			0.99775
ENSG00000151948	GLT1D1	12	q24.33	129337972	129469509	2.55178	0.0107174	0.243697	FALSE	FALSE	Trans (>250 kb)			0.10004
ENSG00000164002	EXO5	1	p34.2	40974413	40982228	2.55148	0.0107266	0.243697	FALSE	FALSE	Trans (>250 kb)			0.123538
ENSG00000197102	DYNC1H1	14	q32.31	102430865	102517129	2.55029	0.0107635	0.243697	FALSE	FALSE	Trans (>250 kb)			0.161034
ENSG00000141002	TCF25	16	q24.3	89940000	89977792	2.54966	0.0107827	0.243697	FALSE	FALSE	Trans (>250 kb)			0.19753
ENSG00000163930	BAP1	3	p21.1	52435029	52444366	2.54948	0.0107883	0.243697	FALSE	FALSE	Trans (>250 kb)			0.352615
ENSG00000102302	FGD1	X	p11.22	54471887	54522599	2.54768	0.0108441	0.243697	FALSE	FALSE	Trans (>250 kb)
ENSG00000146151	HMGCLL1	6	p12.1	55299167	55444012	2.54762	0.0108461	0.243697	FALSE	FALSE	Trans (>250 kb)			0.573293
ENSG00000198522	GPN1	2	p23.3	27851114	27874375	2.54485	0.0109326	0.243927	FALSE	FALSE	Trans (>250 kb)			0.752175
ENSG00000105325	FZR1	19	p13.3	3506271	3538328	2.54322	0.0109836	0.244753	FALSE	FALSE	Trans (>250 kb)			0.526897
ENSG00000167037	SGSM1	22	q11.23	25202236	25323545	2.5399	0.0110885	0.245265	FALSE	FALSE	Trans (>250 kb)			0.239526
ENSG00000181035	SLC25A42	19	p13.11	19174808	19223697	2.53923	0.0111096	0.245265	FALSE	FALSE	Trans (>250 kb)			0.435006
ENSG00000140254	DUOXA1	15	q21.1	45409569	45422136	2.5374	0.0111681	0.245961	FALSE	FALSE	Trans (>250 kb)			0.860064
ENSG00000007520	TSR3	16	p13.3	1399241	1401912	2.5356	0.0112254	0.24611	FALSE	FALSE	Trans (>250 kb)			0.971253
ENSG00000141556	TBCD	17	q25.3	80709940	80900724	2.53293	0.0113113	0.246722	FALSE	FALSE	Trans (>250 kb)			0.476202
ENSG00000123064	DDX54	12	q24.13	113594979	113623284	2.5328	0.0113154	0.246722	FALSE	FALSE	Trans (>250 kb)			0.60189
ENSG00000136848	DAB2IP	9	q33.2	124329336	124547809	2.53153	0.0113566	0.246722	FALSE	FALSE	Trans (>250 kb)			0.471303
ENSG00000039523	FAM65A	16	q22.1	67552321	67580691	2.53124	0.0113661	0.246722	FALSE	FALSE	Trans (>250 kb)			0.00374963
ENSG00000011021	CLCN6	1	p36.22	11866207	11903201	2.52913	0.0114346	0.247532	FALSE	FALSE	Trans (>250 kb)			0.249225
ENSG00000180104	EXOC3	5	p15.33	443273	472052	2.52779	0.0114784	0.247689	FALSE	FALSE	Trans (>250 kb)			0.287721
ENSG00000100142	POLR2F	22	q13.1	38348614	38437922	2.52701	0.0115037	0.247758	FALSE	FALSE	Trans (>250 kb)			0.193031
ENSG00000173692	PSMD1	2	q37.1	231921578	232037541	2.52505	0.0115681	0.248717	FALSE	FALSE	Trans (>250 kb)			0.89776
ENSG00000215012	C22orf29	22	q11.21	19833661	19842419	2.52466	0.0115812	0.248794	FALSE	FALSE	Trans (>250 kb)			0.69818
ENSG00000126870	WDR60	7	q36.3	158649269	158749438	2.52137	0.01169	0.249303	FALSE	FALSE	Trans (>250 kb)			0.906059
ENSG00000103066	PLA2G15	16	q22.1	68279207	68294961	2.52077	0.0117099	0.249303	FALSE	FALSE	Trans (>250 kb)			0.364514
ENSG00000084112	SSH1	12	q24.11	109176466	109251366	2.5184	0.0117891	0.250186	FALSE	FALSE	Trans (>250 kb)			0.992751
ENSG00000264324	RP11-287D1.3	2	p13.1	74438731	74590504	2.51593	0.0118719	0.251273	FALSE	FALSE	Trans (>250 kb)			0.675082
ENSG00000146540	C7orf50	7	p22.3	1036622	1177896	2.5146	0.0119167	0.251302	FALSE	FALSE	Trans (>250 kb)			0.742876
ENSG00000159720	ATP6V0D1	16	q22.1	67471917	67515140	2.51327	0.0119617	0.251302	FALSE	FALSE	Trans (>250 kb)			0.00204527
ENSG00000124571	XPO5	6	p21.1	43490072	43543812	2.51261	0.0119842	0.251302	FALSE	FALSE	Trans (>250 kb)			0.707379
ENSG00000104142	VPS18	15	q15.1	41186628	41196173	2.5126	0.0119847	0.251302	FALSE	FALSE	Trans (>250 kb)			0.976052
ENSG00000231171	LINC01098	4	q34.3	178649911	178911904	2.51189	0.0120087	0.251302	FALSE	FALSE	Trans (>250 kb)			0.638886
ENSG00000011105	TSPAN9	12	p13.33	3186521	3395730	2.51142	0.0120246	0.251302	FALSE	FALSE	Trans (>250 kb)			0.0622438
ENSG00000147164	SNX12	X	q13.1	70279094	70288273	2.511	0.012039	0.251302	FALSE	FALSE	Trans (>250 kb)
ENSG00000151148	UBE3B	12	q24.11	109915207	109974507	2.50988	0.0120771	0.25143	FALSE	FALSE	Trans (>250 kb)			0.220828
ENSG00000012232	EXTL3	8	p21.1	28457986	28613116	2.5092	0.0121005	0.25143	FALSE	FALSE	Trans (>250 kb)			0.307119
ENSG00000133059	DSTYK	1	q32.1	205111632	205180727	2.50905	0.0121057	0.25143	FALSE	FALSE	Trans (>250 kb)			0.329017
ENSG00000179151	EDC3	15	q24.1	74922899	74988633	2.50782	0.0121478	0.251498	FALSE	FALSE	Trans (>250 kb)			0.552895
ENSG00000226180	AC010536.1	16	q24.2	87727144	87729753	2.50695	0.0121778	0.251809	FALSE	FALSE	Trans (>250 kb)			0.568893
ENSG00000119392	GLE1	9	q34.11	131266979	131304567	2.50543	0.0122302	0.252443	FALSE	FALSE	Trans (>250 kb)			0.651785
ENSG00000068971	PPP2R5B	11	q13.1	64685025	64701945	2.50478	0.0122528	0.252443	FALSE	FALSE	Trans (>250 kb)			0.408909
ENSG00000023191	RNH1	11	p15.5	494512	507300	2.5036	0.0122936	0.252443	FALSE	FALSE	Trans (>250 kb)			0.609689
ENSG00000087191	PSMC5	17	q23.3	61904512	61909379	2.50266	0.0123264	0.252847	FALSE	FALSE	Trans (>250 kb)			0.988051
ENSG00000136856	SLC2A8	9	q33.3	130159421	130170703	2.50109	0.0123811	0.253266	FALSE	FALSE	Trans (>250 kb)			0.935756
ENSG00000160209	PDXK	21	q22.3	45138975	45182188	2.49866	0.0124664	0.253673	FALSE	FALSE	Trans (>250 kb)			0.709579
ENSG00000165733	BMS1	10	q11.21	43278249	43330385	2.49805	0.0124878	0.253673	FALSE	FALSE	Trans (>250 kb)			0.981452
ENSG00000175806	MSRA	8	p23.1	9911778	10286401	2.49687	0.0125295	0.253673	FALSE	FALSE	Trans (>250 kb)			0.59649
ENSG00000108786	HSD17B1	17	q21.2	40701232	40707231	2.49651	0.0125421	0.253673	FALSE	FALSE	Trans (>250 kb)			0.373313
ENSG00000130559	CAMSAP1	9	q34.3	138700333	138799074	2.49612	0.0125562	0.253673	FALSE	FALSE	Trans (>250 kb)			0.423408
ENSG00000183250	C21orf67	21	q22.3	46352729	46359828	2.49587	0.012565	0.253673	FALSE	FALSE	Trans (>250 kb)			0.943456
ENSG00000143393	PI4KB	1	q21.3	151264273	151300191	2.49443	0.012616	0.253673	FALSE	FALSE	Trans (>250 kb)			0.649985
ENSG00000163719	MTMR14	3	p25.3	9691117	9744077	2.49384	0.012637	0.253673	FALSE	FALSE	Trans (>250 kb)			0.628487
ENSG00000075856	SART3	12	q23.3	108916357	108955176	2.49359	0.012646	0.253673	FALSE	FALSE	Trans (>250 kb)			0.320618
ENSG00000134809	TIMM10	11	q12.1	57295936	57298276	2.4927	0.0126777	0.253773	FALSE	FALSE	Trans (>250 kb)			0.325817
ENSG00000188167	TMPPE	3	p22.3	33131913	33138293	2.4913	0.0127278	0.254091	FALSE	FALSE	Trans (>250 kb)			0.291621
ENSG00000101246	ARFRP1	20	q13.33	62329996	62339377	2.48841	0.0128314	0.255093	FALSE	FALSE	Trans (>250 kb)			0.674283
ENSG00000106701	FSD1L	9	q31.2	108210077	108314714	2.48799	0.0128469	0.255133	FALSE	FALSE	Trans (>250 kb)			0.5036
ENSG00000118960	HS1BP3	2	p24.1	20760208	20850849	2.48605	0.0129171	0.256028	FALSE	FALSE	Trans (>250 kb)			0.965953
ENSG00000157106	SMG1	16	p12.3	18816175	18937776	2.48571	0.0129292	0.256028	FALSE	FALSE	Trans (>250 kb)			0.971653
ENSG00000155749	ALS2CR12	2	q33.1	202152994	202222121	2.48328	0.0130178	0.256974	FALSE	FALSE	Trans (>250 kb)			0.407709
ENSG00000157423	HYDIN	16	q22.2	70841281	71264625	2.48294	0.0130303	0.256974	FALSE	FALSE	Trans (>250 kb)			0.523098
ENSG00000118007	STAG1	3	q22.3	136055077	136471220	2.48223	0.0130562	0.257172	FALSE	FALSE	Trans (>250 kb)			0.830767
ENSG00000126767	ELK1	X	p11.23	47494920	47510003	2.47904	0.0131736	0.258023	FALSE	FALSE	Trans (>250 kb)
ENSG00000114650	SCAP	3	p21.31	47455203	47518616	2.47898	0.013176	0.258023	FALSE	FALSE	Trans (>250 kb)			0.0624438
ENSG00000145016	KIAA0226	3	q29	197398264	197476598	2.47436	0.0133476	0.259684	FALSE	FALSE	Trans (>250 kb)			0.353915
ENSG00000176058	TPRN	9	q34.3	140086069	140098645	2.47314	0.013393	0.259684	FALSE	FALSE	Trans (>250 kb)			0.360514
ENSG00000174744	BRMS1	11	q13.2	66104804	66112596	2.47298	0.0133991	0.259684	FALSE	FALSE	Trans (>250 kb)			0.0453455
ENSG00000196535	MYO18A	17	q11.2	27400528	27507430	2.4726	0.0134134	0.259684	FALSE	FALSE	Trans (>250 kb)			0.0621438
ENSG00000136930	PSMB7	9	q33.3	127115745	127177723	2.47021	0.0135034	0.260489	FALSE	FALSE	Trans (>250 kb)			0.0664434
ENSG00000110274	CEP164	11	q23.3	117185273	117283984	2.4694	0.0135339	0.260489	FALSE	FALSE	Trans (>250 kb)			0.933457
ENSG00000115694	STK25	2	q37.3	242432089	242449145	2.46679	0.013633	0.260489	FALSE	FALSE	Trans (>250 kb)			0.0393461
ENSG00000140521	POLG	15	q26.1	89859534	89878092	2.46642	0.0136472	0.260489	FALSE	FALSE	Trans (>250 kb)			0.90296
ENSG00000122515	ZMIZ2	7	p13	44788180	44809477	2.46624	0.013654	0.260489	FALSE	FALSE	Trans (>250 kb)			0.933457
ENSG00000127603	MACF1	1	p34.3	39546988	39952849	2.46565	0.0136766	0.260489	FALSE	FALSE	Trans (>250 kb)			0.706379
ENSG00000111737	RAB35	12	q24.23	120532899	120555306	2.4654	0.013686	0.260489	FALSE	FALSE	Trans (>250 kb)			0.128237
ENSG00000114933	INO80D	2	q33.3	206858445	206951027	2.46314	0.0137726	0.260489	FALSE	FALSE	Trans (>250 kb)			0.164034
ENSG00000040487	PQLC2	1	p36.13	19638820	19655794	2.46217	0.01381	0.260489	FALSE	FALSE	Trans (>250 kb)			0.0719428
ENSG00000272636	DOC2B	17	p13.3	5810	31427	2.46144	0.0138381	0.260489	FALSE	FALSE	Trans (>250 kb)			0.410709
ENSG00000008853	RHOBTB2	8	p21.3	22844930	22877712	2.46108	0.0138519	0.260489	FALSE	FALSE	Trans (>250 kb)			0.90246
ENSG00000225190	PLEKHM1	17	q21.31	43513266	43568115	2.46084	0.0138611	0.260489	FALSE	FALSE	Trans (>250 kb)			0.0230477
ENSG00000158941	CCAR2	8	p21.3	22462145	22479027	2.4608	0.0138629	0.260489	FALSE	FALSE	Trans (>250 kb)			0.0715428
ENSG00000097007	ABL1	9	q34.12	133589333	133763062	2.46027	0.0138834	0.260489	FALSE	FALSE	Trans (>250 kb)			0.213429
ENSG00000014164	ZC3H3	8	q24.3	144519825	144623623	2.45952	0.0139122	0.260489	FALSE	FALSE	Trans (>250 kb)			0.194731
ENSG00000090615	GOLGA3	12	q24.33	133345495	133405444	2.45946	0.0139146	0.260489	FALSE	FALSE	Trans (>250 kb)			0.388611
ENSG00000112941	PAPD7	5	p15.31	6714718	6757161	2.45889	0.0139369	0.260489	FALSE	FALSE	Trans (>250 kb)			0.723378
ENSG00000110931	CAMKK2	12	q24.31	121675497	121736111	2.45843	0.0139545	0.260489	FALSE	FALSE	Trans (>250 kb)			0.872163
ENSG00000136709	WDR33	2	q14.3	128458596	128568761	2.45741	0.0139944	0.260489	FALSE	FALSE	Trans (>250 kb)			0.175732
ENSG00000156011	PSD3	8	p22	18384811	18942240	2.45411	0.0141235	0.261415	FALSE	FALSE	Trans (>250 kb)			0.642586
ENSG00000169217	CD2BP2	16	p11.2	30362087	30366682	2.45263	0.0141816	0.261608	FALSE	FALSE	Trans (>250 kb)			0.4999
ENSG00000145734	BDP1	5	q13.2	70751442	70863649	2.45097	0.014247	0.261608	FALSE	FALSE	Trans (>250 kb)			0.114839
ENSG00000156515	HK1	10	q22.1	71029740	71161638	2.45087	0.014251	0.261608	FALSE	FALSE	Trans (>250 kb)			0.263024
ENSG00000121680	PEX16	11	p11.2	45931220	45940363	2.45052	0.0142651	0.261608	FALSE	FALSE	Trans (>250 kb)			0.159434
ENSG00000150455	TIRAP	11	q24.2	126152960	126168740	2.44961	0.0143012	0.261608	FALSE	FALSE	Trans (>250 kb)			0.921758
ENSG00000108306	FBXL20	17	q12	37415384	37558776	2.44918	0.014318	0.261608	FALSE	FALSE	Trans (>250 kb)			0.816868
ENSG00000103042	SLC38A7	16	q21	58699013	58719008	2.44746	0.0143868	0.262338	FALSE	FALSE	Trans (>250 kb)			0.609389
ENSG00000167962	ZNF598	16	p13.3	2047655	2059824	2.44639	0.0144294	0.262729	FALSE	FALSE	Trans (>250 kb)			0.59959
ENSG00000038532	CLEC16A	16	p13.13	11038345	11276046	2.44625	0.0144351	0.262729	FALSE	FALSE	Trans (>250 kb)			0.268323
ENSG00000113441	LNPEP	5	q15	96271098	96373219	2.44474	0.0144956	0.262729	FALSE	FALSE	Trans (>250 kb)			0.187431
ENSG00000073150	PANX2	22	q13.33	50609160	50618723	2.44416	0.0145188	0.262729	FALSE	FALSE	Trans (>250 kb)			0.123338
ENSG00000084731	KIF3C	2	p23.3	26149471	26205618	2.44396	0.0145272	0.262729	FALSE	FALSE	Trans (>250 kb)			0.39721
ENSG00000149547	EI24	11	q24.2	125439112	125454575	2.44259	0.0145823	0.262889	FALSE	FALSE	Trans (>250 kb)			0.0718428
ENSG00000186575	NF2	22	q12.2	29999545	30094587	2.44191	0.0146098	0.263092	FALSE	FALSE	Trans (>250 kb)			0.99645
ENSG00000079432	CIC	19	q13.2	42772689	42799949	2.4408	0.0146548	0.2635	FALSE	FALSE	Trans (>250 kb)			0.863764
ENSG00000107890	ANKRD26	10	p12.1	27280843	27389421	2.439	0.014728	0.2635	FALSE	FALSE	Trans (>250 kb)			0.5027
ENSG00000172461	FUT9	6	q16.1	96463860	96663488	2.43531	0.0148789	0.26578	FALSE	FALSE	Trans (>250 kb)			0.0536446
ENSG00000176438	SYNE3	14	q32.13	95883831	95942173	2.43331	0.0149617	0.266674	FALSE	FALSE	Trans (>250 kb)			0.482002
ENSG00000160299	PCNT	21	q22.3	47744036	47865682	2.43329	0.0149621	0.266674	FALSE	FALSE	Trans (>250 kb)			0.262224
ENSG00000165125	TRPV6	7	q34	142568956	142583507	2.42983	0.0151061	0.267114	FALSE	FALSE	Trans (>250 kb)			0.378312
ENSG00000143847	PPFIA4	1	q32.1	202995626	203047868	2.42883	0.0151476	0.267114	FALSE	FALSE	Trans (>250 kb)			0.0115488
ENSG00000160539	PPAPDC3	9	q34.13	134165081	134184649	2.4285	0.0151614	0.267114	FALSE	FALSE	Trans (>250 kb)			0.69518
ENSG00000198746	GPATCH3	1	p36.11	27216979	27226957	2.4285	0.0151615	0.267114	FALSE	FALSE	Trans (>250 kb)			0.207029
ENSG00000100227	POLDIP3	22	q13.2	42979727	43010968	2.42819	0.0151744	0.267114	FALSE	FALSE	Trans (>250 kb)			0.324318
ENSG00000122965	RBM19	12	q24.21	114254543	114404176	2.42741	0.0152072	0.267618	FALSE	FALSE	Trans (>250 kb)			0.616388
ENSG00000153165	RGPD3	2	q12.2	107021446	107084832	2.42658	0.0152417	0.267663	FALSE	FALSE	Trans (>250 kb)			0.956854
ENSG00000090273	NUDC	1	p36.11	27226729	27273353	2.42446	0.0153314	0.268534	FALSE	FALSE	Trans (>250 kb)			0.177332
ENSG00000140961	OSGIN1	16	q23.3	83981887	83999937	2.42441	0.0153334	0.268534	FALSE	FALSE	Trans (>250 kb)			0.683082
ENSG00000112033	PPARD	6	p21.31	35310335	35395968	2.42256	0.0154118	0.268753	FALSE	FALSE	Trans (>250 kb)			0.0263474
ENSG00000126432	PRDX5	11	q13.1	64085560	64089283	2.42243	0.0154172	0.268753	FALSE	FALSE	Trans (>250 kb)			0.957354
ENSG00000188177	ZC3H6	2	q13	113033171	113097640	2.42164	0.0154505	0.268753	FALSE	FALSE	Trans (>250 kb)			0.569793
ENSG00000177239	MAN1B1	9	q34.3	139981379	140003635	2.42127	0.0154662	0.268753	FALSE	FALSE	Trans (>250 kb)			0.465103
ENSG00000188112	C6orf132	6	p21.1	42068856	42110357	2.42101	0.0154774	0.268753	FALSE	FALSE	Trans (>250 kb)			0.10274
ENSG00000100014	SPECC1L	22	q11.23	24666786	24813708	2.42058	0.0154959	0.268753	FALSE	FALSE	Trans (>250 kb)			0.965753
ENSG00000188760	TMEM198	2	q35	220408385	220415317	2.42055	0.0154969	0.268753	FALSE	FALSE	Trans (>250 kb)			0.711379
ENSG00000135144	DTX1	12	q24.13	113494514	113535833	2.42027	0.0155091	0.268753	FALSE	FALSE	Trans (>250 kb)			0.219028
ENSG00000167703	SLC43A2	17	p13.3	1472561	1532180	2.41838	0.0155899	0.269618	FALSE	FALSE	Trans (>250 kb)			0.111139
ENSG00000179097	HTR1F	3	p11.1	88039846	88042919	2.41822	0.0155967	0.269618	FALSE	FALSE	Trans (>250 kb)			0.987351
ENSG00000146021	KLHL3	5	q31.2	136953189	137071779	2.41726	0.015638	0.26979	FALSE	FALSE	Trans (>250 kb)			0.622188
ENSG00000173575	CHD2	15	q26.1	93426526	93571237	2.41595	0.0156942	0.27048	FALSE	FALSE	Trans (>250 kb)			0.670383
ENSG00000188886	ASTL	2	q11.2	96789589	96804175	2.41277	0.0158319	0.271278	FALSE	FALSE	Trans (>250 kb)			0.237226
ENSG00000197858	GPAA1	8	q24.3	145137493	145141119	2.4123	0.0158524	0.271278	FALSE	FALSE	Trans (>250 kb)			0.173233
ENSG00000155256	ZFYVE27	10	q24.2	99496878	99520664	2.41217	0.015858	0.271278	FALSE	FALSE	Trans (>250 kb)			0.712079
ENSG00000145362	ANK2	4	q25	113739265	114304896	2.40985	0.015959	0.271514	FALSE	FALSE	Trans (>250 kb)			0.356214
ENSG00000065613	SLK	10	q24.33	105726959	105788991	2.40912	0.0159909	0.271514	FALSE	FALSE	Trans (>250 kb)			0.421508
ENSG00000175416	CLTB	5	q35.2	175819456	175843570	2.40901	0.0159956	0.271514	FALSE	FALSE	Trans (>250 kb)			0.90306
ENSG00000107223	EDF1	9	q34.3	139756571	139760738	2.40875	0.0160073	0.271514	FALSE	FALSE	Trans (>250 kb)			0.294121
ENSG00000107185	RGP1	9	p13.3	35749203	35758572	2.40872	0.0160086	0.271514	FALSE	FALSE	Trans (>250 kb)			0.89936
ENSG00000145041	VPRBP	3	p21.2	51433298	51534010	2.40742	0.0160656	0.271874	FALSE	FALSE	Trans (>250 kb)			0.627287
ENSG00000169710	FASN	17	q25.3	80036214	80056208	2.40658	0.0161026	0.272086	FALSE	FALSE	Trans (>250 kb)			0.521298
ENSG00000180901	KCTD2	17	q25.1	73028670	73061984	2.40174	0.0163175	0.275283	FALSE	FALSE	Trans (>250 kb)			0.0020498
ENSG00000178950	GAK	4	p16.3	843064	926161	2.39869	0.016454	0.276621	FALSE	FALSE	Trans (>250 kb)			0.000297097
ENSG00000110400	PVRL1	11	q23.3	119494120	119599794	2.39557	0.0165947	0.277839	FALSE	FALSE	Trans (>250 kb)			0.59509
ENSG00000107554	DNMBP	10	q24.2	101635334	101769676	2.395	0.0166203	0.278054	FALSE	FALSE	Trans (>250 kb)			0.893461
ENSG00000114923	SLC4A3	2	q35	220492049	220506702	2.39426	0.0166541	0.278177	FALSE	FALSE	Trans (>250 kb)			0.59929
ENSG00000021776	AQR	15	q14	35147732	35262040	2.39335	0.0166952	0.278177	FALSE	FALSE	Trans (>250 kb)			0.673883
ENSG00000174177	CTU2	16	q24.3	88772871	88781794	2.39252	0.0167332	0.278555	FALSE	FALSE	Trans (>250 kb)			0.183432
ENSG00000153294	GPR115	6	p12.3	47653600	47689757	2.38997	0.0168498	0.280029	FALSE	FALSE	Trans (>250 kb)			0.377712
ENSG00000176619	LMNB2	19	p13.3	2427636	2456994	2.38853	0.0169159	0.280163	FALSE	FALSE	Trans (>250 kb)			0.950755
ENSG00000152223	EPG5	18	q21.1	43427574	43547240	2.38604	0.0170308	0.281514	FALSE	FALSE	Trans (>250 kb)			0.316218
ENSG00000268531	DKFZP547L112	15	q11.2	22011370	22012050	2.38493	0.0170822	0.281514	FALSE	FALSE	Trans (>250 kb)
ENSG00000205018	RP11-830F9.6	16	q24.3	89006197	89017932	2.38486	0.0170857	0.281514	FALSE	FALSE	Trans (>250 kb)			0.357114
ENSG00000077264	PAK3	X	q23	110187513	110470589	2.38432	0.0171109	0.281522	FALSE	FALSE	Trans (>250 kb)
ENSG00000068024	HDAC4	2	q37.3	239969864	240323348	2.38388	0.0171312	0.281629	FALSE	FALSE	Trans (>250 kb)			0.0922408
ENSG00000227051	C14orf132	14	q32.2	96505661	96560417	2.38327	0.0171596	0.281629	FALSE	FALSE	Trans (>250 kb)			0.206229
ENSG00000175544	CABP4	11	q13.2	67219877	67226699	2.38192	0.0172226	0.281788	FALSE	FALSE	Trans (>250 kb)			0.773973
ENSG00000146360	GPR6	6	q21	110299514	110301921	2.38107	0.0172623	0.281959	FALSE	FALSE	Trans (>250 kb)			0.749775
ENSG00000168237	GLYCTK	3	p21.1	52321105	52329272	2.38009	0.0173085	0.281959	FALSE	FALSE	Trans (>250 kb)			0.292721
ENSG00000243414	TICAM2	5	q22.3	114914339	114961876	2.37913	0.0173535	0.281972	FALSE	FALSE	Trans (>250 kb)			0.620888
ENSG00000103264	FBXO31	16	q24.2	87360593	87425748	2.37724	0.0174427	0.282575	FALSE	FALSE	Trans (>250 kb)			0.0231477
ENSG00000160703	NLRX1	11	q23.3	119037277	119054725	2.37634	0.0174853	0.282761	FALSE	FALSE	Trans (>250 kb)			0.740476
ENSG00000175220	ARHGAP1	11	p11.2	46698630	46722165	2.37617	0.0174933	0.282761	FALSE	FALSE	Trans (>250 kb)			0.122038
ENSG00000123360	PDE1B	12	q13.2	54943134	54973023	2.37522	0.0175383	0.282777	FALSE	FALSE	Trans (>250 kb)			0.118338
ENSG00000132510	KDM6B	17	p13.1	7743222	7758114	2.37342	0.0176244	0.282976	FALSE	FALSE	Trans (>250 kb)			0.0269473
ENSG00000151465	CDC123	10	p13	12237964	12292588	2.3733	0.0176301	0.282976	FALSE	FALSE	Trans (>250 kb)			0.957754
ENSG00000164825	DEFB1	8	p23.1	6728097	6735544	2.37266	0.0176606	0.282976	FALSE	FALSE	Trans (>250 kb)			0.433807
ENSG00000160214	RRP1	21	q22.3	45209394	45225174	2.37217	0.0176841	0.282976	FALSE	FALSE	Trans (>250 kb)			0.305219
ENSG00000158526	TSR2	X	p11.22	54466834	54471920	2.37058	0.0177604	0.283284	FALSE	FALSE	Trans (>250 kb)
ENSG00000149925	ALDOA	16	p11.2	30064411	30081778	2.37049	0.0177648	0.283284	FALSE	FALSE	Trans (>250 kb)			0.173933
ENSG00000165995	CACNB2	10	p12.33	18429606	18830798	2.36945	0.0178147	0.28341	FALSE	FALSE	Trans (>250 kb)			0.29582
ENSG00000198792	TMEM184B	22	q13.1	38615298	38669040	2.36797	0.0178859	0.284193	FALSE	FALSE	Trans (>250 kb)			0.5037
ENSG00000157873	TNFRSF14	1	p36.32	2487078	2496821	2.36702	0.0179318	0.284534	FALSE	FALSE	Trans (>250 kb)			0.0108489
ENSG00000153827	TRIP12	2	q36.3	230628554	230787955	2.36662	0.0179511	0.284534	FALSE	FALSE	Trans (>250 kb)			0.90276
ENSG00000102882	MAPK3	16	p11.2	30125426	30134827	2.36656	0.0179544	0.284534	FALSE	FALSE	Trans (>250 kb)			0.525897
ENSG00000250091	DNAH10OS	12	q24.31	124410971	124419531	2.36647	0.0179587	0.284534	FALSE	FALSE	Trans (>250 kb)			0.488301
ENSG00000166716	ZNF592	15	q25.3	85291866	85349659	2.36591	0.0179857	0.284637	FALSE	FALSE	Trans (>250 kb)			0.557794
ENSG00000155506	LARP1	5	q33.2	154092462	154197167	2.36566	0.0179977	0.284637	FALSE	FALSE	Trans (>250 kb)			0.916258
ENSG00000198742	SMURF1	7	q22.1	98625061	98741723	2.36401	0.0180784	0.284637	FALSE	FALSE	Trans (>250 kb)			0.511299
ENSG00000036448	MYOM2	8	p23.3	1993155	2113475	2.36384	0.0180865	0.284637	FALSE	FALSE	Trans (>250 kb)			0.757174
ENSG00000167395	ZNF646	16	p11.2	31085743	31095517	2.36193	0.0181803	0.285776	FALSE	FALSE	Trans (>250 kb)			0.19913
ENSG00000100241	SBF1	22	q13.33	50883429	50913454	2.36172	0.0181905	0.285776	FALSE	FALSE	Trans (>250 kb)			0.00186347
ENSG00000138336	TET1	10	q21.3	70320413	70454239	2.36124	0.0182138	0.285776	FALSE	FALSE	Trans (>250 kb)			0.720378
ENSG00000034152	MAP2K3	17	p11.2	21187984	21218552	2.36027	0.0182615	0.285776	FALSE	FALSE	Trans (>250 kb)			0.278022
ENSG00000196365	LONP1	19	p13.3	5691845	5720583	2.35945	0.0183022	0.285776	FALSE	FALSE	Trans (>250 kb)			0.0973403
ENSG00000171481	OR1L3	9	q33.2	125437315	125438432	2.35819	0.0183642	0.285776	FALSE	FALSE	Trans (>250 kb)			0.221028
ENSG00000158023	WDR66	12	q24.31	122355768	122441833	2.35802	0.0183725	0.285776	FALSE	FALSE	Trans (>250 kb)			0.534397
ENSG00000254505	CHMP4A	14	q12	24678789	24683075	2.35752	0.0183974	0.285864	FALSE	FALSE	Trans (>250 kb)			0.352115
ENSG00000101290	CDS2	20	p12.3	5107432	5178533	2.35727	0.0184097	0.285864	FALSE	FALSE	Trans (>250 kb)			0.944656
ENSG00000198911	SREBF2	22	q13.2	42229109	42303312	2.35462	0.0185416	0.28777	FALSE	FALSE	Trans (>250 kb)			0.422408
ENSG00000065923	SLC9A7	X	p11.23	46464753	46618490	2.3539	0.0185776	0.28777	FALSE	FALSE	Trans (>250 kb)
ENSG00000106123	EPHB6	7	q34	142552792	142568847	2.35377	0.0185839	0.28777	FALSE	FALSE	Trans (>250 kb)			0.517898
ENSG00000149262	INTS4	11	q14.1	77589766	77705724	2.35362	0.0185918	0.28777	FALSE	FALSE	Trans (>250 kb)			0.245425
ENSG00000167522	ANKRD11	16	q24.3	89334038	89556969	2.35278	0.0186338	0.288289	FALSE	FALSE	Trans (>250 kb)			0.920558
ENSG00000129911	KLF16	19	p13.3	1852399	1863567	2.35213	0.0186661	0.28856	FALSE	FALSE	Trans (>250 kb)			0.914659
ENSG00000138629	UBL7	15	q24.1	74738318	74753523	2.35195	0.0186754	0.28856	FALSE	FALSE	Trans (>250 kb)			0.465203
ENSG00000104866	PPP1R37	19	q13.32	45594654	45651335	2.35025	0.0187609	0.289228	FALSE	FALSE	Trans (>250 kb)			0.168033
ENSG00000141965	FEM1A	19	p13.3	4791728	4795571	2.34971	0.0187881	0.289247	FALSE	FALSE	Trans (>250 kb)			0.627987
ENSG00000116688	MFN2	1	p36.22	12040238	12073571	2.34945	0.0188012	0.289247	FALSE	FALSE	Trans (>250 kb)			0.0131487
ENSG00000130812	ANGPTL6	19	p13.2	10203014	10213472	2.34809	0.0188697	0.289258	FALSE	FALSE	Trans (>250 kb)			0.626387
ENSG00000197818	SLC9A8	20	q13.13	48429250	48508779	2.34719	0.0189155	0.289258	FALSE	FALSE	0	rs17785991	3.151e-10	7.68962e-09
ENSG00000139718	SETD1B	12	q24.31	122242086	122270562	2.34537	0.0190082	0.289258	FALSE	FALSE	Trans (>250 kb)			0.99615
ENSG00000100503	NIN	14	q22.1	51186481	51297839	2.3453	0.0190119	0.289258	FALSE	FALSE	Trans (>250 kb)			0.856364
ENSG00000164627	KIF6	6	p21.2	39297766	39693181	2.34518	0.0190178	0.289258	FALSE	FALSE	Trans (>250 kb)			0.510899
ENSG00000142207	URB1	21	q22.11	33683329	33765335	2.34506	0.0190238	0.289258	FALSE	FALSE	Trans (>250 kb)			0.340816
ENSG00000127663	KDM4B	19	p13.3	4969125	5153606	2.34493	0.0190305	0.289258	FALSE	FALSE	Trans (>250 kb)			0.943856
ENSG00000106089	STX1A	7	q11.23	73113536	73134002	2.34452	0.0190516	0.289258	FALSE	FALSE	Trans (>250 kb)			0.751275
ENSG00000148358	GPR107	9	q34.11	132815705	132902448	2.34367	0.0190953	0.289373	FALSE	FALSE	Trans (>250 kb)			0.0468453
ENSG00000162522	KIAA1522	1	p35.1	33207486	33240571	2.34291	0.0191339	0.289373	FALSE	FALSE	Trans (>250 kb)			0.573393
ENSG00000144567	FAM134A	2	q35	220040947	220050201	2.34039	0.0192635	0.290703	FALSE	FALSE	Trans (>250 kb)			0.164934
ENSG00000134014	ELP3	8	p21.1	27947190	28048673	2.33795	0.0193898	0.292168	FALSE	FALSE	Trans (>250 kb)			0.855364
ENSG00000009954	BAZ1B	7	q11.23	72854728	72936608	2.33622	0.01948	0.293065	FALSE	FALSE	Trans (>250 kb)			0.39631
ENSG00000140279	DUOX2	15	q21.1	45384848	45406542	2.33577	0.0195034	0.293183	FALSE	FALSE	Trans (>250 kb)			0.532097
ENSG00000175573	C11orf68	11	q13.1	65684279	65686588	2.33418	0.0195865	0.293964	FALSE	FALSE	Trans (>250 kb)			0.460104
ENSG00000198853	RUSC2	9	p13.3	35490124	35561895	2.33325	0.0196348	0.293988	FALSE	FALSE	Trans (>250 kb)			0.280822
ENSG00000160991	ORAI2	7	q22.1	102073553	102097268	2.33285	0.0196562	0.294105	FALSE	FALSE	Trans (>250 kb)			0.60349
ENSG00000171720	HDAC3	5	q31.3	141000443	141016437	2.33252	0.0196736	0.294137	FALSE	FALSE	Trans (>250 kb)			0.622288
ENSG00000166507	NDST2	10	q22.2	75561669	75571589	2.33208	0.0196964	0.294137	FALSE	FALSE	Trans (>250 kb)			0.00187484
ENSG00000100226	GTPBP1	22	q13.1	39101728	39134304	2.33145	0.0197297	0.29434	FALSE	FALSE	Trans (>250 kb)			0.777272
ENSG00000080345	RIF1	2	q23.3	152266397	152364527	2.3304	0.019785	0.294786	FALSE	FALSE	Trans (>250 kb)			0.0921408
ENSG00000015133	CCDC88C	14	q32.11	91737667	91884188	2.32995	0.0198087	0.294893	FALSE	FALSE	Trans (>250 kb)			0.821868
ENSG00000173599	PC	11	q13.2	66615704	66725847	2.32893	0.019863	0.295337	FALSE	FALSE	Trans (>250 kb)			0.30422
ENSG00000167986	DDB1	11	q12.2	61066923	61110068	2.32688	0.0199717	0.29536	FALSE	FALSE	Trans (>250 kb)			0.520698
ENSG00000140691	ARMC5	16	p11.2	31469401	31478487	2.32683	0.0199745	0.29536	FALSE	FALSE	Trans (>250 kb)			0.0923408
ENSG00000176248	ANAPC2	9	q34.3	140069236	140082989	2.32667	0.0199828	0.29536	FALSE	FALSE	Trans (>250 kb)			0.615088
ENSG00000108352	RAPGEFL1	17	q21.1	38333263	38351908	2.32518	0.0200624	0.296007	FALSE	FALSE	Trans (>250 kb)			0.765073
ENSG00000119777	TMEM214	2	p23.3	27255778	27264563	2.32498	0.0200728	0.296007	FALSE	FALSE	Trans (>250 kb)			0.136036
ENSG00000126001	CEP250	20	q11.22	34042985	34099804	2.32419	0.0201151	0.296306	FALSE	FALSE	Trans (>250 kb)			0.518198
ENSG00000164077	MON1A	3	p21.31	49946302	49967606	2.32343	0.0201563	0.296664	FALSE	FALSE	Trans (>250 kb)			0.0655434
ENSG00000167680	SEMA6B	19	p13.3	4542600	4559820	2.32269	0.020196	0.29692	FALSE	FALSE	Trans (>250 kb)			0.728477
ENSG00000167987	VPS37C	11	q12.2	60897728	60929089	2.32181	0.0202431	0.29727	FALSE	FALSE	Trans (>250 kb)			0.877862
ENSG00000198624	CCDC69	5	q33.1	150560613	150603706	2.31897	0.0203965	0.298532	FALSE	FALSE	149778	rs10463311	2.731e-10	0.218928
ENSG00000142676	RPL11	1	p36.11	24018269	24022915	2.31705	0.0205008	0.299456	FALSE	FALSE	Trans (>250 kb)			0.354915
ENSG00000159140	SON	21	q22.11	34914924	34949812	2.31581	0.0205687	0.299775	FALSE	FALSE	Trans (>250 kb)			0.662884
ENSG00000121898	CPXM2	10	q26.13	125465723	125699783	2.31562	0.0205789	0.299775	FALSE	FALSE	Trans (>250 kb)			0.785671
ENSG00000171798	KNDC1	10	q26.3	134973951	135039916	2.3119	0.0207831	0.30153	FALSE	FALSE	Trans (>250 kb)			0.10484
ENSG00000127948	POR	7	q11.23	75528518	75616173	2.31134	0.0208143	0.301654	FALSE	FALSE	Trans (>250 kb)			0.227327
ENSG00000067798	NAV3	12	q21.2	78224685	78606790	2.31059	0.0208556	0.301654	FALSE	FALSE	Trans (>250 kb)			0.954055
ENSG00000014919	COX15	10	q24.2	101471601	101491857	2.31006	0.0208851	0.301654	FALSE	FALSE	Trans (>250 kb)			0.660484
ENSG00000166166	TRMT61A	14	q32.32	103995521	104003410	2.30736	0.0210349	0.303309	FALSE	FALSE	Trans (>250 kb)			0.0136486
ENSG00000183826	BTBD9	6	p21.2	38136227	38607924	2.30626	0.021096	0.303451	FALSE	FALSE	Trans (>250 kb)			0.712679
ENSG00000130956	HABP4	9	q22.32	99212483	99253618	2.30339	0.0212572	0.305107	FALSE	FALSE	Trans (>250 kb)			0.415808
ENSG00000262246	CORO7	16	p13.3	4404543	4475706	2.30268	0.0212967	0.305255	FALSE	FALSE	Trans (>250 kb)			0.783072
ENSG00000049247	UTS2	1	p36.23	7903143	7913572	2.29869	0.0215227	0.306645	FALSE	FALSE	Trans (>250 kb)			0.588391
ENSG00000162825	NBPF8	1	q21.1	144146808	144224481	2.29765	0.0215819	0.306702	FALSE	FALSE	Trans (>250 kb)
ENSG00000088543	C3orf18	3	p21.2	50595462	50608458	2.29762	0.0215835	0.306702	FALSE	FALSE	Trans (>250 kb)			0.436606
ENSG00000171988	JMJD1C	10	q21.3	64926981	65225722	2.29624	0.0216622	0.306956	FALSE	FALSE	Trans (>250 kb)			0.517698
ENSG00000068120	COASY	17	q21.2	40713485	40718295	2.2958	0.0216872	0.306959	FALSE	FALSE	Trans (>250 kb)			0.287121
ENSG00000197535	MYO5A	15	q21.2	52599480	52821247	2.29422	0.0217777	0.307798	FALSE	FALSE	Trans (>250 kb)			0.90286
ENSG00000177628	GBA	1	q22	155204243	155214490	2.29348	0.0218207	0.308018	FALSE	FALSE	Trans (>250 kb)			0.00126463
ENSG00000164970	FAM219A	9	p13.3	34398182	34458568	2.29277	0.0218611	0.308018	FALSE	FALSE	Trans (>250 kb)			0.142936
ENSG00000124422	USP22	17	p11.2	20902910	20947073	2.29263	0.021869	0.308018	FALSE	FALSE	Trans (>250 kb)			0.194831
ENSG00000158480	SPATA2	20	q13.13	48519928	48532080	2.29235	0.0218852	0.308018	FALSE	FALSE	81167	rs17785991	3.151e-10	7.94651e-08
ENSG00000129003	VPS13C	15	q22.2	62144588	62352672	2.29217	0.021896	0.308018	FALSE	FALSE	Trans (>250 kb)			0.000554039
ENSG00000165632	TAF3	10	p14	7860467	8058590	2.29043	0.0219964	0.308706	FALSE	FALSE	Trans (>250 kb)			0.573893
ENSG00000174197	MGA	15	q15.1	41913422	42062141	2.28979	0.0220336	0.30906	FALSE	FALSE	Trans (>250 kb)			0.792171
ENSG00000149930	TAOK2	16	p11.2	29984962	30003582	2.28909	0.0220744	0.309222	FALSE	FALSE	Trans (>250 kb)			0.419208
ENSG00000004139	SARM1	17	q11.2	26691378	26728065	2.28899	0.0220797	0.309222	FALSE	FALSE	Trans (>250 kb)			0.000418359
ENSG00000121671	CRY2	11	p11.2	45868669	45904798	2.28735	0.0221754	0.309696	FALSE	FALSE	Trans (>250 kb)			0.423108
ENSG00000168488	ATXN2L	16	p11.2	28834356	28848558	2.28638	0.022232	0.310056	FALSE	FALSE	Trans (>250 kb)			0.00654935
ENSG00000122912	SLC25A16	10	q21.3	70237756	70287231	2.28616	0.0222448	0.310056	FALSE	FALSE	Trans (>250 kb)			0.554895
ENSG00000116871	MAP7D1	1	p34.3	36621180	36646450	2.28581	0.0222654	0.310064	FALSE	FALSE	Trans (>250 kb)			0.308019
ENSG00000137601	NEK1	4	q33	170314426	170533780	2.28323	0.0224167	0.310913	FALSE	FALSE	49377	rs62333164	6.87e-09	2.67792e-06
ENSG00000163013	FBXO41	2	p13.1	73481810	73511559	2.28264	0.0224518	0.311024	FALSE	FALSE	Trans (>250 kb)			0.0649435
ENSG00000117868	ESYT2	7	q36.3	158523686	158622944	2.28189	0.0224957	0.311412	FALSE	FALSE	Trans (>250 kb)			0.881162
ENSG00000167566	NCKAP5L	12	q13.12	50184929	50222533	2.2806	0.0225719	0.311971	FALSE	FALSE	Trans (>250 kb)			0.162834
ENSG00000108433	GOSR2	17	q21.32	45000483	45105003	2.27884	0.0226765	0.312818	FALSE	FALSE	Trans (>250 kb)			0.0332467
ENSG00000158158	CNNM4	2	q11.2	97426639	97477628	2.27847	0.0226984	0.312818	FALSE	FALSE	Trans (>250 kb)			0.957954
ENSG00000214447	FAM187A	17	q21.31	42977135	42982758	2.2776	0.0227507	0.312947	FALSE	FALSE	Trans (>250 kb)			0.238326
ENSG00000065000	AP3D1	19	p13.3	2100988	2164464	2.27343	0.0230002	0.315177	FALSE	FALSE	Trans (>250 kb)			0.166733
ENSG00000181754	AMIGO1	1	p13.3	110046797	110052360	2.27307	0.023022	0.315188	FALSE	FALSE	Trans (>250 kb)			0.99945
ENSG00000204120	GIGYF2	2	q37.1	233562009	233725285	2.27135	0.0231259	0.315203	FALSE	FALSE	Trans (>250 kb)			0.212629
ENSG00000089597	GANAB	11	q12.3	62392298	62414104	2.27047	0.0231793	0.315382	FALSE	FALSE	Trans (>250 kb)			0.939356
ENSG00000106263	EIF3B	7	p22.3	2393721	2420380	2.26872	0.0232851	0.316417	FALSE	FALSE	Trans (>250 kb)			0.789071
ENSG00000077157	PPP1R12B	1	q32.1	202317827	202561834	2.26682	0.0234013	0.317837	FALSE	FALSE	Trans (>250 kb)			0.769273
ENSG00000054356	PTPRN	2	q35	220154345	220174370	2.26511	0.0235058	0.31843	FALSE	FALSE	Trans (>250 kb)			6.65625e-05
ENSG00000124313	IQSEC2	X	p11.22	53262058	53350522	2.26432	0.0235543	0.31843	FALSE	FALSE	Trans (>250 kb)
ENSG00000010626	LRRC23	12	p13.31	6982733	7023407	2.26402	0.0235726	0.31843	FALSE	FALSE	Trans (>250 kb)			0.414809
ENSG00000204479	PRAMEF17	1	p36.21	13716092	13719089	2.26277	0.0236499	0.31925	FALSE	FALSE	Trans (>250 kb)
ENSG00000185915	KLHL34	X	p22.12	21673609	21676448	2.2624	0.023673	0.319359	FALSE	FALSE	Trans (>250 kb)
ENSG00000171174	RBKS	2	p23.2	28004231	28113965	2.26156	0.0237246	0.319369	FALSE	FALSE	Trans (>250 kb)			0.684982
ENSG00000106771	TMEM245	9	q31.3	111777432	111882225	2.26111	0.0237525	0.319369	FALSE	FALSE	Trans (>250 kb)			0.268823
ENSG00000100023	PPIL2	22	q11.21	22006559	22054304	2.26091	0.0237646	0.319369	FALSE	FALSE	Trans (>250 kb)			0.266023
ENSG00000100401	RANGAP1	22	q13.2	41641615	41682255	2.26015	0.023812	0.319731	FALSE	FALSE	Trans (>250 kb)			0.513199
ENSG00000106341	PPP1R17	7	p14.3	31726329	31748069	2.25833	0.0239249	0.320967	FALSE	FALSE	Trans (>250 kb)			0.359014
ENSG00000161016	RPL8	8	q24.3	146015150	146017972	2.2583	0.0239267	0.320967	FALSE	FALSE	Trans (>250 kb)			0.119338
ENSG00000196700	ZNF512B	20	q13.33	62588055	62680113	2.25648	0.0240404	0.321303	FALSE	FALSE	Trans (>250 kb)			0.687181
ENSG00000117408	IPO13	1	p34.1	44412611	44433694	2.25479	0.0241463	0.321565	FALSE	FALSE	Trans (>250 kb)			0.371113
ENSG00000204131	NHSL2	X	q13.1	71130938	71363424	2.25448	0.0241663	0.321565	FALSE	FALSE	Trans (>250 kb)
ENSG00000180596	HIST1H2BC	6	p22.2	26115101	26124154	2.25435	0.0241742	0.321565	FALSE	FALSE	Trans (>250 kb)			0.115038
ENSG00000168924	LETM1	4	p16.3	1813206	1857974	2.25423	0.0241817	0.321565	FALSE	FALSE	Trans (>250 kb)			0.528497
ENSG00000081692	JMJD4	1	q42.13	227918126	227923112	2.25224	0.0243069	0.322579	FALSE	FALSE	Trans (>250 kb)			0.965053
ENSG00000101199	ARFGAP1	20	q13.33	61904137	61921142	2.25206	0.0243188	0.322579	FALSE	FALSE	Trans (>250 kb)			0.718878
ENSG00000103423	DNAJA3	16	p13.3	4475806	4506776	2.25138	0.0243612	0.322579	FALSE	FALSE	Trans (>250 kb)			0.484302
ENSG00000125484	GTF3C4	9	q34.13	135545422	135570342	2.24924	0.0244972	0.322669	FALSE	FALSE	Trans (>250 kb)			0.872763
ENSG00000147596	PRDM14	8	q13.3	70963886	70983928	2.2491	0.0245064	0.322669	FALSE	FALSE	Trans (>250 kb)			0.264524
ENSG00000059573	ALDH18A1	10	q24.1	97365696	97416463	2.24781	0.0245885	0.322875	FALSE	FALSE	Trans (>250 kb)			0.564594
ENSG00000107882	SUFU	10	q24.32	104263744	104393292	2.2478	0.0245892	0.322875	FALSE	FALSE	Trans (>250 kb)			0.626787
ENSG00000268858	C20ORF135	20	q13.33	62492879	62493217	2.24617	0.0246933	0.322875	FALSE	FALSE	Trans (>250 kb)			0.30282
ENSG00000107954	NEURL1	10	q24.33	105253736	105352309	2.24583	0.0247147	0.322875	FALSE	FALSE	Trans (>250 kb)			0.909359
ENSG00000169221	TBC1D10B	16	p11.2	30368423	30381585	2.24508	0.0247628	0.322875	FALSE	FALSE	Trans (>250 kb)			0.486101
ENSG00000100991	TRPC4AP	20	q11.22	33590207	33680674	2.245	0.0247678	0.322875	FALSE	FALSE	Trans (>250 kb)			0.0406459
ENSG00000185818	NAT8L	4	p16.3	2061239	2070816	2.24491	0.0247742	0.322875	FALSE	FALSE	Trans (>250 kb)			0.99585
ENSG00000168781	PPIP5K1	15	q15.3	43825660	43882430	2.24488	0.024776	0.322875	FALSE	FALSE	Trans (>250 kb)			0.738776
ENSG00000164190	NIPBL	5	p13.2	36876861	37066515	2.24387	0.024841	0.322875	FALSE	FALSE	Trans (>250 kb)			0.0987401
ENSG00000186862	PDZD7	10	q24.31	102767440	102790890	2.24326	0.0248801	0.322923	FALSE	FALSE	Trans (>250 kb)			0.0040496
ENSG00000116151	MORN1	1	p36.32	2252692	2323146	2.2428	0.0249094	0.323084	FALSE	FALSE	Trans (>250 kb)			0.20033
ENSG00000165752	STK32C	10	q26.3	134020996	134145351	2.24123	0.0250109	0.323895	FALSE	FALSE	Trans (>250 kb)			0.0205479
ENSG00000197653	DNAH10	12	q24.31	124247042	124420753	2.24092	0.0250313	0.323895	FALSE	FALSE	Trans (>250 kb)			0.520898
ENSG00000160226	C21orf2	21	q22.3	45748827	45759285	2.24063	0.02505	0.323951	FALSE	FALSE	Trans (>250 kb)			0.268723
ENSG00000165714	LOH12CR1	12	p13.2	12510013	12619840	2.24008	0.0250854	0.324162	FALSE	FALSE	Trans (>250 kb)			0.70498
ENSG00000172661	FAM21C	10	q11.22	46222648	46288409	2.23841	0.0251942	0.325007	FALSE	FALSE	Trans (>250 kb)			0.338916
ENSG00000111642	CHD4	12	p13.31	6679249	6716642	2.23811	0.025214	0.325085	FALSE	FALSE	Trans (>250 kb)			0.129037
ENSG00000100302	RASD2	22	q12.3	35936915	35950048	2.23768	0.0252422	0.325169	FALSE	FALSE	Trans (>250 kb)			0.639986
ENSG00000159023	EPB41	1	p35.3	29213603	29446553	2.23673	0.0253039	0.325636	FALSE	FALSE	Trans (>250 kb)			0.99995
ENSG00000100228	RAB36	22	q11.22	23487513	23506537	2.23595	0.0253549	0.325979	FALSE	FALSE	Trans (>250 kb)			0.229427
ENSG00000169180	XPO6	16	p11.2	28109300	28223241	2.23574	0.025369	0.325979	FALSE	FALSE	Trans (>250 kb)			0.20383
ENSG00000167110	GOLGA2	9	q34.11	131018108	131038274	2.23415	0.0254731	0.326552	FALSE	FALSE	Trans (>250 kb)			0.060144
ENSG00000126952	NXF5	X	q22.1	101087085	101112549	2.23386	0.0254924	0.326613	FALSE	FALSE	Trans (>250 kb)
ENSG00000049759	NEDD4L	18	q21.31	55711599	56068772	2.23172	0.0256336	0.327993	FALSE	FALSE	Trans (>250 kb)			0.774073
ENSG00000115677	HDLBP	2	q37.3	242166679	242256476	2.23006	0.0257432	0.328186	FALSE	FALSE	Trans (>250 kb)			0.0707429
ENSG00000188352	FOCAD	9	p21.3	20658308	20995954	2.22918	0.0258017	0.328186	FALSE	FALSE	Trans (>250 kb)			0.589891
ENSG00000168818	STX18	4	p16.2	4417469	4544073	2.22647	0.025983	0.329059	FALSE	FALSE	Trans (>250 kb)			0.90336
ENSG00000101470	TNNC2	20	q13.12	44451853	44462384	2.22445	0.0261179	0.329827	FALSE	FALSE	Trans (>250 kb)			0.740876
ENSG00000004866	ST7	7	q31.2	116593292	116870157	2.22425	0.0261319	0.329827	FALSE	FALSE	Trans (>250 kb)			0.40431
ENSG00000148842	CNNM2	10	q24.32	104678050	104849978	2.22359	0.0261763	0.329827	FALSE	FALSE	Trans (>250 kb)			0.256824
ENSG00000140854	KATNB1	16	q21	57769642	57791162	2.22222	0.0262684	0.330612	FALSE	FALSE	Trans (>250 kb)			0.873163
ENSG00000122958	VPS26A	10	q22.1	70883268	70932617	2.22154	0.0263141	0.330753	FALSE	FALSE	Trans (>250 kb)			0.658684
ENSG00000114648	KLHL18	3	p21.31	47324407	47388306	2.22141	0.0263235	0.330753	FALSE	FALSE	Trans (>250 kb)			0.019548
ENSG00000054523	KIF1B	1	p36.22	10270863	10441661	2.22124	0.0263346	0.330753	FALSE	FALSE	Trans (>250 kb)			0.747975
ENSG00000163704	PRRT3	3	p25.3	9987226	9994078	2.22084	0.0263621	0.330753	FALSE	FALSE	Trans (>250 kb)			0.505899
ENSG00000008838	MED24	17	q21.1	38175350	38217468	2.22073	0.0263691	0.330753	FALSE	FALSE	Trans (>250 kb)			0.00954905
ENSG00000198265	HELZ	17	q24.2	65066554	65242105	2.21965	0.0264426	0.331229	FALSE	FALSE	Trans (>250 kb)			0.0648435
ENSG00000137764	MAP2K5	15	q23	67835047	68099461	2.21941	0.0264587	0.331229	FALSE	FALSE	Trans (>250 kb)			0.00374963
ENSG00000146247	PHIP	6	q14.1	79645584	79787953	2.21902	0.0264851	0.331229	FALSE	FALSE	Trans (>250 kb)			0.783572
ENSG00000184271	POU6F1	12	q13.13	51580719	51611477	2.21601	0.0266911	0.332674	FALSE	FALSE	Trans (>250 kb)			0.171733
ENSG00000226979	LTA	6	p21.33	31539831	31542101	2.2159	0.026698	0.332674	FALSE	FALSE	Trans (>250 kb)			0.161534
ENSG00000185624	P4HB	17	q25.3	79801035	79818570	2.21328	0.026878	0.333456	FALSE	FALSE	Trans (>250 kb)
ENSG00000125869	LAMP5	20	p12.2	9495005	9511171	2.21215	0.0269563	0.333975	FALSE	FALSE	Trans (>250 kb)			0.690781
ENSG00000160326	SLC2A6	9	q34.2	136336217	136344259	2.21111	0.0270283	0.334106	FALSE	FALSE	Trans (>250 kb)			0.326717
ENSG00000070047	PHRF1	11	p15.5	576486	612222	2.20928	0.0271549	0.334413	FALSE	FALSE	Trans (>250 kb)			0.656284
ENSG00000176994	SMCR8	17	p11.2	18218624	18226517	2.20814	0.0272345	0.334459	FALSE	FALSE	Trans (>250 kb)			0.419408
ENSG00000071889	FAM3A	X	q28	153733350	153744566	2.20651	0.027348	0.334459	FALSE	FALSE	Trans (>250 kb)
ENSG00000007923	DNAJC11	1	p36.31	6694228	6761984	2.20646	0.0273515	0.334459	FALSE	FALSE	Trans (>250 kb)			0.0208479
ENSG00000125834	STK35	20	p13	2082257	2157684	2.20596	0.0273866	0.334459	FALSE	FALSE	Trans (>250 kb)			0.323118
ENSG00000143322	ABL2	1	q25.2	179068462	179198819	2.20415	0.0275141	0.334459	FALSE	FALSE	Trans (>250 kb)			0.670783
ENSG00000267552	CTD-2528L19.4	19	q13.12	38180766	38210089	2.20174	0.027684	0.335779	FALSE	FALSE	Trans (>250 kb)			0.255324
ENSG00000108671	PSMD11	17	q11.2	30771279	30810336	2.1996	0.0278353	0.337293	FALSE	FALSE	Trans (>250 kb)			0.00984902
ENSG00000136271	DDX56	7	p13	44605016	44614650	2.19839	0.027921	0.337738	FALSE	FALSE	Trans (>250 kb)			0.389311
ENSG00000144036	EXOC6B	2	p13.2	72403113	73053170	2.19748	0.0279859	0.338401	FALSE	FALSE	Trans (>250 kb)			0.682482
ENSG00000183751	TBL3	16	p13.3	2022038	2032934	2.19699	0.0280209	0.338574	FALSE	FALSE	Trans (>250 kb)			0.461504
ENSG00000126883	NUP214	9	q34.13	134000948	134110057	2.19615	0.0280809	0.339126	FALSE	FALSE	Trans (>250 kb)			0.079542
ENSG00000174282	ZBTB4	17	p13.1	7362685	7387582	2.19537	0.0281368	0.339251	FALSE	FALSE	Trans (>250 kb)			0.0015768
ENSG00000103266	STUB1	16	p13.3	730224	732870	2.19503	0.0281615	0.339348	FALSE	FALSE	Trans (>250 kb)
ENSG00000111325	OGFOD2	12	q24.31	123459127	123464590	2.19408	0.02823	0.339418	FALSE	FALSE	Trans (>250 kb)			0.884662
ENSG00000198909	MAP3K3	17	q23.3	61699775	61773663	2.19388	0.0282437	0.339418	FALSE	FALSE	Trans (>250 kb)			0.957254
ENSG00000086015	MAST2	1	p34.1	46252659	46501796	2.19264	0.0283332	0.340363	FALSE	FALSE	Trans (>250 kb)			0.491001
ENSG00000205356	TECPR1	7	q21.3	97843936	97881563	2.19139	0.0284233	0.340977	FALSE	FALSE	Trans (>250 kb)			0.808269
ENSG00000105701	FKBP8	19	p13.11	18642561	18654887	2.19039	0.0284961	0.341454	FALSE	FALSE	Trans (>250 kb)			0.231727
ENSG00000174529	TMEM81	1	q32.1	205052258	205053645	2.18981	0.028538	0.341506	FALSE	FALSE	Trans (>250 kb)			0.377712
ENSG00000185163	DDX51	12	q24.33	132621139	132628880	2.18912	0.0285881	0.341532	FALSE	FALSE	Trans (>250 kb)			0.593791
ENSG00000198700	IPO9	1	q32.1	201798269	201853422	2.18841	0.0286397	0.341796	FALSE	FALSE	Trans (>250 kb)			0.30092
ENSG00000142082	SIRT3	11	p15.5	215458	236931	2.18776	0.0286871	0.341796	FALSE	FALSE	Trans (>250 kb)			0.337616
ENSG00000164061	BSN	3	p21.31	49591922	49708978	2.18701	0.0287418	0.341796	FALSE	FALSE	Trans (>250 kb)			0.19573
ENSG00000143437	ARNT	1	q21.3	150782181	150849244	2.18668	0.0287657	0.341796	FALSE	FALSE	Trans (>250 kb)			0.0124488
ENSG00000101445	PPP1R16B	20	q11.23	37434348	37551667	2.18558	0.0288462	0.341796	FALSE	FALSE	Trans (>250 kb)			0.330017
ENSG00000248713	RP11-766F14.2	4	q23	100557686	100575805	2.18487	0.0288987	0.341796	FALSE	FALSE	Trans (>250 kb)			0.149635
ENSG00000106246	PTCD1	7	q22.1	99014362	99063787	2.18288	0.0290444	0.342087	FALSE	FALSE	Trans (>250 kb)			0.137036
ENSG00000005882	PDK2	17	q21.33	48172101	48189516	2.18265	0.0290615	0.342087	FALSE	FALSE	Trans (>250 kb)			0.0259474
ENSG00000178035	IMPDH2	3	p21.31	49061758	49066841	2.18226	0.0290904	0.342087	FALSE	FALSE	Trans (>250 kb)			0.336216
ENSG00000160256	FAM207A	21	q22.3	46359925	46396904	2.1804	0.0292278	0.34285	FALSE	FALSE	Trans (>250 kb)			0.955154
ENSG00000256950	RP11-87C12.2	12	q24.31	122326715	122359376	2.17999	0.0292585	0.34285	FALSE	FALSE	Trans (>250 kb)			0.589091
ENSG00000135503	ACVR1B	12	q13.13	52345451	52390862	2.17992	0.0292636	0.34285	FALSE	FALSE	Trans (>250 kb)			0.517098
ENSG00000183495	EP400	12	q24.33	132434508	132565005	2.17945	0.0292986	0.343013	FALSE	FALSE	Trans (>250 kb)			0.0449455
ENSG00000101298	SNPH	20	p13	1246960	1289972	2.17774	0.0294257	0.343863	FALSE	FALSE	Trans (>250 kb)			0.754175
ENSG00000116580	GON4L	1	q22	155719508	155829191	2.17707	0.0294751	0.34396	FALSE	FALSE	Trans (>250 kb)			0.156634
ENSG00000110801	PSMD9	12	q24.31	122326637	122356203	2.17615	0.0295442	0.344479	FALSE	FALSE	Trans (>250 kb)			0.589091
ENSG00000144711	IQSEC1	3	p25.2	12938719	13114617	2.17598	0.0295568	0.344479	FALSE	FALSE	Trans (>250 kb)			0.757374
ENSG00000131504	DIAPH1	5	q31.3	140894583	140998622	2.17387	0.0297146	0.345228	FALSE	FALSE	Trans (>250 kb)			0.617288
ENSG00000127554	GFER	16	p13.3	2034208	2037750	2.1737	0.0297273	0.345228	FALSE	FALSE	Trans (>250 kb)			0.456804
ENSG00000160097	FNDC5	1	p35.1	33327869	33338083	2.17359	0.0297359	0.345228	FALSE	FALSE	Trans (>250 kb)			0.858264
ENSG00000161682	FAM171A2	17	q21.31	42430583	42441243	2.17359	0.0297361	0.345228	FALSE	FALSE	Trans (>250 kb)			0.691081
ENSG00000084734	GCKR	2	p23.3	27719709	27746554	2.17258	0.0298116	0.345729	FALSE	FALSE	Trans (>250 kb)			0.659284
ENSG00000189430	NCR1	19	q13.42	55417508	55427508	2.17056	0.0299642	0.346706	FALSE	FALSE	Trans (>250 kb)			0.906559
ENSG00000138246	DNAJC13	3	q22.1	132136370	132257876	2.17035	0.0299803	0.346706	FALSE	FALSE	Trans (>250 kb)			0.751775
ENSG00000085117	CD82	11	p11.2	44585977	44641913	2.16978	0.0300234	0.346706	FALSE	FALSE	Trans (>250 kb)			0.882662
ENSG00000116604	MEF2D	1	q22	156433519	156470620	2.16945	0.0300482	0.346706	FALSE	FALSE	Trans (>250 kb)			0.884262
ENSG00000008277	ADAM22	7	q21.12	87563458	87832204	2.16862	0.0301112	0.346706	FALSE	FALSE	Trans (>250 kb)			0.724978
ENSG00000132394	EEFSEC	3	q21.3	127872297	128127485	2.1682	0.0301434	0.346706	FALSE	FALSE	Trans (>250 kb)			0.234927
ENSG00000101745	ANKRD12	18	p11.22	9136226	9285983	2.16807	0.0301531	0.346706	FALSE	FALSE	Trans (>250 kb)			0.19633
ENSG00000113761	ZNF346	5	q35.2	176449697	176508190	2.16806	0.0301543	0.346706	FALSE	FALSE	Trans (>250 kb)			0.181632
ENSG00000105963	ADAP1	7	p22.3	937540	995043	2.16801	0.0301577	0.346706	FALSE	FALSE	Trans (>250 kb)			0.030147
ENSG00000139112	GABARAPL1	12	p13.2	10365057	10375727	2.16654	0.0302702	0.347378	FALSE	FALSE	Trans (>250 kb)			0.715678
ENSG00000121753	BAI2	1	p35.2	32192718	32230494	2.16646	0.030276	0.347378	FALSE	FALSE	Trans (>250 kb)			0.480502
ENSG00000126749	EMG1	12	p13.31	7072408	7105520	2.16577	0.0303291	0.347603	FALSE	FALSE	Trans (>250 kb)
ENSG00000126768	TIMM17B	X	p11.23	48750730	48755426	2.16551	0.0303485	0.347603	FALSE	FALSE	Trans (>250 kb)
ENSG00000163848	ZNF148	3	q21.2	124944405	125094198	2.16377	0.0304817	0.348679	FALSE	FALSE	Trans (>250 kb)			0.526597
ENSG00000137309	HMGA1	6	p21.31	34204650	34214008	2.16263	0.0305697	0.349331	FALSE	FALSE	Trans (>250 kb)			0.952255
ENSG00000047056	WDR37	10	p15.3	1095478	1178237	2.16215	0.0306065	0.349532	FALSE	FALSE	Trans (>250 kb)			0.442706
ENSG00000128917	DLL4	15	q15.1	41221538	41231237	2.16109	0.0306882	0.34982	FALSE	FALSE	Trans (>250 kb)			0.99945
ENSG00000150967	ABCB9	12	q24.31	123405498	123466196	2.16052	0.0307321	0.34982	FALSE	FALSE	Trans (>250 kb)			0.814269
ENSG00000163935	SFMBT1	3	p21.1	52937588	53080766	2.16029	0.0307504	0.34982	FALSE	FALSE	Trans (>250 kb)			0.272523
ENSG00000067225	PKM	15	q23	72491370	72524164	2.16017	0.0307597	0.34982	FALSE	FALSE	Trans (>250 kb)			0.00128117
ENSG00000164053	ATRIP	3	p21.31	48488114	48507115	2.16011	0.0307639	0.34982	FALSE	FALSE	Trans (>250 kb)			0.915858
ENSG00000127191	TRAF2	9	q34.3	139776364	139821059	2.15964	0.0308008	0.34982	FALSE	FALSE	Trans (>250 kb)			0.312519
ENSG00000184305	CCSER1	4	q22.1	91048686	92523064	2.15952	0.0308102	0.34982	FALSE	FALSE	Trans (>250 kb)			0.919658
ENSG00000155252	PI4K2A	10	q24.2	99344131	99436191	2.15874	0.0308705	0.34982	FALSE	FALSE	Trans (>250 kb)			0.189131
ENSG00000183020	AP2A2	11	p15.5	924894	1012239	2.15862	0.0308797	0.34982	FALSE	FALSE	Trans (>250 kb)			0.99655
ENSG00000090020	SLC9A1	1	p36.11	27425306	27493472	2.15813	0.0309179	0.349891	FALSE	FALSE	Trans (>250 kb)			0.0157484
ENSG00000174567	GOLT1A	1	q32.1	204167288	204183220	2.15721	0.0309892	0.350514	FALSE	FALSE	Trans (>250 kb)			0.987051
ENSG00000115977	AAK1	2	p13.3	69688532	69901481	2.15689	0.0310143	0.350572	FALSE	FALSE	Trans (>250 kb)			0.0733427
ENSG00000002330	BAD	11	q13.1	64037302	64052176	2.15617	0.0310702	0.350764	FALSE	FALSE	Trans (>250 kb)			0.89566
ENSG00000126062	TMEM115	3	p21.31	50392180	50397041	2.15616	0.0310711	0.350764	FALSE	FALSE	Trans (>250 kb)			0.239126
ENSG00000104760	FGL1	8	p22	17721889	17767874	2.15516	0.031149	0.351031	FALSE	FALSE	Trans (>250 kb)			0.720778
ENSG00000068400	GRIPAP1	X	p11.23	48830134	48858675	2.15462	0.0311917	0.351408	FALSE	FALSE	Trans (>250 kb)
ENSG00000177098	SCN4B	11	q23.3	118004092	118023603	2.15368	0.0312651	0.351647	FALSE	FALSE	Trans (>250 kb)			0.414209
ENSG00000167632	TRAPPC9	8	q24.3	140742586	141468678	2.15285	0.0313301	0.351647	FALSE	FALSE	Trans (>250 kb)			0.168033
ENSG00000117016	RIMS3	1	p34.2	41086351	41131329	2.1528	0.0313344	0.351647	FALSE	FALSE	Trans (>250 kb)			0.0237476
ENSG00000015532	XYLT2	17	q21.33	48423453	48440499	2.15277	0.0313365	0.351647	FALSE	FALSE	Trans (>250 kb)			0.762374
ENSG00000168591	TMUB2	17	q21.31	42264338	42269099	2.15246	0.031361	0.351647	FALSE	FALSE	Trans (>250 kb)			0.0631437
ENSG00000232434	C9orf172	9	q34.3	139738867	139741797	2.15151	0.0314363	0.351647	FALSE	FALSE	Trans (>250 kb)			0.443106
ENSG00000138031	ADCY3	2	p23.3	25042038	25142708	2.15111	0.0314673	0.351647	FALSE	FALSE	Trans (>250 kb)			0.735476
ENSG00000103051	COG4	16	q22.1	70514471	70557468	2.15081	0.0314912	0.351647	FALSE	FALSE	Trans (>250 kb)			0.724778
ENSG00000186118	TEX38	1	p33	47134527	47139266	2.15039	0.0315244	0.351647	FALSE	FALSE	Trans (>250 kb)			0.637986
ENSG00000172939	OXSR1	3	p22.2	38206580	38296979	2.14856	0.0316695	0.351679	FALSE	FALSE	Trans (>250 kb)			0.327917
ENSG00000056586	RC3H2	9	q33.2	125606835	125667620	2.14849	0.0316747	0.351679	FALSE	FALSE	Trans (>250 kb)			0.237626
ENSG00000235156	TMEM30C	3	q12.1	99904531	99913035	2.14771	0.0317365	0.351679	FALSE	FALSE	Trans (>250 kb)			0.312019
ENSG00000118596	SLC16A7	12	q14.1	59989848	60176395	2.14676	0.0318122	0.352112	FALSE	FALSE	Trans (>250 kb)			0.480302
ENSG00000268533	AC004076.7	19	q13.43	57905551	57949825	2.14365	0.032061	0.354373	FALSE	FALSE	Trans (>250 kb)			0.412309
ENSG00000005007	UPF1	19	p13.11	18942747	18979045	2.14289	0.0321222	0.354915	FALSE	FALSE	Trans (>250 kb)			0.830567
ENSG00000083223	ZCCHC6	9	q21.33	88902648	88969369	2.14174	0.0322147	0.355695	FALSE	FALSE	Trans (>250 kb)			0.851765
ENSG00000130382	MLLT1	19	p13.3	6212966	6279959	2.14071	0.0322974	0.356406	FALSE	FALSE	Trans (>250 kb)			0.594391
ENSG00000072121	ZFYVE26	14	q24.1	68194091	68283307	2.13958	0.0323889	0.356819	FALSE	FALSE	Trans (>250 kb)			0.954355
ENSG00000113269	RNF130	5	q35.3	179338651	179499118	2.13808	0.0325104	0.357252	FALSE	FALSE	Trans (>250 kb)			0.734377
ENSG00000135924	DNAJB2	2	q35	220143989	220151622	2.13454	0.0327986	0.358988	FALSE	FALSE	Trans (>250 kb)			0.000854131
ENSG00000103326	CAPN15	16	p13.3	577717	604636	2.13399	0.0328432	0.359188	FALSE	FALSE	Trans (>250 kb)			0.00424958
ENSG00000170145	SIK2	11	q23.1	111473115	111601577	2.13383	0.0328568	0.359188	FALSE	FALSE	Trans (>250 kb)			0.568893
ENSG00000061273	HDAC7	12	q13.11	48176505	48226915	2.1328	0.0329411	0.359493	FALSE	FALSE	Trans (>250 kb)			0.70058
ENSG00000172943	PHF8	X	p11.22	53963109	54075391	2.13275	0.0329448	0.359493	FALSE	FALSE	Trans (>250 kb)
ENSG00000158483	FAM86C1	11	q13.4	71498556	71512282	2.13271	0.0329483	0.359493	FALSE	FALSE	Trans (>250 kb)
ENSG00000102908	NFAT5	16	q22.1	69598997	69738569	2.13256	0.0329606	0.359493	FALSE	FALSE	Trans (>250 kb)			0.859664
ENSG00000125386	FAM193A	4	p16.3	2626988	2734292	2.1304	0.033139	0.360184	FALSE	FALSE	Trans (>250 kb)			0.564994
ENSG00000155034	FBXL18	7	p22.1	5470966	5553429	2.12949	0.0332141	0.360184	FALSE	FALSE	Trans (>250 kb)			0.00854915
ENSG00000270800	RPS10-NUDT3	6	p21.31	34256547	34393825	2.12937	0.0332234	0.360184	FALSE	FALSE	Trans (>250 kb)			0.951855
ENSG00000188677	PARVB	22	q13.31	44395091	44568829	2.12913	0.0332433	0.360184	FALSE	FALSE	Trans (>250 kb)			0.0719428
ENSG00000120709	FAM53C	5	q31.2	137667624	137685416	2.12901	0.0332537	0.360184	FALSE	FALSE	Trans (>250 kb)			0.534897
ENSG00000130338	TULP4	6	q25.3	158733692	158932860	2.1286	0.0332877	0.360184	FALSE	FALSE	Trans (>250 kb)			0.29892
ENSG00000050820	BCAR1	16	q23.1	75262928	75301951	2.12738	0.0333887	0.360926	FALSE	FALSE	Trans (>250 kb)			0.780072
ENSG00000154832	CXXC1	18	q21.1	47808713	47814674	2.127	0.0334198	0.360974	FALSE	FALSE	Trans (>250 kb)			0.442606
ENSG00000160058	BSDC1	1	p35.1	32830704	32860332	2.1268	0.0334364	0.360974	FALSE	FALSE	Trans (>250 kb)			0.760174
ENSG00000110076	NRXN2	11	q13.1	64373646	64490660	2.12509	0.033579	0.361303	FALSE	FALSE	Trans (>250 kb)			0.507399
ENSG00000132591	ERAL1	17	q11.2	27181956	27188085	2.12496	0.03359	0.361303	FALSE	FALSE	Trans (>250 kb)			0.0410459
ENSG00000124486	USP9X	X	p11.4	40944888	41095832	2.12495	0.033591	0.361303	FALSE	FALSE	Trans (>250 kb)
ENSG00000142197	DOPEY2	21	q22.12	37529080	37666572	2.12462	0.0336183	0.361303	FALSE	FALSE	Trans (>250 kb)			0.526797
ENSG00000119321	FKBP15	9	q32	115923286	115983641	2.1229	0.033762	0.361824	FALSE	FALSE	Trans (>250 kb)			0.136736
ENSG00000187239	FNBP1	9	q34.11	132649466	132805473	2.12234	0.0338089	0.361824	FALSE	FALSE	Trans (>250 kb)			9.19631e-06
ENSG00000099817	POLR2E	19	p13.3	1086594	1095598	2.12193	0.0338435	0.361824	FALSE	FALSE	Trans (>250 kb)			0.079542
ENSG00000080603	SRCAP	16	p11.2	30709530	30755602	2.12178	0.0338561	0.361824	FALSE	FALSE	Trans (>250 kb)			0.0637436
ENSG00000005156	LIG3	17	q12	33307513	33332083	2.12125	0.0339011	0.361824	FALSE	FALSE	Trans (>250 kb)			0.420208
ENSG00000188316	ENO4	10	q25.3	118609023	118671299	2.12061	0.0339547	0.361824	FALSE	FALSE	Trans (>250 kb)			0.724778
ENSG00000107404	DVL1	1	p36.33	1270656	1284730	2.11912	0.0340806	0.361824	FALSE	FALSE	Trans (>250 kb)			0.0564444
ENSG00000110063	DCPS	11	q24.2	126173647	126215644	2.11804	0.0341717	0.361824	FALSE	FALSE	Trans (>250 kb)			0.721078
ENSG00000158373	HIST1H2BD	6	p22.2	26158349	26171577	2.11703	0.0342575	0.361824	FALSE	FALSE	Trans (>250 kb)			0.0544446
ENSG00000125037	EMC3	3	p25.3	10004221	10052800	2.1168	0.034277	0.361824	FALSE	FALSE	Trans (>250 kb)			0.512799
ENSG00000079313	REXO1	19	p13.3	1815248	1848452	2.11677	0.0342798	0.361824	FALSE	FALSE	Trans (>250 kb)			0.99825
ENSG00000149428	HYOU1	11	q23.3	118914900	118927913	2.11671	0.0342841	0.361824	FALSE	FALSE	Trans (>250 kb)			0.907559
ENSG00000184677	ZBTB40	1	p36.12	22778344	22857650	2.11614	0.0343328	0.361824	FALSE	FALSE	Trans (>250 kb)			0.906859
ENSG00000239665	RP11-295P9.3	10	p13	13652047	13710299	2.11592	0.0343519	0.361824	FALSE	FALSE	Trans (>250 kb)			0.867563
ENSG00000183091	NEB	2	q23.3	152341850	152591001	2.11579	0.0343624	0.361824	FALSE	FALSE	Trans (>250 kb)			0.0652435
ENSG00000198720	ANKRD13B	17	q11.2	27916787	27941779	2.11567	0.0343728	0.361824	FALSE	FALSE	Trans (>250 kb)			0.668083
ENSG00000137207	YIPF3	6	p21.1	43479565	43484728	2.1145	0.0344723	0.361824	FALSE	FALSE	Trans (>250 kb)			0.628887
ENSG00000173540	GMPPB	3	p21.31	49754277	49761384	2.1143	0.0344899	0.361824	FALSE	FALSE	Trans (>250 kb)			0.139836
ENSG00000157911	PEX10	1	p36.32	2336236	2345236	2.11363	0.0345469	0.361824	FALSE	FALSE	Trans (>250 kb)			0.142436
ENSG00000157214	STEAP2	7	q21.13	89796904	89867451	2.11336	0.0345703	0.361824	FALSE	FALSE	Trans (>250 kb)			0.355214
ENSG00000061938	TNK2	3	q29	195590235	195638816	2.11326	0.0345782	0.361824	FALSE	FALSE	Trans (>250 kb)			0.654885
ENSG00000107864	CPEB3	10	q23.32	93806449	94050844	2.11292	0.0346076	0.361831	FALSE	FALSE	Trans (>250 kb)			0.562394
ENSG00000163701	IL17RE	3	p25.3	9944296	9958086	2.11277	0.0346202	0.361831	FALSE	FALSE	Trans (>250 kb)			0.79697
ENSG00000130227	XPO7	8	p21.3	21777180	21864096	2.11206	0.034681	0.361831	FALSE	FALSE	Trans (>250 kb)			0.220828
ENSG00000137776	SLTM	15	q22.1	59171244	59225852	2.11203	0.0346837	0.361831	FALSE	FALSE	Trans (>250 kb)			0.353415
ENSG00000134285	FKBP11	12	q13.12	49315301	49320257	2.11013	0.0348471	0.363038	FALSE	FALSE	Trans (>250 kb)			0.4964
ENSG00000102225	CDK16	X	p11.23	47077259	47089396	2.10981	0.0348747	0.363038	FALSE	FALSE	Trans (>250 kb)
ENSG00000101940	WDR13	X	p11.23	48448430	48463581	2.10893	0.0349503	0.363496	FALSE	FALSE	Trans (>250 kb)
ENSG00000136449	MYCBPAP	17	q21.33	48585745	48608862	2.10883	0.0349592	0.363496	FALSE	FALSE	Trans (>250 kb)			0.952055
ENSG00000067836	ROGDI	16	p13.3	4846969	4852951	2.10845	0.0349919	0.363496	FALSE	FALSE	Trans (>250 kb)			0.39901
ENSG00000137843	PAK6	15	q15.1	40509629	40569688	2.10568	0.0352322	0.365035	FALSE	FALSE	Trans (>250 kb)			0.854065
ENSG00000179832	MROH1	8	q24.3	145202919	145316843	2.10548	0.0352493	0.365035	FALSE	FALSE	Trans (>250 kb)			0.742076
ENSG00000158669	AGPAT6	8	p11.21	41434706	41482520	2.10503	0.0352885	0.365047	FALSE	FALSE	Trans (>250 kb)			0.626787
ENSG00000213906	LTB4R2	14	q12	24774940	24781259	2.10489	0.0353011	0.365047	FALSE	FALSE	Trans (>250 kb)			0.180932
ENSG00000141376	BCAS3	17	q23.2	58754814	59470199	2.10466	0.0353208	0.365047	FALSE	FALSE	Trans (>250 kb)			0.555894
ENSG00000116337	AMPD2	1	p13.3	110158726	110174673	2.10391	0.0353865	0.365222	FALSE	FALSE	Trans (>250 kb)			0.758674
ENSG00000160716	CHRNB2	1	q21.3	154540257	154552502	2.10342	0.0354293	0.365222	FALSE	FALSE	Trans (>250 kb)			0.0809419
ENSG00000203684	IBA57-AS1	1	q42.13	228351787	228353213	2.10132	0.0356125	0.366356	FALSE	FALSE	Trans (>250 kb)			0.0922408
ENSG00000213413	PVRIG	7	q22.1	99815864	99819113	2.1005	0.0356846	0.366356	FALSE	FALSE	Trans (>250 kb)			0.0524448
ENSG00000176148	TCP11L1	11	p13	33060963	33127489	2.10018	0.0357126	0.366393	FALSE	FALSE	Trans (>250 kb)			0.0431457
ENSG00000170471	RALGAPB	20	q11.23	37101459	37207504	2.09706	0.0359882	0.368855	FALSE	FALSE	Trans (>250 kb)			0.59859
ENSG00000135931	ARMC9	2	q37.1	232063260	232239548	2.09634	0.036052	0.369164	FALSE	FALSE	Trans (>250 kb)			0.746275
ENSG00000166272	WBP1L	10	q24.32	104503727	104576021	2.09619	0.0360657	0.369164	FALSE	FALSE	Trans (>250 kb)			0.563594
ENSG00000116984	MTR	1	q43	236958610	237067281	2.09554	0.036123	0.36964	FALSE	FALSE	Trans (>250 kb)			0.672283
ENSG00000167874	TMEM88	17	p13.1	7758383	7759417	2.09417	0.0362449	0.370614	FALSE	FALSE	Trans (>250 kb)			0.00954905
ENSG00000108469	RECQL5	17	q25.1	73622925	73663269	2.09302	0.0363469	0.371017	FALSE	FALSE	Trans (>250 kb)			0.777872
ENSG00000140688	C16orf58	16	p11.2	31500792	31520630	2.09292	0.0363565	0.371017	FALSE	FALSE	Trans (>250 kb)			0.332517
ENSG00000135119	RNFT2	12	q24.22	117176096	117291436	2.09165	0.03647	0.371806	FALSE	FALSE	Trans (>250 kb)			0.0832417
ENSG00000154611	PSMA8	18	q11.2	23713816	23773319	2.09127	0.0365036	0.371806	FALSE	FALSE	Trans (>250 kb)			0.693681
ENSG00000143575	HAX1	1	q21.3	154244987	154248351	2.09069	0.0365563	0.371843	FALSE	FALSE	Trans (>250 kb)			0.69598
ENSG00000112379	KIAA1244	6	q23.3	138483058	138665800	2.09064	0.0365607	0.371843	FALSE	FALSE	Trans (>250 kb)			0.20123
ENSG00000186001	LRCH3	3	q29	197518097	197615307	2.09058	0.0365661	0.371843	FALSE	FALSE	Trans (>250 kb)			0.388911
ENSG00000009694	TENM1	X	q25	123509753	124097666	2.09019	0.0366011	0.372067	FALSE	FALSE	Trans (>250 kb)
ENSG00000140564	FURIN	15	q26.1	91411822	91426688	2.08904	0.0367044	0.372457	FALSE	FALSE	Trans (>250 kb)			0.540096
ENSG00000241878	PISD	22	q12.2	32014477	32058418	2.08874	0.0367316	0.372457	FALSE	FALSE	Trans (>250 kb)			0.00424958
ENSG00000166685	COG1	17	q25.1	71189129	71204646	2.08767	0.0368273	0.373012	FALSE	FALSE	Trans (>250 kb)			0.440206
ENSG00000177302	TOP3A	17	p11.2	18174742	18218321	2.08638	0.0369446	0.373158	FALSE	FALSE	Trans (>250 kb)			0.342816
ENSG00000167106	FAM102A	9	q34.11	130702858	130742792	2.08637	0.0369451	0.373158	FALSE	FALSE	Trans (>250 kb)			0.331217
ENSG00000132382	MYBBP1A	17	p13.2	4442192	4458926	2.0854	0.0370333	0.373756	FALSE	FALSE	Trans (>250 kb)			0.616688
ENSG00000148296	SURF6	9	q34.2	136197552	136203235	2.085	0.0370693	0.373813	FALSE	FALSE	Trans (>250 kb)			0.481902
ENSG00000071655	MBD3	19	p13.3	1576639	1592882	2.08481	0.037087	0.373813	FALSE	FALSE	Trans (>250 kb)			0.530697
ENSG00000157954	WIPI2	7	p22.1	5229819	5273457	2.08459	0.0371062	0.373813	FALSE	FALSE	Trans (>250 kb)			0.000585698
ENSG00000165661	QSOX2	9	q34.3	139098179	139137687	2.08433	0.0371304	0.373856	FALSE	FALSE	Trans (>250 kb)			0.245425
ENSG00000136628	EPRS	1	q41	220141943	220220000	2.08262	0.0372855	0.374725	FALSE	FALSE	Trans (>250 kb)			0.133237
ENSG00000148248	SURF4	9	q34.2	136228325	136242970	2.08164	0.0373757	0.374725	FALSE	FALSE	Trans (>250 kb)			0.262124
ENSG00000066777	ARFGEF1	8	q13.2	68085747	68255912	2.08093	0.0374405	0.374725	FALSE	FALSE	Trans (>250 kb)			0.363514
ENSG00000188199	NUTM2B	10	q22.3	81462983	81474437	2.08084	0.0374486	0.374725	FALSE	FALSE	Trans (>250 kb)			0.844066
ENSG00000067900	ROCK1	18	q11.1	18526867	18691812	2.08077	0.0374547	0.374725	FALSE	FALSE	Trans (>250 kb)			0.139836
ENSG00000118369	USP35	11	q14.1	77899858	77925757	2.07934	0.0375863	0.375345	FALSE	FALSE	Trans (>250 kb)			2.94788e-05
ENSG00000163617	KIAA1407	3	q13.31	113682984	113775460	2.07872	0.037643	0.375721	FALSE	FALSE	Trans (>250 kb)			0.732677
ENSG00000183258	DDX41	5	q35.3	176938578	176944470	2.07835	0.0376775	0.375827	FALSE	FALSE	Trans (>250 kb)			0.0974403
ENSG00000136068	FLNB	3	p14.3	57994127	58157982	2.0781	0.0376997	0.375827	FALSE	FALSE	Trans (>250 kb)			0.0634437
ENSG00000182095	TNRC18	7	p22.1	5346421	5465045	2.07678	0.0378221	0.376168	FALSE	FALSE	Trans (>250 kb)			0.867363
ENSG00000255054	RP1-317E23.6	1	p36.11	26137961	26150235	2.07654	0.037844	0.376168	FALSE	FALSE	Trans (>250 kb)			0.538596
ENSG00000167535	CACNB3	12	q13.12	49207577	49222724	2.07641	0.0378556	0.376168	FALSE	FALSE	Trans (>250 kb)			0.981552
ENSG00000068028	RASSF1	3	p21.31	50367219	50378411	2.07534	0.0379553	0.376168	FALSE	FALSE	Trans (>250 kb)			0.189331
ENSG00000104903	LYL1	19	p13.2	13209847	13213975	2.07515	0.0379723	0.376168	FALSE	FALSE	Trans (>250 kb)			0.245925
ENSG00000110107	PRPF19	11	q12.2	60658202	60674060	2.0748	0.0380052	0.376168	FALSE	FALSE	Trans (>250 kb)			0.947755
ENSG00000170236	USP50	15	q21.2	50792759	50838905	2.07453	0.0380302	0.376168	FALSE	FALSE	Trans (>250 kb)			0.837666
ENSG00000172716	SLFN11	17	q12	33677324	33700720	2.07443	0.0380394	0.376168	FALSE	FALSE	Trans (>250 kb)			0.789171
ENSG00000087111	PIGS	17	q11.2	26880401	26898890	2.07324	0.0381498	0.376168	FALSE	FALSE	Trans (>250 kb)			0.0243476
ENSG00000196998	WDR45	X	p11.23	48929385	48958108	2.07302	0.0381703	0.376168	FALSE	FALSE	Trans (>250 kb)
ENSG00000143376	SNX27	1	q21.3	151584541	151671567	2.07283	0.0381879	0.376168	FALSE	FALSE	Trans (>250 kb)			0.576992
ENSG00000164944	KIAA1429	8	q22.1	95499921	95565757	2.07246	0.038223	0.376168	FALSE	FALSE	Trans (>250 kb)			0.618388
ENSG00000164889	SLC4A2	7	q36.1	150754297	150773614	2.0721	0.0382559	0.376168	FALSE	FALSE	Trans (>250 kb)			0.189331
ENSG00000099139	PCSK5	9	q21.13	78505560	78977255	2.07171	0.0382925	0.376168	FALSE	FALSE	Trans (>250 kb)			0.975552
ENSG00000164880	INTS1	7	p22.3	1509913	1545489	2.07163	0.0383	0.376168	FALSE	FALSE	Trans (>250 kb)			0.112039
ENSG00000188735	TMEM120B	12	q24.31	122150658	122220907	2.07158	0.0383048	0.376168	FALSE	FALSE	Trans (>250 kb)			0.855064
ENSG00000164897	TMUB1	7	q36.1	150778167	150780633	2.07119	0.0383407	0.376235	FALSE	FALSE	Trans (>250 kb)			0.166733
ENSG00000104059	FAM189A1	15	q13.1	29412457	29862927	2.07096	0.0383624	0.376235	FALSE	FALSE	Trans (>250 kb)			0.652185
ENSG00000184702	Sep-05	22	q11.21	19701987	19712295	2.07088	0.0383702	0.376235	FALSE	FALSE	Trans (>250 kb)			0.60029
ENSG00000103404	USP31	16	p12.2	23072727	23160591	2.07027	0.0384272	0.376576	FALSE	FALSE	Trans (>250 kb)			0.0931407
ENSG00000125107	CNOT1	16	q21	58553855	58663790	2.06983	0.0384687	0.376654	FALSE	FALSE	Trans (>250 kb)			0.131737
ENSG00000106638	TBL2	7	q11.23	72983262	72993121	2.06887	0.0385578	0.376654	FALSE	FALSE	Trans (>250 kb)			0.129037
ENSG00000196072	BLOC1S2	10	q24.31	102033713	102046469	2.06883	0.0385617	0.376654	FALSE	FALSE	Trans (>250 kb)			0.840466
ENSG00000178385	PLEKHM3	2	q33.3	208693027	208890284	2.06786	0.0386529	0.376705	FALSE	FALSE	Trans (>250 kb)			0.99895
ENSG00000164327	RICTOR	5	p13.1	38938021	39074510	2.06689	0.0387444	0.377023	FALSE	FALSE	Trans (>250 kb)			0.781672
ENSG00000163125	RPRD2	1	q21.3	150335567	150449042	2.0658	0.038847	0.377276	FALSE	FALSE	Trans (>250 kb)			0.124238
ENSG00000197540	GZMM	19	p13.3	544034	549919	2.06483	0.0389387	0.37781	FALSE	FALSE	Trans (>250 kb)			0.611989
ENSG00000168255	POLR2J3	7	q22.1	102178365	102213103	2.06459	0.0389623	0.37781	FALSE	FALSE	Trans (>250 kb)
ENSG00000129245	FXR2	17	p13.1	7494548	7518189	2.06249	0.039161	0.378331	FALSE	FALSE	Trans (>250 kb)			0.000819967
ENSG00000163960	UBXN7	3	q29	196074533	196159345	2.06169	0.0392373	0.378458	FALSE	FALSE	Trans (>250 kb)			0.768673
ENSG00000101161	PRPF6	20	q13.33	62612488	62664453	2.06133	0.0392717	0.378568	FALSE	FALSE	Trans (>250 kb)			0.820668
ENSG00000161036	LRWD1	7	q22.1	102105376	102113615	2.06105	0.0392987	0.378651	FALSE	FALSE	Trans (>250 kb)			0.70248
ENSG00000172046	USP19	3	p21.31	49145479	49158371	2.05973	0.0394242	0.378846	FALSE	FALSE	Trans (>250 kb)			0.377912
ENSG00000125485	DDX31	9	q34.13	135468384	135545788	2.05835	0.0395566	0.379282	FALSE	FALSE	Trans (>250 kb)			0.919258
ENSG00000147548	WHSC1L1	8	p11.23	38127215	38239790	2.05559	0.0398222	0.380669	FALSE	FALSE	Trans (>250 kb)			0.787071
ENSG00000100084	HIRA	22	q11.21	19318221	19435224	2.0553	0.0398502	0.380669	FALSE	FALSE	Trans (>250 kb)			0.216228
ENSG00000115568	ZNF142	2	q35	219502639	219524378	2.05452	0.0399255	0.380669	FALSE	FALSE	Trans (>250 kb)			7.58289e-05
ENSG00000179632	MAF1	8	q24.3	145159402	145162514	2.05445	0.0399318	0.380669	FALSE	FALSE	Trans (>250 kb)			0.154135
ENSG00000172348	RCAN2	6	p12.3	46188475	46459709	2.05438	0.0399388	0.380669	FALSE	FALSE	Trans (>250 kb)			0.966153
ENSG00000116031	CD207	2	p13.3	71057347	71062952	2.05398	0.0399773	0.380669	FALSE	FALSE	Trans (>250 kb)			0.610289
ENSG00000152404	CWF19L2	11	q22.3	107197071	107328572	2.05154	0.0402142	0.381754	FALSE	FALSE	Trans (>250 kb)			0.361014
ENSG00000173821	RNF213	17	q25.3	78234665	78372586	2.05066	0.0402999	0.382055	FALSE	FALSE	Trans (>250 kb)			0.345515
ENSG00000204421	LY6G6C	6	p21.33	31686425	31689622	2.05	0.0403648	0.382055	FALSE	FALSE	Trans (>250 kb)			0.000301466
ENSG00000117020	AKT3	1	q44	243651535	244014381	2.04957	0.0404064	0.382236	FALSE	FALSE	Trans (>250 kb)			0.535396
ENSG00000089820	ARHGAP4	X	q28	153172821	153200452	2.04877	0.0404842	0.382436	FALSE	FALSE	Trans (>250 kb)
ENSG00000155265	GOLGA7B	10	q24.2	99609996	99631337	2.04824	0.0405368	0.382763	FALSE	FALSE	Trans (>250 kb)			0.00874913
ENSG00000108840	HDAC5	17	q21.31	42154114	42201070	2.04797	0.0405631	0.382763	FALSE	FALSE	Trans (>250 kb)			0.0415458
ENSG00000188620	HMX3	10	q26.13	124895478	124897257	2.04796	0.0405642	0.382763	FALSE	FALSE	Trans (>250 kb)			0.323718
ENSG00000146350	TBC1D32	6	q22.31	121400640	121655891	2.04717	0.0406411	0.383173	FALSE	FALSE	Trans (>250 kb)			0.69508
ENSG00000148690	FRA10AC1	10	q23.33	95427640	95462329	2.0459	0.040766	0.383664	FALSE	FALSE	Trans (>250 kb)			0.0631437
ENSG00000188690	UROS	10	q26.2	127477146	127511817	2.04541	0.0408149	0.383664	FALSE	FALSE	Trans (>250 kb)			0.182032
ENSG00000176428	VPS37D	7	q11.23	73082155	73086442	2.04439	0.0409151	0.383664	FALSE	FALSE	Trans (>250 kb)			0.4951
ENSG00000100354	TNRC6B	22	q13.1	40440821	40731812	2.04394	0.040959	0.383664	FALSE	FALSE	Trans (>250 kb)			0.049645
ENSG00000149269	PAK1	11	q14.1	77032752	77185680	2.0438	0.0409736	0.383664	FALSE	FALSE	Trans (>250 kb)			0.733477
ENSG00000173227	SYT12	11	q13.2	66774249	66818334	2.04362	0.0409911	0.383664	FALSE	FALSE	Trans (>250 kb)			0.574893
ENSG00000241322	CDRT1	17	p12	15468798	15522826	2.04281	0.0410716	0.384197	FALSE	FALSE	Trans (>250 kb)			0.5027
ENSG00000166436	TRIM66	11	p15.4	8633584	8693413	2.04214	0.0411373	0.384484	FALSE	FALSE	Trans (>250 kb)			0.0585441
ENSG00000160294	MCM3AP	21	q22.3	47655047	47706211	2.03928	0.0414219	0.385111	FALSE	FALSE	Trans (>250 kb)			0.410909
ENSG00000141503	MINK1	17	p13.2	4736683	4801356	2.03722	0.0416285	0.386802	FALSE	FALSE	Trans (>250 kb)			0.947855
ENSG00000104886	PLEKHJ1	19	p13.3	2230002	2237703	2.03609	0.0417415	0.38691	FALSE	FALSE	Trans (>250 kb)			0.142336
ENSG00000158882	TOMM40L	1	q23.3	161195793	161200408	2.03553	0.0417978	0.387132	FALSE	FALSE	Trans (>250 kb)			0.505199
ENSG00000177370	TIMM22	17	p13.3	900357	906911	2.03482	0.0418692	0.387144	FALSE	FALSE	Trans (>250 kb)			0.713079
ENSG00000168263	KCNV2	9	p24.2	2717502	2730037	2.0347	0.0418811	0.387144	FALSE	FALSE	Trans (>250 kb)			0.646985
ENSG00000099957	P2RX6	22	q11.21	21364097	21383119	2.03458	0.0418931	0.387144	FALSE	FALSE	Trans (>250 kb)			0.540796
ENSG00000104517	UBR5	8	q22.3	103265240	103425069	2.03375	0.0419766	0.387667	FALSE	FALSE	Trans (>250 kb)			0.079842
ENSG00000144406	UNC80	2	q34	210636717	210864024	2.03331	0.0420212	0.387667	FALSE	FALSE	Trans (>250 kb)			0.414709
ENSG00000184194	GPR173	X	p11.22	53078273	53109797	2.03323	0.0420294	0.387667	FALSE	FALSE	Trans (>250 kb)
ENSG00000183762	KREMEN1	22	q12.1	29469066	29564321	2.03322	0.0420301	0.387667	FALSE	FALSE	Trans (>250 kb)			0.334617
ENSG00000032444	PNPLA6	19	p13.2	7598890	7626650	2.03199	0.0421551	0.388211	FALSE	FALSE	Trans (>250 kb)			0.985651
ENSG00000162065	TBC1D24	16	p13.3	2525147	2555735	2.03131	0.0422239	0.388211	FALSE	FALSE	Trans (>250 kb)			0.378312
ENSG00000156471	PTDSS1	8	q22.1	97273943	97349223	2.03121	0.0422335	0.388211	FALSE	FALSE	Trans (>250 kb)			0.471503
ENSG00000196968	FUT11	10	q22.2	75532049	75540009	2.03121	0.0422341	0.388211	FALSE	FALSE	Trans (>250 kb)			0.000693526
ENSG00000160972	PPP1R16A	8	q24.3	145703352	145727504	2.02852	0.0425071	0.389524	FALSE	FALSE	Trans (>250 kb)			0.240026
ENSG00000182974	OR4M2	15	q11.2	22368478	22369561	2.02839	0.0425209	0.389524	FALSE	FALSE	Trans (>250 kb)
ENSG00000171953	ATPAF2	17	p11.2	17880723	17942523	2.02815	0.0425446	0.389524	FALSE	FALSE	Trans (>250 kb)			0.140836
ENSG00000079482	OPHN1	X	q12	67262186	67653755	2.02656	0.0427071	0.39017	FALSE	FALSE	Trans (>250 kb)
ENSG00000007541	PIGQ	16	p13.3	616995	634136	2.02533	0.0428336	0.390232	FALSE	FALSE	Trans (>250 kb)			0.0235476
ENSG00000196683	TOMM7	7	p15.3	22852251	22862470	2.02527	0.0428392	0.390232	FALSE	FALSE	Trans (>250 kb)			0.574593
ENSG00000132849	INADL	1	p31.3	62208149	62629592	2.02519	0.0428482	0.390232	FALSE	FALSE	Trans (>250 kb)			0.918058
ENSG00000164535	DAGLB	7	p22.1	6448757	6523821	2.02472	0.0428962	0.390381	FALSE	FALSE	Trans (>250 kb)			0.20293
ENSG00000110367	DDX6	11	q23.3	118620034	118661858	2.02307	0.0430659	0.391588	FALSE	FALSE	Trans (>250 kb)			0.382012
ENSG00000156860	FBRS	16	p11.2	30669752	30682135	2.02139	0.0432395	0.392443	FALSE	FALSE	Trans (>250 kb)			0.0357464
ENSG00000123607	TTC21B	2	q24.3	166713985	166810353	2.02093	0.0432874	0.392443	FALSE	FALSE	Trans (>250 kb)			0.0132487
ENSG00000134684	YARS	1	p35.1	33240840	33283754	2.0207	0.0433104	0.392443	FALSE	FALSE	Trans (>250 kb)			0.5019
ENSG00000180357	ZNF609	15	q22.31	64752941	64978264	2.02028	0.0433541	0.392443	FALSE	FALSE	Trans (>250 kb)			0.762874
ENSG00000239388	ASB14	3	p14.3	57302375	57326710	2.02025	0.0433572	0.392443	FALSE	FALSE	Trans (>250 kb)			0.133037
ENSG00000146830	GIGYF1	7	q22.1	100277130	100287071	2.01962	0.043423	0.392443	FALSE	FALSE	Trans (>250 kb)			0.221428
ENSG00000081760	AACS	12	q24.31	125549925	125627873	2.01882	0.0435055	0.392443	FALSE	FALSE	Trans (>250 kb)			0.653985
ENSG00000185271	KLHL33	14	q11.2	20896970	20903801	2.0188	0.0435083	0.392443	FALSE	FALSE	Trans (>250 kb)			0.618688
ENSG00000070061	IKBKAP	9	q31.3	111629797	111696396	2.01848	0.0435416	0.392443	FALSE	FALSE	Trans (>250 kb)			0.540896
ENSG00000107929	LARP4B	10	p15.3	855484	977564	2.01847	0.0435428	0.392443	FALSE	FALSE	Trans (>250 kb)			0.4959
ENSG00000170100	ZNF778	16	q24.3	89284118	89295363	2.01834	0.0435554	0.392443	FALSE	FALSE	Trans (>250 kb)			0.986651
ENSG00000152348	ATG10	5	q14.1	81267844	81572676	2.01801	0.0435906	0.392542	FALSE	FALSE	Trans (>250 kb)			0.464504
ENSG00000197779	ZNF81	X	p11.23	47696301	47861960	2.0175	0.0436432	0.39255	FALSE	FALSE	Trans (>250 kb)
ENSG00000144028	SNRNP200	2	q11.2	96940074	96971297	2.01698	0.0436971	0.392551	FALSE	FALSE	Trans (>250 kb)			0.90216
ENSG00000072506	HSD17B10	X	p11.22	53458206	53461320	2.01688	0.0437085	0.392551	FALSE	FALSE	Trans (>250 kb)
ENSG00000153132	CLGN	4	q31.1	141309609	141349122	2.0167	0.0437264	0.392551	FALSE	FALSE	Trans (>250 kb)			0.888561
ENSG00000141258	SGSM2	17	p13.3	2240792	2284352	2.01614	0.0437851	0.392551	FALSE	FALSE	Trans (>250 kb)			0.628187
ENSG00000204469	PRRC2A	6	p21.33	31588497	31605548	2.01603	0.0437973	0.392551	FALSE	FALSE	Trans (>250 kb)			4.48526e-06
ENSG00000089847	ANKRD24	19	p13.3	4183351	4224811	2.01599	0.0438007	0.392551	FALSE	FALSE	Trans (>250 kb)			0.482202
ENSG00000124104	SNX21	20	q13.12	44462449	44471914	2.01587	0.0438131	0.392551	FALSE	FALSE	Trans (>250 kb)			0.674583
ENSG00000106244	PDAP1	7	q22.1	98989671	99006452	2.01519	0.0438845	0.392878	FALSE	FALSE	Trans (>250 kb)			0.0791421
ENSG00000164815	ORC5	7	q22.2	103766788	103848495	2.01411	0.0439985	0.393357	FALSE	FALSE	Trans (>250 kb)			0.665283
ENSG00000167880	EVPL	17	q25.1	74000583	74023533	2.01405	0.0440048	0.393357	FALSE	FALSE	Trans (>250 kb)			0.121038
ENSG00000108055	SMC3	10	q25.2	112327449	112364394	2.01313	0.0441014	0.393674	FALSE	FALSE	Trans (>250 kb)			0.970053
ENSG00000167716	WDR81	17	p13.3	1619817	1641893	2.01302	0.0441125	0.393674	FALSE	FALSE	Trans (>250 kb)			0.525797
ENSG00000197694	SPTAN1	9	q34.11	131314866	131395941	2.01218	0.0442013	0.393808	FALSE	FALSE	Trans (>250 kb)			0.790471
ENSG00000102977	ACD	16	q22.1	67691415	67694713	2.01215	0.0442038	0.393808	FALSE	FALSE	Trans (>250 kb)			0.00554945
ENSG00000178802	MPI	15	q24.1	75182346	75191798	2.01207	0.0442128	0.393808	FALSE	FALSE	Trans (>250 kb)			0.621988
ENSG00000204923	FBXO48	2	p13.3	68686551	68694390	2.01107	0.0443177	0.393978	FALSE	FALSE	Trans (>250 kb)			0.811569
ENSG00000156983	BRPF1	3	p25.3	9773413	9789702	2.01101	0.044324	0.393978	FALSE	FALSE	Trans (>250 kb)			0.812969
ENSG00000242485	MRPL20	1	p36.33	1337288	1342693	2.01093	0.0443329	0.393978	FALSE	FALSE	Trans (>250 kb)			0.0436456
ENSG00000172476	RAB40A	X	q22.2	102754678	102774417	2.0103	0.0443994	0.393978	FALSE	FALSE	Trans (>250 kb)
ENSG00000188566	NDOR1	9	q34.3	140100147	140111461	2.01029	0.0444005	0.393978	FALSE	FALSE	Trans (>250 kb)			0.276522
ENSG00000175567	UCP2	11	q13.4	73685712	73694352	2.00902	0.0445352	0.394128	FALSE	FALSE	Trans (>250 kb)			0.116438
ENSG00000100888	CHD8	14	q11.2	21853353	21924285	2.00678	0.0447732	0.395249	FALSE	FALSE	Trans (>250 kb)			0.587991
ENSG00000108799	EZH1	17	q21.2	40852293	40897071	2.00638	0.0448157	0.395249	FALSE	FALSE	Trans (>250 kb)			0.460204
ENSG00000273025	CELF6	15	q23	72559087	72612287	2.00605	0.0448513	0.395264	FALSE	FALSE	Trans (>250 kb)			0.000706872
ENSG00000080511	RDH8	19	p13.2	10123925	10132955	2.00592	0.0448644	0.395264	FALSE	FALSE	Trans (>250 kb)			0.106839
ENSG00000111669	TPI1	12	p13.31	6976283	6980112	2.00402	0.0450679	0.395426	FALSE	FALSE	Trans (>250 kb)			0.415008
ENSG00000133958	UNC79	14	q32.12	93799565	94174222	2.00397	0.0450731	0.395426	FALSE	FALSE	Trans (>250 kb)			0.438106
ENSG00000033050	ABCF2	7	q36.1	150904923	150924316	2.00387	0.0450836	0.395426	FALSE	FALSE	Trans (>250 kb)			0.116538
ENSG00000156650	KAT6B	10	q22.2	76585340	76792380	2.00369	0.0451033	0.395426	FALSE	FALSE	Trans (>250 kb)			0.882962
ENSG00000197586	ENTPD6	20	p11.21	25176329	25207365	2.00321	0.0451551	0.395426	FALSE	FALSE	Trans (>250 kb)			0.080442
ENSG00000120800	UTP20	12	q23.2	101673887	101780394	2.00165	0.0453221	0.395426	FALSE	FALSE	Trans (>250 kb)			0.130737
ENSG00000123643	SLC36A1	5	q33.1	150816607	150871942	2.00164	0.0453235	0.395426	FALSE	FALSE	Trans (>250 kb)			0.543996
ENSG00000108424	KPNB1	17	q21.32	45726842	45762871	2.00135	0.0453545	0.395426	FALSE	FALSE	Trans (>250 kb)			0.0291471
ENSG00000187778	MCRS1	12	q13.12	49950327	49961936	2.00123	0.0453672	0.395426	FALSE	FALSE	Trans (>250 kb)			0.161634
ENSG00000204464	C1orf195	1	p36.21	15490840	15497813	2.00038	0.0454591	0.395426	FALSE	FALSE	Trans (>250 kb)			0.633287
ENSG00000139197	PEX5	12	p13.31	7341281	7371170	2.00025	0.0454735	0.395426	FALSE	FALSE	Trans (>250 kb)
ENSG00000162408	NOL9	1	p36.31	6581407	6614595	1.99993	0.0455082	0.395426	FALSE	FALSE	Trans (>250 kb)			0.0515448
ENSG00000162144	CYB561A3	11	q12.2	61116217	61129771	1.99977	0.0455254	0.395426	FALSE	FALSE	Trans (>250 kb)			0.644086
ENSG00000187535	IFT140	16	p13.3	1560428	1662111	1.99951	0.0455536	0.395426	FALSE	FALSE	Trans (>250 kb)			0.368313
ENSG00000103199	ZNF500	16	p13.3	4798240	4817625	1.99914	0.0455928	0.395426	FALSE	FALSE	Trans (>250 kb)			0.264724
ENSG00000150672	DLG2	11	q14.1	83166055	85338966	1.99912	0.0455958	0.395426	FALSE	FALSE	Trans (>250 kb)			0.107839
ENSG00000085644	ZNF213	16	p13.3	3179778	3192806	1.99906	0.0456016	0.395426	FALSE	FALSE	Trans (>250 kb)			0.40151
ENSG00000173517	PEAK1	15	q24.3	77400471	77712486	1.99858	0.0456533	0.395426	FALSE	FALSE	Trans (>250 kb)			0.193031
ENSG00000108669	CYTH1	17	q25.3	76670130	76778379	1.99746	0.0457747	0.395426	FALSE	FALSE	Trans (>250 kb)			0.992551
ENSG00000186716	BCR	22	q11.23	23521891	23660224	1.99661	0.0458673	0.395426	FALSE	FALSE	Trans (>250 kb)			0.209529
ENSG00000127837	AAMP	2	q35	219128850	219134980	1.99588	0.045947	0.395426	FALSE	FALSE	Trans (>250 kb)			0.581992
ENSG00000172809	RPL38	17	q25.1	72199721	72206794	1.99587	0.0459478	0.395426	FALSE	FALSE	Trans (>250 kb)			0.0147485
ENSG00000117523	PRRC2C	1	q24.3	171454651	171562650	1.99571	0.0459653	0.395426	FALSE	FALSE	Trans (>250 kb)			0.319118
ENSG00000251322	SHANK3	22	q13.33	51112843	51171726	1.99558	0.0459797	0.395426	FALSE	FALSE	Trans (>250 kb)			0.315218
ENSG00000067369	TP53BP1	15	q15.3	43699407	43802926	1.99534	0.0460058	0.395426	FALSE	FALSE	Trans (>250 kb)			0.687481
ENSG00000154438	ASZ1	7	q31.2	117003276	117068177	1.99517	0.0460246	0.395426	FALSE	FALSE	Trans (>250 kb)			0.0808419
ENSG00000164151	KIAA0947	5	p15.32	5420777	5490347	1.99513	0.0460292	0.395426	FALSE	FALSE	Trans (>250 kb)			0.129637
ENSG00000073536	NLE1	17	q12	33455772	33469334	1.9949	0.0460535	0.395426	FALSE	FALSE	Trans (>250 kb)			0.937656
ENSG00000160993	ALKBH4	7	q22.1	102096685	102105323	1.99399	0.0461531	0.395585	FALSE	FALSE	Trans (>250 kb)			0.692881
ENSG00000140992	PDPK1	16	p13.3	2587965	2653189	1.99175	0.0463981	0.396442	FALSE	FALSE	Trans (>250 kb)			0.154135
ENSG00000112787	FBRSL1	12	q24.33	133066137	133161774	1.99142	0.0464345	0.396588	FALSE	FALSE	Trans (>250 kb)			0.891761
ENSG00000122122	SASH3	X	q26.1	128913955	128929177	1.99081	0.0465016	0.396681	FALSE	FALSE	Trans (>250 kb)
ENSG00000103257	SLC7A5	16	q24.2	87863629	87903094	1.99059	0.0465258	0.396681	FALSE	FALSE	Trans (>250 kb)			0.447705
ENSG00000147873	IFNA5	9	p21.3	21304613	21305312	1.99059	0.046526	0.396681	FALSE	FALSE	Trans (>250 kb)			0.514399
ENSG00000154917	RAB6B	3	q22.1	133543083	133614680	1.9896	0.0466353	0.397319	FALSE	FALSE	Trans (>250 kb)			0.324618
ENSG00000132466	ANKRD17	4	q13.3	73939093	74124515	1.98819	0.0467903	0.397695	FALSE	FALSE	Trans (>250 kb)			0.107939
ENSG00000155158	TTC39B	9	p22.3	15163620	15307358	1.98804	0.0468068	0.397695	FALSE	FALSE	Trans (>250 kb)			0.0678432
ENSG00000141627	DYM	18	q21.1	46570039	46987717	1.98801	0.0468108	0.397695	FALSE	FALSE	Trans (>250 kb)			0.431007
ENSG00000167280	ENGASE	17	q25.3	77071021	77084681	1.98746	0.046871	0.397927	FALSE	FALSE	Trans (>250 kb)			0.466303
ENSG00000268181	AC073188.1	7	q11.21	62858414	62858860	1.98633	0.0469966	0.398107	FALSE	FALSE	Trans (>250 kb)			0.175032
ENSG00000166004	KIAA1731	11	q21	93394805	93463522	1.98502	0.0471424	0.398107	FALSE	FALSE	Trans (>250 kb)			0.560794
ENSG00000196284	SUPT3H	6	p21.1	44777054	45345690	1.9849	0.047156	0.398107	FALSE	FALSE	Trans (>250 kb)			0.126937
ENSG00000055163	CYFIP2	5	q33.3	156693089	156822606	1.98477	0.0471699	0.398107	FALSE	FALSE	Trans (>250 kb)			0.471403
ENSG00000078618	NRD1	1	p32.3	52254863	52344477	1.98399	0.0472574	0.398422	FALSE	FALSE	Trans (>250 kb)			0.112139
ENSG00000038358	EDC4	16	q22.1	67906926	67918406	1.98316	0.0473491	0.398898	FALSE	FALSE	Trans (>250 kb)			0.00344966
ENSG00000196323	ZBTB44	11	q24.3	130096572	130184581	1.98153	0.0475322	0.399943	FALSE	FALSE	Trans (>250 kb)			0.090241
ENSG00000159445	THEM4	1	q21.3	151846060	151882284	1.98019	0.0476821	0.400529	FALSE	FALSE	Trans (>250 kb)			0.451705
ENSG00000187555	USP7	16	p13.2	8985951	9058371	1.97997	0.047707	0.400529	FALSE	FALSE	Trans (>250 kb)			0.911559
ENSG00000258472	RP11-192H23.4	17	q11.2	26782770	26941215	1.97978	0.0477286	0.400529	FALSE	FALSE	Trans (>250 kb)			0.107939
ENSG00000091542	ALKBH5	17	p11.2	18086392	18113268	1.9792	0.0477937	0.400595	FALSE	FALSE	Trans (>250 kb)			0.90006
ENSG00000108852	MPP2	17	q21.31	41952725	41987068	1.97662	0.048085	0.402109	FALSE	FALSE	Trans (>250 kb)			0.0681432
ENSG00000144821	MYH15	3	q13.13	108099216	108248169	1.97651	0.0480972	0.402109	FALSE	FALSE	Trans (>250 kb)			0.79737
ENSG00000131381	ZFYVE20	3	p25.1	15111580	15140670	1.97567	0.048192	0.402479	FALSE	FALSE	Trans (>250 kb)			0.578492
ENSG00000198722	UNC13B	9	p13.3	35161999	35405335	1.97527	0.0482379	0.402479	FALSE	FALSE	Trans (>250 kb)			0.661284
ENSG00000164989	CCDC171	9	p22.3	15552895	16061661	1.97477	0.048294	0.402576	FALSE	FALSE	Trans (>250 kb)			0.672283
ENSG00000115808	STRN	2	p22.2	37070783	37193615	1.97441	0.0483354	0.402683	FALSE	FALSE	Trans (>250 kb)			0.436006
ENSG00000182208	MOB2	11	p15.5	1490687	1522477	1.97162	0.0486531	0.405117	FALSE	FALSE	Trans (>250 kb)			0.177832
ENSG00000078142	PIK3C3	18	q12.3	39535171	39667794	1.97112	0.0487102	0.405363	FALSE	FALSE	Trans (>250 kb)			0.272123
ENSG00000122490	PQLC1	18	q23	77662420	77711664	1.97083	0.0487429	0.405363	FALSE	FALSE	Trans (>250 kb)			0.0513449
ENSG00000144674	GOLGA4	3	p22.2	37284668	37408242	1.97006	0.0488318	0.405607	FALSE	FALSE	Trans (>250 kb)			0.916658
ENSG00000182134	TDRKH	1	q21.3	151742583	151763892	1.96997	0.0488413	0.405607	FALSE	FALSE	Trans (>250 kb)			0.109639
ENSG00000104969	SGTA	19	p13.3	2754712	2783369	1.96837	0.049025	0.406284	FALSE	FALSE	Trans (>250 kb)			0.0215478
ENSG00000154263	ABCA10	17	q24.3	67143355	67240987	1.96711	0.0491709	0.407108	FALSE	FALSE	Trans (>250 kb)			0.427707
ENSG00000144591	GMPPA	2	q35	220363589	220371710	1.96632	0.0492615	0.407174	FALSE	FALSE	Trans (>250 kb)			0.392511
ENSG00000173020	ADRBK1	11	q13.2	67033881	67054027	1.96629	0.0492647	0.407174	FALSE	FALSE	Trans (>250 kb)			0.344516
ENSG00000107959	PITRM1	10	p15.2	3179920	3215003	1.96598	0.0493007	0.407174	FALSE	FALSE	Trans (>250 kb)			0.212429
ENSG00000187475	HIST1H1T	6	p22.2	26107640	26108364	1.96573	0.0493303	0.407174	FALSE	FALSE	Trans (>250 kb)			0.239726
ENSG00000169118	CSNK1G1	15	q22.31	64457716	64648442	1.96548	0.0493583	0.407174	FALSE	FALSE	Trans (>250 kb)			0.555794
ENSG00000002822	MAD1L1	7	p22.3	1855429	2272878	1.96547	0.0493602	0.407174	FALSE	FALSE	Trans (>250 kb)			0.322418
ENSG00000111203	ITFG2	12	p13.33	2921788	2968957	1.96484	0.0494328	0.407501	FALSE	FALSE	Trans (>250 kb)			0.0938406
ENSG00000159267	HLCS	21	q22.13	38123189	38362536	1.96363	0.0495725	0.407963	FALSE	FALSE	Trans (>250 kb)			0.619688
ENSG00000260092	RP11-77K12.7	16	q23.1	75562430	75579326	1.9623	0.0497281	0.408982	FALSE	FALSE	Trans (>250 kb)			0.561994
ENSG00000138107	ACTR1A	10	q24.32	104238986	104262482	1.96173	0.0497943	0.409229	FALSE	FALSE	Trans (>250 kb)			0.128037
ENSG00000132376	INPP5K	17	p13.3	1397865	1420182	1.96119	0.0498573	0.409229	FALSE	FALSE	Trans (>250 kb)			0.060344
ENSG00000138131	LOXL4	10	q24.2	100007447	100028007	1.96065	0.04992	0.409272	FALSE	FALSE	Trans (>250 kb)			0.156734
ENSG00000136274	NACAD	7	p13	45120037	45128513	1.96038	0.0499519	0.409355	FALSE	FALSE	Trans (>250 kb)			0.413709
ENSG00000214694	ARHGEF33	2	p22.1	39117021	39202590	1.95991	0.0500068	0.409668	FALSE	FALSE	Trans (>250 kb)			0.605689
ENSG00000157350	ST3GAL2	16	q22.1	70413338	70473140	1.95961	0.0500413	0.409807	FALSE	FALSE	Trans (>250 kb)			0.444706
ENSG00000269526	ERVV-1	19	q13.41	53517174	53519375	1.95938	0.0500678	0.409821	FALSE	FALSE	Trans (>250 kb)			0.493301
ENSG00000149311	ATM	11	q22.3	108093211	108239829	1.9587	0.0501484	0.409821	FALSE	FALSE	Trans (>250 kb)			0.262724
ENSG00000136830	FAM129B	9	q34.11	130267618	130341268	1.95821	0.0502059	0.409821	FALSE	FALSE	Trans (>250 kb)			0.872463
ENSG00000104731	KLHDC4	16	q24.2	87730091	87799598	1.95686	0.0503634	0.410509	FALSE	FALSE	Trans (>250 kb)			0.831767
ENSG00000214253	FIS1	7	q22.1	100882739	100895597	1.95644	0.0504135	0.410646	FALSE	FALSE	Trans (>250 kb)			0.272623
ENSG00000181638	ZFP41	8	q24.3	144328991	144344875	1.95525	0.0505541	0.411069	FALSE	FALSE	Trans (>250 kb)			0.0141486
ENSG00000175662	TOM1L2	17	p11.2	17746828	17875736	1.95487	0.0505984	0.411205	FALSE	FALSE	Trans (>250 kb)			0.10274
ENSG00000154305	MIA3	1	q41	222791428	222841354	1.95276	0.0508476	0.411726	FALSE	FALSE	Trans (>250 kb)			0.952755
ENSG00000167889	MGAT5B	17	q25.2	74864538	74946475	1.95257	0.0508708	0.411726	FALSE	FALSE	Trans (>250 kb)			0.020048
ENSG00000100239	PPP6R2	22	q13.33	50781733	50883514	1.9525	0.0508786	0.411726	FALSE	FALSE	Trans (>250 kb)			0.00213617
ENSG00000171159	C9orf16	9	q34.11	130922539	130926207	1.95216	0.050919	0.411726	FALSE	FALSE	Trans (>250 kb)			0.774273
ENSG00000132622	HSPA12B	20	p13	3713314	3733758	1.95137	0.0510126	0.412166	FALSE	FALSE	Trans (>250 kb)			0.592991
ENSG00000120949	TNFRSF8	1	p36.22	12123434	12204264	1.94968	0.0512144	0.412932	FALSE	FALSE	Trans (>250 kb)			0.420908
ENSG00000138375	SMARCAL1	2	q35	217277137	217347776	1.94878	0.0513216	0.413299	FALSE	FALSE	Trans (>250 kb)			0.963654
ENSG00000116809	ZBTB17	1	p36.13	16268364	16302627	1.94657	0.0515865	0.414421	FALSE	FALSE	Trans (>250 kb)			0.357614
ENSG00000147123	NDUFB11	X	p11.23	47001615	47004903	1.9456	0.0517033	0.414527	FALSE	FALSE	Trans (>250 kb)
ENSG00000177963	RIC8A	11	p15.5	207511	215113	1.94529	0.0517398	0.414678	FALSE	FALSE	Trans (>250 kb)			0.250825
ENSG00000139613	SMARCC2	12	q13.2	56556767	56583351	1.94455	0.0518294	0.415101	FALSE	FALSE	Trans (>250 kb)			0.617588
ENSG00000172731	LRRC20	10	q22.1	72058729	72142382	1.94283	0.0520367	0.415386	FALSE	FALSE	Trans (>250 kb)			0.253125
ENSG00000137802	MAPKBP1	15	q15.1	42066632	42120053	1.94181	0.0521597	0.415636	FALSE	FALSE	Trans (>250 kb)			0.743776
ENSG00000155744	FAM126B	2	q33.1	201838441	201936394	1.94147	0.0522013	0.415636	FALSE	FALSE	Trans (>250 kb)			0.176932
ENSG00000134452	FBXO18	10	p15.1	5931535	5979556	1.94111	0.0522445	0.415636	FALSE	FALSE	Trans (>250 kb)			0.718078
ENSG00000088899	LZTS3	20	p13	3143263	3154192	1.93988	0.0523945	0.415636	FALSE	FALSE	Trans (>250 kb)			0.428007
ENSG00000085185	BCORL1	X	q26.1	129115083	129192058	1.93963	0.0524243	0.415636	FALSE	FALSE	Trans (>250 kb)
ENSG00000127364	TAS2R4	7	q34	141478242	141479235	1.93947	0.0524439	0.415636	FALSE	FALSE	Trans (>250 kb)			0.0673433
ENSG00000198198	SZT2	1	p34.2	43855553	43918321	1.9376	0.0526725	0.416045	FALSE	FALSE	Trans (>250 kb)			0.123938
ENSG00000100393	EP300	22	q13.2	41487790	41576081	1.93713	0.052729	0.416045	FALSE	FALSE	Trans (>250 kb)			0.375112
ENSG00000257230	RP11-272B17.2	12	q14.1	59917059	59917965	1.93702	0.0527433	0.416045	FALSE	FALSE	Trans (>250 kb)			0.874263
ENSG00000254445	HSPB2-C11orf52	11	q23.1	111783460	111797595	1.93696	0.0527501	0.416045	FALSE	FALSE	Trans (>250 kb)			0.494901
ENSG00000073605	GSDMB	17	q12	38060848	38076107	1.9369	0.0527574	0.416045	FALSE	FALSE	Trans (>250 kb)			0.477602
ENSG00000099821	POLRMT	19	p13.3	617223	633597	1.93667	0.0527851	0.41606	FALSE	FALSE	Trans (>250 kb)			0.810969
ENSG00000136295	TTYH3	7	p22.3	2671585	2704436	1.93625	0.0528376	0.416358	FALSE	FALSE	Trans (>250 kb)			0.230427
ENSG00000168350	DEGS2	14	q32.2	100612756	100626500	1.93597	0.0528714	0.416502	FALSE	FALSE	Trans (>250 kb)			0.285721
ENSG00000107819	SFXN3	10	q24.31	102790991	102800998	1.93506	0.0529832	0.417102	FALSE	FALSE	Trans (>250 kb)			0.0020498
ENSG00000011454	RABGAP1	9	q33.2	125703112	125867145	1.93466	0.0530319	0.417179	FALSE	FALSE	Trans (>250 kb)			0.30322
ENSG00000132182	NUP210	3	p25.1	13357737	13461809	1.93305	0.0532295	0.417698	FALSE	FALSE	Trans (>250 kb)			0.0790421
ENSG00000167588	GPD1	12	q13.12	50497602	50505102	1.93296	0.0532414	0.417698	FALSE	FALSE	Trans (>250 kb)			0.148035
ENSG00000151240	DIP2C	10	p15.3	320130	735683	1.93166	0.0534009	0.418277	FALSE	FALSE	Trans (>250 kb)			0.60249
ENSG00000147465	STAR	8	p11.23	38001167	38008783	1.9313	0.0534459	0.418292	FALSE	FALSE	Trans (>250 kb)			0.963554
ENSG00000160200	CBS	21	q22.3	44473301	44497053	1.93127	0.0534498	0.418292	FALSE	FALSE	Trans (>250 kb)			0.00894911
ENSG00000112640	PPP2R5D	6	p21.1	42952237	42980080	1.93108	0.0534735	0.418299	FALSE	FALSE	Trans (>250 kb)			0.764674
ENSG00000160584	SIK3	11	q23.3	116714118	116969153	1.93059	0.0535336	0.418299	FALSE	FALSE	Trans (>250 kb)			0.164134
ENSG00000157368	IL34	16	q22.1	70613798	70694585	1.92939	0.053682	0.418914	FALSE	FALSE	Trans (>250 kb)			0.680182
ENSG00000150593	PDCD4	10	q25.2	112631565	112659764	1.92847	0.0537972	0.419217	FALSE	FALSE	Trans (>250 kb)			0.932357
ENSG00000072364	AFF4	5	q31.1	132211071	132299326	1.9283	0.0538179	0.419217	FALSE	FALSE	Trans (>250 kb)			0.00214979
ENSG00000214655	ZSWIM8	10	q22.2	75545340	75561551	1.92767	0.0538964	0.419217	FALSE	FALSE	Trans (>250 kb)			0.00107889
ENSG00000076351	SLC46A1	17	q11.2	26721661	26734215	1.92707	0.0539706	0.419217	FALSE	FALSE	Trans (>250 kb)			0.000476733
ENSG00000006740	ARHGAP44	17	p12	12692856	12894960	1.92666	0.0540222	0.419217	FALSE	FALSE	Trans (>250 kb)			0.920158
ENSG00000005844	ITGAL	16	p11.2	30483979	30534506	1.92603	0.0541007	0.419217	FALSE	FALSE	Trans (>250 kb)			0.257324
ENSG00000197859	ADAMTSL2	9	q34.2	136397286	136440641	1.92581	0.0541287	0.419217	FALSE	FALSE	Trans (>250 kb)			0.89736
ENSG00000171634	BPTF	17	q24.2	65821640	65980494	1.92552	0.0541646	0.419217	FALSE	FALSE	Trans (>250 kb)			0.250525
ENSG00000108387	Sep-04	17	q22	56597611	56618179	1.92498	0.054232	0.419217	FALSE	FALSE	Trans (>250 kb)			0.494501
ENSG00000156959	LHFPL4	3	p25.3	9543481	9595486	1.92494	0.0542373	0.419217	FALSE	FALSE	Trans (>250 kb)			0.99635
ENSG00000134852	CLOCK	4	q12	56294070	56413305	1.92483	0.0542508	0.419217	FALSE	FALSE	Trans (>250 kb)			0.106839
ENSG00000143373	ZNF687	1	q21.3	151254094	151264656	1.92437	0.0543079	0.419217	FALSE	FALSE	Trans (>250 kb)			0.70218
ENSG00000088179	PTPN4	2	q14.2	120517207	120741394	1.92425	0.0543238	0.419217	FALSE	FALSE	Trans (>250 kb)			0.122638
ENSG00000174485	DENND4A	15	q22.31	65950384	66084631	1.92388	0.054369	0.419338	FALSE	FALSE	Trans (>250 kb)			0.280722
ENSG00000173436	MINOS1	1	p36.13	19923477	19956314	1.92369	0.0543932	0.419369	FALSE	FALSE	Trans (>250 kb)			0.69588
ENSG00000137522	RNF121	11	q13.4	71639747	71708643	1.92349	0.0544186	0.419386	FALSE	FALSE	Trans (>250 kb)			0.0228477
ENSG00000183837	PNMA3	X	q28	152224766	152228827	1.92245	0.054549	0.419509	FALSE	FALSE	Trans (>250 kb)
ENSG00000084652	TXLNA	1	p35.1	32645287	32663886	1.92228	0.0545707	0.419509	FALSE	FALSE	Trans (>250 kb)			0.273323
ENSG00000115998	C2orf42	2	p13.3	70377012	70475747	1.92227	0.054572	0.419509	FALSE	FALSE	Trans (>250 kb)			0.573493
ENSG00000166246	C16orf71	16	p13.3	4784273	4799397	1.92218	0.0545829	0.419509	FALSE	FALSE	Trans (>250 kb)			0.211729
ENSG00000130560	UBAC1	9	q34.3	138824815	138853226	1.92196	0.0546112	0.419509	FALSE	FALSE	Trans (>250 kb)			0.861364
ENSG00000197063	MAFG	17	q25.3	79876146	79885590	1.92128	0.0546964	0.419574	FALSE	FALSE	Trans (>250 kb)			0.338116
ENSG00000155093	PTPRN2	7	q36.3	157331750	158380480	1.92055	0.0547883	0.419743	FALSE	FALSE	0	rs10280711	1.778e-08	0.0449455
ENSG00000224051	GLTPD1	1	p36.33	1260136	1264277	1.91994	0.0548659	0.419743	FALSE	FALSE	Trans (>250 kb)			0.14017
ENSG00000197756	RPL37A	2	q35	217362912	217443903	1.91993	0.0548668	0.419743	FALSE	FALSE	Trans (>250 kb)			0.976352
ENSG00000197892	KIF13B	8	p12	28924796	29120641	1.91891	0.0549961	0.420158	FALSE	FALSE	Trans (>250 kb)			0.944356
ENSG00000102921	N4BP1	16	q12.1	48572637	48654059	1.91727	0.0552031	0.421237	FALSE	FALSE	Trans (>250 kb)			0.780072
ENSG00000198231	DDX42	17	q23.3	61850963	61896677	1.91544	0.0554362	0.421237	FALSE	FALSE	Trans (>250 kb)			0.993151
ENSG00000166136	NDUFB8	10	q24.31	102267203	102289757	1.91533	0.0554503	0.421237	FALSE	FALSE	Trans (>250 kb)			0.590591
ENSG00000100731	PCNX	14	q24.2	71374122	71582099	1.9152	0.0554669	0.421237	FALSE	FALSE	Trans (>250 kb)			0.233027
ENSG00000149091	DGKZ	11	p11.2	46354455	46402104	1.91511	0.0554779	0.421237	FALSE	FALSE	Trans (>250 kb)			0.190631
ENSG00000170037	CNTROB	17	p13.1	7835419	7853236	1.915	0.0554923	0.421237	FALSE	FALSE	Trans (>250 kb)			0.955054
ENSG00000178188	SH2B1	16	p11.2	28857921	28885526	1.91478	0.0555204	0.421237	FALSE	FALSE	Trans (>250 kb)			0.0108489
ENSG00000095370	SH2D3C	9	q34.11	130500596	130541020	1.91477	0.0555222	0.421237	FALSE	FALSE	Trans (>250 kb)			0.193831
ENSG00000140199	SLC12A6	15	q14	34525460	34630261	1.91397	0.0556237	0.421946	FALSE	FALSE	Trans (>250 kb)			0.874663
ENSG00000143473	KCNH1	1	q32.2	210856555	211307457	1.91323	0.0557189	0.42231	FALSE	FALSE	Trans (>250 kb)			0.0883412
ENSG00000175115	PACS1	11	q13.1	65837834	66012218	1.91264	0.0557937	0.422669	FALSE	FALSE	Trans (>250 kb)			0.20253
ENSG00000130479	MAP1S	19	p13.11	17830051	17845325	1.91191	0.0558878	0.423164	FALSE	FALSE	77362	rs12608932	2.98e-25	0.00126463
ENSG00000070444	MNT	17	p13.3	2287354	2304412	1.91161	0.0559268	0.423275	FALSE	FALSE	Trans (>250 kb)			0.319018
ENSG00000186943	OR13C8	9	q31.1	107331449	107332411	1.91111	0.0559909	0.423275	FALSE	FALSE	Trans (>250 kb)			0.918158
ENSG00000091947	TMEM101	17	q21.31	42088556	42101314	1.91099	0.0560053	0.423275	FALSE	FALSE	Trans (>250 kb)			0.146935
ENSG00000140995	DEF8	16	q24.3	90014333	90034468	1.90996	0.0561382	0.424175	FALSE	FALSE	Trans (>250 kb)			0.0819418
ENSG00000139182	CLSTN3	12	p13.31	7282294	7311541	1.90762	0.0564397	0.425923	FALSE	FALSE	Trans (>250 kb)
ENSG00000163995	ABLIM2	4	p16.1	7967039	8160559	1.90575	0.056683	0.426794	FALSE	FALSE	Trans (>250 kb)			0.69568
ENSG00000139719	VPS33A	12	q24.31	122714111	122751068	1.90564	0.0566972	0.426794	FALSE	FALSE	Trans (>250 kb)			0.293221
ENSG00000177200	CHD9	16	q12.2	53088945	53363062	1.90523	0.0567503	0.426794	FALSE	FALSE	Trans (>250 kb)			0.161334
ENSG00000177047	IFNW1	9	p21.3	21140631	21142144	1.90513	0.0567632	0.426794	FALSE	FALSE	Trans (>250 kb)			0.687181
ENSG00000128271	ADORA2A	22	q11.23	24813847	24838328	1.90458	0.0568344	0.426794	FALSE	FALSE	Trans (>250 kb)			0.981052
ENSG00000100276	RASL10A	22	q12.2	29708922	29715668	1.90436	0.0568636	0.426794	FALSE	FALSE	Trans (>250 kb)			0.692581
ENSG00000074276	CDHR2	5	q35.2	175969512	176022975	1.90418	0.0568869	0.426794	FALSE	FALSE	Trans (>250 kb)			0.109639
ENSG00000134058	CDK7	5	q13.2	68530668	68573250	1.90373	0.0569448	0.426794	FALSE	FALSE	Trans (>250 kb)			0.738676
ENSG00000128185	DGCR6L	22	q11.21	20301799	20307603	1.90342	0.0569861	0.426794	FALSE	FALSE	Trans (>250 kb)			0.223828
ENSG00000213199	ASIC3	7	q36.1	150745379	150749843	1.90309	0.0570286	0.426942	FALSE	FALSE	Trans (>250 kb)			0.178732
ENSG00000177646	ACAD9	3	q21.3	128598439	128634910	1.90232	0.0571287	0.426959	FALSE	FALSE	Trans (>250 kb)			0.566693
ENSG00000175793	SFN	1	p36.11	27189633	27190947	1.90159	0.0572247	0.427486	FALSE	FALSE	Trans (>250 kb)			0.0764424
ENSG00000198728	LDB1	10	q24.32	103867317	103880210	1.90124	0.0572705	0.427486	FALSE	FALSE	Trans (>250 kb)			0.0840416
ENSG00000215421	ZNF407	18	q22.3	72265106	72777627	1.90105	0.0572955	0.427486	FALSE	FALSE	Trans (>250 kb)			0.478702
ENSG00000157823	AP3S2	15	q26.1	90373831	90437574	1.90054	0.0573627	0.42763	FALSE	FALSE	Trans (>250 kb)			0.250325
ENSG00000035681	NSMAF	8	q12.1	59496063	59572403	1.89999	0.0574339	0.428057	FALSE	FALSE	Trans (>250 kb)			0.377712
ENSG00000165685	TMEM52B	12	p13.2	10323141	10344400	1.89903	0.0575607	0.428751	FALSE	FALSE	Trans (>250 kb)			0.855064
ENSG00000116396	KCNC4	1	p13.3	110753965	110825722	1.89874	0.0575981	0.428751	FALSE	FALSE	Trans (>250 kb)			0.660884
ENSG00000186472	PCLO	7	q21.11	82383329	82792246	1.8977	0.0577357	0.428857	FALSE	FALSE	Trans (>250 kb)			0.287021
ENSG00000198863	RUNDC1	17	q21.31	41132582	41145707	1.89738	0.057778	0.42899	FALSE	FALSE	Trans (>250 kb)			0.433307
ENSG00000089057	SLC23A2	20	p13	4833002	4990939	1.89525	0.0580589	0.429814	FALSE	FALSE	Trans (>250 kb)			0.791471
ENSG00000087152	ATXN7L3	17	q21.31	42269173	42277481	1.89457	0.0581489	0.430219	FALSE	FALSE	Trans (>250 kb)			0.0762424
ENSG00000072501	SMC1A	X	p11.22	53401070	53449677	1.89356	0.0582837	0.430703	FALSE	FALSE	Trans (>250 kb)
ENSG00000123143	PKN1	19	p13.12	14543865	14582679	1.89271	0.0583966	0.430854	FALSE	FALSE	Trans (>250 kb)			0.0136486
ENSG00000160145	KALRN	3	q21.1	123798870	124445172	1.89256	0.058416	0.430854	FALSE	FALSE	Trans (>250 kb)			0.693081
ENSG00000144043	TEX261	2	p13.3	71213068	71222075	1.89239	0.0584393	0.430854	FALSE	FALSE	Trans (>250 kb)			0.958854
ENSG00000124116	WFDC3	20	q13.12	44376583	44420571	1.89236	0.0584432	0.430854	FALSE	FALSE	Trans (>250 kb)			0.907759
ENSG00000143977	SNRPG	2	p13.3	70508494	70520903	1.89234	0.0584454	0.430854	FALSE	FALSE	Trans (>250 kb)			0.410909
ENSG00000166441	RPL27A	11	p15.4	8703958	8736306	1.89208	0.0584809	0.431014	FALSE	FALSE	Trans (>250 kb)			0.359714
ENSG00000171160	MORN4	10	q24.2	99374310	99393344	1.8908	0.0586515	0.432097	FALSE	FALSE	Trans (>250 kb)			0.389711
ENSG00000185019	UBOX5	20	p13	3088219	3140842	1.88942	0.0588359	0.433172	FALSE	FALSE	Trans (>250 kb)			0.221928
ENSG00000124260	MAGEA10	X	q28	151301782	151307033	1.88922	0.0588622	0.433172	FALSE	FALSE	Trans (>250 kb)
ENSG00000270617	URGCP-MRPS24	7	p13	43906157	43946188	1.88912	0.0588756	0.433172	FALSE	FALSE	Trans (>250 kb)			0.165833
ENSG00000187726	DNAJB13	11	q13.4	73661364	73681411	1.88875	0.0589249	0.433274	FALSE	FALSE	Trans (>250 kb)			0.070143
ENSG00000153406	NMRAL1	16	p13.3	4511681	4545764	1.88857	0.0589492	0.433274	FALSE	FALSE	Trans (>250 kb)			0.386411
ENSG00000158417	EIF5B	2	q11.2	99953816	100017789	1.88853	0.0589547	0.433274	FALSE	FALSE	Trans (>250 kb)			0.253425
ENSG00000184434	LRRC19	9	p21.2	26993134	27005691	1.88757	0.0590841	0.434164	FALSE	FALSE	Trans (>250 kb)			0.615488
ENSG00000108309	RUNDC3A	17	q21.31	42385781	42396039	1.88578	0.0593246	0.435683	FALSE	FALSE	Trans (>250 kb)			0.626887
ENSG00000100056	DGCR14	22	q11.21	19117792	19132197	1.88549	0.0593631	0.435771	FALSE	FALSE	Trans (>250 kb)			0.384012
ENSG00000124587	PEX6	6	p21.1	42931608	42946958	1.88419	0.0595399	0.436799	FALSE	FALSE	Trans (>250 kb)			0.847465
ENSG00000269446	AC006967.1	7	q36.3	156902674	156903764	1.8839	0.0595784	0.436921	FALSE	FALSE	Trans (>250 kb)			0.453905
ENSG00000158987	RAPGEF6	5	q31.1	130759614	130970929	1.88183	0.0598595	0.43763	FALSE	FALSE	Trans (>250 kb)			0.658184
ENSG00000171224	C10orf35	10	q22.1	71390007	71393352	1.88146	0.0599094	0.43763	FALSE	FALSE	Trans (>250 kb)			0.10214
ENSG00000184185	KCNJ12	17	p11.2	21279509	21323179	1.88145	0.0599111	0.43763	FALSE	FALSE	Trans (>250 kb)			0.951255
ENSG00000133878	DUSP26	8	p12	33448856	33457624	1.881	0.0599721	0.437844	FALSE	FALSE	Trans (>250 kb)			0.772573
ENSG00000079263	SP140	2	q37.1	231067826	231223762	1.88077	0.0600035	0.437844	FALSE	FALSE	Trans (>250 kb)			0.214029
ENSG00000103544	C16orf62	16	p12.3	19566562	19718115	1.88065	0.0600196	0.437844	FALSE	FALSE	Trans (>250 kb)			0.0510449
ENSG00000015520	NPC1L1	7	p13	44552134	44580914	1.87975	0.0601424	0.437996	FALSE	FALSE	Trans (>250 kb)			0.840566
ENSG00000140443	IGF1R	15	q26.3	99192200	99507759	1.87948	0.0601788	0.437996	FALSE	FALSE	Trans (>250 kb)			0.0884412
ENSG00000141622	RNF165	18	q21.1	43906772	44043103	1.87939	0.0601911	0.437996	FALSE	FALSE	Trans (>250 kb)			0.99675
ENSG00000137825	ITPKA	15	q15.1	41785591	41795747	1.8787	0.0602852	0.438351	FALSE	FALSE	Trans (>250 kb)			0.660584
ENSG00000114735	HEMK1	3	p21.2	50606583	50622366	1.87637	0.0606044	0.439053	FALSE	FALSE	Trans (>250 kb)			0.5043
ENSG00000132612	VPS4A	16	q22.1	69345259	69358949	1.87633	0.0606103	0.439053	FALSE	FALSE	Trans (>250 kb)			0.545095
ENSG00000105556	MIER2	19	p13.3	305575	344798	1.87543	0.0607332	0.439576	FALSE	FALSE	Trans (>250 kb)			0.293021
ENSG00000214160	ALG3	3	q27.1	183960089	183967336	1.87538	0.0607407	0.439576	FALSE	FALSE	Trans (>250 kb)			0.510599
ENSG00000163092	XIRP2	2	q24.3	167744997	168116263	1.87372	0.0609686	0.440028	FALSE	FALSE	Trans (>250 kb)			0.680082
ENSG00000170638	TRABD	22	q13.33	50624344	50638027	1.87353	0.0609954	0.440028	FALSE	FALSE	Trans (>250 kb)			0.0888411
ENSG00000240682	ISY1	3	q21.3	128846258	128880136	1.87331	0.0610259	0.440028	FALSE	FALSE	Trans (>250 kb)			0.432107
ENSG00000147174	ACRC	X	q13.1	70798261	70833433	1.8731	0.0610541	0.440028	FALSE	FALSE	Trans (>250 kb)
ENSG00000095485	CWF19L1	10	q24.31	101992055	102027437	1.87216	0.0611839	0.440433	FALSE	FALSE	Trans (>250 kb)			0.60119
ENSG00000159842	ABR	17	p13.3	906758	1132315	1.87188	0.0612235	0.440433	FALSE	FALSE	Trans (>250 kb)			0.0951405
ENSG00000162413	KLHL21	1	p36.31	6650784	6674667	1.87144	0.0612848	0.440433	FALSE	FALSE	Trans (>250 kb)			0.0515448
ENSG00000130810	PPAN	19	p13.2	10216965	10225414	1.87136	0.0612948	0.440433	FALSE	FALSE	Trans (>250 kb)			0.469503
ENSG00000117983	MUC5B	11	p15.5	1244296	1283406	1.86961	0.0615379	0.440848	FALSE	FALSE	Trans (>250 kb)			0.175432
ENSG00000151176	PLBD2	12	q24.13	113796371	113827203	1.869	0.0616231	0.441099	FALSE	FALSE	Trans (>250 kb)			0.834267
ENSG00000164068	RNF123	3	p21.31	49726932	49758962	1.86877	0.0616553	0.441146	FALSE	FALSE	Trans (>250 kb)			0.105139
ENSG00000127220	ABHD8	19	p13.11	17402940	17421045	1.86806	0.0617543	0.441296	FALSE	FALSE	Trans (>250 kb)			0.907959
ENSG00000178105	DDX10	11	q22.3	108535752	108811657	1.86788	0.0617784	0.441296	FALSE	FALSE	Trans (>250 kb)			0.532397
ENSG00000163050	ADCK3	1	q42.13	227085237	227175246	1.86781	0.0617879	0.441296	FALSE	FALSE	Trans (>250 kb)			0.221028
ENSG00000173230	GOLGB1	3	q13.33	121382046	121468602	1.86708	0.06189	0.441296	FALSE	FALSE	Trans (>250 kb)			0.535196
ENSG00000141568	FOXK2	17	q25.3	80477589	80602538	1.86663	0.0619532	0.441296	FALSE	FALSE	Trans (>250 kb)			0.69658
ENSG00000196588	MKL1	22	q13.2	40806285	41032706	1.86644	0.0619793	0.441296	FALSE	FALSE	Trans (>250 kb)			0.288821
ENSG00000204033	LRIT2	10	q23.1	85980254	85985345	1.86585	0.062062	0.441592	FALSE	FALSE	Trans (>250 kb)			0.974053
ENSG00000203663	OR2L2	1	q44	248201474	248202607	1.86548	0.062114	0.441592	FALSE	FALSE	Trans (>250 kb)			0.334417
ENSG00000167291	TBC1D16	17	q25.3	77906142	78009647	1.8652	0.0621528	0.441592	FALSE	FALSE	Trans (>250 kb)			0.323518
ENSG00000198910	L1CAM	X	q28	153126969	153174677	1.86492	0.0621924	0.441592	FALSE	FALSE	Trans (>250 kb)
ENSG00000106018	VIPR2	7	q36.3	158820866	158937649	1.86479	0.0622112	0.441592	FALSE	FALSE	Trans (>250 kb)			0.836466
ENSG00000158109	TPRG1L	1	p36.32	3541566	3546691	1.86471	0.0622227	0.441592	FALSE	FALSE	Trans (>250 kb)			0.319118
ENSG00000149654	CDH22	20	q13.12	44802372	44937137	1.86408	0.0623108	0.441592	FALSE	FALSE	Trans (>250 kb)			0.19713
ENSG00000149273	RPS3	11	q13.4	75110530	75133324	1.86345	0.0623983	0.441592	FALSE	FALSE	Trans (>250 kb)			0.507999
ENSG00000220256	AC093802.1	2	q37.3	240684554	240724577	1.86337	0.0624108	0.441592	FALSE	FALSE	Trans (>250 kb)			0.758174
ENSG00000086200	IPO11	5	q12.1	61699799	61924409	1.86258	0.062522	0.442245	FALSE	FALSE	Trans (>250 kb)			0.0310469
ENSG00000258986	TMEM179	14	q32.33	104941015	105071984	1.86233	0.0625568	0.442245	FALSE	FALSE	Trans (>250 kb)			0.254125
ENSG00000142039	CCDC97	19	q13.2	41816094	41830788	1.86135	0.0626942	0.442846	FALSE	FALSE	Trans (>250 kb)			0.887261
ENSG00000019485	PRDM11	11	p11.2	45115564	45247734	1.86096	0.0627502	0.443013	FALSE	FALSE	Trans (>250 kb)			0.0648435
ENSG00000171914	TLN2	15	q22.2	62682725	63136830	1.86083	0.0627676	0.443013	FALSE	FALSE	Trans (>250 kb)			0.29922
ENSG00000159202	UBE2Z	17	q21.32	46985731	47006418	1.8603	0.0628429	0.443343	FALSE	FALSE	Trans (>250 kb)			0.423808
ENSG00000111412	C12orf49	12	q24.22	117153593	117175875	1.85995	0.0628925	0.443343	FALSE	FALSE	Trans (>250 kb)			0.477702
ENSG00000099834	CDHR5	11	p15.5	616565	626078	1.85992	0.0628968	0.443343	FALSE	FALSE	Trans (>250 kb)			0.592191
ENSG00000198380	GFPT1	2	p13.3	69546905	69614382	1.8596	0.0629415	0.443352	FALSE	FALSE	Trans (>250 kb)			0.109839
ENSG00000104529	EEF1D	8	q24.3	144661867	144681711	1.85896	0.0630322	0.443667	FALSE	FALSE	Trans (>250 kb)			0.152935
ENSG00000267795	SMIM22	16	p13.3	4838398	4846492	1.85771	0.0632106	0.444743	FALSE	FALSE	Trans (>250 kb)			0.423208
ENSG00000137261	KIAA0319	6	p22.3	24544332	24646383	1.85741	0.0632535	0.444743	FALSE	FALSE	Trans (>250 kb)			0.726677
ENSG00000164318	EGFLAM	5	p13.2	38258511	38465123	1.85703	0.0633073	0.444743	FALSE	FALSE	Trans (>250 kb)			0.907159
ENSG00000183307	CECR6	22	q11.1	17597189	17602257	1.85656	0.0633743	0.444793	FALSE	FALSE	Trans (>250 kb)			0.175932
ENSG00000185621	LMLN	3	q29	197687071	197770591	1.85627	0.0634148	0.444793	FALSE	FALSE	Trans (>250 kb)			0.957754
ENSG00000182199	SHMT2	12	q13.3	57623110	57628718	1.85618	0.0634283	0.444793	FALSE	FALSE	Trans (>250 kb)			0.049845
ENSG00000031003	FAM13B	5	q31.2	137273649	137387650	1.85355	0.063803	0.44642	FALSE	FALSE	Trans (>250 kb)			0.685581
ENSG00000206559	ZCWPW2	3	p24.1	28390637	28579613	1.85323	0.0638499	0.446581	FALSE	FALSE	Trans (>250 kb)			0.631387
ENSG00000133422	MORC2	22	q12.2	31321117	31364284	1.85071	0.0642116	0.447909	FALSE	FALSE	Trans (>250 kb)			0.0874413
ENSG00000131725	WDR44	X	q24	117480036	117583924	1.85062	0.064224	0.447909	FALSE	FALSE	Trans (>250 kb)
ENSG00000185379	RAD51D	17	q12	33426811	33448541	1.84998	0.0643164	0.447964	FALSE	FALSE	Trans (>250 kb)			0.485301
ENSG00000180530	NRIP1	21	q21.1	16333556	16437321	1.84931	0.0644125	0.447964	FALSE	FALSE	Trans (>250 kb)			0.739776
ENSG00000067221	STOML1	15	q24.1	74275547	74286963	1.84922	0.0644259	0.447964	FALSE	FALSE	Trans (>250 kb)			0.489401
ENSG00000110719	TCIRG1	11	q13.2	67806483	67818362	1.84899	0.0644589	0.447964	FALSE	FALSE	Trans (>250 kb)			0.488001
ENSG00000054793	ATP9A	20	q13.2	50213053	50385173	1.84862	0.0645125	0.447964	FALSE	FALSE	Trans (>250 kb)			0.446905
ENSG00000005486	RHBDD2	7	q11.23	75471920	75518244	1.84842	0.0645409	0.447964	FALSE	FALSE	Trans (>250 kb)			0.182732
ENSG00000110047	EHD1	11	q13.1	64619114	64655768	1.84836	0.0645501	0.447964	FALSE	FALSE	Trans (>250 kb)			0.29622
ENSG00000157985	AGAP1	2	q37.2	236402733	237040444	1.84827	0.0645631	0.447964	FALSE	FALSE	Trans (>250 kb)			0.706779
ENSG00000115761	NOL10	2	p25.1	10710892	10830101	1.84808	0.0645914	0.447964	FALSE	FALSE	Trans (>250 kb)			0.325617
ENSG00000235631	RNF148	7	q31.32	122341718	122343021	1.84804	0.0645966	0.447964	FALSE	FALSE	Trans (>250 kb)			0.0858414
ENSG00000178645	C10orf53	10	q11.23	50887697	50918307	1.84687	0.064766	0.448177	FALSE	FALSE	Trans (>250 kb)			0.281922
ENSG00000253729	PRKDC	8	q11.21	48685669	48872743	1.84538	0.0649826	0.448903	FALSE	FALSE	Trans (>250 kb)			0.0153485
ENSG00000141068	KSR1	17	q11.1	25783670	25953461	1.84396	0.0651891	0.450027	FALSE	FALSE	Trans (>250 kb)			0.870063
ENSG00000062650	WAPAL	10	q23.2	88195013	88281572	1.84176	0.0655108	0.450735	FALSE	FALSE	Trans (>250 kb)			0.510599
ENSG00000160695	VPS11	11	q23.3	118938403	118952688	1.84041	0.0657088	0.451272	FALSE	FALSE	Trans (>250 kb)			0.59619
ENSG00000176542	KIAA2018	3	q13.2	113367232	113415493	1.84028	0.0657266	0.451272	FALSE	FALSE	Trans (>250 kb)			0.387911
ENSG00000160229	ZNF66	19	p12	20959110	20991922	1.83939	0.0658574	0.451745	FALSE	FALSE	Trans (>250 kb)			0.532197
ENSG00000141098	GFOD2	16	q22.1	67708434	67753324	1.83838	0.0660057	0.451745	FALSE	FALSE	Trans (>250 kb)			0.000427074
ENSG00000154803	FLCN	17	p11.2	17115526	17140502	1.83665	0.0662612	0.453028	FALSE	FALSE	Trans (>250 kb)			0.805369
ENSG00000120451	SNX19	11	q24.3	130745331	130786404	1.83657	0.0662736	0.453028	FALSE	FALSE	Trans (>250 kb)			0.818168
ENSG00000136273	HUS1	7	p12.3	47735328	48019178	1.83592	0.066369	0.453157	FALSE	FALSE	Trans (>250 kb)			0.283222
ENSG00000087269	NOP14	4	p16.3	2939660	2965112	1.83571	0.0663999	0.453157	FALSE	FALSE	Trans (>250 kb)			0.639086
ENSG00000152467	ZSCAN1	19	q13.43	58545400	58565999	1.83546	0.0664377	0.453157	FALSE	FALSE	Trans (>250 kb)			0.869963
ENSG00000109670	FBXW7	4	q31.3	153242410	153457253	1.83495	0.0665127	0.453365	FALSE	FALSE	Trans (>250 kb)			0.10134
ENSG00000161243	FBXO27	19	q13.2	39481354	39523425	1.83451	0.0665778	0.453365	FALSE	FALSE	Trans (>250 kb)			0.584192
ENSG00000196366	C9orf163	9	q34.3	139377947	139380518	1.83287	0.0668223	0.453638	FALSE	FALSE	Trans (>250 kb)			0.0841416
ENSG00000169375	SIN3A	15	q24.2	75661720	75748183	1.83194	0.0669605	0.454054	FALSE	FALSE	Trans (>250 kb)			0.779572
ENSG00000214265	SNURF	15	q11.2	25200181	25245423	1.83177	0.0669862	0.454054	FALSE	FALSE	Trans (>250 kb)			0.543896
ENSG00000142507	PSMB6	17	p13.2	4699439	4701790	1.83173	0.0669921	0.454054	FALSE	FALSE	Trans (>250 kb)			0.925057
ENSG00000182379	NXPH4	12	q13.3	57610578	57620232	1.83099	0.0671026	0.454362	FALSE	FALSE	Trans (>250 kb)			0.0417458
ENSG00000141959	PFKL	21	q22.3	45719934	45747259	1.83097	0.0671052	0.454362	FALSE	FALSE	Trans (>250 kb)			0.089541
ENSG00000128829	EIF2AK4	15	q15.1	40226347	40327797	1.83067	0.0671502	0.454478	FALSE	FALSE	Trans (>250 kb)			0.4988
ENSG00000169258	GPRIN1	5	q35.2	176022803	176037134	1.83024	0.0672137	0.454478	FALSE	FALSE	Trans (>250 kb)			0.362214
ENSG00000165782	TMEM55B	14	q11.2	20925878	20929771	1.82989	0.0672662	0.454478	FALSE	FALSE	Trans (>250 kb)			0.791571
ENSG00000123395	C12orf44	12	q13.13	52463030	52471278	1.82959	0.0673107	0.454478	FALSE	FALSE	Trans (>250 kb)			0.693481
ENSG00000070759	TESK2	1	p34.1	45809555	45956872	1.82945	0.0673322	0.454478	FALSE	FALSE	Trans (>250 kb)			0.332517
ENSG00000215131	C16orf90	16	p13.3	3543484	3545480	1.82942	0.0673366	0.454478	FALSE	FALSE	Trans (>250 kb)			0.637586
ENSG00000125691	RPL23	17	q12	37004118	37010096	1.82938	0.0673428	0.454478	FALSE	FALSE	Trans (>250 kb)			0.0894411
ENSG00000186407	CD300E	17	q25.1	72606026	72619897	1.8288	0.0674289	0.454726	FALSE	FALSE	Trans (>250 kb)			0.0324468
ENSG00000002919	SNX11	17	q21.32	46180719	46200436	1.82858	0.067463	0.454726	FALSE	FALSE	Trans (>250 kb)			0.70218
ENSG00000270136	MINOS1-NBL1	1	p36.13	19923473	19984549	1.82853	0.0674696	0.454726	FALSE	FALSE	Trans (>250 kb)			0.4968
ENSG00000273154	RP4-583P15.15	20	q13.33	62340216	62370456	1.82808	0.0675382	0.454929	FALSE	FALSE	Trans (>250 kb)			0.69848
ENSG00000165861	ZFYVE1	14	q24.2	73436159	73493920	1.82791	0.0675634	0.454929	FALSE	FALSE	Trans (>250 kb)			0.0813419
ENSG00000137692	DCUN1D5	11	q22.3	102932805	102962944	1.82694	0.067709	0.455248	FALSE	FALSE	Trans (>250 kb)			0.774373
ENSG00000185085	INTS5	11	q12.3	62414320	62420774	1.8269	0.0677145	0.455248	FALSE	FALSE	Trans (>250 kb)			0.879062
ENSG00000028137	TNFRSF1B	1	p36.22	12227060	12269285	1.82601	0.067848	0.455248	FALSE	FALSE	Trans (>250 kb)			0.970153
ENSG00000054267	ARID4B	1	q42.3	235294949	235491534	1.82587	0.0678704	0.455248	FALSE	FALSE	Trans (>250 kb)			0.987051
ENSG00000170498	KISS1	1	q32.1	204159469	204165614	1.8257	0.0678962	0.455248	FALSE	FALSE	Trans (>250 kb)			0.989351
ENSG00000170242	USP47	11	p15.3	11862970	11980870	1.82565	0.0679031	0.455248	FALSE	FALSE	Trans (>250 kb)			0.0656434
ENSG00000061987	MON2	12	q14.1	62860597	62991363	1.82501	0.0679994	0.455587	FALSE	FALSE	Trans (>250 kb)			0.138436
ENSG00000183684	ALYREF	17	q25.3	79845713	79849462	1.8236	0.0682132	0.456477	FALSE	FALSE	Trans (>250 kb)
ENSG00000165076	PRSS37	7	q34	141536086	141541287	1.82326	0.0682639	0.456477	FALSE	FALSE	Trans (>250 kb)			0.377612
ENSG00000166188	ZNF319	16	q21	58028572	58034357	1.82323	0.0682688	0.456477	FALSE	FALSE	Trans (>250 kb)			0.931057
ENSG00000177335	C8orf31	8	q24.3	144120626	144141359	1.82279	0.068335	0.456725	FALSE	FALSE	Trans (>250 kb)			0.809869
ENSG00000124882	EREG	4	q13.3	75230860	75254468	1.82211	0.0684386	0.4568	FALSE	FALSE	Trans (>250 kb)			0.538296
ENSG00000196943	NOP9	14	q12	24769068	24778330	1.82187	0.0684742	0.4568	FALSE	FALSE	Trans (>250 kb)			0.217328
ENSG00000148840	PPRC1	10	q24.32	103892787	103910082	1.82133	0.0685572	0.456812	FALSE	FALSE	Trans (>250 kb)			0.280522
ENSG00000004660	CAMKK1	17	p13.2	3763609	3798185	1.82069	0.0686534	0.457029	FALSE	FALSE	Trans (>250 kb)			0.357314
ENSG00000196782	MAML3	4	q31.1	140637907	141075338	1.82062	0.068665	0.457029	FALSE	FALSE	Trans (>250 kb)			0.723478
ENSG00000058063	ATP11B	3	q26.33	182511288	182639423	1.82035	0.0687063	0.457029	FALSE	FALSE	Trans (>250 kb)			0.215128
ENSG00000111640	GAPDH	12	p13.31	6643093	6647537	1.82034	0.0687069	0.457029	FALSE	FALSE	Trans (>250 kb)			0.712179
ENSG00000175224	ATG13	11	p11.2	46638826	46696368	1.81908	0.0688989	0.457598	FALSE	FALSE	Trans (>250 kb)			0.126437
ENSG00000185674	LYG2	2	q11.2	99858709	99871745	1.81899	0.0689125	0.457598	FALSE	FALSE	Trans (>250 kb)			0.135236
ENSG00000164366	CCDC127	5	p15.33	196986	218330	1.81833	0.0690142	0.457598	FALSE	FALSE	Trans (>250 kb)			0.0291471
ENSG00000249222	ATP5L2	22	q13.2	43035809	43036607	1.81799	0.0690664	0.457598	FALSE	FALSE	Trans (>250 kb)			0.691081
ENSG00000107957	SH3PXD2A	10	q24.33	105348285	105615301	1.81793	0.0690755	0.457598	FALSE	FALSE	Trans (>250 kb)			0.728677
ENSG00000187796	CARD9	9	q34.3	139256355	139268133	1.81782	0.0690913	0.457598	FALSE	FALSE	Trans (>250 kb)			0.314619
ENSG00000188191	PRKAR1B	7	p22.3	588834	767287	1.81726	0.0691779	0.457598	FALSE	FALSE	Trans (>250 kb)			0.925757
ENSG00000186918	ZNF395	8	p21.1	28203102	28260218	1.81722	0.0691833	0.457598	FALSE	FALSE	Trans (>250 kb)			0.60049
ENSG00000187742	SECISBP2	9	q22.2	91933421	91974557	1.8171	0.0692023	0.457598	FALSE	FALSE	Trans (>250 kb)			0.578592
ENSG00000004478	FKBP4	12	p13.33	2904119	2914576	1.81701	0.0692163	0.457598	FALSE	FALSE	Trans (>250 kb)			0.466903
ENSG00000137216	TMEM63B	6	p21.1	44094651	44123256	1.81645	0.0693013	0.457912	FALSE	FALSE	Trans (>250 kb)			0.778672
ENSG00000139641	ESYT1	12	q13.2	56512034	56538455	1.81504	0.0695183	0.458791	FALSE	FALSE	Trans (>250 kb)			0.466803
ENSG00000204052	LRRC73	6	p21.1	43474707	43478424	1.8149	0.069539	0.458791	FALSE	FALSE	Trans (>250 kb)			0.617388
ENSG00000007376	RPUSD1	16	p13.3	834974	838397	1.81394	0.0696865	0.459462	FALSE	FALSE	Trans (>250 kb)			0.310119
ENSG00000120645	IQSEC3	12	p13.33	175931	287626	1.81214	0.0699653	0.460343	FALSE	FALSE	Trans (>250 kb)			0.546495
ENSG00000168090	COPS6	7	q22.1	99686577	99689823	1.81203	0.0699823	0.460343	FALSE	FALSE	Trans (>250 kb)			0.0244476
ENSG00000167770	OTUB1	11	q13.1	63753325	63769283	1.812	0.0699861	0.460343	FALSE	FALSE	Trans (>250 kb)			0.534797
ENSG00000102312	PORCN	X	p11.23	48367350	48379202	1.8119	0.0700009	0.460343	FALSE	FALSE	Trans (>250 kb)
ENSG00000198028	ZNF560	19	p13.2	9577183	9609283	1.81162	0.0700445	0.460548	FALSE	FALSE	Trans (>250 kb)			0.775472
ENSG00000146166	LGSN	6	q12	63985856	64029882	1.81119	0.0701112	0.46062	FALSE	FALSE	Trans (>250 kb)			0.40101
ENSG00000104299	INTS9	8	p21.1	28625178	28747759	1.81075	0.0701801	0.46062	FALSE	FALSE	Trans (>250 kb)			0.805869
ENSG00000172375	C2CD2L	11	q23.3	118972908	118989252	1.81027	0.070254	0.46062	FALSE	FALSE	Trans (>250 kb)			0.446905
ENSG00000110048	OSBP	11	q12.1	59341871	59383617	1.80994	0.0703054	0.46062	FALSE	FALSE	Trans (>250 kb)			0.60369
ENSG00000159352	PSMD4	1	q21.3	151227179	151239955	1.80934	0.0703984	0.46062	FALSE	FALSE	Trans (>250 kb)			0.681982
ENSG00000169599	NFU1	2	p13.3	69622882	69664760	1.80922	0.0704175	0.46062	FALSE	FALSE	Trans (>250 kb)			0.118038
ENSG00000181991	MRPS11	15	q25.3	89010684	89022222	1.80888	0.0704692	0.46062	FALSE	FALSE	Trans (>250 kb)			0.806369
ENSG00000107872	FBXL15	10	q24.32	104178946	104182893	1.80876	0.0704882	0.46062	FALSE	FALSE	Trans (>250 kb)			0.835966
ENSG00000124788	ATXN1	6	p22.3	16299343	16761722	1.80853	0.0705242	0.46062	FALSE	FALSE	Trans (>250 kb)			0.608689
ENSG00000174151	CYB561D1	1	p13.3	110036674	110045554	1.80837	0.0705493	0.46062	FALSE	FALSE	Trans (>250 kb)			0.99935
ENSG00000131446	MGAT1	5	q35.3	180217541	180242652	1.80831	0.0705585	0.46062	FALSE	FALSE	Trans (>250 kb)			0.239026
ENSG00000127616	SMARCA4	19	p13.2	11071598	11176071	1.80812	0.0705882	0.46062	FALSE	FALSE	Trans (>250 kb)			0.687981
[truncated: 17,990 more rows]

## Sheet: GenePrioritization_MetaBrainCer
Gene ID	Gene symbol	Chromosome	Band	Start	End	Enrichment Z-score	Enrichment P-value	Enrichment Q-value	Bonferroni significant	FDR 5% significant
[truncated: 19,431 more rows]

[truncated: 9 more sheets: Reactome_MetaBrain, GO_BP_MetaBrain, GO_CC_MetaBrain, GO_MF_MetaBrain, KEGG_MetaBrain, HPO_MetaBrain, Expression_MetaBrain, Expression_HCA, GtexV8_relative]
