# Supplementary material for: Brain expression quantitative trait locus and network analyses reveal downstream effects and putative drivers for brain-related diseases
Source: Nat Genet. 2023 Feb 23;55(3):377–88. doi: 10.1038/s41588-023-01300-6 (PMC10011140; doi:10.1038/s41588-023-01300-6)
Supplement: Supplementary file 4 — Supplementary Tables 1–31. [file 41588_2023_1300_MOESM4_ESM.zip › Supplementary Table 26 - Downstreamer - Parkinsons Nalls2019 enrichments.xlsx]

## Sheet: Overview
Pathway enrichment analysis for: P
Generated using Downstreamer 1.21-SNAPSHOT
Gene set database	Number of sets
GenePrioritization_MetaBrain	19450
GenePrioritization_MetaBrainCortexOnly	19431
GenePrioritization_MetaBrainCerebellumOnly	19431
Reactome_MetaBrain	1123
GO_BP_MetaBrain	1181
GO_CC_MetaBrain	451
GO_MF_MetaBrain	435
KEGG_MetaBrain	169
HPO_MetaBrain	1805
Expression_MetaBrain	8544
Expression_HCA	172
GtexV8_relative	54
Used settings
Number of permutations used for p-values: 10000
Number of permutations used for FDR: 100
Force normal pathway scores: false
Force normal GWAS gene z-scores: true
Regress out gene lengths from GWAS gene z-scores: true
Cis window definition: 250000

## Sheet: GenePrioritization_MetaBrain
Gene ID	Gene symbol	Chromosome	Band	Start	End	Enrichment Z-score	Enrichment P-value	Enrichment Q-value	Bonferroni significant	FDR 5% significant	Distance to lead GWAS variant	GWAS variant ID	GWAS variant P-value	GWAS gene P-value
ENSG00000113269	RNF130	5	q35.3	179338651	179499118	4.51973	6.19182e-06	0.0525	FALSE	FALSE	Trans (>250 kb)			0.979052
ENSG00000130340	SNX9	6	q25.3	158244296	158366109	4.43192	9.33977e-06	0.0525	FALSE	FALSE	Trans (>250 kb)			0.454305
ENSG00000100897	DCAF11	14	q11.2	24583404	24594451	4.25464	2.0939e-05	0.082	FALSE	FALSE	Trans (>250 kb)			0.30222
ENSG00000175215	CTDSP2	12	q14.1	58213710	58240522	4.16325	3.13744e-05	0.105714	FALSE	FALSE	Trans (>250 kb)			0.174833
ENSG00000068323	TFE3	X	p11.23	48886242	48901012	3.79861	0.000145508	0.273333	FALSE	FALSE	Trans (>250 kb)
ENSG00000213563	C8orf82	8	q24.3	145751117	145754516	3.79439	0.00014801	0.273333	FALSE	FALSE	Trans (>250 kb)			0.0548445
ENSG00000136279	DBNL	7	p13	44084239	44109055	3.71712	0.000201505	0.288667	FALSE	FALSE	Trans (>250 kb)			0.000602923
ENSG00000109674	NEIL3	4	q34.3	178230990	178284097	3.67477	0.000238066	0.297568	FALSE	FALSE	Trans (>250 kb)			0.458804
ENSG00000107341	UBE2R2	9	p13.3	33817565	33920402	3.65242	0.000259783	0.297568	FALSE	FALSE	Trans (>250 kb)			0.0762424
ENSG00000072778	ACADVL	17	p13.1	7120444	7128592	3.64631	0.000266034	0.297568	FALSE	FALSE	Trans (>250 kb)			0.0237476
ENSG00000137486	ARRB1	11	q13.4	74975226	75062873	3.607	0.00030976	0.297568	FALSE	FALSE	Trans (>250 kb)			0.833867
ENSG00000061938	TNK2	3	q29	195590235	195638816	3.55366	0.00037991	0.297568	FALSE	FALSE	Trans (>250 kb)			0.148235
ENSG00000149657	LSM14B	20	q13.33	60697517	60710434	3.55285	0.000381075	0.297568	FALSE	FALSE	Trans (>250 kb)			0.165233
ENSG00000007202	KIAA0100	17	q11.2	26941458	26972472	3.55214	0.000382111	0.297568	FALSE	FALSE	Trans (>250 kb)			0.492301
ENSG00000109320	NFKB1	4	q24	103422486	103538459	3.54246	0.000396419	0.297568	FALSE	FALSE	Trans (>250 kb)			0.69718
ENSG00000061273	HDAC7	12	q13.11	48176505	48226915	3.53877	0.000401991	0.297568	FALSE	FALSE	Trans (>250 kb)			0.264024
ENSG00000188895	MSL1	17	q21.1	38278551	38293042	3.53375	0.000409713	0.297568	FALSE	FALSE	Trans (>250 kb)			0.413609
ENSG00000155629	PIK3AP1	10	q24.1	98353069	98480271	3.5213	0.000429443	0.297568	FALSE	FALSE	Trans (>250 kb)			0.0547445
ENSG00000100836	PABPN1	14	q11.2	23790498	23795394	3.51825	0.00043441	0.297568	FALSE	FALSE	Trans (>250 kb)			0.470203
ENSG00000157827	FMNL2	2	q23.3	153191751	153506348	3.50739	0.000452518	0.297568	FALSE	FALSE	Trans (>250 kb)			0.384712
ENSG00000135439	AGAP2	12	q14.1	58118980	58135940	3.50401	0.000458313	0.297568	FALSE	FALSE	Trans (>250 kb)			0.247825
ENSG00000182197	EXT1	8	q24.11	118806729	119124092	3.48525	0.000491686	0.297568	FALSE	FALSE	Trans (>250 kb)			0.321218
ENSG00000240771	ARHGEF25	12	q13.3	58003963	58013162	3.47522	0.00051044	0.297568	FALSE	FALSE	Trans (>250 kb)			0.149435
ENSG00000198909	MAP3K3	17	q23.3	61699775	61773663	3.47158	0.000517407	0.297568	FALSE	FALSE	Trans (>250 kb)			0.0641436
ENSG00000134686	PHC2	1	p35.1	33789224	33896653	3.47081	0.000518895	0.297568	FALSE	FALSE	Trans (>250 kb)			0.192131
ENSG00000100994	PYGB	20	p11.21	25228705	25278650	3.4191	0.000628278	0.315625	FALSE	FALSE	Trans (>250 kb)			0.30482
ENSG00000172057	ORMDL3	17	q12	38077294	38083854	3.40126	0.000670761	0.315625	FALSE	FALSE	Trans (>250 kb)			0.244826
ENSG00000088387	DOCK9	13	q32.3	99445741	99738879	3.40055	0.000672492	0.315625	FALSE	FALSE	Trans (>250 kb)			0.00624938
ENSG00000130703	OSBPL2	20	q13.33	60813580	60871268	3.39982	0.000674292	0.315625	FALSE	FALSE	Trans (>250 kb)			0.880162
ENSG00000164970	FAM219A	9	p13.3	34398182	34458568	3.39907	0.000676157	0.315625	FALSE	FALSE	Trans (>250 kb)			0.00644936
ENSG00000164104	HMGB2	4	q34.1	174252846	174256276	3.3913	0.000695615	0.315625	FALSE	FALSE	Trans (>250 kb)			0.958154
ENSG00000007545	CRAMP1L	16	p13.3	1662326	1727909	3.38973	0.000699607	0.315625	FALSE	FALSE	Trans (>250 kb)			0.000225272
ENSG00000162909	CAPN2	1	q41	223889295	223963720	3.36782	0.000757663	0.3256	FALSE	FALSE	Trans (>250 kb)			0.390011
ENSG00000161904	LEMD2	6	p21.31	33738979	33756913	3.35619	0.000790252	0.333725	FALSE	FALSE	Trans (>250 kb)			0.168933
ENSG00000154122	ANKH	5	p15.2	14704910	14871887	3.33964	0.00083888	0.33622	FALSE	FALSE	Trans (>250 kb)			0.0585441
ENSG00000204634	TBC1D8	2	q11.2	101624079	101869328	3.30642	0.000944975	0.33622	FALSE	FALSE	Trans (>250 kb)			0.0159484
ENSG00000102606	ARHGEF7	13	q34	111766906	111958084	3.29371	0.000988736	0.33622	FALSE	FALSE	Trans (>250 kb)			0.227027
ENSG00000158669	AGPAT6	8	p11.21	41434706	41482520	3.29004	0.00100175	0.33622	FALSE	FALSE	Trans (>250 kb)			0.573693
ENSG00000103275	UBE2I	16	p13.3	1355548	1377019	3.28521	0.00101905	0.33622	FALSE	FALSE	Trans (>250 kb)			0.223428
ENSG00000125779	PANK2	20	p13	3869486	3907605	3.26225	0.00110532	0.33622	FALSE	FALSE	Trans (>250 kb)			0.0765423
ENSG00000141664	ZCCHC2	18	q21.33	60190240	60254942	3.2613	0.00110903	0.33622	FALSE	FALSE	Trans (>250 kb)			0.530497
ENSG00000159921	GNE	9	p13.3	36214438	36277053	3.261	0.00111021	0.33622	FALSE	FALSE	Trans (>250 kb)			0.334417
ENSG00000125520	SLC2A4RG	20	q13.33	62371214	62374858	3.2594	0.0011165	0.33622	FALSE	FALSE	Trans (>250 kb)			0.115138
ENSG00000143127	ITGA10	1	q21.1	145524891	145543868	3.25105	0.0011498	0.33622	FALSE	FALSE	Trans (>250 kb)			0.029947
ENSG00000269699	ZIM2	19	q13.43	57285920	57352097	3.2486	0.00115974	0.33622	FALSE	FALSE	Trans (>250 kb)			0.576992
ENSG00000162302	RPS6KA4	11	q13.1	64126620	64139687	3.24835	0.00116078	0.33622	FALSE	FALSE	Trans (>250 kb)			0.184532
ENSG00000134627	PIWIL4	11	q21	94277006	94354587	3.23611	0.00121171	0.33622	FALSE	FALSE	Trans (>250 kb)			0.371513
ENSG00000170145	SIK2	11	q23.1	111473115	111601577	3.22454	0.00126175	0.33622	FALSE	FALSE	Trans (>250 kb)			0.0439456
ENSG00000062598	ELMO2	20	q13.12	44994688	45061704	3.21531	0.00130303	0.337711	FALSE	FALSE	Trans (>250 kb)			0.914159
ENSG00000177885	GRB2	17	q25.1	73314157	73401790	3.2047	0.00135203	0.339318	FALSE	FALSE	Trans (>250 kb)			0.0944406
ENSG00000100811	YY1	14	q32.2	100704635	100749129	3.19618	0.00139262	0.339318	FALSE	FALSE	Trans (>250 kb)			0.0709429
ENSG00000120262	CCDC170	6	q25.1	151815165	151942328	3.17985	0.00147351	0.339604	FALSE	FALSE	Trans (>250 kb)			0.459104
ENSG00000071626	DAZAP1	19	p13.3	1407568	1435719	3.17057	0.00152138	0.339604	FALSE	FALSE	Trans (>250 kb)			0.560694
ENSG00000101191	DIDO1	20	q13.33	61509090	61569304	3.16782	0.00153585	0.339604	FALSE	FALSE	Trans (>250 kb)			0.715778
ENSG00000171044	XKR6	8	p23.1	10753555	11058875	3.15595	0.00159977	0.339604	FALSE	FALSE	Trans (>250 kb)			0.117738
ENSG00000214708	AC090616.2	17	q11.2	30468245	30470154	3.15511	0.00160438	0.339604	FALSE	FALSE	Trans (>250 kb)			0.123938
ENSG00000240230	COX19	7	p22.3	938415	1015235	3.15361	0.00161264	0.339604	FALSE	FALSE	Trans (>250 kb)			0.239226
ENSG00000198742	SMURF1	7	q22.1	98625061	98741723	3.15053	0.00162972	0.34	FALSE	FALSE	Trans (>250 kb)			0.0980402
ENSG00000170122	FOXD4	9	p24.3	116237	118417	3.13832	0.0016992	0.345048	FALSE	FALSE	Trans (>250 kb)			0.535896
ENSG00000010810	FYN	6	q21	111981535	112194655	3.1369	0.00170747	0.345048	FALSE	FALSE	Trans (>250 kb)			0.0267473
ENSG00000130988	RGN	X	p11.23	46937775	46952712	3.13244	0.0017336	0.347547	FALSE	FALSE	Trans (>250 kb)
ENSG00000155265	GOLGA7B	10	q24.2	99609996	99631337	3.12032	0.00180656	0.35	FALSE	FALSE	Trans (>250 kb)			0.762274
ENSG00000135686	KLHL36	16	q24.1	84682131	84701292	3.11917	0.00181364	0.35	FALSE	FALSE	Trans (>250 kb)			0.508199
ENSG00000049618	ARID1B	6	q25.3	157099063	157531913	3.11702	0.00182687	0.35	FALSE	FALSE	Trans (>250 kb)			0.331217
ENSG00000169217	CD2BP2	16	p11.2	30362087	30366682	3.11656	0.00182976	0.35	FALSE	FALSE	Trans (>250 kb)			0.873663
ENSG00000174233	ADCY6	12	q13.12	49159975	49182820	3.10847	0.00188062	0.354174	FALSE	FALSE	Trans (>250 kb)			0.334017
ENSG00000140948	ZCCHC14	16	q24.2	87439852	87525651	3.10565	0.00189861	0.354174	FALSE	FALSE	Trans (>250 kb)			0.366013
ENSG00000005007	UPF1	19	p13.11	18942747	18979045	3.1033	0.00191373	0.354174	FALSE	FALSE	Trans (>250 kb)			0.624388
ENSG00000141434	MEP1B	18	q12.1	29765032	29800367	3.09158	0.00199092	0.358943	FALSE	FALSE	Trans (>250 kb)			0.277322
ENSG00000101445	PPP1R16B	20	q11.23	37434348	37551667	3.08767	0.00201735	0.358943	FALSE	FALSE	Trans (>250 kb)			0.0080492
ENSG00000145287	PLAC8	4	q21.22	84011201	84058228	3.08019	0.00206866	0.358943	FALSE	FALSE	Trans (>250 kb)			0.971253
ENSG00000100650	SRSF5	14	q24.1	70193617	70238722	3.07802	0.00208383	0.358943	FALSE	FALSE	Trans (>250 kb)			0.4973
ENSG00000104324	CPQ	8	q22.1	97657455	98161882	3.05812	0.00222729	0.36519	FALSE	FALSE	Trans (>250 kb)			0.434707
ENSG00000068308	OTUD5	X	p11.23	48779305	48815648	3.05256	0.00226898	0.36519	FALSE	FALSE	Trans (>250 kb)
ENSG00000132613	MTSS1L	16	q22.1	70695107	70719969	3.05087	0.00228183	0.36519	FALSE	FALSE	Trans (>250 kb)			0.0436456
ENSG00000119403	PHF19	9	q33.2	123617977	123639606	3.04624	0.00231727	0.36519	FALSE	FALSE	Trans (>250 kb)			0.656484
ENSG00000122965	RBM19	12	q24.21	114254543	114404176	3.04461	0.00232979	0.36519	FALSE	FALSE	Trans (>250 kb)			0.715778
ENSG00000140632	GLYR1	16	p13.3	4853204	4897343	3.04062	0.00236091	0.36519	FALSE	FALSE	Trans (>250 kb)			0.0510449
ENSG00000167461	RAB8A	19	p13.12	16222439	16245044	3.03924	0.00237174	0.36519	FALSE	FALSE	Trans (>250 kb)			0.872563
ENSG00000123908	AGO2	8	q24.3	141541264	141645718	3.03249	0.00242545	0.36519	FALSE	FALSE	Trans (>250 kb)			0.122538
ENSG00000165006	UBAP1	9	p13.3	34179003	34252521	3.02918	0.00245215	0.36519	FALSE	FALSE	Trans (>250 kb)			0.0040496
ENSG00000183955	SETD8	12	q24.31	123868320	123893905	3.02828	0.00245951	0.36519	FALSE	FALSE	Trans (>250 kb)			0.0458454
ENSG00000123933	MXD4	4	p16.3	2249159	2264021	3.02413	0.00249352	0.36519	FALSE	FALSE	Trans (>250 kb)			0.0357464
ENSG00000189319	FAM53B	10	q26.13	126307861	126432838	3.0236	0.00249786	0.36519	FALSE	FALSE	Trans (>250 kb)			0.741976
ENSG00000146083	RNF44	5	q35.2	175953698	175965026	3.02196	0.00251144	0.36519	FALSE	FALSE	Trans (>250 kb)			0.362914
ENSG00000142208	AKT1	14	q32.33	105235686	105262088	3.02061	0.00252264	0.36519	FALSE	FALSE	Trans (>250 kb)			0.432007
ENSG00000101236	RNF24	20	p13	3907956	3996229	3.0192	0.0025344	0.36519	FALSE	FALSE	Trans (>250 kb)			0.029647
ENSG00000167680	SEMA6B	19	p13.3	4542600	4559820	3.01201	0.00259528	0.36519	FALSE	FALSE	Trans (>250 kb)			0.0229477
ENSG00000101098	RIMS4	20	q13.12	43380449	43438979	3.0113	0.00260133	0.36519	FALSE	FALSE	Trans (>250 kb)			0.829667
ENSG00000108669	CYTH1	17	q25.3	76670130	76778379	3.00977	0.00261443	0.36519	FALSE	FALSE	Trans (>250 kb)			0.40131
ENSG00000119720	NRDE2	14	q32.11	90742580	90798481	3.00742	0.00263479	0.36519	FALSE	FALSE	Trans (>250 kb)			0.129737
ENSG00000170743	SYT9	11	p15.4	7260009	7490273	3.00269	0.00267603	0.36519	FALSE	FALSE	Trans (>250 kb)			0.0265473
ENSG00000109339	MAPK10	4	q21.3	86936276	87515284	2.99924	0.00270651	0.36519	FALSE	FALSE	Trans (>250 kb)			0.128437
ENSG00000139266	Mar-09	12	q14.1	58148881	58154190	2.99755	0.00272159	0.36519	FALSE	FALSE	Trans (>250 kb)			0.123238
ENSG00000149480	MTA2	11	q12.3	62360686	62369312	2.9959	0.00273633	0.36519	FALSE	FALSE	Trans (>250 kb)			0.351515
ENSG00000129245	FXR2	17	p13.1	7494548	7518189	2.9932	0.00276069	0.36519	FALSE	FALSE	Trans (>250 kb)			0.10084
ENSG00000070182	SPTB	14	q23.3	65213002	65346601	2.98687	0.00281852	0.365494	FALSE	FALSE	Trans (>250 kb)			0.388111
ENSG00000155980	KIF5A	12	q13.3	57943781	57980415	2.97626	0.00291786	0.366059	FALSE	FALSE	Trans (>250 kb)			0.0382462
ENSG00000172296	SPTLC3	20	p12.1	12989627	13147411	2.97255	0.00295337	0.366059	FALSE	FALSE	Trans (>250 kb)			0.484502
ENSG00000158169	FANCC	9	q22.32	97861336	98079991	2.96798	0.0029976	0.367035	FALSE	FALSE	Trans (>250 kb)			0.00714929
ENSG00000124140	SLC12A5	20	q13.12	44650356	44688784	2.96312	0.00304534	0.371387	FALSE	FALSE	Trans (>250 kb)			0.105439
ENSG00000198952	SMG5	1	q22	156219015	156252620	2.95975	0.00307884	0.371829	FALSE	FALSE	Trans (>250 kb)			0.333017
ENSG00000141298	SSH2	17	q11.2	27952956	28257294	2.95865	0.00308987	0.371829	FALSE	FALSE	Trans (>250 kb)			0.249625
ENSG00000198752	CDC42BPB	14	q32.32	103398716	103523799	2.94147	0.0032666	0.378289	FALSE	FALSE	Trans (>250 kb)			0.0265473
ENSG00000161082	CELF5	19	p13.3	3224701	3297074	2.93694	0.00331465	0.378289	FALSE	FALSE	Trans (>250 kb)			0.441206
ENSG00000149639	SOGA1	20	q11.23	35405845	35492089	2.93689	0.00331522	0.378289	FALSE	FALSE	Trans (>250 kb)			0.0819418
ENSG00000087303	NID2	14	q22.1	52471521	52535712	2.93513	0.00333413	0.378289	FALSE	FALSE	Trans (>250 kb)			0.691281
ENSG00000196821	C6orf106	6	p21.31	34555065	34664636	2.93248	0.00336269	0.378289	FALSE	FALSE	Trans (>250 kb)			0.494701
ENSG00000166908	PIP4K2C	12	q13.3	57984957	57997198	2.92709	0.00342146	0.380212	FALSE	FALSE	Trans (>250 kb)			0.0546445
ENSG00000196754	S100A2	1	q21.3	153533584	153540366	2.92685	0.00342412	0.380212	FALSE	FALSE	Trans (>250 kb)			0.363614
ENSG00000159314	ARHGAP27	17	q21.31	43471275	43511787	2.91867	0.0035153	0.380348	FALSE	FALSE	Trans (>250 kb)			2.8139e-11
ENSG00000136286	MYO1G	7	p13	45002261	45018697	2.91582	0.00354754	0.380348	FALSE	FALSE	Trans (>250 kb)			0.129137
ENSG00000160685	ZBTB7B	1	q21.3	154975127	154990998	2.91392	0.0035692	0.380348	FALSE	FALSE	Trans (>250 kb)			0.0524448
ENSG00000103335	PIEZO1	16	q24.3	88781751	88851619	2.9131	0.00357855	0.380348	FALSE	FALSE	Trans (>250 kb)			0.130637
ENSG00000170542	SERPINB9	6	p25.2	2887500	2903514	2.91287	0.00358123	0.380348	FALSE	FALSE	Trans (>250 kb)			0.311019
ENSG00000081791	KIAA0141	5	q31.3	141303373	141321612	2.91119	0.00360056	0.380348	FALSE	FALSE	Trans (>250 kb)			0.439106
ENSG00000148158	SNX30	9	q32	115513118	115643951	2.90964	0.00361847	0.380348	FALSE	FALSE	Trans (>250 kb)			0.0354465
ENSG00000101489	CELF4	18	q12.2	34823010	35146000	2.90823	0.00363484	0.380348	FALSE	FALSE	Trans (>250 kb)			0.635686
ENSG00000268361	L34079.2	19	q13.31	44058844	44097188	2.90615	0.00365911	0.380495	FALSE	FALSE	Trans (>250 kb)			0.476802
ENSG00000182218	HHIPL1	14	q32.2	100111447	100146906	2.89961	0.00373626	0.38067	FALSE	FALSE	Trans (>250 kb)			0.476102
ENSG00000106636	YKT6	7	p13	44240567	44253893	2.89673	0.00377076	0.38067	FALSE	FALSE	Trans (>250 kb)			0.576392
ENSG00000119638	NEK9	14	q24.3	75548822	75594047	2.89502	0.0037913	0.38067	FALSE	FALSE	Trans (>250 kb)			0.362514
ENSG00000168781	PPIP5K1	15	q15.3	43825660	43882430	2.89172	0.00383141	0.381517	FALSE	FALSE	Trans (>250 kb)			0.258724
ENSG00000143515	ATP8B2	1	q21.3	154298029	154323783	2.89158	0.00383314	0.381517	FALSE	FALSE	Trans (>250 kb)			0.79637
ENSG00000100364	KIAA0930	22	q13.31	45586219	45636650	2.87908	0.00398838	0.388773	FALSE	FALSE	Trans (>250 kb)			0.0169483
ENSG00000140521	POLG	15	q26.1	89859534	89878092	2.87591	0.0040287	0.388773	FALSE	FALSE	Trans (>250 kb)			0.741776
ENSG00000172830	SSH3	11	q13.2	67070919	67080078	2.87262	0.00407088	0.388773	FALSE	FALSE	Trans (>250 kb)			0.770973
ENSG00000177000	MTHFR	1	p36.22	11845780	11866977	2.87112	0.00409022	0.388773	FALSE	FALSE	Trans (>250 kb)			0.108739
ENSG00000134115	CNTN6	3	p26.3	1134260	1445901	2.87014	0.00410296	0.388773	FALSE	FALSE	Trans (>250 kb)			0.647585
ENSG00000165244	ZNF367	9	q22.32	99148223	99180611	2.86793	0.00413167	0.389955	FALSE	FALSE	Trans (>250 kb)			0.222328
ENSG00000119283	TRIM67	1	q42.2	231297858	231357302	2.86575	0.00416022	0.389955	FALSE	FALSE	Trans (>250 kb)			0.511199
ENSG00000145990	GFOD1	6	p23	13358062	13487894	2.85904	0.0042493	0.391849	FALSE	FALSE	Trans (>250 kb)			0.433107
ENSG00000161267	BDH1	3	q29	197236654	197300194	2.85238	0.00433934	0.391849	FALSE	FALSE	Trans (>250 kb)			0.20373
ENSG00000135452	TSPAN31	12	q14.1	58131796	58143994	2.85152	0.00435108	0.391849	FALSE	FALSE	Trans (>250 kb)			0.20373
ENSG00000171206	TRIM8	10	q24.32	104404253	104418164	2.85143	0.00435232	0.391849	FALSE	FALSE	Trans (>250 kb)			0.40061
ENSG00000134070	IRAK2	3	p25.3	10206549	10285427	2.84872	0.0043895	0.391849	FALSE	FALSE	Trans (>250 kb)			0.366013
ENSG00000188523	C9orf171	9	q34.13	135285430	135448704	2.84691	0.00441454	0.391849	FALSE	FALSE	Trans (>250 kb)			0.274123
ENSG00000101160	CTSZ	20	q13.32	57570240	57582302	2.84511	0.00443963	0.391849	FALSE	FALSE	Trans (>250 kb)			0.30452
ENSG00000147854	UHRF2	9	p24.1	6413151	6507054	2.84422	0.00445196	0.391849	FALSE	FALSE	Trans (>250 kb)			0.0538446
ENSG00000137713	PPP2R1B	11	q23.1	111597632	111637151	2.8439	0.00445652	0.391849	FALSE	FALSE	Trans (>250 kb)			0.0844416
ENSG00000135596	MICAL1	6	q21	109765265	109787171	2.83113	0.00463833	0.396245	FALSE	FALSE	Trans (>250 kb)			0.0979402
ENSG00000156639	ZFAND3	6	p21.2	37787275	38122400	2.83105	0.00463954	0.396245	FALSE	FALSE	Trans (>250 kb)			0.325617
ENSG00000176406	RIMS2	8	q22.3	104512976	105268322	2.8223	0.00476808	0.397194	FALSE	FALSE	Trans (>250 kb)			0.377112
ENSG00000158805	ZNF276	16	q24.3	89786808	89807311	2.81928	0.00481318	0.397194	FALSE	FALSE	Trans (>250 kb)			0.245625
ENSG00000154839	SKA1	18	q21.1	47901365	47920543	2.816	0.00486252	0.397224	FALSE	FALSE	Trans (>250 kb)			0.506399
ENSG00000028277	POU2F2	19	q13.2	42590263	42700737	2.81405	0.00489209	0.397224	FALSE	FALSE	Trans (>250 kb)			0.385811
ENSG00000167703	SLC43A2	17	p13.3	1472561	1532180	2.81098	0.00493907	0.397224	FALSE	FALSE	Trans (>250 kb)			0.748675
ENSG00000101152	DNAJC5	20	q13.33	62526518	62567384	2.81093	0.00493982	0.397224	FALSE	FALSE	Trans (>250 kb)			0.382812
ENSG00000089022	MAPKAPK5	12	q24.12	112279782	112334343	2.81058	0.00494516	0.397224	FALSE	FALSE	Trans (>250 kb)			0.471303
ENSG00000163625	WDFY3	4	q21.23	85590704	85887544	2.80888	0.00497142	0.397224	FALSE	FALSE	Trans (>250 kb)			0.351815
ENSG00000076513	ANKRD13A	12	q24.11	110436991	110477568	2.80777	0.00498853	0.397224	FALSE	FALSE	Trans (>250 kb)			0.822168
ENSG00000175029	CTBP2	10	q26.13	126676421	126849739	2.80203	0.00507821	0.398778	FALSE	FALSE	Trans (>250 kb)			0.132237
ENSG00000188280	FAM230A	22	q11.21	20692438	20716938	2.79847	0.00513456	0.398778	FALSE	FALSE	Trans (>250 kb)			0.765173
ENSG00000116544	DLGAP3	1	p34.3	35331037	35395186	2.79078	0.00525805	0.400473	FALSE	FALSE	Trans (>250 kb)			0.843366
ENSG00000135454	B4GALNT1	12	q13.3	58017193	58027138	2.78711	0.00531801	0.400569	FALSE	FALSE	Trans (>250 kb)			0.370613
ENSG00000078053	AMPH	7	p14.1	38423305	38671167	2.78702	0.00531945	0.400569	FALSE	FALSE	Trans (>250 kb)			0.380812
ENSG00000163644	PPM1K	4	q22.1	89178772	89205921	2.78252	0.00539384	0.401702	FALSE	FALSE	Trans (>250 kb)			0.0846415
ENSG00000127564	PKMYT1	16	p13.3	3018025	3030540	2.77832	0.00546407	0.402092	FALSE	FALSE	Trans (>250 kb)			0.0607439
ENSG00000108840	HDAC5	17	q21.31	42154114	42201070	2.77595	0.00550401	0.402092	FALSE	FALSE	Trans (>250 kb)			0.0990401
ENSG00000168610	STAT3	17	q21.2	40465342	40540586	2.77504	0.00551957	0.402092	FALSE	FALSE	Trans (>250 kb)			0.376012
ENSG00000131584	ACAP3	1	p36.33	1227756	1244989	2.77244	0.00556376	0.402092	FALSE	FALSE	Trans (>250 kb)			0.582692
ENSG00000171552	BCL2L1	20	q11.21	30252255	30311792	2.77208	0.0055699	0.402092	FALSE	FALSE	Trans (>250 kb)			0.0234477
ENSG00000166796	LDHC	11	p15.1	18433854	18473605	2.76902	0.00562259	0.402092	FALSE	FALSE	Trans (>250 kb)			0.110839
ENSG00000184470	TXNRD2	22	q11.21	19863040	19929341	2.76794	0.00564114	0.402092	FALSE	FALSE	Trans (>250 kb)			0.0776422
ENSG00000100084	HIRA	22	q11.21	19318221	19435224	2.76636	0.00566862	0.402092	FALSE	FALSE	Trans (>250 kb)			0.219728
ENSG00000136237	RAPGEF5	7	p15.3	22157856	22396763	2.76385	0.00571244	0.402092	FALSE	FALSE	Trans (>250 kb)			0.0122488
ENSG00000131323	TRAF3	14	q32.32	103243813	103377837	2.76336	0.005721	0.402092	FALSE	FALSE	Trans (>250 kb)			0.0218478
ENSG00000163344	PMVK	1	q21.3	154897210	154909467	2.75766	0.00582175	0.402092	FALSE	FALSE	Trans (>250 kb)			0.030247
ENSG00000196396	PTPN1	20	q13.13	49126891	49201299	2.75757	0.00582333	0.402092	FALSE	FALSE	Trans (>250 kb)			0.0274473
ENSG00000146416	AIG1	6	q24.2	143381633	143661441	2.75616	0.00584843	0.402092	FALSE	FALSE	Trans (>250 kb)			0.120738
ENSG00000129351	ILF3	19	p13.2	10764937	10803093	2.75611	0.00584936	0.402092	FALSE	FALSE	Trans (>250 kb)			0.090041
ENSG00000166402	TUB	11	p15.4	8040791	8127659	2.74711	0.00601235	0.409253	FALSE	FALSE	Trans (>250 kb)			0.0644436
ENSG00000140829	DHX38	16	q22.2	72127461	72146811	2.74618	0.00602934	0.409385	FALSE	FALSE	Trans (>250 kb)			0.00874913
ENSG00000111786	SRSF9	12	q24.31	120899471	120907596	2.74435	0.006063	0.409968	FALSE	FALSE	Trans (>250 kb)			0.244826
ENSG00000186153	WWOX	16	q23.1	78133310	79246564	2.7307	0.00632	0.417823	FALSE	FALSE	Trans (>250 kb)			0.254525
ENSG00000076108	BAZ2A	12	q13.3	56989380	57030600	2.72821	0.00636789	0.418375	FALSE	FALSE	Trans (>250 kb)			0.411209
ENSG00000174123	TLR10	4	p14	38773860	38784611	2.72765	0.0063788	0.418375	FALSE	FALSE	Trans (>250 kb)			0.281822
ENSG00000126217	MCF2L	13	q34	113548692	113754053	2.72476	0.0064349	0.41904	FALSE	FALSE	Trans (>250 kb)			0.0192481
ENSG00000130821	SLC6A8	X	q28	152953554	152962048	2.72413	0.00644709	0.41904	FALSE	FALSE	Trans (>250 kb)
ENSG00000136003	ISCU	12	q23.3	108956358	108963160	2.71968	0.00653453	0.421503	FALSE	FALSE	Trans (>250 kb)			0.434607
ENSG00000090565	RAB11FIP3	16	p13.3	475619	573011	2.7104	0.00672022	0.422537	FALSE	FALSE	Trans (>250 kb)			0.213829
ENSG00000185896	LAMP1	13	q34	113951556	113977987	2.70949	0.00673863	0.422537	FALSE	FALSE	Trans (>250 kb)			0.736176
ENSG00000074211	PPP2R2C	4	p16.1	6322305	6565327	2.70233	0.00688556	0.427227	FALSE	FALSE	Trans (>250 kb)			0.124538
ENSG00000081803	CADPS2	7	q31.32	121958481	122526813	2.7003	0.00692765	0.428176	FALSE	FALSE	Trans (>250 kb)			0.020348
ENSG00000101193	GID8	20	q13.33	61569471	61576996	2.69731	0.00699016	0.42829	FALSE	FALSE	Trans (>250 kb)			0.715178
ENSG00000108819	PPP1R9B	17	q21.33	48211104	48227991	2.69591	0.00701964	0.42829	FALSE	FALSE	Trans (>250 kb)			0.000155526
ENSG00000178498	DTX3	12	q13.3	57998405	58003587	2.6952	0.00703465	0.42829	FALSE	FALSE	Trans (>250 kb)			0.115538
ENSG00000169877	AHSP	16	p11.2	31539185	31540124	2.68905	0.00716563	0.429462	FALSE	FALSE	Trans (>250 kb)			0.744176
ENSG00000204179	PTPN20A	10	q11.22	46549955	46641045	2.68745	0.00719995	0.429462	FALSE	FALSE	Trans (>250 kb)
ENSG00000157350	ST3GAL2	16	q22.1	70413338	70473140	2.6859	0.00723343	0.429462	FALSE	FALSE	Trans (>250 kb)			0.256724
ENSG00000157014	TATDN2	3	p25.3	10289707	10322902	2.6798	0.00736662	0.429837	FALSE	FALSE	Trans (>250 kb)			0.467803
ENSG00000089902	RCOR1	14	q32.31	103058998	103196913	2.67887	0.00738701	0.429837	FALSE	FALSE	Trans (>250 kb)			0.158034
ENSG00000126391	FRMD8	11	q13.1	65154070	65180996	2.67512	0.00747034	0.429837	FALSE	FALSE	Trans (>250 kb)			0.0869413
ENSG00000120733	KDM3B	5	q31.2	137688285	137772717	2.67498	0.00747333	0.429837	FALSE	FALSE	Trans (>250 kb)			0.000721283
ENSG00000173442	EHBP1L1	11	q13.1	65343509	65360121	2.67425	0.00748976	0.429837	FALSE	FALSE	Trans (>250 kb)			0.861664
ENSG00000151692	RNF144A	2	p25.2	7057523	7208417	2.67409	0.00749334	0.429837	FALSE	FALSE	Trans (>250 kb)			0.145535
ENSG00000173714	WFIKKN2	17	q21.33	48912011	48919709	2.67235	0.00753215	0.429837	FALSE	FALSE	Trans (>250 kb)			0.327217
ENSG00000022840	RNF10	12	q24.31	120971283	121015397	2.6715	0.0075514	0.429837	FALSE	FALSE	Trans (>250 kb)			0.336916
ENSG00000174939	ASPHD1	16	p11.2	29911696	29931185	2.6699	0.00758734	0.429837	FALSE	FALSE	Trans (>250 kb)			0.0160484
ENSG00000134884	ARGLU1	13	q33.3	107194021	107220512	2.66638	0.00766731	0.431263	FALSE	FALSE	Trans (>250 kb)			0.412809
ENSG00000231925	TAPBP	6	p21.32	33267471	33282164	2.66391	0.00772375	0.43191	FALSE	FALSE	Trans (>250 kb)			0.843666
ENSG00000139636	LMBR1L	12	q13.12	49490919	49504683	2.66033	0.0078065	0.43191	FALSE	FALSE	Trans (>250 kb)			0.0246475
ENSG00000135636	DYSF	2	p13.2	71680852	71913898	2.65734	0.00787598	0.434974	FALSE	FALSE	Trans (>250 kb)			0.360914
ENSG00000160321	ZNF208	19	p12	22115760	22193751	2.65558	0.00791732	0.435584	FALSE	FALSE	Trans (>250 kb)			0.922758
ENSG00000137261	KIAA0319	6	p22.3	24544332	24646383	2.65436	0.00794587	0.435584	FALSE	FALSE	Trans (>250 kb)			0.165733
ENSG00000112182	BACH2	6	q15	90636248	91006627	2.65403	0.00795376	0.435584	FALSE	FALSE	Trans (>250 kb)			0.226527
ENSG00000090889	KIF4A	X	q13.1	69509879	69640682	2.649	0.00807303	0.435584	FALSE	FALSE	Trans (>250 kb)
ENSG00000173064	HECTD4	12	q24.13	112597992	112819896	2.64587	0.00814822	0.435584	FALSE	FALSE	Trans (>250 kb)			0.422008
ENSG00000101224	CDC25B	20	p13	3767578	3786762	2.64579	0.00815001	0.435584	FALSE	FALSE	Trans (>250 kb)			0.0316468
ENSG00000121653	MAPK8IP1	11	p11.2	45907202	45928016	2.64284	0.00822134	0.435584	FALSE	FALSE	Trans (>250 kb)			0.106839
ENSG00000188191	PRKAR1B	7	p22.3	588834	767287	2.63746	0.00835283	0.437789	FALSE	FALSE	Trans (>250 kb)			0.731377
ENSG00000197102	DYNC1H1	14	q32.31	102430865	102517129	2.63373	0.0084452	0.439726	FALSE	FALSE	Trans (>250 kb)			0.249325
ENSG00000170950	PGK2	6	p12.3	49753366	49755053	2.63205	0.00848713	0.440796	FALSE	FALSE	Trans (>250 kb)			0.883562
ENSG00000078808	SDF4	1	p36.33	1152288	1167411	2.62935	0.00855482	0.441966	FALSE	FALSE	Trans (>250 kb)			0.361314
ENSG00000177732	SOX12	20	p13	306207	310865	2.62837	0.00857963	0.441966	FALSE	FALSE	Trans (>250 kb)			0.560694
ENSG00000212725	KRTAP2-1	17	q21.2	39202793	39203568	2.62659	0.00862455	0.441966	FALSE	FALSE	Trans (>250 kb)			0.213529
ENSG00000136280	CCM2	7	p13	45039074	45116068	2.61701	0.0088703	0.444843	FALSE	FALSE	Trans (>250 kb)			0.0260474
ENSG00000248871	TNFSF12-TNFSF13	17	p13.1	7452416	7464918	2.61664	0.00888003	0.444843	FALSE	FALSE	Trans (>250 kb)			0.0347465
ENSG00000164251	F2RL1	5	q13.3	76114758	76131140	2.608	0.00910724	0.447596	FALSE	FALSE	Trans (>250 kb)			0.293221
ENSG00000175727	MLXIP	12	q24.31	122516628	122631894	2.60796	0.00910833	0.447596	FALSE	FALSE	Trans (>250 kb)			0.278922
ENSG00000070610	GBA2	9	p13.3	35736863	35749983	2.60649	0.00914766	0.447596	FALSE	FALSE	Trans (>250 kb)			0.170333
ENSG00000205476	CCDC85C	14	q32.2	99977603	100070363	2.60449	0.00920101	0.447596	FALSE	FALSE	Trans (>250 kb)			0.334717
ENSG00000112379	KIAA1244	6	q23.3	138483058	138665800	2.60316	0.00923677	0.447596	FALSE	FALSE	Trans (>250 kb)			0.218028
ENSG00000180304	OAZ2	15	q22.31	64979772	64995480	2.60156	0.00927996	0.447596	FALSE	FALSE	Trans (>250 kb)			0.069643
ENSG00000204682	CASC10	10	p12.31	21781587	21786191	2.60089	0.00929815	0.447596	FALSE	FALSE	Trans (>250 kb)			0.514499
ENSG00000157601	MX1	21	q22.3	42792231	42831141	2.59838	0.00936651	0.447596	FALSE	FALSE	Trans (>250 kb)			0.827567
ENSG00000130827	PLXNA3	X	q28	153686621	153701989	2.59321	0.0095084	0.447596	FALSE	FALSE	Trans (>250 kb)
ENSG00000151150	ANK3	10	q21.2	61786056	62493248	2.59255	0.00952676	0.447596	FALSE	FALSE	Trans (>250 kb)			0.221628
ENSG00000135451	TROAP	12	q13.12	49717019	49725514	2.59059	0.00958112	0.448671	FALSE	FALSE	Trans (>250 kb)			0.0343466
ENSG00000204071	TCEAL6	X	q22.1	101395448	101397942	2.58941	0.0096141	0.448671	FALSE	FALSE	Trans (>250 kb)
ENSG00000012983	MAP4K5	14	q22.1	50885219	51027844	2.58592	0.00971193	0.449801	FALSE	FALSE	Trans (>250 kb)			0.874363
ENSG00000164916	FOXK1	7	p22.1	4683388	4811074	2.58328	0.00978649	0.449801	FALSE	FALSE	Trans (>250 kb)			0.290921
ENSG00000161791	FMNL3	12	q13.12	50031724	50101948	2.58271	0.00980265	0.449801	FALSE	FALSE	Trans (>250 kb)			0.0146485
ENSG00000197948	FCHSD1	5	q31.3	141018869	141030986	2.58201	0.00982267	0.449801	FALSE	FALSE	Trans (>250 kb)			0.286821
ENSG00000101180	HRH3	20	q13.33	60790026	60795323	2.58146	0.00983845	0.449801	FALSE	FALSE	Trans (>250 kb)			0.424308
ENSG00000118762	PKD2	4	q22.1	88928820	88998929	2.57886	0.00991277	0.451385	FALSE	FALSE	Trans (>250 kb)			0.079642
ENSG00000198062	POTEH	22	q11.1	16256441	16287937	2.57788	0.00994095	0.451711	FALSE	FALSE	Trans (>250 kb)
ENSG00000106688	SLC1A1	9	p24.2	4490444	4587469	2.5766	0.00997772	0.451859	FALSE	FALSE	Trans (>250 kb)			0.606789
ENSG00000115902	SLC1A4	2	p14	65215611	65250999	2.57533	0.0100144	0.451859	FALSE	FALSE	Trans (>250 kb)			0.193531
ENSG00000149781	FERMT3	11	q13.1	63974150	63991354	2.57392	0.0100555	0.451859	FALSE	FALSE	Trans (>250 kb)			0.622388
ENSG00000215041	NEURL4	17	p13.1	7218947	7232712	2.57017	0.010165	0.451859	FALSE	FALSE	Trans (>250 kb)			0.161134
ENSG00000143321	HDGF	1	q23.1	156711899	156736717	2.57016	0.0101653	0.451859	FALSE	FALSE	Trans (>250 kb)			0.152435
ENSG00000100911	PSME2	14	q12	24612574	24616779	2.57004	0.0101686	0.451859	FALSE	FALSE	Trans (>250 kb)			0.668283
ENSG00000175137	SH3BP5L	1	q44	249104648	249120832	2.56918	0.0101939	0.451859	FALSE	FALSE	Trans (>250 kb)			0.367013
ENSG00000188385	JAKMIP3	10	q26.3	133918175	133998313	2.56789	0.010232	0.451983	FALSE	FALSE	Trans (>250 kb)			0.762274
ENSG00000108309	RUNDC3A	17	q21.31	42385781	42396039	2.56654	0.0102718	0.452314	FALSE	FALSE	Trans (>250 kb)			0.781772
ENSG00000075413	MARK3	14	q32.32	103851729	103970168	2.56636	0.0102772	0.452314	FALSE	FALSE	Trans (>250 kb)			0.417908
ENSG00000165792	METTL17	14	q11.2	21457929	21465189	2.56272	0.0103857	0.453432	FALSE	FALSE	Trans (>250 kb)			0.0427457
ENSG00000132840	BHMT2	5	q14.1	78365540	78385289	2.55991	0.0104699	0.454717	FALSE	FALSE	Trans (>250 kb)			0.470003
ENSG00000167208	SNX20	16	q12.1	50700211	50715264	2.55824	0.0105204	0.455921	FALSE	FALSE	Trans (>250 kb)			0.000931776
ENSG00000204256	BRD2	6	p21.32	32936437	32949282	2.55616	0.0105835	0.456688	FALSE	FALSE	Trans (>250 kb)			0.208529
ENSG00000120645	IQSEC3	12	p13.33	175931	287626	2.55471	0.0106278	0.456749	FALSE	FALSE	Trans (>250 kb)			0.123038
ENSG00000088808	PPP1R13B	14	q32.33	104200089	104313927	2.55399	0.0106498	0.456749	FALSE	FALSE	Trans (>250 kb)			0.387011
ENSG00000101290	CDS2	20	p12.3	5107432	5178533	2.55322	0.0106733	0.456942	FALSE	FALSE	Trans (>250 kb)			0.188631
ENSG00000005238	FAM214B	9	p13.3	35104109	35116338	2.55163	0.0107221	0.458189	FALSE	FALSE	Trans (>250 kb)			0.646485
ENSG00000160953	MUM1	19	p13.3	1285890	1378430	2.55095	0.0107431	0.458189	FALSE	FALSE	Trans (>250 kb)			0.284022
ENSG00000137522	RNF121	11	q13.4	71639747	71708643	2.54796	0.0108356	0.460953	FALSE	FALSE	Trans (>250 kb)			0.157834
ENSG00000169057	MECP2	X	q28	153287024	153363212	2.54685	0.0108701	0.460953	FALSE	FALSE	Trans (>250 kb)
ENSG00000111206	FOXM1	12	p13.33	2966847	2986206	2.54566	0.0109073	0.460953	FALSE	FALSE	Trans (>250 kb)			0.677982
ENSG00000163719	MTMR14	3	p25.3	9691117	9744077	2.54538	0.010916	0.460953	FALSE	FALSE	Trans (>250 kb)			0.475002
ENSG00000198373	WWP2	16	q22.1	69796209	69975644	2.54405	0.0109576	0.460953	FALSE	FALSE	Trans (>250 kb)			0.178032
ENSG00000112031	MTRF1L	6	q25.2	153308497	153323820	2.54381	0.0109651	0.460953	FALSE	FALSE	Trans (>250 kb)			0.349015
ENSG00000107317	PTGDS	9	q34.3	139871956	139879887	2.53701	0.0111805	0.46438	FALSE	FALSE	Trans (>250 kb)			0.534097
ENSG00000174282	ZBTB4	17	p13.1	7362685	7387582	2.5367	0.0111903	0.46438	FALSE	FALSE	Trans (>250 kb)			0.00264974
ENSG00000102119	EMD	X	q28	153607557	153609883	2.53646	0.0111981	0.46438	FALSE	FALSE	Trans (>250 kb)
ENSG00000167654	ATCAY	19	p13.3	3879862	3928077	2.53545	0.0112303	0.464661	FALSE	FALSE	Trans (>250 kb)			0.881862
ENSG00000150403	TMCO3	13	q34	114145310	114204542	2.53516	0.0112397	0.464661	FALSE	FALSE	Trans (>250 kb)			0.738376
ENSG00000182551	ADI1	2	p25.3	3501132	3523507	2.53338	0.0112968	0.465377	FALSE	FALSE	Trans (>250 kb)			0.558594
ENSG00000177679	SRRM3	7	q11.23	75831216	75916605	2.53142	0.0113602	0.466443	FALSE	FALSE	Trans (>250 kb)			0.416208
ENSG00000100445	SDR39U1	14	q12	24908972	24912111	2.52614	0.0115323	0.468479	FALSE	FALSE	Trans (>250 kb)			0.510199
ENSG00000157064	NMNAT2	1	q25.3	183217372	183387737	2.52359	0.0116164	0.468479	FALSE	FALSE	Trans (>250 kb)			0.119238
ENSG00000167548	KMT2D	12	q13.12	49412758	49453557	2.52126	0.0116937	0.468479	FALSE	FALSE	Trans (>250 kb)			0.0821418
ENSG00000166337	TAF10	11	p15.4	6627526	6633898	2.51847	0.0117867	0.468479	FALSE	FALSE	Trans (>250 kb)			0.0824418
ENSG00000182149	IST1	16	q22.2	71879899	71962913	2.51797	0.0118034	0.468479	FALSE	FALSE	Trans (>250 kb)			0.0467453
ENSG00000163930	BAP1	3	p21.1	52435029	52444366	2.51741	0.011822	0.468479	FALSE	FALSE	Trans (>250 kb)			0.0794421
ENSG00000177370	TIMM22	17	p13.3	900357	906911	2.51698	0.0118366	0.468479	FALSE	FALSE	Trans (>250 kb)			0.770473
ENSG00000008256	CYTH3	7	p22.1	6201407	6312275	2.51623	0.0118617	0.468479	FALSE	FALSE	Trans (>250 kb)			0.0306469
ENSG00000160469	BRSK1	19	q13.42	55793440	55823901	2.51601	0.0118691	0.468479	FALSE	FALSE	Trans (>250 kb)			0.262224
ENSG00000104848	KCNA7	19	q13.33	49570675	49576198	2.51435	0.0119251	0.46892	FALSE	FALSE	Trans (>250 kb)			0.447505
ENSG00000110395	CBL	11	q23.3	119076752	119178859	2.51279	0.0119781	0.470246	FALSE	FALSE	Trans (>250 kb)			0.0894411
ENSG00000146834	MEPCE	7	q22.1	100026413	100031741	2.50498	0.0122458	0.472284	FALSE	FALSE	Trans (>250 kb)			0.70468
ENSG00000164402	Sep-08	5	q31.1	132086509	132142933	2.50479	0.0122523	0.472284	FALSE	FALSE	Trans (>250 kb)			0.348315
ENSG00000173599	PC	11	q13.2	66615704	66725847	2.50478	0.0122526	0.472284	FALSE	FALSE	Trans (>250 kb)			0.30482
ENSG00000179364	PACS2	14	q32.33	105766900	105864484	2.50389	0.0122837	0.472284	FALSE	FALSE	Trans (>250 kb)			0.0278472
ENSG00000149930	TAOK2	16	p11.2	29984962	30003582	2.5037	0.0122904	0.472284	FALSE	FALSE	Trans (>250 kb)			0.0543446
ENSG00000111110	PPM1H	12	q14.2	63037762	63328817	2.5027	0.0123249	0.472284	FALSE	FALSE	Trans (>250 kb)			0.60099
ENSG00000244242	IFITM10	11	p15.5	1753640	1771821	2.50268	0.0123258	0.472284	FALSE	FALSE	Trans (>250 kb)			0.143436
ENSG00000114019	AMOTL2	3	q22.2	134074716	134094321	2.50228	0.0123397	0.472284	FALSE	FALSE	Trans (>250 kb)			0.371813
ENSG00000087274	ADD1	4	p16.3	2845584	2931803	2.49894	0.0124565	0.474579	FALSE	FALSE	Trans (>250 kb)			0.00694931
ENSG00000167207	NOD2	16	q12.1	50727514	50766988	2.49797	0.0124907	0.474836	FALSE	FALSE	Trans (>250 kb)			0.000215787
ENSG00000198355	PIM3	22	q13.33	50354161	50357728	2.49559	0.0125746	0.475564	FALSE	FALSE	Trans (>250 kb)			0.394311
ENSG00000053328	METTL24	6	q21	110567131	110679475	2.49439	0.0126174	0.47637	FALSE	FALSE	Trans (>250 kb)			0.478202
ENSG00000071051	NCK2	2	q12.2	106361354	106510730	2.49113	0.0127338	0.479746	FALSE	FALSE	Trans (>250 kb)			0.823268
ENSG00000100441	KHNYN	14	q12	24898492	24910540	2.48759	0.0128611	0.481856	FALSE	FALSE	Trans (>250 kb)			0.783372
ENSG00000112576	CCND3	6	p21.1	41902671	42018095	2.4854	0.0129405	0.481856	FALSE	FALSE	Trans (>250 kb)			0.684682
ENSG00000186472	PCLO	7	q21.11	82383329	82792246	2.48334	0.0130156	0.481856	FALSE	FALSE	Trans (>250 kb)			0.0317468
ENSG00000119383	PPP2R4	9	q34.11	131873229	131911225	2.48163	0.0130783	0.481856	FALSE	FALSE	Trans (>250 kb)			0.273723
ENSG00000127955	GNAI1	7	q21.11	79763271	79848718	2.48045	0.0131218	0.481856	FALSE	FALSE	Trans (>250 kb)			0.0764424
ENSG00000111642	CHD4	12	p13.31	6679249	6716642	2.47974	0.0131478	0.481856	FALSE	FALSE	Trans (>250 kb)			0.676982
ENSG00000228144	TMBIM4	12	q14.3	66517697	66563765	2.47972	0.0131485	0.481856	FALSE	FALSE	Trans (>250 kb)			0.291821
ENSG00000108932	SLC16A6	17	q24.2	66263167	66287408	2.47935	0.0131623	0.481856	FALSE	FALSE	Trans (>250 kb)			5.21649e-05
ENSG00000102974	CTCF	16	q22.1	67596310	67673086	2.47724	0.0132403	0.481856	FALSE	FALSE	Trans (>250 kb)			0.608589
ENSG00000196275	GTF2IRD2	7	q11.23	74210483	74267847	2.47459	0.013339	0.481856	FALSE	FALSE	Trans (>250 kb)			0.153435
ENSG00000135108	FBXO21	12	q24.22	117581146	117628336	2.47417	0.0133548	0.481856	FALSE	FALSE	Trans (>250 kb)			0.388611
ENSG00000135502	SLC26A10	12	q13.3	58013310	58019934	2.47327	0.0133884	0.481856	FALSE	FALSE	Trans (>250 kb)			0.307719
ENSG00000126351	THRA	17	q21.1	38214543	38250120	2.4732	0.013391	0.481856	FALSE	FALSE	Trans (>250 kb)			0.227227
ENSG00000228368	AC106873.4	7	q31.2	116605900	116607526	2.46945	0.013532	0.481856	FALSE	FALSE	Trans (>250 kb)			0.354715
ENSG00000115361	ACADL	2	q34	211052663	211090215	2.46886	0.0135545	0.481856	FALSE	FALSE	Trans (>250 kb)			0.503
ENSG00000137177	KIF13A	6	p22.3	17759414	17987854	2.46747	0.0136073	0.481856	FALSE	FALSE	Trans (>250 kb)			0.0249475
ENSG00000203985	LDLRAD1	1	p32.3	54474412	54483856	2.46664	0.0136388	0.481856	FALSE	FALSE	Trans (>250 kb)			0.251525
ENSG00000072134	EPN2	17	p11.2	19118928	19240028	2.46631	0.0136515	0.481856	FALSE	FALSE	Trans (>250 kb)			0.0563444
ENSG00000172769	OR5B3	11	q12.1	58169937	58170882	2.46547	0.0136832	0.481856	FALSE	FALSE	Trans (>250 kb)			0.0610439
ENSG00000214860	EVPLL	17	p11.2	18280976	18292961	2.46523	0.0136927	0.481856	FALSE	FALSE	Trans (>250 kb)			0.811569
ENSG00000070614	NDST1	5	q33.1	149865381	149937773	2.46494	0.0137036	0.481856	FALSE	FALSE	Trans (>250 kb)			0.360114
ENSG00000016391	CHDH	3	p21.1	53846362	53880417	2.46394	0.0137417	0.481856	FALSE	FALSE	Trans (>250 kb)			0.755174
ENSG00000145284	SCD5	4	q21.22	83550692	83720010	2.46279	0.0137862	0.481856	FALSE	FALSE	Trans (>250 kb)			0.00744926
ENSG00000138764	CCNG2	4	q21.1	78078304	78354542	2.4626	0.0137935	0.481856	FALSE	FALSE	Trans (>250 kb)			0.354315
ENSG00000109787	KLF3	4	p14	38665817	38702663	2.46207	0.0138137	0.481856	FALSE	FALSE	Trans (>250 kb)			0.675682
ENSG00000114859	CLCN2	3	q27.1	184063973	184079439	2.46038	0.0138789	0.481856	FALSE	FALSE	Trans (>250 kb)			0.0462454
ENSG00000139990	DCAF5	14	q24.1	69517598	69619867	2.45286	0.0141725	0.485818	FALSE	FALSE	Trans (>250 kb)			0.924658
ENSG00000121895	TMEM156	4	p14	38968365	39034542	2.45181	0.0142139	0.486436	FALSE	FALSE	Trans (>250 kb)			0.19503
ENSG00000151490	PTPRO	12	p12.3	15475331	15750333	2.4492	0.0143174	0.487964	FALSE	FALSE	Trans (>250 kb)			0.485701
ENSG00000169129	AFAP1L2	10	q25.3	116054583	116164515	2.44675	0.014415	0.488287	FALSE	FALSE	Trans (>250 kb)			0.138036
ENSG00000118900	UBN1	16	p13.3	4896666	4932361	2.44638	0.01443	0.488287	FALSE	FALSE	Trans (>250 kb)			0.0540446
ENSG00000085733	CTTN	11	q13.3	70244510	70282690	2.44504	0.0144834	0.48877	FALSE	FALSE	Trans (>250 kb)			0.657784
ENSG00000132359	RAP1GAP2	17	p13.3	2680350	2941033	2.44378	0.0145342	0.48877	FALSE	FALSE	Trans (>250 kb)			0.0184482
ENSG00000116584	ARHGEF2	1	q22	155916630	155976861	2.44331	0.0145533	0.48877	FALSE	FALSE	Trans (>250 kb)			0.0308469
ENSG00000187531	SIRT7	17	q25.3	79869815	79879199	2.44287	0.0145711	0.48877	FALSE	FALSE	Trans (>250 kb)			0.245725
ENSG00000204246	OR13C3	9	q31.1	107298030	107299137	2.44141	0.0146302	0.490048	FALSE	FALSE	Trans (>250 kb)			0.00364964
ENSG00000196998	WDR45	X	p11.23	48929385	48958108	2.43996	0.0146889	0.490337	FALSE	FALSE	Trans (>250 kb)
ENSG00000172794	RAB37	17	q25.1	72666717	72743474	2.43886	0.0147338	0.490337	FALSE	FALSE	Trans (>250 kb)			0.539396
ENSG00000106078	COBL	7	p12.1	51083909	51384515	2.43819	0.014761	0.490337	FALSE	FALSE	Trans (>250 kb)			0.330717
ENSG00000079819	EPB41L2	6	q23.2	131160487	131384462	2.43714	0.0148039	0.491008	FALSE	FALSE	Trans (>250 kb)			0.5018
ENSG00000089692	LAG3	12	p13.31	6881678	6887621	2.43481	0.0148997	0.492532	FALSE	FALSE	Trans (>250 kb)			0.984352
ENSG00000185722	ANKFY1	17	p13.2	4067201	4167274	2.4347	0.0149042	0.492532	FALSE	FALSE	Trans (>250 kb)			0.759374
ENSG00000116786	PLEKHM2	1	p36.21	16010827	16061264	2.43434	0.0149189	0.492532	FALSE	FALSE	Trans (>250 kb)			0.288721
ENSG00000132155	RAF1	3	p25.2	12625100	12705725	2.4332	0.0149662	0.493275	FALSE	FALSE	Trans (>250 kb)			0.558894
ENSG00000262003	RP11-676J12.7	17	p13.3	812872	814452	2.43157	0.0150337	0.493434	FALSE	FALSE	Trans (>250 kb)			0.689781
ENSG00000088854	C20orf194	20	p13	3229951	3388272	2.43155	0.0150342	0.493434	FALSE	FALSE	Trans (>250 kb)			0.00424958
ENSG00000173120	KDM2A	11	q13.2	66886740	67025558	2.42959	0.0151161	0.494984	FALSE	FALSE	Trans (>250 kb)			0.878662
ENSG00000072571	HMMR	5	q34	162887209	162918947	2.42738	0.0152081	0.496085	FALSE	FALSE	Trans (>250 kb)			0.258124
ENSG00000182473	EXOC7	17	q25.1	74077087	74117657	2.42445	0.0153317	0.498776	FALSE	FALSE	Trans (>250 kb)			0.648685
ENSG00000141401	IMPA2	18	p11.21	11981024	12030876	2.42275	0.0154034	0.498897	FALSE	FALSE	Trans (>250 kb)			0.251025
ENSG00000008300	CELSR3	3	p21.31	48673902	48700348	2.42176	0.0154455	0.498897	FALSE	FALSE	Trans (>250 kb)			0.0353465
ENSG00000183486	MX2	21	q22.3	42733870	42781317	2.41967	0.0155345	0.498897	FALSE	FALSE	Trans (>250 kb)			0.873963
ENSG00000178104	PDE4DIP	1	q21.1	144836157	145076186	2.41864	0.0155786	0.498897	FALSE	FALSE	Trans (>250 kb)			0.532197
ENSG00000169926	KLF13	15	q13.3	31619058	31727868	2.41863	0.0155791	0.498897	FALSE	FALSE	Trans (>250 kb)			0.0374463
ENSG00000213022	KLK9	19	q13.41	51503806	51512890	2.41756	0.0156247	0.498897	FALSE	FALSE	Trans (>250 kb)			0.482602
ENSG00000187559	FOXD4L3	9	q21.11	70917276	70920000	2.4157	0.0157051	0.498897	FALSE	FALSE	Trans (>250 kb)			0.688953
ENSG00000024048	UBR2	6	p21.1	42531800	42661242	2.41566	0.0157065	0.498897	FALSE	FALSE	Trans (>250 kb)			0.665483
ENSG00000104824	HNRNPL	19	q13.2	39327028	39342987	2.41521	0.0157262	0.498897	FALSE	FALSE	Trans (>250 kb)			0.417108
ENSG00000143382	ADAMTSL4	1	q21.3	150521884	150533413	2.41145	0.0158891	0.501065	FALSE	FALSE	Trans (>250 kb)			0.461804
ENSG00000175826	CTDNEP1	17	p13.1	7146910	7155810	2.41114	0.0159028	0.501065	FALSE	FALSE	Trans (>250 kb)			0.0251475
ENSG00000172831	CES2	16	q22.1	66968347	66978999	2.41112	0.0159037	0.501065	FALSE	FALSE	Trans (>250 kb)			0.4999
ENSG00000173327	MAP3K11	11	q13.1	65365226	65382853	2.40683	0.0160917	0.505599	FALSE	FALSE	Trans (>250 kb)			0.873763
ENSG00000157510	AFAP1L1	5	q32	148651434	148721365	2.40377	0.0162269	0.506677	FALSE	FALSE	Trans (>250 kb)			0.679782
ENSG00000160783	PMF1	1	q22	156182784	156212874	2.40179	0.0163152	0.506677	FALSE	FALSE	Trans (>250 kb)			0.157034
ENSG00000105339	DENND3	8	q24.3	142127377	142205907	2.40148	0.0163287	0.506677	FALSE	FALSE	Trans (>250 kb)			0.0163484
ENSG00000131374	TBC1D5	3	p24.3	17198654	18486309	2.39952	0.0164165	0.506677	FALSE	FALSE	Trans (>250 kb)			0.0692431
ENSG00000184481	FOXO4	X	q13.1	70316047	70323385	2.39875	0.016451	0.506677	FALSE	FALSE	Trans (>250 kb)
ENSG00000070540	WIPI1	17	q24.2	66417089	66453654	2.39771	0.0164981	0.506677	FALSE	FALSE	Trans (>250 kb)			0.393711
ENSG00000111252	SH2B3	12	q24.12	111843752	111889427	2.39614	0.0165686	0.506677	FALSE	FALSE	Trans (>250 kb)			0.837866
ENSG00000158813	EDA	X	q13.1	68835911	69259319	2.39614	0.016569	0.506677	FALSE	FALSE	Trans (>250 kb)
ENSG00000132670	PTPRA	20	p13	2844830	3019722	2.39603	0.0165739	0.506677	FALSE	FALSE	Trans (>250 kb)			0.838466
ENSG00000169962	TAS1R3	1	p36.33	1266694	1270686	2.39016	0.0168411	0.507112	FALSE	FALSE	Trans (>250 kb)			0.442206
ENSG00000174306	ZHX3	20	q12	39807088	39946312	2.38992	0.0168518	0.507112	FALSE	FALSE	Trans (>250 kb)			0.486501
ENSG00000101266	CSNK2A1	20	p13	459116	524465	2.38899	0.0168948	0.507112	FALSE	FALSE	Trans (>250 kb)			0.771773
ENSG00000131831	RAI2	X	p22.13	17818169	17879457	2.38828	0.0169274	0.507112	FALSE	FALSE	Trans (>250 kb)
ENSG00000213413	PVRIG	7	q22.1	99815864	99819113	2.38796	0.0169424	0.507112	FALSE	FALSE	Trans (>250 kb)			0.909259
ENSG00000181588	MEX3D	19	p13.3	1554668	1568057	2.38672	0.0169993	0.507112	FALSE	FALSE	Trans (>250 kb)			0.0515448
ENSG00000185347	C14orf80	14	q32.33	105956192	105965912	2.38592	0.0170364	0.507112	FALSE	FALSE	Trans (>250 kb)			0.308219
ENSG00000170412	GPRC5C	17	q25.1	72420990	72447792	2.38469	0.0170937	0.507112	FALSE	FALSE	Trans (>250 kb)			0.723078
ENSG00000112312	GMNN	6	p22.3	24775159	24786327	2.37843	0.0173864	0.510952	FALSE	FALSE	Trans (>250 kb)			0.730077
ENSG00000089199	CHGB	20	p12.3	5892076	5906007	2.37597	0.0175027	0.511089	FALSE	FALSE	Trans (>250 kb)			0.273523
ENSG00000185024	BRF1	14	q32.33	105675623	105781926	2.37581	0.0175103	0.511089	FALSE	FALSE	Trans (>250 kb)			0.0950405
ENSG00000186973	FAM183A	1	p34.2	43610824	43622067	2.37568	0.0175167	0.511089	FALSE	FALSE	Trans (>250 kb)			0.824168
ENSG00000171435	KSR2	12	q24.23	117890817	118406788	2.3731	0.0176395	0.512079	FALSE	FALSE	Trans (>250 kb)			0.089841
ENSG00000023902	PLEKHO1	1	q21.2	150121373	150136916	2.37289	0.0176493	0.512079	FALSE	FALSE	Trans (>250 kb)			0.0144486
ENSG00000103091	WDR59	16	q23.1	74907468	75034071	2.37254	0.0176665	0.512079	FALSE	FALSE	Trans (>250 kb)			0.316318
ENSG00000197226	TBC1D9B	5	q35.3	179289066	179334859	2.37243	0.0176715	0.512079	FALSE	FALSE	Trans (>250 kb)			0.726877
ENSG00000131979	GCH1	14	q22.2	55308726	55369570	2.37007	0.0177848	0.512275	FALSE	FALSE	Trans (>250 kb)			0.000976144
ENSG00000196132	MYT1	20	q13.33	62783144	62873604	2.36755	0.0179064	0.512275	FALSE	FALSE	Trans (>250 kb)			0.0775422
ENSG00000147853	AK3	9	p24.1	4711155	4742043	2.36657	0.0179539	0.51231	FALSE	FALSE	Trans (>250 kb)			0.0235476
ENSG00000218672	AC008060.7	7	q36.3	155174771	155189051	2.36649	0.0179578	0.51231	FALSE	FALSE	Trans (>250 kb)			0.644686
ENSG00000137266	SLC22A23	6	p25.2	3269196	3457256	2.36468	0.0180455	0.513448	FALSE	FALSE	Trans (>250 kb)			0.381412
ENSG00000092098	RNF31	14	q12	24615892	24629870	2.36374	0.0180913	0.513448	FALSE	FALSE	Trans (>250 kb)			0.792171
ENSG00000112419	PHACTR2	6	q24.2	143857982	144152322	2.35923	0.0183128	0.514083	FALSE	FALSE	Trans (>250 kb)			0.228227
ENSG00000181396	OGFOD3	17	q25.3	80347099	80376513	2.35773	0.018387	0.514083	FALSE	FALSE	Trans (>250 kb)			0.356414
ENSG00000110721	CHKA	11	q13.2	67820326	67888911	2.35749	0.0183989	0.514083	FALSE	FALSE	Trans (>250 kb)			0.622888
ENSG00000088367	EPB41L1	20	q11.23	34679426	34820721	2.35732	0.0184072	0.514083	FALSE	FALSE	Trans (>250 kb)			0.779072
ENSG00000128268	MGAT3	22	q13.1	39853349	39888199	2.35551	0.0184973	0.514083	FALSE	FALSE	Trans (>250 kb)			0.447705
ENSG00000184227	ACOT1	14	q24.3	74003818	74010498	2.35367	0.0185889	0.514083	FALSE	FALSE	Trans (>250 kb)			0.785871
ENSG00000160957	RECQL4	8	q24.3	145736667	145743229	2.35297	0.0186241	0.514083	FALSE	FALSE	Trans (>250 kb)			0.0684432
ENSG00000063244	U2AF2	19	q13.42	56165512	56186081	2.34955	0.0187962	0.514083	FALSE	FALSE	Trans (>250 kb)			0.758274
ENSG00000214456	PLIN5	19	p13.3	4522543	4535236	2.34886	0.0188309	0.514083	FALSE	FALSE	Trans (>250 kb)			0.0768423
ENSG00000167491	GATAD2A	19	p13.11	19496635	19619740	2.346	0.0189763	0.514083	FALSE	FALSE	Trans (>250 kb)			0.240226
ENSG00000256029	RP11-190A12.7	1	q23.2	159827690	159842843	2.34401	0.0190774	0.514083	FALSE	FALSE	Trans (>250 kb)			0.574293
ENSG00000136877	FPGS	9	q34.11	130556876	130576606	2.34387	0.0190849	0.514083	FALSE	FALSE	Trans (>250 kb)			0.827667
ENSG00000176915	ANKLE2	12	q24.33	133302254	133338474	2.34242	0.0191591	0.514083	FALSE	FALSE	Trans (>250 kb)			0.152235
ENSG00000136717	BIN1	2	q14.3	127805603	127864931	2.34181	0.0191905	0.514083	FALSE	FALSE	Trans (>250 kb)			0.0315468
ENSG00000183696	UPP1	7	p12.3	48128225	48148330	2.34142	0.0192103	0.514083	FALSE	FALSE	Trans (>250 kb)			0.229927
ENSG00000137309	HMGA1	6	p21.31	34204650	34214008	2.34043	0.0192614	0.514083	FALSE	FALSE	Trans (>250 kb)			0.294221
ENSG00000229579	USP17L26	4	p16.1	9336384	9337976	2.33765	0.0194057	0.514083	FALSE	FALSE	Trans (>250 kb)
ENSG00000078549	ADCYAP1R1	7	p14.3	31092076	31151089	2.33714	0.0194318	0.514083	FALSE	FALSE	Trans (>250 kb)			0.478702
ENSG00000122705	CLTA	9	p13.3	36190853	36304778	2.337	0.019439	0.514083	FALSE	FALSE	Trans (>250 kb)			0.554795
ENSG00000149021	SCGB1A1	11	q12.3	62172575	62190667	2.33693	0.0194427	0.514083	FALSE	FALSE	Trans (>250 kb)			0.832167
ENSG00000137075	RNF38	9	p13.2	36336393	36487545	2.33581	0.0195013	0.514083	FALSE	FALSE	Trans (>250 kb)			0.986451
ENSG00000160789	LMNA	1	q22	156052364	156109880	2.33251	0.0196741	0.514083	FALSE	FALSE	Trans (>250 kb)			0.0134487
ENSG00000113712	CSNK1A1	5	q32	148871760	148931007	2.33225	0.0196873	0.514083	FALSE	FALSE	Trans (>250 kb)			0.649485
ENSG00000186364	NUDT17	1	q21.1	145586115	145589439	2.33063	0.0197729	0.514083	FALSE	FALSE	Trans (>250 kb)			0.0233477
ENSG00000130723	PRRC2B	9	q34.13	134269480	134375584	2.33055	0.0197772	0.514083	FALSE	FALSE	Trans (>250 kb)			0.857764
ENSG00000087157	PGS1	17	q25.3	76374721	76421195	2.32956	0.0198293	0.514083	FALSE	FALSE	Trans (>250 kb)			0.0336466
ENSG00000196371	FUT4	11	q21	94277017	94283063	2.3295	0.0198327	0.514083	FALSE	FALSE	Trans (>250 kb)			0.0822418
ENSG00000174837	EMR1	19	p13.3	6887577	6940470	2.32852	0.0198843	0.514083	FALSE	FALSE	Trans (>250 kb)			0.0674433
ENSG00000072518	MARK2	11	q13.1	63606400	63678491	2.32765	0.0199307	0.514083	FALSE	FALSE	Trans (>250 kb)			0.217128
ENSG00000235268	KDM4E	11	q21	94758422	94760760	2.32611	0.0200129	0.514083	FALSE	FALSE	Trans (>250 kb)			0.580692
ENSG00000154237	LRRK1	15	q26.3	101459420	101610317	2.32569	0.0200353	0.514083	FALSE	FALSE	Trans (>250 kb)			0.0766423
ENSG00000110975	SYT10	12	p11.1	33527173	33592754	2.32457	0.0200951	0.514083	FALSE	FALSE	Trans (>250 kb)			0.247425
ENSG00000171303	KCNK3	2	p23.3	26915619	26956288	2.32308	0.0201751	0.514083	FALSE	FALSE	Trans (>250 kb)			0.00113883
ENSG00000165474	GJB2	13	q12.11	20761609	20767037	2.32249	0.0202068	0.514083	FALSE	FALSE	Trans (>250 kb)			0.327517
ENSG00000170837	GPR27	3	p13	71803201	71805647	2.32238	0.0202126	0.514083	FALSE	FALSE	Trans (>250 kb)			0.323718
ENSG00000142459	EVI5L	19	p13.2	7895119	7929862	2.32207	0.0202292	0.514083	FALSE	FALSE	Trans (>250 kb)			0.458204
ENSG00000259900	RP11-343C2.7	16	q22.1	69369179	69385633	2.32204	0.020231	0.514083	FALSE	FALSE	Trans (>250 kb)			0.550895
ENSG00000010244	ZNF207	17	q11.2	30677136	30708905	2.32176	0.0202458	0.514083	FALSE	FALSE	Trans (>250 kb)			0.770373
ENSG00000257230	RP11-272B17.2	12	q14.1	59917059	59917965	2.3211	0.0202812	0.514083	FALSE	FALSE	Trans (>250 kb)			0.132537
ENSG00000109472	CPE	4	q32.3	166282346	166419472	2.32109	0.0202821	0.514083	FALSE	FALSE	Trans (>250 kb)			0.528097
ENSG00000102890	ELMO3	16	q22.1	67233014	67237932	2.32104	0.0202848	0.514083	FALSE	FALSE	Trans (>250 kb)			0.00714929
ENSG00000125875	TBC1D20	20	p13	416124	443197	2.32067	0.0203048	0.514083	FALSE	FALSE	Trans (>250 kb)			0.280822
ENSG00000134954	ETS1	11	q24.3	128328656	128457453	2.32036	0.0203215	0.514083	FALSE	FALSE	Trans (>250 kb)			0.277222
ENSG00000105327	BBC3	19	q13.32	47724081	47736023	2.31884	0.0204035	0.514083	FALSE	FALSE	Trans (>250 kb)			0.918758
ENSG00000111321	LTBR	12	p13.31	6484211	6500733	2.318	0.0204493	0.514083	FALSE	FALSE	Trans (>250 kb)			0.357814
ENSG00000112706	IMPG1	6	q14.1	76630832	76782395	2.31667	0.0205218	0.514512	FALSE	FALSE	Trans (>250 kb)			0.227927
ENSG00000168067	MAP4K2	11	q13.1	64556290	64570713	2.3165	0.0205312	0.514512	FALSE	FALSE	Trans (>250 kb)			0.425207
ENSG00000002746	HECW1	7	p14.1	43152198	43605600	2.31377	0.0206804	0.515636	FALSE	FALSE	Trans (>250 kb)			0.409009
ENSG00000142185	TRPM2	21	q22.3	45770046	45862964	2.31254	0.0207477	0.515865	FALSE	FALSE	Trans (>250 kb)			0.0350465
ENSG00000111490	TBC1D30	12	q14.3	65174589	65274812	2.31232	0.0207603	0.515865	FALSE	FALSE	Trans (>250 kb)			0.0817418
ENSG00000107147	KCNT1	9	q34.3	138594031	138684992	2.31144	0.0208088	0.51599	FALSE	FALSE	Trans (>250 kb)			0.822268
ENSG00000159784	FAM131B	7	q34	143050493	143059863	2.31004	0.0208862	0.51599	FALSE	FALSE	Trans (>250 kb)			0.292221
ENSG00000182446	NPLOC4	17	q25.3	79523913	79615495	2.30908	0.020939	0.51599	FALSE	FALSE	Trans (>250 kb)			0.368313
ENSG00000136205	TNS3	7	p12.3	47314752	47622156	2.30644	0.0210861	0.517967	FALSE	FALSE	Trans (>250 kb)			0.206829
ENSG00000213995	CARKD	13	q34	111267881	111292340	2.3059	0.0211164	0.518208	FALSE	FALSE	Trans (>250 kb)			0.234627
ENSG00000155846	PPARGC1B	5	q32	149109861	149234585	2.30468	0.0211845	0.518988	FALSE	FALSE	Trans (>250 kb)			0.0540446
ENSG00000088256	GNA11	19	p13.3	3094408	3124002	2.30262	0.0213001	0.519054	FALSE	FALSE	Trans (>250 kb)			0.356914
ENSG00000047056	WDR37	10	p15.3	1095478	1178237	2.30253	0.0213055	0.519054	FALSE	FALSE	Trans (>250 kb)			0.266123
ENSG00000099942	CRKL	22	q11.21	21271714	21308037	2.30183	0.0213445	0.519054	FALSE	FALSE	Trans (>250 kb)			0.265023
ENSG00000151532	VTI1A	10	q25.2	114206756	114578503	2.30145	0.021366	0.519054	FALSE	FALSE	Trans (>250 kb)			0.289321
ENSG00000054965	FAM168A	11	q13.4	73111532	73309234	2.30134	0.0213722	0.519054	FALSE	FALSE	Trans (>250 kb)			0.156334
ENSG00000135407	AVIL	12	q14.1	58191159	58212487	2.29852	0.0215324	0.520187	FALSE	FALSE	Trans (>250 kb)			0.153235
ENSG00000184672	RALYL	8	q21.2	85095022	85834079	2.29829	0.0215455	0.520187	FALSE	FALSE	Trans (>250 kb)			0.687481
ENSG00000184221	OLIG1	21	q22.11	34442450	34444726	2.29828	0.0215459	0.520187	FALSE	FALSE	Trans (>250 kb)			0.0641436
ENSG00000164304	CAGE1	6	p24.3	7326889	7389976	2.29687	0.0216262	0.520187	FALSE	FALSE	Trans (>250 kb)			0.0640436
ENSG00000141985	SH3GL1	19	p13.3	4360367	4400544	2.29512	0.0217263	0.521364	FALSE	FALSE	Trans (>250 kb)			0.626587
ENSG00000168229	PTGDR	14	q22.1	52734431	52743442	2.29096	0.0219656	0.521364	FALSE	FALSE	Trans (>250 kb)			0.274123
ENSG00000158552	ZFAND2B	2	q35	220059959	220074373	2.29031	0.0220031	0.521364	FALSE	FALSE	Trans (>250 kb)			0.0540446
ENSG00000154975	CA10	17	q22	49707674	50237377	2.28999	0.0220218	0.521364	FALSE	FALSE	Trans (>250 kb)			0.0121488
ENSG00000141580	WDR45B	17	q25.3	80572438	80606429	2.28999	0.0220222	0.521364	FALSE	FALSE	Trans (>250 kb)			0.531997
ENSG00000139437	TCHP	12	q24.11	110338069	110421646	2.28875	0.0220941	0.521364	FALSE	FALSE	Trans (>250 kb)			0.926357
ENSG00000073464	CLCN4	X	p22.2	10125024	10205700	2.28735	0.0221755	0.521364	FALSE	FALSE	Trans (>250 kb)
ENSG00000070366	SMG6	17	p13.3	1963133	2207065	2.28574	0.0222694	0.521364	FALSE	FALSE	Trans (>250 kb)			0.774173
ENSG00000224470	ATXN1L	16	q22.2	71879894	71919171	2.28571	0.0222712	0.521364	FALSE	FALSE	Trans (>250 kb)			0.0722428
ENSG00000157954	WIPI2	7	p22.1	5229819	5273457	2.28332	0.0224113	0.521364	FALSE	FALSE	Trans (>250 kb)			0.268523
ENSG00000129355	CDKN2D	19	p13.2	10677138	10679735	2.28167	0.022509	0.521364	FALSE	FALSE	Trans (>250 kb)			0.0313469
ENSG00000160199	PKNOX1	21	q22.3	44394620	44453691	2.28166	0.0225092	0.521364	FALSE	FALSE	Trans (>250 kb)			0.967053
ENSG00000078304	PPP2R5C	14	q32.31	102228135	102394326	2.28165	0.0225102	0.521364	FALSE	FALSE	Trans (>250 kb)			0.00204527
ENSG00000114867	EIF4G1	3	q27.1	184032283	184053146	2.28052	0.0225768	0.521757	FALSE	FALSE	Trans (>250 kb)			0.00224978
ENSG00000131152	RP11-178L8.4	16	q24.2	87336482	87367879	2.27705	0.0227831	0.52308	FALSE	FALSE	Trans (>250 kb)			0.326517
ENSG00000197183	C20orf112	20	q11.21	31030862	31172876	2.27474	0.0229216	0.523633	FALSE	FALSE	Trans (>250 kb)			0.378912
ENSG00000153786	ZDHHC7	16	q24.1	85007787	85045141	2.27365	0.0229869	0.523633	FALSE	FALSE	Trans (>250 kb)			0.106939
ENSG00000177380	PPFIA3	19	q13.33	49622646	49654283	2.27028	0.0231904	0.526213	FALSE	FALSE	Trans (>250 kb)			0.00113883
ENSG00000130529	TRPM4	19	q13.33	49660998	49715093	2.26883	0.0232785	0.526747	FALSE	FALSE	Trans (>250 kb)			0.00434957
ENSG00000164265	SCGB3A2	5	q32	147250245	147261754	2.26775	0.0233444	0.526747	FALSE	FALSE	Trans (>250 kb)			0.29812
ENSG00000152611	CAPSL	5	p13.2	35904397	35938881	2.26693	0.0233947	0.526747	FALSE	FALSE	Trans (>250 kb)			0.964154
ENSG00000139624	CERS5	12	q13.12	50523575	50561288	2.26612	0.0234442	0.526747	FALSE	FALSE	Trans (>250 kb)			0.0090491
ENSG00000124201	ZNFX1	20	q13.13	47854483	47894963	2.26598	0.0234525	0.526747	FALSE	FALSE	Trans (>250 kb)			0.0406459
ENSG00000116871	MAP7D1	1	p34.3	36621180	36646450	2.26595	0.0234542	0.526747	FALSE	FALSE	Trans (>250 kb)			0.265523
ENSG00000130813	C19orf66	19	p13.2	10196798	10203928	2.26566	0.0234721	0.526747	FALSE	FALSE	Trans (>250 kb)			0.0618438
ENSG00000103064	SLC7A6	16	q22.1	68298433	68335722	2.26556	0.0234785	0.526747	FALSE	FALSE	Trans (>250 kb)			0.929557
ENSG00000177614	PGBD5	1	q42.13	230457392	230561475	2.26412	0.0235669	0.527932	FALSE	FALSE	Trans (>250 kb)			0.129937
ENSG00000100403	ZC3H7B	22	q13.2	41697526	41756151	2.26319	0.0236238	0.528163	FALSE	FALSE	Trans (>250 kb)			0.000241174
ENSG00000178950	GAK	4	p16.3	843064	926161	2.2627	0.0236542	0.528163	FALSE	FALSE	17373	rs10017289	1.441e-10	3.27249e-12
ENSG00000070190	DAPP1	4	q23	100737990	100791311	2.26244	0.0236704	0.528163	FALSE	FALSE	Trans (>250 kb)			0.750875
ENSG00000100612	DHRS7	14	q23.1	60610838	60636574	2.26113	0.023751	0.528163	FALSE	FALSE	Trans (>250 kb)			0.182932
ENSG00000175467	SART1	11	q13.1	65729160	65747299	2.25827	0.0239287	0.528163	FALSE	FALSE	Trans (>250 kb)			0.271223
ENSG00000228157	AC007952.5	17	p11.2	18996287	19000150	2.25716	0.0239983	0.528163	FALSE	FALSE	Trans (>250 kb)
ENSG00000127884	ECHS1	10	q26.3	135175984	135187193	2.25604	0.0240683	0.528163	FALSE	FALSE	Trans (>250 kb)			0.413509
ENSG00000008083	JARID2	6	p22.3	15246527	15522252	2.25598	0.024072	0.528163	FALSE	FALSE	Trans (>250 kb)			0.463704
ENSG00000087152	ATXN7L3	17	q21.31	42269173	42277481	2.25539	0.0241091	0.528163	FALSE	FALSE	Trans (>250 kb)			0.0040496
ENSG00000175155	YPEL2	17	q22	57409050	57479090	2.25497	0.0241352	0.528163	FALSE	FALSE	Trans (>250 kb)			0.354715
ENSG00000155275	TRMT44	4	p16.1	8437867	8495258	2.25427	0.0241793	0.528163	FALSE	FALSE	Trans (>250 kb)			0.311119
ENSG00000185122	HSF1	8	q24.3	145515280	145538385	2.25362	0.0242202	0.528163	FALSE	FALSE	Trans (>250 kb)			0.249925
ENSG00000035499	DEPDC1B	5	q12.1	59892739	59996017	2.25338	0.0242355	0.528163	FALSE	FALSE	171871	rs4699965	3.133e-08	9.54639e-06
ENSG00000164659	KIAA1324L	7	q21.12	86506222	86689015	2.25312	0.0242515	0.528163	FALSE	FALSE	Trans (>250 kb)			0.818868
ENSG00000204304	PBX2	6	p21.32	32152512	32157963	2.25152	0.0243524	0.528163	FALSE	FALSE	Trans (>250 kb)			0.069943
ENSG00000076685	NT5C2	10	q24.33	104845940	104953056	2.2506	0.0244112	0.528163	FALSE	FALSE	Trans (>250 kb)			0.0329467
ENSG00000187912	CLEC17A	19	p13.12	14693896	14721969	2.25052	0.0244156	0.528163	FALSE	FALSE	Trans (>250 kb)			0.305919
ENSG00000155849	ELMO1	7	p14.1	36893961	37488852	2.25029	0.0244303	0.528163	FALSE	FALSE	Trans (>250 kb)			0.0110489
ENSG00000197021	CXorf40B	X	q28	149097745	149107029	2.24994	0.024453	0.528163	FALSE	FALSE	Trans (>250 kb)
ENSG00000139998	RAB15	14	q23.3	65412532	65439494	2.24917	0.0245014	0.528484	FALSE	FALSE	Trans (>250 kb)			0.381012
ENSG00000090975	PITPNM2	12	q24.31	123468027	123634562	2.24734	0.0246184	0.528662	FALSE	FALSE	141429	rs10847864	9.812e-13	0.0107489
ENSG00000135127	CCDC64	12	q24.23	120427673	120532298	2.24651	0.0246716	0.528662	FALSE	FALSE	Trans (>250 kb)			0.645285
ENSG00000135679	MDM2	12	q15	69201956	69239214	2.24551	0.0247353	0.528662	FALSE	FALSE	Trans (>250 kb)			0.29532
ENSG00000141644	MBD1	18	q21.1	47793252	47808144	2.24513	0.02476	0.528662	FALSE	FALSE	Trans (>250 kb)			0.728977
ENSG00000123130	ACOT9	X	p22.11	23720370	23784592	2.24418	0.0248205	0.528793	FALSE	FALSE	Trans (>250 kb)
ENSG00000115226	FNDC4	2	p23.3	27714750	27718112	2.24356	0.0248608	0.528793	FALSE	FALSE	Trans (>250 kb)			3.21281e-05
ENSG00000167522	ANKRD11	16	q24.3	89334038	89556969	2.24241	0.0249349	0.528881	FALSE	FALSE	Trans (>250 kb)			0.0234477
ENSG00000146540	C7orf50	7	p22.3	1036622	1177896	2.24212	0.0249539	0.528881	FALSE	FALSE	Trans (>250 kb)			0.847465
ENSG00000156709	AIFM1	X	q26.1	129263337	129299861	2.24193	0.024966	0.528881	FALSE	FALSE	Trans (>250 kb)
ENSG00000099804	CDC34	19	p13.3	531714	542097	2.24001	0.0250901	0.529098	FALSE	FALSE	Trans (>250 kb)			0.608689
ENSG00000166987	MBD6	12	q13.3	57914493	57923931	2.23902	0.0251546	0.529098	FALSE	FALSE	Trans (>250 kb)			0.0114489
ENSG00000134762	DSC3	18	q12.1	28569974	28622781	2.23822	0.0252068	0.529098	FALSE	FALSE	Trans (>250 kb)			0.443806
ENSG00000141551	CSNK1D	17	q25.3	80196899	80231607	2.23786	0.0252305	0.529098	FALSE	FALSE	Trans (>250 kb)			0.126237
ENSG00000135723	FHOD1	16	q22.1	67263290	67281561	2.23512	0.0254094	0.529098	FALSE	FALSE	Trans (>250 kb)			0.217728
ENSG00000181873	IBA57	1	q42.13	228353516	228369958	2.23404	0.0254804	0.529098	FALSE	FALSE	Trans (>250 kb)			0.616688
ENSG00000166451	CENPN	16	q23.2	81040103	81066719	2.23075	0.0256978	0.530319	FALSE	FALSE	Trans (>250 kb)			0.422908
ENSG00000066044	ELAVL1	19	p13.2	8023463	8070543	2.22939	0.0257879	0.530319	FALSE	FALSE	Trans (>250 kb)			0.590391
ENSG00000198881	ASB12	X	q11.2	63444076	63450511	2.22723	0.0259322	0.530319	FALSE	FALSE	Trans (>250 kb)
ENSG00000197081	IGF2R	6	q25.3	160390131	160534539	2.22677	0.0259628	0.530319	FALSE	FALSE	Trans (>250 kb)			0.374213
ENSG00000100505	TRIM9	14	q22.1	51441980	51562779	2.22628	0.0259957	0.530319	FALSE	FALSE	Trans (>250 kb)			0.494301
ENSG00000135114	OASL	12	q24.31	121458095	121477045	2.22394	0.0261525	0.532266	FALSE	FALSE	Trans (>250 kb)			0.655684
ENSG00000105639	JAK3	19	p13.11	17935589	17958880	2.22214	0.0262738	0.533198	FALSE	FALSE	Trans (>250 kb)			0.378612
ENSG00000161013	MGAT4B	5	q35.3	179224597	179233952	2.22046	0.0263875	0.534618	FALSE	FALSE	Trans (>250 kb)			0.822068
ENSG00000174227	PIGG	4	p16.3	492989	533985	2.21987	0.0264275	0.534891	FALSE	FALSE	Trans (>250 kb)			0.120238
ENSG00000170545	SMAGP	12	q13.13	51638342	51664674	2.21862	0.0265128	0.535434	FALSE	FALSE	Trans (>250 kb)			0.263024
ENSG00000262660	SLC25A10	17	q25.3	79670401	79687569	2.21812	0.0265469	0.535434	FALSE	FALSE	Trans (>250 kb)			0.276622
ENSG00000122566	HNRNPA2B1	7	p15.2	26229547	26241149	2.218	0.026555	0.535434	FALSE	FALSE	Trans (>250 kb)			0.413609
ENSG00000105501	SIGLEC5	19	q13.41	52114781	52150151	2.21799	0.0265558	0.535434	FALSE	FALSE	Trans (>250 kb)			0.107539
ENSG00000021355	SERPINB1	6	p25.2	2832566	2842240	2.21754	0.0265864	0.535467	FALSE	FALSE	Trans (>250 kb)			0.4969
ENSG00000186111	PIP5K1C	19	p13.3	3630181	3700477	2.21693	0.0266276	0.535467	FALSE	FALSE	Trans (>250 kb)			0.569793
ENSG00000075856	SART3	12	q23.3	108916357	108955176	2.21614	0.0266821	0.535775	FALSE	FALSE	Trans (>250 kb)			0.30472
ENSG00000067141	NEO1	15	q24.1	73344051	73597547	2.21565	0.0267153	0.535775	FALSE	FALSE	Trans (>250 kb)			0.89796
ENSG00000180921	FAM83H	8	q24.3	144806103	144815971	2.21491	0.0267659	0.5362	FALSE	FALSE	Trans (>250 kb)			0.691181
ENSG00000101421	CHMP4B	20	q11.22	32399110	32442172	2.21364	0.0268538	0.537364	FALSE	FALSE	Trans (>250 kb)			0.0329467
ENSG00000130475	FCHO1	19	p13.11	17858527	17899377	2.21257	0.0269274	0.537364	FALSE	FALSE	Trans (>250 kb)			0.636386
ENSG00000011243	AKAP8L	19	p13.12	15490859	15529952	2.21234	0.0269431	0.537364	FALSE	FALSE	Trans (>250 kb)			0.850665
ENSG00000250091	DNAH10OS	12	q24.31	124410971	124419531	2.21181	0.0269799	0.537364	FALSE	FALSE	Trans (>250 kb)			0.00128117
ENSG00000134324	LPIN1	2	p25.1	11817721	11967535	2.21123	0.02702	0.537364	FALSE	FALSE	Trans (>250 kb)			0.391011
ENSG00000146021	KLHL3	5	q31.2	136953189	137071779	2.20993	0.0271103	0.537932	FALSE	FALSE	Trans (>250 kb)			0.19873
ENSG00000179168	GGN	19	q13.2	38874905	38878722	2.20548	0.0274206	0.540859	FALSE	FALSE	Trans (>250 kb)			0.355514
ENSG00000101246	ARFRP1	20	q13.33	62329996	62339377	2.2045	0.0274894	0.541578	FALSE	FALSE	Trans (>250 kb)			0.0180482
ENSG00000136807	CDK9	9	q34.11	130547958	130553066	2.20412	0.027516	0.541578	FALSE	FALSE	Trans (>250 kb)			0.59789
ENSG00000162613	FUBP1	1	p31.1	78409740	78444794	2.2036	0.0275523	0.541578	FALSE	FALSE	Trans (>250 kb)			0.0290471
ENSG00000112658	SRF	6	p21.1	43139037	43149243	2.20226	0.0276466	0.541578	FALSE	FALSE	Trans (>250 kb)			0.429807
ENSG00000205710	C17orf107	17	p13.2	4802713	4806227	2.20015	0.0277965	0.541578	FALSE	FALSE	Trans (>250 kb)			0.937856
ENSG00000168631	DPCR1	6	p21.33	30908749	30921998	2.20014	0.0277971	0.541578	FALSE	FALSE	Trans (>250 kb)			0.0808419
ENSG00000186487	MYT1L	2	p25.3	1792885	2335032	2.1992	0.0278635	0.541578	FALSE	FALSE	Trans (>250 kb)			0.514099
ENSG00000198053	SIRPA	20	p13	1875154	1920543	2.19792	0.027955	0.541578	FALSE	FALSE	Trans (>250 kb)			0.236626
ENSG00000160613	PCSK7	11	q23.3	117075053	117103241	2.19706	0.0280159	0.541578	FALSE	FALSE	Trans (>250 kb)			0.335716
ENSG00000066923	STAG3	7	q22.1	99775186	99819111	2.19698	0.0280215	0.541578	FALSE	FALSE	Trans (>250 kb)			0.89756
ENSG00000261884	CTC-479C5.12	16	q22.1	67963517	67969920	2.19429	0.0282146	0.542075	FALSE	FALSE	Trans (>250 kb)			0.650085
ENSG00000139668	WDFY2	13	q14.3	52158644	52336171	2.19375	0.0282535	0.542075	FALSE	FALSE	Trans (>250 kb)			0.330717
ENSG00000204262	COL5A2	2	q32.2	189896622	190044605	2.19029	0.0285029	0.544328	FALSE	FALSE	Trans (>250 kb)			0.347415
ENSG00000101216	GMEB2	20	q13.33	62218955	62258394	2.18957	0.0285552	0.544328	FALSE	FALSE	Trans (>250 kb)			0.0467453
ENSG00000156030	ELMSAN1	14	q24.3	74181825	74256988	2.18864	0.0286228	0.544328	FALSE	FALSE	Trans (>250 kb)			0.610889
ENSG00000104522	TSTA3	8	q24.3	144694788	144700218	2.18724	0.0287254	0.544328	FALSE	FALSE	Trans (>250 kb)			0.930157
ENSG00000100201	DDX17	22	q13.1	38879445	38903665	2.18679	0.0287577	0.544328	FALSE	FALSE	Trans (>250 kb)			0.30342
ENSG00000168903	BTNL3	5	q35.3	180415845	180433727	2.18664	0.0287685	0.544328	FALSE	FALSE	Trans (>250 kb)			0.653885
ENSG00000171105	INSR	19	p13.2	7112266	7294045	2.18539	0.02886	0.545481	FALSE	FALSE	Trans (>250 kb)			0.0556444
ENSG00000162734	PEA15	1	q23.2	160175127	160185166	2.18486	0.0288994	0.545512	FALSE	FALSE	Trans (>250 kb)			0.222028
ENSG00000162889	MAPKAPK2	1	q32.1	206858289	206907628	2.18352	0.0289974	0.545637	FALSE	FALSE	Trans (>250 kb)			0.926657
ENSG00000139574	NPFF	12	q13.13	53900474	53901422	2.18002	0.0292557	0.548988	FALSE	FALSE	Trans (>250 kb)			0.0165483
ENSG00000125170	DOK4	16	q21	57505863	57521239	2.17855	0.0293653	0.549672	FALSE	FALSE	Trans (>250 kb)			0.888961
ENSG00000166548	TK2	16	q21	66541906	66586447	2.17681	0.0294951	0.549672	FALSE	FALSE	Trans (>250 kb)			0.589391
ENSG00000124226	RNF114	20	q13.13	48552948	48570429	2.17374	0.0297243	0.549672	FALSE	FALSE	Trans (>250 kb)			0.0136486
ENSG00000227051	C14orf132	14	q32.2	96505661	96560417	2.17265	0.0298067	0.549672	FALSE	FALSE	Trans (>250 kb)			0.148335
ENSG00000127507	EMR2	19	p13.12	14843205	14889353	2.17245	0.029822	0.549672	FALSE	FALSE	Trans (>250 kb)			0.39701
ENSG00000101349	PAK7	20	p12.2	9518036	9819689	2.17227	0.0298354	0.549672	FALSE	FALSE	Trans (>250 kb)			0.248725
ENSG00000136802	LRRC8A	9	q34.11	131644391	131680318	2.17194	0.02986	0.549672	FALSE	FALSE	Trans (>250 kb)			0.927557
ENSG00000135506	OS9	12	q13.3	58087738	58115340	2.17165	0.0298823	0.549672	FALSE	FALSE	Trans (>250 kb)			0.0918408
ENSG00000138107	ACTR1A	10	q24.32	104238986	104262482	2.17135	0.0299045	0.549672	FALSE	FALSE	Trans (>250 kb)			0.449105
ENSG00000104213	PDGFRL	8	p22	17433942	17501580	2.16982	0.0300204	0.549672	FALSE	FALSE	Trans (>250 kb)			0.193831
ENSG00000040633	PHF23	17	p13.1	7138347	7143041	2.16965	0.0300332	0.549672	FALSE	FALSE	Trans (>250 kb)			0.0185481
ENSG00000089057	SLC23A2	20	p13	4833002	4990939	2.16736	0.0302073	0.549672	FALSE	FALSE	Trans (>250 kb)			0.356914
ENSG00000157933	SKI	1	p36.33	2160134	2241558	2.16691	0.0302418	0.549672	FALSE	FALSE	Trans (>250 kb)			0.29662
ENSG00000105127	AKAP8	19	p13.12	15464196	15490609	2.16575	0.0303301	0.549672	FALSE	FALSE	Trans (>250 kb)			0.693981
ENSG00000141959	PFKL	21	q22.3	45719934	45747259	2.16509	0.0303812	0.549672	FALSE	FALSE	Trans (>250 kb)			0.552595
ENSG00000266258	RP11-41O4.1	18	q22.2	68002675	68019695	2.16345	0.0305068	0.549858	FALSE	FALSE	Trans (>250 kb)			0.705179
ENSG00000243335	KCTD7	7	q11.21	66093868	66276446	2.16229	0.0305961	0.550504	FALSE	FALSE	Trans (>250 kb)			0.211229
ENSG00000010292	NCAPD2	12	p13.31	6602522	6641121	2.16137	0.0306664	0.551193	FALSE	FALSE	Trans (>250 kb)			0.305819
ENSG00000144339	TMEFF2	2	q32.3	192813769	193060435	2.16086	0.0307058	0.551333	FALSE	FALSE	Trans (>250 kb)			0.80157
ENSG00000109814	UGDH	4	p14	39500375	39529931	2.1601	0.0307649	0.551777	FALSE	FALSE	Trans (>250 kb)			0.592091
ENSG00000112041	TULP1	6	p21.31	35465651	35480715	2.15925	0.0308311	0.551777	FALSE	FALSE	Trans (>250 kb)			0.157234
ENSG00000171489	SPACA5	X	p11.23	47863734	47869126	2.15831	0.0309037	0.551777	FALSE	FALSE	Trans (>250 kb)
ENSG00000257923	CUX1	7	q22.1	101458959	101927249	2.15797	0.0309301	0.551777	FALSE	FALSE	Trans (>250 kb)			0.329717
ENSG00000258292	RP11-536G4.1	12	q22	96196875	96217085	2.15674	0.0310257	0.551777	FALSE	FALSE	Trans (>250 kb)			0.535896
ENSG00000164828	SUN1	7	p22.3	855528	936072	2.15507	0.0311561	0.551777	FALSE	FALSE	Trans (>250 kb)			0.364014
ENSG00000197912	SPG7	16	q24.3	89557325	89624176	2.15167	0.0314231	0.551777	FALSE	FALSE	Trans (>250 kb)			0.0481452
ENSG00000117616	C1orf63	1	p36.11	25568728	25664704	2.15138	0.0314463	0.551777	FALSE	FALSE	Trans (>250 kb)			0.0164484
ENSG00000104904	OAZ1	19	p13.3	2269485	2273487	2.14898	0.0316359	0.551777	FALSE	FALSE	Trans (>250 kb)			0.590991
ENSG00000115474	KCNJ13	2	q37.1	233631174	233641278	2.14854	0.0316712	0.551777	FALSE	FALSE	Trans (>250 kb)			0.710979
ENSG00000008513	ST3GAL1	8	q24.22	134467091	134584183	2.14722	0.0317755	0.551777	FALSE	FALSE	Trans (>250 kb)			0.190831
ENSG00000247121	CTD-2260A17.2	5	q15	96149731	96271513	2.14642	0.0318397	0.551777	FALSE	FALSE	Trans (>250 kb)			0.467803
ENSG00000197063	MAFG	17	q25.3	79876146	79885590	2.14616	0.0318598	0.551777	FALSE	FALSE	Trans (>250 kb)			0.0435456
ENSG00000112759	SLC29A1	6	p21.1	44187242	44201888	2.14492	0.0319594	0.551777	FALSE	FALSE	Trans (>250 kb)			0.4968
ENSG00000167291	TBC1D16	17	q25.3	77906142	78009647	2.14472	0.0319756	0.551777	FALSE	FALSE	Trans (>250 kb)			0.181532
ENSG00000171055	FEZ2	2	p22.2	36778570	36873230	2.14443	0.0319981	0.551777	FALSE	FALSE	Trans (>250 kb)			0.190731
ENSG00000113719	ERGIC1	5	q35.1	172261278	172379688	2.14433	0.0320062	0.551777	FALSE	FALSE	Trans (>250 kb)			0.0262474
ENSG00000133030	MPRIP	17	p11.2	16945859	17120993	2.14419	0.0320174	0.551777	FALSE	FALSE	Trans (>250 kb)			0.0738426
ENSG00000171119	NRTN	19	p13.3	5823813	5828335	2.14384	0.0320454	0.551777	FALSE	FALSE	Trans (>250 kb)			0.418208
ENSG00000174951	FUT1	19	q13.33	49251268	49258647	2.14344	0.032078	0.551777	FALSE	FALSE	Trans (>250 kb)			0.644486
ENSG00000163882	POLR2H	3	q27.1	184079506	184086384	2.14277	0.0321319	0.552054	FALSE	FALSE	Trans (>250 kb)			0.0987401
ENSG00000118418	HMGN3	6	q14.1	79910962	79944406	2.14229	0.0321702	0.552264	FALSE	FALSE	Trans (>250 kb)			0.264524
ENSG00000112539	C6orf118	6	q27	165693153	165723096	2.14112	0.0322642	0.552773	FALSE	FALSE	Trans (>250 kb)			0.213929
ENSG00000196542	SPTSSB	3	q26.1	161062580	161090668	2.13998	0.0323565	0.552773	FALSE	FALSE	Trans (>250 kb)			0.0290471
ENSG00000164900	GBX1	7	q36.1	150845676	150871832	2.13921	0.0324191	0.552773	FALSE	FALSE	Trans (>250 kb)			0.492401
ENSG00000131242	RAB11FIP4	17	q11.2	29718642	29865236	2.13748	0.0325591	0.552773	FALSE	FALSE	Trans (>250 kb)			0.357114
ENSG00000092051	JPH4	14	q11.2	24037244	24048009	2.13696	0.032601	0.552773	FALSE	FALSE	Trans (>250 kb)			0.0580442
ENSG00000168758	SEMA4C	2	q11.2	97525453	97536494	2.13694	0.0326028	0.552773	FALSE	FALSE	Trans (>250 kb)			0.00484952
ENSG00000229972	IQCF3	3	p21.2	51851620	51864876	2.13649	0.0326396	0.552773	FALSE	FALSE	Trans (>250 kb)			0.442606
ENSG00000084754	HADHA	2	p23.3	26413504	26467594	2.1364	0.0326466	0.552773	FALSE	FALSE	Trans (>250 kb)			0.10024
ENSG00000167972	ABCA3	16	p13.3	2325882	2390747	2.1363	0.0326554	0.552773	FALSE	FALSE	Trans (>250 kb)			0.691081
ENSG00000152932	RAB3C	5	q11.2	57878048	58155213	2.13467	0.0327881	0.553995	FALSE	FALSE	Trans (>250 kb)			0.593591
ENSG00000146216	TTBK1	6	p21.1	43211418	43255997	2.13436	0.0328137	0.553995	FALSE	FALSE	Trans (>250 kb)			0.141836
ENSG00000153187	HNRNPU	1	q44	245014468	245027844	2.13336	0.0328952	0.554118	FALSE	FALSE	Trans (>250 kb)			0.273023
ENSG00000019995	ZRANB1	10	q26.13	126630692	126676758	2.13052	0.0331283	0.555924	FALSE	FALSE	Trans (>250 kb)			0.0606439
ENSG00000135316	SYNCRIP	6	q14.3	86318053	86353510	2.12976	0.0331915	0.555924	FALSE	FALSE	Trans (>250 kb)			0.306519
ENSG00000078687	TNRC6C	17	q25.3	76000249	76104916	2.12915	0.0332419	0.555924	FALSE	FALSE	Trans (>250 kb)			0.277022
ENSG00000074416	MGLL	3	q21.3	127407909	127542051	2.12861	0.0332865	0.555924	FALSE	FALSE	Trans (>250 kb)			0.090441
ENSG00000011021	CLCN6	1	p36.22	11866207	11903201	2.12479	0.0336045	0.559318	FALSE	FALSE	Trans (>250 kb)			0.10334
ENSG00000175764	TTLL11	9	q33.2	124584207	124855885	2.12224	0.0338178	0.559318	FALSE	FALSE	Trans (>250 kb)			0.645385
ENSG00000169814	BTD	3	p25.1	15642848	15687329	2.12208	0.0338312	0.559318	FALSE	FALSE	Trans (>250 kb)			0.154335
ENSG00000177047	IFNW1	9	p21.3	21140631	21142144	2.12164	0.0338681	0.559318	FALSE	FALSE	Trans (>250 kb)			0.0380462
ENSG00000110047	EHD1	11	q13.1	64619114	64655768	2.12134	0.0338929	0.559318	FALSE	FALSE	Trans (>250 kb)			0.192131
ENSG00000121898	CPXM2	10	q26.13	125465723	125699783	2.12008	0.0339991	0.56	FALSE	FALSE	Trans (>250 kb)			0.153735
ENSG00000172638	EFEMP2	11	q13.1	65633912	65641063	2.12008	0.0339994	0.56	FALSE	FALSE	Trans (>250 kb)			0.565993
ENSG00000111907	TPD52L1	6	q22.31	125440195	125585553	2.11876	0.0341106	0.56136	FALSE	FALSE	Trans (>250 kb)			0.677082
ENSG00000112659	CUL9	6	p21.1	43149913	43192325	2.11729	0.0342353	0.561497	FALSE	FALSE	Trans (>250 kb)			0.563694
ENSG00000160710	ADAR	1	q21.3	154554538	154600475	2.11608	0.0343376	0.561497	FALSE	FALSE	Trans (>250 kb)			0.0123488
ENSG00000164054	SHISA5	3	p21.31	48509197	48542259	2.11552	0.0343857	0.561497	FALSE	FALSE	Trans (>250 kb)			0.0309469
ENSG00000003137	CYP26B1	2	p13.2	72356367	72375167	2.11544	0.0343927	0.561497	FALSE	FALSE	Trans (>250 kb)			0.288121
ENSG00000166448	TMEM130	7	q22.1	98444111	98468394	2.11481	0.0344461	0.561497	FALSE	FALSE	Trans (>250 kb)			0.238426
ENSG00000138639	ARHGAP24	4	q21.23	86396267	86923823	2.11429	0.0344904	0.561497	FALSE	FALSE	Trans (>250 kb)			0.00984902
ENSG00000204442	FAM155A	13	q33.3	107820883	108519083	2.11413	0.0345044	0.561497	FALSE	FALSE	Trans (>250 kb)			0.0141486
ENSG00000184014	DENND5A	11	p15.4	9160372	9286937	2.11384	0.034529	0.561497	FALSE	FALSE	Trans (>250 kb)			0.463204
ENSG00000185386	MAPK11	22	q13.33	50702142	50709196	2.1116	0.0347208	0.563522	FALSE	FALSE	Trans (>250 kb)			0.0409459
ENSG00000163806	SPDYA	2	p23.2	29005383	29073477	2.11121	0.0347538	0.563522	FALSE	FALSE	Trans (>250 kb)			0.0650435
ENSG00000198585	NUDT16	3	q22.1	131100515	131107674	2.1104	0.0348238	0.563522	FALSE	FALSE	Trans (>250 kb)			0.434907
ENSG00000177663	IL17RA	22	q11.1	17565844	17596583	2.11027	0.0348351	0.563522	FALSE	FALSE	Trans (>250 kb)			0.950455
ENSG00000105325	FZR1	19	p13.3	3506271	3538328	2.10936	0.0349137	0.563786	FALSE	FALSE	Trans (>250 kb)			0.0140486
ENSG00000244355	LY6G6D	6	p21.33	31683133	31685581	2.10776	0.0350519	0.563786	FALSE	FALSE	Trans (>250 kb)			0.513199
ENSG00000198478	SH3BGRL2	6	q14.1	80341000	80413372	2.10768	0.0350586	0.563786	FALSE	FALSE	Trans (>250 kb)			0.185531
ENSG00000172534	HCFC1	X	q28	153213004	153237258	2.10721	0.0350995	0.563786	FALSE	FALSE	Trans (>250 kb)
ENSG00000135148	TRAFD1	12	q24.13	112563305	112591407	2.10638	0.0351712	0.563786	FALSE	FALSE	Trans (>250 kb)			0.39861
ENSG00000215910	C1orf167	1	p36.22	11821844	11849642	2.10582	0.0352203	0.563786	FALSE	FALSE	Trans (>250 kb)			0.0813419
ENSG00000130414	NDUFA10	2	q37.3	240831867	240964819	2.10526	0.0352684	0.563786	FALSE	FALSE	Trans (>250 kb)			0.748475
ENSG00000183024	OR1G1	17	p13.3	3029878	3030875	2.10474	0.0353136	0.563786	FALSE	FALSE	Trans (>250 kb)			0.0591441
ENSG00000004975	DVL2	17	p13.1	7128660	7137864	2.10469	0.0353182	0.563786	FALSE	FALSE	Trans (>250 kb)			0.0337466
ENSG00000267385	CTB-50L17.14	19	p13.3	4528439	4540079	2.10209	0.0355452	0.564346	FALSE	FALSE	Trans (>250 kb)			0.10274
ENSG00000141968	VAV1	19	p13.3	6772725	6857377	2.10112	0.0356302	0.564346	FALSE	FALSE	Trans (>250 kb)			0.135936
ENSG00000170035	UBE2E3	2	q31.3	181831975	181941312	2.10048	0.0356862	0.564346	FALSE	FALSE	Trans (>250 kb)			0.10224
ENSG00000162670	BRINP3	1	q31.1	190066792	190446759	2.09895	0.0358215	0.564346	FALSE	FALSE	Trans (>250 kb)			0.622988
ENSG00000067606	PRKCZ	1	p36.33	1981909	2116834	2.09763	0.0359377	0.564346	FALSE	FALSE	Trans (>250 kb)			0.445105
ENSG00000147862	NFIB	9	p22.3	14081842	14398982	2.09736	0.035962	0.564346	FALSE	FALSE	Trans (>250 kb)			0.832667
ENSG00000105357	MYH14	19	q13.33	50691443	50813802	2.09695	0.0359984	0.564346	FALSE	FALSE	Trans (>250 kb)			0.561394
ENSG00000103150	MLYCD	16	q23.3	83932731	83949787	2.09671	0.0360189	0.564346	FALSE	FALSE	Trans (>250 kb)			0.40401
ENSG00000162576	MXRA8	1	p36.33	1288069	1297157	2.09586	0.0360948	0.564346	FALSE	FALSE	Trans (>250 kb)			0.374113
ENSG00000140943	MBTPS1	16	q23.3	84087368	84150511	2.09527	0.036147	0.564346	FALSE	FALSE	Trans (>250 kb)			0.131137
ENSG00000074054	CLASP1	2	q14.3	122095352	122407163	2.09487	0.0361828	0.564346	FALSE	FALSE	Trans (>250 kb)			0.358614
ENSG00000139985	ADAM21	14	q24.2	70918874	70926622	2.09486	0.0361837	0.564346	FALSE	FALSE	Trans (>250 kb)			0.219228
ENSG00000025708	TYMP	22	q13.33	50964181	50968485	2.09406	0.0362546	0.564346	FALSE	FALSE	Trans (>250 kb)			0.693181
ENSG00000131381	ZFYVE20	3	p25.1	15111580	15140670	2.09373	0.0362843	0.564346	FALSE	FALSE	Trans (>250 kb)			0.489701
ENSG00000198910	L1CAM	X	q28	153126969	153174677	2.093	0.0363491	0.564346	FALSE	FALSE	Trans (>250 kb)
ENSG00000186827	TNFRSF4	1	p36.33	1146706	1149518	2.09282	0.0363655	0.564346	FALSE	FALSE	Trans (>250 kb)			0.411109
ENSG00000117335	CD46	1	q32.2	207925402	207968858	2.0906	0.0365635	0.564346	FALSE	FALSE	Trans (>250 kb)			0.226727
ENSG00000137275	RIPK1	6	p25.2	3064225	3115421	2.08976	0.036639	0.564346	FALSE	FALSE	Trans (>250 kb)			0.0626437
ENSG00000141433	ADCYAP1	18	p11.32	904944	912173	2.08861	0.036743	0.564346	FALSE	FALSE	Trans (>250 kb)			0.458104
ENSG00000151778	SERP2	13	q14.11	44947801	44971850	2.08837	0.0367644	0.564346	FALSE	FALSE	Trans (>250 kb)			0.0386461
ENSG00000196260	SFTA2	6	p21.33	30899130	30899952	2.08781	0.0368152	0.564346	FALSE	FALSE	Trans (>250 kb)			0.10094
ENSG00000185963	BICD2	9	q22.31	95473645	95527094	2.087	0.0368885	0.564346	FALSE	FALSE	Trans (>250 kb)			0.185331
ENSG00000168827	GFM1	3	q25.32	158362067	158410364	2.08591	0.0369869	0.564346	FALSE	FALSE	Trans (>250 kb)			0.813969
ENSG00000118492	ADGB	6	q24.3	146920101	147136598	2.08509	0.0370609	0.564346	FALSE	FALSE	Trans (>250 kb)			0.309619
ENSG00000109606	DHX15	4	p15.2	24519064	24586173	2.08491	0.0370774	0.564346	FALSE	FALSE	Trans (>250 kb)			0.627287
ENSG00000145147	SLIT2	4	p15.31	20254883	20622184	2.08478	0.0370896	0.564346	FALSE	FALSE	Trans (>250 kb)			0.349315
ENSG00000139597	N4BP2L1	13	q13.1	32974861	33002315	2.08457	0.0371079	0.564346	FALSE	FALSE	Trans (>250 kb)			0.40451
ENSG00000006432	MAP3K9	14	q24.2	71189243	71276251	2.08454	0.0371113	0.564346	FALSE	FALSE	Trans (>250 kb)			0.337016
ENSG00000171867	PRNP	20	p13	4666882	4682236	2.08451	0.037114	0.564346	FALSE	FALSE	Trans (>250 kb)			0.0247475
ENSG00000139433	GLTP	12	q24.11	110288748	110318293	2.08405	0.0371555	0.564346	FALSE	FALSE	Trans (>250 kb)			0.989451
ENSG00000170745	KCNS3	2	p24.2	18059114	18542882	2.084	0.0371599	0.564346	FALSE	FALSE	Trans (>250 kb)			0.00744926
ENSG00000267561	RP5-1052I5.2	1	p22.3	87458692	87634884	2.08302	0.0372491	0.564466	FALSE	FALSE	Trans (>250 kb)			0.562694
ENSG00000134905	CARS2	13	q34	111293759	111365950	2.0818	0.037361	0.564466	FALSE	FALSE	Trans (>250 kb)			0.226427
ENSG00000139874	SSTR1	14	q21.1	38677204	38682272	2.08099	0.0374348	0.564466	FALSE	FALSE	Trans (>250 kb)			0.972753
ENSG00000165383	LRRC18	10	q11.23	50117528	50143242	2.08061	0.0374696	0.564466	FALSE	FALSE	Trans (>250 kb)			0.734077
ENSG00000153291	SLC25A27	6	p12.3	46620678	46645930	2.07893	0.0376242	0.564466	FALSE	FALSE	Trans (>250 kb)			0.236826
ENSG00000160460	SPTBN4	19	q13.2	40972148	41082370	2.07881	0.0376345	0.564466	FALSE	FALSE	Trans (>250 kb)			0.149435
ENSG00000075702	WDR62	19	q13.12	36545783	36596008	2.07824	0.0376876	0.564466	FALSE	FALSE	Trans (>250 kb)			0.251225
ENSG00000143850	PLEKHA6	1	q32.1	204187979	204346793	2.07709	0.037793	0.564794	FALSE	FALSE	Trans (>250 kb)			0.723778
ENSG00000186377	CYP4X1	1	p33	47427036	47516423	2.0764	0.0378568	0.565526	FALSE	FALSE	Trans (>250 kb)			0.480102
ENSG00000145545	SRD5A1	5	p15.31	6633456	6669675	2.07541	0.0379482	0.566404	FALSE	FALSE	Trans (>250 kb)			0.217728
ENSG00000204267	TAP2	6	p21.32	32789610	32806557	2.07293	0.0381792	0.569082	FALSE	FALSE	228276	rs35265698	3.927e-11	0.237526
ENSG00000174255	ZNF80	3	q13.31	113953483	113956425	2.07112	0.0383473	0.570528	FALSE	FALSE	Trans (>250 kb)			0.10044
ENSG00000109920	FNBP4	11	p11.2	47738072	47788995	2.07024	0.0384302	0.570776	FALSE	FALSE	Trans (>250 kb)			0.486701
ENSG00000149527	PLCH2	1	p36.32	2357419	2436969	2.06953	0.0384965	0.570779	FALSE	FALSE	Trans (>250 kb)			0.0040496
ENSG00000103353	UBFD1	16	p12.2	23568392	23585710	2.069	0.038546	0.570779	FALSE	FALSE	Trans (>250 kb)			0.133937
ENSG00000107185	RGP1	9	p13.3	35749203	35758572	2.06846	0.0385966	0.570779	FALSE	FALSE	Trans (>250 kb)			0.29742
ENSG00000123297	TSFM	12	q14.1	58176372	58201854	2.06806	0.0386345	0.570779	FALSE	FALSE	Trans (>250 kb)			0.274923
ENSG00000121207	LRAT	4	q31.3	155548097	155674270	2.06798	0.0386423	0.570779	FALSE	FALSE	Trans (>250 kb)			0.358514
ENSG00000180901	KCTD2	17	q25.1	73028670	73061984	2.06698	0.038736	0.570815	FALSE	FALSE	Trans (>250 kb)			0.000819967
ENSG00000116273	PHF13	1	p36.31	6673745	6684093	2.06685	0.0387487	0.570815	FALSE	FALSE	Trans (>250 kb)			0.343916
ENSG00000177728	KIAA0195	17	q25.1	73437240	73496171	2.06368	0.039048	0.570815	FALSE	FALSE	Trans (>250 kb)			0.0808419
ENSG00000136999	NOV	8	q24.12	120428546	120436593	2.06245	0.0391652	0.570815	FALSE	FALSE	Trans (>250 kb)			0.247525
ENSG00000068903	SIRT2	19	q13.2	39369197	39390502	2.06219	0.0391899	0.570815	FALSE	FALSE	Trans (>250 kb)			0.962554
ENSG00000163531	NFASC	1	q32.1	204797779	204991950	2.06148	0.0392572	0.570815	FALSE	FALSE	Trans (>250 kb)			0.124638
ENSG00000149531	FRG1B	20	q11.21	29611857	29634010	2.06141	0.0392637	0.570815	FALSE	FALSE	Trans (>250 kb)			0.984652
ENSG00000239332	LINC01119	2	p21	47043836	47086146	2.06133	0.0392715	0.570815	FALSE	FALSE	Trans (>250 kb)			0.0317468
ENSG00000100941	PNN	14	q21.1	39644387	39652422	2.06118	0.0392859	0.570815	FALSE	FALSE	Trans (>250 kb)			0.347315
ENSG00000140992	PDPK1	16	p13.3	2587965	2653189	2.06089	0.0393131	0.570815	FALSE	FALSE	Trans (>250 kb)			0.732877
ENSG00000134594	RAB33A	X	q26.1	129305623	129318844	2.05983	0.0394147	0.570979	FALSE	FALSE	Trans (>250 kb)
ENSG00000157087	ATP2B2	3	p25.3	10365707	10749716	2.05753	0.0396352	0.572162	FALSE	FALSE	Trans (>250 kb)			0.379012
ENSG00000185507	IRF7	11	p15.5	612553	615999	2.05703	0.0396837	0.572162	FALSE	FALSE	Trans (>250 kb)			0.0261474
ENSG00000148082	SHC3	9	q22.1	91628060	91793682	2.05619	0.0397639	0.572555	FALSE	FALSE	Trans (>250 kb)			0.425007
ENSG00000160097	FNDC5	1	p35.1	33327869	33338083	2.05612	0.0397705	0.572555	FALSE	FALSE	Trans (>250 kb)			0.118038
ENSG00000103423	DNAJA3	16	p13.3	4475806	4506776	2.05596	0.039786	0.572555	FALSE	FALSE	Trans (>250 kb)			0.872663
ENSG00000184719	RNLS	10	q23.31	90033621	90344287	2.05506	0.0398734	0.573336	FALSE	FALSE	Trans (>250 kb)			0.426807
ENSG00000101412	E2F1	20	q11.22	32263489	32274210	2.05222	0.0401485	0.574135	FALSE	FALSE	Trans (>250 kb)			0.000109208
ENSG00000183396	TMEM89	3	p21.31	48658192	48659288	2.05061	0.0403054	0.574135	FALSE	FALSE	Trans (>250 kb)			0.154935
ENSG00000125503	PPP1R12C	19	q13.42	55602281	55628927	2.0478	0.0405797	0.575746	FALSE	FALSE	Trans (>250 kb)			0.00934907
ENSG00000139197	PEX5	12	p13.31	7341281	7371170	2.04483	0.0408716	0.576891	FALSE	FALSE	Trans (>250 kb)
ENSG00000133612	AGAP3	7	q36.1	150782918	150841523	2.04435	0.0409189	0.576891	FALSE	FALSE	Trans (>250 kb)			0.60269
ENSG00000168348	INSM2	14	q13.2	36003248	36006260	2.04432	0.0409219	0.576891	FALSE	FALSE	Trans (>250 kb)			0.325817
ENSG00000111275	ALDH2	12	q24.12	112204691	112247782	2.04351	0.0410018	0.576891	FALSE	FALSE	Trans (>250 kb)			0.673183
ENSG00000114455	HHLA2	3	q13.13	108015376	108097132	2.04308	0.041045	0.576891	FALSE	FALSE	Trans (>250 kb)			0.317818
ENSG00000105963	ADAP1	7	p22.3	937540	995043	2.04239	0.0411126	0.576891	FALSE	FALSE	Trans (>250 kb)			0.189931
ENSG00000130477	UNC13A	19	p13.11	17712137	17799401	2.04233	0.0411187	0.576891	FALSE	FALSE	Trans (>250 kb)			0.470103
ENSG00000161021	MAML1	5	q35.3	179159851	179223512	2.04183	0.041168	0.576891	FALSE	FALSE	Trans (>250 kb)			0.881962
ENSG00000196663	TECPR2	14	q32.31	102829300	102968818	2.04096	0.0412547	0.576891	FALSE	FALSE	Trans (>250 kb)			0.572793
ENSG00000110987	BCL7A	12	q24.31	122457328	122499948	2.03934	0.041416	0.576891	FALSE	FALSE	Trans (>250 kb)			0.292521
ENSG00000099337	KCNK6	19	q13.2	38810484	38819660	2.03911	0.0414389	0.576891	FALSE	FALSE	Trans (>250 kb)			0.778672
ENSG00000218819	TDRD15	2	p24.1	21346789	21366144	2.03836	0.0415142	0.577301	FALSE	FALSE	Trans (>250 kb)			0.853465
ENSG00000140279	DUOX2	15	q21.1	45384848	45406542	2.03761	0.0415889	0.57732	FALSE	FALSE	Trans (>250 kb)			0.805869
ENSG00000136531	SCN2A	2	q24.3	166095912	166248818	2.03648	0.0417023	0.57732	FALSE	FALSE	Trans (>250 kb)			0.0521448
ENSG00000090061	CCNK	14	q32.2	99947506	100001381	2.03509	0.0418417	0.57732	FALSE	FALSE	Trans (>250 kb)			0.247525
ENSG00000269383	AC012493.2	2	q11.2	100986705	100987007	2.03484	0.0418666	0.57732	FALSE	FALSE	Trans (>250 kb)			0.0225477
ENSG00000160401	C9orf117	9	q34.11	130469268	130478281	2.0346	0.0418907	0.57732	FALSE	FALSE	Trans (>250 kb)			0.506699
ENSG00000110090	CPT1A	11	q13.3	68522088	68611878	2.03422	0.0419294	0.57732	FALSE	FALSE	Trans (>250 kb)			0.336516
ENSG00000160209	PDXK	21	q22.3	45138975	45182188	2.03392	0.0419593	0.57732	FALSE	FALSE	Trans (>250 kb)			0.380212
ENSG00000046604	DSG2	18	q12.1	29078006	29128971	2.03389	0.0419627	0.57732	FALSE	FALSE	Trans (>250 kb)			0.20293
ENSG00000179002	TAS1R2	1	p36.13	19166093	19186176	2.03314	0.0420387	0.57732	FALSE	FALSE	Trans (>250 kb)			0.778372
ENSG00000141503	MINK1	17	p13.2	4736683	4801356	2.033	0.0420523	0.57732	FALSE	FALSE	Trans (>250 kb)			0.916458
ENSG00000129204	USP6	17	p13.2	5019733	5078329	2.03248	0.0421049	0.577769	FALSE	FALSE	Trans (>250 kb)			0.140636
ENSG00000140451	PIF1	15	q22.31	65107831	65117867	2.03203	0.0421506	0.578009	FALSE	FALSE	Trans (>250 kb)			0.0108489
ENSG00000090097	PCBP4	3	p21.2	51991470	52002426	2.03178	0.0421762	0.578009	FALSE	FALSE	Trans (>250 kb)			0.481802
ENSG00000160007	ARHGAP35	19	q13.32	47421933	47508334	2.03134	0.0422208	0.578153	FALSE	FALSE	Trans (>250 kb)			0.0554445
ENSG00000119689	DLST	14	q24.3	75348594	75370448	2.03088	0.0422668	0.578438	FALSE	FALSE	Trans (>250 kb)			0.0166483
ENSG00000116670	MAD2L2	1	p36.22	11734537	11751707	2.02892	0.0424662	0.579987	FALSE	FALSE	Trans (>250 kb)			0.247225
ENSG00000159648	TEPP	16	q21	58010339	58022020	2.02884	0.0424741	0.579987	FALSE	FALSE	Trans (>250 kb)			0.577092
ENSG00000139651	ZNF740	12	q13.13	53574484	53584596	2.02865	0.0424938	0.579987	FALSE	FALSE	Trans (>250 kb)			0.563094
ENSG00000198090	KRTAP4-6	17	q21.2	39295685	39296739	2.02504	0.0428629	0.583707	FALSE	FALSE	Trans (>250 kb)			0.238226
ENSG00000179051	RCC2	1	p36.13	17733256	17766220	2.0247	0.0428986	0.583707	FALSE	FALSE	Trans (>250 kb)			0.557394
ENSG00000177125	ZBTB34	9	q33.3	129622944	129648157	2.02458	0.0429105	0.583707	FALSE	FALSE	Trans (>250 kb)			0.187531
ENSG00000124818	OPN5	6	p12.3	47749718	47800516	2.0234	0.0430319	0.583707	FALSE	FALSE	Trans (>250 kb)			0.563294
ENSG00000143376	SNX27	1	q21.3	151584541	151671567	2.02241	0.0431345	0.583707	FALSE	FALSE	Trans (>250 kb)			0.00344966
ENSG00000171368	TPPP	5	p15.33	660883	693510	2.02232	0.0431429	0.583707	FALSE	FALSE	Trans (>250 kb)			0.189131
ENSG00000124145	SDC4	20	q13.12	43953928	43977064	2.02221	0.0431545	0.583707	FALSE	FALSE	Trans (>250 kb)			0.621688
ENSG00000196628	TCF4	18	q21.2	52889562	53332018	2.02204	0.0431722	0.583707	FALSE	FALSE	Trans (>250 kb)			0.0268473
ENSG00000169840	GSX1	13	q12.2	28366780	28368905	2.02141	0.0432375	0.584019	FALSE	FALSE	Trans (>250 kb)			0.115538
ENSG00000007168	PAFAH1B1	17	p13.3	2496504	2588909	2.02079	0.0433012	0.58457	FALSE	FALSE	Trans (>250 kb)			0.777672
ENSG00000109685	WHSC1	4	p16.3	1873151	1983934	2.01988	0.0433962	0.585213	FALSE	FALSE	Trans (>250 kb)			0.0888411
ENSG00000050327	ARHGEF5	7	q35	144052381	144077725	2.01931	0.0434554	0.585213	FALSE	FALSE	Trans (>250 kb)			0.0325467
ENSG00000178233	TMEM151B	6	p21.1	44238203	44275243	2.01883	0.0435052	0.585213	FALSE	FALSE	Trans (>250 kb)			0.293621
ENSG00000181322	NME9	3	q22.3	137980279	138048728	2.01802	0.0435888	0.585216	FALSE	FALSE	Trans (>250 kb)			0.866363
ENSG00000144619	CNTN4	3	p26.3	2140497	3099645	2.01642	0.0437561	0.586029	FALSE	FALSE	Trans (>250 kb)			0.216028
ENSG00000148346	LCN2	9	q34.11	130911350	130915734	2.01477	0.0439289	0.587731	FALSE	FALSE	Trans (>250 kb)			0.646485
ENSG00000129195	FAM64A	17	p13.2	6347735	6354789	2.01443	0.0439642	0.587806	FALSE	FALSE	Trans (>250 kb)			0.131737
ENSG00000128594	LRRC4	7	q32.1	127667124	127672160	2.01203	0.044217	0.588924	FALSE	FALSE	Trans (>250 kb)			0.276722
ENSG00000158457	TSPAN33	7	q32.1	128784712	128808671	2.01094	0.0443319	0.588924	FALSE	FALSE	Trans (>250 kb)			0.40201
ENSG00000076944	STXBP2	19	p13.2	7701767	7712759	2.01041	0.0443873	0.588924	FALSE	FALSE	Trans (>250 kb)			0.59939
ENSG00000188312	CENPP	9	q22.31	95087766	95382815	2.00849	0.0445915	0.590786	FALSE	FALSE	Trans (>250 kb)			0.341716
ENSG00000235194	PPP1R3E	14	q11.2	23764852	23772057	2.00714	0.0447348	0.591557	FALSE	FALSE	Trans (>250 kb)			0.190031
ENSG00000063978	RNF4	4	p16.3	2463947	2627047	2.00708	0.0447408	0.591557	FALSE	FALSE	Trans (>250 kb)			0.241826
ENSG00000162817	C1orf115	1	q41	220863187	220872499	2.00457	0.0450093	0.593555	FALSE	FALSE	Trans (>250 kb)			0.309119
ENSG00000205726	ITSN1	21	q22.11	35014706	35272165	2.00202	0.0452826	0.5954	FALSE	FALSE	Trans (>250 kb)			0.00107495
ENSG00000170430	MGMT	10	q26.3	131265448	131566271	2.00122	0.0453683	0.596118	FALSE	FALSE	Trans (>250 kb)			0.510399
ENSG00000147421	HMBOX1	8	p21.1	28747911	28922281	2.00018	0.0454807	0.596576	FALSE	FALSE	Trans (>250 kb)			0.00684932
ENSG00000189139	FSCB	14	q21.2	44973545	44976482	1.9997	0.0455325	0.596576	FALSE	FALSE	Trans (>250 kb)			0.272623
ENSG00000072818	ACAP1	17	p13.1	7239848	7254797	1.99869	0.0456418	0.596792	FALSE	FALSE	Trans (>250 kb)			0.189131
ENSG00000086758	HUWE1	X	p11.22	53559057	53713673	1.99769	0.0457505	0.597326	FALSE	FALSE	Trans (>250 kb)
ENSG00000155111	CDK19	6	q21	110931181	111137161	1.99634	0.0458975	0.598464	FALSE	FALSE	Trans (>250 kb)			0.0878412
ENSG00000105997	HOXA3	7	p15.2	27145803	27192200	1.99584	0.0459516	0.598464	FALSE	FALSE	Trans (>250 kb)			0.823168
ENSG00000171847	FAM90A1	12	p13.31	8373856	8380214	1.99556	0.0459818	0.598464	FALSE	FALSE	Trans (>250 kb)
ENSG00000141837	CACNA1A	19	p13.2	13317256	13734804	1.99477	0.0460679	0.598464	FALSE	FALSE	Trans (>250 kb)			0.0463454
ENSG00000196834	POTEI	2	q21.1	131217028	131267239	1.99468	0.0460775	0.598464	FALSE	FALSE	Trans (>250 kb)			0.940016
ENSG00000236334	PPIAL4G	1	q21.1	143767144	143767881	1.99264	0.0463012	0.599808	FALSE	FALSE	Trans (>250 kb)
ENSG00000186226	LCE1E	1	q21.3	152758690	152760902	1.99242	0.0463252	0.599808	FALSE	FALSE	Trans (>250 kb)			0.386211
ENSG00000162849	KIF26B	1	q44	245318287	245872733	1.9911	0.0464699	0.600638	FALSE	FALSE	Trans (>250 kb)			0.631687
ENSG00000221970	OR2A1	7	q35	144015218	144016150	1.98838	0.0467692	0.600638	FALSE	FALSE	Trans (>250 kb)
ENSG00000100307	CBX7	22	q13.1	39516172	39548679	1.98787	0.0468265	0.600638	FALSE	FALSE	Trans (>250 kb)			0.985051
ENSG00000137103	TMEM8B	9	p13.3	35814448	35854844	1.98638	0.0469906	0.600638	FALSE	FALSE	Trans (>250 kb)			0.473103
ENSG00000020577	SAMD4A	14	q22.2	55033815	55260033	1.98615	0.0470165	0.600638	FALSE	FALSE	Trans (>250 kb)			0.00444956
ENSG00000205497	OR51A4	11	p15.4	4967355	4968356	1.98574	0.0470624	0.600638	FALSE	FALSE	Trans (>250 kb)			0.0732427
ENSG00000146094	DOK3	5	q35.3	176928908	176938275	1.98549	0.0470899	0.600638	FALSE	FALSE	Trans (>250 kb)			0.252325
ENSG00000219607	PPP1R3G	6	p25.1	5085720	5087455	1.98479	0.0471682	0.600638	FALSE	FALSE	Trans (>250 kb)			0.80267
ENSG00000134545	KLRC1	12	p13.2	10594863	10607284	1.98434	0.0472184	0.600638	FALSE	FALSE	Trans (>250 kb)			0.313019
ENSG00000183684	ALYREF	17	q25.3	79845713	79849462	1.9833	0.0473341	0.600638	FALSE	FALSE	Trans (>250 kb)			0.569393
ENSG00000102007	PLP2	X	p11.23	49028273	49031588	1.98301	0.0473664	0.600638	FALSE	FALSE	Trans (>250 kb)
ENSG00000131018	SYNE1	6	q25.2	152442819	152958936	1.9821	0.0474686	0.600638	FALSE	FALSE	Trans (>250 kb)			0.735876
ENSG00000184863	RBM33	7	q36.3	155437145	155574179	1.98204	0.0474747	0.600638	FALSE	FALSE	Trans (>250 kb)			0.0217478
ENSG00000163697	APBB2	4	p13	40812044	41218731	1.98183	0.0474985	0.600638	FALSE	FALSE	Trans (>250 kb)			0.194631
ENSG00000164091	WDR82	3	p21.1	52288437	52322036	1.98176	0.0475064	0.600638	FALSE	FALSE	Trans (>250 kb)			0.00994901
ENSG00000168490	PHYHIP	8	p21.3	22077222	22089854	1.97988	0.0477167	0.600638	FALSE	FALSE	Trans (>250 kb)			0.590791
ENSG00000175782	SLC35E3	12	q15	69139886	69187508	1.97938	0.0477732	0.600638	FALSE	FALSE	Trans (>250 kb)			0.0843416
ENSG00000176809	LRRC37A3	17	q24.1	62850430	62915598	1.97935	0.0477767	0.600638	FALSE	FALSE	Trans (>250 kb)			0.39561
ENSG00000173890	GPR160	3	q26.2	169755717	169803191	1.97913	0.0478013	0.600638	FALSE	FALSE	Trans (>250 kb)			0.00444956
ENSG00000136813	KIAA0368	9	q31.3	114122972	114247025	1.97867	0.0478533	0.600638	FALSE	FALSE	Trans (>250 kb)			0.231627
ENSG00000175161	CADM2	3	p12.1	85008132	86123579	1.97828	0.0478966	0.600638	FALSE	FALSE	Trans (>250 kb)			0.0932407
ENSG00000148798	INA	10	q24.33	105036920	105050108	1.97776	0.0479562	0.600638	FALSE	FALSE	Trans (>250 kb)			0.0159484
ENSG00000170276	HSPB2	11	q23.1	111782966	111789574	1.97604	0.0481508	0.601255	FALSE	FALSE	Trans (>250 kb)			0.266723
ENSG00000136044	APPL2	12	q23.3	105567074	105630016	1.97463	0.0483105	0.602005	FALSE	FALSE	Trans (>250 kb)			0.00102495
ENSG00000172531	PPP1CA	11	q13.2	67165654	67188654	1.97368	0.0484181	0.602093	FALSE	FALSE	Trans (>250 kb)			0.474303
ENSG00000076351	SLC46A1	17	q11.2	26721661	26734215	1.97279	0.0485195	0.602093	FALSE	FALSE	Trans (>250 kb)			0.475102
ENSG00000183837	PNMA3	X	q28	152224766	152228827	1.9727	0.04853	0.602093	FALSE	FALSE	Trans (>250 kb)
ENSG00000002726	AOC1	7	q36.1	150521715	150558592	1.97193	0.0486172	0.602093	FALSE	FALSE	Trans (>250 kb)			0.258824
ENSG00000179632	MAF1	8	q24.3	145159402	145162514	1.97167	0.0486471	0.602093	FALSE	FALSE	Trans (>250 kb)			0.761174
ENSG00000197444	OGDHL	10	q11.23	50942689	50970425	1.96948	0.0488978	0.602666	FALSE	FALSE	Trans (>250 kb)			0.0343466
ENSG00000159753	RLTPR	16	q22.1	67678822	67691472	1.96734	0.0491437	0.603679	FALSE	FALSE	Trans (>250 kb)			0.880262
ENSG00000133958	UNC79	14	q32.12	93799565	94174222	1.96613	0.049283	0.603679	FALSE	FALSE	Trans (>250 kb)			0.429507
ENSG00000164707	SLC13A4	7	q33	135365985	135414006	1.9659	0.0493096	0.603679	FALSE	FALSE	Trans (>250 kb)			0.308219
ENSG00000131165	CHMP1A	16	q24.3	89710839	89724253	1.96556	0.0493492	0.603679	FALSE	FALSE	Trans (>250 kb)			0.514899
ENSG00000179134	SAMD4B	19	q13.2	39833036	39876350	1.9649	0.049426	0.603679	FALSE	FALSE	Trans (>250 kb)			0.991251
ENSG00000102805	CLN5	13	q22.3	77564795	77576652	1.96486	0.0494304	0.603679	FALSE	FALSE	Trans (>250 kb)			0.0107489
ENSG00000197111	PCBP2	12	q13.13	53835525	53874946	1.96451	0.0494706	0.603679	FALSE	FALSE	Trans (>250 kb)			0.050445
ENSG00000076382	SPAG5	17	q11.2	26904588	26926297	1.9642	0.0495067	0.603679	FALSE	FALSE	Trans (>250 kb)			0.373213
ENSG00000055609	KMT2C	7	q36.1	151832010	152133090	1.96406	0.0495229	0.603679	FALSE	FALSE	Trans (>250 kb)			0.612389
ENSG00000187147	RNF220	1	p34.1	44870866	45117396	1.96364	0.0495721	0.603679	FALSE	FALSE	Trans (>250 kb)			0.39961
ENSG00000168872	DDX19A	16	q22.1	70380732	70407286	1.96344	0.0495945	0.603679	FALSE	FALSE	Trans (>250 kb)			0.123538
ENSG00000261701	HPR	16	q22.2	72088522	72111145	1.95915	0.0500949	0.605858	FALSE	FALSE	Trans (>250 kb)			0.0385461
ENSG00000143851	PTPN7	1	q32.1	202116141	202130716	1.95893	0.0501213	0.605858	FALSE	FALSE	Trans (>250 kb)			0.0869413
ENSG00000253767	PCDHGA8	5	q31.3	140772381	140892546	1.95857	0.050163	0.605858	FALSE	FALSE	Trans (>250 kb)			0.10294
ENSG00000111057	KRT18	12	q13.13	53342655	53346685	1.95708	0.0503385	0.606862	FALSE	FALSE	Trans (>250 kb)			0.0207479
ENSG00000172824	CES4A	16	q22.1	67022492	67043661	1.95689	0.050361	0.606862	FALSE	FALSE	Trans (>250 kb)			0.578392
ENSG00000159840	ZYX	7	q34	143078173	143088204	1.95655	0.0504004	0.606954	FALSE	FALSE	Trans (>250 kb)			0.457804
ENSG00000186281	GPAT2	2	q11.1	96687694	96705199	1.95607	0.0504571	0.606954	FALSE	FALSE	Trans (>250 kb)			0.544296
ENSG00000065526	SPEN	1	p36.21	16174359	16266955	1.95441	0.0506524	0.607157	FALSE	FALSE	Trans (>250 kb)			0.638986
ENSG00000084112	SSH1	12	q24.11	109176466	109251366	1.95382	0.0507229	0.607157	FALSE	FALSE	Trans (>250 kb)			0.112839
ENSG00000125834	STK35	20	p13	2082257	2157684	1.95362	0.0507458	0.607157	FALSE	FALSE	Trans (>250 kb)			0.360714
ENSG00000148672	GLUD1	10	q23.2	88810243	88854623	1.95342	0.0507698	0.607157	FALSE	FALSE	Trans (>250 kb)			0.039646
ENSG00000079841	RIMS1	6	q13	72596406	73112845	1.95285	0.0508378	0.607157	FALSE	FALSE	Trans (>250 kb)			0.0224478
ENSG00000111912	NCOA7	6	q22.32	126102307	126252266	1.95234	0.0508975	0.607157	FALSE	FALSE	Trans (>250 kb)			0.00574943
ENSG00000176986	SEC24C	10	q22.2	75504120	75531919	1.95161	0.0509848	0.607157	FALSE	FALSE	Trans (>250 kb)			0.0787421
ENSG00000186517	ARHGAP30	1	q23.3	161016736	161039760	1.95158	0.0509878	0.607157	FALSE	FALSE	Trans (>250 kb)			0.770673
ENSG00000131203	IDO1	8	p11.21	39759794	39785963	1.95109	0.0510462	0.607157	FALSE	FALSE	Trans (>250 kb)			0.387511
ENSG00000115919	KYNU	2	q22.2	143635067	143799890	1.95079	0.051082	0.607157	FALSE	FALSE	Trans (>250 kb)			0.442706
ENSG00000105576	TNPO2	19	p13.2	12810008	12834825	1.95068	0.0510946	0.607157	FALSE	FALSE	Trans (>250 kb)			0.221728
ENSG00000162496	DHRS3	1	p36.22	12627939	12677737	1.94835	0.0513736	0.608411	FALSE	FALSE	Trans (>250 kb)			0.518998
ENSG00000105711	SCN1B	19	q13.12	35521588	35531352	1.94833	0.0513753	0.608411	FALSE	FALSE	Trans (>250 kb)			0.939056
ENSG00000071994	PDCD2	6	q27	170884383	170893780	1.94782	0.0514369	0.608488	FALSE	FALSE	Trans (>250 kb)			0.723678
ENSG00000074657	ZNF532	18	q21.32	56529832	56653712	1.94655	0.0515888	0.609234	FALSE	FALSE	Trans (>250 kb)			0.540696
ENSG00000267748	CTB-102L5.4	19	q13.2	38779791	38795550	1.94638	0.0516094	0.609234	FALSE	FALSE	Trans (>250 kb)			0.766273
ENSG00000138642	HERC6	4	q22.1	89299891	89364263	1.94587	0.0516709	0.609399	FALSE	FALSE	Trans (>250 kb)			0.140136
ENSG00000075399	VPS9D1	16	q24.3	89773542	89787394	1.94544	0.0517223	0.609399	FALSE	FALSE	Trans (>250 kb)			0.248125
ENSG00000135870	RC3H1	1	q25.1	173900352	173991435	1.94368	0.0519344	0.610076	FALSE	FALSE	Trans (>250 kb)			0.728477
ENSG00000059915	PSD	10	q24.32	104162376	104181296	1.94226	0.0521055	0.61093	FALSE	FALSE	Trans (>250 kb)			0.00764924
ENSG00000172461	FUT9	6	q16.1	96463860	96663488	1.94175	0.0521673	0.611011	FALSE	FALSE	Trans (>250 kb)			0.864964
ENSG00000173039	RELA	11	q13.1	65421067	65430565	1.94098	0.0522601	0.611011	FALSE	FALSE	Trans (>250 kb)			0.676382
ENSG00000168556	ING2	4	q35.1	184426147	184432249	1.94073	0.0522914	0.611011	FALSE	FALSE	Trans (>250 kb)			0.227927
ENSG00000118046	STK11	19	p13.3	1189406	1228428	1.9407	0.0522948	0.611011	FALSE	FALSE	Trans (>250 kb)			0.171933
ENSG00000132554	RGS22	8	q22.2	100973164	101143496	1.93998	0.0523818	0.611011	FALSE	FALSE	Trans (>250 kb)			0.0461454
ENSG00000133275	CSNK1G2	19	p13.3	1941188	1981337	1.93988	0.0523948	0.611011	FALSE	FALSE	Trans (>250 kb)			0.241526
ENSG00000116771	AGMAT	1	p36.21	15898848	15911605	1.93882	0.0525231	0.611453	FALSE	FALSE	Trans (>250 kb)			0.223628
ENSG00000203734	ECT2L	6	q24.1	139117063	139225207	1.9375	0.0526841	0.611594	FALSE	FALSE	Trans (>250 kb)			0.0946405
ENSG00000214022	REPIN1	7	q36.1	150065278	150071133	1.93744	0.0526912	0.611594	FALSE	FALSE	Trans (>250 kb)			0.424608
ENSG00000111266	DUSP16	12	p13.2	12628829	12715317	1.93739	0.0526981	0.611594	FALSE	FALSE	Trans (>250 kb)			0.553795
ENSG00000078403	MLLT10	10	p12.31	21823094	22032559	1.93687	0.0527617	0.611995	FALSE	FALSE	Trans (>250 kb)			0.822468
ENSG00000185689	C6orf201	6	p25.2	4079440	4131185	1.93634	0.0528267	0.612158	FALSE	FALSE	Trans (>250 kb)			0.726577
ENSG00000203877	RIPPLY2	6	q14.2	84562985	84567234	1.93614	0.0528505	0.612158	FALSE	FALSE	Trans (>250 kb)			0.89686
ENSG00000149260	CAPN5	11	q13.5	76777979	76837201	1.93525	0.0529595	0.61285	FALSE	FALSE	Trans (>250 kb)			0.731877
ENSG00000152127	MGAT5	2	q21.2	134877554	135212192	1.9345	0.0530519	0.613244	FALSE	FALSE	Trans (>250 kb)			0.00284972
ENSG00000167780	SOAT2	12	q13.13	53497302	53518322	1.9337	0.0531503	0.613318	FALSE	FALSE	Trans (>250 kb)			0.482002
ENSG00000161955	TNFSF13	17	p13.1	7461609	7464925	1.93263	0.0532812	0.613989	FALSE	FALSE	Trans (>250 kb)			0.0565443
ENSG00000170890	PLA2G1B	12	q24.31	120759914	120765592	1.93171	0.0533958	0.614195	FALSE	FALSE	Trans (>250 kb)			0.29622
ENSG00000080503	SMARCA2	9	p24.3	2015342	2193624	1.93108	0.0534736	0.614195	FALSE	FALSE	Trans (>250 kb)			0.029747
ENSG00000121671	CRY2	11	p11.2	45868669	45904798	1.931	0.0534836	0.614195	FALSE	FALSE	Trans (>250 kb)			0.0449455
ENSG00000186591	UBE2H	7	q32.2	129470572	129592789	1.93096	0.0534885	0.614195	FALSE	FALSE	Trans (>250 kb)			0.124038
ENSG00000124208	TMEM189-UBE2V1	20	q13.13	48697661	48770174	1.93028	0.053572	0.614446	FALSE	FALSE	Trans (>250 kb)			0.519798
ENSG00000076248	UNG	12	q24.11	109535379	109548797	1.93023	0.0535781	0.614446	FALSE	FALSE	Trans (>250 kb)			0.0730427
ENSG00000186891	TNFRSF18	1	p36.33	1138888	1142071	1.92916	0.0537106	0.614915	FALSE	FALSE	Trans (>250 kb)			0.441406
ENSG00000101204	CHRNA4	20	q13.33	61975420	62009753	1.92825	0.0538246	0.615646	FALSE	FALSE	Trans (>250 kb)			0.284822
ENSG00000180909	OR52B1P	11	p15.4	6173006	6173818	1.92815	0.053836	0.615646	FALSE	FALSE	Trans (>250 kb)			0.320518
ENSG00000187239	FNBP1	9	q34.11	132649466	132805473	1.92612	0.0540895	0.617093	FALSE	FALSE	Trans (>250 kb)			0.433107
ENSG00000141560	FN3KRP	17	q25.3	80674559	80688204	1.92412	0.05434	0.618788	FALSE	FALSE	Trans (>250 kb)			0.666483
ENSG00000118271	TTR	18	q12.1	29171689	29178974	1.92366	0.0543967	0.618788	FALSE	FALSE	Trans (>250 kb)			0.133837
ENSG00000204344	STK19	6	p21.33	31938868	31950598	1.92361	0.0544038	0.618788	FALSE	FALSE	Trans (>250 kb)			0.112039
ENSG00000107165	TYRP1	9	p23	12685439	12710290	1.92349	0.0544185	0.618788	FALSE	FALSE	Trans (>250 kb)			0.267623
ENSG00000144040	SFXN5	2	p13.2	73169165	73302747	1.92125	0.0546999	0.619204	FALSE	FALSE	Trans (>250 kb)			0.111639
ENSG00000081913	PHLPP1	18	q21.33	60382672	60647666	1.92121	0.0547057	0.619204	FALSE	FALSE	Trans (>250 kb)			0.339416
ENSG00000001461	NIPAL3	1	p36.11	24742284	24799466	1.92092	0.0547417	0.619204	FALSE	FALSE	Trans (>250 kb)			0.39921
ENSG00000117676	RPS6KA1	1	p36.11	26856252	26901521	1.92079	0.0547583	0.619204	FALSE	FALSE	Trans (>250 kb)			0.30462
ENSG00000117016	RIMS3	1	p34.2	41086351	41131329	1.92079	0.0547584	0.619204	FALSE	FALSE	Trans (>250 kb)			0.752875
ENSG00000081177	EXD2	14	q24.1	69658228	69709075	1.92048	0.0547969	0.619204	FALSE	FALSE	Trans (>250 kb)			0.766473
ENSG00000087365	SF3B2	11	q13.1	65818200	65836779	1.92036	0.0548125	0.619204	FALSE	FALSE	Trans (>250 kb)			0.224928
ENSG00000107201	DDX58	9	p21.1	32455300	32526322	1.91977	0.0548869	0.619204	FALSE	FALSE	Trans (>250 kb)			0.472903
ENSG00000074755	ZZEF1	17	p13.2	3907739	4046314	1.9186	0.0550353	0.619204	FALSE	FALSE	Trans (>250 kb)			0.664884
ENSG00000159210	SNF8	17	q21.32	47006678	47022479	1.91833	0.0550696	0.619204	FALSE	FALSE	Trans (>250 kb)			0.682382
ENSG00000166398	KIAA0355	19	q13.11	34745442	34846491	1.91823	0.0550824	0.619204	FALSE	FALSE	Trans (>250 kb)			0.892561
ENSG00000168056	LTBP3	11	q13.1	65306276	65326401	1.91789	0.0551252	0.619204	FALSE	FALSE	Trans (>250 kb)			0.644286
ENSG00000163517	HDAC11	3	p25.1	13521224	13547916	1.91701	0.0552361	0.619333	FALSE	FALSE	Trans (>250 kb)			0.808569
ENSG00000107829	FBXW4	10	q24.32	103370423	103455052	1.91665	0.0552819	0.619433	FALSE	FALSE	Trans (>250 kb)			0.0288471
ENSG00000125354	Sep-06	X	q24	118749687	118827333	1.91557	0.0554199	0.620238	FALSE	FALSE	Trans (>250 kb)
ENSG00000184887	BTBD6	14	q32.33	105714827	105717430	1.91537	0.0554452	0.620238	FALSE	FALSE	Trans (>250 kb)			0.39781
ENSG00000167858	TEKT1	17	p13.1	6692452	6735080	1.91492	0.0555031	0.620254	FALSE	FALSE	Trans (>250 kb)			0.126737
ENSG00000108312	UBTF	17	q21.31	42282401	42298994	1.91403	0.0556169	0.620254	FALSE	FALSE	Trans (>250 kb)			0.00444956
ENSG00000132321	IQCA1	2	q37.3	237232794	237416185	1.914	0.0556207	0.620254	FALSE	FALSE	Trans (>250 kb)			0.123938
ENSG00000005513	SOX8	16	p13.3	1031808	1036979	1.91377	0.0556491	0.620254	FALSE	FALSE	Trans (>250 kb)			0.0324468
ENSG00000164086	DUSP7	3	p21.2	52082935	52090566	1.91377	0.0556494	0.620254	FALSE	FALSE	Trans (>250 kb)			0.780472
ENSG00000157557	ETS2	21	q22.2	40177231	40196879	1.91255	0.0558052	0.620678	FALSE	FALSE	Trans (>250 kb)			0.436606
ENSG00000153789	FAM92B	16	q24.1	85131965	85146114	1.91111	0.05599	0.621751	FALSE	FALSE	Trans (>250 kb)			0.80487
ENSG00000145002	FAM86B2	8	p23.1	12282913	12293915	1.91034	0.0560897	0.622112	FALSE	FALSE	Trans (>250 kb)
ENSG00000168763	CNNM3	2	q11.2	97481982	97499648	1.90999	0.0561344	0.622221	FALSE	FALSE	Trans (>250 kb)			0.000253083
ENSG00000184979	USP18	22	q11.21	18632666	18660164	1.90933	0.056219	0.622427	FALSE	FALSE	Trans (>250 kb)			0.729877
ENSG00000152556	PFKM	12	q13.11	48498922	48540187	1.90909	0.0562507	0.622427	FALSE	FALSE	Trans (>250 kb)			0.00414959
ENSG00000146090	RASGEF1C	5	q35.3	179527795	179636153	1.90868	0.0563037	0.622427	FALSE	FALSE	Trans (>250 kb)			0.861364
ENSG00000107186	MPDZ	9	p23	13105703	13279589	1.90519	0.0567551	0.622427	FALSE	FALSE	Trans (>250 kb)			0.0319468
ENSG00000161671	EMC10	19	q13.33	50979657	50986608	1.90515	0.0567605	0.622427	FALSE	FALSE	Trans (>250 kb)			0.734077
ENSG00000172493	AFF1	4	q21.3	87856154	88062206	1.90503	0.0567767	0.622427	FALSE	FALSE	Trans (>250 kb)			0.0552445
ENSG00000134030	CTIF	18	q21.1	46065417	46389588	1.90492	0.0567911	0.622427	FALSE	FALSE	Trans (>250 kb)			0.020048
ENSG00000103126	AXIN1	16	p13.3	337440	402673	1.90486	0.0567986	0.622427	FALSE	FALSE	Trans (>250 kb)			0.310419
ENSG00000173868	PHOSPHO1	17	q21.32	47300724	47308128	1.9048	0.0568056	0.622427	FALSE	FALSE	Trans (>250 kb)			0.363114
ENSG00000157916	RER1	1	p36.32	2323267	2336883	1.90466	0.0568238	0.622427	FALSE	FALSE	Trans (>250 kb)			0.147835
ENSG00000124635	HIST1H2BJ	6	p22.1	27093676	27100541	1.90411	0.0568964	0.622427	FALSE	FALSE	Trans (>250 kb)			0.247525
ENSG00000106459	NRF1	7	q32.2	129251555	129396922	1.90369	0.0569509	0.622427	FALSE	FALSE	Trans (>250 kb)			0.665583
ENSG00000166851	PLK1	16	p12.2	23688977	23701688	1.90301	0.0570395	0.622427	FALSE	FALSE	Trans (>250 kb)			0.810169
ENSG00000139410	SDSL	12	q24.13	113860042	113876081	1.90285	0.0570596	0.622427	FALSE	FALSE	Trans (>250 kb)			0.976552
ENSG00000158525	CPA5	7	q32.2	129984630	130008571	1.90278	0.0570693	0.622427	FALSE	FALSE	Trans (>250 kb)			0.272923
ENSG00000072803	FBXW11	5	q35.1	171288553	171433877	1.90274	0.057075	0.622427	FALSE	FALSE	Trans (>250 kb)			0.352715
ENSG00000160179	ABCG1	21	q22.3	43619799	43717354	1.90217	0.0571483	0.622427	FALSE	FALSE	Trans (>250 kb)			0.0468453
ENSG00000131504	DIAPH1	5	q31.3	140894583	140998622	1.90198	0.0571742	0.622427	FALSE	FALSE	Trans (>250 kb)			0.108039
ENSG00000181409	AATK	17	q25.3	79091095	79139877	1.90197	0.0571753	0.622427	FALSE	FALSE	Trans (>250 kb)			0.467303
ENSG00000101158	NELFCD	20	q13.32	57556263	57570188	1.90181	0.0571963	0.622427	FALSE	FALSE	Trans (>250 kb)			0.132737
ENSG00000170581	STAT2	12	q13.3	56735381	56753939	1.90158	0.0572259	0.622427	FALSE	FALSE	Trans (>250 kb)			0.555094
ENSG00000163346	PBXIP1	1	q21.3	154916552	154928599	1.90098	0.057305	0.622466	FALSE	FALSE	Trans (>250 kb)			0.080342
ENSG00000141441	GAREM	18	q12.1	29704840	30050447	1.89962	0.0574828	0.623714	FALSE	FALSE	Trans (>250 kb)			0.265523
ENSG00000030110	BAK1	6	p21.31	33540329	33548019	1.89887	0.0575816	0.624406	FALSE	FALSE	Trans (>250 kb)			0.691281
ENSG00000171450	CDK5R2	2	q35	219824377	219826876	1.89845	0.0576362	0.624557	FALSE	FALSE	Trans (>250 kb)			0.0806419
ENSG00000111961	SASH1	6	q24.3	148593440	148873186	1.89831	0.0576554	0.624557	FALSE	FALSE	Trans (>250 kb)			0.379112
ENSG00000164287	CDC20B	5	q11.2	54408799	54469005	1.8975	0.0577622	0.624851	FALSE	FALSE	Trans (>250 kb)			0.69588
ENSG00000157456	CCNB2	15	q22.2	59397277	59417244	1.89733	0.0577844	0.624851	FALSE	FALSE	Trans (>250 kb)			0.125437
ENSG00000152092	ASTN1	1	q25.2	176826438	177134109	1.89689	0.0578423	0.624851	FALSE	FALSE	Trans (>250 kb)			0.69618
ENSG00000198561	CTNND1	11	q12.1	57520715	57587018	1.89551	0.0580245	0.624851	FALSE	FALSE	Trans (>250 kb)			0.381512
ENSG00000214212	C19orf38	19	p13.2	10947251	10980466	1.89496	0.0580981	0.624851	FALSE	FALSE	Trans (>250 kb)			0.419108
ENSG00000136709	WDR33	2	q14.3	128458596	128568761	1.89493	0.0581012	0.624851	FALSE	FALSE	Trans (>250 kb)			0.263624
ENSG00000103495	MAZ	16	p11.2	29817427	29823649	1.89456	0.0581511	0.624851	FALSE	FALSE	Trans (>250 kb)			0.242026
ENSG00000188167	TMPPE	3	p22.3	33131913	33138293	1.89349	0.058293	0.625309	FALSE	FALSE	Trans (>250 kb)			0.433307
ENSG00000162998	FRZB	2	q32.1	183698002	183731890	1.89274	0.0583918	0.625838	FALSE	FALSE	Trans (>250 kb)			0.570493
ENSG00000166111	SVOP	12	q24.11	109304658	109459045	1.89229	0.0584528	0.625838	FALSE	FALSE	Trans (>250 kb)			0.0154485
ENSG00000157445	CACNA2D3	3	p21.1	54156574	55108584	1.8915	0.0585579	0.625838	FALSE	FALSE	Trans (>250 kb)			0.581892
ENSG00000008294	SPAG9	17	q21.33	49039535	49198226	1.89044	0.058699	0.625838	FALSE	FALSE	Trans (>250 kb)			0.268023
ENSG00000171621	SPSB1	1	p36.22	9352939	9429591	1.88963	0.0588072	0.626397	FALSE	FALSE	Trans (>250 kb)			0.733377
ENSG00000073578	SDHA	5	p15.33	218356	256815	1.88818	0.0590021	0.62677	FALSE	FALSE	Trans (>250 kb)			0.410709
ENSG00000116667	C1orf21	1	q25.3	184356192	184598154	1.88815	0.0590062	0.62677	FALSE	FALSE	Trans (>250 kb)			0.534797
ENSG00000197386	HTT	4	p16.3	3076408	3245676	1.88814	0.0590076	0.62677	FALSE	FALSE	Trans (>250 kb)			0.317718
ENSG00000156127	BATF	14	q24.3	75988768	76013358	1.88751	0.0590923	0.62677	FALSE	FALSE	Trans (>250 kb)			0.357114
ENSG00000129911	KLF16	19	p13.3	1852399	1863567	1.88719	0.0591345	0.62677	FALSE	FALSE	Trans (>250 kb)			0.0887411
ENSG00000068400	GRIPAP1	X	p11.23	48830134	48858675	1.88656	0.0592192	0.62677	FALSE	FALSE	Trans (>250 kb)
ENSG00000184047	DIABLO	12	q24.31	122692210	122712081	1.88647	0.0592316	0.62677	FALSE	FALSE	Trans (>250 kb)			0.019548
ENSG00000156453	PCDH1	5	q31.3	141232938	141258811	1.8859	0.0593086	0.626983	FALSE	FALSE	Trans (>250 kb)			0.747875
ENSG00000070495	JMJD6	17	q25.1	74708919	74722866	1.88547	0.0593666	0.627144	FALSE	FALSE	Trans (>250 kb)			0.0060494
ENSG00000135446	CDK4	12	q14.1	58141510	58149796	1.88446	0.0595029	0.627144	FALSE	FALSE	Trans (>250 kb)			0.187231
ENSG00000109111	SUPT6H	17	q11.2	26989109	27029697	1.88431	0.0595232	0.627144	FALSE	FALSE	Trans (>250 kb)			0.584892
ENSG00000125450	NUP85	17	q25.1	73201754	73231853	1.8834	0.0596462	0.62737	FALSE	FALSE	Trans (>250 kb)			0.0109489
ENSG00000067066	SP100	2	q37.1	231280657	231408805	1.88226	0.0598013	0.62737	FALSE	FALSE	Trans (>250 kb)			0.183032
ENSG00000164418	GRIK2	6	q16.3	101846664	102517958	1.88224	0.0598037	0.62737	FALSE	FALSE	Trans (>250 kb)			0.348015
ENSG00000089060	SLC8B1	12	q24.13	113736564	113797298	1.88221	0.0598069	0.62737	FALSE	FALSE	Trans (>250 kb)			0.985551
ENSG00000176884	GRIN1	9	q34.3	140032842	140063207	1.8822	0.0598092	0.62737	FALSE	FALSE	Trans (>250 kb)			0.850365
ENSG00000083454	P2RX5	17	p13.2	3575493	3599698	1.88074	0.0600076	0.628361	FALSE	FALSE	Trans (>250 kb)			0.578492
ENSG00000105697	HAMP	19	q13.12	35771619	35776046	1.88062	0.0600233	0.628361	FALSE	FALSE	Trans (>250 kb)			0.19923
ENSG00000160408	ST6GALNAC6	9	q34.11	130647600	130667687	1.87995	0.0601151	0.628517	FALSE	FALSE	Trans (>250 kb)			0.485601
ENSG00000102524	TNFSF13B	13	q33.3	108903588	108960832	1.87983	0.0601306	0.628517	FALSE	FALSE	Trans (>250 kb)			0.937556
ENSG00000171456	ASXL1	20	q11.21	30946155	31027122	1.87948	0.060179	0.628517	FALSE	FALSE	Trans (>250 kb)			0.482902
ENSG00000127554	GFER	16	p13.3	2034208	2037750	1.87874	0.0602803	0.628517	FALSE	FALSE	Trans (>250 kb)			1.00383e-05
ENSG00000241852	C8orf58	8	p21.3	22457114	22461663	1.87859	0.0603006	0.628517	FALSE	FALSE	Trans (>250 kb)			0.000859966
ENSG00000197724	PHF2	9	q22.31	96338689	96441869	1.87808	0.0603709	0.628517	FALSE	FALSE	Trans (>250 kb)			0.117838
ENSG00000102316	MAGED2	X	p11.21	54834032	54842445	1.87738	0.0604658	0.628517	FALSE	FALSE	Trans (>250 kb)
ENSG00000179943	FIZ1	19	q13.42	56102746	56113336	1.87655	0.0605803	0.628517	FALSE	FALSE	Trans (>250 kb)			0.312119
ENSG00000088682	COQ9	16	q21	57481337	57495187	1.87621	0.0606265	0.628517	FALSE	FALSE	Trans (>250 kb)			0.911859
ENSG00000166278	C2	6	p21.33	31865562	31913449	1.87582	0.0606796	0.628517	FALSE	FALSE	Trans (>250 kb)			0.209429
ENSG00000150401	DCUN1D2	13	q34	114110134	114145267	1.87554	0.0607185	0.628517	FALSE	FALSE	Trans (>250 kb)			0.566793
ENSG00000080371	RAB21	12	q21.1	72148654	72184699	1.87452	0.0608589	0.628517	FALSE	FALSE	Trans (>250 kb)			0.010149
ENSG00000185745	IFIT1	10	q23.31	91152303	91163745	1.87451	0.06086	0.628517	FALSE	FALSE	Trans (>250 kb)			0.441006
ENSG00000172432	GTPBP2	6	p21.1	43573053	43596899	1.87428	0.0608917	0.628517	FALSE	FALSE	Trans (>250 kb)			0.282222
ENSG00000132376	INPP5K	17	p13.3	1397865	1420182	1.87375	0.0609647	0.628783	FALSE	FALSE	Trans (>250 kb)			0.769873
ENSG00000060971	ACAA1	3	p22.2	38144620	38178733	1.87343	0.0610086	0.628901	FALSE	FALSE	Trans (>250 kb)			0.00714929
ENSG00000177479	ARIH2	3	p21.31	48956254	49023815	1.87304	0.0610632	0.62899	FALSE	FALSE	Trans (>250 kb)			0.00754925
ENSG00000132879	FBXO44	1	p36.22	11714432	11723384	1.87279	0.061097	0.62899	FALSE	FALSE	Trans (>250 kb)			0.0525447
ENSG00000174808	BTC	4	q13.3	75669969	75719896	1.87206	0.0611989	0.629343	FALSE	FALSE	Trans (>250 kb)			0.816268
ENSG00000159140	SON	21	q22.11	34914924	34949812	1.87199	0.0612081	0.629343	FALSE	FALSE	Trans (>250 kb)			0.0113489
ENSG00000196235	SUPT5H	19	q13.2	39926796	39967310	1.86846	0.0616982	0.631433	FALSE	FALSE	Trans (>250 kb)			0.156034
ENSG00000066185	ZMYND12	1	p34.2	42896000	42921938	1.86731	0.0618586	0.631433	FALSE	FALSE	Trans (>250 kb)			0.735976
ENSG00000029534	ANK1	8	p11.21	41510739	41754280	1.8673	0.0618596	0.631433	FALSE	FALSE	Trans (>250 kb)			0.626787
ENSG00000143157	POGK	1	q24.1	166808681	166825581	1.86705	0.0618941	0.631433	FALSE	FALSE	Trans (>250 kb)			0.00344966
ENSG00000155875	FAM154A	9	p22.1	18927656	19033251	1.86703	0.0618977	0.631433	FALSE	FALSE	Trans (>250 kb)			0.381512
ENSG00000149131	SERPING1	11	q12.1	57364860	57382326	1.86636	0.0619912	0.631433	FALSE	FALSE	Trans (>250 kb)			0.724178
ENSG00000100731	PCNX	14	q24.2	71374122	71582099	1.86508	0.0621707	0.631433	FALSE	FALSE	Trans (>250 kb)			0.929357
ENSG00000143819	EPHX1	1	q42.12	225997794	226033260	1.86489	0.0621968	0.631433	FALSE	FALSE	Trans (>250 kb)			0.111439
ENSG00000158195	WASF2	1	p36.11	27730730	27816669	1.86462	0.0622345	0.631433	FALSE	FALSE	Trans (>250 kb)			0.928557
ENSG00000196141	SPATS2L	2	q33.1	201170604	201346986	1.86441	0.0622644	0.631433	FALSE	FALSE	Trans (>250 kb)			0.244526
ENSG00000137076	TLN1	9	p13.3	35696945	35732392	1.86328	0.0624223	0.632048	FALSE	FALSE	Trans (>250 kb)			0.0980402
ENSG00000168066	SF1	11	q13.1	64532078	64546258	1.86314	0.062443	0.632048	FALSE	FALSE	Trans (>250 kb)			0.359514
ENSG00000149243	KLHL35	11	q13.4	75133438	75141674	1.86233	0.0625571	0.632846	FALSE	FALSE	Trans (>250 kb)			0.70338
ENSG00000107263	RAPGEF1	9	q34.13	134452157	134615461	1.86044	0.0628231	0.633317	FALSE	FALSE	Trans (>250 kb)			0.152135
ENSG00000162727	OR2M5	1	q44	248308450	248309388	1.85883	0.0630518	0.633317	FALSE	FALSE	Trans (>250 kb)			0.267023
ENSG00000164136	IL15	4	q31.21	142557752	142655140	1.8586	0.0630834	0.633317	FALSE	FALSE	Trans (>250 kb)			0.214229
ENSG00000132680	KIAA0907	1	q22	155882834	155904191	1.85857	0.0630886	0.633317	FALSE	FALSE	Trans (>250 kb)			0.0317468
ENSG00000100596	SPTLC2	14	q24.3	77972340	78083116	1.85787	0.063188	0.633506	FALSE	FALSE	Trans (>250 kb)			0.0178482
ENSG00000124532	MRS2	6	p22.3	24403153	24425810	1.85776	0.0632027	0.633506	FALSE	FALSE	Trans (>250 kb)			0.639586
ENSG00000100146	SOX10	22	q13.1	38366693	38383429	1.85725	0.0632753	0.633946	FALSE	FALSE	Trans (>250 kb)			0.354215
ENSG00000161405	IKZF3	17	q12	37921198	38020441	1.85616	0.0634302	0.634526	FALSE	FALSE	Trans (>250 kb)			0.465403
ENSG00000107262	BAG1	9	p13.3	33247818	33264761	1.85552	0.0635217	0.634891	FALSE	FALSE	Trans (>250 kb)			0.213629
ENSG00000153048	CARHSP1	16	p13.2	8946799	8962866	1.85517	0.0635722	0.634891	FALSE	FALSE	Trans (>250 kb)			0.145435
ENSG00000187918	OR51I2	11	p15.4	5474638	5475707	1.85315	0.0638607	0.635972	FALSE	FALSE	Trans (>250 kb)			0.848865
ENSG00000171877	FRMD5	15	q15.3	44162962	44487450	1.85302	0.0638789	0.635972	FALSE	FALSE	Trans (>250 kb)			0.787371
ENSG00000162571	TTLL10	1	p36.33	1109264	1133315	1.85138	0.0641144	0.63749	FALSE	FALSE	Trans (>250 kb)			0.573993
ENSG00000159409	CELF3	1	q21.3	151674880	151689290	1.85054	0.0642353	0.63749	FALSE	FALSE	Trans (>250 kb)			0.0345465
ENSG00000198894	CIPC	14	q24.3	77564440	77583630	1.84894	0.0644671	0.638892	FALSE	FALSE	Trans (>250 kb)			0.225127
ENSG00000151552	QDPR	4	p15.32	17461884	17513857	1.8484	0.0645452	0.638892	FALSE	FALSE	Trans (>250 kb)			0.613189
ENSG00000125650	PSPN	19	p13.3	6375159	6379069	1.84823	0.0645692	0.638892	FALSE	FALSE	Trans (>250 kb)			0.287721
ENSG00000182872	RBM10	X	p11.23	47004268	47046212	1.84822	0.0645702	0.638892	FALSE	FALSE	Trans (>250 kb)
ENSG00000158186	MRAS	3	q22.3	138066539	138124375	1.84797	0.0646068	0.638892	FALSE	FALSE	Trans (>250 kb)			0.164934
ENSG00000129353	SLC44A2	19	p13.2	10713133	10755235	1.84767	0.06465	0.63898	FALSE	FALSE	Trans (>250 kb)			0.0856414
ENSG00000066336	SPI1	11	p11.2	47376411	47400127	1.84629	0.0648494	0.640167	FALSE	FALSE	Trans (>250 kb)			0.0388461
ENSG00000196405	EVL	14	q32.2	100437786	100610573	1.84485	0.0650595	0.641354	FALSE	FALSE	Trans (>250 kb)			0.00784922
ENSG00000103037	SETD6	16	q21	58549383	58554431	1.84423	0.0651494	0.641436	FALSE	FALSE	Trans (>250 kb)			0.00254975
ENSG00000176903	PNMA1	14	q24.3	74178494	74181128	1.84383	0.0652086	0.641445	FALSE	FALSE	Trans (>250 kb)			0.576292
ENSG00000152795	HNRNPDL	4	q21.22	83343717	83351294	1.84351	0.0652539	0.641445	FALSE	FALSE	Trans (>250 kb)			0.867463
ENSG00000173559	NABP1	2	q32.3	192542794	192561385	1.8426	0.065387	0.641445	FALSE	FALSE	Trans (>250 kb)			0.374713
ENSG00000214642	DEFB113	6	p12.3	49936390	49937338	1.84252	0.0653995	0.641445	FALSE	FALSE	Trans (>250 kb)			0.190131
ENSG00000214511	HIGD1C	12	q13.12	51347705	51364289	1.84112	0.0656033	0.642326	FALSE	FALSE	Trans (>250 kb)			0.0253475
ENSG00000222011	FAM185A	7	q22.1	102389418	102449672	1.84106	0.0656132	0.642326	FALSE	FALSE	Trans (>250 kb)			0.489301
ENSG00000168924	LETM1	4	p16.3	1813206	1857974	1.83987	0.0657873	0.642326	FALSE	FALSE	Trans (>250 kb)			0.0243476
ENSG00000239305	RNF103	2	p11.2	86830516	86850989	1.83919	0.0658875	0.64286	FALSE	FALSE	Trans (>250 kb)			0.312519
ENSG00000112877	CEP72	5	p15.33	612387	667283	1.83812	0.0660447	0.64286	FALSE	FALSE	Trans (>250 kb)			0.370013
ENSG00000100711	ZFYVE21	14	q32.33	104182067	104200005	1.83812	0.0660447	0.64286	FALSE	FALSE	Trans (>250 kb)			0.60009
ENSG00000197114	ZGPAT	20	q13.33	62338817	62367494	1.83742	0.0661483	0.642993	FALSE	FALSE	Trans (>250 kb)			0.0446455
ENSG00000035403	VCL	10	q22.2	75757872	75879918	1.83705	0.0662029	0.642993	FALSE	FALSE	Trans (>250 kb)			0.000121114
ENSG00000153814	JAZF1	7	p15.1	27870192	28220362	1.83641	0.066297	0.643309	FALSE	FALSE	Trans (>250 kb)			0.59519
ENSG00000183434	TFDP3	X	q26.2	132350697	132352376	1.83609	0.0663445	0.643309	FALSE	FALSE	Trans (>250 kb)
ENSG00000178385	PLEKHM3	2	q33.3	208693027	208890284	1.83598	0.0663613	0.643309	FALSE	FALSE	Trans (>250 kb)			0.808469
ENSG00000178222	RNF212	4	p16.3	1050038	1107350	1.83564	0.0664103	0.643309	FALSE	FALSE	98091	rs34311866	7.974e-23	0.00274973
ENSG00000198646	NCOA6	20	q11.22	33284722	33413452	1.8356	0.0664169	0.643309	FALSE	FALSE	Trans (>250 kb)			0.0129487
ENSG00000138161	CUZD1	10	q26.13	124591665	124639146	1.8349	0.0665203	0.643546	FALSE	FALSE	Trans (>250 kb)			0.151235
ENSG00000137193	PIM1	6	p21.2	37137979	37143202	1.83462	0.0665616	0.643583	FALSE	FALSE	Trans (>250 kb)			0.347315
ENSG00000008056	SYN1	X	p11.23	47431303	47479252	1.8344	0.0665951	0.643583	FALSE	FALSE	Trans (>250 kb)
ENSG00000188986	NELFB	9	q34.3	140149625	140167998	1.83402	0.0666505	0.643583	FALSE	FALSE	Trans (>250 kb)			0.615788
ENSG00000005339	CREBBP	16	p13.3	3775055	3930727	1.83275	0.0668396	0.643583	FALSE	FALSE	Trans (>250 kb)			0.658884
ENSG00000094631	HDAC6	X	p11.23	48659784	48683392	1.83204	0.0669457	0.643583	FALSE	FALSE	Trans (>250 kb)
ENSG00000197536	C5orf56	5	q31.1	131746328	131811736	1.83177	0.0669854	0.643583	FALSE	FALSE	Trans (>250 kb)			0.667983
ENSG00000118733	OLFM3	1	p21.1	102268130	102462586	1.83122	0.0670676	0.643583	FALSE	FALSE	Trans (>250 kb)			0.888561
ENSG00000109272	PF4V1	4	q13.3	74718906	74719872	1.8311	0.067085	0.643583	FALSE	FALSE	Trans (>250 kb)			0.436906
ENSG00000187391	MAGI2	7	q21.11	77646393	79082890	1.83097	0.0671046	0.643583	FALSE	FALSE	Trans (>250 kb)			0.20493
ENSG00000166272	WBP1L	10	q24.32	104503727	104576021	1.8307	0.067146	0.643583	FALSE	FALSE	Trans (>250 kb)			0.206529
ENSG00000244255	CFB	6	p21.33	31895475	31919825	1.83059	0.0671612	0.643583	FALSE	FALSE	Trans (>250 kb)			0.241726
ENSG00000002919	SNX11	17	q21.32	46180719	46200436	1.83035	0.0671971	0.643583	FALSE	FALSE	Trans (>250 kb)			0.694081
ENSG00000054523	KIF1B	1	p36.22	10270863	10441661	1.83019	0.0672213	0.643583	FALSE	FALSE	Trans (>250 kb)			0.126437
ENSG00000138668	HNRNPD	4	q21.22	83273651	83295656	1.82863	0.0674549	0.643583	FALSE	FALSE	Trans (>250 kb)			0.619788
ENSG00000165671	NSD1	5	q35.2	176560026	176727216	1.82857	0.0674637	0.643583	FALSE	FALSE	Trans (>250 kb)			0.0747425
ENSG00000110514	MADD	11	p11.2	47290712	47351582	1.82838	0.0674919	0.643583	FALSE	FALSE	Trans (>250 kb)			0.274423
ENSG00000092203	TOX4	14	q11.2	21944756	21967319	1.82823	0.0675149	0.643583	FALSE	FALSE	Trans (>250 kb)			0.00514949
ENSG00000109756	RAPGEF2	4	q32.1	160025330	160281321	1.82807	0.0675394	0.643583	FALSE	FALSE	Trans (>250 kb)			0.0135486
ENSG00000184402	SS18L1	20	q13.33	60718822	60757540	1.82784	0.0675738	0.643583	FALSE	FALSE	Trans (>250 kb)			0.240126
ENSG00000231396	USP17L10	4	p16.1	9212383	9213975	1.82729	0.0676558	0.643583	FALSE	FALSE	Trans (>250 kb)
ENSG00000172071	EIF2AK3	2	p11.2	88856259	88927094	1.82716	0.0676763	0.643583	FALSE	FALSE	Trans (>250 kb)			0.0318468
ENSG00000084234	APLP2	11	q24.3	129939732	130014699	1.82694	0.0677088	0.643583	FALSE	FALSE	Trans (>250 kb)			0.419208
ENSG00000134294	SLC38A2	12	q13.11	46751972	46766650	1.82663	0.067756	0.643583	FALSE	FALSE	Trans (>250 kb)			0.455904
ENSG00000162923	WDR26	1	q42.12	224572845	224624735	1.82574	0.0678888	0.643583	FALSE	FALSE	Trans (>250 kb)			0.773773
ENSG00000133961	NUMB	14	q24.3	73741815	73930348	1.82534	0.0679503	0.643583	FALSE	FALSE	Trans (>250 kb)			0.0305469
ENSG00000179833	SERTAD2	2	p14	64858755	64978139	1.82531	0.0679539	0.643583	FALSE	FALSE	Trans (>250 kb)			0.181232
ENSG00000092067	CEBPE	14	q11.2	23586513	23588825	1.82518	0.0679743	0.643583	FALSE	FALSE	Trans (>250 kb)			0.454205
ENSG00000124151	NCOA3	20	q13.12	46130601	46285621	1.82464	0.068056	0.643583	FALSE	FALSE	Trans (>250 kb)			0.591591
ENSG00000184271	POU6F1	12	q13.13	51580719	51611477	1.8244	0.0680912	0.643583	FALSE	FALSE	Trans (>250 kb)			0.330617
ENSG00000212657	KRTAP16-1	17	q21.2	39463952	39465505	1.82319	0.0682743	0.643933	FALSE	FALSE	Trans (>250 kb)			0.0674433
ENSG00000213121	AL590867.1	6	q25.2	153552455	153668623	1.82257	0.0683681	0.643933	FALSE	FALSE	Trans (>250 kb)			0.232727
ENSG00000269858	EGLN2	19	q13.2	41304901	41314338	1.82247	0.0683835	0.643933	FALSE	FALSE	Trans (>250 kb)			0.765273
ENSG00000118579	MED28	4	p15.32	17616254	17635728	1.82219	0.0684256	0.643933	FALSE	FALSE	Trans (>250 kb)			0.0932407
ENSG00000177189	RPS6KA3	X	p22.12	20168029	20285523	1.82209	0.0684414	0.643933	FALSE	FALSE	Trans (>250 kb)
ENSG00000148290	SURF1	9	q34.2	136218610	136223552	1.82165	0.0685082	0.643933	FALSE	FALSE	Trans (>250 kb)			0.713679
ENSG00000101181	MTG2	20	q13.33	60758085	60778624	1.82165	0.0685084	0.643933	FALSE	FALSE	Trans (>250 kb)			0.442306
ENSG00000137673	MMP7	11	q22.2	102391239	102401484	1.82107	0.0685961	0.643933	FALSE	FALSE	Trans (>250 kb)			0.10444
ENSG00000102181	CD99L2	X	q28	149934810	150067289	1.8205	0.068683	0.643933	FALSE	FALSE	Trans (>250 kb)
ENSG00000099219	ERMP1	9	p24.1	5765076	5833117	1.8191	0.0688958	0.644735	FALSE	FALSE	Trans (>250 kb)			0.0616438
ENSG00000196363	WDR5	9	q34.2	137000487	137025093	1.81906	0.0689019	0.644735	FALSE	FALSE	Trans (>250 kb)			0.513799
ENSG00000060718	COL11A1	1	p21.1	103342023	103574052	1.81567	0.0694205	0.645894	FALSE	FALSE	Trans (>250 kb)			0.874463
ENSG00000118689	FOXO3	6	q21	108881038	109005977	1.81532	0.0694753	0.645894	FALSE	FALSE	Trans (>250 kb)			0.777472
ENSG00000157985	AGAP1	2	q37.2	236402733	237040444	1.81527	0.0694818	0.645894	FALSE	FALSE	Trans (>250 kb)			0.0212479
ENSG00000119950	MXI1	10	q25.2	111967363	112047123	1.81511	0.0695071	0.645894	FALSE	FALSE	Trans (>250 kb)			0.274123
ENSG00000125952	MAX	14	q23.3	65472892	65569413	1.81503	0.0695194	0.645894	FALSE	FALSE	Trans (>250 kb)			0.0741426
ENSG00000198821	CD247	1	q24.2	167399877	167487847	1.81487	0.0695434	0.645894	FALSE	FALSE	Trans (>250 kb)			0.0306469
ENSG00000171953	ATPAF2	17	p11.2	17880723	17942523	1.81393	0.0696879	0.645894	FALSE	FALSE	Trans (>250 kb)			0.0329467
ENSG00000110651	CD81	11	p15.5	2397407	2418649	1.81385	0.0697001	0.645894	FALSE	FALSE	Trans (>250 kb)			0.0156484
ENSG00000172757	CFL1	11	q13.1	65590493	65629497	1.81371	0.0697223	0.645894	FALSE	FALSE	Trans (>250 kb)			0.790071
ENSG00000198932	GPRASP1	X	q22.1	101906294	101914011	1.8135	0.0697545	0.645894	FALSE	FALSE	Trans (>250 kb)
ENSG00000163219	ARHGAP25	2	p13.3	68906733	69053965	1.81238	0.0699279	0.645894	FALSE	FALSE	Trans (>250 kb)			0.915858
ENSG00000102178	UBL4A	X	q28	153712056	153715009	1.81227	0.0699447	0.645894	FALSE	FALSE	Trans (>250 kb)
ENSG00000088888	MAVS	20	p13	3827487	3849280	1.81184	0.0700107	0.645894	FALSE	FALSE	Trans (>250 kb)			0.0114489
ENSG00000079482	OPHN1	X	q12	67262186	67653755	1.8118	0.0700176	0.645894	FALSE	FALSE	Trans (>250 kb)
ENSG00000107140	TESK1	9	p13.3	35605367	35610038	1.81064	0.0701959	0.645894	FALSE	FALSE	Trans (>250 kb)			0.760274
ENSG00000269570	AP001350.1	11	q12.1	58378589	58378759	1.81049	0.0702202	0.645894	FALSE	FALSE	Trans (>250 kb)			0.0230477
ENSG00000154358	OBSCN	1	q42.13	228395831	228566577	1.81021	0.0702626	0.645894	FALSE	FALSE	Trans (>250 kb)			0.357114
ENSG00000185989	RASA3	13	q34	114747194	114898086	1.81015	0.0702718	0.645894	FALSE	FALSE	Trans (>250 kb)			0.0712429
ENSG00000196642	RABL6	9	q34.3	139702374	139735639	1.8098	0.0703266	0.645894	FALSE	FALSE	Trans (>250 kb)			0.378512
ENSG00000073792	IGF2BP2	3	q27.2	185361527	185542844	1.80879	0.0704831	0.645894	FALSE	FALSE	Trans (>250 kb)			0.291521
ENSG00000102978	POLR2C	16	q21	57496299	57505922	1.80849	0.0705303	0.645931	FALSE	FALSE	Trans (>250 kb)			0.865763
ENSG00000059378	PARP12	7	q34	139723544	139763521	1.80728	0.0707179	0.646664	FALSE	FALSE	Trans (>250 kb)			0.39861
ENSG00000082898	XPO1	2	p15	61704984	61765761	1.80609	0.0709044	0.646664	FALSE	FALSE	Trans (>250 kb)			0.00244976
ENSG00000130725	UBE2M	19	q13.43	59067079	59070327	1.80577	0.0709539	0.646664	FALSE	FALSE	Trans (>250 kb)			0.588591
ENSG00000110492	MDK	11	p11.2	46402306	46405375	1.80553	0.0709915	0.646664	FALSE	FALSE	Trans (>250 kb)			0.436106
ENSG00000091428	RAPGEF4	2	q31.1	173600002	173917621	1.80525	0.0710353	0.646664	FALSE	FALSE	Trans (>250 kb)			0.158734
ENSG00000100156	SLC16A8	22	q13.1	38474141	38480100	1.80494	0.071084	0.646664	FALSE	FALSE	Trans (>250 kb)			0.873063
ENSG00000108262	GIT1	17	q11.2	27900487	27921072	1.80456	0.0711438	0.646664	FALSE	FALSE	Trans (>250 kb)			0.183632
ENSG00000018280	SLC11A1	2	q35	219246752	219261617	1.80333	0.0713359	0.646664	FALSE	FALSE	Trans (>250 kb)			0.194031
ENSG00000250913	USP17L23	4	p16.1	9274090	9274640	1.80297	0.0713926	0.646664	FALSE	FALSE	Trans (>250 kb)
ENSG00000107077	KDM4C	9	p24.1	6720863	7175648	1.8025	0.0714675	0.646664	FALSE	FALSE	Trans (>250 kb)			0.272523
ENSG00000100503	NIN	14	q22.1	51186481	51297839	1.80248	0.0714694	0.646664	FALSE	FALSE	Trans (>250 kb)			0.356414
ENSG00000067842	ATP2B3	X	q28	152783134	152848397	1.80245	0.0714739	0.646664	FALSE	FALSE	Trans (>250 kb)
ENSG00000167378	IRGQ	19	q13.31	44088521	44100287	1.80209	0.071532	0.646664	FALSE	FALSE	Trans (>250 kb)			0.523198
ENSG00000226761	TAS2R46	12	p13.2	11213964	11214893	1.80073	0.0717456	0.646664	FALSE	FALSE	Trans (>250 kb)			0.133137
ENSG00000153283	CD96	3	q13.13	111011566	111384597	1.80066	0.0717562	0.646664	FALSE	FALSE	Trans (>250 kb)			0.233627
ENSG00000110906	KCTD10	12	q24.11	109886461	109915349	1.7998	0.0718921	0.646763	FALSE	FALSE	Trans (>250 kb)			0.129737
ENSG00000232070	TMEM253	14	q11.2	21567096	21571883	1.79976	0.0718992	0.646763	FALSE	FALSE	Trans (>250 kb)			0.880762
ENSG00000112096	SOD2	6	q25.3	160090089	160183561	1.79789	0.0721938	0.647556	FALSE	FALSE	Trans (>250 kb)			0.475102
ENSG00000127481	UBR4	1	p36.13	19401000	19536770	1.79759	0.0722413	0.647704	FALSE	FALSE	Trans (>250 kb)			0.129937
ENSG00000185962	LCE3A	1	q21.3	152595310	152595579	1.79641	0.0724286	0.648436	FALSE	FALSE	Trans (>250 kb)			0.0385461
ENSG00000125246	CLYBL	13	q32.3	100258919	100549387	1.79562	0.0725552	0.64913	FALSE	FALSE	Trans (>250 kb)			0.556294
ENSG00000104731	KLHDC4	16	q24.2	87730091	87799598	1.79512	0.0726349	0.649312	FALSE	FALSE	Trans (>250 kb)			0.658784
ENSG00000140153	WDR20	14	q32.31	102605840	102691184	1.79316	0.072948	0.650797	FALSE	FALSE	Trans (>250 kb)			0.310719
ENSG00000141542	RAB40B	17	q25.3	80612849	80656604	1.79308	0.0729596	0.650797	FALSE	FALSE	Trans (>250 kb)			0.878462
ENSG00000144230	GPR17	2	q14.3	128403439	128410213	1.79284	0.0729978	0.650876	FALSE	FALSE	Trans (>250 kb)			0.642886
ENSG00000105976	MET	7	q31.2	116312444	116438440	1.79247	0.0730583	0.651146	FALSE	FALSE	Trans (>250 kb)			0.131737
ENSG00000118495	PLAGL1	6	q24.2	144261437	144385735	1.79207	0.0731217	0.651455	FALSE	FALSE	Trans (>250 kb)			0.79967
ENSG00000157625	TAB3	X	p21.2	30845559	30993201	1.79159	0.0731993	0.65166	FALSE	FALSE	Trans (>250 kb)
ENSG00000165516	KLHDC2	14	q21.3	50234326	50249909	1.79121	0.0732593	0.65166	FALSE	FALSE	Trans (>250 kb)			0.134137
ENSG00000101347	SAMHD1	20	q11.23	35518632	35580246	1.79113	0.0732728	0.65166	FALSE	FALSE	Trans (>250 kb)			0.485001
ENSG00000129158	SERGEF	11	p15.1	17809595	18034709	1.79013	0.0734326	0.651739	FALSE	FALSE	Trans (>250 kb)			0.315918
ENSG00000136848	DAB2IP	9	q33.2	124329336	124547809	1.78972	0.0734984	0.651739	FALSE	FALSE	Trans (>250 kb)			0.417708
ENSG00000011295	TTC19	17	p12	15902694	15948329	1.7897	0.0735015	0.651739	FALSE	FALSE	62591	rs4566208	3.884e-08	2.06313e-07
ENSG00000049656	CLPTM1L	5	p15.33	1317859	1345214	1.78943	0.0735461	0.651739	FALSE	FALSE	Trans (>250 kb)			0.0205479
ENSG00000198892	SHISA4	1	q32.1	201857808	201861434	1.78924	0.0735757	0.651739	FALSE	FALSE	Trans (>250 kb)			0.451205
ENSG00000101473	ACOT8	20	q13.12	44470360	44486045	1.7891	0.0735984	0.651739	FALSE	FALSE	Trans (>250 kb)			0.0831417
ENSG00000227507	LTB	6	p21.33	31548302	31550299	1.78883	0.0736421	0.651739	FALSE	FALSE	Trans (>250 kb)			0.179732
ENSG00000170091	NSG2	5	q35.2	173472607	173670504	1.78873	0.0736584	0.651739	FALSE	FALSE	Trans (>250 kb)			0.318518
ENSG00000141279	NPEPPS	17	q21.32	45600308	45700642	1.78825	0.0737351	0.652054	FALSE	FALSE	Trans (>250 kb)			0.450805
ENSG00000214402	LCNL1	9	q34.3	139876356	139880862	1.78735	0.0738802	0.652792	FALSE	FALSE	Trans (>250 kb)			0.60229
ENSG00000234906	APOC2	19	q13.32	45449243	45452822	1.78713	0.0739166	0.652792	FALSE	FALSE	Trans (>250 kb)			0.825567
ENSG00000123427	METTL21B	12	q14.1	58165275	58176324	1.78613	0.0740777	0.652792	FALSE	FALSE	Trans (>250 kb)			0.683782
ENSG00000067113	PPAP2A	5	q11.2	54720682	54830878	1.78609	0.0740853	0.652792	FALSE	FALSE	Trans (>250 kb)			0.849565
ENSG00000136436	CALCOCO2	17	q21.32	46908350	46943884	1.78607	0.0740885	0.652792	FALSE	FALSE	Trans (>250 kb)			0.29592
ENSG00000089280	FUS	16	p11.2	31191431	31203127	1.78551	0.0741791	0.652792	FALSE	FALSE	Trans (>250 kb)			0.00624938
ENSG00000196914	ARHGEF12	11	q23.3	120207787	120360645	1.78519	0.0742309	0.653016	FALSE	FALSE	Trans (>250 kb)			0.918658
ENSG00000142409	ZNF787	19	q13.43	56598732	56632649	1.78494	0.0742708	0.653016	FALSE	FALSE	Trans (>250 kb)			0.277822
ENSG00000182095	TNRC18	7	p22.1	5346421	5465045	1.7845	0.0743428	0.653157	FALSE	FALSE	Trans (>250 kb)			0.462704
ENSG00000116017	ARID3A	19	p13.3	925781	975939	1.78197	0.0747542	0.655113	FALSE	FALSE	Trans (>250 kb)			0.0141486
ENSG00000258729	DKFZP434O1614	14	q32.2	96741383	96743060	1.78193	0.0747599	0.655113	FALSE	FALSE	Trans (>250 kb)			0.0915408
ENSG00000168807	SNTB2	16	q22.1	69221032	69342955	1.78178	0.0747852	0.655113	FALSE	FALSE	Trans (>250 kb)			0.312119
ENSG00000148634	HERC4	10	q21.3	69681665	69835105	1.78123	0.0748743	0.655113	FALSE	FALSE	Trans (>250 kb)			0.0762424
ENSG00000163872	YEATS2	3	q27.1	183415606	183530413	1.77996	0.075083	0.656544	FALSE	FALSE	Trans (>250 kb)			0.166933
ENSG00000170011	MYRIP	3	p22.1	39850405	40301812	1.77924	0.0752005	0.656639	FALSE	FALSE	Trans (>250 kb)			0.420008
ENSG00000102898	NUTF2	16	q22.1	67880635	67906470	1.77922	0.0752032	0.656639	FALSE	FALSE	Trans (>250 kb)			0.268623
ENSG00000100814	CCNB1IP1	14	q11.2	20779527	20801471	1.77803	0.0753995	0.657552	FALSE	FALSE	Trans (>250 kb)			0.255624
ENSG00000183856	IQGAP3	1	q23.1	156495197	156542396	1.77774	0.0754471	0.657552	FALSE	FALSE	Trans (>250 kb)			0.593691
ENSG00000255073	ZFP91-CNTF	11	q12.1	58346645	58392112	1.77749	0.0754871	0.657552	FALSE	FALSE	Trans (>250 kb)			0.0465453
ENSG00000198088	NUP62CL	X	q22.3	106366657	106449670	1.77748	0.0754899	0.657552	FALSE	FALSE	Trans (>250 kb)
ENSG00000173610	UGT2A1	4	q13.3	70454135	70518965	1.77673	0.075612	0.657552	FALSE	FALSE	Trans (>250 kb)			0.764074
ENSG00000108349	CASC3	17	q21.1	38296571	38328436	1.77487	0.07592	0.657552	FALSE	FALSE	Trans (>250 kb)			0.305019
ENSG00000173273	TNKS	8	p23.1	9413424	9639856	1.77348	0.0761489	0.657552	FALSE	FALSE	Trans (>250 kb)			0.641286
ENSG00000197403	OR6N1	1	q23.1	158735466	158736492	1.77324	0.0761896	0.657552	FALSE	FALSE	Trans (>250 kb)			0.039946
ENSG00000122707	RECK	9	p13.3	36036430	36124448	1.77143	0.0764891	0.657552	FALSE	FALSE	Trans (>250 kb)			0.0454455
ENSG00000071859	FAM50A	X	q28	153672473	153679002	1.7713	0.0765101	0.657552	FALSE	FALSE	Trans (>250 kb)
ENSG00000106263	EIF3B	7	p22.3	2393721	2420380	1.77127	0.0765151	0.657552	FALSE	FALSE	Trans (>250 kb)			0.282722
ENSG00000173175	ADCY5	3	q21.1	123001143	123168605	1.77032	0.0766737	0.657552	FALSE	FALSE	Trans (>250 kb)			0.869063
ENSG00000135709	KIAA0513	16	q24.1	85061375	85127836	1.77021	0.076693	0.657552	FALSE	FALSE	Trans (>250 kb)			0.170433
ENSG00000111249	CUX2	12	q24.11	111471828	111788358	1.76994	0.0767364	0.657552	FALSE	FALSE	Trans (>250 kb)			0.739876
ENSG00000104856	RELB	19	q13.32	45504688	45541452	1.7696	0.0767944	0.657552	FALSE	FALSE	Trans (>250 kb)			0.677982
ENSG00000161860	SYCE2	19	p13.2	13009600	13030090	1.76887	0.0769162	0.657552	FALSE	FALSE	Trans (>250 kb)			0.770373
ENSG00000196917	HCAR1	12	q24.31	123104824	123215390	1.76845	0.0769865	0.657552	FALSE	FALSE	111208	rs10847864	9.812e-13	3.76815e-05
ENSG00000164535	DAGLB	7	p22.1	6448757	6523821	1.76764	0.0771209	0.657552	FALSE	FALSE	Trans (>250 kb)			0.20133
ENSG00000172366	FAM195A	16	p13.3	691813	698474	1.76758	0.0771309	0.657552	FALSE	FALSE	Trans (>250 kb)			0.517298
ENSG00000153944	MSI2	17	q22	55333212	55762046	1.76733	0.0771728	0.657552	FALSE	FALSE	Trans (>250 kb)			0.226727
ENSG00000169403	PTAFR	1	p35.3	28473677	28520447	1.76722	0.0771914	0.657552	FALSE	FALSE	Trans (>250 kb)			0.920458
ENSG00000254087	LYN	8	q12.1	56792372	56923940	1.76669	0.0772803	0.657552	FALSE	FALSE	Trans (>250 kb)			0.632987
ENSG00000123485	HJURP	2	q37.1	234742062	234763212	1.76634	0.0773393	0.657552	FALSE	FALSE	Trans (>250 kb)			0.427007
ENSG00000162598	C1orf87	1	p32.1	60452941	60539442	1.76629	0.0773474	0.657552	FALSE	FALSE	Trans (>250 kb)			0.979552
ENSG00000124788	ATXN1	6	p22.3	16299343	16761722	1.76591	0.0774112	0.657552	FALSE	FALSE	Trans (>250 kb)			0.171233
ENSG00000175470	PPP2R2D	10	q26.3	133747955	133773331	1.76573	0.0774419	0.657552	FALSE	FALSE	Trans (>250 kb)			0.0080492
ENSG00000145526	CDH18	5	p14.3	19473060	20575982	1.76563	0.0774576	0.657552	FALSE	FALSE	Trans (>250 kb)			0.428007
ENSG00000159871	LYPD5	19	q13.31	44300081	44331358	1.76524	0.0775231	0.657552	FALSE	FALSE	Trans (>250 kb)			0.743676
ENSG00000179111	HES7	17	p13.1	8023908	8027410	1.76497	0.0775696	0.657552	FALSE	FALSE	Trans (>250 kb)			0.050145
ENSG00000197721	CR1L	1	q32.2	207818458	207911761	1.76444	0.077658	0.657552	FALSE	FALSE	Trans (>250 kb)			0.263424
ENSG00000143344	RGL1	1	q25.3	183605220	183897665	1.7644	0.0776642	0.657552	FALSE	FALSE	Trans (>250 kb)			0.361014
ENSG00000214128	TMEM213	7	q34	138482695	138522846	1.76433	0.0776757	0.657552	FALSE	FALSE	Trans (>250 kb)			0.030147
ENSG00000073803	MAP3K13	3	q27.2	185000729	185206885	1.76422	0.0776941	0.657552	FALSE	FALSE	Trans (>250 kb)			0.585291
ENSG00000134690	CDCA8	1	p34.3	38158090	38175391	1.76396	0.077738	0.657552	FALSE	FALSE	Trans (>250 kb)			0.373713
ENSG00000119917	IFIT3	10	q23.31	91087651	91100728	1.76384	0.0777588	0.657552	FALSE	FALSE	Trans (>250 kb)			0.372913
ENSG00000151689	INPP1	2	q32.2	191208196	191236391	1.76367	0.0777867	0.657552	FALSE	FALSE	Trans (>250 kb)			0.138736
ENSG00000125753	VASP	19	q13.32	46009837	46030241	1.76347	0.0778213	0.657552	FALSE	FALSE	Trans (>250 kb)			0.503
ENSG00000108852	MPP2	17	q21.31	41952725	41987068	1.76326	0.0778565	0.657552	FALSE	FALSE	Trans (>250 kb)			0.0606439
ENSG00000213015	ZNF580	19	q13.42	56146382	56154835	1.76297	0.077906	0.657552	FALSE	FALSE	Trans (>250 kb)			0.70468
ENSG00000096996	IL12RB1	19	p13.11	18169805	18209754	1.76088	0.0782586	0.659397	FALSE	FALSE	Trans (>250 kb)			0.231327
ENSG00000188771	PLET1	11	q23.1	112118876	112131583	1.76075	0.078281	0.659397	FALSE	FALSE	Trans (>250 kb)			0.734477
ENSG00000174080	CTSF	11	q13.2	66330934	66336312	1.76057	0.0783113	0.659398	FALSE	FALSE	Trans (>250 kb)			0.0792421
ENSG00000108861	DUSP3	17	q21.31	41843489	41856356	1.76036	0.0783469	0.659398	FALSE	FALSE	Trans (>250 kb)			0.565493
ENSG00000165795	NDRG2	14	q11.2	21484922	21539031	1.75994	0.0784181	0.659571	FALSE	FALSE	Trans (>250 kb)			0.828367
ENSG00000118855	MFSD1	3	q25.32	158449987	158547508	1.75942	0.0785067	0.659571	FALSE	FALSE	Trans (>250 kb)			0.588391
ENSG00000167771	RCOR2	11	q13.1	63678693	63684316	1.7593	0.0785273	0.659571	FALSE	FALSE	Trans (>250 kb)			0.788371
ENSG00000183484	GPR132	14	q32.33	105515728	105531782	1.75894	0.0785883	0.659571	FALSE	FALSE	Trans (>250 kb)			0.419808
ENSG00000121236	TRIM6	11	p15.4	5617339	5634188	1.75858	0.0786496	0.659571	FALSE	FALSE	Trans (>250 kb)			0.694581
ENSG00000178209	PLEC	8	q24.3	144989321	145050902	1.75847	0.0786683	0.659571	FALSE	FALSE	Trans (>250 kb)			0.0652435
ENSG00000100121	GGTLC2	22	q11.22	22988780	22990368	1.75798	0.0787516	0.659963	FALSE	FALSE	Trans (>250 kb)			0.776672
ENSG00000135317	SNX14	6	q14.3	86215214	86303874	1.75712	0.078897	0.66005	FALSE	FALSE	Trans (>250 kb)			0.167933
ENSG00000163534	FCRL1	1	q23.1	157764193	157789895	1.75711	0.0788992	0.66005	FALSE	FALSE	Trans (>250 kb)			0.842866
ENSG00000067715	SYT1	12	q21.2	79257773	79845788	1.757	0.0789183	0.66005	FALSE	FALSE	Trans (>250 kb)			0.423808
ENSG00000100591	AHSA1	14	q24.3	77924213	77935817	1.75566	0.0791462	0.660351	FALSE	FALSE	Trans (>250 kb)			0.00824918
ENSG00000173404	INSM1	20	p11.23	20348765	20351590	1.7549	0.0792763	0.660351	FALSE	FALSE	Trans (>250 kb)			0.992651
ENSG00000175206	NPPA	1	p36.22	11905766	11908402	1.7548	0.0792938	0.660351	FALSE	FALSE	Trans (>250 kb)			0.176232
ENSG00000143110	C1orf162	1	p13.2	112016414	112021134	1.75456	0.0793345	0.660351	FALSE	FALSE	Trans (>250 kb)			0.60179
ENSG00000169062	UPF3A	13	q34	115047059	115071283	1.75438	0.0793652	0.660351	FALSE	FALSE	Trans (>250 kb)			0.130337
ENSG00000256977	LIMS3	2	q13	110656005	110677180	1.75422	0.079392	0.660351	FALSE	FALSE	Trans (>250 kb)
ENSG00000175203	DCTN2	12	q13.3	57923885	57941114	1.75383	0.0794597	0.660595	FALSE	FALSE	Trans (>250 kb)			0.0178482
ENSG00000103056	SMPD3	16	q22.1	68392231	68482591	1.75321	0.0795656	0.661214	FALSE	FALSE	Trans (>250 kb)			0.632187
ENSG00000132694	ARHGEF11	1	q23.1	156904632	157015162	1.75231	0.0797203	0.661564	FALSE	FALSE	Trans (>250 kb)			0.546795
ENSG00000167460	TPM4	19	p13.12	16177831	16213813	1.75221	0.0797384	0.661564	FALSE	FALSE	Trans (>250 kb)			0.858064
ENSG00000172365	OR5B2	11	q12.1	58189738	58190786	1.75176	0.0798151	0.661564	FALSE	FALSE	Trans (>250 kb)			0.0142486
ENSG00000186009	ATP4B	13	q34	114303119	114312501	1.75166	0.0798327	0.661564	FALSE	FALSE	Trans (>250 kb)			0.172633
ENSG00000188396	TCTEX1D4	1	p34.1	45271585	45272957	1.75143	0.0798713	0.661564	FALSE	FALSE	Trans (>250 kb)			0.137036
ENSG00000125531	C20orf195	20	q13.33	62184373	62188061	1.75135	0.0798861	0.661564	FALSE	FALSE	Trans (>250 kb)			0.0811419
ENSG00000259384	GH1	17	q23.3	61994560	61996179	1.7507	0.0799981	0.662102	FALSE	FALSE	Trans (>250 kb)			0.150735
ENSG00000239857	GET4	7	p22.3	916189	936073	1.75	0.0801191	0.662275	FALSE	FALSE	Trans (>250 kb)			0.176732
ENSG00000124194	GDAP1L1	20	q13.12	42875887	42909013	1.74987	0.0801414	0.662275	FALSE	FALSE	Trans (>250 kb)			0.441006
ENSG00000166783	KIAA0430	16	p13.11	15688243	15737023	1.74868	0.0803467	0.66257	FALSE	FALSE	Trans (>250 kb)			0.921258
ENSG00000133056	PIK3C2B	1	q32.1	204391756	204463852	1.74836	0.0804025	0.662724	FALSE	FALSE	Trans (>250 kb)			0.642386
ENSG00000084090	STARD7	2	q11.2	96850597	96874563	1.74801	0.0804621	0.662802	FALSE	FALSE	Trans (>250 kb)			0.663884
ENSG00000161243	FBXO27	19	q13.2	39481354	39523425	1.74693	0.0806494	0.662802	FALSE	FALSE	Trans (>250 kb)			0.540896
ENSG00000174521	TTC9B	19	q13.2	40721965	40724306	1.74687	0.0806595	0.662802	FALSE	FALSE	Trans (>250 kb)			0.214929
ENSG00000124198	ARFGEF2	20	q13.13	47538427	47653230	1.74629	0.08076	0.662802	FALSE	FALSE	Trans (>250 kb)			0.00474953
ENSG00000070047	PHRF1	11	p15.5	576486	612222	1.74628	0.0807619	0.662802	FALSE	FALSE	Trans (>250 kb)			0.0340466
ENSG00000141337	ARSG	17	q24.2	66255323	66418872	1.74588	0.080831	0.662802	FALSE	FALSE	Trans (>250 kb)			0.00224978
ENSG00000106266	SNX8	7	p22.3	2291405	2393953	1.74576	0.0808527	0.662802	FALSE	FALSE	Trans (>250 kb)			0.380212
ENSG00000187144	SPATA21	1	p36.13	16713612	16763919	1.74546	0.0809047	0.662802	FALSE	FALSE	Trans (>250 kb)			0.239726
ENSG00000153487	ING1	13	q34	111365083	111373421	1.7452	0.0809503	0.662802	FALSE	FALSE	Trans (>250 kb)			0.0834417
ENSG00000089154	GCN1L1	12	q24.23	120565007	120632513	1.7448	0.0810195	0.662802	FALSE	FALSE	Trans (>250 kb)			0.358914
ENSG00000095787	WAC	10	p12.1	28821422	28912041	1.74368	0.0812147	0.662802	FALSE	FALSE	Trans (>250 kb)			0.656084
ENSG00000078114	NEBL	10	p12.31	21068902	21463116	1.74345	0.0812553	0.662802	FALSE	FALSE	Trans (>250 kb)			0.0328467
ENSG00000159899	NPR2	9	p13.3	35792151	35809729	1.7422	0.0814739	0.662802	FALSE	FALSE	Trans (>250 kb)			0.420808
ENSG00000145911	N4BP3	5	q35.3	177540444	177553088	1.74212	0.0814883	0.662802	FALSE	FALSE	Trans (>250 kb)			0.0943406
ENSG00000124422	USP22	17	p11.2	20902910	20947073	1.74208	0.0814942	0.662802	FALSE	FALSE	Trans (>250 kb)			0.0543446
ENSG00000172995	ARPP21	3	p22.3	35680437	35835988	1.74187	0.0815319	0.662802	FALSE	FALSE	Trans (>250 kb)			0.0108489
ENSG00000145194	ECE2	3	q27.1	183967438	184010819	1.74163	0.0815734	0.662802	FALSE	FALSE	Trans (>250 kb)			0.000796267
ENSG00000153086	ACMSD	2	q21.3	135596117	135659604	1.74158	0.0815815	0.662802	FALSE	FALSE	58998	rs6741007	2.087e-12	4.62839e-09
ENSG00000198673	FAM19A2	12	q14.1	62102040	62672931	1.74112	0.0816624	0.662802	FALSE	FALSE	Trans (>250 kb)			0.00754925
ENSG00000088538	DOCK3	3	p21.2	50712672	51421629	1.74057	0.0817586	0.662802	FALSE	FALSE	Trans (>250 kb)			0.589491
ENSG00000213221	DNLZ	9	q34.3	139253932	139258241	1.73761	0.0822797	0.664916	FALSE	FALSE	Trans (>250 kb)			0.0520448
ENSG00000204366	ZBTB12	6	p21.33	31867384	31869769	1.73706	0.0823759	0.664916	FALSE	FALSE	Trans (>250 kb)			0.292921
ENSG00000106123	EPHB6	7	q34	142552792	142568847	1.73696	0.0823949	0.664916	FALSE	FALSE	Trans (>250 kb)			0.30002
ENSG00000043143	JADE2	5	q31.1	133860003	133918918	1.73656	0.082464	0.664916	FALSE	FALSE	Trans (>250 kb)			0.00634937
ENSG00000132639	SNAP25	20	p12.2	10199478	10288066	1.73615	0.0825379	0.664916	FALSE	FALSE	Trans (>250 kb)			0.560694
ENSG00000270617	URGCP-MRPS24	7	p13	43906157	43946188	1.73589	0.0825825	0.664916	FALSE	FALSE	Trans (>250 kb)			0.0452455
ENSG00000116852	KIF21B	1	q32.1	200938520	200992828	1.73519	0.0827068	0.664916	FALSE	FALSE	Trans (>250 kb)			0.29782
ENSG00000136240	KDELR2	7	p22.1	6485584	6523873	1.73516	0.0827128	0.664916	FALSE	FALSE	Trans (>250 kb)			0.152535
ENSG00000112761	WISP3	6	q21	112375275	112392171	1.7351	0.0827232	0.664916	FALSE	FALSE	Trans (>250 kb)			0.0817418
ENSG00000136830	FAM129B	9	q34.11	130267618	130341268	1.73475	0.0827847	0.664916	FALSE	FALSE	Trans (>250 kb)			0.119738
ENSG00000268163	AC004076.9	19	q13.43	57949338	57988904	1.73469	0.0827961	0.664916	FALSE	FALSE	Trans (>250 kb)			0.791671
ENSG00000215277	C14orf164	14	q11.2	23654525	23742686	1.73464	0.082805	0.664916	FALSE	FALSE	Trans (>250 kb)			0.544696
ENSG00000132361	CLUH	17	p13.3	2592680	2615957	1.73444	0.0828404	0.664936	FALSE	FALSE	Trans (>250 kb)			0.577992
ENSG00000148331	ASB6	9	q34.11	132399171	132404444	1.73311	0.0830762	0.665639	FALSE	FALSE	Trans (>250 kb)			0.826367
ENSG00000110880	CORO1C	12	q24.11	109038885	109125372	1.73256	0.0831739	0.665639	FALSE	FALSE	Trans (>250 kb)			0.327917
ENSG00000165280	VCP	9	p13.3	35056061	35073246	1.73242	0.0831987	0.665639	FALSE	FALSE	Trans (>250 kb)			0.170433
ENSG00000137497	NUMA1	11	q13.4	71713910	71791739	1.73046	0.0835481	0.666632	FALSE	FALSE	Trans (>250 kb)			0.39651
ENSG00000181085	MAPK15	8	q24.3	144798429	144804628	1.7301	0.083612	0.666632	FALSE	FALSE	Trans (>250 kb)			0.694281
ENSG00000175634	RPS6KB2	11	q13.2	67195931	67202872	1.7301	0.0836123	0.666632	FALSE	FALSE	Trans (>250 kb)			0.683082
ENSG00000168746	C20orf62	20	q13.12	43080624	43093984	1.7291	0.0837917	0.667416	FALSE	FALSE	Trans (>250 kb)			0.512299
ENSG00000077616	NAALAD2	11	q14.3	89864683	89926062	1.72848	0.0839014	0.667604	FALSE	FALSE	Trans (>250 kb)			0.210629
ENSG00000186790	FOXE3	1	p33	47881744	47883723	1.7275	0.0840773	0.667648	FALSE	FALSE	Trans (>250 kb)			0.0342466
ENSG00000146830	GIGYF1	7	q22.1	100277130	100287071	1.72717	0.0841363	0.667648	FALSE	FALSE	Trans (>250 kb)			0.511299
ENSG00000177108	ZDHHC22	14	q24.3	77597613	77609077	1.72707	0.0841551	0.667648	FALSE	FALSE	Trans (>250 kb)			0.217428
ENSG00000117036	ETV3	1	q23.1	157090983	157108266	1.72698	0.0841705	0.667648	FALSE	FALSE	Trans (>250 kb)			0.660584
ENSG00000143799	PARP1	1	q42.12	226548392	226595780	1.72684	0.0841971	0.667648	FALSE	FALSE	Trans (>250 kb)			0.019548
ENSG00000183508	FAM46C	1	p12	118148556	118170994	1.72572	0.0843984	0.668035	FALSE	FALSE	Trans (>250 kb)			0.912059
ENSG00000160703	NLRX1	11	q23.3	119037277	119054725	1.72492	0.0845422	0.668035	FALSE	FALSE	Trans (>250 kb)			0.00224978
ENSG00000260456	C16orf95	16	q24.2	87117168	87351022	1.72488	0.0845497	0.668035	FALSE	FALSE	Trans (>250 kb)			0.606689
ENSG00000136839	OR13C9	9	q31.1	107379529	107380485	1.72437	0.0846407	0.668035	FALSE	FALSE	Trans (>250 kb)			0.0444456
ENSG00000034152	MAP2K3	17	p11.2	21187984	21218552	1.7241	0.0846906	0.668035	FALSE	FALSE	Trans (>250 kb)			0.235526
ENSG00000172732	MUS81	11	q13.1	65624597	65635124	1.72404	0.0847006	0.668035	FALSE	FALSE	Trans (>250 kb)			0.674083
ENSG00000185697	MYBL1	8	q13.1	67474410	67526482	1.72376	0.084752	0.668035	FALSE	FALSE	Trans (>250 kb)			0.029747
ENSG00000249481	SPATS1	6	p21.1	44310397	44344904	1.7236	0.0847806	0.668035	FALSE	FALSE	Trans (>250 kb)			0.267223
ENSG00000132958	TPTE2	13	q12.11	19997017	20110903	1.72265	0.0849515	0.668477	FALSE	FALSE	Trans (>250 kb)			0.725677
ENSG00000171503	ETFDH	4	q32.1	159593277	159630775	1.72226	0.0850224	0.668477	FALSE	FALSE	Trans (>250 kb)			0.446705
ENSG00000106665	CLIP2	7	q11.23	73703805	73820273	1.7222	0.0850337	0.668477	FALSE	FALSE	Trans (>250 kb)			0.172033
ENSG00000171791	BCL2	18	q21.33	60790579	60987361	1.7211	0.0852324	0.669059	FALSE	FALSE	Trans (>250 kb)			0.464104
ENSG00000025293	PHF20	20	q11.22	34359896	34538303	1.72085	0.0852776	0.669059	FALSE	FALSE	Trans (>250 kb)			0.330517
ENSG00000161956	SENP3	17	p13.1	7465192	7475287	1.71985	0.0854604	0.66998	FALSE	FALSE	Trans (>250 kb)			0.0661434
ENSG00000129657	SEC14L1	17	q25.2	75082798	75213179	1.71968	0.0854908	0.66998	FALSE	FALSE	Trans (>250 kb)			0.0948405
ENSG00000188820	FAM26F	6	q22.1	116782533	116784934	1.71908	0.0855996	0.670043	FALSE	FALSE	Trans (>250 kb)			0.813269
ENSG00000178974	FBXO34	14	q22.3	55738021	55828636	1.71903	0.0856096	0.670043	FALSE	FALSE	Trans (>250 kb)			0.0110489
ENSG00000148730	EIF4EBP2	10	q22.1	72164135	72188374	1.71861	0.0856859	0.670043	FALSE	FALSE	Trans (>250 kb)			0.690281
ENSG00000154118	JPH3	16	q24.2	87635441	87731762	1.71849	0.0857078	0.670043	FALSE	FALSE	Trans (>250 kb)			0.422108
ENSG00000151726	ACSL1	4	q35.1	185676749	185747972	1.71744	0.085899	0.670656	FALSE	FALSE	Trans (>250 kb)			0.160734
ENSG00000008394	MGST1	12	p12.3	16500076	16762193	1.7171	0.0859607	0.670656	FALSE	FALSE	Trans (>250 kb)			0.554295
ENSG00000141480	ARRB2	17	p13.2	4613784	4624794	1.71706	0.0859677	0.670656	FALSE	FALSE	Trans (>250 kb)			0.138736
ENSG00000165807	PPP1R36	14	q23.3	65016620	65056098	1.71643	0.0860835	0.670768	FALSE	FALSE	Trans (>250 kb)			0.740876
ENSG00000013810	TACC3	4	p16.3	1723227	1746898	1.71545	0.0862634	0.671702	FALSE	FALSE	Trans (>250 kb)			0.329017
ENSG00000239704	CDRT4	17	p12	15339332	15406922	1.71409	0.0865122	0.67287	FALSE	FALSE	Trans (>250 kb)			0.70428
ENSG00000148671	ADIRF	10	q23.2	88727949	88743691	1.71344	0.0866311	0.67287	FALSE	FALSE	Trans (>250 kb)			0.0866413
ENSG00000188730	VWC2	7	p12.2	49813257	49961546	1.7131	0.0866933	0.67287	FALSE	FALSE	Trans (>250 kb)			0.153435
ENSG00000105479	CCDC114	19	q13.33	48799714	48825151	1.71295	0.0867215	0.67287	FALSE	FALSE	Trans (>250 kb)			0.209329
ENSG00000161547	SRSF2	17	q25.1	74730197	74733456	1.71294	0.0867241	0.67287	FALSE	FALSE	Trans (>250 kb)			0.00764924
ENSG00000054967	RELT	11	q13.4	73087309	73108519	1.71287	0.0867369	0.67287	FALSE	FALSE	Trans (>250 kb)			0.0832417
ENSG00000163110	PDLIM5	4	q22.3	95373037	95589377	1.71261	0.0867845	0.67287	FALSE	FALSE	Trans (>250 kb)			0.477202
ENSG00000257093	KIAA1147	7	q34	141356528	141401953	1.71246	0.0868117	0.67287	FALSE	FALSE	Trans (>250 kb)			0.275622
ENSG00000145416	Mar-01	4	q32.3	164445450	165305202	1.71174	0.0869443	0.673333	FALSE	FALSE	Trans (>250 kb)			0.555894
ENSG00000176753	C15orf56	15	q15.1	40542865	40545170	1.71139	0.0870096	0.673333	FALSE	FALSE	Trans (>250 kb)			0.430707
ENSG00000149182	ARFGAP2	11	p11.2	47185848	47198676	1.71102	0.087077	0.673333	FALSE	FALSE	Trans (>250 kb)			0.628187
ENSG00000090060	PAPOLA	14	q32.2	96967770	97033448	1.71045	0.0871828	0.673581	FALSE	FALSE	Trans (>250 kb)			0.287621
ENSG00000160075	SSU72	1	p36.33	1477053	1510249	1.70981	0.0873017	0.67371	FALSE	FALSE	Trans (>250 kb)			0.685781
ENSG00000118518	RNF146	6	q22.33	127587755	127609712	1.70962	0.0873361	0.67371	FALSE	FALSE	Trans (>250 kb)			0.735576
ENSG00000140274	DUOXA2	15	q21.1	45406519	45410619	1.70757	0.0877153	0.674195	FALSE	FALSE	Trans (>250 kb)			0.916058
ENSG00000125378	BMP4	14	q22.2	54416454	54425479	1.70737	0.0877531	0.674195	FALSE	FALSE	Trans (>250 kb)			0.957654
ENSG00000120913	PDLIM2	8	p21.3	22435792	22455538	1.70737	0.0877534	0.674195	FALSE	FALSE	Trans (>250 kb)			0.00140616
ENSG00000054983	GALC	14	q31.3	88304164	88460009	1.70668	0.087881	0.674195	FALSE	FALSE	Trans (>250 kb)			0.0177482
ENSG00000121594	CD80	3	q13.33	119243140	119278449	1.70658	0.0879001	0.674195	FALSE	FALSE	Trans (>250 kb)			0.0375462
ENSG00000136147	PHF11	13	q14.2	50069746	50103123	1.70629	0.0879544	0.674195	FALSE	FALSE	Trans (>250 kb)			0.0290471
ENSG00000135622	SEMA4F	2	p13.1	74881355	74909186	1.70603	0.0880026	0.674195	FALSE	FALSE	Trans (>250 kb)			0.411809
ENSG00000214643	DEFB133	6	p12.3	49913814	49917157	1.70602	0.0880037	0.674195	FALSE	FALSE	Trans (>250 kb)			0.217428
ENSG00000096746	HNRNPH3	10	q21.3	70090931	70102948	1.70588	0.0880312	0.674195	FALSE	FALSE	Trans (>250 kb)			0.922458
ENSG00000139842	CUL4A	13	q34	113862552	113919399	1.70562	0.088079	0.674195	FALSE	FALSE	Trans (>250 kb)			0.545795
ENSG00000152578	GRIA4	11	q22.3	105480721	105852819	1.70528	0.0881425	0.674195	FALSE	FALSE	Trans (>250 kb)			0.334117
ENSG00000159692	CTBP1	4	p16.3	1205236	1243741	1.70512	0.0881721	0.674195	FALSE	FALSE	Trans (>250 kb)			0.541196
ENSG00000013306	SLC25A39	17	q21.31	42396993	42402238	1.70263	0.0886377	0.675263	FALSE	FALSE	Trans (>250 kb)			0.819968
ENSG00000130283	GDF1	19	p13.11	18979361	19006905	1.70262	0.0886386	0.675263	FALSE	FALSE	Trans (>250 kb)			0.343516
ENSG00000184916	JAG2	14	q32.33	105607318	105635161	1.70223	0.0887119	0.675263	FALSE	FALSE	Trans (>250 kb)			0.375712
ENSG00000172183	ISG20	15	q26.1	89179384	89199714	1.70153	0.0888431	0.675263	FALSE	FALSE	Trans (>250 kb)			0.182232
ENSG00000122359	ANXA11	10	q22.3	81910645	81965328	1.70127	0.0888923	0.675263	FALSE	FALSE	Trans (>250 kb)			0.0369463
ENSG00000198711	SSBP3-AS1	1	p32.3	54703710	54704736	1.70115	0.0889152	0.675263	FALSE	FALSE	Trans (>250 kb)			0.183132
ENSG00000112406	HECA	6	q24.1	139456249	139501939	1.6995	0.0892256	0.67535	FALSE	FALSE	Trans (>250 kb)			0.384212
ENSG00000182183	FAM159A	1	p32.3	53099016	53135355	1.69931	0.0892612	0.67535	FALSE	FALSE	Trans (>250 kb)			0.235126
ENSG00000182050	MGAT4C	12	q21.32	86372516	87232681	1.69844	0.089424	0.67535	FALSE	FALSE	Trans (>250 kb)			0.490001
ENSG00000115486	GGCX	2	p11.2	85771846	85788670	1.69831	0.0894496	0.67535	FALSE	FALSE	Trans (>250 kb)			0.0742426
ENSG00000189099	PRSS48	4	q31.3	152198323	152212605	1.69808	0.0894924	0.67535	FALSE	FALSE	Trans (>250 kb)			0.0977402
ENSG00000145214	DGKQ	4	p16.3	952675	980683	1.69739	0.0896228	0.67535	FALSE	FALSE	728	rs34311866	7.974e-23	1e-12
ENSG00000161681	SHANK1	19	q13.33	51165084	51222707	1.69699	0.089698	0.67535	FALSE	FALSE	Trans (>250 kb)			0.0110489
ENSG00000104365	IKBKB	8	p11.21	42128820	42189973	1.6969	0.0897158	0.67535	FALSE	FALSE	Trans (>250 kb)			0.20483
ENSG00000119231	SENP5	3	q29	196594727	196661585	1.69627	0.0898341	0.67535	FALSE	FALSE	Trans (>250 kb)			0.10254
ENSG00000102804	TSC22D1	13	q14.11	45007655	45151283	1.69561	0.0899591	0.675464	FALSE	FALSE	Trans (>250 kb)			0.0334467
ENSG00000183807	FAM162B	6	q22.1	117073363	117086886	1.69396	0.0902729	0.675732	FALSE	FALSE	Trans (>250 kb)			0.939956
ENSG00000140548	ZNF710	15	q26.1	90544624	90625438	1.69388	0.0902889	0.675732	FALSE	FALSE	Trans (>250 kb)			0.0888411
ENSG00000161011	SQSTM1	5	q35.3	179233388	179265078	1.69359	0.0903434	0.675732	FALSE	FALSE	Trans (>250 kb)			0.628787
ENSG00000204873	KRTAP9-3	17	q21.2	39388715	39389705	1.69319	0.0904195	0.675732	FALSE	FALSE	Trans (>250 kb)			0.263424
ENSG00000145040	UCN2	3	p21.31	48599160	48601206	1.69226	0.0905971	0.675732	FALSE	FALSE	Trans (>250 kb)			0.0020498
ENSG00000141002	TCF25	16	q24.3	89940000	89977792	1.69214	0.0906198	0.675732	FALSE	FALSE	Trans (>250 kb)			0.20343
ENSG00000181023	OR56B1	11	p15.4	5757681	5758768	1.6921	0.0906262	0.675732	FALSE	FALSE	Trans (>250 kb)			0.766473
ENSG00000138356	AOX1	2	q33.1	201450591	201541787	1.69139	0.0907624	0.676118	FALSE	FALSE	Trans (>250 kb)			0.555994
ENSG00000161202	DVL3	3	q27.1	183873176	183891398	1.69019	0.0909925	0.676757	FALSE	FALSE	Trans (>250 kb)			0.463704
ENSG00000183206	POTEC	18	p11.21	14507338	14543584	1.68891	0.0912364	0.676757	FALSE	FALSE	Trans (>250 kb)			0.0411459
ENSG00000163960	UBXN7	3	q29	196074533	196159345	1.6885	0.0913148	0.676757	FALSE	FALSE	Trans (>250 kb)			0.507899
ENSG00000176994	SMCR8	17	p11.2	18218624	18226517	1.6881	0.0913927	0.676757	FALSE	FALSE	Trans (>250 kb)			0.284622
ENSG00000168394	TAP1	6	p21.32	32812986	32821755	1.68754	0.0914995	0.676757	FALSE	FALSE	Trans (>250 kb)			0.485001
ENSG00000121152	NCAPH	2	q11.2	97001525	97039583	1.6864	0.0917193	0.676757	FALSE	FALSE	Trans (>250 kb)			0.507299
ENSG00000111424	VDR	12	q13.11	48235320	48336831	1.68613	0.0917703	0.676757	FALSE	FALSE	Trans (>250 kb)			0.0439456
ENSG00000223572	CKMT1A	15	q15.3	43985084	43991420	1.6859	0.0918147	0.676757	FALSE	FALSE	Trans (>250 kb)			0.458504
ENSG00000166507	NDST2	10	q22.2	75561669	75571589	1.68542	0.0919081	0.676757	FALSE	FALSE	Trans (>250 kb)			0.0792421
ENSG00000172663	TMEM134	11	q13.2	67231824	67236743	1.68504	0.0919815	0.676757	FALSE	FALSE	Trans (>250 kb)			0.789771
ENSG00000124003	MOGAT1	2	q36.1	223536505	223574649	1.68503	0.0919823	0.676757	FALSE	FALSE	Trans (>250 kb)			0.00994901
ENSG00000183734	ASCL2	11	p15.5	2289725	2292182	1.68503	0.0919827	0.676757	FALSE	FALSE	Trans (>250 kb)			0.00120581
ENSG00000205138	SDHAF1	19	q13.12	36486090	36487220	1.68494	0.0919998	0.676757	FALSE	FALSE	Trans (>250 kb)			0.69778
ENSG00000229415	SFTA3	14	q13.3	36942493	36983034	1.68473	0.0920415	0.676757	FALSE	FALSE	Trans (>250 kb)			0.509599
ENSG00000196535	MYO18A	17	q11.2	27400528	27507430	1.68468	0.0920496	0.676757	FALSE	FALSE	Trans (>250 kb)			0.0474453
ENSG00000141556	TBCD	17	q25.3	80709940	80900724	1.6838	0.0922207	0.677243	FALSE	FALSE	Trans (>250 kb)			0.285021
ENSG00000196482	ESRRG	1	q41	216676588	217311097	1.68376	0.0922271	0.677243	FALSE	FALSE	Trans (>250 kb)			0.957054
ENSG00000271092	TMEM56-RWDD3	1	p21.3	95583479	95712781	1.68351	0.0922761	0.677243	FALSE	FALSE	Trans (>250 kb)			0.478702
ENSG00000168395	ING5	2	q37.3	242641450	242668893	1.68261	0.0924511	0.677926	FALSE	FALSE	Trans (>250 kb)			0.173833
ENSG00000170949	ZNF160	19	q13.42	53569859	53606689	1.68259	0.0924547	0.677926	FALSE	FALSE	Trans (>250 kb)			0.80237
ENSG00000065060	UHRF1BP1	6	p21.31	34759857	34850915	1.68228	0.0925155	0.677951	FALSE	FALSE	Trans (>250 kb)			0.79977
ENSG00000139725	RHOF	12	q24.31	122215664	122241309	1.68171	0.0926259	0.677959	FALSE	FALSE	Trans (>250 kb)			0.0655434
ENSG00000158747	NBL1	1	p36.13	19967048	19984945	1.68114	0.0927365	0.678158	FALSE	FALSE	Trans (>250 kb)			0.728577
ENSG00000173011	TADA2B	4	p16.1	7043626	7059679	1.68062	0.0928375	0.678158	FALSE	FALSE	Trans (>250 kb)			0.109539
ENSG00000149452	SLC22A8	11	q12.3	62756626	62783311	1.67977	0.0930012	0.678158	FALSE	FALSE	Trans (>250 kb)			0.638186
ENSG00000196666	FAM180B	11	p11.2	47608198	47610746	1.67851	0.0932485	0.678158	FALSE	FALSE	Trans (>250 kb)			0.614589
ENSG00000113494	PRLR	5	p13.2	35048861	35230794	1.67808	0.0933323	0.678158	FALSE	FALSE	Trans (>250 kb)			0.0994401
ENSG00000162706	CADM3	1	q23.2	159141399	159173103	1.67807	0.0933326	0.678158	FALSE	FALSE	Trans (>250 kb)			0.678082
ENSG00000144401	METTL21A	2	q33.3	208445355	208490652	1.67786	0.0933735	0.678158	FALSE	FALSE	Trans (>250 kb)			0.327617
ENSG00000153446	C16orf89	16	p13.3	5094123	5116111	1.67782	0.0933815	0.678158	FALSE	FALSE	Trans (>250 kb)			0.60279
ENSG00000129925	TMEM8A	16	p13.3	420773	437113	1.6778	0.0933871	0.678158	FALSE	FALSE	Trans (>250 kb)			0.569293
ENSG00000128563	PRKRIP1	7	q22.1	102004319	102067123	1.67725	0.093493	0.678158	FALSE	FALSE	Trans (>250 kb)			0.4964
ENSG00000102468	HTR2A	13	q14.2	47405685	47471169	1.67715	0.0935133	0.678158	FALSE	FALSE	Trans (>250 kb)			0.310619
ENSG00000102054	RBBP7	X	p22.2	16857406	16888537	1.67708	0.0935263	0.678158	FALSE	FALSE	Trans (>250 kb)
ENSG00000198203	SULT1C2	2	q12.3	108905095	108926371	1.67606	0.0937269	0.678158	FALSE	FALSE	Trans (>250 kb)			0.428007
ENSG00000102359	SRPX2	X	q22.1	99899215	99926296	1.67596	0.0937451	0.678158	FALSE	FALSE	Trans (>250 kb)
ENSG00000239886	KRTAP9-2	17	q21.2	39382900	39383904	1.6756	0.0938173	0.678158	FALSE	FALSE	Trans (>250 kb)			0.258224
ENSG00000022267	FHL1	X	q26.3	135229559	135293518	1.67354	0.094221	0.678158	FALSE	FALSE	Trans (>250 kb)
ENSG00000112511	PHF1	6	p21.32	33378176	33384230	1.67322	0.0942838	0.678158	FALSE	FALSE	Trans (>250 kb)			0.444406
ENSG00000156515	HK1	10	q22.1	71029740	71161638	1.67314	0.0942999	0.678158	FALSE	FALSE	Trans (>250 kb)			0.292921
ENSG00000104983	CCDC61	19	q13.32	46498339	46524576	1.67265	0.094396	0.678158	FALSE	FALSE	Trans (>250 kb)			0.534497
ENSG00000131626	PPFIA1	11	q13.3	70116806	70230509	1.67263	0.0943996	0.678158	FALSE	FALSE	Trans (>250 kb)			0.423808
ENSG00000103510	KAT8	16	p11.2	31127075	31142714	1.6724	0.0944462	0.678158	FALSE	FALSE	203473	rs12934900	4.331e-11	2.39905e-08
ENSG00000136816	TOR1B	9	q34.11	132565432	132573560	1.67237	0.0944516	0.678158	FALSE	FALSE	Trans (>250 kb)			0.00314969
ENSG00000186810	CXCR3	X	q13.1	70835766	70838367	1.67176	0.0945709	0.678158	FALSE	FALSE	Trans (>250 kb)
ENSG00000169957	ZNF768	16	p11.2	30535325	30538142	1.67147	0.0946294	0.678158	FALSE	FALSE	Trans (>250 kb)			0.000284718
ENSG00000089159	PXN	12	q24.31	120648250	120703574	1.67147	0.0946295	0.678158	FALSE	FALSE	Trans (>250 kb)			0.440006
ENSG00000172780	RAB43	3	q21.3	128806412	128841644	1.67111	0.0946999	0.678158	FALSE	FALSE	Trans (>250 kb)			0.0491451
ENSG00000240891	PLCXD2	3	q13.2	111393523	111565294	1.67069	0.094783	0.678158	FALSE	FALSE	Trans (>250 kb)			0.10104
ENSG00000179840	C1orf200	1	p36.22	9712668	9714644	1.67065	0.0947913	0.678158	FALSE	FALSE	Trans (>250 kb)			0.587991
ENSG00000266208	CTD-2267D19.3	17	q21.2	38516907	38520945	1.66949	0.0950212	0.678781	FALSE	FALSE	Trans (>250 kb)			0.125937
ENSG00000174876	AMY1B	1	p21.1	104230037	104239302	1.66917	0.0950829	0.678807	FALSE	FALSE	Trans (>250 kb)
ENSG00000182795	C1orf116	1	q32.2	207191866	207206101	1.6682	0.0952751	0.679095	FALSE	FALSE	Trans (>250 kb)			0.820668
ENSG00000107902	LHPP	10	q26.13	126150403	126306457	1.66798	0.0953203	0.679095	FALSE	FALSE	Trans (>250 kb)			0.79597
ENSG00000140526	ABHD2	15	q26.1	89630690	89745591	1.66761	0.0953934	0.679095	FALSE	FALSE	Trans (>250 kb)			0.29652
ENSG00000165309	ARMC3	10	p12.2	23216953	23326518	1.66719	0.095477	0.679095	FALSE	FALSE	Trans (>250 kb)			0.138736
ENSG00000138834	MAPK8IP3	16	p13.3	1756184	1820318	1.6669	0.0955341	0.679095	FALSE	FALSE	Trans (>250 kb)			0.00136658
ENSG00000172967	XKR3	22	q11.1	17264302	17302589	1.66679	0.0955553	0.679095	FALSE	FALSE	Trans (>250 kb)			0.30452
ENSG00000109511	ANXA10	4	q32.3	169013666	169108841	1.66624	0.0956661	0.679095	FALSE	FALSE	Trans (>250 kb)			0.10454
ENSG00000186205	Mar-01	1	q41	220960101	220987735	1.66611	0.095691	0.679095	FALSE	FALSE	Trans (>250 kb)			0.69708
ENSG00000186501	TMEM222	1	p36.11	27648651	27662891	1.6658	0.0957531	0.679095	FALSE	FALSE	Trans (>250 kb)			0.620088
ENSG00000156381	ANKRD9	14	q32.31	102973179	102976136	1.66544	0.0958254	0.679095	FALSE	FALSE	Trans (>250 kb)			0.139636
ENSG00000204983	PRSS1	7	q34	142457319	142460923	1.6648	0.0959535	0.679095	FALSE	FALSE	Trans (>250 kb)			0.369113
ENSG00000107882	SUFU	10	q24.32	104263744	104393292	1.66477	0.0959594	0.679095	FALSE	FALSE	Trans (>250 kb)			0.314619
ENSG00000119711	ALDH6A1	14	q24.3	74523553	74551196	1.66451	0.0960103	0.679095	FALSE	FALSE	Trans (>250 kb)			0.0386461
ENSG00000240065	PSMB9	6	p21.32	32811913	32827362	1.66436	0.0960396	0.679095	FALSE	FALSE	Trans (>250 kb)			0.305919
ENSG00000187079	TEAD1	11	p15.3	12695969	12966298	1.66404	0.0961035	0.679095	FALSE	FALSE	Trans (>250 kb)			0.116438
ENSG00000048140	TSPAN17	5	q35.2	176074388	176086058	1.66402	0.0961081	0.679095	FALSE	FALSE	Trans (>250 kb)			0.868263
ENSG00000164164	OTUD4	4	q31.21	146031990	146101313	1.66385	0.0961419	0.679095	FALSE	FALSE	Trans (>250 kb)			0.461304
ENSG00000141905	NFIC	19	p13.3	3359561	3469215	1.66367	0.0961789	0.679095	FALSE	FALSE	Trans (>250 kb)			0.0557444
ENSG00000114861	FOXP1	3	p13	71003844	71633140	1.6635	0.0962114	0.679095	FALSE	FALSE	Trans (>250 kb)			0.0662434
ENSG00000165633	VSTM4	10	q11.23	50222290	50323554	1.66344	0.0962237	0.679095	FALSE	FALSE	Trans (>250 kb)			0.934457
ENSG00000182208	MOB2	11	p15.5	1490687	1522477	1.66237	0.096438	0.679687	FALSE	FALSE	Trans (>250 kb)			0.373713
ENSG00000153113	CAST	5	q15	95860971	96115299	1.66218	0.0964766	0.679687	FALSE	FALSE	Trans (>250 kb)			0.584692
ENSG00000003147	ICA1	7	p21.3	8152814	8302317	1.66097	0.0967192	0.680305	FALSE	FALSE	Trans (>250 kb)			0.851365
ENSG00000271321	CTAGE6	7	q35	143452182	143454789	1.66082	0.0967495	0.680305	FALSE	FALSE	Trans (>250 kb)			0.473903
ENSG00000130956	HABP4	9	q22.32	99212483	99253618	1.6605	0.0968144	0.680484	FALSE	FALSE	Trans (>250 kb)			0.439706
ENSG00000142330	CAPN10	2	q37.3	241526133	241557122	1.65945	0.0970257	0.681142	FALSE	FALSE	Trans (>250 kb)			0.330517
ENSG00000168412	MTNR1A	4	q35.2	187454809	187476721	1.65879	0.0971588	0.681311	FALSE	FALSE	Trans (>250 kb)			0.519198
ENSG00000121897	LIAS	4	p14	39460620	39479273	1.6585	0.0972169	0.681311	FALSE	FALSE	Trans (>250 kb)			0.239426
ENSG00000142512	SIGLEC10	19	q13.41	51913275	51921057	1.65844	0.0972284	0.681311	FALSE	FALSE	Trans (>250 kb)			0.675482
ENSG00000166596	WDR16	17	p13.1	9479944	9546776	1.6581	0.0972979	0.68137	FALSE	FALSE	Trans (>250 kb)			0.686481
ENSG00000143537	ADAM15	1	q22	155023042	155035252	1.6577	0.0973782	0.681592	FALSE	FALSE	Trans (>250 kb)			8.92852e-09
ENSG00000106541	AGR2	7	p21.1	16831435	16873057	1.65697	0.0975252	0.682052	FALSE	FALSE	Trans (>250 kb)			0.126737
ENSG00000107105	ELAVL2	9	p21.3	23690102	23826335	1.65671	0.0975776	0.682133	FALSE	FALSE	Trans (>250 kb)			0.935756
ENSG00000133328	HRASLS2	11	q12.3	63320242	63330855	1.65641	0.0976384	0.682133	FALSE	FALSE	Trans (>250 kb)			0.725277
ENSG00000107929	LARP4B	10	p15.3	855484	977564	1.65529	0.097865	0.682595	FALSE	FALSE	Trans (>250 kb)			0.118238
ENSG00000272514	C6ORF165	6	q15	88117701	88174183	1.65459	0.0980077	0.682595	FALSE	FALSE	Trans (>250 kb)			0.20093
ENSG00000131016	AKAP12	6	q25.1	151561134	151679692	1.65446	0.0980343	0.682595	FALSE	FALSE	Trans (>250 kb)			0.124938
ENSG00000086967	MYBPC2	19	q13.33	50936160	50969578	1.65416	0.0980958	0.682792	FALSE	FALSE	Trans (>250 kb)			0.680182
ENSG00000204424	LY6G6F	6	p21.33	31674640	31685581	1.65352	0.0982243	0.682831	FALSE	FALSE	Trans (>250 kb)			0.467003
ENSG00000107819	SFXN3	10	q24.31	102790991	102800998	1.6535	0.0982299	0.682831	FALSE	FALSE	Trans (>250 kb)			0.0691431
ENSG00000109079	TNFAIP1	17	q11.2	26662628	26674035	1.65308	0.0983153	0.682831	FALSE	FALSE	Trans (>250 kb)			0.557294
ENSG00000205944	DAZ2	Y	q11.223	25365594	25437503	1.65231	0.098471	0.683149	FALSE	FALSE	Trans (>250 kb)
ENSG00000260903	XKR7	20	q11.21	30555805	30591190	1.65219	0.0984955	0.683149	FALSE	FALSE	Trans (>250 kb)			0.237426
ENSG00000106004	HOXA5	7	p15.2	27180671	27183287	1.65161	0.0986143	0.683781	FALSE	FALSE	Trans (>250 kb)			0.742476
ENSG00000183718	TRIM52	5	q35.3	180681417	180688119	1.65079	0.0987809	0.683945	FALSE	FALSE	Trans (>250 kb)			0.781872
ENSG00000142453	CARM1	19	p13.2	10982189	11033453	1.65055	0.0988299	0.684009	FALSE	FALSE	Trans (>250 kb)			0.261124
ENSG00000198792	TMEM184B	22	q13.1	38615298	38669040	1.64977	0.098989	0.684087	FALSE	FALSE	Trans (>250 kb)			0.331117
ENSG00000058673	ZC3H11A	1	q32.1	203764782	203823252	1.64944	0.0990565	0.684087	FALSE	FALSE	Trans (>250 kb)			0.0425457
ENSG00000164853	UNCX	7	p22.3	1272543	1276954	1.6492	0.0991062	0.68413	FALSE	FALSE	Trans (>250 kb)			0.107039
ENSG00000010295	IFFO1	12	p13.31	6647541	6665239	1.64816	0.099319	0.685251	FALSE	FALSE	Trans (>250 kb)			0.428307
ENSG00000163013	FBXO41	2	p13.1	73481810	73511559	1.64765	0.0994241	0.685492	FALSE	FALSE	Trans (>250 kb)			0.633387
ENSG00000196188	CTSE	1	q32.1	206317459	206332104	1.64703	0.0995509	0.685891	FALSE	FALSE	Trans (>250 kb)			0.374313
ENSG00000186815	TPCN1	12	q24.13	113658855	113736390	1.64601	0.0997618	0.685904	FALSE	FALSE	Trans (>250 kb)			0.847765
ENSG00000159202	UBE2Z	17	q21.32	46985731	47006418	1.64463	0.100045	0.685904	FALSE	FALSE	Trans (>250 kb)			0.454405
ENSG00000100266	PACSIN2	22	q13.2	43231418	43411151	1.64427	0.10012	0.685904	FALSE	FALSE	Trans (>250 kb)			0.0981402
ENSG00000123352	SPATS2	12	q13.12	49760367	49921205	1.64397	0.100182	0.685904	FALSE	FALSE	Trans (>250 kb)			0.00186347
ENSG00000157734	SNX22	15	q22.31	64443914	64449680	1.64379	0.100221	0.685904	FALSE	FALSE	Trans (>250 kb)			0.730877
ENSG00000132286	TIMM10B	11	p15.4	6502677	6505909	1.64373	0.100232	0.685904	FALSE	FALSE	Trans (>250 kb)			0.00186347
ENSG00000197301	RP11-366L20.2	12	q14.3	66245120	66275947	1.64305	0.100372	0.685904	FALSE	FALSE	Trans (>250 kb)			0.420308
ENSG00000124507	PACSIN1	6	p21.31	34433916	34503006	1.64262	0.100462	0.685904	FALSE	FALSE	Trans (>250 kb)			0.219728
ENSG00000091651	ORC6	16	q11.2	46723555	46732306	1.64189	0.100613	0.685904	FALSE	FALSE	Trans (>250 kb)			0.0863414
ENSG00000006747	SCIN	7	p21.3	12610203	12693228	1.64163	0.100667	0.685904	FALSE	FALSE	Trans (>250 kb)			0.834467
ENSG00000143373	ZNF687	1	q21.3	151254094	151264656	1.64155	0.100683	0.685904	FALSE	FALSE	Trans (>250 kb)			0.263124
ENSG00000122952	ZWINT	10	q21.1	58116989	58121036	1.64144	0.100707	0.685904	FALSE	FALSE	Trans (>250 kb)			0.963254
ENSG00000167705	RILP	17	p13.3	1549444	1553371	1.64132	0.10073	0.685904	FALSE	FALSE	Trans (>250 kb)			0.0129487
ENSG00000170153	RNF150	4	q31.21	141780961	142134031	1.64083	0.100833	0.685904	FALSE	FALSE	Trans (>250 kb)			0.552495
ENSG00000168397	ATG4B	2	q37.3	242576628	242613272	1.64042	0.100919	0.685904	FALSE	FALSE	Trans (>250 kb)			0.0378462
ENSG00000196189	SEMA4A	1	q22	156117157	156147543	1.64035	0.100932	0.685904	FALSE	FALSE	Trans (>250 kb)			0.0376462
ENSG00000268798	AC027307.3	19	p13.3	1440838	1441937	1.63986	0.101033	0.685904	FALSE	FALSE	Trans (>250 kb)			0.322318
ENSG00000165905	GYLTL1B	11	p11.2	45943172	45950647	1.6397	0.101067	0.685904	FALSE	FALSE	Trans (>250 kb)			0.291821
ENSG00000168487	BMP1	8	p21.3	22022249	22069839	1.6397	0.101067	0.685904	FALSE	FALSE	Trans (>250 kb)			0.140236
ENSG00000197826	C4orf22	4	q21.21	81256874	81884910	1.63914	0.101184	0.685904	FALSE	FALSE	Trans (>250 kb)			0.836766
ENSG00000133069	TMCC2	1	q32.1	205197304	205242471	1.63868	0.10128	0.685904	FALSE	FALSE	Trans (>250 kb)			0.0380462
ENSG00000197622	CDC42SE1	1	q21.3	151023447	151042801	1.63833	0.101352	0.685904	FALSE	FALSE	Trans (>250 kb)			0.40281
ENSG00000038382	TRIO	5	p15.2	14143811	14532235	1.63818	0.101385	0.685904	FALSE	FALSE	Trans (>250 kb)			0.254825
ENSG00000135298	BAI3	6	q12	69345259	70099403	1.63806	0.101409	0.685904	FALSE	FALSE	Trans (>250 kb)			0.926157
ENSG00000141098	GFOD2	16	q22.1	67708434	67753324	1.63801	0.101419	0.685904	FALSE	FALSE	Trans (>250 kb)			0.673283
ENSG00000141258	SGSM2	17	p13.3	2240792	2284352	1.63799	0.101424	0.685904	FALSE	FALSE	Trans (>250 kb)			0.247825
ENSG00000176153	GPX2	14	q23.3	65405870	65409531	1.63798	0.101426	0.685904	FALSE	FALSE	Trans (>250 kb)			0.274923
ENSG00000170606	HSPA4	5	q31.1	132387654	132442141	1.63792	0.101439	0.685904	FALSE	FALSE	Trans (>250 kb)			0.970953
ENSG00000143867	OSR1	2	p24.1	19551246	19558414	1.63784	0.101454	0.685904	FALSE	FALSE	Trans (>250 kb)			0.855164
ENSG00000079616	KIF22	16	p11.2	29802040	29816706	1.63775	0.101473	0.685904	FALSE	FALSE	Trans (>250 kb)			0.118738
ENSG00000119682	AREL1	14	q24.3	75120140	75179818	1.63719	0.101591	0.68619	FALSE	FALSE	Trans (>250 kb)			0.00934907
ENSG00000079999	KEAP1	19	p13.2	10596796	10614417	1.63641	0.101754	0.686514	FALSE	FALSE	Trans (>250 kb)			0.490501
ENSG00000051341	POLQ	3	q13.33	121150278	121264853	1.63419	0.10222	0.687332	FALSE	FALSE	Trans (>250 kb)			0.308019
ENSG00000143556	S100A7	1	q21.3	153430220	153433177	1.63418	0.102221	0.687332	FALSE	FALSE	Trans (>250 kb)			0.109639
ENSG00000135924	DNAJB2	2	q35	220143989	220151622	1.63411	0.102235	0.687332	FALSE	FALSE	Trans (>250 kb)			0.0786421
ENSG00000177311	ZBTB38	3	q23	141043055	141168634	1.63404	0.102251	0.687332	FALSE	FALSE	Trans (>250 kb)			0.445205
ENSG00000048707	VPS13D	1	p36.22	12290124	12572099	1.63396	0.102267	0.687332	FALSE	FALSE	Trans (>250 kb)			0.0541446
ENSG00000130755	GMFG	19	q13.2	39818993	39833012	1.63393	0.102274	0.687332	FALSE	FALSE	Trans (>250 kb)			0.973953
ENSG00000082458	DLG3	X	q13.1	69664711	69725337	1.63359	0.102346	0.687332	FALSE	FALSE	Trans (>250 kb)
ENSG00000116991	SIPA1L2	1	q42.2	232533711	232697304	1.63346	0.102373	0.687332	FALSE	FALSE	Trans (>250 kb)			0.000706872
ENSG00000243156	MICAL3	22	q11.21	18270415	18507325	1.63255	0.102563	0.687376	FALSE	FALSE	Trans (>250 kb)			0.126137
ENSG00000115446	UNC50	2	q11.2	99225042	99234978	1.63241	0.102592	0.687376	FALSE	FALSE	Trans (>250 kb)			0.611889
ENSG00000163082	SGPP2	2	q36.1	223289236	223425667	1.63182	0.102718	0.687376	FALSE	FALSE	Trans (>250 kb)			0.00274973
ENSG00000160959	LRRC14	8	q24.3	145743376	145750557	1.63122	0.102844	0.687376	FALSE	FALSE	Trans (>250 kb)			0.0654435
ENSG00000248050	RP11-422N16.3	8	q23.2	110656344	110660313	1.63105	0.102879	0.687376	FALSE	FALSE	Trans (>250 kb)			0.00434957
ENSG00000187527	ATP13A5	3	q29	192992579	193096632	1.6308	0.102932	0.687376	FALSE	FALSE	Trans (>250 kb)			0.410509
ENSG00000157881	PANK4	1	p36.32	2439972	2458039	1.63063	0.102969	0.687376	FALSE	FALSE	Trans (>250 kb)			0.361914
ENSG00000188092	GPR89B	1	q21.2	147400506	147465753	1.62998	0.103105	0.687376	FALSE	FALSE	Trans (>250 kb)			0.967253
ENSG00000143442	POGZ	1	q21.3	151375200	151431941	1.62993	0.103115	0.687376	FALSE	FALSE	Trans (>250 kb)			0.265023
ENSG00000115415	STAT1	2	q32.2	191829084	191885686	1.6293	0.10325	0.687376	FALSE	FALSE	Trans (>250 kb)			0.70158
ENSG00000127423	AUNIP	1	p36.11	26158414	26185903	1.62851	0.103417	0.687376	FALSE	FALSE	Trans (>250 kb)			0.59569
ENSG00000137766	UNC13C	15	q21.3	54305101	54920806	1.62839	0.103443	0.687376	FALSE	FALSE	Trans (>250 kb)			0.750275
ENSG00000172348	RCAN2	6	p12.3	46188475	46459709	1.62835	0.10345	0.687376	FALSE	FALSE	Trans (>250 kb)			0.0806419
ENSG00000143614	GATAD2B	1	q21.3	153777201	153895451	1.62829	0.103463	0.687376	FALSE	FALSE	Trans (>250 kb)			0.464504
ENSG00000173452	TMEM196	7	p21.1	19758933	19813221	1.62753	0.103624	0.687965	FALSE	FALSE	Trans (>250 kb)			0.815068
ENSG00000147164	SNX12	X	q13.1	70279094	70288273	1.62595	0.103961	0.688096	FALSE	FALSE	Trans (>250 kb)
ENSG00000101017	CD40	20	q13.12	44746911	44758502	1.62585	0.103981	0.688096	FALSE	FALSE	Trans (>250 kb)			0.318518
ENSG00000100991	TRPC4AP	20	q11.22	33590207	33680674	1.62509	0.104144	0.688096	FALSE	FALSE	Trans (>250 kb)			0.19993
ENSG00000070388	FGF22	19	p13.3	639879	643703	1.62432	0.104307	0.688096	FALSE	FALSE	Trans (>250 kb)			0.624088
ENSG00000165355	FBXO33	14	q21.1	39866873	39901704	1.62426	0.104319	0.688096	FALSE	FALSE	Trans (>250 kb)			0.0540446
ENSG00000100345	MYH9	22	q12.3	36677327	36784063	1.62424	0.104324	0.688096	FALSE	FALSE	Trans (>250 kb)			0.0212479
ENSG00000153347	FAM81B	5	q15	94727048	94786158	1.62416	0.104343	0.688096	FALSE	FALSE	Trans (>250 kb)			0.233127
ENSG00000105991	HOXA1	7	p15.2	27132612	27135615	1.62357	0.104468	0.688328	FALSE	FALSE	Trans (>250 kb)			0.846065
ENSG00000104517	UBR5	8	q22.3	103265240	103425069	1.62353	0.104476	0.688328	FALSE	FALSE	Trans (>250 kb)			0.281022
ENSG00000175063	UBE2C	20	q13.12	44441215	44445596	1.62229	0.104741	0.688508	FALSE	FALSE	Trans (>250 kb)			0.0587441
ENSG00000149177	PTPRJ	11	p11.2	48002113	48189670	1.62187	0.104831	0.688508	FALSE	FALSE	Trans (>250 kb)			0.879562
ENSG00000143847	PPFIA4	1	q32.1	202995626	203047868	1.62182	0.104843	0.688508	FALSE	FALSE	Trans (>250 kb)			0.248925
ENSG00000174460	ZCCHC12	X	q24	117957753	117960931	1.62145	0.104921	0.688508	FALSE	FALSE	Trans (>250 kb)
ENSG00000100320	RBFOX2	22	q12.3	36134783	36424473	1.6213	0.104954	0.688508	FALSE	FALSE	Trans (>250 kb)			0.129837
ENSG00000055332	EIF2AK2	2	p22.2	37326353	37384208	1.62123	0.104968	0.688508	FALSE	FALSE	Trans (>250 kb)			0.5012
ENSG00000163050	ADCK3	1	q42.13	227085237	227175246	1.62022	0.105186	0.688581	FALSE	FALSE	Trans (>250 kb)			0.00434957
ENSG00000168878	SFTPB	2	p11.2	85884437	85895864	1.61966	0.105306	0.688971	FALSE	FALSE	Trans (>250 kb)			0.0692431
ENSG00000173250	GPR151	5	q32	145892666	145895753	1.61963	0.105311	0.688971	FALSE	FALSE	Trans (>250 kb)			0.823468
ENSG00000120071	KANSL1	17	q21.31	44107282	44302733	1.61904	0.105438	0.689073	FALSE	FALSE	11815	rs58879558	1.363e-21	1e-12
ENSG00000148377	IDI2	10	p15.3	1064847	1071799	1.61903	0.10544	0.689073	FALSE	FALSE	Trans (>250 kb)			0.246925
ENSG00000173809	TDRD12	19	q13.11	33210659	33320483	1.61823	0.105613	0.689524	FALSE	FALSE	Trans (>250 kb)			0.00674933
ENSG00000177030	DEAF1	11	p15.5	644233	706715	1.61784	0.105697	0.689873	FALSE	FALSE	Trans (>250 kb)			0.256224
ENSG00000171723	GPHN	14	q23.3	66974125	67648520	1.61709	0.105859	0.690365	FALSE	FALSE	Trans (>250 kb)			0.576292
ENSG00000147526	TACC1	8	p11.22	38585704	38710546	1.61685	0.105911	0.690365	FALSE	FALSE	Trans (>250 kb)			0.237926
ENSG00000214711	CAPN14	2	p23.1	31395924	31456724	1.61596	0.106103	0.690596	FALSE	FALSE	Trans (>250 kb)			0.0690431
ENSG00000144290	SLC4A10	2	q24.2	162280843	162841792	1.61579	0.106139	0.690596	FALSE	FALSE	Trans (>250 kb)			0.0711429
ENSG00000205882	DEFB134	8	p23.1	11850692	11853821	1.61573	0.106153	0.690596	FALSE	FALSE	Trans (>250 kb)			0.19973
ENSG00000198189	HSD17B11	4	q22.1	88257762	88312538	1.61565	0.106171	0.690596	FALSE	FALSE	Trans (>250 kb)			0.19643
ENSG00000141965	FEM1A	19	p13.3	4791728	4795571	1.61499	0.106313	0.690596	FALSE	FALSE	Trans (>250 kb)			0.977152
ENSG00000205754	SLCO1B7	12	p12.2	20968673	21245679	1.61496	0.10632	0.690596	FALSE	FALSE	Trans (>250 kb)			0.990751
ENSG00000162728	KCNJ9	1	q23.2	160051360	160060353	1.61456	0.106407	0.690596	FALSE	FALSE	Trans (>250 kb)			0.485401
ENSG00000143924	EML4	2	p21	42396490	42559688	1.61449	0.106421	0.690596	FALSE	FALSE	Trans (>250 kb)			0.545395
ENSG00000151376	ME3	11	q14.2	86152150	86383678	1.61396	0.106537	0.690596	FALSE	FALSE	Trans (>250 kb)			0.0531447
ENSG00000259133	RP11-1085N6.3	14	q22.3	57115683	57197253	1.61389	0.106552	0.690596	FALSE	FALSE	Trans (>250 kb)			0.584792
ENSG00000165097	KDM1B	6	p22.3	18155560	18224084	1.61369	0.106595	0.690596	FALSE	FALSE	Trans (>250 kb)			0.936356
ENSG00000146457	WTAP	6	q25.3	160146617	160177351	1.61317	0.106708	0.690596	FALSE	FALSE	Trans (>250 kb)			0.307119
ENSG00000253626	EIF5AL1	10	q22.3	81272357	81276188	1.61274	0.106802	0.690596	FALSE	FALSE	Trans (>250 kb)			0.10074
ENSG00000140750	ARHGAP17	16	p12.1	24930706	25026987	1.61245	0.106864	0.690596	FALSE	FALSE	Trans (>250 kb)			0.749975
ENSG00000167977	KCTD5	16	p13.3	2732476	2759031	1.6123	0.106897	0.690596	FALSE	FALSE	Trans (>250 kb)			0.576992
ENSG00000167978	SRRM2	16	p13.3	2802330	2822539	1.61227	0.106902	0.690596	FALSE	FALSE	Trans (>250 kb)			0.592391
ENSG00000118972	FGF23	12	p13.32	4477393	4488894	1.61214	0.106932	0.690596	FALSE	FALSE	Trans (>250 kb)			0.765273
ENSG00000132329	RAMP1	2	q37.3	238767536	238820756	1.61205	0.106952	0.690596	FALSE	FALSE	Trans (>250 kb)			0.489901
ENSG00000214447	FAM187A	17	q21.31	42977135	42982758	1.61202	0.106959	0.690596	FALSE	FALSE	Trans (>250 kb)			0.0245475
ENSG00000104435	STMN2	8	q21.13	80523049	80578410	1.61185	0.106994	0.690596	FALSE	FALSE	Trans (>250 kb)			0.310819
ENSG00000159733	ZFYVE28	4	p16.3	2271309	2420390	1.61055	0.107278	0.690917	FALSE	FALSE	Trans (>250 kb)			0.00744926
ENSG00000188282	RUFY4	2	q35	218899683	218955304	1.61005	0.107387	0.691431	FALSE	FALSE	Trans (>250 kb)			0.000512487
ENSG00000196228	SULT1C3	2	q12.3	108863651	108881807	1.60872	0.107678	0.692626	FALSE	FALSE	Trans (>250 kb)			0.506699
ENSG00000169242	EFNA1	1	q22	155099936	155107333	1.60831	0.107768	0.692626	FALSE	FALSE	Trans (>250 kb)			1.84965e-05
ENSG00000180745	CLRN3	10	q26.2	129676105	129691211	1.60826	0.107777	0.692626	FALSE	FALSE	Trans (>250 kb)			0.39571
ENSG00000053702	NRIP2	12	p13.33	2934514	2944710	1.60769	0.107903	0.692781	FALSE	FALSE	Trans (>250 kb)			0.662284
ENSG00000173156	RHOD	11	q13.2	66824289	66839484	1.60649	0.108167	0.693281	FALSE	FALSE	Trans (>250 kb)			0.254025
ENSG00000107164	FUBP3	9	q34.11	133454352	133513739	1.60619	0.108233	0.693281	FALSE	FALSE	Trans (>250 kb)			0.0967403
ENSG00000145901	TNIP1	5	q33.1	150409506	150473138	1.60617	0.108237	0.693281	FALSE	FALSE	Trans (>250 kb)			0.281022
ENSG00000176973	FAM89B	11	q13.1	65339820	65341669	1.60596	0.108283	0.693281	FALSE	FALSE	Trans (>250 kb)			0.831867
ENSG00000188542	DUSP28	2	q37.3	241499471	241503431	1.60507	0.108479	0.693879	FALSE	FALSE	Trans (>250 kb)			0.0792421
ENSG00000055208	TAB2	6	q25.1	149539777	149732749	1.60421	0.108668	0.694765	FALSE	FALSE	Trans (>250 kb)			0.121838
ENSG00000188707	ZBED6CL	7	q36.1	150026938	150029808	1.60396	0.108722	0.694765	FALSE	FALSE	Trans (>250 kb)			0.20203
ENSG00000101605	MYOM1	18	p11.31	3066805	3220106	1.60391	0.108735	0.694765	FALSE	FALSE	Trans (>250 kb)			0.207529
ENSG00000169221	TBC1D10B	16	p11.2	30368423	30381585	1.60336	0.108855	0.694841	FALSE	FALSE	Trans (>250 kb)			0.872763
ENSG00000132932	ATP8A2	13	q12.13	25946209	26599989	1.60301	0.108933	0.694841	FALSE	FALSE	Trans (>250 kb)			0.343716
ENSG00000148053	NTRK2	9	q21.33	87283466	87638505	1.60273	0.108993	0.694841	FALSE	FALSE	Trans (>250 kb)			0.215928
ENSG00000204991	SPIRE2	16	q24.3	89884587	89937727	1.60221	0.10911	0.695175	FALSE	FALSE	Trans (>250 kb)			0.10074
ENSG00000165914	TTC7B	14	q32.11	91006932	91282823	1.60214	0.109124	0.695175	FALSE	FALSE	Trans (>250 kb)			0.0572443
ENSG00000114030	KPNA1	3	q21.1	122140796	122233792	1.60137	0.109296	0.69568	FALSE	FALSE	Trans (>250 kb)			0.000978218
ENSG00000143776	CDC42BPA	1	q42.13	227177566	227506175	1.60122	0.109328	0.69568	FALSE	FALSE	Trans (>250 kb)			0.0182482
ENSG00000223609	HBD	11	p15.4	5253908	5256600	1.60058	0.109471	0.69568	FALSE	FALSE	Trans (>250 kb)			0.111739
ENSG00000160838	LRRC71	1	q23.1	156890442	156902886	1.59992	0.109617	0.69568	FALSE	FALSE	Trans (>250 kb)			0.0740426
ENSG00000196975	ANXA4	2	p13.3	69871557	70053596	1.59951	0.109707	0.69568	FALSE	FALSE	Trans (>250 kb)			0.407909
ENSG00000108219	TSPAN14	10	q23.1	82213922	82292879	1.5995	0.109709	0.69568	FALSE	FALSE	Trans (>250 kb)			0.271223
ENSG00000251139	RP11-701P16.2	4	q35.1	185734773	185742443	1.59929	0.109757	0.69568	FALSE	FALSE	Trans (>250 kb)			0.786771
ENSG00000077549	CAPZB	1	p36.13	19665267	19812066	1.59923	0.109769	0.69568	FALSE	FALSE	Trans (>250 kb)			0.0372463
ENSG00000140950	TLDC1	16	q24.1	84511681	84587639	1.59871	0.109886	0.69568	FALSE	FALSE	Trans (>250 kb)			0.128437
ENSG00000196372	ASB13	10	p15.1	5680830	5708558	1.59861	0.109908	0.69568	FALSE	FALSE	Trans (>250 kb)			0.378212
ENSG00000106633	GCK	7	p13	44183872	44237769	1.59809	0.110023	0.695912	FALSE	FALSE	Trans (>250 kb)			0.00264974
ENSG00000091622	PITPNM3	17	p13.2	6354584	6459814	1.59723	0.110215	0.695912	FALSE	FALSE	Trans (>250 kb)			0.158234
ENSG00000124749	COL21A1	6	p12.1	55921388	56258892	1.5972	0.110222	0.695912	FALSE	FALSE	Trans (>250 kb)			0.242226
ENSG00000107282	APBA1	9	q21.12	72042446	72287222	1.59555	0.11059	0.697457	FALSE	FALSE	Trans (>250 kb)			0.315318
ENSG00000104964	AES	19	p13.3	3052908	3063105	1.59495	0.110724	0.697658	FALSE	FALSE	Trans (>250 kb)			0.733777
ENSG00000109436	TBC1D9	4	q31.21	141541919	141677274	1.59494	0.110727	0.697658	FALSE	FALSE	Trans (>250 kb)			0.412209
ENSG00000126603	GLIS2	16	p13.3	4364762	4389598	1.59355	0.111037	0.698541	FALSE	FALSE	Trans (>250 kb)			0.634987
ENSG00000196233	LCOR	10	q24.1	98592017	98740800	1.59304	0.111151	0.698541	FALSE	FALSE	Trans (>250 kb)			0.420208
ENSG00000132970	WASF3	13	q12.13	27131840	27263085	1.59269	0.11123	0.698541	FALSE	FALSE	Trans (>250 kb)			0.827367
ENSG00000116698	SMG7	1	q25.3	183441351	183567381	1.59248	0.111277	0.698541	FALSE	FALSE	Trans (>250 kb)			0.20123
ENSG00000135801	TAF5L	1	q42.13	229728858	229761794	1.59228	0.111321	0.698541	FALSE	FALSE	Trans (>250 kb)			0.577592
ENSG00000144043	TEX261	2	p13.3	71213068	71222075	1.59207	0.111369	0.698541	FALSE	FALSE	Trans (>250 kb)			0.0954405
ENSG00000134755	DSC2	18	q12.1	28645940	28682378	1.59196	0.111393	0.698541	FALSE	FALSE	Trans (>250 kb)			0.773873
ENSG00000119669	IRF2BPL	14	q24.3	77490888	77495034	1.59186	0.111417	0.698541	FALSE	FALSE	Trans (>250 kb)			0.342216
ENSG00000125895	TMEM74B	20	p13	1161205	1166059	1.59048	0.111727	0.699225	FALSE	FALSE	Trans (>250 kb)			0.744976
ENSG00000121022	COPS5	8	q13.1	67955314	67996018	1.58964	0.111915	0.699713	FALSE	FALSE	Trans (>250 kb)			0.0468453
ENSG00000215269	GAGE12G	X	p11.23	49335037	49342357	1.58864	0.112141	0.700171	FALSE	FALSE	Trans (>250 kb)
ENSG00000178257	PRM3	16	p13.13	11367144	11367452	1.58825	0.112229	0.700171	FALSE	FALSE	Trans (>250 kb)			0.675282
ENSG00000154920	EME1	17	q21.33	48450581	48458844	1.5882	0.112242	0.700171	FALSE	FALSE	Trans (>250 kb)			0.630987
ENSG00000100401	RANGAP1	22	q13.2	41641615	41682255	1.58692	0.112532	0.701055	FALSE	FALSE	Trans (>250 kb)			0.00254975
ENSG00000162804	SNED1	2	q37.3	241938255	242034983	1.58596	0.112749	0.701613	FALSE	FALSE	Trans (>250 kb)			0.179532
ENSG00000197562	RAB40C	16	p13.3	639357	679272	1.58584	0.112776	0.701613	FALSE	FALSE	Trans (>250 kb)			0.129837
ENSG00000168502	SOGA2	18	p11.22	8705659	8832776	1.58547	0.112859	0.701637	FALSE	FALSE	Trans (>250 kb)			0.561694
ENSG00000136193	SCRN1	7	p14.3	29959719	30029905	1.58442	0.113099	0.70244	FALSE	FALSE	Trans (>250 kb)			0.934257
ENSG00000164663	USP49	6	p21.1	41757634	41863099	1.58409	0.113173	0.70244	FALSE	FALSE	Trans (>250 kb)			0.4989
ENSG00000066926	FECH	18	q21.31	55215515	55254004	1.58398	0.113199	0.70244	FALSE	FALSE	Trans (>250 kb)			0.534597
ENSG00000197479	PCDHB11	5	q31.3	140579183	140582618	1.58382	0.113234	0.70244	FALSE	FALSE	Trans (>250 kb)			0.142736
ENSG00000213380	COG8	16	q22.1	69354043	69373570	1.58255	0.113524	0.703005	FALSE	FALSE	Trans (>250 kb)			0.575192
ENSG00000119723	COQ6	14	q24.3	74416629	74430373	1.58192	0.113668	0.703011	FALSE	FALSE	Trans (>250 kb)			0.608389
ENSG00000122729	ACO1	9	p21.1	32384618	32454767	1.57956	0.114207	0.704627	FALSE	FALSE	Trans (>250 kb)			0.593791
ENSG00000111605	CPSF6	12	q15	69633317	69668138	1.57931	0.114265	0.70478	FALSE	FALSE	Trans (>250 kb)			0.238926
ENSG00000167315	ACAA2	18	q21.1	47309869	47340330	1.57873	0.114398	0.705214	FALSE	FALSE	Trans (>250 kb)			0.252225
ENSG00000162104	ADCY9	16	p13.3	4003388	4166186	1.57761	0.114655	0.705695	FALSE	FALSE	Trans (>250 kb)			0.019948
ENSG00000065357	DGKA	12	q13.2	56321103	56347811	1.57708	0.114777	0.705846	FALSE	FALSE	Trans (>250 kb)			0.99865
ENSG00000073734	ABCB11	2	q31.1	169779448	169887832	1.57655	0.114899	0.705988	FALSE	FALSE	Trans (>250 kb)			0.377312
ENSG00000205086	C2orf91	2	p21	42162508	42181406	1.57588	0.115054	0.706145	FALSE	FALSE	Trans (>250 kb)			0.570493
ENSG00000139641	ESYT1	12	q13.2	56512034	56538455	1.57545	0.115154	0.706145	FALSE	FALSE	Trans (>250 kb)			0.345015
ENSG00000140995	DEF8	16	q24.3	90014333	90034468	1.57458	0.115354	0.706368	FALSE	FALSE	Trans (>250 kb)			0.577892
ENSG00000196341	OR8D1	11	q24.2	124179708	124180733	1.57421	0.115439	0.706368	FALSE	FALSE	Trans (>250 kb)			0.561594
ENSG00000171608	PIK3CD	1	p36.22	9711790	9789172	1.57417	0.115447	0.706368	FALSE	FALSE	Trans (>250 kb)			0.438106
ENSG00000164576	SAP30L	5	q33.2	153825517	153840614	1.57325	0.11566	0.706985	FALSE	FALSE	Trans (>250 kb)			0.525897
ENSG00000114739	ACVR2B	3	p22.2	38495342	38534633	1.57305	0.115708	0.706985	FALSE	FALSE	Trans (>250 kb)			0.485601
ENSG00000139865	TTC6	14	q21.1	38065052	38510647	1.57298	0.115723	0.706985	FALSE	FALSE	Trans (>250 kb)			5.79445e-05
ENSG00000105221	AKT2	19	q13.2	40736224	40791443	1.57253	0.115828	0.707019	FALSE	FALSE	Trans (>250 kb)			0.29722
ENSG00000123066	MED13L	12	q24.21	116395711	116715143	1.57232	0.115876	0.707019	FALSE	FALSE	Trans (>250 kb)			0.40091
ENSG00000162065	TBC1D24	16	p13.3	2525147	2555735	1.57114	0.116151	0.707467	FALSE	FALSE	Trans (>250 kb)			0.0189481
ENSG00000128591	FLNC	7	q32.1	128470431	128499328	1.5709	0.116207	0.707467	FALSE	FALSE	Trans (>250 kb)			0.294221
ENSG00000024526	DEPDC1	1	p31.2	68939835	68962904	1.57062	0.11627	0.707467	FALSE	FALSE	Trans (>250 kb)			0.729377
ENSG00000143536	CRNN	1	q21.3	152381719	152386739	1.5703	0.116345	0.707467	FALSE	FALSE	Trans (>250 kb)			0.857064
ENSG00000221880	KRTAP1-3	17	q21.2	39190142	39191107	1.56931	0.116575	0.708032	FALSE	FALSE	Trans (>250 kb)			0.169933
ENSG00000103549	RNF40	16	p11.2	30773066	30787628	1.56921	0.116598	0.708032	FALSE	FALSE	135974	rs12934900	4.331e-11	2.45539e-06
ENSG00000160200	CBS	21	q22.3	44473301	44497053	1.56886	0.116681	0.708117	FALSE	FALSE	Trans (>250 kb)			0.565393
ENSG00000130540	SULT4A1	22	q13.31	44220389	44258398	1.56691	0.117135	0.709234	FALSE	FALSE	Trans (>250 kb)			0.281122
ENSG00000138032	PPM1B	2	p21	44395108	44471523	1.56674	0.117176	0.709234	FALSE	FALSE	Trans (>250 kb)			0.637686
ENSG00000004838	ZMYND10	3	p21.31	50378541	50384283	1.56614	0.117317	0.709528	FALSE	FALSE	Trans (>250 kb)			0.174233
ENSG00000090905	TNRC6A	16	p12.1	24741016	24838953	1.56553	0.117458	0.709547	FALSE	FALSE	Trans (>250 kb)			0.339916
ENSG00000138180	CEP55	10	q23.33	95256389	95288849	1.5655	0.117466	0.709547	FALSE	FALSE	Trans (>250 kb)			0.191631
ENSG00000155229	MMS19	10	q24.1	99218081	99258551	1.56517	0.117544	0.709785	FALSE	FALSE	Trans (>250 kb)			0.288221
ENSG00000177731	FLII	17	p11.2	18148150	18162230	1.56438	0.117729	0.710286	FALSE	FALSE	Trans (>250 kb)			0.550695
ENSG00000145860	RNF145	5	q33.3	158584417	158637061	1.56418	0.117775	0.710286	FALSE	FALSE	Trans (>250 kb)			0.884962
ENSG00000268083	AC104534.3	19	q13.2	39308111	39330818	1.56409	0.117795	0.710286	FALSE	FALSE	Trans (>250 kb)			0.559994
ENSG00000238227	C9orf69	9	q34.3	139006427	139010731	1.56394	0.117832	0.710286	FALSE	FALSE	Trans (>250 kb)			0.878062
ENSG00000162144	CYB561A3	11	q12.2	61116217	61129771	1.56391	0.117838	0.710286	FALSE	FALSE	Trans (>250 kb)			0.424808
ENSG00000197905	TEAD4	12	p13.33	3068496	3149839	1.56365	0.117899	0.710286	FALSE	FALSE	Trans (>250 kb)			0.416808
ENSG00000042493	CAPG	2	p11.2	85621871	85645555	1.56354	0.117925	0.710286	FALSE	FALSE	Trans (>250 kb)			0.692981
ENSG00000006007	GDE1	16	p12.3	19513015	19533467	1.56332	0.117978	0.71038	FALSE	FALSE	Trans (>250 kb)			0.855664
ENSG00000166986	MARS	12	q13.3	57869228	57911352	1.5622	0.118241	0.71057	FALSE	FALSE	Trans (>250 kb)			0.355214
ENSG00000068024	HDAC4	2	q37.3	239969864	240323348	1.56196	0.118298	0.71057	FALSE	FALSE	Trans (>250 kb)			0.070443
ENSG00000168101	NUDT16L1	16	p13.3	4743695	4745860	1.56195	0.1183	0.71057	FALSE	FALSE	Trans (>250 kb)			0.122238
ENSG00000104689	TNFRSF10A	8	p21.3	23047965	23082639	1.5619	0.118311	0.71057	FALSE	FALSE	Trans (>250 kb)			0.39641
ENSG00000005302	MSL3	X	p22.2	11776278	11793870	1.56124	0.118466	0.71057	FALSE	FALSE	Trans (>250 kb)
ENSG00000168785	TSPAN5	4	q23	99391518	99579780	1.56115	0.118489	0.71057	FALSE	FALSE	Trans (>250 kb)			0.0537446
ENSG00000189129	PLAC9	10	q22.3	81891438	81905115	1.56087	0.118555	0.71057	FALSE	FALSE	Trans (>250 kb)			0.029547
ENSG00000183337	BCOR	X	p11.4	39909068	40036582	1.56083	0.118564	0.71057	FALSE	FALSE	Trans (>250 kb)
ENSG00000187753	C9orf153	9	q21.33	88835180	88874572	1.56013	0.11873	0.71057	FALSE	FALSE	Trans (>250 kb)			0.284422
ENSG00000175482	POLD4	11	q13.2	67118248	67124443	1.56006	0.118747	0.71057	FALSE	FALSE	Trans (>250 kb)			0.280522
ENSG00000186318	BACE1	11	q23.3	117156402	117186975	1.55954	0.118868	0.71057	FALSE	FALSE	Trans (>250 kb)			0.924958
ENSG00000152484	USP12	13	q12.13	27640293	27746033	1.55951	0.118876	0.71057	FALSE	FALSE	Trans (>250 kb)			0.877262
ENSG00000148218	ALAD	9	q32	116148597	116163613	1.55932	0.11892	0.71057	FALSE	FALSE	Trans (>250 kb)			0.194031
ENSG00000106631	MYL7	7	p13	44178463	44180931	1.55921	0.118946	0.71057	FALSE	FALSE	Trans (>250 kb)			0.000404742
ENSG00000197774	EME2	16	p13.3	1823208	1831709	1.55918	0.118954	0.71057	FALSE	FALSE	Trans (>250 kb)			0.00136658
ENSG00000090238	YPEL3	16	p11.2	30103635	30108236	1.55905	0.118984	0.71057	FALSE	FALSE	Trans (>250 kb)			0.0788421
ENSG00000257108	NHLRC4	16	p13.3	616996	619495	1.55869	0.11907	0.71057	FALSE	FALSE	Trans (>250 kb)			0.0617438
ENSG00000158856	DMTN	8	p21.3	21906506	21940038	1.55864	0.119083	0.71057	FALSE	FALSE	Trans (>250 kb)			0.00143324
ENSG00000132300	PTCD3	2	p11.2	86333305	86369280	1.55864	0.119083	0.71057	FALSE	FALSE	Trans (>250 kb)			0.907159
ENSG00000100605	ITPK1	14	q32.12	93403259	93582665	1.55753	0.119344	0.711652	FALSE	FALSE	Trans (>250 kb)			0.152935
ENSG00000158711	ELK4	1	q32.1	205577071	205601090	1.5567	0.119541	0.711652	FALSE	FALSE	55363	rs823106	4.1e-10	0.00794921
ENSG00000213930	GALT	9	p13.3	34638130	34651032	1.55657	0.119574	0.711652	FALSE	FALSE	Trans (>250 kb)			0.168933
ENSG00000174915	PTDSS2	11	p15.5	448268	491393	1.55623	0.119653	0.711652	FALSE	FALSE	Trans (>250 kb)			0.435106
ENSG00000160285	LSS	21	q22.3	47608055	47648738	1.55621	0.119659	0.711652	FALSE	FALSE	Trans (>250 kb)			0.0548445
ENSG00000136156	ITM2B	13	q14.2	48807294	48837063	1.55533	0.119867	0.711699	FALSE	FALSE	Trans (>250 kb)			0.285121
ENSG00000143257	NR1I3	1	q23.3	161199456	161208092	1.55521	0.119896	0.711699	FALSE	FALSE	Trans (>250 kb)			0.178732
ENSG00000180539	C9orf139	9	q34.3	139921916	139931234	1.5551	0.119922	0.711699	FALSE	FALSE	Trans (>250 kb)			0.363614
ENSG00000148248	SURF4	9	q34.2	136228325	136242970	1.55387	0.120216	0.711727	FALSE	FALSE	Trans (>250 kb)			0.656084
ENSG00000185905	C16orf54	16	p11.2	29753784	29757327	1.55375	0.120243	0.711727	FALSE	FALSE	Trans (>250 kb)			0.141336
ENSG00000105352	CEACAM4	19	q13.2	42125344	42133442	1.55292	0.120443	0.711727	FALSE	FALSE	Trans (>250 kb)			0.0974403
ENSG00000243896	OR2A7	7	q35	143955700	143956815	1.55275	0.120483	0.711727	FALSE	FALSE	Trans (>250 kb)			0.651086
ENSG00000115306	SPTBN1	2	p16.2	54683422	54896812	1.55228	0.120596	0.711727	FALSE	FALSE	Trans (>250 kb)			0.934257
ENSG00000188060	RAB42	1	p35.3	28918712	28921955	1.55201	0.120659	0.711727	FALSE	FALSE	Trans (>250 kb)			0.584192
ENSG00000138760	SCARB2	4	q21.1	77079890	77135046	1.55179	0.120712	0.711727	FALSE	FALSE	48254	rs7695720	1.528e-09	5.81523e-08
ENSG00000109861	CTSC	11	q14.2	88026760	88070955	1.55104	0.120891	0.711727	FALSE	FALSE	Trans (>250 kb)			0.639386
ENSG00000155158	TTC39B	9	p22.3	15163620	15307358	1.55095	0.120913	0.711727	FALSE	FALSE	Trans (>250 kb)			0.0181482
ENSG00000169991	IFFO2	1	p36.13	19230775	19283180	1.55073	0.120967	0.711727	FALSE	FALSE	Trans (>250 kb)			0.10214
ENSG00000137478	FCHSD2	11	q13.4	72547790	72853306	1.55072	0.120969	0.711727	FALSE	FALSE	Trans (>250 kb)			0.0562444
ENSG00000132793	LPIN3	20	q12	39969560	39989222	1.55046	0.121032	0.711727	FALSE	FALSE	Trans (>250 kb)			0.490301
ENSG00000010818	HIVEP2	6	q24.2	143072604	143266338	1.55028	0.121075	0.711727	FALSE	FALSE	Trans (>250 kb)			0.141936
ENSG00000145016	KIAA0226	3	q29	197398264	197476598	1.54997	0.121148	0.711727	FALSE	FALSE	Trans (>250 kb)			0.262524
ENSG00000160058	BSDC1	1	p35.1	32830704	32860332	1.54995	0.121153	0.711727	FALSE	FALSE	Trans (>250 kb)			0.387411
ENSG00000197134	ZNF257	19	p12	22235254	22274282	1.54992	0.121161	0.711727	FALSE	FALSE	Trans (>250 kb)			0.787071
ENSG00000171475	WIPF2	17	q21.1	38375556	38440388	1.54991	0.121162	0.711727	FALSE	FALSE	Trans (>250 kb)			0.587591
ENSG00000164675	IQUB	7	q31.32	123092454	123175131	1.54858	0.121482	0.711727	FALSE	FALSE	Trans (>250 kb)			0.172033
ENSG00000174775	HRAS	11	p15.5	532242	537287	1.54838	0.121532	0.711727	FALSE	FALSE	Trans (>250 kb)			0.294721
ENSG00000126895	AVPR2	X	q28	153167985	153172620	1.54808	0.121604	0.711727	FALSE	FALSE	Trans (>250 kb)
ENSG00000100567	PSMA3	14	q23.1	58711549	58738730	1.54801	0.121619	0.711727	FALSE	FALSE	Trans (>250 kb)			0.248625
ENSG00000120254	MTHFD1L	6	q25.1	151186685	151423023	1.54745	0.121756	0.711727	FALSE	FALSE	Trans (>250 kb)			0.118938
ENSG00000183066	WBP2NL	22	q13.2	42394729	42454460	1.54732	0.121787	0.711727	FALSE	FALSE	Trans (>250 kb)			0.443006
ENSG00000148602	LRIT1	10	q23.1	85991349	86001217	1.54721	0.121812	0.711727	FALSE	FALSE	Trans (>250 kb)			0.258724
ENSG00000140332	TLE3	15	q23	70340129	70390515	1.54665	0.121949	0.711727	FALSE	FALSE	Trans (>250 kb)			0.262124
ENSG00000125787	GNRH2	20	p13	3024268	3026393	1.54635	0.122019	0.711727	FALSE	FALSE	Trans (>250 kb)			0.847365
ENSG00000197471	SPN	16	p11.2	29674300	29682187	1.54634	0.122023	0.711727	FALSE	FALSE	Trans (>250 kb)			0.241926
ENSG00000102387	TAF7L	X	q22.1	100523241	100548059	1.54607	0.122089	0.71179	FALSE	FALSE	Trans (>250 kb)
ENSG00000178585	CTNNBIP1	1	p36.22	9908334	9970394	1.54547	0.122232	0.712183	FALSE	FALSE	Trans (>250 kb)			0.0142486
ENSG00000198408	MGEA5	10	q24.32	103544200	103578696	1.5445	0.122467	0.71269	FALSE	FALSE	Trans (>250 kb)			0.0240476
ENSG00000158402	CDC25C	5	q31.2	137620954	137674044	1.54387	0.12262	0.71269	FALSE	FALSE	Trans (>250 kb)			0.00414959
ENSG00000197380	DACT3	19	q13.32	47150869	47164395	1.54386	0.122622	0.71269	FALSE	FALSE	Trans (>250 kb)			0.049545
ENSG00000269476	CTD-2583A14.9	19	q13.43	58388133	58427959	1.54332	0.122753	0.71269	FALSE	FALSE	Trans (>250 kb)			0.192131
ENSG00000111801	BTN3A3	6	p22.2	26440700	26453643	1.54312	0.122801	0.71269	FALSE	FALSE	Trans (>250 kb)			0.0963404
ENSG00000104872	PIH1D1	19	q13.33	49949555	49956754	1.54312	0.122802	0.71269	FALSE	FALSE	Trans (>250 kb)			0.388511
ENSG00000130309	COLGALT1	19	p13.11	17666403	17693971	1.54305	0.12282	0.71269	FALSE	FALSE	Trans (>250 kb)			0.375812
ENSG00000177303	CASKIN2	17	q25.1	73496342	73511664	1.54301	0.122829	0.71269	FALSE	FALSE	Trans (>250 kb)			0.118338
ENSG00000203879	GDI1	X	q28	153665266	153671814	1.543	0.12283	0.71269	FALSE	FALSE	Trans (>250 kb)
ENSG00000183773	AIFM3	22	q11.21	21319396	21335649	1.54285	0.122868	0.71269	FALSE	FALSE	Trans (>250 kb)			0.30492
ENSG00000205531	NAP1L4	11	p15.4	2965667	3013607	1.54279	0.122881	0.71269	FALSE	FALSE	Trans (>250 kb)			0.905259
ENSG00000169136	ATF5	19	q13.33	50431959	50437192	1.54212	0.123044	0.7132	FALSE	FALSE	Trans (>250 kb)			0.39761
ENSG00000057294	PKP2	12	p11.21	32943679	33049774	1.54125	0.123255	0.713987	FALSE	FALSE	Trans (>250 kb)			0.0287471
ENSG00000182583	VCX	X	p22.31	7810303	7812184	1.54034	0.123477	0.713987	FALSE	FALSE	Trans (>250 kb)
ENSG00000177666	PNPLA2	11	p15.5	818902	825573	1.54024	0.123502	0.713987	FALSE	FALSE	Trans (>250 kb)			0.385911
ENSG00000165406	Mar-08	10	q11.21	45950035	46090354	1.53999	0.123563	0.713987	FALSE	FALSE	Trans (>250 kb)			0.0324468
ENSG00000214140	PRCD	17	q25.1	74523668	74549660	1.53998	0.123565	0.713987	FALSE	FALSE	Trans (>250 kb)			0.716178
ENSG00000089685	BIRC5	17	q25.3	76210267	76221717	1.53956	0.123669	0.713987	FALSE	FALSE	Trans (>250 kb)			0.661184
ENSG00000132938	MTUS2	13	q12.3	29598748	30077892	1.53929	0.123734	0.713987	FALSE	FALSE	Trans (>250 kb)			0.220628
ENSG00000147642	SYBU	8	q23.2	110586207	110704020	1.53909	0.123782	0.713987	FALSE	FALSE	Trans (>250 kb)			0.0080492
ENSG00000112941	PAPD7	5	p15.31	6714718	6757161	1.53893	0.123822	0.713987	FALSE	FALSE	Trans (>250 kb)			0.452905
ENSG00000175376	EIF1AD	11	q13.1	65764016	65769647	1.53884	0.123844	0.713987	FALSE	FALSE	Trans (>250 kb)			0.264524
ENSG00000139718	SETD1B	12	q24.31	122242086	122270562	1.53842	0.123946	0.713987	FALSE	FALSE	Trans (>250 kb)			0.30242
ENSG00000107331	ABCA2	9	q34.3	139901686	139923367	1.53825	0.123987	0.713987	FALSE	FALSE	Trans (>250 kb)			0.362814
ENSG00000173914	RBM4B	11	q13.2	66432469	66445392	1.53824	0.123991	0.713987	FALSE	FALSE	Trans (>250 kb)			0.422608
ENSG00000168575	SLC20A2	8	p11.21	42273993	42397069	1.53806	0.124034	0.713987	FALSE	FALSE	Trans (>250 kb)			0.692481
ENSG00000013374	NUB1	7	q36.1	151038785	151075535	1.53795	0.124062	0.713987	FALSE	FALSE	Trans (>250 kb)			0.049645
ENSG00000198208	RPS6KL1	14	q24.3	75370657	75390099	1.53757	0.124154	0.713987	FALSE	FALSE	Trans (>250 kb)			0.00173064
ENSG00000197694	SPTAN1	9	q34.11	131314866	131395941	1.53689	0.12432	0.713987	FALSE	FALSE	Trans (>250 kb)			0.819268
ENSG00000174482	LINGO2	9	p21.1	27948076	28670283	1.53658	0.124395	0.713987	FALSE	FALSE	Trans (>250 kb)			0.324718
ENSG00000115758	ODC1	2	p25.1	10580094	10588630	1.53645	0.124428	0.713987	FALSE	FALSE	Trans (>250 kb)			0.330017
ENSG00000087008	ACOX3	4	p16.1	8368009	8442450	1.53608	0.124518	0.713987	FALSE	FALSE	Trans (>250 kb)			0.318818
ENSG00000126012	KDM5C	X	p11.22	53220503	53254604	1.53551	0.124659	0.713987	FALSE	FALSE	Trans (>250 kb)
ENSG00000142599	RERE	1	p36.23	8412457	8877702	1.5353	0.12471	0.713987	FALSE	FALSE	Trans (>250 kb)			0.245725
ENSG00000258643	BCL2L2-PABPN1	14	q11.2	23776044	23794578	1.53457	0.124889	0.71459	FALSE	FALSE	Trans (>250 kb)			0.212529
ENSG00000003400	CASP10	2	q33.1	202047604	202094129	1.53406	0.125015	0.71459	FALSE	FALSE	Trans (>250 kb)			0.272123
ENSG00000188452	CERKL	2	q31.3	182401403	182545392	1.53373	0.125095	0.714818	FALSE	FALSE	Trans (>250 kb)			0.193831
ENSG00000176542	KIAA2018	3	q13.2	113367232	113415493	1.53355	0.125139	0.714843	FALSE	FALSE	Trans (>250 kb)			0.818468
ENSG00000140254	DUOXA1	15	q21.1	45409569	45422136	1.53261	0.125371	0.714903	FALSE	FALSE	Trans (>250 kb)			0.948955
ENSG00000143793	C1orf35	1	q42.13	228288427	228293112	1.53241	0.125422	0.714903	FALSE	FALSE	Trans (>250 kb)			0.138136
ENSG00000186462	NAP1L2	X	q13.2	72432135	72434684	1.53196	0.125533	0.714919	FALSE	FALSE	Trans (>250 kb)
ENSG00000198563	DDX39B	6	p21.33	31497996	31510225	1.53191	0.125545	0.714919	FALSE	FALSE	Trans (>250 kb)			0.422108
ENSG00000167193	CRK	17	p13.3	1323983	1366456	1.53174	0.125588	0.714957	FALSE	FALSE	Trans (>250 kb)			0.319118
ENSG00000171174	RBKS	2	p23.2	28004231	28113965	1.53158	0.125627	0.71497	FALSE	FALSE	Trans (>250 kb)			0.230727
ENSG00000137364	TPMT	6	p22.3	18128542	18155305	1.53141	0.125668	0.71497	FALSE	FALSE	Trans (>250 kb)			0.653985
ENSG00000184566	AC132216.1	11	p13	33902189	33903338	1.53092	0.125789	0.715075	FALSE	FALSE	Trans (>250 kb)			0.650385
ENSG00000063176	SPHK2	19	q13.33	49122548	49133974	1.5307	0.125844	0.715192	FALSE	FALSE	Trans (>250 kb)			0.637686
ENSG00000155287	SLC25A28	10	q24.2	101370282	101380366	1.53055	0.125879	0.715192	FALSE	FALSE	Trans (>250 kb)			0.194231
ENSG00000168259	DNAJC7	17	q21.2	40128451	40173394	1.52929	0.126194	0.715785	FALSE	FALSE	Trans (>250 kb)			0.442806
ENSG00000258466	RP11-1012A1.4	14	q24.1	68126537	68157084	1.52924	0.126204	0.715785	FALSE	FALSE	Trans (>250 kb)			0.0522448
ENSG00000198756	COLGALT2	1	q25.3	183898796	184006863	1.52878	0.126319	0.715785	FALSE	FALSE	Trans (>250 kb)			0.527397
ENSG00000167118	URM1	9	q34.11	131133598	131153015	1.52858	0.126368	0.715785	FALSE	FALSE	Trans (>250 kb)			0.422208
ENSG00000198873	GRK5	10	q26.11	120967101	121215131	1.52843	0.126405	0.715785	FALSE	FALSE	Trans (>250 kb)			0.0713429
ENSG00000120949	TNFRSF8	1	p36.22	12123434	12204264	1.528	0.126512	0.715785	FALSE	FALSE	Trans (>250 kb)			0.623888
ENSG00000179588	ZFPM1	16	q24.2	88519725	88603424	1.52785	0.12655	0.715785	FALSE	FALSE	Trans (>250 kb)			0.544896
ENSG00000185372	OR2V1	5	q35.3	180551357	180552304	1.52771	0.126584	0.715785	FALSE	FALSE	Trans (>250 kb)			0.941956
ENSG00000175592	FOSL1	11	q13.1	65659520	65668044	1.52711	0.126735	0.715785	FALSE	FALSE	Trans (>250 kb)			0.611889
ENSG00000011347	SYT7	11	q12.2	61282785	61348620	1.5269	0.126786	0.715785	FALSE	FALSE	Trans (>250 kb)			0.70448
ENSG00000161682	FAM171A2	17	q21.31	42430583	42441243	1.52681	0.126807	0.715785	FALSE	FALSE	Trans (>250 kb)			0.000277023
ENSG00000186187	ZNRF1	16	q23.1	75032928	75144892	1.52657	0.126868	0.715785	FALSE	FALSE	Trans (>250 kb)			0.0880412
ENSG00000213983	AP1G2	14	q11.2	24028774	24037279	1.52649	0.126888	0.715785	FALSE	FALSE	Trans (>250 kb)			0.0849415
ENSG00000135842	FAM129A	1	q25.3	184759858	184943682	1.52611	0.126981	0.715785	FALSE	FALSE	Trans (>250 kb)			0.451005
ENSG00000178235	SLITRK1	13	q31.1	84451344	84456528	1.52597	0.127016	0.715785	FALSE	FALSE	Trans (>250 kb)			0.633287
ENSG00000250423	KIAA1210	X	q24	118212598	118284542	1.52555	0.127121	0.715785	FALSE	FALSE	Trans (>250 kb)
ENSG00000162434	JAK1	1	p31.3	65298912	65432187	1.52528	0.127188	0.715785	FALSE	FALSE	Trans (>250 kb)			0.690181
ENSG00000144891	AGTR1	3	q24	148415571	148460795	1.52508	0.12724	0.715785	FALSE	FALSE	Trans (>250 kb)			0.90296
ENSG00000134899	ERCC5	13	q33.1	103497194	103528345	1.52501	0.127257	0.715785	FALSE	FALSE	Trans (>250 kb)			0.163334
ENSG00000145362	ANK2	4	q25	113739265	114304896	1.525	0.127259	0.715785	FALSE	FALSE	Trans (>250 kb)			0.241326
ENSG00000116833	NR5A2	1	q32.1	199996730	200146552	1.52432	0.127429	0.715785	FALSE	FALSE	Trans (>250 kb)			0.754275
ENSG00000157540	DYRK1A	21	q22.13	38738092	38889753	1.52422	0.127453	0.715785	FALSE	FALSE	Trans (>250 kb)			1.52278e-05
ENSG00000182108	DEXI	16	p13.13	11022748	11036317	1.52315	0.127721	0.715966	FALSE	FALSE	Trans (>250 kb)			0.776272
ENSG00000168883	USP39	2	p11.2	85829979	85876403	1.52183	0.128051	0.716878	FALSE	FALSE	Trans (>250 kb)			0.010449
ENSG00000139613	SMARCC2	12	q13.2	56556767	56583351	1.52102	0.128255	0.717207	FALSE	FALSE	Trans (>250 kb)			0.59929
ENSG00000038358	EDC4	16	q22.1	67906926	67918406	1.52088	0.12829	0.717207	FALSE	FALSE	Trans (>250 kb)			0.139636
ENSG00000125954	CHURC1-FNTB	14	q23.3	65381203	65528521	1.5208	0.12831	0.717207	FALSE	FALSE	Trans (>250 kb)			0.119938
ENSG00000121388	RP11-408E5.4	13	q12.11	19756173	19761496	1.5206	0.12836	0.717207	FALSE	FALSE	Trans (>250 kb)			0.386311
ENSG00000144028	SNRNP200	2	q11.2	96940074	96971297	1.52053	0.128377	0.717207	FALSE	FALSE	Trans (>250 kb)			0.549995
ENSG00000125347	IRF1	5	q31.1	131817301	131826490	1.52038	0.128415	0.717207	FALSE	FALSE	Trans (>250 kb)			0.491801
ENSG00000157837	SPPL3	12	q24.31	121200313	121342174	1.5201	0.128486	0.717207	FALSE	FALSE	Trans (>250 kb)			0.147135
ENSG00000163586	FABP1	2	p11.2	88422510	88427635	1.51961	0.128609	0.717207	FALSE	FALSE	Trans (>250 kb)			0.583592
ENSG00000169738	DCXR	17	q25.3	79993012	79995608	1.51929	0.12869	0.717207	FALSE	FALSE	Trans (>250 kb)			0.534797
ENSG00000123095	BHLHE41	12	p12.1	26272959	26278060	1.51918	0.128718	0.717207	FALSE	FALSE	Trans (>250 kb)			0.39981
ENSG00000108684	ASIC2	17	q12	31340105	32501983	1.51902	0.128758	0.717207	FALSE	FALSE	Trans (>250 kb)			0.354915
ENSG00000119321	FKBP15	9	q32	115923286	115983641	1.51895	0.128775	0.717207	FALSE	FALSE	Trans (>250 kb)			0.79797
ENSG00000055163	CYFIP2	5	q33.3	156693089	156822606	1.51882	0.128808	0.717207	FALSE	FALSE	Trans (>250 kb)			0.586891
ENSG00000235961	PNMA6C	X	q28	152240819	152243399	1.51869	0.12884	0.717207	FALSE	FALSE	Trans (>250 kb)
ENSG00000100796	SMEK1	14	q32.12	91923955	91976898	1.51806	0.129	0.717424	FALSE	FALSE	Trans (>250 kb)			0.135736
ENSG00000184216	IRAK1	X	q28	153275951	153285431	1.5177	0.129091	0.71754	FALSE	FALSE	Trans (>250 kb)
ENSG00000164619	BMPER	7	p14.3	33944523	34195484	1.51674	0.129333	0.71754	FALSE	FALSE	Trans (>250 kb)			0.10254
ENSG00000134285	FKBP11	12	q13.12	49315301	49320257	1.51651	0.12939	0.71754	FALSE	FALSE	Trans (>250 kb)			0.679682
ENSG00000261603	PRSS46	3	p21.31	46761073	46777919	1.51607	0.129502	0.71754	FALSE	FALSE	Trans (>250 kb)			0.0314469
ENSG00000204653	ASPDH	19	q13.33	51014857	51017947	1.5159	0.129544	0.71754	FALSE	FALSE	Trans (>250 kb)			0.841166
ENSG00000171357	LURAP1	1	p34.1	46669006	46686933	1.5158	0.12957	0.71754	FALSE	FALSE	Trans (>250 kb)			0.166833
ENSG00000079805	DNM2	19	p13.2	10828755	10944164	1.51545	0.129659	0.71754	FALSE	FALSE	Trans (>250 kb)			0.20163
ENSG00000163251	FZD5	2	q33.3	208627310	208634287	1.51496	0.129782	0.71754	FALSE	FALSE	Trans (>250 kb)			0.664084
ENSG00000179476	C14orf28	14	q21.2	45366498	45376460	1.5148	0.129824	0.71754	FALSE	FALSE	Trans (>250 kb)			0.837266
ENSG00000125266	EFNB2	13	q33.3	107142079	107187462	1.51448	0.129905	0.71754	FALSE	FALSE	Trans (>250 kb)			0.235126
ENSG00000170836	PPM1D	17	q23.2	58677544	58741849	1.51432	0.129945	0.71754	FALSE	FALSE	Trans (>250 kb)			0.0873413
ENSG00000106070	GRB10	7	p12.1	50657760	50861159	1.5142	0.129976	0.71754	FALSE	FALSE	Trans (>250 kb)			0.432007
ENSG00000076984	MAP2K7	19	p13.2	7968728	7979363	1.51406	0.13001	0.71754	FALSE	FALSE	Trans (>250 kb)			0.488401
ENSG00000138646	HERC5	4	q22.1	89378268	89427314	1.51353	0.130146	0.71754	FALSE	FALSE	Trans (>250 kb)			0.0465453
ENSG00000175003	SLC22A1	6	q25.3	160542821	160579750	1.51353	0.130146	0.71754	FALSE	FALSE	Trans (>250 kb)			0.376312
ENSG00000157593	SLC35B2	6	p21.1	44221833	44225291	1.51351	0.13015	0.71754	FALSE	FALSE	Trans (>250 kb)			0.392811
ENSG00000168875	SOX14	3	q22.3	137483579	137484396	1.5133	0.130203	0.71754	FALSE	FALSE	Trans (>250 kb)			0.169533
ENSG00000183780	SLC35F3	1	q42.2	234040679	234460262	1.51321	0.130227	0.71754	FALSE	FALSE	Trans (>250 kb)			0.123838
ENSG00000168309	FAM107A	3	p14.2	58549844	58613337	1.51271	0.130354	0.71754	FALSE	FALSE	Trans (>250 kb)			0.151235
ENSG00000131652	THOC6	16	p13.3	3074028	3077756	1.51232	0.130454	0.71754	FALSE	FALSE	Trans (>250 kb)			0.4958
ENSG00000117791	Mar-02	1	q41	220921567	220958150	1.5122	0.130483	0.71754	FALSE	FALSE	Trans (>250 kb)			0.502
ENSG00000166313	APBB1	11	p15.4	6416355	6440644	1.5118	0.130586	0.71754	FALSE	FALSE	Trans (>250 kb)			0.281222
ENSG00000147140	NONO	X	q13.1	70503042	70521018	1.51167	0.130617	0.71754	FALSE	FALSE	Trans (>250 kb)
ENSG00000168484	SFTPC	8	p21.3	22014426	22021992	1.51159	0.130638	0.71754	FALSE	FALSE	Trans (>250 kb)			0.0284472
ENSG00000052795	FNIP2	4	q32.1	159690290	159829201	1.51122	0.130732	0.71754	FALSE	FALSE	Trans (>250 kb)			0.907959
ENSG00000244005	NFS1	20	q11.22	34255977	34287281	1.51111	0.13076	0.71754	FALSE	FALSE	Trans (>250 kb)			0.590391
ENSG00000091527	CDV3	3	q22.1	133292574	133309105	1.51103	0.130782	0.71754	FALSE	FALSE	Trans (>250 kb)			0.264024
ENSG00000102572	STK24	13	q32.2	99102455	99230194	1.51096	0.130798	0.71754	FALSE	FALSE	Trans (>250 kb)			0.434107
ENSG00000196943	NOP9	14	q12	24769068	24778330	1.51025	0.13098	0.717846	FALSE	FALSE	Trans (>250 kb)			0.609389
ENSG00000132718	SYT11	1	q22	155829300	155854990	1.50951	0.131169	0.718287	FALSE	FALSE	Trans (>250 kb)			0.0381462
ENSG00000150773	PIH1D2	11	q23.1	111934734	111944998	1.50938	0.131202	0.718287	FALSE	FALSE	Trans (>250 kb)			0.511899
ENSG00000122692	SMU1	9	p21.1	33041762	33076665	1.50909	0.131276	0.718287	FALSE	FALSE	Trans (>250 kb)			0.351615
ENSG00000136213	CHST12	7	p22.3	2443223	2474242	1.50909	0.131276	0.718287	FALSE	FALSE	Trans (>250 kb)			0.922258
ENSG00000162729	IGSF8	1	q23.2	160061130	160068733	1.50886	0.131334	0.718287	FALSE	FALSE	Trans (>250 kb)			0.291521
ENSG00000144283	PKP4	2	q24.1	159313476	159539391	1.50884	0.131339	0.718287	FALSE	FALSE	Trans (>250 kb)			0.270523
ENSG00000148450	MSRB2	10	p12.2	23384435	23410942	1.50835	0.131464	0.718287	FALSE	FALSE	Trans (>250 kb)			0.545795
ENSG00000268533	AC004076.7	19	q13.43	57905551	57949825	1.50761	0.131655	0.718287	FALSE	FALSE	Trans (>250 kb)			0.607389
ENSG00000187446	CHP1	15	q15.1	41523037	41574043	1.50754	0.131673	0.718287	FALSE	FALSE	Trans (>250 kb)			0.90206
ENSG00000125648	SLC25A23	19	p13.3	6436090	6465214	1.50715	0.131772	0.718287	FALSE	FALSE	Trans (>250 kb)			0.237026
ENSG00000162722	TRIM58	1	q44	248020501	248041507	1.5071	0.131784	0.718287	FALSE	FALSE	Trans (>250 kb)			0.0425457
ENSG00000145819	ARHGAP26	5	q31.3	142149949	142608576	1.50707	0.131793	0.718287	FALSE	FALSE	Trans (>250 kb)			0.672283
ENSG00000132405	TBC1D14	4	p16.1	6910969	7034845	1.50682	0.131857	0.718287	FALSE	FALSE	Trans (>250 kb)			0.0557444
ENSG00000137310	TCF19	6	p21.33	31126319	31134936	1.5064	0.131964	0.718287	FALSE	FALSE	Trans (>250 kb)			0.748575
ENSG00000013563	DNASE1L1	X	q28	153629579	153640449	1.50467	0.13241	0.718287	FALSE	FALSE	Trans (>250 kb)
ENSG00000114115	RBP1	3	q23	139236276	139258671	1.50403	0.132575	0.718287	FALSE	FALSE	Trans (>250 kb)			0.229627
ENSG00000186714	CCDC73	11	p13	32623792	32816204	1.50388	0.132613	0.718287	FALSE	FALSE	Trans (>250 kb)			0.0316468
ENSG00000107036	KIAA1432	9	p24.1	5629025	5776557	1.50345	0.132723	0.718287	FALSE	FALSE	Trans (>250 kb)			0.123038
ENSG00000144567	FAM134A	2	q35	220040947	220050201	1.50315	0.132801	0.718287	FALSE	FALSE	Trans (>250 kb)			0.0537446
ENSG00000112245	PTP4A1	6	q12	64231666	64293492	1.50211	0.133069	0.718287	FALSE	FALSE	Trans (>250 kb)			0.933557
ENSG00000166747	AP1G1	16	q22.2	71762913	71843104	1.50152	0.133221	0.718287	FALSE	FALSE	Trans (>250 kb)			0.09954
ENSG00000213928	IRF9	14	q12	24630262	24635774	1.50148	0.133231	0.718287	FALSE	FALSE	Trans (>250 kb)			0.90266
ENSG00000063601	MTMR1	X	q28	149861435	149933576	1.50094	0.133372	0.718287	FALSE	FALSE	Trans (>250 kb)
ENSG00000144406	UNC80	2	q34	210636717	210864024	1.50089	0.133385	0.718287	FALSE	FALSE	Trans (>250 kb)			0.050345
ENSG00000188800	TMCO2	1	p34.2	40711619	40717363	1.50074	0.133422	0.718287	FALSE	FALSE	Trans (>250 kb)			0.233627
ENSG00000119147	C2orf40	2	q12.2	106679702	106694615	1.50007	0.133597	0.718287	FALSE	FALSE	Trans (>250 kb)			0.938956
ENSG00000063180	CA11	19	q13.33	49141199	49149569	1.4992	0.133823	0.718287	FALSE	FALSE	Trans (>250 kb)			0.327817
ENSG00000087269	NOP14	4	p16.3	2939660	2965112	1.49915	0.133834	0.718287	FALSE	FALSE	Trans (>250 kb)			0.00334967
ENSG00000119865	CNRIP1	2	p14	68511303	68547183	1.49815	0.134094	0.718287	FALSE	FALSE	Trans (>250 kb)			0.145635
ENSG00000176798	OR51L1	11	p15.4	5020213	5021160	1.49789	0.134161	0.718287	FALSE	FALSE	Trans (>250 kb)			0.852465
ENSG00000104886	PLEKHJ1	19	p13.3	2230002	2237703	1.49778	0.134191	0.718287	FALSE	FALSE	Trans (>250 kb)			0.594891
ENSG00000176236	C10orf111	10	p13	15137384	15139318	1.49774	0.1342	0.718287	FALSE	FALSE	Trans (>250 kb)			0.215528
ENSG00000116661	FBXO2	1	p36.22	11708424	11715842	1.49769	0.134214	0.718287	FALSE	FALSE	Trans (>250 kb)			0.0365463
ENSG00000131773	KHDRBS3	8	q24.23	136469700	136668965	1.49748	0.134268	0.718287	FALSE	FALSE	Trans (>250 kb)			0.156334
ENSG00000146574	CCZ1B	7	p22.1	6833765	6866401	1.49725	0.134328	0.718287	FALSE	FALSE	Trans (>250 kb)			0.10324
ENSG00000085063	CD59	11	p13	33719807	33757991	1.49718	0.134346	0.718287	FALSE	FALSE	Trans (>250 kb)			0.0145485
ENSG00000184207	PGP	16	p13.3	2261998	2264808	1.49706	0.134378	0.718287	FALSE	FALSE	Trans (>250 kb)			0.155534
ENSG00000169918	OTUD7A	15	q13.3	31775329	32162992	1.4964	0.13455	0.718287	FALSE	FALSE	Trans (>250 kb)			0.0222478
ENSG00000060491	OGFR	20	q13.33	61436187	61445352	1.49601	0.13465	0.718287	FALSE	FALSE	Trans (>250 kb)			0.865963
ENSG00000179889	PDXDC1	16	p13.11	15068448	15233196	1.49554	0.134774	0.718287	FALSE	FALSE	Trans (>250 kb)			0.940256
ENSG00000134508	CABLES1	18	q11.2	20714528	20840431	1.49553	0.134776	0.718287	FALSE	FALSE	Trans (>250 kb)			0.808569
ENSG00000198835	GJC2	1	q42.13	228337553	228347527	1.495	0.134914	0.718287	FALSE	FALSE	Trans (>250 kb)			0.707479
ENSG00000242950	ERVW-1	7	q21.2	92097694	92107300	1.49486	0.13495	0.718287	FALSE	FALSE	Trans (>250 kb)			0.29672
ENSG00000092445	TYRO3	15	q15.1	41849873	41871536	1.49474	0.134983	0.718287	FALSE	FALSE	Trans (>250 kb)			0.484102
ENSG00000166793	YPEL4	11	q12.1	57412560	57417417	1.49458	0.135025	0.718287	FALSE	FALSE	Trans (>250 kb)			0.473103
ENSG00000185303	SFTPA2	10	q22.3	81315608	81320153	1.4942	0.135123	0.718287	FALSE	FALSE	Trans (>250 kb)			0.0373463
ENSG00000065717	TLE2	19	p13.3	2997636	3047633	1.49377	0.135236	0.718287	FALSE	FALSE	Trans (>250 kb)			0.217028
ENSG00000022277	RTFDC1	20	q13.31	55043647	55093943	1.49368	0.13526	0.718287	FALSE	FALSE	Trans (>250 kb)			0.218528
ENSG00000125107	CNOT1	16	q21	58553855	58663790	1.49246	0.13558	0.718676	FALSE	FALSE	Trans (>250 kb)			0.0215478
ENSG00000149187	CELF1	11	p11.2	47487496	47587121	1.49201	0.135698	0.718831	FALSE	FALSE	Trans (>250 kb)			0.290021
ENSG00000213347	MXD3	5	q35.3	176728462	176739758	1.49176	0.135761	0.718831	FALSE	FALSE	Trans (>250 kb)			0.0834417
ENSG00000160741	CRTC2	1	q21.3	153920145	153931101	1.49164	0.135794	0.718831	FALSE	FALSE	Trans (>250 kb)			0.961054
ENSG00000079332	SAR1A	10	q22.1	71907045	71930279	1.49104	0.13595	0.718976	FALSE	FALSE	Trans (>250 kb)			0.0786421
ENSG00000103260	METRN	16	p13.3	765115	769655	1.49001	0.136221	0.719354	FALSE	FALSE	Trans (>250 kb)			0.294721
ENSG00000146233	CYP39A1	6	p12.3	46517541	46620523	1.4899	0.13625	0.719354	FALSE	FALSE	Trans (>250 kb)			0.131837
ENSG00000160602	NEK8	17	q11.2	27052915	27070473	1.48983	0.136268	0.719354	FALSE	FALSE	Trans (>250 kb)			0.737776
ENSG00000177186	OR2M7	1	q44	248486894	248487899	1.48963	0.136322	0.719354	FALSE	FALSE	Trans (>250 kb)			0.863464
ENSG00000109794	FAM149A	4	q35.1	187025573	187093821	1.48884	0.13653	0.719841	FALSE	FALSE	Trans (>250 kb)			0.907159
ENSG00000149932	TMEM219	16	p11.2	29952206	29984373	1.48843	0.136637	0.719947	FALSE	FALSE	Trans (>250 kb)			0.0962404
ENSG00000187951	ARHGAP11B	15	q13.2	30916697	31065196	1.48835	0.136659	0.719947	FALSE	FALSE	Trans (>250 kb)			0.443206
ENSG00000161692	DBF4B	17	q21.31	42785976	42829632	1.48834	0.13666	0.719947	FALSE	FALSE	Trans (>250 kb)			0.0177482
ENSG00000134287	ARF3	12	q13.12	49329506	49351334	1.48812	0.13672	0.719958	FALSE	FALSE	Trans (>250 kb)			0.707179
ENSG00000154914	USP43	17	p13.1	9548015	9633008	1.48798	0.136756	0.719958	FALSE	FALSE	Trans (>250 kb)			0.661884
ENSG00000185950	IRS2	13	q34	110406184	110438915	1.48739	0.136912	0.720327	FALSE	FALSE	Trans (>250 kb)			0.623388
ENSG00000105063	PPP6R1	19	q13.42	55741148	55770363	1.4867	0.137095	0.720393	FALSE	FALSE	Trans (>250 kb)			0.29942
ENSG00000164061	BSN	3	p21.31	49591922	49708978	1.48662	0.137116	0.720393	FALSE	FALSE	Trans (>250 kb)			0.592191
ENSG00000258052	AC025263.3	12	q15	70195449	70249143	1.48657	0.137128	0.720393	FALSE	FALSE	Trans (>250 kb)			0.829867
ENSG00000100335	MIEF1	22	q13.1	39895437	39914137	1.48589	0.137307	0.720393	FALSE	FALSE	Trans (>250 kb)			0.809469
ENSG00000102225	CDK16	X	p11.23	47077259	47089396	1.48426	0.13774	0.720393	FALSE	FALSE	Trans (>250 kb)
ENSG00000204866	IGFL2	19	q13.32	46646363	46664556	1.48424	0.137745	0.720393	FALSE	FALSE	Trans (>250 kb)			0.557994
ENSG00000012660	ELOVL5	6	p12.1	53132196	53213947	1.4839	0.137835	0.720393	FALSE	FALSE	Trans (>250 kb)			0.557794
ENSG00000039523	FAM65A	16	q22.1	67552321	67580691	1.48348	0.137946	0.720393	FALSE	FALSE	Trans (>250 kb)			0.425407
ENSG00000259305	ZHX1-C8ORF76	8	q24.13	124238431	124279627	1.48326	0.138004	0.720393	FALSE	FALSE	Trans (>250 kb)			0.0656434
ENSG00000074660	SCARF1	17	p13.3	1537152	1549041	1.48322	0.138015	0.720393	FALSE	FALSE	Trans (>250 kb)			0.0680432
ENSG00000137409	MTCH1	6	p21.2	36935917	36954074	1.48287	0.138108	0.720393	FALSE	FALSE	Trans (>250 kb)			0.779972
ENSG00000172785	CBWD1	9	p24.3	121041	188979	1.48279	0.138129	0.720393	FALSE	FALSE	Trans (>250 kb)			0.679282
ENSG00000007384	RHBDF1	16	p13.3	108058	126354	1.48273	0.138147	0.720393	FALSE	FALSE	Trans (>250 kb)			0.30302
ENSG00000272410	RP11-438J1.1	3	p25.3	10291056	10327480	1.4825	0.138206	0.720393	FALSE	FALSE	Trans (>250 kb)			0.428307
ENSG00000140320	BAHD1	15	q15.1	40731920	40760441	1.48243	0.138227	0.720393	FALSE	FALSE	Trans (>250 kb)			0.155534
ENSG00000164283	ESM1	5	q11.2	54273692	54318499	1.48213	0.138305	0.720393	FALSE	FALSE	Trans (>250 kb)			0.218528
ENSG00000184033	CTAG1B	X	q28	153845865	153847533	1.4816	0.138447	0.720393	FALSE	FALSE	Trans (>250 kb)
ENSG00000101057	MYBL2	20	q13.12	42295754	42345136	1.48149	0.138477	0.720393	FALSE	FALSE	Trans (>250 kb)			0.624288
ENSG00000256436	TAS2R31	12	p13.2	11182986	11184006	1.48148	0.138478	0.720393	FALSE	FALSE	Trans (>250 kb)			0.110839
ENSG00000100225	FBXO7	22	q12.3	32870663	32894818	1.48131	0.138523	0.720393	FALSE	FALSE	Trans (>250 kb)			0.79597
ENSG00000242173	ARHGDIG	16	p13.3	318726	333003	1.48122	0.138549	0.720393	FALSE	FALSE	Trans (>250 kb)			0.258824
ENSG00000232850	AL590708.2	9	q34.11	130890612	130891481	1.48115	0.138567	0.720393	FALSE	FALSE	Trans (>250 kb)			0.320218
ENSG00000067560	RHOA	3	p21.31	49396578	49450431	1.48053	0.138731	0.720393	FALSE	FALSE	Trans (>250 kb)			0.121538
ENSG00000186965	KRTAP19-2	21	q22.11	31859362	31859755	1.48016	0.138831	0.720393	FALSE	FALSE	Trans (>250 kb)			0.570193
ENSG00000130396	MLLT4	6	q27	168227602	168372703	1.47984	0.138916	0.720393	FALSE	FALSE	Trans (>250 kb)			0.549395
ENSG00000127990	SGCE	7	q21.3	94214542	94285521	1.4797	0.138953	0.720393	FALSE	FALSE	Trans (>250 kb)			0.311719
ENSG00000182307	C8orf33	8	q24.3	146277764	146281416	1.47946	0.139019	0.720393	FALSE	FALSE	Trans (>250 kb)			0.243326
ENSG00000144711	IQSEC1	3	p25.2	12938719	13114617	1.47883	0.139187	0.720393	FALSE	FALSE	Trans (>250 kb)			0.872763
ENSG00000221836	OR2A5	7	q35	143747461	143748473	1.47881	0.139191	0.720393	FALSE	FALSE	Trans (>250 kb)			0.0922408
ENSG00000165996	PTPLA	10	p12.33	17631958	17659376	1.47867	0.139229	0.720393	FALSE	FALSE	Trans (>250 kb)			0.39621
ENSG00000175416	CLTB	5	q35.2	175819456	175843570	1.47866	0.139231	0.720393	FALSE	FALSE	Trans (>250 kb)			0.141136
ENSG00000087495	PHACTR3	20	q13.32	58152564	58422766	1.47838	0.139307	0.720393	FALSE	FALSE	Trans (>250 kb)			0.0368463
ENSG00000204371	EHMT2	6	p21.33	31847536	31865464	1.47767	0.139495	0.720393	FALSE	FALSE	Trans (>250 kb)			0.253925
ENSG00000011677	GABRA3	X	q28	151334706	151619830	1.47765	0.139501	0.720393	FALSE	FALSE	Trans (>250 kb)
ENSG00000125818	PSMF1	20	p13	1093906	1160596	1.47745	0.139555	0.720393	FALSE	FALSE	Trans (>250 kb)			0.216128
ENSG00000073111	MCM2	3	q21.3	127317066	127341276	1.47731	0.139593	0.720393	FALSE	FALSE	Trans (>250 kb)			0.0128487
ENSG00000172840	PDP2	16	q22.1	66912492	66929657	1.4772	0.139622	0.720393	FALSE	FALSE	Trans (>250 kb)			0.79937
ENSG00000121060	TRIM25	17	q22	54965270	54991399	1.47683	0.139722	0.720393	FALSE	FALSE	Trans (>250 kb)			0.812269
ENSG00000103121	CMC2	16	q23.2	81009698	81053875	1.47677	0.139737	0.720393	FALSE	FALSE	Trans (>250 kb)			0.483802
ENSG00000134013	LOXL2	8	p21.3	23154702	23282841	1.47675	0.139743	0.720393	FALSE	FALSE	Trans (>250 kb)			0.347315
ENSG00000187608	ISG15	1	p36.33	948803	949920	1.47647	0.139817	0.720393	FALSE	FALSE	Trans (>250 kb)			0.311119
ENSG00000001036	FUCA2	6	q24.2	143815948	143832827	1.47625	0.139877	0.720393	FALSE	FALSE	Trans (>250 kb)			0.328217
ENSG00000168071	CCDC88B	11	q13.1	64107695	64125006	1.47621	0.139887	0.720393	FALSE	FALSE	Trans (>250 kb)			0.341316
ENSG00000145920	CPLX2	5	q35.2	175223313	175311023	1.47621	0.139887	0.720393	FALSE	FALSE	Trans (>250 kb)			0.662584
ENSG00000102908	NFAT5	16	q22.1	69598997	69738569	1.47592	0.139964	0.720403	FALSE	FALSE	Trans (>250 kb)			0.158234
ENSG00000070413	DGCR2	22	q11.21	19023795	19109967	1.47562	0.140045	0.720426	FALSE	FALSE	Trans (>250 kb)			0.925757
ENSG00000154678	PDE1C	7	p14.3	31790793	32338941	1.47551	0.140075	0.720426	FALSE	FALSE	Trans (>250 kb)			0.739676
ENSG00000165417	GTF2A1	14	q31.1	81641796	81687721	1.47545	0.140092	0.720426	FALSE	FALSE	Trans (>250 kb)			0.465503
ENSG00000152213	ARL11	13	q14.2	50202435	50208008	1.47442	0.140367	0.720789	FALSE	FALSE	Trans (>250 kb)			0.00224978
ENSG00000181472	ZBTB2	6	q25.1	151685252	151712683	1.4739	0.140509	0.721015	FALSE	FALSE	Trans (>250 kb)			0.272423
ENSG00000120217	CD274	9	p24.1	5450503	5470566	1.47283	0.140796	0.721529	FALSE	FALSE	Trans (>250 kb)			0.00204527
ENSG00000241258	CRCP	7	q11.21	65579591	65619555	1.47197	0.141029	0.721884	FALSE	FALSE	Trans (>250 kb)			0.429407
ENSG00000149948	HMGA2	12	q14.3	66217911	66360075	1.47193	0.14104	0.721884	FALSE	FALSE	Trans (>250 kb)			0.0294471
ENSG00000151033	LYZL2	10	p11.23	30900718	30918691	1.47178	0.141079	0.721884	FALSE	FALSE	Trans (>250 kb)			0.629287
ENSG00000133980	VRTN	14	q24.3	74769772	74826711	1.4705	0.141425	0.721884	FALSE	FALSE	Trans (>250 kb)			0.232427
ENSG00000256188	TAS2R30	12	p13.2	11285557	11287243	1.47005	0.141549	0.721884	FALSE	FALSE	Trans (>250 kb)			0.193331
ENSG00000132702	HAPLN2	1	q23.1	156589086	156595517	1.46961	0.141667	0.721884	FALSE	FALSE	Trans (>250 kb)			0.229527
ENSG00000184661	CDCA2	8	p21.2	25316513	25365436	1.46949	0.1417	0.721884	FALSE	FALSE	Trans (>250 kb)			0.0264474
ENSG00000179922	ZNF784	19	q13.42	56132108	56135967	1.46934	0.14174	0.721884	FALSE	FALSE	Trans (>250 kb)			0.308619
ENSG00000114933	INO80D	2	q33.3	206858445	206951027	1.46915	0.141793	0.721884	FALSE	FALSE	Trans (>250 kb)			0.624088
ENSG00000184838	PRR16	5	q23.1	119799973	120023027	1.46912	0.1418	0.721884	FALSE	FALSE	Trans (>250 kb)			0.511799
ENSG00000139112	GABARAPL1	12	p13.2	10365057	10375727	1.46906	0.141817	0.721884	FALSE	FALSE	Trans (>250 kb)			0.70288
ENSG00000166340	TPP1	11	p15.4	6634000	6640692	1.46848	0.141975	0.722046	FALSE	FALSE	Trans (>250 kb)			0.0279472
ENSG00000133985	TTC9	14	q24.2	71108504	71142077	1.46822	0.142045	0.722046	FALSE	FALSE	Trans (>250 kb)			0.169033
ENSG00000169180	XPO6	16	p11.2	28109300	28223241	1.468	0.142105	0.722046	FALSE	FALSE	Trans (>250 kb)			0.000819967
ENSG00000005961	ITGA2B	17	q21.31	42449548	42466873	1.46792	0.142127	0.722046	FALSE	FALSE	Trans (>250 kb)			3.14776e-05
ENSG00000012822	CALCOCO1	12	q13.13	54104903	54121529	1.46783	0.142151	0.722046	FALSE	FALSE	Trans (>250 kb)			0.666183
ENSG00000188015	S100A3	1	q21.3	153519805	153521848	1.46684	0.142418	0.722993	FALSE	FALSE	Trans (>250 kb)			0.425307
ENSG00000204661	C5orf60	5	q35.3	179068545	179072047	1.4661	0.142621	0.723616	FALSE	FALSE	Trans (>250 kb)			0.512999
ENSG00000198113	TOR4A	9	q34.3	140172201	140177093	1.4654	0.142812	0.723782	FALSE	FALSE	Trans (>250 kb)			0.839866
ENSG00000169891	REPS2	X	p22.2	16964814	17171395	1.4653	0.142838	0.723782	FALSE	FALSE	Trans (>250 kb)
ENSG00000066084	DIP2B	12	q13.12	50898768	51142450	1.46528	0.142846	0.723782	FALSE	FALSE	Trans (>250 kb)			0.0137486
ENSG00000137098	SPAG8	9	p13.3	35808042	35812269	1.46504	0.142911	0.723887	FALSE	FALSE	Trans (>250 kb)			0.647285
ENSG00000100697	DICER1	14	q32.13	95552565	95624347	1.46459	0.143033	0.724024	FALSE	FALSE	Trans (>250 kb)			0.00964904
ENSG00000013588	GPRC5A	12	p13.1	13043716	13070871	1.46432	0.143106	0.724024	FALSE	FALSE	Trans (>250 kb)			0.391411
ENSG00000150471	LPHN3	4	q13.1	62066976	62944053	1.46401	0.143192	0.724024	FALSE	FALSE	Trans (>250 kb)			0.249925
ENSG00000173898	SPTBN2	11	q13.2	66452719	66496697	1.464	0.143193	0.724024	FALSE	FALSE	Trans (>250 kb)			0.364814
ENSG00000171148	TADA3	3	p25.3	9821544	9834695	1.464	0.143194	0.724024	FALSE	FALSE	Trans (>250 kb)			0.938856
ENSG00000108187	PBLD	10	q21.3	70042417	70092806	1.46384	0.143237	0.724024	FALSE	FALSE	Trans (>250 kb)			0.824068
ENSG00000139644	TMBIM6	12	q13.12	50101508	50158717	1.46275	0.143535	0.725084	FALSE	FALSE	Trans (>250 kb)			0.0477452
ENSG00000198369	SPRED2	2	p14	65537985	65659771	1.46275	0.143536	0.725084	FALSE	FALSE	Trans (>250 kb)			0.273123
ENSG00000213523	SRA1	5	q31.3	139916925	139937895	1.46256	0.143587	0.725084	FALSE	FALSE	Trans (>250 kb)			0.216828
ENSG00000130699	TAF4	20	q13.33	60528525	60640866	1.46228	0.143666	0.725084	FALSE	FALSE	Trans (>250 kb)			0.723378
ENSG00000114670	NEK11	3	q22.1	130745694	131069309	1.4622	0.143687	0.725084	FALSE	FALSE	Trans (>250 kb)			0.687681
ENSG00000166508	MCM7	7	q22.1	99690351	99699563	1.4619	0.143768	0.725084	FALSE	FALSE	Trans (>250 kb)			0.80017
ENSG00000161652	IZUMO2	19	q13.33	50655805	50666452	1.46135	0.143918	0.725664	FALSE	FALSE	Trans (>250 kb)			0.143136
ENSG00000126215	XRCC3	14	q32.33	104163946	104181841	1.46079	0.144072	0.725664	FALSE	FALSE	Trans (>250 kb)			0.614289
ENSG00000113812	ACTR8	3	p21.1	53901093	53916229	1.46048	0.144158	0.725664	FALSE	FALSE	Trans (>250 kb)			0.789071
ENSG00000115073	ACTR1B	2	q11.2	98272431	98280570	1.46027	0.144216	0.725664	FALSE	FALSE	Trans (>250 kb)			0.708679
ENSG00000177225	PDDC1	11	p15.5	767220	777488	1.45989	0.144322	0.725664	FALSE	FALSE	Trans (>250 kb)			0.142536
ENSG00000072952	MRVI1	11	p15.3	10594638	10715535	1.45957	0.144408	0.725664	FALSE	FALSE	Trans (>250 kb)			0.151335
ENSG00000138411	HECW2	2	q33.1	197059094	197458416	1.45921	0.144506	0.725664	FALSE	FALSE	Trans (>250 kb)			0.225227
ENSG00000100433	KCNK10	14	q31.3	88649113	88793251	1.45913	0.14453	0.725664	FALSE	FALSE	Trans (>250 kb)			0.315218
ENSG00000198771	RCSD1	1	q24.2	167599330	167675486	1.45911	0.144535	0.725664	FALSE	FALSE	Trans (>250 kb)			0.351915
ENSG00000159592	GPBP1L1	1	p34.1	46092976	46153785	1.45862	0.144671	0.725664	FALSE	FALSE	Trans (>250 kb)			0.79697
ENSG00000092054	MYH7	14	q11.2	23881947	23904927	1.45859	0.144678	0.725664	FALSE	FALSE	Trans (>250 kb)			0.435306
ENSG00000196502	SULT1A1	16	p11.2	28616903	28634946	1.45841	0.144728	0.725664	FALSE	FALSE	Trans (>250 kb)			0.0569443
ENSG00000185176	AQP12B	2	q37.3	241615835	241622323	1.45839	0.144734	0.725664	FALSE	FALSE	Trans (>250 kb)			0.755774
ENSG00000169258	GPRIN1	5	q35.2	176022803	176037134	1.45789	0.144872	0.725664	FALSE	FALSE	Trans (>250 kb)			0.482302
ENSG00000164318	EGFLAM	5	p13.2	38258511	38465123	1.45737	0.145013	0.725664	FALSE	FALSE	Trans (>250 kb)			0.293321
ENSG00000067798	NAV3	12	q21.2	78224685	78606790	1.45644	0.145272	0.725664	FALSE	FALSE	Trans (>250 kb)			0.530197
ENSG00000160883	HK3	5	q35.2	176307870	176326333	1.45638	0.145289	0.725664	FALSE	FALSE	Trans (>250 kb)			0.00344966
ENSG00000178445	GLDC	9	p24.1	6532464	6645650	1.45635	0.145296	0.725664	FALSE	FALSE	Trans (>250 kb)			0.0629437
ENSG00000139645	ANKRD52	12	q13.3	56631591	56652175	1.45563	0.145495	0.725664	FALSE	FALSE	Trans (>250 kb)			0.634087
ENSG00000118160	SLC8A2	19	q13.32	47931274	47975425	1.45431	0.14586	0.725664	FALSE	FALSE	Trans (>250 kb)			0.139236
ENSG00000150281	CTF1	16	p11.2	30907928	30914881	1.45423	0.145882	0.725664	FALSE	FALSE	8721	rs12934900	4.331e-11	6.09992e-11
ENSG00000095981	KCNK16	6	p21.2	39282474	39290744	1.45415	0.145904	0.725664	FALSE	FALSE	Trans (>250 kb)			0.274423
ENSG00000141759	TXNL4A	18	q23	77732867	77793949	1.4538	0.146001	0.725664	FALSE	FALSE	Trans (>250 kb)			0.143136
ENSG00000240682	ISY1	3	q21.3	128846258	128880136	1.45299	0.146225	0.725664	FALSE	FALSE	Trans (>250 kb)			0.00824918
ENSG00000105011	ASF1B	19	p13.12	14230321	14247768	1.45269	0.146309	0.725664	FALSE	FALSE	Trans (>250 kb)			0.309419
ENSG00000254536	RP11-108K14.8	10	q26.3	135204338	135233999	1.45263	0.146326	0.725664	FALSE	FALSE	Trans (>250 kb)			0.0337466
ENSG00000177989	ODF3B	22	q13.33	50968139	50971009	1.45251	0.146359	0.725664	FALSE	FALSE	Trans (>250 kb)			0.668583
ENSG00000186918	ZNF395	8	p21.1	28203102	28260218	1.45251	0.146359	0.725664	FALSE	FALSE	Trans (>250 kb)			0.559294
ENSG00000112679	DUSP22	6	p25.3	291630	351355	1.45235	0.146403	0.725664	FALSE	FALSE	Trans (>250 kb)			0.20403
ENSG00000184709	LRRC26	9	q34.3	140063210	140064503	1.45225	0.146431	0.725664	FALSE	FALSE	Trans (>250 kb)			0.771473
ENSG00000105993	DNAJB6	7	q36.3	157128075	157210133	1.452	0.146501	0.725664	FALSE	FALSE	Trans (>250 kb)			0.654185
ENSG00000167964	RAB26	16	p13.3	2190804	2204166	1.45182	0.146551	0.725664	FALSE	FALSE	Trans (>250 kb)			0.121238
ENSG00000078061	ARAF	X	p11.23	47420516	47431307	1.45161	0.146609	0.725664	FALSE	FALSE	Trans (>250 kb)
ENSG00000163624	CDS1	4	q21.23	85504132	85572491	1.45122	0.14672	0.725664	FALSE	FALSE	Trans (>250 kb)			0.328317
ENSG00000196352	CD55	1	q32.2	207494853	207534311	1.45093	0.146798	0.725664	FALSE	FALSE	Trans (>250 kb)			0.290821
[truncated: 17,451 more rows]

## Sheet: GenePrioritization_MetaBrainCor
Gene ID	Gene symbol	Chromosome	Band	Start	End	Enrichment Z-score	Enrichment P-value	Enrichment Q-value	Bonferroni significant	FDR 5% significant	Distance to lead GWAS variant	GWAS variant ID	GWAS variant P-value	GWAS gene P-value
ENSG00000100897	DCAF11	14	q11.2	24583404	24594451	4.10754	3.99893e-05	0.20875	FALSE	FALSE	Trans (>250 kb)			0.30222
ENSG00000137486	ARRB1	11	q13.4	74975226	75062873	4.04914	5.14062e-05	0.20875	FALSE	FALSE	Trans (>250 kb)			0.833867
ENSG00000170743	SYT9	11	p15.4	7260009	7490273	3.97302	7.09664e-05	0.20875	FALSE	FALSE	Trans (>250 kb)			0.0265473
ENSG00000101445	PPP1R16B	20	q11.23	37434348	37551667	3.96598	7.30939e-05	0.20875	FALSE	FALSE	Trans (>250 kb)			0.0080492
ENSG00000171206	TRIM8	10	q24.32	104404253	104418164	3.93027	8.48522e-05	0.20875	FALSE	FALSE	Trans (>250 kb)			0.40061
ENSG00000125779	PANK2	20	p13	3869486	3907605	3.76276	0.000168048	0.289545	FALSE	FALSE	Trans (>250 kb)			0.0765423
ENSG00000140521	POLG	15	q26.1	89859534	89878092	3.72556	0.000194881	0.289545	FALSE	FALSE	Trans (>250 kb)			0.741776
ENSG00000168412	MTNR1A	4	q35.2	187454809	187476721	3.71387	0.000204115	0.289545	FALSE	FALSE	Trans (>250 kb)			0.519198
ENSG00000110492	MDK	11	p11.2	46402306	46405375	3.66714	0.000245276	0.289545	FALSE	FALSE	Trans (>250 kb)			0.436106
ENSG00000250913	USP17L23	4	p16.1	9274090	9274640	3.61288	0.000302818	0.289545	FALSE	FALSE	Trans (>250 kb)
ENSG00000103275	UBE2I	16	p13.3	1355548	1377019	3.59752	0.000321264	0.289545	FALSE	FALSE	Trans (>250 kb)			0.223428
ENSG00000068308	OTUD5	X	p11.23	48779305	48815648	3.58992	0.000330782	0.289545	FALSE	FALSE	Trans (>250 kb)
ENSG00000198821	CD247	1	q24.2	167399877	167487847	3.55392	0.000379539	0.317812	FALSE	FALSE	Trans (>250 kb)			0.0306469
ENSG00000061938	TNK2	3	q29	195590235	195638816	3.5084	0.000450805	0.317812	FALSE	FALSE	Trans (>250 kb)			0.148235
ENSG00000089022	MAPKAPK5	12	q24.12	112279782	112334343	3.50105	0.000463423	0.317812	FALSE	FALSE	Trans (>250 kb)			0.471303
ENSG00000070182	SPTB	14	q23.3	65213002	65346601	3.4837	0.000494532	0.317812	FALSE	FALSE	Trans (>250 kb)			0.388111
ENSG00000170837	GPR27	3	p13	71803201	71805647	3.47781	0.000505519	0.317812	FALSE	FALSE	Trans (>250 kb)			0.323718
ENSG00000105963	ADAP1	7	p22.3	937540	995043	3.46265	0.00053489	0.317812	FALSE	FALSE	Trans (>250 kb)			0.189931
ENSG00000181409	AATK	17	q25.3	79091095	79139877	3.43878	0.000584343	0.317812	FALSE	FALSE	Trans (>250 kb)			0.467303
ENSG00000108819	PPP1R9B	17	q21.33	48211104	48227991	3.40089	0.000671668	0.317812	FALSE	FALSE	Trans (>250 kb)			0.000155526
ENSG00000100307	CBX7	22	q13.1	39516172	39548679	3.3945	0.000687539	0.317812	FALSE	FALSE	Trans (>250 kb)			0.985051
ENSG00000068323	TFE3	X	p11.23	48886242	48901012	3.38708	0.000706417	0.317812	FALSE	FALSE	Trans (>250 kb)
ENSG00000258292	RP11-536G4.1	12	q22	96196875	96217085	3.36265	0.000771995	0.317812	FALSE	FALSE	Trans (>250 kb)			0.535896
ENSG00000159210	SNF8	17	q21.32	47006678	47022479	3.35356	0.000797785	0.317812	FALSE	FALSE	Trans (>250 kb)			0.682382
ENSG00000146216	TTBK1	6	p21.1	43211418	43255997	3.3519	0.000802602	0.317812	FALSE	FALSE	Trans (>250 kb)			0.141836
ENSG00000182551	ADI1	2	p25.3	3501132	3523507	3.33985	0.000838229	0.317812	FALSE	FALSE	Trans (>250 kb)			0.558594
ENSG00000007202	KIAA0100	17	q11.2	26941458	26972472	3.33707	0.000846652	0.317812	FALSE	FALSE	Trans (>250 kb)			0.492301
ENSG00000187147	RNF220	1	p34.1	44870866	45117396	3.32245	0.000892315	0.317812	FALSE	FALSE	Trans (>250 kb)			0.39961
ENSG00000113269	RNF130	5	q35.3	179338651	179499118	3.31371	0.000920685	0.317812	FALSE	FALSE	Trans (>250 kb)			0.979052
ENSG00000136279	DBNL	7	p13	44084239	44109055	3.30326	0.000955694	0.317812	FALSE	FALSE	Trans (>250 kb)			0.000602923
ENSG00000251569	RP11-724O16.1	2	q31.1	170335990	170382432	3.303	0.000956573	0.317812	FALSE	FALSE	Trans (>250 kb)			0.533497
ENSG00000133661	SFTPD	10	q22.3	81697496	81742370	3.30114	0.000962919	0.317812	FALSE	FALSE	Trans (>250 kb)			0.418908
ENSG00000196642	RABL6	9	q34.3	139702374	139735639	3.2915	0.000996544	0.317812	FALSE	FALSE	Trans (>250 kb)			0.378512
ENSG00000100994	PYGB	20	p11.21	25228705	25278650	3.28619	0.00101553	0.317812	FALSE	FALSE	Trans (>250 kb)			0.30482
ENSG00000148331	ASB6	9	q34.11	132399171	132404444	3.27278	0.00106494	0.321077	FALSE	FALSE	Trans (>250 kb)			0.826367
ENSG00000231925	TAPBP	6	p21.32	33267471	33282164	3.26413	0.00109802	0.329697	FALSE	FALSE	Trans (>250 kb)			0.843666
ENSG00000074211	PPP2R2C	4	p16.1	6322305	6565327	3.25445	0.00113613	0.332059	FALSE	FALSE	Trans (>250 kb)			0.124538
ENSG00000183570	PCBP3	21	q22.3	47063608	47362368	3.25293	0.00114222	0.332059	FALSE	FALSE	Trans (>250 kb)			0.423908
ENSG00000166548	TK2	16	q21	66541906	66586447	3.21026	0.00132615	0.351184	FALSE	FALSE	Trans (>250 kb)			0.589391
ENSG00000235098	ANKRD65	1	p36.33	1353800	1357149	3.20957	0.00132933	0.351184	FALSE	FALSE	Trans (>250 kb)			0.418808
ENSG00000162302	RPS6KA4	11	q13.1	64126620	64139687	3.20384	0.00135608	0.353117	FALSE	FALSE	Trans (>250 kb)			0.184532
ENSG00000186810	CXCR3	X	q13.1	70835766	70838367	3.18838	0.00143071	0.359625	FALSE	FALSE	Trans (>250 kb)
ENSG00000215041	NEURL4	17	p13.1	7218947	7232712	3.18703	0.00143744	0.359625	FALSE	FALSE	Trans (>250 kb)			0.161134
ENSG00000164970	FAM219A	9	p13.3	34398182	34458568	3.17806	0.00148264	0.361395	FALSE	FALSE	Trans (>250 kb)			0.00644936
ENSG00000154122	ANKH	5	p15.2	14704910	14871887	3.16831	0.00153328	0.361395	FALSE	FALSE	Trans (>250 kb)			0.0585441
ENSG00000204525	HLA-C	6	p21.33	31236526	31239907	3.16006	0.00157734	0.361954	FALSE	FALSE	Trans (>250 kb)			0.594291
ENSG00000182218	HHIPL1	14	q32.2	100111447	100146906	3.15123	0.00162587	0.364151	FALSE	FALSE	Trans (>250 kb)			0.476102
ENSG00000166272	WBP1L	10	q24.32	104503727	104576021	3.14503	0.0016607	0.364151	FALSE	FALSE	Trans (>250 kb)			0.206529
ENSG00000101216	GMEB2	20	q13.33	62218955	62258394	3.13543	0.00171604	0.364151	FALSE	FALSE	Trans (>250 kb)			0.0467453
ENSG00000108669	CYTH1	17	q25.3	76670130	76778379	3.12866	0.00175604	0.364151	FALSE	FALSE	Trans (>250 kb)			0.40131
ENSG00000100836	PABPN1	14	q11.2	23790498	23795394	3.11878	0.00181601	0.364151	FALSE	FALSE	Trans (>250 kb)			0.470203
ENSG00000163517	HDAC11	3	p25.1	13521224	13547916	3.11663	0.00182934	0.364151	FALSE	FALSE	Trans (>250 kb)			0.808569
ENSG00000106636	YKT6	7	p13	44240567	44253893	3.11203	0.00185809	0.364151	FALSE	FALSE	Trans (>250 kb)			0.576392
ENSG00000075399	VPS9D1	16	q24.3	89773542	89787394	3.10602	0.00189622	0.364151	FALSE	FALSE	Trans (>250 kb)			0.248125
ENSG00000173442	EHBP1L1	11	q13.1	65343509	65360121	3.10445	0.00190635	0.364151	FALSE	FALSE	Trans (>250 kb)			0.861664
ENSG00000100364	KIAA0930	22	q13.31	45586219	45636650	3.10304	0.00191543	0.364151	FALSE	FALSE	Trans (>250 kb)			0.0169483
ENSG00000198909	MAP3K3	17	q23.3	61699775	61773663	3.09387	0.00197566	0.364679	FALSE	FALSE	Trans (>250 kb)			0.0641436
ENSG00000180921	FAM83H	8	q24.3	144806103	144815971	3.09193	0.00198861	0.364679	FALSE	FALSE	Trans (>250 kb)			0.691181
ENSG00000182446	NPLOC4	17	q25.3	79523913	79615495	3.07627	0.00209611	0.370579	FALSE	FALSE	Trans (>250 kb)			0.368313
ENSG00000188385	JAKMIP3	10	q26.3	133918175	133998313	3.07565	0.00210046	0.370579	FALSE	FALSE	Trans (>250 kb)			0.762274
ENSG00000206077	ZDHHC11B	5	p15.33	710475	767067	3.06753	0.00215835	0.370579	FALSE	FALSE	Trans (>250 kb)			0.209429
ENSG00000174939	ASPHD1	16	p11.2	29911696	29931185	3.06478	0.00217831	0.370579	FALSE	FALSE	Trans (>250 kb)			0.0160484
ENSG00000227507	LTB	6	p21.33	31548302	31550299	3.06198	0.00219877	0.370579	FALSE	FALSE	Trans (>250 kb)			0.179732
ENSG00000180304	OAZ2	15	q22.31	64979772	64995480	3.06102	0.00220585	0.370579	FALSE	FALSE	Trans (>250 kb)			0.069643
ENSG00000171368	TPPP	5	p15.33	660883	693510	3.05919	0.00221938	0.370579	FALSE	FALSE	Trans (>250 kb)			0.189131
ENSG00000158186	MRAS	3	q22.3	138066539	138124375	3.0566	0.00223861	0.370579	FALSE	FALSE	Trans (>250 kb)			0.164934
ENSG00000112576	CCND3	6	p21.1	41902671	42018095	3.02489	0.00248721	0.385227	FALSE	FALSE	Trans (>250 kb)			0.684682
ENSG00000268400	CTD-3214H19.4	19	p13.2	7694682	7707934	3.01893	0.00253667	0.385227	FALSE	FALSE	Trans (>250 kb)			0.69838
ENSG00000128594	LRRC4	7	q32.1	127667124	127672160	3.01816	0.00254319	0.385227	FALSE	FALSE	Trans (>250 kb)			0.276722
ENSG00000168883	USP39	2	p11.2	85829979	85876403	3.01284	0.00258812	0.385926	FALSE	FALSE	Trans (>250 kb)			0.010449
ENSG00000100142	POLR2F	22	q13.1	38348614	38437922	2.99586	0.00273669	0.389877	FALSE	FALSE	Trans (>250 kb)			0.540296
ENSG00000164825	DEFB1	8	p23.1	6728097	6735544	2.99408	0.00275273	0.389877	FALSE	FALSE	Trans (>250 kb)			0.725977
ENSG00000143127	ITGA10	1	q21.1	145524891	145543868	2.9852	0.00283397	0.389877	FALSE	FALSE	Trans (>250 kb)			0.029947
ENSG00000134686	PHC2	1	p35.1	33789224	33896653	2.98438	0.00284152	0.389877	FALSE	FALSE	Trans (>250 kb)			0.192131
ENSG00000101160	CTSZ	20	q13.32	57570240	57582302	2.98247	0.00285935	0.389877	FALSE	FALSE	Trans (>250 kb)			0.30452
ENSG00000187559	FOXD4L3	9	q21.11	70917276	70920000	2.98171	0.00286647	0.389877	FALSE	FALSE	Trans (>250 kb)			0.688953
ENSG00000007545	CRAMP1L	16	p13.3	1662326	1727909	2.97967	0.00288555	0.389877	FALSE	FALSE	Trans (>250 kb)			0.000225272
ENSG00000071626	DAZAP1	19	p13.3	1407568	1435719	2.9765	0.00291555	0.389877	FALSE	FALSE	Trans (>250 kb)			0.560694
ENSG00000215277	C14orf164	14	q11.2	23654525	23742686	2.97427	0.00293689	0.389877	FALSE	FALSE	Trans (>250 kb)			0.544696
ENSG00000170545	SMAGP	12	q13.13	51638342	51664674	2.97032	0.00297488	0.389877	FALSE	FALSE	Trans (>250 kb)			0.263024
ENSG00000158669	AGPAT6	8	p11.21	41434706	41482520	2.96905	0.00298724	0.389877	FALSE	FALSE	Trans (>250 kb)			0.573693
ENSG00000102882	MAPK3	16	p11.2	30125426	30134827	2.96881	0.00298954	0.389877	FALSE	FALSE	Trans (>250 kb)			0.147235
ENSG00000112855	HARS2	5	q31.3	140071011	140078889	2.96781	0.00299927	0.389877	FALSE	FALSE	Trans (>250 kb)			0.479602
ENSG00000176986	SEC24C	10	q22.2	75504120	75531919	2.96318	0.00304481	0.389877	FALSE	FALSE	Trans (>250 kb)			0.0787421
ENSG00000178445	GLDC	9	p24.1	6532464	6645650	2.96288	0.00304772	0.389877	FALSE	FALSE	Trans (>250 kb)			0.0629437
ENSG00000149480	MTA2	11	q12.3	62360686	62369312	2.95613	0.00311529	0.389877	FALSE	FALSE	Trans (>250 kb)			0.351515
ENSG00000267114	CTB-129P6.11	19	q13.32	45453301	45457264	2.95554	0.00312122	0.389877	FALSE	FALSE	Trans (>250 kb)			0.759274
ENSG00000143321	HDGF	1	q23.1	156711899	156736717	2.95185	0.00315878	0.389877	FALSE	FALSE	Trans (>250 kb)			0.152435
ENSG00000119383	PPP2R4	9	q34.11	131873229	131911225	2.95125	0.00316495	0.389877	FALSE	FALSE	Trans (>250 kb)			0.273723
ENSG00000128268	MGAT3	22	q13.1	39853349	39888199	2.9503	0.00317463	0.389877	FALSE	FALSE	Trans (>250 kb)			0.447705
ENSG00000255073	ZFP91-CNTF	11	q12.1	58346645	58392112	2.93411	0.00334506	0.395902	FALSE	FALSE	Trans (>250 kb)			0.0465453
ENSG00000121671	CRY2	11	p11.2	45868669	45904798	2.93285	0.00335863	0.395902	FALSE	FALSE	Trans (>250 kb)			0.0449455
ENSG00000172057	ORMDL3	17	q12	38077294	38083854	2.92912	0.00339923	0.395902	FALSE	FALSE	Trans (>250 kb)			0.244826
ENSG00000100084	HIRA	22	q11.21	19318221	19435224	2.91924	0.00350883	0.395902	FALSE	FALSE	Trans (>250 kb)			0.219728
ENSG00000167703	SLC43A2	17	p13.3	1472561	1532180	2.91883	0.00351347	0.395902	FALSE	FALSE	Trans (>250 kb)			0.748675
ENSG00000141664	ZCCHC2	18	q21.33	60190240	60254942	2.91589	0.0035467	0.395902	FALSE	FALSE	Trans (>250 kb)			0.530497
ENSG00000165474	GJB2	13	q12.11	20761609	20767037	2.9138	0.00357062	0.395902	FALSE	FALSE	Trans (>250 kb)			0.327517
ENSG00000183682	BMP8A	1	p34.3	39957318	39991607	2.91301	0.00357965	0.395902	FALSE	FALSE	Trans (>250 kb)			0.162634
ENSG00000076248	UNG	12	q24.11	109535379	109548797	2.91007	0.00361346	0.395902	FALSE	FALSE	Trans (>250 kb)			0.0730427
ENSG00000183955	SETD8	12	q24.31	123868320	123893905	2.90855	0.00363107	0.395902	FALSE	FALSE	Trans (>250 kb)			0.0458454
ENSG00000174282	ZBTB4	17	p13.1	7362685	7387582	2.90819	0.00363524	0.395902	FALSE	FALSE	Trans (>250 kb)			0.00264974
ENSG00000170890	PLA2G1B	12	q24.31	120759914	120765592	2.90615	0.00365908	0.397174	FALSE	FALSE	Trans (>250 kb)			0.29622
ENSG00000198792	TMEM184B	22	q13.1	38615298	38669040	2.89194	0.00382865	0.412199	FALSE	FALSE	Trans (>250 kb)			0.331117
ENSG00000135686	KLHL36	16	q24.1	84682131	84701292	2.88808	0.00387603	0.412199	FALSE	FALSE	Trans (>250 kb)			0.508199
ENSG00000198326	TMEM239	20	p13	2795614	2800930	2.8841	0.00392537	0.412199	FALSE	FALSE	Trans (>250 kb)			0.659384
ENSG00000130723	PRRC2B	9	q34.13	134269480	134375584	2.88355	0.00393219	0.412199	FALSE	FALSE	Trans (>250 kb)			0.857764
ENSG00000131381	ZFYVE20	3	p25.1	15111580	15140670	2.87716	0.00401274	0.413231	FALSE	FALSE	Trans (>250 kb)			0.489701
ENSG00000131242	RAB11FIP4	17	q11.2	29718642	29865236	2.86732	0.0041397	0.417024	FALSE	FALSE	Trans (>250 kb)			0.357114
ENSG00000161791	FMNL3	12	q13.12	50031724	50101948	2.86378	0.00418621	0.417024	FALSE	FALSE	Trans (>250 kb)			0.0146485
ENSG00000185915	KLHL34	X	p22.12	21673609	21676448	2.86241	0.00420437	0.417024	FALSE	FALSE	Trans (>250 kb)
ENSG00000151532	VTI1A	10	q25.2	114206756	114578503	2.85981	0.004239	0.417024	FALSE	FALSE	Trans (>250 kb)			0.289321
ENSG00000008735	MAPK8IP2	22	q13.33	51039114	51052409	2.85866	0.0042543	0.417024	FALSE	FALSE	Trans (>250 kb)			0.0559444
ENSG00000188895	MSL1	17	q21.1	38278551	38293042	2.85862	0.00425494	0.417024	FALSE	FALSE	Trans (>250 kb)			0.413609
ENSG00000149531	FRG1B	20	q11.21	29611857	29634010	2.85858	0.00425537	0.417024	FALSE	FALSE	Trans (>250 kb)			0.984652
ENSG00000160218	TRAPPC10	21	q22.3	45432200	45526433	2.8488	0.00438842	0.42285	FALSE	FALSE	Trans (>250 kb)			0.0352465
ENSG00000114455	HHLA2	3	q13.13	108015376	108097132	2.84534	0.00443636	0.42285	FALSE	FALSE	Trans (>250 kb)			0.317818
ENSG00000198355	PIM3	22	q13.33	50354161	50357728	2.84228	0.0044792	0.42285	FALSE	FALSE	Trans (>250 kb)			0.394311
ENSG00000173599	PC	11	q13.2	66615704	66725847	2.82928	0.00466531	0.42964	FALSE	FALSE	Trans (>250 kb)			0.30482
ENSG00000164916	FOXK1	7	p22.1	4683388	4811074	2.82072	0.00479153	0.43317	FALSE	FALSE	Trans (>250 kb)			0.290921
ENSG00000140526	ABHD2	15	q26.1	89630690	89745591	2.82014	0.00480034	0.43317	FALSE	FALSE	Trans (>250 kb)			0.29652
ENSG00000105357	MYH14	19	q13.33	50691443	50813802	2.81794	0.00483325	0.433956	FALSE	FALSE	Trans (>250 kb)			0.561394
ENSG00000143344	RGL1	1	q25.3	183605220	183897665	2.81341	0.00490188	0.435614	FALSE	FALSE	Trans (>250 kb)			0.361014
ENSG00000172534	HCFC1	X	q28	153213004	153237258	2.80461	0.00503779	0.43867	FALSE	FALSE	Trans (>250 kb)
ENSG00000133246	PRAM1	19	p13.2	8554940	8567996	2.80384	0.00504976	0.43867	FALSE	FALSE	Trans (>250 kb)			0.0852415
ENSG00000160460	SPTBN4	19	q13.2	40972148	41082370	2.803	0.00506298	0.43867	FALSE	FALSE	Trans (>250 kb)			0.149435
ENSG00000259066	RP11-371E8.4	14	q32.12	93651318	93684932	2.79495	0.00519085	0.442971	FALSE	FALSE	Trans (>250 kb)			0.290521
ENSG00000198837	DENND4B	1	q21.3	153901977	153919172	2.79475	0.00519392	0.442971	FALSE	FALSE	Trans (>250 kb)			0.928157
ENSG00000135127	CCDC64	12	q24.23	120427673	120532298	2.79401	0.00520595	0.442971	FALSE	FALSE	Trans (>250 kb)			0.645285
ENSG00000124226	RNF114	20	q13.13	48552948	48570429	2.79355	0.00521332	0.442971	FALSE	FALSE	Trans (>250 kb)			0.0136486
ENSG00000111110	PPM1H	12	q14.2	63037762	63328817	2.79215	0.00523587	0.442971	FALSE	FALSE	Trans (>250 kb)			0.60099
ENSG00000159784	FAM131B	7	q34	143050493	143059863	2.78942	0.00528018	0.44475	FALSE	FALSE	Trans (>250 kb)			0.292221
ENSG00000156709	AIFM1	X	q26.1	129263337	129299861	2.78765	0.00530917	0.446266	FALSE	FALSE	Trans (>250 kb)
ENSG00000245017	RP11-181C3.1	12	q23.1	98879322	98897633	2.7823	0.0053975	0.446545	FALSE	FALSE	Trans (>250 kb)			0.390311
ENSG00000142459	EVI5L	19	p13.2	7895119	7929862	2.78152	0.00541047	0.446545	FALSE	FALSE	Trans (>250 kb)			0.458204
ENSG00000148795	CYP17A1	10	q24.32	104590288	104597290	2.78113	0.00541694	0.446545	FALSE	FALSE	Trans (>250 kb)			0.0957404
ENSG00000181499	OR6T1	11	q24.1	123813492	123814580	2.77765	0.00547538	0.447984	FALSE	FALSE	Trans (>250 kb)			0.986251
ENSG00000061273	HDAC7	12	q13.11	48176505	48226915	2.7776	0.00547612	0.447984	FALSE	FALSE	Trans (>250 kb)			0.264024
ENSG00000153786	ZDHHC7	16	q24.1	85007787	85045141	2.77656	0.00549374	0.448032	FALSE	FALSE	Trans (>250 kb)			0.106939
ENSG00000046604	DSG2	18	q12.1	29078006	29128971	2.7706	0.00559531	0.450748	FALSE	FALSE	Trans (>250 kb)			0.20293
ENSG00000101347	SAMHD1	20	q11.23	35518632	35580246	2.7686	0.00562972	0.450748	FALSE	FALSE	Trans (>250 kb)			0.485001
ENSG00000166402	TUB	11	p15.4	8040791	8127659	2.76826	0.00563563	0.450748	FALSE	FALSE	Trans (>250 kb)			0.0644436
ENSG00000196943	NOP9	14	q12	24769068	24778330	2.76165	0.00575106	0.451616	FALSE	FALSE	Trans (>250 kb)			0.609389
ENSG00000160613	PCSK7	11	q23.3	117075053	117103241	2.75816	0.00581275	0.451616	FALSE	FALSE	Trans (>250 kb)			0.335716
ENSG00000259305	ZHX1-C8ORF76	8	q24.13	124238431	124279627	2.7527	0.00591054	0.451616	FALSE	FALSE	Trans (>250 kb)			0.0656434
ENSG00000147535	PPAPDC1B	8	p11.23	38120648	38126761	2.75134	0.00593524	0.451616	FALSE	FALSE	Trans (>250 kb)			0.000640605
ENSG00000163344	PMVK	1	q21.3	154897210	154909467	2.74831	0.00599038	0.451616	FALSE	FALSE	Trans (>250 kb)			0.030247
ENSG00000115902	SLC1A4	2	p14	65215611	65250999	2.74796	0.00599676	0.451616	FALSE	FALSE	Trans (>250 kb)			0.193531
ENSG00000162889	MAPKAPK2	1	q32.1	206858289	206907628	2.74124	0.00612086	0.451616	FALSE	FALSE	Trans (>250 kb)			0.926657
ENSG00000159202	UBE2Z	17	q21.32	46985731	47006418	2.7394	0.00615517	0.451616	FALSE	FALSE	Trans (>250 kb)			0.454405
ENSG00000121653	MAPK8IP1	11	p11.2	45907202	45928016	2.73757	0.00618951	0.451616	FALSE	FALSE	Trans (>250 kb)			0.106839
ENSG00000123933	MXD4	4	p16.3	2249159	2264021	2.73438	0.00624986	0.451616	FALSE	FALSE	Trans (>250 kb)			0.0357464
ENSG00000101266	CSNK2A1	20	p13	459116	524465	2.73375	0.00626171	0.451616	FALSE	FALSE	Trans (>250 kb)			0.771773
ENSG00000165006	UBAP1	9	p13.3	34179003	34252521	2.73131	0.00630835	0.451616	FALSE	FALSE	Trans (>250 kb)			0.0040496
ENSG00000010322	NISCH	3	p21.1	52489134	52527087	2.72949	0.00634324	0.451616	FALSE	FALSE	Trans (>250 kb)			0.0458454
ENSG00000010810	FYN	6	q21	111981535	112194655	2.72925	0.00634779	0.451616	FALSE	FALSE	Trans (>250 kb)			0.0267473
ENSG00000164136	IL15	4	q31.21	142557752	142655140	2.72902	0.00635226	0.451616	FALSE	FALSE	Trans (>250 kb)			0.214229
ENSG00000115361	ACADL	2	q34	211052663	211090215	2.72799	0.00637218	0.451616	FALSE	FALSE	Trans (>250 kb)			0.503
ENSG00000269858	EGLN2	19	q13.2	41304901	41314338	2.72726	0.00638622	0.451616	FALSE	FALSE	Trans (>250 kb)			0.765273
ENSG00000067606	PRKCZ	1	p36.33	1981909	2116834	2.72628	0.00640522	0.451616	FALSE	FALSE	Trans (>250 kb)			0.445105
ENSG00000198952	SMG5	1	q22	156219015	156252620	2.7227	0.00647513	0.451616	FALSE	FALSE	Trans (>250 kb)			0.333017
ENSG00000086967	MYBPC2	19	q13.33	50936160	50969578	2.72181	0.00649257	0.451616	FALSE	FALSE	Trans (>250 kb)			0.680182
ENSG00000215910	C1orf167	1	p36.22	11821844	11849642	2.72004	0.00652734	0.451616	FALSE	FALSE	Trans (>250 kb)			0.0813419
ENSG00000100403	ZC3H7B	22	q13.2	41697526	41756151	2.70979	0.00673259	0.457697	FALSE	FALSE	Trans (>250 kb)			0.000241174
ENSG00000155265	GOLGA7B	10	q24.2	99609996	99631337	2.7094	0.00674044	0.457697	FALSE	FALSE	Trans (>250 kb)			0.762274
ENSG00000010379	SLC6A13	12	p13.33	329789	372039	2.70619	0.00680604	0.457697	FALSE	FALSE	Trans (>250 kb)			0.686081
ENSG00000111181	SLC6A12	12	p13.33	299243	323736	2.7054	0.00682231	0.457697	FALSE	FALSE	Trans (>250 kb)			0.4967
ENSG00000214708	AC090616.2	17	q11.2	30468245	30470154	2.7031	0.00686969	0.458845	FALSE	FALSE	Trans (>250 kb)			0.123938
ENSG00000157601	MX1	21	q22.3	42792231	42831141	2.70202	0.006892	0.458845	FALSE	FALSE	Trans (>250 kb)			0.827567
ENSG00000133275	CSNK1G2	19	p13.3	1941188	1981337	2.70081	0.00691699	0.458845	FALSE	FALSE	Trans (>250 kb)			0.241526
ENSG00000168229	PTGDR	14	q22.1	52734431	52743442	2.69717	0.00699307	0.458845	FALSE	FALSE	Trans (>250 kb)			0.274123
ENSG00000240230	COX19	7	p22.3	938415	1015235	2.69668	0.00700347	0.458845	FALSE	FALSE	Trans (>250 kb)			0.239226
ENSG00000137309	HMGA1	6	p21.31	34204650	34214008	2.69427	0.00705433	0.458845	FALSE	FALSE	Trans (>250 kb)			0.294221
ENSG00000156639	ZFAND3	6	p21.2	37787275	38122400	2.69264	0.0070888	0.458845	FALSE	FALSE	Trans (>250 kb)			0.325617
ENSG00000133069	TMCC2	1	q32.1	205197304	205242471	2.68594	0.00723268	0.458845	FALSE	FALSE	Trans (>250 kb)			0.0380462
ENSG00000119283	TRIM67	1	q42.2	231297858	231357302	2.68448	0.00726426	0.458845	FALSE	FALSE	Trans (>250 kb)			0.511199
ENSG00000270800	RPS10-NUDT3	6	p21.31	34256547	34393825	2.67966	0.00736977	0.458845	FALSE	FALSE	Trans (>250 kb)			0.555394
ENSG00000114867	EIF4G1	3	q27.1	184032283	184053146	2.67815	0.00740292	0.458845	FALSE	FALSE	Trans (>250 kb)			0.00224978
ENSG00000107341	UBE2R2	9	p13.3	33817565	33920402	2.67284	0.00752128	0.462598	FALSE	FALSE	Trans (>250 kb)			0.0762424
ENSG00000144560	VGLL4	3	p25.3	11597544	11762220	2.66484	0.00770239	0.465237	FALSE	FALSE	Trans (>250 kb)			0.80097
ENSG00000169926	KLF13	15	q13.3	31619058	31727868	2.66114	0.00778759	0.465237	FALSE	FALSE	Trans (>250 kb)			0.0374463
ENSG00000162739	SLAMF6	1	q23.2	160454820	160493052	2.66069	0.00779802	0.465237	FALSE	FALSE	Trans (>250 kb)			0.921958
ENSG00000171608	PIK3CD	1	p36.22	9711790	9789172	2.65808	0.00785867	0.465237	FALSE	FALSE	Trans (>250 kb)			0.438106
ENSG00000183317	EPHA10	1	p34.3	38179552	38230805	2.65757	0.00787059	0.465237	FALSE	FALSE	Trans (>250 kb)			0.178432
ENSG00000090565	RAB11FIP3	16	p13.3	475619	573011	2.65311	0.00797549	0.465237	FALSE	FALSE	Trans (>250 kb)			0.213829
ENSG00000110090	CPT1A	11	q13.3	68522088	68611878	2.65123	0.00801982	0.465237	FALSE	FALSE	Trans (>250 kb)			0.336516
ENSG00000132694	ARHGEF11	1	q23.1	156904632	157015162	2.65116	0.00802169	0.465237	FALSE	FALSE	Trans (>250 kb)			0.546795
ENSG00000160883	HK3	5	q35.2	176307870	176326333	2.64909	0.00807085	0.465237	FALSE	FALSE	Trans (>250 kb)			0.00344966
ENSG00000179051	RCC2	1	p36.13	17733256	17766220	2.64751	0.00810875	0.465237	FALSE	FALSE	Trans (>250 kb)			0.557394
ENSG00000177732	SOX12	20	p13	306207	310865	2.64195	0.00824303	0.465237	FALSE	FALSE	Trans (>250 kb)			0.560694
ENSG00000189060	H1F0	22	q13.1	38201114	38203442	2.64116	0.00826221	0.465237	FALSE	FALSE	Trans (>250 kb)			0.549295
ENSG00000040633	PHF23	17	p13.1	7138347	7143041	2.63988	0.00829365	0.465237	FALSE	FALSE	Trans (>250 kb)			0.0185481
ENSG00000130529	TRPM4	19	q13.33	49660998	49715093	2.63935	0.00830663	0.465237	FALSE	FALSE	Trans (>250 kb)			0.00434957
ENSG00000043355	ZIC2	13	q32.3	100634026	100639018	2.63861	0.00832478	0.465237	FALSE	FALSE	Trans (>250 kb)			0.133137
ENSG00000204991	SPIRE2	16	q24.3	89884587	89937727	2.63376	0.0084445	0.465237	FALSE	FALSE	Trans (>250 kb)			0.10074
ENSG00000130054	FAM155B	X	q13.1	68725084	68752351	2.6334	0.00845337	0.465237	FALSE	FALSE	Trans (>250 kb)
ENSG00000198074	AKR1B10	7	q33	134212344	134226160	2.63299	0.00846358	0.465237	FALSE	FALSE	Trans (>250 kb)			0.0278472
ENSG00000099942	CRKL	22	q11.21	21271714	21308037	2.62623	0.00863359	0.465237	FALSE	FALSE	Trans (>250 kb)			0.265023
ENSG00000227051	C14orf132	14	q32.2	96505661	96560417	2.62558	0.00865005	0.465237	FALSE	FALSE	Trans (>250 kb)			0.148335
ENSG00000204634	TBC1D8	2	q11.2	101624079	101869328	2.62546	0.0086531	0.465237	FALSE	FALSE	Trans (>250 kb)			0.0159484
ENSG00000159921	GNE	9	p13.3	36214438	36277053	2.62327	0.00870896	0.465237	FALSE	FALSE	Trans (>250 kb)			0.334417
ENSG00000005238	FAM214B	9	p13.3	35104109	35116338	2.62248	0.00872919	0.465237	FALSE	FALSE	Trans (>250 kb)			0.646485
ENSG00000164086	DUSP7	3	p21.2	52082935	52090566	2.62137	0.00875763	0.465237	FALSE	FALSE	Trans (>250 kb)			0.780472
ENSG00000261884	CTC-479C5.12	16	q22.1	67963517	67969920	2.62057	0.00877822	0.465237	FALSE	FALSE	Trans (>250 kb)			0.650085
ENSG00000188818	ZDHHC11	5	p15.33	710471	851101	2.61946	0.00880679	0.465237	FALSE	FALSE	Trans (>250 kb)			0.263524
ENSG00000134627	PIWIL4	11	q21	94277006	94354587	2.61753	0.00885685	0.465237	FALSE	FALSE	Trans (>250 kb)			0.371513
ENSG00000204520	MICA	6	p21.33	31371356	31383092	2.61489	0.00892566	0.465237	FALSE	FALSE	Trans (>250 kb)			0.950855
ENSG00000213563	C8orf82	8	q24.3	145751117	145754516	2.61423	0.008943	0.465237	FALSE	FALSE	Trans (>250 kb)			0.0548445
ENSG00000156299	TIAM1	21	q22.11	32490734	32932290	2.61147	0.00901533	0.465237	FALSE	FALSE	Trans (>250 kb)			0.710679
ENSG00000147164	SNX12	X	q13.1	70279094	70288273	2.60855	0.00909258	0.465237	FALSE	FALSE	Trans (>250 kb)
ENSG00000163900	TMEM41A	3	q27.2	185194284	185216845	2.60734	0.00912491	0.465237	FALSE	FALSE	Trans (>250 kb)			0.861664
ENSG00000198171	DDRGK1	20	p13	3170996	3185331	2.60409	0.00921195	0.465237	FALSE	FALSE	Trans (>250 kb)			4.42731e-07
ENSG00000229544	NKX1-2	10	q26.13	126135592	126138753	2.59481	0.00946422	0.465237	FALSE	FALSE	Trans (>250 kb)			0.463404
ENSG00000147854	UHRF2	9	p24.1	6413151	6507054	2.5948	0.00946457	0.465237	FALSE	FALSE	Trans (>250 kb)			0.0538446
ENSG00000161904	LEMD2	6	p21.31	33738979	33756913	2.5945	0.0094729	0.465237	FALSE	FALSE	Trans (>250 kb)			0.168933
ENSG00000116273	PHF13	1	p36.31	6673745	6684093	2.5944	0.00947552	0.465237	FALSE	FALSE	Trans (>250 kb)			0.343916
ENSG00000130414	NDUFA10	2	q37.3	240831867	240964819	2.59172	0.00954977	0.465237	FALSE	FALSE	Trans (>250 kb)			0.748475
ENSG00000116584	ARHGEF2	1	q22	155916630	155976861	2.58876	0.0096321	0.465237	FALSE	FALSE	Trans (>250 kb)			0.0308469
ENSG00000159871	LYPD5	19	q13.31	44300081	44331358	2.58808	0.00965139	0.465237	FALSE	FALSE	Trans (>250 kb)			0.743676
ENSG00000131323	TRAF3	14	q32.32	103243813	103377837	2.58771	0.00966166	0.465237	FALSE	FALSE	Trans (>250 kb)			0.0218478
ENSG00000149182	ARFGAP2	11	p11.2	47185848	47198676	2.58526	0.00973058	0.465237	FALSE	FALSE	Trans (>250 kb)			0.628187
ENSG00000160256	FAM207A	21	q22.3	46359925	46396904	2.58107	0.00984932	0.467044	FALSE	FALSE	Trans (>250 kb)			0.729277
ENSG00000114982	KANSL3	2	q11.2	97258907	97308524	2.5784	0.00992603	0.467044	FALSE	FALSE	Trans (>250 kb)			0.259824
ENSG00000179833	SERTAD2	2	p14	64858755	64978139	2.57771	0.00994569	0.467044	FALSE	FALSE	Trans (>250 kb)			0.181232
ENSG00000060491	OGFR	20	q13.33	61436187	61445352	2.57719	0.00996064	0.467044	FALSE	FALSE	Trans (>250 kb)			0.865963
ENSG00000259642	C15orf37	15	q25.1	80215113	80217194	2.57717	0.00996131	0.467044	FALSE	FALSE	Trans (>250 kb)			0.849565
ENSG00000155850	SLC26A2	5	q32	149340300	149373018	2.5761	0.00999209	0.467044	FALSE	FALSE	Trans (>250 kb)			0.0238476
ENSG00000008083	JARID2	6	p22.3	15246527	15522252	2.57549	0.0100097	0.467044	FALSE	FALSE	Trans (>250 kb)			0.463704
ENSG00000136848	DAB2IP	9	q33.2	124329336	124547809	2.57486	0.0100281	0.467044	FALSE	FALSE	Trans (>250 kb)			0.417708
ENSG00000026751	SLAMF7	1	q23.3	160709037	160724611	2.56691	0.0102608	0.468739	FALSE	FALSE	Trans (>250 kb)			0.210529
ENSG00000105576	TNPO2	19	p13.2	12810008	12834825	2.56549	0.0103029	0.468739	FALSE	FALSE	Trans (>250 kb)			0.221728
ENSG00000095485	CWF19L1	10	q24.31	101992055	102027437	2.56319	0.0103716	0.468739	FALSE	FALSE	Trans (>250 kb)			0.520498
ENSG00000172296	SPTLC3	20	p12.1	12989627	13147411	2.56296	0.0103783	0.468739	FALSE	FALSE	Trans (>250 kb)			0.484502
ENSG00000111907	TPD52L1	6	q22.31	125440195	125585553	2.56241	0.0103948	0.468739	FALSE	FALSE	Trans (>250 kb)			0.677082
ENSG00000160767	FAM189B	1	q22	155216996	155225274	2.56094	0.0104389	0.468739	FALSE	FALSE	Trans (>250 kb)			0.229127
ENSG00000101246	ARFRP1	20	q13.33	62329996	62339377	2.5594	0.0104852	0.468739	FALSE	FALSE	Trans (>250 kb)			0.0180482
ENSG00000124422	USP22	17	p11.2	20902910	20947073	2.55608	0.0105859	0.468739	FALSE	FALSE	Trans (>250 kb)			0.0543446
ENSG00000164104	HMGB2	4	q34.1	174252846	174256276	2.55478	0.0106255	0.468739	FALSE	FALSE	Trans (>250 kb)			0.958154
ENSG00000102387	TAF7L	X	q22.1	100523241	100548059	2.55465	0.0106295	0.468739	FALSE	FALSE	Trans (>250 kb)
ENSG00000169857	AVEN	15	q14	34158428	34331377	2.55197	0.0107115	0.468739	FALSE	FALSE	Trans (>250 kb)			0.30352
ENSG00000113719	ERGIC1	5	q35.1	172261278	172379688	2.54985	0.0107769	0.468739	FALSE	FALSE	Trans (>250 kb)			0.0262474
ENSG00000214562	NUTM2D	10	q23.2	89117425	89130452	2.54899	0.0108037	0.468739	FALSE	FALSE	Trans (>250 kb)			0.707679
ENSG00000130475	FCHO1	19	p13.11	17858527	17899377	2.54756	0.0108478	0.468739	FALSE	FALSE	Trans (>250 kb)			0.636386
ENSG00000134905	CARS2	13	q34	111293759	111365950	2.54497	0.0109288	0.468739	FALSE	FALSE	Trans (>250 kb)			0.226427
ENSG00000099364	FBXL19	16	p11.2	30934376	30960104	2.54452	0.0109428	0.468739	FALSE	FALSE	10774	rs12934900	4.331e-11	1e-12
ENSG00000264116	RP11-321M21.3	18	q23	73118967	73130995	2.54333	0.0109802	0.468739	FALSE	FALSE	Trans (>250 kb)			0.932457
ENSG00000113520	IL4	5	q31.1	132009678	132018368	2.54274	0.0109988	0.468739	FALSE	FALSE	Trans (>250 kb)			0.938956
ENSG00000162728	KCNJ9	1	q23.2	160051360	160060353	2.5421	0.0110187	0.468739	FALSE	FALSE	Trans (>250 kb)			0.485401
ENSG00000138741	TRPC3	4	q27	122800182	122872909	2.5419	0.0110253	0.468739	FALSE	FALSE	Trans (>250 kb)			0.731077
ENSG00000163644	PPM1K	4	q22.1	89178772	89205921	2.54135	0.0110424	0.468739	FALSE	FALSE	Trans (>250 kb)			0.0846415
ENSG00000156127	BATF	14	q24.3	75988768	76013358	2.54102	0.011053	0.468739	FALSE	FALSE	Trans (>250 kb)			0.357114
ENSG00000139636	LMBR1L	12	q13.12	49490919	49504683	2.53487	0.0112489	0.470201	FALSE	FALSE	Trans (>250 kb)			0.0246475
ENSG00000173567	GPR113	2	p23.3	26531041	26569685	2.5283	0.0114616	0.470201	FALSE	FALSE	Trans (>250 kb)			0.0281472
ENSG00000268083	AC104534.3	19	q13.2	39308111	39330818	2.52627	0.0115279	0.470201	FALSE	FALSE	Trans (>250 kb)			0.559994
ENSG00000160685	ZBTB7B	1	q21.3	154975127	154990998	2.52577	0.0115445	0.470201	FALSE	FALSE	Trans (>250 kb)			0.0524448
ENSG00000184216	IRAK1	X	q28	153275951	153285431	2.52576	0.0115448	0.470201	FALSE	FALSE	Trans (>250 kb)
ENSG00000049769	PPP1R3F	X	p11.23	49126306	49157929	2.52513	0.0115657	0.470201	FALSE	FALSE	Trans (>250 kb)
ENSG00000178199	ZC3H12D	6	q25.1	149768794	149806197	2.52469	0.0115799	0.470201	FALSE	FALSE	Trans (>250 kb)			0.263024
ENSG00000177614	PGBD5	1	q42.13	230457392	230561475	2.5241	0.0115996	0.470201	FALSE	FALSE	Trans (>250 kb)			0.129937
ENSG00000116871	MAP7D1	1	p34.3	36621180	36646450	2.51975	0.0117439	0.474132	FALSE	FALSE	Trans (>250 kb)			0.265523
ENSG00000116852	KIF21B	1	q32.1	200938520	200992828	2.51944	0.0117541	0.474132	FALSE	FALSE	Trans (>250 kb)			0.29782
ENSG00000153283	CD96	3	q13.13	111011566	111384597	2.51663	0.0118484	0.477092	FALSE	FALSE	Trans (>250 kb)			0.233627
ENSG00000105697	HAMP	19	q13.12	35771619	35776046	2.51598	0.0118701	0.477296	FALSE	FALSE	Trans (>250 kb)			0.19923
ENSG00000109339	MAPK10	4	q21.3	86936276	87515284	2.51488	0.0119072	0.477743	FALSE	FALSE	Trans (>250 kb)			0.128437
ENSG00000163930	BAP1	3	p21.1	52435029	52444366	2.51439	0.0119239	0.477743	FALSE	FALSE	Trans (>250 kb)			0.0794421
ENSG00000075856	SART3	12	q23.3	108916357	108955176	2.51286	0.0119756	0.478193	FALSE	FALSE	Trans (>250 kb)			0.30472
ENSG00000204256	BRD2	6	p21.32	32936437	32949282	2.51146	0.0120232	0.478193	FALSE	FALSE	Trans (>250 kb)			0.208529
ENSG00000129351	ILF3	19	p13.2	10764937	10803093	2.50837	0.012129	0.478411	FALSE	FALSE	Trans (>250 kb)			0.090041
ENSG00000112659	CUL9	6	p21.1	43149913	43192325	2.50752	0.0121582	0.478411	FALSE	FALSE	Trans (>250 kb)			0.563694
ENSG00000122965	RBM19	12	q24.21	114254543	114404176	2.50656	0.0121913	0.478411	FALSE	FALSE	Trans (>250 kb)			0.715778
ENSG00000076944	STXBP2	19	p13.2	7701767	7712759	2.50377	0.0122877	0.478825	FALSE	FALSE	Trans (>250 kb)			0.59939
ENSG00000141968	VAV1	19	p13.3	6772725	6857377	2.49991	0.0124224	0.478825	FALSE	FALSE	Trans (>250 kb)			0.135936
ENSG00000101193	GID8	20	q13.33	61569471	61576996	2.49935	0.0124421	0.478825	FALSE	FALSE	Trans (>250 kb)			0.715178
ENSG00000034152	MAP2K3	17	p11.2	21187984	21218552	2.49761	0.0125035	0.478825	FALSE	FALSE	Trans (>250 kb)			0.235526
ENSG00000116017	ARID3A	19	p13.3	925781	975939	2.49663	0.012538	0.478825	FALSE	FALSE	Trans (>250 kb)			0.0141486
ENSG00000157014	TATDN2	3	p25.3	10289707	10322902	2.49642	0.0125453	0.478825	FALSE	FALSE	Trans (>250 kb)			0.467803
ENSG00000248871	TNFSF12-TNFSF13	17	p13.1	7452416	7464918	2.49637	0.0125471	0.478825	FALSE	FALSE	Trans (>250 kb)			0.0347465
ENSG00000104228	TRIM35	8	p21.2	27142404	27168836	2.49597	0.0125612	0.478825	FALSE	FALSE	Trans (>250 kb)			0.708679
ENSG00000149527	PLCH2	1	p36.32	2357419	2436969	2.49393	0.0126336	0.478825	FALSE	FALSE	Trans (>250 kb)			0.0040496
ENSG00000258417	OC90	8	q24.22	133036467	133097902	2.49258	0.0126818	0.478825	FALSE	FALSE	Trans (>250 kb)			0.579092
ENSG00000140320	BAHD1	15	q15.1	40731920	40760441	2.49236	0.0126899	0.478825	FALSE	FALSE	Trans (>250 kb)			0.155534
ENSG00000133030	MPRIP	17	p11.2	16945859	17120993	2.48783	0.0128525	0.481109	FALSE	FALSE	Trans (>250 kb)			0.0738426
ENSG00000042493	CAPG	2	p11.2	85621871	85645555	2.48724	0.0128739	0.481109	FALSE	FALSE	Trans (>250 kb)			0.692981
ENSG00000198088	NUP62CL	X	q22.3	106366657	106449670	2.48688	0.0128868	0.481109	FALSE	FALSE	Trans (>250 kb)
ENSG00000187391	MAGI2	7	q21.11	77646393	79082890	2.48639	0.0129045	0.481109	FALSE	FALSE	Trans (>250 kb)			0.20493
ENSG00000250091	DNAH10OS	12	q24.31	124410971	124419531	2.48338	0.013014	0.481109	FALSE	FALSE	Trans (>250 kb)			0.00128117
ENSG00000101493	ZNF516	18	q23	74069644	74207146	2.47984	0.0131443	0.481439	FALSE	FALSE	Trans (>250 kb)			0.842666
ENSG00000105327	BBC3	19	q13.32	47724081	47736023	2.47873	0.0131853	0.481439	FALSE	FALSE	Trans (>250 kb)			0.918758
ENSG00000148450	MSRB2	10	p12.2	23384435	23410942	2.47591	0.0132896	0.482236	FALSE	FALSE	Trans (>250 kb)			0.545795
ENSG00000141837	CACNA1A	19	p13.2	13317256	13734804	2.47177	0.0134445	0.48283	FALSE	FALSE	Trans (>250 kb)			0.0463454
ENSG00000175137	SH3BP5L	1	q44	249104648	249120832	2.46876	0.0135583	0.48283	FALSE	FALSE	Trans (>250 kb)			0.367013
ENSG00000057294	PKP2	12	p11.21	32943679	33049774	2.4676	0.0136023	0.48283	FALSE	FALSE	Trans (>250 kb)			0.0287471
ENSG00000155252	PI4K2A	10	q24.2	99344131	99436191	2.46741	0.0136095	0.48283	FALSE	FALSE	Trans (>250 kb)			0.0107489
ENSG00000178233	TMEM151B	6	p21.1	44238203	44275243	2.46632	0.0136509	0.48283	FALSE	FALSE	Trans (>250 kb)			0.293621
ENSG00000169891	REPS2	X	p22.2	16964814	17171395	2.46446	0.0137221	0.48283	FALSE	FALSE	Trans (>250 kb)
ENSG00000167110	GOLGA2	9	q34.11	131018108	131038274	2.46329	0.0137668	0.483028	FALSE	FALSE	Trans (>250 kb)			0.178132
ENSG00000145194	ECE2	3	q27.1	183967438	184010819	2.46318	0.0137711	0.483028	FALSE	FALSE	Trans (>250 kb)			0.000796267
ENSG00000102524	TNFSF13B	13	q33.3	108903588	108960832	2.46062	0.0138699	0.484509	FALSE	FALSE	Trans (>250 kb)			0.937556
ENSG00000067141	NEO1	15	q24.1	73344051	73597547	2.46026	0.0138838	0.484509	FALSE	FALSE	Trans (>250 kb)			0.89796
ENSG00000189319	FAM53B	10	q26.13	126307861	126432838	2.45946	0.0139148	0.484725	FALSE	FALSE	Trans (>250 kb)			0.741976
ENSG00000054967	RELT	11	q13.4	73087309	73108519	2.458	0.0139715	0.485438	FALSE	FALSE	Trans (>250 kb)			0.0832417
ENSG00000141736	ERBB2	17	q12	37844167	37886679	2.4557	0.0140612	0.485438	FALSE	FALSE	Trans (>250 kb)			0.389711
ENSG00000138107	ACTR1A	10	q24.32	104238986	104262482	2.45545	0.0140707	0.485438	FALSE	FALSE	Trans (>250 kb)			0.449105
ENSG00000138764	CCNG2	4	q21.1	78078304	78354542	2.45381	0.0141354	0.485438	FALSE	FALSE	Trans (>250 kb)			0.354315
ENSG00000164318	EGFLAM	5	p13.2	38258511	38465123	2.45339	0.0141516	0.485438	FALSE	FALSE	Trans (>250 kb)			0.293321
ENSG00000132613	MTSS1L	16	q22.1	70695107	70719969	2.45329	0.0141556	0.485438	FALSE	FALSE	Trans (>250 kb)			0.0436456
ENSG00000106665	CLIP2	7	q11.23	73703805	73820273	2.45272	0.0141783	0.485438	FALSE	FALSE	Trans (>250 kb)			0.172033
ENSG00000188817	SNTN	3	p14.2	63638344	63664696	2.45164	0.0142205	0.485438	FALSE	FALSE	Trans (>250 kb)			0.170433
ENSG00000168924	LETM1	4	p16.3	1813206	1857974	2.44784	0.0143715	0.486483	FALSE	FALSE	Trans (>250 kb)			0.0243476
ENSG00000115556	PLCD4	2	q35	219472488	219501907	2.44752	0.0143844	0.486483	FALSE	FALSE	Trans (>250 kb)			0.192431
ENSG00000132405	TBC1D14	4	p16.1	6910969	7034845	2.44726	0.0143947	0.486483	FALSE	FALSE	Trans (>250 kb)			0.0557444
ENSG00000165804	ZNF219	14	q11.2	21558205	21572881	2.4453	0.0144733	0.488319	FALSE	FALSE	Trans (>250 kb)			0.839366
ENSG00000183397	C19orf71	19	p13.3	3539152	3544028	2.44398	0.0145261	0.488446	FALSE	FALSE	Trans (>250 kb)			0.0040496
ENSG00000197063	MAFG	17	q25.3	79876146	79885590	2.44327	0.0145549	0.488446	FALSE	FALSE	Trans (>250 kb)			0.0435456
ENSG00000177728	KIAA0195	17	q25.1	73437240	73496171	2.4432	0.0145577	0.488446	FALSE	FALSE	Trans (>250 kb)			0.0808419
ENSG00000136717	BIN1	2	q14.3	127805603	127864931	2.43986	0.0146928	0.488938	FALSE	FALSE	Trans (>250 kb)			0.0315468
ENSG00000141298	SSH2	17	q11.2	27952956	28257294	2.43952	0.0147069	0.488938	FALSE	FALSE	Trans (>250 kb)			0.249625
ENSG00000179111	HES7	17	p13.1	8023908	8027410	2.43892	0.0147314	0.488938	FALSE	FALSE	Trans (>250 kb)			0.050145
ENSG00000100146	SOX10	22	q13.1	38366693	38383429	2.43827	0.0147577	0.488938	FALSE	FALSE	Trans (>250 kb)			0.354215
ENSG00000133612	AGAP3	7	q36.1	150782918	150841523	2.43643	0.014833	0.489462	FALSE	FALSE	Trans (>250 kb)			0.60269
ENSG00000169221	TBC1D10B	16	p11.2	30368423	30381585	2.43492	0.014895	0.489462	FALSE	FALSE	Trans (>250 kb)			0.872763
ENSG00000074416	MGLL	3	q21.3	127407909	127542051	2.43293	0.014977	0.489462	FALSE	FALSE	Trans (>250 kb)			0.090441
ENSG00000188770	OPTC	1	q32.1	203463271	203477992	2.43173	0.0150269	0.489462	FALSE	FALSE	Trans (>250 kb)			0.806569
ENSG00000141503	MINK1	17	p13.2	4736683	4801356	2.42897	0.015142	0.489462	FALSE	FALSE	Trans (>250 kb)			0.916458
ENSG00000106078	COBL	7	p12.1	51083909	51384515	2.42807	0.0151796	0.489462	FALSE	FALSE	Trans (>250 kb)			0.330717
ENSG00000178104	PDE4DIP	1	q21.1	144836157	145076186	2.42731	0.0152114	0.489462	FALSE	FALSE	Trans (>250 kb)			0.532197
ENSG00000272297	RP11-215A19.2	4	q35.2	187347700	187476464	2.42718	0.0152165	0.489462	FALSE	FALSE	Trans (>250 kb)			0.480102
ENSG00000148737	TCF7L2	10	q25.2	114710009	114927437	2.42625	0.0152557	0.489462	FALSE	FALSE	Trans (>250 kb)			0.127337
ENSG00000107829	FBXW4	10	q24.32	103370423	103455052	2.42622	0.0152569	0.489462	FALSE	FALSE	Trans (>250 kb)			0.0288471
ENSG00000102054	RBBP7	X	p22.2	16857406	16888537	2.42074	0.0154888	0.495237	FALSE	FALSE	Trans (>250 kb)
ENSG00000111667	USP5	12	p13.31	6961292	6975796	2.41722	0.0156396	0.496604	FALSE	FALSE	Trans (>250 kb)			0.447305
ENSG00000130703	OSBPL2	20	q13.33	60813580	60871268	2.41716	0.0156422	0.496604	FALSE	FALSE	Trans (>250 kb)			0.880162
ENSG00000144339	TMEFF2	2	q32.3	192813769	193060435	2.41628	0.0156798	0.496724	FALSE	FALSE	Trans (>250 kb)			0.80157
ENSG00000148671	ADIRF	10	q23.2	88727949	88743691	2.41481	0.0157435	0.497145	FALSE	FALSE	Trans (>250 kb)			0.0866413
ENSG00000148730	EIF4EBP2	10	q22.1	72164135	72188374	2.41196	0.0158672	0.497145	FALSE	FALSE	Trans (>250 kb)			0.690281
ENSG00000175489	LRRC25	19	p13.11	18501954	18508427	2.41175	0.0158761	0.497145	FALSE	FALSE	Trans (>250 kb)			0.0339466
ENSG00000125834	STK35	20	p13	2082257	2157684	2.41169	0.0158787	0.497145	FALSE	FALSE	Trans (>250 kb)			0.360714
ENSG00000205268	PDE7A	8	q13.1	66629745	66754557	2.41167	0.0158797	0.497145	FALSE	FALSE	Trans (>250 kb)			0.69888
ENSG00000261459	ZNF747	16	p11.2	30537244	30546173	2.41151	0.0158868	0.497145	FALSE	FALSE	Trans (>250 kb)			0.00052533
ENSG00000101152	DNAJC5	20	q13.33	62526518	62567384	2.41017	0.0159449	0.49745	FALSE	FALSE	Trans (>250 kb)			0.382812
ENSG00000132840	BHMT2	5	q14.1	78365540	78385289	2.41008	0.0159491	0.49745	FALSE	FALSE	Trans (>250 kb)			0.470003
ENSG00000148734	NPFFR1	10	q22.1	72007085	72043432	2.40876	0.0160067	0.497504	FALSE	FALSE	Trans (>250 kb)			0.327717
ENSG00000072134	EPN2	17	p11.2	19118928	19240028	2.40853	0.0160171	0.497504	FALSE	FALSE	Trans (>250 kb)			0.0563444
ENSG00000109320	NFKB1	4	q24	103422486	103538459	2.40768	0.0160545	0.497951	FALSE	FALSE	Trans (>250 kb)			0.69718
ENSG00000162438	CTRC	1	p36.21	15764935	15775737	2.40634	0.0161133	0.498395	FALSE	FALSE	Trans (>250 kb)			0.354015
ENSG00000185122	HSF1	8	q24.3	145515280	145538385	2.40569	0.0161418	0.498395	FALSE	FALSE	Trans (>250 kb)			0.249925
ENSG00000264364	DYNLL2	17	q22	56160776	56172897	2.40512	0.0161669	0.498395	FALSE	FALSE	Trans (>250 kb)			0.857364
ENSG00000176058	TPRN	9	q34.3	140086069	140098645	2.40425	0.0162059	0.498395	FALSE	FALSE	Trans (>250 kb)			0.546095
ENSG00000102181	CD99L2	X	q28	149934810	150067289	2.4012	0.0163415	0.498395	FALSE	FALSE	Trans (>250 kb)
ENSG00000151692	RNF144A	2	p25.2	7057523	7208417	2.39962	0.0164122	0.498395	FALSE	FALSE	Trans (>250 kb)			0.145535
ENSG00000140829	DHX38	16	q22.2	72127461	72146811	2.3984	0.016467	0.498395	FALSE	FALSE	Trans (>250 kb)			0.00874913
ENSG00000177380	PPFIA3	19	q13.33	49622646	49654283	2.39237	0.0167401	0.503427	FALSE	FALSE	Trans (>250 kb)			0.00113883
ENSG00000102606	ARHGEF7	13	q34	111766906	111958084	2.39071	0.0168159	0.503549	FALSE	FALSE	Trans (>250 kb)			0.227027
ENSG00000154975	CA10	17	q22	49707674	50237377	2.38879	0.0169039	0.503549	FALSE	FALSE	Trans (>250 kb)			0.0121488
ENSG00000180901	KCTD2	17	q25.1	73028670	73061984	2.38869	0.0169087	0.503549	FALSE	FALSE	Trans (>250 kb)			0.000819967
ENSG00000146090	RASGEF1C	5	q35.3	179527795	179636153	2.38805	0.0169382	0.503549	FALSE	FALSE	Trans (>250 kb)			0.861364
ENSG00000198585	NUDT16	3	q22.1	131100515	131107674	2.38752	0.0169625	0.503549	FALSE	FALSE	Trans (>250 kb)			0.434907
ENSG00000145287	PLAC8	4	q21.22	84011201	84058228	2.38658	0.017006	0.503549	FALSE	FALSE	Trans (>250 kb)			0.971253
ENSG00000176406	RIMS2	8	q22.3	104512976	105268322	2.38421	0.017116	0.503549	FALSE	FALSE	Trans (>250 kb)			0.377112
ENSG00000141644	MBD1	18	q21.1	47793252	47808144	2.38378	0.0171358	0.503549	FALSE	FALSE	Trans (>250 kb)			0.728977
ENSG00000149575	SCN2B	11	q23.3	118032666	118047388	2.38247	0.0171969	0.503549	FALSE	FALSE	Trans (>250 kb)			0.381312
ENSG00000087303	NID2	14	q22.1	52471521	52535712	2.3821	0.0172141	0.503549	FALSE	FALSE	Trans (>250 kb)			0.691281
ENSG00000196131	VN1R2	19	q13.42	53761545	53765090	2.38158	0.0172386	0.503549	FALSE	FALSE	Trans (>250 kb)			0.89956
ENSG00000158457	TSPAN33	7	q32.1	128784712	128808671	2.38147	0.0172438	0.503549	FALSE	FALSE	Trans (>250 kb)			0.40201
ENSG00000169991	IFFO2	1	p36.13	19230775	19283180	2.38046	0.0172909	0.503549	FALSE	FALSE	Trans (>250 kb)			0.10214
ENSG00000108840	HDAC5	17	q21.31	42154114	42201070	2.38043	0.0172924	0.503549	FALSE	FALSE	Trans (>250 kb)			0.0990401
ENSG00000173714	WFIKKN2	17	q21.33	48912011	48919709	2.37765	0.0174235	0.504651	FALSE	FALSE	Trans (>250 kb)			0.327217
ENSG00000107263	RAPGEF1	9	q34.13	134452157	134615461	2.37159	0.0177118	0.504651	FALSE	FALSE	Trans (>250 kb)			0.152135
ENSG00000145284	SCD5	4	q21.22	83550692	83720010	2.37142	0.0177199	0.504651	FALSE	FALSE	Trans (>250 kb)			0.00744926
ENSG00000177885	GRB2	17	q25.1	73314157	73401790	2.37121	0.0177298	0.504651	FALSE	FALSE	Trans (>250 kb)			0.0944406
ENSG00000137193	PIM1	6	p21.2	37137979	37143202	2.37093	0.0177433	0.504651	FALSE	FALSE	Trans (>250 kb)			0.347315
ENSG00000184470	TXNRD2	22	q11.21	19863040	19929341	2.37017	0.01778	0.504651	FALSE	FALSE	Trans (>250 kb)			0.0776422
ENSG00000175727	MLXIP	12	q24.31	122516628	122631894	2.36964	0.0178053	0.504651	FALSE	FALSE	Trans (>250 kb)			0.278922
ENSG00000168758	SEMA4C	2	q11.2	97525453	97536494	2.36808	0.0178805	0.505662	FALSE	FALSE	Trans (>250 kb)			0.00484952
ENSG00000225885	AC023590.1	8	q24.12	119294378	119412844	2.36543	0.018009	0.507756	FALSE	FALSE	Trans (>250 kb)			0.00954905
ENSG00000205174	C7orf66	7	q31.1	108524032	108524644	2.36425	0.0180664	0.507756	FALSE	FALSE	Trans (>250 kb)			0.282122
ENSG00000214491	SEC14L6	22	q12.2	30918786	30942669	2.35918	0.0183155	0.510808	FALSE	FALSE	Trans (>250 kb)			0.131037
ENSG00000186226	LCE1E	1	q21.3	152758690	152760902	2.35873	0.0183373	0.510808	FALSE	FALSE	Trans (>250 kb)			0.386211
ENSG00000196363	WDR5	9	q34.2	137000487	137025093	2.35835	0.0183565	0.510808	FALSE	FALSE	Trans (>250 kb)			0.513799
ENSG00000161956	SENP3	17	p13.1	7465192	7475287	2.35694	0.0184262	0.510828	FALSE	FALSE	Trans (>250 kb)			0.0661434
ENSG00000048140	TSPAN17	5	q35.2	176074388	176086058	2.35579	0.0184832	0.510828	FALSE	FALSE	Trans (>250 kb)			0.868263
ENSG00000196754	S100A2	1	q21.3	153533584	153540366	2.3547	0.0185378	0.510828	FALSE	FALSE	Trans (>250 kb)			0.363614
ENSG00000184672	RALYL	8	q21.2	85095022	85834079	2.35291	0.0186272	0.510878	FALSE	FALSE	Trans (>250 kb)			0.687481
ENSG00000103495	MAZ	16	p11.2	29817427	29823649	2.35022	0.0187621	0.51089	FALSE	FALSE	Trans (>250 kb)			0.242026
ENSG00000008853	RHOBTB2	8	p21.3	22844930	22877712	2.34697	0.0189268	0.51089	FALSE	FALSE	Trans (>250 kb)			0.108439
ENSG00000213967	ZNF726	19	p12	24097678	24127961	2.34682	0.0189344	0.51089	FALSE	FALSE	Trans (>250 kb)			0.409609
ENSG00000140564	FURIN	15	q26.1	91411822	91426688	2.34547	0.0190031	0.51089	FALSE	FALSE	Trans (>250 kb)			0.464304
ENSG00000133818	RRAS2	11	p15.2	14299472	14386052	2.34451	0.0190519	0.51089	FALSE	FALSE	Trans (>250 kb)			0.945355
ENSG00000171561	OR2AT4	11	q13.4	74799758	74800799	2.34226	0.0191675	0.51089	FALSE	FALSE	Trans (>250 kb)			0.646985
ENSG00000113645	WWC1	5	q34	167718656	167899308	2.34155	0.0192037	0.51089	FALSE	FALSE	Trans (>250 kb)			0.335316
ENSG00000160741	CRTC2	1	q21.3	153920145	153931101	2.34126	0.0192187	0.51089	FALSE	FALSE	Trans (>250 kb)			0.961054
ENSG00000111729	CLEC4A	12	p13.31	8276228	8291203	2.33824	0.0193749	0.513051	FALSE	FALSE	Trans (>250 kb)
ENSG00000134508	CABLES1	18	q11.2	20714528	20840431	2.33678	0.0194506	0.514076	FALSE	FALSE	Trans (>250 kb)			0.808569
ENSG00000110047	EHD1	11	q13.1	64619114	64655768	2.33485	0.019551	0.514747	FALSE	FALSE	Trans (>250 kb)			0.192131
ENSG00000125384	PTGER2	14	q22.1	52781023	52795324	2.33388	0.0196019	0.514884	FALSE	FALSE	Trans (>250 kb)			0.0320468
ENSG00000203684	IBA57-AS1	1	q42.13	228351787	228353213	2.33376	0.0196083	0.514884	FALSE	FALSE	Trans (>250 kb)			0.678282
ENSG00000214022	REPIN1	7	q36.1	150065278	150071133	2.33271	0.0196634	0.514981	FALSE	FALSE	Trans (>250 kb)			0.424608
ENSG00000063978	RNF4	4	p16.3	2463947	2627047	2.33206	0.0196977	0.514981	FALSE	FALSE	Trans (>250 kb)			0.241826
ENSG00000167291	TBC1D16	17	q25.3	77906142	78009647	2.33159	0.0197221	0.514981	FALSE	FALSE	Trans (>250 kb)			0.181532
ENSG00000166313	APBB1	11	p15.4	6416355	6440644	2.3285	0.0198855	0.514981	FALSE	FALSE	Trans (>250 kb)			0.281222
ENSG00000127955	GNAI1	7	q21.11	79763271	79848718	2.32693	0.0199692	0.515013	FALSE	FALSE	Trans (>250 kb)			0.0764424
ENSG00000070614	NDST1	5	q33.1	149865381	149937773	2.3228	0.0201901	0.517765	FALSE	FALSE	Trans (>250 kb)			0.360114
ENSG00000155980	KIF5A	12	q13.3	57943781	57980415	2.32093	0.0202904	0.517765	FALSE	FALSE	Trans (>250 kb)			0.0382462
ENSG00000002834	LASP1	17	q12	37026112	37078023	2.31915	0.0203869	0.517765	FALSE	FALSE	Trans (>250 kb)			0.769573
ENSG00000154237	LRRK1	15	q26.3	101459420	101610317	2.31838	0.0204286	0.517765	FALSE	FALSE	Trans (>250 kb)			0.0766423
ENSG00000130340	SNX9	6	q25.3	158244296	158366109	2.31684	0.0205125	0.517849	FALSE	FALSE	Trans (>250 kb)			0.454305
ENSG00000262302	RP1-4G17.5	17	p13.1	7150148	7165408	2.31663	0.020524	0.517849	FALSE	FALSE	Trans (>250 kb)			0.0332467
ENSG00000167419	LPO	17	q22	56295909	56345879	2.31609	0.0205532	0.517849	FALSE	FALSE	Trans (>250 kb)			0.985451
ENSG00000088367	EPB41L1	20	q11.23	34679426	34820721	2.31457	0.0206366	0.517849	FALSE	FALSE	Trans (>250 kb)			0.779072
ENSG00000175354	PTPN2	18	p11.21	12785477	12929642	2.31296	0.020725	0.518505	FALSE	FALSE	Trans (>250 kb)			0.19543
ENSG00000116661	FBXO2	1	p36.22	11708424	11715842	2.31127	0.0208179	0.518505	FALSE	FALSE	Trans (>250 kb)			0.0365463
ENSG00000180817	PPA1	10	q22.1	71962586	71993667	2.31063	0.0208536	0.518505	FALSE	FALSE	Trans (>250 kb)			0.5029
ENSG00000114757	PEX5L	3	q26.33	179512746	179754841	2.31037	0.0208674	0.518505	FALSE	FALSE	Trans (>250 kb)			0.220428
ENSG00000162543	UBXN10	1	p36.12	20512578	20522541	2.30726	0.0210402	0.519708	FALSE	FALSE	Trans (>250 kb)			0.29672
ENSG00000172071	EIF2AK3	2	p11.2	88856259	88927094	2.30419	0.0212121	0.522321	FALSE	FALSE	Trans (>250 kb)			0.0318468
ENSG00000147853	AK3	9	p24.1	4711155	4742043	2.30222	0.0213228	0.524085	FALSE	FALSE	Trans (>250 kb)			0.0235476
ENSG00000089248	ERP29	12	q24.13	112451120	112461255	2.3003	0.0214311	0.52503	FALSE	FALSE	Trans (>250 kb)			0.519798
ENSG00000167034	NKX3-1	8	p21.2	23536206	23540440	2.29956	0.021473	0.525399	FALSE	FALSE	Trans (>250 kb)			0.835466
ENSG00000258064	RP11-293I14.2	12	q21.1	72067984	72092748	2.29695	0.0216216	0.525488	FALSE	FALSE	Trans (>250 kb)			0.0070493
ENSG00000028528	SNX1	15	q22.31	64386322	64438289	2.29613	0.0216684	0.525488	FALSE	FALSE	Trans (>250 kb)			0.676882
ENSG00000270617	URGCP-MRPS24	7	p13	43906157	43946188	2.29557	0.0217004	0.525488	FALSE	FALSE	Trans (>250 kb)			0.0452455
ENSG00000134755	DSC2	18	q12.1	28645940	28682378	2.29246	0.0218794	0.525488	FALSE	FALSE	Trans (>250 kb)			0.773873
ENSG00000197183	C20orf112	20	q11.21	31030862	31172876	2.29082	0.0219736	0.525488	FALSE	FALSE	Trans (>250 kb)			0.378912
ENSG00000116133	DHCR24	1	p32.3	55315306	55352891	2.2904	0.021998	0.525488	FALSE	FALSE	Trans (>250 kb)			0.670383
ENSG00000001461	NIPAL3	1	p36.11	24742284	24799466	2.28998	0.0220228	0.525488	FALSE	FALSE	Trans (>250 kb)			0.39921
ENSG00000136237	RAPGEF5	7	p15.3	22157856	22396763	2.28957	0.0220462	0.525488	FALSE	FALSE	Trans (>250 kb)			0.0122488
ENSG00000104689	TNFRSF10A	8	p21.3	23047965	23082639	2.28924	0.0220656	0.525488	FALSE	FALSE	Trans (>250 kb)			0.39641
ENSG00000171435	KSR2	12	q24.23	117890817	118406788	2.28425	0.0223566	0.528663	FALSE	FALSE	Trans (>250 kb)			0.089841
ENSG00000100304	TTLL12	22	q13.2	43562628	43583139	2.28183	0.0224993	0.528663	FALSE	FALSE	Trans (>250 kb)			0.0972403
ENSG00000082641	NFE2L1	17	q21.32	46125691	46138849	2.28105	0.0225456	0.528663	FALSE	FALSE	Trans (>250 kb)			0.516498
ENSG00000157827	FMNL2	2	q23.3	153191751	153506348	2.27862	0.0226898	0.528663	FALSE	FALSE	Trans (>250 kb)			0.384712
ENSG00000162613	FUBP1	1	p31.1	78409740	78444794	2.27856	0.0226931	0.528663	FALSE	FALSE	Trans (>250 kb)			0.0290471
ENSG00000070444	MNT	17	p13.3	2287354	2304412	2.27757	0.0227522	0.528663	FALSE	FALSE	Trans (>250 kb)			0.151635
ENSG00000143816	WNT9A	1	q42.13	228106357	228135599	2.27539	0.0228827	0.528663	FALSE	FALSE	Trans (>250 kb)			0.0133487
ENSG00000188580	NKAIN2	6	q22.31	124125286	125146803	2.27483	0.022916	0.528663	FALSE	FALSE	Trans (>250 kb)			0.321018
ENSG00000011243	AKAP8L	19	p13.12	15490859	15529952	2.27394	0.0229693	0.528663	FALSE	FALSE	Trans (>250 kb)			0.850665
ENSG00000182108	DEXI	16	p13.13	11022748	11036317	2.27382	0.022977	0.528663	FALSE	FALSE	Trans (>250 kb)			0.776272
ENSG00000105011	ASF1B	19	p13.12	14230321	14247768	2.27316	0.0230164	0.528663	FALSE	FALSE	Trans (>250 kb)			0.309419
ENSG00000123360	PDE1B	12	q13.2	54943134	54973023	2.2731	0.0230201	0.528663	FALSE	FALSE	Trans (>250 kb)			0.59799
ENSG00000205476	CCDC85C	14	q32.2	99977603	100070363	2.2731	0.0230204	0.528663	FALSE	FALSE	Trans (>250 kb)			0.334717
ENSG00000168309	FAM107A	3	p14.2	58549844	58613337	2.27298	0.0230276	0.528663	FALSE	FALSE	Trans (>250 kb)			0.151235
ENSG00000185905	C16orf54	16	p11.2	29753784	29757327	2.27121	0.0231345	0.528663	FALSE	FALSE	Trans (>250 kb)			0.141336
ENSG00000142208	AKT1	14	q32.33	105235686	105262088	2.27104	0.0231447	0.528663	FALSE	FALSE	Trans (>250 kb)			0.432007
ENSG00000149177	PTPRJ	11	p11.2	48002113	48189670	2.2705	0.023177	0.528663	FALSE	FALSE	Trans (>250 kb)			0.879562
ENSG00000187531	SIRT7	17	q25.3	79869815	79879199	2.2698	0.0232198	0.528663	FALSE	FALSE	Trans (>250 kb)			0.245725
ENSG00000256029	RP11-190A12.7	1	q23.2	159827690	159842843	2.26888	0.0232759	0.529046	FALSE	FALSE	Trans (>250 kb)			0.574293
ENSG00000162909	CAPN2	1	q41	223889295	223963720	2.26719	0.0233788	0.529597	FALSE	FALSE	Trans (>250 kb)			0.390011
ENSG00000268797	CTC-490E21.12	19	q13.2	41307202	41404187	2.26606	0.0234474	0.530112	FALSE	FALSE	Trans (>250 kb)			0.582292
ENSG00000188986	NELFB	9	q34.3	140149625	140167998	2.26439	0.0235504	0.530253	FALSE	FALSE	Trans (>250 kb)			0.615788
ENSG00000154914	USP43	17	p13.1	9548015	9633008	2.26252	0.0236651	0.530253	FALSE	FALSE	Trans (>250 kb)			0.661884
ENSG00000146834	MEPCE	7	q22.1	100026413	100031741	2.26215	0.0236883	0.530253	FALSE	FALSE	Trans (>250 kb)			0.70468
ENSG00000159733	ZFYVE28	4	p16.3	2271309	2420390	2.26176	0.0237122	0.530253	FALSE	FALSE	Trans (>250 kb)			0.00744926
ENSG00000136286	MYO1G	7	p13	45002261	45018697	2.26118	0.0237484	0.530253	FALSE	FALSE	Trans (>250 kb)			0.129137
ENSG00000183684	ALYREF	17	q25.3	79845713	79849462	2.26092	0.0237641	0.530253	FALSE	FALSE	Trans (>250 kb)			0.569393
ENSG00000161243	FBXO27	19	q13.2	39481354	39523425	2.26072	0.0237768	0.530253	FALSE	FALSE	Trans (>250 kb)			0.540896
ENSG00000184261	KCNK12	2	p21	47743720	47798078	2.25951	0.0238516	0.530514	FALSE	FALSE	Trans (>250 kb)			0.673883
ENSG00000175467	SART1	11	q13.1	65729160	65747299	2.25851	0.0239141	0.530514	FALSE	FALSE	Trans (>250 kb)			0.271223
ENSG00000121594	CD80	3	q13.33	119243140	119278449	2.25811	0.0239387	0.530514	FALSE	FALSE	Trans (>250 kb)			0.0375462
ENSG00000162777	DENND2D	1	p13.3	111729796	111747157	2.25763	0.0239689	0.530514	FALSE	FALSE	Trans (>250 kb)			0.000139174
ENSG00000136720	HS6ST1	2	q14.3	128994290	129076151	2.25226	0.0243056	0.531277	FALSE	FALSE	Trans (>250 kb)			0.110939
ENSG00000029534	ANK1	8	p11.21	41510739	41754280	2.25208	0.0243175	0.531277	FALSE	FALSE	Trans (>250 kb)			0.626787
ENSG00000143641	GALNT2	1	q42.13	230193536	230417870	2.2519	0.0243286	0.531277	FALSE	FALSE	Trans (>250 kb)			0.943756
ENSG00000103365	GGA2	16	p12.2	23474863	23533316	2.25131	0.0243658	0.531277	FALSE	FALSE	Trans (>250 kb)			0.135636
ENSG00000158747	NBL1	1	p36.13	19967048	19984945	2.25119	0.0243737	0.531277	FALSE	FALSE	Trans (>250 kb)			0.728577
ENSG00000168481	LGI3	8	p21.3	22004338	22014597	2.24958	0.0244758	0.531277	FALSE	FALSE	Trans (>250 kb)			0.0489451
ENSG00000176845	METRNL	17	q25.3	81037567	81052864	2.2482	0.0245635	0.531889	FALSE	FALSE	Trans (>250 kb)			0.70078
ENSG00000139220	PPFIA2	12	q21.31	81652045	82153332	2.24631	0.0246845	0.531889	FALSE	FALSE	Trans (>250 kb)			0.289521
ENSG00000129245	FXR2	17	p13.1	7494548	7518189	2.24616	0.0246941	0.531889	FALSE	FALSE	Trans (>250 kb)			0.10084
ENSG00000111786	SRSF9	12	q24.31	120899471	120907596	2.2447	0.0247874	0.531889	FALSE	FALSE	Trans (>250 kb)			0.244826
ENSG00000134030	CTIF	18	q21.1	46065417	46389588	2.24415	0.0248226	0.531889	FALSE	FALSE	Trans (>250 kb)			0.020048
ENSG00000111249	CUX2	12	q24.11	111471828	111788358	2.24406	0.0248283	0.531889	FALSE	FALSE	Trans (>250 kb)			0.739876
ENSG00000112941	PAPD7	5	p15.31	6714718	6757161	2.24357	0.02486	0.531889	FALSE	FALSE	Trans (>250 kb)			0.452905
ENSG00000084628	NKAIN1	1	p35.2	31652592	31712401	2.24306	0.0248931	0.531889	FALSE	FALSE	Trans (>250 kb)			0.491401
ENSG00000140600	SH3GL3	15	q25.2	84115980	84287495	2.24274	0.0249133	0.531889	FALSE	FALSE	Trans (>250 kb)			0.191831
ENSG00000143850	PLEKHA6	1	q32.1	204187979	204346793	2.24236	0.0249381	0.531889	FALSE	FALSE	Trans (>250 kb)			0.723778
ENSG00000070047	PHRF1	11	p15.5	576486	612222	2.24069	0.0250464	0.531889	FALSE	FALSE	Trans (>250 kb)			0.0340466
ENSG00000070540	WIPI1	17	q24.2	66417089	66453654	2.24025	0.025075	0.531889	FALSE	FALSE	Trans (>250 kb)			0.393711
ENSG00000101421	CHMP4B	20	q11.22	32399110	32442172	2.23896	0.0251586	0.533291	FALSE	FALSE	Trans (>250 kb)			0.0329467
ENSG00000135451	TROAP	12	q13.12	49717019	49725514	2.23715	0.0252765	0.534464	FALSE	FALSE	Trans (>250 kb)			0.0343466
ENSG00000109606	DHX15	4	p15.2	24519064	24586173	2.23502	0.0254159	0.534464	FALSE	FALSE	Trans (>250 kb)			0.627287
ENSG00000139725	RHOF	12	q24.31	122215664	122241309	2.23287	0.0255575	0.534464	FALSE	FALSE	Trans (>250 kb)			0.0655434
ENSG00000177679	SRRM3	7	q11.23	75831216	75916605	2.23192	0.02562	0.534464	FALSE	FALSE	Trans (>250 kb)			0.416208
ENSG00000131504	DIAPH1	5	q31.3	140894583	140998622	2.23139	0.0256555	0.534464	FALSE	FALSE	Trans (>250 kb)			0.108039
ENSG00000140534	TICRR	15	q26.1	90118713	90174287	2.23068	0.0257025	0.534464	FALSE	FALSE	Trans (>250 kb)			0.439106
ENSG00000149735	GPHA2	11	q13.1	64701943	64703360	2.22947	0.0257827	0.534464	FALSE	FALSE	Trans (>250 kb)			0.328017
ENSG00000121898	CPXM2	10	q26.13	125465723	125699783	2.22715	0.0259372	0.534464	FALSE	FALSE	Trans (>250 kb)			0.153735
ENSG00000059915	PSD	10	q24.32	104162376	104181296	2.22708	0.0259417	0.534464	FALSE	FALSE	Trans (>250 kb)			0.00764924
ENSG00000197380	DACT3	19	q13.32	47150869	47164395	2.22458	0.0261096	0.534464	FALSE	FALSE	Trans (>250 kb)			0.049545
ENSG00000179632	MAF1	8	q24.3	145159402	145162514	2.22457	0.0261099	0.534464	FALSE	FALSE	Trans (>250 kb)			0.761174
ENSG00000049618	ARID1B	6	q25.3	157099063	157531913	2.22457	0.0261101	0.534464	FALSE	FALSE	Trans (>250 kb)			0.331217
ENSG00000158864	NDUFS2	1	q23.3	161166894	161184185	2.22433	0.0261261	0.534464	FALSE	FALSE	Trans (>250 kb)			0.0930407
ENSG00000173898	SPTBN2	11	q13.2	66452719	66496697	2.22333	0.0261934	0.534464	FALSE	FALSE	Trans (>250 kb)			0.364814
ENSG00000117676	RPS6KA1	1	p36.11	26856252	26901521	2.22269	0.0262365	0.534464	FALSE	FALSE	Trans (>250 kb)			0.30462
ENSG00000157510	AFAP1L1	5	q32	148651434	148721365	2.22237	0.0262585	0.534464	FALSE	FALSE	Trans (>250 kb)			0.679782
ENSG00000172322	CLEC12A	12	p13.2	10103915	10148293	2.2223	0.026263	0.534464	FALSE	FALSE	Trans (>250 kb)			0.484602
ENSG00000157954	WIPI2	7	p22.1	5229819	5273457	2.222	0.0262833	0.534464	FALSE	FALSE	Trans (>250 kb)			0.268523
ENSG00000082175	PGR	11	q22.1	100900355	101001255	2.22067	0.0263734	0.534464	FALSE	FALSE	Trans (>250 kb)			0.0668433
ENSG00000170145	SIK2	11	q23.1	111473115	111601577	2.22059	0.0263788	0.534464	FALSE	FALSE	Trans (>250 kb)			0.0439456
ENSG00000139624	CERS5	12	q13.12	50523575	50561288	2.22043	0.0263893	0.534464	FALSE	FALSE	Trans (>250 kb)			0.0090491
ENSG00000109861	CTSC	11	q14.2	88026760	88070955	2.21994	0.026423	0.534464	FALSE	FALSE	Trans (>250 kb)			0.639386
ENSG00000132793	LPIN3	20	q12	39969560	39989222	2.2199	0.0264253	0.534464	FALSE	FALSE	Trans (>250 kb)			0.490301
ENSG00000149657	LSM14B	20	q13.33	60697517	60710434	2.21794	0.0265587	0.535781	FALSE	FALSE	Trans (>250 kb)			0.165233
ENSG00000103091	WDR59	16	q23.1	74907468	75034071	2.21746	0.0265915	0.535781	FALSE	FALSE	Trans (>250 kb)			0.316318
ENSG00000183060	LYSMD4	15	q26.3	100255902	100273766	2.21399	0.0268292	0.538411	FALSE	FALSE	Trans (>250 kb)			0.920158
ENSG00000143376	SNX27	1	q21.3	151584541	151671567	2.21222	0.0269513	0.538697	FALSE	FALSE	Trans (>250 kb)			0.00344966
ENSG00000139410	SDSL	12	q24.13	113860042	113876081	2.21221	0.0269521	0.538697	FALSE	FALSE	Trans (>250 kb)			0.976552
ENSG00000253958	CLDN23	8	p23.1	8559448	8561616	2.21164	0.0269918	0.538697	FALSE	FALSE	Trans (>250 kb)			0.40031
ENSG00000161681	SHANK1	19	q13.33	51165084	51222707	2.21048	0.0270716	0.539232	FALSE	FALSE	Trans (>250 kb)			0.0110489
ENSG00000167118	URM1	9	q34.11	131133598	131153015	2.21017	0.0270934	0.539232	FALSE	FALSE	Trans (>250 kb)			0.422208
ENSG00000126217	MCF2L	13	q34	113548692	113754053	2.20877	0.0271905	0.540256	FALSE	FALSE	Trans (>250 kb)			0.0192481
ENSG00000132300	PTCD3	2	p11.2	86333305	86369280	2.20856	0.0272051	0.540256	FALSE	FALSE	Trans (>250 kb)			0.907159
ENSG00000185453	C19orf68	19	q13.33	48673949	48700877	2.20587	0.0273932	0.541566	FALSE	FALSE	Trans (>250 kb)			0.0765423
ENSG00000269242	CTD-2192J16.22	19	p13.2	12754645	12759211	2.20573	0.0274028	0.541566	FALSE	FALSE	Trans (>250 kb)			0.040146
ENSG00000112406	HECA	6	q24.1	139456249	139501939	2.2015	0.0277008	0.544151	FALSE	FALSE	Trans (>250 kb)			0.384212
ENSG00000112658	SRF	6	p21.1	43139037	43149243	2.20104	0.0277329	0.544151	FALSE	FALSE	Trans (>250 kb)			0.429807
ENSG00000103061	SLC7A6OS	16	q22.1	68318406	68344849	2.20026	0.0277882	0.544151	FALSE	FALSE	Trans (>250 kb)			0.963354
ENSG00000236761	CTAGE9	6	q23.2	132029581	132032206	2.19966	0.0278308	0.544151	FALSE	FALSE	Trans (>250 kb)			0.189431
ENSG00000205442	IZUMO3	9	p21.3	24542950	24545944	2.19897	0.02788	0.544151	FALSE	FALSE	Trans (>250 kb)			0.138036
ENSG00000153187	HNRNPU	1	q44	245014468	245027844	2.19857	0.0279086	0.544151	FALSE	FALSE	Trans (>250 kb)			0.273023
ENSG00000154118	JPH3	16	q24.2	87635441	87731762	2.19751	0.0279839	0.544151	FALSE	FALSE	Trans (>250 kb)			0.422108
ENSG00000175416	CLTB	5	q35.2	175819456	175843570	2.19618	0.0280791	0.544151	FALSE	FALSE	Trans (>250 kb)			0.141136
ENSG00000124357	NAGK	2	p13.3	71291474	71306935	2.19604	0.0280888	0.544151	FALSE	FALSE	Trans (>250 kb)			0.409709
ENSG00000198933	TBKBP1	17	q21.32	45771447	45789416	2.19403	0.0282335	0.544151	FALSE	FALSE	Trans (>250 kb)			0.716278
ENSG00000238227	C9orf69	9	q34.3	139006427	139010731	2.19298	0.028309	0.544151	FALSE	FALSE	Trans (>250 kb)			0.878062
ENSG00000255384	RP11-770J1.4	11	q23.3	118303836	118305921	2.19208	0.028374	0.544151	FALSE	FALSE	Trans (>250 kb)			0.744176
ENSG00000174233	ADCY6	12	q13.12	49159975	49182820	2.19156	0.0284114	0.544151	FALSE	FALSE	Trans (>250 kb)			0.334017
ENSG00000140632	GLYR1	16	p13.3	4853204	4897343	2.19132	0.0284289	0.544151	FALSE	FALSE	Trans (>250 kb)			0.0510449
ENSG00000076382	SPAG5	17	q11.2	26904588	26926297	2.19074	0.0284706	0.544151	FALSE	FALSE	Trans (>250 kb)			0.373213
ENSG00000160949	TONSL	8	q24.3	145654165	145669827	2.18852	0.028632	0.544151	FALSE	FALSE	Trans (>250 kb)			0.788171
ENSG00000070610	GBA2	9	p13.3	35736863	35749983	2.18828	0.0286492	0.544151	FALSE	FALSE	Trans (>250 kb)			0.170333
ENSG00000204304	PBX2	6	p21.32	32152512	32157963	2.18817	0.0286573	0.544151	FALSE	FALSE	Trans (>250 kb)			0.069943
ENSG00000064201	TSPAN32	11	p15.5	2323227	2339430	2.18786	0.0286796	0.544151	FALSE	FALSE	Trans (>250 kb)			0.0341466
ENSG00000085733	CTTN	11	q13.3	70244510	70282690	2.18739	0.028714	0.544151	FALSE	FALSE	Trans (>250 kb)			0.657784
ENSG00000185479	KRT6B	12	q13.13	52840435	52845910	2.18624	0.0287982	0.544151	FALSE	FALSE	Trans (>250 kb)			0.707279
ENSG00000092098	RNF31	14	q12	24615892	24629870	2.18489	0.0288972	0.544151	FALSE	FALSE	Trans (>250 kb)			0.792171
ENSG00000087495	PHACTR3	20	q13.32	58152564	58422766	2.18376	0.0289802	0.544151	FALSE	FALSE	Trans (>250 kb)			0.0368463
ENSG00000167491	GATAD2A	19	p13.11	19496635	19619740	2.18362	0.0289903	0.544151	FALSE	FALSE	Trans (>250 kb)			0.240226
ENSG00000260170	RP11-96O20.4	15	q21.1	45879549	45968512	2.18219	0.0290955	0.544151	FALSE	FALSE	Trans (>250 kb)			0.271023
ENSG00000160710	ADAR	1	q21.3	154554538	154600475	2.18053	0.0292184	0.544151	FALSE	FALSE	Trans (>250 kb)			0.0123488
ENSG00000140950	TLDC1	16	q24.1	84511681	84587639	2.18035	0.0292316	0.544151	FALSE	FALSE	Trans (>250 kb)			0.128437
ENSG00000160360	GPSM1	9	q34.3	139221932	139254057	2.18007	0.0292524	0.544151	FALSE	FALSE	Trans (>250 kb)			0.109439
ENSG00000096063	SRPK1	6	p21.31	35800743	35889119	2.17998	0.0292588	0.544151	FALSE	FALSE	Trans (>250 kb)			0.0115488
ENSG00000175213	ZNF408	11	p11.2	46722368	46727462	2.1799	0.0292648	0.544151	FALSE	FALSE	Trans (>250 kb)			0.483702
ENSG00000162063	CCNF	16	p13.3	2479395	2508855	2.17986	0.029268	0.544151	FALSE	FALSE	Trans (>250 kb)			0.0268473
ENSG00000054392	HHAT	1	q32.2	210501596	210849638	2.17937	0.0293041	0.544151	FALSE	FALSE	Trans (>250 kb)			0.943356
ENSG00000117360	PRPF3	1	q21.2	150293925	150325671	2.17923	0.0293147	0.544151	FALSE	FALSE	Trans (>250 kb)			0.189431
ENSG00000104856	RELB	19	q13.32	45504688	45541452	2.17851	0.0293681	0.544151	FALSE	FALSE	Trans (>250 kb)			0.677982
ENSG00000125821	DTD1	20	p11.23	18568537	18744561	2.17849	0.0293694	0.544151	FALSE	FALSE	Trans (>250 kb)			0.874563
ENSG00000151150	ANK3	10	q21.2	61786056	62493248	2.17561	0.0295841	0.546816	FALSE	FALSE	Trans (>250 kb)			0.221628
ENSG00000136205	TNS3	7	p12.3	47314752	47622156	2.1719	0.0298628	0.5496	FALSE	FALSE	Trans (>250 kb)			0.206829
ENSG00000022840	RNF10	12	q24.31	120971283	121015397	2.16998	0.0300085	0.550699	FALSE	FALSE	Trans (>250 kb)			0.336916
ENSG00000124818	OPN5	6	p12.3	47749718	47800516	2.16895	0.0300862	0.551289	FALSE	FALSE	Trans (>250 kb)			0.563294
ENSG00000213809	KLRK1	12	p13.2	10524952	10544473	2.16828	0.0301377	0.551759	FALSE	FALSE	Trans (>250 kb)			0.677782
ENSG00000136816	TOR1B	9	q34.11	132565432	132573560	2.16787	0.0301684	0.551775	FALSE	FALSE	Trans (>250 kb)			0.00314969
ENSG00000124608	AARS2	6	p21.1	44267391	44281063	2.16651	0.0302725	0.551914	FALSE	FALSE	Trans (>250 kb)			0.377912
ENSG00000099822	HCN2	19	p13.3	589893	617159	2.16621	0.0302952	0.551914	FALSE	FALSE	Trans (>250 kb)			0.0192481
ENSG00000168781	PPIP5K1	15	q15.3	43825660	43882430	2.16602	0.0303095	0.551914	FALSE	FALSE	Trans (>250 kb)			0.258724
ENSG00000148218	ALAD	9	q32	116148597	116163613	2.16554	0.0303462	0.551914	FALSE	FALSE	Trans (>250 kb)			0.194031
ENSG00000079459	FDFT1	8	p23.1	11653082	11696818	2.16485	0.030399	0.551914	FALSE	FALSE	Trans (>250 kb)			2.11344e-05
ENSG00000125450	NUP85	17	q25.1	73201754	73231853	2.16463	0.0304161	0.551914	FALSE	FALSE	Trans (>250 kb)			0.0109489
ENSG00000181234	TMEM132C	12	q24.32	128751948	129192460	2.16454	0.0304229	0.551914	FALSE	FALSE	Trans (>250 kb)			0.239526
ENSG00000156030	ELMSAN1	14	q24.3	74181825	74256988	2.16292	0.0305474	0.552513	FALSE	FALSE	Trans (>250 kb)			0.610889
ENSG00000161082	CELF5	19	p13.3	3224701	3297074	2.16157	0.030651	0.552513	FALSE	FALSE	Trans (>250 kb)			0.441206
ENSG00000130758	MAP3K10	19	q13.2	40697651	40721482	2.16152	0.0306555	0.552513	FALSE	FALSE	Trans (>250 kb)			0.138536
ENSG00000136802	LRRC8A	9	q34.11	131644391	131680318	2.15935	0.0308228	0.552513	FALSE	FALSE	Trans (>250 kb)			0.927557
ENSG00000132359	RAP1GAP2	17	p13.3	2680350	2941033	2.1593	0.0308268	0.552513	FALSE	FALSE	Trans (>250 kb)			0.0184482
ENSG00000142185	TRPM2	21	q22.3	45770046	45862964	2.15714	0.0309945	0.552513	FALSE	FALSE	Trans (>250 kb)			0.0350465
ENSG00000176994	SMCR8	17	p11.2	18218624	18226517	2.15687	0.0310161	0.552513	FALSE	FALSE	Trans (>250 kb)			0.284622
ENSG00000198742	SMURF1	7	q22.1	98625061	98741723	2.15642	0.0310507	0.552513	FALSE	FALSE	Trans (>250 kb)			0.0980402
ENSG00000134762	DSC3	18	q12.1	28569974	28622781	2.15585	0.0310951	0.552513	FALSE	FALSE	Trans (>250 kb)			0.443806
ENSG00000143515	ATP8B2	1	q21.3	154298029	154323783	2.15549	0.0311237	0.552513	FALSE	FALSE	Trans (>250 kb)			0.79637
ENSG00000131446	MGAT1	5	q35.3	180217541	180242652	2.15547	0.0311251	0.552513	FALSE	FALSE	Trans (>250 kb)			0.235726
ENSG00000109814	UGDH	4	p14	39500375	39529931	2.1512	0.0314602	0.554559	FALSE	FALSE	Trans (>250 kb)			0.592091
ENSG00000005007	UPF1	19	p13.11	18942747	18979045	2.15032	0.0315297	0.555358	FALSE	FALSE	Trans (>250 kb)			0.624388
ENSG00000168582	CRYGA	2	q34	209025464	209028300	2.14916	0.0316215	0.555805	FALSE	FALSE	Trans (>250 kb)			0.170833
ENSG00000136044	APPL2	12	q23.3	105567074	105630016	2.14887	0.0316447	0.555805	FALSE	FALSE	Trans (>250 kb)			0.00102495
ENSG00000099814	CEP170B	14	q32.33	105331617	105363107	2.14755	0.0317494	0.557061	FALSE	FALSE	Trans (>250 kb)			0.153135
ENSG00000110400	PVRL1	11	q23.3	119494120	119599794	2.14688	0.0318032	0.557075	FALSE	FALSE	Trans (>250 kb)			0.5021
ENSG00000140459	CYP11A1	15	q24.1	74630100	74660081	2.14489	0.0319619	0.558487	FALSE	FALSE	Trans (>250 kb)			0.69898
ENSG00000056097	ZFR	5	p13.3	32354456	32444867	2.14419	0.0320178	0.558487	FALSE	FALSE	Trans (>250 kb)			0.729377
ENSG00000145476	CYP4V2	4	q35.2	187112674	187134610	2.14401	0.0320322	0.558487	FALSE	FALSE	Trans (>250 kb)			0.555794
ENSG00000178922	HYI	1	p34.2	43916824	43919660	2.14348	0.0320745	0.558696	FALSE	FALSE	Trans (>250 kb)			0.0213479
ENSG00000125503	PPP1R12C	19	q13.42	55602281	55628927	2.14182	0.0322083	0.558753	FALSE	FALSE	Trans (>250 kb)			0.00934907
ENSG00000178209	PLEC	8	q24.3	144989321	145050902	2.14145	0.0322382	0.558753	FALSE	FALSE	Trans (>250 kb)			0.0652435
ENSG00000148655	C10orf11	10	q22.2	77360998	78319925	2.14137	0.0322439	0.558753	FALSE	FALSE	Trans (>250 kb)			0.00734927
ENSG00000214787	MS4A4E	11	q12.2	59968726	60010561	2.14011	0.0323456	0.558845	FALSE	FALSE	Trans (>250 kb)			0.487701
ENSG00000126895	AVPR2	X	q28	153167985	153172620	2.14	0.0323549	0.558845	FALSE	FALSE	Trans (>250 kb)
ENSG00000170412	GPRC5C	17	q25.1	72420990	72447792	2.13924	0.0324165	0.558845	FALSE	FALSE	Trans (>250 kb)			0.723078
ENSG00000143110	C1orf162	1	p13.2	112016414	112021134	2.13881	0.0324507	0.559085	FALSE	FALSE	Trans (>250 kb)			0.60179
ENSG00000152578	GRIA4	11	q22.3	105480721	105852819	2.13715	0.0325862	0.559387	FALSE	FALSE	Trans (>250 kb)			0.334117
ENSG00000143373	ZNF687	1	q21.3	151254094	151264656	2.13706	0.0325929	0.559387	FALSE	FALSE	Trans (>250 kb)			0.263124
ENSG00000134594	RAB33A	X	q26.1	129305623	129318844	2.1349	0.0327693	0.559764	FALSE	FALSE	Trans (>250 kb)
ENSG00000105325	FZR1	19	p13.3	3506271	3538328	2.13467	0.0327876	0.559764	FALSE	FALSE	Trans (>250 kb)			0.0140486
ENSG00000240771	ARHGEF25	12	q13.3	58003963	58013162	2.13405	0.0328384	0.559764	FALSE	FALSE	Trans (>250 kb)			0.149435
ENSG00000103489	XYLT1	16	p12.3	17195626	17564738	2.13028	0.0331484	0.561286	FALSE	FALSE	Trans (>250 kb)			0.806869
ENSG00000072041	SLC6A15	12	q21.31	85253492	85307394	2.1289	0.0332629	0.562085	FALSE	FALSE	Trans (>250 kb)			0.00764924
ENSG00000139192	TAPBPL	12	p13.31	6560856	6575683	2.12881	0.0332702	0.562085	FALSE	FALSE	Trans (>250 kb)			0.136036
ENSG00000136147	PHF11	13	q14.2	50069746	50103123	2.12716	0.0334069	0.563531	FALSE	FALSE	Trans (>250 kb)			0.0290471
ENSG00000142409	ZNF787	19	q13.43	56598732	56632649	2.12666	0.0334487	0.563754	FALSE	FALSE	Trans (>250 kb)			0.277822
ENSG00000198408	MGEA5	10	q24.32	103544200	103578696	2.12428	0.0336464	0.565221	FALSE	FALSE	Trans (>250 kb)			0.0240476
ENSG00000167654	ATCAY	19	p13.3	3879862	3928077	2.12423	0.0336508	0.565221	FALSE	FALSE	Trans (>250 kb)			0.881862
ENSG00000179023	KLHDC7A	1	p36.13	18807424	18812478	2.1239	0.0336789	0.565221	FALSE	FALSE	Trans (>250 kb)			0.137436
ENSG00000160953	MUM1	19	p13.3	1285890	1378430	2.12349	0.0337128	0.565266	FALSE	FALSE	Trans (>250 kb)			0.284022
ENSG00000160408	ST6GALNAC6	9	q34.11	130647600	130667687	2.123	0.0337537	0.565266	FALSE	FALSE	Trans (>250 kb)			0.485601
ENSG00000104213	PDGFRL	8	p22	17433942	17501580	2.12297	0.0337561	0.565266	FALSE	FALSE	Trans (>250 kb)			0.193831
ENSG00000189058	APOD	3	q29	195295573	195311076	2.1218	0.0338546	0.565725	FALSE	FALSE	Trans (>250 kb)			0.30352
ENSG00000121060	TRIM25	17	q22	54965270	54991399	2.12171	0.0338621	0.565725	FALSE	FALSE	Trans (>250 kb)			0.812269
ENSG00000182107	TMEM30B	14	q23.1	61744088	61748558	2.11957	0.0340421	0.567174	FALSE	FALSE	Trans (>250 kb)			0.131437
ENSG00000103184	SEC14L5	16	p13.3	5008318	5069159	2.11781	0.0341915	0.568165	FALSE	FALSE	Trans (>250 kb)			0.146635
ENSG00000162706	CADM3	1	q23.2	159141399	159173103	2.1173	0.0342345	0.568165	FALSE	FALSE	Trans (>250 kb)			0.678082
ENSG00000110042	DTX4	11	q12.1	58938903	58976060	2.11716	0.0342465	0.568165	FALSE	FALSE	Trans (>250 kb)			0.275222
ENSG00000204071	TCEAL6	X	q22.1	101395448	101397942	2.11496	0.0344337	0.569483	FALSE	FALSE	Trans (>250 kb)
ENSG00000087365	SF3B2	11	q13.1	65818200	65836779	2.11451	0.0344716	0.569483	FALSE	FALSE	Trans (>250 kb)			0.224928
ENSG00000133313	CNDP2	18	q22.3	72163051	72188366	2.11423	0.0344957	0.569483	FALSE	FALSE	Trans (>250 kb)			0.89736
ENSG00000132680	KIAA0907	1	q22	155882834	155904191	2.11322	0.0345816	0.569483	FALSE	FALSE	Trans (>250 kb)			0.0317468
ENSG00000251246	EFNA3	1	q22	155036224	155059283	2.11321	0.0345826	0.569483	FALSE	FALSE	Trans (>250 kb)			2.61152e-08
ENSG00000079263	SP140	2	q37.1	231067826	231223762	2.11147	0.0347315	0.569483	FALSE	FALSE	Trans (>250 kb)			0.30262
ENSG00000134899	ERCC5	13	q33.1	103497194	103528345	2.11064	0.0348034	0.569483	FALSE	FALSE	Trans (>250 kb)			0.163334
ENSG00000119318	RAD23B	9	q31.2	110045418	110094475	2.11038	0.0348259	0.569483	FALSE	FALSE	Trans (>250 kb)			0.121638
ENSG00000019995	ZRANB1	10	q26.13	126630692	126676758	2.11015	0.0348452	0.569483	FALSE	FALSE	Trans (>250 kb)			0.0606439
ENSG00000079819	EPB41L2	6	q23.2	131160487	131384462	2.1094	0.0349097	0.569483	FALSE	FALSE	Trans (>250 kb)			0.5018
ENSG00000100605	ITPK1	14	q32.12	93403259	93582665	2.10893	0.0349506	0.569483	FALSE	FALSE	Trans (>250 kb)			0.152935
ENSG00000130988	RGN	X	p11.23	46937775	46952712	2.10879	0.0349627	0.569483	FALSE	FALSE	Trans (>250 kb)
ENSG00000182197	EXT1	8	q24.11	118806729	119124092	2.10773	0.0350546	0.569573	FALSE	FALSE	Trans (>250 kb)			0.321218
ENSG00000157214	STEAP2	7	q21.13	89796904	89867451	2.10736	0.0350865	0.569621	FALSE	FALSE	Trans (>250 kb)			0.774473
ENSG00000167779	IGFBP6	12	q13.13	53491220	53496129	2.10666	0.0351467	0.570306	FALSE	FALSE	Trans (>250 kb)			0.283422
ENSG00000214114	MYCBP	1	p34.3	39328636	39347289	2.1056	0.0352387	0.57049	FALSE	FALSE	Trans (>250 kb)			0.718378
ENSG00000135144	DTX1	12	q24.13	113494514	113535833	2.10517	0.0352769	0.57049	FALSE	FALSE	Trans (>250 kb)			0.964054
ENSG00000070495	JMJD6	17	q25.1	74708919	74722866	2.10511	0.0352816	0.57049	FALSE	FALSE	Trans (>250 kb)			0.0060494
ENSG00000067798	NAV3	12	q21.2	78224685	78606790	2.10369	0.0354055	0.57103	FALSE	FALSE	Trans (>250 kb)			0.530197
ENSG00000140464	PML	15	q24.1	74287014	74340153	2.10255	0.0355054	0.57103	FALSE	FALSE	Trans (>250 kb)			0.609689
ENSG00000214128	TMEM213	7	q34	138482695	138522846	2.10242	0.0355165	0.57103	FALSE	FALSE	Trans (>250 kb)			0.030147
ENSG00000144136	SLC20A1	2	q13	113403434	113421404	2.10183	0.0355679	0.57138	FALSE	FALSE	Trans (>250 kb)			0.615288
ENSG00000160007	ARHGAP35	19	q13.32	47421933	47508334	2.10062	0.0356742	0.57138	FALSE	FALSE	Trans (>250 kb)			0.0554445
ENSG00000171169	NAIF1	9	q34.11	130823512	130830485	2.10041	0.0356925	0.57138	FALSE	FALSE	Trans (>250 kb)			0.391711
ENSG00000240747	KRBOX1	3	p22.1	42850975	42984284	2.09979	0.0357477	0.57138	FALSE	FALSE	Trans (>250 kb)			0.615988
ENSG00000179364	PACS2	14	q32.33	105766900	105864484	2.09816	0.0358909	0.57169	FALSE	FALSE	Trans (>250 kb)			0.0278472
ENSG00000101180	HRH3	20	q13.33	60790026	60795323	2.09808	0.0358978	0.57169	FALSE	FALSE	Trans (>250 kb)			0.424308
ENSG00000106688	SLC1A1	9	p24.2	4490444	4587469	2.09768	0.035933	0.57169	FALSE	FALSE	Trans (>250 kb)			0.606789
ENSG00000103089	FA2H	16	q23.1	74746853	74808729	2.097	0.0359937	0.572297	FALSE	FALSE	Trans (>250 kb)			0.981152
ENSG00000108309	RUNDC3A	17	q21.31	42385781	42396039	2.0953	0.0361443	0.573441	FALSE	FALSE	Trans (>250 kb)			0.781772
ENSG00000198168	SVIP	11	p14.3	22835345	22851845	2.09394	0.0362653	0.574261	FALSE	FALSE	Trans (>250 kb)			0.220228
ENSG00000215612	HMX1	4	p16.1	8847802	8873543	2.09348	0.0363065	0.574437	FALSE	FALSE	Trans (>250 kb)			0.464104
ENSG00000092051	JPH4	14	q11.2	24037244	24048009	2.09302	0.0363477	0.574437	FALSE	FALSE	Trans (>250 kb)			0.0580442
ENSG00000168952	STXBP6	14	q12	25278862	25519503	2.0923	0.0364115	0.574437	FALSE	FALSE	Trans (>250 kb)			0.382712
ENSG00000168556	ING2	4	q35.1	184426147	184432249	2.09159	0.0364754	0.574566	FALSE	FALSE	Trans (>250 kb)			0.227927
ENSG00000172432	GTPBP2	6	p21.1	43573053	43596899	2.08978	0.0366379	0.576413	FALSE	FALSE	Trans (>250 kb)			0.282222
ENSG00000261739	GOLGA8S	15	q11.2	23599895	23612378	2.08897	0.0367101	0.576413	FALSE	FALSE	Trans (>250 kb)			0.456304
ENSG00000184492	FOXD4L1	2	q13	114256661	114258728	2.08875	0.0367307	0.576413	FALSE	FALSE	Trans (>250 kb)			0.59549
ENSG00000172831	CES2	16	q22.1	66968347	66978999	2.08806	0.0367924	0.576413	FALSE	FALSE	Trans (>250 kb)			0.4999
ENSG00000136830	FAM129B	9	q34.11	130267618	130341268	2.08779	0.0368167	0.576413	FALSE	FALSE	Trans (>250 kb)			0.119738
ENSG00000073578	SDHA	5	p15.33	218356	256815	2.08749	0.0368441	0.576413	FALSE	FALSE	Trans (>250 kb)			0.410709
ENSG00000173404	INSM1	20	p11.23	20348765	20351590	2.08675	0.0369104	0.57662	FALSE	FALSE	Trans (>250 kb)			0.992651
ENSG00000088256	GNA11	19	p13.3	3094408	3124002	2.08505	0.0370651	0.577042	FALSE	FALSE	Trans (>250 kb)			0.356914
ENSG00000175970	UNC119B	12	q24.31	121148238	121161443	2.08356	0.0372003	0.577042	FALSE	FALSE	Trans (>250 kb)			0.0849415
ENSG00000196821	C6orf106	6	p21.31	34555065	34664636	2.0832	0.0372326	0.577042	FALSE	FALSE	Trans (>250 kb)			0.494701
ENSG00000111275	ALDH2	12	q24.12	112204691	112247782	2.08303	0.0372481	0.577042	FALSE	FALSE	Trans (>250 kb)			0.673183
ENSG00000181481	RNF135	17	q11.2	29295803	29326929	2.08295	0.0372558	0.577042	FALSE	FALSE	Trans (>250 kb)			0.029947
ENSG00000126351	THRA	17	q21.1	38214543	38250120	2.08247	0.0372993	0.577042	FALSE	FALSE	Trans (>250 kb)			0.227227
ENSG00000145075	CCDC39	3	q26.33	180320646	180588793	2.08028	0.0374995	0.577042	FALSE	FALSE	Trans (>250 kb)			0.287021
ENSG00000198324	FAM109A	12	q24.12	111798455	111806925	2.08015	0.0375122	0.577042	FALSE	FALSE	Trans (>250 kb)			0.477802
ENSG00000141434	MEP1B	18	q12.1	29765032	29800367	2.07982	0.0375421	0.577042	FALSE	FALSE	Trans (>250 kb)			0.277322
ENSG00000124839	RAB17	2	q37.3	238482965	238510257	2.07952	0.0375699	0.577042	FALSE	FALSE	Trans (>250 kb)			0.471203
ENSG00000116544	DLGAP3	1	p34.3	35331037	35395186	2.07903	0.0376146	0.577042	FALSE	FALSE	Trans (>250 kb)			0.843366
ENSG00000273171	CTB-96E2.2	17	q11.2	26691310	26695033	2.07866	0.0376486	0.577042	FALSE	FALSE	Trans (>250 kb)			0.542696
ENSG00000198373	WWP2	16	q22.1	69796209	69975644	2.07774	0.0377332	0.577042	FALSE	FALSE	Trans (>250 kb)			0.178032
ENSG00000176753	C15orf56	15	q15.1	40542865	40545170	2.07693	0.0378084	0.577042	FALSE	FALSE	Trans (>250 kb)			0.430707
ENSG00000179943	FIZ1	19	q13.42	56102746	56113336	2.07677	0.0378229	0.577042	FALSE	FALSE	Trans (>250 kb)			0.312119
ENSG00000187486	KCNJ11	11	p15.1	17407406	17410878	2.07658	0.0378399	0.577042	FALSE	FALSE	Trans (>250 kb)			0.473903
ENSG00000132155	RAF1	3	p25.2	12625100	12705725	2.074	0.0380794	0.578128	FALSE	FALSE	Trans (>250 kb)			0.558894
ENSG00000183734	ASCL2	11	p15.5	2289725	2292182	2.07322	0.0381514	0.578128	FALSE	FALSE	Trans (>250 kb)			0.00120581
ENSG00000197702	PARVA	11	p15.3	12398732	12552348	2.07206	0.0382599	0.578596	FALSE	FALSE	Trans (>250 kb)			0.327817
ENSG00000083454	P2RX5	17	p13.2	3575493	3599698	2.07083	0.0383746	0.578813	FALSE	FALSE	Trans (>250 kb)			0.578492
ENSG00000124243	BCAS4	20	q13.13	49411431	49493714	2.06983	0.0384684	0.578813	FALSE	FALSE	Trans (>250 kb)			0.0794421
ENSG00000124107	SLPI	20	q13.12	43880880	43883205	2.06981	0.0384698	0.578813	FALSE	FALSE	Trans (>250 kb)			0.192031
ENSG00000183718	TRIM52	5	q35.3	180681417	180688119	2.06973	0.0384776	0.578813	FALSE	FALSE	Trans (>250 kb)			0.781872
ENSG00000245848	CEBPA	19	q13.11	33790840	33793470	2.06796	0.0386435	0.579241	FALSE	FALSE	Trans (>250 kb)			0.5038
ENSG00000065802	ASB1	2	q37.3	239335383	239360891	2.06712	0.0387228	0.579241	FALSE	FALSE	Trans (>250 kb)			0.00654935
ENSG00000127884	ECHS1	10	q26.3	135175984	135187193	2.06701	0.0387335	0.579241	FALSE	FALSE	Trans (>250 kb)			0.413509
ENSG00000175832	ETV4	17	q21.31	41605212	41656988	2.0664	0.0387904	0.579241	FALSE	FALSE	Trans (>250 kb)			0.0175482
ENSG00000185176	AQP12B	2	q37.3	241615835	241622323	2.06636	0.0387945	0.579241	FALSE	FALSE	Trans (>250 kb)			0.755774
ENSG00000043143	JADE2	5	q31.1	133860003	133918918	2.06562	0.0388645	0.579241	FALSE	FALSE	Trans (>250 kb)			0.00634937
ENSG00000214360	EFCAB9	5	q35.1	171621176	171630456	2.06492	0.0389308	0.579241	FALSE	FALSE	Trans (>250 kb)			0.0953405
ENSG00000129473	BCL2L2	14	q11.2	23767999	23780968	2.0646	0.0389605	0.579241	FALSE	FALSE	Trans (>250 kb)			0.19853
ENSG00000124256	ZBP1	20	q13.31	56178902	56195632	2.06445	0.0389753	0.579241	FALSE	FALSE	Trans (>250 kb)			0.555094
ENSG00000124215	CDH26	20	q13.33	58533471	58609066	2.06393	0.039024	0.579241	FALSE	FALSE	Trans (>250 kb)			0.437606
ENSG00000135074	ADAM19	5	q33.3	156822542	157002783	2.06262	0.0391484	0.579956	FALSE	FALSE	Trans (>250 kb)			0.635086
ENSG00000095787	WAC	10	p12.1	28821422	28912041	2.06234	0.0391751	0.579956	FALSE	FALSE	Trans (>250 kb)			0.656084
ENSG00000126231	PROZ	13	q34	113812968	113826694	2.06104	0.0392991	0.5806	FALSE	FALSE	Trans (>250 kb)			0.649985
ENSG00000168071	CCDC88B	11	q13.1	64107695	64125006	2.06087	0.0393155	0.5806	FALSE	FALSE	Trans (>250 kb)			0.341316
ENSG00000008300	CELSR3	3	p21.31	48673902	48700348	2.06017	0.039382	0.5806	FALSE	FALSE	Trans (>250 kb)			0.0353465
ENSG00000164418	GRIK2	6	q16.3	101846664	102517958	2.0593	0.0394656	0.58087	FALSE	FALSE	Trans (>250 kb)			0.348015
ENSG00000099864	PALM	19	p13.3	708953	748329	2.05798	0.0395917	0.581707	FALSE	FALSE	Trans (>250 kb)			0.0764424
ENSG00000087157	PGS1	17	q25.3	76374721	76421195	2.0578	0.0396093	0.581707	FALSE	FALSE	Trans (>250 kb)			0.0336466
ENSG00000175155	YPEL2	17	q22	57409050	57479090	2.05744	0.0396441	0.581784	FALSE	FALSE	Trans (>250 kb)			0.354715
ENSG00000187912	CLEC17A	19	p13.12	14693896	14721969	2.05722	0.0396654	0.581784	FALSE	FALSE	Trans (>250 kb)			0.305919
ENSG00000100342	APOL1	22	q12.3	36649056	36663576	2.05668	0.0397167	0.581818	FALSE	FALSE	Trans (>250 kb)			0.00784922
ENSG00000088387	DOCK9	13	q32.3	99445741	99738879	2.05512	0.0398672	0.582601	FALSE	FALSE	Trans (>250 kb)			0.00624938
ENSG00000185163	DDX51	12	q24.33	132621139	132628880	2.05458	0.0399193	0.582601	FALSE	FALSE	Trans (>250 kb)			0.568093
ENSG00000173175	ADCY5	3	q21.1	123001143	123168605	2.05382	0.0399929	0.582601	FALSE	FALSE	Trans (>250 kb)			0.869063
ENSG00000153395	LPCAT1	5	p15.33	1456595	1524092	2.05233	0.0401376	0.582821	FALSE	FALSE	Trans (>250 kb)			0.464904
ENSG00000165905	GYLTL1B	11	p11.2	45943172	45950647	2.04927	0.0404353	0.582931	FALSE	FALSE	Trans (>250 kb)			0.291821
ENSG00000157933	SKI	1	p36.33	2160134	2241558	2.04927	0.0404356	0.582931	FALSE	FALSE	Trans (>250 kb)			0.29662
ENSG00000115896	PLCL1	2	q33.1	198669426	199437305	2.04926	0.0404364	0.582931	FALSE	FALSE	Trans (>250 kb)			0.308119
ENSG00000101448	EPPIN	20	q13.12	44165625	44176391	2.04816	0.0405443	0.583314	FALSE	FALSE	Trans (>250 kb)			0.508699
ENSG00000138744	NAAA	4	q21.1	76831809	76862204	2.04526	0.0408292	0.586489	FALSE	FALSE	Trans (>250 kb)			0.0112489
ENSG00000158773	USF1	1	q23.3	161009041	161015767	2.04497	0.0408579	0.586489	FALSE	FALSE	Trans (>250 kb)			0.670683
ENSG00000088833	NSFL1C	20	p13	1422807	1454487	2.0427	0.0410817	0.588777	FALSE	FALSE	Trans (>250 kb)			0.00864914
ENSG00000182149	IST1	16	q22.2	71879899	71962913	2.04139	0.0412117	0.589133	FALSE	FALSE	Trans (>250 kb)			0.0467453
ENSG00000198894	CIPC	14	q24.3	77564440	77583630	2.04125	0.0412256	0.589133	FALSE	FALSE	Trans (>250 kb)			0.225127
ENSG00000215193	PEX26	22	q11.21	18560689	18613905	2.04025	0.0413251	0.589133	FALSE	FALSE	Trans (>250 kb)			0.825167
ENSG00000168259	DNAJC7	17	q21.2	40128451	40173394	2.03995	0.0413557	0.589133	FALSE	FALSE	Trans (>250 kb)			0.442806
ENSG00000125966	MMP24	20	q11.22	33814457	33864801	2.03866	0.0414836	0.589133	FALSE	FALSE	Trans (>250 kb)			0.0868413
ENSG00000129911	KLF16	19	p13.3	1852399	1863567	2.03859	0.0414913	0.589133	FALSE	FALSE	Trans (>250 kb)			0.0887411
ENSG00000143819	EPHX1	1	q42.12	225997794	226033260	2.03774	0.0415756	0.589831	FALSE	FALSE	Trans (>250 kb)			0.111439
ENSG00000196396	PTPN1	20	q13.13	49126891	49201299	2.03599	0.0417509	0.590189	FALSE	FALSE	Trans (>250 kb)			0.0274473
ENSG00000109956	B3GAT1	11	q25	134248398	134281812	2.03549	0.0418017	0.590189	FALSE	FALSE	Trans (>250 kb)			0.39931
ENSG00000226124	FTCDNL1	2	q33.1	200625267	200715896	2.03533	0.0418172	0.590189	FALSE	FALSE	Trans (>250 kb)			0.0853415
ENSG00000244165	P2RY11	19	p13.2	10222214	10226048	2.03523	0.0418279	0.590189	FALSE	FALSE	Trans (>250 kb)			0.111139
ENSG00000137200	CMTR1	6	p21.2	37400995	37450603	2.03492	0.0418594	0.590189	FALSE	FALSE	Trans (>250 kb)			0.120938
ENSG00000150281	CTF1	16	p11.2	30907928	30914881	2.03489	0.0418619	0.590189	FALSE	FALSE	8721	rs12934900	4.331e-11	6.09992e-11
ENSG00000151778	SERP2	13	q14.11	44947801	44971850	2.03343	0.042009	0.591587	FALSE	FALSE	Trans (>250 kb)			0.0386461
ENSG00000187268	FAM9C	X	p22.2	13053737	13062801	2.03251	0.0421025	0.59185	FALSE	FALSE	Trans (>250 kb)
ENSG00000185448	FAM47A	X	p21.1	34147869	34150447	2.03194	0.04216	0.59185	FALSE	FALSE	Trans (>250 kb)
ENSG00000117036	ETV3	1	q23.1	157090983	157108266	2.03177	0.0421768	0.59185	FALSE	FALSE	Trans (>250 kb)			0.660584
ENSG00000080371	RAB21	12	q21.1	72148654	72184699	2.03109	0.0422455	0.59185	FALSE	FALSE	Trans (>250 kb)			0.010149
ENSG00000134539	KLRD1	12	p13.2	10378657	10469850	2.03032	0.0423236	0.59185	FALSE	FALSE	Trans (>250 kb)			0.374813
ENSG00000153446	C16orf89	16	p13.3	5094123	5116111	2.02995	0.0423618	0.59185	FALSE	FALSE	Trans (>250 kb)			0.60279
ENSG00000182473	EXOC7	17	q25.1	74077087	74117657	2.02889	0.0424691	0.59185	FALSE	FALSE	Trans (>250 kb)			0.648685
ENSG00000146233	CYP39A1	6	p12.3	46517541	46620523	2.02829	0.0425305	0.59185	FALSE	FALSE	Trans (>250 kb)			0.131837
ENSG00000183486	MX2	21	q22.3	42733870	42781317	2.02718	0.0426437	0.59185	FALSE	FALSE	Trans (>250 kb)			0.873963
ENSG00000168763	CNNM3	2	q11.2	97481982	97499648	2.02611	0.0427536	0.59185	FALSE	FALSE	Trans (>250 kb)			0.000253083
ENSG00000140995	DEF8	16	q24.3	90014333	90034468	2.02586	0.0427795	0.59185	FALSE	FALSE	Trans (>250 kb)			0.577892
ENSG00000259132	RP11-298I3.5	14	q11.2	23415479	23451467	2.02576	0.0427897	0.59185	FALSE	FALSE	Trans (>250 kb)			0.558694
ENSG00000184009	ACTG1	17	q25.3	79476997	79490873	2.02563	0.0428031	0.59185	FALSE	FALSE	Trans (>250 kb)			0.0453455
ENSG00000100997	ABHD12	20	p11.21	25275379	25371619	2.02508	0.0428588	0.59185	FALSE	FALSE	Trans (>250 kb)			0.179532
ENSG00000196547	MAN2A2	15	q26.1	91445448	91465814	2.02493	0.0428747	0.59185	FALSE	FALSE	Trans (>250 kb)			0.461904
ENSG00000141560	FN3KRP	17	q25.3	80674559	80688204	2.02469	0.0428993	0.59185	FALSE	FALSE	Trans (>250 kb)			0.666483
ENSG00000186185	KIF18B	17	q21.31	43002077	43025082	2.02462	0.0429064	0.59185	FALSE	FALSE	Trans (>250 kb)			0.0210479
ENSG00000105976	MET	7	q31.2	116312444	116438440	2.02417	0.0429525	0.59185	FALSE	FALSE	Trans (>250 kb)			0.131737
ENSG00000157985	AGAP1	2	q37.2	236402733	237040444	2.02304	0.0430688	0.59185	FALSE	FALSE	Trans (>250 kb)			0.0212479
ENSG00000140948	ZCCHC14	16	q24.2	87439852	87525651	2.02239	0.0431363	0.59185	FALSE	FALSE	Trans (>250 kb)			0.366013
ENSG00000065000	AP3D1	19	p13.3	2100988	2164464	2.0223	0.0431456	0.59185	FALSE	FALSE	Trans (>250 kb)			0.635586
ENSG00000162522	KIAA1522	1	p35.1	33207486	33240571	2.02175	0.0432021	0.59185	FALSE	FALSE	Trans (>250 kb)			0.258124
ENSG00000268643	AC006486.9	19	q13.2	42738735	42759284	2.02166	0.0432112	0.59185	FALSE	FALSE	Trans (>250 kb)			0.373313
ENSG00000111642	CHD4	12	p13.31	6679249	6716642	2.02121	0.0432577	0.59185	FALSE	FALSE	Trans (>250 kb)			0.676982
ENSG00000167972	ABCA3	16	p13.3	2325882	2390747	2.02097	0.0432825	0.59185	FALSE	FALSE	Trans (>250 kb)			0.691081
ENSG00000006071	ABCC8	11	p15.1	17414432	17498449	2.02086	0.0432946	0.59185	FALSE	FALSE	Trans (>250 kb)			0.583992
ENSG00000163810	TGM4	3	p21.31	44916100	44956482	2.02014	0.0433687	0.59185	FALSE	FALSE	Trans (>250 kb)			0.0120488
ENSG00000076826	CAMSAP3	19	p13.2	7660788	7683190	2.0199	0.0433937	0.59185	FALSE	FALSE	Trans (>250 kb)			0.892361
ENSG00000146094	DOK3	5	q35.3	176928908	176938275	2.01963	0.0434218	0.59185	FALSE	FALSE	Trans (>250 kb)			0.252325
ENSG00000102081	FMR1	X	q27.3	146993469	147032645	2.01951	0.043434	0.59185	FALSE	FALSE	Trans (>250 kb)
ENSG00000139645	ANKRD52	12	q13.3	56631591	56652175	2.01879	0.0435088	0.592343	FALSE	FALSE	Trans (>250 kb)			0.634087
ENSG00000175643	RMI2	16	p13.13	11343476	11445619	2.01848	0.0435412	0.592385	FALSE	FALSE	Trans (>250 kb)			0.580492
ENSG00000169136	ATF5	19	q13.33	50431959	50437192	2.01813	0.0435782	0.592385	FALSE	FALSE	Trans (>250 kb)			0.39761
ENSG00000221995	TIAF1	17	q11.2	27400537	27418537	2.01801	0.0435898	0.592385	FALSE	FALSE	Trans (>250 kb)			0.0455454
ENSG00000104918	RETN	19	p13.2	7733930	7735334	2.01677	0.0437196	0.592913	FALSE	FALSE	Trans (>250 kb)			0.193931
ENSG00000021355	SERPINB1	6	p25.2	2832566	2842240	2.01593	0.0438074	0.593643	FALSE	FALSE	Trans (>250 kb)			0.4969
ENSG00000135316	SYNCRIP	6	q14.3	86318053	86353510	2.01498	0.0439068	0.594455	FALSE	FALSE	Trans (>250 kb)			0.306519
ENSG00000169877	AHSP	16	p11.2	31539185	31540124	2.01473	0.0439326	0.594459	FALSE	FALSE	Trans (>250 kb)			0.744176
ENSG00000107185	RGP1	9	p13.3	35749203	35758572	2.01372	0.044039	0.59537	FALSE	FALSE	Trans (>250 kb)			0.29742
ENSG00000170011	MYRIP	3	p22.1	39850405	40301812	2.01291	0.0441242	0.595906	FALSE	FALSE	Trans (>250 kb)			0.420008
ENSG00000026103	FAS	10	q23.31	90750414	90775542	2.01268	0.044148	0.595906	FALSE	FALSE	Trans (>250 kb)			0.475902
ENSG00000168807	SNTB2	16	q22.1	69221032	69342955	2.00985	0.0444474	0.59822	FALSE	FALSE	Trans (>250 kb)			0.312119
ENSG00000138622	HCN4	15	q24.1	73612200	73661605	2.00855	0.0445849	0.598526	FALSE	FALSE	Trans (>250 kb)			0.937056
ENSG00000167207	NOD2	16	q12.1	50727514	50766988	2.00813	0.0446292	0.598526	FALSE	FALSE	Trans (>250 kb)			0.000215787
ENSG00000169217	CD2BP2	16	p11.2	30362087	30366682	2.00735	0.0447121	0.598807	FALSE	FALSE	Trans (>250 kb)			0.873663
ENSG00000134470	IL15RA	10	p15.1	5990855	6020150	2.00663	0.0447894	0.59922	FALSE	FALSE	Trans (>250 kb)			0.618388
ENSG00000157064	NMNAT2	1	q25.3	183217372	183387737	2.00625	0.0448291	0.59922	FALSE	FALSE	Trans (>250 kb)			0.119238
ENSG00000140548	ZNF710	15	q26.1	90544624	90625438	2.00611	0.0448443	0.59922	FALSE	FALSE	Trans (>250 kb)			0.0888411
ENSG00000179750	APOBEC3B	22	q13.1	39378352	39388809	2.00561	0.044898	0.59922	FALSE	FALSE	Trans (>250 kb)			0.368913
ENSG00000147437	GNRH1	8	p21.2	25276776	25282170	2.00485	0.0449794	0.59922	FALSE	FALSE	Trans (>250 kb)			0.0893411
ENSG00000107282	APBA1	9	q21.12	72042446	72287222	2.00437	0.0450301	0.59922	FALSE	FALSE	Trans (>250 kb)			0.315318
ENSG00000198732	SMOC1	14	q24.2	70320848	70499083	2.00412	0.0450577	0.59922	FALSE	FALSE	Trans (>250 kb)			0.754075
ENSG00000257355	CTD-2006C1.10	19	p13.2	12128703	12163782	2.00408	0.0450619	0.59922	FALSE	FALSE	Trans (>250 kb)			0.212329
ENSG00000120645	IQSEC3	12	p13.33	175931	287626	2.00401	0.0450687	0.59922	FALSE	FALSE	Trans (>250 kb)			0.123038
ENSG00000148300	REXO4	9	q34.2	136271186	136283164	2.00334	0.0451412	0.599515	FALSE	FALSE	Trans (>250 kb)			0.79987
ENSG00000142330	CAPN10	2	q37.3	241526133	241557122	2.00321	0.0451549	0.599515	FALSE	FALSE	Trans (>250 kb)			0.330517
ENSG00000198892	SHISA4	1	q32.1	201857808	201861434	2.00154	0.0453339	0.599515	FALSE	FALSE	Trans (>250 kb)			0.451205
ENSG00000107317	PTGDS	9	q34.3	139871956	139879887	2.00152	0.0453364	0.599515	FALSE	FALSE	Trans (>250 kb)			0.534097
ENSG00000089902	RCOR1	14	q32.31	103058998	103196913	2.00101	0.0453914	0.599515	FALSE	FALSE	Trans (>250 kb)			0.158034
ENSG00000160216	AGPAT3	21	q22.3	45285067	45406417	2.0009	0.0454037	0.599515	FALSE	FALSE	Trans (>250 kb)			0.00454955
ENSG00000143157	POGK	1	q24.1	166808681	166825581	2.00071	0.0454232	0.599515	FALSE	FALSE	Trans (>250 kb)			0.00344966
ENSG00000165792	METTL17	14	q11.2	21457929	21465189	1.99995	0.0455057	0.599515	FALSE	FALSE	Trans (>250 kb)			0.0427457
ENSG00000163013	FBXO41	2	p13.1	73481810	73511559	1.99995	0.0455057	0.599515	FALSE	FALSE	Trans (>250 kb)			0.633387
ENSG00000170088	TMEM192	4	q32.3	165995574	166129701	1.99976	0.0455266	0.599515	FALSE	FALSE	Trans (>250 kb)			0.443706
ENSG00000100335	MIEF1	22	q13.1	39895437	39914137	1.99783	0.0457347	0.601364	FALSE	FALSE	Trans (>250 kb)			0.809469
ENSG00000259024	TVP23C-CDRT4	17	p12	15339338	15466875	1.99688	0.0458379	0.601364	FALSE	FALSE	Trans (>250 kb)			0.789871
ENSG00000260342	RP11-1035H13.3	16	p12.3	18799385	18812841	1.99594	0.0459401	0.601364	FALSE	FALSE	Trans (>250 kb)			0.209829
ENSG00000186350	RXRA	9	q34.2	137208944	137332431	1.99562	0.0459755	0.601364	FALSE	FALSE	Trans (>250 kb)			0.149235
ENSG00000132286	TIMM10B	11	p15.4	6502677	6505909	1.99559	0.0459784	0.601364	FALSE	FALSE	Trans (>250 kb)			0.00186347
ENSG00000112877	CEP72	5	p15.33	612387	667283	1.99492	0.0460518	0.601364	FALSE	FALSE	Trans (>250 kb)			0.370013
ENSG00000101463	SYNDIG1	20	p11.21	24449835	24647252	1.99487	0.0460568	0.601364	FALSE	FALSE	Trans (>250 kb)			0.524798
ENSG00000124635	HIST1H2BJ	6	p22.1	27093676	27100541	1.99458	0.0460887	0.601364	FALSE	FALSE	Trans (>250 kb)			0.247525
ENSG00000125818	PSMF1	20	p13	1093906	1160596	1.99455	0.0460916	0.601364	FALSE	FALSE	Trans (>250 kb)			0.216128
ENSG00000168158	OR2C1	16	p13.3	3405889	3406924	1.99371	0.0461843	0.601973	FALSE	FALSE	Trans (>250 kb)			0.817968
ENSG00000136193	SCRN1	7	p14.3	29959719	30029905	1.99184	0.046389	0.603926	FALSE	FALSE	Trans (>250 kb)			0.934257
ENSG00000135596	MICAL1	6	q21	109765265	109787171	1.99083	0.0464991	0.603926	FALSE	FALSE	Trans (>250 kb)			0.0979402
ENSG00000167986	DDB1	11	q12.2	61066923	61110068	1.99052	0.0465335	0.603926	FALSE	FALSE	Trans (>250 kb)			0.716678
ENSG00000166796	LDHC	11	p15.1	18433854	18473605	1.99039	0.0465476	0.603926	FALSE	FALSE	Trans (>250 kb)			0.110839
ENSG00000183837	PNMA3	X	q28	152224766	152228827	1.99028	0.0465605	0.603926	FALSE	FALSE	Trans (>250 kb)
ENSG00000103037	SETD6	16	q21	58549383	58554431	1.99024	0.0465643	0.603926	FALSE	FALSE	Trans (>250 kb)			0.00254975
ENSG00000123338	NCKAP1L	12	q13.13	54891495	54937726	1.98967	0.0466272	0.603926	FALSE	FALSE	Trans (>250 kb)			0.529797
ENSG00000184110	EIF3C	16	p11.2	28699879	28747051	1.98845	0.0467615	0.604449	FALSE	FALSE	Trans (>250 kb)			0.0121798
ENSG00000159899	NPR2	9	p13.3	35792151	35809729	1.9884	0.0467679	0.604449	FALSE	FALSE	Trans (>250 kb)			0.420808
ENSG00000089199	CHGB	20	p12.3	5892076	5906007	1.98812	0.046798	0.604449	FALSE	FALSE	Trans (>250 kb)			0.273523
ENSG00000124587	PEX6	6	p21.1	42931608	42946958	1.98738	0.0468803	0.604449	FALSE	FALSE	Trans (>250 kb)			0.0568443
ENSG00000005379	BZRAP1	17	q22	56378592	56406152	1.98705	0.0469171	0.604449	FALSE	FALSE	Trans (>250 kb)			0.406809
ENSG00000120949	TNFRSF8	1	p36.22	12123434	12204264	1.98685	0.0469396	0.604449	FALSE	FALSE	Trans (>250 kb)			0.623888
ENSG00000120733	KDM3B	5	q31.2	137688285	137772717	1.98652	0.0469751	0.604449	FALSE	FALSE	Trans (>250 kb)			0.000721283
ENSG00000168899	VAMP5	2	p11.2	85811531	85820535	1.98529	0.0471122	0.605051	FALSE	FALSE	Trans (>250 kb)			0.0121488
ENSG00000115884	SDC1	2	p24.1	20400558	20425194	1.98361	0.0472996	0.605314	FALSE	FALSE	Trans (>250 kb)			0.341316
ENSG00000172349	IL16	15	q25.1	81451916	81605104	1.9836	0.047301	0.605314	FALSE	FALSE	Trans (>250 kb)			0.731277
ENSG00000108852	MPP2	17	q21.31	41952725	41987068	1.98298	0.0473698	0.605314	FALSE	FALSE	Trans (>250 kb)			0.0606439
ENSG00000184787	UBE2G2	21	q22.3	46188955	46221934	1.98279	0.0473913	0.605314	FALSE	FALSE	Trans (>250 kb)			0.687681
ENSG00000104972	LILRB1	19	q13.42	55085346	55148979	1.98244	0.0474296	0.605314	FALSE	FALSE	Trans (>250 kb)			0.849265
ENSG00000070061	IKBKAP	9	q31.3	111629797	111696396	1.98242	0.0474327	0.605314	FALSE	FALSE	Trans (>250 kb)			0.0434457
ENSG00000130725	UBE2M	19	q13.43	59067079	59070327	1.98218	0.047459	0.605314	FALSE	FALSE	Trans (>250 kb)			0.588591
ENSG00000188906	LRRK2	12	q12	40590546	40763087	1.98081	0.0476129	0.606954	FALSE	FALSE	0	rs1491942	7.477e-09	1.55915e-07
ENSG00000131584	ACAP3	1	p36.33	1227756	1244989	1.98036	0.0476634	0.607146	FALSE	FALSE	Trans (>250 kb)			0.582692
ENSG00000198053	SIRPA	20	p13	1875154	1920543	1.97935	0.0477771	0.607527	FALSE	FALSE	Trans (>250 kb)			0.236626
ENSG00000152795	HNRNPDL	4	q21.22	83343717	83351294	1.97915	0.0477992	0.607527	FALSE	FALSE	Trans (>250 kb)			0.867463
ENSG00000164237	CMBL	5	p15.2	10275987	10308138	1.97905	0.0478098	0.607527	FALSE	FALSE	Trans (>250 kb)			0.130537
ENSG00000167680	SEMA6B	19	p13.3	4542600	4559820	1.97852	0.0478706	0.607757	FALSE	FALSE	Trans (>250 kb)			0.0229477
ENSG00000155886	SLC24A2	9	p22.1	19507450	19786926	1.97836	0.047888	0.607757	FALSE	FALSE	Trans (>250 kb)			0.430907
ENSG00000132554	RGS22	8	q22.2	100973164	101143496	1.9781	0.0479171	0.607771	FALSE	FALSE	Trans (>250 kb)			0.0461454
ENSG00000137266	SLC22A23	6	p25.2	3269196	3457256	1.97705	0.0480355	0.608245	FALSE	FALSE	Trans (>250 kb)			0.381412
ENSG00000164265	SCGB3A2	5	q32	147250245	147261754	1.97412	0.0483682	0.608245	FALSE	FALSE	Trans (>250 kb)			0.29812
ENSG00000105063	PPP6R1	19	q13.42	55741148	55770363	1.97409	0.048372	0.608245	FALSE	FALSE	Trans (>250 kb)			0.29942
ENSG00000006757	PNPLA4	X	p22.31	7866288	7895780	1.97373	0.0484128	0.608245	FALSE	FALSE	Trans (>250 kb)
ENSG00000165795	NDRG2	14	q11.2	21484922	21539031	1.97264	0.0485362	0.608245	FALSE	FALSE	Trans (>250 kb)			0.828367
ENSG00000149639	SOGA1	20	q11.23	35405845	35492089	1.97146	0.0486712	0.608245	FALSE	FALSE	Trans (>250 kb)			0.0819418
ENSG00000143867	OSR1	2	p24.1	19551246	19558414	1.96952	0.048893	0.608245	FALSE	FALSE	Trans (>250 kb)			0.855164
ENSG00000110851	PRDM4	12	q23.3	108126643	108155049	1.96948	0.0488977	0.608245	FALSE	FALSE	Trans (>250 kb)			0.274623
ENSG00000107140	TESK1	9	p13.3	35605367	35610038	1.96931	0.0489177	0.608245	FALSE	FALSE	Trans (>250 kb)			0.760274
ENSG00000204653	ASPDH	19	q13.33	51014857	51017947	1.96578	0.0493235	0.608245	FALSE	FALSE	Trans (>250 kb)			0.841166
ENSG00000143549	TPM3	1	q21.3	154127784	154167124	1.96488	0.0494279	0.608245	FALSE	FALSE	Trans (>250 kb)			0.378012
ENSG00000101945	SUV39H1	X	p11.23	48553945	48567403	1.96355	0.0495818	0.608245	FALSE	FALSE	Trans (>250 kb)
ENSG00000168490	PHYHIP	8	p21.3	22077222	22089854	1.96278	0.0496719	0.608245	FALSE	FALSE	Trans (>250 kb)			0.590791
ENSG00000179912	R3HDM2	12	q13.3	57643392	57824788	1.96181	0.0497849	0.608245	FALSE	FALSE	Trans (>250 kb)			0.493201
ENSG00000127554	GFER	16	p13.3	2034208	2037750	1.96128	0.0498468	0.608245	FALSE	FALSE	Trans (>250 kb)			1.00383e-05
ENSG00000171877	FRMD5	15	q15.3	44162962	44487450	1.96122	0.0498532	0.608245	FALSE	FALSE	Trans (>250 kb)			0.787371
ENSG00000184185	KCNJ12	17	p11.2	21279509	21323179	1.96111	0.0498657	0.608245	FALSE	FALSE	Trans (>250 kb)			0.173033
ENSG00000160803	UBQLN4	1	q22	156005092	156023585	1.96055	0.0499314	0.608245	FALSE	FALSE	Trans (>250 kb)			0.0559444
ENSG00000123395	C12orf44	12	q13.13	52463030	52471278	1.96035	0.049955	0.608245	FALSE	FALSE	Trans (>250 kb)			0.816168
ENSG00000198752	CDC42BPB	14	q32.32	103398716	103523799	1.96003	0.0499922	0.608245	FALSE	FALSE	Trans (>250 kb)			0.0265473
ENSG00000162078	ZG16B	16	p13.3	2880170	2888967	1.95981	0.0500182	0.608245	FALSE	FALSE	Trans (>250 kb)			0.854765
ENSG00000156049	GNA14	9	q21.2	80037995	80263223	1.95895	0.0501186	0.608245	FALSE	FALSE	Trans (>250 kb)			0.0531447
ENSG00000238269	PAGE2B	X	p11.21	55101496	55105342	1.95845	0.0501773	0.608245	FALSE	FALSE	Trans (>250 kb)
ENSG00000171456	ASXL1	20	q11.21	30946155	31027122	1.95842	0.0501805	0.608245	FALSE	FALSE	Trans (>250 kb)			0.482902
ENSG00000184900	SUMO3	21	q22.3	46225532	46238694	1.95784	0.050249	0.608245	FALSE	FALSE	Trans (>250 kb)			0.528097
ENSG00000110651	CD81	11	p15.5	2397407	2418649	1.95751	0.0502877	0.608245	FALSE	FALSE	Trans (>250 kb)			0.0156484
ENSG00000170525	PFKFB3	10	p15.1	6186881	6277495	1.95746	0.0502938	0.608245	FALSE	FALSE	Trans (>250 kb)			0.132537
ENSG00000184221	OLIG1	21	q22.11	34442450	34444726	1.95739	0.0503016	0.608245	FALSE	FALSE	Trans (>250 kb)			0.0641436
ENSG00000108219	TSPAN14	10	q23.1	82213922	82292879	1.9573	0.0503117	0.608245	FALSE	FALSE	Trans (>250 kb)			0.271223
ENSG00000148082	SHC3	9	q22.1	91628060	91793682	1.95661	0.0503933	0.608245	FALSE	FALSE	Trans (>250 kb)			0.425007
ENSG00000268798	AC027307.3	19	p13.3	1440838	1441937	1.95593	0.050473	0.608245	FALSE	FALSE	Trans (>250 kb)			0.322318
ENSG00000130755	GMFG	19	q13.2	39818993	39833012	1.95557	0.0505156	0.608245	FALSE	FALSE	Trans (>250 kb)			0.973953
ENSG00000135870	RC3H1	1	q25.1	173900352	173991435	1.95537	0.0505395	0.608245	FALSE	FALSE	Trans (>250 kb)			0.728477
ENSG00000170004	CHD3	17	p13.1	7788124	7816078	1.95416	0.0506827	0.608245	FALSE	FALSE	Trans (>250 kb)			0.323518
ENSG00000177303	CASKIN2	17	q25.1	73496342	73511664	1.95407	0.050693	0.608245	FALSE	FALSE	Trans (>250 kb)			0.118338
ENSG00000162734	PEA15	1	q23.2	160175127	160185166	1.95371	0.0507353	0.608245	FALSE	FALSE	Trans (>250 kb)			0.222028
ENSG00000092203	TOX4	14	q11.2	21944756	21967319	1.95265	0.0508612	0.608245	FALSE	FALSE	Trans (>250 kb)			0.00514949
ENSG00000179889	PDXDC1	16	p13.11	15068448	15233196	1.95227	0.0509066	0.608245	FALSE	FALSE	Trans (>250 kb)			0.940256
ENSG00000168792	ABHD15	17	q11.2	27887565	27894155	1.95191	0.050949	0.608245	FALSE	FALSE	Trans (>250 kb)			0.131737
ENSG00000160999	SH2B2	7	q22.1	101928405	101962178	1.95139	0.0510113	0.608245	FALSE	FALSE	Trans (>250 kb)			0.528697
ENSG00000066336	SPI1	11	p11.2	47376411	47400127	1.95104	0.0510519	0.608245	FALSE	FALSE	Trans (>250 kb)			0.0388461
ENSG00000143554	SLC27A3	1	q21.3	153746830	153752633	1.95075	0.0510864	0.608245	FALSE	FALSE	Trans (>250 kb)			0.448905
ENSG00000146232	NFKBIE	6	p21.1	44225903	44233500	1.94982	0.0511978	0.608245	FALSE	FALSE	Trans (>250 kb)			0.315518
ENSG00000149131	SERPING1	11	q12.1	57364860	57382326	1.94978	0.0512026	0.608245	FALSE	FALSE	Trans (>250 kb)			0.724178
ENSG00000092067	CEBPE	14	q11.2	23586513	23588825	1.94943	0.0512436	0.608245	FALSE	FALSE	Trans (>250 kb)			0.454205
ENSG00000136280	CCM2	7	p13	45039074	45116068	1.94927	0.0512631	0.608245	FALSE	FALSE	Trans (>250 kb)			0.0260474
ENSG00000137103	TMEM8B	9	p13.3	35814448	35854844	1.94912	0.0512816	0.608245	FALSE	FALSE	Trans (>250 kb)			0.473103
ENSG00000166908	PIP4K2C	12	q13.3	57984957	57997198	1.94909	0.0512849	0.608245	FALSE	FALSE	Trans (>250 kb)			0.0546445
ENSG00000102178	UBL4A	X	q28	153712056	153715009	1.94772	0.0514479	0.608903	FALSE	FALSE	Trans (>250 kb)
ENSG00000100201	DDX17	22	q13.1	38879445	38903665	1.94769	0.0514524	0.608903	FALSE	FALSE	Trans (>250 kb)			0.30342
ENSG00000189420	ZFP92	X	q28	152683780	152687087	1.94734	0.0514943	0.609004	FALSE	FALSE	Trans (>250 kb)
ENSG00000181638	ZFP41	8	q24.3	144328991	144344875	1.94602	0.0516529	0.609882	FALSE	FALSE	Trans (>250 kb)			0.920258
ENSG00000072803	FBXW11	5	q35.1	171288553	171433877	1.94564	0.0516982	0.609882	FALSE	FALSE	Trans (>250 kb)			0.352715
ENSG00000135823	STX6	1	q25.3	180941861	180992047	1.94466	0.0518158	0.609936	FALSE	FALSE	Trans (>250 kb)			0.219128
ENSG00000163872	YEATS2	3	q27.1	183415606	183530413	1.94418	0.051874	0.609936	FALSE	FALSE	Trans (>250 kb)			0.166933
ENSG00000268069	AC004466.1	12	q13.11	48178706	48179787	1.94323	0.0519887	0.609936	FALSE	FALSE	Trans (>250 kb)			0.30432
ENSG00000183844	FAM3B	21	q22.3	42676139	42729358	1.94277	0.0520439	0.609936	FALSE	FALSE	Trans (>250 kb)			0.476702
ENSG00000171489	SPACA5	X	p11.23	47863734	47869126	1.94174	0.0521686	0.609936	FALSE	FALSE	Trans (>250 kb)
ENSG00000147166	ITGB1BP2	X	q13.1	70521584	70525221	1.94134	0.0522172	0.609936	FALSE	FALSE	Trans (>250 kb)
ENSG00000064787	BCAS1	20	q13.2	52553316	52687304	1.94113	0.0522426	0.609936	FALSE	FALSE	Trans (>250 kb)			0.140436
ENSG00000107929	LARP4B	10	p15.3	855484	977564	1.94063	0.052303	0.609936	FALSE	FALSE	Trans (>250 kb)			0.118238
ENSG00000148158	SNX30	9	q32	115513118	115643951	1.94044	0.0523257	0.609936	FALSE	FALSE	Trans (>250 kb)			0.0354465
ENSG00000186472	PCLO	7	q21.11	82383329	82792246	1.94026	0.0523483	0.609936	FALSE	FALSE	Trans (>250 kb)			0.0317468
ENSG00000104824	HNRNPL	19	q13.2	39327028	39342987	1.94021	0.0523537	0.609936	FALSE	FALSE	Trans (>250 kb)			0.417108
ENSG00000100099	HPS4	22	q12.1	26839389	26879803	1.93894	0.052509	0.611155	FALSE	FALSE	Trans (>250 kb)			0.476902
ENSG00000151883	PARP8	5	q11.1	49961733	50142356	1.93808	0.0526137	0.611478	FALSE	FALSE	Trans (>250 kb)			0.0030497
ENSG00000169057	MECP2	X	q28	153287024	153363212	1.93705	0.0527394	0.61201	FALSE	FALSE	Trans (>250 kb)
ENSG00000137842	TMEM62	15	q15.2	43415477	43477344	1.9363	0.0528311	0.61201	FALSE	FALSE	Trans (>250 kb)			0.375312
ENSG00000060339	CCAR1	10	q21.3	70480769	70552134	1.93614	0.05285	0.61201	FALSE	FALSE	Trans (>250 kb)			0.832067
ENSG00000011021	CLCN6	1	p36.22	11866207	11903201	1.93607	0.0528586	0.61201	FALSE	FALSE	Trans (>250 kb)			0.10334
ENSG00000105711	SCN1B	19	q13.12	35521588	35531352	1.93576	0.0528968	0.612079	FALSE	FALSE	Trans (>250 kb)			0.939056
ENSG00000224916	APOC4-APOC2	19	q13.32	45445495	45452822	1.93512	0.0529752	0.612487	FALSE	FALSE	Trans (>250 kb)			0.836066
ENSG00000241878	PISD	22	q12.2	32014477	32058418	1.9347	0.0530265	0.612503	FALSE	FALSE	Trans (>250 kb)			0.234027
ENSG00000089012	SIRPG	20	p13	1609798	1638425	1.9345	0.0530513	0.612503	FALSE	FALSE	Trans (>250 kb)			0.178132
ENSG00000174837	EMR1	19	p13.3	6887577	6940470	1.93399	0.0531139	0.612503	FALSE	FALSE	Trans (>250 kb)			0.0674433
ENSG00000138668	HNRNPD	4	q21.22	83273651	83295656	1.93247	0.0533017	0.61328	FALSE	FALSE	Trans (>250 kb)			0.619788
ENSG00000102572	STK24	13	q32.2	99102455	99230194	1.93211	0.0533456	0.61328	FALSE	FALSE	Trans (>250 kb)			0.434107
ENSG00000082397	EPB41L3	18	p11.31	5392383	5630699	1.93195	0.0533652	0.61328	FALSE	FALSE	Trans (>250 kb)			0.00714929
ENSG00000059378	PARP12	7	q34	139723544	139763521	1.93077	0.0535115	0.613828	FALSE	FALSE	Trans (>250 kb)			0.39861
ENSG00000122952	ZWINT	10	q21.1	58116989	58121036	1.93043	0.0535539	0.613828	FALSE	FALSE	Trans (>250 kb)			0.963254
ENSG00000135801	TAF5L	1	q42.13	229728858	229761794	1.93018	0.0535851	0.613828	FALSE	FALSE	Trans (>250 kb)			0.577592
ENSG00000162670	BRINP3	1	q31.1	190066792	190446759	1.93011	0.0535928	0.613828	FALSE	FALSE	Trans (>250 kb)			0.622988
ENSG00000167208	SNX20	16	q12.1	50700211	50715264	1.92874	0.0537628	0.613828	FALSE	FALSE	Trans (>250 kb)			0.000931776
ENSG00000167780	SOAT2	12	q13.13	53497302	53518322	1.92725	0.0539484	0.613828	FALSE	FALSE	Trans (>250 kb)			0.482002
ENSG00000135124	P2RX4	12	q24.31	121647660	121671909	1.92681	0.0540028	0.613828	FALSE	FALSE	Trans (>250 kb)			0.209529
ENSG00000106785	TRIM14	9	q22.33	100831557	100881494	1.92676	0.054009	0.613828	FALSE	FALSE	Trans (>250 kb)			0.20143
ENSG00000109501	WFS1	4	p16.1	6271576	6304992	1.92672	0.0540146	0.613828	FALSE	FALSE	Trans (>250 kb)			0.59759
ENSG00000160654	CD3G	11	q23.3	118215059	118225876	1.92669	0.0540182	0.613828	FALSE	FALSE	Trans (>250 kb)			0.149235
ENSG00000139842	CUL4A	13	q34	113862552	113919399	1.92661	0.0540284	0.613828	FALSE	FALSE	Trans (>250 kb)			0.545795
ENSG00000136450	SRSF1	17	q22	56080721	56084707	1.92583	0.0541257	0.613828	FALSE	FALSE	Trans (>250 kb)			0.616188
ENSG00000067365	METTL22	16	p13.2	8715540	8740081	1.92406	0.054347	0.613828	FALSE	FALSE	Trans (>250 kb)			0.556594
ENSG00000120669	SOHLH2	13	q13.3	36742345	36871979	1.92386	0.054372	0.613828	FALSE	FALSE	Trans (>250 kb)			0.367613
ENSG00000173011	TADA2B	4	p16.1	7043626	7059679	1.922	0.0546052	0.613828	FALSE	FALSE	Trans (>250 kb)			0.109539
ENSG00000173156	RHOD	11	q13.2	66824289	66839484	1.92184	0.054626	0.613828	FALSE	FALSE	Trans (>250 kb)			0.254025
ENSG00000268942	CKS1B	5	q12.1	61808070	61808309	1.92174	0.0546383	0.613828	FALSE	FALSE	Trans (>250 kb)			0.346715
ENSG00000134545	KLRC1	12	p13.2	10594863	10607284	1.92143	0.0546777	0.613828	FALSE	FALSE	Trans (>250 kb)			0.313019
ENSG00000096696	DSP	6	p24.3	7541808	7586950	1.92106	0.0547245	0.613828	FALSE	FALSE	Trans (>250 kb)			0.114239
ENSG00000145147	SLIT2	4	p15.31	20254883	20622184	1.92041	0.0548066	0.613828	FALSE	FALSE	Trans (>250 kb)			0.349315
ENSG00000241945	PWP2	21	q22.3	45527171	45551063	1.91971	0.0548945	0.613828	FALSE	FALSE	Trans (>250 kb)			0.158134
ENSG00000267772	RP11-15E18.4	17	q23.2	58641908	58663984	1.91964	0.0549034	0.613828	FALSE	FALSE	Trans (>250 kb)			0.253825
ENSG00000170190	SLC16A5	17	q25.1	73083822	73102257	1.91828	0.0550755	0.613828	FALSE	FALSE	Trans (>250 kb)			0.0117488
ENSG00000176695	OR4F17	19	p13.3	107471	111696	1.9178	0.0551368	0.613828	FALSE	FALSE	Trans (>250 kb)
ENSG00000130294	KIF1A	2	q37.3	241653181	241759725	1.91646	0.055306	0.613828	FALSE	FALSE	Trans (>250 kb)			0.342316
ENSG00000168067	MAP4K2	11	q13.1	64556290	64570713	1.91575	0.0553963	0.613828	FALSE	FALSE	Trans (>250 kb)			0.425207
ENSG00000138623	SEMA7A	15	q24.1	74701630	74726808	1.91571	0.0554022	0.613828	FALSE	FALSE	Trans (>250 kb)			0.772773
ENSG00000152253	SPC25	2	q31.1	169690642	169769881	1.91475	0.0555248	0.613828	FALSE	FALSE	Trans (>250 kb)			0.454605
ENSG00000099968	BCL2L13	22	q11.21	18111621	18213388	1.9145	0.0555558	0.613828	FALSE	FALSE	Trans (>250 kb)			0.891661
ENSG00000144711	IQSEC1	3	p25.2	12938719	13114617	1.91418	0.055597	0.613828	FALSE	FALSE	Trans (>250 kb)			0.872763
ENSG00000177239	MAN1B1	9	q34.3	139981379	140003635	1.91378	0.0556484	0.613828	FALSE	FALSE	Trans (>250 kb)			0.645285
ENSG00000047056	WDR37	10	p15.3	1095478	1178237	1.91341	0.0556957	0.613828	FALSE	FALSE	Trans (>250 kb)			0.266123
ENSG00000160321	ZNF208	19	p12	22115760	22193751	1.91305	0.0557418	0.613828	FALSE	FALSE	Trans (>250 kb)			0.922758
ENSG00000163346	PBXIP1	1	q21.3	154916552	154928599	1.91294	0.0557552	0.613828	FALSE	FALSE	Trans (>250 kb)			0.080342
ENSG00000180113	TDRD6	6	p12.3	46655612	46672056	1.91272	0.0557842	0.613828	FALSE	FALSE	Trans (>250 kb)			0.152735
ENSG00000143793	C1orf35	1	q42.13	228288427	228293112	1.91257	0.0558034	0.613828	FALSE	FALSE	Trans (>250 kb)			0.138136
ENSG00000087152	ATXN7L3	17	q21.31	42269173	42277481	1.91194	0.0558834	0.613828	FALSE	FALSE	Trans (>250 kb)			0.0040496
ENSG00000183549	ACSM5	16	p12.3	20420856	20452658	1.91134	0.0559603	0.613828	FALSE	FALSE	Trans (>250 kb)			0.884462
ENSG00000125812	GZF1	20	p11.21	23342787	23353700	1.91012	0.0561174	0.614221	FALSE	FALSE	Trans (>250 kb)			0.432407
ENSG00000197381	ADARB1	21	q22.3	46493768	46646478	1.90965	0.0561781	0.61424	FALSE	FALSE	Trans (>250 kb)			0.335316
ENSG00000071051	NCK2	2	q12.2	106361354	106510730	1.90825	0.0563588	0.615281	FALSE	FALSE	Trans (>250 kb)			0.823268
ENSG00000139800	ZIC5	13	q32.3	100615218	100624163	1.90773	0.056426	0.615312	FALSE	FALSE	Trans (>250 kb)			0.121238
ENSG00000167508	MVD	16	q24.3	88718343	88729569	1.90743	0.0564649	0.615312	FALSE	FALSE	Trans (>250 kb)			0.938256
ENSG00000149932	TMEM219	16	p11.2	29952206	29984373	1.90726	0.0564865	0.615312	FALSE	FALSE	Trans (>250 kb)			0.0962404
ENSG00000133794	ARNTL	11	p15.2	13298199	13408813	1.9068	0.0565471	0.615312	FALSE	FALSE	Trans (>250 kb)			0.19503
ENSG00000218672	AC008060.7	7	q36.3	155174771	155189051	1.9055	0.0567152	0.615844	FALSE	FALSE	Trans (>250 kb)			0.644686
ENSG00000110514	MADD	11	p11.2	47290712	47351582	1.90471	0.0568172	0.616531	FALSE	FALSE	Trans (>250 kb)			0.274423
ENSG00000135506	OS9	12	q13.3	58087738	58115340	1.90432	0.0568683	0.616531	FALSE	FALSE	Trans (>250 kb)			0.0918408
ENSG00000166507	NDST2	10	q22.2	75561669	75571589	1.90299	0.0570415	0.616531	FALSE	FALSE	Trans (>250 kb)			0.0792421
ENSG00000149187	CELF1	11	p11.2	47487496	47587121	1.90241	0.0571172	0.616531	FALSE	FALSE	Trans (>250 kb)			0.290021
ENSG00000132879	FBXO44	1	p36.22	11714432	11723384	1.90236	0.0571238	0.616531	FALSE	FALSE	Trans (>250 kb)			0.0525447
ENSG00000184271	POU6F1	12	q13.13	51580719	51611477	1.90208	0.0571601	0.616531	FALSE	FALSE	Trans (>250 kb)			0.330617
ENSG00000169402	RSPH10B2	7	p22.1	6793740	6838996	1.90157	0.0572273	0.616531	FALSE	FALSE	Trans (>250 kb)			0.0893411
ENSG00000101349	PAK7	20	p12.2	9518036	9819689	1.90116	0.0572804	0.616531	FALSE	FALSE	Trans (>250 kb)			0.248725
ENSG00000070366	SMG6	17	p13.3	1963133	2207065	1.90064	0.0573493	0.616531	FALSE	FALSE	Trans (>250 kb)			0.774173
ENSG00000118900	UBN1	16	p13.3	4896666	4932361	1.89971	0.0574718	0.616531	FALSE	FALSE	Trans (>250 kb)			0.0540446
ENSG00000177054	ZDHHC13	11	p15.1	19138646	19197969	1.8997	0.0574725	0.616531	FALSE	FALSE	Trans (>250 kb)			0.580492
ENSG00000218819	TDRD15	2	p24.1	21346789	21366144	1.89873	0.0575997	0.616531	FALSE	FALSE	Trans (>250 kb)			0.853465
ENSG00000145022	TCTA	3	p21.31	49449639	49453908	1.8967	0.057867	0.616531	FALSE	FALSE	Trans (>250 kb)			0.474803
ENSG00000229579	USP17L26	4	p16.1	9336384	9337976	1.89597	0.0579638	0.616531	FALSE	FALSE	Trans (>250 kb)
ENSG00000173120	KDM2A	11	q13.2	66886740	67025558	1.89534	0.0580469	0.616531	FALSE	FALSE	Trans (>250 kb)			0.878662
ENSG00000172594	SMPDL3A	6	q22.31	123110315	123130865	1.89506	0.0580842	0.616531	FALSE	FALSE	Trans (>250 kb)			0.29812
ENSG00000125813	PAX1	20	p11.22	21686297	21696620	1.89504	0.058087	0.616531	FALSE	FALSE	Trans (>250 kb)			0.205229
ENSG00000135622	SEMA4F	2	p13.1	74881355	74909186	1.89494	0.0580999	0.616531	FALSE	FALSE	Trans (>250 kb)			0.411809
ENSG00000149418	ST14	11	q24.3	130029457	130080271	1.89437	0.0581756	0.616531	FALSE	FALSE	Trans (>250 kb)			0.289921
ENSG00000135750	KCNK1	1	q42.2	233749750	233808258	1.89405	0.0582184	0.616531	FALSE	FALSE	Trans (>250 kb)			0.0532447
ENSG00000185924	RTN4RL1	17	p13.3	1837971	1928639	1.89361	0.0582771	0.616531	FALSE	FALSE	Trans (>250 kb)			0.255924
ENSG00000111961	SASH1	6	q24.3	148593440	148873186	1.89345	0.058298	0.616531	FALSE	FALSE	Trans (>250 kb)			0.379112
ENSG00000244242	IFITM10	11	p15.5	1753640	1771821	1.89344	0.0582995	0.616531	FALSE	FALSE	Trans (>250 kb)			0.143436
ENSG00000140943	MBTPS1	16	q23.3	84087368	84150511	1.89264	0.0584053	0.616531	FALSE	FALSE	Trans (>250 kb)			0.131137
ENSG00000131203	IDO1	8	p11.21	39759794	39785963	1.89245	0.0584315	0.616531	FALSE	FALSE	Trans (>250 kb)			0.387511
ENSG00000135439	AGAP2	12	q14.1	58118980	58135940	1.89106	0.0586166	0.616531	FALSE	FALSE	Trans (>250 kb)			0.247825
ENSG00000166135	HIF1AN	10	q24.31	102288829	102319755	1.89058	0.0586798	0.616531	FALSE	FALSE	Trans (>250 kb)			0.520798
ENSG00000091527	CDV3	3	q22.1	133292574	133309105	1.89044	0.0586991	0.616531	FALSE	FALSE	Trans (>250 kb)			0.264024
ENSG00000142002	DPP9	19	p13.3	4675236	4724685	1.89042	0.0587015	0.616531	FALSE	FALSE	Trans (>250 kb)			0.116038
ENSG00000035720	STAP1	4	q13.2	68424446	68473055	1.89037	0.0587087	0.616531	FALSE	FALSE	Trans (>250 kb)			0.470503
ENSG00000131374	TBC1D5	3	p24.3	17198654	18486309	1.8902	0.0587317	0.616531	FALSE	FALSE	Trans (>250 kb)			0.0692431
ENSG00000136937	NCBP1	9	q22.33	100395908	100436030	1.88999	0.0587587	0.616531	FALSE	FALSE	Trans (>250 kb)			0.663884
ENSG00000164576	SAP30L	5	q33.2	153825517	153840614	1.88995	0.0587647	0.616531	FALSE	FALSE	Trans (>250 kb)			0.525897
ENSG00000266728	AC015688.3	17	q11.2	25950390	25967803	1.8899	0.0587713	0.616531	FALSE	FALSE	Trans (>250 kb)			0.451405
ENSG00000123454	DBH	9	q34.2	136501482	136524466	1.88981	0.0587829	0.616531	FALSE	FALSE	Trans (>250 kb)			0.531697
ENSG00000159842	ABR	17	p13.3	906758	1132315	1.88969	0.0587999	0.616531	FALSE	FALSE	Trans (>250 kb)			0.413109
ENSG00000166897	ELFN2	22	q13.1	37764000	37823505	1.88963	0.0588068	0.616531	FALSE	FALSE	Trans (>250 kb)			0.136536
ENSG00000103313	MEFV	16	p13.3	3292028	3306627	1.88945	0.0588316	0.616531	FALSE	FALSE	Trans (>250 kb)			0.665383
ENSG00000118046	STK11	19	p13.3	1189406	1228428	1.88895	0.058898	0.616531	FALSE	FALSE	Trans (>250 kb)			0.171933
ENSG00000198561	CTNND1	11	q12.1	57520715	57587018	1.88892	0.058903	0.616531	FALSE	FALSE	Trans (>250 kb)			0.381512
ENSG00000076351	SLC46A1	17	q11.2	26721661	26734215	1.88791	0.0590376	0.616531	FALSE	FALSE	Trans (>250 kb)			0.475102
ENSG00000227268	KLLN	10	q23.31	89618918	89623194	1.88783	0.0590492	0.616531	FALSE	FALSE	Trans (>250 kb)			0.230327
ENSG00000153560	UBP1	3	p22.3	33429828	33482863	1.88761	0.0590783	0.616531	FALSE	FALSE	Trans (>250 kb)			0.648485
ENSG00000189013	KIR2DL4	19	q13.42	55236002	55325972	1.88626	0.0592606	0.616821	FALSE	FALSE	Trans (>250 kb)			0.252725
ENSG00000188167	TMPPE	3	p22.3	33131913	33138293	1.88566	0.0593407	0.616821	FALSE	FALSE	Trans (>250 kb)			0.433307
ENSG00000168056	LTBP3	11	q13.1	65306276	65326401	1.88565	0.0593418	0.616821	FALSE	FALSE	Trans (>250 kb)			0.644286
ENSG00000251322	SHANK3	22	q13.33	51112843	51171726	1.88312	0.0596838	0.617241	FALSE	FALSE	Trans (>250 kb)			0.260224
ENSG00000179938	GOLGA8J	15	q13.2	30375158	30385702	1.88297	0.059704	0.617241	FALSE	FALSE	Trans (>250 kb)			0.80337
ENSG00000160185	UBASH3A	21	q22.3	43824008	43867791	1.88258	0.0597575	0.617241	FALSE	FALSE	Trans (>250 kb)			0.266523
ENSG00000161091	MFSD12	19	p13.3	3538259	3574288	1.88247	0.0597723	0.617241	FALSE	FALSE	Trans (>250 kb)			0.010449
ENSG00000073464	CLCN4	X	p22.2	10125024	10205700	1.88214	0.0598164	0.617241	FALSE	FALSE	Trans (>250 kb)
ENSG00000166340	TPP1	11	p15.4	6634000	6640692	1.88137	0.0599221	0.617241	FALSE	FALSE	Trans (>250 kb)			0.0279472
ENSG00000182134	TDRKH	1	q21.3	151742583	151763892	1.88091	0.0599836	0.617309	FALSE	FALSE	Trans (>250 kb)			0.189531
ENSG00000168878	SFTPB	2	p11.2	85884437	85895864	1.88043	0.060049	0.617309	FALSE	FALSE	Trans (>250 kb)			0.0692431
ENSG00000196071	OR2L13	1	q44	248100493	248264224	1.87951	0.0601755	0.617309	FALSE	FALSE	Trans (>250 kb)			0.29642
ENSG00000118579	MED28	4	p15.32	17616254	17635728	1.87906	0.0602369	0.61765	FALSE	FALSE	Trans (>250 kb)			0.0932407
ENSG00000010295	IFFO1	12	p13.31	6647541	6665239	1.87796	0.0603864	0.618731	FALSE	FALSE	Trans (>250 kb)			0.428307
ENSG00000068024	HDAC4	2	q37.3	239969864	240323348	1.87443	0.0608712	0.621274	FALSE	FALSE	Trans (>250 kb)			0.070443
ENSG00000259332	ST20-MTHFS	15	q25.1	80137537	80216096	1.87422	0.0609001	0.621274	FALSE	FALSE	Trans (>250 kb)			0.20393
ENSG00000131165	CHMP1A	16	q24.3	89710839	89724253	1.87376	0.0609634	0.621554	FALSE	FALSE	Trans (>250 kb)			0.514899
ENSG00000110917	MLEC	12	q24.31	121124672	121139667	1.87303	0.0610645	0.62179	FALSE	FALSE	Trans (>250 kb)			0.0145485
ENSG00000165244	ZNF367	9	q22.32	99148223	99180611	1.87275	0.0611027	0.62179	FALSE	FALSE	Trans (>250 kb)			0.222328
ENSG00000155846	PPARGC1B	5	q32	149109861	149234585	1.87104	0.0613399	0.622729	FALSE	FALSE	Trans (>250 kb)			0.0540446
ENSG00000178950	GAK	4	p16.3	843064	926161	1.86991	0.0614961	0.622729	FALSE	FALSE	17373	rs10017289	1.441e-10	3.27249e-12
ENSG00000106263	EIF3B	7	p22.3	2393721	2420380	1.86949	0.0615553	0.622729	FALSE	FALSE	Trans (>250 kb)			0.282722
ENSG00000102910	LONP2	16	q12.1	48278207	48397033	1.86948	0.0615558	0.622729	FALSE	FALSE	Trans (>250 kb)			0.171533
ENSG00000124935	SCGB1D2	11	q12.3	62009682	62012280	1.86912	0.0616068	0.622899	FALSE	FALSE	Trans (>250 kb)			0.107939
ENSG00000053328	METTL24	6	q21	110567131	110679475	1.86747	0.0618362	0.623952	FALSE	FALSE	Trans (>250 kb)			0.478202
ENSG00000020577	SAMD4A	14	q22.2	55033815	55260033	1.86726	0.0618655	0.623965	FALSE	FALSE	Trans (>250 kb)			0.00444956
ENSG00000196132	MYT1	20	q13.33	62783144	62873604	1.86703	0.0618978	0.623993	FALSE	FALSE	Trans (>250 kb)			0.0775422
ENSG00000119720	NRDE2	14	q32.11	90742580	90798481	1.86579	0.0620705	0.624503	FALSE	FALSE	Trans (>250 kb)			0.129737
ENSG00000165633	VSTM4	10	q11.23	50222290	50323554	1.86525	0.0621459	0.624897	FALSE	FALSE	Trans (>250 kb)			0.934457
ENSG00000028137	TNFRSF1B	1	p36.22	12227060	12269285	1.86436	0.0622708	0.624897	FALSE	FALSE	Trans (>250 kb)			0.178732
ENSG00000104760	FGL1	8	p22	17721889	17767874	1.86436	0.0622709	0.624897	FALSE	FALSE	Trans (>250 kb)			0.759074
ENSG00000224470	ATXN1L	16	q22.2	71879894	71919171	1.86291	0.0624749	0.625426	FALSE	FALSE	Trans (>250 kb)			0.0722428
ENSG00000119638	NEK9	14	q24.3	75548822	75594047	1.86252	0.0625296	0.625426	FALSE	FALSE	Trans (>250 kb)			0.362514
ENSG00000179134	SAMD4B	19	q13.2	39833036	39876350	1.86232	0.0625586	0.625426	FALSE	FALSE	Trans (>250 kb)			0.991251
ENSG00000185963	BICD2	9	q22.31	95473645	95527094	1.86176	0.0626374	0.625426	FALSE	FALSE	Trans (>250 kb)			0.185331
ENSG00000163812	ZDHHC3	3	p21.31	44956749	45017677	1.86166	0.0626504	0.625426	FALSE	FALSE	Trans (>250 kb)			0.0146485
ENSG00000117335	CD46	1	q32.2	207925402	207968858	1.86033	0.0628386	0.625563	FALSE	FALSE	Trans (>250 kb)			0.226727
ENSG00000131368	MRPS25	3	p25.1	15083967	15106842	1.85968	0.0629311	0.625563	FALSE	FALSE	Trans (>250 kb)			0.845165
ENSG00000168348	INSM2	14	q13.2	36003248	36006260	1.85937	0.062974	0.625563	FALSE	FALSE	Trans (>250 kb)			0.325817
ENSG00000196074	SYCP2	20	q13.33	58438618	58508710	1.85853	0.0630935	0.625563	FALSE	FALSE	Trans (>250 kb)			0.0252475
ENSG00000183624	HMCES	3	q21.3	128997671	129025029	1.85806	0.0631601	0.625563	FALSE	FALSE	Trans (>250 kb)			0.0982402
ENSG00000140859	KIFC3	16	q21	57792129	57896957	1.85786	0.0631887	0.625563	FALSE	FALSE	Trans (>250 kb)			0.178432
ENSG00000108592	FTSJ3	17	q23.3	61896793	61907372	1.85773	0.0632072	0.625563	FALSE	FALSE	Trans (>250 kb)			0.0531447
ENSG00000188610	FAM72B	1	p11.2	120837756	120855681	1.8576	0.0632254	0.625563	FALSE	FALSE	Trans (>250 kb)
ENSG00000130164	LDLR	19	p13.2	11200038	11244492	1.85749	0.063241	0.625563	FALSE	FALSE	Trans (>250 kb)			0.111039
ENSG00000120008	WDR11	10	q26.12	122610687	122669036	1.85668	0.0633561	0.626019	FALSE	FALSE	Trans (>250 kb)			0.771273
ENSG00000197134	ZNF257	19	p12	22235254	22274282	1.85656	0.0633737	0.626019	FALSE	FALSE	Trans (>250 kb)			0.787071
ENSG00000105339	DENND3	8	q24.3	142127377	142205907	1.85637	0.0634014	0.626019	FALSE	FALSE	Trans (>250 kb)			0.0163484
ENSG00000111737	RAB35	12	q24.23	120532899	120555306	1.85527	0.0635583	0.626545	FALSE	FALSE	Trans (>250 kb)			0.515198
ENSG00000134291	TMEM106C	12	q13.11	48357352	48362661	1.85504	0.063591	0.626545	FALSE	FALSE	Trans (>250 kb)			0.00364964
ENSG00000170091	NSG2	5	q35.2	173472607	173670504	1.85476	0.0636301	0.626545	FALSE	FALSE	Trans (>250 kb)			0.318518
ENSG00000109794	FAM149A	4	q35.1	187025573	187093821	1.85456	0.063659	0.626545	FALSE	FALSE	Trans (>250 kb)			0.907159
ENSG00000268818	AL049747.1	22	q12.3	36023040	36031181	1.85435	0.0636894	0.626545	FALSE	FALSE	Trans (>250 kb)			0.851365
ENSG00000177000	MTHFR	1	p36.22	11845780	11866977	1.85302	0.06388	0.627078	FALSE	FALSE	Trans (>250 kb)			0.108739
ENSG00000198478	SH3BGRL2	6	q14.1	80341000	80413372	1.8529	0.0638969	0.627078	FALSE	FALSE	Trans (>250 kb)			0.185531
ENSG00000132361	CLUH	17	p13.3	2592680	2615957	1.85247	0.0639588	0.627078	FALSE	FALSE	Trans (>250 kb)			0.577992
ENSG00000141959	PFKL	21	q22.3	45719934	45747259	1.85169	0.0640711	0.627078	FALSE	FALSE	Trans (>250 kb)			0.552595
ENSG00000159961	OR3A3	17	p13.2	3323862	3324827	1.85168	0.064072	0.627078	FALSE	FALSE	Trans (>250 kb)			5.0458e-05
ENSG00000146021	KLHL3	5	q31.2	136953189	137071779	1.85139	0.0641134	0.627078	FALSE	FALSE	Trans (>250 kb)			0.19873
ENSG00000259133	RP11-1085N6.3	14	q22.3	57115683	57197253	1.85136	0.0641183	0.627078	FALSE	FALSE	Trans (>250 kb)			0.584792
ENSG00000078114	NEBL	10	p12.31	21068902	21463116	1.85084	0.0641932	0.627078	FALSE	FALSE	Trans (>250 kb)			0.0328467
ENSG00000221819	C16orf3	16	q24.3	90095316	90096309	1.85081	0.064197	0.627078	FALSE	FALSE	Trans (>250 kb)			0.781472
ENSG00000184014	DENND5A	11	p15.4	9160372	9286937	1.84994	0.0643227	0.62768	FALSE	FALSE	Trans (>250 kb)			0.463204
ENSG00000196313	POM121	7	q11.23	72349936	72421979	1.84861	0.0645143	0.627853	FALSE	FALSE	Trans (>250 kb)			0.326017
ENSG00000204843	DCTN1	2	p13.1	74588281	74619214	1.84835	0.064552	0.627853	FALSE	FALSE	Trans (>250 kb)			0.290821
ENSG00000089154	GCN1L1	12	q24.23	120565007	120632513	1.84715	0.0647258	0.627853	FALSE	FALSE	Trans (>250 kb)			0.358914
ENSG00000109103	UNC119	17	q11.2	26873725	26879686	1.84675	0.0647841	0.627853	FALSE	FALSE	Trans (>250 kb)			0.209329
ENSG00000186205	Mar-01	1	q41	220960101	220987735	1.84658	0.0648075	0.627853	FALSE	FALSE	Trans (>250 kb)			0.69708
ENSG00000007923	DNAJC11	1	p36.31	6694228	6761984	1.84639	0.0648361	0.627853	FALSE	FALSE	Trans (>250 kb)			0.505199
ENSG00000133980	VRTN	14	q24.3	74769772	74826711	1.84605	0.0648853	0.627853	FALSE	FALSE	Trans (>250 kb)			0.232427
ENSG00000169918	OTUD7A	15	q13.3	31775329	32162992	1.84594	0.0649003	0.627853	FALSE	FALSE	Trans (>250 kb)			0.0222478
ENSG00000075073	TACR2	10	q22.1	71163659	71176623	1.84583	0.0649165	0.627853	FALSE	FALSE	Trans (>250 kb)			0.0255474
ENSG00000153487	ING1	13	q34	111365083	111373421	1.84565	0.0649429	0.627853	FALSE	FALSE	Trans (>250 kb)			0.0834417
ENSG00000164038	SLC9B2	4	q24	103941025	104006986	1.84554	0.0649592	0.627853	FALSE	FALSE	Trans (>250 kb)			0.571393
ENSG00000139998	RAB15	14	q23.3	65412532	65439494	1.84458	0.0650987	0.627853	FALSE	FALSE	Trans (>250 kb)			0.381012
ENSG00000187116	LILRA5	19	q13.42	54818353	54824409	1.84394	0.0651922	0.627853	FALSE	FALSE	Trans (>250 kb)			0.213929
ENSG00000085063	CD59	11	p13	33719807	33757991	1.84307	0.0653181	0.627853	FALSE	FALSE	Trans (>250 kb)			0.0145485
ENSG00000069849	ATP1B3	3	q23	141594966	141645356	1.84291	0.0653424	0.627853	FALSE	FALSE	Trans (>250 kb)			0.163034
ENSG00000166866	MYO1A	12	q13.3	57422301	57444982	1.84267	0.0653774	0.627853	FALSE	FALSE	Trans (>250 kb)			0.334317
ENSG00000122707	RECK	9	p13.3	36036430	36124448	1.84262	0.0653847	0.627853	FALSE	FALSE	Trans (>250 kb)			0.0454455
ENSG00000257093	KIAA1147	7	q34	141356528	141401953	1.84259	0.065389	0.627853	FALSE	FALSE	Trans (>250 kb)			0.275622
ENSG00000196371	FUT4	11	q21	94277017	94283063	1.84239	0.0654181	0.627853	FALSE	FALSE	Trans (>250 kb)			0.0822418
ENSG00000163285	GABRG1	4	p12	46037786	46126098	1.84174	0.0655126	0.627853	FALSE	FALSE	Trans (>250 kb)			0.317918
ENSG00000186723	OR10H1	19	p13.12	15917817	15918936	1.84172	0.0655165	0.627853	FALSE	FALSE	Trans (>250 kb)			0.638986
ENSG00000063244	U2AF2	19	q13.42	56165512	56186081	1.84158	0.0655368	0.627853	FALSE	FALSE	Trans (>250 kb)			0.758274
ENSG00000187239	FNBP1	9	q34.11	132649466	132805473	1.84027	0.0657289	0.627932	FALSE	FALSE	Trans (>250 kb)			0.433107
ENSG00000105146	AURKC	19	q13.43	57742377	57746916	1.83936	0.0658625	0.627932	FALSE	FALSE	Trans (>250 kb)			0.0124488
ENSG00000197471	SPN	16	p11.2	29674300	29682187	1.83925	0.0658784	0.627932	FALSE	FALSE	Trans (>250 kb)			0.241926
ENSG00000100441	KHNYN	14	q12	24898492	24910540	1.83905	0.0659079	0.627932	FALSE	FALSE	Trans (>250 kb)			0.783372
ENSG00000103018	CYB5B	16	q22.1	69458428	69500169	1.83893	0.065926	0.627932	FALSE	FALSE	Trans (>250 kb)			0.413109
ENSG00000198944	SOWAHA	5	q31.1	132149033	132152488	1.83887	0.065935	0.627932	FALSE	FALSE	Trans (>250 kb)			0.246625
ENSG00000088826	SMOX	20	p13	4101627	4168394	1.83818	0.0660365	0.628152	FALSE	FALSE	Trans (>250 kb)			0.535096
ENSG00000130592	LSP1	11	p15.5	1874200	1913497	1.83743	0.0661465	0.628435	FALSE	FALSE	Trans (>250 kb)			0.111539
ENSG00000013523	ANGEL1	14	q24.3	77253588	77292589	1.83665	0.0662622	0.628725	FALSE	FALSE	Trans (>250 kb)			0.19843
ENSG00000074755	ZZEF1	17	p13.2	3907739	4046314	1.83622	0.0663258	0.628731	FALSE	FALSE	Trans (>250 kb)			0.664884
ENSG00000204267	TAP2	6	p21.32	32789610	32806557	1.83614	0.0663363	0.628731	FALSE	FALSE	228276	rs35265698	3.927e-11	0.237526
ENSG00000120948	TARDBP	1	p36.22	11072414	11085796	1.83575	0.0663948	0.628731	FALSE	FALSE	Trans (>250 kb)			0.764574
ENSG00000180900	SCRIB	8	q24.3	144873090	144897549	1.83553	0.0664273	0.628731	FALSE	FALSE	Trans (>250 kb)			0.847265
ENSG00000133958	UNC79	14	q32.12	93799565	94174222	1.83524	0.0664706	0.628731	FALSE	FALSE	Trans (>250 kb)			0.429507
ENSG00000188191	PRKAR1B	7	p22.3	588834	767287	1.83477	0.0665405	0.628731	FALSE	FALSE	Trans (>250 kb)			0.731377
ENSG00000187951	ARHGAP11B	15	q13.2	30916697	31065196	1.83385	0.0666764	0.628875	FALSE	FALSE	Trans (>250 kb)			0.443206
ENSG00000165801	ARHGEF40	14	q11.2	21538429	21558399	1.83359	0.0667145	0.628875	FALSE	FALSE	Trans (>250 kb)			0.823268
ENSG00000174672	BRSK2	11	p15.5	1411129	1483919	1.83331	0.0667571	0.628875	FALSE	FALSE	Trans (>250 kb)			0.646185
ENSG00000197226	TBC1D9B	5	q35.3	179289066	179334859	1.83308	0.0667912	0.628904	FALSE	FALSE	Trans (>250 kb)			0.726877
ENSG00000127837	AAMP	2	q35	219128850	219134980	1.83249	0.0668786	0.628953	FALSE	FALSE	Trans (>250 kb)			0.0175482
ENSG00000132182	NUP210	3	p25.1	13357737	13461809	1.83091	0.0671137	0.628953	FALSE	FALSE	Trans (>250 kb)			0.178432
ENSG00000144029	MRPS5	2	q11.1	95752952	95815179	1.83044	0.0671836	0.628953	FALSE	FALSE	Trans (>250 kb)			0.0218478
ENSG00000108950	FAM20A	17	q24.2	66531254	66597530	1.83016	0.0672254	0.628953	FALSE	FALSE	Trans (>250 kb)			0.120138
ENSG00000160469	BRSK1	19	q13.42	55793440	55823901	1.82968	0.0672974	0.628953	FALSE	FALSE	Trans (>250 kb)			0.262224
ENSG00000151490	PTPRO	12	p12.3	15475331	15750333	1.82943	0.0673349	0.628953	FALSE	FALSE	Trans (>250 kb)			0.485701
ENSG00000166676	TVP23A	16	p13.13	10854776	10912651	1.82941	0.0673387	0.628953	FALSE	FALSE	Trans (>250 kb)			0.265423
ENSG00000132329	RAMP1	2	q37.3	238767536	238820756	1.82826	0.0675106	0.628953	FALSE	FALSE	Trans (>250 kb)			0.489901
ENSG00000266258	RP11-41O4.1	18	q22.2	68002675	68019695	1.82822	0.067516	0.628953	FALSE	FALSE	Trans (>250 kb)			0.705179
ENSG00000160785	SLC25A44	1	q22	156163880	156182587	1.82733	0.0676501	0.629039	FALSE	FALSE	Trans (>250 kb)			0.0494451
ENSG00000141965	FEM1A	19	p13.3	4791728	4795571	1.82715	0.0676771	0.629039	FALSE	FALSE	Trans (>250 kb)			0.977152
ENSG00000135960	EDAR	2	q12.3	109510927	109605828	1.82697	0.0677043	0.629039	FALSE	FALSE	Trans (>250 kb)			0.19893
ENSG00000156475	PPP2R2B	5	q32	145967936	146464347	1.82594	0.06786	0.629662	FALSE	FALSE	Trans (>250 kb)			0.381712
ENSG00000112379	KIAA1244	6	q23.3	138483058	138665800	1.82493	0.068012	0.630051	FALSE	FALSE	Trans (>250 kb)			0.218028
ENSG00000122515	ZMIZ2	7	p13	44788180	44809477	1.82451	0.0680752	0.630338	FALSE	FALSE	Trans (>250 kb)			0.428807
ENSG00000188811	NHLRC3	13	q13.3	39612443	39624246	1.82394	0.0681611	0.63061	FALSE	FALSE	Trans (>250 kb)			0.4998
ENSG00000163393	SLC22A15	1	p13.1	116519119	116612675	1.82166	0.0685069	0.632887	FALSE	FALSE	Trans (>250 kb)			0.941656
ENSG00000079616	KIF22	16	p11.2	29802040	29816706	1.82158	0.0685194	0.632887	FALSE	FALSE	Trans (>250 kb)			0.118738
ENSG00000169327	OR5AU1	14	q11.2	21623026	21624222	1.82132	0.0685577	0.632887	FALSE	FALSE	Trans (>250 kb)			0.928057
ENSG00000111817	DSE	6	q22.1	116575336	116762424	1.82087	0.0686265	0.632887	FALSE	FALSE	Trans (>250 kb)			0.516098
ENSG00000144567	FAM134A	2	q35	220040947	220050201	1.82049	0.068685	0.632887	FALSE	FALSE	Trans (>250 kb)			0.0537446
ENSG00000080503	SMARCA2	9	p24.3	2015342	2193624	1.82028	0.0687162	0.632887	FALSE	FALSE	Trans (>250 kb)			0.029747
ENSG00000161860	SYCE2	19	p13.2	13009600	13030090	1.81988	0.0687775	0.63296	FALSE	FALSE	Trans (>250 kb)			0.770373
ENSG00000015592	STMN4	8	p21.2	27092840	27115937	1.81932	0.0688621	0.63296	FALSE	FALSE	Trans (>250 kb)			0.671583
ENSG00000130477	UNC13A	19	p13.11	17712137	17799401	1.81925	0.0688737	0.63296	FALSE	FALSE	Trans (>250 kb)			0.470103
ENSG00000125826	RBCK1	20	p13	388142	411610	1.81922	0.0688776	0.63296	FALSE	FALSE	Trans (>250 kb)			0.214729
ENSG00000185615	PDIA2	16	p13.3	333152	337215	1.81877	0.0689468	0.63296	FALSE	FALSE	Trans (>250 kb)			0.210629
ENSG00000104324	CPQ	8	q22.1	97657455	98161882	1.81816	0.0690395	0.632987	FALSE	FALSE	Trans (>250 kb)			0.434707
ENSG00000133065	SLC41A1	1	q32.1	205758221	205782876	1.81785	0.0690864	0.632987	FALSE	FALSE	37738	rs823116	3.655e-09	5.07021e-08
ENSG00000178235	SLITRK1	13	q31.1	84451344	84456528	1.81659	0.0692804	0.633844	FALSE	FALSE	Trans (>250 kb)			0.633287
ENSG00000102974	CTCF	16	q22.1	67596310	67673086	1.8165	0.0692941	0.633844	FALSE	FALSE	Trans (>250 kb)			0.608589
ENSG00000160959	LRRC14	8	q24.3	145743376	145750557	1.81565	0.0694237	0.633844	FALSE	FALSE	Trans (>250 kb)			0.0654435
ENSG00000116786	PLEKHM2	1	p36.21	16010827	16061264	1.81505	0.069516	0.633844	FALSE	FALSE	Trans (>250 kb)			0.288721
ENSG00000205086	C2orf91	2	p21	42162508	42181406	1.81475	0.0695627	0.633844	FALSE	FALSE	Trans (>250 kb)			0.570493
ENSG00000055813	CCDC85A	2	p16.1	56411258	56613308	1.81419	0.0696478	0.633844	FALSE	FALSE	Trans (>250 kb)			0.0374463
ENSG00000165661	QSOX2	9	q34.3	139098179	139137687	1.81404	0.0696721	0.633844	FALSE	FALSE	Trans (>250 kb)			0.187031
ENSG00000160294	MCM3AP	21	q22.3	47655047	47706211	1.81382	0.0697056	0.633844	FALSE	FALSE	Trans (>250 kb)			0.00994901
ENSG00000100241	SBF1	22	q13.33	50883429	50913454	1.81305	0.0698242	0.634189	FALSE	FALSE	Trans (>250 kb)			0.0271473
ENSG00000002746	HECW1	7	p14.1	43152198	43605600	1.81258	0.0698964	0.634189	FALSE	FALSE	Trans (>250 kb)			0.409009
ENSG00000133574	GIMAP4	7	q36.1	150264365	150271041	1.81208	0.0699742	0.634189	FALSE	FALSE	Trans (>250 kb)			0.151135
ENSG00000175224	ATG13	11	p11.2	46638826	46696368	1.81206	0.0699762	0.634189	FALSE	FALSE	Trans (>250 kb)			0.529097
ENSG00000175063	UBE2C	20	q13.12	44441215	44445596	1.81155	0.0700555	0.634645	FALSE	FALSE	Trans (>250 kb)			0.0587441
ENSG00000146083	RNF44	5	q35.2	175953698	175965026	1.81016	0.0702714	0.635437	FALSE	FALSE	Trans (>250 kb)			0.362914
ENSG00000136807	CDK9	9	q34.11	130547958	130553066	1.8099	0.0703117	0.635437	FALSE	FALSE	Trans (>250 kb)			0.59789
ENSG00000109685	WHSC1	4	p16.3	1873151	1983934	1.80947	0.0703786	0.635437	FALSE	FALSE	Trans (>250 kb)			0.0888411
ENSG00000104219	ZDHHC2	8	p22	17013538	17082308	1.8094	0.0703885	0.635437	FALSE	FALSE	Trans (>250 kb)			0.0355464
ENSG00000104517	UBR5	8	q22.3	103265240	103425069	1.80905	0.0704431	0.635437	FALSE	FALSE	Trans (>250 kb)			0.281022
ENSG00000122490	PQLC1	18	q23	77662420	77711664	1.80899	0.0704523	0.635437	FALSE	FALSE	Trans (>250 kb)			0.362014
ENSG00000151005	TKTL2	4	q32.2	164392257	164395047	1.8067	0.0708087	0.635858	FALSE	FALSE	Trans (>250 kb)			0.10134
ENSG00000102678	FGF9	13	q12.11	22245522	22278637	1.80631	0.0708702	0.635858	FALSE	FALSE	Trans (>250 kb)			0.788471
ENSG00000135472	FAIM2	12	q13.12	50260679	50298000	1.80614	0.0708965	0.635858	FALSE	FALSE	Trans (>250 kb)			0.311919
ENSG00000139193	CD27	12	p13.31	6554033	6560884	1.80564	0.0709753	0.635858	FALSE	FALSE	Trans (>250 kb)			0.192931
ENSG00000131669	NINJ1	9	q22.31	95883771	95896570	1.80558	0.0709841	0.635858	FALSE	FALSE	Trans (>250 kb)			0.424408
ENSG00000090975	PITPNM2	12	q24.31	123468027	123634562	1.80465	0.0711293	0.635858	FALSE	FALSE	141429	rs10847864	9.812e-13	0.0107489
ENSG00000103353	UBFD1	16	p12.2	23568392	23585710	1.80451	0.0711519	0.635858	FALSE	FALSE	Trans (>250 kb)			0.133937
ENSG00000198917	C9orf114	9	q34.11	131581930	131592100	1.8044	0.0711679	0.635858	FALSE	FALSE	Trans (>250 kb)			0.960954
ENSG00000011376	LARS2	3	p21.31	45429998	45590913	1.80433	0.0711796	0.635858	FALSE	FALSE	Trans (>250 kb)			0.0879412
ENSG00000101413	RPRD1B	20	q11.23	36661948	36720768	1.80361	0.071292	0.635858	FALSE	FALSE	Trans (>250 kb)			0.29962
ENSG00000266208	CTD-2267D19.3	17	q21.2	38516907	38520945	1.8035	0.071309	0.635858	FALSE	FALSE	Trans (>250 kb)			0.125937
ENSG00000162817	C1orf115	1	q41	220863187	220872499	1.80318	0.0713606	0.636025	FALSE	FALSE	Trans (>250 kb)			0.309119
ENSG00000161955	TNFSF13	17	p13.1	7461609	7464925	1.80286	0.0714104	0.636156	FALSE	FALSE	Trans (>250 kb)			0.0565443
ENSG00000175634	RPS6KB2	11	q13.2	67195931	67202872	1.80177	0.0715811	0.636557	FALSE	FALSE	Trans (>250 kb)			0.683082
ENSG00000273269	RP11-761B3.1	2	p21	47293080	47403650	1.80171	0.0715916	0.636557	FALSE	FALSE	Trans (>250 kb)			0.0553445
ENSG00000066185	ZMYND12	1	p34.2	42896000	42921938	1.80138	0.0716437	0.636557	FALSE	FALSE	Trans (>250 kb)			0.735976
ENSG00000059573	ALDH18A1	10	q24.1	97365696	97416463	1.7995	0.0719392	0.637439	FALSE	FALSE	Trans (>250 kb)			0.790071
ENSG00000128973	CLN6	15	q23	68499330	68549549	1.79845	0.0721051	0.638065	FALSE	FALSE	Trans (>250 kb)			0.152635
ENSG00000260007	RP11-315D16.2	15	q23	68486139	68522056	1.79826	0.0721364	0.638065	FALSE	FALSE	Trans (>250 kb)			0.471703
ENSG00000012983	MAP4K5	14	q22.1	50885219	51027844	1.79807	0.0721661	0.638065	FALSE	FALSE	Trans (>250 kb)			0.874363
ENSG00000129993	CBFA2T3	16	q24.3	88941266	89043612	1.79699	0.0723375	0.638418	FALSE	FALSE	Trans (>250 kb)			0.0732427
ENSG00000183508	FAM46C	1	p12	118148556	118170994	1.79677	0.0723724	0.638418	FALSE	FALSE	Trans (>250 kb)			0.912059
ENSG00000075413	MARK3	14	q32.32	103851729	103970168	1.79647	0.0724198	0.638418	FALSE	FALSE	Trans (>250 kb)			0.417908
ENSG00000164091	WDR82	3	p21.1	52288437	52322036	1.79613	0.0724732	0.638418	FALSE	FALSE	Trans (>250 kb)			0.00994901
ENSG00000153944	MSI2	17	q22	55333212	55762046	1.79591	0.0725088	0.638418	FALSE	FALSE	Trans (>250 kb)			0.226727
ENSG00000163624	CDS1	4	q21.23	85504132	85572491	1.79539	0.0725913	0.638418	FALSE	FALSE	Trans (>250 kb)			0.328317
ENSG00000137522	RNF121	11	q13.4	71639747	71708643	1.79534	0.0725991	0.638418	FALSE	FALSE	Trans (>250 kb)			0.157834
ENSG00000087274	ADD1	4	p16.3	2845584	2931803	1.79519	0.0726229	0.638418	FALSE	FALSE	Trans (>250 kb)			0.00694931
ENSG00000114861	FOXP1	3	p13	71003844	71633140	1.79489	0.0726706	0.638542	FALSE	FALSE	Trans (>250 kb)			0.0662434
ENSG00000198881	ASB12	X	q11.2	63444076	63450511	1.79437	0.072754	0.638549	FALSE	FALSE	Trans (>250 kb)
ENSG00000141480	ARRB2	17	p13.2	4613784	4624794	1.79427	0.0727698	0.638549	FALSE	FALSE	Trans (>250 kb)			0.138736
ENSG00000165548	TMEM63C	14	q24.3	77582911	77725838	1.7937	0.0728605	0.638887	FALSE	FALSE	Trans (>250 kb)			0.0431457
ENSG00000153291	SLC25A27	6	p12.3	46620678	46645930	1.79331	0.0729226	0.639117	FALSE	FALSE	Trans (>250 kb)			0.236826
ENSG00000138867	GUCD1	22	q11.23	24936406	24951903	1.79268	0.0730239	0.639117	FALSE	FALSE	Trans (>250 kb)			0.142736
ENSG00000164211	STARD4	5	q22.1	110831731	110848288	1.79247	0.073058	0.639117	FALSE	FALSE	Trans (>250 kb)			0.139836
ENSG00000185347	C14orf80	14	q32.33	105956192	105965912	1.79135	0.0732369	0.639117	FALSE	FALSE	Trans (>250 kb)			0.308219
ENSG00000157881	PANK4	1	p36.32	2439972	2458039	1.79034	0.0733999	0.639117	FALSE	FALSE	Trans (>250 kb)			0.361914
ENSG00000108578	BLMH	17	q11.2	28575218	28619074	1.79019	0.0734235	0.639117	FALSE	FALSE	Trans (>250 kb)			0.39861
ENSG00000101224	CDC25B	20	p13	3767578	3786762	1.79012	0.0734347	0.639117	FALSE	FALSE	Trans (>250 kb)			0.0316468
ENSG00000101204	CHRNA4	20	q13.33	61975420	62009753	1.78985	0.0734774	0.639117	FALSE	FALSE	Trans (>250 kb)			0.284822
ENSG00000152127	MGAT5	2	q21.2	134877554	135212192	1.789	0.0736154	0.639117	FALSE	FALSE	Trans (>250 kb)			0.00284972
ENSG00000172824	CES4A	16	q22.1	67022492	67043661	1.78877	0.0736518	0.639117	FALSE	FALSE	Trans (>250 kb)			0.578392
ENSG00000118257	NRP2	2	q33.3	206546714	206662857	1.78854	0.0736888	0.639117	FALSE	FALSE	Trans (>250 kb)			0.0648435
ENSG00000132604	TERF2	16	q22.1	69389464	69442474	1.78842	0.073708	0.639117	FALSE	FALSE	Trans (>250 kb)			0.5016
ENSG00000100298	APOBEC3H	22	q13.1	39493229	39500072	1.78818	0.0737469	0.639117	FALSE	FALSE	Trans (>250 kb)			0.963454
ENSG00000183780	SLC35F3	1	q42.2	234040679	234460262	1.78811	0.0737589	0.639117	FALSE	FALSE	Trans (>250 kb)			0.123838
ENSG00000198822	GRM3	7	q21.11	86273230	86494200	1.78807	0.0737646	0.639117	FALSE	FALSE	Trans (>250 kb)			0.137036
ENSG00000103423	DNAJA3	16	p13.3	4475806	4506776	1.78805	0.0737683	0.639117	FALSE	FALSE	Trans (>250 kb)			0.872663
ENSG00000121310	ECHDC2	1	p32.3	53361656	53392884	1.78601	0.0740971	0.640108	FALSE	FALSE	Trans (>250 kb)			0.00170819
ENSG00000132749	MTL5	11	q13.3	68474908	68519032	1.78588	0.074119	0.640108	FALSE	FALSE	Trans (>250 kb)			0.00954905
ENSG00000182095	TNRC18	7	p22.1	5346421	5465045	1.7856	0.0741647	0.640108	FALSE	FALSE	Trans (>250 kb)			0.462704
ENSG00000108424	KPNB1	17	q21.32	45726842	45762871	1.78547	0.074185	0.640108	FALSE	FALSE	Trans (>250 kb)			0.408809
ENSG00000134324	LPIN1	2	p25.1	11817721	11967535	1.78264	0.0746453	0.642082	FALSE	FALSE	Trans (>250 kb)			0.391011
ENSG00000124201	ZNFX1	20	q13.13	47854483	47894963	1.78235	0.0746929	0.642082	FALSE	FALSE	Trans (>250 kb)			0.0406459
ENSG00000214188	ST7-OT4	7	q31.2	116593953	116738860	1.78029	0.0750284	0.642082	FALSE	FALSE	Trans (>250 kb)			0.264124
ENSG00000139613	SMARCC2	12	q13.2	56556767	56583351	1.78012	0.0750563	0.642082	FALSE	FALSE	Trans (>250 kb)			0.59929
ENSG00000010244	ZNF207	17	q11.2	30677136	30708905	1.77981	0.0751073	0.642082	FALSE	FALSE	Trans (>250 kb)			0.770373
ENSG00000196900	C5orf48	5	q23.2	125967414	125971979	1.77971	0.0751236	0.642082	FALSE	FALSE	Trans (>250 kb)			0.570593
ENSG00000232070	TMEM253	14	q11.2	21567096	21571883	1.77919	0.0752089	0.642082	FALSE	FALSE	Trans (>250 kb)			0.880762
ENSG00000169155	ZBTB43	9	q33.3	129567285	129600489	1.77819	0.075373	0.642082	FALSE	FALSE	Trans (>250 kb)			0.0963404
ENSG00000158887	MPZ	1	q23.3	161274525	161279762	1.77803	0.0753989	0.642082	FALSE	FALSE	Trans (>250 kb)			0.00874913
ENSG00000167642	SPINT2	19	q13.2	38734675	38783254	1.77786	0.0754267	0.642082	FALSE	FALSE	Trans (>250 kb)			0.839966
ENSG00000196235	SUPT5H	19	q13.2	39926796	39967310	1.7772	0.0755352	0.642082	FALSE	FALSE	Trans (>250 kb)			0.156034
ENSG00000253767	PCDHGA8	5	q31.3	140772381	140892546	1.77707	0.0755569	0.642082	FALSE	FALSE	Trans (>250 kb)			0.10294
ENSG00000139874	SSTR1	14	q21.1	38677204	38682272	1.77691	0.0755823	0.642082	FALSE	FALSE	Trans (>250 kb)			0.972753
ENSG00000102935	ZNF423	16	q12.1	49521435	49891830	1.77683	0.0755966	0.642082	FALSE	FALSE	Trans (>250 kb)			0.459804
ENSG00000119326	CTNNAL1	9	q31.3	111704851	111775809	1.77649	0.0756519	0.642082	FALSE	FALSE	Trans (>250 kb)			0.0152485
ENSG00000197114	ZGPAT	20	q13.33	62338817	62367494	1.7757	0.0757818	0.642082	FALSE	FALSE	Trans (>250 kb)			0.0446455
ENSG00000136834	OR1J1	9	q33.2	125239220	125240235	1.77547	0.0758203	0.642082	FALSE	FALSE	Trans (>250 kb)			0.637186
ENSG00000168394	TAP1	6	p21.32	32812986	32821755	1.77528	0.0758519	0.642082	FALSE	FALSE	Trans (>250 kb)			0.485001
ENSG00000122705	CLTA	9	p13.3	36190853	36304778	1.77516	0.0758721	0.642082	FALSE	FALSE	Trans (>250 kb)			0.554795
ENSG00000112511	PHF1	6	p21.32	33378176	33384230	1.77314	0.0762058	0.644131	FALSE	FALSE	Trans (>250 kb)			0.444406
ENSG00000142687	KIAA0319L	1	p34.3	35899091	36023551	1.77297	0.076234	0.644131	FALSE	FALSE	Trans (>250 kb)			0.227927
ENSG00000109805	NCAPG	4	p15.31	17812525	17846485	1.77181	0.0764262	0.64515	FALSE	FALSE	Trans (>250 kb)			0.0584442
ENSG00000112759	SLC29A1	6	p21.1	44187242	44201888	1.77155	0.0764685	0.64515	FALSE	FALSE	Trans (>250 kb)			0.4968
ENSG00000107331	ABCA2	9	q34.3	139901686	139923367	1.7701	0.0767107	0.645528	FALSE	FALSE	Trans (>250 kb)			0.362814
ENSG00000163349	HIPK1	1	p13.2	114471814	114520426	1.77002	0.0767235	0.645528	FALSE	FALSE	Trans (>250 kb)			0.710779
ENSG00000184254	ALDH1A3	15	q26.3	101417919	101456831	1.76975	0.0767692	0.645625	FALSE	FALSE	Trans (>250 kb)			0.825267
ENSG00000164663	USP49	6	p21.1	41757634	41863099	1.76832	0.0770079	0.645952	FALSE	FALSE	Trans (>250 kb)			0.4989
ENSG00000108671	PSMD11	17	q11.2	30771279	30810336	1.76825	0.0770186	0.645952	FALSE	FALSE	Trans (>250 kb)			0.769273
ENSG00000204335	SP5	2	q31.1	171571861	171574588	1.76809	0.0770457	0.645952	FALSE	FALSE	Trans (>250 kb)			0.934757
ENSG00000102119	EMD	X	q28	153607557	153609883	1.7677	0.077111	0.645952	FALSE	FALSE	Trans (>250 kb)
ENSG00000271079	CTAGE15	7	q35	143268894	143271480	1.76708	0.0772143	0.645952	FALSE	FALSE	Trans (>250 kb)
ENSG00000141985	SH3GL1	19	p13.3	4360367	4400544	1.76679	0.0772636	0.645952	FALSE	FALSE	Trans (>250 kb)			0.626587
ENSG00000104833	TUBB4A	19	p13.3	6494330	6502859	1.7662	0.0773628	0.645952	FALSE	FALSE	Trans (>250 kb)			0.638286
ENSG00000213886	UBD	6	p22.1	29523292	29527702	1.76594	0.0774064	0.645952	FALSE	FALSE	Trans (>250 kb)			0.171633
ENSG00000170615	SLC26A5	7	q22.1	102993177	103086624	1.76591	0.0774116	0.645952	FALSE	FALSE	Trans (>250 kb)			0.19983
ENSG00000119522	DENND1A	9	q33.3	126141933	126692431	1.7658	0.07743	0.645952	FALSE	FALSE	Trans (>250 kb)			0.168733
ENSG00000149634	SPATA25	20	q13.12	44515128	44516274	1.76569	0.0774473	0.645952	FALSE	FALSE	Trans (>250 kb)			0.286721
ENSG00000076513	ANKRD13A	12	q24.11	110436991	110477568	1.76549	0.0774809	0.645962	FALSE	FALSE	Trans (>250 kb)			0.822168
ENSG00000141568	FOXK2	17	q25.3	80477589	80602538	1.76517	0.077536	0.646134	FALSE	FALSE	Trans (>250 kb)			0.495
ENSG00000151474	FRMD4A	10	p13	13685706	14504141	1.76314	0.0778774	0.647304	FALSE	FALSE	Trans (>250 kb)			0.733577
ENSG00000078053	AMPH	7	p14.1	38423305	38671167	1.76307	0.0778894	0.647304	FALSE	FALSE	Trans (>250 kb)			0.380812
ENSG00000173020	ADRBK1	11	q13.2	67033881	67054027	1.7623	0.0780194	0.647566	FALSE	FALSE	Trans (>250 kb)			0.954355
ENSG00000136155	SCEL	13	q22.3	78109809	78219398	1.76212	0.0780488	0.647566	FALSE	FALSE	Trans (>250 kb)			0.675682
ENSG00000183018	SPNS2	17	p13.2	4402133	4442330	1.76149	0.0781555	0.647566	FALSE	FALSE	Trans (>250 kb)			0.151535
ENSG00000156381	ANKRD9	14	q32.31	102973179	102976136	1.76093	0.0782499	0.647566	FALSE	FALSE	Trans (>250 kb)			0.139636
ENSG00000156587	UBE2L6	11	q12.1	57319129	57335757	1.76045	0.0783316	0.647566	FALSE	FALSE	Trans (>250 kb)			0.961154
ENSG00000163297	ANTXR2	4	q21.21	80822303	81046608	1.76037	0.0783458	0.647566	FALSE	FALSE	Trans (>250 kb)			0.134737
ENSG00000249811	USP17L21	4	p16.1	9264598	9266190	1.75984	0.0784343	0.647566	FALSE	FALSE	Trans (>250 kb)
ENSG00000081791	KIAA0141	5	q31.3	141303373	141321612	1.75981	0.0784395	0.647566	FALSE	FALSE	Trans (>250 kb)			0.439106
ENSG00000103064	SLC7A6	16	q22.1	68298433	68335722	1.75848	0.0786662	0.647566	FALSE	FALSE	Trans (>250 kb)			0.929557
ENSG00000166747	AP1G1	16	q22.2	71762913	71843104	1.75803	0.0787428	0.647566	FALSE	FALSE	Trans (>250 kb)			0.09954
ENSG00000163531	NFASC	1	q32.1	204797779	204991950	1.75757	0.0788207	0.647566	FALSE	FALSE	Trans (>250 kb)			0.124638
ENSG00000146540	C7orf50	7	p22.3	1036622	1177896	1.75744	0.0788431	0.647566	FALSE	FALSE	Trans (>250 kb)			0.847465
ENSG00000171303	KCNK3	2	p23.3	26915619	26956288	1.75715	0.0788917	0.647566	FALSE	FALSE	Trans (>250 kb)			0.00113883
ENSG00000104951	IL4I1	19	q13.33	50392911	50432796	1.75688	0.0789383	0.647566	FALSE	FALSE	Trans (>250 kb)			0.247625
ENSG00000111252	SH2B3	12	q24.12	111843752	111889427	1.75642	0.0790161	0.647784	FALSE	FALSE	Trans (>250 kb)			0.837866
ENSG00000158813	EDA	X	q13.1	68835911	69259319	1.75483	0.0792891	0.649578	FALSE	FALSE	Trans (>250 kb)
ENSG00000063176	SPHK2	19	q13.33	49122548	49133974	1.75456	0.0793353	0.649578	FALSE	FALSE	Trans (>250 kb)			0.637686
ENSG00000171714	ANO5	11	p14.3	22214722	22304903	1.75417	0.0794017	0.649587	FALSE	FALSE	Trans (>250 kb)			0.0657434
ENSG00000185697	MYBL1	8	q13.1	67474410	67526482	1.75165	0.0798335	0.651003	FALSE	FALSE	Trans (>250 kb)			0.029747
ENSG00000184481	FOXO4	X	q13.1	70316047	70323385	1.75142	0.0798739	0.651003	FALSE	FALSE	Trans (>250 kb)
ENSG00000124875	CXCL6	4	q13.3	74702214	74714781	1.75128	0.0798971	0.651003	FALSE	FALSE	Trans (>250 kb)			0.448305
ENSG00000185825	BCAP31	X	q28	152965947	152990152	1.75104	0.0799389	0.651003	FALSE	FALSE	Trans (>250 kb)
ENSG00000025434	NR1H3	11	p11.2	47269851	47290396	1.7508	0.0799812	0.651072	FALSE	FALSE	Trans (>250 kb)			0.793071
ENSG00000143147	GPR161	1	q24.2	168053997	168106821	1.75046	0.0800381	0.651222	FALSE	FALSE	Trans (>250 kb)			0.10354
ENSG00000161405	IKZF3	17	q12	37921198	38020441	1.74843	0.0803891	0.652051	FALSE	FALSE	Trans (>250 kb)			0.465403
ENSG00000106541	AGR2	7	p21.1	16831435	16873057	1.74833	0.0804069	0.652051	FALSE	FALSE	Trans (>250 kb)			0.126737
ENSG00000170122	FOXD4	9	p24.3	116237	118417	1.74687	0.0806602	0.652051	FALSE	FALSE	Trans (>250 kb)			0.535896
ENSG00000176984	AP000679.2	11	q23.3	120039685	120042387	1.74663	0.0807007	0.652051	FALSE	FALSE	Trans (>250 kb)			0.19813
ENSG00000103264	FBXO31	16	q24.2	87360593	87425748	1.74618	0.0807801	0.652051	FALSE	FALSE	Trans (>250 kb)			0.338116
ENSG00000145901	TNIP1	5	q33.1	150409506	150473138	1.74583	0.0808413	0.652051	FALSE	FALSE	Trans (>250 kb)			0.281022
ENSG00000185950	IRS2	13	q34	110406184	110438915	1.74569	0.0808647	0.652051	FALSE	FALSE	Trans (>250 kb)			0.623388
ENSG00000178409	BEND3	6	q21	107386386	107436473	1.74561	0.0808784	0.652051	FALSE	FALSE	Trans (>250 kb)			0.511599
ENSG00000104325	DECR1	8	q21.3	91013633	91064320	1.74529	0.0809341	0.652051	FALSE	FALSE	Trans (>250 kb)			0.420408
ENSG00000084731	KIF3C	2	p23.3	26149471	26205618	1.74527	0.080938	0.652051	FALSE	FALSE	Trans (>250 kb)			0.060444
ENSG00000101442	ACTR5	20	q11.23	37377085	37400834	1.74457	0.0810596	0.652051	FALSE	FALSE	Trans (>250 kb)			0.00284972
ENSG00000160221	C21orf33	21	q22.3	45553487	45565605	1.74357	0.0812347	0.652051	FALSE	FALSE	Trans (>250 kb)			0.166833
ENSG00000134287	ARF3	12	q13.12	49329506	49351334	1.74293	0.081346	0.652051	FALSE	FALSE	Trans (>250 kb)			0.707179
ENSG00000185689	C6orf201	6	p25.2	4079440	4131185	1.74216	0.08148	0.652051	FALSE	FALSE	Trans (>250 kb)			0.726577
ENSG00000115042	FAHD2A	2	q11.1	96068469	96082364	1.74191	0.0815236	0.652051	FALSE	FALSE	Trans (>250 kb)			0.0276472
ENSG00000162402	USP24	1	p32.3	55532032	55680786	1.74121	0.0816476	0.652606	FALSE	FALSE	Trans (>250 kb)			0.80217
ENSG00000182872	RBM10	X	p11.23	47004268	47046212	1.74062	0.0817506	0.653105	FALSE	FALSE	Trans (>250 kb)
ENSG00000181908	AP003774.4	11	q13.1	64216546	64219126	1.73986	0.0818843	0.653575	FALSE	FALSE	Trans (>250 kb)			0.0445455
ENSG00000197081	IGF2R	6	q25.3	160390131	160534539	1.73873	0.082082	0.654355	FALSE	FALSE	Trans (>250 kb)			0.374213
ENSG00000258986	TMEM179	14	q32.33	104941015	105071984	1.73698	0.0823907	0.655594	FALSE	FALSE	Trans (>250 kb)			0.4991
ENSG00000101082	SLA2	20	q11.23	35240721	35274619	1.73544	0.0826626	0.655594	FALSE	FALSE	Trans (>250 kb)			0.734377
ENSG00000104371	DKK4	8	p11.21	42231586	42234750	1.73526	0.0826941	0.655594	FALSE	FALSE	Trans (>250 kb)			0.542496
ENSG00000185896	LAMP1	13	q34	113951556	113977987	1.73486	0.0827652	0.655594	FALSE	FALSE	Trans (>250 kb)			0.736176
ENSG00000173064	HECTD4	12	q24.13	112597992	112819896	1.73478	0.0827805	0.655594	FALSE	FALSE	Trans (>250 kb)			0.422008
ENSG00000149930	TAOK2	16	p11.2	29984962	30003582	1.73451	0.0828271	0.655594	FALSE	FALSE	Trans (>250 kb)			0.0543446
ENSG00000213214	ARHGEF35	7	q35	143883176	143991230	1.73416	0.0828899	0.655594	FALSE	FALSE	Trans (>250 kb)			0.0161484
ENSG00000169302	STK32A	5	q32	146614526	146767415	1.73396	0.0829245	0.655594	FALSE	FALSE	Trans (>250 kb)			0.650285
ENSG00000138771	SHROOM3	4	q21.1	77356253	77704406	1.73388	0.0829389	0.655594	FALSE	FALSE	172953	rs7695720	1.528e-09	0.00187484
ENSG00000137713	PPP2R1B	11	q23.1	111597632	111637151	1.73348	0.0830111	0.655594	FALSE	FALSE	Trans (>250 kb)			0.0844416
ENSG00000115616	SLC9A2	2	q12.1	103236166	103327777	1.73327	0.0830471	0.655594	FALSE	FALSE	Trans (>250 kb)			0.185831
ENSG00000133059	DSTYK	1	q32.1	205111632	205180727	1.73312	0.0830746	0.655594	FALSE	FALSE	Trans (>250 kb)			0.0193481
ENSG00000155506	LARP1	5	q33.2	154092462	154197167	1.73287	0.0831192	0.655594	FALSE	FALSE	Trans (>250 kb)			0.30492
ENSG00000198915	RASGEF1A	10	q11.21	43689983	43762367	1.73269	0.0831499	0.655594	FALSE	FALSE	Trans (>250 kb)			0.960054
ENSG00000177951	BET1L	11	p15.5	167784	207428	1.73257	0.0831719	0.655594	FALSE	FALSE	Trans (>250 kb)			0.628687
ENSG00000155465	SLC7A7	14	q11.2	23242431	23299029	1.73166	0.083334	0.65594	FALSE	FALSE	Trans (>250 kb)			0.720678
ENSG00000102245	CD40LG	X	q26.3	135730352	135742549	1.73094	0.0834628	0.65655	FALSE	FALSE	Trans (>250 kb)
ENSG00000173991	TCAP	17	q12	37820440	37822808	1.7304	0.0835592	0.656793	FALSE	FALSE	Trans (>250 kb)			0.248825
ENSG00000084754	HADHA	2	p23.3	26413504	26467594	1.73018	0.0835978	0.656857	FALSE	FALSE	Trans (>250 kb)			0.10024
ENSG00000007168	PAFAH1B1	17	p13.3	2496504	2588909	1.72936	0.0837448	0.656984	FALSE	FALSE	Trans (>250 kb)			0.777672
ENSG00000100439	ABHD4	14	q11.2	23067146	23081265	1.7288	0.0838455	0.657237	FALSE	FALSE	Trans (>250 kb)			0.531597
ENSG00000170627	GTSF1	12	q13.13	54849734	54867386	1.72834	0.0839276	0.657369	FALSE	FALSE	Trans (>250 kb)			0.385611
ENSG00000178999	AURKB	17	p13.1	8108056	8113918	1.72802	0.0839846	0.657558	FALSE	FALSE	Trans (>250 kb)			0.0945405
ENSG00000112419	PHACTR2	6	q24.2	143857982	144152322	1.72779	0.0840255	0.657649	FALSE	FALSE	Trans (>250 kb)			0.228227
ENSG00000107882	SUFU	10	q24.32	104263744	104393292	1.72566	0.0844083	0.658208	FALSE	FALSE	Trans (>250 kb)			0.314619
ENSG00000167378	IRGQ	19	q13.31	44088521	44100287	1.72474	0.0845745	0.658208	FALSE	FALSE	Trans (>250 kb)			0.523198
ENSG00000146063	TRIM41	5	q35.3	180649499	180662809	1.72456	0.0846076	0.658208	FALSE	FALSE	Trans (>250 kb)			0.955654
ENSG00000168827	GFM1	3	q25.32	158362067	158410364	1.72414	0.0846828	0.658208	FALSE	FALSE	Trans (>250 kb)			0.813969
ENSG00000197157	SND1	7	q32.1	127292234	127732661	1.7238	0.0847441	0.658208	FALSE	FALSE	Trans (>250 kb)			0.29762
ENSG00000197859	ADAMTSL2	9	q34.2	136397286	136440641	1.7237	0.0847621	0.658208	FALSE	FALSE	Trans (>250 kb)			0.00186347
ENSG00000006432	MAP3K9	14	q24.2	71189243	71276251	1.72322	0.0848483	0.658208	FALSE	FALSE	Trans (>250 kb)			0.337016
ENSG00000162878	PKDCC	2	p21	42275160	42285668	1.7231	0.0848706	0.658208	FALSE	FALSE	Trans (>250 kb)			0.536496
ENSG00000177108	ZDHHC22	14	q24.3	77597613	77609077	1.723	0.0848891	0.658208	FALSE	FALSE	Trans (>250 kb)			0.217428
ENSG00000117143	UAP1	1	q23.3	162531323	162569627	1.72261	0.0849596	0.658208	FALSE	FALSE	Trans (>250 kb)			0.630887
ENSG00000166337	TAF10	11	p15.4	6627526	6633898	1.7225	0.0849782	0.658208	FALSE	FALSE	Trans (>250 kb)			0.0824418
ENSG00000139990	DCAF5	14	q24.1	69517598	69619867	1.72203	0.0850649	0.658208	FALSE	FALSE	Trans (>250 kb)			0.924658
ENSG00000198700	IPO9	1	q32.1	201798269	201853422	1.72092	0.0852655	0.658208	FALSE	FALSE	Trans (>250 kb)			0.5028
ENSG00000188921	PTPLAD2	9	p21.3	20995306	21031635	1.72087	0.0852746	0.658208	FALSE	FALSE	Trans (>250 kb)			0.59539
ENSG00000136003	ISCU	12	q23.3	108956358	108963160	1.7207	0.0853047	0.658208	FALSE	FALSE	Trans (>250 kb)			0.434607
ENSG00000169129	AFAP1L2	10	q25.3	116054583	116164515	1.72027	0.0853842	0.658208	FALSE	FALSE	Trans (>250 kb)			0.138036
ENSG00000174808	BTC	4	q13.3	75669969	75719896	1.72016	0.0854042	0.658208	FALSE	FALSE	Trans (>250 kb)			0.816268
ENSG00000165646	SLC18A2	10	q25.3	119000604	119038941	1.72011	0.0854128	0.658208	FALSE	FALSE	Trans (>250 kb)			0.336316
ENSG00000167037	SGSM1	22	q11.23	25202236	25323545	1.7196	0.0855044	0.658208	FALSE	FALSE	Trans (>250 kb)			0.775572
ENSG00000108262	GIT1	17	q11.2	27900487	27921072	1.71947	0.0855291	0.658208	FALSE	FALSE	Trans (>250 kb)			0.183632
ENSG00000182118	FAM89A	1	q42.2	231154704	231175992	1.71947	0.0855292	0.658208	FALSE	FALSE	Trans (>250 kb)			0.212529
ENSG00000197301	RP11-366L20.2	12	q14.3	66245120	66275947	1.71934	0.085553	0.658208	FALSE	FALSE	Trans (>250 kb)			0.420308
ENSG00000150977	RILPL2	12	q24.31	123899936	123921264	1.71905	0.0856059	0.658208	FALSE	FALSE	Trans (>250 kb)			0.0578442
ENSG00000140332	TLE3	15	q23	70340129	70390515	1.71891	0.0856311	0.658208	FALSE	FALSE	Trans (>250 kb)			0.262124
ENSG00000145191	EIF2B5	3	q27.1	183852826	184402546	1.71872	0.0856652	0.658208	FALSE	FALSE	Trans (>250 kb)			0.164034
ENSG00000184887	BTBD6	14	q32.33	105714827	105717430	1.71849	0.0857067	0.658208	FALSE	FALSE	Trans (>250 kb)			0.39781
ENSG00000205581	HMGN1	21	q22.2	40714241	40721573	1.71797	0.0858023	0.658208	FALSE	FALSE	Trans (>250 kb)			0.0489451
ENSG00000260456	C16orf95	16	q24.2	87117168	87351022	1.71777	0.0858392	0.658208	FALSE	FALSE	Trans (>250 kb)			0.606689
ENSG00000140265	ZSCAN29	15	q15.3	43650370	43663223	1.71755	0.0858787	0.658208	FALSE	FALSE	Trans (>250 kb)			0.4964
ENSG00000205089	CCNI2	5	q31.1	132083137	132089856	1.71705	0.0859703	0.658208	FALSE	FALSE	Trans (>250 kb)			0.625387
ENSG00000038358	EDC4	16	q22.1	67906926	67918406	1.71569	0.0862194	0.658208	FALSE	FALSE	Trans (>250 kb)			0.139636
ENSG00000173933	RBM4	11	q13.2	66384097	66434153	1.7142	0.0864921	0.658208	FALSE	FALSE	Trans (>250 kb)			0.536496
ENSG00000184144	CNTN2	1	q32.1	205012325	205047627	1.71404	0.0865206	0.658208	FALSE	FALSE	Trans (>250 kb)			0.0115488
ENSG00000214402	LCNL1	9	q34.3	139876356	139880862	1.71399	0.0865305	0.658208	FALSE	FALSE	Trans (>250 kb)			0.60229
ENSG00000089057	SLC23A2	20	p13	4833002	4990939	1.71266	0.0867751	0.658208	FALSE	FALSE	Trans (>250 kb)			0.356914
ENSG00000125637	PSD4	2	q13	113914902	113966973	1.71204	0.0868894	0.658208	FALSE	FALSE	Trans (>250 kb)			0.253225
ENSG00000152977	ZIC1	3	q24	147111209	147228080	1.71184	0.0869255	0.658208	FALSE	FALSE	Trans (>250 kb)			0.357514
ENSG00000175215	CTDSP2	12	q14.1	58213710	58240522	1.71181	0.086932	0.658208	FALSE	FALSE	Trans (>250 kb)			0.174833
ENSG00000137074	APTX	9	p21.1	32972604	33025166	1.71136	0.087014	0.658208	FALSE	FALSE	Trans (>250 kb)			0.424608
ENSG00000164344	KLKB1	4	q35.2	187130133	187179625	1.71108	0.087067	0.658208	FALSE	FALSE	Trans (>250 kb)			0.218128
ENSG00000133056	PIK3C2B	1	q32.1	204391756	204463852	1.71104	0.0870739	0.658208	FALSE	FALSE	Trans (>250 kb)			0.642386
ENSG00000060971	ACAA1	3	p22.2	38144620	38178733	1.71088	0.0871034	0.658208	FALSE	FALSE	Trans (>250 kb)			0.00714929
ENSG00000143450	OAZ3	1	q21.3	151735445	151743808	1.71043	0.0871865	0.658208	FALSE	FALSE	Trans (>250 kb)			0.0531447
ENSG00000100911	PSME2	14	q12	24612574	24616779	1.70977	0.0873092	0.658208	FALSE	FALSE	Trans (>250 kb)			0.668283
ENSG00000160691	SHC1	1	q21.3	154934774	154946871	1.70966	0.0873283	0.658208	FALSE	FALSE	Trans (>250 kb)			0.0413459
ENSG00000254087	LYN	8	q12.1	56792372	56923940	1.70846	0.0875512	0.658208	FALSE	FALSE	Trans (>250 kb)			0.632987
ENSG00000071859	FAM50A	X	q28	153672473	153679002	1.70806	0.0876244	0.658208	FALSE	FALSE	Trans (>250 kb)
ENSG00000148358	GPR107	9	q34.11	132815705	132902448	1.70804	0.0876297	0.658208	FALSE	FALSE	Trans (>250 kb)			0.848465
ENSG00000002726	AOC1	7	q36.1	150521715	150558592	1.70775	0.0876819	0.658208	FALSE	FALSE	Trans (>250 kb)			0.258824
ENSG00000171954	CYP4F22	19	p13.12	15619304	15663128	1.70768	0.0876949	0.658208	FALSE	FALSE	Trans (>250 kb)			0.291521
ENSG00000148297	MED22	9	q34.2	136205160	136214986	1.70649	0.0879177	0.658208	FALSE	FALSE	Trans (>250 kb)			0.459004
ENSG00000204682	CASC10	10	p12.31	21781587	21786191	1.70563	0.0880762	0.658428	FALSE	FALSE	Trans (>250 kb)			0.514499
ENSG00000091651	ORC6	16	q11.2	46723555	46732306	1.7048	0.0882312	0.658576	FALSE	FALSE	Trans (>250 kb)			0.0863414
ENSG00000145860	RNF145	5	q33.3	158584417	158637061	1.70472	0.0882465	0.658576	FALSE	FALSE	Trans (>250 kb)			0.884962
ENSG00000113194	FAF2	5	q35.2	175874629	175937075	1.70399	0.0883831	0.659421	FALSE	FALSE	Trans (>250 kb)			0.0732427
ENSG00000270316	C10orf32-ASMT	10	q24.32	104614029	104661656	1.70296	0.0885749	0.65978	FALSE	FALSE	Trans (>250 kb)			0.128737
ENSG00000111846	GCNT2	6	p24.3	10492456	10629601	1.70279	0.0886076	0.65978	FALSE	FALSE	Trans (>250 kb)			0.4985
ENSG00000171791	BCL2	18	q21.33	60790579	60987361	1.70246	0.0886686	0.65978	FALSE	FALSE	Trans (>250 kb)			0.464104
ENSG00000164729	SLC35G3	17	q12	33519539	33521412	1.70162	0.0888263	0.660492	FALSE	FALSE	Trans (>250 kb)			0.568593
ENSG00000159176	CSRP1	1	q32.1	201452658	201478584	1.70076	0.0889883	0.661305	FALSE	FALSE	Trans (>250 kb)			0.340316
ENSG00000119946	CNNM1	10	q24.2	101088856	101154087	1.70052	0.0890338	0.661305	FALSE	FALSE	Trans (>250 kb)			0.0309469
ENSG00000125875	TBC1D20	20	p13	416124	443197	1.69988	0.089153	0.661308	FALSE	FALSE	Trans (>250 kb)			0.280822
ENSG00000154832	CXXC1	18	q21.1	47808713	47814674	1.69933	0.0892574	0.661463	FALSE	FALSE	Trans (>250 kb)			0.541696
ENSG00000148153	INIP	9	q32	115446206	115480516	1.69929	0.0892643	0.661463	FALSE	FALSE	Trans (>250 kb)			0.00524948
ENSG00000165688	PMPCA	9	q34.3	139305110	139318213	1.69829	0.0894538	0.661611	FALSE	FALSE	Trans (>250 kb)			0.00554945
ENSG00000146410	MTFR2	6	q23.3	136552162	136571473	1.69811	0.0894866	0.661611	FALSE	FALSE	Trans (>250 kb)			0.069743
ENSG00000118849	RARRES1	3	q25.32	158414681	158450485	1.69741	0.0896199	0.662135	FALSE	FALSE	Trans (>250 kb)			0.499
ENSG00000257987	LINC00935	12	q13.12	49121218	49159569	1.69658	0.0897757	0.662643	FALSE	FALSE	Trans (>250 kb)			0.531497
ENSG00000232850	AL590708.2	9	q34.11	130890612	130891481	1.69592	0.0899011	0.662643	FALSE	FALSE	Trans (>250 kb)			0.320218
ENSG00000133606	MKRN1	7	q34	140152840	140179369	1.6947	0.0901324	0.662643	FALSE	FALSE	Trans (>250 kb)			0.184932
ENSG00000138792	ENPEP	4	q25	111286889	111486441	1.69466	0.0901392	0.662643	FALSE	FALSE	Trans (>250 kb)			0.853765
ENSG00000060718	COL11A1	1	p21.1	103342023	103574052	1.69429	0.0902095	0.662643	FALSE	FALSE	Trans (>250 kb)			0.874463
ENSG00000077984	CST7	20	p11.21	24929866	24940564	1.6942	0.0902276	0.662643	FALSE	FALSE	Trans (>250 kb)			0.567393
ENSG00000137078	SIT1	9	p13.3	35649292	35650937	1.69417	0.0902327	0.662643	FALSE	FALSE	Trans (>250 kb)			0.509499
ENSG00000188707	ZBED6CL	7	q36.1	150026938	150029808	1.69395	0.0902752	0.662643	FALSE	FALSE	Trans (>250 kb)			0.20203
ENSG00000082458	DLG3	X	q13.1	69664711	69725337	1.69368	0.0903263	0.662683	FALSE	FALSE	Trans (>250 kb)
ENSG00000140326	CDAN1	15	q15.2	43015757	43029324	1.69286	0.0904825	0.663287	FALSE	FALSE	Trans (>250 kb)			0.0282472
ENSG00000080910	CFHR2	1	q31.3	196788898	196928356	1.69211	0.0906257	0.663757	FALSE	FALSE	Trans (>250 kb)			0.744776
ENSG00000163808	KIF15	3	p21.31	44803209	44914868	1.6921	0.0906262	0.663757	FALSE	FALSE	Trans (>250 kb)			0.0154485
ENSG00000124532	MRS2	6	p22.3	24403153	24425810	1.69165	0.0907136	0.663757	FALSE	FALSE	Trans (>250 kb)			0.639586
ENSG00000136002	ARHGEF4	2	q21.1	131594489	131804836	1.69162	0.090719	0.663757	FALSE	FALSE	Trans (>250 kb)			0.0777422
ENSG00000103150	MLYCD	16	q23.3	83932731	83949787	1.6913	0.0907786	0.663943	FALSE	FALSE	Trans (>250 kb)			0.40401
ENSG00000145416	Mar-01	4	q32.3	164445450	165305202	1.69078	0.0908791	0.663982	FALSE	FALSE	Trans (>250 kb)			0.555894
ENSG00000111206	FOXM1	12	p13.33	2966847	2986206	1.69072	0.0908894	0.663982	FALSE	FALSE	Trans (>250 kb)			0.677982
ENSG00000152556	PFKM	12	q13.11	48498922	48540187	1.69037	0.0909578	0.664045	FALSE	FALSE	Trans (>250 kb)			0.00414959
ENSG00000174839	DENND6A	3	p14.3	57611184	57678816	1.68922	0.0911771	0.664511	FALSE	FALSE	Trans (>250 kb)			0.260624
ENSG00000170037	CNTROB	17	p13.1	7835419	7853236	1.68914	0.0911927	0.664511	FALSE	FALSE	Trans (>250 kb)			0.136436
ENSG00000137824	RMDN3	15	q15.1	41028082	41048049	1.68895	0.0912291	0.664511	FALSE	FALSE	Trans (>250 kb)			0.39521
ENSG00000211584	SLC48A1	12	q13.11	48147699	48176536	1.6889	0.0912392	0.664511	FALSE	FALSE	Trans (>250 kb)			0.342316
ENSG00000143799	PARP1	1	q42.12	226548392	226595780	1.68878	0.0912609	0.664511	FALSE	FALSE	Trans (>250 kb)			0.019548
ENSG00000158805	ZNF276	16	q24.3	89786808	89807311	1.68799	0.0914125	0.664521	FALSE	FALSE	Trans (>250 kb)			0.245625
ENSG00000158480	SPATA2	20	q13.13	48519928	48532080	1.68686	0.0916303	0.664962	FALSE	FALSE	Trans (>250 kb)			0.00394961
ENSG00000140451	PIF1	15	q22.31	65107831	65117867	1.68674	0.0916538	0.664962	FALSE	FALSE	Trans (>250 kb)			0.0108489
ENSG00000171867	PRNP	20	p13	4666882	4682236	1.68662	0.0916764	0.664962	FALSE	FALSE	Trans (>250 kb)			0.0247475
ENSG00000174227	PIGG	4	p16.3	492989	533985	1.68616	0.0917642	0.665327	FALSE	FALSE	Trans (>250 kb)			0.120238
ENSG00000101850	GPR143	X	p22.2	9693386	9754337	1.6856	0.0918729	0.665826	FALSE	FALSE	Trans (>250 kb)
ENSG00000152102	FAM168B	2	q21.1	131805449	131851033	1.6852	0.0919491	0.666031	FALSE	FALSE	Trans (>250 kb)			0.254725
ENSG00000176915	ANKLE2	12	q24.33	133302254	133338474	1.68496	0.0919964	0.666031	FALSE	FALSE	Trans (>250 kb)			0.152235
ENSG00000173432	SAA1	11	p15.1	18287721	18291524	1.68451	0.0920823	0.666098	FALSE	FALSE	Trans (>250 kb)			0.653185
ENSG00000105641	SLC5A5	19	p13.11	17982782	18005983	1.68426	0.0921315	0.666259	FALSE	FALSE	Trans (>250 kb)			0.342116
ENSG00000152484	USP12	13	q12.13	27640293	27746033	1.68351	0.0922767	0.666587	FALSE	FALSE	Trans (>250 kb)			0.877262
ENSG00000185818	NAT8L	4	p16.3	2061239	2070816	1.68324	0.0923279	0.666587	FALSE	FALSE	Trans (>250 kb)			0.536896
ENSG00000197122	SRC	20	q11.23	35973088	36034453	1.68154	0.0926579	0.668116	FALSE	FALSE	Trans (>250 kb)			0.363714
ENSG00000134453	RBM17	10	p15.1	6130950	6159420	1.68141	0.0926827	0.668116	FALSE	FALSE	Trans (>250 kb)			0.210329
ENSG00000197653	DNAH10	12	q24.31	124247042	124420753	1.67961	0.0930328	0.668927	FALSE	FALSE	Trans (>250 kb)			0.00136658
ENSG00000164089	ETNPPL	4	q25	109663196	109684210	1.67952	0.0930504	0.668927	FALSE	FALSE	Trans (>250 kb)			0.418808
ENSG00000109466	KLHL2	4	q32.3	166128770	166244308	1.67843	0.0932623	0.668996	FALSE	FALSE	Trans (>250 kb)			0.186031
ENSG00000212719	C17orf51	17	p11.2	21428051	21477722	1.67829	0.0932912	0.668996	FALSE	FALSE	Trans (>250 kb)			0.00884912
ENSG00000237649	KIFC1	6	p21.32	33359313	33377701	1.6781	0.0933279	0.668996	FALSE	FALSE	Trans (>250 kb)			0.463904
ENSG00000145945	FAM50B	6	p25.2	3849620	3851551	1.67786	0.093375	0.668996	FALSE	FALSE	Trans (>250 kb)			0.727677
ENSG00000171044	XKR6	8	p23.1	10753555	11058875	1.67779	0.093388	0.668996	FALSE	FALSE	Trans (>250 kb)			0.117738
ENSG00000116678	LEPR	1	p31.3	65886248	66107242	1.67733	0.0934784	0.669039	FALSE	FALSE	Trans (>250 kb)			0.291221
ENSG00000139641	ESYT1	12	q13.2	56512034	56538455	1.6768	0.0935822	0.669276	FALSE	FALSE	Trans (>250 kb)			0.345015
ENSG00000049656	CLPTM1L	5	p15.33	1317859	1345214	1.67547	0.0938411	0.669335	FALSE	FALSE	Trans (>250 kb)			0.0205479
ENSG00000271949	RP11-302M6.4	1	p22.2	90098699	90398809	1.67501	0.0939331	0.669561	FALSE	FALSE	Trans (>250 kb)			0.754475
ENSG00000138944	KIAA1644	22	q13.31	44639547	44708731	1.67385	0.0941592	0.670485	FALSE	FALSE	Trans (>250 kb)			0.683382
ENSG00000135679	MDM2	12	q15	69201956	69239214	1.67175	0.0945738	0.671912	FALSE	FALSE	Trans (>250 kb)			0.29532
ENSG00000101412	E2F1	20	q11.22	32263489	32274210	1.6698	0.0949588	0.673049	FALSE	FALSE	Trans (>250 kb)			0.000109208
ENSG00000185418	TARSL2	15	q26.3	102193801	102264807	1.66958	0.0950033	0.673049	FALSE	FALSE	Trans (>250 kb)			0.070443
ENSG00000188763	FZD9	7	q11.23	72848109	72850450	1.66913	0.0950914	0.67307	FALSE	FALSE	Trans (>250 kb)			0.0324468
ENSG00000156113	KCNMA1	10	q22.3	78629359	79398353	1.66892	0.0951329	0.67307	FALSE	FALSE	Trans (>250 kb)			0.039946
ENSG00000115919	KYNU	2	q22.2	143635067	143799890	1.66835	0.0952457	0.673565	FALSE	FALSE	Trans (>250 kb)			0.442706
ENSG00000160179	ABCG1	21	q22.3	43619799	43717354	1.66809	0.0952978	0.673607	FALSE	FALSE	Trans (>250 kb)			0.0468453
ENSG00000158373	HIST1H2BD	6	p22.2	26158349	26171577	1.66726	0.0954628	0.674107	FALSE	FALSE	Trans (>250 kb)			0.227327
ENSG00000067840	PDZD4	X	q28	153067621	153096020	1.66717	0.0954804	0.674107	FALSE	FALSE	Trans (>250 kb)
ENSG00000139651	ZNF740	12	q13.13	53574484	53584596	1.66676	0.0955629	0.67416	FALSE	FALSE	Trans (>250 kb)			0.563094
ENSG00000084090	STARD7	2	q11.2	96850597	96874563	1.66643	0.0956271	0.674199	FALSE	FALSE	Trans (>250 kb)			0.663884
ENSG00000176393	RNPEP	1	q32.1	201951500	201975275	1.6662	0.0956728	0.674199	FALSE	FALSE	Trans (>250 kb)			0.415208
ENSG00000111266	DUSP16	12	p13.2	12628829	12715317	1.66611	0.0956915	0.674199	FALSE	FALSE	Trans (>250 kb)			0.553795
ENSG00000130545	CRB3	19	p13.3	6463788	6467232	1.66598	0.0957169	0.674199	FALSE	FALSE	Trans (>250 kb)			0.326117
ENSG00000138834	MAPK8IP3	16	p13.3	1756184	1820318	1.66595	0.0957238	0.674199	FALSE	FALSE	Trans (>250 kb)			0.00136658
[truncated: 17,996 more rows]

[truncated: 10 more sheets: GenePrioritization_MetaBrainCer, Reactome_MetaBrain, GO_BP_MetaBrain, GO_CC_MetaBrain, GO_MF_MetaBrain, KEGG_MetaBrain, HPO_MetaBrain, Expression_MetaBrain, Expression_HCA, GtexV8_relative]
