# Supplementary material for: Brain expression quantitative trait locus and network analyses reveal downstream effects and putative drivers for brain-related diseases
Source: Nat Genet. 2023 Feb 23;55(3):377–88. doi: 10.1038/s41588-023-01300-6 (PMC10011140; doi:10.1038/s41588-023-01300-6)
Supplement: Supplementary file 4 — Supplementary Tables 1–31. [file 41588_2023_1300_MOESM4_ESM.zip › Supplementary Table 27 - Downstreamer - Schizophrenia Ripke2014 enrichments.xlsx]

## Sheet: Overview
Pathway enrichment analysis for: P
Generated using Downstreamer 1.21-SNAPSHOT
Gene set database	Number of sets
GenePrioritization_MetaBrain	19450
GenePrioritization_MetaBrainCortexOnly	19431
GenePrioritization_MetaBrainCerebellumOnly	19431
Reactome_MetaBrain	1123
GO_BP_MetaBrain	1181
GO_CC_MetaBrain	451
GO_MF_MetaBrain	435
KEGG_MetaBrain	169
HPO_MetaBrain	1805
Expression_MetaBrain	8544
Expression_HCA	172
GtexV8_relative	54
Used settings
Number of permutations used for p-values: 10000
Number of permutations used for FDR: 100
Force normal pathway scores: false
Force normal GWAS gene z-scores: true
Regress out gene lengths from GWAS gene z-scores: true
Cis window definition: 250000

## Sheet: GenePrioritization_MetaBrain
Gene ID	Gene symbol	Chromosome	Band	Start	End	Enrichment Z-score	Enrichment P-value	Enrichment Q-value	Bonferroni significant	FDR 5% significant	Distance to lead GWAS variant	GWAS variant ID	GWAS variant P-value	GWAS gene P-value
ENSG00000134313	KIDINS220	2	p25.1	8865408	8977760	6.78249	1.18119e-11	0	TRUE	TRUE	Trans (>250 kb)			0.313319
ENSG00000147548	WHSC1L1	8	p11.23	38127215	38239790	6.61596	3.6915e-11	0	TRUE	TRUE	Trans (>250 kb)			4.38121e-05
ENSG00000138081	FBXO11	2	p16.3	48016455	48132932	6.59076	4.37584e-11	0	TRUE	TRUE	Trans (>250 kb)			0.00544946
ENSG00000005339	CREBBP	16	p13.3	3775055	3930727	6.55004	5.75203e-11	0	TRUE	TRUE	Trans (>250 kb)			0.576992
ENSG00000074054	CLASP1	2	q14.3	122095352	122407163	6.53101	6.53297e-11	0	TRUE	TRUE	Trans (>250 kb)			0.154335
ENSG00000184792	OSBP2	22	q12.2	31089769	31303811	6.42348	1.33194e-10	0	TRUE	TRUE	Trans (>250 kb)			0.0489451
ENSG00000135298	BAI3	6	q12	69345259	70099403	6.31883	2.63555e-10	0	TRUE	TRUE	Trans (>250 kb)			0.00594941
ENSG00000152413	HOMER1	5	q14.1	78668459	78810040	6.24402	4.26461e-10	0	TRUE	TRUE	Trans (>250 kb)			0.0314469
ENSG00000104517	UBR5	8	q22.3	103265240	103425069	6.24031	4.36704e-10	0	TRUE	TRUE	Trans (>250 kb)			0.186131
ENSG00000171681	ATF7IP	12	p13.1	14518610	14651697	6.20753	5.38254e-10	0	TRUE	TRUE	Trans (>250 kb)			0.182232
ENSG00000100154	TTC28	22	q12.1	28374004	29075853	6.19275	5.91218e-10	0	TRUE	TRUE	Trans (>250 kb)			0.0419458
ENSG00000049618	ARID1B	6	q25.3	157099063	157531913	6.18716	6.12586e-10	0	TRUE	TRUE	Trans (>250 kb)			0.00934907
ENSG00000136709	WDR33	2	q14.3	128458596	128568761	6.18546	6.19216e-10	0	TRUE	TRUE	Trans (>250 kb)			0.527197
ENSG00000173273	TNKS	8	p23.1	9413424	9639856	6.1746	6.63312e-10	0	TRUE	TRUE	Trans (>250 kb)			0.00031538
ENSG00000164190	NIPBL	5	p13.2	36876861	37066515	6.17394	6.66108e-10	0	TRUE	TRUE	Trans (>250 kb)			0.369313
ENSG00000153187	HNRNPU	1	q44	245014468	245027844	6.17175	6.7539e-10	0	TRUE	TRUE	Trans (>250 kb)			0.873063
ENSG00000188177	ZC3H6	2	q13	113033171	113097640	6.13768	8.37334e-10	0	TRUE	TRUE	Trans (>250 kb)			0.133237
ENSG00000174485	DENND4A	15	q22.31	65950384	66084631	6.12739	8.93317e-10	0	TRUE	TRUE	Trans (>250 kb)			0.539096
ENSG00000083168	KAT6A	8	p11.21	41786997	41909508	6.1013	1.05211e-09	0	TRUE	TRUE	Trans (>250 kb)			0.228227
ENSG00000121892	PDS5A	4	p14	39824483	39979576	6.09365	1.10366e-09	0	TRUE	TRUE	Trans (>250 kb)			0.440106
ENSG00000108510	MED13	17	q23.2	60019966	60142643	6.08682	1.15176e-09	0	TRUE	TRUE	Trans (>250 kb)			0.446205
ENSG00000117713	ARID1A	1	p36.11	27022524	27108595	6.08227	1.1849e-09	0	TRUE	TRUE	Trans (>250 kb)			0.039646
ENSG00000118058	KMT2A	11	q23.3	118307205	118397539	6.07035	1.27636e-09	0	TRUE	TRUE	Trans (>250 kb)			0.000585698
ENSG00000181827	RFX7	15	q21.3	56379478	56535483	6.05952	1.36529e-09	0	TRUE	TRUE	Trans (>250 kb)			0.00924908
ENSG00000170558	CDH2	18	q12.1	25530930	25757410	6.05665	1.38982e-09	0	TRUE	TRUE	Trans (>250 kb)			0.880662
ENSG00000196233	LCOR	10	q24.1	98592017	98740800	6.00809	1.8772e-09	0	TRUE	TRUE	Trans (>250 kb)			0.529597
ENSG00000177200	CHD9	16	q12.2	53088945	53363062	5.9543	2.61188e-09	0	TRUE	TRUE	Trans (>250 kb)			0.384812
ENSG00000132466	ANKRD17	4	q13.3	73939093	74124515	5.95413	2.61465e-09	0	TRUE	TRUE	Trans (>250 kb)			0.0457454
ENSG00000120251	GRIA2	4	q32.1	158125334	158287227	5.93175	2.99716e-09	0	TRUE	TRUE	Trans (>250 kb)			0.360814
ENSG00000055609	KMT2C	7	q36.1	151832010	152133090	5.92756	3.07463e-09	0	TRUE	TRUE	Trans (>250 kb)			0.60349
ENSG00000118200	CAMSAP2	1	q32.1	200708686	200829832	5.9243	3.13623e-09	0	TRUE	TRUE	Trans (>250 kb)			0.0578442
ENSG00000198589	LRBA	4	q31.3	151185594	151936879	5.91817	3.25537e-09	0	TRUE	TRUE	Trans (>250 kb)			0.188231
ENSG00000170242	USP47	11	p15.3	11862970	11980870	5.90321	3.565e-09	0	TRUE	TRUE	Trans (>250 kb)			0.847765
ENSG00000130723	PRRC2B	9	q34.13	134269480	134375584	5.88209	4.05127e-09	0	TRUE	TRUE	Trans (>250 kb)			0.40371
ENSG00000109756	RAPGEF2	4	q32.1	160025330	160281321	5.87369	4.262e-09	0	TRUE	TRUE	Trans (>250 kb)			0.545195
ENSG00000163625	WDFY3	4	q21.23	85590704	85887544	5.86846	4.39863e-09	0	TRUE	TRUE	Trans (>250 kb)			0.346115
ENSG00000076201	PTPN23	3	p21.31	47422501	47454931	5.84448	5.08153e-09	0	TRUE	TRUE	Trans (>250 kb)			0.187431
ENSG00000151320	AKAP6	14	q12	32798479	33300567	5.82116	5.84393e-09	0	TRUE	TRUE	Trans (>250 kb)			0.0105489
ENSG00000067369	TP53BP1	15	q15.3	43699407	43802926	5.7684	8.00263e-09	0	TRUE	TRUE	Trans (>250 kb)			0.00113883
ENSG00000123066	MED13L	12	q24.21	116395711	116715143	5.75921	8.45073e-09	0	TRUE	TRUE	Trans (>250 kb)			0.843866
ENSG00000100354	TNRC6B	22	q13.1	40440821	40731812	5.73854	9.54957e-09	0	TRUE	TRUE	Trans (>250 kb)			0.0577442
ENSG00000078687	TNRC6C	17	q25.3	76000249	76104916	5.73322	9.85396e-09	0	TRUE	TRUE	Trans (>250 kb)			0.283822
ENSG00000157764	BRAF	7	q34	140419127	140624564	5.72915	1.00935e-08	0	TRUE	TRUE	Trans (>250 kb)			0.00914909
ENSG00000099381	SETD1A	16	p11.2	30968615	30996437	5.72876	1.01166e-08	0	TRUE	TRUE	Trans (>250 kb)			0.441306
ENSG00000133958	UNC79	14	q32.12	93799565	94174222	5.72254	1.04942e-08	0	TRUE	TRUE	Trans (>250 kb)			0.00394961
ENSG00000072364	AFF4	5	q31.1	132211071	132299326	5.72216	1.05177e-08	0	TRUE	TRUE	Trans (>250 kb)			0.883862
ENSG00000145362	ANK2	4	q25	113739265	114304896	5.71591	1.09117e-08	0	TRUE	TRUE	Trans (>250 kb)			0.112739
ENSG00000168137	SETD5	3	p25.3	9439299	9520924	5.71454	1.09998e-08	0	TRUE	TRUE	Trans (>250 kb)			0.132237
ENSG00000135472	FAIM2	12	q13.12	50260679	50298000	5.67974	1.349e-08	0	TRUE	TRUE	Trans (>250 kb)			0.59799
ENSG00000162426	SLC45A1	1	p36.23	8377886	8404227	5.67051	1.42372e-08	0	TRUE	TRUE	83096	rs301797	1.202e-08	2.10998e-07
ENSG00000086758	HUWE1	X	p11.22	53559057	53713673	5.6428	1.67305e-08	0	TRUE	TRUE	Trans (>250 kb)
ENSG00000102908	NFAT5	16	q22.1	69598997	69738569	5.63524	1.74819e-08	0	TRUE	TRUE	Trans (>250 kb)			0.394911
ENSG00000144357	UBR3	2	q31.1	170683968	170940641	5.62706	1.83307e-08	0	TRUE	TRUE	Trans (>250 kb)			0.271923
ENSG00000121753	BAI2	1	p35.2	32192718	32230494	5.59132	2.25354e-08	0	TRUE	TRUE	Trans (>250 kb)			0.880962
ENSG00000140396	NCOA2	8	q13.3	71021997	71316040	5.59093	2.2586e-08	0	TRUE	TRUE	Trans (>250 kb)			0.153135
ENSG00000129003	VPS13C	15	q22.2	62144588	62352672	5.56256	2.65848e-08	0	TRUE	TRUE	Trans (>250 kb)			0.372813
ENSG00000149212	SESN3	11	q21	94898704	94965705	5.56183	2.66959e-08	0	TRUE	TRUE	Trans (>250 kb)			0.854165
ENSG00000116539	ASH1L	1	q22	155305059	155532598	5.55691	2.74596e-08	0	TRUE	TRUE	Trans (>250 kb)			0.029747
ENSG00000169760	NLGN1	3	q26.31	173114074	174004434	5.52657	3.26558e-08	0	TRUE	TRUE	Trans (>250 kb)			0.00254975
ENSG00000120071	KANSL1	17	q21.31	44107282	44302733	5.52393	3.31506e-08	0	TRUE	TRUE	Trans (>250 kb)			0.00484952
ENSG00000124788	ATXN1	6	p22.3	16299343	16761722	5.51162	3.55547e-08	0	TRUE	TRUE	Trans (>250 kb)			0.107039
ENSG00000206560	ANKRD28	3	p25.1	15708743	15901278	5.50327	3.72821e-08	0	TRUE	TRUE	Trans (>250 kb)			0.153135
ENSG00000196712	NF1	17	q11.2	29421945	29709134	5.49624	3.87968e-08	0	TRUE	TRUE	Trans (>250 kb)			0.474903
ENSG00000137497	NUMA1	11	q13.4	71713910	71791739	5.48564	4.11964e-08	0	TRUE	TRUE	Trans (>250 kb)			0.5007
ENSG00000114127	XRN1	3	q23	142025449	142166904	5.4772	4.32112e-08	0	TRUE	TRUE	Trans (>250 kb)			0.880862
ENSG00000163539	CLASP2	3	p22.3	33537737	33759848	5.4734	4.41479e-08	0	TRUE	TRUE	Trans (>250 kb)			0.0273473
ENSG00000128512	DOCK4	7	q31.1	111366166	111846466	5.47257	4.43564e-08	0	TRUE	TRUE	Trans (>250 kb)			0.019548
ENSG00000179915	NRXN1	2	p16.3	50145643	51259674	5.47139	4.46525e-08	0	TRUE	TRUE	Trans (>250 kb)			0.00179152
ENSG00000143776	CDC42BPA	1	q42.13	227177566	227506175	5.46666	4.5859e-08	0	TRUE	TRUE	Trans (>250 kb)			0.0780422
ENSG00000168702	LRP1B	2	q22.2	140988992	142889270	5.45848	4.80236e-08	0	TRUE	TRUE	Trans (>250 kb)			0.0110489
ENSG00000198265	HELZ	17	q24.2	65066554	65242105	5.45508	4.89495e-08	0	TRUE	TRUE	Trans (>250 kb)			0.569993
ENSG00000170921	TANC2	17	q23.2	61086917	61505060	5.44956	5.04935e-08	0	TRUE	TRUE	Trans (>250 kb)			0.878662
ENSG00000153317	ASAP1	8	q24.21	131064353	131455906	5.4447	5.18942e-08	0	TRUE	TRUE	Trans (>250 kb)			0.000366065
ENSG00000225830	ERCC6	10	q11.23	50663414	50747584	5.42742	5.71735e-08	0	TRUE	TRUE	Trans (>250 kb)			0.60009
ENSG00000167972	ABCA3	16	p13.3	2325882	2390747	5.42613	5.75875e-08	0	TRUE	TRUE	Trans (>250 kb)			0.345915
ENSG00000182606	TRAK1	3	p22.1	42055294	42267381	5.41329	6.18772e-08	0	TRUE	TRUE	Trans (>250 kb)			0.120638
ENSG00000126012	KDM5C	X	p11.22	53220503	53254604	5.41295	6.19962e-08	0	TRUE	TRUE	Trans (>250 kb)
ENSG00000082898	XPO1	2	p15	61704984	61765761	5.39825	6.72948e-08	0	TRUE	TRUE	Trans (>250 kb)			0.0159484
ENSG00000146247	PHIP	6	q14.1	79645584	79787953	5.37575	7.62647e-08	0	TRUE	TRUE	Trans (>250 kb)			0.621788
ENSG00000080802	CNOT4	7	q33	135046547	135194875	5.37368	7.71443e-08	0	TRUE	TRUE	Trans (>250 kb)			0.0256474
ENSG00000100503	NIN	14	q22.1	51186481	51297839	5.37273	7.75538e-08	0	TRUE	TRUE	Trans (>250 kb)			0.0160484
ENSG00000163946	FAM208A	3	p14.3	56654161	56717265	5.37042	7.85555e-08	0	TRUE	TRUE	Trans (>250 kb)			0.128137
ENSG00000055917	PUM2	2	p24.1	20448452	20551995	5.34802	8.89219e-08	0	TRUE	TRUE	Trans (>250 kb)			0.166033
ENSG00000166747	AP1G1	16	q22.2	71762913	71843104	5.33304	9.65797e-08	0	TRUE	TRUE	Trans (>250 kb)			0.164134
ENSG00000082701	GSK3B	3	q13.33	119540170	119813264	5.33088	9.7738e-08	0	TRUE	TRUE	Trans (>250 kb)			0.919658
ENSG00000085224	ATRX	X	q21.1	76760356	77041702	5.31705	1.05461e-07	0	TRUE	TRUE	Trans (>250 kb)
ENSG00000142599	RERE	1	p36.23	8412457	8877702	5.31349	1.07547e-07	0	TRUE	TRUE	0	rs301797	1.202e-08	7.1961e-06
ENSG00000004866	ST7	7	q31.2	116593292	116870157	5.31155	1.08694e-07	0	TRUE	TRUE	Trans (>250 kb)			0.20413
ENSG00000048649	RSF1	11	q14.1	77371041	77532063	5.30405	1.13264e-07	0	TRUE	TRUE	Trans (>250 kb)			0.761174
ENSG00000149930	TAOK2	16	p11.2	29984962	30003582	5.29971	1.15989e-07	0	TRUE	TRUE	45085	rs12691307	2.031e-10	6.22109e-07
ENSG00000119772	DNMT3A	2	p23.3	25455845	25565459	5.29809	1.17021e-07	0	TRUE	TRUE	Trans (>250 kb)			0.00130548
ENSG00000204406	MBD5	2	q23.1	148778580	149275805	5.29621	1.18232e-07	0	TRUE	TRUE	136200	rs76355118	2.777e-08	0.000976144
ENSG00000172534	HCFC1	X	q28	153213004	153237258	5.28379	1.26539e-07	0	TRUE	TRUE	Trans (>250 kb)
ENSG00000143702	CEP170	1	q43	243287730	243418650	5.26584	1.39546e-07	0	TRUE	TRUE	136569	rs10803138	1.134e-08	0.000353442
ENSG00000182872	RBM10	X	p11.23	47004268	47046212	5.26584	1.39551e-07	0	TRUE	TRUE	Trans (>250 kb)
ENSG00000103549	RNF40	16	p11.2	30773066	30787628	5.25209	1.50384e-07	0	TRUE	TRUE	Trans (>250 kb)			0.0171483
ENSG00000130227	XPO7	8	p21.3	21777180	21864096	5.24501	1.56273e-07	0	TRUE	TRUE	Trans (>250 kb)			0.990451
ENSG00000100731	PCNX	14	q24.2	71374122	71582099	5.23901	1.61442e-07	0	TRUE	TRUE	0	rs67981189	3.751e-09	1.45637e-06
ENSG00000158528	PPP1R9A	7	q21.3	94536514	94925727	5.2315	1.68142e-07	0	TRUE	TRUE	Trans (>250 kb)			0.444206
ENSG00000108654	DDX5	17	q23.3	62495734	62504317	5.22593	1.73283e-07	0	TRUE	TRUE	Trans (>250 kb)			0.348515
ENSG00000162923	WDR26	1	q42.12	224572845	224624735	5.21151	1.8731e-07	0	TRUE	TRUE	Trans (>250 kb)			0.0189481
ENSG00000146834	MEPCE	7	q22.1	100026413	100031741	5.19429	2.055e-07	0	TRUE	TRUE	Trans (>250 kb)			0.879762
ENSG00000091129	NRCAM	7	q31.1	107788068	108097161	5.19216	2.07866e-07	0	TRUE	TRUE	Trans (>250 kb)			0.0149485
ENSG00000130749	ZC3H4	19	q13.32	47567444	47617009	5.19075	2.09453e-07	0	TRUE	TRUE	Trans (>250 kb)			0.107039
ENSG00000163125	RPRD2	1	q21.3	150335567	150449042	5.17848	2.23705e-07	0	TRUE	TRUE	Trans (>250 kb)			1.73412e-05
ENSG00000196367	TRRAP	7	q22.1	98475556	98610866	5.17517	2.27705e-07	0	TRUE	TRUE	Trans (>250 kb)			0.747375
ENSG00000038358	EDC4	16	q22.1	67906926	67918406	5.17365	2.29569e-07	0	TRUE	TRUE	Trans (>250 kb)			0.00484952
ENSG00000005889	ZFX	X	p22.11	24167290	24234372	5.17314	2.30198e-07	0	TRUE	TRUE	Trans (>250 kb)
ENSG00000141027	NCOR1	17	p11.2	15932471	16121499	5.16297	2.43065e-07	0	TRUE	TRUE	Trans (>250 kb)			0.131037
ENSG00000029363	BCLAF1	6	q23.3	136578001	136610989	5.14735	2.64186e-07	0	TRUE	TRUE	Trans (>250 kb)			0.709879
ENSG00000159256	MORC3	21	q22.12	37692487	37758446	5.14058	2.73888e-07	0	TRUE	TRUE	Trans (>250 kb)			0.00294971
ENSG00000175161	CADM2	3	p12.1	85008132	86123579	5.13556	2.81311e-07	0	TRUE	TRUE	Trans (>250 kb)			0.415108
ENSG00000100393	EP300	22	q13.2	41487790	41576081	5.13083	2.88474e-07	0	TRUE	TRUE	11475	rs9607782	3.981e-12	6.71488e-06
ENSG00000078674	PCM1	8	p22	17780349	17885478	5.11905	3.07076e-07	0	TRUE	TRUE	Trans (>250 kb)			0.461704
ENSG00000152092	ASTN1	1	q25.2	176826438	177134109	5.11174	3.19205e-07	0	TRUE	TRUE	Trans (>250 kb)			0.00274973
ENSG00000141867	BRD4	19	p13.12	15347647	15443356	5.10629	3.28547e-07	0	TRUE	TRUE	Trans (>250 kb)			0.456004
ENSG00000183495	EP400	12	q24.33	132434508	132565005	5.10459	3.31513e-07	0	TRUE	TRUE	Trans (>250 kb)			0.216828
ENSG00000189079	ARID2	12	q12	46123448	46301823	5.10031	3.39095e-07	6.80272e-05	TRUE	TRUE	Trans (>250 kb)			0.153635
ENSG00000149187	CELF1	11	p11.2	47487496	47587121	5.08675	3.64256e-07	6.80272e-05	TRUE	TRUE	Trans (>250 kb)			0.490801
ENSG00000182095	TNRC18	7	p22.1	5346421	5465045	5.08558	3.66509e-07	6.80272e-05	TRUE	TRUE	Trans (>250 kb)			0.511799
ENSG00000177311	ZBTB38	3	q23	141043055	141168634	5.08297	3.71571e-07	6.80272e-05	TRUE	TRUE	Trans (>250 kb)			0.848465
ENSG00000130559	CAMSAP1	9	q34.3	138700333	138799074	5.08241	3.72685e-07	6.80272e-05	TRUE	TRUE	Trans (>250 kb)			0.939756
ENSG00000165494	PCF11	11	q14.1	82868030	82898493	5.07614	3.85174e-07	6.80272e-05	TRUE	TRUE	Trans (>250 kb)			0.623488
ENSG00000173575	CHD2	15	q26.1	93426526	93571237	5.06804	4.01937e-07	6.80272e-05	TRUE	TRUE	Trans (>250 kb)			0.0180482
ENSG00000103647	CORO2B	15	q23	68871308	69020145	5.06238	4.14052e-07	6.80272e-05	TRUE	TRUE	Trans (>250 kb)			0.450705
ENSG00000171735	CAMTA1	1	p36.31	6845384	7829766	5.04169	4.61434e-07	6.80272e-05	TRUE	TRUE	Trans (>250 kb)			0.921258
ENSG00000170456	DENND5B	12	p11.21	31535157	31744031	5.03605	4.75233e-07	6.80272e-05	TRUE	TRUE	Trans (>250 kb)			0.487401
ENSG00000139718	SETD1B	12	q24.31	122242086	122270562	5.03492	4.78052e-07	6.80272e-05	TRUE	TRUE	Trans (>250 kb)			0.030447
ENSG00000090863	GLG1	16	q23.1	74485856	74641012	5.03338	4.81915e-07	6.80272e-05	TRUE	TRUE	Trans (>250 kb)			0.000359643
ENSG00000196632	WNK3	X	p11.22	54219256	54385075	5.0321	4.85127e-07	6.80272e-05	TRUE	TRUE	Trans (>250 kb)
ENSG00000160551	TAOK1	17	q11.2	27717482	27878922	5.01381	5.33624e-07	6.80272e-05	TRUE	TRUE	Trans (>250 kb)			0.89616
ENSG00000110076	NRXN2	11	q13.1	64373646	64490660	5.01067	5.42405e-07	6.80272e-05	TRUE	TRUE	Trans (>250 kb)			0.0908409
ENSG00000137502	RAB30	11	q14.1	82684175	82782965	5.00586	5.56134e-07	6.80272e-05	TRUE	TRUE	Trans (>250 kb)			0.780672
ENSG00000179981	TSHZ1	18	q22.3	72922710	73001905	4.99027	6.02964e-07	6.80272e-05	TRUE	TRUE	Trans (>250 kb)			0.0270473
ENSG00000172765	TMCC1	3	q22.1	129366635	129612419	4.98819	6.09479e-07	6.80272e-05	TRUE	TRUE	Trans (>250 kb)			0.340116
ENSG00000110075	PPP6R3	11	q13.2	68228186	68382802	4.9784	6.41134e-07	6.80272e-05	TRUE	TRUE	Trans (>250 kb)			0.00284972
ENSG00000148468	FAM171A1	10	p13	15253642	15413061	4.9747	6.53493e-07	6.80272e-05	TRUE	TRUE	Trans (>250 kb)			0.0788421
ENSG00000143614	GATAD2B	1	q21.3	153777201	153895451	4.97192	6.62915e-07	6.80272e-05	TRUE	TRUE	Trans (>250 kb)			0.000249997
ENSG00000100888	CHD8	14	q11.2	21853353	21924285	4.97049	6.67844e-07	6.80272e-05	TRUE	TRUE	Trans (>250 kb)			0.0281472
ENSG00000153827	TRIP12	2	q36.3	230628554	230787955	4.96372	6.9155e-07	0.000118343	TRUE	TRUE	Trans (>250 kb)			0.144936
ENSG00000152409	JMY	5	q14.1	78532012	78623038	4.95962	7.06321e-07	0.000118343	TRUE	TRUE	Trans (>250 kb)			0.181932
ENSG00000139613	SMARCC2	12	q13.2	56556767	56583351	4.95559	7.21129e-07	0.000118343	TRUE	TRUE	Trans (>250 kb)			0.454905
ENSG00000197694	SPTAN1	9	q34.11	131314866	131395941	4.94893	7.46219e-07	0.000118343	TRUE	TRUE	Trans (>250 kb)			0.0488451
ENSG00000163374	YY1AP1	1	q22	155629237	155658791	4.94266	7.70624e-07	0.000118343	TRUE	TRUE	Trans (>250 kb)			0.0257474
ENSG00000108256	NUFIP2	17	q11.2	27582854	27621136	4.93874	7.86271e-07	0.000118343	TRUE	TRUE	Trans (>250 kb)			0.125737
ENSG00000058272	PPP1R12A	12	q21.31	80167343	80329240	4.93053	8.20069e-07	0.000118343	TRUE	TRUE	Trans (>250 kb)			0.971053
ENSG00000169057	MECP2	X	q28	153287024	153363212	4.92867	8.27922e-07	0.000118343	TRUE	TRUE	Trans (>250 kb)
ENSG00000151612	ZNF827	4	q31.22	146678779	146859787	4.92752	8.32785e-07	0.000118343	TRUE	TRUE	Trans (>250 kb)			0.743776
ENSG00000174373	RALGAPA1	14	q13.2	36007558	36278510	4.92573	8.4047e-07	0.000118343	TRUE	TRUE	Trans (>250 kb)			0.668783
ENSG00000163848	ZNF148	3	q21.2	124944405	125094198	4.9212	8.60145e-07	0.000118343	TRUE	TRUE	Trans (>250 kb)			0.00284972
ENSG00000144036	EXOC6B	2	p13.2	72403113	73053170	4.91554	8.85382e-07	0.000118343	TRUE	TRUE	Trans (>250 kb)			0.039746
ENSG00000172869	DMXL1	5	q23.1	118373467	118584833	4.9142	8.9144e-07	0.000118343	TRUE	TRUE	Trans (>250 kb)			0.991251
ENSG00000124486	USP9X	X	p11.4	40944888	41095832	4.90843	9.18095e-07	0.000118343	TRUE	TRUE	Trans (>250 kb)
ENSG00000128881	TTBK2	15	q15.2	43030932	43213007	4.90591	9.2995e-07	0.000118343	TRUE	TRUE	Trans (>250 kb)			0.29872
ENSG00000153201	RANBP2	2	q12.3	109335937	109402267	4.89043	1.00616e-06	0.000118343	TRUE	TRUE	Trans (>250 kb)			0.60349
ENSG00000054356	PTPRN	2	q35	220154345	220174370	4.87155	1.10726e-06	0.000118343	TRUE	TRUE	Trans (>250 kb)			0.475402
ENSG00000170145	SIK2	11	q23.1	111473115	111601577	4.8689	1.12222e-06	0.000118343	TRUE	TRUE	Trans (>250 kb)			0.975452
ENSG00000125386	FAM193A	4	p16.3	2626988	2734292	4.86862	1.12378e-06	0.000118343	TRUE	TRUE	Trans (>250 kb)			0.661284
ENSG00000075292	ZNF638	2	p13.2	71503691	71662199	4.84192	1.28592e-06	0.000205128	TRUE	TRUE	Trans (>250 kb)			0.0121488
ENSG00000198408	MGEA5	10	q24.32	103544200	103578696	4.84132	1.28982e-06	0.000205128	TRUE	TRUE	Trans (>250 kb)			0.00734927
ENSG00000110497	AMBRA1	11	p11.2	46417964	46615675	4.83672	1.31996e-06	0.000205128	TRUE	TRUE	15112	rs35324223	2.041e-10	4.01877e-08
ENSG00000153922	CHD1	5	q21.1	98190908	98262240	4.83407	1.33767e-06	0.000205128	TRUE	TRUE	Trans (>250 kb)			0.0251475
ENSG00000197323	TRIM33	1	p13.2	114935399	115053781	4.83387	1.33904e-06	0.000205128	TRUE	TRUE	Trans (>250 kb)			0.0953405
ENSG00000100207	TCF20	22	q13.2	42556019	42739622	4.83284	1.34596e-06	0.000205128	TRUE	TRUE	0	rs760648	1.274e-10	3.41413e-08
ENSG00000185565	LSAMP	3	q13.32	115521235	117716095	4.82525	1.39825e-06	0.000205128	TRUE	TRUE	Trans (>250 kb)			0.0776422
ENSG00000165671	NSD1	5	q35.2	176560026	176727216	4.82343	1.41107e-06	0.000205128	TRUE	TRUE	Trans (>250 kb)			0.451705
ENSG00000066117	SMARCD1	12	q13.12	50478755	50494495	4.82092	1.42895e-06	0.000205128	TRUE	TRUE	Trans (>250 kb)			0.00384962
ENSG00000160584	SIK3	11	q23.3	116714118	116969153	4.81772	1.45207e-06	0.000205128	TRUE	TRUE	Trans (>250 kb)			0.733777
ENSG00000135870	RC3H1	1	q25.1	173900352	173991435	4.81632	1.46228e-06	0.000205128	TRUE	TRUE	Trans (>250 kb)			0.00484952
ENSG00000174231	PRPF8	17	p13.3	1553923	1588176	4.81454	1.47542e-06	0.000205128	TRUE	TRUE	Trans (>250 kb)			0.848065
ENSG00000127603	MACF1	1	p34.3	39546988	39952849	4.78685	1.69417e-06	0.000205128	TRUE	TRUE	Trans (>250 kb)			0.09964
ENSG00000171603	CLSTN1	1	p36.22	9789084	9884584	4.78052	1.74846e-06	0.000205128	TRUE	TRUE	Trans (>250 kb)			0.349215
ENSG00000171988	JMJD1C	10	q21.3	64926981	65225722	4.78014	1.7517e-06	0.000205128	TRUE	TRUE	Trans (>250 kb)			0.00126463
ENSG00000115464	USP34	2	p15	61414598	61697904	4.76621	1.87724e-06	0.000205128	TRUE	TRUE	Trans (>250 kb)			0.0570443
ENSG00000167548	KMT2D	12	q13.12	49412758	49453557	4.75989	1.93695e-06	0.000205128	TRUE	TRUE	Trans (>250 kb)			0.0253475
ENSG00000204178	TMEM57	1	p36.11	25757388	25826700	4.75801	1.95513e-06	0.000205128	TRUE	TRUE	Trans (>250 kb)			0.29572
ENSG00000164597	COG5	7	q22.3	106842000	107204959	4.7481	2.05335e-06	0.000205128	TRUE	TRUE	Trans (>250 kb)			0.512899
ENSG00000065243	PKN2	1	p22.2	89149905	89301938	4.73727	2.16612e-06	0.000205128	TRUE	TRUE	Trans (>250 kb)			0.818968
ENSG00000092051	JPH4	14	q11.2	24037244	24048009	4.72314	2.32225e-06	0.00030303	TRUE	TRUE	Trans (>250 kb)			0.821168
ENSG00000213079	SCAF8	6	q25.2	155054459	155155192	4.71876	2.37287e-06	0.00030303	TRUE	TRUE	Trans (>250 kb)			0.136836
ENSG00000162613	FUBP1	1	p31.1	78409740	78444794	4.71751	2.38752e-06	0.00030303	TRUE	TRUE	Trans (>250 kb)			0.049545
ENSG00000164916	FOXK1	7	p22.1	4683388	4811074	4.70696	2.51435e-06	0.000380952	TRUE	TRUE	Trans (>250 kb)			0.0878412
ENSG00000107290	SETX	9	q34.13	135136743	135230372	4.70586	2.52804e-06	0.000380952	TRUE	TRUE	Trans (>250 kb)			0.685881
ENSG00000070366	SMG6	17	p13.3	1963133	2207065	4.7042	2.54866e-06	0.000380952	TRUE	TRUE	1834	rs4523957	1.398e-09	1.67713e-05
ENSG00000198900	TOP1	20	q12	39657458	39753127	4.70208	2.57529e-06	0.000380952	FALSE	TRUE	Trans (>250 kb)			0.00354965
ENSG00000143376	SNX27	1	q21.3	151584541	151671567	4.69397	2.6795e-06	0.000380952	FALSE	TRUE	Trans (>250 kb)			0.0952405
ENSG00000108443	RPS6KB1	17	q23.1	57970447	58027925	4.69327	2.68874e-06	0.000380952	FALSE	TRUE	Trans (>250 kb)			0.728577
ENSG00000110395	CBL	11	q23.3	119076752	119178859	4.69275	2.69559e-06	0.000380952	FALSE	TRUE	Trans (>250 kb)			0.0781422
ENSG00000181555	SETD2	3	p21.31	47057919	47205457	4.68871	2.74937e-06	0.000380952	FALSE	TRUE	Trans (>250 kb)			0.39701
ENSG00000196428	TSC22D2	3	q25.1	150126122	150184218	4.68793	2.75979e-06	0.000380952	FALSE	TRUE	Trans (>250 kb)			0.218928
ENSG00000177565	TBL1XR1	3	q26.32	176737143	176915261	4.68789	2.76043e-06	0.000380952	FALSE	TRUE	Trans (>250 kb)			0.0491451
ENSG00000181222	POLR2A	17	p13.1	7387685	7417933	4.68617	2.7837e-06	0.000409091	FALSE	TRUE	Trans (>250 kb)			0.223728
ENSG00000134030	CTIF	18	q21.1	46065417	46389588	4.68342	2.82121e-06	0.000409091	FALSE	TRUE	Trans (>250 kb)			0.707279
ENSG00000148396	SEC16A	9	q34.3	139334549	139372141	4.68206	2.84008e-06	0.000409091	FALSE	TRUE	Trans (>250 kb)			0.349115
ENSG00000024048	UBR2	6	p21.1	42531800	42661242	4.67592	2.92645e-06	0.000409091	FALSE	TRUE	Trans (>250 kb)			0.0509449
ENSG00000138688	KIAA1109	4	q27	123073488	123283913	4.66978	3.01527e-06	0.000409091	FALSE	TRUE	Trans (>250 kb)			0.0680432
ENSG00000138834	MAPK8IP3	16	p13.3	1756184	1820318	4.66611	3.06963e-06	0.000409091	FALSE	TRUE	Trans (>250 kb)			0.171833
ENSG00000157837	SPPL3	12	q24.31	121200313	121342174	4.66313	3.11434e-06	0.000409091	FALSE	TRUE	Trans (>250 kb)			0.00794921
ENSG00000141664	ZCCHC2	18	q21.33	60190240	60254942	4.66082	3.14949e-06	0.000423729	FALSE	TRUE	Trans (>250 kb)			0.419808
ENSG00000062650	WAPAL	10	q23.2	88195013	88281572	4.65991	3.16351e-06	0.000423729	FALSE	TRUE	Trans (>250 kb)			0.0105489
ENSG00000106665	CLIP2	7	q11.23	73703805	73820273	4.65682	3.21134e-06	0.000423729	FALSE	TRUE	Trans (>250 kb)			0.874263
ENSG00000197555	SIPA1L1	14	q24.2	71787166	72207946	4.64955	3.32658e-06	0.000423729	FALSE	TRUE	209380	rs2332700	7.38e-10	0.00244976
ENSG00000110367	DDX6	11	q23.3	118620034	118661858	4.64787	3.35383e-06	0.000423729	FALSE	TRUE	Trans (>250 kb)			0.0909409
ENSG00000012232	EXTL3	8	p21.1	28457986	28613116	4.63831	3.51264e-06	0.000423729	FALSE	TRUE	Trans (>250 kb)			0.475702
ENSG00000133895	MEN1	11	q13.1	64570982	64578766	4.63517	3.56641e-06	0.000423729	FALSE	TRUE	Trans (>250 kb)			0.415008
ENSG00000103657	HERC1	15	q22.31	63900817	64126141	4.62561	3.73491e-06	0.000423729	FALSE	TRUE	Trans (>250 kb)			0.507899
ENSG00000121879	PIK3CA	3	q26.32	178865902	178957881	4.62267	3.78837e-06	0.000423729	FALSE	TRUE	Trans (>250 kb)			0.475802
ENSG00000153707	PTPRD	9	p23	8314246	10612723	4.60795	4.06653e-06	0.000423729	FALSE	TRUE	Trans (>250 kb)			0.622988
ENSG00000170579	DLGAP1	18	p11.31	3496030	4455335	4.60575	4.10973e-06	0.000423729	FALSE	TRUE	Trans (>250 kb)			0.760974
ENSG00000146776	ATXN7L1	7	q22.3	105245514	105517050	4.59674	4.29153e-06	0.000445344	FALSE	TRUE	Trans (>250 kb)			0.0030497
ENSG00000065526	SPEN	1	p36.21	16174359	16266955	4.59668	4.29279e-06	0.000445344	FALSE	TRUE	Trans (>250 kb)			0.70098
ENSG00000171148	TADA3	3	p25.3	9821544	9834695	4.59273	4.37479e-06	0.000445344	FALSE	TRUE	Trans (>250 kb)			0.661984
ENSG00000175073	VCPIP1	8	q13.1	67540722	67579452	4.5913	4.40495e-06	0.000445344	FALSE	TRUE	Trans (>250 kb)			0.132437
ENSG00000143126	CELSR2	1	p13.3	109792641	109818372	4.58725	4.49126e-06	0.000445344	FALSE	TRUE	Trans (>250 kb)			0.334917
ENSG00000072071	LPHN1	19	p13.12	14260750	14316999	4.58262	4.5918e-06	0.000445344	FALSE	TRUE	Trans (>250 kb)			0.060144
ENSG00000135999	EPC2	2	q23.1	149402009	149545130	4.57367	4.79252e-06	0.000445344	FALSE	TRUE	0	rs76355118	2.777e-08	0.0114489
ENSG00000150967	ABCB9	12	q24.31	123405498	123466196	4.56716	4.94374e-06	0.000445344	FALSE	TRUE	184139	rs1615350	4.259e-12	0.000725783
ENSG00000106608	URGCP	7	p13	43915493	43966010	4.55718	5.18459e-06	0.00048	FALSE	TRUE	Trans (>250 kb)			0.730277
ENSG00000120616	EPC1	10	p11.22	32556679	32667726	4.55295	5.28991e-06	0.00048	FALSE	TRUE	Trans (>250 kb)			0.19673
ENSG00000114933	INO80D	2	q33.3	206858445	206951027	4.55239	5.304e-06	0.00048	FALSE	TRUE	Trans (>250 kb)			0.0874413
ENSG00000105953	OGDH	7	p13	44646171	44748665	4.54362	5.52951e-06	0.000498084	FALSE	TRUE	Trans (>250 kb)			0.000608092
ENSG00000066933	MYO9A	15	q23	72114632	72410918	4.54248	5.55969e-06	0.000498084	FALSE	TRUE	Trans (>250 kb)			0.0541446
ENSG00000139746	RBM26	13	q31.1	79885962	79980612	4.53579	5.73872e-06	0.000498084	FALSE	TRUE	Trans (>250 kb)			0.000177919
ENSG00000183530	PRR14L	22	q12.2	32072242	32146126	4.53184	5.84708e-06	0.000498084	FALSE	TRUE	Trans (>250 kb)			0.244126
ENSG00000187605	TET3	2	p13.1	74229840	74335303	4.52386	6.07213e-06	0.000498084	FALSE	TRUE	Trans (>250 kb)			0.0182482
ENSG00000243232	PCDHAC2	5	q31.3	140345820	140391936	4.51977	6.19062e-06	0.000498084	FALSE	TRUE	Trans (>250 kb)			0.00254975
ENSG00000077235	GTF3C1	16	p12.1	27470876	27561234	4.5188	6.219e-06	0.000498084	FALSE	TRUE	Trans (>250 kb)			0.190531
ENSG00000065883	CDK13	7	p14.1	39989636	40136733	4.51337	6.38062e-06	0.000503597	FALSE	TRUE	Trans (>250 kb)			0.747475
ENSG00000173120	KDM2A	11	q13.2	66886740	67025558	4.50762	6.55593e-06	0.000503597	FALSE	TRUE	Trans (>250 kb)			0.136336
ENSG00000058673	ZC3H11A	1	q32.1	203764782	203823252	4.50629	6.597e-06	0.000503597	FALSE	TRUE	Trans (>250 kb)			0.938856
ENSG00000164684	ZNF704	8	q21.13	81540686	81787016	4.50506	6.63552e-06	0.000503597	FALSE	TRUE	Trans (>250 kb)			0.992851
ENSG00000075539	FRYL	4	p11	48499378	48782339	4.50129	6.7542e-06	0.000503597	FALSE	TRUE	Trans (>250 kb)			0.00143324
ENSG00000176049	JAKMIP2	5	q32	146967990	147162338	4.50062	6.77571e-06	0.000503597	FALSE	TRUE	Trans (>250 kb)			0.294521
ENSG00000173276	ZBTB21	21	q22.3	43406940	43430496	4.50056	6.77742e-06	0.000503597	FALSE	TRUE	Trans (>250 kb)			0.440006
ENSG00000075568	TMEM131	2	q11.2	98372799	98612388	4.50011	6.79185e-06	0.000503597	FALSE	TRUE	Trans (>250 kb)			0.059944
ENSG00000043143	JADE2	5	q31.1	133860003	133918918	4.49789	6.86312e-06	0.000503597	FALSE	TRUE	Trans (>250 kb)			0.711779
ENSG00000113742	CPEB4	5	q35.2	173315283	173388979	4.49162	7.0683e-06	0.000503597	FALSE	TRUE	Trans (>250 kb)			0.145435
ENSG00000150471	LPHN3	4	q13.1	62066976	62944053	4.48722	7.21577e-06	0.000503597	FALSE	TRUE	Trans (>250 kb)			0.00214979
ENSG00000187391	MAGI2	7	q21.11	77646393	79082890	4.48394	7.32762e-06	0.000503597	FALSE	TRUE	Trans (>250 kb)			0.0118488
ENSG00000115904	SOS1	2	p22.1	39208537	39351486	4.48363	7.33847e-06	0.000503597	FALSE	TRUE	Trans (>250 kb)			0.109339
ENSG00000005483	KMT2E	7	q22.3	104654626	104754808	4.47832	7.52338e-06	0.000503597	FALSE	TRUE	174256	rs6466055	1.586e-09	2.9311e-05
ENSG00000118922	KLF12	13	q22.1	74260226	74708394	4.47639	7.59168e-06	0.000503597	FALSE	TRUE	Trans (>250 kb)			0.00484952
ENSG00000134644	PUM1	1	p35.2	31404353	31538838	4.46498	8.00766e-06	0.000580205	FALSE	TRUE	Trans (>250 kb)			0.408409
ENSG00000198794	SCAMP5	15	q24.2	75249560	75313837	4.46309	8.07843e-06	0.000580205	FALSE	TRUE	Trans (>250 kb)			0.471403
ENSG00000008300	CELSR3	3	p21.31	48673902	48700348	4.46222	8.11151e-06	0.000580205	FALSE	TRUE	Trans (>250 kb)			0.00734927
ENSG00000151779	NBAS	2	p24.3	15307032	15701454	4.46072	8.16854e-06	0.000580205	FALSE	TRUE	Trans (>250 kb)			0.00674933
ENSG00000130939	UBE4B	1	p36.22	10092890	10241297	4.45913	8.2294e-06	0.000580205	FALSE	TRUE	Trans (>250 kb)			0.738376
ENSG00000158290	CUL4B	X	q24	119658464	119709649	4.45717	8.30471e-06	0.000580205	FALSE	TRUE	Trans (>250 kb)
ENSG00000107863	ARHGAP21	10	p12.1	24872538	25012597	4.45546	8.3713e-06	0.000580205	FALSE	TRUE	Trans (>250 kb)			0.254425
ENSG00000105229	PIAS4	19	p13.3	4007644	4039384	4.45514	8.38382e-06	0.000580205	FALSE	TRUE	Trans (>250 kb)			0.618288
ENSG00000157106	SMG1	16	p12.3	18816175	18937776	4.45349	8.44875e-06	0.000580205	FALSE	TRUE	Trans (>250 kb)			0.171433
ENSG00000148143	ZNF462	9	q31.2	109625378	109775915	4.45327	8.45713e-06	0.000580205	FALSE	TRUE	Trans (>250 kb)			0.194431
ENSG00000160460	SPTBN4	19	q13.2	40972148	41082370	4.45282	8.47482e-06	0.000580205	FALSE	TRUE	Trans (>250 kb)			0.485901
ENSG00000166963	MAP1A	15	q15.3	43803156	43823818	4.45272	8.4788e-06	0.000580205	FALSE	TRUE	Trans (>250 kb)			0.000632334
ENSG00000167632	TRAPPC9	8	q24.3	140742586	141468678	4.44728	8.69641e-06	0.000580205	FALSE	TRUE	Trans (>250 kb)			0.127337
ENSG00000015479	MATR3	5	q31.2	138609441	138667360	4.44648	8.72901e-06	0.000584416	FALSE	TRUE	Trans (>250 kb)			0.159534
ENSG00000159140	SON	21	q22.11	34914924	34949812	4.44264	8.88638e-06	0.000584416	FALSE	TRUE	Trans (>250 kb)			0.0386461
ENSG00000197102	DYNC1H1	14	q32.31	102430865	102517129	4.44181	8.92068e-06	0.000584416	FALSE	TRUE	Trans (>250 kb)			0.350015
ENSG00000163704	PRRT3	3	p25.3	9987226	9994078	4.42952	9.44423e-06	0.000584416	FALSE	TRUE	Trans (>250 kb)			0.765673
ENSG00000134852	CLOCK	4	q12	56294070	56413305	4.42881	9.47526e-06	0.000584416	FALSE	TRUE	Trans (>250 kb)			0.0890411
ENSG00000182473	EXOC7	17	q25.1	74077087	74117657	4.4285	9.48919e-06	0.000584416	FALSE	TRUE	Trans (>250 kb)			0.663784
ENSG00000196535	MYO18A	17	q11.2	27400528	27507430	4.42807	9.50815e-06	0.000584416	FALSE	TRUE	Trans (>250 kb)			0.209929
ENSG00000090905	TNRC6A	16	p12.1	24741016	24838953	4.42804	9.50954e-06	0.000584416	FALSE	TRUE	Trans (>250 kb)			0.0661434
ENSG00000137266	SLC22A23	6	p25.2	3269196	3457256	4.42423	9.67883e-06	0.000584416	FALSE	TRUE	Trans (>250 kb)			0.487601
ENSG00000054118	THRAP3	1	p34.3	36690017	36770958	4.42381	9.69745e-06	0.000584416	FALSE	TRUE	Trans (>250 kb)			0.5001
ENSG00000100578	KIAA0586	14	q23.1	58894103	59015216	4.41956	9.89016e-06	0.000584416	FALSE	TRUE	Trans (>250 kb)			0.237226
ENSG00000144893	MED12L	3	q25.1	150803484	151154860	4.41811	9.95671e-06	0.000584416	FALSE	TRUE	Trans (>250 kb)			0.555894
ENSG00000068308	OTUD5	X	p11.23	48779305	48815648	4.41649	1.00315e-05	0.000608974	FALSE	TRUE	Trans (>250 kb)
ENSG00000163939	PBRM1	3	p21.1	52579368	52719933	4.41507	1.00979e-05	0.000608974	FALSE	TRUE	125172	rs2535627	1.169e-10	5.26817e-07
ENSG00000126705	AHDC1	1	p36.11	27860546	27930942	4.41252	1.02175e-05	0.000628931	FALSE	TRUE	Trans (>250 kb)			0.367713
ENSG00000177463	NR2C2	3	p25.1	14989091	15095107	4.41167	1.02577e-05	0.000628931	FALSE	TRUE	Trans (>250 kb)			0.229527
ENSG00000032219	ARID4A	14	q23.1	58765103	58840605	4.41023	1.03262e-05	0.000628931	FALSE	TRUE	Trans (>250 kb)			0.127137
ENSG00000177103	DSCAML1	11	q23.3	117298489	117688240	4.40362	1.06461e-05	0.000628931	FALSE	TRUE	Trans (>250 kb)			0.0636436
ENSG00000117139	KDM5B	1	q32.1	202696526	202778598	4.38427	1.16374e-05	0.000703364	FALSE	TRUE	Trans (>250 kb)			0.317818
ENSG00000101126	ADNP	20	q13.13	49505585	49547958	4.3784	1.19554e-05	0.000703364	FALSE	TRUE	Trans (>250 kb)			0.670883
ENSG00000109118	PHF12	17	q11.2	27232268	27278789	4.37702	1.20312e-05	0.000703364	FALSE	TRUE	Trans (>250 kb)			0.471103
ENSG00000180530	NRIP1	21	q21.1	16333556	16437321	4.37426	1.21847e-05	0.000703364	FALSE	TRUE	Trans (>250 kb)			0.0020498
ENSG00000099917	MED15	22	q11.21	20850200	20941919	4.37334	1.22361e-05	0.000703364	FALSE	TRUE	Trans (>250 kb)			0.00102495
ENSG00000160445	ZER1	9	q34.11	131492065	131534693	4.37091	1.2373e-05	0.000703364	FALSE	TRUE	Trans (>250 kb)			0.000512487
ENSG00000122257	RBBP6	16	p12.1	24549014	24584184	4.36916	1.24728e-05	0.000703364	FALSE	TRUE	Trans (>250 kb)			0.0788421
ENSG00000160323	ADAMTS13	9	q34.2	136279478	136324508	4.36331	1.28108e-05	0.000703364	FALSE	TRUE	Trans (>250 kb)			0.0364464
ENSG00000139915	MDGA2	14	q21.3	47308826	48144157	4.35437	1.33449e-05	0.000813253	FALSE	TRUE	Trans (>250 kb)			0.0236476
ENSG00000221914	PPP2R2A	8	p21.2	26149007	26230196	4.35314	1.34202e-05	0.000813253	FALSE	TRUE	Trans (>250 kb)			0.00167845
ENSG00000114742	WDR48	3	p22.2	39093489	39138155	4.35119	1.35401e-05	0.000813253	FALSE	TRUE	Trans (>250 kb)			0.307019
ENSG00000092148	HECTD1	14	q12	31569318	31677010	4.35065	1.35737e-05	0.000813253	FALSE	TRUE	Trans (>250 kb)			0.00146418
ENSG00000184381	PLA2G6	22	q13.1	38507502	38601697	4.35011	1.3607e-05	0.00083815	FALSE	TRUE	Trans (>250 kb)			0.362114
ENSG00000133030	MPRIP	17	p11.2	16945859	17120993	4.34743	1.37742e-05	0.00083815	FALSE	TRUE	Trans (>250 kb)			0.0843416
ENSG00000077063	CTTNBP2	7	q31.31	117350705	117514193	4.34496	1.39303e-05	0.00083815	FALSE	TRUE	Trans (>250 kb)			0.0257474
ENSG00000182771	GRID1	10	q23.2	87359312	88126250	4.34477	1.3942e-05	0.00083815	FALSE	TRUE	Trans (>250 kb)			0.00394961
ENSG00000196628	TCF4	18	q21.2	52889562	53332018	4.34153	1.41491e-05	0.00083815	FALSE	TRUE	0	rs9636107	2.174e-13	4.53892e-06
ENSG00000117020	AKT3	1	q44	243651535	244014381	4.33913	1.43045e-05	0.00083815	FALSE	TRUE	96316	rs10803138	1.134e-08	2.90106e-08
ENSG00000122779	TRIM24	7	q33	138145079	138274738	4.33673	1.44621e-05	0.00083815	FALSE	TRUE	Trans (>250 kb)			0.269523
ENSG00000134318	ROCK2	2	p25.1	11319887	11488456	4.33651	1.44766e-05	0.00083815	FALSE	TRUE	Trans (>250 kb)			0.929957
ENSG00000112624	GLTSCR1L	6	p21.1	42749765	42836298	4.33637	1.44856e-05	0.00083815	FALSE	TRUE	Trans (>250 kb)			0.0938406
ENSG00000151292	CSNK1G3	5	q23.2	122847793	122952739	4.33604	1.45073e-05	0.00083815	FALSE	TRUE	Trans (>250 kb)			0.515598
ENSG00000217128	FNIP1	5	q31.1	130977407	131132710	4.33559	1.45369e-05	0.00083815	FALSE	TRUE	Trans (>250 kb)			0.0942406
ENSG00000101191	DIDO1	20	q13.33	61509090	61569304	4.33314	1.46995e-05	0.00083815	FALSE	TRUE	Trans (>250 kb)			0.684982
ENSG00000103932	RPAP1	15	q15.1	41809374	41836467	4.32886	1.49884e-05	0.000858726	FALSE	TRUE	Trans (>250 kb)			0.70298
ENSG00000168066	SF1	11	q13.1	64532078	64546258	4.31528	1.59398e-05	0.000858726	FALSE	TRUE	Trans (>250 kb)			0.458904
ENSG00000141837	CACNA1A	19	p13.2	13317256	13734804	4.31314	1.60952e-05	0.000858726	FALSE	TRUE	Trans (>250 kb)			0.159434
ENSG00000130479	MAP1S	19	p13.11	17830051	17845325	4.31133	1.62278e-05	0.000858726	FALSE	TRUE	Trans (>250 kb)			0.0826417
ENSG00000136531	SCN2A	2	q24.3	166095912	166248818	4.31029	1.63043e-05	0.000858726	FALSE	TRUE	Trans (>250 kb)			0.660084
ENSG00000137802	MAPKBP1	15	q15.1	42066632	42120053	4.30124	1.69844e-05	0.000858726	FALSE	TRUE	Trans (>250 kb)			0.5022
ENSG00000172939	OXSR1	3	p22.2	38206580	38296979	4.29904	1.71543e-05	0.000858726	FALSE	TRUE	Trans (>250 kb)			0.308419
ENSG00000070047	PHRF1	11	p15.5	576486	612222	4.29772	1.72563e-05	0.000858726	FALSE	TRUE	Trans (>250 kb)			0.523198
ENSG00000158669	AGPAT6	8	p11.21	41434706	41482520	4.29627	1.73693e-05	0.000858726	FALSE	TRUE	Trans (>250 kb)			0.466903
ENSG00000140718	FTO	16	q12.2	53737875	54155853	4.29439	1.75175e-05	0.000858726	FALSE	TRUE	Trans (>250 kb)			0.793671
ENSG00000034053	APBA2	15	q13.1	29129629	29410518	4.28696	1.81135e-05	0.000911602	FALSE	TRUE	Trans (>250 kb)			0.966053
ENSG00000197959	DNM3	1	q24.3	171810621	172387606	4.27838	1.88262e-05	0.001	FALSE	TRUE	Trans (>250 kb)			0.137136
ENSG00000108312	UBTF	17	q21.31	42282401	42298994	4.27683	1.8957e-05	0.001	FALSE	TRUE	Trans (>250 kb)			0.0450455
ENSG00000157540	DYRK1A	21	q22.13	38738092	38889753	4.27415	1.91865e-05	0.001	FALSE	TRUE	Trans (>250 kb)			0.142336
ENSG00000084676	NCOA1	2	p23.3	24714783	24993571	4.27045	1.95077e-05	0.00102426	FALSE	TRUE	Trans (>250 kb)			0.39641
ENSG00000173064	HECTD4	12	q24.13	112597992	112819896	4.25177	2.12088e-05	0.00109375	FALSE	TRUE	Trans (>250 kb)			0.193631
ENSG00000166833	NAV2	11	p15.1	19372271	20143144	4.25061	2.13189e-05	0.00109375	FALSE	TRUE	Trans (>250 kb)			0.492501
ENSG00000261115	TMEM178B	7	q34	140774032	141180180	4.24969	2.14069e-05	0.00109375	FALSE	TRUE	Trans (>250 kb)			0.00186347
ENSG00000080345	RIF1	2	q23.3	152266397	152364527	4.2492	2.14538e-05	0.00109375	FALSE	TRUE	Trans (>250 kb)			0.0319468
ENSG00000153207	AHCTF1	1	q44	247002400	247095280	4.24834	2.15358e-05	0.00109375	FALSE	TRUE	Trans (>250 kb)			0.676982
ENSG00000118263	KLF7	2	q33.3	207938861	208031991	4.24744	2.1623e-05	0.00109375	FALSE	TRUE	Trans (>250 kb)			0.557794
ENSG00000156052	GNAQ	9	q21.2	80331003	80646374	4.24354	2.2002e-05	0.00109375	FALSE	TRUE	Trans (>250 kb)			0.729877
ENSG00000198925	ATG9A	2	q35	220074494	220094439	4.24162	2.21908e-05	0.00109375	FALSE	TRUE	Trans (>250 kb)			4.50892e-05
ENSG00000084731	KIF3C	2	p23.3	26149471	26205618	4.24075	2.22774e-05	0.00109375	FALSE	TRUE	Trans (>250 kb)			0.0240476
ENSG00000141503	MINK1	17	p13.2	4736683	4801356	4.24004	2.23484e-05	0.00109375	FALSE	TRUE	Trans (>250 kb)			0.545495
ENSG00000180901	KCTD2	17	q25.1	73028670	73061984	4.23966	2.23857e-05	0.00109375	FALSE	TRUE	Trans (>250 kb)			0.142836
ENSG00000179912	R3HDM2	12	q13.3	57643392	57824788	4.23733	2.26197e-05	0.00111111	FALSE	TRUE	21021	rs12826178	5.699e-12	4.8289e-05
ENSG00000196220	SRGAP3	3	p25.3	9022275	9404737	4.23394	2.29636e-05	0.00111111	FALSE	TRUE	Trans (>250 kb)			0.0630437
ENSG00000103194	USP10	16	q24.1	84733584	84813528	4.22767	2.36123e-05	0.00113402	FALSE	TRUE	Trans (>250 kb)			0.0882412
ENSG00000136715	SAP130	2	q14.3	128698791	128785694	4.2268	2.37037e-05	0.00115385	FALSE	TRUE	Trans (>250 kb)			0.231627
ENSG00000143669	LYST	1	q42.3	235824341	236046940	4.2189	2.45498e-05	0.00117794	FALSE	TRUE	Trans (>250 kb)			0.340116
ENSG00000164463	CREBRF	5	q35.1	172483355	172566291	4.21844	2.45997e-05	0.00117794	FALSE	TRUE	Trans (>250 kb)			0.0162484
ENSG00000122482	ZNF644	1	p22.2	91380859	91487829	4.21832	2.46127e-05	0.00117794	FALSE	TRUE	Trans (>250 kb)			0.123738
ENSG00000196323	ZBTB44	11	q24.3	130096572	130184581	4.21743	2.471e-05	0.00117794	FALSE	TRUE	Trans (>250 kb)			0.215328
ENSG00000154429	CCSAP	1	q42.13	229456758	229479041	4.21284	2.52181e-05	0.00117794	FALSE	TRUE	Trans (>250 kb)			0.547895
ENSG00000082805	ERC1	12	p13.33	1099675	1605099	4.21235	2.52727e-05	0.00117794	FALSE	TRUE	Trans (>250 kb)			0.663084
ENSG00000121775	TMEM39B	1	p35.1	32537632	32568467	4.20751	2.58205e-05	0.00117794	FALSE	TRUE	Trans (>250 kb)			0.426107
ENSG00000169992	NLGN2	17	p13.1	7308193	7323179	4.20491	2.61182e-05	0.00119403	FALSE	TRUE	Trans (>250 kb)			0.0989401
ENSG00000106346	USP42	7	p22.1	6144515	6201195	4.2034	2.62936e-05	0.00119403	FALSE	TRUE	Trans (>250 kb)			0.640686
ENSG00000014164	ZC3H3	8	q24.3	144519825	144623623	4.20253	2.63944e-05	0.00119403	FALSE	TRUE	Trans (>250 kb)			0.281622
ENSG00000108557	RAI1	17	p11.2	17584787	17714767	4.19881	2.68326e-05	0.00123762	FALSE	TRUE	241692	rs11658257	8.339e-09	0.000220428
ENSG00000084710	EFR3B	2	p23.3	25264999	25378243	4.19821	2.69029e-05	0.00123762	FALSE	TRUE	Trans (>250 kb)			0.00128117
ENSG00000165259	HDX	X	q21.1	83572882	83757487	4.19559	2.72165e-05	0.00127451	FALSE	TRUE	Trans (>250 kb)
ENSG00000182621	PLCB1	20	p12.3	8112824	8949003	4.19213	2.76347e-05	0.00127451	FALSE	TRUE	Trans (>250 kb)			0.889761
ENSG00000142875	PRKACB	1	p31.1	84543745	84704181	4.19178	2.76772e-05	0.00127451	FALSE	TRUE	Trans (>250 kb)			0.0592441
ENSG00000171475	WIPF2	17	q21.1	38375556	38440388	4.18752	2.82018e-05	0.00128019	FALSE	TRUE	Trans (>250 kb)			0.543896
ENSG00000135144	DTX1	12	q24.13	113494514	113535833	4.18371	2.86791e-05	0.00128019	FALSE	TRUE	Trans (>250 kb)			0.372813
ENSG00000131375	CAPN7	3	p25.1	15247659	15294425	4.18323	2.87399e-05	0.00128019	FALSE	TRUE	Trans (>250 kb)			0.560094
ENSG00000010244	ZNF207	17	q11.2	30677136	30708905	4.18293	2.8777e-05	0.00128019	FALSE	TRUE	Trans (>250 kb)			0.00224978
ENSG00000148842	CNNM2	10	q24.32	104678050	104849978	4.18133	2.89804e-05	0.00129496	FALSE	TRUE	0	rs10786736	5.327e-11	1e-12
ENSG00000100697	DICER1	14	q32.13	95552565	95624347	4.17965	2.91954e-05	0.00129496	FALSE	TRUE	Trans (>250 kb)			0.210229
ENSG00000175471	MCTP1	5	q15	94039446	94620279	4.17832	2.93675e-05	0.00129496	FALSE	TRUE	Trans (>250 kb)			0.559094
ENSG00000131374	TBC1D5	3	p24.3	17198654	18486309	4.1763	2.96283e-05	0.00131579	FALSE	TRUE	Trans (>250 kb)			1.10931e-05
ENSG00000145016	KIAA0226	3	q29	197398264	197476598	4.17498	2.98018e-05	0.00134118	FALSE	TRUE	Trans (>250 kb)			0.341116
ENSG00000152061	RABGAP1L	1	q25.1	174128548	174964445	4.17292	3.00722e-05	0.00134118	FALSE	TRUE	Trans (>250 kb)			0.0376462
ENSG00000169306	IL1RAPL1	X	p21.3	28605516	29974840	4.17283	3.0084e-05	0.00134118	FALSE	TRUE	Trans (>250 kb)
ENSG00000118260	CREB1	2	q33.3	208394461	208468155	4.17233	3.01497e-05	0.00134118	FALSE	TRUE	Trans (>250 kb)			0.000706872
ENSG00000141376	BCAS3	17	q23.2	58754814	59470199	4.16926	3.05596e-05	0.00134118	FALSE	TRUE	Trans (>250 kb)			0.0142486
ENSG00000165699	TSC1	9	q34.13	135766735	135820020	4.16741	3.08075e-05	0.00134118	FALSE	TRUE	Trans (>250 kb)			0.614789
ENSG00000156650	KAT6B	10	q22.2	76585340	76792380	4.16197	3.15508e-05	0.00134884	FALSE	TRUE	Trans (>250 kb)			0.628087
ENSG00000143442	POGZ	1	q21.3	151375200	151431941	4.1613	3.16439e-05	0.00134884	FALSE	TRUE	Trans (>250 kb)			0.00544946
ENSG00000089154	GCN1L1	12	q24.23	120565007	120632513	4.16042	3.17668e-05	0.00134884	FALSE	TRUE	Trans (>250 kb)			0.550695
ENSG00000077097	TOP2B	3	p24.2	25639475	25706398	4.15613	3.23689e-05	0.00136674	FALSE	TRUE	Trans (>250 kb)			0.39981
ENSG00000164068	RNF123	3	p21.31	49726932	49758962	4.15483	3.2553e-05	0.00136674	FALSE	TRUE	Trans (>250 kb)			0.0909409
ENSG00000148219	ASTN2	9	q33.1	119187504	120177348	4.1542	3.26424e-05	0.00136674	FALSE	TRUE	Trans (>250 kb)			0.543096
ENSG00000138802	SEC24B	4	q25	110354928	110462052	4.1542	3.26425e-05	0.00136674	FALSE	TRUE	Trans (>250 kb)			0.968553
ENSG00000198718	FAM179B	14	q21.2	45431411	45543634	4.1521	3.29443e-05	0.00136674	FALSE	TRUE	Trans (>250 kb)			0.548195
ENSG00000149231	CCDC82	11	q21	96085933	96123087	4.15171	3.30001e-05	0.00136674	FALSE	TRUE	Trans (>250 kb)			0.951755
ENSG00000186111	PIP5K1C	19	p13.3	3630181	3700477	4.15112	3.30855e-05	0.00136674	FALSE	TRUE	Trans (>250 kb)			0.540796
ENSG00000196498	NCOR2	12	q24.31	124808961	125052135	4.14959	3.33065e-05	0.00136674	FALSE	TRUE	Trans (>250 kb)			0.0964404
ENSG00000080503	SMARCA2	9	p24.3	2015342	2193624	4.14292	3.42916e-05	0.00139013	FALSE	TRUE	Trans (>250 kb)			0.090241
ENSG00000099365	STX1B	16	p11.2	31000577	31021949	4.14256	3.43447e-05	0.00139013	FALSE	TRUE	Trans (>250 kb)			0.484402
ENSG00000100796	SMEK1	14	q32.12	91923955	91976898	4.14235	3.43767e-05	0.00139013	FALSE	TRUE	Trans (>250 kb)			0.79657
ENSG00000105426	PTPRS	19	p13.3	5158506	5340814	4.13811	3.50177e-05	0.00139013	FALSE	TRUE	Trans (>250 kb)			0.0621438
ENSG00000184863	RBM33	7	q36.3	155437145	155574179	4.13192	3.59742e-05	0.00139013	FALSE	TRUE	Trans (>250 kb)			0.166133
ENSG00000107864	CPEB3	10	q23.32	93806449	94050844	4.12908	3.64216e-05	0.00142222	FALSE	TRUE	Trans (>250 kb)			0.0889411
ENSG00000185728	YTHDF3	8	q12.3	64081112	64125346	4.12889	3.64512e-05	0.00142222	FALSE	TRUE	Trans (>250 kb)			0.251825
ENSG00000108262	GIT1	17	q11.2	27900487	27921072	4.12813	3.65732e-05	0.00142222	FALSE	TRUE	Trans (>250 kb)			0.910959
ENSG00000167978	SRRM2	16	p13.3	2802330	2822539	4.12802	3.65907e-05	0.00142222	FALSE	TRUE	Trans (>250 kb)			0.543996
ENSG00000110066	SUV420H1	11	q13.2	67922330	67981295	4.1247	3.71221e-05	0.00146018	FALSE	TRUE	Trans (>250 kb)			0.676082
ENSG00000144369	FAM171B	2	q32.1	187558698	187630685	4.12177	3.75968e-05	0.00146018	FALSE	TRUE	Trans (>250 kb)			0.632287
ENSG00000139910	NOVA1	14	q12	26912299	27066960	4.11988	3.79068e-05	0.00151648	FALSE	TRUE	Trans (>250 kb)			0.762374
ENSG00000131653	TRAF7	16	p13.3	2205699	2228130	4.11926	3.80086e-05	0.00151648	FALSE	TRUE	Trans (>250 kb)			0.426907
ENSG00000168172	HOOK3	8	p11.21	42752075	42885682	4.11315	3.90303e-05	0.00154684	FALSE	TRUE	Trans (>250 kb)			0.220128
ENSG00000164327	RICTOR	5	p13.1	38938021	39074510	4.11112	3.9374e-05	0.00154684	FALSE	TRUE	Trans (>250 kb)			0.0873413
ENSG00000065613	SLK	10	q24.33	105726959	105788991	4.10983	3.95945e-05	0.00155983	FALSE	TRUE	Trans (>250 kb)			0.0857414
ENSG00000119596	YLPM1	14	q24.3	75230069	75322244	4.10263	4.08476e-05	0.00155983	FALSE	TRUE	Trans (>250 kb)			0.00654935
ENSG00000137642	SORL1	11	q24.1	121322912	121504402	4.10093	4.11491e-05	0.00155983	FALSE	TRUE	Trans (>250 kb)			0.60079
ENSG00000082258	CCNT2	2	q21.3	135675805	135716912	4.09692	4.18689e-05	0.00155983	FALSE	TRUE	Trans (>250 kb)			0.00684932
ENSG00000158321	AUTS2	7	q11.22	69063905	70258054	4.09597	4.20409e-05	0.00157783	FALSE	TRUE	Trans (>250 kb)			0.0353465
ENSG00000107862	GBF1	10	q24.32	104005289	104142656	4.09146	4.28661e-05	0.00159574	FALSE	TRUE	Trans (>250 kb)			0.0629437
ENSG00000174197	MGA	15	q15.1	41913422	42062141	4.09072	4.30036e-05	0.00161017	FALSE	TRUE	Trans (>250 kb)			0.673283
ENSG00000171634	BPTF	17	q24.2	65821640	65980494	4.08679	4.37376e-05	0.00161017	FALSE	TRUE	Trans (>250 kb)			0.475502
ENSG00000159363	ATP13A2	1	p36.13	17312453	17338423	4.08422	4.4225e-05	0.00162105	FALSE	TRUE	Trans (>250 kb)			0.0436456
ENSG00000109184	DCUN1D4	4	q12	52709166	52783003	4.08122	4.48005e-05	0.0016318	FALSE	TRUE	Trans (>250 kb)			0.489501
ENSG00000123908	AGO2	8	q24.3	141541264	141645718	4.08094	4.48549e-05	0.0016318	FALSE	TRUE	Trans (>250 kb)			0.0156484
ENSG00000153253	SCN3A	2	q24.3	165944032	166060577	4.08047	4.49453e-05	0.001639	FALSE	TRUE	Trans (>250 kb)			0.0573443
ENSG00000204469	PRRC2A	6	p21.33	31588497	31605548	4.07978	4.50786e-05	0.001639	FALSE	TRUE	104472	rs1144708	1.133e-14	0.000154699
ENSG00000151150	ANK3	10	q21.2	61786056	62493248	4.0793	4.51707e-05	0.001639	FALSE	TRUE	Trans (>250 kb)			0.00102376
ENSG00000197136	PCNXL3	11	q13.1	65383244	65404910	4.07711	4.55994e-05	0.00164609	FALSE	TRUE	Trans (>250 kb)			0.00854915
ENSG00000160710	ADAR	1	q21.3	154554538	154600475	4.07531	4.59534e-05	0.00165306	FALSE	TRUE	Trans (>250 kb)			0.0828417
ENSG00000156030	ELMSAN1	14	q24.3	74181825	74256988	4.07464	4.60854e-05	0.00165306	FALSE	TRUE	Trans (>250 kb)			0.0645435
ENSG00000121741	ZMYM2	13	q12.11	20532810	20665968	4.07328	4.63556e-05	0.00165306	FALSE	TRUE	Trans (>250 kb)			0.375312
ENSG00000198752	CDC42BPB	14	q32.32	103398716	103523799	4.07248	4.65151e-05	0.00165306	FALSE	TRUE	Trans (>250 kb)			0.40011
ENSG00000184226	PCDH9	13	q21.32	66876967	67804468	4.06351	4.83393e-05	0.00180527	FALSE	TRUE	Trans (>250 kb)			0.00234977
ENSG00000225190	PLEKHM1	17	q21.31	43513266	43568115	4.06317	4.84107e-05	0.00180527	FALSE	TRUE	Trans (>250 kb)			0.107239
ENSG00000067798	NAV3	12	q21.2	78224685	78606790	4.06177	4.87029e-05	0.00182186	FALSE	TRUE	Trans (>250 kb)			0.571293
ENSG00000175931	UBE2O	17	q25.1	74385532	74449288	4.05862	4.93636e-05	0.00184369	FALSE	TRUE	Trans (>250 kb)			0.0345465
ENSG00000138439	FAM117B	2	q33.2	203499901	203634480	4.05856	4.93771e-05	0.00184369	FALSE	TRUE	Trans (>250 kb)			0.117438
ENSG00000083799	CYLD	16	q12.1	50775961	50835846	4.05801	4.94916e-05	0.00184369	FALSE	TRUE	Trans (>250 kb)			0.0209479
ENSG00000185985	SLITRK2	X	q27.3	144899350	144907360	4.05775	4.95479e-05	0.00184369	FALSE	TRUE	Trans (>250 kb)
ENSG00000214595	EML6	2	p16.2	54950636	55199157	4.05704	4.96978e-05	0.00186	FALSE	TRUE	Trans (>250 kb)			0.000899964
ENSG00000156103	MMP16	8	q21.3	89044237	89340254	4.05585	4.99518e-05	0.00191617	FALSE	TRUE	248372	rs7819570	4.474e-08	7.12435e-05
ENSG00000175115	PACS1	11	q13.1	65837834	66012218	4.0448	5.23681e-05	0.00209486	FALSE	TRUE	Trans (>250 kb)			0.227727
ENSG00000040731	CDH10	5	p14.1	24487209	24645087	4.04297	5.27776e-05	0.00212181	FALSE	TRUE	Trans (>250 kb)			0.0539446
ENSG00000176986	SEC24C	10	q22.2	75504120	75531919	4.04112	5.3197e-05	0.00212181	FALSE	TRUE	Trans (>250 kb)			0.40221
ENSG00000158941	CCAR2	8	p21.3	22462145	22479027	4.0407	5.32929e-05	0.00213725	FALSE	TRUE	Trans (>250 kb)			0.845665
ENSG00000033178	UBA6	4	q13.2	68478370	68566897	4.039	5.36785e-05	0.00214844	FALSE	TRUE	Trans (>250 kb)			0.274423
ENSG00000187535	IFT140	16	p13.3	1560428	1662111	4.03879	5.37281e-05	0.00215953	FALSE	TRUE	Trans (>250 kb)			0.753175
ENSG00000205189	ZBTB10	8	q21.13	81397854	81438500	4.03517	5.45622e-05	0.00217803	FALSE	TRUE	Trans (>250 kb)			0.140336
ENSG00000169967	MAP3K2	2	q14.3	128056306	128146041	4.03393	5.48524e-05	0.00217803	FALSE	TRUE	Trans (>250 kb)			0.933957
ENSG00000196338	NLGN3	X	q13.1	70364681	70391051	4.03249	5.51899e-05	0.00217803	FALSE	TRUE	Trans (>250 kb)
ENSG00000076108	BAZ2A	12	q13.3	56989380	57030600	4.03167	5.53822e-05	0.00217803	FALSE	TRUE	Trans (>250 kb)			0.358614
ENSG00000146463	ZMYM4	1	p34.3	35734568	35887659	4.03062	5.56294e-05	0.00217803	FALSE	TRUE	Trans (>250 kb)			0.000170981
ENSG00000197121	PGAP1	2	q33.1	197697728	197792520	4.03049	5.56611e-05	0.00217803	FALSE	TRUE	Trans (>250 kb)			0.0344466
ENSG00000124422	USP22	17	p11.2	20902910	20947073	4.0285	5.6135e-05	0.00217803	FALSE	TRUE	Trans (>250 kb)			0.0363464
ENSG00000111605	CPSF6	12	q15	69633317	69668138	4.02571	5.68032e-05	0.00217803	FALSE	TRUE	Trans (>250 kb)			0.616588
ENSG00000129351	ILF3	19	p13.2	10764937	10803093	4.02229	5.76347e-05	0.00221172	FALSE	TRUE	Trans (>250 kb)			0.821668
ENSG00000163590	PPM1L	3	q25.33	160473390	160796695	4.02057	5.80579e-05	0.00222642	FALSE	TRUE	Trans (>250 kb)			0.0259474
ENSG00000165416	SUGT1	13	q14.3	53226844	53275044	4.01707	5.89259e-05	0.00228893	FALSE	TRUE	Trans (>250 kb)			0.0179482
ENSG00000005108	THSD7A	7	p21.3	11409984	11871824	3.99643	6.43046e-05	0.00240741	FALSE	TRUE	Trans (>250 kb)			0.315218
ENSG00000151746	BICD1	12	p11.21	32259769	32536567	3.99321	6.51857e-05	0.00244936	FALSE	TRUE	Trans (>250 kb)			0.218428
ENSG00000154305	MIA3	1	q41	222791428	222841354	3.9929	6.52694e-05	0.00244936	FALSE	TRUE	Trans (>250 kb)			0.125037
ENSG00000142949	PTPRF	1	p34.2	43990858	44089343	3.99014	6.60349e-05	0.00246324	FALSE	TRUE	10741	rs11210892	3.417e-09	4.13474e-05
ENSG00000139200	PIANP	12	p13.31	6802958	6809966	3.98943	6.62332e-05	0.00247706	FALSE	TRUE	Trans (>250 kb)			0.443606
ENSG00000115020	PIKFYVE	2	q34	209130991	209223475	3.98527	6.74046e-05	0.00251812	FALSE	TRUE	Trans (>250 kb)			0.750375
ENSG00000075043	KCNQ2	20	q13.33	62037542	62103993	3.9828	6.81075e-05	0.00251812	FALSE	TRUE	Trans (>250 kb)			0.0408459
ENSG00000124406	ATP8A1	4	p13	42410390	42659122	3.98273	6.81283e-05	0.00251812	FALSE	TRUE	Trans (>250 kb)			0.0770423
ENSG00000102226	USP11	X	p11.23	47092089	47107727	3.97462	7.0491e-05	0.00254513	FALSE	TRUE	Trans (>250 kb)
ENSG00000138246	DNAJC13	3	q22.1	132136370	132257876	3.97204	7.1261e-05	0.00255856	FALSE	TRUE	Trans (>250 kb)			0.531497
ENSG00000114416	FXR1	3	q26.33	180585929	180700541	3.97105	7.1558e-05	0.00256732	FALSE	TRUE	0	rs34796896	1.229e-09	1.21923e-06
ENSG00000131409	LRRC4B	19	q13.33	51020149	51071302	3.96876	7.2248e-05	0.00260638	FALSE	TRUE	Trans (>250 kb)			0.0555444
ENSG00000100813	ACIN1	14	q11.2	23527773	23564823	3.96673	7.28653e-05	0.00260638	FALSE	TRUE	Trans (>250 kb)			0.311919
ENSG00000131023	LATS1	6	q25.1	149979289	150039392	3.96652	7.29297e-05	0.00260638	FALSE	TRUE	Trans (>250 kb)			0.179632
ENSG00000134138	MEIS2	15	q14	37181406	37393504	3.96465	7.35035e-05	0.00265487	FALSE	TRUE	Trans (>250 kb)			0.377312
ENSG00000182568	SATB1	3	p24.3	18386879	18487080	3.9616	7.44489e-05	0.00269231	FALSE	TRUE	Trans (>250 kb)			0.0115488
ENSG00000147050	KDM6A	X	p11.3	44732757	44971847	3.96013	7.49093e-05	0.00269231	FALSE	TRUE	Trans (>250 kb)
ENSG00000151276	MAGI1	3	p14.1	65339200	66024509	3.95867	7.53682e-05	0.00269231	FALSE	TRUE	Trans (>250 kb)			0.838366
ENSG00000164164	OTUD4	4	q31.21	146031990	146101313	3.95849	7.54239e-05	0.00269231	FALSE	TRUE	Trans (>250 kb)			0.420208
ENSG00000175166	PSMD2	3	q27.1	184016497	184026842	3.95724	7.58208e-05	0.00272251	FALSE	TRUE	Trans (>250 kb)			0.215528
ENSG00000115760	BIRC6	2	p22.3	32582096	32843966	3.95552	7.63693e-05	0.00272884	FALSE	TRUE	Trans (>250 kb)			0.732077
ENSG00000039523	FAM65A	16	q22.1	67552321	67580691	3.9553	7.644e-05	0.00272884	FALSE	TRUE	Trans (>250 kb)			0.0140486
ENSG00000146216	TTBK1	6	p21.1	43211418	43255997	3.95481	7.65942e-05	0.00272884	FALSE	TRUE	Trans (>250 kb)			0.000640605
ENSG00000166266	CUL5	11	q22.3	107879459	107978503	3.95267	7.72838e-05	0.00272884	FALSE	TRUE	Trans (>250 kb)			0.531297
ENSG00000115808	STRN	2	p22.2	37070783	37193615	3.9465	7.93024e-05	0.00273973	FALSE	TRUE	Trans (>250 kb)			0.00924908
ENSG00000170852	KBTBD2	7	p14.3	32907784	32933743	3.94428	8.00402e-05	0.00273973	FALSE	TRUE	Trans (>250 kb)			0.176532
ENSG00000167258	CDK12	17	q12	37617764	37721160	3.93187	8.4288e-05	0.00292437	FALSE	TRUE	Trans (>250 kb)			0.00864914
ENSG00000110514	MADD	11	p11.2	47290712	47351582	3.93087	8.46391e-05	0.00292437	FALSE	TRUE	Trans (>250 kb)			0.010249
ENSG00000198739	LRRTM3	10	q21.3	68685764	68859588	3.93016	8.48893e-05	0.00292437	FALSE	TRUE	Trans (>250 kb)			0.475502
ENSG00000092445	TYRO3	15	q15.1	41849873	41871536	3.92791	8.56874e-05	0.00292437	FALSE	TRUE	Trans (>250 kb)			0.629587
ENSG00000160695	VPS11	11	q23.3	118938403	118952688	3.92207	8.7792e-05	0.00295492	FALSE	TRUE	Trans (>250 kb)			0.0845415
ENSG00000116584	ARHGEF2	1	q22	155916630	155976861	3.92183	8.78793e-05	0.00295492	FALSE	TRUE	Trans (>250 kb)			0.00634937
ENSG00000101745	ANKRD12	18	p11.22	9136226	9285983	3.91948	8.8739e-05	0.00296667	FALSE	TRUE	Trans (>250 kb)			0.000499988
ENSG00000171914	TLN2	15	q22.2	62682725	63136830	3.919	8.89178e-05	0.00297837	FALSE	TRUE	Trans (>250 kb)			0.00564944
ENSG00000115355	CCDC88A	2	p16.1	55514978	55647057	3.91824	8.91992e-05	0.00298013	FALSE	TRUE	Trans (>250 kb)			0.139036
ENSG00000167106	FAM102A	9	q34.11	130702858	130742792	3.91804	8.92703e-05	0.00298013	FALSE	TRUE	Trans (>250 kb)			0.179232
ENSG00000126746	ZNF384	12	p13.31	6775643	6798738	3.91718	8.95903e-05	0.00298013	FALSE	TRUE	Trans (>250 kb)			0.493101
ENSG00000179151	EDC3	15	q24.1	74922899	74988633	3.91532	9.02844e-05	0.0030198	FALSE	TRUE	Trans (>250 kb)			0.848665
ENSG00000178209	PLEC	8	q24.3	144989321	145050902	3.91174	9.1634e-05	0.00304778	FALSE	TRUE	Trans (>250 kb)			0.633287
ENSG00000164061	BSN	3	p21.31	49591922	49708978	3.91108	9.1885e-05	0.00305921	FALSE	TRUE	Trans (>250 kb)			0.115538
ENSG00000100239	PPP6R2	22	q13.33	50781733	50883514	3.90921	9.25995e-05	0.00307061	FALSE	TRUE	Trans (>250 kb)			0.0611439
ENSG00000101752	MIB1	18	q11.2	19284918	19450918	3.90868	9.28017e-05	0.00309836	FALSE	TRUE	Trans (>250 kb)			0.80267
ENSG00000141441	GAREM	18	q12.1	29704840	30050447	3.9032	9.49297e-05	0.00320261	FALSE	TRUE	Trans (>250 kb)			0.285421
ENSG00000140199	SLC12A6	15	q14	34525460	34630261	3.90264	9.51478e-05	0.00320261	FALSE	TRUE	Trans (>250 kb)			0.0510449
ENSG00000076356	PLXNA2	1	q32.2	208195587	208417665	3.90018	9.61214e-05	0.00320847	FALSE	TRUE	Trans (>250 kb)			0.0271473
ENSG00000113448	PDE4D	5	q12.1	58264865	59817947	3.89929	9.64742e-05	0.00321951	FALSE	TRUE	Trans (>250 kb)			0.039946
ENSG00000040199	PHLPP2	16	q22.2	71671738	71758604	3.89722	9.73046e-05	0.00322528	FALSE	TRUE	Trans (>250 kb)			0.168733
ENSG00000080709	KCNN2	5	q22.3	113696642	113832337	3.89669	9.75147e-05	0.00323625	FALSE	TRUE	Trans (>250 kb)			0.665683
ENSG00000153147	SMARCA5	4	q31.21	144434616	144478639	3.89573	9.79044e-05	0.00324717	FALSE	TRUE	Trans (>250 kb)			0.00324968
ENSG00000155903	RASA2	3	q23	141205889	141334184	3.89438	9.84497e-05	0.00325434	FALSE	TRUE	Trans (>250 kb)			0.743476
ENSG00000105866	SP4	7	p15.3	21467652	21554440	3.89416	9.85395e-05	0.00325434	FALSE	TRUE	Trans (>250 kb)			0.000937461
ENSG00000140382	HMG20A	15	q24.3	77712754	77777949	3.89016	0.000100178	0.00325434	FALSE	TRUE	Trans (>250 kb)			0.622888
ENSG00000100201	DDX17	22	q13.1	38879445	38903665	3.88931	0.000100528	0.00325434	FALSE	TRUE	Trans (>250 kb)			0.0882412
ENSG00000183337	BCOR	X	p11.4	39909068	40036582	3.88773	0.000101184	0.00325434	FALSE	TRUE	Trans (>250 kb)
ENSG00000145780	FEM1C	5	q22.3	114856608	114880591	3.88649	0.000101704	0.00325434	FALSE	TRUE	Trans (>250 kb)			0.090141
ENSG00000017260	ATP2C1	3	q22.1	130569439	130735556	3.88598	0.000101917	0.00325434	FALSE	TRUE	Trans (>250 kb)			0.30132
ENSG00000127580	WDR24	16	p13.3	734622	740444	3.88523	0.000102233	0.00325434	FALSE	TRUE	Trans (>250 kb)			0.0765423
ENSG00000204843	DCTN1	2	p13.1	74588281	74619214	3.87896	0.000104902	0.00329134	FALSE	TRUE	Trans (>250 kb)			0.456904
ENSG00000116698	SMG7	1	q25.3	183441351	183567381	3.87611	0.00010614	0.0032967	FALSE	TRUE	Trans (>250 kb)			0.110039
ENSG00000114650	SCAP	3	p21.31	47455203	47518616	3.87603	0.000106173	0.0032967	FALSE	TRUE	Trans (>250 kb)			0.152335
ENSG00000068878	PSME4	2	p16.2	54091204	54197977	3.87286	0.000107564	0.00333856	FALSE	TRUE	Trans (>250 kb)			0.00187484
ENSG00000169221	TBC1D10B	16	p11.2	30368423	30381585	3.87092	0.000108424	0.003375	FALSE	TRUE	Trans (>250 kb)			0.0362464
ENSG00000048405	ZNF800	7	q31.33	126986844	127071978	3.86573	0.000110759	0.00345794	FALSE	TRUE	Trans (>250 kb)			0.116538
ENSG00000100726	TELO2	16	p13.3	1543345	1560458	3.86509	0.00011105	0.00345794	FALSE	TRUE	Trans (>250 kb)			0.980452
ENSG00000054267	ARID4B	1	q42.3	235294949	235491534	3.86235	0.000112301	0.00349922	FALSE	TRUE	Trans (>250 kb)			0.368113
ENSG00000127481	UBR4	1	p36.13	19401000	19536770	3.8592	0.000113761	0.00351393	FALSE	TRUE	Trans (>250 kb)			0.665583
ENSG00000184634	MED12	X	q13.1	70338406	70362303	3.85733	0.000114634	0.00353941	FALSE	TRUE	Trans (>250 kb)
ENSG00000112182	BACH2	6	q15	90636248	91006627	3.85509	0.000115687	0.00356923	FALSE	TRUE	Trans (>250 kb)			0.00684932
ENSG00000187257	RSBN1L	7	q11.23	77325760	77412339	3.85478	0.000115832	0.00357362	FALSE	TRUE	Trans (>250 kb)			0.987351
ENSG00000103148	NPRL3	16	p13.3	134273	188859	3.8546	0.00011592	0.00357362	FALSE	TRUE	Trans (>250 kb)			0.420008
ENSG00000170365	SMAD1	4	q31.21	146402346	146479231	3.85082	0.000117723	0.00361409	FALSE	TRUE	Trans (>250 kb)			0.0409459
ENSG00000114739	ACVR2B	3	p22.2	38495342	38534633	3.84858	0.000118807	0.00364885	FALSE	TRUE	Trans (>250 kb)			0.000819967
ENSG00000177963	RIC8A	11	p15.5	207511	215113	3.84708	0.000119533	0.00365297	FALSE	TRUE	Trans (>250 kb)			0.977052
ENSG00000162775	RBM15	1	p13.3	110881128	110889299	3.84574	0.000120189	0.00367223	FALSE	TRUE	Trans (>250 kb)			0.0468453
ENSG00000146938	NLGN4X	X	p22.31	5758678	6146904	3.84163	0.000122218	0.00370651	FALSE	TRUE	Trans (>250 kb)
ENSG00000171587	DSCAM	21	q22.2	41382926	42219065	3.8405	0.000122783	0.00373494	FALSE	TRUE	Trans (>250 kb)			0.542196
ENSG00000170037	CNTROB	17	p13.1	7835419	7853236	3.83872	0.000123677	0.00373494	FALSE	TRUE	Trans (>250 kb)			0.0172483
ENSG00000011454	RABGAP1	9	q33.2	125703112	125867145	3.83861	0.000123734	0.00373494	FALSE	TRUE	Trans (>250 kb)			0.756274
ENSG00000008056	SYN1	X	p11.23	47431303	47479252	3.83659	0.000124756	0.00375375	FALSE	TRUE	Trans (>250 kb)
ENSG00000140948	ZCCHC14	16	q24.2	87439852	87525651	3.83168	0.00012727	0.00377976	FALSE	TRUE	Trans (>250 kb)			0.00614939
ENSG00000132510	KDM6B	17	p13.1	7743222	7758114	3.83087	0.000127689	0.00377976	FALSE	TRUE	Trans (>250 kb)			0.130437
ENSG00000196482	ESRRG	1	q41	216676588	217311097	3.82731	0.000129551	0.00381872	FALSE	TRUE	Trans (>250 kb)			0.169633
ENSG00000175221	MED16	19	p13.3	867962	893218	3.82629	0.000130087	0.00382789	FALSE	TRUE	Trans (>250 kb)			0.608289
ENSG00000108175	ZMIZ1	10	q22.3	80828792	81076276	3.82373	0.000131448	0.00385185	FALSE	TRUE	Trans (>250 kb)			0.89956
ENSG00000132694	ARHGEF11	1	q23.1	156904632	157015162	3.82124	0.000132783	0.00393225	FALSE	TRUE	Trans (>250 kb)			0.286421
ENSG00000143294	PRCC	1	q23.1	156720402	156770607	3.81852	0.000134253	0.00394118	FALSE	TRUE	Trans (>250 kb)			0.411009
ENSG00000204120	GIGYF2	2	q37.1	233562009	233725285	3.81718	0.000134987	0.00395894	FALSE	TRUE	0	rs6704768	2.063e-12	2.2458e-10
ENSG00000160959	LRRC14	8	q24.3	145743376	145750557	3.81636	0.000135433	0.00398243	FALSE	TRUE	Trans (>250 kb)			0.0889411
ENSG00000135365	PHF21A	11	p11.2	45950871	46142985	3.81236	0.000137644	0.00404658	FALSE	TRUE	Trans (>250 kb)			0.00274973
ENSG00000137845	ADAM10	15	q21.3	58887403	59042177	3.80745	0.000140408	0.0041185	FALSE	TRUE	Trans (>250 kb)			0.00113883
ENSG00000168264	IRF2BP2	1	q42.3	234740015	234745271	3.8055	0.000141515	0.0041185	FALSE	TRUE	Trans (>250 kb)			0.175032
ENSG00000092201	SUPT16H	14	q11.2	21819631	21852425	3.80175	0.000143676	0.00416309	FALSE	TRUE	Trans (>250 kb)			0.293121
ENSG00000100330	MTMR3	22	q12.2	30279144	30426855	3.79933	0.000145088	0.00416309	FALSE	TRUE	Trans (>250 kb)			0.292821
ENSG00000152208	GRID2	4	q22.1	93225550	94695707	3.79795	0.000145897	0.00416548	FALSE	TRUE	Trans (>250 kb)			0.0712429
ENSG00000113580	NR3C1	5	q31.3	142657496	142815077	3.79641	0.000146804	0.00418208	FALSE	TRUE	Trans (>250 kb)			0.0271473
ENSG00000011021	CLCN6	1	p36.22	11866207	11903201	3.79456	0.000147908	0.0041867	FALSE	TRUE	Trans (>250 kb)			0.0211479
ENSG00000125107	CNOT1	16	q21	58553855	58663790	3.79442	0.000147987	0.0041867	FALSE	TRUE	Trans (>250 kb)			1.02984e-05
ENSG00000198792	TMEM184B	22	q13.1	38615298	38669040	3.78783	0.000151969	0.00427362	FALSE	TRUE	Trans (>250 kb)			0.250425
ENSG00000169783	LINGO1	15	q24.3	77905369	78113242	3.78721	0.000152345	0.00427567	FALSE	TRUE	Trans (>250 kb)			0.00994901
ENSG00000136274	NACAD	7	p13	45120037	45128513	3.78702	0.000152462	0.00427567	FALSE	TRUE	Trans (>250 kb)			0.240226
ENSG00000173456	RNF26	11	q23.3	119205237	119208023	3.77643	0.00015909	0.00439944	FALSE	TRUE	Trans (>250 kb)			0.39681
ENSG00000033627	ATP6V0A1	17	q21.2	40610862	40674629	3.77447	0.000160349	0.00443515	FALSE	TRUE	Trans (>250 kb)			0.105439
ENSG00000132471	WBP2	17	q25.1	73841780	73852588	3.77226	0.000161777	0.00445682	FALSE	TRUE	Trans (>250 kb)			0.111739
ENSG00000131504	DIAPH1	5	q31.3	140894583	140998622	3.77179	0.000162084	0.00446453	FALSE	TRUE	Trans (>250 kb)			0.439606
ENSG00000091157	WDR7	18	q21.31	54318574	54698828	3.77153	0.000162252	0.0045	FALSE	TRUE	Trans (>250 kb)			0.490801
ENSG00000184408	KCND2	7	q31.31	119913722	120390385	3.77121	0.000162461	0.0045215	FALSE	TRUE	Trans (>250 kb)			0.769773
ENSG00000148339	SLC25A25	9	q34.11	130830480	130871524	3.77068	0.000162803	0.00457064	FALSE	TRUE	Trans (>250 kb)			0.452505
ENSG00000002746	HECW1	7	p14.1	43152198	43605600	3.76636	0.000165648	0.0046888	FALSE	TRUE	Trans (>250 kb)			0.910759
ENSG00000066777	ARFGEF1	8	q13.2	68085747	68255912	3.76552	0.000166206	0.00469613	FALSE	TRUE	Trans (>250 kb)			0.79557
ENSG00000078142	PIK3C3	18	q12.3	39535171	39667794	3.76437	0.000166968	0.00470345	FALSE	TRUE	Trans (>250 kb)			0.154335
ENSG00000120327	PCDHB14	5	q31.3	140602931	140605858	3.76113	0.000169147	0.0047868	FALSE	TRUE	Trans (>250 kb)			0.174633
ENSG00000116273	PHF13	1	p36.31	6673745	6684093	3.75948	0.000170269	0.00481583	FALSE	TRUE	Trans (>250 kb)			0.000819967
ENSG00000101544	ADNP2	18	q23	77866915	77905406	3.75939	0.000170331	0.00481583	FALSE	TRUE	Trans (>250 kb)			0.0735426
ENSG00000055163	CYFIP2	5	q33.3	156693089	156822606	3.75921	0.000170453	0.00481583	FALSE	TRUE	Trans (>250 kb)			0.147835
ENSG00000156671	SAMD8	10	q22.2	76859344	76941881	3.75653	0.000172285	0.00485095	FALSE	TRUE	Trans (>250 kb)			0.39911
ENSG00000147862	NFIB	9	p22.3	14081842	14398982	3.75513	0.000173248	0.00485095	FALSE	TRUE	Trans (>250 kb)			0.0940406
ENSG00000056586	RC3H2	9	q33.2	125606835	125667620	3.75187	0.000175517	0.00489851	FALSE	TRUE	Trans (>250 kb)			0.760474
ENSG00000176095	IP6K1	3	p21.31	49761727	49823975	3.74996	0.000176864	0.00496626	FALSE	TRUE	Trans (>250 kb)			0.0791421
ENSG00000173611	SCAI	9	q33.3	127704887	127905785	3.74987	0.000176928	0.00496626	FALSE	TRUE	Trans (>250 kb)			0.407009
ENSG00000174579	MSL2	3	q22.3	135867764	135916083	3.74958	0.000177131	0.00497305	FALSE	TRUE	Trans (>250 kb)			2.44728e-07
ENSG00000148356	LRSAM1	9	q33.3	130213765	130265780	3.74528	0.00018019	0.00499329	FALSE	TRUE	Trans (>250 kb)			0.0349465
ENSG00000150672	DLG2	11	q14.1	83166055	85338966	3.74428	0.000180909	0.00499329	FALSE	TRUE	Trans (>250 kb)			0.0592441
ENSG00000074755	ZZEF1	17	p13.2	3907739	4046314	3.74185	0.000182673	0.00505362	FALSE	TRUE	Trans (>250 kb)			0.0445455
ENSG00000115526	CHST10	2	q11.2	101008327	101034118	3.73985	0.000184132	0.00511379	FALSE	TRUE	Trans (>250 kb)			0.743576
ENSG00000008853	RHOBTB2	8	p21.3	22844930	22877712	3.73839	0.000185201	0.00514667	FALSE	TRUE	Trans (>250 kb)			0.530897
ENSG00000080845	DLGAP4	20	q11.23	34894258	35157040	3.73746	0.00018589	0.00514667	FALSE	TRUE	Trans (>250 kb)			0.413209
ENSG00000172995	ARPP21	3	p22.3	35680437	35835988	3.73665	0.000186485	0.00514667	FALSE	TRUE	Trans (>250 kb)			0.107039
ENSG00000066654	THUMPD1	16	p12.3	20744986	20753406	3.73392	0.00018852	0.00519894	FALSE	TRUE	Trans (>250 kb)			0.039946
ENSG00000080603	SRCAP	16	p11.2	30709530	30755602	3.73381	0.000188602	0.00519894	FALSE	TRUE	Trans (>250 kb)			0.0225477
ENSG00000050820	BCAR1	16	q23.1	75262928	75301951	3.73175	0.000190151	0.00521053	FALSE	TRUE	Trans (>250 kb)			0.493601
ENSG00000144028	SNRNP200	2	q11.2	96940074	96971297	3.73031	0.000191247	0.00521053	FALSE	TRUE	Trans (>250 kb)			0.000732117
ENSG00000113360	DROSHA	5	p13.3	31400604	31532303	3.72984	0.000191603	0.00521053	FALSE	TRUE	Trans (>250 kb)			0.783972
ENSG00000163348	PYGO2	1	q21.3	154929502	154936329	3.72802	0.000192993	0.00522936	FALSE	TRUE	Trans (>250 kb)			0.000436161
ENSG00000175216	CKAP5	11	p11.2	46764598	46867847	3.72676	0.000193959	0.00525358	FALSE	TRUE	Trans (>250 kb)			0.000931776
ENSG00000164080	RAD54L2	3	p21.2	51575160	51702683	3.72567	0.0001948	0.00525358	FALSE	TRUE	Trans (>250 kb)			0.00644936
ENSG00000066135	KDM4A	1	p34.1	44115829	44171186	3.7239	0.000196168	0.00525358	FALSE	TRUE	15745	rs11210892	3.417e-09	6.06057e-05
ENSG00000100320	RBFOX2	22	q12.3	36134783	36424473	3.72343	0.000196532	0.00525358	FALSE	TRUE	Trans (>250 kb)			0.569693
ENSG00000185359	HGS	17	q25.3	79650356	79670168	3.71994	0.000199268	0.00530167	FALSE	TRUE	Trans (>250 kb)			0.319118
ENSG00000116406	EDEM3	1	q25.3	184659365	184724047	3.71991	0.000199297	0.00530167	FALSE	TRUE	Trans (>250 kb)			0.0451455
ENSG00000196876	SCN8A	12	q13.13	51984050	52206648	3.71898	0.000200031	0.00530167	FALSE	TRUE	Trans (>250 kb)			0.237326
ENSG00000182901	RGS7	1	q43	240931554	241520530	3.71861	0.00020032	0.00530167	FALSE	TRUE	Trans (>250 kb)			0.0150485
ENSG00000077264	PAK3	X	q23	110187513	110470589	3.71857	0.000200354	0.00530167	FALSE	TRUE	Trans (>250 kb)
ENSG00000162065	TBC1D24	16	p13.3	2525147	2555735	3.7172	0.000201447	0.00533248	FALSE	TRUE	Trans (>250 kb)			0.0291471
ENSG00000187555	USP7	16	p13.2	8985951	9058371	3.71681	0.000201753	0.00533248	FALSE	TRUE	Trans (>250 kb)			0.0545445
ENSG00000160877	NACC1	19	p13.2	13228917	13251955	3.7121	0.000205547	0.00539924	FALSE	TRUE	Trans (>250 kb)			0.0254475
ENSG00000127914	AKAP9	7	q21.2	91570181	91739987	3.70919	0.00020792	0.00539924	FALSE	TRUE	Trans (>250 kb)			0.211629
ENSG00000071537	SEL1L	14	q31.1	81937893	82000205	3.70544	0.000211028	0.00547051	FALSE	TRUE	Trans (>250 kb)			0.621588
ENSG00000168490	PHYHIP	8	p21.3	22077222	22089854	3.70507	0.000211333	0.00547051	FALSE	TRUE	Trans (>250 kb)			0.357214
ENSG00000010818	HIVEP2	6	q24.2	143072604	143266338	3.70395	0.000212268	0.00547051	FALSE	TRUE	Trans (>250 kb)			0.109739
ENSG00000170832	USP32	17	q23.2	58256455	58499831	3.7035	0.000212648	0.00547051	FALSE	TRUE	Trans (>250 kb)			0.441206
ENSG00000184156	KCNQ3	8	q24.22	133133108	133493200	3.70329	0.00021282	0.00547051	FALSE	TRUE	Trans (>250 kb)			0.164434
ENSG00000131018	SYNE1	6	q25.2	152442819	152958936	3.70274	0.000213287	0.00547051	FALSE	TRUE	Trans (>250 kb)			0.0177482
ENSG00000118454	ANKRD13C	1	p31.1	70726271	70820417	3.70224	0.000213705	0.00547051	FALSE	TRUE	Trans (>250 kb)			0.657684
ENSG00000101040	ZMYND8	20	q13.12	45837859	45985567	3.70168	0.000214179	0.00547619	FALSE	TRUE	Trans (>250 kb)			0.000297097
ENSG00000125945	ZNF436	1	p36.12	23685941	23695935	3.69889	0.000216544	0.00555	FALSE	TRUE	Trans (>250 kb)			0.90376
ENSG00000157741	UBN2	7	q34	138915102	138992982	3.69823	0.000217108	0.00555	FALSE	TRUE	Trans (>250 kb)			0.30302
ENSG00000123636	BAZ2B	2	q24.2	160175490	160473203	3.69678	0.000218351	0.00557357	FALSE	TRUE	Trans (>250 kb)			0.0390461
ENSG00000063601	MTMR1	X	q28	149861435	149933576	3.69647	0.000218621	0.00557357	FALSE	TRUE	Trans (>250 kb)
ENSG00000185049	NELFA	4	p16.3	1984441	2043630	3.69164	0.000222812	0.00564134	FALSE	TRUE	Trans (>250 kb)			0.216928
ENSG00000143393	PI4KB	1	q21.3	151264273	151300191	3.69006	0.000224205	0.00566295	FALSE	TRUE	Trans (>250 kb)			0.974953
ENSG00000198797	BRINP2	1	q25.2	177140633	177251558	3.6891	0.000225049	0.00566295	FALSE	TRUE	Trans (>250 kb)			0.00136658
ENSG00000183307	CECR6	22	q11.1	17597189	17602257	3.68714	0.00022679	0.00569667	FALSE	TRUE	Trans (>250 kb)			0.345115
ENSG00000037637	FBXO42	1	p36.13	16573334	16678949	3.68682	0.000227078	0.00569667	FALSE	TRUE	Trans (>250 kb)			0.0294471
ENSG00000102189	EEA1	12	q22	93164413	93323107	3.68295	0.000230548	0.0057546	FALSE	TRUE	Trans (>250 kb)			0.177032
ENSG00000151148	UBE3B	12	q24.11	109915207	109974507	3.68261	0.000230857	0.0057546	FALSE	TRUE	Trans (>250 kb)			0.00314969
ENSG00000188906	LRRK2	12	q12	40590546	40763087	3.68109	0.000232244	0.00579462	FALSE	TRUE	Trans (>250 kb)			0.629987
ENSG00000154822	PLCL2	3	p24.3	16844159	17132086	3.67965	0.000233556	0.00581032	FALSE	TRUE	Trans (>250 kb)			0.0015768
ENSG00000134909	ARHGAP32	11	q24.3	128834955	129149219	3.67766	0.000235382	0.00581032	FALSE	TRUE	Trans (>250 kb)			0.126837
ENSG00000100226	GTPBP1	22	q13.1	39101728	39134304	3.67484	0.000237999	0.00581032	FALSE	TRUE	Trans (>250 kb)			0.337516
ENSG00000147044	CASK	X	p11.4	41374187	41782716	3.67344	0.000239305	0.00581032	FALSE	TRUE	Trans (>250 kb)
ENSG00000075340	ADD2	2	p13.3	70834750	70995357	3.67243	0.000240254	0.00581032	FALSE	TRUE	Trans (>250 kb)			0.250625
ENSG00000111860	CEP85L	6	q22.31	118781935	119031238	3.67153	0.0002411	0.00581032	FALSE	TRUE	Trans (>250 kb)			0.349015
ENSG00000107771	CCSER2	10	q23.1	86088342	86278273	3.66943	0.000243094	0.00581032	FALSE	TRUE	Trans (>250 kb)			0.705779
ENSG00000100815	TRIP11	14	q32.12	92432335	92507240	3.66909	0.000243414	0.00581032	FALSE	TRUE	Trans (>250 kb)			0.205529
ENSG00000018189	RUFY3	4	q13.3	71569921	71673032	3.66905	0.00024345	0.00581032	FALSE	TRUE	Trans (>250 kb)			0.546895
ENSG00000079156	OSBPL6	2	q31.2	179059208	179264160	3.66666	0.000245735	0.00588024	FALSE	TRUE	Trans (>250 kb)			0.715078
ENSG00000065970	FOXJ2	12	p13.31	8185299	8208099	3.66508	0.000247264	0.00590909	FALSE	TRUE	Trans (>250 kb)
ENSG00000100321	SYNGR1	22	q13.1	39745930	39781593	3.66402	0.000248289	0.00592372	FALSE	TRUE	218720	rs5995756	2.913e-11	0.0515448
ENSG00000138443	ABI2	2	q33.2	204192942	204312446	3.66357	0.000248728	0.00593824	FALSE	TRUE	Trans (>250 kb)			0.279922
ENSG00000135956	TMEM127	2	q11.2	96914254	96931732	3.66241	0.000249857	0.00594306	FALSE	TRUE	Trans (>250 kb)			0.000122967
ENSG00000167566	NCKAP5L	12	q13.12	50184929	50222533	3.66118	0.000251059	0.00594848	FALSE	TRUE	Trans (>250 kb)			0.547095
ENSG00000033122	LRRC7	1	p31.1	70034081	70617628	3.65831	0.000253879	0.00594848	FALSE	TRUE	Trans (>250 kb)			0.279222
ENSG00000130449	ZSWIM6	5	q12.1	60628100	60841997	3.65825	0.000253945	0.00594848	FALSE	TRUE	29557	rs4391122	8.904e-13	7.27728e-09
ENSG00000178568	ERBB4	2	q34	212240446	213403565	3.65823	0.000253966	0.00594848	FALSE	TRUE	Trans (>250 kb)			6.87917e-05
ENSG00000100811	YY1	14	q32.2	100704635	100749129	3.65809	0.000254097	0.00594848	FALSE	TRUE	Trans (>250 kb)			0.466503
ENSG00000111728	ST8SIA1	12	p12.1	22216707	22589975	3.65784	0.000254345	0.00596266	FALSE	TRUE	Trans (>250 kb)			0.0468453
ENSG00000183117	CSMD1	8	p23.2	2792875	4852494	3.65642	0.00025576	0.00596266	FALSE	TRUE	0	rs10108725	3.316e-08	5.16248e-05
ENSG00000170265	ZNF282	7	q36.1	148892577	148923339	3.65499	0.000257189	0.0059837	FALSE	TRUE	Trans (>250 kb)			0.0822418
ENSG00000104142	VPS18	15	q15.1	41186628	41196173	3.6524	0.000259798	0.00602549	FALSE	TRUE	Trans (>250 kb)			0.394811
ENSG00000110435	PDHX	11	p13	34937376	35042138	3.65115	0.00026107	0.00602549	FALSE	TRUE	Trans (>250 kb)			0.994551
ENSG00000108091	CCDC6	10	q21.2	61548521	61666414	3.65096	0.000261265	0.00602549	FALSE	TRUE	Trans (>250 kb)			0.154735
ENSG00000023171	GRAMD1B	11	q24.1	123396344	123498482	3.65059	0.00026164	0.00602549	FALSE	TRUE	Trans (>250 kb)			0.00614939
ENSG00000103197	TSC2	16	p13.3	2097466	2138716	3.65005	0.000262184	0.00605081	FALSE	TRUE	Trans (>250 kb)			0.19543
ENSG00000109586	GALNT7	4	q34.1	174089904	174245118	3.64995	0.000262296	0.00605081	FALSE	TRUE	Trans (>250 kb)			0.789771
ENSG00000108840	HDAC5	17	q21.31	42154114	42201070	3.64794	0.000264348	0.00611047	FALSE	TRUE	Trans (>250 kb)			0.634787
ENSG00000198586	TLK1	2	q31.1	171847333	172087824	3.64642	0.000265923	0.00611047	FALSE	TRUE	Trans (>250 kb)			0.0238476
ENSG00000006118	TMEM132A	11	q12.2	60691935	60704631	3.64477	0.000267634	0.0061194	FALSE	TRUE	Trans (>250 kb)			0.665983
ENSG00000145041	VPRBP	3	p21.2	51433298	51534010	3.64042	0.000272193	0.00619266	FALSE	TRUE	Trans (>250 kb)			0.0743426
ENSG00000167395	ZNF646	16	p11.2	31085743	31095517	3.63884	0.000273865	0.00621993	FALSE	TRUE	Trans (>250 kb)			0.126637
ENSG00000089916	GPATCH2L	14	q24.3	76618259	76720685	3.63762	0.00027517	0.0062357	FALSE	TRUE	Trans (>250 kb)			0.00364964
ENSG00000101349	PAK7	20	p12.2	9518036	9819689	3.63611	0.000276786	0.00627854	FALSE	TRUE	Trans (>250 kb)			0.975152
ENSG00000198707	CEP290	12	q21.32	88442793	88535993	3.63574	0.000277184	0.00627854	FALSE	TRUE	Trans (>250 kb)			0.0974403
ENSG00000135018	UBQLN1	9	q21.32	86274878	86323118	3.63446	0.000278568	0.00633979	FALSE	TRUE	Trans (>250 kb)			0.139536
ENSG00000162951	LRRTM1	2	p12	80515483	80531874	3.63194	0.000281302	0.00636054	FALSE	TRUE	Trans (>250 kb)			0.411709
ENSG00000177189	RPS6KA3	X	p22.12	20168029	20285523	3.63057	0.000282801	0.00636878	FALSE	TRUE	Trans (>250 kb)
ENSG00000172915	NBEA	13	q13.3	35516424	36247159	3.6301	0.000283308	0.00638418	FALSE	TRUE	Trans (>250 kb)			0.976952
ENSG00000240764	PCDHGC5	5	q31.3	140868808	140892546	3.6279	0.000285731	0.00641488	FALSE	TRUE	Trans (>250 kb)			0.268923
ENSG00000130985	UBA1	X	p11.23	47050260	47074527	3.62626	0.000287554	0.0064342	FALSE	TRUE	Trans (>250 kb)
ENSG00000023516	AKAP11	13	q14.11	42846289	42897396	3.62556	0.00028834	0.0064422	FALSE	TRUE	Trans (>250 kb)			0.0214479
ENSG00000172209	GPR22	7	q22.3	107110463	107116098	3.62439	0.000289648	0.0064574	FALSE	TRUE	Trans (>250 kb)			0.454605
ENSG00000176204	LRRTM4	2	p12	76974845	77820445	3.62365	0.000290479	0.00647256	FALSE	TRUE	Trans (>250 kb)			0.0319468
ENSG00000119669	IRF2BPL	14	q24.3	77490888	77495034	3.6219	0.000292443	0.00652125	FALSE	TRUE	Trans (>250 kb)			0.106339
ENSG00000181790	BAI1	8	q24.3	143530791	143626370	3.6186	0.000296205	0.00656633	FALSE	TRUE	217858	rs4129585	3.613e-13	0.178932
ENSG00000141551	CSNK1D	17	q25.3	80196899	80231607	3.6173	0.000297697	0.00656633	FALSE	TRUE	Trans (>250 kb)			0.356914
ENSG00000075151	EIF4G3	1	p36.12	21132963	21503377	3.61625	0.000298906	0.00659243	FALSE	TRUE	Trans (>250 kb)			0.0450455
ENSG00000100350	FOXRED2	22	q12.3	36883237	36903148	3.61463	0.000300776	0.00665556	FALSE	TRUE	Trans (>250 kb)			0.20123
ENSG00000184545	DUSP8	11	p15.5	1575274	1593150	3.61098	0.000305039	0.00668142	FALSE	TRUE	Trans (>250 kb)			0.39711
ENSG00000139182	CLSTN3	12	p13.31	7282294	7311541	3.61071	0.000305365	0.00668142	FALSE	TRUE	Trans (>250 kb)
ENSG00000147481	SNTG1	8	q11.21	50822349	51706678	3.61033	0.000305804	0.00669613	FALSE	TRUE	Trans (>250 kb)			0.417608
ENSG00000141564	RPTOR	17	q25.3	78518619	78940171	3.6078	0.000308804	0.00670342	FALSE	TRUE	Trans (>250 kb)			4.19222e-05
ENSG00000170153	RNF150	4	q31.21	141780961	142134031	3.6056	0.000311429	0.00672149	FALSE	TRUE	Trans (>250 kb)			0.160434
ENSG00000113441	LNPEP	5	q15	96271098	96373219	3.60505	0.000312091	0.00672149	FALSE	TRUE	Trans (>250 kb)			0.0114489
ENSG00000105737	GRIK5	19	q13.2	42502473	42573650	3.60466	0.000312567	0.00672149	FALSE	TRUE	Trans (>250 kb)			0.10244
ENSG00000139116	KIF21A	12	q12	39687030	39837192	3.60421	0.000313102	0.00672149	FALSE	TRUE	Trans (>250 kb)			0.00334967
ENSG00000060749	QSER1	11	p13	32914724	33014862	3.60353	0.00031393	0.00672867	FALSE	TRUE	Trans (>250 kb)			0.632587
ENSG00000135945	REV1	2	q11.2	100016938	100106497	3.60214	0.000315612	0.00673581	FALSE	TRUE	Trans (>250 kb)			0.830067
ENSG00000102858	MGRN1	16	p13.3	4666494	4740975	3.59934	0.000319029	0.00678299	FALSE	TRUE	Trans (>250 kb)			0.0144486
ENSG00000075790	BCAP29	7	q22.3	107220422	107269615	3.59811	0.000320535	0.00678649	FALSE	TRUE	Trans (>250 kb)			0.258424
ENSG00000108852	MPP2	17	q21.31	41952725	41987068	3.59763	0.000321125	0.00678999	FALSE	TRUE	Trans (>250 kb)			0.849265
ENSG00000072518	MARK2	11	q13.1	63606400	63678491	3.59609	0.000323034	0.00680782	FALSE	TRUE	Trans (>250 kb)			1.61272e-05
ENSG00000157680	DGKI	7	q33	137065783	137531838	3.59548	0.000323797	0.00685466	FALSE	TRUE	0	rs17529963	3.243e-08	0.000394223
ENSG00000136813	KIAA0368	9	q31.3	114122972	114247025	3.59492	0.000324487	0.00686891	FALSE	TRUE	Trans (>250 kb)			0.0452455
ENSG00000177732	SOX12	20	p13	306207	310865	3.59231	0.000327763	0.00689394	FALSE	TRUE	Trans (>250 kb)			0.963254
ENSG00000101746	NOL4	18	q12.1	31431064	31804916	3.59041	0.00033016	0.00696216	FALSE	TRUE	Trans (>250 kb)			5.13023e-05
ENSG00000143373	ZNF687	1	q21.3	151254094	151264656	3.58975	0.000330993	0.00696544	FALSE	TRUE	Trans (>250 kb)			0.99885
ENSG00000179832	MROH1	8	q24.3	145202919	145316843	3.58948	0.00033134	0.00696872	FALSE	TRUE	Trans (>250 kb)			0.534097
ENSG00000159164	SV2A	1	q21.2	149874870	149889434	3.58724	0.000334197	0.0070183	FALSE	TRUE	127847	rs12062861	9.661e-10	0.079842
ENSG00000133878	DUSP26	8	p12	33448856	33457624	3.58579	0.000336056	0.00705693	FALSE	TRUE	Trans (>250 kb)			0.0177482
ENSG00000170325	PRDM10	11	q24.3	129769601	129872730	3.58436	0.000337901	0.00708779	FALSE	TRUE	Trans (>250 kb)			0.0605439
ENSG00000175573	C11orf68	11	q13.1	65684279	65686588	3.58286	0.000339858	0.00709712	FALSE	TRUE	Trans (>250 kb)			0.191731
ENSG00000008277	ADAM22	7	q21.12	87563458	87832204	3.58223	0.000340677	0.00709712	FALSE	TRUE	Trans (>250 kb)			0.00914909
ENSG00000021776	AQR	15	q14	35147732	35262040	3.58129	0.000341907	0.00710021	FALSE	TRUE	Trans (>250 kb)			0.580392
ENSG00000135119	RNFT2	12	q24.22	117176096	117291436	3.57874	0.000345253	0.00717785	FALSE	TRUE	Trans (>250 kb)			0.889861
ENSG00000124177	CHD6	20	q12	40030741	40247133	3.57855	0.000345503	0.00718085	FALSE	TRUE	Trans (>250 kb)			0.19893
ENSG00000126464	PRR12	19	q13.33	50094900	50129696	3.57735	0.000347094	0.00718684	FALSE	TRUE	Trans (>250 kb)			2.14044e-05
ENSG00000157933	SKI	1	p36.33	2160134	2241558	3.57524	0.000349903	0.00723517	FALSE	TRUE	145543	rs4648845	1.737e-08	0.0727427
ENSG00000213672	NCKIPSD	3	p21.31	48701364	48723797	3.57447	0.000350933	0.00727273	FALSE	TRUE	Trans (>250 kb)			0.0080492
ENSG00000056097	ZFR	5	p13.3	32354456	32444867	3.5716	0.000354806	0.00735511	FALSE	TRUE	Trans (>250 kb)			0.705879
ENSG00000142235	LMTK3	19	q13.33	48988528	49016446	3.57077	0.00035593	0.00737895	FALSE	TRUE	Trans (>250 kb)			0.736676
ENSG00000162415	ZSWIM5	1	p34.1	45482071	45771881	3.56696	0.00036115	0.00741597	FALSE	TRUE	Trans (>250 kb)			0.747675
ENSG00000135108	FBXO21	12	q24.22	117581146	117628336	3.56445	0.000364625	0.00745016	FALSE	TRUE	Trans (>250 kb)			0.80327
ENSG00000176542	KIAA2018	3	q13.2	113367232	113415493	3.56335	0.000366158	0.00745816	FALSE	TRUE	Trans (>250 kb)			0.646585
ENSG00000165548	TMEM63C	14	q24.3	77582911	77725838	3.56313	0.000366459	0.00745816	FALSE	TRUE	Trans (>250 kb)			0.485101
ENSG00000120733	KDM3B	5	q31.2	137688285	137772717	3.56229	0.000367636	0.00747654	FALSE	TRUE	78475	rs3849046	1.036e-08	3.43518e-05
ENSG00000196227	FAM217B	20	q13.33	58508819	58523735	3.56084	0.000369676	0.0075	FALSE	TRUE	Trans (>250 kb)			0.883862
ENSG00000156304	SCAF4	21	q22.11	33043346	33104388	3.56065	0.000369932	0.0075	FALSE	TRUE	Trans (>250 kb)			0.0762424
ENSG00000148606	POLR3A	10	q22.3	79734907	79789303	3.55798	0.000373711	0.0075	FALSE	TRUE	Trans (>250 kb)			0.176132
ENSG00000166436	TRIM66	11	p15.4	8633584	8693413	3.55763	0.000374221	0.0075	FALSE	TRUE	Trans (>250 kb)			0.811869
ENSG00000038532	CLEC16A	16	p13.13	11038345	11276046	3.55735	0.000374611	0.00750258	FALSE	TRUE	Trans (>250 kb)			0.906259
ENSG00000105270	CLIP3	19	q13.12	36505562	36524245	3.55642	0.000375946	0.00752577	FALSE	TRUE	Trans (>250 kb)			0.268823
ENSG00000186716	BCR	22	q11.23	23521891	23660224	3.55545	0.000377337	0.00753086	FALSE	TRUE	Trans (>250 kb)			0.792071
ENSG00000109111	SUPT6H	17	q11.2	26989109	27029697	3.55446	0.000378752	0.00754368	FALSE	TRUE	Trans (>250 kb)			0.0989401
ENSG00000100505	TRIM9	14	q22.1	51441980	51562779	3.55324	0.000380514	0.00755897	FALSE	TRUE	Trans (>250 kb)			0.00128117
ENSG00000115310	RTN4	2	p16.1	55199325	55339757	3.55309	0.000380741	0.00755897	FALSE	TRUE	Trans (>250 kb)			0.0509449
ENSG00000167889	MGAT5B	17	q25.2	74864538	74946475	3.55264	0.000381392	0.00758197	FALSE	TRUE	Trans (>250 kb)			0.249925
ENSG00000137094	DNAJB5	9	p13.3	34989638	34998897	3.54758	0.000388783	0.00772681	FALSE	TRUE	Trans (>250 kb)			0.0215478
ENSG00000179456	ZBTB18	1	q44	244214585	244220778	3.54589	0.000391287	0.00776986	FALSE	TRUE	Trans (>250 kb)			0.491901
ENSG00000165379	LRFN5	14	q21.1	42076773	42373752	3.54498	0.000392643	0.0077823	FALSE	TRUE	Trans (>250 kb)			0.154335
ENSG00000054793	ATP9A	20	q13.2	50213053	50385173	3.54194	0.000397202	0.00782389	FALSE	TRUE	Trans (>250 kb)			0.712679
ENSG00000166313	APBB1	11	p15.4	6416355	6440644	3.54047	0.000399414	0.00783133	FALSE	TRUE	Trans (>250 kb)			0.494601
ENSG00000145687	SSBP2	5	q14.1	80708840	81047616	3.54041	0.000399499	0.00783133	FALSE	TRUE	Trans (>250 kb)			0.809269
ENSG00000115524	SF3B1	2	q33.1	198254508	198299815	3.54038	0.000399555	0.00783133	FALSE	TRUE	4762	rs6434928	1.174e-11	2.52304e-08
ENSG00000148337	CIZ1	9	q34.11	130928343	130966662	3.54012	0.000399949	0.00783133	FALSE	TRUE	Trans (>250 kb)			0.0440456
ENSG00000151461	UPF2	10	p14	11962021	12085169	3.5388	0.00040195	0.00783133	FALSE	TRUE	Trans (>250 kb)			0.832267
ENSG00000169814	BTD	3	p25.1	15642848	15687329	3.53878	0.000401983	0.00783133	FALSE	TRUE	Trans (>250 kb)			0.70338
ENSG00000047188	YTHDC2	5	q22.2	112849380	112930982	3.53841	0.000402537	0.00783133	FALSE	TRUE	Trans (>250 kb)			0.857964
ENSG00000188021	UBQLN2	X	p11.21	56590026	56593443	3.53598	0.000406263	0.00790581	FALSE	TRUE	Trans (>250 kb)
ENSG00000111596	CNOT2	12	q15	70636774	70748773	3.5352	0.00040747	0.00791792	FALSE	TRUE	Trans (>250 kb)			0.0358464
ENSG00000198815	FOXJ3	1	p34.2	42642210	42801548	3.53339	0.000410264	0.00795205	FALSE	TRUE	Trans (>250 kb)			0.319318
ENSG00000177728	KIAA0195	17	q25.1	73437240	73496171	3.53328	0.000410434	0.00795205	FALSE	TRUE	Trans (>250 kb)			0.752275
ENSG00000147130	ZMYM3	X	q13.1	70459474	70474996	3.53165	0.000412978	0.00798403	FALSE	TRUE	Trans (>250 kb)
ENSG00000173175	ADCY5	3	q21.1	123001143	123168605	3.53091	0.000414125	0.00799005	FALSE	TRUE	Trans (>250 kb)			0.637686
ENSG00000109572	CLCN3	4	q33	170533784	170644824	3.52725	0.000419897	0.00806739	FALSE	TRUE	Trans (>250 kb)			1.14301e-05
ENSG00000128594	LRRC4	7	q32.1	127667124	127672160	3.52344	0.000425987	0.00821782	FALSE	TRUE	Trans (>250 kb)			0.0142486
ENSG00000115966	ATF2	2	q31.1	175936978	176033110	3.52103	0.000429866	0.00830207	FALSE	TRUE	Trans (>250 kb)			0.766973
ENSG00000196588	MKL1	22	q13.2	40806285	41032706	3.52014	0.000431324	0.00832347	FALSE	TRUE	0	rs133047	1.699e-09	0.000246985
ENSG00000101596	SMCHD1	18	p11.32	2655737	2805015	3.51847	0.000434048	0.00841691	FALSE	TRUE	Trans (>250 kb)			0.0746425
ENSG00000065923	SLC9A7	X	p11.23	46464753	46618490	3.51529	0.000439277	0.00848485	FALSE	TRUE	Trans (>250 kb)
ENSG00000075856	SART3	12	q23.3	108916357	108955176	3.51525	0.000439343	0.00848485	FALSE	TRUE	Trans (>250 kb)			0.781872
ENSG00000130396	MLLT4	6	q27	168227602	168372703	3.51506	0.000439647	0.00848485	FALSE	TRUE	Trans (>250 kb)			0.364914
ENSG00000100014	SPECC1L	22	q11.23	24666786	24813708	3.51475	0.000440174	0.00848633	FALSE	TRUE	Trans (>250 kb)			0.30222
ENSG00000118007	STAG1	3	q22.3	136055077	136471220	3.51434	0.000440853	0.00849756	FALSE	TRUE	0	rs6439649	1.37e-10	1.26861e-06
ENSG00000158636	C11orf30	11	q13.5	76155967	76264069	3.51322	0.000442703	0.00851312	FALSE	TRUE	Trans (>250 kb)			0.186631
ENSG00000150347	ARID5B	10	q21.2	63661059	63856703	3.51272	0.000443551	0.00851312	FALSE	TRUE	Trans (>250 kb)			0.0105489
ENSG00000163485	ADORA1	1	q32.1	203059782	203136533	3.51236	0.000444147	0.00851312	FALSE	TRUE	Trans (>250 kb)			0.0535446
ENSG00000167522	ANKRD11	16	q24.3	89334038	89556969	3.51101	0.000446414	0.00852713	FALSE	TRUE	Trans (>250 kb)			0.00113883
ENSG00000009954	BAZ1B	7	q11.23	72854728	72936608	3.50509	0.000456445	0.00866924	FALSE	TRUE	Trans (>250 kb)			0.191731
ENSG00000169018	FEM1B	15	q23	68570141	68588203	3.49872	0.000467504	0.00878002	FALSE	TRUE	Trans (>250 kb)			0.430607
ENSG00000088247	KHSRP	19	p13.3	6413359	6424805	3.49652	0.00047137	0.00878095	FALSE	TRUE	Trans (>250 kb)			0.318318
ENSG00000165417	GTF2A1	14	q31.1	81641796	81687721	3.4963	0.00047176	0.00878095	FALSE	TRUE	Trans (>250 kb)			7.15402e-05
ENSG00000048828	FAM120A	9	q22.31	96214004	96328397	3.49627	0.000471811	0.00878095	FALSE	TRUE	Trans (>250 kb)			0.000282397
ENSG00000102081	FMR1	X	q27.3	146993469	147032645	3.49555	0.000473091	0.00878095	FALSE	TRUE	Trans (>250 kb)
ENSG00000149532	CPSF7	11	q12.2	61170121	61197503	3.49553	0.000473128	0.00878095	FALSE	TRUE	Trans (>250 kb)			0.458304
ENSG00000101972	STAG2	X	q25	123094062	123556514	3.49382	0.000476153	0.00882017	FALSE	TRUE	Trans (>250 kb)
ENSG00000139645	ANKRD52	12	q13.3	56631591	56652175	3.49335	0.000477008	0.00882241	FALSE	TRUE	Trans (>250 kb)			0.341516
ENSG00000165338	HECTD2	10	q23.32	93170096	93274586	3.49313	0.000477389	0.00882241	FALSE	TRUE	Trans (>250 kb)			0.733877
ENSG00000116871	MAP7D1	1	p34.3	36621180	36646450	3.49078	0.000481606	0.00891098	FALSE	TRUE	Trans (>250 kb)			5.73206e-05
ENSG00000170522	ELOVL6	4	q25	110967002	111120355	3.48912	0.000484616	0.0089424	FALSE	TRUE	Trans (>250 kb)			0.268123
ENSG00000155816	FMN2	1	q43	240177648	240638489	3.48847	0.000485801	0.00894539	FALSE	TRUE	Trans (>250 kb)			0.0090491
ENSG00000025800	KPNA6	1	p35.1	32573639	32642169	3.48846	0.000485805	0.00894539	FALSE	TRUE	Trans (>250 kb)			0.291021
ENSG00000166974	MAPRE2	18	q12.1	32556892	32723434	3.48744	0.000487673	0.00894737	FALSE	TRUE	Trans (>250 kb)			0.576592
ENSG00000133059	DSTYK	1	q32.1	205111632	205180727	3.48499	0.000492155	0.00903468	FALSE	TRUE	Trans (>250 kb)			0.000161709
ENSG00000078699	CBFA2T2	20	q11.21	32077881	32237842	3.48288	0.000496054	0.00910112	FALSE	TRUE	Trans (>250 kb)			0.684582
ENSG00000115568	ZNF142	2	q35	219502639	219524378	3.48147	0.000498676	0.00914099	FALSE	TRUE	Trans (>250 kb)			0.786171
ENSG00000136937	NCBP1	9	q22.33	100395908	100436030	3.48025	0.000500942	0.00917987	FALSE	TRUE	Trans (>250 kb)			0.0825417
ENSG00000159842	ABR	17	p13.3	906758	1132315	3.47965	0.000502071	0.00918216	FALSE	TRUE	Trans (>250 kb)			0.854965
ENSG00000060491	OGFR	20	q13.33	61436187	61445352	3.47964	0.000502085	0.00918216	FALSE	TRUE	Trans (>250 kb)			0.956354
ENSG00000134247	PTGFRN	1	p13.1	117452679	117532980	3.47962	0.000502118	0.00918216	FALSE	TRUE	Trans (>250 kb)			0.338216
ENSG00000177888	ZBTB41	1	q31.3	197122810	197169672	3.47936	0.00050261	0.00918292	FALSE	TRUE	Trans (>250 kb)			0.0405459
ENSG00000127124	HIVEP3	1	p34.2	41972036	42501596	3.47862	0.000504012	0.00921223	FALSE	TRUE	Trans (>250 kb)			0.0987401
ENSG00000151240	DIP2C	10	p15.3	320130	735683	3.47836	0.000504501	0.00921223	FALSE	TRUE	Trans (>250 kb)			0.0040496
ENSG00000171723	GPHN	14	q23.3	66974125	67648520	3.47716	0.000506765	0.00925	FALSE	TRUE	Trans (>250 kb)			0.0956404
ENSG00000151422	FER	5	q21.3	108083523	108532542	3.47656	0.000507895	0.00926063	FALSE	TRUE	Trans (>250 kb)			0.0909409
ENSG00000048052	HDAC9	7	p21.1	18126572	19042039	3.47644	0.000508124	0.00926131	FALSE	TRUE	Trans (>250 kb)			0.405409
ENSG00000174953	DHX36	3	q25.2	153990335	154042286	3.47486	0.000511118	0.00929032	FALSE	TRUE	Trans (>250 kb)			0.0340466
ENSG00000173320	STOX2	4	q35.1	184774584	184944679	3.47347	0.000513775	0.00935603	FALSE	TRUE	Trans (>250 kb)			0.321018
ENSG00000215421	ZNF407	18	q22.3	72265106	72777627	3.47229	0.000516044	0.00935721	FALSE	TRUE	Trans (>250 kb)			0.0116488
ENSG00000169855	ROBO1	3	p12.2	78646390	79816965	3.47004	0.000520372	0.00938813	FALSE	TRUE	Trans (>250 kb)			0.440506
ENSG00000149577	SIDT2	11	q23.3	117049449	117068160	3.46913	0.000522143	0.00938813	FALSE	TRUE	Trans (>250 kb)			0.585091
ENSG00000243943	ZNF512	2	p23.3	27805897	27858041	3.46912	0.000522162	0.00938813	FALSE	TRUE	Trans (>250 kb)			0.00180755
ENSG00000166167	BTRC	10	q24.32	103113820	103317078	3.46859	0.000523188	0.00940693	FALSE	TRUE	Trans (>250 kb)			0.00364964
ENSG00000128908	INO80	15	q15.1	41271078	41408552	3.46747	0.000525391	0.00942571	FALSE	TRUE	Trans (>250 kb)			0.273823
ENSG00000178567	EPM2AIP1	3	p22.2	37027357	37034795	3.46518	0.000529886	0.00950909	FALSE	TRUE	168774	rs75968099	2.311e-12	0.0117488
ENSG00000148948	LRRC4C	11	p12	40135753	41481323	3.46466	0.000530901	0.00951906	FALSE	TRUE	Trans (>250 kb)			0.0757424
ENSG00000123106	CCDC91	12	p11.22	28286182	28732883	3.46082	0.000538529	0.00961191	FALSE	TRUE	Trans (>250 kb)			0.960554
ENSG00000261221	ZNF865	19	q13.42	56116771	56128635	3.46058	0.000539004	0.00961191	FALSE	TRUE	Trans (>250 kb)			0.272723
ENSG00000088538	DOCK3	3	p21.2	50712672	51421629	3.45903	0.000542129	0.00963931	FALSE	TRUE	Trans (>250 kb)			0.0666433
ENSG00000008083	JARID2	6	p22.3	15246527	15522252	3.45853	0.000543138	0.00966667	FALSE	TRUE	Trans (>250 kb)			0.324018
ENSG00000084652	TXLNA	1	p35.1	32645287	32663886	3.45635	0.000547542	0.00973921	FALSE	TRUE	Trans (>250 kb)			0.432407
ENSG00000198369	SPRED2	2	p14	65537985	65659771	3.45569	0.000548881	0.00973944	FALSE	TRUE	Trans (>250 kb)			0.548395
ENSG00000186868	MAPT	17	q21.31	43971748	44105700	3.45465	0.000551012	0.0097491	FALSE	TRUE	Trans (>250 kb)			0.00494951
ENSG00000090861	AARS	16	q22.1	70286198	70323446	3.45315	0.000554081	0.00977619	FALSE	TRUE	Trans (>250 kb)			0.188231
ENSG00000146021	KLHL3	5	q31.2	136953189	137071779	3.45077	0.000558988	0.00982175	FALSE	TRUE	Trans (>250 kb)			0.0469453
ENSG00000083642	PDS5B	13	q13.1	33160564	33352157	3.4504	0.000559759	0.00982175	FALSE	TRUE	Trans (>250 kb)			0.632587
ENSG00000009694	TENM1	X	q25	123509753	124097666	3.44948	0.000561669	0.00982191	FALSE	TRUE	Trans (>250 kb)
ENSG00000108306	FBXL20	17	q12	37415384	37558776	3.44634	0.000568245	0.00985853	FALSE	TRUE	Trans (>250 kb)			0.00924908
ENSG00000153560	UBP1	3	p22.3	33429828	33482863	3.44604	0.000568858	0.00985853	FALSE	TRUE	Trans (>250 kb)			0.00894911
ENSG00000145734	BDP1	5	q13.2	70751442	70863649	3.44576	0.000569454	0.00985853	FALSE	TRUE	Trans (>250 kb)			0.824668
ENSG00000165322	ARHGAP12	10	p11.22	32094365	32217742	3.44567	0.00056965	0.00985853	FALSE	TRUE	Trans (>250 kb)			0.00524948
ENSG00000113595	TRIM23	5	q12.3	64885507	64921802	3.44329	0.000574681	0.00987665	FALSE	TRUE	Trans (>250 kb)			0.278822
ENSG00000032444	PNPLA6	19	p13.2	7598890	7626650	3.44221	0.000576982	0.00988556	FALSE	TRUE	Trans (>250 kb)			0.531197
ENSG00000007545	CRAMP1L	16	p13.3	1662326	1727909	3.44196	0.000577525	0.00989446	FALSE	TRUE	Trans (>250 kb)			0.419408
ENSG00000144560	VGLL4	3	p25.3	11597544	11762220	3.44045	0.000580755	0.00992105	FALSE	TRUE	Trans (>250 kb)			0.0124488
ENSG00000158792	SPATA2L	16	q24.3	89762751	89768113	3.43996	0.0005818	0.00994741	FALSE	TRUE	Trans (>250 kb)			0.000307138
ENSG00000124140	SLC12A5	20	q13.12	44650356	44688784	3.43993	0.000581873	0.00994746	FALSE	TRUE	Trans (>250 kb)			0.242026
ENSG00000015676	NUDCD3	7	p13	44418720	44530479	3.43874	0.00058442	0.00995648	FALSE	TRUE	Trans (>250 kb)			0.00694931
ENSG00000125484	GTF3C4	9	q34.13	135545422	135570342	3.43529	0.000591923	0.00995648	FALSE	TRUE	Trans (>250 kb)			0.165033
ENSG00000169180	XPO6	16	p11.2	28109300	28223241	3.43292	0.000597129	0.0100781	FALSE	TRUE	Trans (>250 kb)			0.694281
ENSG00000189367	KIAA0408	6	q22.33	127761488	127780536	3.42956	0.00060455	0.0102253	FALSE	TRUE	Trans (>250 kb)			0.957954
ENSG00000117523	PRRC2C	1	q24.3	171454651	171562650	3.42769	0.000608741	0.0102591	FALSE	TRUE	Trans (>250 kb)			0.254825
ENSG00000083223	ZCCHC6	9	q21.33	88902648	88969369	3.4271	0.000610062	0.0102759	FALSE	TRUE	Trans (>250 kb)			0.00454955
ENSG00000143624	INTS3	1	q21.3	153700543	153746555	3.42651	0.000611385	0.0102759	FALSE	TRUE	Trans (>250 kb)			0.0060494
ENSG00000110713	NUP98	11	p15.4	3692313	3819022	3.42515	0.000614469	0.0103012	FALSE	TRUE	Trans (>250 kb)			0.251925
ENSG00000067225	PKM	15	q23	72491370	72524164	3.42366	0.000617833	0.0103525	FALSE	TRUE	Trans (>250 kb)			0.0177482
ENSG00000128585	MKLN1	7	q32.3	130794855	131181395	3.42303	0.000619277	0.0103608	FALSE	TRUE	Trans (>250 kb)			0.0642436
ENSG00000172461	FUT9	6	q16.1	96463860	96663488	3.41989	0.000626472	0.0104966	FALSE	TRUE	35936	rs148879336	3.861e-08	0.0583442
ENSG00000149582	TMEM25	11	q23.3	118401756	118417995	3.41588	0.00063577	0.0105887	FALSE	TRUE	Trans (>250 kb)			0.00884912
ENSG00000112320	SOBP	6	q21	107811162	107981357	3.41569	0.000636215	0.0105887	FALSE	TRUE	Trans (>250 kb)			0.434607
ENSG00000181090	EHMT1	9	q34.3	140513444	140764468	3.41509	0.000637614	0.0106138	FALSE	TRUE	Trans (>250 kb)			0.612689
ENSG00000163605	PPP4R2	3	p13	73045936	73118350	3.41193	0.000645037	0.010724	FALSE	TRUE	Trans (>250 kb)			0.0645435
ENSG00000133026	MYH10	17	p13.1	8377523	8534079	3.41046	0.000648535	0.0107398	FALSE	TRUE	Trans (>250 kb)			0.113739
ENSG00000089094	KDM2B	12	q24.31	121866900	122018920	3.40828	0.000653727	0.0107986	FALSE	TRUE	Trans (>250 kb)			0.266123
ENSG00000109689	STIM2	4	p15.2	26859300	27027003	3.40638	0.000658313	0.0108397	FALSE	TRUE	Trans (>250 kb)			0.0882412
ENSG00000136895	GARNL3	9	q33.3	129986544	130155939	3.40233	0.000668149	0.0109367	FALSE	TRUE	Trans (>250 kb)			0.060144
ENSG00000005884	ITGA3	17	q21.33	48133332	48167845	3.40166	0.000669784	0.0109367	FALSE	TRUE	Trans (>250 kb)			0.627987
ENSG00000064419	TNPO3	7	q32.1	128594948	128695198	3.40118	0.000670954	0.0109367	FALSE	TRUE	Trans (>250 kb)			0.0206479
ENSG00000169918	OTUD7A	15	q13.3	31775329	32162992	3.39954	0.000675002	0.0109949	FALSE	TRUE	Trans (>250 kb)			0.760174
ENSG00000196782	MAML3	4	q31.1	140637907	141075338	3.39802	0.000678751	0.0110142	FALSE	TRUE	Trans (>250 kb)			0.478302
ENSG00000162670	BRINP3	1	q31.1	190066792	190446759	3.39747	0.000680116	0.0110142	FALSE	TRUE	Trans (>250 kb)			0.0228477
ENSG00000067842	ATP2B3	X	q28	152783134	152848397	3.39714	0.000680933	0.0110142	FALSE	TRUE	Trans (>250 kb)
ENSG00000153815	CMIP	16	q23.2	81478775	81745367	3.39378	0.000689338	0.0110601	FALSE	TRUE	Trans (>250 kb)			0.179932
ENSG00000184271	POU6F1	12	q13.13	51580719	51611477	3.39314	0.000690959	0.0110926	FALSE	TRUE	Trans (>250 kb)			0.162234
ENSG00000243156	MICAL3	22	q11.21	18270415	18507325	3.39262	0.000692275	0.0111074	FALSE	TRUE	Trans (>250 kb)			0.590191
ENSG00000169398	PTK2	8	q24.3	141667999	142012315	3.39122	0.000695833	0.0111452	FALSE	TRUE	Trans (>250 kb)			0.0308469
ENSG00000163510	CWC22	2	q31.3	180809603	180871840	3.39056	0.000697505	0.0111452	FALSE	TRUE	Trans (>250 kb)			0.00170819
ENSG00000187954	CYHR1	8	q24.3	145674965	145691060	3.38996	0.000699031	0.0111452	FALSE	TRUE	Trans (>250 kb)			0.315818
ENSG00000204842	ATXN2	12	q24.12	111890018	112037480	3.38974	0.000699581	0.0111452	FALSE	TRUE	Trans (>250 kb)			0.441906
ENSG00000106443	PHF14	7	p21.3	11013499	11209250	3.38774	0.000704722	0.0112334	FALSE	TRUE	Trans (>250 kb)			0.131137
ENSG00000029534	ANK1	8	p11.21	41510739	41754280	3.38596	0.000709308	0.0112903	FALSE	TRUE	Trans (>250 kb)			0.636386
ENSG00000155545	MIER3	5	q11.2	56215429	56267502	3.38449	0.000713101	0.0113295	FALSE	TRUE	Trans (>250 kb)			0.825667
ENSG00000070950	RAD18	3	p25.3	8817088	9005457	3.38038	0.000723864	0.0114992	FALSE	TRUE	Trans (>250 kb)			0.70138
ENSG00000100884	CPNE6	14	q11.2	24540046	24547309	3.37945	0.000726321	0.0115473	FALSE	TRUE	Trans (>250 kb)			0.0484452
ENSG00000105325	FZR1	19	p13.3	3506271	3538328	3.37558	0.000736594	0.0117281	FALSE	TRUE	Trans (>250 kb)			0.522398
ENSG00000069956	MAPK6	15	q21.2	52244303	52358462	3.37504	0.000738053	0.0117292	FALSE	TRUE	Trans (>250 kb)			0.0856414
ENSG00000105649	RAB3A	19	p13.11	18307594	18314884	3.37485	0.000738561	0.0117292	FALSE	TRUE	Trans (>250 kb)			0.618388
ENSG00000161813	LARP4	12	q13.12	50786166	50873787	3.37482	0.000738651	0.0117292	FALSE	TRUE	Trans (>250 kb)			0.0020498
ENSG00000182208	MOB2	11	p15.5	1490687	1522477	3.37446	0.000739606	0.0117292	FALSE	TRUE	Trans (>250 kb)			0.0678432
ENSG00000189091	SF3B3	16	q22.1	70557691	70608820	3.37217	0.00074579	0.0117724	FALSE	TRUE	Trans (>250 kb)			0.917058
ENSG00000137309	HMGA1	6	p21.31	34204650	34214008	3.36992	0.000751894	0.0118359	FALSE	TRUE	Trans (>250 kb)			0.659884
ENSG00000175105	ZNF654	3	p11.1	88188254	88193815	3.36925	0.000753729	0.0118588	FALSE	TRUE	Trans (>250 kb)			0.161434
ENSG00000146872	TLK2	17	q23.2	60536019	60692842	3.36889	0.000754703	0.0118654	FALSE	TRUE	Trans (>250 kb)			0.162034
ENSG00000116514	RNF19B	1	p35.1	33402046	33430286	3.36768	0.000758038	0.0118963	FALSE	TRUE	Trans (>250 kb)			0.855464
ENSG00000224051	GLTPD1	1	p36.33	1260136	1264277	3.36449	0.000766844	0.0120129	FALSE	TRUE	Trans (>250 kb)			0.807369
ENSG00000145087	STXBP5L	3	q13.33	120626919	121143608	3.36157	0.000775014	0.0120498	FALSE	TRUE	Trans (>250 kb)			0.305719
ENSG00000049759	NEDD4L	18	q21.31	55711599	56068772	3.36125	0.00077591	0.0120498	FALSE	TRUE	Trans (>250 kb)			0.767973
ENSG00000135250	SRPK2	7	q22.3	104751151	105039755	3.36093	0.0007768	0.0120498	FALSE	TRUE	0	rs6466055	1.586e-09	1.2448e-06
ENSG00000198561	CTNND1	11	q12.1	57520715	57587018	3.35927	0.000781487	0.0120964	FALSE	TRUE	Trans (>250 kb)			4.29369e-06
ENSG00000156687	UNC5D	8	p12	35092975	35654068	3.35835	0.000784091	0.0121377	FALSE	TRUE	Trans (>250 kb)			0.788071
ENSG00000197601	FAR1	11	p15.2	13690217	13753893	3.3578	0.000785643	0.0121377	FALSE	TRUE	Trans (>250 kb)			0.824268
ENSG00000173889	PHC3	3	q26.2	169804520	169899537	3.35682	0.000788456	0.0121743	FALSE	TRUE	Trans (>250 kb)			0.0366463
ENSG00000156017	C9orf41	9	q21.13	77595936	77643339	3.35556	0.000792053	0.012193	FALSE	TRUE	Trans (>250 kb)			0.650885
ENSG00000250510	GPR162	12	p13.31	6930711	6939136	3.35551	0.000792191	0.012193	FALSE	TRUE	Trans (>250 kb)			0.450705
ENSG00000177614	PGBD5	1	q42.13	230457392	230561475	3.35277	0.000800082	0.0122415	FALSE	TRUE	Trans (>250 kb)			0.230427
ENSG00000145907	G3BP1	5	q33.1	151150606	151192346	3.3518	0.000802875	0.0122415	FALSE	TRUE	Trans (>250 kb)			0.246525
ENSG00000149294	NCAM1	11	q23.2	112831997	113149158	3.35129	0.000804365	0.0122415	FALSE	TRUE	243836	rs2514218	4.644e-10	0.000891266
ENSG00000163788	SNRK	3	p22.1	43328004	43466256	3.35004	0.000808	0.0122415	FALSE	TRUE	Trans (>250 kb)			0.040046
ENSG00000198742	SMURF1	7	q22.1	98625061	98741723	3.34952	0.000809524	0.0122415	FALSE	TRUE	Trans (>250 kb)			0.774473
ENSG00000054523	KIF1B	1	p36.22	10270863	10441661	3.34904	0.000810916	0.0122415	FALSE	TRUE	Trans (>250 kb)			0.460304
ENSG00000038382	TRIO	5	p15.2	14143811	14532235	3.348	0.000813973	0.0122634	FALSE	TRUE	Trans (>250 kb)			0.546495
ENSG00000145495	Mar-06	5	p15.2	10353815	10440500	3.34764	0.000815037	0.0122774	FALSE	TRUE	Trans (>250 kb)			0.858464
ENSG00000121274	PAPD5	16	q12.1	50186829	50269221	3.34555	0.000821201	0.0123525	FALSE	TRUE	Trans (>250 kb)			0.147335
ENSG00000126243	LRFN3	19	q13.12	36426260	36436669	3.3455	0.000821341	0.0123525	FALSE	TRUE	Trans (>250 kb)			0.426107
ENSG00000126062	TMEM115	3	p21.31	50392180	50397041	3.34398	0.000825865	0.0123783	FALSE	TRUE	Trans (>250 kb)			0.387611
ENSG00000197969	VPS13A	9	q21.2	79792269	80036457	3.34388	0.000826149	0.0123783	FALSE	TRUE	Trans (>250 kb)			0.653785
ENSG00000198961	PJA2	5	q21.3	108670410	108745695	3.3424	0.000830582	0.0124373	FALSE	TRUE	Trans (>250 kb)			0.00454955
ENSG00000198162	MAN1A2	1	p12	117910071	118071494	3.3372	0.000846271	0.012537	FALSE	TRUE	Trans (>250 kb)			0.571793
ENSG00000143437	ARNT	1	q21.3	150782181	150849244	3.33697	0.000846973	0.012537	FALSE	TRUE	Trans (>250 kb)			0.00143324
ENSG00000178385	PLEKHM3	2	q33.3	208693027	208890284	3.33494	0.000853174	0.0125776	FALSE	TRUE	Trans (>250 kb)			0.79797
ENSG00000106086	PLEKHA8	7	p14.3	30067020	30170096	3.33334	0.000858107	0.0126512	FALSE	TRUE	Trans (>250 kb)			0.515298
ENSG00000171467	ZNF318	6	p21.1	43274872	43337216	3.33306	0.000858952	0.0126512	FALSE	TRUE	Trans (>250 kb)			0.00170819
ENSG00000156453	PCDH1	5	q31.3	141232938	141258811	3.3318	0.00086286	0.012709	FALSE	TRUE	Trans (>250 kb)			0.00794921
ENSG00000110344	UBE4A	11	q23.3	118230300	118269926	3.33096	0.00086548	0.0127259	FALSE	TRUE	Trans (>250 kb)			0.00594941
ENSG00000113712	CSNK1A1	5	q32	148871760	148931007	3.33047	0.000867008	0.0127343	FALSE	TRUE	Trans (>250 kb)			0.135236
ENSG00000170667	RASA4B	7	q22.1	102122892	102158228	3.32946	0.000870158	0.0127343	FALSE	TRUE	Trans (>250 kb)			0.685681
ENSG00000196792	STRN3	14	q12	31363005	31495607	3.32921	0.000870918	0.0127343	FALSE	TRUE	Trans (>250 kb)			0.731977
ENSG00000168014	C2CD3	11	q13.4	73723763	73882255	3.32915	0.000871127	0.0127343	FALSE	TRUE	Trans (>250 kb)			0.00334967
ENSG00000100281	HMGXB4	22	q12.3	35653445	35691800	3.32913	0.000871172	0.0127343	FALSE	TRUE	Trans (>250 kb)			0.439606
ENSG00000131263	RLIM	X	q13.2	73805052	73834452	3.32831	0.000873747	0.0127475	FALSE	TRUE	Trans (>250 kb)
ENSG00000134744	ZCCHC11	1	p32.3	52873954	53019159	3.32806	0.000874516	0.0127684	FALSE	TRUE	Trans (>250 kb)			0.286021
ENSG00000127663	KDM4B	19	p13.3	4969125	5153606	3.326	0.000881019	0.0128352	FALSE	TRUE	Trans (>250 kb)			0.010349
ENSG00000163960	UBXN7	3	q29	196074533	196159345	3.32512	0.000883809	0.0128867	FALSE	TRUE	Trans (>250 kb)			0.0030497
ENSG00000136536	Mar-07	2	q24.2	160569000	160627538	3.32292	0.000890818	0.0129717	FALSE	TRUE	Trans (>250 kb)			0.00374963
ENSG00000196313	POM121	7	q11.23	72349936	72421979	3.32289	0.000890898	0.0129717	FALSE	TRUE	Trans (>250 kb)			0.070143
ENSG00000198646	NCOA6	20	q11.22	33284722	33413452	3.32257	0.00089192	0.0129717	FALSE	TRUE	Trans (>250 kb)			0.0353465
ENSG00000138386	NAB1	2	q32.2	191511472	191557492	3.32114	0.000896502	0.0130206	FALSE	TRUE	Trans (>250 kb)			0.134937
ENSG00000136935	GOLGA1	9	q33.3	127640646	127710771	3.32019	0.00089956	0.0130617	FALSE	TRUE	Trans (>250 kb)			0.242826
ENSG00000146352	CLVS2	6	q22.31	123317116	123394072	3.32011	0.00089982	0.0130617	FALSE	TRUE	Trans (>250 kb)			0.982352
ENSG00000155561	NUP205	7	q33	135242667	135333505	3.31827	0.00090578	0.0130798	FALSE	TRUE	Trans (>250 kb)			0.116338
ENSG00000183020	AP2A2	11	p15.5	924894	1012239	3.31487	0.00091685	0.0132146	FALSE	TRUE	Trans (>250 kb)			0.523098
ENSG00000172845	SP3	2	q31.1	174771187	174830430	3.31428	0.000918783	0.0132146	FALSE	TRUE	Trans (>250 kb)			0.329117
ENSG00000198756	COLGALT2	1	q25.3	183898796	184006863	3.31366	0.000920834	0.0132146	FALSE	TRUE	Trans (>250 kb)			0.231427
ENSG00000173208	ABCD2	12	q12	39943835	40013553	3.31161	0.000927609	0.0132602	FALSE	TRUE	Trans (>250 kb)			0.00924908
ENSG00000106415	GLCCI1	7	p21.3	8008425	8133902	3.30938	0.000935032	0.0133409	FALSE	TRUE	Trans (>250 kb)			0.469103
ENSG00000116675	DNAJC6	1	p31.3	65713902	65881552	3.30566	0.000947541	0.0134584	FALSE	TRUE	Trans (>250 kb)			0.927657
ENSG00000184588	PDE4B	1	p31.3	66258197	66840259	3.30547	0.00094818	0.0134584	FALSE	TRUE	Trans (>250 kb)			0.000235629
ENSG00000145348	TBCK	4	q24	106962756	107242652	3.30483	0.000950338	0.0134831	FALSE	TRUE	Trans (>250 kb)			0.546895
ENSG00000105732	ZNF574	19	q13.2	42572629	42585701	3.30429	0.000952162	0.0134903	FALSE	TRUE	Trans (>250 kb)			0.0829417
ENSG00000066422	ZBTB11	3	q12.3	101367733	101396339	3.30214	0.000959487	0.0135943	FALSE	TRUE	Trans (>250 kb)			0.883262
ENSG00000085872	CHERP	19	p13.11	16628700	16653341	3.30212	0.000959569	0.0135943	FALSE	TRUE	Trans (>250 kb)			0.916558
ENSG00000132326	PER2	2	q37.3	239152679	239198743	3.30066	0.000964588	0.0136607	FALSE	TRUE	Trans (>250 kb)			0.316618
ENSG00000157450	RNF111	15	q22.1	59157374	59389618	3.30025	0.000965991	0.0136607	FALSE	TRUE	Trans (>250 kb)			0.000218083
ENSG00000172046	USP19	3	p21.31	49145479	49158371	3.29852	0.000971948	0.0136924	FALSE	TRUE	Trans (>250 kb)			0.140836
ENSG00000100401	RANGAP1	22	q13.2	41641615	41682255	3.29792	0.00097405	0.0137194	FALSE	TRUE	54059	rs9607782	3.981e-12	2.03164e-06
ENSG00000062725	APPBP2	17	q23.2	58520520	58603580	3.29751	0.000975454	0.0137658	FALSE	TRUE	Trans (>250 kb)			0.355114
ENSG00000132128	LRRC41	1	p34.1	46726868	46769280	3.29429	0.000986721	0.0138926	FALSE	TRUE	Trans (>250 kb)			0.678282
ENSG00000180357	ZNF609	15	q22.31	64752941	64978264	3.29395	0.0009879	0.0139044	FALSE	TRUE	Trans (>250 kb)			0.0624438
ENSG00000168769	TET2	4	q24	106067032	106200973	3.29197	0.000994873	0.0139941	FALSE	TRUE	Trans (>250 kb)			0.276422
ENSG00000239306	RBM14	11	q13.2	66384053	66394818	3.29146	0.000996703	0.0139985	FALSE	TRUE	Trans (>250 kb)			0.0208479
ENSG00000169155	ZBTB43	9	q33.3	129567285	129600489	3.29082	0.000998949	0.0140029	FALSE	TRUE	Trans (>250 kb)			0.279122
ENSG00000062194	GPBP1	5	q11.2	56469775	56560506	3.29046	0.00100022	0.0140293	FALSE	TRUE	Trans (>250 kb)			0.286121
ENSG00000175104	TRAF6	11	p12	36508577	36531822	3.28943	0.00100391	0.0140996	FALSE	TRUE	Trans (>250 kb)			0.0126487
ENSG00000090615	GOLGA3	12	q24.33	133345495	133405444	3.28838	0.00100766	0.0141405	FALSE	TRUE	Trans (>250 kb)			0.0887411
ENSG00000119844	AFTPH	2	p14	64751465	64820139	3.28605	0.00101603	0.0142586	FALSE	TRUE	Trans (>250 kb)			0.0456454
ENSG00000169851	PCDH7	4	p15.1	30722037	31148422	3.28404	0.00102329	0.0143127	FALSE	TRUE	Trans (>250 kb)			0.000447907
ENSG00000121671	CRY2	11	p11.2	45868669	45904798	3.284	0.00102344	0.0143127	FALSE	TRUE	Trans (>250 kb)			0.0162484
ENSG00000106772	PRUNE2	9	q21.2	79226292	79521003	3.28283	0.0010277	0.0143137	FALSE	TRUE	Trans (>250 kb)			0.90396
ENSG00000132912	DCTN4	5	q33.1	150088002	150138671	3.2811	0.00103404	0.01438	FALSE	TRUE	Trans (>250 kb)			0.968353
ENSG00000197872	FAM49A	2	p24.2	16730727	16847599	3.28043	0.00103649	0.0144058	FALSE	TRUE	Trans (>250 kb)			0.490301
ENSG00000100083	GGA1	22	q13.1	38004481	38029571	3.27987	0.00103857	0.0144316	FALSE	TRUE	Trans (>250 kb)			0.947255
ENSG00000133858	ZFC3H1	12	q21.1	72003252	72061505	3.27869	0.00104291	0.0144935	FALSE	TRUE	Trans (>250 kb)			0.0245475
ENSG00000106459	NRF1	7	q32.2	129251555	129396922	3.27541	0.00105508	0.0146215	FALSE	TRUE	Trans (>250 kb)			0.281322
ENSG00000250565	ATP6V1E2	2	p21	46717889	46769696	3.27387	0.00106084	0.0146326	FALSE	TRUE	Trans (>250 kb)			0.107839
ENSG00000138767	CNOT6L	4	q21.1	78634541	78740769	3.27242	0.0010663	0.0146475	FALSE	TRUE	Trans (>250 kb)			0.893061
ENSG00000114030	KPNA1	3	q21.1	122140796	122233792	3.27046	0.00107372	0.0147059	FALSE	TRUE	Trans (>250 kb)			0.333417
ENSG00000165156	ZHX1	8	q24.13	124260696	124287781	3.26929	0.00107819	0.014735	FALSE	TRUE	Trans (>250 kb)			0.875362
ENSG00000149823	VPS51	11	q13.1	64856796	64879332	3.26807	0.00108282	0.0147643	FALSE	TRUE	Trans (>250 kb)			0.256724
ENSG00000070413	DGCR2	22	q11.21	19023795	19109967	3.2678	0.00108387	0.014768	FALSE	TRUE	Trans (>250 kb)			0.0557444
ENSG00000141252	VPS53	17	p13.3	411908	624957	3.26736	0.00108554	0.0147755	FALSE	TRUE	Trans (>250 kb)			0.351015
ENSG00000107263	RAPGEF1	9	q34.13	134452157	134615461	3.26702	0.00108686	0.0147755	FALSE	TRUE	Trans (>250 kb)			0.773773
ENSG00000036257	CUL3	2	q36.2	225334867	225450110	3.26623	0.00108989	0.01479	FALSE	TRUE	0	rs11685299	1.494e-08	3.25903e-05
ENSG00000183092	BEGAIN	14	q32.2	101003486	101053750	3.26439	0.001097	0.0149077	FALSE	TRUE	Trans (>250 kb)			0.19853
ENSG00000116254	CHD5	1	p36.31	6161853	6240183	3.2642	0.00109774	0.0149077	FALSE	TRUE	Trans (>250 kb)			0.649385
ENSG00000067248	DHX29	5	q11.2	54552073	54603550	3.26398	0.0010986	0.0149184	FALSE	TRUE	Trans (>250 kb)			0.930757
ENSG00000152495	CAMK4	5	q22.1	110559351	110830584	3.26258	0.00110402	0.0150213	FALSE	TRUE	Trans (>250 kb)			0.230627
ENSG00000184305	CCSER1	4	q22.1	91048686	92523064	3.26203	0.00110618	0.0150602	FALSE	TRUE	Trans (>250 kb)			0.217728
ENSG00000115216	NRBP1	2	p23.3	27650657	27665126	3.26198	0.00110639	0.0150602	FALSE	TRUE	Trans (>250 kb)			0.00614939
ENSG00000148719	DNAJB12	10	q22.1	74092588	74114988	3.26053	0.00111202	0.0151271	FALSE	TRUE	Trans (>250 kb)			0.979552
ENSG00000111642	CHD4	12	p13.31	6679249	6716642	3.26006	0.00111389	0.0151376	FALSE	TRUE	Trans (>250 kb)			0.89696
ENSG00000152404	CWF19L2	11	q22.3	107197071	107328572	3.2586	0.00111962	0.0152039	FALSE	TRUE	Trans (>250 kb)			0.0367463
ENSG00000154781	CCDC174	3	p25.1	14693271	14714166	3.25842	0.00112034	0.0152039	FALSE	TRUE	Trans (>250 kb)			0.123838
ENSG00000196914	ARHGEF12	11	q23.3	120207787	120360645	3.25833	0.0011207	0.0152039	FALSE	TRUE	Trans (>250 kb)			0.19763
ENSG00000173517	PEAK1	15	q24.3	77400471	77712486	3.25661	0.0011275	0.0152491	FALSE	TRUE	Trans (>250 kb)			0.343516
ENSG00000087495	PHACTR3	20	q13.32	58152564	58422766	3.25468	0.0011352	0.0153184	FALSE	TRUE	Trans (>250 kb)			0.00564944
ENSG00000185262	UBALD2	17	q25.1	74261283	74267375	3.25451	0.00113589	0.0153184	FALSE	TRUE	Trans (>250 kb)			0.332717
ENSG00000136295	TTYH3	7	p22.3	2671585	2704436	3.25412	0.00113746	0.0153184	FALSE	TRUE	Trans (>250 kb)			0.090241
ENSG00000115266	APC2	19	p13.3	1446300	1473243	3.25345	0.00114014	0.0153217	FALSE	TRUE	Trans (>250 kb)			0.180832
ENSG00000103723	AP3B2	15	q25.2	83328033	83378666	3.25129	0.00114884	0.0153809	FALSE	TRUE	73325	rs783540	4.772e-08	4.62811e-07
ENSG00000145743	FBXL17	5	q21.3	107194736	107717799	3.25121	0.00114916	0.0153841	FALSE	TRUE	Trans (>250 kb)			0.0748425
ENSG00000186448	ZNF197	3	p21.31	44626380	44689963	3.25049	0.00115208	0.0153943	FALSE	TRUE	Trans (>250 kb)			0.0135486
ENSG00000102312	PORCN	X	p11.23	48367350	48379202	3.24783	0.00116287	0.0154868	FALSE	TRUE	Trans (>250 kb)
ENSG00000078403	MLLT10	10	p12.31	21823094	22032559	3.24657	0.00116806	0.0155525	FALSE	TRUE	Trans (>250 kb)			0.955954
ENSG00000081177	EXD2	14	q24.1	69658228	69709075	3.24625	0.00116938	0.0155648	FALSE	TRUE	Trans (>250 kb)			0.160634
ENSG00000161204	ABCF3	3	q27.1	183903811	183911800	3.24614	0.00116979	0.0155648	FALSE	TRUE	Trans (>250 kb)			0.463804
ENSG00000177731	FLII	17	p11.2	18148150	18162230	3.24239	0.00118532	0.0157074	FALSE	TRUE	191691	rs11658257	8.339e-09	0.0687431
ENSG00000101298	SNPH	20	p13	1246960	1289972	3.24181	0.00118774	0.0157379	FALSE	TRUE	Trans (>250 kb)			0.0862414
ENSG00000105409	ATP1A3	19	q13.2	42470734	42501649	3.24078	0.00119204	0.0157634	FALSE	TRUE	Trans (>250 kb)			0.109939
ENSG00000094975	SUCO	1	q24.3	172501489	172580971	3.23953	0.00119726	0.0158133	FALSE	TRUE	Trans (>250 kb)			0.460704
ENSG00000186231	KLHL32	6	q16.1	97372605	97588630	3.23879	0.00120036	0.0158162	FALSE	TRUE	Trans (>250 kb)			0.119938
ENSG00000136848	DAB2IP	9	q33.2	124329336	124547809	3.23678	0.00120886	0.0159795	FALSE	TRUE	Trans (>250 kb)			0.248825
ENSG00000253729	PRKDC	8	q11.21	48685669	48872743	3.23626	0.00121106	0.0159795	FALSE	TRUE	Trans (>250 kb)			0.236726
ENSG00000126500	FLRT1	11	q13.1	63870660	63886645	3.23475	0.0012175	0.0160328	FALSE	TRUE	Trans (>250 kb)			0.059544
ENSG00000011114	BTBD7	14	q32.12	93703896	93799438	3.23014	0.00123729	0.0162457	FALSE	TRUE	Trans (>250 kb)			0.00128117
ENSG00000105738	SIPA1L3	19	q13.13	38397868	38699012	3.2297	0.0012392	0.0162688	FALSE	TRUE	Trans (>250 kb)			0.00234977
ENSG00000092096	SLC22A17	14	q11.2	23815515	23822121	3.22856	0.00124415	0.016319	FALSE	TRUE	Trans (>250 kb)			0.30022
ENSG00000155506	LARP1	5	q33.2	154092462	154197167	3.22744	0.00124901	0.016451	FALSE	TRUE	Trans (>250 kb)			0.108339
ENSG00000142186	SCYL1	11	q13.1	65292548	65306175	3.22476	0.00126078	0.0165874	FALSE	TRUE	Trans (>250 kb)			0.575592
ENSG00000092439	TRPM7	15	q21.2	50844670	50979012	3.22286	0.0012692	0.0166531	FALSE	TRUE	Trans (>250 kb)			0.865063
ENSG00000174106	LEMD3	12	q14.3	65563351	65642107	3.22263	0.0012702	0.0166531	FALSE	TRUE	Trans (>250 kb)			0.573793
ENSG00000102038	SMARCA1	X	q25	128580480	128657477	3.22203	0.00127287	0.0166667	FALSE	TRUE	Trans (>250 kb)
ENSG00000141556	TBCD	17	q25.3	80709940	80900724	3.21883	0.00128714	0.0167204	FALSE	TRUE	Trans (>250 kb)			0.807769
ENSG00000173327	MAP3K11	11	q13.1	65365226	65382853	3.21806	0.00129059	0.0167204	FALSE	TRUE	Trans (>250 kb)			0.00754925
ENSG00000174282	ZBTB4	17	p13.1	7362685	7387582	3.21794	0.00129115	0.0167204	FALSE	TRUE	Trans (>250 kb)			0.207229
ENSG00000135709	KIAA0513	16	q24.1	85061375	85127836	3.21748	0.00129323	0.0167204	FALSE	TRUE	Trans (>250 kb)			0.0020498
ENSG00000087365	SF3B2	11	q13.1	65818200	65836779	3.2169	0.00129582	0.0167495	FALSE	TRUE	Trans (>250 kb)			0.0592441
ENSG00000113163	COL4A3BP	5	q13.3	74664311	74807963	3.21585	0.0013006	0.0167761	FALSE	TRUE	Trans (>250 kb)			0.0487451
ENSG00000129315	CCNT1	12	q13.12	49082247	49110681	3.21561	0.00130169	0.0167761	FALSE	TRUE	Trans (>250 kb)			0.633687
ENSG00000248727	CTC-236F12.4	5	q11.2	55753622	55777773	3.21343	0.00131161	0.0168712	FALSE	TRUE	Trans (>250 kb)			0.645485
ENSG00000131503	ANKHD1	5	q31.3	139781399	139929163	3.21329	0.00131223	0.0168712	FALSE	TRUE	Trans (>250 kb)			0.000218083
ENSG00000198911	SREBF2	22	q13.2	42229109	42303312	3.21299	0.00131363	0.0168712	FALSE	TRUE	37532	rs1023500	3.568e-08	5.66519e-05
ENSG00000173230	GOLGB1	3	q13.33	121382046	121468602	3.21251	0.00131582	0.0168712	FALSE	TRUE	Trans (>250 kb)			0.365813
ENSG00000091039	OSBPL8	12	q21.2	76745577	76953589	3.21224	0.00131706	0.0168712	FALSE	TRUE	Trans (>250 kb)			0.0160484
ENSG00000102974	CTCF	16	q22.1	67596310	67673086	3.2119	0.00131862	0.0168712	FALSE	TRUE	Trans (>250 kb)			0.0162484
ENSG00000100722	ZC3H14	14	q31.3	89029253	89079853	3.21037	0.00132566	0.0169333	FALSE	TRUE	Trans (>250 kb)			0.108339
ENSG00000138468	SENP7	3	q12.3	101043049	101232085	3.20784	0.00133734	0.0170573	FALSE	TRUE	Trans (>250 kb)			0.829067
ENSG00000143850	PLEKHA6	1	q32.1	204187979	204346793	3.20711	0.00134076	0.0170775	FALSE	TRUE	Trans (>250 kb)			0.334017
ENSG00000178950	GAK	4	p16.3	843064	926161	3.2068	0.00134219	0.0170775	FALSE	TRUE	Trans (>250 kb)			0.268123
ENSG00000141576	RNF157	17	q25.1	74138534	74236454	3.20654	0.00134343	0.0170775	FALSE	TRUE	Trans (>250 kb)			0.517298
ENSG00000132361	CLUH	17	p13.3	2592680	2615957	3.20638	0.00134415	0.0170775	FALSE	TRUE	Trans (>250 kb)			0.215428
ENSG00000158748	HTR6	1	p36.13	19991780	20006055	3.20614	0.00134528	0.0170795	FALSE	TRUE	Trans (>250 kb)			0.315718
ENSG00000148634	HERC4	10	q21.3	69681665	69835105	3.20437	0.0013536	0.0171759	FALSE	TRUE	Trans (>250 kb)			0.0930407
ENSG00000162819	BROX	1	q41	222885895	222908538	3.2008	0.00137047	0.0173636	FALSE	TRUE	Trans (>250 kb)			0.0842416
ENSG00000116809	ZBTB17	1	p36.13	16268364	16302627	3.2005	0.00137188	0.0173636	FALSE	TRUE	Trans (>250 kb)			0.582292
ENSG00000112893	MAN2A1	5	q21.3	109025067	109205326	3.20033	0.00137272	0.0173636	FALSE	TRUE	Trans (>250 kb)			9.56227e-05
ENSG00000163050	ADCK3	1	q42.13	227085237	227175246	3.20019	0.00137337	0.0173636	FALSE	TRUE	Trans (>250 kb)			0.120038
ENSG00000107282	APBA1	9	q21.12	72042446	72287222	3.19938	0.00137725	0.0173916	FALSE	TRUE	Trans (>250 kb)			0.0728427
ENSG00000196453	ZNF777	7	q36.1	149128454	149158214	3.19885	0.00137979	0.0174409	FALSE	TRUE	Trans (>250 kb)			0.215028
ENSG00000120645	IQSEC3	12	p13.33	175931	287626	3.19878	0.00138009	0.0174409	FALSE	TRUE	Trans (>250 kb)			0.938156
ENSG00000109670	FBXW7	4	q31.3	153242410	153457253	3.19823	0.00138272	0.0174443	FALSE	TRUE	Trans (>250 kb)			0.965553
ENSG00000156931	VPS8	3	q27.2	184529931	184770402	3.19799	0.00138391	0.0174443	FALSE	TRUE	Trans (>250 kb)			0.29802
ENSG00000143190	POU2F1	1	q24.1	167190066	167396582	3.19783	0.00138466	0.017446	FALSE	TRUE	Trans (>250 kb)			0.163234
ENSG00000100109	TFIP11	22	q12.1	26887191	26908471	3.19732	0.00138713	0.0174689	FALSE	TRUE	Trans (>250 kb)			0.764074
ENSG00000102984	ZNF821	16	q22.2	71893583	71929239	3.19695	0.00138891	0.0174771	FALSE	TRUE	Trans (>250 kb)			0.157034
ENSG00000139083	ETV6	12	p13.2	11802788	12048336	3.19483	0.00139911	0.017624	FALSE	TRUE	Trans (>250 kb)			0.446405
ENSG00000156983	BRPF1	3	p25.3	9773413	9789702	3.19376	0.00140431	0.0176413	FALSE	TRUE	Trans (>250 kb)			0.0908409
ENSG00000185722	ANKFY1	17	p13.2	4067201	4167274	3.19335	0.00140633	0.0176413	FALSE	TRUE	Trans (>250 kb)			0.0191481
ENSG00000006432	MAP3K9	14	q24.2	71189243	71276251	3.19173	0.00141424	0.0176848	FALSE	TRUE	195975	rs67981189	3.751e-09	0.251525
ENSG00000151623	NR3C2	4	q31.23	148999913	149365850	3.18699	0.00143763	0.0179019	FALSE	TRUE	Trans (>250 kb)			0.00964904
ENSG00000152822	GRM1	6	q24.3	146348782	146758734	3.18571	0.00144399	0.0179497	FALSE	TRUE	Trans (>250 kb)			0.0484452
ENSG00000166233	ARIH1	15	q24.1	72766667	72879692	3.18391	0.00145302	0.0180141	FALSE	TRUE	Trans (>250 kb)			0.613589
ENSG00000117625	RCOR3	1	q32.2	211431719	211489727	3.18375	0.00145383	0.0180141	FALSE	TRUE	Trans (>250 kb)			0.00334967
ENSG00000196504	PRPF40A	2	q23.3	153508107	153574511	3.1836	0.00145457	0.0180218	FALSE	TRUE	Trans (>250 kb)			0.00264974
ENSG00000180957	PITPNB	22	q12.1	28247657	28316122	3.18222	0.00146152	0.0180769	FALSE	TRUE	Trans (>250 kb)			0.0986401
ENSG00000115145	STAM2	2	q23.3	152973315	153032506	3.18185	0.00146338	0.0180782	FALSE	TRUE	Trans (>250 kb)			0.0127487
ENSG00000170606	HSPA4	5	q31.1	132387654	132442141	3.1799	0.00147325	0.0182161	FALSE	TRUE	Trans (>250 kb)			0.467003
ENSG00000185008	ROBO2	3	p12.3	75955846	77699115	3.17889	0.00147838	0.0182556	FALSE	TRUE	Trans (>250 kb)			0.00654935
ENSG00000197283	SYNGAP1	6	p21.32	33387847	33421466	3.17848	0.00148048	0.0182886	FALSE	TRUE	0	rs9461856	6.518e-12	1.52798e-08
ENSG00000136367	ZFHX2	14	q11.2	23990066	24025401	3.17702	0.00148798	0.0183482	FALSE	TRUE	Trans (>250 kb)			0.887961
ENSG00000198910	L1CAM	X	q28	153126969	153174677	3.17517	0.00149748	0.0184074	FALSE	TRUE	Trans (>250 kb)
ENSG00000110844	PRPF40B	12	q13.12	49962001	50038449	3.17468	0.0015	0.0184074	FALSE	TRUE	Trans (>250 kb)			0.0971403
ENSG00000116285	ERRFI1	1	p36.23	8064464	8086368	3.17446	0.00150117	0.0184074	FALSE	TRUE	Trans (>250 kb)			0.367013
ENSG00000168488	ATXN2L	16	p11.2	28834356	28848558	3.17442	0.00150139	0.0184074	FALSE	TRUE	Trans (>250 kb)			0.40331
ENSG00000020129	NCDN	1	p34.3	36023074	36032875	3.17423	0.00150234	0.0184074	FALSE	TRUE	Trans (>250 kb)			0.000436161
ENSG00000158850	B4GALT3	1	q23.3	161141100	161147287	3.17253	0.00151117	0.0185063	FALSE	TRUE	Trans (>250 kb)			0.388111
ENSG00000155886	SLC24A2	9	p22.1	19507450	19786926	3.16975	0.0015257	0.0185777	FALSE	TRUE	Trans (>250 kb)			0.677882
ENSG00000104177	MYEF2	15	q21.1	48431625	48470714	3.16787	0.00153563	0.0186209	FALSE	TRUE	Trans (>250 kb)
ENSG00000153956	CACNA2D1	7	q21.11	81575760	82073114	3.16443	0.00155386	0.0188184	FALSE	TRUE	Trans (>250 kb)			0.483602
ENSG00000119522	DENND1A	9	q33.3	126141933	126692431	3.16373	0.00155762	0.0188449	FALSE	TRUE	Trans (>250 kb)			0.69978
ENSG00000068400	GRIPAP1	X	p11.23	48830134	48858675	3.16371	0.00155773	0.0188449	FALSE	TRUE	Trans (>250 kb)
ENSG00000157014	TATDN2	3	p25.3	10289707	10322902	3.16352	0.00155872	0.0188457	FALSE	TRUE	Trans (>250 kb)			0.654385
ENSG00000103047	TANGO6	16	q22.1	68877507	69119083	3.16125	0.00157095	0.0189925	FALSE	TRUE	Trans (>250 kb)			0.605789
ENSG00000126883	NUP214	9	q34.13	134000948	134110057	3.15973	0.00157914	0.0190512	FALSE	TRUE	Trans (>250 kb)			0.00934907
ENSG00000217442	SYCE3	22	q13.33	50989541	51001334	3.1597	0.00157931	0.0190512	FALSE	TRUE	Trans (>250 kb)			0.166233
ENSG00000172318	B3GALT1	2	q24.3	168675182	168730551	3.15765	0.00159046	0.0191272	FALSE	TRUE	Trans (>250 kb)			0.0150485
ENSG00000095637	SORBS1	10	q24.1	97071528	97321171	3.15699	0.00159405	0.0191532	FALSE	TRUE	Trans (>250 kb)			0.0782422
ENSG00000138641	HERC3	4	q22.1	89442199	89629693	3.15202	0.00162146	0.0194534	FALSE	TRUE	Trans (>250 kb)			0.711079
ENSG00000187672	ERC2	3	p14.3	55542336	56502391	3.14887	0.00163905	0.019555	FALSE	TRUE	Trans (>250 kb)			0.335716
ENSG00000110046	ATG2A	11	q13.1	64662007	64684722	3.14865	0.00164024	0.019555	FALSE	TRUE	Trans (>250 kb)			0.000465899
ENSG00000157827	FMNL2	2	q23.3	153191751	153506348	3.14837	0.00164186	0.0195615	FALSE	TRUE	Trans (>250 kb)			0.00444956
ENSG00000162599	NFIA	1	p31.3	61330931	61928465	3.14602	0.00165507	0.0196182	FALSE	TRUE	Trans (>250 kb)			0.117238
ENSG00000035681	NSMAF	8	q12.1	59496063	59572403	3.14574	0.00165667	0.0196182	FALSE	TRUE	Trans (>250 kb)			0.878762
ENSG00000174437	ATP2A2	12	q24.11	110718561	110788898	3.14384	0.00166746	0.0197294	FALSE	TRUE	0	rs4766428	6.116e-10	3.43316e-07
ENSG00000100023	PPIL2	22	q11.21	22006559	22054304	3.1424	0.00167569	0.0197315	FALSE	TRUE	Trans (>250 kb)			0.00224978
ENSG00000196455	PIK3R4	3	q22.1	130397779	130465673	3.14216	0.00167706	0.0197315	FALSE	TRUE	Trans (>250 kb)			0.189431
ENSG00000134109	EDEM1	3	p26.1	5229331	5261642	3.1417	0.00167972	0.0197315	FALSE	TRUE	Trans (>250 kb)			0.308019
ENSG00000055130	CUL1	7	q36.1	148395006	148498128	3.14151	0.00168077	0.0197315	FALSE	TRUE	Trans (>250 kb)			0.29782
ENSG00000111731	C2CD5	12	p12.1	22601517	22697480	3.14148	0.00168097	0.0197315	FALSE	TRUE	Trans (>250 kb)			0.268823
ENSG00000167461	RAB8A	19	p13.12	16222439	16245044	3.14135	0.00168172	0.0197315	FALSE	TRUE	Trans (>250 kb)			0.963054
ENSG00000169375	SIN3A	15	q24.2	75661720	75748183	3.1404	0.0016872	0.0197622	FALSE	TRUE	Trans (>250 kb)			0.553695
ENSG00000172081	MOB3A	19	p13.3	2071037	2096672	3.14016	0.00168856	0.0197623	FALSE	TRUE	Trans (>250 kb)			0.711079
ENSG00000162706	CADM3	1	q23.2	159141399	159173103	3.13865	0.00169728	0.0198056	FALSE	TRUE	Trans (>250 kb)			0.356014
ENSG00000122965	RBM19	12	q24.21	114254543	114404176	3.13791	0.00170158	0.019818	FALSE	TRUE	Trans (>250 kb)			0.0935406
ENSG00000156599	ZDHHC5	11	q12.1	57435219	57468659	3.13703	0.0017067	0.0198666	FALSE	TRUE	Trans (>250 kb)			1.51082e-05
ENSG00000198722	UNC13B	9	p13.3	35161999	35405335	3.13662	0.00170906	0.0198728	FALSE	TRUE	Trans (>250 kb)			0.029947
ENSG00000187240	DYNC2H1	11	q22.3	102980160	103350591	3.13617	0.00171168	0.019873	FALSE	TRUE	Trans (>250 kb)			0.654885
ENSG00000104946	TBC1D17	19	q13.33	50380682	50392005	3.13608	0.00171224	0.019873	FALSE	TRUE	Trans (>250 kb)			0.59509
ENSG00000163719	MTMR14	3	p25.3	9691117	9744077	3.13551	0.00171555	0.0198852	FALSE	TRUE	Trans (>250 kb)			0.131037
ENSG00000198914	POU3F3	2	q12.1	105471969	105476929	3.13154	0.00173894	0.0200482	FALSE	TRUE	Trans (>250 kb)			0.760774
ENSG00000106261	ZKSCAN1	7	q22.1	99613204	99639312	3.13059	0.00174454	0.0201083	FALSE	TRUE	Trans (>250 kb)			0.227527
ENSG00000136720	HS6ST1	2	q14.3	128994290	129076151	3.1302	0.0017469	0.0201263	FALSE	TRUE	Trans (>250 kb)			0.969553
ENSG00000006125	AP2B1	17	q12	33905065	34053436	3.13004	0.00174784	0.0201442	FALSE	TRUE	Trans (>250 kb)			0.260824
ENSG00000136603	SKIL	3	q26.2	170075466	170114623	3.12817	0.00175899	0.0202821	FALSE	TRUE	Trans (>250 kb)			0.754875
ENSG00000041880	PARP3	3	p21.2	51976361	51982883	3.12801	0.00175991	0.0202873	FALSE	TRUE	Trans (>250 kb)			0.0835416
ENSG00000106771	TMEM245	9	q31.3	111777432	111882225	3.12629	0.0017703	0.0203289	FALSE	TRUE	Trans (>250 kb)			0.0438456
ENSG00000197386	HTT	4	p16.3	3076408	3245676	3.12528	0.00177635	0.0203644	FALSE	TRUE	Trans (>250 kb)			0.716378
ENSG00000173406	DAB1	1	p32.1	57460451	59012406	3.12443	0.0017815	0.0204055	FALSE	TRUE	Trans (>250 kb)			0.220828
ENSG00000038219	BOD1L1	4	p15.33	13570362	13629347	3.12349	0.00178721	0.020441	FALSE	TRUE	Trans (>250 kb)			0.0863414
ENSG00000140443	IGF1R	15	q26.3	99192200	99507759	3.12159	0.00179875	0.0205235	FALSE	TRUE	Trans (>250 kb)			0.156134
ENSG00000151914	DST	6	p12.1	56322785	56819426	3.12057	0.00180503	0.0205648	FALSE	TRUE	Trans (>250 kb)			0.000302813
ENSG00000188994	ZNF292	6	q14.3	87862551	87973914	3.11958	0.00181109	0.0206057	FALSE	TRUE	Trans (>250 kb)			0.000370546
ENSG00000095787	WAC	10	p12.1	28821422	28912041	3.11945	0.00181191	0.0206057	FALSE	TRUE	Trans (>250 kb)			0.00524948
ENSG00000136731	UGGT1	2	q14.3	128848774	128953251	3.11595	0.00183356	0.0207765	FALSE	TRUE	Trans (>250 kb)			0.988151
ENSG00000095002	MSH2	2	p21	47630108	47789450	3.11406	0.00184531	0.0208817	FALSE	TRUE	Trans (>250 kb)			0.528097
ENSG00000066739	ATG2B	14	q32.2	96747595	96830207	3.11368	0.00184769	0.0208817	FALSE	TRUE	Trans (>250 kb)			0.124238
ENSG00000136854	STXBP1	9	q34.11	130374544	130457460	3.11247	0.00185527	0.0209521	FALSE	TRUE	Trans (>250 kb)			0.264024
ENSG00000115977	AAK1	2	p13.3	69688532	69901481	3.11187	0.00185905	0.0209799	FALSE	TRUE	Trans (>250 kb)			0.657984
ENSG00000132879	FBXO44	1	p36.22	11714432	11723384	3.11186	0.00185914	0.0209799	FALSE	TRUE	Trans (>250 kb)			0.245325
ENSG00000097007	ABL1	9	q34.12	133589333	133763062	3.11147	0.00186159	0.0209971	FALSE	TRUE	Trans (>250 kb)			0.240726
ENSG00000152223	EPG5	18	q21.1	43427574	43547240	3.11057	0.00186724	0.0210306	FALSE	TRUE	Trans (>250 kb)			0.890861
ENSG00000163681	SLMAP	3	p14.3	57741177	57914895	3.11036	0.00186858	0.0210306	FALSE	TRUE	Trans (>250 kb)			0.371513
ENSG00000008869	HEATR5B	2	p22.2	37195526	37311485	3.11011	0.00187015	0.0210359	FALSE	TRUE	Trans (>250 kb)			0.0386461
ENSG00000101868	POLA1	X	p22.11	24712036	25015103	3.1095	0.00187405	0.0210393	FALSE	TRUE	Trans (>250 kb)
ENSG00000173065	FAM222B	17	q11.2	27082996	27182250	3.10931	0.00187526	0.0210393	FALSE	TRUE	Trans (>250 kb)			0.0435456
ENSG00000147202	DIAPH2	X	q21.33	95939662	96859996	3.10674	0.00189162	0.0211541	FALSE	TRUE	Trans (>250 kb)
ENSG00000134369	NAV1	1	q32.1	201592411	201796102	3.10519	0.00190157	0.02125	FALSE	TRUE	Trans (>250 kb)			0.524898
ENSG00000054965	FAM168A	11	q13.4	73111532	73309234	3.10454	0.00190577	0.02125	FALSE	TRUE	Trans (>250 kb)			0.0050495
ENSG00000152217	SETBP1	18	q12.3	42260138	42648475	3.10385	0.00191022	0.021296	FALSE	TRUE	Trans (>250 kb)			0.409509
ENSG00000105429	MEGF8	19	q13.2	42829761	42882921	3.10319	0.00191444	0.0213419	FALSE	TRUE	Trans (>250 kb)			0.0146485
ENSG00000164187	LMBRD2	5	p13.2	36098514	36152063	3.10297	0.00191587	0.0213462	FALSE	TRUE	Trans (>250 kb)			0.527997
ENSG00000213923	CSNK1E	22	q13.1	38686697	38794527	3.10286	0.0019166	0.0213462	FALSE	TRUE	Trans (>250 kb)			0.0966403
ENSG00000142408	CACNG8	19	q13.42	54466294	54493469	3.10072	0.00193051	0.0214311	FALSE	TRUE	Trans (>250 kb)			0.270023
ENSG00000144597	EAF1	3	p25.1	15468862	15484120	3.10071	0.00193054	0.0214311	FALSE	TRUE	Trans (>250 kb)			0.99675
ENSG00000125676	THOC2	X	q25	122734412	122866906	3.09891	0.00194234	0.0215442	FALSE	TRUE	Trans (>250 kb)
ENSG00000145391	SETD7	4	q31.1	140417095	140527853	3.09855	0.00194471	0.0215442	FALSE	TRUE	Trans (>250 kb)			0.00394961
ENSG00000141298	SSH2	17	q11.2	27952956	28257294	3.09847	0.00194521	0.0215442	FALSE	TRUE	Trans (>250 kb)			0.838066
ENSG00000125755	SYMPK	19	q13.32	46318668	46366548	3.09842	0.00194554	0.0215442	FALSE	TRUE	Trans (>250 kb)			0.347415
ENSG00000178252	WDR6	3	p21.31	49044495	49053386	3.09815	0.00194733	0.0215442	FALSE	TRUE	Trans (>250 kb)			0.0446455
ENSG00000077279	DCX	X	q23	110537007	110655603	3.09776	0.00194987	0.0215442	FALSE	TRUE	Trans (>250 kb)
ENSG00000077458	FAM76B	11	q21	95502106	95523573	3.09715	0.00195389	0.0215442	FALSE	TRUE	Trans (>250 kb)			0.0624438
ENSG00000168813	ZNF507	19	q13.11	32836500	32878573	3.09681	0.00195614	0.0215491	FALSE	TRUE	Trans (>250 kb)			0.855364
ENSG00000124507	PACSIN1	6	p21.31	34433916	34503006	3.09614	0.00196058	0.0215704	FALSE	TRUE	Trans (>250 kb)			0.069643
ENSG00000028203	VEZT	12	q22	95611522	95696566	3.09588	0.00196233	0.0215704	FALSE	TRUE	Trans (>250 kb)			0.166333
ENSG00000141582	CBX4	17	q25.3	77806955	77813228	3.09487	0.001969	0.0215947	FALSE	TRUE	Trans (>250 kb)			0.437406
ENSG00000108424	KPNB1	17	q21.32	45726842	45762871	3.0948	0.00196944	0.0215947	FALSE	TRUE	Trans (>250 kb)			0.883662
ENSG00000165995	CACNB2	10	p12.33	18429606	18830798	3.09452	0.00197128	0.0215947	FALSE	TRUE	0	rs7893279	1.241e-10	3.0236e-06
ENSG00000168092	PAFAH1B2	11	q23.3	117014983	117047610	3.0943	0.00197278	0.0215995	FALSE	TRUE	Trans (>250 kb)			0.437206
ENSG00000118482	PHF3	6	q12	64345725	64489229	3.09401	0.00197468	0.0216216	FALSE	TRUE	Trans (>250 kb)			0.000977228
ENSG00000022840	RNF10	12	q24.31	120971283	121015397	3.0911	0.00199418	0.0217806	FALSE	TRUE	Trans (>250 kb)			0.564094
ENSG00000008735	MAPK8IP2	22	q13.33	51039114	51052409	3.09096	0.0019951	0.0217806	FALSE	TRUE	Trans (>250 kb)			0.0705429
ENSG00000111540	RAB5B	12	q13.2	56367697	56388490	3.09046	0.00199844	0.0218187	FALSE	TRUE	Trans (>250 kb)			0.555994
ENSG00000107882	SUFU	10	q24.32	104263744	104393292	3.0882	0.00201375	0.0219553	FALSE	TRUE	219043	rs11191419	6.69e-18	0.00234977
ENSG00000179886	TIGD5	8	q24.3	144680074	144682485	3.08344	0.00204621	0.0222222	FALSE	TRUE	Trans (>250 kb)			0.0410459
ENSG00000140320	BAHD1	15	q15.1	40731920	40760441	3.08264	0.00205173	0.0222426	FALSE	TRUE	Trans (>250 kb)			0.126137
ENSG00000111785	RIC8B	12	q23.3	107168373	107283090	3.08158	0.00205905	0.0223015	FALSE	TRUE	Trans (>250 kb)			0.0616438
ENSG00000120948	TARDBP	1	p36.22	11072414	11085796	3.08157	0.00205914	0.0223015	FALSE	TRUE	Trans (>250 kb)			0.0559444
ENSG00000120658	ENOX1	13	q14.11	43787654	44361044	3.08126	0.00206129	0.0223059	FALSE	TRUE	Trans (>250 kb)			0.00146418
ENSG00000074266	EED	11	q14.2	85955586	85989855	3.08084	0.00206419	0.0223178	FALSE	TRUE	Trans (>250 kb)			0.0681432
ENSG00000133704	IPO8	12	p11.21	30781922	30848920	3.07902	0.00207685	0.022412	FALSE	TRUE	Trans (>250 kb)			0.176232
ENSG00000135913	USP37	2	q35	219314974	219433084	3.0788	0.00207833	0.022412	FALSE	TRUE	Trans (>250 kb)			0.863264
ENSG00000173914	RBM4B	11	q13.2	66432469	66445392	3.07861	0.0020797	0.022412	FALSE	TRUE	Trans (>250 kb)			0.00864914
ENSG00000156860	FBRS	16	p11.2	30669752	30682135	3.0782	0.00208256	0.022412	FALSE	TRUE	Trans (>250 kb)			0.162634
ENSG00000110925	CSRNP2	12	q13.12	51454990	51477447	3.07453	0.00210835	0.0226247	FALSE	TRUE	Trans (>250 kb)			0.505099
ENSG00000131558	EXOC4	7	q33	132937829	133751342	3.07427	0.0021102	0.0226402	FALSE	TRUE	Trans (>250 kb)			0.0234477
ENSG00000158552	ZFAND2B	2	q35	220059959	220074373	3.07284	0.00212033	0.0227149	FALSE	TRUE	Trans (>250 kb)			1.85231e-05
ENSG00000174903	RAB1B	11	q13.2	66036004	66044963	3.06993	0.00214109	0.0228757	FALSE	TRUE	Trans (>250 kb)			0.322718
ENSG00000072133	RPS6KA6	X	q21.1	83318984	83442933	3.06939	0.00214493	0.0228821	FALSE	TRUE	Trans (>250 kb)
ENSG00000158480	SPATA2	20	q13.13	48519928	48532080	3.0677	0.00215711	0.0229375	FALSE	TRUE	Trans (>250 kb)			0.515898
ENSG00000130224	LRCH2	X	q23	114345185	114468635	3.06723	0.00216055	0.0229455	FALSE	TRUE	Trans (>250 kb)
ENSG00000005810	MYCBP2	13	q22.3	77618792	77901185	3.06643	0.0021663	0.0229484	FALSE	TRUE	Trans (>250 kb)			0.368313
ENSG00000105613	MAST1	19	p13.2	12944765	12985765	3.06631	0.00216717	0.0229484	FALSE	TRUE	Trans (>250 kb)			0.0221478
ENSG00000123989	CHPF	2	q35	220403669	220408509	3.06622	0.00216783	0.0229484	FALSE	TRUE	Trans (>250 kb)			0.574393
ENSG00000196182	STK40	1	p34.3	36805225	36851497	3.06579	0.00217098	0.0229675	FALSE	TRUE	Trans (>250 kb)			0.39981
ENSG00000127527	EPS15L1	19	p13.11	16466050	16582896	3.0655	0.00217309	0.0229698	FALSE	TRUE	Trans (>250 kb)			0.449405
ENSG00000139990	DCAF5	14	q24.1	69517598	69619867	3.06322	0.00218966	0.0230641	FALSE	TRUE	Trans (>250 kb)			0.139536
ENSG00000166439	RNF169	11	q13.4	74459913	74553458	3.06235	0.00219609	0.0231278	FALSE	TRUE	Trans (>250 kb)			0.20433
ENSG00000188322	SBK1	16	p11.2	28303840	28335170	3.06053	0.00220943	0.0232113	FALSE	TRUE	Trans (>250 kb)			0.587391
ENSG00000170234	PWWP2A	5	q33.3	159488808	159546430	3.06006	0.00221295	0.0232447	FALSE	TRUE	Trans (>250 kb)			0.20113
ENSG00000151687	ANKAR	2	q32.2	190539016	190625919	3.05982	0.00221467	0.0232447	FALSE	TRUE	Trans (>250 kb)			0.152735
ENSG00000163637	PRICKLE2	3	p14.1	64079543	64431152	3.05849	0.00222459	0.0232597	FALSE	TRUE	236914	rs832190	5.731e-10	0.000246985
ENSG00000139767	SRRM4	12	q24.23	119419300	119600856	3.05813	0.00222722	0.0232597	FALSE	TRUE	Trans (>250 kb)			0.00414959
ENSG00000169184	MN1	22	q12.1	28144265	28197486	3.05805	0.00222782	0.0232597	FALSE	TRUE	Trans (>250 kb)			0.759174
ENSG00000147457	CHMP7	8	p21.3	23101150	23119512	3.05636	0.00224045	0.0233573	FALSE	TRUE	Trans (>250 kb)			0.433907
ENSG00000115504	EHBP1	2	p15	62900986	63273622	3.05531	0.0022483	0.0233811	FALSE	TRUE	Trans (>250 kb)			0.0212479
ENSG00000132604	TERF2	16	q22.1	69389464	69442474	3.05499	0.00225068	0.0234013	FALSE	TRUE	Trans (>250 kb)			0.00484952
ENSG00000107854	TNKS2	10	q23.32	93558069	93625033	3.05259	0.00226879	0.0234778	FALSE	TRUE	Trans (>250 kb)			0.217728
ENSG00000107890	ANKRD26	10	p12.1	27280843	27389421	3.0525	0.00226942	0.0234778	FALSE	TRUE	Trans (>250 kb)			0.00694931
ENSG00000123384	LRP1	12	q13.3	57522276	57607134	3.05192	0.00227383	0.0234978	FALSE	TRUE	15237	rs12826178	5.699e-12	0.000891266
ENSG00000196776	CD47	3	q13.12	107762145	107809872	3.05048	0.00228476	0.0235628	FALSE	TRUE	Trans (>250 kb)			0.0233477
ENSG00000171798	KNDC1	10	q26.3	134973951	135039916	3.05032	0.00228598	0.0235628	FALSE	TRUE	Trans (>250 kb)			0.180532
ENSG00000130402	ACTN4	19	q13.2	39138289	39222223	3.05024	0.00228659	0.0235628	FALSE	TRUE	Trans (>250 kb)			0.810369
ENSG00000111011	RSRC2	12	q24.31	122989190	123011547	3.049	0.00229601	0.0236369	FALSE	TRUE	Trans (>250 kb)			0.0239476
ENSG00000138593	SECISBP2L	15	q21.1	49280673	49338760	3.04827	0.00230161	0.0236542	FALSE	TRUE	Trans (>250 kb)			0.0282472
ENSG00000135387	CAPRIN1	11	p13	34073230	34122703	3.04788	0.00230459	0.0236542	FALSE	TRUE	Trans (>250 kb)			0.0363464
ENSG00000154654	NCAM2	21	q21.1	22370633	22915650	3.0478	0.00230522	0.0236542	FALSE	TRUE	Trans (>250 kb)			0.152135
ENSG00000007202	KIAA0100	17	q11.2	26941458	26972472	3.04144	0.00235453	0.0240346	FALSE	TRUE	Trans (>250 kb)			0.188531
ENSG00000092847	AGO1	1	p34.3	36335409	36395211	3.0411	0.00235714	0.0240432	FALSE	TRUE	Trans (>250 kb)			0.000819967
ENSG00000136878	USP20	9	q34.11	132596977	132644107	3.04023	0.00236394	0.0240885	FALSE	TRUE	Trans (>250 kb)			0.0835416
ENSG00000198730	CTR9	11	p15.3	10772534	10801290	3.03954	0.00236944	0.024124	FALSE	TRUE	Trans (>250 kb)			0.948055
ENSG00000145526	CDH18	5	p14.3	19473060	20575982	3.03805	0.00238118	0.0242142	FALSE	TRUE	Trans (>250 kb)			0.163434
ENSG00000132153	DHX30	3	p21.31	47844399	47891685	3.03642	0.00239406	0.0243303	FALSE	TRUE	Trans (>250 kb)			0.257124
ENSG00000143473	KCNH1	1	q32.2	210856555	211307457	3.03592	0.00239805	0.0243441	FALSE	TRUE	Trans (>250 kb)			0.661284
ENSG00000090060	PAPOLA	14	q32.2	96967770	97033448	3.03427	0.00241121	0.0244236	FALSE	TRUE	Trans (>250 kb)			0.335516
ENSG00000130779	CLIP1	12	q24.31	122755979	122907179	3.03345	0.00241772	0.0244831	FALSE	TRUE	Trans (>250 kb)			0.000218083
ENSG00000117569	PTBP2	1	p21.3	97187221	97289294	3.03325	0.00241931	0.0244861	FALSE	TRUE	Trans (>250 kb)			0.00654935
ENSG00000165525	NEMF	14	q21.3	50249997	50319921	3.03207	0.00242884	0.024527	FALSE	TRUE	Trans (>250 kb)			0.318618
ENSG00000151690	MFSD6	2	q32.2	191273081	191373931	3.03168	0.00243197	0.0245299	FALSE	TRUE	Trans (>250 kb)			0.0590441
ENSG00000146006	LRRTM2	5	q31.2	138204612	138211057	3.03098	0.00243762	0.0245464	FALSE	TRUE	Trans (>250 kb)			0.358614
ENSG00000179632	MAF1	8	q24.3	145159402	145162514	3.03087	0.00243847	0.0245464	FALSE	TRUE	Trans (>250 kb)			0.776072
ENSG00000176884	GRIN1	9	q34.3	140032842	140063207	3.02941	0.00245035	0.0246297	FALSE	TRUE	Trans (>250 kb)			0.325717
ENSG00000114923	SLC4A3	2	q35	220492049	220506702	3.02727	0.00246772	0.0247106	FALSE	TRUE	Trans (>250 kb)			0.070043
ENSG00000149311	ATM	11	q22.3	108093211	108239829	3.0253	0.0024839	0.0247958	FALSE	TRUE	Trans (>250 kb)			0.745075
ENSG00000197579	TOPORS	9	p21.1	32540542	32552551	3.02255	0.00250655	0.0249259	FALSE	TRUE	Trans (>250 kb)			0.0894411
ENSG00000173264	GPR137	11	q13.1	64037534	64056972	3.02131	0.00251685	0.0250185	FALSE	TRUE	Trans (>250 kb)			0.109839
ENSG00000012963	UBR7	14	q32.12	93673401	93695561	3.02064	0.00252245	0.0250555	FALSE	TRUE	Trans (>250 kb)			0.0932407
ENSG00000110427	KIAA1549L	11	p13	33563618	33695648	3.02056	0.00252309	0.0250555	FALSE	TRUE	Trans (>250 kb)			0.380912
ENSG00000128487	SPECC1	17	p11.2	19912657	20222339	3.02001	0.0025277	0.0250871	FALSE	TRUE	Trans (>250 kb)			0.000230815
ENSG00000204256	BRD2	6	p21.32	32936437	32949282	3.01902	0.00253596	0.0251212	FALSE	TRUE	Trans (>250 kb)			1.13562e-06
ENSG00000165030	NFIL3	9	q22.31	94171327	94186144	3.01896	0.00253647	0.0251212	FALSE	TRUE	Trans (>250 kb)			0.207629
ENSG00000150625	GPM6A	4	q34.2	176554085	176923815	3.01837	0.00254137	0.0251526	FALSE	TRUE	0	rs1106568	2.849e-08	0.000269733
ENSG00000154310	TNIK	3	q26.31	170779128	171178197	3.01714	0.00255171	0.0252286	FALSE	TRUE	Trans (>250 kb)			0.316518
ENSG00000140538	NTRK3	15	q25.3	88418230	88799999	3.01658	0.00255641	0.0252651	FALSE	TRUE	Trans (>250 kb)			0.000455545
ENSG00000090975	PITPNM2	12	q24.31	123468027	123634562	3.01479	0.00257154	0.0252957	FALSE	TRUE	15773	rs1615350	4.259e-12	2.37793e-08
ENSG00000107223	EDF1	9	q34.3	139756571	139760738	3.01469	0.00257246	0.0252957	FALSE	TRUE	Trans (>250 kb)			0.866363
ENSG00000136021	SCYL2	12	q23.1	100660918	100735502	3.01307	0.00258618	0.0253448	FALSE	TRUE	Trans (>250 kb)			0.19893
ENSG00000149289	ZC3H12C	11	q22.3	109964087	110042566	3.01258	0.00259036	0.0253758	FALSE	TRUE	Trans (>250 kb)			0.571893
ENSG00000164715	LMTK2	7	q21.3	97736197	97838945	3.01256	0.00259055	0.0253758	FALSE	TRUE	Trans (>250 kb)			0.428207
ENSG00000163527	STT3B	3	p23	31574130	31679112	3.00959	0.00261601	0.0255833	FALSE	TRUE	Trans (>250 kb)			0.00594941
ENSG00000185915	KLHL34	X	p22.12	21673609	21676448	3.00876	0.00262314	0.025585	FALSE	TRUE	Trans (>250 kb)
ENSG00000088179	PTPN4	2	q14.2	120517207	120741394	3.00792	0.00263042	0.0256195	FALSE	TRUE	Trans (>250 kb)			0.889261
ENSG00000100604	CHGA	14	q32.12	93389425	93401638	3.00738	0.0026351	0.0256195	FALSE	TRUE	Trans (>250 kb)			0.410209
ENSG00000189195	BTBD8	1	p22.1	92545862	92613393	3.00623	0.00264509	0.0257017	FALSE	TRUE	Trans (>250 kb)			0.324018
ENSG00000157087	ATP2B2	3	p25.3	10365707	10749716	3.00612	0.00264604	0.0257091	FALSE	TRUE	Trans (>250 kb)			0.000854131
ENSG00000070367	EXOC5	14	q22.3	57670518	57735726	3.00575	0.00264929	0.0257187	FALSE	TRUE	Trans (>250 kb)			0.740376
ENSG00000146587	RBAK	7	p22.1	5085452	5109119	3.00573	0.00264942	0.0257187	FALSE	TRUE	Trans (>250 kb)			0.00984902
ENSG00000131711	MAP1B	5	q13.2	71403061	71505395	3.00131	0.00268824	0.0260731	FALSE	TRUE	Trans (>250 kb)			0.552795
ENSG00000135093	USP30	12	q24.11	109460894	109525831	3.0013	0.00268829	0.0260731	FALSE	TRUE	Trans (>250 kb)			0.0429457
ENSG00000178691	SUZ12	17	q11.2	30264037	30328064	3.00102	0.00269073	0.0260731	FALSE	TRUE	Trans (>250 kb)			0.0649435
ENSG00000087258	GNAO1	16	q12.2	56225302	56391356	3.001	0.00269095	0.0260731	FALSE	TRUE	Trans (>250 kb)			0.080242
ENSG00000116731	PRDM2	1	p36.21	14026693	14151574	3.00091	0.00269175	0.0260731	FALSE	TRUE	Trans (>250 kb)			0.538096
ENSG00000133961	NUMB	14	q24.3	73741815	73930348	3.00077	0.00269294	0.0260731	FALSE	TRUE	Trans (>250 kb)			0.0112489
ENSG00000096717	SIRT1	10	q21.3	69644427	69678147	3.00045	0.00269578	0.0260802	FALSE	TRUE	Trans (>250 kb)			0.307819
ENSG00000095319	NUP188	9	q34.11	131709978	131769375	3.00009	0.00269897	0.0260977	FALSE	TRUE	Trans (>250 kb)			0.138036
ENSG00000184677	ZBTB40	1	p36.12	22778344	22857650	2.99933	0.00270578	0.0261171	FALSE	TRUE	Trans (>250 kb)			0.79927
ENSG00000163104	SMARCAD1	4	q22.3	95128762	95212443	2.9983	0.00271488	0.0261878	FALSE	TRUE	Trans (>250 kb)			0.209629
ENSG00000179950	PUF60	8	q24.3	144898514	144912029	2.99693	0.00272713	0.0262705	FALSE	TRUE	Trans (>250 kb)			0.00274973
ENSG00000164944	KIAA1429	8	q22.1	95499921	95565757	2.9961	0.00273457	0.0263255	FALSE	TRUE	Trans (>250 kb)			0.781672
ENSG00000121989	ACVR2A	2	q22.3	148602086	148688393	2.99584	0.00273686	0.0263292	FALSE	TRUE	Trans (>250 kb)			0.0673433
ENSG00000169946	ZFPM2	8	q23.1	106330920	106816760	2.99434	0.0027504	0.0263943	FALSE	TRUE	Trans (>250 kb)			0.0364464
ENSG00000113318	MSH3	5	q14.1	79950467	80172279	2.99274	0.00276489	0.0265122	FALSE	TRUE	Trans (>250 kb)			0.915058
ENSG00000115970	THADA	2	p21	43393800	43823185	2.99257	0.00276641	0.0265122	FALSE	TRUE	Trans (>250 kb)			0.675682
ENSG00000184524	CEND1	11	p15.5	787104	790123	2.99111	0.00277968	0.0265836	FALSE	TRUE	Trans (>250 kb)			0.874363
ENSG00000177485	ZBTB33	X	q24	119384607	119392253	2.98781	0.00280983	0.0267105	FALSE	TRUE	Trans (>250 kb)
ENSG00000106829	TLE4	9	q21.31	82186688	82341658	2.98744	0.00281329	0.0267105	FALSE	TRUE	Trans (>250 kb)			0.0229477
ENSG00000003393	ALS2	2	q33.1	202565277	202645912	2.98643	0.00282252	0.0267322	FALSE	TRUE	Trans (>250 kb)			0.232427
ENSG00000173898	SPTBN2	11	q13.2	66452719	66496697	2.98601	0.00282642	0.0267339	FALSE	TRUE	Trans (>250 kb)			0.000854131
ENSG00000088038	CNOT3	19	q13.42	54641444	54659419	2.98543	0.00283178	0.0267406	FALSE	TRUE	Trans (>250 kb)			0.825367
ENSG00000143537	ADAM15	1	q22	155023042	155035252	2.98472	0.00283842	0.0267925	FALSE	TRUE	Trans (>250 kb)			0.000135919
ENSG00000099290	FAM21A	10	q11.23	51827648	51893269	2.98371	0.00284775	0.0268612	FALSE	TRUE	Trans (>250 kb)			0.227427
ENSG00000197562	RAB40C	16	p13.3	639357	679272	2.98225	0.0028614	0.0269633	FALSE	TRUE	Trans (>250 kb)			0.136836
ENSG00000099991	CABIN1	22	q11.23	24407642	24574596	2.98152	0.00286817	0.026988	FALSE	TRUE	Trans (>250 kb)			0.361114
ENSG00000036054	TBC1D23	3	q12.1	99979844	100044095	2.98082	0.00287477	0.0270276	FALSE	TRUE	Trans (>250 kb)			0.963554
ENSG00000167962	ZNF598	16	p13.3	2047655	2059824	2.97986	0.00288382	0.0270756	FALSE	TRUE	Trans (>250 kb)			0.654485
ENSG00000170248	PDCD6IP	3	p22.3	33839844	33911194	2.97966	0.00288565	0.0270756	FALSE	TRUE	Trans (>250 kb)			0.111439
ENSG00000148840	PPRC1	10	q24.32	103892787	103910082	2.97767	0.00290447	0.02719	FALSE	TRUE	Trans (>250 kb)			0.0150485
ENSG00000145388	METTL14	4	q26	119606523	119636588	2.97706	0.00291031	0.0272441	FALSE	TRUE	Trans (>250 kb)			0.138736
ENSG00000122733	KIAA1045	9	p13.3	34957484	34982541	2.97705	0.00291034	0.0272441	FALSE	TRUE	Trans (>250 kb)			0.0555444
ENSG00000139697	SBNO1	12	q24.31	123773656	123849390	2.97694	0.00291146	0.0272469	FALSE	TRUE	25873	rs7312955	8.989e-09	4.94312e-06
ENSG00000093167	LRRFIP2	3	p22.2	37094117	37225180	2.9764	0.00291654	0.0272732	FALSE	TRUE	235534	rs75968099	2.311e-12	0.0164484
ENSG00000110786	PTPN5	11	p15.1	18749475	18814268	2.97587	0.00292161	0.0273094	FALSE	TRUE	Trans (>250 kb)			0.230427
ENSG00000143569	UBAP2L	1	q21.3	154192655	154243986	2.97526	0.00292741	0.0273606	FALSE	TRUE	Trans (>250 kb)			0.000891266
ENSG00000155008	APOOL	X	q21.1	84258832	84343069	2.97514	0.00292855	0.0273768	FALSE	TRUE	Trans (>250 kb)
ENSG00000128731	HERC2	15	q13.1	28356186	28567298	2.97353	0.00294396	0.0274988	FALSE	TRUE	Trans (>250 kb)			0.612089
ENSG00000080298	RFX3	9	p24.2	3218297	3526004	2.97286	0.00295042	0.0274988	FALSE	TRUE	Trans (>250 kb)			0.216128
ENSG00000074276	CDHR2	5	q35.2	175969512	176022975	2.9718	0.00296055	0.0275941	FALSE	TRUE	Trans (>250 kb)			0.562594
ENSG00000165194	PCDH19	X	q22.1	99546642	99665271	2.97178	0.00296083	0.0275941	FALSE	TRUE	Trans (>250 kb)
ENSG00000058404	CAMK2B	7	p13	44256749	44374176	2.97144	0.00296409	0.0275941	FALSE	TRUE	Trans (>250 kb)			0.0958404
ENSG00000205531	NAP1L4	11	p15.4	2965667	3013607	2.96896	0.00298814	0.0278179	FALSE	TRUE	Trans (>250 kb)			0.59899
ENSG00000185630	PBX1	1	q23.3	164524821	164868533	2.96759	0.00300145	0.0279239	FALSE	TRUE	Trans (>250 kb)			0.648785
ENSG00000198160	MIER1	1	p31.3	67390578	67454302	2.96519	0.00302491	0.0281176	FALSE	TRUE	Trans (>250 kb)			0.784372
ENSG00000159459	UBR1	15	q15.2	43235095	43398311	2.96052	0.00307124	0.0284581	FALSE	TRUE	Trans (>250 kb)			0.565493
ENSG00000158711	ELK4	1	q32.1	205577071	205601090	2.95838	0.00309259	0.0285637	FALSE	TRUE	Trans (>250 kb)			0.156934
ENSG00000167363	FN3K	17	q25.3	80693451	80709073	2.95694	0.00310711	0.0286352	FALSE	TRUE	Trans (>250 kb)			0.884262
ENSG00000188760	TMEM198	2	q35	220408385	220415317	2.95652	0.00311127	0.0286758	FALSE	TRUE	Trans (>250 kb)			0.640986
ENSG00000101997	CCDC22	X	p11.23	49091927	49106987	2.95594	0.0031172	0.0286974	FALSE	TRUE	Trans (>250 kb)
ENSG00000066032	CTNNA2	2	p12	79412357	80875905	2.95574	0.00311918	0.0286974	FALSE	TRUE	Trans (>250 kb)			0.0185481
ENSG00000170500	LONRF2	2	q11.2	100889753	100939195	2.95465	0.0031302	0.0287323	FALSE	TRUE	Trans (>250 kb)			0.661384
ENSG00000108799	EZH1	17	q21.2	40852293	40897071	2.95326	0.0031444	0.0288368	FALSE	TRUE	Trans (>250 kb)			0.566293
ENSG00000136448	NMT1	17	q21.31	43128978	43186384	2.95309	0.00314607	0.0288488	FALSE	TRUE	Trans (>250 kb)			0.0333467
ENSG00000132549	VPS13B	8	q22.2	100025494	100889808	2.95285	0.0031486	0.0288488	FALSE	TRUE	Trans (>250 kb)			0.236026
ENSG00000109171	SLAIN2	4	p11	48343339	48428229	2.95274	0.00314971	0.0288488	FALSE	TRUE	Trans (>250 kb)			0.00314969
ENSG00000198231	DDX42	17	q23.3	61850963	61896677	2.95165	0.00316083	0.0288992	FALSE	TRUE	Trans (>250 kb)			0.543596
ENSG00000169258	GPRIN1	5	q35.2	176022803	176037134	2.95149	0.00316243	0.0288992	FALSE	TRUE	Trans (>250 kb)			0.30232
ENSG00000148925	BTBD10	11	p15.2	13409548	13484844	2.95133	0.00316406	0.0289046	FALSE	TRUE	Trans (>250 kb)			0.342216
ENSG00000165288	BRWD3	X	q21.1	79926353	80065187	2.95101	0.0031674	0.0289392	FALSE	TRUE	Trans (>250 kb)
ENSG00000100678	SLC8A3	14	q24.2	70510934	70655787	2.94974	0.00318043	0.0290432	FALSE	TRUE	Trans (>250 kb)			0.00294971
ENSG00000138623	SEMA7A	15	q24.1	74701630	74726808	2.94931	0.00318489	0.0290728	FALSE	TRUE	Trans (>250 kb)			0.216728
ENSG00000188573	FBLL1	5	q34	167956121	167957639	2.949	0.00318803	0.0290878	FALSE	TRUE	Trans (>250 kb)			0.0955404
ENSG00000125675	GRIA3	X	q25	122318006	122624766	2.94826	0.00319571	0.0291252	FALSE	TRUE	Trans (>250 kb)
ENSG00000169962	TAS1R3	1	p36.33	1266694	1270686	2.94811	0.00319724	0.0291252	FALSE	TRUE	Trans (>250 kb)			0.814169
ENSG00000172354	GNB2	7	q22.1	100271154	100276797	2.94391	0.00324092	0.0294208	FALSE	TRUE	Trans (>250 kb)			0.00180755
ENSG00000134121	CHL1	3	p26.3	238279	451090	2.9437	0.00324315	0.0294208	FALSE	TRUE	Trans (>250 kb)			0.851865
ENSG00000154727	GABPA	21	q21.3	27106881	27144771	2.94218	0.00325906	0.0295178	FALSE	TRUE	Trans (>250 kb)			0.148135
ENSG00000169118	CSNK1G1	15	q22.31	64457716	64648442	2.94137	0.00326765	0.0295667	FALSE	TRUE	Trans (>250 kb)			0.00574943
ENSG00000172456	FGGY	1	p32.1	59762310	60233347	2.94135	0.00326781	0.0295667	FALSE	TRUE	Trans (>250 kb)			0.262724
ENSG00000185053	SGCZ	8	p22	13947373	15095848	2.93971	0.00328515	0.0296492	FALSE	TRUE	Trans (>250 kb)			0.0215478
ENSG00000166435	XRRA1	11	q13.4	74518784	74660245	2.93916	0.00329102	0.0296543	FALSE	TRUE	Trans (>250 kb)			0.167733
ENSG00000113758	DBN1	5	q35.3	176883609	176901402	2.93832	0.00329995	0.0297169	FALSE	TRUE	Trans (>250 kb)			0.488801
ENSG00000198218	QRICH1	3	p21.31	49067140	49131796	2.93737	0.00331007	0.0297604	FALSE	TRUE	Trans (>250 kb)			0.0469453
ENSG00000138668	HNRNPD	4	q21.22	83273651	83295656	2.93653	0.00331902	0.0298324	FALSE	TRUE	Trans (>250 kb)			0.134837
ENSG00000085733	CTTN	11	q13.3	70244510	70282690	2.93523	0.00333296	0.0298803	FALSE	TRUE	Trans (>250 kb)			0.164634
ENSG00000084234	APLP2	11	q24.3	129939732	130014699	2.9347	0.00333873	0.0299091	FALSE	TRUE	Trans (>250 kb)			0.128237
ENSG00000118473	SGIP1	1	p31.3	66999066	67213982	2.93345	0.00335217	0.0300096	FALSE	TRUE	Trans (>250 kb)			0.494201
ENSG00000100461	RBM23	14	q11.2	23369854	23388393	2.9294	0.00339618	0.0302665	FALSE	TRUE	Trans (>250 kb)			0.00854915
ENSG00000204217	BMPR2	2	q33.1	203241659	203432474	2.9292	0.00339832	0.0302665	FALSE	TRUE	Trans (>250 kb)			0.290221
ENSG00000008294	SPAG9	17	q21.33	49039535	49198226	2.92713	0.003421	0.0304282	FALSE	TRUE	Trans (>250 kb)			0.0109489
ENSG00000116604	MEF2D	1	q22	156433519	156470620	2.92674	0.00342538	0.030466	FALSE	TRUE	Trans (>250 kb)			0.677382
ENSG00000048740	CELF2	10	p14	11047259	11378674	2.92644	0.00342871	0.0304753	FALSE	TRUE	Trans (>250 kb)			0.00774923
ENSG00000102921	N4BP1	16	q12.1	48572637	48654059	2.9263	0.0034302	0.0304798	FALSE	TRUE	Trans (>250 kb)			0.29682
ENSG00000102786	INTS6	13	q14.3	51928213	52028400	2.92486	0.0034461	0.030555	FALSE	TRUE	Trans (>250 kb)			0.211729
ENSG00000128607	KLHDC10	7	q32.2	129710350	129775560	2.92465	0.00344844	0.0305595	FALSE	TRUE	Trans (>250 kb)			0.0293471
ENSG00000141568	FOXK2	17	q25.3	80477589	80602538	2.9238	0.00345788	0.0306256	FALSE	TRUE	Trans (>250 kb)			0.020448
ENSG00000012822	CALCOCO1	12	q13.13	54104903	54121529	2.92261	0.00347109	0.0306755	FALSE	TRUE	Trans (>250 kb)			0.20073
ENSG00000144868	TMEM108	3	q22.1	132757235	133116636	2.92228	0.00347478	0.0306755	FALSE	TRUE	Trans (>250 kb)			0.010149
ENSG00000172262	ZNF131	5	p12	43065278	43192123	2.92176	0.00348062	0.0307082	FALSE	TRUE	Trans (>250 kb)			0.310119
ENSG00000114857	NKTR	3	p22.1	42642106	42690227	2.9212	0.00348685	0.030715	FALSE	TRUE	Trans (>250 kb)			0.824268
ENSG00000171953	ATPAF2	17	p11.2	17880723	17942523	2.91997	0.00350061	0.030724	FALSE	TRUE	13936	rs11658257	8.339e-09	8.93059e-07
ENSG00000272333	KMT2B	19	q13.12	36208921	36229779	2.91953	0.00350554	0.030728	FALSE	TRUE	Trans (>250 kb)			0.476502
ENSG00000197106	SLC6A17	1	p13.3	110693108	110744824	2.91949	0.00350609	0.030728	FALSE	TRUE	Trans (>250 kb)			0.136036
ENSG00000152402	GUCY1A2	11	q22.3	106544738	106889250	2.91881	0.00351371	0.0307501	FALSE	TRUE	Trans (>250 kb)			0.406409
ENSG00000138376	BARD1	2	q35	215590370	215674428	2.91869	0.00351502	0.0307501	FALSE	TRUE	Trans (>250 kb)			0.59789
ENSG00000179454	KLHL28	14	q21.2	45393522	45511525	2.91861	0.00351597	0.0307501	FALSE	TRUE	Trans (>250 kb)			0.59879
ENSG00000122692	SMU1	9	p21.1	33041762	33076665	2.91648	0.00354003	0.0308934	FALSE	TRUE	Trans (>250 kb)			0.0117488
ENSG00000162430	SEPN1	1	p36.11	26126667	26144713	2.91587	0.00354702	0.0309252	FALSE	TRUE	Trans (>250 kb)			0.627387
ENSG00000162402	USP24	1	p32.3	55532032	55680786	2.91486	0.00355847	0.0309748	FALSE	TRUE	Trans (>250 kb)			0.314019
ENSG00000172071	EIF2AK3	2	p11.2	88856259	88927094	2.91317	0.00357785	0.0310619	FALSE	TRUE	Trans (>250 kb)			0.0410459
ENSG00000132849	INADL	1	p31.3	62208149	62629592	2.91313	0.0035782	0.0310619	FALSE	TRUE	Trans (>250 kb)			0.505499
ENSG00000247121	CTD-2260A17.2	5	q15	96149731	96271513	2.91165	0.00359528	0.0312192	FALSE	TRUE	Trans (>250 kb)			0.223728
ENSG00000106052	TAX1BP1	7	p15.2	27778950	27884183	2.91129	0.00359937	0.0312326	FALSE	TRUE	Trans (>250 kb)			0.161434
ENSG00000249853	HS3ST5	6	q22.1	114376750	114664209	2.91024	0.00361146	0.0312918	FALSE	TRUE	Trans (>250 kb)			0.0154485
ENSG00000122966	CIT	12	q24.23	120123595	120315095	2.90958	0.00361911	0.0313225	FALSE	TRUE	Trans (>250 kb)			0.0220478
ENSG00000178896	EXOSC4	8	q24.3	145133529	145135550	2.90822	0.00363491	0.0314378	FALSE	TRUE	Trans (>250 kb)			0.676282
ENSG00000018236	CNTN1	12	q12	41086244	41466220	2.90646	0.00365542	0.031547	FALSE	TRUE	Trans (>250 kb)			0.121338
ENSG00000215301	DDX3X	X	p11.4	41192651	41223725	2.90521	0.0036701	0.0316289	FALSE	TRUE	Trans (>250 kb)
ENSG00000070814	TCOF1	5	q32	149737202	149779871	2.90512	0.00367107	0.0316289	FALSE	TRUE	Trans (>250 kb)			0.974453
ENSG00000146540	C7orf50	7	p22.3	1036622	1177896	2.90485	0.00367429	0.0316459	FALSE	TRUE	Trans (>250 kb)			0.876862
ENSG00000114861	FOXP1	3	p13	71003844	71633140	2.90468	0.00367625	0.0316459	FALSE	TRUE	Trans (>250 kb)			4.5e-07
ENSG00000165119	HNRNPK	9	q21.32	86582998	86595569	2.90177	0.00371061	0.0319171	FALSE	TRUE	Trans (>250 kb)			0.10034
ENSG00000106290	TAF6	7	q22.1	99704693	99717464	2.90158	0.00371284	0.0319171	FALSE	TRUE	Trans (>250 kb)			0.30292
ENSG00000112701	SENP6	6	q14.1	76311225	76427997	2.89927	0.00374037	0.032011	FALSE	TRUE	Trans (>250 kb)			0.985951
ENSG00000100994	PYGB	20	p11.21	25228705	25278650	2.89728	0.00376412	0.0322523	FALSE	TRUE	Trans (>250 kb)			0.0968403
ENSG00000154217	PITPNC1	17	q24.2	65373575	65693372	2.89633	0.00377556	0.0323123	FALSE	TRUE	Trans (>250 kb)			0.0527447
ENSG00000128191	DGCR8	22	q11.21	20067755	20099400	2.89456	0.00379689	0.0323971	FALSE	TRUE	Trans (>250 kb)			0.0229477
ENSG00000075624	ACTB	7	p22.1	5566782	5603415	2.89381	0.00380604	0.032492	FALSE	TRUE	Trans (>250 kb)			0.0190481
ENSG00000133612	AGAP3	7	q36.1	150782918	150841523	2.89268	0.0038197	0.0325034	FALSE	TRUE	Trans (>250 kb)			0.0187481
ENSG00000137727	ARHGAP20	11	q23.1	110447766	110583912	2.89254	0.00382137	0.0325068	FALSE	TRUE	Trans (>250 kb)			0.0238476
ENSG00000127463	EMC1	1	p36.13	19542158	19578046	2.89118	0.00383795	0.0326321	FALSE	TRUE	Trans (>250 kb)			0.562794
ENSG00000113300	CNOT6	5	q35.3	179921412	180005405	2.89117	0.00383804	0.0326321	FALSE	TRUE	Trans (>250 kb)			0.0834417
ENSG00000158545	ZC3H18	16	q24.2	88636789	88698374	2.88942	0.00385951	0.0328539	FALSE	TRUE	Trans (>250 kb)			0.727477
ENSG00000103544	C16orf62	16	p12.3	19566562	19718115	2.88776	0.00387996	0.0328902	FALSE	TRUE	Trans (>250 kb)			0.0188481
ENSG00000137871	ZNF280D	15	q21.3	56922379	57210769	2.88759	0.00388205	0.0328902	FALSE	TRUE	Trans (>250 kb)			0.19833
ENSG00000039123	SKIV2L2	5	q11.2	54603588	54721409	2.88714	0.00388758	0.0329212	FALSE	TRUE	Trans (>250 kb)			0.938656
ENSG00000074317	SNCB	5	q35.2	176047085	176057530	2.88681	0.00389171	0.0329212	FALSE	TRUE	Trans (>250 kb)			0.162734
ENSG00000196865	NHLRC2	10	q25.3	115614420	115676953	2.88666	0.00389356	0.0329212	FALSE	TRUE	Trans (>250 kb)			0.0568443
ENSG00000091542	ALKBH5	17	p11.2	18086392	18113268	2.88609	0.00390055	0.0329308	FALSE	TRUE	129933	rs11658257	8.339e-09	0.0764424
ENSG00000141367	CLTC	17	q23.1	57697219	57773671	2.8849	0.00391539	0.0330741	FALSE	TRUE	Trans (>250 kb)			0.820368
ENSG00000079432	CIC	19	q13.2	42772689	42799949	2.88411	0.00392518	0.0331332	FALSE	TRUE	Trans (>250 kb)			0.0978402
ENSG00000135164	DMTF1	7	q21.12	86781677	86825653	2.88023	0.00397389	0.0334836	FALSE	TRUE	Trans (>250 kb)			0.184032
ENSG00000137075	RNF38	9	p13.2	36336393	36487545	2.8796	0.00398181	0.0335254	FALSE	TRUE	Trans (>250 kb)			0.000126166
ENSG00000127947	PTPN12	7	q11.23	77166592	77269388	2.87939	0.00398447	0.0335419	FALSE	TRUE	Trans (>250 kb)			0.832767
ENSG00000104133	SPG11	15	q21.1	44854894	44955876	2.87756	0.00400761	0.0336781	FALSE	TRUE	Trans (>250 kb)			0.499
ENSG00000165219	GAPVD1	9	q33.3	128024073	128129486	2.87706	0.00401394	0.0336972	FALSE	TRUE	Trans (>250 kb)			0.707779
ENSG00000164024	METAP1	4	q23	99916771	99983964	2.87657	0.00402021	0.0337045	FALSE	TRUE	Trans (>250 kb)			0.866563
ENSG00000232850	AL590708.2	9	q34.11	130890612	130891481	2.87523	0.00403732	0.0337865	FALSE	TRUE	Trans (>250 kb)			0.5048
ENSG00000198853	RUSC2	9	p13.3	35490124	35561895	2.87517	0.00403813	0.0337865	FALSE	TRUE	Trans (>250 kb)			0.010449
ENSG00000102531	FNDC3A	13	q14.2	49550048	49783915	2.87499	0.00404045	0.0337937	FALSE	TRUE	Trans (>250 kb)			0.554195
ENSG00000196866	HIST1H2AD	6	p22.2	26199079	26199471	2.87014	0.00410287	0.0342199	FALSE	TRUE	101695	rs6918586	5.917e-11	9.99966e-07
ENSG00000068354	TBC1D25	X	p11.23	48397845	48420997	2.86949	0.00411139	0.0342946	FALSE	TRUE	Trans (>250 kb)
ENSG00000163428	LRRC58	3	q13.33	120043356	120068186	2.86922	0.00411487	0.0342946	FALSE	TRUE	Trans (>250 kb)			0.135136
ENSG00000174672	BRSK2	11	p15.5	1411129	1483919	2.86741	0.00413853	0.0344826	FALSE	TRUE	Trans (>250 kb)			0.0317468
ENSG00000124772	CPNE5	6	p21.2	36708552	36807778	2.86535	0.00416544	0.0346658	FALSE	TRUE	Trans (>250 kb)			0.917358
ENSG00000021574	SPAST	2	p22.3	32288680	32382706	2.86525	0.00416679	0.0346682	FALSE	TRUE	Trans (>250 kb)			0.205729
ENSG00000182667	NTM	11	q25	131240373	132206716	2.8651	0.00416871	0.0346839	FALSE	TRUE	Trans (>250 kb)			0.129137
ENSG00000164082	GRM2	3	p21.2	51741086	51752629	2.86409	0.00418211	0.034709	FALSE	TRUE	Trans (>250 kb)			0.0345465
ENSG00000144935	TRPC1	3	q23	142442916	142526730	2.86359	0.00418868	0.034709	FALSE	TRUE	Trans (>250 kb)			0.849765
ENSG00000116991	SIPA1L2	1	q42.2	232533711	232697304	2.86277	0.00419956	0.0347959	FALSE	TRUE	Trans (>250 kb)			0.0155484
ENSG00000125944	HNRNPR	1	p36.12	23630264	23670829	2.86275	0.00419981	0.0347959	FALSE	TRUE	Trans (>250 kb)			0.924358
ENSG00000168591	TMUB2	17	q21.31	42264338	42269099	2.86156	0.00421559	0.0348828	FALSE	TRUE	Trans (>250 kb)			0.115038
ENSG00000007174	DNAH9	17	p12	11501748	11873065	2.86121	0.00422033	0.0348828	FALSE	TRUE	Trans (>250 kb)			0.124738
ENSG00000164329	PAPD4	5	q14.1	78907943	78982471	2.85961	0.00424166	0.0349647	FALSE	TRUE	Trans (>250 kb)			0.193731
ENSG00000158987	RAPGEF6	5	q31.1	130759614	130970929	2.85949	0.0042432	0.0349647	FALSE	TRUE	Trans (>250 kb)			0.0481452
ENSG00000075785	RAB7A	3	q21.3	128444965	128533639	2.85942	0.00424423	0.0349647	FALSE	TRUE	Trans (>250 kb)			0.760974
ENSG00000173531	MST1	3	p21.31	49721380	49726934	2.85864	0.00425459	0.0350287	FALSE	TRUE	Trans (>250 kb)			0.0720428
ENSG00000179588	ZFPM1	16	q24.2	88519725	88603424	2.85759	0.00426871	0.0350991	FALSE	TRUE	Trans (>250 kb)			0.767573
ENSG00000051382	PIK3CB	3	q22.3	138372860	138553780	2.85673	0.00428033	0.0351297	FALSE	TRUE	Trans (>250 kb)			0.0483452
ENSG00000146414	SHPRH	6	q24.3	146185381	146285559	2.85664	0.00428147	0.0351297	FALSE	TRUE	Trans (>250 kb)			0.948355
ENSG00000185658	BRWD1	21	q22.2	40556102	40693485	2.85505	0.00430297	0.0353076	FALSE	TRUE	Trans (>250 kb)			0.0279472
ENSG00000143093	STRIP1	1	p13.3	110574199	110617263	2.85359	0.00432282	0.0353924	FALSE	TRUE	Trans (>250 kb)			0.0788421
ENSG00000108061	SHOC2	10	q25.2	112679301	112773425	2.85219	0.00434197	0.0355142	FALSE	TRUE	Trans (>250 kb)			0.989951
ENSG00000114279	FGF12	3	q29	191857184	192485553	2.85191	0.00434577	0.0355181	FALSE	TRUE	Trans (>250 kb)			0.0188481
ENSG00000058335	RASGRF1	15	q25.1	79252289	79383115	2.8518	0.00434728	0.0355181	FALSE	TRUE	Trans (>250 kb)			0.416708
ENSG00000257923	CUX1	7	q22.1	101458959	101927249	2.85085	0.00436023	0.0355876	FALSE	TRUE	Trans (>250 kb)			0.0350465
ENSG00000146151	HMGCLL1	6	p12.1	55299167	55444012	2.84974	0.00437547	0.03568	FALSE	TRUE	Trans (>250 kb)			0.784372
ENSG00000155666	KDM8	16	p12.1	27214807	27233089	2.84879	0.00438863	0.0357778	FALSE	TRUE	Trans (>250 kb)			0.480402
ENSG00000152954	NRSN1	6	p22.3	24126350	24155128	2.84792	0.00440064	0.0358468	FALSE	TRUE	Trans (>250 kb)			0.648285
ENSG00000198952	SMG5	1	q22	156219015	156252620	2.84679	0.00441622	0.0359461	FALSE	TRUE	Trans (>250 kb)			0.318218
ENSG00000100345	MYH9	22	q12.3	36677327	36784063	2.84591	0.00442854	0.0360565	FALSE	TRUE	Trans (>250 kb)			0.0751425
ENSG00000100614	PPM1A	14	q23.1	60712470	60765805	2.84542	0.0044353	0.0360599	FALSE	TRUE	Trans (>250 kb)			0.0137486
ENSG00000168785	TSPAN5	4	q23	99391518	99579780	2.84347	0.00446252	0.0361635	FALSE	TRUE	Trans (>250 kb)			0.0306469
ENSG00000183114	FAM43B	1	p36.12	20878932	20881512	2.84334	0.00446438	0.0361635	FALSE	TRUE	Trans (>250 kb)			0.690681
ENSG00000213676	ATF6B	6	p21.33	32065953	32096030	2.84331	0.00446476	0.0361635	FALSE	TRUE	Trans (>250 kb)			9.6968e-12
ENSG00000179364	PACS2	14	q32.33	105766900	105864484	2.84321	0.0044662	0.0361635	FALSE	TRUE	Trans (>250 kb)			0.277422
ENSG00000154710	RABGEF1	7	q11.21	66147151	66276451	2.84195	0.00448389	0.0362333	FALSE	TRUE	Trans (>250 kb)			0.767273
ENSG00000135837	CEP350	1	q25.2	179923873	180084015	2.84115	0.00449513	0.0362926	FALSE	TRUE	Trans (>250 kb)			0.111839
ENSG00000072756	TRNT1	3	p26.2	3168600	3192563	2.83837	0.00453442	0.0365116	FALSE	TRUE	Trans (>250 kb)			0.420208
ENSG00000176248	ANAPC2	9	q34.3	140069236	140082989	2.83809	0.0045384	0.0365146	FALSE	TRUE	Trans (>250 kb)			0.0725427
ENSG00000102763	VWA8	13	q14.11	42140973	42535256	2.83787	0.00454161	0.0365161	FALSE	TRUE	Trans (>250 kb)			0.390011
ENSG00000070808	CAMK2A	5	q32	149599054	149669854	2.83763	0.004545	0.0365279	FALSE	TRUE	Trans (>250 kb)			0.286021
ENSG00000198793	MTOR	1	p36.22	11166592	11322564	2.83713	0.00455214	0.0365279	FALSE	TRUE	Trans (>250 kb)			0.780572
ENSG00000140153	WDR20	14	q32.31	102605840	102691184	2.83685	0.00455616	0.0365508	FALSE	TRUE	Trans (>250 kb)			0.563694
ENSG00000107954	NEURL1	10	q24.33	105253736	105352309	2.83586	0.00457019	0.0366495	FALSE	TRUE	Trans (>250 kb)			0.00165372
ENSG00000077157	PPP1R12B	1	q32.1	202317827	202561834	2.83414	0.00459488	0.0367735	FALSE	TRUE	Trans (>250 kb)			0.99975
ENSG00000196843	ARID5A	2	q11.2	97202480	97218375	2.83301	0.0046112	0.0368188	FALSE	TRUE	Trans (>250 kb)			0.00874913
ENSG00000075399	VPS9D1	16	q24.3	89773542	89787394	2.83296	0.00461189	0.0368188	FALSE	TRUE	Trans (>250 kb)			0.000398141
ENSG00000182870	GALNT9	12	q24.33	132680924	132905935	2.83261	0.00461694	0.0368414	FALSE	TRUE	Trans (>250 kb)			0.484802
ENSG00000168036	CTNNB1	3	p22.1	41236328	41301587	2.83147	0.0046334	0.0368809	FALSE	TRUE	Trans (>250 kb)			0.99855
ENSG00000141279	NPEPPS	17	q21.32	45600308	45700642	2.83139	0.00463464	0.0368809	FALSE	TRUE	Trans (>250 kb)			0.623488
ENSG00000100253	MIOX	22	q13.33	50925213	50929077	2.83053	0.00464705	0.0369358	FALSE	TRUE	Trans (>250 kb)			0.0360464
ENSG00000146830	GIGYF1	7	q22.1	100277130	100287071	2.82923	0.00466595	0.0369903	FALSE	TRUE	Trans (>250 kb)			0.000976144
ENSG00000110274	CEP164	11	q23.3	117185273	117283984	2.82921	0.00466629	0.0369903	FALSE	TRUE	Trans (>250 kb)			0.971153
ENSG00000160753	RUSC1	1	q22	155290687	155300905	2.829	0.00466937	0.0369903	FALSE	TRUE	Trans (>250 kb)			0.039946
ENSG00000265817	FSBP	8	q22.1	95390605	95449180	2.82808	0.00468279	0.0370262	FALSE	TRUE	Trans (>250 kb)			0.357814
ENSG00000088899	LZTS3	20	p13	3143263	3154192	2.82797	0.00468437	0.0370262	FALSE	TRUE	Trans (>250 kb)			0.533097
ENSG00000084463	WBP11	12	p12.3	14939410	14956474	2.82751	0.0046912	0.0370583	FALSE	TRUE	Trans (>250 kb)			0.0438456
ENSG00000106976	DNM1	9	q34.11	130965658	131017527	2.8275	0.0046913	0.0370583	FALSE	TRUE	Trans (>250 kb)			0.0425457
ENSG00000167394	ZNF668	16	p11.2	31072164	31085641	2.8263	0.0047089	0.0371549	FALSE	TRUE	Trans (>250 kb)			0.165633
ENSG00000110880	CORO1C	12	q24.11	109038885	109125372	2.824	0.00474285	0.0373726	FALSE	TRUE	Trans (>250 kb)			0.825467
ENSG00000130856	ZNF236	18	q23	74534563	74682683	2.82351	0.00475003	0.0373759	FALSE	TRUE	Trans (>250 kb)			0.647685
ENSG00000130254	SAFB2	19	p13.3	5587010	5624057	2.82342	0.00475149	0.0373759	FALSE	TRUE	Trans (>250 kb)			0.213929
ENSG00000102524	TNFSF13B	13	q33.3	108903588	108960832	2.82339	0.00475182	0.0373759	FALSE	TRUE	Trans (>250 kb)			0.0491451
ENSG00000063244	U2AF2	19	q13.42	56165512	56186081	2.82319	0.0047548	0.0373793	FALSE	TRUE	Trans (>250 kb)			0.161634
ENSG00000124789	NUP153	6	p22.3	17615269	17706656	2.81944	0.00481069	0.037702	FALSE	TRUE	Trans (>250 kb)			0.926757
ENSG00000185666	SYN3	22	q12.3	32908539	33454358	2.81644	0.00485598	0.0380234	FALSE	TRUE	Trans (>250 kb)			0.220228
ENSG00000174469	CNTNAP2	7	q35	145813453	148118090	2.81563	0.00486813	0.0381078	FALSE	TRUE	Trans (>250 kb)			0.750175
ENSG00000110422	HIPK3	11	p13	33278218	33378569	2.81489	0.00487945	0.0381594	FALSE	TRUE	Trans (>250 kb)			0.676782
ENSG00000065000	AP3D1	19	p13.3	2100988	2164464	2.81432	0.00488808	0.0382027	FALSE	TRUE	Trans (>250 kb)			0.0412459
ENSG00000197603	C5orf42	5	p13.2	37106330	37249530	2.81238	0.0049177	0.0384243	FALSE	TRUE	Trans (>250 kb)			0.231527
ENSG00000164197	RNF180	5	q12.3	63461671	63668696	2.81046	0.00494711	0.0385399	FALSE	TRUE	Trans (>250 kb)			0.00334967
ENSG00000133884	DPF2	11	q13.1	65101225	65120720	2.80918	0.00496673	0.0386367	FALSE	TRUE	Trans (>250 kb)			0.685781
ENSG00000160209	PDXK	21	q22.3	45138975	45182188	2.80805	0.00498428	0.03875	FALSE	TRUE	Trans (>250 kb)			0.652985
ENSG00000140691	ARMC5	16	p11.2	31469401	31478487	2.80598	0.00501643	0.0390133	FALSE	TRUE	Trans (>250 kb)			0.808769
ENSG00000170390	DCLK2	4	q31.23	150999426	151178609	2.80461	0.00503771	0.0391421	FALSE	TRUE	Trans (>250 kb)			0.110139
ENSG00000204160	ZDHHC18	1	p36.11	27153201	27184093	2.80441	0.00504085	0.0391511	FALSE	TRUE	Trans (>250 kb)			0.0561444
ENSG00000116747	TROVE2	1	q31.2	193028552	193060907	2.80342	0.00505635	0.039198	FALSE	TRUE	Trans (>250 kb)			0.010449
ENSG00000116141	MARK1	1	q41	220701568	220837803	2.80275	0.00506693	0.0392362	FALSE	TRUE	Trans (>250 kb)			0.310919
ENSG00000143344	RGL1	1	q25.3	183605220	183897665	2.80247	0.00507137	0.0392362	FALSE	TRUE	Trans (>250 kb)			0.751575
ENSG00000001167	NFYA	6	p21.1	41040684	41067715	2.80105	0.00509364	0.0393771	FALSE	TRUE	Trans (>250 kb)			0.461904
ENSG00000128268	MGAT3	22	q13.1	39853349	39888199	2.80063	0.00510022	0.0394392	FALSE	TRUE	112114	rs5995756	2.913e-11	2.13677e-06
ENSG00000063046	EIF4B	12	q13.13	53399942	53435993	2.79931	0.0051212	0.0396086	FALSE	TRUE	Trans (>250 kb)			0.530297
ENSG00000149256	TENM4	11	q14.1	78363876	79151992	2.79895	0.00512685	0.0396211	FALSE	TRUE	Trans (>250 kb)			0.260224
ENSG00000095564	BTAF1	10	q23.32	93683526	93790082	2.7985	0.00513405	0.0396624	FALSE	TRUE	Trans (>250 kb)			0.112939
ENSG00000166887	VPS39	15	q15.1	42450899	42500514	2.79805	0.00514119	0.0396957	FALSE	TRUE	Trans (>250 kb)			0.0241476
ENSG00000176946	THAP4	2	q37.3	242523820	242576864	2.79755	0.00514912	0.039729	FALSE	TRUE	Trans (>250 kb)			0.0893411
ENSG00000166886	NAB2	12	q13.3	57482677	57489259	2.79716	0.00515539	0.0397338	FALSE	TRUE	133112	rs12826178	5.699e-12	9.94231e-05
ENSG00000108671	PSMD11	17	q11.2	30771279	30810336	2.79691	0.00515941	0.0397338	FALSE	TRUE	Trans (>250 kb)			0.000476733
ENSG00000180011	ZADH2	18	q22.3	72907063	72921303	2.79665	0.00516362	0.0397338	FALSE	TRUE	Trans (>250 kb)			0.311519
ENSG00000157224	CLDN12	7	q21.13	90013035	90142716	2.79654	0.00516531	0.0397338	FALSE	TRUE	Trans (>250 kb)			0.630587
ENSG00000172775	FAM192A	16	q13	57186378	57220028	2.79612	0.00517195	0.039775	FALSE	TRUE	Trans (>250 kb)			0.030347
ENSG00000174306	ZHX3	20	q12	39807088	39946312	2.79588	0.00517591	0.039775	FALSE	TRUE	Trans (>250 kb)			0.0283472
ENSG00000147316	MCPH1	8	p23.1	6264113	6501144	2.79566	0.00517942	0.0397751	FALSE	TRUE	Trans (>250 kb)			0.978652
ENSG00000130338	TULP4	6	q25.3	158733692	158932860	2.79503	0.00518944	0.0398079	FALSE	TRUE	Trans (>250 kb)			0.746475
ENSG00000137713	PPP2R1B	11	q23.1	111597632	111637151	2.79325	0.00521818	0.0399469	FALSE	TRUE	Trans (>250 kb)			0.959154
ENSG00000118900	UBN1	16	p13.3	4896666	4932361	2.79293	0.00522334	0.0399714	FALSE	TRUE	Trans (>250 kb)			0.177832
ENSG00000152601	MBNL1	3	q25.1	151961617	152183569	2.79121	0.00525114	0.0400815	FALSE	TRUE	Trans (>250 kb)			0.0272473
ENSG00000131381	ZFYVE20	3	p25.1	15111580	15140670	2.791	0.00525459	0.0400855	FALSE	TRUE	Trans (>250 kb)			0.455704
ENSG00000163602	RYBP	3	p13	72420976	72496069	2.79035	0.00526507	0.0401303	FALSE	TRUE	Trans (>250 kb)			0.658484
ENSG00000185236	RAB11B	19	p13.2	8454865	8469318	2.78924	0.00528319	0.0402075	FALSE	TRUE	Trans (>250 kb)			0.357414
ENSG00000187231	SESTD1	2	q31.2	179966419	180129517	2.7863	0.00533127	0.0404955	FALSE	TRUE	Trans (>250 kb)			0.854165
ENSG00000151693	ASAP2	2	p25.1	9346894	9545812	2.78584	0.0053389	0.0405193	FALSE	TRUE	Trans (>250 kb)			0.10204
ENSG00000185024	BRF1	14	q32.33	105675623	105781926	2.78509	0.00535123	0.0406202	FALSE	TRUE	Trans (>250 kb)			0.232727
ENSG00000118160	SLC8A2	19	q13.32	47931274	47975425	2.78469	0.00535791	0.0406605	FALSE	TRUE	Trans (>250 kb)			0.383312
ENSG00000204498	NFKBIL1	6	p21.33	31514647	31526606	2.78443	0.00536218	0.0406885	FALSE	TRUE	183414	rs1144708	1.133e-14	1.25724e-05
ENSG00000137843	PAK6	15	q15.1	40509629	40569688	2.78353	0.00537712	0.040773	FALSE	TRUE	Trans (>250 kb)			4.87599e-06
ENSG00000170876	TMEM43	3	p25.1	14166440	14185179	2.78343	0.0053788	0.0407767	FALSE	TRUE	Trans (>250 kb)			0.709679
ENSG00000113615	SEC24A	5	q31.1	133984479	134063513	2.78295	0.00538672	0.0408209	FALSE	TRUE	Trans (>250 kb)			0.207829
ENSG00000057019	DCBLD2	3	q12.1	98514785	98620533	2.78108	0.00541791	0.0409814	FALSE	TRUE	Trans (>250 kb)			0.715678
ENSG00000137776	SLTM	15	q22.1	59171244	59225852	2.78004	0.00543519	0.04109	FALSE	TRUE	Trans (>250 kb)			0.00119438
ENSG00000185219	ZNF445	3	p21.31	44481262	44519162	2.77938	0.00544635	0.0411613	FALSE	TRUE	Trans (>250 kb)			0.00864914
ENSG00000124496	TRERF1	6	p21.1	42192669	42419789	2.77783	0.00547233	0.0412847	FALSE	TRUE	Trans (>250 kb)			0.819768
ENSG00000114098	ARMC8	3	q22.3	137906109	138017231	2.77772	0.00547413	0.0412847	FALSE	TRUE	Trans (>250 kb)			0.0640436
ENSG00000262246	CORO7	16	p13.3	4404543	4475706	2.77681	0.00548955	0.0413768	FALSE	TRUE	Trans (>250 kb)			0.000525628
ENSG00000008838	MED24	17	q21.1	38175350	38217468	2.77573	0.00550779	0.0414924	FALSE	TRUE	Trans (>250 kb)			0.040146
ENSG00000168939	SPRY3	X	q28	154997474	155012121	2.77401	0.00553691	0.0417035	FALSE	TRUE	Trans (>250 kb)
ENSG00000143951	WDPCP	2	p15	63348518	64054977	2.77317	0.00555124	0.0417435	FALSE	TRUE	Trans (>250 kb)			0.629487
ENSG00000180628	PCGF5	10	q23.32	92979908	93044088	2.77185	0.00557388	0.0417989	FALSE	TRUE	Trans (>250 kb)			0.677282
ENSG00000162975	KCNF1	2	p25.1	11052063	11054350	2.77033	0.00559987	0.0419568	FALSE	TRUE	Trans (>250 kb)			0.549395
ENSG00000249751	ECSCR	5	q31.2	138784245	138842328	2.76998	0.00560593	0.041976	FALSE	TRUE	Trans (>250 kb)			0.0633437
ENSG00000196652	ZKSCAN5	7	q22.1	99102274	99132323	2.76913	0.00562054	0.0420544	FALSE	TRUE	Trans (>250 kb)			0.60209
ENSG00000204371	EHMT2	6	p21.33	31847536	31865464	2.76873	0.00562752	0.0420895	FALSE	TRUE	137516	rs1144708	1.133e-14	7.67697e-12
ENSG00000174611	KY	3	q22.2	134321980	134370478	2.76602	0.00567452	0.0423285	FALSE	TRUE	Trans (>250 kb)			0.828567
ENSG00000089693	MLF2	12	p13.31	6857170	6876641	2.76592	0.00567631	0.0423285	FALSE	TRUE	Trans (>250 kb)			0.0564444
ENSG00000162104	ADCY9	16	p13.3	4003388	4166186	2.76568	0.0056805	0.0423426	FALSE	TRUE	Trans (>250 kb)			0.0616438
ENSG00000069275	NUCKS1	1	q32.1	205681947	205719404	2.7649	0.00569395	0.0424353	FALSE	TRUE	Trans (>250 kb)			0.170233
ENSG00000133794	ARNTL	11	p15.2	13298199	13408813	2.7632	0.00572374	0.0426958	FALSE	TRUE	Trans (>250 kb)			0.09974
ENSG00000164070	HSPA4L	4	q28.1	128702976	128761888	2.76292	0.00572865	0.0427305	FALSE	TRUE	Trans (>250 kb)			0.735876
ENSG00000103024	NME3	16	p13.3	1820287	1821731	2.76183	0.00574789	0.0428628	FALSE	TRUE	Trans (>250 kb)			0.10434
ENSG00000115306	SPTBN1	2	p16.2	54683422	54896812	2.76164	0.00575114	0.0428628	FALSE	TRUE	Trans (>250 kb)			0.00484952
ENSG00000186130	ZBTB6	9	q33.2	125670335	125675609	2.76146	0.00575432	0.0428628	FALSE	TRUE	Trans (>250 kb)			0.813669
ENSG00000198964	SGMS1	10	q11.23	52065360	52384923	2.76108	0.00576109	0.0428628	FALSE	TRUE	Trans (>250 kb)			0.256324
ENSG00000171552	BCL2L1	20	q11.21	30252255	30311792	2.75871	0.00580294	0.042983	FALSE	TRUE	Trans (>250 kb)			0.746075
ENSG00000153443	UBALD1	16	p13.3	4658884	4665028	2.75799	0.00581582	0.0430442	FALSE	TRUE	Trans (>250 kb)			0.0354465
ENSG00000145996	CDKAL1	6	p22.3	20534688	21232635	2.75787	0.005818	0.0430442	FALSE	TRUE	Trans (>250 kb)			0.010149
ENSG00000164305	CASP3	4	q35.1	185548850	185570663	2.75775	0.00582009	0.0430442	FALSE	TRUE	Trans (>250 kb)			0.224328
ENSG00000166575	TMEM135	11	q14.2	86748886	87034800	2.75676	0.00583769	0.0431521	FALSE	TRUE	Trans (>250 kb)			0.129837
ENSG00000116128	BCL9	1	q21.2	147013182	147098017	2.75309	0.0059035	0.043581	FALSE	TRUE	Trans (>250 kb)			0.427607
ENSG00000151611	MMAA	4	q31.21	146539415	146581187	2.75158	0.00593087	0.0436842	FALSE	TRUE	Trans (>250 kb)			0.985951
ENSG00000204310	AGPAT1	6	p21.32	32135989	32145873	2.75115	0.00593863	0.0437152	FALSE	TRUE	Trans (>250 kb)			5.52725e-12
ENSG00000108509	CAMTA2	17	p13.2	4871287	4890960	2.75078	0.00594529	0.0437152	FALSE	TRUE	Trans (>250 kb)			0.863464
ENSG00000171206	TRIM8	10	q24.32	104404253	104418164	2.75075	0.00594598	0.0437152	FALSE	TRUE	194171	rs11191419	6.69e-18	0.000741354
ENSG00000122507	BBS9	7	p14.3	33168856	33645680	2.75006	0.00595845	0.0437764	FALSE	TRUE	Trans (>250 kb)			0.989551
ENSG00000069667	RORA	15	q22.2	60780483	61521518	2.74982	0.00596279	0.0437764	FALSE	TRUE	Trans (>250 kb)			0.0284472
ENSG00000011007	TCEB3	1	p36.11	24069645	24088549	2.74935	0.00597129	0.0437764	FALSE	TRUE	Trans (>250 kb)			0.968053
ENSG00000122566	HNRNPA2B1	7	p15.2	26229547	26241149	2.74926	0.00597302	0.0437764	FALSE	TRUE	Trans (>250 kb)			0.127437
ENSG00000162419	GMEB1	1	p35.3	28995244	29045865	2.74922	0.00597367	0.0437764	FALSE	TRUE	Trans (>250 kb)			0.000525628
ENSG00000107581	EIF3A	10	q26.11	120794356	120840316	2.74922	0.00597378	0.0437764	FALSE	TRUE	Trans (>250 kb)			0.314619
ENSG00000047365	ARAP2	4	p14	35949843	36246131	2.74758	0.00600377	0.0439227	FALSE	TRUE	Trans (>250 kb)			0.394011
ENSG00000010322	NISCH	3	p21.1	52489134	52527087	2.74701	0.00601419	0.0439548	FALSE	TRUE	Trans (>250 kb)			0.000297097
ENSG00000212864	RNF208	9	q34.3	140114707	140116033	2.74688	0.00601656	0.0439548	FALSE	TRUE	Trans (>250 kb)			0.0519448
ENSG00000196260	SFTA2	6	p21.33	30899130	30899952	2.74636	0.006026	0.0439922	FALSE	TRUE	Trans (>250 kb)			0.639959
ENSG00000141522	ARHGDIA	17	q25.3	79825597	79829282	2.74615	0.00602998	0.0440062	FALSE	TRUE	Trans (>250 kb)			0.947055
ENSG00000021645	NRXN3	14	q24.3	78708734	80330762	2.74208	0.00610515	0.0443483	FALSE	TRUE	Trans (>250 kb)			0.0653435
ENSG00000140564	FURIN	15	q26.1	91411822	91426688	2.742	0.00610661	0.0443483	FALSE	TRUE	0	rs4702	2.624e-12	1.04755e-08
ENSG00000162728	KCNJ9	1	q23.2	160051360	160060353	2.74058	0.00613313	0.044463	FALSE	TRUE	Trans (>250 kb)			0.0173483
ENSG00000170581	STAT2	12	q13.3	56735381	56753939	2.74037	0.00613704	0.0444789	FALSE	TRUE	Trans (>250 kb)			0.245525
ENSG00000129292	PHF20L1	8	q24.22	133787618	133861052	2.74032	0.00613793	0.0444789	FALSE	TRUE	Trans (>250 kb)			0.670083
ENSG00000011258	MBTD1	17	q21.33	49254786	49337524	2.73999	0.00614417	0.0445064	FALSE	TRUE	Trans (>250 kb)			0.169033
ENSG00000147180	ZNF711	X	q21.1	84498997	84528368	2.73832	0.00617543	0.0446561	FALSE	TRUE	Trans (>250 kb)
ENSG00000166128	RAB8B	15	q22.2	63481668	63559981	2.73775	0.00618614	0.0447066	FALSE	TRUE	Trans (>250 kb)			7.20154e-05
ENSG00000100425	BRD1	22	q13.33	50166931	50221160	2.73698	0.0062006	0.0447803	FALSE	TRUE	Trans (>250 kb)			0.000112436
ENSG00000010292	NCAPD2	12	p13.31	6602522	6641121	2.7367	0.00620587	0.0447977	FALSE	TRUE	Trans (>250 kb)			0.852565
ENSG00000164134	NAA15	4	q31.1	140222609	140341187	2.73626	0.0062141	0.0448421	FALSE	TRUE	Trans (>250 kb)			0.735176
ENSG00000100221	JOSD1	22	q13.1	39081548	39097561	2.73509	0.00623639	0.0450115	FALSE	TRUE	Trans (>250 kb)			0.410109
ENSG00000185963	BICD2	9	q22.31	95473645	95527094	2.73449	0.00624775	0.0450903	FALSE	TRUE	Trans (>250 kb)			0.236326
ENSG00000203485	INF2	14	q32.33	105155943	105185942	2.73417	0.00625385	0.0450961	FALSE	TRUE	Trans (>250 kb)			0.611689
ENSG00000140332	TLE3	15	q23	70340129	70390515	2.73383	0.0062603	0.0451075	FALSE	TRUE	Trans (>250 kb)			0.248625
ENSG00000159461	AMFR	16	q12.2	56395364	56459450	2.7338	0.00626079	0.0451075	FALSE	TRUE	Trans (>250 kb)			0.20223
ENSG00000019995	ZRANB1	10	q26.13	126630692	126676758	2.73311	0.00627386	0.0451458	FALSE	TRUE	Trans (>250 kb)			0.873763
ENSG00000138050	THUMPD2	2	p22.1	39963200	40006407	2.73153	0.00630412	0.0453124	FALSE	TRUE	Trans (>250 kb)			0.00844916
ENSG00000086015	MAST2	1	p34.1	46252659	46501796	2.73141	0.0063064	0.0453124	FALSE	TRUE	Trans (>250 kb)			0.70248
ENSG00000148943	LIN7C	11	p14.1	27516123	27528320	2.73062	0.00632157	0.045387	FALSE	TRUE	Trans (>250 kb)			0.186431
ENSG00000172247	C1QTNF4	11	p11.2	47611216	47616211	2.72918	0.0063492	0.0455568	FALSE	TRUE	Trans (>250 kb)			0.516598
ENSG00000085644	ZNF213	16	p13.3	3179778	3192806	2.7289	0.00635451	0.0455662	FALSE	TRUE	Trans (>250 kb)			0.129937
ENSG00000131089	ARHGEF9	X	q11.2	62854847	63005426	2.72848	0.00636263	0.0455746	FALSE	TRUE	Trans (>250 kb)
ENSG00000073150	PANX2	22	q13.33	50609160	50618723	2.72829	0.00636641	0.0455746	FALSE	TRUE	Trans (>250 kb)			0.362014
ENSG00000184194	GPR173	X	p11.22	53078273	53109797	2.72557	0.00641914	0.0458902	FALSE	TRUE	Trans (>250 kb)
ENSG00000162688	AGL	1	p21.2	100315640	100389579	2.72519	0.00642641	0.0459025	FALSE	TRUE	Trans (>250 kb)			0.967353
ENSG00000127483	HP1BP3	1	p36.12	21069154	21113816	2.72511	0.00642801	0.0459025	FALSE	TRUE	Trans (>250 kb)			0.0229477
ENSG00000068323	TFE3	X	p11.23	48886242	48901012	2.72439	0.006442	0.045949	FALSE	TRUE	Trans (>250 kb)
ENSG00000178104	PDE4DIP	1	q21.1	144836157	145076186	2.72399	0.00644977	0.0459521	FALSE	TRUE	Trans (>250 kb)			0.537596
ENSG00000087085	ACHE	7	q22.1	100487615	100494594	2.7238	0.0064535	0.0459726	FALSE	TRUE	Trans (>250 kb)			0.00120581
ENSG00000112200	ZNF451	6	p12.1	56951642	57035105	2.72269	0.00647527	0.0461366	FALSE	TRUE	Trans (>250 kb)			0.215928
ENSG00000184702	Sep-05	22	q11.21	19701987	19712295	2.72005	0.0065273	0.0465214	FALSE	TRUE	Trans (>250 kb)			0.871263
ENSG00000132005	RFX1	19	p13.12	14072350	14117851	2.71943	0.00653951	0.0465444	FALSE	TRUE	Trans (>250 kb)			0.952555
ENSG00000136237	RAPGEF5	7	p15.3	22157856	22396763	2.71908	0.00654642	0.0465444	FALSE	TRUE	Trans (>250 kb)			0.142036
ENSG00000160208	RRP1B	21	q22.3	45079429	45115958	2.71902	0.00654766	0.0465444	FALSE	TRUE	Trans (>250 kb)			0.128937
ENSG00000105808	RASA4	7	q22.1	102220093	102257204	2.71885	0.00655088	0.0465444	FALSE	TRUE	Trans (>250 kb)			0.0978402
ENSG00000117598	LPPR5	1	p21.3	99355806	99470588	2.71827	0.00656249	0.0465873	FALSE	TRUE	Trans (>250 kb)			0.267923
ENSG00000101216	GMEB2	20	q13.33	62218955	62258394	2.71788	0.0065701	0.0466226	FALSE	TRUE	Trans (>250 kb)			0.019848
ENSG00000174453	VWC2L	2	q34	215275789	215443683	2.71694	0.0065889	0.0466943	FALSE	TRUE	Trans (>250 kb)			0.0310469
ENSG00000165861	ZFYVE1	14	q24.2	73436159	73493920	2.71598	0.00660806	0.0468352	FALSE	TRUE	Trans (>250 kb)			0.179132
ENSG00000070495	JMJD6	17	q25.1	74708919	74722866	2.71367	0.00665424	0.0470369	FALSE	TRUE	Trans (>250 kb)			0.0780422
ENSG00000109911	ELP4	11	p13	31531297	31805546	2.71348	0.00665801	0.0470531	FALSE	TRUE	Trans (>250 kb)			0.0394461
ENSG00000186487	MYT1L	2	p25.3	1792885	2335032	2.70902	0.00674827	0.0475601	FALSE	TRUE	Trans (>250 kb)			0.221428
ENSG00000151025	GPR158	10	p12.1	25463991	25891155	2.7078	0.00677311	0.0476283	FALSE	TRUE	Trans (>250 kb)			0.0283472
ENSG00000099995	SF3A1	22	q12.2	30727977	30752936	2.70734	0.0067824	0.0476601	FALSE	TRUE	Trans (>250 kb)			0.0577442
ENSG00000102606	ARHGEF7	13	q34	111766906	111958084	2.70692	0.00679098	0.047673	FALSE	TRUE	Trans (>250 kb)			0.449905
ENSG00000186575	NF2	22	q12.2	29999545	30094587	2.70675	0.00679445	0.0476814	FALSE	TRUE	Trans (>250 kb)			0.255924
ENSG00000074071	MRPS34	16	p13.3	1821891	1823156	2.70609	0.00680808	0.0477495	FALSE	TRUE	Trans (>250 kb)			0.0994401
ENSG00000100227	POLDIP3	22	q13.2	42979727	43010968	2.70572	0.00681572	0.0477915	FALSE	TRUE	Trans (>250 kb)			0.60479
ENSG00000100852	ARHGAP5	14	q12	32545320	32628934	2.70424	0.00684608	0.0479448	FALSE	TRUE	Trans (>250 kb)			0.069543
ENSG00000197858	GPAA1	8	q24.3	145137493	145141119	2.70337	0.00686401	0.0480239	FALSE	TRUE	Trans (>250 kb)			0.779972
ENSG00000137815	RTF1	15	q15.1	41700606	41775761	2.70252	0.00688167	0.0481229	FALSE	TRUE	Trans (>250 kb)			0.568193
ENSG00000123575	FAM199X	X	q22.2	103411301	103440583	2.70244	0.00688335	0.0481229	FALSE	TRUE	Trans (>250 kb)
ENSG00000136628	EPRS	1	q41	220141943	220220000	2.70226	0.0068869	0.0481243	FALSE	TRUE	Trans (>250 kb)			0.318518
ENSG00000177707	PVRL3	3	q13.13	110788918	110994410	2.70219	0.00688852	0.0481243	FALSE	TRUE	Trans (>250 kb)			0.39891
ENSG00000174938	SEZ6L2	16	p11.2	29882480	29910868	2.70126	0.00690769	0.0482112	FALSE	TRUE	29009	rs12691307	2.031e-10	0.000585698
ENSG00000145216	FIP1L1	4	q12	54243810	55161439	2.69814	0.00697287	0.0486711	FALSE	TRUE	Trans (>250 kb)			0.124638
ENSG00000154001	PPP2R5E	14	q23.2	63838075	64010092	2.69495	0.00703983	0.0489933	FALSE	TRUE	Trans (>250 kb)			0.0138486
ENSG00000204438	GPANK1	6	p21.33	31629006	31634060	2.69434	0.00705292	0.0490714	FALSE	TRUE	75960	rs1144708	1.133e-14
ENSG00000068745	IP6K2	3	p21.31	48725436	48777786	2.6908	0.00712806	0.049428	FALSE	TRUE	Trans (>250 kb)			0.0130487
ENSG00000101343	CRNKL1	20	p11.23	20015012	20036690	2.68975	0.00715055	0.0495393	FALSE	TRUE	Trans (>250 kb)			0.377912
ENSG00000079246	XRCC5	2	q35	216972187	217071026	2.68933	0.00715955	0.049558	FALSE	TRUE	Trans (>250 kb)			0.254725
ENSG00000133657	ATP13A3	3	q29	194123401	194219093	2.68898	0.00716709	0.0495987	FALSE	TRUE	Trans (>250 kb)			0.671683
ENSG00000160633	SAFB	19	p13.3	5623046	5668489	2.68846	0.00717816	0.0496431	FALSE	TRUE	Trans (>250 kb)			0.125037
ENSG00000029725	RABEP1	17	p13.2	5185558	5289129	2.68722	0.00720501	0.0497831	FALSE	TRUE	Trans (>250 kb)			0.0215478
ENSG00000183955	SETD8	12	q24.31	123868320	123893905	2.68703	0.0072091	0.0497868	FALSE	TRUE	120537	rs7312955	8.989e-09	2.59949e-06
ENSG00000165899	OTOGL	12	q21.31	80603233	80772870	2.68644	0.00722172	0.0498348	FALSE	TRUE	Trans (>250 kb)			0.312019
ENSG00000166206	GABRB3	15	q12	26788693	27184686	2.68575	0.00723662	0.0498936	FALSE	TRUE	Trans (>250 kb)			0.00854915
ENSG00000002834	LASP1	17	q12	37026112	37078023	2.68516	0.00724947	0.0499633	FALSE	TRUE	Trans (>250 kb)			0.10244
ENSG00000070614	NDST1	5	q33.1	149865381	149937773	2.68484	0.00725643	0.0499744	FALSE	TRUE	Trans (>250 kb)			0.553195
ENSG00000107819	SFXN3	10	q24.31	102790991	102800998	2.68446	0.00726481	0.0499744	FALSE	TRUE	Trans (>250 kb)			0.130237
ENSG00000107929	LARP4B	10	p15.3	855484	977564	2.68429	0.00726841	0.0499744	FALSE	TRUE	Trans (>250 kb)			0.105539
ENSG00000257365	FNTB	14	q23.3	65381203	65529368	2.68389	0.00727709	0.0499744	FALSE	TRUE	Trans (>250 kb)			0.315118
ENSG00000165495	PKNOX2	11	q24.2	125034583	125303285	2.68382	0.00727866	0.0499744	FALSE	TRUE	Trans (>250 kb)			0.128537
ENSG00000144567	FAM134A	2	q35	220040947	220050201	2.68372	0.00728074	0.0499744	FALSE	TRUE	Trans (>250 kb)			2.73265e-05
ENSG00000114554	PLXNA1	3	q21.3	126707437	126756235	2.68335	0.00728894	0.0499817	FALSE	TRUE	Trans (>250 kb)			0.19873
ENSG00000113391	FAM172A	5	q15	92953775	93447404	2.68284	0.00730001	0.0500146	FALSE	FALSE	Trans (>250 kb)			0.643686
ENSG00000013374	NUB1	7	q36.1	151038785	151075535	2.68247	0.00730798	0.0500219	FALSE	FALSE	Trans (>250 kb)			0.307419
ENSG00000149182	ARFGAP2	11	p11.2	47185848	47198676	2.68196	0.00731933	0.0500437	FALSE	FALSE	Trans (>250 kb)			0.00574943
ENSG00000087269	NOP14	4	p16.3	2939660	2965112	2.68176	0.00732357	0.0500437	FALSE	FALSE	Trans (>250 kb)			0.140636
ENSG00000135052	GOLM1	9	q21.33	88641061	88715088	2.67956	0.00737184	0.0503274	FALSE	FALSE	Trans (>250 kb)			0.890861
ENSG00000122386	ZNF205	16	p13.3	3162561	3170518	2.67861	0.00739293	0.0504537	FALSE	FALSE	Trans (>250 kb)			0.139436
ENSG00000157542	KCNJ6	21	q22.13	38979678	39288749	2.67841	0.00739716	0.0504537	FALSE	FALSE	Trans (>250 kb)			0.785071
ENSG00000157500	APPL1	3	p14.3	57261765	57307496	2.67831	0.00739945	0.0504537	FALSE	FALSE	Trans (>250 kb)			0.159334
ENSG00000149679	CABLES2	20	q13.33	60963688	60982341	2.67809	0.00740426	0.0504606	FALSE	FALSE	Trans (>250 kb)			0.414209
ENSG00000126001	CEP250	20	q11.22	34042985	34099804	2.67563	0.00745892	0.0507096	FALSE	FALSE	Trans (>250 kb)			0.848965
ENSG00000113231	PDE8B	5	q13.3	76506274	76725632	2.67424	0.00748986	0.050893	FALSE	FALSE	Trans (>250 kb)			0.718078
ENSG00000025293	PHF20	20	q11.22	34359896	34538303	2.67401	0.00749495	0.0509035	FALSE	FALSE	Trans (>250 kb)			0.813769
ENSG00000204970	PCDHA1	5	q31.3	140165876	140391929	2.67361	0.00750407	0.0509682	FALSE	FALSE	Trans (>250 kb)			0.000227775
ENSG00000127995	CASD1	7	q21.3	94138531	94186331	2.67168	0.00754728	0.0511684	FALSE	FALSE	Trans (>250 kb)			0.00724928
ENSG00000167011	NAT16	7	q22.1	100813774	100823557	2.67138	0.007554	0.0512112	FALSE	FALSE	Trans (>250 kb)			0.0426457
ENSG00000105926	MPP6	7	p15.3	24612887	24733812	2.67071	0.00756917	0.0512604	FALSE	FALSE	Trans (>250 kb)			0.000732117
ENSG00000164535	DAGLB	7	p22.1	6448757	6523821	2.67007	0.00758358	0.0513206	FALSE	FALSE	Trans (>250 kb)			0.346215
ENSG00000100442	FKBP3	14	q21.2	45584803	45604522	2.6694	0.0075987	0.0513551	FALSE	FALSE	Trans (>250 kb)			0.284922
ENSG00000110400	PVRL1	11	q23.3	119494120	119599794	2.669	0.0076078	0.0513978	FALSE	FALSE	Trans (>250 kb)			0.534097
ENSG00000164796	CSMD3	8	q23.3	113235157	114449328	2.66849	0.00761939	0.0514327	FALSE	FALSE	Trans (>250 kb)			0.20373
ENSG00000156564	LRFN2	6	p21.1	40359325	40555204	2.66813	0.00762737	0.0514609	FALSE	FALSE	Trans (>250 kb)			0.143436
ENSG00000163531	NFASC	1	q32.1	204797779	204991950	2.66784	0.00763398	0.0515065	FALSE	FALSE	Trans (>250 kb)			0.00234977
ENSG00000058063	ATP11B	3	q26.33	182511288	182639423	2.66751	0.00764154	0.0515238	FALSE	FALSE	Trans (>250 kb)			0.0856414
ENSG00000167654	ATCAY	19	p13.3	3879862	3928077	2.66686	0.00765642	0.0516057	FALSE	FALSE	Trans (>250 kb)			0.365213
ENSG00000162409	PRKAA2	1	p32.2	57110995	57181008	2.66658	0.0076628	0.0516362	FALSE	FALSE	Trans (>250 kb)			0.511799
ENSG00000090273	NUDC	1	p36.11	27226729	27273353	2.66641	0.00766665	0.0516362	FALSE	FALSE	Trans (>250 kb)			0.0742426
ENSG00000109332	UBE2D3	4	q24	103715540	103790053	2.66419	0.00771747	0.0519163	FALSE	FALSE	Trans (>250 kb)			0.000358327
ENSG00000100335	MIEF1	22	q13.1	39895437	39914137	2.66364	0.00772996	0.0519728	FALSE	FALSE	86176	rs5995756	2.913e-11	2.5927e-05
ENSG00000171408	PDE7B	6	q23.3	136172834	136516712	2.66345	0.00773431	0.0519829	FALSE	FALSE	Trans (>250 kb)			0.149335
ENSG00000175893	ZDHHC21	9	p22.3	14611069	14693469	2.66258	0.00775446	0.0521679	FALSE	FALSE	Trans (>250 kb)			0.337716
ENSG00000135966	TGFBRAP1	2	q12.1	105880871	105946491	2.66236	0.00775956	0.0521949	FALSE	FALSE	Trans (>250 kb)			0.0784422
ENSG00000141431	ASXL3	18	q12.1	31158579	31331156	2.66026	0.00780815	0.0524626	FALSE	FALSE	Trans (>250 kb)			0.0339466
ENSG00000118946	PCDH17	13	q21.1	58205944	58303445	2.66021	0.00780929	0.0524626	FALSE	FALSE	Trans (>250 kb)			0.336316
ENSG00000139174	PRICKLE1	12	q12	42852140	42984157	2.65892	0.00783909	0.0525917	FALSE	FALSE	Trans (>250 kb)			0.29932
ENSG00000125912	NCLN	19	p13.3	3185561	3209573	2.65854	0.00784796	0.0526422	FALSE	FALSE	Trans (>250 kb)			0.70058
ENSG00000128564	VGF	7	q22.1	100805790	100808874	2.65831	0.00785335	0.0526422	FALSE	FALSE	Trans (>250 kb)			0.0492451
ENSG00000001629	ANKIB1	7	q21.2	91875548	92030698	2.65816	0.00785675	0.0526422	FALSE	FALSE	Trans (>250 kb)			0.371713
ENSG00000078018	MAP2	2	q34	210288782	210598842	2.6561	0.00790508	0.0529383	FALSE	FALSE	Trans (>250 kb)			0.0323468
ENSG00000164151	KIAA0947	5	p15.32	5420777	5490347	2.65586	0.00791054	0.0529383	FALSE	FALSE	Trans (>250 kb)			0.00224978
ENSG00000111530	CAND1	12	q14.3	67663061	67713731	2.65572	0.00791403	0.0529383	FALSE	FALSE	Trans (>250 kb)			0.0766423
ENSG00000139154	AEBP2	12	p12.3	19556979	19873735	2.65438	0.00794546	0.0530475	FALSE	FALSE	Trans (>250 kb)			0.859664
ENSG00000162729	IGSF8	1	q23.2	160061130	160068733	2.65365	0.0079626	0.0531456	FALSE	FALSE	Trans (>250 kb)			0.0114489
ENSG00000131725	WDR44	X	q24	117480036	117583924	2.65178	0.00800697	0.0532827	FALSE	FALSE	Trans (>250 kb)
ENSG00000140386	SCAPER	15	q24.3	76640526	77197785	2.64705	0.00811984	0.053912	FALSE	FALSE	Trans (>250 kb)			0.0208479
ENSG00000113522	RAD50	5	q31.1	131891711	131980313	2.64676	0.00812681	0.0539374	FALSE	FALSE	Trans (>250 kb)			0.194931
ENSG00000135338	LCA5	6	q14.1	80194708	80247175	2.64443	0.00818294	0.0541517	FALSE	FALSE	Trans (>250 kb)			0.281622
ENSG00000178662	CSRNP3	2	q24.3	166326157	166545917	2.64171	0.00824883	0.05452	FALSE	FALSE	Trans (>250 kb)			0.353115
ENSG00000100380	ST13	22	q13.2	41220539	41253026	2.64059	0.0082761	0.0546294	FALSE	FALSE	192720	rs133047	1.699e-09	0.000238865
ENSG00000147799	ARHGAP39	8	q24.3	145754563	145911194	2.63761	0.0083492	0.0550227	FALSE	FALSE	Trans (>250 kb)			0.0823418
ENSG00000067715	SYT1	12	q21.2	79257773	79845788	2.63684	0.00836811	0.0550453	FALSE	FALSE	Trans (>250 kb)			0.144936
ENSG00000133943	C14orf159	14	q32.11	91526677	91691976	2.636	0.00838895	0.0551185	FALSE	FALSE	Trans (>250 kb)			0.150635
ENSG00000091140	DLD	7	q31.1	107531415	107572175	2.63558	0.00839945	0.0551358	FALSE	FALSE	Trans (>250 kb)			0.965253
ENSG00000140464	PML	15	q24.1	74287014	74340153	2.63511	0.00841089	0.0551758	FALSE	FALSE	Trans (>250 kb)			0.431207
ENSG00000158373	HIST1H2BD	6	p22.2	26158349	26171577	2.63427	0.00843184	0.0552692	FALSE	FALSE	60965	rs6918586	5.917e-11	1e-12
ENSG00000107281	NPDC1	9	q34.3	139933922	139940655	2.63378	0.00844399	0.0552708	FALSE	FALSE	Trans (>250 kb)			0.99835
ENSG00000074603	DPP8	15	q22.31	65734801	65810042	2.63193	0.00849006	0.0554854	FALSE	FALSE	Trans (>250 kb)			0.337316
ENSG00000130294	KIF1A	2	q37.3	241653181	241759725	2.63176	0.00849436	0.0554974	FALSE	FALSE	Trans (>250 kb)			0.712779
ENSG00000069020	MAST4	5	q12.3	65892176	66465423	2.6309	0.00851592	0.0556183	FALSE	FALSE	Trans (>250 kb)			0.227227
ENSG00000198373	WWP2	16	q22.1	69796209	69975644	2.63066	0.0085219	0.0556267	FALSE	FALSE	Trans (>250 kb)			0.433107
ENSG00000197147	LRRC8B	1	p22.2	89990395	90063423	2.62861	0.00857335	0.0559668	FALSE	FALSE	Trans (>250 kb)			0.356114
ENSG00000137343	ATAT1	6	p21.33	30594619	30614600	2.62658	0.00862485	0.0562522	FALSE	FALSE	Trans (>250 kb)
ENSG00000106682	EIF4H	7	q11.23	73588575	73611431	2.62445	0.00867884	0.0564793	FALSE	FALSE	Trans (>250 kb)			0.30222
ENSG00000143995	MEIS1	2	p14	66660584	66801001	2.62397	0.00869116	0.0565231	FALSE	FALSE	Trans (>250 kb)			0.105639
ENSG00000104976	SNAPC2	19	p13.2	7985201	7988135	2.62382	0.00869505	0.0565277	FALSE	FALSE	Trans (>250 kb)			0.10284
ENSG00000255408	PCDHA3	5	q31.3	140180783	140391929	2.62226	0.00873489	0.0567458	FALSE	FALSE	Trans (>250 kb)			0.000459174
ENSG00000153015	CWC27	5	q12.3	64064757	64314590	2.62015	0.00878918	0.0569966	FALSE	FALSE	Trans (>250 kb)			0.184032
ENSG00000116668	SWT1	1	q25.3	185126212	185260897	2.61855	0.00883056	0.0571757	FALSE	FALSE	Trans (>250 kb)			0.511799
ENSG00000155229	MMS19	10	q24.1	99218081	99258551	2.61743	0.0088595	0.0572942	FALSE	FALSE	Trans (>250 kb)			0.839766
ENSG00000197724	PHF2	9	q22.31	96338689	96441869	2.6168	0.00887582	0.0573715	FALSE	FALSE	Trans (>250 kb)			0.000977228
ENSG00000166006	KCNC2	12	q21.1	75433857	75603648	2.61636	0.00888717	0.0573929	FALSE	FALSE	Trans (>250 kb)			0.174933
ENSG00000100897	DCAF11	14	q11.2	24583404	24594451	2.61514	0.00891919	0.0575959	FALSE	FALSE	Trans (>250 kb)			0.512199
ENSG00000144278	GALNT13	2	q23.3	154728426	155310361	2.61482	0.00892746	0.0576241	FALSE	FALSE	Trans (>250 kb)			0.0275472
ENSG00000145349	CAMK2D	4	q26	114372188	114683083	2.61388	0.00895199	0.0577489	FALSE	FALSE	Trans (>250 kb)			0.316118
ENSG00000162374	ELAVL4	1	p33	50513686	50669458	2.61318	0.00897049	0.0578325	FALSE	FALSE	Trans (>250 kb)			0.000716643
ENSG00000140521	POLG	15	q26.1	89859534	89878092	2.61278	0.00898091	0.0578913	FALSE	FALSE	Trans (>250 kb)			0.000297097
ENSG00000040341	STAU2	8	q21.11	74332604	74659943	2.61163	0.00901109	0.058026	FALSE	FALSE	Trans (>250 kb)			0.040446
ENSG00000137770	CTDSPL2	15	q15.3	44719432	44821236	2.61032	0.00904576	0.0582634	FALSE	FALSE	Trans (>250 kb)			0.112239
ENSG00000114796	KLHL24	3	q27.1	183353356	183402265	2.60982	0.00905899	0.0582856	FALSE	FALSE	Trans (>250 kb)			0.0836416
ENSG00000105879	CBLL1	7	q22.3	107384142	107402112	2.60927	0.00907367	0.0583311	FALSE	FALSE	Trans (>250 kb)			0.176832
ENSG00000066827	ZFAT	8	q24.22	135490031	135725292	2.60917	0.00907626	0.0583311	FALSE	FALSE	Trans (>250 kb)			0.434307
ENSG00000131165	CHMP1A	16	q24.3	89710839	89724253	2.60835	0.00909807	0.0583969	FALSE	FALSE	Trans (>250 kb)			9.98241e-05
ENSG00000127561	SYNGR3	16	p13.3	2039661	2044276	2.60597	0.00916154	0.058739	FALSE	FALSE	Trans (>250 kb)			0.570693
ENSG00000119396	RAB14	9	q33.2	123940415	123985292	2.60498	0.00918797	0.0588723	FALSE	FALSE	Trans (>250 kb)			0.00824918
ENSG00000159069	FBXW5	9	q34.3	139834887	139839148	2.60464	0.00919703	0.0588738	FALSE	FALSE	Trans (>250 kb)			0.69818
ENSG00000147144	CCDC120	X	p11.23	48911101	48927509	2.60463	0.0091973	0.0588738	FALSE	FALSE	Trans (>250 kb)
ENSG00000094916	CBX5	12	q13.13	54624724	54673886	2.60457	0.00919889	0.0588738	FALSE	FALSE	Trans (>250 kb)			0.413309
ENSG00000130226	DPP6	7	q36.2	153584182	154685995	2.6041	0.00921156	0.0589217	FALSE	FALSE	Trans (>250 kb)			0.135536
ENSG00000112658	SRF	6	p21.1	43139037	43149243	2.60294	0.00924286	0.0590758	FALSE	FALSE	Trans (>250 kb)			0.000100817
ENSG00000109606	DHX15	4	p15.2	24519064	24586173	2.60283	0.00924573	0.0590758	FALSE	FALSE	Trans (>250 kb)			0.0148485
ENSG00000067900	ROCK1	18	q11.1	18526867	18691812	2.59955	0.00933447	0.0594096	FALSE	FALSE	Trans (>250 kb)			0.913959
ENSG00000096070	BRPF3	6	p21.31	36164521	36200567	2.59861	0.0093601	0.0595314	FALSE	FALSE	Trans (>250 kb)			0.10234
ENSG00000148935	GAS2	11	p14.3	22647188	22834601	2.59829	0.00936884	0.0595585	FALSE	FALSE	Trans (>250 kb)			0.729477
ENSG00000124313	IQSEC2	X	p11.22	53262058	53350522	2.598	0.00937689	0.0595758	FALSE	FALSE	Trans (>250 kb)
ENSG00000124380	SNRNP27	2	p13.3	70120692	70132707	2.59743	0.00939239	0.0596096	FALSE	FALSE	Trans (>250 kb)			0.0616438
ENSG00000109654	TRIM2	4	q31.3	154073494	154260472	2.59699	0.00940447	0.0596638	FALSE	FALSE	Trans (>250 kb)			0.911259
ENSG00000184708	EIF4ENIF1	22	q12.2	31832963	31892094	2.5955	0.00944527	0.0598791	FALSE	FALSE	Trans (>250 kb)			0.109039
ENSG00000134900	TPP2	13	q33.1	103249353	103331521	2.59549	0.00944572	0.0598791	FALSE	FALSE	Trans (>250 kb)			0.0508449
ENSG00000196998	WDR45	X	p11.23	48929385	48958108	2.59465	0.00946884	0.0599263	FALSE	FALSE	Trans (>250 kb)
ENSG00000183354	KIAA2026	9	p24.1	5881596	6007901	2.59462	0.00946957	0.0599263	FALSE	FALSE	Trans (>250 kb)			0.0822418
ENSG00000108309	RUNDC3A	17	q21.31	42385781	42396039	2.59453	0.00947209	0.0599263	FALSE	FALSE	Trans (>250 kb)			0.962154
ENSG00000058804	NDC1	1	p32.3	54231133	54304533	2.59255	0.00952662	0.0602175	FALSE	FALSE	Trans (>250 kb)			0.950155
ENSG00000213380	COG8	16	q22.1	69354043	69373570	2.59156	0.00955425	0.0603074	FALSE	FALSE	Trans (>250 kb)			0.00334967
ENSG00000164867	NOS3	7	q36.1	150688083	150711676	2.59149	0.00955617	0.0603074	FALSE	FALSE	Trans (>250 kb)			0.330017
ENSG00000001626	CFTR	7	q31.2	117105838	117356025	2.59109	0.00956722	0.0603203	FALSE	FALSE	Trans (>250 kb)			0.0742426
ENSG00000172375	C2CD2L	11	q23.3	118972908	118989252	2.59097	0.00957063	0.0603203	FALSE	FALSE	Trans (>250 kb)			0.0544446
ENSG00000149575	SCN2B	11	q23.3	118032666	118047388	2.59083	0.0095744	0.0603203	FALSE	FALSE	Trans (>250 kb)			0.0950405
ENSG00000127191	TRAF2	9	q34.3	139776364	139821059	2.59082	0.00957479	0.0603203	FALSE	FALSE	Trans (>250 kb)			0.718078
ENSG00000149115	TNKS1BP1	11	q12.1	57067112	57092426	2.58759	0.00966492	0.0607923	FALSE	FALSE	Trans (>250 kb)			0.0654435
ENSG00000155265	GOLGA7B	10	q24.2	99609996	99631337	2.58705	0.00968022	0.0608383	FALSE	FALSE	Trans (>250 kb)			0.318818
ENSG00000068024	HDAC4	2	q37.3	239969864	240323348	2.58637	0.00969941	0.0609574	FALSE	FALSE	Trans (>250 kb)			0.935056
ENSG00000232434	C9orf172	9	q34.3	139738867	139741797	2.58405	0.00976465	0.0612654	FALSE	FALSE	Trans (>250 kb)			0.793871
ENSG00000133318	RTN3	11	q13.1	63448918	63527363	2.58352	0.00977972	0.0613446	FALSE	FALSE	Trans (>250 kb)			0.0736426
ENSG00000172733	PURG	8	p12	30853321	30891231	2.58297	0.00979548	0.0614072	FALSE	FALSE	Trans (>250 kb)			0.19963
ENSG00000043093	DCUN1D1	3	q27.1	182655862	182703741	2.5827	0.00980294	0.0614234	FALSE	FALSE	Trans (>250 kb)			0.167433
ENSG00000146963	C7orf55-LUC7L2	7	q34	139025105	139108198	2.58224	0.00981609	0.0614489	FALSE	FALSE	Trans (>250 kb)			0.0847415
ENSG00000184517	ZFP1	16	q23.1	75182390	75206134	2.58167	0.00983246	0.0615161	FALSE	FALSE	Trans (>250 kb)			0.429507
ENSG00000123444	KBTBD4	11	p11.2	47593749	47600567	2.58136	0.00984124	0.0615161	FALSE	FALSE	Trans (>250 kb)			0.4995
ENSG00000105778	AVL9	7	p14.3	32535038	33078516	2.58118	0.00984634	0.0615161	FALSE	FALSE	Trans (>250 kb)			0.148635
ENSG00000013503	POLR3B	12	q23.3	106751436	106903976	2.58026	0.00987265	0.0615692	FALSE	FALSE	Trans (>250 kb)			0.0258474
ENSG00000147905	ZCCHC7	9	p13.2	37120536	37358146	2.5797	0.00988863	0.0615819	FALSE	FALSE	Trans (>250 kb)			0.000120824
ENSG00000106683	LIMK1	7	q11.23	73497263	73536855	2.5794	0.00989725	0.0616243	FALSE	FALSE	Trans (>250 kb)			0.0752425
ENSG00000147421	HMBOX1	8	p21.1	28747911	28922281	2.57719	0.00996064	0.0618939	FALSE	FALSE	Trans (>250 kb)			0.323718
ENSG00000198743	SLC5A3	21	q22.11	35445870	35478559	2.57681	0.0099716	0.0619355	FALSE	FALSE	Trans (>250 kb)			0.0146485
ENSG00000148541	FAM13C	10	q21.1	61005890	61122939	2.57593	0.00999701	0.0620592	FALSE	FALSE	Trans (>250 kb)			0.271023
ENSG00000013619	MAMLD1	X	q28	149529689	149682448	2.57382	0.0100582	0.0623029	FALSE	FALSE	Trans (>250 kb)
ENSG00000260903	XKR7	20	q11.21	30555805	30591190	2.57359	0.0100651	0.062312	FALSE	FALSE	Trans (>250 kb)			0.125137
ENSG00000268181	AC073188.1	7	q11.21	62858414	62858860	2.57289	0.0100854	0.0624622	FALSE	FALSE	Trans (>250 kb)			0.874463
ENSG00000167281	RBFOX3	17	q25.3	77085427	77613550	2.57206	0.0101095	0.0626247	FALSE	FALSE	Trans (>250 kb)			0.849965
ENSG00000144136	SLC20A1	2	q13	113403434	113421404	2.57171	0.0101198	0.0626402	FALSE	FALSE	Trans (>250 kb)			0.512699
ENSG00000163320	CGGBP1	3	p11.1	88101094	88199035	2.5712	0.0101346	0.0627008	FALSE	FALSE	Trans (>250 kb)			0.571893
ENSG00000173258	ZNF483	9	q31.3	114287439	114340124	2.56979	0.010176	0.0629479	FALSE	FALSE	Trans (>250 kb)			0.457904
ENSG00000102302	FGD1	X	p11.22	54471887	54522599	2.56856	0.0102121	0.0630903	FALSE	FALSE	Trans (>250 kb)
ENSG00000119906	FAM178A	10	q24.31	102672326	102724893	2.56844	0.0102158	0.0630903	FALSE	FALSE	Trans (>250 kb)			0.0220478
ENSG00000170322	NFRKB	11	q24.3	129733531	129765485	2.56779	0.0102348	0.0631668	FALSE	FALSE	Trans (>250 kb)			0.121838
ENSG00000140992	PDPK1	16	p13.3	2587965	2653189	2.56757	0.0102413	0.0631668	FALSE	FALSE	Trans (>250 kb)			0.475302
ENSG00000167037	SGSM1	22	q11.23	25202236	25323545	2.56752	0.010243	0.0631668	FALSE	FALSE	Trans (>250 kb)			0.133337
ENSG00000197111	PCBP2	12	q13.13	53835525	53874946	2.56744	0.0102453	0.0631668	FALSE	FALSE	Trans (>250 kb)			0.00314969
ENSG00000120162	MOB3B	9	p21.2	27325207	27529779	2.56703	0.0102575	0.0632235	FALSE	FALSE	Trans (>250 kb)			0.0478452
ENSG00000163288	GABRB1	4	p12	46995740	47428461	2.56702	0.0102575	0.0632235	FALSE	FALSE	Trans (>250 kb)			0.10404
ENSG00000198720	ANKRD13B	17	q11.2	27916787	27941779	2.56679	0.0102643	0.0632518	FALSE	FALSE	Trans (>250 kb)			0.870563
ENSG00000186908	ZDHHC17	12	q21.2	77157368	77247476	2.56593	0.0102899	0.0633768	FALSE	FALSE	Trans (>250 kb)			0.030047
ENSG00000111676	ATN1	12	p13.31	7033626	7051484	2.56579	0.0102943	0.0633855	FALSE	FALSE	Trans (>250 kb)
ENSG00000197566	ZNF624	17	p11.2	16524051	16557170	2.56426	0.0103397	0.0635621	FALSE	FALSE	Trans (>250 kb)			0.727077
ENSG00000011275	RNF216	7	p22.1	5659678	5821370	2.56238	0.0103957	0.0638219	FALSE	FALSE	Trans (>250 kb)			0.0889411
ENSG00000174738	NR1D2	3	p24.2	23986751	24022109	2.56019	0.0104615	0.0641675	FALSE	FALSE	Trans (>250 kb)			0.115038
ENSG00000160716	CHRNB2	1	q21.3	154540257	154552502	2.55903	0.0104965	0.0643024	FALSE	FALSE	Trans (>250 kb)			0.0567443
ENSG00000078902	TOLLIP	11	p15.5	1295601	1330884	2.55736	0.010547	0.064336	FALSE	FALSE	Trans (>250 kb)			0.229427
ENSG00000163873	GRIK3	1	p34.3	37261128	37499730	2.55731	0.0105486	0.064336	FALSE	FALSE	Trans (>250 kb)			0.219828
ENSG00000241973	PI4KA	22	q11.21	21061979	21213705	2.55682	0.0105635	0.0643899	FALSE	FALSE	Trans (>250 kb)			0.377612
ENSG00000173933	RBM4	11	q13.2	66384097	66434153	2.55546	0.0106048	0.0645906	FALSE	FALSE	Trans (>250 kb)			0.0108489
ENSG00000155827	RNF20	9	q31.1	104296133	104325622	2.55478	0.0106255	0.0646746	FALSE	FALSE	Trans (>250 kb)			0.191031
ENSG00000107518	ATRNL1	10	q25.3	116853124	117708503	2.55408	0.0106468	0.0646993	FALSE	FALSE	Trans (>250 kb)			0.20033
ENSG00000160360	GPSM1	9	q34.3	139221932	139254057	2.55388	0.010653	0.0647203	FALSE	FALSE	Trans (>250 kb)			0.826267
ENSG00000103994	ZNF106	15	q15.1	42705021	42783321	2.5536	0.0106614	0.0647573	FALSE	FALSE	Trans (>250 kb)			0.00179152
ENSG00000103126	AXIN1	16	p13.3	337440	402673	2.55262	0.0106915	0.0649069	FALSE	FALSE	Trans (>250 kb)			0.080442
ENSG00000133424	LARGE	22	q12.3	33558212	34318829	2.55209	0.0107078	0.0649487	FALSE	FALSE	Trans (>250 kb)			0.59529
ENSG00000048707	VPS13D	1	p36.22	12290124	12572099	2.55089	0.0107448	0.0650865	FALSE	FALSE	Trans (>250 kb)			0.824568
ENSG00000082458	DLG3	X	q13.1	69664711	69725337	2.55001	0.0107719	0.065184	FALSE	FALSE	Trans (>250 kb)
ENSG00000107669	ATE1	10	q26.13	123499939	123688316	2.54989	0.0107757	0.065184	FALSE	FALSE	Trans (>250 kb)			0.337316
ENSG00000118689	FOXO3	6	q21	108881038	109005977	2.54961	0.0107842	0.0652159	FALSE	FALSE	Trans (>250 kb)			0.000292853
ENSG00000197616	MYH6	14	q11.2	23851199	23877486	2.54879	0.0108097	0.0653721	FALSE	FALSE	Trans (>250 kb)			0.247225
ENSG00000143970	ASXL2	2	p23.3	25956622	26101385	2.5486	0.0108158	0.0653721	FALSE	FALSE	Trans (>250 kb)			0.0768423
ENSG00000205133	TRIQK	8	q22.1	93895758	94029901	2.54855	0.0108173	0.0653721	FALSE	FALSE	Trans (>250 kb)			0.568793
ENSG00000162105	SHANK2	11	q13.4	70313961	70963623	2.54679	0.0108719	0.0655534	FALSE	FALSE	Trans (>250 kb)			0.09994
ENSG00000074657	ZNF532	18	q21.32	56529832	56653712	2.54538	0.0109158	0.065702	FALSE	FALSE	Trans (>250 kb)			0.464804
ENSG00000107643	MAPK8	10	q11.22	49514698	49647403	2.54476	0.0109352	0.0657861	FALSE	FALSE	Trans (>250 kb)			0.271023
ENSG00000148300	REXO4	9	q34.2	136271186	136283164	2.54366	0.0109697	0.0659288	FALSE	FALSE	Trans (>250 kb)			0.186031
ENSG00000127666	TICAM1	19	p13.3	4815944	4831716	2.54246	0.0110075	0.0660698	FALSE	FALSE	Trans (>250 kb)			0.518998
ENSG00000186174	BCL9L	11	q23.3	118764584	118796317	2.5422	0.0110159	0.0660698	FALSE	FALSE	Trans (>250 kb)			0.0020498
ENSG00000109956	B3GAT1	11	q25	134248398	134281812	2.54168	0.0110321	0.0660933	FALSE	FALSE	Trans (>250 kb)			5.21452e-05
ENSG00000067191	CACNB1	17	q12	37329709	37353956	2.54033	0.0110747	0.0662714	FALSE	FALSE	Trans (>250 kb)			0.0541446
ENSG00000134987	WDR36	5	q22.1	110427414	110466200	2.53976	0.011093	0.0662793	FALSE	FALSE	Trans (>250 kb)			0.216628
ENSG00000184349	EFNA5	5	q21.3	106712590	107006596	2.539	0.0111171	0.0663766	FALSE	FALSE	Trans (>250 kb)			0.00146418
ENSG00000114126	TFDP2	3	q23	141663277	141868386	2.53567	0.0112232	0.0668245	FALSE	FALSE	Trans (>250 kb)			0.739776
ENSG00000166111	SVOP	12	q24.11	109304658	109459045	2.53507	0.0112424	0.0669044	FALSE	FALSE	Trans (>250 kb)			0.286321
ENSG00000167740	CYB5D2	17	p13.2	4046462	4090605	2.53493	0.011247	0.0669148	FALSE	FALSE	Trans (>250 kb)			0.0134487
ENSG00000227345	PARG	10	q11.23	51026325	51130715	2.53457	0.0112584	0.0669631	FALSE	FALSE	Trans (>250 kb)			0.144736
ENSG00000183248	CTD-3193O13.9	19	p13.2	7933605	7939326	2.5342	0.0112704	0.0670132	FALSE	FALSE	Trans (>250 kb)			0.0828417
ENSG00000049246	PER3	1	p36.23	7844380	7905237	2.53415	0.0112721	0.0670132	FALSE	FALSE	Trans (>250 kb)			0.530797
ENSG00000254996	ANKHD1-EIF4EBP3	5	q31.3	139781493	139929154	2.53354	0.0112917	0.0671033	FALSE	FALSE	Trans (>250 kb)			0.000218083
ENSG00000108018	SORCS1	10	q25.1	108333421	108924292	2.53312	0.0113053	0.0671483	FALSE	FALSE	Trans (>250 kb)			0.0772423
ENSG00000161677	JOSD2	19	q13.33	51009255	51014610	2.53236	0.0113296	0.0672573	FALSE	FALSE	Trans (>250 kb)			0.019948
ENSG00000114867	EIF4G1	3	q27.1	184032283	184053146	2.53213	0.0113371	0.0672573	FALSE	FALSE	Trans (>250 kb)			0.640286
ENSG00000165443	PHYHIPL	10	q21.1	60936350	61007534	2.53198	0.0113421	0.0672573	FALSE	FALSE	Trans (>250 kb)			0.762374
ENSG00000198780	FAM169A	5	q13.3	74073399	74162776	2.53146	0.0113589	0.0673281	FALSE	FALSE	Trans (>250 kb)			0.677282
ENSG00000077147	TM9SF3	10	q24.1	98277866	98347209	2.531	0.0113738	0.0673666	FALSE	FALSE	Trans (>250 kb)			0.00934907
ENSG00000086712	TXLNG	X	p22.2	16804550	16862642	2.53004	0.0114049	0.0674757	FALSE	FALSE	Trans (>250 kb)
ENSG00000079313	REXO1	19	p13.3	1815248	1848452	2.52913	0.0114345	0.0676614	FALSE	FALSE	Trans (>250 kb)			0.0209479
ENSG00000182197	EXT1	8	q24.11	118806729	119124092	2.52852	0.0114543	0.0677311	FALSE	FALSE	Trans (>250 kb)			0.157134
ENSG00000110321	EIF4G2	11	p15.3	10818597	10830657	2.52728	0.0114951	0.0679525	FALSE	FALSE	Trans (>250 kb)			0.989551
ENSG00000213516	RBMXL1	1	p22.2	89445139	89458643	2.52723	0.0114965	0.0679525	FALSE	FALSE	Trans (>250 kb)			0.968453
ENSG00000251201	TMED7-TICAM2	5	q22.3	114914339	114961858	2.52678	0.0115115	0.0679525	FALSE	FALSE	Trans (>250 kb)			0.219628
ENSG00000157064	NMNAT2	1	q25.3	183217372	183387737	2.52677	0.0115117	0.0679525	FALSE	FALSE	Trans (>250 kb)			0.0333467
ENSG00000164091	WDR82	3	p21.1	52288437	52322036	2.52658	0.0115181	0.0679525	FALSE	FALSE	Trans (>250 kb)			8.17414e-07
ENSG00000198963	RORB	9	q21.13	77112281	77308093	2.52656	0.0115187	0.0679525	FALSE	FALSE	Trans (>250 kb)			0.00274973
ENSG00000138629	UBL7	15	q24.1	74738318	74753523	2.52541	0.0115562	0.0681193	FALSE	FALSE	Trans (>250 kb)			0.29662
ENSG00000172379	ARNT2	15	q25.1	80696692	80890278	2.52367	0.0116137	0.0683313	FALSE	FALSE	Trans (>250 kb)			0.190231
ENSG00000081019	RSBN1	1	p13.2	114304454	114355098	2.5236	0.0116159	0.0683313	FALSE	FALSE	Trans (>250 kb)			0.511699
ENSG00000052841	TTC17	11	p12	43380482	43516483	2.5235	0.0116193	0.0683313	FALSE	FALSE	Trans (>250 kb)			0.185731
ENSG00000096384	HSP90AB1	6	p21.1	44214824	44221620	2.52345	0.0116208	0.0683313	FALSE	FALSE	Trans (>250 kb)			0.467503
ENSG00000164244	PRRC1	5	q23.2	126853301	126890781	2.52336	0.0116239	0.0683313	FALSE	FALSE	Trans (>250 kb)			0.454105
ENSG00000156475	PPP2R2B	5	q32	145967936	146464347	2.52327	0.0116268	0.0683313	FALSE	FALSE	Trans (>250 kb)			0.00186347
ENSG00000138375	SMARCAL1	2	q35	217277137	217347776	2.52251	0.011652	0.0684256	FALSE	FALSE	Trans (>250 kb)			0.0177482
ENSG00000213047	DENND1B	1	q31.3	197473878	197744826	2.51996	0.0117368	0.0687888	FALSE	FALSE	Trans (>250 kb)			0.0228477
ENSG00000067596	DHX8	17	q21.31	41561233	41621831	2.51985	0.0117404	0.0687888	FALSE	FALSE	Trans (>250 kb)			0.79707
ENSG00000086589	RBM22	5	q33.1	150070356	150080669	2.51981	0.0117419	0.0687888	FALSE	FALSE	Trans (>250 kb)			0.89976
ENSG00000120029	C10orf76	10	q24.32	103605356	103815950	2.51921	0.0117618	0.0688365	FALSE	FALSE	Trans (>250 kb)			0.00444956
ENSG00000188191	PRKAR1B	7	p22.3	588834	767287	2.51865	0.0117806	0.0689116	FALSE	FALSE	Trans (>250 kb)			0.20293
ENSG00000100036	SLC35E4	22	q12.2	31031639	31065003	2.51782	0.0118085	0.0689966	FALSE	FALSE	Trans (>250 kb)			0.0378462
ENSG00000214253	FIS1	7	q22.1	100882739	100895597	2.51777	0.0118099	0.0689966	FALSE	FALSE	Trans (>250 kb)			0.510599
ENSG00000221890	NPTXR	22	q13.1	39214457	39239987	2.51675	0.0118443	0.0691708	FALSE	FALSE	Trans (>250 kb)			0.0140486
ENSG00000119314	PTBP3	9	q32	114980715	115095947	2.515	0.0119031	0.0693879	FALSE	FALSE	Trans (>250 kb)			0.000693526
ENSG00000133315	MACROD1	11	q13.1	63766030	63933578	2.51467	0.0119143	0.069404	FALSE	FALSE	Trans (>250 kb)			3.95383e-05
ENSG00000135503	ACVR1B	12	q13.13	52345451	52390862	2.51324	0.0119629	0.0695742	FALSE	FALSE	Trans (>250 kb)			0.59739
ENSG00000212993	POU5F1B	8	q24.21	128426535	128432311	2.51195	0.0120066	0.0698397	FALSE	FALSE	Trans (>250 kb)			0.320518
ENSG00000130477	UNC13A	19	p13.11	17712137	17799401	2.51136	0.0120267	0.0699014	FALSE	FALSE	Trans (>250 kb)			0.228427
ENSG00000164418	GRIK2	6	q16.3	101846664	102517958	2.51131	0.0120283	0.0699014	FALSE	FALSE	Trans (>250 kb)			0.0312469
ENSG00000065060	UHRF1BP1	6	p21.31	34759857	34850915	2.51001	0.0120728	0.070043	FALSE	FALSE	Trans (>250 kb)			0.219628
ENSG00000080371	RAB21	12	q21.1	72148654	72184699	2.51	0.0120732	0.070043	FALSE	FALSE	Trans (>250 kb)			0.0179482
ENSG00000069966	GNB5	15	q21.2	52413117	52483566	2.50977	0.0120808	0.070043	FALSE	FALSE	Trans (>250 kb)			0.861264
ENSG00000121871	SLITRK3	3	q26.1	164904508	164914897	2.50966	0.0120846	0.070043	FALSE	FALSE	Trans (>250 kb)			0.692781
ENSG00000061337	LZTS1	8	p21.3	20103676	20161474	2.50956	0.0120882	0.070043	FALSE	FALSE	Trans (>250 kb)			0.748775
ENSG00000155975	VPS37A	8	p22	17104080	17159936	2.50837	0.0121289	0.0701994	FALSE	FALSE	67879	rs17687067	4.494e-08	1.42777e-05
ENSG00000066136	NFYC	1	p34.2	41157320	41237275	2.50708	0.0121733	0.0703587	FALSE	FALSE	Trans (>250 kb)			0.0551445
ENSG00000198205	ZXDA	X	p11.21	57931864	57937067	2.50695	0.0121778	0.0703647	FALSE	FALSE	Trans (>250 kb)
ENSG00000147133	TAF1	X	q13.1	70586114	70752224	2.50634	0.0121989	0.0704135	FALSE	FALSE	Trans (>250 kb)
ENSG00000181323	SPEM1	17	p13.1	7323679	7324951	2.50509	0.0122419	0.0706399	FALSE	FALSE	Trans (>250 kb)			0.130737
ENSG00000096746	HNRNPH3	10	q21.3	70090931	70102948	2.5048	0.012252	0.0706918	FALSE	FALSE	Trans (>250 kb)			0.934857
ENSG00000197321	SVIL	10	p11.23	29746267	30025710	2.50411	0.0122761	0.0707459	FALSE	FALSE	Trans (>250 kb)			0.388011
ENSG00000183655	KLHL25	15	q25.3	86302554	86338261	2.50304	0.0123131	0.0708733	FALSE	FALSE	Trans (>250 kb)			0.606889
ENSG00000178229	ZNF543	19	q13.43	57831877	57842144	2.50248	0.0123325	0.0709338	FALSE	FALSE	Trans (>250 kb)			0.343116
ENSG00000136141	LRCH1	13	q14.13	47127303	47327175	2.50238	0.012336	0.0709338	FALSE	FALSE	Trans (>250 kb)			0.343516
ENSG00000144583	Mar-04	2	q35	217122588	217236750	2.50168	0.0123606	0.0710491	FALSE	FALSE	Trans (>250 kb)			0.0723428
ENSG00000166949	SMAD3	15	q22.33	67356101	67487533	2.50085	0.0123896	0.0711697	FALSE	FALSE	Trans (>250 kb)			0.372513
ENSG00000150593	PDCD4	10	q25.2	112631565	112659764	2.5007	0.0123947	0.0711697	FALSE	FALSE	Trans (>250 kb)			0.99615
ENSG00000163468	CCT3	1	q22	156278759	156337664	2.49988	0.0124237	0.0712698	FALSE	FALSE	Trans (>250 kb)			0.642286
ENSG00000122390	NAA60	16	p13.3	3493611	3536963	2.49935	0.0124421	0.0713204	FALSE	FALSE	Trans (>250 kb)			0.987951
ENSG00000148358	GPR107	9	q34.11	132815705	132902448	2.49845	0.0124736	0.0714043	FALSE	FALSE	Trans (>250 kb)			0.818268
ENSG00000167470	MIDN	19	p13.3	1248552	1259142	2.49745	0.0125089	0.0715861	FALSE	FALSE	Trans (>250 kb)			0.151635
ENSG00000215012	C22orf29	22	q11.21	19833661	19842419	2.4966	0.012539	0.0716449	FALSE	FALSE	Trans (>250 kb)			0.423808
ENSG00000163703	CRELD1	3	p25.3	9975506	9987097	2.49551	0.0125776	0.0718025	FALSE	FALSE	Trans (>250 kb)			0.830267
ENSG00000153936	HS2ST1	1	p22.3	87380331	87602334	2.49437	0.012618	0.0719497	FALSE	FALSE	Trans (>250 kb)			0.616988
ENSG00000008441	NFIX	19	p13.2	13106422	13209610	2.49342	0.0126518	0.0720787	FALSE	FALSE	Trans (>250 kb)			0.00195437
ENSG00000040933	INPP4A	2	q11.2	99061317	99210853	2.49311	0.0126629	0.0721137	FALSE	FALSE	Trans (>250 kb)			0.218028
ENSG00000116299	KIAA1324	1	p13.3	109656301	109749401	2.49277	0.0126752	0.0721547	FALSE	FALSE	Trans (>250 kb)			0.685181
ENSG00000164754	RAD21	8	q24.11	117858174	117887105	2.49233	0.0126908	0.0722219	FALSE	FALSE	Trans (>250 kb)			0.206229
ENSG00000189339	SLC35E2B	1	p36.33	1592939	1624167	2.49172	0.0127125	0.0722219	FALSE	FALSE	Trans (>250 kb)			0.420108
ENSG00000122557	HERPUD2	7	p14.2	35672269	35735181	2.49167	0.0127144	0.0722219	FALSE	FALSE	Trans (>250 kb)			0.162134
ENSG00000196365	LONP1	19	p13.3	5691845	5720583	2.49073	0.0127481	0.0722998	FALSE	FALSE	Trans (>250 kb)			0.0842416
ENSG00000006468	ETV1	7	p21.2	13930853	14031050	2.4906	0.0127526	0.0722998	FALSE	FALSE	Trans (>250 kb)			0.10344
ENSG00000177169	ULK1	12	q24.33	132379196	132407712	2.49052	0.0127556	0.0722998	FALSE	FALSE	Trans (>250 kb)			0.157834
ENSG00000081014	AP4E1	15	q21.2	51200869	51298097	2.48914	0.0128051	0.0725271	FALSE	FALSE	Trans (>250 kb)			0.0143486
ENSG00000179021	C3orf38	3	p11.1	88198893	88217879	2.4869	0.0128863	0.0728503	FALSE	FALSE	Trans (>250 kb)			0.0719428
ENSG00000156531	PHF6	X	q26.2	133507283	133562820	2.48679	0.0128903	0.0728503	FALSE	FALSE	Trans (>250 kb)
ENSG00000118564	FBXL5	4	p15.32	15606162	15683302	2.48668	0.0128942	0.0728503	FALSE	FALSE	Trans (>250 kb)			0.277022
ENSG00000105701	FKBP8	19	p13.11	18642561	18654887	2.4863	0.0129078	0.0728936	FALSE	FALSE	Trans (>250 kb)			0.286221
ENSG00000147324	MFHAS1	8	p23.1	8640864	8751155	2.48576	0.0129276	0.0729847	FALSE	FALSE	Trans (>250 kb)			0.000931776
ENSG00000177301	KCNA2	1	p13.3	111136202	111174096	2.48509	0.0129518	0.073053	FALSE	FALSE	Trans (>250 kb)			0.637886
ENSG00000156804	FBXO32	8	q24.13	124510129	124553446	2.4849	0.0129587	0.073061	FALSE	FALSE	Trans (>250 kb)			0.136036
ENSG00000141627	DYM	18	q21.1	46570039	46987717	2.48444	0.0129755	0.07309	FALSE	FALSE	Trans (>250 kb)			0.000565775
ENSG00000236104	ZBTB22	6	p21.32	33282183	33285719	2.48408	0.0129885	0.0731142	FALSE	FALSE	109480	rs9461856	6.518e-12	9.27581e-05
ENSG00000234545	FAM133B	7	q21.2	92190107	92219708	2.48375	0.0130007	0.0731173	FALSE	FALSE	Trans (>250 kb)			0.654785
ENSG00000116521	SCAMP3	1	q22	155225770	155232221	2.4837	0.0130027	0.0731173	FALSE	FALSE	Trans (>250 kb)			0.0914409
ENSG00000120709	FAM53C	5	q31.2	137667624	137685416	2.48213	0.0130599	0.0733711	FALSE	FALSE	165776	rs3849046	1.036e-08	1.26793e-05
ENSG00000175220	ARHGAP1	11	p11.2	46698630	46722165	2.48187	0.0130695	0.0734059	FALSE	FALSE	Trans (>250 kb)			1.74537e-06
ENSG00000168924	LETM1	4	p16.3	1813206	1857974	2.48152	0.0130822	0.0734605	FALSE	FALSE	Trans (>250 kb)			0.134337
ENSG00000100099	HPS4	22	q12.1	26839389	26879803	2.48052	0.0131189	0.0735925	FALSE	FALSE	Trans (>250 kb)			0.444406
ENSG00000186907	RTN4RL2	11	q12.1	57228022	57245007	2.47937	0.0131616	0.07374	FALSE	FALSE	Trans (>250 kb)			0.00424958
ENSG00000213088	DARC	1	q23.2	159173097	159176290	2.47919	0.0131681	0.0737448	FALSE	FALSE	Trans (>250 kb)			0.276422
ENSG00000184014	DENND5A	11	p15.4	9160372	9286937	2.47812	0.0132078	0.0739156	FALSE	FALSE	Trans (>250 kb)			0.557994
ENSG00000149639	SOGA1	20	q11.23	35405845	35492089	2.47788	0.0132166	0.0739156	FALSE	FALSE	Trans (>250 kb)			0.10274
ENSG00000169957	ZNF768	16	p11.2	30535325	30538142	2.47695	0.0132509	0.0740529	FALSE	FALSE	Trans (>250 kb)			0.0105489
ENSG00000183150	GPR19	12	p13.1	12813825	12849141	2.47571	0.0132973	0.0741669	FALSE	FALSE	Trans (>250 kb)			0.69528
ENSG00000198947	DMD	X	p21.1	31115794	33357558	2.47516	0.0133178	0.0741669	FALSE	FALSE	Trans (>250 kb)
ENSG00000133226	SRRM1	1	p36.11	24958207	24999758	2.47265	0.0134114	0.0745071	FALSE	FALSE	Trans (>250 kb)			0.0749425
ENSG00000108055	SMC3	10	q25.2	112327449	112364394	2.47254	0.0134157	0.0745071	FALSE	FALSE	Trans (>250 kb)			0.0910409
ENSG00000178971	CTC1	17	p13.1	8130191	8151362	2.4714	0.0134586	0.0746844	FALSE	FALSE	Trans (>250 kb)			0.20293
ENSG00000092964	DPYSL2	8	p21.2	26371791	26515694	2.47108	0.0134706	0.0747184	FALSE	FALSE	Trans (>250 kb)			0.130537
ENSG00000001561	ENPP4	6	p21.1	46097730	46114436	2.46838	0.0135726	0.0752002	FALSE	FALSE	Trans (>250 kb)			0.168833
ENSG00000198455	ZXDB	X	p11.21	57618269	57623906	2.46812	0.0135825	0.0752148	FALSE	FALSE	Trans (>250 kb)
ENSG00000196405	EVL	14	q32.2	100437786	100610573	2.46773	0.0135972	0.0752881	FALSE	FALSE	Trans (>250 kb)			0.182032
ENSG00000166448	TMEM130	7	q22.1	98444111	98468394	2.46622	0.0136546	0.0754831	FALSE	FALSE	Trans (>250 kb)			0.176632
ENSG00000138363	ATIC	2	q35	216176540	216214487	2.4648	0.0137088	0.0756703	FALSE	FALSE	Trans (>250 kb)			0.250225
ENSG00000183624	HMCES	3	q21.3	128997671	129025029	2.46328	0.0137674	0.0759156	FALSE	FALSE	Trans (>250 kb)			0.00314969
ENSG00000100241	SBF1	22	q13.33	50883429	50913454	2.46298	0.0137787	0.0759719	FALSE	FALSE	Trans (>250 kb)			0.0565443
ENSG00000204394	VARS	6	p21.33	31745295	31763730	2.46084	0.0138612	0.0762653	FALSE	FALSE	35275	rs1144708	1.133e-14	1e-12
ENSG00000112739	PRPF4B	6	p25.2	4021501	4065217	2.46018	0.0138868	0.0763756	FALSE	FALSE	Trans (>250 kb)			0.0534447
ENSG00000155158	TTC39B	9	p22.3	15163620	15307358	2.45915	0.0139266	0.0764646	FALSE	FALSE	Trans (>250 kb)			0.0373463
ENSG00000167971	CASKIN1	16	p13.3	2227184	2246526	2.45848	0.0139528	0.0765045	FALSE	FALSE	Trans (>250 kb)			0.755674
ENSG00000052749	RRP12	10	q24.1	99116115	99161127	2.45792	0.0139744	0.0765271	FALSE	FALSE	Trans (>250 kb)			0.030347
ENSG00000100280	AP1B1	22	q12.2	29723669	29819168	2.45748	0.0139915	0.0765436	FALSE	FALSE	Trans (>250 kb)			0.547095
ENSG00000183751	TBL3	16	p13.3	2022038	2032934	2.45715	0.0140044	0.0765766	FALSE	FALSE	Trans (>250 kb)			0.461304
ENSG00000075945	KIFAP3	1	q24.2	169890467	170054349	2.4564	0.0140336	0.0766077	FALSE	FALSE	Trans (>250 kb)			0.122738
ENSG00000163714	U2SURP	3	q23	142683339	142779567	2.45617	0.0140426	0.0766077	FALSE	FALSE	Trans (>250 kb)			0.109439
ENSG00000073614	KDM5A	12	p13.33	389295	498620	2.45603	0.014048	0.0766077	FALSE	FALSE	Trans (>250 kb)			0.782672
ENSG00000158623	COPG2	7	q32.2	130146089	130353598	2.45497	0.0140898	0.076829	FALSE	FALSE	Trans (>250 kb)			0.99875
ENSG00000154803	FLCN	17	p11.2	17115526	17140502	2.45475	0.0140981	0.0768375	FALSE	FALSE	Trans (>250 kb)			0.153635
ENSG00000101290	CDS2	20	p12.3	5107432	5178533	2.4546	0.014104	0.0768375	FALSE	FALSE	Trans (>250 kb)			0.155234
ENSG00000071189	SNX13	7	p21.1	17830385	17980124	2.45449	0.0141084	0.0768375	FALSE	FALSE	Trans (>250 kb)			0.20153
ENSG00000134014	ELP3	8	p21.1	27947190	28048673	2.4536	0.0141433	0.0768757	FALSE	FALSE	Trans (>250 kb)			0.0345465
ENSG00000144674	GOLGA4	3	p22.2	37284668	37408242	2.45342	0.0141504	0.0768911	FALSE	FALSE	Trans (>250 kb)			0.00864914
ENSG00000162032	SPSB3	16	p13.3	1826713	1843701	2.45308	0.0141637	0.076914	FALSE	FALSE	Trans (>250 kb)			0.0646435
ENSG00000006704	GTF2IRD1	7	q11.23	73868120	74016931	2.45305	0.0141652	0.076914	FALSE	FALSE	Trans (>250 kb)			0.250825
ENSG00000185070	FLRT2	14	q31.3	85996488	86095034	2.45174	0.0142167	0.0771725	FALSE	FALSE	Trans (>250 kb)			0.144536
ENSG00000135968	GCC2	2	q12.3	109065017	109125871	2.45134	0.0142327	0.0772219	FALSE	FALSE	Trans (>250 kb)			0.10184
ENSG00000107331	ABCA2	9	q34.3	139901686	139923367	2.45112	0.0142414	0.0772219	FALSE	FALSE	Trans (>250 kb)			0.922758
ENSG00000103043	VAC14	16	q22.2	70721342	70835064	2.45086	0.0142516	0.0772313	FALSE	FALSE	Trans (>250 kb)			0.157634
ENSG00000059915	PSD	10	q24.32	104162376	104181296	2.44983	0.0142925	0.0773971	FALSE	FALSE	Trans (>250 kb)			0.0194481
ENSG00000072832	CRMP1	4	p16.2	5749811	5894785	2.44892	0.0143284	0.077582	FALSE	FALSE	Trans (>250 kb)			0.424008
ENSG00000131748	STARD3	17	q12	37793318	37819737	2.44853	0.0143442	0.0776452	FALSE	FALSE	Trans (>250 kb)			0.00140616
ENSG00000177380	PPFIA3	19	q13.33	49622646	49654283	2.44656	0.0144227	0.0780489	FALSE	FALSE	Trans (>250 kb)			0.0405459
ENSG00000143971	ETAA1	2	p14	67624451	67637677	2.44564	0.0144595	0.0781821	FALSE	FALSE	Trans (>250 kb)			0.0913409
ENSG00000132718	SYT11	1	q22	155829300	155854990	2.44471	0.014497	0.0783166	FALSE	FALSE	Trans (>250 kb)			0.00874913
ENSG00000141002	TCF25	16	q24.3	89940000	89977792	2.4445	0.0145055	0.0783372	FALSE	FALSE	Trans (>250 kb)			0.0426457
ENSG00000175467	SART1	11	q13.1	65729160	65747299	2.44434	0.0145119	0.0783386	FALSE	FALSE	Trans (>250 kb)			0.447205
ENSG00000181873	IBA57	1	q42.13	228353516	228369958	2.44182	0.0146134	0.0787261	FALSE	FALSE	Trans (>250 kb)			0.539296
ENSG00000143322	ABL2	1	q25.2	179068462	179198819	2.44179	0.0146145	0.0787261	FALSE	FALSE	Trans (>250 kb)			0.335916
ENSG00000147649	MTDH	8	q22.1	98656407	98740998	2.44163	0.0146212	0.0787261	FALSE	FALSE	Trans (>250 kb)			0.114439
ENSG00000166477	LEO1	15	q21.2	52230222	52264003	2.44149	0.0146269	0.0787261	FALSE	FALSE	Trans (>250 kb)			0.215028
ENSG00000164270	HTR4	5	q32	147830595	148056798	2.44127	0.0146357	0.0787261	FALSE	FALSE	Trans (>250 kb)			0.639886
ENSG00000115548	KDM3A	2	p11.2	86667770	86719839	2.43979	0.0146956	0.0789637	FALSE	FALSE	Trans (>250 kb)			0.565593
ENSG00000163002	NUP35	2	q32.1	183982241	184026408	2.43937	0.0147131	0.0790411	FALSE	FALSE	Trans (>250 kb)			0.371513
ENSG00000173452	TMEM196	7	p21.1	19758933	19813221	2.43833	0.0147553	0.0792104	FALSE	FALSE	Trans (>250 kb)			0.280422
ENSG00000104290	FZD3	8	p21.1	28351729	28431775	2.43691	0.0148136	0.0794786	FALSE	FALSE	Trans (>250 kb)			0.152535
ENSG00000136504	KAT7	17	q21.33	47865917	47906458	2.43655	0.0148283	0.0795245	FALSE	FALSE	Trans (>250 kb)			0.0746425
ENSG00000132003	ZSWIM4	19	p13.13	13906274	13943044	2.43615	0.0148445	0.0795254	FALSE	FALSE	Trans (>250 kb)			0.00264974
ENSG00000162545	CAMK2N1	1	p36.12	20808884	20812713	2.4359	0.0148549	0.0795254	FALSE	FALSE	Trans (>250 kb)			0.249825
ENSG00000177000	MTHFR	1	p36.22	11845780	11866977	2.43536	0.0148768	0.0795402	FALSE	FALSE	Trans (>250 kb)			0.0947405
ENSG00000135749	PCNXL2	1	q42.2	233119181	233431459	2.435	0.014892	0.0795431	FALSE	FALSE	Trans (>250 kb)			0.157734
ENSG00000160785	SLC25A44	1	q22	156163880	156182587	2.4346	0.0149084	0.0795804	FALSE	FALSE	Trans (>250 kb)			0.049645
ENSG00000070770	CSNK2A2	16	q21	58191811	58231824	2.43457	0.0149096	0.0795804	FALSE	FALSE	Trans (>250 kb)			0.243726
ENSG00000148082	SHC3	9	q22.1	91628060	91793682	2.43417	0.014926	0.0796203	FALSE	FALSE	Trans (>250 kb)			0.511399
ENSG00000109920	FNBP4	11	p11.2	47738072	47788995	2.43359	0.0149499	0.0797479	FALSE	FALSE	Trans (>250 kb)			0.431907
ENSG00000177694	NAALADL2	3	q26.31	174156363	175523428	2.43243	0.0149979	0.0799151	FALSE	FALSE	Trans (>250 kb)			0.154935
ENSG00000091009	RBM27	5	q32	145583113	145718814	2.43235	0.0150012	0.0799151	FALSE	FALSE	Trans (>250 kb)			0.627087
ENSG00000142864	SERBP1	1	p31.3	67873493	67896098	2.43187	0.0150212	0.0799859	FALSE	FALSE	Trans (>250 kb)			0.286421
ENSG00000174010	KLHL15	X	p22.11	24001837	24045303	2.43132	0.0150441	0.0799887	FALSE	FALSE	Trans (>250 kb)
ENSG00000070444	MNT	17	p13.3	2287354	2304412	2.43066	0.0150715	0.0800705	FALSE	FALSE	78455	rs4523957	1.398e-09	0.106239
ENSG00000058453	CROCC	1	p36.13	17066768	17299474	2.43058	0.0150747	0.0800705	FALSE	FALSE	Trans (>250 kb)			0.334317
ENSG00000090061	CCNK	14	q32.2	99947506	100001381	2.43058	0.0150748	0.0800705	FALSE	FALSE	228287	rs2693698	2.987e-08	0.0662434
ENSG00000196152	ZNF79	9	q33.3	130186661	130207651	2.43034	0.0150847	0.0801043	FALSE	FALSE	Trans (>250 kb)			0.0142486
ENSG00000152778	IFIT5	10	q23.31	91174343	91180758	2.42999	0.0150994	0.0801889	FALSE	FALSE	Trans (>250 kb)			0.269323
ENSG00000075618	FSCN1	7	p22.1	5632439	5646286	2.42949	0.0151201	0.0802367	FALSE	FALSE	Trans (>250 kb)			0.115738
ENSG00000203879	GDI1	X	q28	153665266	153671814	2.42946	0.0151213	0.0802367	FALSE	FALSE	Trans (>250 kb)
ENSG00000172724	CCL19	9	p13.3	34689564	34691274	2.42939	0.0151242	0.0802394	FALSE	FALSE	Trans (>250 kb)			0.0667433
ENSG00000160783	PMF1	1	q22	156182784	156212874	2.42913	0.0151349	0.0802506	FALSE	FALSE	Trans (>250 kb)			0.20333
ENSG00000104320	NBN	8	q21.3	90945564	91015456	2.42831	0.0151693	0.0803714	FALSE	FALSE	Trans (>250 kb)			0.0779422
ENSG00000070061	IKBKAP	9	q31.3	111629797	111696396	2.42831	0.0151693	0.0803714	FALSE	FALSE	Trans (>250 kb)			0.279522
ENSG00000158008	EXTL1	1	p36.11	26346375	26362955	2.42784	0.0151891	0.0804585	FALSE	FALSE	Trans (>250 kb)			0.760174
ENSG00000141456	PELP1	17	p13.2	4574679	4607632	2.4265	0.0152452	0.0807169	FALSE	FALSE	Trans (>250 kb)			0.40491
ENSG00000182150	ERCC6L2	9	q22.32	98637983	98776842	2.42519	0.0153004	0.080918	FALSE	FALSE	Trans (>250 kb)			0.10464
ENSG00000099814	CEP170B	14	q32.33	105331617	105363107	2.42488	0.0153134	0.0809823	FALSE	FALSE	Trans (>250 kb)			0.882862
ENSG00000060339	CCAR1	10	q21.3	70480769	70552134	2.42278	0.0154025	0.0812318	FALSE	FALSE	Trans (>250 kb)			0.0462454
ENSG00000198677	TTC37	5	q15	94799599	94890711	2.42233	0.0154214	0.0813203	FALSE	FALSE	Trans (>250 kb)			0.747975
ENSG00000138182	KIF20B	10	q23.31	91461367	91534700	2.42221	0.0154266	0.0813203	FALSE	FALSE	Trans (>250 kb)			0.00974903
ENSG00000196911	KPNA5	6	q22.1	117002350	117063029	2.42194	0.015438	0.0813591	FALSE	FALSE	Trans (>250 kb)			0.0266473
ENSG00000138639	ARHGAP24	4	q21.23	86396267	86923823	2.42116	0.015471	0.0815516	FALSE	FALSE	Trans (>250 kb)			0.765373
ENSG00000205339	IPO7	11	p15.4	9406169	9469673	2.42083	0.0154853	0.0815726	FALSE	FALSE	Trans (>250 kb)			0.485001
ENSG00000267173	CTC-512J12.6	19	q13.31	44833848	44905774	2.42073	0.0154892	0.0815726	FALSE	FALSE	Trans (>250 kb)			0.049745
ENSG00000175224	ATG13	11	p11.2	46638826	46696368	2.42039	0.015504	0.0816308	FALSE	FALSE	235974	rs35324223	2.041e-10	2.68362e-07
ENSG00000033170	FUT8	14	q23.3	65877310	66210839	2.41891	0.015567	0.0819559	FALSE	FALSE	Trans (>250 kb)			0.206729
ENSG00000253910	PCDHGB2	5	q31.3	140739703	140892546	2.41779	0.0156152	0.0821494	FALSE	FALSE	Trans (>250 kb)			0.194231
ENSG00000151458	ANKRD50	4	q28.1	125585207	125633887	2.41758	0.0156241	0.0821622	FALSE	FALSE	Trans (>250 kb)			0.614889
ENSG00000106009	BRAT1	7	p22.3	2577511	2595361	2.41751	0.0156269	0.0821622	FALSE	FALSE	Trans (>250 kb)			0.29662
ENSG00000129993	CBFA2T3	16	q24.3	88941266	89043612	2.41707	0.0156459	0.0822646	FALSE	FALSE	Trans (>250 kb)			0.0985401
ENSG00000254505	CHMP4A	14	q12	24678789	24683075	2.41634	0.0156775	0.0824088	FALSE	FALSE	Trans (>250 kb)			0.351515
ENSG00000137764	MAP2K5	15	q23	67835047	68099461	2.416	0.0156922	0.0824346	FALSE	FALSE	Trans (>250 kb)			0.0167483
ENSG00000154122	ANKH	5	p15.2	14704910	14871887	2.41488	0.0157404	0.0825855	FALSE	FALSE	Trans (>250 kb)			0.406109
ENSG00000168214	RBPJ	4	p15.2	26165077	26436541	2.41469	0.0157487	0.0825987	FALSE	FALSE	Trans (>250 kb)			0.124438
ENSG00000197444	OGDHL	10	q11.23	50942689	50970425	2.41441	0.0157609	0.0826333	FALSE	FALSE	Trans (>250 kb)			0.489401
ENSG00000058668	ATP2B4	1	q32.1	203595689	203713209	2.41319	0.0158136	0.0827906	FALSE	FALSE	Trans (>250 kb)			0.608589
ENSG00000171094	ALK	2	p23.1	29415640	30144432	2.41308	0.0158185	0.0827906	FALSE	FALSE	Trans (>250 kb)			0.0794421
ENSG00000173338	KCNK7	11	q13.1	65360326	65363467	2.41076	0.0159195	0.083111	FALSE	FALSE	Trans (>250 kb)			0.00764924
ENSG00000182831	C16orf72	16	p13.2	9185505	9215497	2.4102	0.0159437	0.0831601	FALSE	FALSE	Trans (>250 kb)			0.286021
ENSG00000170471	RALGAPB	20	q11.23	37101459	37207504	2.41017	0.0159449	0.0831601	FALSE	FALSE	218454	rs2103655	1.236e-10	0.173733
ENSG00000048471	SNX29	16	p13.13	12070594	12668146	2.40851	0.0160179	0.083489	FALSE	FALSE	Trans (>250 kb)			0.342516
ENSG00000099364	FBXL19	16	p11.2	30934376	30960104	2.40823	0.0160299	0.0835091	FALSE	FALSE	Trans (>250 kb)			0.392111
ENSG00000165688	PMPCA	9	q34.3	139305110	139318213	2.40822	0.0160303	0.0835091	FALSE	FALSE	Trans (>250 kb)			0.207329
ENSG00000111667	USP5	12	p13.31	6961292	6975796	2.40765	0.0160557	0.0835762	FALSE	FALSE	Trans (>250 kb)			0.40021
ENSG00000134686	PHC2	1	p35.1	33789224	33896653	2.40708	0.0160807	0.0836416	FALSE	FALSE	Trans (>250 kb)			0.225627
ENSG00000004777	ARHGAP33	19	q13.12	36265434	36279724	2.40703	0.016083	0.0836416	FALSE	FALSE	Trans (>250 kb)			0.912359
ENSG00000100592	DAAM1	14	q23.1	59655364	59838123	2.40673	0.0160959	0.0836416	FALSE	FALSE	Trans (>250 kb)			0.0921408
ENSG00000112996	MRPS30	5	p12	44809027	44820530	2.40652	0.0161053	0.0836416	FALSE	FALSE	Trans (>250 kb)			0.000891266
ENSG00000044090	CUL7	6	p21.1	43005355	43021683	2.4065	0.016106	0.0836416	FALSE	FALSE	Trans (>250 kb)			0.352515
ENSG00000154118	JPH3	16	q24.2	87635441	87731762	2.40589	0.0161333	0.0836981	FALSE	FALSE	Trans (>250 kb)			0.121938
ENSG00000147526	TACC1	8	p11.22	38585704	38710546	2.40363	0.0162333	0.0841143	FALSE	FALSE	Trans (>250 kb)			0.0715428
ENSG00000173991	TCAP	17	q12	37820440	37822808	2.4035	0.0162392	0.0841214	FALSE	FALSE	Trans (>250 kb)			0.00464954
ENSG00000119707	RBM25	14	q24.2	73525144	73588122	2.40231	0.0162917	0.0842583	FALSE	FALSE	Trans (>250 kb)			0.220028
ENSG00000143379	SETDB1	1	q21.3	150898739	150937213	2.40147	0.0163292	0.0844094	FALSE	FALSE	Trans (>250 kb)			0.0268473
ENSG00000126777	KTN1	14	q22.3	56025790	56168244	2.40122	0.0163407	0.0844344	FALSE	FALSE	Trans (>250 kb)			0.216428
ENSG00000179218	CALR	19	p13.2	13049392	13055303	2.39843	0.0164656	0.0848866	FALSE	FALSE	Trans (>250 kb)			0.147435
ENSG00000167657	DAPK3	19	p13.3	3958451	3971121	2.39653	0.0165509	0.0852087	FALSE	FALSE	Trans (>250 kb)			0.811969
ENSG00000218416	AC110619.2	2	q37.3	241388732	241396131	2.39634	0.0165599	0.0852112	FALSE	FALSE	Trans (>250 kb)			0.450305
ENSG00000164180	TMEM161B	5	q14.3	87485450	87565293	2.39614	0.0165686	0.0852112	FALSE	FALSE	Trans (>250 kb)			0.0080492
ENSG00000002822	MAD1L1	7	p22.3	1855429	2272878	2.39605	0.0165728	0.0852112	FALSE	FALSE	0	rs58120505	1.256e-13	8.4426e-09
ENSG00000123983	ACSL3	2	q36.1	223725652	223809357	2.3943	0.016652	0.0856058	FALSE	FALSE	Trans (>250 kb)			0.878962
ENSG00000099308	MAST3	19	p13.11	18208603	18262502	2.3935	0.0166883	0.0857411	FALSE	FALSE	Trans (>250 kb)			0.647385
ENSG00000047410	TPR	1	q31.1	186280784	186344825	2.39296	0.0167132	0.0858413	FALSE	FALSE	Trans (>250 kb)			0.234127
ENSG00000051009	FAM160A2	11	p15.4	6232565	6255941	2.39102	0.0168014	0.086214	FALSE	FALSE	Trans (>250 kb)			0.823068
ENSG00000105576	TNPO2	19	p13.2	12810008	12834825	2.39031	0.0168341	0.0863355	FALSE	FALSE	Trans (>250 kb)			0.000683311
ENSG00000185340	GAS2L1	22	q12.2	29702572	29708774	2.38973	0.0168608	0.08639	FALSE	FALSE	Trans (>250 kb)			0.484602
ENSG00000186416	NKRF	X	q24	118722300	118739858	2.38966	0.0168639	0.08639	FALSE	FALSE	Trans (>250 kb)
ENSG00000101188	NTSR1	20	q13.33	61340189	61394123	2.38863	0.0169115	0.0865998	FALSE	FALSE	Trans (>250 kb)			0.148935
ENSG00000144218	AFF3	2	q11.2	100162323	100759201	2.38771	0.0169537	0.0866451	FALSE	FALSE	Trans (>250 kb)			0.0808419
ENSG00000121210	KIAA0922	4	q31.3	154387498	154557863	2.38708	0.0169826	0.0866811	FALSE	FALSE	Trans (>250 kb)			0.335816
ENSG00000163281	GNPDA2	4	p12	44684217	44728612	2.38697	0.0169879	0.0867009	FALSE	FALSE	Trans (>250 kb)			0.167933
ENSG00000167680	SEMA6B	19	p13.3	4542600	4559820	2.38581	0.0170416	0.0869455	FALSE	FALSE	Trans (>250 kb)			0.479602
ENSG00000172602	RND1	12	q13.12	49250928	49259681	2.38543	0.017059	0.0869776	FALSE	FALSE	Trans (>250 kb)			0.245725
ENSG00000110429	FBXO3	11	p13	33762485	33796089	2.38361	0.0171436	0.0873102	FALSE	FALSE	Trans (>250 kb)			0.941756
ENSG00000169727	GPS1	17	q25.3	80008567	80015346	2.38189	0.0172238	0.0877213	FALSE	FALSE	Trans (>250 kb)			0.233727
ENSG00000122778	KIAA1549	7	q34	138516126	138666064	2.3814	0.0172471	0.0877945	FALSE	FALSE	Trans (>250 kb)			0.00564944
ENSG00000071889	FAM3A	X	q28	153733350	153744566	2.38126	0.0172536	0.0878086	FALSE	FALSE	Trans (>250 kb)
ENSG00000092931	MFSD11	17	q25.1	74731947	74777531	2.38082	0.0172743	0.0879086	FALSE	FALSE	Trans (>250 kb)			0.111739
ENSG00000159784	FAM131B	7	q34	143050493	143059863	2.38061	0.0172842	0.0879291	FALSE	FALSE	Trans (>250 kb)			0.257724
ENSG00000128694	OSGEPL1	2	q32.2	190611386	190627953	2.37851	0.0173828	0.088285	FALSE	FALSE	Trans (>250 kb)			0.232727
ENSG00000137842	TMEM62	15	q15.2	43415477	43477344	2.37814	0.0174001	0.0883159	FALSE	FALSE	Trans (>250 kb)			0.0675432
ENSG00000073050	XRCC1	19	q13.31	44047192	44084625	2.37812	0.0174011	0.0883159	FALSE	FALSE	Trans (>250 kb)			0.818268
ENSG00000109339	MAPK10	4	q21.3	86936276	87515284	2.37724	0.017443	0.0884727	FALSE	FALSE	Trans (>250 kb)			0.0214479
ENSG00000015592	STMN4	8	p21.2	27092840	27115937	2.37677	0.0174648	0.0884922	FALSE	FALSE	Trans (>250 kb)			0.135336
ENSG00000182985	CADM1	11	q23.3	115039938	115375675	2.37545	0.0175274	0.0887798	FALSE	FALSE	Trans (>250 kb)			0.0988401
ENSG00000159267	HLCS	21	q22.13	38123189	38362536	2.37491	0.0175533	0.0888532	FALSE	FALSE	Trans (>250 kb)			0.140536
ENSG00000165023	DIRAS2	9	q22.2	93372114	93405386	2.37372	0.0176097	0.0890149	FALSE	FALSE	Trans (>250 kb)			0.0933407
ENSG00000082068	WDR70	5	p13.2	37379314	37753537	2.37289	0.0176494	0.0891727	FALSE	FALSE	Trans (>250 kb)			0.269923
ENSG00000087301	TXNDC16	14	q22.1	52897308	53019240	2.37259	0.0176638	0.0892158	FALSE	FALSE	Trans (>250 kb)			0.00684932
ENSG00000078140	UBE2K	4	p14	39699664	39784412	2.3723	0.0176776	0.0892377	FALSE	FALSE	Trans (>250 kb)			0.547195
ENSG00000150991	UBC	12	q24.31	125396150	125401914	2.37226	0.0176795	0.0892377	FALSE	FALSE	Trans (>250 kb)			0.80217
ENSG00000198919	DZIP3	3	q13.13	108308529	108413693	2.37221	0.0176819	0.0892377	FALSE	FALSE	Trans (>250 kb)			0.714979
ENSG00000002330	BAD	11	q13.1	64037302	64052176	2.37085	0.0177472	0.0894831	FALSE	FALSE	Trans (>250 kb)			0.109839
ENSG00000196570	PFN3	5	q35.3	176827108	176827637	2.37069	0.0177551	0.0894885	FALSE	FALSE	Trans (>250 kb)			0.214929
ENSG00000148429	USP6NL	10	p14	11495945	11653753	2.37027	0.0177749	0.0895132	FALSE	FALSE	Trans (>250 kb)			0.372113
ENSG00000160058	BSDC1	1	p35.1	32830704	32860332	2.37017	0.01778	0.0895132	FALSE	FALSE	Trans (>250 kb)			0.30462
ENSG00000095139	ARCN1	11	q23.3	118443105	118473748	2.37003	0.0177868	0.089516	FALSE	FALSE	Trans (>250 kb)			0.0356464
ENSG00000151208	DLG5	10	q22.3	79550549	79686378	2.36979	0.0177981	0.0895165	FALSE	FALSE	Trans (>250 kb)			0.0529447
ENSG00000178235	SLITRK1	13	q31.1	84451344	84456528	2.3694	0.0178167	0.0895246	FALSE	FALSE	Trans (>250 kb)			0.769973
ENSG00000107341	UBE2R2	9	p13.3	33817565	33920402	2.36897	0.0178376	0.0895888	FALSE	FALSE	Trans (>250 kb)			0.0050495
ENSG00000109819	PPARGC1A	4	p15.2	23756664	23905712	2.36878	0.0178469	0.0895888	FALSE	FALSE	Trans (>250 kb)			0.937556
ENSG00000075413	MARK3	14	q32.32	103851729	103970168	2.3677	0.0178991	0.0897879	FALSE	FALSE	76666	rs12887734	3.719e-13	0.000931776
ENSG00000072195	SPEG	2	q35	220299568	220363009	2.36669	0.0179478	0.0899153	FALSE	FALSE	Trans (>250 kb)			0.129337
ENSG00000088854	C20orf194	20	p13	3229951	3388272	2.36588	0.0179874	0.0900317	FALSE	FALSE	Trans (>250 kb)			0.375212
ENSG00000003147	ICA1	7	p21.3	8152814	8302317	2.36572	0.0179951	0.0900317	FALSE	FALSE	Trans (>250 kb)			0.783572
ENSG00000118596	SLC16A7	12	q14.1	59989848	60176395	2.36562	0.0179997	0.0900317	FALSE	FALSE	Trans (>250 kb)			0.59659
ENSG00000185122	HSF1	8	q24.3	145515280	145538385	2.36413	0.0180725	0.090264	FALSE	FALSE	Trans (>250 kb)			0.427707
ENSG00000180573	HIST1H2AC	6	p22.2	26124373	26139344	2.36262	0.0181462	0.0904584	FALSE	FALSE	26989	rs6918586	5.917e-11	1.99495e-11
ENSG00000004487	KDM1A	1	p36.12	23345941	23410182	2.36257	0.0181488	0.0904584	FALSE	FALSE	Trans (>250 kb)			0.80477
ENSG00000118873	RAB3GAP2	1	q41	220321635	220445796	2.3608	0.0182353	0.0908053	FALSE	FALSE	Trans (>250 kb)			0.293521
ENSG00000154814	OXNAD1	3	p25.1	16306706	16391806	2.35976	0.0182866	0.0909777	FALSE	FALSE	Trans (>250 kb)			0.449805
ENSG00000088367	EPB41L1	20	q11.23	34679426	34820721	2.35879	0.0183349	0.0911263	FALSE	FALSE	Trans (>250 kb)			0.927357
ENSG00000125841	NRSN2	20	p13	327426	340304	2.35873	0.0183375	0.0911263	FALSE	FALSE	Trans (>250 kb)			0.167533
[truncated: 17,451 more rows]

## Sheet: GenePrioritization_MetaBrainCor
Gene ID	Gene symbol	Chromosome	Band	Start	End	Enrichment Z-score	Enrichment P-value	Enrichment Q-value	Bonferroni significant	FDR 5% significant	Distance to lead GWAS variant	GWAS variant ID	GWAS variant P-value	GWAS gene P-value
ENSG00000174485	DENND4A	15	q22.31	65950384	66084631	7.12408	1.04778e-12	0	TRUE	TRUE	Trans (>250 kb)			0.539096
ENSG00000188177	ZC3H6	2	q13	113033171	113097640	6.77979	1.20354e-11	0	TRUE	TRUE	Trans (>250 kb)			0.133237
ENSG00000133958	UNC79	14	q32.12	93799565	94174222	6.69712	2.12562e-11	0	TRUE	TRUE	Trans (>250 kb)			0.00394961
ENSG00000177200	CHD9	16	q12.2	53088945	53363062	6.63581	3.22735e-11	0	TRUE	TRUE	Trans (>250 kb)			0.384812
ENSG00000171681	ATF7IP	12	p13.1	14518610	14651697	6.63341	3.28013e-11	0	TRUE	TRUE	Trans (>250 kb)			0.182232
ENSG00000164190	NIPBL	5	p13.2	36876861	37066515	6.61305	3.76469e-11	0	TRUE	TRUE	Trans (>250 kb)			0.369313
ENSG00000189079	ARID2	12	q12	46123448	46301823	6.56843	5.0848e-11	0	TRUE	TRUE	Trans (>250 kb)			0.153635
ENSG00000140396	NCOA2	8	q13.3	71021997	71316040	6.47132	9.71529e-11	0	TRUE	TRUE	Trans (>250 kb)			0.153135
ENSG00000082701	GSK3B	3	q13.33	119540170	119813264	6.43917	1.20129e-10	0	TRUE	TRUE	Trans (>250 kb)			0.919658
ENSG00000108510	MED13	17	q23.2	60019966	60142643	6.4287	1.28703e-10	0	TRUE	TRUE	Trans (>250 kb)			0.446205
ENSG00000128512	DOCK4	7	q31.1	111366166	111846466	6.40742	1.48007e-10	0	TRUE	TRUE	Trans (>250 kb)			0.019548
ENSG00000198265	HELZ	17	q24.2	65066554	65242105	6.22353	4.86092e-10	0	TRUE	TRUE	Trans (>250 kb)			0.569993
ENSG00000146247	PHIP	6	q14.1	79645584	79787953	6.15302	7.60226e-10	0	TRUE	TRUE	Trans (>250 kb)			0.621788
ENSG00000145362	ANK2	4	q25	113739265	114304896	6.15088	7.7053e-10	0	TRUE	TRUE	Trans (>250 kb)			0.112739
ENSG00000135298	BAI3	6	q12	69345259	70099403	6.11856	9.44263e-10	0	TRUE	TRUE	Trans (>250 kb)			0.00594941
ENSG00000080802	CNOT4	7	q33	135046547	135194875	6.11699	9.53599e-10	0	TRUE	TRUE	Trans (>250 kb)			0.0256474
ENSG00000196233	LCOR	10	q24.1	98592017	98740800	6.08735	1.14796e-09	0	TRUE	TRUE	Trans (>250 kb)			0.529597
ENSG00000196632	WNK3	X	p11.22	54219256	54385075	6.08713	1.14951e-09	0	TRUE	TRUE	Trans (>250 kb)
ENSG00000129003	VPS13C	15	q22.2	62144588	62352672	6.075	1.23984e-09	0	TRUE	TRUE	Trans (>250 kb)			0.372813
ENSG00000159256	MORC3	21	q22.12	37692487	37758446	6.04217	1.52055e-09	0	TRUE	TRUE	Trans (>250 kb)			0.00294971
ENSG00000143776	CDC42BPA	1	q42.13	227177566	227506175	6.00668	1.89357e-09	0	TRUE	TRUE	Trans (>250 kb)			0.0780422
ENSG00000144357	UBR3	2	q31.1	170683968	170940641	6.00497	1.91369e-09	0	TRUE	TRUE	Trans (>250 kb)			0.271923
ENSG00000157764	BRAF	7	q34	140419127	140624564	6.00395	1.92577e-09	0	TRUE	TRUE	Trans (>250 kb)			0.00914909
ENSG00000110367	DDX6	11	q23.3	118620034	118661858	5.98331	2.18646e-09	0	TRUE	TRUE	Trans (>250 kb)			0.0909409
ENSG00000055917	PUM2	2	p24.1	20448452	20551995	5.94857	2.70489e-09	0	TRUE	TRUE	Trans (>250 kb)			0.166033
ENSG00000163848	ZNF148	3	q21.2	124944405	125094198	5.94732	2.72563e-09	0	TRUE	TRUE	Trans (>250 kb)			0.00284972
ENSG00000124486	USP9X	X	p11.4	40944888	41095832	5.93735	2.89668e-09	0	TRUE	TRUE	Trans (>250 kb)
ENSG00000138081	FBXO11	2	p16.3	48016455	48132932	5.88712	3.92995e-09	0	TRUE	TRUE	Trans (>250 kb)			0.00544946
ENSG00000114127	XRN1	3	q23	142025449	142166904	5.85541	4.75837e-09	0	TRUE	TRUE	Trans (>250 kb)			0.880862
ENSG00000184792	OSBP2	22	q12.2	31089769	31303811	5.81891	5.92324e-09	0	TRUE	TRUE	Trans (>250 kb)			0.0489451
ENSG00000143702	CEP170	1	q43	243287730	243418650	5.79333	6.90035e-09	0	TRUE	TRUE	136569	rs10803138	1.134e-08	0.000353442
ENSG00000060749	QSER1	11	p13	32914724	33014862	5.78326	7.3266e-09	0	TRUE	TRUE	Trans (>250 kb)			0.632587
ENSG00000135144	DTX1	12	q24.13	113494514	113535833	5.77185	7.84082e-09	0	TRUE	TRUE	Trans (>250 kb)			0.372813
ENSG00000074054	CLASP1	2	q14.3	122095352	122407163	5.73554	9.72004e-09	0	TRUE	TRUE	Trans (>250 kb)			0.154335
ENSG00000183307	CECR6	22	q11.1	17597189	17602257	5.72887	1.01102e-08	0	TRUE	TRUE	Trans (>250 kb)			0.345115
ENSG00000162426	SLC45A1	1	p36.23	8377886	8404227	5.72546	1.03156e-08	0	TRUE	TRUE	83096	rs301797	1.202e-08	2.10998e-07
ENSG00000118200	CAMSAP2	1	q32.1	200708686	200829832	5.68376	1.31765e-08	0	TRUE	TRUE	Trans (>250 kb)			0.0578442
ENSG00000187391	MAGI2	7	q21.11	77646393	79082890	5.68184	1.33255e-08	0	TRUE	TRUE	Trans (>250 kb)			0.0118488
ENSG00000109756	RAPGEF2	4	q32.1	160025330	160281321	5.67371	1.3974e-08	0	TRUE	TRUE	Trans (>250 kb)			0.545195
ENSG00000114933	INO80D	2	q33.3	206858445	206951027	5.66028	1.51123e-08	0	TRUE	TRUE	Trans (>250 kb)			0.0874413
ENSG00000102908	NFAT5	16	q22.1	69598997	69738569	5.64682	1.63442e-08	0	TRUE	TRUE	Trans (>250 kb)			0.394911
ENSG00000135999	EPC2	2	q23.1	149402009	149545130	5.61703	1.94263e-08	0	TRUE	TRUE	0	rs76355118	2.777e-08	0.0114489
ENSG00000038358	EDC4	16	q22.1	67906926	67918406	5.60328	2.10339e-08	0	TRUE	TRUE	Trans (>250 kb)			0.00484952
ENSG00000167972	ABCA3	16	p13.3	2325882	2390747	5.59636	2.18905e-08	0	TRUE	TRUE	Trans (>250 kb)			0.345915
ENSG00000165288	BRWD3	X	q21.1	79926353	80065187	5.58742	2.30463e-08	0	TRUE	TRUE	Trans (>250 kb)
ENSG00000181827	RFX7	15	q21.3	56379478	56535483	5.58671	2.31406e-08	0	TRUE	TRUE	Trans (>250 kb)			0.00924908
ENSG00000162951	LRRTM1	2	p12	80515483	80531874	5.58403	2.35007e-08	0	TRUE	TRUE	Trans (>250 kb)			0.411709
ENSG00000129315	CCNT1	12	q13.12	49082247	49110681	5.56107	2.68126e-08	0	TRUE	TRUE	Trans (>250 kb)			0.633687
ENSG00000174231	PRPF8	17	p13.3	1553923	1588176	5.55586	2.76242e-08	0	TRUE	TRUE	Trans (>250 kb)			0.848065
ENSG00000141441	GAREM	18	q12.1	29704840	30050447	5.55142	2.83354e-08	0	TRUE	TRUE	Trans (>250 kb)			0.285421
ENSG00000121892	PDS5A	4	p14	39824483	39979576	5.53804	3.05867e-08	0	TRUE	TRUE	Trans (>250 kb)			0.440106
ENSG00000138767	CNOT6L	4	q21.1	78634541	78740769	5.53447	3.12164e-08	0	TRUE	TRUE	Trans (>250 kb)			0.893061
ENSG00000077063	CTTNBP2	7	q31.31	117350705	117514193	5.5329	3.14971e-08	0	TRUE	TRUE	Trans (>250 kb)			0.0257474
ENSG00000083168	KAT6A	8	p11.21	41786997	41909508	5.52619	3.27264e-08	0	TRUE	TRUE	Trans (>250 kb)			0.228227
ENSG00000169760	NLGN1	3	q26.31	173114074	174004434	5.52389	3.31583e-08	0	TRUE	TRUE	Trans (>250 kb)			0.00254975
ENSG00000004866	ST7	7	q31.2	116593292	116870157	5.51614	3.46526e-08	0	TRUE	TRUE	Trans (>250 kb)			0.20413
ENSG00000005339	CREBBP	16	p13.3	3775055	3930727	5.50577	3.67561e-08	0	TRUE	TRUE	Trans (>250 kb)			0.576992
ENSG00000144036	EXOC6B	2	p13.2	72403113	73053170	5.50115	3.77313e-08	0	TRUE	TRUE	Trans (>250 kb)			0.039746
ENSG00000121775	TMEM39B	1	p35.1	32537632	32568467	5.49206	3.97273e-08	0	TRUE	TRUE	Trans (>250 kb)			0.426107
ENSG00000021776	AQR	15	q14	35147732	35262040	5.48337	4.173e-08	0	TRUE	TRUE	Trans (>250 kb)			0.580392
ENSG00000099381	SETD1A	16	p11.2	30968615	30996437	5.47809	4.29934e-08	0	TRUE	TRUE	Trans (>250 kb)			0.441306
ENSG00000049618	ARID1B	6	q25.3	157099063	157531913	5.46754	4.56323e-08	0	TRUE	TRUE	Trans (>250 kb)			0.00934907
ENSG00000100354	TNRC6B	22	q13.1	40440821	40731812	5.46205	4.70677e-08	0.000126582	TRUE	TRUE	Trans (>250 kb)			0.0577442
ENSG00000113742	CPEB4	5	q35.2	173315283	173388979	5.45523	4.89088e-08	0.000126582	TRUE	TRUE	Trans (>250 kb)			0.145435
ENSG00000169855	ROBO1	3	p12.2	78646390	79816965	5.42893	5.6692e-08	0.000126582	TRUE	TRUE	Trans (>250 kb)			0.440506
ENSG00000176204	LRRTM4	2	p12	76974845	77820445	5.42651	5.74676e-08	0.000126582	TRUE	TRUE	Trans (>250 kb)			0.0319468
ENSG00000162923	WDR26	1	q42.12	224572845	224624735	5.42288	5.86479e-08	0.000126582	TRUE	TRUE	Trans (>250 kb)			0.0189481
ENSG00000141837	CACNA1A	19	p13.2	13317256	13734804	5.42222	5.8862e-08	0.000126582	TRUE	TRUE	Trans (>250 kb)			0.159434
ENSG00000135870	RC3H1	1	q25.1	173900352	173991435	5.42154	5.90868e-08	0.000126582	TRUE	TRUE	Trans (>250 kb)			0.00484952
ENSG00000143669	LYST	1	q42.3	235824341	236046940	5.41589	6.09829e-08	0.000126582	TRUE	TRUE	Trans (>250 kb)			0.340116
ENSG00000085224	ATRX	X	q21.1	76760356	77041702	5.38998	7.04653e-08	0.000185185	TRUE	TRUE	Trans (>250 kb)
ENSG00000072364	AFF4	5	q31.1	132211071	132299326	5.3834	7.30934e-08	0.000185185	TRUE	TRUE	Trans (>250 kb)			0.883862
ENSG00000183530	PRR14L	22	q12.2	32072242	32146126	5.38338	7.31003e-08	0.000185185	TRUE	TRUE	Trans (>250 kb)			0.244126
ENSG00000117713	ARID1A	1	p36.11	27022524	27108595	5.36772	7.97372e-08	0.000185185	TRUE	TRUE	Trans (>250 kb)			0.039646
ENSG00000179915	NRXN1	2	p16.3	50145643	51259674	5.36515	8.08833e-08	0.000185185	TRUE	TRUE	Trans (>250 kb)			0.00179152
ENSG00000066933	MYO9A	15	q23	72114632	72410918	5.33754	9.42173e-08	0.000185185	TRUE	TRUE	Trans (>250 kb)			0.0541446
ENSG00000023171	GRAMD1B	11	q24.1	123396344	123498482	5.33397	9.60862e-08	0.000185185	TRUE	TRUE	Trans (>250 kb)			0.00614939
ENSG00000135823	STX6	1	q25.3	180941861	180992047	5.33175	9.72697e-08	0.000185185	TRUE	TRUE	Trans (>250 kb)			0.738676
ENSG00000121753	BAI2	1	p35.2	32192718	32230494	5.32952	9.84707e-08	0.000185185	TRUE	TRUE	Trans (>250 kb)			0.880962
ENSG00000126705	AHDC1	1	p36.11	27860546	27930942	5.32713	9.97781e-08	0.000185185	TRUE	TRUE	Trans (>250 kb)			0.367713
ENSG00000091129	NRCAM	7	q31.1	107788068	108097161	5.31816	1.04824e-07	0.000185185	TRUE	TRUE	Trans (>250 kb)			0.0149485
ENSG00000163125	RPRD2	1	q21.3	150335567	150449042	5.3132	1.07717e-07	0.000185185	TRUE	TRUE	Trans (>250 kb)			1.73412e-05
ENSG00000055609	KMT2C	7	q36.1	151832010	152133090	5.31266	1.08038e-07	0.000185185	TRUE	TRUE	Trans (>250 kb)			0.60349
ENSG00000204406	MBD5	2	q23.1	148778580	149275805	5.29693	1.17763e-07	0.000185185	TRUE	TRUE	136200	rs76355118	2.777e-08	0.000976144
ENSG00000153922	CHD1	5	q21.1	98190908	98262240	5.28779	1.23805e-07	0.000185185	TRUE	TRUE	Trans (>250 kb)			0.0251475
ENSG00000189195	BTBD8	1	p22.1	92545862	92613393	5.28335	1.26842e-07	0.000185185	TRUE	TRUE	Trans (>250 kb)			0.324018
ENSG00000048649	RSF1	11	q14.1	77371041	77532063	5.26354	1.41308e-07	0.000185185	TRUE	TRUE	Trans (>250 kb)			0.761174
ENSG00000160551	TAOK1	17	q11.2	27717482	27878922	5.26321	1.41562e-07	0.000185185	TRUE	TRUE	Trans (>250 kb)			0.89616
ENSG00000158528	PPP1R9A	7	q21.3	94536514	94925727	5.2503	1.51848e-07	0.000185185	TRUE	TRUE	Trans (>250 kb)			0.444206
ENSG00000058272	PPP1R12A	12	q21.31	80167343	80329240	5.25014	1.51984e-07	0.000185185	TRUE	TRUE	Trans (>250 kb)			0.971053
ENSG00000141027	NCOR1	17	p11.2	15932471	16121499	5.242	1.58849e-07	0.000185185	TRUE	TRUE	Trans (>250 kb)			0.131037
ENSG00000118058	KMT2A	11	q23.3	118307205	118397539	5.22915	1.70288e-07	0.000185185	TRUE	TRUE	Trans (>250 kb)			0.000585698
ENSG00000175073	VCPIP1	8	q13.1	67540722	67579452	5.22454	1.74589e-07	0.000185185	TRUE	TRUE	Trans (>250 kb)			0.132437
ENSG00000152092	ASTN1	1	q25.2	176826438	177134109	5.21794	1.8092e-07	0.000185185	TRUE	TRUE	Trans (>250 kb)			0.00274973
ENSG00000106665	CLIP2	7	q11.23	73703805	73820273	5.20712	1.91795e-07	0.000185185	TRUE	TRUE	Trans (>250 kb)			0.874263
ENSG00000179912	R3HDM2	12	q13.3	57643392	57824788	5.19819	2.01243e-07	0.000185185	TRUE	TRUE	21021	rs12826178	5.699e-12	4.8289e-05
ENSG00000145087	STXBP5L	3	q13.33	120626919	121143608	5.19784	2.01621e-07	0.000185185	TRUE	TRUE	Trans (>250 kb)			0.305719
ENSG00000008853	RHOBTB2	8	p21.3	22844930	22877712	5.19299	2.06948e-07	0.000185185	TRUE	TRUE	Trans (>250 kb)			0.530897
ENSG00000197959	DNM3	1	q24.3	171810621	172387606	5.189	2.11424e-07	0.000185185	TRUE	TRUE	Trans (>250 kb)			0.137136
ENSG00000159140	SON	21	q22.11	34914924	34949812	5.1879	2.12681e-07	0.000185185	TRUE	TRUE	Trans (>250 kb)			0.0386461
ENSG00000144893	MED12L	3	q25.1	150803484	151154860	5.17664	2.25923e-07	0.000185185	TRUE	TRUE	Trans (>250 kb)			0.555894
ENSG00000132466	ANKRD17	4	q13.3	73939093	74124515	5.16993	2.34177e-07	0.000185185	TRUE	TRUE	Trans (>250 kb)			0.0457454
ENSG00000116698	SMG7	1	q25.3	183441351	183567381	5.16982	2.34317e-07	0.000185185	TRUE	TRUE	Trans (>250 kb)			0.110039
ENSG00000078674	PCM1	8	p22	17780349	17885478	5.16934	2.3492e-07	0.000185185	TRUE	TRUE	Trans (>250 kb)			0.461704
ENSG00000170242	USP47	11	p15.3	11862970	11980870	5.16268	2.43441e-07	0.000185185	TRUE	TRUE	Trans (>250 kb)			0.847765
ENSG00000163939	PBRM1	3	p21.1	52579368	52719933	5.15167	2.58181e-07	0.000185185	TRUE	TRUE	125172	rs2535627	1.169e-10	5.26817e-07
ENSG00000131023	LATS1	6	q25.1	149979289	150039392	5.1288	2.91588e-07	0.000185185	TRUE	TRUE	Trans (>250 kb)			0.179632
ENSG00000143614	GATAD2B	1	q21.3	153777201	153895451	5.1139	3.1557e-07	0.000185185	TRUE	TRUE	Trans (>250 kb)			0.000249997
ENSG00000177565	TBL1XR1	3	q26.32	176737143	176915261	5.11059	3.21158e-07	0.000185185	TRUE	TRUE	Trans (>250 kb)			0.0491451
ENSG00000137502	RAB30	11	q14.1	82684175	82782965	5.10263	3.34966e-07	0.000185185	TRUE	TRUE	Trans (>250 kb)			0.780672
ENSG00000172534	HCFC1	X	q28	153213004	153237258	5.0987	3.42002e-07	0.000185185	TRUE	TRUE	Trans (>250 kb)
ENSG00000151150	ANK3	10	q21.2	61786056	62493248	5.09741	3.44332e-07	0.000185185	TRUE	TRUE	Trans (>250 kb)			0.00102376
ENSG00000110395	CBL	11	q23.3	119076752	119178859	5.09349	3.51534e-07	0.000185185	TRUE	TRUE	Trans (>250 kb)			0.0781422
ENSG00000198963	RORB	9	q21.13	77112281	77308093	5.08696	3.63842e-07	0.000185185	TRUE	TRUE	Trans (>250 kb)			0.00274973
ENSG00000008869	HEATR5B	2	p22.2	37195526	37311485	5.0854	3.66849e-07	0.000185185	TRUE	TRUE	Trans (>250 kb)			0.0386461
ENSG00000170456	DENND5B	12	p11.21	31535157	31744031	5.08182	3.73835e-07	0.000185185	TRUE	TRUE	Trans (>250 kb)			0.487401
ENSG00000121879	PIK3CA	3	q26.32	178865902	178957881	5.07993	3.77577e-07	0.000185185	TRUE	TRUE	Trans (>250 kb)			0.475802
ENSG00000136709	WDR33	2	q14.3	128458596	128568761	5.06225	4.14327e-07	0.000185185	TRUE	TRUE	Trans (>250 kb)			0.527197
ENSG00000076201	PTPN23	3	p21.31	47422501	47454931	5.05973	4.19846e-07	0.000185185	TRUE	TRUE	Trans (>250 kb)			0.187431
ENSG00000137642	SORL1	11	q24.1	121322912	121504402	5.0571	4.25675e-07	0.000185185	TRUE	TRUE	Trans (>250 kb)			0.60079
ENSG00000196367	TRRAP	7	q22.1	98475556	98610866	5.04541	4.52552e-07	0.000185185	TRUE	TRUE	Trans (>250 kb)			0.747375
ENSG00000153827	TRIP12	2	q36.3	230628554	230787955	5.04412	4.55613e-07	0.000185185	TRUE	TRUE	Trans (>250 kb)			0.144936
ENSG00000123066	MED13L	12	q24.21	116395711	116715143	5.0264	4.9978e-07	0.000185185	TRUE	TRUE	Trans (>250 kb)			0.843866
ENSG00000169967	MAP3K2	2	q14.3	128056306	128146041	5.0263	5.00032e-07	0.000185185	TRUE	TRUE	Trans (>250 kb)			0.933957
ENSG00000147548	WHSC1L1	8	p11.23	38127215	38239790	5.02588	5.01137e-07	0.000185185	TRUE	TRUE	Trans (>250 kb)			4.38121e-05
ENSG00000118263	KLF7	2	q33.3	207938861	208031991	5.02454	5.04643e-07	0.000185185	TRUE	TRUE	Trans (>250 kb)			0.557794
ENSG00000014164	ZC3H3	8	q24.3	144519825	144623623	5.01768	5.2298e-07	0.000185185	TRUE	TRUE	Trans (>250 kb)			0.281622
ENSG00000182901	RGS7	1	q43	240931554	241520530	5.01562	5.28629e-07	0.000185185	TRUE	TRUE	Trans (>250 kb)			0.0150485
ENSG00000100503	NIN	14	q22.1	51186481	51297839	5.01357	5.34298e-07	0.000185185	TRUE	TRUE	Trans (>250 kb)			0.0160484
ENSG00000102312	PORCN	X	p11.23	48367350	48379202	5.01092	5.41709e-07	0.000185185	TRUE	TRUE	Trans (>250 kb)
ENSG00000078687	TNRC6C	17	q25.3	76000249	76104916	5.00329	5.63594e-07	0.000185185	TRUE	TRUE	Trans (>250 kb)			0.283822
ENSG00000115904	SOS1	2	p22.1	39208537	39351486	4.98357	6.24211e-07	0.000185185	TRUE	TRUE	Trans (>250 kb)			0.109339
ENSG00000135472	FAIM2	12	q13.12	50260679	50298000	4.97243	6.61192e-07	0.000219298	TRUE	TRUE	Trans (>250 kb)			0.59799
ENSG00000197136	PCNXL3	11	q13.1	65383244	65404910	4.9699	6.69889e-07	0.000219298	TRUE	TRUE	Trans (>250 kb)			0.00854915
ENSG00000169946	ZFPM2	8	q23.1	106330920	106816760	4.96701	6.79937e-07	0.000219298	TRUE	TRUE	Trans (>250 kb)			0.0364464
ENSG00000048540	LMO3	12	p12.3	16701307	16763528	4.96468	6.8815e-07	0.000219298	TRUE	TRUE	Trans (>250 kb)			0.564494
ENSG00000177888	ZBTB41	1	q31.3	197122810	197169672	4.9646	6.8844e-07	0.000219298	TRUE	TRUE	Trans (>250 kb)			0.0405459
ENSG00000187257	RSBN1L	7	q11.23	77325760	77412339	4.96266	6.95326e-07	0.000219298	TRUE	TRUE	Trans (>250 kb)			0.987351
ENSG00000111860	CEP85L	6	q22.31	118781935	119031238	4.9623	6.96629e-07	0.000219298	TRUE	TRUE	Trans (>250 kb)			0.349015
ENSG00000139116	KIF21A	12	q12	39687030	39837192	4.96037	7.03595e-07	0.000219298	TRUE	TRUE	Trans (>250 kb)			0.00334967
ENSG00000099365	STX1B	16	p11.2	31000577	31021949	4.95465	7.24596e-07	0.000219298	TRUE	TRUE	Trans (>250 kb)			0.484402
ENSG00000134313	KIDINS220	2	p25.1	8865408	8977760	4.95236	7.33182e-07	0.000219298	TRUE	TRUE	Trans (>250 kb)			0.313319
ENSG00000130227	XPO7	8	p21.3	21777180	21864096	4.94571	7.58676e-07	0.000219298	TRUE	TRUE	Trans (>250 kb)			0.990451
ENSG00000104517	UBR5	8	q22.3	103265240	103425069	4.94463	7.62868e-07	0.000219298	TRUE	TRUE	Trans (>250 kb)			0.186131
ENSG00000151490	PTPRO	12	p12.3	15475331	15750333	4.93472	8.02657e-07	0.000219298	TRUE	TRUE	Trans (>250 kb)			0.124138
ENSG00000156052	GNAQ	9	q21.2	80331003	80646374	4.92544	8.41697e-07	0.000219298	TRUE	TRUE	Trans (>250 kb)			0.729877
ENSG00000112624	GLTSCR1L	6	p21.1	42749765	42836298	4.91614	8.82665e-07	0.000219298	TRUE	TRUE	Trans (>250 kb)			0.0938406
ENSG00000005889	ZFX	X	p22.11	24167290	24234372	4.91285	8.97601e-07	0.000219298	TRUE	TRUE	Trans (>250 kb)
ENSG00000151320	AKAP6	14	q12	32798479	33300567	4.91184	9.02255e-07	0.000219298	TRUE	TRUE	Trans (>250 kb)			0.0105489
ENSG00000158290	CUL4B	X	q24	119658464	119709649	4.90468	9.35791e-07	0.000219298	TRUE	TRUE	Trans (>250 kb)
ENSG00000164061	BSN	3	p21.31	49591922	49708978	4.89704	9.72933e-07	0.000219298	TRUE	TRUE	Trans (>250 kb)			0.115538
ENSG00000054356	PTPRN	2	q35	220154345	220174370	4.89199	9.98211e-07	0.000219298	TRUE	TRUE	Trans (>250 kb)			0.475402
ENSG00000118922	KLF12	13	q22.1	74260226	74708394	4.88376	1.04083e-06	0.000219298	TRUE	TRUE	Trans (>250 kb)			0.00484952
ENSG00000116539	ASH1L	1	q22	155305059	155532598	4.87595	1.08286e-06	0.000219298	TRUE	TRUE	Trans (>250 kb)			0.029747
ENSG00000128594	LRRC4	7	q32.1	127667124	127672160	4.86709	1.13251e-06	0.000219298	TRUE	TRUE	Trans (>250 kb)			0.0142486
ENSG00000101745	ANKRD12	18	p11.22	9136226	9285983	4.86349	1.15335e-06	0.000219298	TRUE	TRUE	Trans (>250 kb)			0.000499988
ENSG00000075292	ZNF638	2	p13.2	71503691	71662199	4.86308	1.15572e-06	0.000219298	TRUE	TRUE	Trans (>250 kb)			0.0121488
ENSG00000225830	ERCC6	10	q11.23	50663414	50747584	4.86223	1.16068e-06	0.000219298	TRUE	TRUE	Trans (>250 kb)			0.60009
ENSG00000169306	IL1RAPL1	X	p21.3	28605516	29974840	4.85343	1.21347e-06	0.000219298	TRUE	TRUE	Trans (>250 kb)
ENSG00000151292	CSNK1G3	5	q23.2	122847793	122952739	4.85116	1.22742e-06	0.000219298	TRUE	TRUE	Trans (>250 kb)			0.515598
ENSG00000091157	WDR7	18	q21.31	54318574	54698828	4.85088	1.22918e-06	0.000219298	TRUE	TRUE	Trans (>250 kb)			0.490801
ENSG00000136603	SKIL	3	q26.2	170075466	170114623	4.83323	1.34333e-06	0.000219298	TRUE	TRUE	Trans (>250 kb)			0.754875
ENSG00000153201	RANBP2	2	q12.3	109335937	109402267	4.82944	1.36915e-06	0.000219298	TRUE	TRUE	Trans (>250 kb)			0.60349
ENSG00000100731	PCNX	14	q24.2	71374122	71582099	4.82662	1.38866e-06	0.000219298	TRUE	TRUE	0	rs67981189	3.751e-09	1.45637e-06
ENSG00000184156	KCNQ3	8	q24.22	133133108	133493200	4.8249	1.40074e-06	0.000219298	TRUE	TRUE	Trans (>250 kb)			0.164434
ENSG00000130723	PRRC2B	9	q34.13	134269480	134375584	4.824	1.40707e-06	0.000219298	TRUE	TRUE	Trans (>250 kb)			0.40371
ENSG00000164327	RICTOR	5	p13.1	38938021	39074510	4.82209	1.4206e-06	0.000219298	TRUE	TRUE	Trans (>250 kb)			0.0873413
ENSG00000172765	TMCC1	3	q22.1	129366635	129612419	4.82185	1.42236e-06	0.000219298	TRUE	TRUE	Trans (>250 kb)			0.340116
ENSG00000197323	TRIM33	1	p13.2	114935399	115053781	4.82184	1.42238e-06	0.000219298	TRUE	TRUE	Trans (>250 kb)			0.0953405
ENSG00000120251	GRIA2	4	q32.1	158125334	158287227	4.81892	1.44338e-06	0.000219298	TRUE	TRUE	Trans (>250 kb)			0.360814
ENSG00000163590	PPM1L	3	q25.33	160473390	160796695	4.81253	1.49033e-06	0.000219298	TRUE	TRUE	Trans (>250 kb)			0.0259474
ENSG00000127580	WDR24	16	p13.3	734622	740444	4.81235	1.49167e-06	0.000219298	TRUE	TRUE	Trans (>250 kb)			0.0765423
ENSG00000171988	JMJD1C	10	q21.3	64926981	65225722	4.81085	1.50286e-06	0.000219298	TRUE	TRUE	Trans (>250 kb)			0.00126463
ENSG00000084710	EFR3B	2	p23.3	25264999	25378243	4.80755	1.52789e-06	0.000219298	TRUE	TRUE	Trans (>250 kb)			0.00128117
ENSG00000118260	CREB1	2	q33.3	208394461	208468155	4.7931	1.64227e-06	0.000219298	TRUE	TRUE	Trans (>250 kb)			0.000706872
ENSG00000122482	ZNF644	1	p22.2	91380859	91487829	4.79165	1.65414e-06	0.000219298	TRUE	TRUE	Trans (>250 kb)			0.123738
ENSG00000185728	YTHDF3	8	q12.3	64081112	64125346	4.78716	1.69157e-06	0.000219298	TRUE	TRUE	Trans (>250 kb)			0.251825
ENSG00000110076	NRXN2	11	q13.1	64373646	64490660	4.78698	1.69312e-06	0.000219298	TRUE	TRUE	Trans (>250 kb)			0.0908409
ENSG00000170921	TANC2	17	q23.2	61086917	61505060	4.77906	1.76119e-06	0.000245902	TRUE	TRUE	Trans (>250 kb)			0.878662
ENSG00000100796	SMEK1	14	q32.12	91923955	91976898	4.7773	1.77669e-06	0.000245902	TRUE	TRUE	Trans (>250 kb)			0.79657
ENSG00000160445	ZER1	9	q34.11	131492065	131534693	4.77437	1.80266e-06	0.000245902	TRUE	TRUE	Trans (>250 kb)			0.000512487
ENSG00000136274	NACAD	7	p13	45120037	45128513	4.77008	1.84152e-06	0.000245902	TRUE	TRUE	Trans (>250 kb)			0.240226
ENSG00000175161	CADM2	3	p12.1	85008132	86123579	4.76497	1.8888e-06	0.000245902	TRUE	TRUE	Trans (>250 kb)			0.415108
ENSG00000196482	ESRRG	1	q41	216676588	217311097	4.76476	1.89078e-06	0.000245902	TRUE	TRUE	Trans (>250 kb)			0.169633
ENSG00000163946	FAM208A	3	p14.3	56654161	56717265	4.76436	1.89455e-06	0.000245902	TRUE	TRUE	Trans (>250 kb)			0.128137
ENSG00000113448	PDE4D	5	q12.1	58264865	59817947	4.7622	1.91495e-06	0.000245902	TRUE	TRUE	Trans (>250 kb)			0.039946
ENSG00000153707	PTPRD	9	p23	8314246	10612723	4.74859	2.04838e-06	0.000245902	TRUE	TRUE	Trans (>250 kb)			0.622988
ENSG00000136878	USP20	9	q34.11	132596977	132644107	4.7466	2.06859e-06	0.000277778	TRUE	TRUE	Trans (>250 kb)			0.0835416
ENSG00000005483	KMT2E	7	q22.3	104654626	104754808	4.74565	2.07842e-06	0.000277778	TRUE	TRUE	174256	rs6466055	1.586e-09	2.9311e-05
ENSG00000163288	GABRB1	4	p12	46995740	47428461	4.73907	2.14699e-06	0.000277778	TRUE	TRUE	Trans (>250 kb)			0.10404
ENSG00000197121	PGAP1	2	q33.1	197697728	197792520	4.72268	2.3276e-06	0.000277778	TRUE	TRUE	Trans (>250 kb)			0.0344466
ENSG00000072071	LPHN1	19	p13.12	14260750	14316999	4.71648	2.39963e-06	0.000305344	TRUE	TRUE	Trans (>250 kb)			0.060144
ENSG00000167566	NCKAP5L	12	q13.12	50184929	50222533	4.71615	2.40345e-06	0.000305344	TRUE	TRUE	Trans (>250 kb)			0.547095
ENSG00000164916	FOXK1	7	p22.1	4683388	4811074	4.70757	2.50686e-06	0.000305344	TRUE	TRUE	Trans (>250 kb)			0.0878412
ENSG00000196535	MYO18A	17	q11.2	27400528	27507430	4.70692	2.51493e-06	0.000305344	TRUE	TRUE	Trans (>250 kb)			0.209929
ENSG00000169783	LINGO1	15	q24.3	77905369	78113242	4.70538	2.53398e-06	0.000305344	TRUE	TRUE	Trans (>250 kb)			0.00994901
ENSG00000180530	NRIP1	21	q21.1	16333556	16437321	4.70334	2.55941e-06	0.000305344	TRUE	TRUE	Trans (>250 kb)			0.0020498
ENSG00000105426	PTPRS	19	p13.3	5158506	5340814	4.70296	2.56416e-06	0.000305344	TRUE	TRUE	Trans (>250 kb)			0.0621438
ENSG00000105866	SP4	7	p15.3	21467652	21554440	4.69853	2.62045e-06	0.000305344	FALSE	TRUE	Trans (>250 kb)			0.000937461
ENSG00000116406	EDEM3	1	q25.3	184659365	184724047	4.69614	2.65125e-06	0.000305344	FALSE	TRUE	Trans (>250 kb)			0.0451455
ENSG00000182095	TNRC18	7	p22.1	5346421	5465045	4.69158	2.71104e-06	0.000316901	FALSE	TRUE	Trans (>250 kb)			0.511799
ENSG00000115355	CCDC88A	2	p16.1	55514978	55647057	4.68836	2.75398e-06	0.000316901	FALSE	TRUE	Trans (>250 kb)			0.139036
ENSG00000115568	ZNF142	2	q35	219502639	219524378	4.68347	2.82059e-06	0.000316901	FALSE	TRUE	Trans (>250 kb)			0.786171
ENSG00000080298	RFX3	9	p24.2	3218297	3526004	4.68131	2.85044e-06	0.000316901	FALSE	TRUE	Trans (>250 kb)			0.216128
ENSG00000159842	ABR	17	p13.3	906758	1132315	4.68073	2.85858e-06	0.000316901	FALSE	TRUE	Trans (>250 kb)			0.854965
ENSG00000110497	AMBRA1	11	p11.2	46417964	46615675	4.67859	2.88857e-06	0.000316901	FALSE	TRUE	15112	rs35324223	2.041e-10	4.01877e-08
ENSG00000048052	HDAC9	7	p21.1	18126572	19042039	4.67745	2.90457e-06	0.000316901	FALSE	TRUE	Trans (>250 kb)			0.405409
ENSG00000101298	SNPH	20	p13	1246960	1289972	4.67291	2.96964e-06	0.000316901	FALSE	TRUE	Trans (>250 kb)			0.0862414
ENSG00000108557	RAI1	17	p11.2	17584787	17714767	4.67181	2.98559e-06	0.000316901	FALSE	TRUE	241692	rs11658257	8.339e-09	0.000220428
ENSG00000100154	TTC28	22	q12.1	28374004	29075853	4.66858	3.03286e-06	0.000316901	FALSE	TRUE	Trans (>250 kb)			0.0419458
ENSG00000136531	SCN2A	2	q24.3	166095912	166248818	4.66343	3.10984e-06	0.000316901	FALSE	TRUE	Trans (>250 kb)			0.660084
ENSG00000126012	KDM5C	X	p11.22	53220503	53254604	4.6628	3.11931e-06	0.000316901	FALSE	TRUE	Trans (>250 kb)
ENSG00000170852	KBTBD2	7	p14.3	32907784	32933743	4.65992	3.16327e-06	0.000316901	FALSE	TRUE	Trans (>250 kb)			0.176532
ENSG00000091039	OSBPL8	12	q21.2	76745577	76953589	4.65989	3.1638e-06	0.000316901	FALSE	TRUE	Trans (>250 kb)			0.0160484
ENSG00000185630	PBX1	1	q23.3	164524821	164868533	4.65664	3.21414e-06	0.000316901	FALSE	TRUE	Trans (>250 kb)			0.648785
ENSG00000186111	PIP5K1C	19	p13.3	3630181	3700477	4.65194	3.28824e-06	0.000340136	FALSE	TRUE	Trans (>250 kb)			0.540796
ENSG00000146352	CLVS2	6	q22.31	123317116	123394072	4.6516	3.29362e-06	0.000340136	FALSE	TRUE	Trans (>250 kb)			0.982352
ENSG00000184305	CCSER1	4	q22.1	91048686	92523064	4.64789	3.35349e-06	0.000340136	FALSE	TRUE	Trans (>250 kb)			0.217728
ENSG00000123636	BAZ2B	2	q24.2	160175490	160473203	4.64193	3.45166e-06	0.000340136	FALSE	TRUE	Trans (>250 kb)			0.0390461
ENSG00000078699	CBFA2T2	20	q11.21	32077881	32237842	4.63907	3.49984e-06	0.000340136	FALSE	TRUE	Trans (>250 kb)			0.684582
ENSG00000166747	AP1G1	16	q22.2	71762913	71843104	4.63886	3.50333e-06	0.000340136	FALSE	TRUE	Trans (>250 kb)			0.164134
ENSG00000065923	SLC9A7	X	p11.23	46464753	46618490	4.63683	3.53794e-06	0.000340136	FALSE	TRUE	Trans (>250 kb)
ENSG00000196712	NF1	17	q11.2	29421945	29709134	4.63656	3.54255e-06	0.000340136	FALSE	TRUE	Trans (>250 kb)			0.474903
ENSG00000177311	ZBTB38	3	q23	141043055	141168634	4.63331	3.59859e-06	0.000369128	FALSE	TRUE	Trans (>250 kb)			0.848465
ENSG00000261115	TMEM178B	7	q34	140774032	141180180	4.63209	3.61994e-06	0.000369128	FALSE	TRUE	Trans (>250 kb)			0.00186347
ENSG00000117598	LPPR5	1	p21.3	99355806	99470588	4.62883	3.67733e-06	0.000392157	FALSE	TRUE	Trans (>250 kb)			0.267923
ENSG00000163625	WDFY3	4	q21.23	85590704	85887544	4.62786	3.69459e-06	0.000392157	FALSE	TRUE	Trans (>250 kb)			0.346115
ENSG00000105737	GRIK5	19	q13.2	42502473	42573650	4.62533	3.74007e-06	0.000392157	FALSE	TRUE	Trans (>250 kb)			0.10244
ENSG00000089916	GPATCH2L	14	q24.3	76618259	76720685	4.62094	3.82006e-06	0.000392157	FALSE	TRUE	Trans (>250 kb)			0.00364964
ENSG00000173456	RNF26	11	q23.3	119205237	119208023	4.6103	4.02081e-06	0.000415335	FALSE	TRUE	Trans (>250 kb)			0.39681
ENSG00000040731	CDH10	5	p14.1	24487209	24645087	4.60781	4.06924e-06	0.000415335	FALSE	TRUE	Trans (>250 kb)			0.0539446
ENSG00000154305	MIA3	1	q41	222791428	222841354	4.60222	4.18018e-06	0.000415335	FALSE	TRUE	Trans (>250 kb)			0.125037
ENSG00000115020	PIKFYVE	2	q34	209130991	209223475	4.60116	4.20151e-06	0.000415335	FALSE	TRUE	Trans (>250 kb)			0.750375
ENSG00000082258	CCNT2	2	q21.3	135675805	135716912	4.59511	4.32518e-06	0.000426829	FALSE	TRUE	Trans (>250 kb)			0.00684932
ENSG00000136715	SAP130	2	q14.3	128698791	128785694	4.59411	4.3461e-06	0.000426829	FALSE	TRUE	Trans (>250 kb)			0.231627
ENSG00000153147	SMARCA5	4	q31.21	144434616	144478639	4.59349	4.35886e-06	0.000426829	FALSE	TRUE	Trans (>250 kb)			0.00324968
ENSG00000139132	FGD4	12	p11.21	32552463	32798984	4.5921	4.38814e-06	0.000426829	FALSE	TRUE	Trans (>250 kb)			0.99905
ENSG00000134318	ROCK2	2	p25.1	11319887	11488456	4.59111	4.40896e-06	0.000426829	FALSE	TRUE	Trans (>250 kb)			0.929957
ENSG00000067248	DHX29	5	q11.2	54552073	54603550	4.58432	4.55477e-06	0.000426829	FALSE	TRUE	Trans (>250 kb)			0.930757
ENSG00000174373	RALGAPA1	14	q13.2	36007558	36278510	4.58321	4.57883e-06	0.000426829	FALSE	TRUE	Trans (>250 kb)			0.668783
ENSG00000165494	PCF11	11	q14.1	82868030	82898493	4.5767	4.72374e-06	0.000426829	FALSE	TRUE	Trans (>250 kb)			0.623488
ENSG00000102189	EEA1	12	q22	93164413	93323107	4.57109	4.85197e-06	0.000470588	FALSE	TRUE	Trans (>250 kb)			0.177032
ENSG00000146463	ZMYM4	1	p34.3	35734568	35887659	4.56625	4.9652e-06	0.000470588	FALSE	TRUE	Trans (>250 kb)			0.000170981
ENSG00000170265	ZNF282	7	q36.1	148892577	148923339	4.56293	5.0444e-06	0.000470588	FALSE	TRUE	Trans (>250 kb)			0.0822418
ENSG00000152208	GRID2	4	q22.1	93225550	94695707	4.55966	5.12359e-06	0.000470588	FALSE	TRUE	Trans (>250 kb)			0.0712429
ENSG00000101349	PAK7	20	p12.2	9518036	9819689	4.55947	5.12818e-06	0.000470588	FALSE	TRUE	Trans (>250 kb)			0.975152
ENSG00000149212	SESN3	11	q21	94898704	94965705	4.55728	5.18197e-06	0.000470588	FALSE	TRUE	Trans (>250 kb)			0.854165
ENSG00000172461	FUT9	6	q16.1	96463860	96663488	4.55398	5.264e-06	0.000470588	FALSE	TRUE	35936	rs148879336	3.861e-08	0.0583442
ENSG00000168490	PHYHIP	8	p21.3	22077222	22089854	4.55266	5.29711e-06	0.000470588	FALSE	TRUE	Trans (>250 kb)			0.357214
ENSG00000100888	CHD8	14	q11.2	21853353	21924285	4.55075	5.34549e-06	0.000470588	FALSE	TRUE	Trans (>250 kb)			0.0281472
ENSG00000120616	EPC1	10	p11.22	32556679	32667726	4.54771	5.42319e-06	0.000489914	FALSE	TRUE	Trans (>250 kb)			0.19673
ENSG00000065243	PKN2	1	p22.2	89149905	89301938	4.54534	5.48462e-06	0.000489914	FALSE	TRUE	Trans (>250 kb)			0.818968
ENSG00000175471	MCTP1	5	q15	94039446	94620279	4.54436	5.51033e-06	0.000489914	FALSE	TRUE	Trans (>250 kb)			0.559094
ENSG00000170153	RNF150	4	q31.21	141780961	142134031	4.54223	5.56628e-06	0.000489914	FALSE	TRUE	Trans (>250 kb)			0.160434
ENSG00000171587	DSCAM	21	q22.2	41382926	42219065	4.54148	5.58616e-06	0.000489914	FALSE	TRUE	Trans (>250 kb)			0.542196
ENSG00000032219	ARID4A	14	q23.1	58765103	58840605	4.53084	5.87506e-06	0.000571429	FALSE	TRUE	Trans (>250 kb)			0.127137
ENSG00000152495	CAMK4	5	q22.1	110559351	110830584	4.52531	6.03074e-06	0.000588235	FALSE	TRUE	Trans (>250 kb)			0.230627
ENSG00000105808	RASA4	7	q22.1	102220093	102257204	4.52431	6.05937e-06	0.000588235	FALSE	TRUE	Trans (>250 kb)			0.0978402
ENSG00000149654	CDH22	20	q13.12	44802372	44937137	4.52253	6.1106e-06	0.000588235	FALSE	TRUE	Trans (>250 kb)			0.10474
ENSG00000164270	HTR4	5	q32	147830595	148056798	4.52249	6.11158e-06	0.000588235	FALSE	TRUE	Trans (>250 kb)			0.639886
ENSG00000167632	TRAPPC9	8	q24.3	140742586	141468678	4.52227	6.118e-06	0.000588235	FALSE	TRUE	Trans (>250 kb)			0.127337
ENSG00000119844	AFTPH	2	p14	64751465	64820139	4.50376	6.67605e-06	0.000607735	FALSE	TRUE	Trans (>250 kb)			0.0456454
ENSG00000154001	PPP2R5E	14	q23.2	63838075	64010092	4.49785	6.86447e-06	0.000625	FALSE	TRUE	Trans (>250 kb)			0.0138486
ENSG00000156687	UNC5D	8	p12	35092975	35654068	4.49559	6.93772e-06	0.000625	FALSE	TRUE	Trans (>250 kb)			0.788071
ENSG00000067798	NAV3	12	q21.2	78224685	78606790	4.49554	6.93944e-06	0.000625	FALSE	TRUE	Trans (>250 kb)			0.571293
ENSG00000132471	WBP2	17	q25.1	73841780	73852588	4.49143	7.07477e-06	0.000625	FALSE	TRUE	Trans (>250 kb)			0.111739
ENSG00000110066	SUV420H1	11	q13.2	67922330	67981295	4.49137	7.07656e-06	0.000625	FALSE	TRUE	Trans (>250 kb)			0.676082
ENSG00000148337	CIZ1	9	q34.11	130928343	130966662	4.49028	7.11311e-06	0.000626632	FALSE	TRUE	Trans (>250 kb)			0.0440456
ENSG00000077264	PAK3	X	q23	110187513	110470589	4.49026	7.11368e-06	0.000626632	FALSE	TRUE	Trans (>250 kb)
ENSG00000138834	MAPK8IP3	16	p13.3	1756184	1820318	4.48695	7.2251e-06	0.000626632	FALSE	TRUE	Trans (>250 kb)			0.171833
ENSG00000196628	TCF4	18	q21.2	52889562	53332018	4.48479	7.29845e-06	0.000626632	FALSE	TRUE	0	rs9636107	2.174e-13	4.53892e-06
ENSG00000146216	TTBK1	6	p21.1	43211418	43255997	4.48426	7.31676e-06	0.000626632	FALSE	TRUE	Trans (>250 kb)			0.000640605
ENSG00000174579	MSL2	3	q22.3	135867764	135916083	4.48253	7.37622e-06	0.000626632	FALSE	TRUE	Trans (>250 kb)			2.44728e-07
ENSG00000141867	BRD4	19	p13.12	15347647	15443356	4.4797	7.47494e-06	0.000626632	FALSE	TRUE	Trans (>250 kb)			0.456004
ENSG00000142875	PRKACB	1	p31.1	84543745	84704181	4.47913	7.49478e-06	0.000626632	FALSE	TRUE	Trans (>250 kb)			0.0592441
ENSG00000198646	NCOA6	20	q11.22	33284722	33413452	4.47841	7.52e-06	0.000626632	FALSE	TRUE	Trans (>250 kb)			0.0353465
ENSG00000170325	PRDM10	11	q24.3	129769601	129872730	4.47791	7.53781e-06	0.000626632	FALSE	TRUE	Trans (>250 kb)			0.0605439
ENSG00000103043	VAC14	16	q22.2	70721342	70835064	4.4776	7.54872e-06	0.000626632	FALSE	TRUE	Trans (>250 kb)			0.157634
ENSG00000108262	GIT1	17	q11.2	27900487	27921072	4.47578	7.61316e-06	0.000626632	FALSE	TRUE	Trans (>250 kb)			0.910959
ENSG00000197872	FAM49A	2	p24.2	16730727	16847599	4.47542	7.62624e-06	0.000626632	FALSE	TRUE	Trans (>250 kb)			0.490301
ENSG00000058673	ZC3H11A	1	q32.1	203764782	203823252	4.47521	7.63347e-06	0.000626632	FALSE	TRUE	Trans (>250 kb)			0.938856
ENSG00000066777	ARFGEF1	8	q13.2	68085747	68255912	4.47407	7.67452e-06	0.000626632	FALSE	TRUE	Trans (>250 kb)			0.79557
ENSG00000163510	CWC22	2	q31.3	180809603	180871840	4.47035	7.8093e-06	0.000647668	FALSE	TRUE	Trans (>250 kb)			0.00170819
ENSG00000204217	BMPR2	2	q33.1	203241659	203432474	4.46786	7.90065e-06	0.000647668	FALSE	TRUE	Trans (>250 kb)			0.290221
ENSG00000170558	CDH2	18	q12.1	25530930	25757410	4.46726	7.92288e-06	0.000670103	FALSE	TRUE	Trans (>250 kb)			0.880662
ENSG00000137497	NUMA1	11	q13.4	71713910	71791739	4.46625	7.96023e-06	0.000680101	FALSE	TRUE	Trans (>250 kb)			0.5007
ENSG00000188994	ZNF292	6	q14.3	87862551	87973914	4.46153	8.1377e-06	0.000680101	FALSE	TRUE	Trans (>250 kb)			0.000370546
ENSG00000196323	ZBTB44	11	q24.3	130096572	130184581	4.46003	8.19469e-06	0.000680101	FALSE	TRUE	Trans (>250 kb)			0.215328
ENSG00000114650	SCAP	3	p21.31	47455203	47518616	4.4596	8.21113e-06	0.000680101	FALSE	TRUE	Trans (>250 kb)			0.152335
ENSG00000077097	TOP2B	3	p24.2	25639475	25706398	4.45924	8.22515e-06	0.000680101	FALSE	TRUE	Trans (>250 kb)			0.39981
ENSG00000185359	HGS	17	q25.3	79650356	79670168	4.45906	8.23181e-06	0.000680101	FALSE	TRUE	Trans (>250 kb)			0.319118
ENSG00000166886	NAB2	12	q13.3	57482677	57489259	4.45862	8.24872e-06	0.000680101	FALSE	TRUE	133112	rs12826178	5.699e-12	9.94231e-05
ENSG00000149187	CELF1	11	p11.2	47487496	47587121	4.45226	8.49709e-06	0.000728643	FALSE	TRUE	Trans (>250 kb)			0.490801
ENSG00000108256	NUFIP2	17	q11.2	27582854	27621136	4.44581	8.75631e-06	0.00074813	FALSE	TRUE	Trans (>250 kb)			0.125737
ENSG00000166266	CUL5	11	q22.3	107879459	107978503	4.4376	9.09679e-06	0.000761905	FALSE	TRUE	Trans (>250 kb)			0.531297
ENSG00000103932	RPAP1	15	q15.1	41809374	41836467	4.43736	9.10691e-06	0.000761905	FALSE	TRUE	Trans (>250 kb)			0.70298
ENSG00000153317	ASAP1	8	q24.21	131064353	131455906	4.43646	9.14505e-06	0.000761905	FALSE	TRUE	Trans (>250 kb)			0.000366065
ENSG00000198900	TOP1	20	q12	39657458	39753127	4.42771	9.52376e-06	0.000761905	FALSE	TRUE	Trans (>250 kb)			0.00354965
ENSG00000150967	ABCB9	12	q24.31	123405498	123466196	4.42642	9.58104e-06	0.000761905	FALSE	TRUE	184139	rs1615350	4.259e-12	0.000725783
ENSG00000177614	PGBD5	1	q42.13	230457392	230561475	4.42446	9.6684e-06	0.000761905	FALSE	TRUE	Trans (>250 kb)			0.230427
ENSG00000124140	SLC12A5	20	q13.12	44650356	44688784	4.42397	9.69031e-06	0.000761905	FALSE	TRUE	Trans (>250 kb)			0.242026
ENSG00000164068	RNF123	3	p21.31	49726932	49758962	4.42008	9.86653e-06	0.000761905	FALSE	TRUE	Trans (>250 kb)			0.0909409
ENSG00000225190	PLEKHM1	17	q21.31	43513266	43568115	4.41904	9.91409e-06	0.000761905	FALSE	TRUE	Trans (>250 kb)			0.107239
ENSG00000122779	TRIM24	7	q33	138145079	138274738	4.41605	1.00519e-05	0.000761905	FALSE	TRUE	Trans (>250 kb)			0.269523
ENSG00000114554	PLXNA1	3	q21.3	126707437	126756235	4.4151	1.00963e-05	0.000761905	FALSE	TRUE	Trans (>250 kb)			0.19873
ENSG00000196227	FAM217B	20	q13.33	58508819	58523735	4.41436	1.01311e-05	0.000761905	FALSE	TRUE	Trans (>250 kb)			0.883862
ENSG00000173273	TNKS	8	p23.1	9413424	9639856	4.41136	1.02724e-05	0.000761905	FALSE	TRUE	Trans (>250 kb)			0.00031538
ENSG00000036257	CUL3	2	q36.2	225334867	225450110	4.40813	1.04268e-05	0.000761905	FALSE	TRUE	0	rs11685299	1.494e-08	3.25903e-05
ENSG00000141564	RPTOR	17	q25.3	78518619	78940171	4.40655	1.0503e-05	0.000783848	FALSE	TRUE	Trans (>250 kb)			4.19222e-05
ENSG00000173575	CHD2	15	q26.1	93426526	93571237	4.40175	1.07381e-05	0.000801887	FALSE	TRUE	Trans (>250 kb)			0.0180482
ENSG00000167548	KMT2D	12	q13.12	49412758	49453557	4.39797	1.09268e-05	0.000810185	FALSE	TRUE	Trans (>250 kb)			0.0253475
ENSG00000136720	HS6ST1	2	q14.3	128994290	129076151	4.3979	1.09305e-05	0.000810185	FALSE	TRUE	Trans (>250 kb)			0.969553
ENSG00000173889	PHC3	3	q26.2	169804520	169899537	4.39718	1.09668e-05	0.000810185	FALSE	TRUE	Trans (>250 kb)			0.0366463
ENSG00000152413	HOMER1	5	q14.1	78668459	78810040	4.39627	1.10128e-05	0.000810185	FALSE	TRUE	Trans (>250 kb)			0.0314469
ENSG00000151746	BICD1	12	p11.21	32259769	32536567	4.39472	1.10915e-05	0.000810185	FALSE	TRUE	Trans (>250 kb)			0.218428
ENSG00000157837	SPPL3	12	q24.31	121200313	121342174	4.38908	1.13829e-05	0.000829493	FALSE	TRUE	Trans (>250 kb)			0.00794921
ENSG00000136295	TTYH3	7	p22.3	2671585	2704436	4.38641	1.15235e-05	0.000837104	FALSE	TRUE	Trans (>250 kb)			0.090241
ENSG00000175115	PACS1	11	q13.1	65837834	66012218	4.38482	1.1608e-05	0.000837104	FALSE	TRUE	Trans (>250 kb)			0.227727
ENSG00000162065	TBC1D24	16	p13.3	2525147	2555735	4.3838	1.16625e-05	0.000837104	FALSE	TRUE	Trans (>250 kb)			0.0291471
ENSG00000162706	CADM3	1	q23.2	159141399	159173103	4.38234	1.1741e-05	0.000837104	FALSE	TRUE	Trans (>250 kb)			0.356014
ENSG00000062650	WAPAL	10	q23.2	88195013	88281572	4.38178	1.17714e-05	0.000837104	FALSE	TRUE	Trans (>250 kb)			0.0105489
ENSG00000127081	ZNF484	9	q22.31	95607874	95640304	4.37799	1.19778e-05	0.000848214	FALSE	TRUE	Trans (>250 kb)			0.00914909
ENSG00000153207	AHCTF1	1	q44	247002400	247095280	4.37276	1.22685e-05	0.000848214	FALSE	TRUE	Trans (>250 kb)			0.676982
ENSG00000175105	ZNF654	3	p11.1	88188254	88193815	4.37112	1.23609e-05	0.000848214	FALSE	TRUE	Trans (>250 kb)			0.161434
ENSG00000124422	USP22	17	p11.2	20902910	20947073	4.37067	1.23864e-05	0.000848214	FALSE	TRUE	Trans (>250 kb)			0.0363464
ENSG00000033122	LRRC7	1	p31.1	70034081	70617628	4.36651	1.26246e-05	0.000860927	FALSE	TRUE	Trans (>250 kb)			0.279222
ENSG00000152409	JMY	5	q14.1	78532012	78623038	4.36341	1.28053e-05	0.000860927	FALSE	TRUE	Trans (>250 kb)			0.181932
ENSG00000143376	SNX27	1	q21.3	151584541	151671567	4.35564	1.3268e-05	0.000860927	FALSE	TRUE	Trans (>250 kb)			0.0952405
ENSG00000142235	LMTK3	19	q13.33	48988528	49016446	4.35024	1.35989e-05	0.000879121	FALSE	TRUE	Trans (>250 kb)			0.736676
ENSG00000135119	RNFT2	12	q24.22	117176096	117291436	4.3486	1.37007e-05	0.000893246	FALSE	TRUE	Trans (>250 kb)			0.889861
ENSG00000175931	UBE2O	17	q25.1	74385532	74449288	4.34732	1.3781e-05	0.000893246	FALSE	TRUE	Trans (>250 kb)			0.0345465
ENSG00000075043	KCNQ2	20	q13.33	62037542	62103993	4.34634	1.3843e-05	0.000893246	FALSE	TRUE	Trans (>250 kb)			0.0408459
ENSG00000110786	PTPN5	11	p15.1	18749475	18814268	4.34618	1.38529e-05	0.000893246	FALSE	TRUE	Trans (>250 kb)			0.230427
ENSG00000134852	CLOCK	4	q12	56294070	56413305	4.3459	1.38704e-05	0.000911063	FALSE	TRUE	Trans (>250 kb)			0.0890411
ENSG00000103148	NPRL3	16	p13.3	134273	188859	4.34526	1.39113e-05	0.000911063	FALSE	TRUE	Trans (>250 kb)			0.420008
ENSG00000084676	NCOA1	2	p23.3	24714783	24993571	4.34291	1.40605e-05	0.000922747	FALSE	TRUE	Trans (>250 kb)			0.39641
ENSG00000161813	LARP4	12	q13.12	50786166	50873787	4.34084	1.41938e-05	0.000922747	FALSE	TRUE	Trans (>250 kb)			0.0020498
ENSG00000153187	HNRNPU	1	q44	245014468	245027844	4.33838	1.43534e-05	0.000922747	FALSE	TRUE	Trans (>250 kb)			0.873063
ENSG00000128881	TTBK2	15	q15.2	43030932	43213007	4.33326	1.46916e-05	0.000959488	FALSE	TRUE	Trans (>250 kb)			0.29872
ENSG00000143126	CELSR2	1	p13.3	109792641	109818372	4.33279	1.47231e-05	0.000959488	FALSE	TRUE	Trans (>250 kb)			0.334917
ENSG00000111605	CPSF6	12	q15	69633317	69668138	4.33181	1.47888e-05	0.000959488	FALSE	TRUE	Trans (>250 kb)			0.616588
ENSG00000196498	NCOR2	12	q24.31	124808961	125052135	4.32933	1.49566e-05	0.000972516	FALSE	TRUE	Trans (>250 kb)			0.0964404
ENSG00000141664	ZCCHC2	18	q21.33	60190240	60254942	4.32725	1.50981e-05	0.000972516	FALSE	TRUE	Trans (>250 kb)			0.419808
ENSG00000108443	RPS6KB1	17	q23.1	57970447	58027925	4.32197	1.54639e-05	0.000981595	FALSE	TRUE	Trans (>250 kb)			0.728577
ENSG00000130479	MAP1S	19	p13.11	17830051	17845325	4.31785	1.57559e-05	0.000981595	FALSE	TRUE	Trans (>250 kb)			0.0826417
ENSG00000066739	ATG2B	14	q32.2	96747595	96830207	4.31553	1.59222e-05	0.000981595	FALSE	TRUE	Trans (>250 kb)			0.124238
ENSG00000086758	HUWE1	X	p11.22	53559057	53713673	4.31378	1.60489e-05	0.000981595	FALSE	TRUE	Trans (>250 kb)
ENSG00000166833	NAV2	11	p15.1	19372271	20143144	4.3129	1.61127e-05	0.000981595	FALSE	TRUE	Trans (>250 kb)			0.492501
ENSG00000127663	KDM4B	19	p13.3	4969125	5153606	4.31264	1.6132e-05	0.000981595	FALSE	TRUE	Trans (>250 kb)			0.010349
ENSG00000138688	KIAA1109	4	q27	123073488	123283913	4.31213	1.61689e-05	0.000981595	FALSE	TRUE	Trans (>250 kb)			0.0680432
ENSG00000170579	DLGAP1	18	p11.31	3496030	4455335	4.31148	1.62166e-05	0.000981595	FALSE	TRUE	Trans (>250 kb)			0.760974
ENSG00000147044	CASK	X	p11.4	41374187	41782716	4.31105	1.62481e-05	0.000981595	FALSE	TRUE	Trans (>250 kb)
ENSG00000175216	CKAP5	11	p11.2	46764598	46867847	4.31068	1.6275e-05	0.000981595	FALSE	TRUE	Trans (>250 kb)			0.000931776
ENSG00000025293	PHF20	20	q11.22	34359896	34538303	4.30515	1.66874e-05	0.00101833	FALSE	TRUE	Trans (>250 kb)			0.813769
ENSG00000172869	DMXL1	5	q23.1	118373467	118584833	4.30479	1.67143e-05	0.00101833	FALSE	TRUE	Trans (>250 kb)			0.991251
ENSG00000176542	KIAA2018	3	q13.2	113367232	113415493	4.29687	1.73226e-05	0.00109127	FALSE	TRUE	Trans (>250 kb)			0.646585
ENSG00000092847	AGO1	1	p34.3	36335409	36395211	4.29417	1.7535e-05	0.00109127	FALSE	TRUE	Trans (>250 kb)			0.000819967
ENSG00000139613	SMARCC2	12	q13.2	56556767	56583351	4.28999	1.78684e-05	0.00109127	FALSE	TRUE	Trans (>250 kb)			0.454905
ENSG00000135709	KIAA0513	16	q24.1	85061375	85127836	4.28976	1.78869e-05	0.00109127	FALSE	TRUE	Trans (>250 kb)			0.0020498
ENSG00000144028	SNRNP200	2	q11.2	96940074	96971297	4.28741	1.80772e-05	0.00110891	FALSE	TRUE	Trans (>250 kb)			0.000732117
ENSG00000080345	RIF1	2	q23.3	152266397	152364527	4.2813	1.85801e-05	0.00111984	FALSE	TRUE	Trans (>250 kb)			0.0319468
ENSG00000182621	PLCB1	20	p12.3	8112824	8949003	4.27411	1.91904e-05	0.00116505	FALSE	TRUE	Trans (>250 kb)			0.889761
ENSG00000172915	NBEA	13	q13.3	35516424	36247159	4.27311	1.92763e-05	0.00116505	FALSE	TRUE	Trans (>250 kb)			0.976952
ENSG00000175104	TRAF6	11	p12	36508577	36531822	4.27216	1.93591e-05	0.00117308	FALSE	TRUE	Trans (>250 kb)			0.0126487
ENSG00000157542	KCNJ6	21	q22.13	38979678	39288749	4.26757	1.97614e-05	0.00117308	FALSE	TRUE	Trans (>250 kb)			0.785071
ENSG00000183117	CSMD1	8	p23.2	2792875	4852494	4.2675	1.97678e-05	0.00117308	FALSE	TRUE	0	rs10108725	3.316e-08	5.16248e-05
ENSG00000154822	PLCL2	3	p24.3	16844159	17132086	4.26302	2.01685e-05	0.00119002	FALSE	TRUE	Trans (>250 kb)			0.0015768
ENSG00000152061	RABGAP1L	1	q25.1	174128548	174964445	4.25972	2.04684e-05	0.00124283	FALSE	TRUE	Trans (>250 kb)			0.0376462
ENSG00000167395	ZNF646	16	p11.2	31085743	31095517	4.25959	2.04806e-05	0.00124283	FALSE	TRUE	Trans (>250 kb)			0.126637
ENSG00000115464	USP34	2	p15	61414598	61697904	4.25692	2.07262e-05	0.00125	FALSE	TRUE	Trans (>250 kb)			0.0570443
ENSG00000107864	CPEB3	10	q23.32	93806449	94050844	4.25284	2.11077e-05	0.00125	FALSE	TRUE	Trans (>250 kb)			0.0889411
ENSG00000067369	TP53BP1	15	q15.3	43699407	43802926	4.25274	2.11175e-05	0.00125	FALSE	TRUE	Trans (>250 kb)			0.00113883
ENSG00000121741	ZMYM2	13	q12.11	20532810	20665968	4.25142	2.12415e-05	0.00125	FALSE	TRUE	Trans (>250 kb)			0.375312
ENSG00000196220	SRGAP3	3	p25.3	9022275	9404737	4.25074	2.13066e-05	0.00125	FALSE	TRUE	Trans (>250 kb)			0.0630437
ENSG00000136367	ZFHX2	14	q11.2	23990066	24025401	4.24571	2.179e-05	0.00125704	FALSE	TRUE	Trans (>250 kb)			0.887961
ENSG00000039123	SKIV2L2	5	q11.2	54603588	54721409	4.23891	2.24611e-05	0.00126629	FALSE	TRUE	Trans (>250 kb)			0.938656
ENSG00000054267	ARID4B	1	q42.3	235294949	235491534	4.23735	2.26176e-05	0.00126629	FALSE	TRUE	Trans (>250 kb)			0.368113
ENSG00000133878	DUSP26	8	p12	33448856	33457624	4.23084	2.32816e-05	0.00129326	FALSE	TRUE	Trans (>250 kb)			0.0177482
ENSG00000169118	CSNK1G1	15	q22.31	64457716	64648442	4.22867	2.35077e-05	0.00129326	FALSE	TRUE	Trans (>250 kb)			0.00574943
ENSG00000101746	NOL4	18	q12.1	31431064	31804916	4.22862	2.35127e-05	0.00129326	FALSE	TRUE	Trans (>250 kb)			5.13023e-05
ENSG00000198925	ATG9A	2	q35	220074494	220094439	4.22807	2.35701e-05	0.00129326	FALSE	TRUE	Trans (>250 kb)			4.50892e-05
ENSG00000111642	CHD4	12	p13.31	6679249	6716642	4.22712	2.36704e-05	0.00129326	FALSE	TRUE	Trans (>250 kb)			0.89696
ENSG00000173264	GPR137	11	q13.1	64037534	64056972	4.22632	2.37541e-05	0.00129326	FALSE	TRUE	Trans (>250 kb)			0.109839
ENSG00000159459	UBR1	15	q15.2	43235095	43398311	4.2254	2.38516e-05	0.00129326	FALSE	TRUE	Trans (>250 kb)			0.565493
ENSG00000047188	YTHDC2	5	q22.2	112849380	112930982	4.22464	2.39318e-05	0.00129326	FALSE	TRUE	Trans (>250 kb)			0.857964
ENSG00000167889	MGAT5B	17	q25.2	74864538	74946475	4.22353	2.40506e-05	0.00129326	FALSE	TRUE	Trans (>250 kb)			0.249925
ENSG00000111728	ST8SIA1	12	p12.1	22216707	22589975	4.22169	2.4248e-05	0.00130909	FALSE	TRUE	Trans (>250 kb)			0.0468453
ENSG00000137727	ARHGAP20	11	q23.1	110447766	110583912	4.21861	2.45811e-05	0.00132007	FALSE	TRUE	Trans (>250 kb)			0.0238476
ENSG00000122257	RBBP6	16	p12.1	24549014	24584184	4.21251	2.52549e-05	0.00135678	FALSE	TRUE	Trans (>250 kb)			0.0788421
ENSG00000119906	FAM178A	10	q24.31	102672326	102724893	4.21233	2.52753e-05	0.00135678	FALSE	TRUE	Trans (>250 kb)			0.0220478
ENSG00000008300	CELSR3	3	p21.31	48673902	48700348	4.21049	2.54814e-05	0.00135678	FALSE	TRUE	Trans (>250 kb)			0.00734927
ENSG00000100207	TCF20	22	q13.2	42556019	42739622	4.20976	2.55638e-05	0.00135678	FALSE	TRUE	0	rs760648	1.274e-10	3.41413e-08
ENSG00000137843	PAK6	15	q15.1	40509629	40569688	4.20492	2.61173e-05	0.00135678	FALSE	TRUE	Trans (>250 kb)			4.87599e-06
ENSG00000135387	CAPRIN1	11	p13	34073230	34122703	4.20483	2.6128e-05	0.00135678	FALSE	TRUE	Trans (>250 kb)			0.0363464
ENSG00000178209	PLEC	8	q24.3	144989321	145050902	4.20364	2.62655e-05	0.00135678	FALSE	TRUE	Trans (>250 kb)			0.633287
ENSG00000048740	CELF2	10	p14	11047259	11378674	4.20083	2.65938e-05	0.00135678	FALSE	TRUE	Trans (>250 kb)			0.00774923
ENSG00000111530	CAND1	12	q14.3	67663061	67713731	4.20075	2.66038e-05	0.00135678	FALSE	TRUE	Trans (>250 kb)			0.0766423
ENSG00000112182	BACH2	6	q15	90636248	91006627	4.19852	2.68665e-05	0.00135678	FALSE	TRUE	Trans (>250 kb)			0.00684932
ENSG00000054793	ATP9A	20	q13.2	50213053	50385173	4.19833	2.68889e-05	0.00135678	FALSE	TRUE	Trans (>250 kb)			0.712679
ENSG00000010818	HIVEP2	6	q24.2	143072604	143266338	4.19538	2.72412e-05	0.00135678	FALSE	TRUE	Trans (>250 kb)			0.109739
ENSG00000169962	TAS1R3	1	p36.33	1266694	1270686	4.18827	2.81087e-05	0.00135678	FALSE	TRUE	Trans (>250 kb)			0.814169
ENSG00000124151	NCOA3	20	q13.12	46130601	46285621	4.18796	2.81471e-05	0.00135678	FALSE	TRUE	Trans (>250 kb)			0.276422
ENSG00000170667	RASA4B	7	q22.1	102122892	102158228	4.18786	2.816e-05	0.00135678	FALSE	TRUE	Trans (>250 kb)			0.685681
ENSG00000129993	CBFA2T3	16	q24.3	88941266	89043612	4.18208	2.88851e-05	0.00135678	FALSE	TRUE	Trans (>250 kb)			0.0985401
ENSG00000164463	CREBRF	5	q35.1	172483355	172566291	4.18114	2.90053e-05	0.00135678	FALSE	TRUE	Trans (>250 kb)			0.0162484
ENSG00000068878	PSME4	2	p16.2	54091204	54197977	4.18039	2.91008e-05	0.00135678	FALSE	TRUE	Trans (>250 kb)			0.00187484
ENSG00000178662	CSRNP3	2	q24.3	166326157	166545917	4.17691	2.95492e-05	0.00135678	FALSE	TRUE	Trans (>250 kb)			0.353115
ENSG00000151611	MMAA	4	q31.21	146539415	146581187	4.17672	2.95742e-05	0.00135678	FALSE	TRUE	Trans (>250 kb)			0.985951
ENSG00000138439	FAM117B	2	q33.2	203499901	203634480	4.17353	2.9991e-05	0.00135678	FALSE	TRUE	Trans (>250 kb)			0.117438
ENSG00000105732	ZNF574	19	q13.2	42572629	42585701	4.17257	3.01187e-05	0.00135678	FALSE	TRUE	Trans (>250 kb)			0.0829417
ENSG00000127914	AKAP9	7	q21.2	91570181	91739987	4.17157	3.02503e-05	0.00135678	FALSE	TRUE	Trans (>250 kb)			0.211629
ENSG00000102858	MGRN1	16	p13.3	4666494	4740975	4.17052	3.03907e-05	0.00135678	FALSE	TRUE	Trans (>250 kb)			0.0144486
ENSG00000107290	SETX	9	q34.13	135136743	135230372	4.17026	3.04247e-05	0.00135678	FALSE	TRUE	Trans (>250 kb)			0.685881
ENSG00000163539	CLASP2	3	p22.3	33537737	33759848	4.1654	3.10812e-05	0.00135678	FALSE	TRUE	Trans (>250 kb)			0.0273473
ENSG00000132694	ARHGEF11	1	q23.1	156904632	157015162	4.15941	3.19069e-05	0.00137124	FALSE	TRUE	Trans (>250 kb)			0.286421
ENSG00000136021	SCYL2	12	q23.1	100660918	100735502	4.1589	3.19777e-05	0.00138333	FALSE	TRUE	Trans (>250 kb)			0.19893
ENSG00000167962	ZNF598	16	p13.3	2047655	2059824	4.15663	3.2297e-05	0.00139303	FALSE	TRUE	Trans (>250 kb)			0.654485
ENSG00000165156	ZHX1	8	q24.13	124260696	124287781	4.15508	3.25178e-05	0.00139303	FALSE	TRUE	Trans (>250 kb)			0.875362
ENSG00000146776	ATXN7L1	7	q22.3	105245514	105517050	4.15077	3.31355e-05	0.00141447	FALSE	TRUE	Trans (>250 kb)			0.0030497
ENSG00000198794	SCAMP5	15	q24.2	75249560	75313837	4.1505	3.31754e-05	0.00141447	FALSE	TRUE	Trans (>250 kb)			0.471403
ENSG00000171798	KNDC1	10	q26.3	134973951	135039916	4.14962	3.33025e-05	0.00141447	FALSE	TRUE	Trans (>250 kb)			0.180532
ENSG00000076108	BAZ2A	12	q13.3	56989380	57030600	4.14878	3.34252e-05	0.00142857	FALSE	TRUE	Trans (>250 kb)			0.358614
ENSG00000094916	CBX5	12	q13.13	54624724	54673886	4.14457	3.40458e-05	0.0014534	FALSE	TRUE	Trans (>250 kb)			0.413309
ENSG00000070814	TCOF1	5	q32	149737202	149779871	4.14454	3.40496e-05	0.0014534	FALSE	TRUE	Trans (>250 kb)			0.974453
ENSG00000157741	UBN2	7	q34	138915102	138992982	4.14309	3.42661e-05	0.0014534	FALSE	TRUE	Trans (>250 kb)			0.30302
ENSG00000103197	TSC2	16	p13.3	2097466	2138716	4.14229	3.43857e-05	0.0014534	FALSE	TRUE	Trans (>250 kb)			0.19543
ENSG00000114742	WDR48	3	p22.2	39093489	39138155	4.13996	3.4737e-05	0.0014534	FALSE	TRUE	Trans (>250 kb)			0.307019
ENSG00000177731	FLII	17	p11.2	18148150	18162230	4.13787	3.50541e-05	0.0014534	FALSE	TRUE	191691	rs11658257	8.339e-09	0.0687431
ENSG00000158636	C11orf30	11	q13.5	76155967	76264069	4.13698	3.51904e-05	0.0014534	FALSE	TRUE	Trans (>250 kb)			0.186631
ENSG00000141298	SSH2	17	q11.2	27952956	28257294	4.1323	3.59145e-05	0.0014534	FALSE	TRUE	Trans (>250 kb)			0.838066
ENSG00000198910	L1CAM	X	q28	153126969	153174677	4.12847	3.65191e-05	0.0014534	FALSE	TRUE	Trans (>250 kb)
ENSG00000205339	IPO7	11	p15.4	9406169	9469673	4.12838	3.65324e-05	0.0014534	FALSE	TRUE	Trans (>250 kb)			0.485001
ENSG00000070018	LRP6	12	p13.2	12268959	12419946	4.12832	3.65427e-05	0.0014534	FALSE	TRUE	Trans (>250 kb)			0.0891411
ENSG00000012232	EXTL3	8	p21.1	28457986	28613116	4.12823	3.65569e-05	0.0014534	FALSE	TRUE	Trans (>250 kb)			0.475702
ENSG00000112685	EXOC2	6	p25.3	485133	693117	4.12765	3.6649e-05	0.0014534	FALSE	TRUE	Trans (>250 kb)			0.840566
ENSG00000152402	GUCY1A2	11	q22.3	106544738	106889250	4.12757	3.66614e-05	0.0014534	FALSE	TRUE	Trans (>250 kb)			0.406409
ENSG00000132510	KDM6B	17	p13.1	7743222	7758114	4.12633	3.68596e-05	0.0014534	FALSE	TRUE	Trans (>250 kb)			0.130437
ENSG00000156599	ZDHHC5	11	q12.1	57435219	57468659	4.12516	3.70473e-05	0.0014534	FALSE	TRUE	Trans (>250 kb)			1.51082e-05
ENSG00000140199	SLC12A6	15	q14	34525460	34630261	4.12451	3.71518e-05	0.0014534	FALSE	TRUE	Trans (>250 kb)			0.0510449
ENSG00000166188	ZNF319	16	q21	58028572	58034357	4.12267	3.74508e-05	0.0014534	FALSE	TRUE	Trans (>250 kb)			0.794171
ENSG00000126464	PRR12	19	q13.33	50094900	50129696	4.11522	3.86804e-05	0.0014867	FALSE	TRUE	Trans (>250 kb)			2.14044e-05
ENSG00000139718	SETD1B	12	q24.31	122242086	122270562	4.11437	3.88242e-05	0.0014867	FALSE	TRUE	Trans (>250 kb)			0.030447
ENSG00000213047	DENND1B	1	q31.3	197473878	197744826	4.11387	3.89083e-05	0.0014867	FALSE	TRUE	Trans (>250 kb)			0.0228477
ENSG00000162670	BRINP3	1	q31.1	190066792	190446759	4.11291	3.90697e-05	0.0014867	FALSE	TRUE	Trans (>250 kb)			0.0228477
ENSG00000100023	PPIL2	22	q11.21	22006559	22054304	4.11176	3.92658e-05	0.00148773	FALSE	TRUE	Trans (>250 kb)			0.00224978
ENSG00000091009	RBM27	5	q32	145583113	145718814	4.10694	4.00938e-05	0.00148773	FALSE	TRUE	Trans (>250 kb)			0.627087
ENSG00000100697	DICER1	14	q32.13	95552565	95624347	4.10474	4.0477e-05	0.00148773	FALSE	TRUE	Trans (>250 kb)			0.210229
ENSG00000165416	SUGT1	13	q14.3	53226844	53275044	4.10335	4.07204e-05	0.00148773	FALSE	TRUE	Trans (>250 kb)			0.0179482
ENSG00000080845	DLGAP4	20	q11.23	34894258	35157040	4.10201	4.09584e-05	0.00148773	FALSE	TRUE	Trans (>250 kb)			0.413209
ENSG00000186472	PCLO	7	q21.11	82383329	82792246	4.10177	4.09997e-05	0.00148773	FALSE	TRUE	Trans (>250 kb)			0.000476733
ENSG00000149639	SOGA1	20	q11.23	35405845	35492089	4.09416	4.23703e-05	0.00149847	FALSE	TRUE	Trans (>250 kb)			0.10274
ENSG00000169057	MECP2	X	q28	153287024	153363212	4.09207	4.27548e-05	0.00149925	FALSE	TRUE	Trans (>250 kb)
ENSG00000092148	HECTD1	14	q12	31569318	31677010	4.09181	4.28016e-05	0.00149925	FALSE	TRUE	Trans (>250 kb)			0.00146418
ENSG00000166448	TMEM130	7	q22.1	98444111	98468394	4.09044	4.3055e-05	0.00149925	FALSE	TRUE	Trans (>250 kb)			0.176632
ENSG00000018236	CNTN1	12	q12	41086244	41466220	4.09034	4.30736e-05	0.00149925	FALSE	TRUE	Trans (>250 kb)			0.121338
ENSG00000153253	SCN3A	2	q24.3	165944032	166060577	4.08796	4.35177e-05	0.00149925	FALSE	TRUE	Trans (>250 kb)			0.0573443
ENSG00000142186	SCYL1	11	q13.1	65292548	65306175	4.08736	4.36313e-05	0.00149925	FALSE	TRUE	Trans (>250 kb)			0.575592
ENSG00000179151	EDC3	15	q24.1	74922899	74988633	4.08735	4.36322e-05	0.00149925	FALSE	TRUE	Trans (>250 kb)			0.848665
ENSG00000169184	MN1	22	q12.1	28144265	28197486	4.08378	4.43096e-05	0.00149925	FALSE	TRUE	Trans (>250 kb)			0.759174
ENSG00000090060	PAPOLA	14	q32.2	96967770	97033448	4.08311	4.44377e-05	0.00149925	FALSE	TRUE	Trans (>250 kb)			0.335516
ENSG00000103653	CSK	15	q24.1	75074398	75095539	4.08257	4.45409e-05	0.00149925	FALSE	TRUE	Trans (>250 kb)			0.020148
ENSG00000135956	TMEM127	2	q11.2	96914254	96931732	4.0793	4.51715e-05	0.00149925	FALSE	TRUE	Trans (>250 kb)			0.000122967
ENSG00000154654	NCAM2	21	q21.1	22370633	22915650	4.07821	4.53841e-05	0.00149925	FALSE	TRUE	Trans (>250 kb)			0.152135
ENSG00000182473	EXOC7	17	q25.1	74077087	74117657	4.07731	4.55592e-05	0.00150298	FALSE	TRUE	Trans (>250 kb)			0.663784
ENSG00000138246	DNAJC13	3	q22.1	132136370	132257876	4.07587	4.58432e-05	0.00150298	FALSE	TRUE	Trans (>250 kb)			0.531497
ENSG00000080709	KCNN2	5	q22.3	113696642	113832337	4.07584	4.58483e-05	0.00150298	FALSE	TRUE	Trans (>250 kb)			0.665683
ENSG00000160959	LRRC14	8	q24.3	145743376	145750557	4.07565	4.58853e-05	0.00150298	FALSE	TRUE	Trans (>250 kb)			0.0889411
ENSG00000130749	ZC3H4	19	q13.32	47567444	47617009	4.0754	4.59353e-05	0.00150298	FALSE	TRUE	Trans (>250 kb)			0.107039
ENSG00000184634	MED12	X	q13.1	70338406	70362303	4.07505	4.60045e-05	0.00150665	FALSE	TRUE	Trans (>250 kb)
ENSG00000150471	LPHN3	4	q13.1	62066976	62944053	4.07433	4.61472e-05	0.00150665	FALSE	TRUE	Trans (>250 kb)			0.00214979
ENSG00000198146	ZNF770	15	q14	35270542	35280488	4.07275	4.64616e-05	0.00150665	FALSE	TRUE	Trans (>250 kb)			0.916558
ENSG00000119772	DNMT3A	2	p23.3	25455845	25565459	4.07016	4.69813e-05	0.00153509	FALSE	TRUE	Trans (>250 kb)			0.00130548
ENSG00000011021	CLCN6	1	p36.22	11866207	11903201	4.06947	4.71206e-05	0.00153509	FALSE	TRUE	Trans (>250 kb)			0.0211479
ENSG00000129351	ILF3	19	p13.2	10764937	10803093	4.06835	4.73475e-05	0.00153509	FALSE	TRUE	Trans (>250 kb)			0.821668
ENSG00000148925	BTBD10	11	p15.2	13409548	13484844	4.06827	4.7364e-05	0.00153509	FALSE	TRUE	Trans (>250 kb)			0.342216
ENSG00000110514	MADD	11	p11.2	47290712	47351582	4.06742	4.75355e-05	0.00153509	FALSE	TRUE	Trans (>250 kb)			0.010249
ENSG00000206560	ANKRD28	3	p25.1	15708743	15901278	4.06718	4.75849e-05	0.00153509	FALSE	TRUE	Trans (>250 kb)			0.153135
ENSG00000142949	PTPRF	1	p34.2	43990858	44089343	4.06384	4.82711e-05	0.0015575	FALSE	TRUE	10741	rs11210892	3.417e-09	4.13474e-05
ENSG00000159409	CELF3	1	q21.3	151674880	151689290	4.06266	4.85169e-05	0.0015575	FALSE	TRUE	Trans (>250 kb)			0.128737
ENSG00000173208	ABCD2	12	q12	39943835	40013553	4.06094	4.88763e-05	0.00156069	FALSE	TRUE	Trans (>250 kb)			0.00924908
ENSG00000007376	RPUSD1	16	p13.3	834974	838397	4.05985	4.91043e-05	0.00156069	FALSE	TRUE	Trans (>250 kb)			0.455004
ENSG00000171735	CAMTA1	1	p36.31	6845384	7829766	4.05719	4.96659e-05	0.00156069	FALSE	TRUE	Trans (>250 kb)			0.921258
ENSG00000105229	PIAS4	19	p13.3	4007644	4039384	4.05713	4.96795e-05	0.00156069	FALSE	TRUE	Trans (>250 kb)			0.618288
ENSG00000164134	NAA15	4	q31.1	140222609	140341187	4.05675	4.97609e-05	0.00156069	FALSE	TRUE	Trans (>250 kb)			0.735176
ENSG00000134644	PUM1	1	p35.2	31404353	31538838	4.05552	5.00229e-05	0.00158273	FALSE	TRUE	Trans (>250 kb)			0.408409
ENSG00000177485	ZBTB33	X	q24	119384607	119392253	4.05527	5.00764e-05	0.00158273	FALSE	TRUE	Trans (>250 kb)
ENSG00000196700	ZNF512B	20	q13.33	62588055	62680113	4.05288	5.05916e-05	0.00162123	FALSE	TRUE	Trans (>250 kb)			0.288021
ENSG00000168172	HOOK3	8	p11.21	42752075	42885682	4.05086	5.10301e-05	0.00163324	FALSE	TRUE	Trans (>250 kb)			0.220128
ENSG00000082898	XPO1	2	p15	61704984	61765761	4.04973	5.12772e-05	0.00165951	FALSE	TRUE	Trans (>250 kb)			0.0159484
ENSG00000065613	SLK	10	q24.33	105726959	105788991	4.04837	5.15752e-05	0.00166904	FALSE	TRUE	Trans (>250 kb)			0.0857414
ENSG00000196453	ZNF777	7	q36.1	149128454	149158214	4.04796	5.16651e-05	0.00166904	FALSE	TRUE	Trans (>250 kb)			0.215028
ENSG00000113360	DROSHA	5	p13.3	31400604	31532303	4.04552	5.22072e-05	0.00169034	FALSE	TRUE	Trans (>250 kb)			0.783972
ENSG00000082805	ERC1	12	p13.33	1099675	1605099	4.0438	5.25916e-05	0.00170904	FALSE	TRUE	Trans (>250 kb)			0.663084
ENSG00000159363	ATP13A2	1	p36.13	17312453	17338423	4.04226	5.29383e-05	0.00170904	FALSE	TRUE	Trans (>250 kb)			0.0436456
ENSG00000146151	HMGCLL1	6	p12.1	55299167	55444012	4.04141	5.31312e-05	0.00171589	FALSE	TRUE	Trans (>250 kb)			0.784372
ENSG00000178385	PLEKHM3	2	q33.3	208693027	208890284	4.0413	5.31555e-05	0.00171589	FALSE	TRUE	Trans (>250 kb)			0.79797
ENSG00000145526	CDH18	5	p14.3	19473060	20575982	4.04044	5.33507e-05	0.00171589	FALSE	TRUE	Trans (>250 kb)			0.163434
ENSG00000179981	TSHZ1	18	q22.3	72922710	73001905	4.03906	5.36664e-05	0.00172511	FALSE	TRUE	Trans (>250 kb)			0.0270473
ENSG00000176771	NCKAP5	2	q21.2	133429374	134326034	4.03624	5.43145e-05	0.00173427	FALSE	TRUE	Trans (>250 kb)			0.607789
ENSG00000166257	SCN3B	11	q24.1	123499895	123525952	4.0344	5.47426e-05	0.00175978	FALSE	TRUE	Trans (>250 kb)			0.789271
ENSG00000089094	KDM2B	12	q24.31	121866900	122018920	4.03306	5.50551e-05	0.0017688	FALSE	TRUE	Trans (>250 kb)			0.266123
ENSG00000205189	ZBTB10	8	q21.13	81397854	81438500	4.03084	5.5579e-05	0.00179416	FALSE	TRUE	Trans (>250 kb)			0.140336
ENSG00000135837	CEP350	1	q25.2	179923873	180084015	4.02918	5.59729e-05	0.00181189	FALSE	TRUE	Trans (>250 kb)			0.111839
ENSG00000085872	CHERP	19	p13.11	16628700	16653341	4.02652	5.66092e-05	0.00181818	FALSE	TRUE	Trans (>250 kb)			0.916558
ENSG00000198382	UVRAG	11	q13.5	75526212	75854239	4.02641	5.6635e-05	0.00181818	FALSE	TRUE	Trans (>250 kb)			0.918858
ENSG00000172209	GPR22	7	q22.3	107110463	107116098	4.02394	5.72326e-05	0.00182692	FALSE	TRUE	Trans (>250 kb)			0.454605
ENSG00000163374	YY1AP1	1	q22	155629237	155658791	4.02262	5.7555e-05	0.0018306	FALSE	TRUE	Trans (>250 kb)			0.0257474
ENSG00000117020	AKT3	1	q44	243651535	244014381	4.01891	5.84687e-05	0.00185286	FALSE	TRUE	96316	rs10803138	1.134e-08	2.90106e-08
ENSG00000197694	SPTAN1	9	q34.11	131314866	131395941	4.01482	5.94916e-05	0.00187584	FALSE	TRUE	Trans (>250 kb)			0.0488451
ENSG00000084444	KIAA1467	12	p13.1	13197218	13295455	4.01118	6.04158e-05	0.00187584	FALSE	TRUE	Trans (>250 kb)			0.429007
ENSG00000023516	AKAP11	13	q14.11	42846289	42897396	4.00831	6.11546e-05	0.00189262	FALSE	TRUE	Trans (>250 kb)			0.0214479
ENSG00000100722	ZC3H14	14	q31.3	89029253	89079853	4.007	6.14951e-05	0.00189262	FALSE	TRUE	Trans (>250 kb)			0.108339
ENSG00000158321	AUTS2	7	q11.22	69063905	70258054	4.00272	6.26191e-05	0.00192256	FALSE	TRUE	Trans (>250 kb)			0.0353465
ENSG00000173611	SCAI	9	q33.3	127704887	127905785	4.00219	6.27583e-05	0.00192256	FALSE	TRUE	Trans (>250 kb)			0.407009
ENSG00000128607	KLHDC10	7	q32.2	129710350	129775560	4.00093	6.30939e-05	0.00192256	FALSE	TRUE	Trans (>250 kb)			0.0293471
ENSG00000139163	ETNK1	12	p12.1	22778009	22843599	4.00068	6.31619e-05	0.00192256	FALSE	TRUE	Trans (>250 kb)			0.270923
ENSG00000135108	FBXO21	12	q24.22	117581146	117628336	3.99722	6.40902e-05	0.00192612	FALSE	TRUE	Trans (>250 kb)			0.80327
ENSG00000173451	THAP2	12	q21.1	72056789	72074419	3.99603	6.44137e-05	0.00192612	FALSE	TRUE	Trans (>250 kb)			0.0209479
ENSG00000151779	NBAS	2	p24.3	15307032	15701454	3.99551	6.45538e-05	0.00192612	FALSE	TRUE	Trans (>250 kb)			0.00674933
ENSG00000197111	PCBP2	12	q13.13	53835525	53874946	3.99266	6.53356e-05	0.00194226	FALSE	TRUE	Trans (>250 kb)			0.00314969
ENSG00000107890	ANKRD26	10	p12.1	27280843	27389421	3.99219	6.54646e-05	0.00195282	FALSE	TRUE	Trans (>250 kb)			0.00694931
ENSG00000116514	RNF19B	1	p35.1	33402046	33430286	3.99102	6.57908e-05	0.00196615	FALSE	TRUE	Trans (>250 kb)			0.855464
ENSG00000039523	FAM65A	16	q22.1	67552321	67580691	3.9895	6.62129e-05	0.00196615	FALSE	TRUE	Trans (>250 kb)			0.0140486
ENSG00000105926	MPP6	7	p15.3	24612887	24733812	3.98803	6.66244e-05	0.00197147	FALSE	TRUE	Trans (>250 kb)			0.000732117
ENSG00000055163	CYFIP2	5	q33.3	156693089	156822606	3.9877	6.67157e-05	0.00197147	FALSE	TRUE	Trans (>250 kb)			0.147835
ENSG00000171634	BPTF	17	q24.2	65821640	65980494	3.98269	6.81391e-05	0.00204134	FALSE	TRUE	Trans (>250 kb)			0.475502
ENSG00000196876	SCN8A	12	q13.13	51984050	52206648	3.97973	6.89948e-05	0.00206369	FALSE	TRUE	Trans (>250 kb)			0.237326
ENSG00000189367	KIAA0408	6	q22.33	127761488	127780536	3.97916	6.91579e-05	0.00206369	FALSE	TRUE	Trans (>250 kb)			0.957954
ENSG00000134909	ARHGAP32	11	q24.3	128834955	129149219	3.97903	6.91975e-05	0.00206369	FALSE	TRUE	Trans (>250 kb)			0.126837
ENSG00000100321	SYNGR1	22	q13.1	39745930	39781593	3.96879	7.22393e-05	0.00209125	FALSE	TRUE	218720	rs5995756	2.913e-11	0.0515448
ENSG00000100393	EP300	22	q13.2	41487790	41576081	3.96859	7.22979e-05	0.00210859	FALSE	TRUE	11475	rs9607782	3.981e-12	6.71488e-06
ENSG00000140718	FTO	16	q12.2	53737875	54155853	3.96735	7.26771e-05	0.00210859	FALSE	TRUE	Trans (>250 kb)			0.793671
ENSG00000071189	SNX13	7	p21.1	17830385	17980124	3.96381	7.37617e-05	0.00211321	FALSE	TRUE	Trans (>250 kb)			0.20153
ENSG00000146834	MEPCE	7	q22.1	100026413	100031741	3.96241	7.41964e-05	0.00213568	FALSE	TRUE	Trans (>250 kb)			0.879762
ENSG00000083223	ZCCHC6	9	q21.33	88902648	88969369	3.96002	7.49437e-05	0.00214018	FALSE	TRUE	Trans (>250 kb)			0.00454955
ENSG00000034053	APBA2	15	q13.1	29129629	29410518	3.95987	7.49906e-05	0.00214018	FALSE	TRUE	Trans (>250 kb)			0.966053
ENSG00000102385	DRP2	X	q22.1	100474758	100519486	3.95671	7.59899e-05	0.0021508	FALSE	TRUE	Trans (>250 kb)
ENSG00000205133	TRIQK	8	q22.1	93895758	94029901	3.95647	7.60651e-05	0.0021508	FALSE	TRUE	Trans (>250 kb)			0.568793
ENSG00000083312	TNPO1	5	q13.2	72112139	72212560	3.95574	7.62989e-05	0.0021508	FALSE	TRUE	Trans (>250 kb)			0.621788
ENSG00000204469	PRRC2A	6	p21.33	31588497	31605548	3.95443	7.67177e-05	0.0021508	FALSE	TRUE	104472	rs1144708	1.133e-14	0.000154699
ENSG00000171723	GPHN	14	q23.3	66974125	67648520	3.95201	7.74983e-05	0.00217284	FALSE	TRUE	Trans (>250 kb)			0.0956404
ENSG00000128011	LRFN1	19	q13.2	39797208	39805976	3.94665	7.92531e-05	0.00218137	FALSE	TRUE	Trans (>250 kb)			0.927857
ENSG00000150672	DLG2	11	q14.1	83166055	85338966	3.94345	8.03166e-05	0.00219512	FALSE	TRUE	Trans (>250 kb)			0.0592441
ENSG00000185352	HS6ST3	13	q32.1	96743093	97485671	3.94329	8.03715e-05	0.00219512	FALSE	TRUE	Trans (>250 kb)			0.00274973
ENSG00000070808	CAMK2A	5	q32	149599054	149669854	3.94317	8.04121e-05	0.00219512	FALSE	TRUE	Trans (>250 kb)			0.286021
ENSG00000008277	ADAM22	7	q21.12	87563458	87832204	3.93453	8.33608e-05	0.0022142	FALSE	TRUE	Trans (>250 kb)			0.00914909
ENSG00000168255	POLR2J3	7	q22.1	102178365	102213103	3.93212	8.42006e-05	0.00222089	FALSE	TRUE	Trans (>250 kb)			0.137336
ENSG00000070444	MNT	17	p13.3	2287354	2304412	3.9303	8.48385e-05	0.00223022	FALSE	TRUE	78455	rs4523957	1.398e-09	0.106239
ENSG00000162415	ZSWIM5	1	p34.1	45482071	45771881	3.92513	8.66844e-05	0.00225922	FALSE	TRUE	Trans (>250 kb)			0.747675
ENSG00000133704	IPO8	12	p11.21	30781922	30848920	3.92491	8.67623e-05	0.00225922	FALSE	TRUE	Trans (>250 kb)			0.176232
ENSG00000197969	VPS13A	9	q21.2	79792269	80036457	3.92465	8.68577e-05	0.00225922	FALSE	TRUE	Trans (>250 kb)			0.653785
ENSG00000109572	CLCN3	4	q33	170533784	170644824	3.92375	8.71796e-05	0.00226303	FALSE	TRUE	Trans (>250 kb)			1.14301e-05
ENSG00000198739	LRRTM3	10	q21.3	68685764	68859588	3.91985	8.86037e-05	0.00231132	FALSE	TRUE	Trans (>250 kb)			0.475502
ENSG00000164597	COG5	7	q22.3	106842000	107204959	3.91982	8.86169e-05	0.00231132	FALSE	TRUE	Trans (>250 kb)			0.512899
ENSG00000103056	SMPD3	16	q22.1	68392231	68482591	3.91586	9.00834e-05	0.00232667	FALSE	TRUE	Trans (>250 kb)			0.0020498
ENSG00000172992	DCAKD	17	q21.31	43100708	43138473	3.91114	9.18626e-05	0.00239156	FALSE	TRUE	Trans (>250 kb)			0.0561444
ENSG00000138468	SENP7	3	q12.3	101043049	101232085	3.90819	9.29898e-05	0.00239486	FALSE	TRUE	Trans (>250 kb)			0.829067
ENSG00000160460	SPTBN4	19	q13.2	40972148	41082370	3.90512	9.41802e-05	0.00245041	FALSE	TRUE	Trans (>250 kb)			0.485901
ENSG00000198369	SPRED2	2	p14	65537985	65659771	3.90481	9.43005e-05	0.00245634	FALSE	TRUE	Trans (>250 kb)			0.548395
ENSG00000144712	CAND2	3	p25.2	12837971	12913415	3.90476	9.43181e-05	0.00245634	FALSE	TRUE	Trans (>250 kb)			0.70038
ENSG00000118007	STAG1	3	q22.3	136055077	136471220	3.90044	9.60173e-05	0.00248268	FALSE	TRUE	0	rs6439649	1.37e-10	1.26861e-06
ENSG00000066422	ZBTB11	3	q12.3	101367733	101396339	3.90014	9.61353e-05	0.00248268	FALSE	TRUE	Trans (>250 kb)			0.883262
ENSG00000160584	SIK3	11	q23.3	116714118	116969153	3.89981	9.62667e-05	0.00248268	FALSE	TRUE	Trans (>250 kb)			0.733777
ENSG00000166167	BTRC	10	q24.32	103113820	103317078	3.89946	9.6407e-05	0.00248268	FALSE	TRUE	Trans (>250 kb)			0.00364964
ENSG00000105649	RAB3A	19	p13.11	18307594	18314884	3.89714	9.73343e-05	0.00251724	FALSE	TRUE	Trans (>250 kb)			0.618388
ENSG00000176049	JAKMIP2	5	q32	146967990	147162338	3.89297	9.90236e-05	0.00256556	FALSE	TRUE	Trans (>250 kb)			0.294521
ENSG00000064419	TNPO3	7	q32.1	128594948	128695198	3.89244	9.92406e-05	0.00256556	FALSE	TRUE	Trans (>250 kb)			0.0206479
ENSG00000088179	PTPN4	2	q14.2	120517207	120741394	3.891	9.98329e-05	0.00256556	FALSE	TRUE	Trans (>250 kb)			0.889261
ENSG00000171475	WIPF2	17	q21.1	38375556	38440388	3.88903	0.000100647	0.00257403	FALSE	TRUE	Trans (>250 kb)			0.543896
ENSG00000178568	ERBB4	2	q34	212240446	213403565	3.88777	0.000101168	0.00257662	FALSE	TRUE	Trans (>250 kb)			6.87917e-05
ENSG00000138443	ABI2	2	q33.2	204192942	204312446	3.8877	0.000101198	0.00257662	FALSE	TRUE	Trans (>250 kb)			0.279922
ENSG00000076356	PLXNA2	1	q32.2	208195587	208417665	3.88685	0.000101555	0.00257662	FALSE	TRUE	Trans (>250 kb)			0.0271473
ENSG00000002834	LASP1	17	q12	37026112	37078023	3.88411	0.000102707	0.00260181	FALSE	TRUE	Trans (>250 kb)			0.10244
ENSG00000092445	TYRO3	15	q15.1	41849873	41871536	3.8836	0.000102921	0.00260428	FALSE	TRUE	Trans (>250 kb)			0.629587
ENSG00000168066	SF1	11	q13.1	64532078	64546258	3.8833	0.000103049	0.00260428	FALSE	TRUE	Trans (>250 kb)			0.458904
ENSG00000115808	STRN	2	p22.2	37070783	37193615	3.88134	0.000103884	0.00261261	FALSE	TRUE	Trans (>250 kb)			0.00924908
ENSG00000177189	RPS6KA3	X	p22.12	20168029	20285523	3.88006	0.000104431	0.00262092	FALSE	TRUE	Trans (>250 kb)
ENSG00000217128	FNIP1	5	q31.1	130977407	131132710	3.87844	0.000105128	0.00267116	FALSE	TRUE	Trans (>250 kb)			0.0942406
ENSG00000174938	SEZ6L2	16	p11.2	29882480	29910868	3.87421	0.000106972	0.00271715	FALSE	TRUE	29009	rs12691307	2.031e-10	0.000585698
ENSG00000104093	DMXL2	15	q21.2	51739908	51915030	3.87351	0.000107281	0.00273333	FALSE	TRUE	Trans (>250 kb)			0.0329467
ENSG00000135973	GPR45	2	q12.1	105858200	105859924	3.87317	0.000107428	0.0027414	FALSE	TRUE	Trans (>250 kb)			0.0840416
ENSG00000141252	VPS53	17	p13.3	411908	624957	3.87248	0.000107733	0.00274336	FALSE	TRUE	Trans (>250 kb)			0.351015
ENSG00000198919	DZIP3	3	q13.13	108308529	108413693	3.87116	0.000108318	0.00276432	FALSE	TRUE	Trans (>250 kb)			0.714979
ENSG00000157540	DYRK1A	21	q22.13	38738092	38889753	3.87081	0.000108472	0.00276432	FALSE	TRUE	Trans (>250 kb)			0.142336
ENSG00000015479	MATR3	5	q31.2	138609441	138667360	3.87062	0.000108557	0.00276432	FALSE	TRUE	Trans (>250 kb)			0.159534
ENSG00000116584	ARHGEF2	1	q22	155916630	155976861	3.86959	0.000109016	0.00279605	FALSE	TRUE	Trans (>250 kb)			0.00634937
ENSG00000188906	LRRK2	12	q12	40590546	40763087	3.86555	0.00011084	0.0028337	FALSE	TRUE	Trans (>250 kb)			0.629987
ENSG00000139973	SYT16	14	q23.2	62453803	62568431	3.86546	0.000110878	0.0028337	FALSE	TRUE	Trans (>250 kb)			0.434307
ENSG00000126243	LRFN3	19	q13.12	36426260	36436669	3.86394	0.00011157	0.00286339	FALSE	TRUE	Trans (>250 kb)			0.426107
ENSG00000084731	KIF3C	2	p23.3	26149471	26205618	3.86318	0.000111921	0.00289301	FALSE	TRUE	Trans (>250 kb)			0.0240476
ENSG00000115526	CHST10	2	q11.2	101008327	101034118	3.86198	0.000112473	0.00293028	FALSE	TRUE	Trans (>250 kb)			0.743576
ENSG00000147862	NFIB	9	p22.3	14081842	14398982	3.85785	0.000114391	0.00296417	FALSE	TRUE	Trans (>250 kb)			0.0940406
ENSG00000174197	MGA	15	q15.1	41913422	42062141	3.8531	0.000116634	0.00300541	FALSE	TRUE	Trans (>250 kb)			0.673283
ENSG00000090905	TNRC6A	16	p12.1	24741016	24838953	3.84621	0.00011996	0.00301075	FALSE	TRUE	Trans (>250 kb)			0.0661434
ENSG00000066654	THUMPD1	16	p12.3	20744986	20753406	3.84559	0.000120264	0.00301075	FALSE	TRUE	Trans (>250 kb)			0.039946
ENSG00000106536	POU6F2	7	p14.1	39017598	39532694	3.84441	0.000120843	0.00302869	FALSE	TRUE	Trans (>250 kb)			0.0617438
ENSG00000185985	SLITRK2	X	q27.3	144899350	144907360	3.84259	0.000121743	0.00302869	FALSE	TRUE	Trans (>250 kb)
ENSG00000141367	CLTC	17	q23.1	57697219	57773671	3.84186	0.000122103	0.00302869	FALSE	TRUE	Trans (>250 kb)			0.820368
ENSG00000010295	IFFO1	12	p13.31	6647541	6665239	3.84151	0.000122281	0.00302869	FALSE	TRUE	Trans (>250 kb)			0.813569
ENSG00000139220	PPFIA2	12	q21.31	81652045	82153332	3.83974	0.000123163	0.00303609	FALSE	TRUE	Trans (>250 kb)			0.273523
ENSG00000141431	ASXL3	18	q12.1	31158579	31331156	3.83868	0.000123697	0.00306469	FALSE	TRUE	Trans (>250 kb)			0.0339466
ENSG00000099308	MAST3	19	p13.11	18208603	18262502	3.83737	0.000124359	0.00306554	FALSE	TRUE	Trans (>250 kb)			0.647385
ENSG00000196428	TSC22D2	3	q25.1	150126122	150184218	3.8355	0.00012531	0.00306962	FALSE	TRUE	Trans (>250 kb)			0.218928
ENSG00000006118	TMEM132A	11	q12.2	60691935	60704631	3.83484	0.000125646	0.00306962	FALSE	TRUE	Trans (>250 kb)			0.665983
ENSG00000120071	KANSL1	17	q21.31	44107282	44302733	3.83176	0.000127228	0.00312303	FALSE	TRUE	Trans (>250 kb)			0.00484952
ENSG00000272333	KMT2B	19	q13.12	36208921	36229779	3.83112	0.000127562	0.00313746	FALSE	TRUE	Trans (>250 kb)			0.476502
ENSG00000118873	RAB3GAP2	1	q41	220321635	220445796	3.83089	0.000127682	0.00313746	FALSE	TRUE	Trans (>250 kb)			0.293521
ENSG00000111731	C2CD5	12	p12.1	22601517	22697480	3.83069	0.000127785	0.00314136	FALSE	TRUE	Trans (>250 kb)			0.268823
ENSG00000056586	RC3H2	9	q33.2	125606835	125667620	3.83053	0.000127868	0.00314136	FALSE	TRUE	Trans (>250 kb)			0.760474
ENSG00000178031	ADAMTSL1	9	p22.2	18473892	18910948	3.82978	0.000128258	0.00315569	FALSE	TRUE	Trans (>250 kb)			0.89986
ENSG00000115145	STAM2	2	q23.3	152973315	153032506	3.82955	0.000128378	0.00315569	FALSE	TRUE	Trans (>250 kb)			0.0127487
ENSG00000224089	CT47A10	X	q24	120072561	120075873	3.82705	0.000129686	0.00315954	FALSE	TRUE	Trans (>250 kb)
ENSG00000130939	UBE4B	1	p36.22	10092890	10241297	3.82405	0.00013128	0.00322917	FALSE	TRUE	Trans (>250 kb)			0.738376
ENSG00000119314	PTBP3	9	q32	114980715	115095947	3.8217	0.000132537	0.00322949	FALSE	TRUE	Trans (>250 kb)			0.000693526
ENSG00000104880	ARHGEF18	19	p13.2	7459999	7537363	3.81915	0.000133912	0.00326087	FALSE	TRUE	Trans (>250 kb)			0.994351
ENSG00000115266	APC2	19	p13.3	1446300	1473243	3.81887	0.000134062	0.00326087	FALSE	TRUE	Trans (>250 kb)			0.180832
ENSG00000177732	SOX12	20	p13	306207	310865	3.81808	0.000134494	0.00326468	FALSE	TRUE	Trans (>250 kb)			0.963254
ENSG00000066032	CTNNA2	2	p12	79412357	80875905	3.817	0.000135084	0.00326468	FALSE	TRUE	Trans (>250 kb)			0.0185481
ENSG00000186716	BCR	22	q11.23	23521891	23660224	3.8168	0.000135194	0.00326468	FALSE	TRUE	Trans (>250 kb)			0.792071
ENSG00000112701	SENP6	6	q14.1	76311225	76427997	3.81639	0.00013542	0.00326468	FALSE	TRUE	Trans (>250 kb)			0.985951
ENSG00000144369	FAM171B	2	q32.1	187558698	187630685	3.81532	0.000136005	0.00326824	FALSE	TRUE	Trans (>250 kb)			0.632287
ENSG00000104142	VPS18	15	q15.1	41186628	41196173	3.81308	0.000137244	0.00327179	FALSE	TRUE	Trans (>250 kb)			0.394811
ENSG00000077235	GTF3C1	16	p12.1	27470876	27561234	3.81143	0.000138164	0.00327869	FALSE	TRUE	Trans (>250 kb)			0.190531
ENSG00000101977	MCF2	X	q27.1	138663929	138790386	3.81008	0.000138921	0.0032958	FALSE	TRUE	Trans (>250 kb)
ENSG00000130827	PLXNA3	X	q28	153686621	153701989	3.80735	0.000140464	0.00332653	FALSE	TRUE	Trans (>250 kb)
ENSG00000164715	LMTK2	7	q21.3	97736197	97838945	3.80662	0.000140876	0.00332653	FALSE	TRUE	Trans (>250 kb)			0.428207
ENSG00000187605	TET3	2	p13.1	74229840	74335303	3.80486	0.000141884	0.00335372	FALSE	TRUE	Trans (>250 kb)			0.0182482
ENSG00000105953	OGDH	7	p13	44646171	44748665	3.80228	0.000143372	0.00337056	FALSE	TRUE	Trans (>250 kb)			0.000608092
ENSG00000065883	CDK13	7	p14.1	39989636	40136733	3.8003	0.00014452	0.00337702	FALSE	TRUE	Trans (>250 kb)			0.747475
ENSG00000163960	UBXN7	3	q29	196074533	196159345	3.7988	0.000145397	0.00337702	FALSE	TRUE	Trans (>250 kb)			0.0030497
ENSG00000024048	UBR2	6	p21.1	42531800	42661242	3.79473	0.000147802	0.00342714	FALSE	TRUE	Trans (>250 kb)			0.0509449
ENSG00000133895	MEN1	11	q13.1	64570982	64578766	3.79451	0.000147937	0.00342714	FALSE	TRUE	Trans (>250 kb)			0.415008
ENSG00000183495	EP400	12	q24.33	132434508	132565005	3.79248	0.000149148	0.00346038	FALSE	TRUE	Trans (>250 kb)			0.216828
ENSG00000221890	NPTXR	22	q13.1	39214457	39239987	3.79141	0.000149793	0.00347347	FALSE	TRUE	Trans (>250 kb)			0.0140486
ENSG00000110400	PVRL1	11	q23.3	119494120	119599794	3.79107	0.000150002	0.00347347	FALSE	TRUE	Trans (>250 kb)			0.534097
ENSG00000182568	SATB1	3	p24.3	18386879	18487080	3.79011	0.000150578	0.00349254	FALSE	TRUE	Trans (>250 kb)			0.0115488
ENSG00000107771	CCSER2	10	q23.1	86088342	86278273	3.78953	0.000150932	0.00349254	FALSE	TRUE	Trans (>250 kb)			0.705779
ENSG00000158373	HIST1H2BD	6	p22.2	26158349	26171577	3.78946	0.000150975	0.00349254	FALSE	TRUE	60965	rs6918586	5.917e-11	1e-12
ENSG00000060339	CCAR1	10	q21.3	70480769	70552134	3.78895	0.000151286	0.00349254	FALSE	TRUE	Trans (>250 kb)			0.0462454
ENSG00000165671	NSD1	5	q35.2	176560026	176727216	3.78658	0.000152734	0.00350842	FALSE	TRUE	Trans (>250 kb)			0.451705
ENSG00000105738	SIPA1L3	19	q13.13	38397868	38699012	3.78498	0.000153724	0.00350842	FALSE	TRUE	Trans (>250 kb)			0.00234977
ENSG00000138802	SEC24B	4	q25	110354928	110462052	3.78042	0.000156567	0.00356016	FALSE	TRUE	Trans (>250 kb)			0.968553
ENSG00000100014	SPECC1L	22	q11.23	24666786	24813708	3.7793	0.000157268	0.00356016	FALSE	TRUE	Trans (>250 kb)			0.30222
ENSG00000164187	LMBRD2	5	p13.2	36098514	36152063	3.77816	0.000157994	0.00358621	FALSE	TRUE	Trans (>250 kb)			0.527997
ENSG00000168137	SETD5	3	p25.3	9439299	9520924	3.77738	0.000158485	0.00358899	FALSE	TRUE	Trans (>250 kb)			0.132237
ENSG00000131725	WDR44	X	q24	117480036	117583924	3.77573	0.000159542	0.00360511	FALSE	TRUE	Trans (>250 kb)
ENSG00000002822	MAD1L1	7	p22.3	1855429	2272878	3.7732	0.000161169	0.00361165	FALSE	TRUE	0	rs58120505	1.256e-13	8.4426e-09
ENSG00000182872	RBM10	X	p11.23	47004268	47046212	3.77187	0.000162029	0.00361165	FALSE	TRUE	Trans (>250 kb)
ENSG00000146587	RBAK	7	p22.1	5085452	5109119	3.77091	0.000162654	0.00361165	FALSE	TRUE	Trans (>250 kb)			0.00984902
ENSG00000184517	ZFP1	16	q23.1	75182390	75206134	3.77066	0.000162819	0.00361165	FALSE	TRUE	Trans (>250 kb)			0.429507
ENSG00000008056	SYN1	X	p11.23	47431303	47479252	3.77061	0.000162851	0.00361165	FALSE	TRUE	Trans (>250 kb)
ENSG00000079246	XRCC5	2	q35	216972187	217071026	3.76894	0.00016394	0.00361165	FALSE	TRUE	Trans (>250 kb)			0.254725
ENSG00000174718	KIAA1551	12	p11.21	32112304	32146039	3.7673	0.000165025	0.0036302	FALSE	TRUE	Trans (>250 kb)			0.365113
ENSG00000144583	Mar-04	2	q35	217122588	217236750	3.76494	0.000166591	0.0036302	FALSE	TRUE	Trans (>250 kb)			0.0723428
ENSG00000151422	FER	5	q21.3	108083523	108532542	3.76302	0.000167877	0.00365571	FALSE	TRUE	Trans (>250 kb)			0.0909409
ENSG00000115966	ATF2	2	q31.1	175936978	176033110	3.76252	0.000168208	0.0036583	FALSE	TRUE	Trans (>250 kb)			0.766973
ENSG00000129292	PHF20L1	8	q24.22	133787618	133861052	3.76219	0.000168429	0.0036583	FALSE	TRUE	Trans (>250 kb)			0.670083
ENSG00000131263	RLIM	X	q13.2	73805052	73834452	3.76185	0.000168663	0.00366442	FALSE	TRUE	Trans (>250 kb)
ENSG00000262246	CORO7	16	p13.3	4404543	4475706	3.75953	0.00017023	0.00369128	FALSE	TRUE	Trans (>250 kb)			0.000525628
ENSG00000143322	ABL2	1	q25.2	179068462	179198819	3.75803	0.000171258	0.00369128	FALSE	TRUE	Trans (>250 kb)			0.335916
ENSG00000074755	ZZEF1	17	p13.2	3907739	4046314	3.75606	0.000172608	0.00369128	FALSE	TRUE	Trans (>250 kb)			0.0445455
ENSG00000141376	BCAS3	17	q23.2	58754814	59470199	3.7544	0.00017376	0.00370829	FALSE	TRUE	Trans (>250 kb)			0.0142486
ENSG00000149582	TMEM25	11	q23.3	118401756	118417995	3.75342	0.00017444	0.00370829	FALSE	TRUE	Trans (>250 kb)			0.00884912
ENSG00000137309	HMGA1	6	p21.31	34204650	34214008	3.75292	0.000174787	0.00370829	FALSE	TRUE	Trans (>250 kb)			0.659884
ENSG00000156475	PPP2R2B	5	q32	145967936	146464347	3.74802	0.000178233	0.00372624	FALSE	TRUE	Trans (>250 kb)			0.00186347
ENSG00000155265	GOLGA7B	10	q24.2	99609996	99631337	3.74698	0.000178979	0.00373346	FALSE	TRUE	Trans (>250 kb)			0.318818
ENSG00000133056	PIK3C2B	1	q32.1	204391756	204463852	3.74535	0.000180143	0.00373346	FALSE	TRUE	Trans (>250 kb)			0.0256474
ENSG00000197555	SIPA1L1	14	q24.2	71787166	72207946	3.74514	0.000180292	0.00373346	FALSE	TRUE	209380	rs2332700	7.38e-10	0.00244976
ENSG00000165548	TMEM63C	14	q24.3	77582911	77725838	3.74509	0.000180333	0.00373346	FALSE	TRUE	Trans (>250 kb)			0.485101
ENSG00000155545	MIER3	5	q11.2	56215429	56267502	3.74386	0.000181214	0.00373938	FALSE	TRUE	Trans (>250 kb)			0.825667
ENSG00000113758	DBN1	5	q35.3	176883609	176901402	3.74037	0.00018375	0.00378759	FALSE	TRUE	Trans (>250 kb)			0.488801
ENSG00000144290	SLC4A10	2	q24.2	162280843	162841792	3.739	0.000184755	0.00379569	FALSE	TRUE	4063	rs2909457	4.247e-08	0.00924908
ENSG00000172046	USP19	3	p21.31	49145479	49158371	3.73862	0.000185037	0.00379569	FALSE	TRUE	Trans (>250 kb)			0.140836
ENSG00000196338	NLGN3	X	q13.1	70364681	70391051	3.73479	0.000187873	0.00383754	FALSE	TRUE	Trans (>250 kb)
ENSG00000189091	SF3B3	16	q22.1	70557691	70608820	3.73315	0.000189103	0.00384186	FALSE	TRUE	Trans (>250 kb)			0.917058
ENSG00000067715	SYT1	12	q21.2	79257773	79845788	3.73258	0.000189527	0.00384186	FALSE	TRUE	Trans (>250 kb)			0.144936
ENSG00000136813	KIAA0368	9	q31.3	114122972	114247025	3.73128	0.000190507	0.00384186	FALSE	TRUE	Trans (>250 kb)			0.0452455
ENSG00000108654	DDX5	17	q23.3	62495734	62504317	3.73121	0.000190563	0.00384186	FALSE	TRUE	Trans (>250 kb)			0.348515
ENSG00000070882	OSBPL3	7	p15.3	24836158	25021253	3.73067	0.000190975	0.00387187	FALSE	TRUE	Trans (>250 kb)			0.0253475
ENSG00000151612	ZNF827	4	q31.22	146678779	146859787	3.72882	0.000192377	0.00387246	FALSE	TRUE	Trans (>250 kb)			0.743776
ENSG00000103657	HERC1	15	q22.31	63900817	64126141	3.72836	0.000192727	0.00387246	FALSE	TRUE	Trans (>250 kb)			0.507899
ENSG00000125447	GGA3	17	q25.1	73232694	73258444	3.72825	0.000192811	0.00387246	FALSE	TRUE	Trans (>250 kb)			0.207329
ENSG00000115760	BIRC6	2	p22.3	32582096	32843966	3.72805	0.000192969	0.00387812	FALSE	TRUE	Trans (>250 kb)			0.732077
ENSG00000134030	CTIF	18	q21.1	46065417	46389588	3.72567	0.000194794	0.0038843	FALSE	TRUE	Trans (>250 kb)			0.707279
ENSG00000181555	SETD2	3	p21.31	47057919	47205457	3.72228	0.000197432	0.00394881	FALSE	TRUE	Trans (>250 kb)			0.39701
ENSG00000158856	DMTN	8	p21.3	21906506	21940038	3.71998	0.000199237	0.0039781	FALSE	TRUE	Trans (>250 kb)			0.788971
ENSG00000183020	AP2A2	11	p15.5	924894	1012239	3.71648	0.000202021	0.00400909	FALSE	TRUE	Trans (>250 kb)			0.523098
ENSG00000156650	KAT6B	10	q22.2	76585340	76792380	3.71587	0.000202506	0.00402174	FALSE	TRUE	Trans (>250 kb)			0.628087
ENSG00000071537	SEL1L	14	q31.1	81937893	82000205	3.71537	0.00020291	0.00402174	FALSE	TRUE	Trans (>250 kb)			0.621588
ENSG00000092051	JPH4	14	q11.2	24037244	24048009	3.71528	0.000202981	0.00402174	FALSE	TRUE	Trans (>250 kb)			0.821168
ENSG00000198589	LRBA	4	q31.3	151185594	151936879	3.71518	0.000203063	0.00402174	FALSE	TRUE	Trans (>250 kb)			0.188231
ENSG00000118482	PHF3	6	q12	64345725	64489229	3.71465	0.000203487	0.00404525	FALSE	TRUE	Trans (>250 kb)			0.000977228
ENSG00000132361	CLUH	17	p13.3	2592680	2615957	3.71436	0.000203719	0.00405967	FALSE	TRUE	Trans (>250 kb)			0.215428
ENSG00000170145	SIK2	11	q23.1	111473115	111601577	3.7137	0.000204255	0.00407407	FALSE	TRUE	Trans (>250 kb)			0.975452
ENSG00000087495	PHACTR3	20	q13.32	58152564	58422766	3.7131	0.000204738	0.00407942	FALSE	TRUE	Trans (>250 kb)			0.00564944
ENSG00000118473	SGIP1	1	p31.3	66999066	67213982	3.71055	0.000206806	0.00409336	FALSE	TRUE	Trans (>250 kb)			0.494201
ENSG00000116191	RALGPS2	1	q25.2	178694300	178889238	3.71012	0.000207157	0.00410394	FALSE	TRUE	Trans (>250 kb)			0.663584
ENSG00000180008	SOCS4	14	q22.2	55493948	55516206	3.70764	0.000209196	0.00412811	FALSE	TRUE	Trans (>250 kb)			0.0492451
ENSG00000020129	NCDN	1	p34.3	36023074	36032875	3.70733	0.000209454	0.00412811	FALSE	TRUE	Trans (>250 kb)			0.000436161
ENSG00000149823	VPS51	11	q13.1	64856796	64879332	3.70654	0.000210107	0.00412811	FALSE	TRUE	Trans (>250 kb)			0.256724
ENSG00000128872	TMOD2	15	q21.2	52043758	52108565	3.70617	0.000210419	0.00412811	FALSE	TRUE	Trans (>250 kb)			0.30012
ENSG00000089154	GCN1L1	12	q24.23	120565007	120632513	3.70581	0.000210714	0.00412811	FALSE	TRUE	Trans (>250 kb)			0.550695
ENSG00000185565	LSAMP	3	q13.32	115521235	117716095	3.70581	0.000210715	0.00412811	FALSE	TRUE	Trans (>250 kb)			0.0776422
ENSG00000213079	SCAF8	6	q25.2	155054459	155155192	3.70505	0.00021135	0.00414222	FALSE	TRUE	Trans (>250 kb)			0.136836
ENSG00000005108	THSD7A	7	p21.3	11409984	11871824	3.69727	0.000217935	0.00421284	FALSE	TRUE	Trans (>250 kb)			0.315218
ENSG00000215421	ZNF407	18	q22.3	72265106	72777627	3.69598	0.000219037	0.00421284	FALSE	TRUE	Trans (>250 kb)			0.0116488
ENSG00000134121	CHL1	3	p26.3	238279	451090	3.69594	0.000219074	0.00421284	FALSE	TRUE	Trans (>250 kb)			0.851865
ENSG00000092201	SUPT16H	14	q11.2	21819631	21852425	3.69391	0.000220832	0.0042669	FALSE	TRUE	Trans (>250 kb)			0.293121
ENSG00000149930	TAOK2	16	p11.2	29984962	30003582	3.69313	0.000221511	0.00428571	FALSE	TRUE	45085	rs12691307	2.031e-10	6.22109e-07
ENSG00000151461	UPF2	10	p14	11962021	12085169	3.69043	0.000223879	0.00432314	FALSE	TRUE	Trans (>250 kb)			0.832267
ENSG00000117523	PRRC2C	1	q24.3	171454651	171562650	3.69033	0.000223963	0.00432314	FALSE	TRUE	Trans (>250 kb)			0.254825
ENSG00000151458	ANKRD50	4	q28.1	125585207	125633887	3.6889	0.00022523	0.00434176	FALSE	TRUE	Trans (>250 kb)			0.614889
ENSG00000122733	KIAA1045	9	p13.3	34957484	34982541	3.68865	0.000225446	0.00434176	FALSE	TRUE	Trans (>250 kb)			0.0555444
ENSG00000143473	KCNH1	1	q32.2	210856555	211307457	3.6881	0.000225938	0.00434783	FALSE	TRUE	Trans (>250 kb)			0.661284
ENSG00000179832	MROH1	8	q24.3	145202919	145316843	3.68802	0.000226005	0.00434783	FALSE	TRUE	Trans (>250 kb)			0.534097
ENSG00000134780	DAGLA	11	q12.2	61447905	61514473	3.6815	0.000231869	0.00438581	FALSE	TRUE	Trans (>250 kb)			0.0617438
ENSG00000125386	FAM193A	4	p16.3	2626988	2734292	3.6807	0.000232596	0.00438581	FALSE	TRUE	Trans (>250 kb)			0.661284
ENSG00000156103	MMP16	8	q21.3	89044237	89340254	3.68042	0.000232846	0.00439067	FALSE	TRUE	248372	rs7819570	4.474e-08	7.12435e-05
ENSG00000080603	SRCAP	16	p11.2	30709530	30755602	3.67927	0.000233902	0.00439551	FALSE	TRUE	Trans (>250 kb)			0.0225477
ENSG00000143569	UBAP2L	1	q21.3	154192655	154243986	3.67649	0.000236464	0.00440517	FALSE	TRUE	Trans (>250 kb)			0.000891266
ENSG00000151687	ANKAR	2	q32.2	190539016	190625919	3.67618	0.000236752	0.00440517	FALSE	TRUE	Trans (>250 kb)			0.152735
ENSG00000100604	CHGA	14	q32.12	93389425	93401638	3.67598	0.00023694	0.00440999	FALSE	TRUE	Trans (>250 kb)			0.410209
ENSG00000145348	TBCK	4	q24	106962756	107242652	3.67526	0.000237603	0.00441581	FALSE	TRUE	Trans (>250 kb)			0.546895
ENSG00000148606	POLR3A	10	q22.3	79734907	79789303	3.67503	0.000237823	0.00441581	FALSE	TRUE	Trans (>250 kb)			0.176132
ENSG00000162613	FUBP1	1	p31.1	78409740	78444794	3.67329	0.000239448	0.00443396	FALSE	TRUE	Trans (>250 kb)			0.049545
ENSG00000124789	NUP153	6	p22.3	17615269	17706656	3.66971	0.000242829	0.00447952	FALSE	TRUE	Trans (>250 kb)			0.926757
ENSG00000106460	TMEM106B	7	p21.3	12250867	12282993	3.66908	0.000243423	0.00447952	FALSE	TRUE	Trans (>250 kb)			0.193131
ENSG00000165259	HDX	X	q21.1	83572882	83757487	3.669	0.000243505	0.00447952	FALSE	TRUE	Trans (>250 kb)
ENSG00000148219	ASTN2	9	q33.1	119187504	120177348	3.66878	0.000243714	0.00448423	FALSE	TRUE	Trans (>250 kb)			0.543096
ENSG00000101596	SMCHD1	18	p11.32	2655737	2805015	3.66648	0.000245916	0.00450596	FALSE	TRUE	Trans (>250 kb)			0.0746425
ENSG00000128585	MKLN1	7	q32.3	130794855	131181395	3.66524	0.000247105	0.00451312	FALSE	TRUE	Trans (>250 kb)			0.0642436
ENSG00000102226	USP11	X	p11.23	47092089	47107727	3.66473	0.000247598	0.00451312	FALSE	TRUE	Trans (>250 kb)
ENSG00000185947	ZNF267	16	p11.2	31885079	31928668	3.66322	0.00024906	0.00451312	FALSE	TRUE	Trans (>250 kb)			0.363314
ENSG00000005436	GCFC2	2	p12	75879126	75938115	3.66156	0.000250686	0.00451858	FALSE	TRUE	Trans (>250 kb)			0.417908
ENSG00000165995	CACNB2	10	p12.33	18429606	18830798	3.66019	0.000252027	0.00453322	FALSE	TRUE	0	rs7893279	1.241e-10	3.0236e-06
ENSG00000125676	THOC2	X	q25	122734412	122866906	3.65959	0.000252624	0.00453322	FALSE	TRUE	Trans (>250 kb)
ENSG00000198797	BRINP2	1	q25.2	177140633	177251558	3.65903	0.000253176	0.00453322	FALSE	TRUE	Trans (>250 kb)			0.00136658
ENSG00000204843	DCTN1	2	p13.1	74588281	74619214	3.65898	0.000253225	0.00453322	FALSE	TRUE	Trans (>250 kb)			0.456904
ENSG00000146021	KLHL3	5	q31.2	136953189	137071779	3.65884	0.000253357	0.00453782	FALSE	TRUE	Trans (>250 kb)			0.0469453
ENSG00000157064	NMNAT2	1	q25.3	183217372	183387737	3.65708	0.000255104	0.00456832	FALSE	TRUE	Trans (>250 kb)			0.0333467
ENSG00000173898	SPTBN2	11	q13.2	66452719	66496697	3.65534	0.000256838	0.0045903	FALSE	TRUE	Trans (>250 kb)			0.000854131
ENSG00000157500	APPL1	3	p14.3	57261765	57307496	3.65524	0.000256945	0.0045903	FALSE	TRUE	Trans (>250 kb)			0.159334
ENSG00000121989	ACVR2A	2	q22.3	148602086	148688393	3.6546	0.000257582	0.00459933	FALSE	TRUE	Trans (>250 kb)			0.0673433
ENSG00000184613	NELL2	12	q12	44902058	45315631	3.65353	0.000258663	0.00461794	FALSE	TRUE	Trans (>250 kb)			0.359914
ENSG00000140382	HMG20A	15	q24.3	77712754	77777949	3.65264	0.000259558	0.00461794	FALSE	TRUE	Trans (>250 kb)			0.622888
ENSG00000078902	TOLLIP	11	p15.5	1295601	1330884	3.65231	0.000259895	0.00461794	FALSE	TRUE	Trans (>250 kb)			0.229427
ENSG00000179886	TIGD5	8	q24.3	144680074	144682485	3.65169	0.000260523	0.00461794	FALSE	TRUE	Trans (>250 kb)			0.0410459
ENSG00000111676	ATN1	12	p13.31	7033626	7051484	3.64726	0.000265056	0.00468156	FALSE	TRUE	Trans (>250 kb)
ENSG00000196504	PRPF40A	2	q23.3	153508107	153574511	3.64319	0.000269282	0.0047438	FALSE	TRUE	Trans (>250 kb)			0.00264974
ENSG00000196782	MAML3	4	q31.1	140637907	141075338	3.6398	0.000272845	0.00479373	FALSE	TRUE	Trans (>250 kb)			0.478302
ENSG00000109670	FBXW7	4	q31.3	153242410	153457253	3.63945	0.000273217	0.00479373	FALSE	TRUE	Trans (>250 kb)			0.965553
ENSG00000168959	GRM5	11	q14.3	88237744	88799113	3.63787	0.000274901	0.00480627	FALSE	TRUE	Trans (>250 kb)			0.19913
ENSG00000131409	LRRC4B	19	q13.33	51020149	51071302	3.63592	0.000276985	0.00482334	FALSE	TRUE	Trans (>250 kb)			0.0555444
ENSG00000156983	BRPF1	3	p25.3	9773413	9789702	3.6349	0.000278092	0.00482334	FALSE	TRUE	Trans (>250 kb)			0.0908409
ENSG00000135018	UBQLN1	9	q21.32	86274878	86323118	3.6345	0.000278522	0.0048358	FALSE	TRUE	Trans (>250 kb)			0.139536
ENSG00000103994	ZNF106	15	q15.1	42705021	42783321	3.63362	0.000279475	0.00485644	FALSE	TRUE	Trans (>250 kb)			0.00179152
ENSG00000102038	SMARCA1	X	q25	128580480	128657477	3.63231	0.000280894	0.00487745	FALSE	TRUE	Trans (>250 kb)
ENSG00000110427	KIAA1549L	11	p13	33563618	33695648	3.63103	0.000282297	0.00487745	FALSE	TRUE	Trans (>250 kb)			0.380912
ENSG00000119669	IRF2BPL	14	q24.3	77490888	77495034	3.63085	0.000282488	0.00487745	FALSE	TRUE	Trans (>250 kb)			0.106339
ENSG00000005075	POLR2J	7	q22.1	102113565	102119354	3.62891	0.000284617	0.00489414	FALSE	TRUE	Trans (>250 kb)			0.626087
ENSG00000050820	BCAR1	16	q23.1	75262928	75301951	3.62615	0.000287682	0.00490244	FALSE	TRUE	Trans (>250 kb)			0.493601
ENSG00000090863	GLG1	16	q23.1	74485856	74641012	3.62611	0.00028772	0.00490244	FALSE	TRUE	Trans (>250 kb)			0.000359643
ENSG00000212864	RNF208	9	q34.3	140114707	140116033	3.62566	0.000288219	0.00490658	FALSE	TRUE	Trans (>250 kb)			0.0519448
ENSG00000164684	ZNF704	8	q21.13	81540686	81787016	3.62449	0.000289527	0.00491086	FALSE	TRUE	Trans (>250 kb)			0.992851
ENSG00000116750	UCHL5	1	q31.2	192981380	193029237	3.62411	0.000289963	0.00491086	FALSE	TRUE	Trans (>250 kb)			0.0162484
ENSG00000133858	ZFC3H1	12	q21.1	72003252	72061505	3.62402	0.000290056	0.00491086	FALSE	TRUE	Trans (>250 kb)			0.0245475
ENSG00000145996	CDKAL1	6	p22.3	20534688	21232635	3.62256	0.000291703	0.00496362	FALSE	TRUE	Trans (>250 kb)			0.010149
ENSG00000137845	ADAM10	15	q21.3	58887403	59042177	3.62213	0.000292188	0.00497175	FALSE	TRUE	Trans (>250 kb)			0.00113883
ENSG00000160877	NACC1	19	p13.2	13228917	13251955	3.61974	0.000294894	0.00499597	FALSE	TRUE	Trans (>250 kb)			0.0254475
ENSG00000119778	ATAD2B	2	p23.3	23971534	24149984	3.61835	0.000296482	0.00499598	FALSE	TRUE	Trans (>250 kb)			0.0189481
ENSG00000175548	ALG10B	12	q12	38710380	38717784	3.61834	0.0002965	0.00499598	FALSE	TRUE	Trans (>250 kb)			0.756674
ENSG00000148143	ZNF462	9	q31.2	109625378	109775915	3.61768	0.00029726	0.00501595	FALSE	TRUE	Trans (>250 kb)			0.194431
ENSG00000116852	KIF21B	1	q32.1	200938520	200992828	3.617	0.000298033	0.00501595	FALSE	TRUE	Trans (>250 kb)			0.000394223
ENSG00000103723	AP3B2	15	q25.2	83328033	83378666	3.61681	0.000298256	0.00501595	FALSE	TRUE	73325	rs783540	4.772e-08	4.62811e-07
ENSG00000188322	SBK1	16	p11.2	28303840	28335170	3.61657	0.00029853	0.00501595	FALSE	TRUE	Trans (>250 kb)			0.587391
ENSG00000079313	REXO1	19	p13.3	1815248	1848452	3.61628	0.000298871	0.00501595	FALSE	TRUE	Trans (>250 kb)			0.0209479
ENSG00000062194	GPBP1	5	q11.2	56469775	56560506	3.61615	0.000299012	0.00501595	FALSE	TRUE	Trans (>250 kb)			0.286121
ENSG00000163704	PRRT3	3	p25.3	9987226	9994078	3.6158	0.000299426	0.00501595	FALSE	TRUE	Trans (>250 kb)			0.765673
ENSG00000165379	LRFN5	14	q21.1	42076773	42373752	3.61562	0.000299633	0.00501595	FALSE	TRUE	Trans (>250 kb)			0.154335
ENSG00000110172	CHORDC1	11	q14.3	89934328	89956532	3.61503	0.000300318	0.00501595	FALSE	TRUE	Trans (>250 kb)			0.476902
ENSG00000106086	PLEKHA8	7	p14.3	30067020	30170096	3.61462	0.000300792	0.00503586	FALSE	TRUE	Trans (>250 kb)			0.515298
ENSG00000153956	CACNA2D1	7	q21.11	81575760	82073114	3.61292	0.000302771	0.00505967	FALSE	TRUE	Trans (>250 kb)			0.483602
ENSG00000102524	TNFSF13B	13	q33.3	108903588	108960832	3.61284	0.000302857	0.00505967	FALSE	TRUE	Trans (>250 kb)			0.0491451
ENSG00000145016	KIAA0226	3	q29	197398264	197476598	3.61166	0.00030424	0.00507949	FALSE	TRUE	Trans (>250 kb)			0.341116
ENSG00000117154	IGSF21	1	p36.13	18434240	18704977	3.6112	0.000304783	0.00509929	FALSE	TRUE	Trans (>250 kb)			0.00454955
ENSG00000061987	MON2	12	q14.1	62860597	62991363	3.60989	0.000306329	0.00510301	FALSE	TRUE	Trans (>250 kb)			0.415108
ENSG00000092096	SLC22A17	14	q11.2	23815515	23822121	3.60941	0.00030689	0.00510301	FALSE	TRUE	Trans (>250 kb)			0.30022
ENSG00000169862	CTNND2	5	p15.2	10971952	11904155	3.60792	0.00030866	0.00511481	FALSE	TRUE	Trans (>250 kb)			0.149935
ENSG00000175573	C11orf68	11	q13.1	65684279	65686588	3.60687	0.000309916	0.00512658	FALSE	TRUE	Trans (>250 kb)			0.191731
ENSG00000114416	FXR1	3	q26.33	180585929	180700541	3.60297	0.000314604	0.00521705	FALSE	TRUE	0	rs34796896	1.229e-09	1.21923e-06
ENSG00000188760	TMEM198	2	q35	220408385	220415317	3.60177	0.000316054	0.00523174	FALSE	TRUE	Trans (>250 kb)			0.640986
ENSG00000009954	BAZ1B	7	q11.23	72854728	72936608	3.59972	0.000318565	0.00523174	FALSE	TRUE	Trans (>250 kb)			0.191731
ENSG00000171843	MLLT3	9	p21.3	20341663	20622542	3.59887	0.000319602	0.00525118	FALSE	TRUE	Trans (>250 kb)			0.616588
ENSG00000213672	NCKIPSD	3	p21.31	48701364	48723797	3.59773	0.000321	0.00526646	FALSE	TRUE	Trans (>250 kb)			0.0080492
ENSG00000113763	UNC5A	5	q35.2	176237478	176307897	3.59663	0.00032237	0.00531299	FALSE	TRUE	Trans (>250 kb)			0.890861
ENSG00000157933	SKI	1	p36.33	2160134	2241558	3.59657	0.000322436	0.00531299	FALSE	TRUE	145543	rs4648845	1.737e-08	0.0727427
ENSG00000066117	SMARCD1	12	q13.12	50478755	50494495	3.59113	0.000329245	0.00540984	FALSE	TRUE	Trans (>250 kb)			0.00384962
ENSG00000130590	SAMD10	20	q13.33	62605466	62611361	3.5889	0.000332072	0.00546022	FALSE	TRUE	Trans (>250 kb)			0.632587
ENSG00000124406	ATP8A1	4	p13	42410390	42659122	3.58763	0.000333698	0.00549065	FALSE	TRUE	Trans (>250 kb)			0.0770423
ENSG00000117569	PTBP2	1	p21.3	97187221	97289294	3.5865	0.00033515	0.00549416	FALSE	TRUE	Trans (>250 kb)			0.00654935
ENSG00000114948	ADAM23	2	q33.3	207308263	207485851	3.58213	0.000340805	0.00555988	FALSE	TRUE	Trans (>250 kb)			0.311119
ENSG00000160716	CHRNB2	1	q21.3	154540257	154552502	3.58041	0.000343054	0.00558573	FALSE	TRUE	Trans (>250 kb)			0.0567443
ENSG00000090861	AARS	16	q22.1	70286198	70323446	3.57848	0.000345603	0.00562355	FALSE	TRUE	Trans (>250 kb)			0.188231
ENSG00000187231	SESTD1	2	q31.2	179966419	180129517	3.57846	0.000345624	0.00562355	FALSE	TRUE	Trans (>250 kb)			0.854165
ENSG00000137802	MAPKBP1	15	q15.1	42066632	42120053	3.57776	0.000346548	0.00563032	FALSE	TRUE	Trans (>250 kb)			0.5022
ENSG00000111667	USP5	12	p13.31	6961292	6975796	3.57739	0.000347036	0.00563218	FALSE	TRUE	Trans (>250 kb)			0.40021
ENSG00000107282	APBA1	9	q21.12	72042446	72287222	3.57445	0.000350965	0.00563218	FALSE	TRUE	Trans (>250 kb)			0.0728427
ENSG00000102081	FMR1	X	q27.3	146993469	147032645	3.57416	0.000351356	0.00563218	FALSE	TRUE	Trans (>250 kb)
ENSG00000149289	ZC3H12C	11	q22.3	109964087	110042566	3.57379	0.000351851	0.00563218	FALSE	TRUE	Trans (>250 kb)			0.571893
ENSG00000061337	LZTS1	8	p21.3	20103676	20161474	3.5735	0.000352238	0.00563218	FALSE	TRUE	Trans (>250 kb)			0.748775
ENSG00000110422	HIPK3	11	p13	33278218	33378569	3.57282	0.000353157	0.00563218	FALSE	TRUE	Trans (>250 kb)			0.676782
ENSG00000107954	NEURL1	10	q24.33	105253736	105352309	3.56965	0.000357458	0.00568043	FALSE	TRUE	Trans (>250 kb)			0.00165372
ENSG00000143190	POU2F1	1	q24.1	167190066	167396582	3.56919	0.000358084	0.00569901	FALSE	TRUE	Trans (>250 kb)			0.163234
ENSG00000183354	KIAA2026	9	p24.1	5881596	6007901	3.56676	0.000361417	0.00573171	FALSE	TRUE	Trans (>250 kb)			0.0822418
ENSG00000118454	ANKRD13C	1	p31.1	70726271	70820417	3.56659	0.00036165	0.00573171	FALSE	TRUE	Trans (>250 kb)			0.657684
ENSG00000121274	PAPD5	16	q12.1	50186829	50269221	3.56449	0.000364571	0.00577626	FALSE	TRUE	Trans (>250 kb)			0.147335
ENSG00000085185	BCORL1	X	q26.1	129115083	129192058	3.56401	0.000365232	0.00578707	FALSE	TRUE	Trans (>250 kb)
ENSG00000181789	COPG1	3	q21.3	128968449	128996614	3.56085	0.000369652	0.00579666	FALSE	TRUE	Trans (>250 kb)			0.00274973
ENSG00000179454	KLHL28	14	q21.2	45393522	45511525	3.55811	0.000373526	0.00582135	FALSE	TRUE	Trans (>250 kb)			0.59879
ENSG00000124507	PACSIN1	6	p21.31	34433916	34503006	3.55811	0.000373536	0.00582135	FALSE	TRUE	Trans (>250 kb)			0.069643
ENSG00000160695	VPS11	11	q23.3	118938403	118952688	3.55795	0.000373754	0.00582135	FALSE	TRUE	Trans (>250 kb)			0.0845415
ENSG00000170365	SMAD1	4	q31.21	146402346	146479231	3.55692	0.000375235	0.00582202	FALSE	TRUE	Trans (>250 kb)			0.0409459
ENSG00000008735	MAPK8IP2	22	q13.33	51039114	51052409	3.55673	0.000375502	0.00582202	FALSE	TRUE	Trans (>250 kb)			0.0705429
ENSG00000165323	FAT3	11	q14.3	92085262	92629618	3.55446	0.000378761	0.0058766	FALSE	TRUE	Trans (>250 kb)			0.069843
ENSG00000197562	RAB40C	16	p13.3	639357	679272	3.5543	0.000378987	0.0058766	FALSE	TRUE	Trans (>250 kb)			0.136836
ENSG00000167470	MIDN	19	p13.3	1248552	1259142	3.55343	0.000380244	0.0058797	FALSE	TRUE	Trans (>250 kb)			0.151635
ENSG00000080503	SMARCA2	9	p24.3	2015342	2193624	3.55227	0.000381923	0.00589339	FALSE	TRUE	Trans (>250 kb)			0.090241
ENSG00000134758	RNF138	18	q12.1	29671818	29711524	3.55184	0.000382546	0.00589339	FALSE	TRUE	Trans (>250 kb)			0.927457
ENSG00000113522	RAD50	5	q31.1	131891711	131980313	3.55118	0.000383501	0.00591148	FALSE	TRUE	Trans (>250 kb)			0.194931
ENSG00000173320	STOX2	4	q35.1	184774584	184944679	3.54979	0.000385537	0.00592204	FALSE	TRUE	Trans (>250 kb)			0.321018
ENSG00000100330	MTMR3	22	q12.2	30279144	30426855	3.5486	0.000387288	0.00595506	FALSE	TRUE	Trans (>250 kb)			0.292821
ENSG00000139746	RBM26	13	q31.1	79885962	79980612	3.54663	0.000390192	0.00599102	FALSE	TRUE	Trans (>250 kb)			0.000177919
ENSG00000056097	ZFR	5	p13.3	32354456	32444867	3.54377	0.000394446	0.00602689	FALSE	TRUE	Trans (>250 kb)			0.705879
ENSG00000109158	GABRA4	4	p12	46920917	46996424	3.54034	0.000399613	0.00609829	FALSE	TRUE	Trans (>250 kb)			0.978352
ENSG00000168769	TET2	4	q24	106067032	106200973	3.53959	0.000400754	0.00612927	FALSE	TRUE	Trans (>250 kb)			0.276422
ENSG00000075568	TMEM131	2	q11.2	98372799	98612388	3.53951	0.000400863	0.00612927	FALSE	TRUE	Trans (>250 kb)			0.059944
ENSG00000099917	MED15	22	q11.21	20850200	20941919	3.53746	0.000404002	0.00616184	FALSE	TRUE	Trans (>250 kb)			0.00102495
ENSG00000118596	SLC16A7	12	q14.1	59989848	60176395	3.53572	0.000406659	0.00619364	FALSE	TRUE	Trans (>250 kb)			0.59659
ENSG00000184588	PDE4B	1	p31.3	66258197	66840259	3.53568	0.00040673	0.00619364	FALSE	TRUE	Trans (>250 kb)			0.000235629
ENSG00000115504	EHBP1	2	p15	62900986	63273622	3.53551	0.000406981	0.00619645	FALSE	TRUE	Trans (>250 kb)			0.0212479
ENSG00000198961	PJA2	5	q21.3	108670410	108745695	3.53464	0.000408335	0.00620766	FALSE	TRUE	Trans (>250 kb)			0.00454955
ENSG00000162599	NFIA	1	p31.3	61330931	61928465	3.53443	0.000408654	0.00620766	FALSE	TRUE	Trans (>250 kb)			0.117238
ENSG00000124313	IQSEC2	X	p11.22	53262058	53350522	3.53277	0.00041123	0.00624358	FALSE	TRUE	Trans (>250 kb)
ENSG00000214655	ZSWIM8	10	q22.2	75545340	75561551	3.53198	0.000412458	0.00624358	FALSE	TRUE	Trans (>250 kb)			0.30352
ENSG00000006704	GTF2IRD1	7	q11.23	73868120	74016931	3.53169	0.00041291	0.00625183	FALSE	TRUE	Trans (>250 kb)			0.250825
ENSG00000100614	PPM1A	14	q23.1	60712470	60765805	3.53116	0.000413744	0.00625183	FALSE	TRUE	Trans (>250 kb)			0.0137486
ENSG00000032444	PNPLA6	19	p13.2	7598890	7626650	3.53101	0.000413977	0.00625183	FALSE	TRUE	Trans (>250 kb)			0.531197
ENSG00000175221	MED16	19	p13.3	867962	893218	3.52941	0.000416483	0.00628926	FALSE	TRUE	Trans (>250 kb)			0.608289
ENSG00000122557	HERPUD2	7	p14.2	35672269	35735181	3.52878	0.000417482	0.00628986	FALSE	TRUE	Trans (>250 kb)			0.162134
ENSG00000103549	RNF40	16	p11.2	30773066	30787628	3.52782	0.000418998	0.00628986	FALSE	TRUE	Trans (>250 kb)			0.0171483
ENSG00000073614	KDM5A	12	p13.33	389295	498620	3.52698	0.00042033	0.00628986	FALSE	TRUE	Trans (>250 kb)			0.782672
ENSG00000070367	EXOC5	14	q22.3	57670518	57735726	3.5258	0.000422206	0.00628986	FALSE	TRUE	Trans (>250 kb)			0.740376
ENSG00000094975	SUCO	1	q24.3	172501489	172580971	3.52566	0.000422428	0.00628986	FALSE	TRUE	Trans (>250 kb)			0.460704
ENSG00000137871	ZNF280D	15	q21.3	56922379	57210769	3.52425	0.00042469	0.00630702	FALSE	TRUE	Trans (>250 kb)			0.19833
ENSG00000150625	GPM6A	4	q34.2	176554085	176923815	3.52397	0.000425138	0.00631693	FALSE	TRUE	0	rs1106568	2.849e-08	0.000269733
ENSG00000198743	SLC5A3	21	q22.11	35445870	35478559	3.52174	0.000428725	0.00637149	FALSE	TRUE	Trans (>250 kb)			0.0146485
ENSG00000015676	NUDCD3	7	p13	44418720	44530479	3.52001	0.000431526	0.00637149	FALSE	TRUE	Trans (>250 kb)			0.00694931
ENSG00000261221	ZNF865	19	q13.42	56116771	56128635	3.51988	0.000431742	0.00637149	FALSE	TRUE	Trans (>250 kb)			0.272723
ENSG00000113712	CSNK1A1	5	q32	148871760	148931007	3.51896	0.000433237	0.00638129	FALSE	TRUE	Trans (>250 kb)			0.135236
ENSG00000178691	SUZ12	17	q11.2	30264037	30328064	3.51841	0.000434141	0.00638909	FALSE	TRUE	Trans (>250 kb)			0.0649435
ENSG00000101752	MIB1	18	q11.2	19284918	19450918	3.51371	0.000441896	0.00643777	FALSE	TRUE	Trans (>250 kb)			0.80267
ENSG00000127603	MACF1	1	p34.3	39546988	39952849	3.51309	0.000442931	0.00644031	FALSE	TRUE	Trans (>250 kb)			0.09964
ENSG00000142599	RERE	1	p36.23	8412457	8877702	3.51173	0.0004452	0.00646933	FALSE	TRUE	0	rs301797	1.202e-08	7.1961e-06
ENSG00000162402	USP24	1	p32.3	55532032	55680786	3.51095	0.000446515	0.00646933	FALSE	TRUE	Trans (>250 kb)			0.314019
ENSG00000139200	PIANP	12	p13.31	6802958	6809966	3.51066	0.000447	0.0064861	FALSE	TRUE	Trans (>250 kb)			0.443606
ENSG00000141503	MINK1	17	p13.2	4736683	4801356	3.5088	0.000450135	0.00650782	FALSE	TRUE	Trans (>250 kb)			0.545495
ENSG00000157107	FCHO2	5	q13.2	72251808	72386349	3.50778	0.000451864	0.00653683	FALSE	TRUE	Trans (>250 kb)			0.560394
ENSG00000177728	KIAA0195	17	q25.1	73437240	73496171	3.50705	0.000453111	0.00653683	FALSE	TRUE	Trans (>250 kb)			0.752275
ENSG00000125107	CNOT1	16	q21	58553855	58663790	3.50582	0.000455208	0.00656759	FALSE	TRUE	Trans (>250 kb)			1.02984e-05
ENSG00000139697	SBNO1	12	q24.31	123773656	123849390	3.50344	0.000459297	0.00659364	FALSE	TRUE	25873	rs7312955	8.989e-09	4.94312e-06
ENSG00000113231	PDE8B	5	q13.3	76506274	76725632	3.50288	0.000460265	0.00659379	FALSE	TRUE	Trans (>250 kb)			0.718078
ENSG00000151151	IPMK	10	q21.1	59951278	60027694	3.50096	0.00046359	0.0066573	FALSE	TRUE	Trans (>250 kb)			0.970953
ENSG00000117600	LPPR4	1	p21.2	99729509	99775146	3.50076	0.000463936	0.0066573	FALSE	TRUE	Trans (>250 kb)			0.430807
ENSG00000116141	MARK1	1	q41	220701568	220837803	3.50061	0.0004642	0.0066573	FALSE	TRUE	Trans (>250 kb)			0.310919
ENSG00000168813	ZNF507	19	q13.11	32836500	32878573	3.50043	0.000464512	0.0066573	FALSE	TRUE	Trans (>250 kb)			0.855364
ENSG00000166478	ZNF143	11	p15.4	9481866	9550071	3.4995	0.000466139	0.00665732	FALSE	TRUE	Trans (>250 kb)			0.737776
ENSG00000198707	CEP290	12	q21.32	88442793	88535993	3.49902	0.00046698	0.00665732	FALSE	TRUE	Trans (>250 kb)			0.0974403
ENSG00000197157	SND1	7	q32.1	127292234	127732661	3.49885	0.000467276	0.00666667	FALSE	TRUE	Trans (>250 kb)			0.00294971
ENSG00000164070	HSPA4L	4	q28.1	128702976	128761888	3.49824	0.000468339	0.00667133	FALSE	TRUE	Trans (>250 kb)			0.735876
ENSG00000112137	PHACTR1	6	p24.1	12717893	13288645	3.49569	0.000472843	0.00669456	FALSE	TRUE	Trans (>250 kb)			0.310719
ENSG00000186174	BCL9L	11	q23.3	118764584	118796317	3.49136	0.00048057	0.00678497	FALSE	TRUE	Trans (>250 kb)			0.0020498
ENSG00000177103	DSCAML1	11	q23.3	117298489	117688240	3.48979	0.000483408	0.00684722	FALSE	TRUE	Trans (>250 kb)			0.0636436
ENSG00000114279	FGF12	3	q29	191857184	192485553	3.48925	0.000484384	0.00685378	FALSE	TRUE	Trans (>250 kb)			0.0188481
ENSG00000021645	NRXN3	14	q24.3	78708734	80330762	3.48874	0.000485297	0.00685378	FALSE	TRUE	Trans (>250 kb)			0.0653435
ENSG00000198756	COLGALT2	1	q25.3	183898796	184006863	3.4878	0.000487015	0.00686288	FALSE	TRUE	Trans (>250 kb)			0.231427
ENSG00000106415	GLCCI1	7	p21.3	8008425	8133902	3.48584	0.000490588	0.00688797	FALSE	TRUE	Trans (>250 kb)			0.469103
ENSG00000106290	TAF6	7	q22.1	99704693	99717464	3.48537	0.000491451	0.00689012	FALSE	TRUE	Trans (>250 kb)			0.30292
ENSG00000065526	SPEN	1	p36.21	16174359	16266955	3.48464	0.000492804	0.00691298	FALSE	TRUE	Trans (>250 kb)			0.70098
ENSG00000143393	PI4KB	1	q21.3	151264273	151300191	3.47933	0.000502666	0.00700069	FALSE	TRUE	Trans (>250 kb)			0.974953
ENSG00000155903	RASA2	3	q23	141205889	141334184	3.47898	0.000503323	0.00700069	FALSE	TRUE	Trans (>250 kb)			0.743476
ENSG00000149231	CCDC82	11	q21	96085933	96123087	3.47819	0.000504807	0.00701851	FALSE	TRUE	Trans (>250 kb)			0.951755
ENSG00000137872	SEMA6D	15	q21.1	47476298	48066420	3.47796	0.000505239	0.00703425	FALSE	TRUE	Trans (>250 kb)			0.00284972
ENSG00000204178	TMEM57	1	p36.11	25757388	25826700	3.47671	0.000507597	0.00705882	FALSE	TRUE	Trans (>250 kb)			0.29572
ENSG00000144136	SLC20A1	2	q13	113403434	113421404	3.47497	0.000510916	0.00709501	FALSE	TRUE	Trans (>250 kb)			0.512699
ENSG00000047410	TPR	1	q31.1	186280784	186344825	3.47441	0.000511974	0.00710383	FALSE	TRUE	Trans (>250 kb)			0.234127
ENSG00000106052	TAX1BP1	7	p15.2	27778950	27884183	3.47297	0.000514727	0.00713898	FALSE	TRUE	Trans (>250 kb)			0.161434
ENSG00000138641	HERC3	4	q22.1	89442199	89629693	3.47198	0.000516638	0.00713898	FALSE	TRUE	Trans (>250 kb)			0.711079
ENSG00000130224	LRCH2	X	q23	114345185	114468635	3.47148	0.000517603	0.00713898	FALSE	TRUE	Trans (>250 kb)
ENSG00000007545	CRAMP1L	16	p13.3	1662326	1727909	3.47087	0.000518767	0.00713898	FALSE	TRUE	Trans (>250 kb)			0.419408
ENSG00000132604	TERF2	16	q22.1	69389464	69442474	3.47061	0.000519271	0.00713898	FALSE	TRUE	Trans (>250 kb)			0.00484952
ENSG00000140443	IGF1R	15	q26.3	99192200	99507759	3.46758	0.000525171	0.00719215	FALSE	TRUE	Trans (>250 kb)			0.156134
ENSG00000197566	ZNF624	17	p11.2	16524051	16557170	3.46381	0.000532578	0.00724394	FALSE	TRUE	Trans (>250 kb)			0.727077
ENSG00000164082	GRM2	3	p21.2	51741086	51752629	3.4612	0.000537779	0.00725806	FALSE	TRUE	Trans (>250 kb)			0.0345465
ENSG00000176095	IP6K1	3	p21.31	49761727	49823975	3.45989	0.000540396	0.00726358	FALSE	TRUE	Trans (>250 kb)			0.0791421
ENSG00000072518	MARK2	11	q13.1	63606400	63678491	3.45954	0.00054109	0.00726542	FALSE	TRUE	Trans (>250 kb)			1.61272e-05
ENSG00000162975	KCNF1	2	p25.1	11052063	11054350	3.45836	0.000543469	0.00729404	FALSE	TRUE	Trans (>250 kb)			0.549395
ENSG00000138190	EXOC6	10	q23.33	94590935	94819250	3.45703	0.000546165	0.00730307	FALSE	TRUE	Trans (>250 kb)			0.242426
ENSG00000169155	ZBTB43	9	q33.3	129567285	129600489	3.45696	0.000546308	0.00730307	FALSE	TRUE	Trans (>250 kb)			0.279122
ENSG00000168488	ATXN2L	16	p11.2	28834356	28848558	3.45635	0.000547535	0.00730307	FALSE	TRUE	Trans (>250 kb)			0.40331
ENSG00000109118	PHF12	17	q11.2	27232268	27278789	3.45608	0.00054809	0.00730307	FALSE	TRUE	Trans (>250 kb)			0.471103
ENSG00000175087	PDIK1L	1	p36.11	26437664	26452034	3.45581	0.000548634	0.00730487	FALSE	TRUE	Trans (>250 kb)			0.330317
ENSG00000105613	MAST1	19	p13.2	12944765	12985765	3.45528	0.000549721	0.00731512	FALSE	TRUE	Trans (>250 kb)			0.0221478
ENSG00000171714	ANO5	11	p14.3	22214722	22304903	3.45447	0.000551384	0.00734354	FALSE	TRUE	Trans (>250 kb)			0.00984902
ENSG00000106608	URGCP	7	p13	43915493	43966010	3.45223	0.000555966	0.00739044	FALSE	TRUE	Trans (>250 kb)			0.730277
ENSG00000126746	ZNF384	12	p13.31	6775643	6798738	3.44881	0.000563064	0.00747347	FALSE	TRUE	Trans (>250 kb)			0.493101
ENSG00000083642	PDS5B	13	q13.1	33160564	33352157	3.44812	0.000564499	0.00748344	FALSE	TRUE	Trans (>250 kb)			0.632587
ENSG00000107263	RAPGEF1	9	q34.13	134452157	134615461	3.44808	0.000564584	0.00748677	FALSE	TRUE	Trans (>250 kb)			0.773773
ENSG00000171603	CLSTN1	1	p36.22	9789084	9884584	3.44643	0.000568049	0.00750165	FALSE	TRUE	Trans (>250 kb)			0.349215
ENSG00000186448	ZNF197	3	p21.31	44626380	44689963	3.44428	0.000572588	0.00754941	FALSE	TRUE	Trans (>250 kb)			0.0135486
ENSG00000139915	MDGA2	14	q21.3	47308826	48144157	3.44268	0.000575974	0.00761027	FALSE	TRUE	Trans (>250 kb)			0.0236476
ENSG00000170606	HSPA4	5	q31.1	132387654	132442141	3.4422	0.000577008	0.00761341	FALSE	TRUE	Trans (>250 kb)			0.467003
ENSG00000077458	FAM76B	11	q21	95502106	95523573	3.44155	0.000578393	0.00762812	FALSE	TRUE	Trans (>250 kb)			0.0624438
ENSG00000118160	SLC8A2	19	q13.32	47931274	47975425	3.4407	0.000580206	0.00766251	FALSE	TRUE	Trans (>250 kb)			0.383312
ENSG00000095951	HIVEP1	6	p24.1	12008995	12165232	3.43902	0.000583821	0.00768525	FALSE	TRUE	Trans (>250 kb)			0.354715
ENSG00000100523	DDHD1	14	q22.1	53510686	53620000	3.43875	0.000584417	0.00769332	FALSE	TRUE	Trans (>250 kb)			0.211629
ENSG00000152404	CWF19L2	11	q22.3	107197071	107328572	3.43554	0.000591371	0.00774215	FALSE	TRUE	Trans (>250 kb)			0.0367463
ENSG00000184408	KCND2	7	q31.31	119913722	120390385	3.43488	0.000592816	0.00775817	FALSE	TRUE	Trans (>250 kb)			0.769773
ENSG00000148396	SEC16A	9	q34.3	139334549	139372141	3.43383	0.000595111	0.00776256	FALSE	TRUE	Trans (>250 kb)			0.349115
ENSG00000197106	SLC6A17	1	p13.3	110693108	110744824	3.43127	0.000600754	0.00781392	FALSE	TRUE	Trans (>250 kb)			0.136036
ENSG00000108506	INTS2	17	q23.2	59942731	60005377	3.4294	0.000604912	0.00791558	FALSE	TRUE	Trans (>250 kb)			0.545495
ENSG00000204394	VARS	6	p21.33	31745295	31763730	3.42937	0.000604988	0.00791558	FALSE	TRUE	35275	rs1144708	1.133e-14	1e-12
ENSG00000148943	LIN7C	11	p14.1	27516123	27528320	3.42876	0.000606334	0.0079364	FALSE	TRUE	Trans (>250 kb)			0.186431
ENSG00000243232	PCDHAC2	5	q31.3	140345820	140391936	3.42618	0.000612126	0.00800647	FALSE	TRUE	Trans (>250 kb)			0.00254975
ENSG00000155561	NUP205	7	q33	135242667	135333505	3.4261	0.000612316	0.00800776	FALSE	TRUE	Trans (>250 kb)			0.116338
ENSG00000130559	CAMSAP1	9	q34.3	138700333	138799074	3.42579	0.000613018	0.00802198	FALSE	TRUE	Trans (>250 kb)			0.939756
ENSG00000136628	EPRS	1	q41	220141943	220220000	3.42445	0.000616035	0.00806327	FALSE	TRUE	Trans (>250 kb)			0.318518
ENSG00000139767	SRRM4	12	q24.23	119419300	119600856	3.42441	0.000616142	0.00806452	FALSE	TRUE	Trans (>250 kb)			0.00414959
ENSG00000136267	DGKB	7	p21.2	14184674	15014402	3.42384	0.000617419	0.00809155	FALSE	TRUE	Trans (>250 kb)			0.294421
ENSG00000127616	SMARCA4	19	p13.2	11071598	11176071	3.42218	0.000621222	0.00811977	FALSE	TRUE	Trans (>250 kb)			0.316318
ENSG00000108091	CCDC6	10	q21.2	61548521	61666414	3.4219	0.00062186	0.00813505	FALSE	TRUE	Trans (>250 kb)			0.154735
ENSG00000182771	GRID1	10	q23.2	87359312	88126250	3.4198	0.000626669	0.00816143	FALSE	TRUE	Trans (>250 kb)			0.00394961
ENSG00000109171	SLAIN2	4	p11	48343339	48428229	3.41963	0.00062707	0.00816143	FALSE	TRUE	Trans (>250 kb)			0.00314969
ENSG00000197283	SYNGAP1	6	p21.32	33387847	33421466	3.41952	0.000627306	0.00816143	FALSE	TRUE	0	rs9461856	6.518e-12	1.52798e-08
ENSG00000147130	ZMYM3	X	q13.1	70459474	70474996	3.41882	0.000628937	0.00816496	FALSE	TRUE	Trans (>250 kb)
ENSG00000102974	CTCF	16	q22.1	67596310	67673086	3.41878	0.000629025	0.00816496	FALSE	TRUE	Trans (>250 kb)			0.0162484
ENSG00000172292	CERS6	2	q24.3	169312372	169631644	3.418	0.000630842	0.00817252	FALSE	TRUE	Trans (>250 kb)			0.0277472
ENSG00000102531	FNDC3A	13	q14.2	49550048	49783915	3.4155	0.000636649	0.00823229	FALSE	TRUE	Trans (>250 kb)			0.554195
ENSG00000166037	CEP57	11	q21	95523129	95565857	3.41399	0.000640183	0.00825366	FALSE	TRUE	Trans (>250 kb)			0.0860414
ENSG00000143502	SUSD4	1	q41	223394161	223537544	3.41327	0.000641888	0.00825811	FALSE	TRUE	Trans (>250 kb)			0.0752425
ENSG00000166004	KIAA1731	11	q21	93394805	93463522	3.41326	0.000641896	0.00825811	FALSE	TRUE	Trans (>250 kb)			0.425707
ENSG00000103647	CORO2B	15	q23	68871308	69020145	3.41322	0.00064199	0.00825811	FALSE	TRUE	Trans (>250 kb)			0.450705
ENSG00000143437	ARNT	1	q21.3	150782181	150849244	3.41292	0.000642706	0.00825811	FALSE	TRUE	Trans (>250 kb)			0.00143324
ENSG00000115524	SF3B1	2	q33.1	198254508	198299815	3.41232	0.000644114	0.00826667	FALSE	TRUE	4762	rs6434928	1.174e-11	2.52304e-08
ENSG00000157450	RNF111	15	q22.1	59157374	59389618	3.41072	0.000647916	0.00829639	FALSE	TRUE	Trans (>250 kb)			0.000218083
ENSG00000188566	NDOR1	9	q34.3	140100147	140111461	3.41018	0.000649194	0.00831013	FALSE	TRUE	Trans (>250 kb)			0.0744426
ENSG00000127527	EPS15L1	19	p13.11	16466050	16582896	3.40944	0.000650962	0.00832385	FALSE	TRUE	Trans (>250 kb)			0.449405
ENSG00000124788	ATXN1	6	p22.3	16299343	16761722	3.40915	0.000651665	0.00832491	FALSE	TRUE	Trans (>250 kb)			0.107039
ENSG00000154727	GABPA	21	q21.3	27106881	27144771	3.40674	0.00065743	0.008347	FALSE	TRUE	Trans (>250 kb)			0.148135
ENSG00000179456	ZBTB18	1	q44	244214585	244220778	3.40081	0.000671856	0.00847553	FALSE	TRUE	Trans (>250 kb)			0.491901
ENSG00000134987	WDR36	5	q22.1	110427414	110466200	3.39843	0.000677742	0.00851064	FALSE	TRUE	Trans (>250 kb)			0.216628
ENSG00000136854	STXBP1	9	q34.11	130374544	130457460	3.39751	0.00068001	0.00853033	FALSE	TRUE	Trans (>250 kb)			0.264024
ENSG00000065413	ANKRD44	2	q33.1	197831741	198175897	3.39489	0.000686557	0.00859813	FALSE	TRUE	128680	rs6434928	1.174e-11	0.000246985
ENSG00000124496	TRERF1	6	p21.1	42192669	42419789	3.39409	0.000688573	0.00860075	FALSE	TRUE	Trans (>250 kb)			0.819768
ENSG00000162775	RBM15	1	p13.3	110881128	110889299	3.3939	0.000689051	0.00860075	FALSE	TRUE	Trans (>250 kb)			0.0468453
ENSG00000127578	WFIKKN1	16	p13.3	679239	684116	3.39385	0.000689169	0.00860075	FALSE	TRUE	Trans (>250 kb)			0.10344
ENSG00000183154	RP11-863K10.7	8	p11.23	37592279	37594944	3.39189	0.000694135	0.00864228	FALSE	TRUE	Trans (>250 kb)			0.0339466
ENSG00000149679	CABLES2	20	q13.33	60963688	60982341	3.39004	0.000698816	0.00866955	FALSE	TRUE	Trans (>250 kb)			0.414209
ENSG00000205269	TMEM170B	6	p24.2	11537938	11583757	3.3885	0.000702757	0.00874536	FALSE	TRUE	Trans (>250 kb)			0.000732117
ENSG00000065000	AP3D1	19	p13.3	2100988	2164464	3.38816	0.000703634	0.00875849	FALSE	TRUE	Trans (>250 kb)			0.0412459
ENSG00000184863	RBM33	7	q36.3	155437145	155574179	3.38776	0.000704653	0.00877778	FALSE	TRUE	Trans (>250 kb)			0.166133
ENSG00000246223	C14orf64	14	q32.2	98391947	98444461	3.38689	0.000706908	0.00882244	FALSE	TRUE	Trans (>250 kb)			0.039846
ENSG00000166887	VPS39	15	q15.1	42450899	42500514	3.38404	0.000714265	0.00889231	FALSE	TRUE	Trans (>250 kb)			0.0241476
ENSG00000177169	ULK1	12	q24.33	132379196	132407712	3.38235	0.000718674	0.008938	FALSE	TRUE	Trans (>250 kb)			0.157834
ENSG00000108509	CAMTA2	17	p13.2	4871287	4890960	3.38164	0.000720547	0.008938	FALSE	TRUE	Trans (>250 kb)			0.863464
ENSG00000162601	MYSM1	1	p32.1	59120411	59165764	3.38101	0.000722206	0.00895706	FALSE	TRUE	Trans (>250 kb)			0.287921
ENSG00000113615	SEC24A	5	q31.1	133984479	134063513	3.37922	0.000726921	0.00903186	FALSE	TRUE	Trans (>250 kb)			0.207829
ENSG00000114030	KPNA1	3	q21.1	122140796	122233792	3.37865	0.000728425	0.00903423	FALSE	TRUE	Trans (>250 kb)			0.333417
ENSG00000100226	GTPBP1	22	q13.1	39101728	39134304	3.3782	0.000729632	0.00903423	FALSE	TRUE	Trans (>250 kb)			0.337516
ENSG00000149311	ATM	11	q22.3	108093211	108239829	3.3781	0.000729874	0.00903423	FALSE	TRUE	Trans (>250 kb)			0.745075
ENSG00000130449	ZSWIM6	5	q12.1	60628100	60841997	3.37714	0.000732441	0.00905983	FALSE	TRUE	29557	rs4391122	8.904e-13	7.27728e-09
ENSG00000100884	CPNE6	14	q11.2	24540046	24547309	3.37525	0.000737477	0.00909756	FALSE	TRUE	Trans (>250 kb)			0.0484452
ENSG00000164219	PGGT1B	5	q22.3	114546527	114598569	3.37517	0.000737706	0.00909811	FALSE	TRUE	Trans (>250 kb)			0.420108
ENSG00000172375	C2CD2L	11	q23.3	118972908	118989252	3.37118	0.000748479	0.00923358	FALSE	TRUE	Trans (>250 kb)			0.0544446
ENSG00000126500	FLRT1	11	q13.1	63870660	63886645	3.37074	0.000749667	0.00923451	FALSE	TRUE	Trans (>250 kb)			0.059544
ENSG00000140543	DET1	15	q25.3	89054790	89089906	3.37066	0.000749887	0.00923451	FALSE	TRUE	Trans (>250 kb)			0.406509
ENSG00000145734	BDP1	5	q13.2	70751442	70863649	3.36861	0.000755483	0.00928485	FALSE	TRUE	Trans (>250 kb)			0.824668
ENSG00000139910	NOVA1	14	q12	26912299	27066960	3.36817	0.000756677	0.00930345	FALSE	TRUE	Trans (>250 kb)			0.762374
ENSG00000177463	NR2C2	3	p25.1	14989091	15095107	3.36462	0.000766494	0.00937274	FALSE	TRUE	Trans (>250 kb)			0.229527
ENSG00000113595	TRIM23	5	q12.3	64885507	64921802	3.36434	0.00076726	0.00937274	FALSE	TRUE	Trans (>250 kb)			0.278822
ENSG00000017260	ATP2C1	3	q22.1	130569439	130735556	3.3631	0.000770718	0.00941566	FALSE	TRUE	Trans (>250 kb)			0.30132
ENSG00000102302	FGD1	X	p11.22	54471887	54522599	3.36266	0.000771942	0.0094401	FALSE	TRUE	Trans (>250 kb)
ENSG00000060709	RIMBP2	12	q24.33	130880682	131200826	3.36011	0.000779119	0.00947685	FALSE	TRUE	Trans (>250 kb)			0.313619
ENSG00000145451	GLRA3	4	q34.1	175558065	175750465	3.35927	0.000781493	0.00948949	FALSE	TRUE	Trans (>250 kb)			0.778572
ENSG00000100109	TFIP11	22	q12.1	26887191	26908471	3.35628	0.000789989	0.00954491	FALSE	TRUE	Trans (>250 kb)			0.764074
ENSG00000138134	STAMBPL1	10	q23.31	90639491	90734910	3.35593	0.000790985	0.00956314	FALSE	TRUE	Trans (>250 kb)			0.789171
ENSG00000082269	FAM135A	6	q13	71122644	71270877	3.35459	0.000794827	0.00960526	FALSE	TRUE	Trans (>250 kb)			0.177832
ENSG00000133216	EPHB2	1	p36.12	23037332	23241818	3.35425	0.000795809	0.00961171	FALSE	TRUE	Trans (>250 kb)			0.420108
ENSG00000157087	ATP2B2	3	p25.3	10365707	10749716	3.35407	0.000796328	0.00961194	FALSE	TRUE	Trans (>250 kb)			0.000854131
ENSG00000134138	MEIS2	15	q14	37181406	37393504	3.35367	0.000797461	0.00961217	FALSE	TRUE	Trans (>250 kb)			0.377312
ENSG00000100605	ITPK1	14	q32.12	93403259	93582665	3.35324	0.000798708	0.00961837	FALSE	TRUE	Trans (>250 kb)			0.80497
ENSG00000239306	RBM14	11	q13.2	66384053	66394818	3.35263	0.00080049	0.00966627	FALSE	TRUE	Trans (>250 kb)			0.0208479
ENSG00000065970	FOXJ2	12	p13.31	8185299	8208099	3.35102	0.000805132	0.00970816	FALSE	TRUE	Trans (>250 kb)
ENSG00000040199	PHLPP2	16	q22.2	71671738	71758604	3.35055	0.000806512	0.00970851	FALSE	TRUE	Trans (>250 kb)			0.168733
ENSG00000171435	KSR2	12	q24.23	117890817	118406788	3.3505	0.000806649	0.00970851	FALSE	TRUE	Trans (>250 kb)			0.160034
ENSG00000180667	YOD1	1	q32.2	207217194	207226325	3.34965	0.000809147	0.00972668	FALSE	TRUE	Trans (>250 kb)			0.00524948
ENSG00000186130	ZBTB6	9	q33.2	125670335	125675609	3.34913	0.000810661	0.00973294	FALSE	TRUE	Trans (>250 kb)			0.813669
ENSG00000145780	FEM1C	5	q22.3	114856608	114880591	3.34895	0.000811183	0.00973294	FALSE	TRUE	Trans (>250 kb)			0.090141
ENSG00000100580	TMED8	14	q24.3	77801364	77843452	3.34853	0.000812428	0.00974511	FALSE	TRUE	Trans (>250 kb)			0.518498
ENSG00000215301	DDX3X	X	p11.4	41192651	41223725	3.34779	0.000814579	0.00974526	FALSE	TRUE	Trans (>250 kb)
ENSG00000099290	FAM21A	10	q11.23	51827648	51893269	3.34722	0.000816271	0.00975725	FALSE	TRUE	Trans (>250 kb)			0.227427
ENSG00000108306	FBXL20	17	q12	37415384	37558776	3.34493	0.000823041	0.00981657	FALSE	TRUE	Trans (>250 kb)			0.00924908
ENSG00000146938	NLGN4X	X	p22.31	5758678	6146904	3.34395	0.000825952	0.00983452	FALSE	TRUE	Trans (>250 kb)
ENSG00000147650	LRP12	8	q22.3	105501459	105601252	3.34014	0.000837375	0.0099587	FALSE	TRUE	Trans (>250 kb)			0.864064
ENSG00000165417	GTF2A1	14	q31.1	81641796	81687721	3.3391	0.000840494	0.00997054	FALSE	TRUE	Trans (>250 kb)			7.15402e-05
ENSG00000124772	CPNE5	6	p21.2	36708552	36807778	3.33862	0.000841971	0.00998234	FALSE	TRUE	Trans (>250 kb)			0.917358
ENSG00000175166	PSMD2	3	q27.1	184016497	184026842	3.33667	0.000847889	0.0100294	FALSE	TRUE	Trans (>250 kb)			0.215528
ENSG00000198373	WWP2	16	q22.1	69796209	69975644	3.33638	0.000848781	0.0100352	FALSE	TRUE	Trans (>250 kb)			0.433107
ENSG00000132912	DCTN4	5	q33.1	150088002	150138671	3.33577	0.000850642	0.0100352	FALSE	TRUE	Trans (>250 kb)			0.968353
ENSG00000126883	NUP214	9	q34.13	134000948	134110057	3.33485	0.00085344	0.0100762	FALSE	TRUE	Trans (>250 kb)			0.00934907
ENSG00000221914	PPP2R2A	8	p21.2	26149007	26230196	3.3344	0.00085485	0.010082	FALSE	TRUE	Trans (>250 kb)			0.00167845
ENSG00000241945	PWP2	21	q22.3	45527171	45551063	3.33347	0.000857699	0.0100994	FALSE	TRUE	Trans (>250 kb)			0.921158
ENSG00000164796	CSMD3	8	q23.3	113235157	114449328	3.33307	0.000858918	0.0101052	FALSE	TRUE	Trans (>250 kb)			0.20373
ENSG00000156017	C9orf41	9	q21.13	77595936	77643339	3.33218	0.000861682	0.0101226	FALSE	TRUE	Trans (>250 kb)			0.650885
ENSG00000105325	FZR1	19	p13.3	3506271	3538328	3.33023	0.00086773	0.0102154	FALSE	TRUE	Trans (>250 kb)			0.522398
ENSG00000196313	POM121	7	q11.23	72349936	72421979	3.32935	0.000870485	0.0102154	FALSE	TRUE	Trans (>250 kb)			0.070143
ENSG00000187323	DCC	18	q21.2	49866542	51057784	3.32859	0.000872875	0.0102211	FALSE	TRUE	Trans (>250 kb)			0.00774923
ENSG00000141551	CSNK1D	17	q25.3	80196899	80231607	3.32646	0.000879561	0.0102841	FALSE	TRUE	Trans (>250 kb)			0.356914
ENSG00000114923	SLC4A3	2	q35	220492049	220506702	3.32612	0.000880647	0.0102841	FALSE	TRUE	Trans (>250 kb)			0.070043
ENSG00000136536	Mar-07	2	q24.2	160569000	160627538	3.32596	0.000881135	0.0102841	FALSE	TRUE	Trans (>250 kb)			0.00374963
ENSG00000062725	APPBP2	17	q23.2	58520520	58603580	3.32556	0.000882419	0.0102841	FALSE	TRUE	Trans (>250 kb)			0.355114
ENSG00000178171	AMER3	2	q21.1	131513008	131525707	3.32488	0.000884581	0.0102953	FALSE	TRUE	Trans (>250 kb)			0.771973
ENSG00000171467	ZNF318	6	p21.1	43274872	43337216	3.32398	0.000887422	0.0103299	FALSE	TRUE	Trans (>250 kb)			0.00170819
ENSG00000117139	KDM5B	1	q32.1	202696526	202778598	3.32279	0.000891217	0.010341	FALSE	TRUE	Trans (>250 kb)			0.317818
ENSG00000174469	CNTNAP2	7	q35	145813453	148118090	3.32037	0.000898994	0.0104039	FALSE	TRUE	Trans (>250 kb)			0.750175
ENSG00000163104	SMARCAD1	4	q22.3	95128762	95212443	3.31866	0.000904508	0.0104378	FALSE	TRUE	Trans (>250 kb)			0.209629
ENSG00000116731	PRDM2	1	p36.21	14026693	14151574	3.31849	0.000905042	0.0104378	FALSE	TRUE	Trans (>250 kb)			0.538096
ENSG00000103249	CLCN7	16	p13.3	1494935	1525581	3.31775	0.000907463	0.0104658	FALSE	TRUE	Trans (>250 kb)			0.884662
ENSG00000063660	GPC1	2	q37.3	241375088	241407493	3.31635	0.000912021	0.0104882	FALSE	TRUE	Trans (>250 kb)			0.286621
ENSG00000109654	TRIM2	4	q31.3	154073494	154260472	3.31554	0.000914655	0.0105454	FALSE	TRUE	Trans (>250 kb)			0.911259
ENSG00000108312	UBTF	17	q21.31	42282401	42298994	3.3142	0.000919042	0.0105963	FALSE	TRUE	Trans (>250 kb)			0.0450455
ENSG00000198752	CDC42BPB	14	q32.32	103398716	103523799	3.31192	0.000926579	0.0106636	FALSE	TRUE	Trans (>250 kb)			0.40011
ENSG00000204442	FAM155A	13	q33.3	107820883	108519083	3.31192	0.000926597	0.0106636	FALSE	TRUE	Trans (>250 kb)			0.0189481
ENSG00000169282	KCNAB1	3	q25.31	155755490	156256545	3.31162	0.000927567	0.010669	FALSE	TRUE	Trans (>250 kb)			0.812769
ENSG00000110148	CCKBR	11	p15.4	6280966	6293357	3.31021	0.000932249	0.0107082	FALSE	TRUE	Trans (>250 kb)			0.686981
ENSG00000055130	CUL1	7	q36.1	148395006	148498128	3.30962	0.000934236	0.0107302	FALSE	TRUE	Trans (>250 kb)			0.29782
ENSG00000198730	CTR9	11	p15.3	10772534	10801290	3.30921	0.000935581	0.0107302	FALSE	TRUE	Trans (>250 kb)			0.948055
ENSG00000186907	RTN4RL2	11	q12.1	57228022	57245007	3.30879	0.000936986	0.010735	FALSE	TRUE	Trans (>250 kb)			0.00424958
ENSG00000132003	ZSWIM4	19	p13.13	13906274	13943044	3.30871	0.000937268	0.010735	FALSE	TRUE	Trans (>250 kb)			0.00264974
ENSG00000118733	OLFM3	1	p21.1	102268130	102462586	3.30699	0.000943029	0.010785	FALSE	TRUE	Trans (>250 kb)			0.121738
ENSG00000116273	PHF13	1	p36.31	6673745	6684093	3.30566	0.000947525	0.0108414	FALSE	TRUE	Trans (>250 kb)			0.000819967
ENSG00000079156	OSBPL6	2	q31.2	179059208	179264160	3.30248	0.000958347	0.0109637	FALSE	TRUE	Trans (>250 kb)			0.715078
ENSG00000049759	NEDD4L	18	q21.31	55711599	56068772	3.29918	0.000969683	0.0110277	FALSE	TRUE	Trans (>250 kb)			0.767973
ENSG00000184545	DUSP8	11	p15.5	1575274	1593150	3.29747	0.000975591	0.0110598	FALSE	TRUE	Trans (>250 kb)			0.39711
ENSG00000109956	B3GAT1	11	q25	134248398	134281812	3.29735	0.000976033	0.0110598	FALSE	TRUE	Trans (>250 kb)			5.21452e-05
ENSG00000014216	CAPN1	11	q13.1	64948037	64979477	3.29595	0.000980892	0.0110923	FALSE	TRUE	Trans (>250 kb)			0.343116
ENSG00000101216	GMEB2	20	q13.33	62218955	62258394	3.2956	0.000982133	0.0111142	FALSE	TRUE	Trans (>250 kb)			0.019848
ENSG00000114861	FOXP1	3	p13	71003844	71633140	3.29469	0.000985306	0.0111685	FALSE	TRUE	Trans (>250 kb)			4.5e-07
ENSG00000184524	CEND1	11	p15.5	787104	790123	3.29214	0.000994296	0.0112787	FALSE	TRUE	Trans (>250 kb)			0.874363
ENSG00000198862	LTN1	21	q21.3	30300466	30365270	3.28544	0.00101824	0.0115484	FALSE	TRUE	Trans (>250 kb)			0.409109
ENSG00000147180	ZNF711	X	q21.1	84498997	84528368	3.28446	0.00102179	0.0115792	FALSE	TRUE	Trans (>250 kb)
ENSG00000181790	BAI1	8	q24.3	143530791	143626370	3.2843	0.00102237	0.0115792	FALSE	TRUE	217858	rs4129585	3.613e-13	0.178932
ENSG00000106144	CASP2	7	q34	142985308	143004789	3.2825	0.0010289	0.0116091	FALSE	TRUE	Trans (>250 kb)			0.129337
ENSG00000084463	WBP11	12	p12.3	14939410	14956474	3.2799	0.00103843	0.0117195	FALSE	TRUE	Trans (>250 kb)			0.0438456
ENSG00000106635	BCL7B	7	q11.23	72950686	72972332	3.2783	0.00104433	0.0117399	FALSE	TRUE	Trans (>250 kb)			0.347815
ENSG00000163352	LENEP	1	q21.3	154966062	154966791	3.27626	0.00105192	0.0118202	FALSE	TRUE	Trans (>250 kb)			0.000111299
ENSG00000168539	CHRM1	11	q12.3	62676151	62689279	3.27432	0.00105918	0.0118781	FALSE	TRUE	Trans (>250 kb)			0.275722
ENSG00000152217	SETBP1	18	q12.3	42260138	42648475	3.27331	0.00106294	0.0118916	FALSE	TRUE	Trans (>250 kb)			0.409509
ENSG00000164151	KIAA0947	5	p15.32	5420777	5490347	3.27214	0.00106737	0.0119392	FALSE	TRUE	Trans (>250 kb)			0.00224978
ENSG00000029363	BCLAF1	6	q23.3	136578001	136610989	3.27205	0.00106772	0.0119392	FALSE	TRUE	Trans (>250 kb)			0.709879
ENSG00000179083	FAM133A	X	q21.32	92929012	92967273	3.26758	0.00108473	0.0121003	FALSE	TRUE	Trans (>250 kb)
ENSG00000170471	RALGAPB	20	q11.23	37101459	37207504	3.26555	0.00109251	0.0121177	FALSE	TRUE	218454	rs2103655	1.236e-10	0.173733
ENSG00000103194	USP10	16	q24.1	84733584	84813528	3.26536	0.00109324	0.012122	FALSE	TRUE	Trans (>250 kb)			0.0882412
ENSG00000173406	DAB1	1	p32.1	57460451	59012406	3.26401	0.00109846	0.0121923	FALSE	TRUE	Trans (>250 kb)			0.220828
ENSG00000143850	PLEKHA6	1	q32.1	204187979	204346793	3.26373	0.00109957	0.0122076	FALSE	TRUE	Trans (>250 kb)			0.334017
ENSG00000130766	SESN2	1	p35.3	28586038	28609002	3.26285	0.00110296	0.0122283	FALSE	TRUE	Trans (>250 kb)			0.0926407
ENSG00000197579	TOPORS	9	p21.1	32540542	32552551	3.26168	0.00110754	0.0122332	FALSE	TRUE	Trans (>250 kb)			0.0894411
ENSG00000122515	ZMIZ2	7	p13	44788180	44809477	3.26152	0.00110818	0.0122332	FALSE	TRUE	Trans (>250 kb)			0.0362464
ENSG00000167978	SRRM2	16	p13.3	2802330	2822539	3.26133	0.00110891	0.0122332	FALSE	TRUE	Trans (>250 kb)			0.543996
ENSG00000136141	LRCH1	13	q14.13	47127303	47327175	3.25934	0.00111672	0.0122842	FALSE	TRUE	Trans (>250 kb)			0.343516
ENSG00000087301	TXNDC16	14	q22.1	52897308	53019240	3.25788	0.00112247	0.0123488	FALSE	TRUE	Trans (>250 kb)			0.00684932
ENSG00000175727	MLXIP	12	q24.31	122516628	122631894	3.2568	0.00112675	0.0123667	FALSE	TRUE	Trans (>250 kb)			0.000277023
ENSG00000096717	SIRT1	10	q21.3	69644427	69678147	3.25667	0.00112726	0.0123667	FALSE	TRUE	Trans (>250 kb)			0.307819
ENSG00000113163	COL4A3BP	5	q13.3	74664311	74807963	3.25561	0.0011315	0.01239	FALSE	TRUE	Trans (>250 kb)			0.0487451
ENSG00000138593	SECISBP2L	15	q21.1	49280673	49338760	3.25501	0.00113388	0.012405	FALSE	TRUE	Trans (>250 kb)			0.0282472
ENSG00000173276	ZBTB21	21	q22.3	43406940	43430496	3.25104	0.00114983	0.0125122	FALSE	TRUE	Trans (>250 kb)			0.440006
ENSG00000168944	CEP120	5	q23.2	122680579	122759286	3.24977	0.00115499	0.0125527	FALSE	TRUE	Trans (>250 kb)			0.771873
ENSG00000169047	IRS1	2	q36.3	227596033	227664475	3.24941	0.00115645	0.0125716	FALSE	TRUE	Trans (>250 kb)			0.220528
ENSG00000143324	XPR1	1	q25.3	180601140	180859387	3.247	0.0011663	0.0126228	FALSE	TRUE	Trans (>250 kb)			0.00136658
ENSG00000049247	UTS2	1	p36.23	7903143	7913572	3.24685	0.00116692	0.0126321	FALSE	TRUE	Trans (>250 kb)			0.522598
ENSG00000173452	TMEM196	7	p21.1	19758933	19813221	3.24618	0.00116963	0.0126616	FALSE	TRUE	Trans (>250 kb)			0.280422
ENSG00000067596	DHX8	17	q21.31	41561233	41621831	3.24571	0.00117156	0.0126656	FALSE	TRUE	Trans (>250 kb)			0.79707
ENSG00000196935	SRGAP1	12	q14.2	64238073	64541613	3.24465	0.00117595	0.012696	FALSE	TRUE	Trans (>250 kb)			0.417208
ENSG00000101337	TM9SF4	20	q11.21	30697309	30755061	3.24436	0.00117715	0.012696	FALSE	TRUE	Trans (>250 kb)			0.0360464
ENSG00000111647	UHRF1BP1L	12	q23.1	100422233	100536626	3.24368	0.00117997	0.0127322	FALSE	TRUE	Trans (>250 kb)			0.155334
ENSG00000173120	KDM2A	11	q13.2	66886740	67025558	3.24266	0.00118421	0.0127546	FALSE	TRUE	Trans (>250 kb)			0.136336
ENSG00000107862	GBF1	10	q24.32	104005289	104142656	3.24238	0.00118534	0.0127546	FALSE	TRUE	Trans (>250 kb)			0.0629437
ENSG00000095637	SORBS1	10	q24.1	97071528	97321171	3.24008	0.00119498	0.0128243	FALSE	TRUE	Trans (>250 kb)			0.0782422
ENSG00000001626	CFTR	7	q31.2	117105838	117356025	3.24004	0.00119512	0.0128243	FALSE	TRUE	Trans (>250 kb)			0.0742426
ENSG00000163637	PRICKLE2	3	p14.1	64079543	64431152	3.23543	0.00121459	0.0129537	FALSE	TRUE	236914	rs832190	5.731e-10	0.000246985
ENSG00000090975	PITPNM2	12	q24.31	123468027	123634562	3.23508	0.00121608	0.0129543	FALSE	TRUE	15773	rs1615350	4.259e-12	2.37793e-08
ENSG00000164197	RNF180	5	q12.3	63461671	63668696	3.23454	0.00121839	0.0129899	FALSE	TRUE	Trans (>250 kb)			0.00334967
ENSG00000166068	SPRED1	15	q14	38544527	38649450	3.23345	0.00122303	0.0130557	FALSE	TRUE	Trans (>250 kb)			0.205229
ENSG00000196182	STK40	1	p34.3	36805225	36851497	3.23236	0.0012277	0.0130635	FALSE	TRUE	Trans (>250 kb)			0.39981
ENSG00000110075	PPP6R3	11	q13.2	68228186	68382802	3.23231	0.00122792	0.0130635	FALSE	TRUE	Trans (>250 kb)			0.00284972
ENSG00000126107	HECTD3	1	p34.1	45468212	45477001	3.23195	0.00122949	0.0130777	FALSE	TRUE	Trans (>250 kb)			0.471903
ENSG00000160145	KALRN	3	q21.1	123798870	124445172	3.22974	0.00123902	0.0131296	FALSE	TRUE	Trans (>250 kb)			0.00128117
ENSG00000148842	CNNM2	10	q24.32	104678050	104849978	3.22961	0.00123957	0.0131296	FALSE	TRUE	0	rs10786736	5.327e-11	1e-12
ENSG00000173692	PSMD1	2	q37.1	231921578	232037541	3.22961	0.0012396	0.0131296	FALSE	TRUE	Trans (>250 kb)			0.326917
ENSG00000168014	C2CD3	11	q13.4	73723763	73882255	3.22546	0.0012577	0.0132178	FALSE	TRUE	Trans (>250 kb)			0.00334967
ENSG00000187555	USP7	16	p13.2	8985951	9058371	3.22367	0.0012656	0.0132722	FALSE	TRUE	Trans (>250 kb)			0.0545445
ENSG00000172845	SP3	2	q31.1	174771187	174830430	3.22326	0.0012674	0.0132966	FALSE	TRUE	Trans (>250 kb)			0.329117
ENSG00000186868	MAPT	17	q21.31	43971748	44105700	3.22322	0.00126758	0.0133002	FALSE	TRUE	Trans (>250 kb)			0.00494951
ENSG00000148719	DNAJB12	10	q22.1	74092588	74114988	3.22202	0.00127289	0.0133508	FALSE	TRUE	Trans (>250 kb)			0.979552
ENSG00000151623	NR3C2	4	q31.23	148999913	149365850	3.22167	0.00127448	0.0133542	FALSE	TRUE	Trans (>250 kb)			0.00964904
ENSG00000204464	C1orf195	1	p36.21	15490840	15497813	3.21374	0.00131017	0.0137331	FALSE	TRUE	Trans (>250 kb)			0.726077
ENSG00000198718	FAM179B	14	q21.2	45431411	45543634	3.21353	0.00131114	0.0137331	FALSE	TRUE	Trans (>250 kb)			0.548195
ENSG00000156531	PHF6	X	q26.2	133507283	133562820	3.21323	0.0013125	0.0137331	FALSE	TRUE	Trans (>250 kb)
ENSG00000135341	MAP3K7	6	q15	91223292	91296764	3.21321	0.0013126	0.0137331	FALSE	TRUE	Trans (>250 kb)			0.158634
ENSG00000165219	GAPVD1	9	q33.3	128024073	128129486	3.21284	0.0013143	0.0137468	FALSE	TRUE	Trans (>250 kb)			0.707779
ENSG00000121350	PYROXD1	12	p12.1	21590549	21623300	3.21159	0.00132005	0.0137915	FALSE	TRUE	Trans (>250 kb)			0.80387
ENSG00000131653	TRAF7	16	p13.3	2205699	2228130	3.21037	0.00132565	0.0137926	FALSE	TRUE	Trans (>250 kb)			0.426907
ENSG00000048392	RRM2B	8	q22.3	103216730	103251346	3.21025	0.0013262	0.0137926	FALSE	TRUE	Trans (>250 kb)			0.389211
ENSG00000134744	ZCCHC11	1	p32.3	52873954	53019159	3.21016	0.00132663	0.0137926	FALSE	TRUE	Trans (>250 kb)			0.286021
ENSG00000163788	SNRK	3	p22.1	43328004	43466256	3.21009	0.00132696	0.0137926	FALSE	TRUE	Trans (>250 kb)			0.040046
ENSG00000165699	TSC1	9	q34.13	135766735	135820020	3.21003	0.00132722	0.0137926	FALSE	TRUE	Trans (>250 kb)			0.614789
ENSG00000006125	AP2B1	17	q12	33905065	34053436	3.2099	0.00132781	0.0137926	FALSE	TRUE	Trans (>250 kb)			0.260824
ENSG00000179542	SLITRK4	X	q27.3	142710596	142723596	3.20981	0.00132822	0.0137926	FALSE	TRUE	Trans (>250 kb)
ENSG00000127152	BCL11B	14	q32.2	99635624	99737861	3.20922	0.00133094	0.0138093	FALSE	TRUE	0	rs2693698	2.987e-08	5.26992e-08
ENSG00000075151	EIF4G3	1	p36.12	21132963	21503377	3.20819	0.00133575	0.0138446	FALSE	TRUE	Trans (>250 kb)			0.0450455
ENSG00000130477	UNC13A	19	p13.11	17712137	17799401	3.20778	0.00133764	0.013858	FALSE	TRUE	Trans (>250 kb)			0.228427
ENSG00000174010	KLHL15	X	p22.11	24001837	24045303	3.20743	0.00133929	0.0138766	FALSE	TRUE	Trans (>250 kb)
ENSG00000138398	PPIG	2	q31.1	170440850	170497916	3.20707	0.00134096	0.0138829	FALSE	TRUE	Trans (>250 kb)			0.155634
ENSG00000067842	ATP2B3	X	q28	152783134	152848397	3.20665	0.00134292	0.013884	FALSE	TRUE	Trans (>250 kb)
ENSG00000119596	YLPM1	14	q24.3	75230069	75322244	3.20477	0.00135172	0.0139569	FALSE	TRUE	Trans (>250 kb)			0.00654935
ENSG00000158941	CCAR2	8	p21.3	22462145	22479027	3.2047	0.00135205	0.0139569	FALSE	TRUE	Trans (>250 kb)			0.845665
ENSG00000118507	AKAP7	6	q23.2	131456806	131604675	3.20424	0.00135419	0.0139776	FALSE	TRUE	Trans (>250 kb)			0.780772
ENSG00000107863	ARHGAP21	10	p12.1	24872538	25012597	3.20386	0.001356	0.0139776	FALSE	TRUE	Trans (>250 kb)			0.254425
ENSG00000151693	ASAP2	2	p25.1	9346894	9545812	3.20362	0.00135711	0.0139776	FALSE	TRUE	Trans (>250 kb)			0.10204
ENSG00000181830	SLC35C1	11	p11.2	45825623	45834566	3.20347	0.00135784	0.0139776	FALSE	TRUE	Trans (>250 kb)			0.060344
ENSG00000169018	FEM1B	15	q23	68570141	68588203	3.20324	0.0013589	0.0139776	FALSE	TRUE	Trans (>250 kb)			0.430607
ENSG00000198399	ITSN2	2	p23.3	24425733	24583583	3.20039	0.0013724	0.0140569	FALSE	TRUE	Trans (>250 kb)			0.080342
ENSG00000101997	CCDC22	X	p11.23	49091927	49106987	3.20024	0.00137313	0.0140569	FALSE	TRUE	Trans (>250 kb)
ENSG00000151572	ANO4	12	q23.1	101111304	101522419	3.20022	0.00137322	0.0140569	FALSE	TRUE	Trans (>250 kb)			0.270323
ENSG00000175893	ZDHHC21	9	p22.3	14611069	14693469	3.19965	0.00137594	0.014066	FALSE	TRUE	Trans (>250 kb)			0.337716
ENSG00000147481	SNTG1	8	q11.21	50822349	51706678	3.19925	0.00137786	0.0140902	FALSE	TRUE	Trans (>250 kb)			0.417608
ENSG00000115364	MRPL19	2	p12	75873909	75917977	3.198	0.00138383	0.0141063	FALSE	TRUE	Trans (>250 kb)			0.661484
ENSG00000137266	SLC22A23	6	p25.2	3269196	3457256	3.19794	0.00138411	0.0141063	FALSE	TRUE	Trans (>250 kb)			0.487601
ENSG00000118946	PCDH17	13	q21.1	58205944	58303445	3.19773	0.00138514	0.0141093	FALSE	TRUE	Trans (>250 kb)			0.336316
ENSG00000182667	NTM	11	q25	131240373	132206716	3.19702	0.00138856	0.0141304	FALSE	TRUE	Trans (>250 kb)			0.129137
ENSG00000011258	MBTD1	17	q21.33	49254786	49337524	3.19535	0.00139662	0.0141818	FALSE	TRUE	Trans (>250 kb)			0.169033
ENSG00000172354	GNB2	7	q22.1	100271154	100276797	3.19392	0.00140353	0.0142259	FALSE	TRUE	Trans (>250 kb)			0.00180755
ENSG00000164086	DUSP7	3	p21.2	52082935	52090566	3.19118	0.00141693	0.0143605	FALSE	TRUE	Trans (>250 kb)			0.223028
ENSG00000155816	FMN2	1	q43	240177648	240638489	3.18977	0.00142388	0.0143926	FALSE	TRUE	Trans (>250 kb)			0.0090491
ENSG00000164794	KCNV1	8	q23.2	110975874	110988076	3.18611	0.001442	0.0145218	FALSE	TRUE	Trans (>250 kb)			0.209929
ENSG00000053254	FOXN3	14	q32.11	89591215	90085493	3.1836	0.00145455	0.01465	FALSE	TRUE	Trans (>250 kb)			0.446005
ENSG00000166206	GABRB3	15	q12	26788693	27184686	3.18231	0.00146106	0.0147203	FALSE	TRUE	Trans (>250 kb)			0.00854915
ENSG00000163995	ABLIM2	4	p16.1	7967039	8160559	3.18076	0.00146887	0.0148028	FALSE	TRUE	Trans (>250 kb)			0.923458
ENSG00000139645	ANKRD52	12	q13.3	56631591	56652175	3.18041	0.00147066	0.0148104	FALSE	TRUE	Trans (>250 kb)			0.341516
ENSG00000130779	CLIP1	12	q24.31	122755979	122907179	3.17941	0.00147576	0.0148405	FALSE	TRUE	Trans (>250 kb)			0.000218083
ENSG00000101126	ADNP	20	q13.13	49505585	49547958	3.17652	0.00149056	0.015	FALSE	TRUE	Trans (>250 kb)			0.670883
ENSG00000165240	ATP7A	X	q21.1	77166194	77305892	3.17558	0.00149535	0.0150099	FALSE	TRUE	Trans (>250 kb)
ENSG00000148331	ASB6	9	q34.11	132399171	132404444	3.17489	0.00149892	0.0150273	FALSE	TRUE	Trans (>250 kb)			0.684082
ENSG00000135966	TGFBRAP1	2	q12.1	105880871	105946491	3.1725	0.0015113	0.0151562	FALSE	TRUE	Trans (>250 kb)			0.0784422
ENSG00000136848	DAB2IP	9	q33.2	124329336	124547809	3.17138	0.00151718	0.0151658	FALSE	TRUE	Trans (>250 kb)			0.248825
ENSG00000176884	GRIN1	9	q34.3	140032842	140063207	3.17125	0.00151785	0.0151658	FALSE	TRUE	Trans (>250 kb)			0.325717
ENSG00000123106	CCDC91	12	p11.22	28286182	28732883	3.17084	0.00151997	0.0151804	FALSE	TRUE	Trans (>250 kb)			0.960554
ENSG00000100852	ARHGAP5	14	q12	32545320	32628934	3.17031	0.00152277	0.0152026	FALSE	TRUE	Trans (>250 kb)			0.069543
ENSG00000183337	BCOR	X	p11.4	39909068	40036582	3.16628	0.00154401	0.0153478	FALSE	TRUE	Trans (>250 kb)
ENSG00000107669	ATE1	10	q26.13	123499939	123688316	3.16614	0.00154478	0.0153478	FALSE	TRUE	Trans (>250 kb)			0.337316
ENSG00000171450	CDK5R2	2	q35	219824377	219826876	3.16447	0.00155364	0.0154165	FALSE	TRUE	Trans (>250 kb)			0.0569443
ENSG00000197102	DYNC1H1	14	q32.31	102430865	102517129	3.16433	0.00155441	0.0154165	FALSE	TRUE	Trans (>250 kb)			0.350015
ENSG00000133612	AGAP3	7	q36.1	150782918	150841523	3.16399	0.00155624	0.0154236	FALSE	TRUE	Trans (>250 kb)			0.0187481
ENSG00000070495	JMJD6	17	q25.1	74708919	74722866	3.16253	0.00156406	0.0154724	FALSE	TRUE	Trans (>250 kb)			0.0780422
ENSG00000198792	TMEM184B	22	q13.1	38615298	38669040	3.1613	0.00157069	0.0154889	FALSE	TRUE	Trans (>250 kb)			0.250425
ENSG00000136731	UGGT1	2	q14.3	128848774	128953251	3.16031	0.00157603	0.0155201	FALSE	TRUE	Trans (>250 kb)			0.988151
ENSG00000169710	FASN	17	q25.3	80036214	80056208	3.16031	0.00157604	0.0155201	FALSE	TRUE	Trans (>250 kb)			0.106439
ENSG00000154429	CCSAP	1	q42.13	229456758	229479041	3.16025	0.00157635	0.0155201	FALSE	TRUE	Trans (>250 kb)			0.547895
ENSG00000033627	ATP6V0A1	17	q21.2	40610862	40674629	3.15997	0.00157784	0.0155321	FALSE	TRUE	Trans (>250 kb)			0.105439
ENSG00000063015	SEZ6	17	q11.2	27281919	27333458	3.15891	0.00158358	0.0155681	FALSE	TRUE	Trans (>250 kb)			0.412609
ENSG00000164080	RAD54L2	3	p21.2	51575160	51702683	3.15748	0.0015914	0.0156213	FALSE	TRUE	Trans (>250 kb)			0.00644936
ENSG00000169992	NLGN2	17	p13.1	7308193	7323179	3.15701	0.00159396	0.0156333	FALSE	TRUE	Trans (>250 kb)			0.0989401
ENSG00000196865	NHLRC2	10	q25.3	115614420	115676953	3.15632	0.00159772	0.0156515	FALSE	TRUE	Trans (>250 kb)			0.0568443
ENSG00000132005	RFX1	19	p13.12	14072350	14117851	3.15489	0.00160557	0.0157073	FALSE	TRUE	Trans (>250 kb)			0.952555
ENSG00000172379	ARNT2	15	q25.1	80696692	80890278	3.15444	0.00160808	0.0157136	FALSE	TRUE	Trans (>250 kb)			0.190231
ENSG00000145743	FBXL17	5	q21.3	107194736	107717799	3.1543	0.00160881	0.0157136	FALSE	TRUE	Trans (>250 kb)			0.0748425
ENSG00000085644	ZNF213	16	p13.3	3179778	3192806	3.1543	0.00160883	0.0157136	FALSE	TRUE	Trans (>250 kb)			0.129937
ENSG00000173599	PC	11	q13.2	66615704	66725847	3.15347	0.00161344	0.0157498	FALSE	TRUE	Trans (>250 kb)			0.00126463
ENSG00000109339	MAPK10	4	q21.3	86936276	87515284	3.1506	0.00162938	0.0159106	FALSE	TRUE	Trans (>250 kb)			0.0214479
ENSG00000172350	ABCG4	11	q23.3	119019722	119033360	3.14798	0.00164401	0.0160553	FALSE	TRUE	Trans (>250 kb)			0.159434
ENSG00000148468	FAM171A1	10	p13	15253642	15413061	3.14445	0.00166397	0.0162179	FALSE	TRUE	Trans (>250 kb)			0.0788421
ENSG00000169918	OTUD7A	15	q13.3	31775329	32162992	3.14426	0.0016651	0.0162179	FALSE	TRUE	Trans (>250 kb)			0.760174
ENSG00000106771	TMEM245	9	q31.3	111777432	111882225	3.144	0.00166655	0.0162343	FALSE	TRUE	Trans (>250 kb)			0.0438456
ENSG00000170832	USP32	17	q23.2	58256455	58499831	3.14321	0.00167103	0.0162651	FALSE	TRUE	Trans (>250 kb)			0.441206
ENSG00000176946	THAP4	2	q37.3	242523820	242576864	3.1432	0.00167112	0.0162669	FALSE	TRUE	Trans (>250 kb)			0.0893411
ENSG00000169851	PCDH7	4	p15.1	30722037	31148422	3.14283	0.00167321	0.0162754	FALSE	TRUE	Trans (>250 kb)			0.000447907
ENSG00000029534	ANK1	8	p11.21	41510739	41754280	3.14282	0.0016733	0.0162754	FALSE	TRUE	Trans (>250 kb)			0.636386
ENSG00000110713	NUP98	11	p15.4	3692313	3819022	3.14241	0.00167566	0.0162772	FALSE	TRUE	Trans (>250 kb)			0.251925
ENSG00000135945	REV1	2	q11.2	100016938	100106497	3.14187	0.00167875	0.0162856	FALSE	TRUE	Trans (>250 kb)			0.830067
ENSG00000112200	ZNF451	6	p12.1	56951642	57035105	3.14149	0.00168088	0.0163036	FALSE	TRUE	Trans (>250 kb)			0.215928
ENSG00000043143	JADE2	5	q31.1	133860003	133918918	3.14148	0.00168099	0.0163036	FALSE	TRUE	Trans (>250 kb)			0.711779
ENSG00000173064	HECTD4	12	q24.13	112597992	112819896	3.14117	0.00168275	0.0163072	FALSE	TRUE	Trans (>250 kb)			0.193631
ENSG00000108061	SHOC2	10	q25.2	112679301	112773425	3.14107	0.0016833	0.0163072	FALSE	TRUE	Trans (>250 kb)			0.989951
ENSG00000125675	GRIA3	X	q25	122318006	122624766	3.14063	0.00168588	0.016309	FALSE	TRUE	Trans (>250 kb)
ENSG00000197535	MYO5A	15	q21.2	52599480	52821247	3.13982	0.00169051	0.0163588	FALSE	TRUE	Trans (>250 kb)			0.00294971
ENSG00000131061	ZNF341	20	q11.22	32319463	32380075	3.13893	0.00169568	0.0163864	FALSE	TRUE	Trans (>250 kb)			0.109839
ENSG00000135127	CCDC64	12	q24.23	120427673	120532298	3.13833	0.00169914	0.0164138	FALSE	TRUE	Trans (>250 kb)			0.334517
ENSG00000184677	ZBTB40	1	p36.12	22778344	22857650	3.13762	0.00170326	0.0164347	FALSE	TRUE	Trans (>250 kb)			0.79927
ENSG00000067829	IDH3G	X	q28	153051221	153059978	3.13705	0.0017066	0.0164669	FALSE	TRUE	Trans (>250 kb)
ENSG00000133657	ATP13A3	3	q29	194123401	194219093	3.13387	0.00172517	0.0166379	FALSE	TRUE	Trans (>250 kb)			0.671683
ENSG00000140386	SCAPER	15	q24.3	76640526	77197785	3.13305	0.00173001	0.0166699	FALSE	TRUE	Trans (>250 kb)			0.0208479
ENSG00000163348	PYGO2	1	q21.3	154929502	154936329	3.1305	0.0017451	0.0167748	FALSE	TRUE	Trans (>250 kb)			0.000436161
ENSG00000162819	BROX	1	q41	222885895	222908538	3.12969	0.00174988	0.0168288	FALSE	TRUE	Trans (>250 kb)			0.0842416
ENSG00000163485	ADORA1	1	q32.1	203059782	203136533	3.12825	0.00175851	0.016881	FALSE	TRUE	Trans (>250 kb)			0.0535446
ENSG00000197024	ZNF398	7	q36.1	148823508	148880116	3.12618	0.00177092	0.0169472	FALSE	TRUE	Trans (>250 kb)			0.040446
ENSG00000109111	SUPT6H	17	q11.2	26989109	27029697	3.12421	0.00178281	0.0170251	FALSE	TRUE	Trans (>250 kb)			0.0989401
ENSG00000100813	ACIN1	14	q11.2	23527773	23564823	3.12381	0.00178528	0.0170321	FALSE	TRUE	Trans (>250 kb)			0.311919
ENSG00000070413	DGCR2	22	q11.21	19023795	19109967	3.12341	0.00178767	0.0170321	FALSE	TRUE	Trans (>250 kb)			0.0557444
ENSG00000035681	NSMAF	8	q12.1	59496063	59572403	3.12064	0.0018046	0.0171194	FALSE	TRUE	Trans (>250 kb)			0.878762
ENSG00000198162	MAN1A2	1	p12	117910071	118071494	3.1205	0.00180546	0.0171194	FALSE	TRUE	Trans (>250 kb)			0.571793
ENSG00000075391	RASAL2	1	q25.2	178062864	178448644	3.12029	0.00180674	0.0171194	FALSE	TRUE	Trans (>250 kb)			0.0173483
ENSG00000069956	MAPK6	15	q21.2	52244303	52358462	3.12008	0.00180801	0.0171194	FALSE	TRUE	Trans (>250 kb)			0.0856414
ENSG00000151148	UBE3B	12	q24.11	109915207	109974507	3.12007	0.0018081	0.0171194	FALSE	TRUE	Trans (>250 kb)			0.00314969
ENSG00000167281	RBFOX3	17	q25.3	77085427	77613550	3.11985	0.00180945	0.0171194	FALSE	TRUE	Trans (>250 kb)			0.849965
ENSG00000141576	RNF157	17	q25.1	74138534	74236454	3.11967	0.00181056	0.0171194	FALSE	TRUE	Trans (>250 kb)			0.517298
ENSG00000185090	MANEAL	1	p34.3	38259474	38266809	3.11783	0.00182187	0.0171985	FALSE	TRUE	Trans (>250 kb)			0.000621193
ENSG00000115970	THADA	2	p21	43393800	43823185	3.11564	0.00183547	0.0173106	FALSE	TRUE	Trans (>250 kb)			0.675682
ENSG00000123575	FAM199X	X	q22.2	103411301	103440583	3.11552	0.00183623	0.0173106	FALSE	TRUE	Trans (>250 kb)
ENSG00000151233	GXYLT1	12	q12	42475647	42538681	3.1152	0.00183818	0.0173106	FALSE	TRUE	Trans (>250 kb)			0.212329
ENSG00000146373	RNF217	6	q22.31	125283691	125413779	3.11504	0.00183923	0.0173106	FALSE	TRUE	Trans (>250 kb)			0.826367
ENSG00000126003	PLAGL2	20	q11.21	30780306	30795594	3.11454	0.00184233	0.0173399	FALSE	TRUE	Trans (>250 kb)			0.029947
ENSG00000132549	VPS13B	8	q22.2	100025494	100889808	3.11324	0.00185045	0.0173822	FALSE	TRUE	Trans (>250 kb)			0.236026
ENSG00000137216	TMEM63B	6	p21.1	44094651	44123256	3.11219	0.00185703	0.0174266	FALSE	TRUE	Trans (>250 kb)			0.0827417
ENSG00000095787	WAC	10	p12.1	28821422	28912041	3.11189	0.00185893	0.0174418	FALSE	TRUE	Trans (>250 kb)			0.00524948
ENSG00000198815	FOXJ3	1	p34.2	42642210	42801548	3.11005	0.00187058	0.0175361	FALSE	TRUE	Trans (>250 kb)			0.319318
ENSG00000250510	GPR162	12	p13.31	6930711	6939136	3.1095	0.00187405	0.017571	FALSE	TRUE	Trans (>250 kb)			0.450705
ENSG00000153015	CWC27	5	q12.3	64064757	64314590	3.10861	0.0018797	0.0176093	FALSE	TRUE	Trans (>250 kb)			0.184032
ENSG00000204120	GIGYF2	2	q37.1	233562009	233725285	3.10809	0.00188298	0.0176151	FALSE	TRUE	0	rs6704768	2.063e-12	2.2458e-10
ENSG00000133059	DSTYK	1	q32.1	205111632	205180727	3.10627	0.00189463	0.0177134	FALSE	TRUE	Trans (>250 kb)			0.000161709
ENSG00000111218	PRMT8	12	p13.32	3490515	3703139	3.10606	0.00189601	0.0177134	FALSE	TRUE	Trans (>250 kb)			0.266623
ENSG00000086015	MAST2	1	p34.1	46252659	46501796	3.10229	0.00192033	0.0178585	FALSE	TRUE	Trans (>250 kb)			0.70248
ENSG00000185737	NRG3	10	q23.1	83635070	84746935	3.10116	0.00192762	0.0179122	FALSE	TRUE	Trans (>250 kb)			0.264124
ENSG00000185924	RTN4RL1	17	p13.3	1837971	1928639	3.09972	0.00193704	0.0179603	FALSE	TRUE	Trans (>250 kb)			0.0289471
ENSG00000153914	SREK1	5	q12.3	65435799	65479443	3.09692	0.00195545	0.0180867	FALSE	TRUE	Trans (>250 kb)			0.978552
ENSG00000149970	CNKSR2	X	p22.12	21392536	21672813	3.09626	0.00195979	0.0181077	FALSE	TRUE	Trans (>250 kb)
ENSG00000156030	ELMSAN1	14	q24.3	74181825	74256988	3.09599	0.00196157	0.0181077	FALSE	TRUE	Trans (>250 kb)			0.0645435
ENSG00000186432	KPNA4	3	q25.33	160212783	160283376	3.09516	0.00196705	0.0181693	FALSE	TRUE	Trans (>250 kb)			0.443706
ENSG00000136381	IREB2	15	q25.1	78729773	78793798	3.09451	0.0019714	0.0182031	FALSE	TRUE	114767	rs28681284	6.348e-13	8.05472e-08
ENSG00000182870	GALNT9	12	q24.33	132680924	132905935	3.09334	0.00197918	0.0182323	FALSE	TRUE	Trans (>250 kb)			0.484802
ENSG00000139990	DCAF5	14	q24.1	69517598	69619867	3.0926	0.00198409	0.0182714	FALSE	TRUE	Trans (>250 kb)			0.139536
ENSG00000205356	TECPR1	7	q21.3	97843936	97881563	3.09226	0.0019864	0.0182814	FALSE	TRUE	Trans (>250 kb)			0.188731
ENSG00000158711	ELK4	1	q32.1	205577071	205601090	3.092	0.00198814	0.0182868	FALSE	TRUE	Trans (>250 kb)			0.156934
ENSG00000163527	STT3B	3	p23	31574130	31679112	3.09105	0.0019945	0.0183249	FALSE	TRUE	Trans (>250 kb)			0.00594941
ENSG00000232434	C9orf172	9	q34.3	139738867	139741797	3.08995	0.00200188	0.0184042	FALSE	TRUE	Trans (>250 kb)			0.793871
ENSG00000137776	SLTM	15	q22.1	59171244	59225852	3.08848	0.00201183	0.0184756	FALSE	TRUE	Trans (>250 kb)			0.00119438
ENSG00000168264	IRF2BP2	1	q42.3	234740015	234745271	3.08844	0.0020121	0.0184756	FALSE	TRUE	Trans (>250 kb)			0.175032
ENSG00000197601	FAR1	11	p15.2	13690217	13753893	3.08778	0.00201656	0.0185089	FALSE	TRUE	Trans (>250 kb)			0.824268
ENSG00000162869	PPP1R21	2	p16.3	48667737	48742525	3.08777	0.00201667	0.0185089	FALSE	TRUE	Trans (>250 kb)			0.00254975
ENSG00000168090	COPS6	7	q22.1	99686577	99689823	3.08665	0.00202428	0.0185643	FALSE	TRUE	Trans (>250 kb)			0.670483
ENSG00000110925	CSRNP2	12	q13.12	51454990	51477447	3.08452	0.00203884	0.0187012	FALSE	TRUE	Trans (>250 kb)			0.505099
ENSG00000140332	TLE3	15	q23	70340129	70390515	3.08422	0.00204089	0.0187012	FALSE	TRUE	Trans (>250 kb)			0.248625
ENSG00000167394	ZNF668	16	p11.2	31072164	31085641	3.08298	0.00204939	0.0187183	FALSE	TRUE	Trans (>250 kb)			0.165633
ENSG00000213231	TCL1B	14	q32.13	96152754	96158980	3.08298	0.00204941	0.0187183	FALSE	TRUE	Trans (>250 kb)			0.744976
ENSG00000136052	SLC41A2	12	q23.3	105196331	105352522	3.08248	0.00205284	0.0187189	FALSE	TRUE	Trans (>250 kb)			0.406609
ENSG00000005810	MYCBP2	13	q22.3	77618792	77901185	3.08217	0.00205494	0.0187421	FALSE	TRUE	Trans (>250 kb)			0.368313
ENSG00000141985	SH3GL1	19	p13.3	4360367	4400544	3.08075	0.00206478	0.018785	FALSE	TRUE	Trans (>250 kb)			0.566293
ENSG00000108852	MPP2	17	q21.31	41952725	41987068	3.07898	0.0020771	0.0188769	FALSE	TRUE	Trans (>250 kb)			0.849265
ENSG00000048405	ZNF800	7	q31.33	126986844	127071978	3.07817	0.00208279	0.0189184	FALSE	TRUE	Trans (>250 kb)			0.116538
ENSG00000008952	SEC62	3	q26.2	169684423	169716161	3.07814	0.00208298	0.0189184	FALSE	TRUE	Trans (>250 kb)			0.229127
ENSG00000162374	ELAVL4	1	p33	50513686	50669458	3.07762	0.00208663	0.0189284	FALSE	TRUE	Trans (>250 kb)			0.000716643
ENSG00000185236	RAB11B	19	p13.2	8454865	8469318	3.07751	0.00208735	0.0189284	FALSE	TRUE	Trans (>250 kb)			0.357414
ENSG00000153936	HS2ST1	1	p22.3	87380331	87602334	3.07647	0.00209466	0.0189699	FALSE	TRUE	Trans (>250 kb)			0.616988
ENSG00000123384	LRP1	12	q13.3	57522276	57607134	3.07593	0.0020985	0.0189883	FALSE	TRUE	15237	rs12826178	5.699e-12	0.000891266
ENSG00000186810	CXCR3	X	q13.1	70835766	70838367	3.0745	0.00210856	0.0190252	FALSE	TRUE	Trans (>250 kb)
ENSG00000166181	API5	11	p12	43333513	43366079	3.07337	0.00211656	0.0190615	FALSE	TRUE	Trans (>250 kb)			0.375812
ENSG00000156931	VPS8	3	q27.2	184529931	184770402	3.07268	0.00212146	0.0191027	FALSE	TRUE	Trans (>250 kb)			0.29802
ENSG00000018189	RUFY3	4	q13.3	71569921	71673032	3.07251	0.0021227	0.0191027	FALSE	TRUE	Trans (>250 kb)			0.546895
ENSG00000100320	RBFOX2	22	q12.3	36134783	36424473	3.07077	0.00213509	0.0192201	FALSE	TRUE	Trans (>250 kb)			0.569693
ENSG00000138050	THUMPD2	2	p22.1	39963200	40006407	3.06901	0.00214772	0.0192538	FALSE	TRUE	Trans (>250 kb)			0.00844916
ENSG00000183397	C19orf71	19	p13.3	3539152	3544028	3.0686	0.00215065	0.0192538	FALSE	TRUE	Trans (>250 kb)			0.830867
ENSG00000106123	EPHB6	7	q34	142552792	142568847	3.0685	0.00215139	0.0192538	FALSE	TRUE	Trans (>250 kb)			0.435306
ENSG00000132153	DHX30	3	p21.31	47844399	47891685	3.0682	0.00215355	0.0192765	FALSE	TRUE	Trans (>250 kb)			0.257124
ENSG00000123612	ACVR1C	2	q24.1	158383279	158485517	3.0671	0.0021615	0.019317	FALSE	TRUE	Trans (>250 kb)			0.40041
ENSG00000138095	LRPPRC	2	p21	44113647	44223144	3.06632	0.0021671	0.0193488	FALSE	TRUE	Trans (>250 kb)			0.99705
ENSG00000166313	APBB1	11	p15.4	6416355	6440644	3.06527	0.00217475	0.0193806	FALSE	TRUE	Trans (>250 kb)			0.494601
ENSG00000058063	ATP11B	3	q26.33	182511288	182639423	3.06085	0.00220711	0.0196005	FALSE	TRUE	Trans (>250 kb)			0.0856414
ENSG00000157224	CLDN12	7	q21.13	90013035	90142716	3.06062	0.00220877	0.0196005	FALSE	TRUE	Trans (>250 kb)			0.630587
ENSG00000058804	NDC1	1	p32.3	54231133	54304533	3.06011	0.00221254	0.0196362	FALSE	TRUE	Trans (>250 kb)			0.950155
ENSG00000160710	ADAR	1	q21.3	154554538	154600475	3.05942	0.0022177	0.019672	FALSE	TRUE	Trans (>250 kb)			0.0828417
ENSG00000144320	KIAA1715	2	q31.1	176788620	176867567	3.05835	0.00222557	0.0197124	FALSE	TRUE	Trans (>250 kb)			0.0913409
ENSG00000170248	PDCD6IP	3	p22.3	33839844	33911194	3.05775	0.00223006	0.019722	FALSE	TRUE	Trans (>250 kb)			0.111439
ENSG00000149177	PTPRJ	11	p11.2	48002113	48189670	3.05744	0.00223236	0.019722	FALSE	TRUE	Trans (>250 kb)			0.311219
ENSG00000006116	CACNG3	16	p12.1	24266874	24374122	3.05676	0.00223744	0.0197354	FALSE	TRUE	Trans (>250 kb)			0.080042
ENSG00000184226	PCDH9	13	q21.32	66876967	67804468	3.054	0.0022581	0.0198679	FALSE	TRUE	Trans (>250 kb)			0.00234977
ENSG00000164841	TMEM74	8	q23.1	109619079	109799844	3.05164	0.00227597	0.0199736	FALSE	TRUE	Trans (>250 kb)			0.136136
ENSG00000184672	RALYL	8	q21.2	85095022	85834079	3.05029	0.00228623	0.0200132	FALSE	TRUE	Trans (>250 kb)			0.664484
ENSG00000162104	ADCY9	16	p13.3	4003388	4166186	3.05016	0.00228718	0.0200132	FALSE	TRUE	Trans (>250 kb)			0.0616438
ENSG00000151240	DIP2C	10	p15.3	320130	735683	3.05001	0.00228835	0.0200132	FALSE	TRUE	Trans (>250 kb)			0.0040496
ENSG00000143970	ASXL2	2	p23.3	25956622	26101385	3.0474	0.00230827	0.0200961	FALSE	TRUE	Trans (>250 kb)			0.0768423
ENSG00000103264	FBXO31	16	q24.2	87360593	87425748	3.04718	0.00231001	0.0200961	FALSE	TRUE	Trans (>250 kb)			0.107539
ENSG00000135049	AGTPBP1	9	q21.33	88161455	88356944	3.04648	0.00231539	0.0201178	FALSE	TRUE	Trans (>250 kb)			0.665383
ENSG00000006432	MAP3K9	14	q24.2	71189243	71276251	3.04633	0.00231656	0.0201221	FALSE	TRUE	195975	rs67981189	3.751e-09	0.251525
ENSG00000056277	ZNF280C	X	q26.1	129336685	129402873	3.0458	0.00232059	0.0201395	FALSE	TRUE	Trans (>250 kb)
ENSG00000075790	BCAP29	7	q22.3	107220422	107269615	3.04563	0.00232191	0.0201481	FALSE	TRUE	Trans (>250 kb)			0.258424
ENSG00000116604	MEF2D	1	q22	156433519	156470620	3.04525	0.00232486	0.0201698	FALSE	TRUE	Trans (>250 kb)			0.677382
ENSG00000108389	MTMR4	17	q22	56566898	56595266	3.04447	0.00233093	0.0201827	FALSE	TRUE	Trans (>250 kb)			0.0020498
ENSG00000100578	KIAA0586	14	q23.1	58894103	59015216	3.04094	0.00235838	0.020338	FALSE	TRUE	Trans (>250 kb)			0.237226
ENSG00000067191	CACNB1	17	q12	37329709	37353956	3.04005	0.00236536	0.0203938	FALSE	TRUE	Trans (>250 kb)			0.0541446
ENSG00000186187	ZNRF1	16	q23.1	75032928	75144892	3.03958	0.00236909	0.0204022	FALSE	TRUE	Trans (>250 kb)			0.615488
ENSG00000168116	KIAA1586	6	p12.1	56911347	56920023	3.03932	0.00237116	0.0204105	FALSE	TRUE	Trans (>250 kb)			0.142036
ENSG00000143294	PRCC	1	q23.1	156720402	156770607	3.0377	0.00238388	0.02047	FALSE	TRUE	Trans (>250 kb)			0.411009
ENSG00000070961	ATP2B1	12	q21.33	89981828	90103077	3.03718	0.002388	0.0204996	FALSE	TRUE	Trans (>250 kb)			0.0240476
ENSG00000136717	BIN1	2	q14.3	127805603	127864931	3.03692	0.00239005	0.0204996	FALSE	TRUE	Trans (>250 kb)			0.0177482
ENSG00000140564	FURIN	15	q26.1	91411822	91426688	3.0366	0.00239265	0.0205037	FALSE	TRUE	0	rs4702	2.624e-12	1.04755e-08
ENSG00000162129	CLPB	11	q13.4	72003469	72145692	3.03595	0.00239776	0.0205508	FALSE	TRUE	Trans (>250 kb)			0.342416
ENSG00000214253	FIS1	7	q22.1	100882739	100895597	3.03558	0.00240072	0.0205763	FALSE	TRUE	Trans (>250 kb)			0.510599
ENSG00000113441	LNPEP	5	q15	96271098	96373219	3.03509	0.00240461	0.0206062	FALSE	TRUE	Trans (>250 kb)			0.0114489
ENSG00000096070	BRPF3	6	p21.31	36164521	36200567	3.03454	0.00240902	0.0206309	FALSE	TRUE	Trans (>250 kb)			0.10234
ENSG00000078403	MLLT10	10	p12.31	21823094	22032559	3.03098	0.0024376	0.0207906	FALSE	TRUE	Trans (>250 kb)			0.955954
ENSG00000006468	ETV1	7	p21.2	13930853	14031050	3.03068	0.00244003	0.0207906	FALSE	TRUE	Trans (>250 kb)			0.10344
ENSG00000157985	AGAP1	2	q37.2	236402733	237040444	3.03019	0.00244403	0.0207906	FALSE	TRUE	Trans (>250 kb)			0.253125
ENSG00000146757	ZNF92	7	q11.21	64838712	64866038	3.02998	0.00244567	0.0208159	FALSE	TRUE	Trans (>250 kb)			0.665683
ENSG00000100425	BRD1	22	q13.33	50166931	50221160	3.0294	0.00245041	0.0208319	FALSE	TRUE	Trans (>250 kb)			0.000112436
ENSG00000106479	ZNF862	7	q36.1	149535456	149564568	3.02918	0.00245218	0.0208319	FALSE	TRUE	Trans (>250 kb)			0.20333
ENSG00000075945	KIFAP3	1	q24.2	169890467	170054349	3.0291	0.00245286	0.0208319	FALSE	TRUE	Trans (>250 kb)			0.122738
ENSG00000162631	NTNG1	1	p13.3	107682629	108026080	3.02861	0.00245682	0.0208387	FALSE	TRUE	Trans (>250 kb)			0.713479
ENSG00000165525	NEMF	14	q21.3	50249997	50319921	3.02773	0.00246396	0.0208387	FALSE	TRUE	Trans (>250 kb)			0.318618
ENSG00000145495	Mar-06	5	p15.2	10353815	10440500	3.02766	0.00246452	0.0208387	FALSE	TRUE	Trans (>250 kb)			0.858464
ENSG00000119522	DENND1A	9	q33.3	126141933	126692431	3.02581	0.00247966	0.0209126	FALSE	TRUE	Trans (>250 kb)			0.69978
ENSG00000021574	SPAST	2	p22.3	32288680	32382706	3.02384	0.00249589	0.0210259	FALSE	TRUE	Trans (>250 kb)			0.205729
ENSG00000139436	GIT2	12	q24.11	110367607	110434194	3.02326	0.0025007	0.0210335	FALSE	TRUE	Trans (>250 kb)			0.00274973
ENSG00000179242	CDH4	20	q13.33	59827482	60515673	3.02212	0.00251011	0.0210495	FALSE	TRUE	Trans (>250 kb)			0.518398
ENSG00000114120	SLC25A36	3	q23	140660672	140698775	3.02156	0.00251477	0.0211036	FALSE	TRUE	Trans (>250 kb)			0.19513
ENSG00000169398	PTK2	8	q24.3	141667999	142012315	3.02084	0.00252079	0.0211285	FALSE	TRUE	Trans (>250 kb)			0.0308469
ENSG00000110660	SLC35F2	11	q22.3	107661717	107799019	3.02024	0.00252578	0.0211529	FALSE	TRUE	Trans (>250 kb)			0.143536
ENSG00000198720	ANKRD13B	17	q11.2	27916787	27941779	3.01872	0.00253841	0.0212315	FALSE	TRUE	Trans (>250 kb)			0.870563
ENSG00000166128	RAB8B	15	q22.2	63481668	63559981	3.01793	0.00254506	0.0212943	FALSE	TRUE	Trans (>250 kb)			7.20154e-05
ENSG00000057935	MTA3	2	p21	42721709	42984087	3.0154	0.0025664	0.0213841	FALSE	TRUE	Trans (>250 kb)			0.430007
ENSG00000142002	DPP9	19	p13.3	4675236	4724685	3.01411	0.00257736	0.0214754	FALSE	TRUE	Trans (>250 kb)			0.873963
ENSG00000186416	NKRF	X	q24	118722300	118739858	3.0138	0.00257996	0.0214874	FALSE	TRUE	Trans (>250 kb)
ENSG00000174306	ZHX3	20	q12	39807088	39946312	3.01264	0.00258985	0.0215317	FALSE	TRUE	Trans (>250 kb)			0.0283472
ENSG00000139083	ETV6	12	p13.2	11802788	12048336	3.01232	0.00259261	0.0215688	FALSE	TRUE	Trans (>250 kb)			0.446405
ENSG00000241973	PI4KA	22	q11.21	21061979	21213705	3.01094	0.00260442	0.0216513	FALSE	TRUE	Trans (>250 kb)			0.377612
ENSG00000105223	PLD3	19	q13.2	40854363	40886346	3.01047	0.00260843	0.0216757	FALSE	TRUE	Trans (>250 kb)			0.870563
ENSG00000104133	SPG11	15	q21.1	44854894	44955876	3.00959	0.002616	0.0217337	FALSE	TRUE	Trans (>250 kb)			0.499
ENSG00000197483	ZNF628	19	q13.42	55987699	55995854	3.00935	0.0026181	0.0217413	FALSE	TRUE	Trans (>250 kb)			0.344316
ENSG00000173175	ADCY5	3	q21.1	123001143	123168605	3.00888	0.00262212	0.021765	FALSE	TRUE	Trans (>250 kb)			0.637686
ENSG00000184708	EIF4ENIF1	22	q12.2	31832963	31892094	3.00874	0.00262335	0.021765	FALSE	TRUE	Trans (>250 kb)			0.109039
ENSG00000109184	DCUN1D4	4	q12	52709166	52783003	3.00805	0.00262931	0.0218011	FALSE	TRUE	Trans (>250 kb)			0.489501
ENSG00000153815	CMIP	16	q23.2	81478775	81745367	3.00758	0.00263333	0.0218038	FALSE	TRUE	Trans (>250 kb)			0.179932
ENSG00000121210	KIAA0922	4	q31.3	154387498	154557863	3.00748	0.00263424	0.0218038	FALSE	TRUE	Trans (>250 kb)			0.335816
ENSG00000120645	IQSEC3	12	p13.33	175931	287626	3.00514	0.00265455	0.0219417	FALSE	TRUE	Trans (>250 kb)			0.938156
ENSG00000112996	MRPS30	5	p12	44809027	44820530	3.00512	0.00265476	0.0219417	FALSE	TRUE	Trans (>250 kb)			0.000891266
ENSG00000196792	STRN3	14	q12	31363005	31495607	3.00465	0.00265887	0.0219609	FALSE	TRUE	Trans (>250 kb)			0.731977
ENSG00000070047	PHRF1	11	p15.5	576486	612222	3.00455	0.00265977	0.0219609	FALSE	TRUE	Trans (>250 kb)			0.523198
ENSG00000185722	ANKFY1	17	p13.2	4067201	4167274	3.00283	0.00267484	0.0220141	FALSE	TRUE	Trans (>250 kb)			0.0191481
ENSG00000100592	DAAM1	14	q23.1	59655364	59838123	3.00276	0.00267546	0.0220141	FALSE	TRUE	Trans (>250 kb)			0.0921408
ENSG00000069667	RORA	15	q22.2	60780483	61521518	3.00272	0.00267578	0.0220141	FALSE	TRUE	Trans (>250 kb)			0.0284472
ENSG00000112739	PRPF4B	6	p25.2	4021501	4065217	3.00026	0.00269749	0.022219	FALSE	TRUE	Trans (>250 kb)			0.0534447
ENSG00000108064	TFAM	10	q21.1	60144782	60158981	2.99857	0.00271247	0.0222848	FALSE	TRUE	Trans (>250 kb)			0.0182482
ENSG00000181090	EHMT1	9	q34.3	140513444	140764468	2.9983	0.00271488	0.0222848	FALSE	TRUE	Trans (>250 kb)			0.612689
ENSG00000163013	FBXO41	2	p13.1	73481810	73511559	2.99675	0.0027287	0.0223153	FALSE	TRUE	Trans (>250 kb)			0.00264974
ENSG00000155744	FAM126B	2	q33.1	201838441	201936394	2.99634	0.0027324	0.0223381	FALSE	TRUE	Trans (>250 kb)			0.70128
ENSG00000118971	CCND2	12	p13.32	4382938	4414516	2.99507	0.00274378	0.0223888	FALSE	TRUE	Trans (>250 kb)			0.294821
ENSG00000249104	USP17L17	4	p16.1	9245605	9247197	2.99491	0.00274523	0.0223888	FALSE	TRUE	Trans (>250 kb)			0.0427457
ENSG00000203930	LINC00632	X	q27.1	139791932	139854844	2.99453	0.00274864	0.0223951	FALSE	TRUE	Trans (>250 kb)
ENSG00000250571	GLI4	8	q24.3	144349603	144359101	2.99408	0.00275276	0.0224127	FALSE	TRUE	Trans (>250 kb)			0.842166
ENSG00000102879	CORO1A	16	p11.2	30194148	30200397	2.99395	0.00275391	0.0224127	FALSE	TRUE	Trans (>250 kb)			0.00113883
ENSG00000013503	POLR3B	12	q23.3	106751436	106903976	2.99267	0.00276548	0.0225051	FALSE	TRUE	Trans (>250 kb)			0.0258474
ENSG00000145868	FBXO38	5	q32	147763498	147822399	2.99201	0.00277145	0.0225051	FALSE	TRUE	Trans (>250 kb)			0.149235
ENSG00000214595	EML6	2	p16.2	54950636	55199157	2.99192	0.00277226	0.0225051	FALSE	TRUE	Trans (>250 kb)			0.000899964
ENSG00000006715	VPS41	7	p14.1	38762563	38971994	2.99192	0.00277232	0.0225051	FALSE	TRUE	Trans (>250 kb)			0.00354965
ENSG00000172568	FNDC9	5	q33.3	156768608	156772729	2.99156	0.00277559	0.0225154	FALSE	TRUE	Trans (>250 kb)			0.384012
ENSG00000197386	HTT	4	p16.3	3076408	3245676	2.99064	0.00278389	0.0225717	FALSE	TRUE	Trans (>250 kb)			0.716378
ENSG00000100815	TRIP11	14	q32.12	92432335	92507240	2.98964	0.00279308	0.0226258	FALSE	TRUE	Trans (>250 kb)			0.205529
[truncated: 18,057 more rows]

## Sheet: GenePrioritization_MetaBrainCer
Gene ID	Gene symbol	Chromosome	Band	Start	End	Enrichment Z-score	Enrichment P-value	Enrichment Q-value	Bonferroni significant	FDR 5% significant
[truncated: 19,431 more rows]

[truncated: 9 more sheets: Reactome_MetaBrain, GO_BP_MetaBrain, GO_CC_MetaBrain, GO_MF_MetaBrain, KEGG_MetaBrain, HPO_MetaBrain, Expression_MetaBrain, Expression_HCA, GtexV8_relative]
