# Supplementary material for: Brain expression quantitative trait locus and network analyses reveal downstream effects and putative drivers for brain-related diseases
Source: Nat Genet. 2023 Feb 23;55(3):377–88. doi: 10.1038/s41588-023-01300-6 (PMC10011140; doi:10.1038/s41588-023-01300-6)
Supplement: Supplementary file 4 — Supplementary Tables 1–31. [file 41588_2023_1300_MOESM4_ESM.zip › Supplementary Table 28 - Downstreamer - Alzheimers Kunkle enrichments.xlsx]

## Sheet: Overview
Pathway enrichment analysis for: Pvalue
Generated using Downstreamer 1.21-SNAPSHOT
Gene set database	Number of sets
GenePrioritization_MetaBrain	19450
GenePrioritization_MetaBrainCortexOnly	19431
GenePrioritization_MetaBrainCerebellumOnly	19431
Reactome_MetaBrain	1123
GO_BP_MetaBrain	1181
GO_CC_MetaBrain	451
GO_MF_MetaBrain	435
KEGG_MetaBrain	169
HPO_MetaBrain	1805
Expression_MetaBrain	8544
Expression_HCA	172
GtexV8_relative	54
Used settings
Number of permutations used for p-values: 10000
Number of permutations used for FDR: 100
Force normal pathway scores: false
Force normal GWAS gene z-scores: true
Regress out gene lengths from GWAS gene z-scores: true
Cis window definition: 250000

## Sheet: GenePrioritization_MetaBrain
Gene ID	Gene symbol	Chromosome	Band	Start	End	Enrichment Z-score	Enrichment P-value	Enrichment Q-value	Bonferroni significant	FDR 5% significant	Distance to lead GWAS variant	GWAS variant ID	GWAS variant P-value	GWAS gene P-value
ENSG00000105697	HAMP	19	q13.12	35771619	35776046	4.20423	2.61978e-05	0.193333	FALSE	FALSE	Trans (>250 kb)			0.0980402
ENSG00000129353	SLC44A2	19	p13.2	10713133	10755235	3.54101	0.000398599	0.5695	FALSE	FALSE	Trans (>250 kb)			0.0648435
ENSG00000042980	ADAM28	8	p21.2	24151553	24216531	3.51143	0.000445709	0.5695	FALSE	FALSE	Trans (>250 kb)			0.447405
ENSG00000172324	OR5A2	11	q12.1	59189416	59190449	3.47143	0.000517697	0.5695	FALSE	FALSE	Trans (>250 kb)			0.615888
ENSG00000105701	FKBP8	19	p13.11	18642561	18654887	3.4436	0.000574027	0.5695	FALSE	FALSE	Trans (>250 kb)			0.00484952
ENSG00000196209	SIRPB2	20	p13	1451386	1472233	3.39275	0.000691945	0.591923	FALSE	FALSE	Trans (>250 kb)			0.538096
ENSG00000149577	SIDT2	11	q23.3	117049449	117068160	3.36011	0.000779123	0.591923	FALSE	FALSE	Trans (>250 kb)			0.0134487
ENSG00000040531	CTNS	17	p13.2	3539762	3564836	3.30916	0.000935771	0.614792	FALSE	FALSE	Trans (>250 kb)			0.325517
ENSG00000064932	SBNO2	19	p13.3	1107636	1174282	3.30152	0.000961623	0.614792	FALSE	FALSE	56762	rs12151021	2.562e-10	0.0716428
ENSG00000136531	SCN2A	2	q24.3	166095912	166248818	3.25982	0.00111485	0.614792	FALSE	FALSE	Trans (>250 kb)			0.0218478
ENSG00000137752	CASP1	11	q22.3	104896170	104972158	3.25553	0.00113181	0.614792	FALSE	FALSE	Trans (>250 kb)			0.951355
ENSG00000170271	FAXDC2	5	q33.2	154198051	154238812	3.24554	0.00117228	0.614792	FALSE	FALSE	Trans (>250 kb)			0.688481
ENSG00000130175	PRKCSH	19	p13.2	11546109	11561783	3.2407	0.00119235	0.614792	FALSE	FALSE	Trans (>250 kb)			0.517998
ENSG00000204435	CSNK2B	6	p21.33	31633013	31638120	3.23345	0.00122304	0.614792	FALSE	FALSE	Trans (>250 kb)			0.000632334
ENSG00000040608	RTN4R	22	q11.21	20228938	20270769	3.2286	0.00124399	0.614792	FALSE	FALSE	Trans (>250 kb)			0.831467
ENSG00000081985	IL12RB2	1	p31.3	67773047	67862583	3.20124	0.0013684	0.614792	FALSE	FALSE	Trans (>250 kb)			0.745875
ENSG00000109118	PHF12	17	q11.2	27232268	27278789	3.18956	0.00142489	0.614792	FALSE	FALSE	Trans (>250 kb)			0.537196
ENSG00000171067	C11orf24	11	q13.2	68028803	68039469	3.18497	0.00144771	0.614792	FALSE	FALSE	Trans (>250 kb)			0.371813
ENSG00000125534	PPDPF	20	q13.33	62152077	62153559	3.18089	0.00146823	0.614792	FALSE	FALSE	Trans (>250 kb)			0.989551
ENSG00000174125	TLR1	4	p14	38792298	38858438	3.14964	0.00163469	0.652745	FALSE	FALSE	Trans (>250 kb)			0.311619
ENSG00000104946	TBC1D17	19	q13.33	50380682	50392005	3.11757	0.00182349	0.667485	FALSE	FALSE	Trans (>250 kb)			0.190831
ENSG00000100055	CYTH4	22	q13.1	37678068	37711382	3.11107	0.00186413	0.667485	FALSE	FALSE	Trans (>250 kb)			0.481702
ENSG00000132670	PTPRA	20	p13	2844830	3019722	3.10896	0.0018775	0.667485	FALSE	FALSE	Trans (>250 kb)			0.533397
ENSG00000204397	CARD16	11	q22.3	104912053	104972158	3.09635	0.00195922	0.667485	FALSE	FALSE	Trans (>250 kb)			0.928757
ENSG00000204256	BRD2	6	p21.32	32936437	32949282	3.09338	0.0019789	0.667485	FALSE	FALSE	Trans (>250 kb)			0.547595
ENSG00000076108	BAZ2A	12	q13.3	56989380	57030600	3.07597	0.00209821	0.667485	FALSE	FALSE	Trans (>250 kb)			0.466603
ENSG00000182578	CSF1R	5	q32	149432854	149492935	3.0648	0.00217818	0.667485	FALSE	FALSE	Trans (>250 kb)			0.546195
ENSG00000110047	EHD1	11	q13.1	64619114	64655768	3.06005	0.00221297	0.667485	FALSE	FALSE	Trans (>250 kb)			0.190931
ENSG00000182308	DCAF4L1	4	p13	41983713	41988476	3.05986	0.00221437	0.667485	FALSE	FALSE	Trans (>250 kb)			0.90446
ENSG00000092850	TEKT2	1	p34.3	36549676	36553876	3.05645	0.00223977	0.667485	FALSE	FALSE	Trans (>250 kb)			0.885561
ENSG00000105325	FZR1	19	p13.3	3506271	3538328	3.0218	0.0025128	0.667485	FALSE	FALSE	Trans (>250 kb)			0.832267
ENSG00000173327	MAP3K11	11	q13.1	65365226	65382853	3.01868	0.00253879	0.667485	FALSE	FALSE	Trans (>250 kb)			0.0424458
ENSG00000018280	SLC11A1	2	q35	219246752	219261617	2.98931	0.00279605	0.667485	FALSE	FALSE	Trans (>250 kb)			0.0542446
ENSG00000130182	ZSCAN10	16	p13.3	3138891	3149318	2.98383	0.00284668	0.667485	FALSE	FALSE	Trans (>250 kb)			0.69898
ENSG00000033627	ATP6V0A1	17	q21.2	40610862	40674629	2.9662	0.00301507	0.667485	FALSE	FALSE	Trans (>250 kb)			0.493701
ENSG00000114013	CD86	3	q13.33	121774213	121839983	2.96314	0.00304515	0.667485	FALSE	FALSE	Trans (>250 kb)			0.859564
ENSG00000135503	ACVR1B	12	q13.13	52345451	52390862	2.94877	0.00319042	0.667485	FALSE	FALSE	Trans (>250 kb)			0.129737
ENSG00000141522	ARHGDIA	17	q25.3	79825597	79829282	2.94396	0.00324045	0.667485	FALSE	FALSE	Trans (>250 kb)			0.128637
ENSG00000157483	MYO1E	15	q22.2	59427113	59665099	2.93807	0.00330257	0.667485	FALSE	FALSE	Trans (>250 kb)			0.879762
ENSG00000167208	SNX20	16	q12.1	50700211	50715264	2.93063	0.00338274	0.667485	FALSE	FALSE	Trans (>250 kb)			0.810969
ENSG00000097007	ABL1	9	q34.12	133589333	133763062	2.91679	0.00353656	0.667485	FALSE	FALSE	Trans (>250 kb)			0.371713
ENSG00000177666	PNPLA2	11	p15.5	818902	825573	2.89557	0.00378469	0.667485	FALSE	FALSE	Trans (>250 kb)			0.835566
ENSG00000213906	LTB4R2	14	q12	24774940	24781259	2.8819	0.00395291	0.667485	FALSE	FALSE	Trans (>250 kb)			0.893661
ENSG00000197586	ENTPD6	20	p11.21	25176329	25207365	2.88152	0.00395762	0.667485	FALSE	FALSE	Trans (>250 kb)			0.156734
ENSG00000157131	C8A	1	p32.2	57320479	57383894	2.87998	0.00397696	0.667485	FALSE	FALSE	Trans (>250 kb)			0.733477
ENSG00000167930	ITFG3	16	p13.3	284545	319942	2.87635	0.00402301	0.667485	FALSE	FALSE	Trans (>250 kb)			0.0286471
ENSG00000140564	FURIN	15	q26.1	91411822	91426688	2.87084	0.00409385	0.667485	FALSE	FALSE	Trans (>250 kb)			0.621588
ENSG00000227500	SCAMP4	19	p13.3	1905213	1926016	2.861	0.00422307	0.667485	FALSE	FALSE	Trans (>250 kb)			0.425007
ENSG00000196954	CASP4	11	q22.3	104813593	104840163	2.85719	0.00427413	0.667485	FALSE	FALSE	Trans (>250 kb)			0.860764
ENSG00000205832	C16orf96	16	p13.3	4606491	4650715	2.85524	0.00430044	0.667485	FALSE	FALSE	Trans (>250 kb)			0.390511
ENSG00000175182	FAM131A	3	q27.1	184053714	184064063	2.84471	0.00444514	0.667485	FALSE	FALSE	Trans (>250 kb)			0.760574
ENSG00000006125	AP2B1	17	q12	33905065	34053436	2.83714	0.0045519	0.667485	FALSE	FALSE	Trans (>250 kb)			0.765173
ENSG00000176095	IP6K1	3	p21.31	49761727	49823975	2.82914	0.0046673	0.667485	FALSE	FALSE	Trans (>250 kb)			0.776672
ENSG00000105696	TMEM59L	19	p13.11	18718240	18731849	2.82878	0.00467265	0.667485	FALSE	FALSE	Trans (>250 kb)			0.39671
ENSG00000089351	GRAMD1A	19	q13.11	35485688	35517375	2.81685	0.00484976	0.667485	FALSE	FALSE	Trans (>250 kb)			0.866563
ENSG00000171056	SOX7	8	p23.1	10581278	10697357	2.81491	0.00487905	0.667485	FALSE	FALSE	Trans (>250 kb)			0.19653
ENSG00000109572	CLCN3	4	q33	170533784	170644824	2.81191	0.00492485	0.667485	FALSE	FALSE	Trans (>250 kb)			0.623888
ENSG00000163516	ANKZF1	2	q35	220094479	220101391	2.80452	0.00503916	0.667485	FALSE	FALSE	Trans (>250 kb)			0.4972
ENSG00000070366	SMG6	17	p13.3	1963133	2207065	2.80081	0.00509745	0.667485	FALSE	FALSE	Trans (>250 kb)			0.0314469
ENSG00000137757	CASP5	11	q22.3	104864962	104893895	2.79341	0.0052156	0.667485	FALSE	FALSE	Trans (>250 kb)			0.929257
ENSG00000138722	MMRN1	4	q22.1	90800683	90875780	2.79263	0.00522812	0.667485	FALSE	FALSE	Trans (>250 kb)			0.474103
ENSG00000136918	WDR38	9	q33.3	127615755	127620160	2.79262	0.00522832	0.667485	FALSE	FALSE	Trans (>250 kb)			0.767073
ENSG00000269058	CALR3	19	p13.11	16589868	16607003	2.78954	0.00527835	0.667485	FALSE	FALSE	Trans (>250 kb)			0.651085
ENSG00000176020	AMIGO3	3	p21.31	49754267	49761349	2.78869	0.00529214	0.667485	FALSE	FALSE	Trans (>250 kb)			0.652785
ENSG00000110628	SLC22A18	11	p15.4	2920951	2946476	2.78699	0.00532002	0.667485	FALSE	FALSE	Trans (>250 kb)			0.865663
ENSG00000164674	SYTL3	6	q25.3	159071046	159185908	2.78266	0.0053915	0.667485	FALSE	FALSE	Trans (>250 kb)			0.919358
ENSG00000102096	PIM2	X	p11.23	48770459	48776301	2.77701	0.00548616	0.667485	FALSE	FALSE	Trans (>250 kb)
ENSG00000113070	HBEGF	5	q31.3	139712428	139726216	2.77658	0.00549348	0.667485	FALSE	FALSE	Trans (>250 kb)			3.44195e-05
ENSG00000198925	ATG9A	2	q35	220074494	220094439	2.77245	0.00556358	0.668166	FALSE	FALSE	Trans (>250 kb)			0.762374
ENSG00000198720	ANKRD13B	17	q11.2	27916787	27941779	2.75529	0.00586408	0.672265	FALSE	FALSE	Trans (>250 kb)			0.00484952
ENSG00000197872	FAM49A	2	p24.2	16730727	16847599	2.751	0.00594138	0.672265	FALSE	FALSE	Trans (>250 kb)			0.137936
ENSG00000167632	TRAPPC9	8	q24.3	140742586	141468678	2.7474	0.00600689	0.672265	FALSE	FALSE	Trans (>250 kb)			0.879862
ENSG00000188191	PRKAR1B	7	p22.3	588834	767287	2.73217	0.00629194	0.677358	FALSE	FALSE	Trans (>250 kb)			0.449005
ENSG00000197409	HIST1H3D	6	p22.2	26197068	26199521	2.72963	0.0063406	0.677358	FALSE	FALSE	Trans (>250 kb)			0.527497
ENSG00000166685	COG1	17	q25.1	71189129	71204646	2.72884	0.00635568	0.677358	FALSE	FALSE	Trans (>250 kb)			0.687481
ENSG00000174915	PTDSS2	11	p15.5	448268	491393	2.71112	0.0067056	0.684314	FALSE	FALSE	Trans (>250 kb)			0.781072
ENSG00000157087	ATP2B2	3	p25.3	10365707	10749716	2.71087	0.00671073	0.684314	FALSE	FALSE	Trans (>250 kb)			0.158634
ENSG00000115286	NDUFS7	19	p13.3	1383526	1395583	2.71076	0.006713	0.684314	FALSE	FALSE	Trans (>250 kb)			0.786271
ENSG00000138834	MAPK8IP3	16	p13.3	1756184	1820318	2.70196	0.00689316	0.684314	FALSE	FALSE	Trans (>250 kb)			0.915158
ENSG00000125810	CD93	20	p11.21	23059986	23066977	2.70144	0.00690394	0.684314	FALSE	FALSE	Trans (>250 kb)			0.738276
ENSG00000240654	C1QTNF9	13	q12.12	24881304	24896673	2.69959	0.00694239	0.684314	FALSE	FALSE	Trans (>250 kb)			0.913559
ENSG00000171552	BCL2L1	20	q11.21	30252255	30311792	2.68999	0.00714541	0.686209	FALSE	FALSE	Trans (>250 kb)			0.593691
ENSG00000214517	PPME1	11	q13.4	73882144	73965748	2.68684	0.0072131	0.686209	FALSE	FALSE	Trans (>250 kb)			0.583792
ENSG00000204257	HLA-DMA	6	p21.32	32916390	32936871	2.68166	0.00732587	0.687345	FALSE	FALSE	Trans (>250 kb)			0.636086
ENSG00000133574	GIMAP4	7	q36.1	150264365	150271041	2.67461	0.00748167	0.687345	FALSE	FALSE	Trans (>250 kb)			0.828267
ENSG00000243477	NAT6	3	p21.31	50333833	50336852	2.67377	0.00750047	0.687345	FALSE	FALSE	Trans (>250 kb)			0.679982
ENSG00000104969	SGTA	19	p13.3	2754712	2783369	2.67143	0.00755296	0.687345	FALSE	FALSE	Trans (>250 kb)			0.340316
ENSG00000178764	ZHX2	8	q24.13	123793633	123986750	2.66868	0.00761507	0.687345	FALSE	FALSE	Trans (>250 kb)			0.79817
ENSG00000161999	JMJD8	16	p13.3	731671	734529	2.66786	0.00763353	0.687345	FALSE	FALSE	Trans (>250 kb)			0.0494451
ENSG00000176383	B3GNT4	12	q24.31	122688090	122693499	2.66785	0.00763376	0.687345	FALSE	FALSE	Trans (>250 kb)			0.0686431
ENSG00000155629	PIK3AP1	10	q24.1	98353069	98480271	2.66431	0.00771459	0.687345	FALSE	FALSE	Trans (>250 kb)			0.360814
ENSG00000101236	RNF24	20	p13	3907956	3996229	2.64974	0.00805544	0.696027	FALSE	FALSE	Trans (>250 kb)			0.306819
ENSG00000185100	ADSSL1	14	q32.33	105190523	105213662	2.64444	0.00818263	0.696027	FALSE	FALSE	Trans (>250 kb)			0.339916
ENSG00000082996	RNF13	3	q25.1	149530495	149679926	2.64306	0.00821601	0.696027	FALSE	FALSE	Trans (>250 kb)			0.645285
ENSG00000162511	LAPTM5	1	p35.2	31205316	31230667	2.63764	0.0083486	0.696027	FALSE	FALSE	Trans (>250 kb)			0.000142574
ENSG00000105339	DENND3	8	q24.3	142127377	142205907	2.63502	0.00841315	0.696027	FALSE	FALSE	Trans (>250 kb)			0.758574
ENSG00000155307	SAMSN1	21	q11.2	15857549	15955723	2.62817	0.00858459	0.696027	FALSE	FALSE	Trans (>250 kb)			0.0619438
ENSG00000168256	NKIRAS2	17	q21.2	40163400	40177659	2.6252	0.00865979	0.696027	FALSE	FALSE	Trans (>250 kb)			0.040046
ENSG00000110245	APOC3	11	q23.3	116700422	116703788	2.62507	0.00866306	0.696027	FALSE	FALSE	Trans (>250 kb)			0.0193481
ENSG00000113719	ERGIC1	5	q35.1	172261278	172379688	2.619	0.00881871	0.696027	FALSE	FALSE	Trans (>250 kb)			0.29902
ENSG00000204406	MBD5	2	q23.1	148778580	149275805	2.61863	0.00882839	0.696027	FALSE	FALSE	Trans (>250 kb)			0.430407
ENSG00000138964	PARVG	22	q13.31	44568836	44615413	2.61395	0.0089501	0.696027	FALSE	FALSE	Trans (>250 kb)			0.214729
ENSG00000006704	GTF2IRD1	7	q11.23	73868120	74016931	2.60656	0.00914578	0.696027	FALSE	FALSE	Trans (>250 kb)			0.90316
ENSG00000164171	ITGA2	5	q11.2	52285156	52390609	2.60406	0.00921263	0.696027	FALSE	FALSE	Trans (>250 kb)			0.276522
ENSG00000185049	NELFA	4	p16.3	1984441	2043630	2.60387	0.00921788	0.696027	FALSE	FALSE	Trans (>250 kb)			0.510499
ENSG00000079805	DNM2	19	p13.2	10828755	10944164	2.60366	0.00922339	0.696027	FALSE	FALSE	Trans (>250 kb)			0.0544446
ENSG00000196998	WDR45	X	p11.23	48929385	48958108	2.59982	0.00932731	0.696027	FALSE	FALSE	Trans (>250 kb)
ENSG00000139182	CLSTN3	12	p13.31	7282294	7311541	2.59746	0.00939161	0.696027	FALSE	FALSE	Trans (>250 kb)
ENSG00000129933	MAU2	19	p13.11	19431490	19469563	2.59422	0.0094805	0.696027	FALSE	FALSE	Trans (>250 kb)			0.271723
ENSG00000113905	HRG	3	q27.3	186378005	186396029	2.59341	0.00950285	0.696027	FALSE	FALSE	Trans (>250 kb)			0.289521
ENSG00000132549	VPS13B	8	q22.2	100025494	100889808	2.59283	0.00951898	0.696027	FALSE	FALSE	Trans (>250 kb)			0.124238
ENSG00000103507	BCKDK	16	p11.2	31117428	31124110	2.59085	0.00957385	0.696027	FALSE	FALSE	Trans (>250 kb)			0.0579442
ENSG00000110852	CLEC2B	12	p13.31	10005583	10022735	2.58636	0.00969963	0.696027	FALSE	FALSE	Trans (>250 kb)			0.368313
ENSG00000105967	TFEC	7	q31.2	115575202	115799950	2.58425	0.00975904	0.696027	FALSE	FALSE	Trans (>250 kb)			0.656484
ENSG00000159216	RUNX1	21	q22.12	36160098	37376965	2.58413	0.00976237	0.696027	FALSE	FALSE	Trans (>250 kb)			0.406909
ENSG00000185359	HGS	17	q25.3	79650356	79670168	2.58343	0.00978223	0.696027	FALSE	FALSE	Trans (>250 kb)			0.636986
ENSG00000160695	VPS11	11	q23.3	118938403	118952688	2.58323	0.0097881	0.696027	FALSE	FALSE	Trans (>250 kb)			0.678482
ENSG00000081237	PTPRC	1	q31.3	198607801	198726545	2.57912	0.00990519	0.696027	FALSE	FALSE	Trans (>250 kb)			0.574993
ENSG00000033867	SLC4A7	3	p24.1	27414214	27525911	2.57795	0.00993884	0.696027	FALSE	FALSE	Trans (>250 kb)			0.768073
ENSG00000125818	PSMF1	20	p13	1093906	1160596	2.57387	0.0100569	0.696027	FALSE	FALSE	Trans (>250 kb)			0.388211
ENSG00000162975	KCNF1	2	p25.1	11052063	11054350	2.57319	0.0100765	0.696027	FALSE	FALSE	Trans (>250 kb)			0.893761
ENSG00000075790	BCAP29	7	q22.3	107220422	107269615	2.57176	0.0101182	0.696027	FALSE	FALSE	Trans (>250 kb)			0.626387
ENSG00000145287	PLAC8	4	q21.22	84011201	84058228	2.57038	0.0101586	0.696027	FALSE	FALSE	Trans (>250 kb)			0.929457
ENSG00000072071	LPHN1	19	p13.12	14260750	14316999	2.56919	0.0101937	0.696027	FALSE	FALSE	Trans (>250 kb)			0.994951
ENSG00000242574	HLA-DMB	6	p21.32	32902406	32908847	2.56657	0.0102709	0.696027	FALSE	FALSE	Trans (>250 kb)			0.420108
ENSG00000166046	TCP11L2	12	q23.3	106695707	106740793	2.56597	0.0102888	0.696027	FALSE	FALSE	Trans (>250 kb)			0.734977
ENSG00000177105	RHOG	11	p15.4	3848208	3862213	2.56447	0.0103334	0.696027	FALSE	FALSE	Trans (>250 kb)			0.163434
ENSG00000064601	CTSA	20	q13.12	44518783	44527459	2.56136	0.0104264	0.696027	FALSE	FALSE	Trans (>250 kb)			0.349415
ENSG00000235568	NFAM1	22	q13.2	42776416	42828401	2.55903	0.0104964	0.696027	FALSE	FALSE	Trans (>250 kb)			0.863864
ENSG00000081913	PHLPP1	18	q21.33	60382672	60647666	2.55743	0.0105448	0.696027	FALSE	FALSE	Trans (>250 kb)			0.853265
ENSG00000243056	EIF4EBP3	5	q31.3	139927251	139929163	2.5568	0.010564	0.696027	FALSE	FALSE	Trans (>250 kb)			0.00954905
ENSG00000166341	DCHS1	11	p15.4	6642556	6677085	2.55562	0.0106	0.696027	FALSE	FALSE	Trans (>250 kb)			0.481702
ENSG00000139132	FGD4	12	p11.21	32552463	32798984	2.55381	0.0106552	0.696027	FALSE	FALSE	Trans (>250 kb)			0.391711
ENSG00000143226	FCGR2A	1	q23.3	161475220	161493803	2.55358	0.0106623	0.696027	FALSE	FALSE	Trans (>250 kb)			0.0393461
ENSG00000105700	KXD1	19	p13.11	18668572	18680197	2.54811	0.0108307	0.696027	FALSE	FALSE	Trans (>250 kb)			0.185631
ENSG00000079557	AFM	4	q13.3	74347400	74369691	2.54283	0.0109959	0.696027	FALSE	FALSE	Trans (>250 kb)			0.880362
ENSG00000162298	SYVN1	11	q13.1	64889252	64902004	2.54048	0.01107	0.696027	FALSE	FALSE	Trans (>250 kb)			0.4967
ENSG00000205531	NAP1L4	11	p15.4	2965667	3013607	2.53813	0.0111446	0.696027	FALSE	FALSE	Trans (>250 kb)			0.4971
ENSG00000132693	CRP	1	q23.2	159682079	159684379	2.53697	0.0111817	0.696027	FALSE	FALSE	Trans (>250 kb)			0.326317
ENSG00000198842	DUSP27	1	q24.1	167063282	167098402	2.53648	0.0111974	0.696027	FALSE	FALSE	Trans (>250 kb)			0.166933
ENSG00000008513	ST3GAL1	8	q24.22	134467091	134584183	2.53622	0.0112057	0.696027	FALSE	FALSE	Trans (>250 kb)			0.0670433
ENSG00000087903	RFX2	19	p13.3	5993175	6199583	2.53459	0.0112579	0.696027	FALSE	FALSE	Trans (>250 kb)			0.99595
ENSG00000006534	ALDH3B1	11	q13.2	67776048	67796744	2.53281	0.0113152	0.696027	FALSE	FALSE	Trans (>250 kb)			0.334917
ENSG00000157851	DPYSL5	2	p23.3	27070615	27173219	2.53138	0.0113613	0.696027	FALSE	FALSE	Trans (>250 kb)			0.780572
ENSG00000130811	EIF3G	19	p13.2	10225693	10230596	2.52166	0.0116802	0.696027	FALSE	FALSE	Trans (>250 kb)			0.250125
ENSG00000177303	CASKIN2	17	q25.1	73496342	73511664	2.51931	0.0117584	0.696027	FALSE	FALSE	Trans (>250 kb)			0.592591
ENSG00000070759	TESK2	1	p34.1	45809555	45956872	2.51744	0.0118212	0.696027	FALSE	FALSE	Trans (>250 kb)			0.544496
ENSG00000115274	INO80B	2	p13.1	74682150	74688011	2.51688	0.0118401	0.696027	FALSE	FALSE	Trans (>250 kb)			0.364314
ENSG00000087253	LPCAT2	16	q12.2	55542910	55620582	2.51607	0.0118671	0.696027	FALSE	FALSE	Trans (>250 kb)			0.472203
ENSG00000129625	REEP5	5	q22.2	112212084	112258236	2.51546	0.0118875	0.696027	FALSE	FALSE	Trans (>250 kb)			0.292021
ENSG00000178467	P4HTM	3	p21.31	49027319	49044587	2.51493	0.0119057	0.696027	FALSE	FALSE	Trans (>250 kb)			0.431507
ENSG00000117245	KIF17	1	p36.12	20990507	21044510	2.51387	0.0119416	0.696027	FALSE	FALSE	Trans (>250 kb)			0.139836
ENSG00000198689	SLC9A6	X	q26.3	135067598	135129423	2.51149	0.0120223	0.696027	FALSE	FALSE	Trans (>250 kb)
ENSG00000171940	ZNF217	20	q13.2	52183604	52226446	2.51084	0.0120443	0.696027	FALSE	FALSE	Trans (>250 kb)			0.0823418
ENSG00000067191	CACNB1	17	q12	37329709	37353956	2.50996	0.0120746	0.696027	FALSE	FALSE	Trans (>250 kb)			0.689181
ENSG00000131196	NFATC1	18	q23	77155856	77289325	2.50634	0.0121988	0.696027	FALSE	FALSE	Trans (>250 kb)			0.176032
ENSG00000158792	SPATA2L	16	q24.3	89762751	89768113	2.50534	0.0122333	0.696027	FALSE	FALSE	Trans (>250 kb)			0.376612
ENSG00000104915	STX10	19	p13.2	13254872	13261197	2.50501	0.0122447	0.696027	FALSE	FALSE	Trans (>250 kb)			0.80287
ENSG00000158480	SPATA2	20	q13.13	48519928	48532080	2.50392	0.0122826	0.696027	FALSE	FALSE	Trans (>250 kb)			0.00854915
ENSG00000086189	DIMT1	5	q12.1	61683081	61699766	2.50065	0.0123966	0.696027	FALSE	FALSE	Trans (>250 kb)			0.231627
ENSG00000164897	TMUB1	7	q36.1	150778167	150780633	2.49993	0.0124217	0.696027	FALSE	FALSE	Trans (>250 kb)			0.872363
ENSG00000241935	HOGA1	10	q24.2	99344080	99372559	2.49779	0.0124971	0.696027	FALSE	FALSE	Trans (>250 kb)			0.944256
ENSG00000178719	GRINA	8	q24.3	145064226	145067583	2.49581	0.0125671	0.696027	FALSE	FALSE	Trans (>250 kb)			0.0411459
ENSG00000172602	RND1	12	q13.12	49250928	49259681	2.49189	0.0127065	0.696027	FALSE	FALSE	Trans (>250 kb)			0.646785
ENSG00000171425	ZNF581	19	q13.42	56146825	56156988	2.49108	0.0127357	0.696027	FALSE	FALSE	Trans (>250 kb)			0.462804
ENSG00000106392	C1GALT1	7	p22.1	7196565	7288282	2.49072	0.0127483	0.696027	FALSE	FALSE	Trans (>250 kb)			0.820268
ENSG00000167858	TEKT1	17	p13.1	6692452	6735080	2.4896	0.0127887	0.696027	FALSE	FALSE	Trans (>250 kb)			0.631087
ENSG00000126934	MAP2K2	19	p13.3	4090319	4124126	2.48954	0.0127907	0.696027	FALSE	FALSE	Trans (>250 kb)			0.394111
ENSG00000198561	CTNND1	11	q12.1	57520715	57587018	2.48945	0.0127942	0.696027	FALSE	FALSE	Trans (>250 kb)			0.165533
ENSG00000175213	ZNF408	11	p11.2	46722368	46727462	2.48737	0.0128693	0.696027	FALSE	FALSE	Trans (>250 kb)			0.0253475
ENSG00000125962	ARMCX5	X	q22.1	101854096	101859087	2.48699	0.0128828	0.696027	FALSE	FALSE	Trans (>250 kb)
ENSG00000136250	AOAH	7	p14.2	36552456	36764154	2.48692	0.0128853	0.696027	FALSE	FALSE	Trans (>250 kb)			0.990851
ENSG00000133812	SBF2	11	p15.4	9800214	10315754	2.48332	0.0130165	0.696027	FALSE	FALSE	Trans (>250 kb)			0.440006
ENSG00000105402	NAPA	19	q13.33	47990894	48018497	2.48319	0.0130211	0.696027	FALSE	FALSE	Trans (>250 kb)			0.150735
ENSG00000008282	SYPL1	7	q22.3	105730949	105753022	2.48024	0.0131294	0.696746	FALSE	FALSE	Trans (>250 kb)			0.0330467
ENSG00000144043	TEX261	2	p13.3	71213068	71222075	2.47911	0.0131711	0.696834	FALSE	FALSE	Trans (>250 kb)			0.607989
ENSG00000196664	TLR7	X	p22.2	12885202	12908499	2.47539	0.0133093	0.697928	FALSE	FALSE	Trans (>250 kb)
ENSG00000104774	MAN2B1	19	p13.2	12757325	12777556	2.47467	0.0133359	0.697928	FALSE	FALSE	Trans (>250 kb)			0.714879
ENSG00000215114	UBXN2B	8	q12.1	59323823	59364060	2.47333	0.0133859	0.697928	FALSE	FALSE	Trans (>250 kb)			0.121538
ENSG00000188931	C1orf192	1	q23.3	161334521	161337664	2.47279	0.0134064	0.697928	FALSE	FALSE	Trans (>250 kb)			0.422608
ENSG00000105656	ELL	19	p13.11	18553473	18632937	2.4671	0.0136213	0.697928	FALSE	FALSE	Trans (>250 kb)			0.000123641
ENSG00000003393	ALS2	2	q33.1	202565277	202645912	2.46333	0.0137655	0.697928	FALSE	FALSE	Trans (>250 kb)			0.912359
ENSG00000179840	C1orf200	1	p36.22	9712668	9714644	2.46313	0.0137732	0.697928	FALSE	FALSE	Trans (>250 kb)			0.90206
ENSG00000145901	TNIP1	5	q33.1	150409506	150473138	2.46304	0.0137765	0.697928	FALSE	FALSE	Trans (>250 kb)			0.943956
ENSG00000186496	ZNF396	18	q12.2	32946661	32957301	2.4601	0.0138899	0.697928	FALSE	FALSE	Trans (>250 kb)			0.777272
ENSG00000174080	CTSF	11	q13.2	66330934	66336312	2.45934	0.0139192	0.697928	FALSE	FALSE	Trans (>250 kb)			0.826567
ENSG00000144426	NBEAL1	2	q33.2	203879602	204091101	2.45719	0.0140029	0.697928	FALSE	FALSE	Trans (>250 kb)			0.154235
ENSG00000148719	DNAJB12	10	q22.1	74092588	74114988	2.45692	0.0140134	0.697928	FALSE	FALSE	Trans (>250 kb)			0.872863
ENSG00000189079	ARID2	12	q12	46123448	46301823	2.45182	0.0142134	0.697928	FALSE	FALSE	Trans (>250 kb)			0.337116
ENSG00000110876	SELPLG	12	q24.11	109015686	109027735	2.449	0.0143255	0.697928	FALSE	FALSE	Trans (>250 kb)			0.519398
ENSG00000005238	FAM214B	9	p13.3	35104109	35116338	2.44704	0.0144034	0.697928	FALSE	FALSE	Trans (>250 kb)			0.919258
ENSG00000110442	COMMD9	11	p13	36295051	36310999	2.43791	0.0147725	0.701447	FALSE	FALSE	Trans (>250 kb)			0.142236
ENSG00000136436	CALCOCO2	17	q21.32	46908350	46943884	2.43648	0.014831	0.701447	FALSE	FALSE	Trans (>250 kb)			0.640386
ENSG00000089639	GMIP	19	p13.11	19740285	19754476	2.43639	0.0148348	0.701447	FALSE	FALSE	Trans (>250 kb)			0.853665
ENSG00000153443	UBALD1	16	p13.3	4658884	4665028	2.43238	0.0149998	0.701447	FALSE	FALSE	Trans (>250 kb)			0.113339
ENSG00000110651	CD81	11	p15.5	2397407	2418649	2.42921	0.0151316	0.701447	FALSE	FALSE	Trans (>250 kb)			0.845265
ENSG00000204713	TRIM27	6	p22.1	28870779	28891766	2.42839	0.015166	0.701447	FALSE	FALSE	Trans (>250 kb)			0.574793
ENSG00000173239	LIPM	10	q23.31	90562487	90580303	2.42825	0.0151717	0.701447	FALSE	FALSE	Trans (>250 kb)			0.0152485
ENSG00000198909	MAP3K3	17	q23.3	61699775	61773663	2.42274	0.0154041	0.701447	FALSE	FALSE	Trans (>250 kb)			0.485301
ENSG00000102445	KIAA0226L	13	q14.13	46916139	47012325	2.41842	0.0155881	0.701447	FALSE	FALSE	Trans (>250 kb)			0.986151
ENSG00000140497	SCAMP2	15	q24.1	75136071	75165706	2.41785	0.0156124	0.701447	FALSE	FALSE	Trans (>250 kb)			0.176932
ENSG00000148400	NOTCH1	9	q34.3	139388896	139440314	2.41675	0.0156599	0.701447	FALSE	FALSE	Trans (>250 kb)			0.775372
ENSG00000268133	AC003002.4	19	q13.43	57874934	57909952	2.41394	0.015781	0.701447	FALSE	FALSE	Trans (>250 kb)			0.145035
ENSG00000266173	STRADA	17	q23.3	61780192	61819330	2.40879	0.0160054	0.701447	FALSE	FALSE	Trans (>250 kb)			0.236826
ENSG00000176155	CCDC57	17	q25.3	80059336	80170706	2.40814	0.0160341	0.701447	FALSE	FALSE	Trans (>250 kb)			0.670383
ENSG00000138802	SEC24B	4	q25	110354928	110462052	2.40441	0.0161987	0.701447	FALSE	FALSE	Trans (>250 kb)			0.0329467
ENSG00000095059	DHPS	19	p13.2	12786531	12792716	2.40426	0.0162051	0.701447	FALSE	FALSE	Trans (>250 kb)			0.59579
ENSG00000175104	TRAF6	11	p12	36508577	36531822	2.40368	0.0162309	0.701447	FALSE	FALSE	Trans (>250 kb)			0.743176
ENSG00000141985	SH3GL1	19	p13.3	4360367	4400544	2.40264	0.0162773	0.701447	FALSE	FALSE	Trans (>250 kb)			0.725477
ENSG00000160321	ZNF208	19	p12	22115760	22193751	2.40029	0.0163823	0.701447	FALSE	FALSE	Trans (>250 kb)			0.411409
ENSG00000173801	JUP	17	q21.2	39775692	39943183	2.39983	0.0164028	0.701447	FALSE	FALSE	Trans (>250 kb)			0.569793
ENSG00000167461	RAB8A	19	p13.12	16222439	16245044	2.39974	0.0164066	0.701447	FALSE	FALSE	Trans (>250 kb)			0.786471
ENSG00000168658	VWA3B	2	q11.2	98703579	98929762	2.39922	0.0164301	0.701447	FALSE	FALSE	Trans (>250 kb)			0.946355
ENSG00000145860	RNF145	5	q33.3	158584417	158637061	2.39856	0.0164597	0.701447	FALSE	FALSE	Trans (>250 kb)			0.107039
ENSG00000125730	C3	19	p13.3	6677715	6730573	2.39834	0.0164694	0.701447	FALSE	FALSE	Trans (>250 kb)			0.780672
ENSG00000171564	FGB	4	q31.3	155484108	155492238	2.39829	0.0164717	0.701447	FALSE	FALSE	Trans (>250 kb)			0.40371
ENSG00000249008	RP11-487E13.1	4	q34.3	178163693	178169927	2.39719	0.0165215	0.702236	FALSE	FALSE	Trans (>250 kb)			0.29782
ENSG00000090661	CERS4	19	p13.2	8271620	8327305	2.39582	0.0165831	0.702236	FALSE	FALSE	Trans (>250 kb)			0.368413
ENSG00000102984	ZNF821	16	q22.2	71893583	71929239	2.39474	0.0166322	0.702236	FALSE	FALSE	Trans (>250 kb)			0.0228477
ENSG00000129226	CD68	17	p13.1	7482785	7485429	2.39304	0.0167095	0.703298	FALSE	FALSE	Trans (>250 kb)			0.220928
ENSG00000186187	ZNRF1	16	q23.1	75032928	75144892	2.38859	0.0169131	0.703633	FALSE	FALSE	Trans (>250 kb)			0.987151
ENSG00000177732	SOX12	20	p13	306207	310865	2.38745	0.0169655	0.703633	FALSE	FALSE	Trans (>250 kb)			0.438706
ENSG00000151322	NPAS3	14	q13.1	33404139	34273382	2.38681	0.0169951	0.703633	FALSE	FALSE	Trans (>250 kb)			0.750375
ENSG00000167065	DUSP18	22	q12.2	31048038	31063877	2.38649	0.01701	0.703633	FALSE	FALSE	Trans (>250 kb)			0.714679
ENSG00000142327	RNPEPL1	2	q37.3	241505221	241520789	2.38511	0.0170739	0.703633	FALSE	FALSE	Trans (>250 kb)			0.432907
ENSG00000137710	RDX	11	q22.3	110045605	110167447	2.3842	0.0171161	0.703633	FALSE	FALSE	Trans (>250 kb)			0.30372
ENSG00000204438	GPANK1	6	p21.33	31629006	31634060	2.37722	0.0174436	0.703633	FALSE	FALSE	Trans (>250 kb)			0.0015768
ENSG00000177426	TGIF1	18	p11.31	3411606	3458409	2.37583	0.0175094	0.703633	FALSE	FALSE	Trans (>250 kb)			0.486801
ENSG00000028137	TNFRSF1B	1	p36.22	12227060	12269285	2.37385	0.0176037	0.703633	FALSE	FALSE	Trans (>250 kb)			0.413209
ENSG00000114859	CLCN2	3	q27.1	184063973	184079439	2.37146	0.0177181	0.706992	FALSE	FALSE	Trans (>250 kb)			0.651685
ENSG00000125651	GTF2F1	19	p13.3	6379580	6393992	2.36573	0.0179943	0.712	FALSE	FALSE	Trans (>250 kb)			0.859664
ENSG00000164463	CREBRF	5	q35.1	172483355	172566291	2.36505	0.0180277	0.712	FALSE	FALSE	Trans (>250 kb)			0.872463
ENSG00000174130	TLR6	4	p14	38825336	38858438	2.35949	0.0183	0.712	FALSE	FALSE	Trans (>250 kb)			0.205029
ENSG00000108639	SYNGR2	17	q25.3	76164639	76169608	2.35775	0.018386	0.712	FALSE	FALSE	Trans (>250 kb)			0.466003
ENSG00000162736	NCSTN	1	q23.2	160313062	160328742	2.35775	0.018386	0.712	FALSE	FALSE	Trans (>250 kb)			0.477402
ENSG00000114353	GNAI2	3	p21.31	50263724	50296787	2.35426	0.0185598	0.712	FALSE	FALSE	Trans (>250 kb)			0.834767
ENSG00000125826	RBCK1	20	p13	388142	411610	2.34943	0.0188022	0.712	FALSE	FALSE	Trans (>250 kb)			0.0331467
ENSG00000116584	ARHGEF2	1	q22	155916630	155976861	2.34868	0.0188401	0.712	FALSE	FALSE	Trans (>250 kb)			0.657984
ENSG00000141458	NPC1	18	q11.2	21086148	21166862	2.34581	0.0189856	0.712	FALSE	FALSE	Trans (>250 kb)			0.509899
ENSG00000129657	SEC14L1	17	q25.2	75082798	75213179	2.34572	0.0189901	0.712	FALSE	FALSE	Trans (>250 kb)			0.70008
ENSG00000165323	FAT3	11	q14.3	92085262	92629618	2.34391	0.0190827	0.712	FALSE	FALSE	Trans (>250 kb)			0.646785
ENSG00000163357	DCST1	1	q22	155006300	155023406	2.34335	0.0191114	0.712	FALSE	FALSE	Trans (>250 kb)			0.826167
ENSG00000167770	OTUB1	11	q13.1	63753325	63769283	2.34324	0.0191171	0.712	FALSE	FALSE	Trans (>250 kb)			0.0674433
ENSG00000162236	STX5	11	q12.3	62574369	62599560	2.34118	0.019223	0.712	FALSE	FALSE	Trans (>250 kb)			0.343516
ENSG00000182957	SPATA13	13	q12.12	24553944	24881212	2.34052	0.0192568	0.712	FALSE	FALSE	Trans (>250 kb)			0.988651
ENSG00000186517	ARHGAP30	1	q23.3	161016736	161039760	2.34004	0.0192814	0.712	FALSE	FALSE	Trans (>250 kb)			0.238026
ENSG00000139636	LMBR1L	12	q13.12	49490919	49504683	2.33908	0.0193312	0.712	FALSE	FALSE	Trans (>250 kb)			0.819968
ENSG00000267645	POLR2J2	7	q22.1	102277496	102312088	2.33878	0.0193466	0.712	FALSE	FALSE	Trans (>250 kb)			0.749275
ENSG00000184939	ZFP90	16	q22.1	68563993	68609975	2.33718	0.0194296	0.712332	FALSE	FALSE	Trans (>250 kb)			0.455704
ENSG00000099804	CDC34	19	p13.3	531714	542097	2.33427	0.0195813	0.713085	FALSE	FALSE	Trans (>250 kb)			0.561694
ENSG00000168918	INPP5D	2	q37.1	233924677	234116549	2.32985	0.0198143	0.71877	FALSE	FALSE	Trans (>250 kb)			1.16293e-05
ENSG00000169733	RFNG	17	q25.3	80005778	80009707	2.32864	0.0198782	0.719838	FALSE	FALSE	Trans (>250 kb)			0.827467
ENSG00000120280	CXorf21	X	p21.2	30576941	30595961	2.32793	0.0199161	0.72009	FALSE	FALSE	Trans (>250 kb)
ENSG00000198502	HLA-DRB5	6	p21.32	32485120	32498064	2.32462	0.0200923	0.721675	FALSE	FALSE	77449	rs9271060	1.693e-08	7.61683e-05
ENSG00000185862	EVI2B	17	q11.2	29630784	29641130	2.32426	0.0201118	0.721675	FALSE	FALSE	Trans (>250 kb)			0.0239476
ENSG00000131748	STARD3	17	q12	37793318	37819737	2.32265	0.0201979	0.721675	FALSE	FALSE	Trans (>250 kb)			0.185731
ENSG00000198055	GRK6	5	q35.3	176830205	176869902	2.322	0.0202329	0.721675	FALSE	FALSE	Trans (>250 kb)			0.908059
ENSG00000139613	SMARCC2	12	q13.2	56556767	56583351	2.3216	0.0202544	0.721675	FALSE	FALSE	Trans (>250 kb)			0.59619
ENSG00000165025	SYK	9	q22.2	93564069	93660831	2.31853	0.0204203	0.721675	FALSE	FALSE	Trans (>250 kb)			0.172133
ENSG00000142347	MYO1F	19	p13.2	8585674	8642461	2.3176	0.0204713	0.721675	FALSE	FALSE	Trans (>250 kb)			0.474203
ENSG00000205328	OR6C65	12	q13.2	55794214	55795289	2.3134	0.0207007	0.721675	FALSE	FALSE	Trans (>250 kb)			0.276822
ENSG00000005486	RHBDD2	7	q11.23	75471920	75518244	2.31124	0.0208196	0.721675	FALSE	FALSE	Trans (>250 kb)			0.620388
ENSG00000101473	ACOT8	20	q13.12	44470360	44486045	2.31121	0.020821	0.721675	FALSE	FALSE	Trans (>250 kb)			0.639986
ENSG00000137312	FLOT1	6	p21.33	30695486	30710510	2.30982	0.0208984	0.721675	FALSE	FALSE	Trans (>250 kb)			0.421008
ENSG00000136448	NMT1	17	q21.31	43128978	43186384	2.30969	0.0209053	0.721675	FALSE	FALSE	Trans (>250 kb)			0.250225
ENSG00000130383	FUT5	19	p13.3	5865837	5903798	2.30959	0.0209106	0.721675	FALSE	FALSE	Trans (>250 kb)			0.754575
ENSG00000103429	BFAR	16	p13.12	14726672	14763093	2.30953	0.0209145	0.721675	FALSE	FALSE	Trans (>250 kb)			0.0514449
ENSG00000162976	PQLC3	2	p25.1	11295324	11319000	2.30915	0.0209354	0.721675	FALSE	FALSE	Trans (>250 kb)			0.849965
ENSG00000056558	TRAF1	9	q33.2	123664671	123691451	2.30902	0.0209424	0.721675	FALSE	FALSE	Trans (>250 kb)			0.616088
ENSG00000150337	FCGR1A	1	q21.2	149754227	149764074	2.30777	0.0210121	0.721675	FALSE	FALSE	Trans (>250 kb)			0.754175
ENSG00000203972	GLYATL3	6	p12.3	49467671	49494760	2.30757	0.021023	0.721675	FALSE	FALSE	Trans (>250 kb)			0.0213479
ENSG00000167515	TRAPPC2L	16	q24.3	88922628	88929094	2.30694	0.021058	0.721675	FALSE	FALSE	Trans (>250 kb)			0.793471
ENSG00000198053	SIRPA	20	p13	1875154	1920543	2.30655	0.0210801	0.721675	FALSE	FALSE	Trans (>250 kb)			0.824168
ENSG00000019582	CD74	5	q32	149781200	149792492	2.30399	0.0212232	0.721675	FALSE	FALSE	Trans (>250 kb)			0.20263
ENSG00000206069	TMEM211	22	q11.23	25331077	25342662	2.30131	0.0213741	0.72344	FALSE	FALSE	Trans (>250 kb)			0.874763
ENSG00000164591	MYOZ3	5	q33.1	150040436	150058927	2.30053	0.021418	0.72344	FALSE	FALSE	Trans (>250 kb)			0.919158
ENSG00000120279	MYCT1	6	q25.2	153019030	153045702	2.30046	0.0214221	0.72344	FALSE	FALSE	Trans (>250 kb)			0.958854
ENSG00000096395	MLN	6	p21.31	33762450	33771788	2.30032	0.02143	0.72344	FALSE	FALSE	Trans (>250 kb)			0.449605
ENSG00000204020	LIPN	10	q23.31	90521163	90537999	2.29979	0.0214601	0.72344	FALSE	FALSE	Trans (>250 kb)			0.00574943
ENSG00000171236	LRG1	19	p13.3	4536421	4540486	2.29757	0.0215864	0.72434	FALSE	FALSE	Trans (>250 kb)			0.652285
ENSG00000168216	LMBRD1	6	q13	70385694	70507003	2.29696	0.0216213	0.72434	FALSE	FALSE	Trans (>250 kb)			0.450305
ENSG00000158796	DEDD	1	q23.3	161090764	161102478	2.29481	0.021744	0.72434	FALSE	FALSE	Trans (>250 kb)			0.0162484
ENSG00000120963	ZNF706	8	q22.3	102190106	102218421	2.29373	0.0218058	0.72434	FALSE	FALSE	Trans (>250 kb)			0.440906
ENSG00000179148	ALOXE3	17	p13.1	7999218	8022365	2.29353	0.0218174	0.72434	FALSE	FALSE	Trans (>250 kb)			0.756574
ENSG00000240849	TMEM189	20	q13.13	48697663	48770335	2.29003	0.0220198	0.726395	FALSE	FALSE	Trans (>250 kb)			0.586291
ENSG00000101986	ABCD1	X	q28	152990323	153010216	2.28784	0.0221468	0.726395	FALSE	FALSE	Trans (>250 kb)
ENSG00000139656	SMIM2	13	q14.11	44717679	44735393	2.28351	0.0224004	0.72875	FALSE	FALSE	Trans (>250 kb)			0.593091
ENSG00000174937	OR5M3	11	q12.1	56236964	56238014	2.28215	0.0224804	0.72875	FALSE	FALSE	Trans (>250 kb)			0.177832
ENSG00000167202	TBC1D2B	15	q25.1	78276378	78370066	2.28185	0.0224979	0.72875	FALSE	FALSE	Trans (>250 kb)			0.355914
ENSG00000017260	ATP2C1	3	q22.1	130569439	130735556	2.28104	0.022546	0.72875	FALSE	FALSE	Trans (>250 kb)			0.0972403
ENSG00000185947	ZNF267	16	p11.2	31885079	31928668	2.27998	0.022609	0.72875	FALSE	FALSE	Trans (>250 kb)			0.810569
ENSG00000148985	PGAP2	11	p15.4	3818954	3847601	2.27529	0.0228883	0.728942	FALSE	FALSE	Trans (>250 kb)			0.0714429
ENSG00000159164	SV2A	1	q21.2	149874870	149889434	2.27115	0.0231378	0.728942	FALSE	FALSE	Trans (>250 kb)			0.0575442
ENSG00000204580	DDR1	6	p21.33	30844198	30867933	2.27105	0.0231437	0.728942	FALSE	FALSE	Trans (>250 kb)			0.493901
ENSG00000153113	CAST	5	q15	95860971	96115299	2.27103	0.023145	0.728942	FALSE	FALSE	Trans (>250 kb)			0.877862
ENSG00000161091	MFSD12	19	p13.3	3538259	3574288	2.27073	0.0231635	0.728942	FALSE	FALSE	Trans (>250 kb)			0.687481
ENSG00000166323	C11orf65	11	q22.3	108179246	108338258	2.26966	0.0232285	0.728942	FALSE	FALSE	Trans (>250 kb)			0.593791
ENSG00000116977	LGALS8	1	q43	236681300	236716281	2.26793	0.0233332	0.728942	FALSE	FALSE	Trans (>250 kb)			0.585091
ENSG00000141376	BCAS3	17	q23.2	58754814	59470199	2.26622	0.0234378	0.728942	FALSE	FALSE	Trans (>250 kb)			0.245425
ENSG00000010322	NISCH	3	p21.1	52489134	52527087	2.26581	0.0234629	0.728942	FALSE	FALSE	Trans (>250 kb)			0.511799
ENSG00000165861	ZFYVE1	14	q24.2	73436159	73493920	2.26473	0.0235293	0.728942	FALSE	FALSE	Trans (>250 kb)			0.309319
ENSG00000196396	PTPN1	20	q13.13	49126891	49201299	2.26421	0.0235615	0.728942	FALSE	FALSE	Trans (>250 kb)			0.0329467
ENSG00000117298	ECE1	1	p36.12	21543740	21671997	2.26357	0.0236008	0.728942	FALSE	FALSE	Trans (>250 kb)			0.0144486
ENSG00000125505	MBOAT7	19	q13.42	54677107	54693733	2.26313	0.0236274	0.728942	FALSE	FALSE	Trans (>250 kb)			0.626387
ENSG00000090674	MCOLN1	19	p13.2	7587512	7598895	2.26203	0.0236957	0.728942	FALSE	FALSE	Trans (>250 kb)			0.884862
ENSG00000181852	RNF41	12	q13.3	56598285	56615717	2.26099	0.02376	0.728942	FALSE	FALSE	Trans (>250 kb)			0.554295
ENSG00000163631	ALB	4	q13.3	74262831	74287129	2.25905	0.0238803	0.728942	FALSE	FALSE	Trans (>250 kb)			0.753075
ENSG00000120063	GNA13	17	q24.1	63006833	63052957	2.25871	0.0239016	0.728942	FALSE	FALSE	Trans (>250 kb)			0.786371
ENSG00000128203	ASPHD2	22	q12.1	26825239	26840981	2.2568	0.0240204	0.728942	FALSE	FALSE	Trans (>250 kb)			0.643186
ENSG00000167191	GPRC5B	16	p12.3	19868616	19897489	2.25582	0.0240821	0.728942	FALSE	FALSE	Trans (>250 kb)			0.00254975
ENSG00000229314	ORM1	9	q32	117085336	117088755	2.25576	0.0240856	0.728942	FALSE	FALSE	Trans (>250 kb)			0.226827
ENSG00000164323	KIAA1430	4	q35.1	186080819	186130658	2.25566	0.0240921	0.728942	FALSE	FALSE	Trans (>250 kb)			0.5039
ENSG00000150967	ABCB9	12	q24.31	123405498	123466196	2.2543	0.0241774	0.728942	FALSE	FALSE	Trans (>250 kb)			0.00264974
ENSG00000204310	AGPAT1	6	p21.32	32135989	32145873	2.25283	0.0242696	0.728942	FALSE	FALSE	Trans (>250 kb)			0.000427074
ENSG00000168522	FNTA	8	p11.21	42889337	42940931	2.25134	0.0243639	0.728942	FALSE	FALSE	Trans (>250 kb)			0.671783
ENSG00000186306	OR10T2	1	q23.1	158368312	158369256	2.24919	0.0245003	0.728942	FALSE	FALSE	Trans (>250 kb)			0.324118
ENSG00000080845	DLGAP4	20	q11.23	34894258	35157040	2.24548	0.0247374	0.728942	FALSE	FALSE	Trans (>250 kb)			0.292521
ENSG00000145495	Mar-06	5	p15.2	10353815	10440500	2.24499	0.024769	0.728942	FALSE	FALSE	Trans (>250 kb)			0.282322
ENSG00000198315	ZKSCAN8	6	p22.1	28109688	28127250	2.24417	0.0248213	0.728942	FALSE	FALSE	Trans (>250 kb)			0.624088
ENSG00000162729	IGSF8	1	q23.2	160061130	160068733	2.24399	0.0248331	0.728942	FALSE	FALSE	Trans (>250 kb)			0.323218
ENSG00000102226	USP11	X	p11.23	47092089	47107727	2.24363	0.0248563	0.728942	FALSE	FALSE	Trans (>250 kb)
ENSG00000124201	ZNFX1	20	q13.13	47854483	47894963	2.24209	0.0249554	0.728942	FALSE	FALSE	Trans (>250 kb)			0.108839
ENSG00000174903	RAB1B	11	q13.2	66036004	66044963	2.24195	0.0249649	0.728942	FALSE	FALSE	Trans (>250 kb)			0.409209
ENSG00000135338	LCA5	6	q14.1	80194708	80247175	2.24172	0.0249794	0.728942	FALSE	FALSE	Trans (>250 kb)			0.192531
ENSG00000160211	G6PD	X	q28	153759606	153775787	2.23928	0.0251377	0.73159	FALSE	FALSE	Trans (>250 kb)
ENSG00000227140	USP17L5	4	p16.1	9341129	9342721	2.23884	0.0251663	0.73159	FALSE	FALSE	Trans (>250 kb)
ENSG00000003249	DBNDD1	16	q24.3	90071273	90086536	2.23792	0.025226	0.732294	FALSE	FALSE	Trans (>250 kb)			0.39751
ENSG00000196946	ZNF705A	12	p13.31	8290733	8341133	2.23717	0.0252753	0.732446	FALSE	FALSE	Trans (>250 kb)
ENSG00000122122	SASH3	X	q26.1	128913955	128929177	2.23498	0.0254186	0.732981	FALSE	FALSE	Trans (>250 kb)
ENSG00000215021	PHB2	12	p13.31	7074490	7079988	2.23362	0.0255083	0.732981	FALSE	FALSE	Trans (>250 kb)
ENSG00000172081	MOB3A	19	p13.3	2071037	2096672	2.23327	0.0255309	0.732981	FALSE	FALSE	Trans (>250 kb)			0.777372
ENSG00000167566	NCKAP5L	12	q13.12	50184929	50222533	2.23303	0.025547	0.732981	FALSE	FALSE	Trans (>250 kb)			0.861964
ENSG00000120693	SMAD9	13	q13.3	37418968	37494902	2.23228	0.0255963	0.733205	FALSE	FALSE	Trans (>250 kb)			0.516598
ENSG00000100991	TRPC4AP	20	q11.22	33590207	33680674	2.23067	0.0257032	0.734437	FALSE	FALSE	Trans (>250 kb)			0.0672433
ENSG00000167613	LAIR1	19	q13.42	54865362	54882165	2.22909	0.0258078	0.734437	FALSE	FALSE	Trans (>250 kb)			0.840666
ENSG00000182240	BACE2	21	q22.2	42539728	42654445	2.22725	0.0259308	0.734437	FALSE	FALSE	Trans (>250 kb)			0.0950405
ENSG00000007541	PIGQ	16	p13.3	616995	634136	2.22679	0.025961	0.734437	FALSE	FALSE	Trans (>250 kb)			0.0141486
ENSG00000134516	DOCK2	5	q35.1	169064251	169510386	2.22646	0.0259836	0.734437	FALSE	FALSE	Trans (>250 kb)			0.174433
ENSG00000272741	RP11-447L10.1	3	q29	195975101	196045093	2.22311	0.0262085	0.734437	FALSE	FALSE	Trans (>250 kb)			0.617888
ENSG00000100997	ABHD12	20	p11.21	25275379	25371619	2.22263	0.0262409	0.734437	FALSE	FALSE	Trans (>250 kb)			0.188731
ENSG00000158850	B4GALT3	1	q23.3	161141100	161147287	2.22139	0.0263243	0.734437	FALSE	FALSE	Trans (>250 kb)			0.00644936
ENSG00000185811	IKZF1	7	p12.2	50343720	50472799	2.21908	0.0264812	0.734437	FALSE	FALSE	Trans (>250 kb)			0.00554945
ENSG00000109736	MFSD10	4	p16.3	2932288	2936586	2.21897	0.0264885	0.734437	FALSE	FALSE	Trans (>250 kb)			0.432607
ENSG00000150471	LPHN3	4	q13.1	62066976	62944053	2.21747	0.0265913	0.734437	FALSE	FALSE	Trans (>250 kb)			0.89696
ENSG00000137193	PIM1	6	p21.2	37137979	37143202	2.21474	0.0267782	0.736317	FALSE	FALSE	Trans (>250 kb)			0.677182
ENSG00000138443	ABI2	2	q33.2	204192942	204312446	2.21398	0.0268298	0.736317	FALSE	FALSE	Trans (>250 kb)			0.251625
ENSG00000120669	SOHLH2	13	q13.3	36742345	36871979	2.21388	0.0268372	0.736317	FALSE	FALSE	Trans (>250 kb)			0.841066
ENSG00000120278	PLEKHG1	6	q25.1	150920999	151164799	2.21243	0.0269366	0.737065	FALSE	FALSE	Trans (>250 kb)			0.0569443
ENSG00000150347	ARID5B	10	q21.2	63661059	63856703	2.21215	0.0269562	0.737065	FALSE	FALSE	Trans (>250 kb)			0.251425
ENSG00000134242	PTPN22	1	p13.2	114356433	114414381	2.20545	0.0274225	0.743976	FALSE	FALSE	Trans (>250 kb)			0.0816418
ENSG00000102034	ELF4	X	q26.1	129198849	129244691	2.20346	0.0275622	0.74502	FALSE	FALSE	Trans (>250 kb)
ENSG00000186440	OR6P1	1	q23.1	158532441	158533394	2.20325	0.0275769	0.74502	FALSE	FALSE	Trans (>250 kb)			0.673383
ENSG00000223501	VPS52	6	p21.32	33218049	33239824	2.20106	0.0277319	0.745545	FALSE	FALSE	Trans (>250 kb)			0.681582
ENSG00000130311	DDA1	19	p13.11	17420327	17434110	2.20092	0.0277415	0.745545	FALSE	FALSE	Trans (>250 kb)			0.19693
ENSG00000213973	ZNF99	19	p12	22939007	22966909	2.196	0.0280921	0.749668	FALSE	FALSE	Trans (>250 kb)			0.349715
ENSG00000101460	MAP1LC3A	20	q11.22	33134658	33148149	2.19546	0.0281304	0.749762	FALSE	FALSE	Trans (>250 kb)			0.765873
ENSG00000126003	PLAGL2	20	q11.21	30780306	30795594	2.19486	0.0281734	0.749868	FALSE	FALSE	Trans (>250 kb)			0.463604
ENSG00000102312	PORCN	X	p11.23	48367350	48379202	2.19	0.0285245	0.751684	FALSE	FALSE	Trans (>250 kb)
ENSG00000175390	EIF3F	11	p15.4	7991798	8023409	2.18719	0.0287287	0.752432	FALSE	FALSE	Trans (>250 kb)			0.624488
ENSG00000157954	WIPI2	7	p22.1	5229819	5273457	2.18671	0.0287635	0.752432	FALSE	FALSE	Trans (>250 kb)			0.0130487
ENSG00000095596	CYP26A1	10	q23.33	94833232	94837647	2.18246	0.0290755	0.753921	FALSE	FALSE	Trans (>250 kb)			0.320718
ENSG00000134389	CFHR5	1	q31.3	196946667	196978804	2.18221	0.0290941	0.753921	FALSE	FALSE	Trans (>250 kb)			0.060044
ENSG00000104755	ADAM2	8	p11.22	39601254	39695808	2.18038	0.0292297	0.753921	FALSE	FALSE	Trans (>250 kb)			0.942756
ENSG00000187240	DYNC2H1	11	q22.3	102980160	103350591	2.17992	0.0292633	0.753921	FALSE	FALSE	Trans (>250 kb)			0.156934
ENSG00000188997	KCTD21	11	q14.1	77882295	77899868	2.17829	0.0293842	0.753921	FALSE	FALSE	Trans (>250 kb)			0.0211479
ENSG00000123095	BHLHE41	12	p12.1	26272959	26278060	2.1782	0.0293909	0.753921	FALSE	FALSE	Trans (>250 kb)			0.839166
ENSG00000176601	MAP3K19	2	q21.3	135722061	135805038	2.17557	0.0295876	0.755438	FALSE	FALSE	Trans (>250 kb)			0.0374463
ENSG00000163462	TRIM46	1	q22	155145873	155157447	2.17556	0.0295882	0.755438	FALSE	FALSE	Trans (>250 kb)			0.731977
ENSG00000132824	SERINC3	20	q13.12	43124862	43150750	2.16864	0.0301101	0.756857	FALSE	FALSE	Trans (>250 kb)			0.239426
ENSG00000204252	HLA-DOA	6	p21.32	32971955	32977389	2.16856	0.0301162	0.756857	FALSE	FALSE	Trans (>250 kb)			0.30052
ENSG00000203485	INF2	14	q32.33	105155943	105185942	2.16793	0.0301643	0.756857	FALSE	FALSE	Trans (>250 kb)			0.457304
ENSG00000204228	HSD17B8	6	p21.32	33172419	33174608	2.16694	0.0302397	0.756857	FALSE	FALSE	Trans (>250 kb)			0.763574
ENSG00000128011	LRFN1	19	q13.2	39797208	39805976	2.16668	0.0302594	0.756857	FALSE	FALSE	Trans (>250 kb)			0.120038
ENSG00000156127	BATF	14	q24.3	75988768	76013358	2.16598	0.0303128	0.756857	FALSE	FALSE	Trans (>250 kb)			0.169533
ENSG00000173065	FAM222B	17	q11.2	27082996	27182250	2.16508	0.0303817	0.756857	FALSE	FALSE	Trans (>250 kb)			0.323918
ENSG00000165471	MBL2	10	q21.1	54525140	54531460	2.16396	0.0304674	0.75707	FALSE	FALSE	Trans (>250 kb)			0.393411
ENSG00000204842	ATXN2	12	q24.12	111890018	112037480	2.16388	0.0304739	0.75707	FALSE	FALSE	Trans (>250 kb)			0.153835
ENSG00000133884	DPF2	11	q13.1	65101225	65120720	2.16153	0.0306546	0.759173	FALSE	FALSE	Trans (>250 kb)			0.289321
ENSG00000015676	NUDCD3	7	p13	44418720	44530479	2.16024	0.0307543	0.759685	FALSE	FALSE	Trans (>250 kb)			0.159334
ENSG00000149970	CNKSR2	X	p22.12	21392536	21672813	2.16012	0.0307634	0.759685	FALSE	FALSE	Trans (>250 kb)
ENSG00000091137	SLC26A4	7	q22.3	107301080	107358254	2.15817	0.0309143	0.759685	FALSE	FALSE	Trans (>250 kb)			0.110839
ENSG00000197272	IL27	16	p11.2	28510683	28523372	2.15704	0.0310023	0.759685	FALSE	FALSE	Trans (>250 kb)			0.0536446
ENSG00000182809	CRIP2	14	q32.33	105939299	105946499	2.156	0.0310834	0.759685	FALSE	FALSE	Trans (>250 kb)			0.0015768
ENSG00000119535	CSF3R	1	p34.3	36931644	36948879	2.15464	0.0311896	0.759685	FALSE	FALSE	Trans (>250 kb)			0.677982
ENSG00000123213	NLN	5	q12.3	65018023	65167553	2.15434	0.0312135	0.759685	FALSE	FALSE	Trans (>250 kb)			0.907859
ENSG00000071889	FAM3A	X	q28	153733350	153744566	2.15431	0.0312158	0.759685	FALSE	FALSE	Trans (>250 kb)
ENSG00000121057	AKAP1	17	q22	55162453	55198710	2.15401	0.0312394	0.759685	FALSE	FALSE	Trans (>250 kb)			0.926057
ENSG00000021852	C8B	1	p32.2	57394883	57431813	2.15361	0.0312705	0.759685	FALSE	FALSE	Trans (>250 kb)			0.720178
ENSG00000142515	KLK3	19	q13.33	51358171	51364020	2.1535	0.0312795	0.759685	FALSE	FALSE	Trans (>250 kb)			0.605189
ENSG00000058404	CAMK2B	7	p13	44256749	44374176	2.15251	0.031357	0.760738	FALSE	FALSE	Trans (>250 kb)			0.170733
ENSG00000196876	SCN8A	12	q13.13	51984050	52206648	2.14858	0.0316677	0.767186	FALSE	FALSE	Trans (>250 kb)			0.617988
ENSG00000137216	TMEM63B	6	p21.1	44094651	44123256	2.14651	0.0318321	0.768546	FALSE	FALSE	Trans (>250 kb)			0.842666
ENSG00000072958	AP1M1	19	p13.11	16308389	16346160	2.14601	0.0318725	0.768546	FALSE	FALSE	Trans (>250 kb)			0.927657
ENSG00000059377	TBXAS1	7	q34	139476850	139720125	2.14587	0.0318832	0.768546	FALSE	FALSE	Trans (>250 kb)			0.461404
ENSG00000213654	GPSM3	6	p21.32	32158543	32163300	2.14405	0.0320285	0.769313	FALSE	FALSE	Trans (>250 kb)			0.00140616
ENSG00000064042	LIMCH1	4	p13	41361624	41702061	2.1414	0.0322418	0.769313	FALSE	FALSE	Trans (>250 kb)			0.725277
ENSG00000171804	WDR87	19	q13.13	38375463	38397317	2.14129	0.0322505	0.769313	FALSE	FALSE	Trans (>250 kb)			0.975752
ENSG00000131188	PRR7	5	q35.3	176873446	176883283	2.1412	0.0322581	0.769313	FALSE	FALSE	Trans (>250 kb)			0.5016
ENSG00000165434	PGM2L1	11	q13.4	74041363	74109518	2.14036	0.0323254	0.769313	FALSE	FALSE	Trans (>250 kb)			0.320818
ENSG00000055483	USP36	17	q25.3	76783463	76837523	2.13556	0.0327154	0.771464	FALSE	FALSE	Trans (>250 kb)			0.774073
ENSG00000116266	STXBP3	1	p13.3	109289296	109352148	2.13419	0.0328273	0.771464	FALSE	FALSE	Trans (>250 kb)			0.293421
ENSG00000172379	ARNT2	15	q25.1	80696692	80890278	2.1341	0.0328348	0.771464	FALSE	FALSE	Trans (>250 kb)			0.958954
ENSG00000168763	CNNM3	2	q11.2	97481982	97499648	2.13186	0.0330186	0.773384	FALSE	FALSE	Trans (>250 kb)			0.372813
ENSG00000164050	PLXNB1	3	p21.31	48445261	48471594	2.13017	0.0331575	0.774262	FALSE	FALSE	Trans (>250 kb)			0.883562
ENSG00000040933	INPP4A	2	q11.2	99061317	99210853	2.1273	0.0333955	0.774262	FALSE	FALSE	Trans (>250 kb)			0.0621438
ENSG00000116747	TROVE2	1	q31.2	193028552	193060907	2.12678	0.0334382	0.774262	FALSE	FALSE	Trans (>250 kb)			0.825967
ENSG00000221874	ZNF321P	19	q13.41	53431728	53466076	2.12438	0.033638	0.774262	FALSE	FALSE	Trans (>250 kb)			0.0168483
ENSG00000172500	FIBP	11	q13.1	65651212	65656010	2.12382	0.0336851	0.774262	FALSE	FALSE	Trans (>250 kb)			0.113739
ENSG00000105146	AURKC	19	q13.43	57742377	57746916	2.12346	0.0337155	0.774262	FALSE	FALSE	Trans (>250 kb)			0.918858
ENSG00000188523	C9orf171	9	q34.13	135285430	135448704	2.12028	0.0339822	0.774262	FALSE	FALSE	Trans (>250 kb)			0.941756
ENSG00000224186	C5orf66	5	q31.1	134368970	134691744	2.12022	0.0339872	0.774262	FALSE	FALSE	Trans (>250 kb)			0.884162
ENSG00000131069	ACSS2	20	q11.22	33459949	33515769	2.11908	0.0340836	0.774262	FALSE	FALSE	Trans (>250 kb)			0.123638
ENSG00000204564	C6orf136	6	p21.33	30614816	30620987	2.11781	0.0341909	0.774262	FALSE	FALSE	Trans (>250 kb)			0.775272
ENSG00000110011	DNAJC4	11	q13.1	63997750	64001758	2.1162	0.0343279	0.774262	FALSE	FALSE	Trans (>250 kb)			0.343116
ENSG00000171222	SCAND1	20	q11.23	34541539	34547394	2.11591	0.0343522	0.774262	FALSE	FALSE	Trans (>250 kb)			0.809569
ENSG00000104517	UBR5	8	q22.3	103265240	103425069	2.11554	0.0343838	0.774262	FALSE	FALSE	Trans (>250 kb)			0.435206
ENSG00000173991	TCAP	17	q12	37820440	37822808	2.11451	0.034472	0.774262	FALSE	FALSE	Trans (>250 kb)			0.217628
ENSG00000186501	TMEM222	1	p36.11	27648651	27662891	2.11367	0.0345438	0.774262	FALSE	FALSE	Trans (>250 kb)			0.713679
ENSG00000120242	IFNA8	9	p21.3	21409146	21410184	2.11302	0.0345992	0.774262	FALSE	FALSE	Trans (>250 kb)			0.000796267
ENSG00000160551	TAOK1	17	q11.2	27717482	27878922	2.11288	0.0346111	0.774262	FALSE	FALSE	Trans (>250 kb)			0.232127
ENSG00000066336	SPI1	11	p11.2	47376411	47400127	2.11065	0.0348024	0.774262	FALSE	FALSE	0	rs3740688	9.702e-11	7.92885e-09
ENSG00000171560	FGA	4	q31.3	155504278	155511918	2.10957	0.0348953	0.774262	FALSE	FALSE	Trans (>250 kb)			0.446505
ENSG00000171450	CDK5R2	2	q35	219824377	219826876	2.10774	0.0350537	0.774262	FALSE	FALSE	Trans (>250 kb)			0.446505
ENSG00000269883	AC007375.1	14	q24.3	77607026	77609339	2.10719	0.0351015	0.774262	FALSE	FALSE	Trans (>250 kb)			0.380412
ENSG00000179833	SERTAD2	2	p14	64858755	64978139	2.10564	0.0352353	0.774262	FALSE	FALSE	Trans (>250 kb)			0.958454
ENSG00000196935	SRGAP1	12	q14.2	64238073	64541613	2.10523	0.035271	0.774262	FALSE	FALSE	Trans (>250 kb)			0.632087
ENSG00000149231	CCDC82	11	q21	96085933	96123087	2.1037	0.0354048	0.774262	FALSE	FALSE	Trans (>250 kb)			0.452405
ENSG00000123338	NCKAP1L	12	q13.13	54891495	54937726	2.1035	0.0354217	0.774262	FALSE	FALSE	Trans (>250 kb)			0.316418
ENSG00000089847	ANKRD24	19	p13.3	4183351	4224811	2.10325	0.0354438	0.774262	FALSE	FALSE	Trans (>250 kb)			0.19723
ENSG00000196109	ZNF676	19	p12	22361893	22379753	2.1008	0.0356589	0.774262	FALSE	FALSE	Trans (>250 kb)			0.637186
ENSG00000166819	PLIN1	15	q26.1	90207596	90222658	2.10067	0.0356701	0.774262	FALSE	FALSE	Trans (>250 kb)			0.5023
ENSG00000198715	C1orf85	1	q22	156259880	156265463	2.10036	0.0356974	0.774262	FALSE	FALSE	Trans (>250 kb)			0.357614
ENSG00000140030	GPR65	14	q31.3	88471468	88478419	2.09987	0.0357402	0.774262	FALSE	FALSE	Trans (>250 kb)			0.0612439
ENSG00000205089	CCNI2	5	q31.1	132083137	132089856	2.0967	0.0360201	0.774262	FALSE	FALSE	Trans (>250 kb)			0.80417
ENSG00000158874	APOA2	1	q23.3	161192082	161193421	2.09629	0.0360561	0.774262	FALSE	FALSE	Trans (>250 kb)			0.060444
ENSG00000093010	COMT	22	q11.21	19929130	19957498	2.09585	0.0360957	0.774262	FALSE	FALSE	Trans (>250 kb)			0.0163484
ENSG00000137497	NUMA1	11	q13.4	71713910	71791739	2.09541	0.0361342	0.774262	FALSE	FALSE	Trans (>250 kb)			0.0971403
ENSG00000205542	TMSB4X	X	p22.2	12993227	12995346	2.09455	0.0362108	0.774262	FALSE	FALSE	Trans (>250 kb)
ENSG00000197324	LRP10	14	q11.2	23340822	23350789	2.09383	0.0362747	0.774262	FALSE	FALSE	Trans (>250 kb)			0.839266
ENSG00000185722	ANKFY1	17	p13.2	4067201	4167274	2.09183	0.0364539	0.774262	FALSE	FALSE	Trans (>250 kb)			0.0660434
ENSG00000166428	PLD4	14	q32.33	105391153	105399574	2.0914	0.0364918	0.774262	FALSE	FALSE	Trans (>250 kb)			0.723878
ENSG00000169242	EFNA1	1	q22	155099936	155107333	2.09115	0.0365151	0.774262	FALSE	FALSE	Trans (>250 kb)			0.592191
ENSG00000011422	PLAUR	19	q13.31	44150247	44174699	2.09082	0.0365442	0.774262	FALSE	FALSE	Trans (>250 kb)			0.172233
ENSG00000157181	C1orf27	1	q31.1	186344890	186390510	2.08801	0.0367969	0.774262	FALSE	FALSE	Trans (>250 kb)			0.926457
ENSG00000110344	UBE4A	11	q23.3	118230300	118269926	2.08794	0.0368031	0.774262	FALSE	FALSE	Trans (>250 kb)			0.873963
ENSG00000124313	IQSEC2	X	p11.22	53262058	53350522	2.08684	0.0369024	0.774262	FALSE	FALSE	Trans (>250 kb)
ENSG00000125954	CHURC1-FNTB	14	q23.3	65381203	65528521	2.08676	0.0369099	0.774262	FALSE	FALSE	Trans (>250 kb)			0.775572
ENSG00000189067	LITAF	16	p13.13	11641853	11730237	2.08662	0.0369228	0.774262	FALSE	FALSE	Trans (>250 kb)			0.821368
ENSG00000159063	ALG8	11	q14.1	77811982	77850706	2.0864	0.0369424	0.774262	FALSE	FALSE	Trans (>250 kb)			0.610489
ENSG00000108352	RAPGEFL1	17	q21.1	38333263	38351908	2.08487	0.0370808	0.774515	FALSE	FALSE	Trans (>250 kb)			0.674483
ENSG00000168056	LTBP3	11	q13.1	65306276	65326401	2.08439	0.0371243	0.774515	FALSE	FALSE	Trans (>250 kb)			0.0783422
ENSG00000244474	UGT1A4	2	q37.1	234627424	234681945	2.08432	0.0371311	0.774515	FALSE	FALSE	Trans (>250 kb)			0.89686
ENSG00000176422	SPRYD4	12	q13.3	56862301	56864763	2.08373	0.0371845	0.774719	FALSE	FALSE	Trans (>250 kb)			0.0114489
ENSG00000147571	CRH	8	q13.1	67088620	67090960	2.08304	0.0372472	0.774761	FALSE	FALSE	Trans (>250 kb)			0.0853415
ENSG00000138593	SECISBP2L	15	q21.1	49280673	49338760	2.08279	0.0372704	0.774761	FALSE	FALSE	Trans (>250 kb)			0.177332
ENSG00000099624	ATP5D	19	p13.3	1241749	1244824	2.08012	0.0375141	0.775462	FALSE	FALSE	190875	rs12151021	2.562e-10	0.160034
ENSG00000161921	CXCL16	17	p13.2	4636821	4643217	2.07939	0.0375816	0.775462	FALSE	FALSE	Trans (>250 kb)			0.60439
ENSG00000105516	DBP	19	q13.33	49133287	49140695	2.0786	0.0376537	0.775462	FALSE	FALSE	Trans (>250 kb)			0.89676
ENSG00000181830	SLC35C1	11	p11.2	45825623	45834566	2.07814	0.0376966	0.775462	FALSE	FALSE	Trans (>250 kb)			0.0143486
ENSG00000197562	RAB40C	16	p13.3	639357	679272	2.07796	0.0377131	0.775462	FALSE	FALSE	Trans (>250 kb)			0.0682432
ENSG00000021762	OSBPL5	11	p15.4	3108346	3187969	2.07635	0.0378613	0.775462	FALSE	FALSE	Trans (>250 kb)			0.580092
ENSG00000165325	CCDC67	11	q21	93063137	93171653	2.07487	0.0379981	0.775462	FALSE	FALSE	Trans (>250 kb)			0.846265
ENSG00000107819	SFXN3	10	q24.31	102790991	102800998	2.07367	0.0381097	0.775462	FALSE	FALSE	Trans (>250 kb)			0.220628
ENSG00000142186	SCYL1	11	q13.1	65292548	65306175	2.07331	0.0381432	0.775462	FALSE	FALSE	Trans (>250 kb)			0.158434
ENSG00000196126	HLA-DRB1	6	p21.32	32546546	32557625	2.07292	0.0381793	0.775462	FALSE	FALSE	17888	rs9271060	1.693e-08	4.08774e-06
ENSG00000101417	PXMP4	20	q11.22	32294512	32308125	2.07198	0.0382669	0.775462	FALSE	FALSE	Trans (>250 kb)			0.184932
ENSG00000129667	RHBDF2	17	q25.1	74466973	74497872	2.07114	0.038346	0.775462	FALSE	FALSE	Trans (>250 kb)			0.948255
ENSG00000124126	PREX1	20	q13.13	47240790	47444420	2.06968	0.0384821	0.775462	FALSE	FALSE	Trans (>250 kb)			0.394411
ENSG00000169908	TM4SF1	3	q25.1	149086809	149095652	2.06952	0.0384975	0.775462	FALSE	FALSE	Trans (>250 kb)			0.356214
ENSG00000162032	SPSB3	16	p13.3	1826713	1843701	2.06832	0.0386097	0.775462	FALSE	FALSE	Trans (>250 kb)			0.677982
ENSG00000072864	NDE1	16	p13.11	15737124	15820210	2.06703	0.0387309	0.775462	FALSE	FALSE	Trans (>250 kb)			0.287921
ENSG00000136839	OR13C9	9	q31.1	107379529	107380485	2.06606	0.0388232	0.775462	FALSE	FALSE	Trans (>250 kb)			0.975952
ENSG00000182446	NPLOC4	17	q25.3	79523913	79615495	2.06558	0.0388681	0.775462	FALSE	FALSE	Trans (>250 kb)			0.627287
ENSG00000116521	SCAMP3	1	q22	155225770	155232221	2.06434	0.0389854	0.775462	FALSE	FALSE	Trans (>250 kb)			0.492001
ENSG00000180357	ZNF609	15	q22.31	64752941	64978264	2.06366	0.0390495	0.775462	FALSE	FALSE	Trans (>250 kb)			0.825067
ENSG00000101654	RNMT	18	p11.21	13726659	13764557	2.06361	0.0390545	0.775462	FALSE	FALSE	Trans (>250 kb)			0.834067
ENSG00000156453	PCDH1	5	q31.3	141232938	141258811	2.06186	0.0392212	0.775462	FALSE	FALSE	Trans (>250 kb)			0.229627
ENSG00000135502	SLC26A10	12	q13.3	58013310	58019934	2.06178	0.0392287	0.775462	FALSE	FALSE	Trans (>250 kb)			0.949155
ENSG00000138079	SLC3A1	2	p21	44502599	44548633	2.0617	0.0392359	0.775462	FALSE	FALSE	Trans (>250 kb)			0.986051
ENSG00000168675	LDLRAD4	18	p11.21	13217497	13652754	2.0617	0.0392365	0.775462	FALSE	FALSE	Trans (>250 kb)			0.0759424
ENSG00000171357	LURAP1	1	p34.1	46669006	46686933	2.06063	0.0393388	0.775462	FALSE	FALSE	Trans (>250 kb)			0.531397
ENSG00000185189	NRBP2	8	q24.3	144915764	144924200	2.06003	0.0393953	0.775462	FALSE	FALSE	Trans (>250 kb)			0.186031
ENSG00000105856	HBP1	7	q22.3	106809406	106842974	2.05915	0.0394798	0.775462	FALSE	FALSE	Trans (>250 kb)			0.881862
ENSG00000166689	PLEKHA7	11	p15.1	16799842	17035990	2.05816	0.0395747	0.775462	FALSE	FALSE	Trans (>250 kb)			0.0763424
ENSG00000204314	PRRT1	6	p21.32	32116136	32122150	2.0573	0.0396578	0.775462	FALSE	FALSE	Trans (>250 kb)			0.00160703
ENSG00000100121	GGTLC2	22	q11.22	22988780	22990368	2.05704	0.0396824	0.775462	FALSE	FALSE	Trans (>250 kb)			0.0643436
ENSG00000103197	TSC2	16	p13.3	2097466	2138716	2.05663	0.0397214	0.775462	FALSE	FALSE	Trans (>250 kb)			0.79997
ENSG00000154277	UCHL1	4	p13	41258430	41270472	2.05614	0.0397689	0.775462	FALSE	FALSE	Trans (>250 kb)			0.187431
ENSG00000108523	RNF167	17	p13.2	4843303	4848517	2.05461	0.0399164	0.775462	FALSE	FALSE	Trans (>250 kb)			0.0245475
ENSG00000031823	RANBP3	19	p13.3	5916150	5978153	2.05458	0.0399197	0.775462	FALSE	FALSE	Trans (>250 kb)			0.709279
ENSG00000267467	APOC4	19	q13.32	45445495	45452820	2.05437	0.0399399	0.775462	FALSE	FALSE	15787	rs60049679	5.75e-95	1e-12
ENSG00000141627	DYM	18	q21.1	46570039	46987717	2.05377	0.0399984	0.775462	FALSE	FALSE	Trans (>250 kb)			0.756574
ENSG00000204287	HLA-DRA	6	p21.32	32407619	32412823	2.05336	0.0400375	0.775462	FALSE	FALSE	162690	rs9271060	1.693e-08	2.81077e-05
ENSG00000137494	ANKRD42	11	q14.1	82904781	82971736	2.0531	0.040063	0.775462	FALSE	FALSE	Trans (>250 kb)			0.958454
ENSG00000099331	MYO9B	19	p13.11	17186591	17325346	2.05105	0.0402624	0.775462	FALSE	FALSE	Trans (>250 kb)			0.230527
ENSG00000119403	PHF19	9	q33.2	123617977	123639606	2.05032	0.0403332	0.775462	FALSE	FALSE	Trans (>250 kb)			0.430107
ENSG00000011132	APBA3	19	p13.3	3750817	3761697	2.04954	0.0404097	0.775462	FALSE	FALSE	Trans (>250 kb)			0.0547445
ENSG00000204165	CXorf65	X	q13.1	70323739	70326638	2.04946	0.0404167	0.775462	FALSE	FALSE	Trans (>250 kb)
ENSG00000179058	C9orf50	9	q34.11	132374504	132383055	2.04681	0.0406767	0.775462	FALSE	FALSE	Trans (>250 kb)			0.378412
ENSG00000113851	CRBN	3	p26.2	3190676	3221394	2.04669	0.0406882	0.775462	FALSE	FALSE	Trans (>250 kb)			0.40041
ENSG00000141349	G6PC3	17	q21.31	42148103	42153709	2.04593	0.0407634	0.775462	FALSE	FALSE	Trans (>250 kb)			0.536096
ENSG00000110429	FBXO3	11	p13	33762485	33796089	2.04415	0.0409388	0.775462	FALSE	FALSE	Trans (>250 kb)			0.409509
ENSG00000104894	CD37	19	q13.33	49838428	49846592	2.04259	0.0410932	0.775462	FALSE	FALSE	Trans (>250 kb)			0.389111
ENSG00000204599	TRIM39	6	p22.1	30294256	30311506	2.041	0.0412506	0.775462	FALSE	FALSE	Trans (>250 kb)			0.249925
ENSG00000107854	TNKS2	10	q23.32	93558069	93625033	2.04013	0.0413373	0.775462	FALSE	FALSE	Trans (>250 kb)			0.827067
ENSG00000163596	ICA1L	2	q33.2	203640690	203736708	2.03893	0.0414567	0.775462	FALSE	FALSE	Trans (>250 kb)			0.19753
ENSG00000198019	FCGR1B	1	p11.2	120926979	120935937	2.03881	0.0414694	0.775462	FALSE	FALSE	Trans (>250 kb)			0.0664434
ENSG00000103549	RNF40	16	p11.2	30773066	30787628	2.038	0.0415503	0.775462	FALSE	FALSE	Trans (>250 kb)			0.316818
ENSG00000183791	TCEB3C	18	q21.1	44554573	44556449	2.03748	0.0416019	0.775462	FALSE	FALSE	Trans (>250 kb)			0.571693
ENSG00000131127	ZNF141	4	p16.3	331603	378653	2.0372	0.0416301	0.775462	FALSE	FALSE	Trans (>250 kb)			0.30072
ENSG00000166439	RNF169	11	q13.4	74459913	74553458	2.0365	0.0417	0.775462	FALSE	FALSE	Trans (>250 kb)			0.170933
ENSG00000249961	CCDC79	16	q22.1	66788879	66835523	2.03543	0.0418078	0.775462	FALSE	FALSE	Trans (>250 kb)			0.473003
ENSG00000204381	LAYN	11	q23.1	111411005	111432264	2.03542	0.0418081	0.775462	FALSE	FALSE	Trans (>250 kb)			0.260324
ENSG00000164691	TAGAP	6	q25.3	159455500	159466184	2.0352	0.0418312	0.775462	FALSE	FALSE	Trans (>250 kb)			0.562394
ENSG00000100994	PYGB	20	p11.21	25228705	25278650	2.03403	0.0419482	0.775462	FALSE	FALSE	Trans (>250 kb)			0.277722
ENSG00000140937	CDH11	16	q21	64977656	65160015	2.03327	0.0420254	0.775462	FALSE	FALSE	Trans (>250 kb)			0.30292
ENSG00000149823	VPS51	11	q13.1	64856796	64879332	2.03226	0.0421273	0.775462	FALSE	FALSE	Trans (>250 kb)			0.486801
ENSG00000157916	RER1	1	p36.32	2323267	2336883	2.03133	0.0422218	0.775462	FALSE	FALSE	Trans (>250 kb)			0.741276
ENSG00000092531	SNAP23	15	q15.1	42783431	42837547	2.0313	0.042225	0.775462	FALSE	FALSE	Trans (>250 kb)			0.685681
ENSG00000138303	ASCC1	10	q22.1	73856278	73976892	2.03106	0.0422487	0.775462	FALSE	FALSE	Trans (>250 kb)			0.979152
ENSG00000183401	CCDC159	19	p13.2	11455360	11465620	2.03055	0.0423007	0.775462	FALSE	FALSE	Trans (>250 kb)			0.536896
ENSG00000213676	ATF6B	6	p21.33	32065953	32096030	2.0305	0.0423059	0.775462	FALSE	FALSE	Trans (>250 kb)			0.00134367
ENSG00000140575	IQGAP1	15	q26.1	90931450	91045475	2.02905	0.0424533	0.775462	FALSE	FALSE	Trans (>250 kb)			0.546195
ENSG00000106089	STX1A	7	q11.23	73113536	73134002	2.0279	0.0425703	0.775462	FALSE	FALSE	Trans (>250 kb)			0.235426
ENSG00000170099	SERPINA6	14	q32.13	94770585	94789731	2.02669	0.0426937	0.775462	FALSE	FALSE	Trans (>250 kb)			0.314419
ENSG00000267385	CTB-50L17.14	19	p13.3	4528439	4540079	2.02645	0.0427183	0.775462	FALSE	FALSE	Trans (>250 kb)			0.721578
ENSG00000113369	ARRDC3	5	q14.3	90664541	90679176	2.0253	0.0428362	0.775462	FALSE	FALSE	Trans (>250 kb)			0.256524
ENSG00000123636	BAZ2B	2	q24.2	160175490	160473203	2.02405	0.0429653	0.775462	FALSE	FALSE	Trans (>250 kb)			0.0809419
ENSG00000163823	CCR1	3	p21.31	46243200	46249887	2.02302	0.0430711	0.775462	FALSE	FALSE	Trans (>250 kb)			0.691281
ENSG00000186815	TPCN1	12	q24.13	113658855	113736390	2.02155	0.0432232	0.775462	FALSE	FALSE	Trans (>250 kb)			0.459604
ENSG00000204070	SYS1	20	q13.12	43990577	44005438	2.02148	0.0432306	0.775462	FALSE	FALSE	Trans (>250 kb)			0.206029
ENSG00000124155	PIGT	20	q13.12	44044717	44054884	2.02078	0.0433022	0.775462	FALSE	FALSE	Trans (>250 kb)			0.149935
ENSG00000133216	EPHB2	1	p36.12	23037332	23241818	2.02057	0.0433245	0.775462	FALSE	FALSE	Trans (>250 kb)			0.761674
ENSG00000150627	WDR17	4	q34.2	176986985	177103978	2.01958	0.0434266	0.775462	FALSE	FALSE	Trans (>250 kb)			0.657784
ENSG00000126062	TMEM115	3	p21.31	50392180	50397041	2.01893	0.0434945	0.775462	FALSE	FALSE	Trans (>250 kb)			0.811769
ENSG00000078902	TOLLIP	11	p15.5	1295601	1330884	2.01861	0.0435273	0.775462	FALSE	FALSE	Trans (>250 kb)			0.59729
ENSG00000134480	CCNH	5	q14.3	86687311	86708836	2.01708	0.0436868	0.775462	FALSE	FALSE	Trans (>250 kb)			0.794871
ENSG00000162191	UBXN1	11	q12.3	62443970	62446567	2.01464	0.0439425	0.775462	FALSE	FALSE	Trans (>250 kb)			0.835366
ENSG00000177674	AGTRAP	1	p36.22	11796141	11814859	2.01197	0.0442235	0.775462	FALSE	FALSE	Trans (>250 kb)			0.412309
ENSG00000010292	NCAPD2	12	p13.31	6602522	6641121	2.01182	0.0442388	0.775462	FALSE	FALSE	Trans (>250 kb)			0.0624438
ENSG00000080189	SLC35C2	20	q13.12	44978167	44993043	2.01115	0.0443096	0.775462	FALSE	FALSE	Trans (>250 kb)			0.915858
ENSG00000118058	KMT2A	11	q23.3	118307205	118397539	2.0109	0.0443364	0.775462	FALSE	FALSE	Trans (>250 kb)			0.571693
ENSG00000177542	SLC25A22	11	p15.5	790475	798316	2.00931	0.044504	0.775462	FALSE	FALSE	Trans (>250 kb)			0.366913
ENSG00000164283	ESM1	5	q11.2	54273692	54318499	2.00918	0.0445175	0.775462	FALSE	FALSE	Trans (>250 kb)			0.160434
ENSG00000157315	TMED6	16	q22.1	69377151	69385712	2.00608	0.0448481	0.775462	FALSE	FALSE	Trans (>250 kb)			0.506199
ENSG00000078747	ITCH	20	q11.22	32951041	33099198	2.00458	0.0450083	0.775462	FALSE	FALSE	Trans (>250 kb)			0.664784
ENSG00000134780	DAGLA	11	q12.2	61447905	61514473	2.00398	0.0450722	0.775462	FALSE	FALSE	Trans (>250 kb)			0.679182
ENSG00000125629	INSIG2	2	q14.2	118846028	118868573	2.00231	0.0452516	0.775462	FALSE	FALSE	Trans (>250 kb)			0.19793
ENSG00000267772	RP11-15E18.4	17	q23.2	58641908	58663984	2.0023	0.0452524	0.775462	FALSE	FALSE	Trans (>250 kb)			0.089641
ENSG00000120833	SOCS2	12	q22	93963590	93977263	2.00196	0.0452888	0.775462	FALSE	FALSE	Trans (>250 kb)			0.773373
ENSG00000154997	Sep-14	7	p11.2	55861237	55930482	2.00167	0.0453201	0.775462	FALSE	FALSE	Trans (>250 kb)			0.20093
ENSG00000160145	KALRN	3	q21.1	123798870	124445172	2.00131	0.0453585	0.775462	FALSE	FALSE	Trans (>250 kb)			0.407709
ENSG00000124935	SCGB1D2	11	q12.3	62009682	62012280	2.00096	0.0453966	0.775462	FALSE	FALSE	Trans (>250 kb)			0.306719
ENSG00000262302	RP1-4G17.5	17	p13.1	7150148	7165408	1.99988	0.0455128	0.775462	FALSE	FALSE	Trans (>250 kb)			0.0682432
ENSG00000168539	CHRM1	11	q12.3	62676151	62689279	1.99976	0.0455259	0.775462	FALSE	FALSE	Trans (>250 kb)			0.322118
ENSG00000168298	HIST1H1E	6	p22.2	26156559	26157343	1.99905	0.0456026	0.775462	FALSE	FALSE	Trans (>250 kb)			0.090041
ENSG00000104972	LILRB1	19	q13.42	55085346	55148979	1.99904	0.045604	0.775462	FALSE	FALSE	Trans (>250 kb)			0.0688431
ENSG00000172955	ADH6	4	q23	100123795	100140694	1.99892	0.0456165	0.775462	FALSE	FALSE	Trans (>250 kb)			0.174933
ENSG00000147065	MSN	X	q12	64808257	64961791	1.99762	0.0457582	0.775462	FALSE	FALSE	Trans (>250 kb)
ENSG00000182511	FES	15	q26.1	91426925	91439006	1.99759	0.0457612	0.775462	FALSE	FALSE	Trans (>250 kb)			0.522498
ENSG00000005483	KMT2E	7	q22.3	104654626	104754808	1.99523	0.0460176	0.775462	FALSE	FALSE	Trans (>250 kb)			0.108939
ENSG00000174227	PIGG	4	p16.3	492989	533985	1.99102	0.0464782	0.775462	FALSE	FALSE	Trans (>250 kb)			0.0347465
ENSG00000133895	MEN1	11	q13.1	64570982	64578766	1.99057	0.0465283	0.775462	FALSE	FALSE	Trans (>250 kb)			0.752675
ENSG00000171105	INSR	19	p13.2	7112266	7294045	1.98924	0.0466747	0.775462	FALSE	FALSE	Trans (>250 kb)			0.529197
ENSG00000087157	PGS1	17	q25.3	76374721	76421195	1.9892	0.0466795	0.775462	FALSE	FALSE	Trans (>250 kb)			0.747975
ENSG00000115361	ACADL	2	q34	211052663	211090215	1.98718	0.0469027	0.775462	FALSE	FALSE	Trans (>250 kb)			0.00244976
ENSG00000163749	CCDC158	4	q21.1	77234154	77343021	1.98701	0.0469211	0.775462	FALSE	FALSE	Trans (>250 kb)			0.0353465
ENSG00000241635	UGT1A8	2	q37.1	234526291	234681956	1.98646	0.0469818	0.775462	FALSE	FALSE	Trans (>250 kb)			0.933957
ENSG00000127419	TMEM175	4	p16.3	926175	952444	1.98639	0.0469897	0.775462	FALSE	FALSE	Trans (>250 kb)			0.0790421
ENSG00000176204	LRRTM4	2	p12	76974845	77820445	1.98627	0.0470036	0.775462	FALSE	FALSE	Trans (>250 kb)			0.859564
ENSG00000110514	MADD	11	p11.2	47290712	47351582	1.98598	0.0470354	0.775462	FALSE	FALSE	28758	rs3740688	9.702e-11	3.88262e-06
ENSG00000267496	FAM215A	17	q21.31	41994576	41995326	1.98593	0.0470412	0.775462	FALSE	FALSE	Trans (>250 kb)			0.249125
ENSG00000075884	ARHGAP15	2	q22.2	143848931	144525921	1.98548	0.0470912	0.775462	FALSE	FALSE	Trans (>250 kb)			0.111439
ENSG00000196517	SLC6A9	1	p34.1	44457172	44497139	1.98535	0.0471055	0.775462	FALSE	FALSE	Trans (>250 kb)			0.855564
ENSG00000173744	AGFG1	2	q36.3	228336868	228425930	1.98532	0.0471092	0.775462	FALSE	FALSE	Trans (>250 kb)			0.030347
ENSG00000204628	GNB2L1	5	q35.3	180663909	180675096	1.98513	0.0471306	0.775462	FALSE	FALSE	Trans (>250 kb)			0.926657
ENSG00000046653	GPM6B	X	p22.2	13789150	13956757	1.98436	0.0472155	0.775462	FALSE	FALSE	Trans (>250 kb)
ENSG00000167895	TMC8	17	q25.3	76126851	76139049	1.98359	0.0473011	0.775462	FALSE	FALSE	Trans (>250 kb)			0.60069
ENSG00000078246	TULP3	12	p13.33	2986389	3050306	1.98278	0.0473925	0.775462	FALSE	FALSE	Trans (>250 kb)			0.079642
ENSG00000131711	MAP1B	5	q13.2	71403061	71505395	1.98245	0.0474286	0.775462	FALSE	FALSE	Trans (>250 kb)			0.660484
ENSG00000101096	NFATC2	20	q13.2	50003494	50179370	1.98211	0.0474669	0.775462	FALSE	FALSE	Trans (>250 kb)			0.619488
ENSG00000271741	RP11-244H3.4	1	p34.3	35447134	35497342	1.98182	0.0474994	0.775462	FALSE	FALSE	Trans (>250 kb)			0.0378462
ENSG00000179532	DNHD1	11	p15.4	6518490	6614988	1.9814	0.047547	0.775551	FALSE	FALSE	Trans (>250 kb)			0.112839
ENSG00000165716	FAM69B	9	q34.3	139607022	139618502	1.98109	0.0475807	0.775551	FALSE	FALSE	Trans (>250 kb)			0.517598
ENSG00000163913	IFT122	3	q21.3	129158968	129239198	1.97832	0.0478926	0.776895	FALSE	FALSE	Trans (>250 kb)			0.0176482
ENSG00000067141	NEO1	15	q24.1	73344051	73597547	1.97781	0.0479501	0.776895	FALSE	FALSE	Trans (>250 kb)			0.284422
ENSG00000187838	TMEM256-PLSCR3	17	p13.1	7293046	7307416	1.97737	0.0479999	0.776895	FALSE	FALSE	Trans (>250 kb)			0.393311
ENSG00000174705	SH3PXD2B	5	q35.1	171752185	171881527	1.97728	0.0480104	0.776895	FALSE	FALSE	Trans (>250 kb)			0.820368
ENSG00000161940	BCL6B	17	p13.1	6926339	6933609	1.97655	0.0480923	0.776895	FALSE	FALSE	Trans (>250 kb)			0.875162
ENSG00000130590	SAMD10	20	q13.33	62605466	62611361	1.97622	0.0481295	0.776895	FALSE	FALSE	Trans (>250 kb)			0.357914
ENSG00000107099	DOCK8	9	p24.3	214854	465259	1.97605	0.0481491	0.776895	FALSE	FALSE	Trans (>250 kb)			0.293921
ENSG00000174306	ZHX3	20	q12	39807088	39946312	1.97567	0.0481917	0.776895	FALSE	FALSE	Trans (>250 kb)			0.492601
ENSG00000125650	PSPN	19	p13.3	6375159	6379069	1.97511	0.0482561	0.776895	FALSE	FALSE	Trans (>250 kb)			0.633187
ENSG00000171603	CLSTN1	1	p36.22	9789084	9884584	1.97403	0.0483781	0.777053	FALSE	FALSE	Trans (>250 kb)			0.960154
ENSG00000162244	RPL29	3	p21.2	52027616	52029958	1.97304	0.0484907	0.778254	FALSE	FALSE	Trans (>250 kb)			0.629887
ENSG00000244067	GSTA2	6	p12.2	52614897	52628367	1.97258	0.0485434	0.778449	FALSE	FALSE	Trans (>250 kb)			0.269323
ENSG00000180879	SSR4	X	q28	153058971	153063960	1.97187	0.0486244	0.779175	FALSE	FALSE	Trans (>250 kb)
ENSG00000140511	HAPLN3	15	q26.1	89420519	89438857	1.97129	0.0486909	0.779175	FALSE	FALSE	Trans (>250 kb)			0.0430457
ENSG00000101158	NELFCD	20	q13.32	57556263	57570188	1.9711	0.0487125	0.779175	FALSE	FALSE	Trans (>250 kb)			0.556094
ENSG00000166741	NNMT	11	q23.2	114128509	114184007	1.96931	0.048917	0.780784	FALSE	FALSE	Trans (>250 kb)			0.773973
ENSG00000166257	SCN3B	11	q24.1	123499895	123525952	1.96856	0.0490032	0.781527	FALSE	FALSE	Trans (>250 kb)			0.728377
ENSG00000172893	DHCR7	11	q13.4	71139239	71163914	1.96807	0.0490603	0.781757	FALSE	FALSE	Trans (>250 kb)			0.172033
ENSG00000106012	IQCE	7	p22.3	2598632	2654368	1.96764	0.04911	0.781844	FALSE	FALSE	Trans (>250 kb)			0.362414
ENSG00000099817	POLR2E	19	p13.3	1086594	1095598	1.96615	0.0492815	0.7823	FALSE	FALSE	35720	rs12151021	2.562e-10	5.28916e-05
ENSG00000204498	NFKBIL1	6	p21.33	31514647	31526606	1.96498	0.0494166	0.7823	FALSE	FALSE	Trans (>250 kb)			0.29832
ENSG00000204481	PRAMEF14	1	p36.21	13668269	13673511	1.96378	0.049556	0.7823	FALSE	FALSE	Trans (>250 kb)
ENSG00000221988	PPT2	6	p21.32	32121218	32134011	1.96364	0.0495723	0.7823	FALSE	FALSE	Trans (>250 kb)			0.00107889
ENSG00000179144	GIMAP7	7	q36.1	150211918	150218161	1.96335	0.0496054	0.7823	FALSE	FALSE	Trans (>250 kb)			0.458404
ENSG00000164111	ANXA5	4	q27	122589110	122618268	1.96327	0.0496148	0.7823	FALSE	FALSE	Trans (>250 kb)			0.511699
ENSG00000204463	BAG6	6	p21.33	31606805	31620482	1.96286	0.0496623	0.7823	FALSE	FALSE	Trans (>250 kb)			0.000976144
ENSG00000187391	MAGI2	7	q21.11	77646393	79082890	1.96214	0.0497464	0.783041	FALSE	FALSE	Trans (>250 kb)			0.626387
ENSG00000132510	KDM6B	17	p13.1	7743222	7758114	1.96115	0.0498611	0.783849	FALSE	FALSE	Trans (>250 kb)			0.129537
ENSG00000164530	PI16	6	p21.2	36922209	36932613	1.96104	0.0498743	0.783849	FALSE	FALSE	Trans (>250 kb)			0.389311
ENSG00000180353	HCLS1	3	q13.33	121350246	121379774	1.95864	0.0501555	0.786468	FALSE	FALSE	Trans (>250 kb)			0.609789
ENSG00000011243	AKAP8L	19	p13.12	15490859	15529952	1.95832	0.050193	0.786468	FALSE	FALSE	Trans (>250 kb)			0.0152485
ENSG00000167207	NOD2	16	q12.1	50727514	50766988	1.95718	0.0503263	0.786468	FALSE	FALSE	Trans (>250 kb)			0.566993
ENSG00000143418	CERS2	1	q21.3	150933059	150947479	1.95401	0.0506998	0.78864	FALSE	FALSE	Trans (>250 kb)			0.416408
ENSG00000145321	GC	4	q13.3	72607410	72669758	1.95293	0.0508274	0.78864	FALSE	FALSE	Trans (>250 kb)			0.116938
ENSG00000110324	IL10RA	11	q23.3	117857063	117872196	1.95267	0.0508584	0.78864	FALSE	FALSE	Trans (>250 kb)			0.889061
ENSG00000150676	CCDC83	11	q14.1	85566144	85631064	1.95172	0.0509714	0.78864	FALSE	FALSE	237576	rs3851179	5.809e-16	6.09448e-05
ENSG00000117139	KDM5B	1	q32.1	202696526	202778598	1.95097	0.0510603	0.788697	FALSE	FALSE	Trans (>250 kb)			0.250725
ENSG00000154144	TBRG1	11	q24.2	124492732	124505287	1.95046	0.0511208	0.78893	FALSE	FALSE	Trans (>250 kb)			0.0934407
ENSG00000145687	SSBP2	5	q14.1	80708840	81047616	1.94986	0.0511922	0.789404	FALSE	FALSE	Trans (>250 kb)			0.250425
ENSG00000182149	IST1	16	q22.2	71879899	71962913	1.94903	0.0512913	0.789776	FALSE	FALSE	Trans (>250 kb)			0.029847
ENSG00000127415	IDUA	4	p16.3	980785	998316	1.94826	0.0513844	0.789776	FALSE	FALSE	Trans (>250 kb)			0.0193481
ENSG00000122678	POLM	7	p13	44111846	44122139	1.94819	0.0513925	0.789776	FALSE	FALSE	Trans (>250 kb)			0.467803
ENSG00000134970	TMED7	5	q22.3	114949205	114968689	1.94667	0.0515738	0.791448	FALSE	FALSE	Trans (>250 kb)			0.000895796
ENSG00000100485	SOS2	14	q21.3	50583847	50698276	1.94504	0.0517707	0.792087	FALSE	FALSE	Trans (>250 kb)			0.0767423
ENSG00000265352	RP11-723G8.2	18	q22.3	69399851	69455364	1.94436	0.0518525	0.792087	FALSE	FALSE	Trans (>250 kb)			0.953955
ENSG00000213672	NCKIPSD	3	p21.31	48701364	48723797	1.94334	0.051975	0.792087	FALSE	FALSE	Trans (>250 kb)			0.349515
ENSG00000182087	TMEM259	19	p13.3	1009647	1021117	1.94333	0.0519764	0.792087	FALSE	FALSE	25961	rs4147910	9.272e-09	1.6001e-06
ENSG00000157654	PALM2-AKAP2	9	q31.3	112542589	112934792	1.94305	0.0520098	0.792087	FALSE	FALSE	Trans (>250 kb)			0.0258474
ENSG00000060558	GNA15	19	p13.3	3136191	3163767	1.94263	0.0520614	0.792087	FALSE	FALSE	Trans (>250 kb)			0.757274
ENSG00000147113	CXorf36	X	p11.3	45007619	45060146	1.9417	0.0521735	0.792087	FALSE	FALSE	Trans (>250 kb)
ENSG00000105393	BABAM1	19	p13.11	17378159	17392058	1.94142	0.0522076	0.792087	FALSE	FALSE	Trans (>250 kb)			0.0868413
ENSG00000131558	EXOC4	7	q33	132937829	133751342	1.93956	0.0524328	0.793745	FALSE	FALSE	Trans (>250 kb)			0.433507
ENSG00000242866	STRC	15	q15.3	43891596	44010458	1.93871	0.0525366	0.793745	FALSE	FALSE	Trans (>250 kb)			0.385911
ENSG00000163704	PRRT3	3	p25.3	9987226	9994078	1.93673	0.0527789	0.794199	FALSE	FALSE	Trans (>250 kb)			0.5013
ENSG00000169248	CXCL11	4	q21.1	76954835	76962568	1.93661	0.0527925	0.794199	FALSE	FALSE	Trans (>250 kb)			0.128537
ENSG00000197635	DPP4	2	q24.2	162848751	162931052	1.93635	0.0528252	0.794199	FALSE	FALSE	Trans (>250 kb)			0.265723
ENSG00000166886	NAB2	12	q13.3	57482677	57489259	1.93556	0.0529214	0.794687	FALSE	FALSE	Trans (>250 kb)			0.847665
ENSG00000104529	EEF1D	8	q24.3	144661867	144681711	1.93482	0.0530124	0.794721	FALSE	FALSE	Trans (>250 kb)			0.10234
ENSG00000170075	GPR37L1	1	q32.1	202091986	202102720	1.93399	0.0531148	0.79497	FALSE	FALSE	Trans (>250 kb)			0.683482
ENSG00000100012	SEC14L3	22	q12.2	30843946	30868036	1.93244	0.0533058	0.795345	FALSE	FALSE	Trans (>250 kb)			0.985551
ENSG00000127527	EPS15L1	19	p13.11	16466050	16582896	1.93135	0.0534401	0.79555	FALSE	FALSE	Trans (>250 kb)			0.767173
ENSG00000177875	C12orf68	12	q13.11	48577366	48579709	1.9302	0.0535819	0.796245	FALSE	FALSE	Trans (>250 kb)			0.637386
ENSG00000103199	ZNF500	16	p13.3	4798240	4817625	1.92929	0.0536945	0.796245	FALSE	FALSE	Trans (>250 kb)			0.0481452
ENSG00000113318	MSH3	5	q14.1	79950467	80172279	1.92839	0.0538066	0.796245	FALSE	FALSE	Trans (>250 kb)			0.09994
ENSG00000204590	GNL1	6	p21.33	30509154	30524951	1.92713	0.0539638	0.797951	FALSE	FALSE	Trans (>250 kb)			0.269423
ENSG00000198276	UCKL1	20	q13.33	62571186	62587769	1.92683	0.0540013	0.797951	FALSE	FALSE	Trans (>250 kb)			0.130637
ENSG00000106034	CPED1	7	q31.31	120628731	120937498	1.92582	0.0541269	0.798629	FALSE	FALSE	Trans (>250 kb)			0.607689
ENSG00000137098	SPAG8	9	p13.3	35808042	35812269	1.92466	0.0542718	0.799078	FALSE	FALSE	Trans (>250 kb)			0.612289
ENSG00000160216	AGPAT3	21	q22.3	45285067	45406417	1.92426	0.0543223	0.799078	FALSE	FALSE	Trans (>250 kb)			0.826767
ENSG00000008517	IL32	16	p13.3	3115298	3131908	1.92352	0.0544142	0.799078	FALSE	FALSE	Trans (>250 kb)			0.645585
ENSG00000185236	RAB11B	19	p13.2	8454865	8469318	1.9234	0.0544295	0.799078	FALSE	FALSE	Trans (>250 kb)			0.356314
ENSG00000133246	PRAM1	19	p13.2	8554940	8567996	1.92328	0.0544449	0.799078	FALSE	FALSE	Trans (>250 kb)			0.759974
ENSG00000118503	TNFAIP3	6	q23.3	138188351	138204449	1.92158	0.0546592	0.80055	FALSE	FALSE	Trans (>250 kb)			0.0846415
ENSG00000137266	SLC22A23	6	p25.2	3269196	3457256	1.92062	0.0547798	0.80055	FALSE	FALSE	Trans (>250 kb)			0.441106
ENSG00000126106	TMEM53	1	p34.1	45100910	45140227	1.91993	0.0548666	0.80055	FALSE	FALSE	Trans (>250 kb)			0.838566
ENSG00000234465	PINLYP	19	q13.31	44080952	44088116	1.91984	0.0548778	0.80055	FALSE	FALSE	Trans (>250 kb)			0.338816
ENSG00000143850	PLEKHA6	1	q32.1	204187979	204346793	1.91821	0.055085	0.801465	FALSE	FALSE	Trans (>250 kb)			0.159934
ENSG00000103187	COTL1	16	q24.1	84599200	84651683	1.91788	0.0551266	0.801465	FALSE	FALSE	Trans (>250 kb)			0.774073
ENSG00000135604	STX11	6	q24.2	144471663	144509507	1.91655	0.0552949	0.801465	FALSE	FALSE	Trans (>250 kb)			0.110739
ENSG00000032444	PNPLA6	19	p13.2	7598890	7626650	1.914	0.0556207	0.802136	FALSE	FALSE	Trans (>250 kb)			0.884362
ENSG00000141198	TOM1L1	17	q22	52976748	53039310	1.91357	0.0556756	0.802136	FALSE	FALSE	Trans (>250 kb)			0.484602
ENSG00000173585	CCR9	3	p21.31	45927996	45944667	1.91245	0.0558184	0.802214	FALSE	FALSE	Trans (>250 kb)			0.443506
ENSG00000141027	NCOR1	17	p11.2	15932471	16121499	1.91165	0.0559209	0.802214	FALSE	FALSE	Trans (>250 kb)			0.774873
ENSG00000125457	MIF4GD	17	q25.1	73262309	73267308	1.91122	0.0559762	0.802214	FALSE	FALSE	Trans (>250 kb)			0.520198
ENSG00000042832	TG	8	q24.22	133879203	134147147	1.91005	0.0561266	0.802214	FALSE	FALSE	Trans (>250 kb)			0.0321468
ENSG00000198563	DDX39B	6	p21.33	31497996	31510225	1.90999	0.056135	0.802214	FALSE	FALSE	Trans (>250 kb)			0.115738
ENSG00000153237	CCDC148	2	q24.1	159027593	159313265	1.90871	0.0563001	0.802214	FALSE	FALSE	Trans (>250 kb)			0.19933
ENSG00000173726	TOMM20	1	q42.3	235272651	235292251	1.90823	0.056361	0.802214	FALSE	FALSE	Trans (>250 kb)			0.69988
ENSG00000234127	TRIM26	6	p22.1	30152232	30181204	1.90767	0.0564341	0.802214	FALSE	FALSE	Trans (>250 kb)			0.475402
ENSG00000156313	RPGR	X	p11.4	38128416	38186817	1.90661	0.0565712	0.802214	FALSE	FALSE	Trans (>250 kb)
ENSG00000109111	SUPT6H	17	q11.2	26989109	27029697	1.90608	0.0566393	0.802214	FALSE	FALSE	Trans (>250 kb)			0.140036
ENSG00000111713	GYS2	12	p12.1	21689123	21757781	1.90581	0.0566744	0.802214	FALSE	FALSE	Trans (>250 kb)			0.619888
ENSG00000224051	GLTPD1	1	p36.33	1260136	1264277	1.90566	0.0566946	0.802214	FALSE	FALSE	Trans (>250 kb)			0.39981
ENSG00000163879	DNALI1	1	p34.3	38022520	38032458	1.90509	0.056768	0.802324	FALSE	FALSE	Trans (>250 kb)			0.0640436
ENSG00000166200	COPS2	15	q21.1	49398268	49447858	1.90493	0.0567889	0.802324	FALSE	FALSE	Trans (>250 kb)			0.115638
ENSG00000184634	MED12	X	q13.1	70338406	70362303	1.90319	0.0570156	0.803622	FALSE	FALSE	Trans (>250 kb)
ENSG00000243709	LEFTY1	1	q42.12	226073982	226099082	1.90112	0.0572866	0.804838	FALSE	FALSE	Trans (>250 kb)			0.445005
ENSG00000100075	SLC25A1	22	q11.21	19163095	19166343	1.90089	0.0573167	0.804838	FALSE	FALSE	Trans (>250 kb)			0.208729
ENSG00000120899	PTK2B	8	p21.2	27168999	27316903	1.89963	0.0574811	0.806128	FALSE	FALSE	0	rs73223431	8.342e-10	4.36972e-06
ENSG00000204524	ZNF805	19	q13.43	57751973	57766503	1.89786	0.0577147	0.80639	FALSE	FALSE	Trans (>250 kb)			0.842066
ENSG00000081189	MEF2C	5	q14.3	88013975	88199922	1.89705	0.0578217	0.80639	FALSE	FALSE	Trans (>250 kb)			0.00534947
ENSG00000133561	GIMAP6	7	q36.1	150322463	150329473	1.89668	0.0578707	0.80639	FALSE	FALSE	Trans (>250 kb)			0.545095
ENSG00000182771	GRID1	10	q23.2	87359312	88126250	1.8964	0.0579077	0.80639	FALSE	FALSE	Trans (>250 kb)			0.245425
ENSG00000214013	GANC	15	q15.1	42565431	42645864	1.89323	0.0583278	0.80639	FALSE	FALSE	Trans (>250 kb)			0.510399
ENSG00000166579	NDEL1	17	p13.1	8316449	8393729	1.8929	0.0583714	0.80639	FALSE	FALSE	Trans (>250 kb)			0.352815
ENSG00000100852	ARHGAP5	14	q12	32545320	32628934	1.89282	0.0583816	0.80639	FALSE	FALSE	Trans (>250 kb)			0.865263
ENSG00000104805	NUCB1	19	q13.33	49403307	49426629	1.89169	0.0585327	0.80639	FALSE	FALSE	Trans (>250 kb)			0.356914
ENSG00000221866	PLXNA4	7	q32.3	131808091	132333447	1.89127	0.0585887	0.80639	FALSE	FALSE	Trans (>250 kb)			0.316618
ENSG00000169550	MUC15	11	p14.2	26580580	26593780	1.89125	0.0585912	0.80639	FALSE	FALSE	Trans (>250 kb)			0.863664
ENSG00000179604	CDC42EP4	17	q25.1	71279763	71308314	1.89109	0.0586129	0.80639	FALSE	FALSE	Trans (>250 kb)			0.592791
ENSG00000187185	CTD-2600O9.1	16	q21	57832098	57850850	1.89001	0.0587566	0.80639	FALSE	FALSE	Trans (>250 kb)			0.993751
ENSG00000165556	CDX2	13	q12.2	28536274	28545276	1.88988	0.0587734	0.80639	FALSE	FALSE	Trans (>250 kb)			0.90086
ENSG00000125821	DTD1	20	p11.23	18568537	18744561	1.88951	0.0588238	0.80639	FALSE	FALSE	Trans (>250 kb)			0.231227
ENSG00000136878	USP20	9	q34.11	132596977	132644107	1.8895	0.0588251	0.80639	FALSE	FALSE	Trans (>250 kb)			0.986551
ENSG00000135437	RDH5	12	q13.2	56114151	56118489	1.8894	0.0588381	0.80639	FALSE	FALSE	Trans (>250 kb)			0.0407459
ENSG00000123349	PFDN5	12	q13.13	53689075	53693234	1.88888	0.0589085	0.80639	FALSE	FALSE	Trans (>250 kb)			0.00644936
ENSG00000101161	PRPF6	20	q13.33	62612488	62664453	1.88734	0.0591144	0.80639	FALSE	FALSE	Trans (>250 kb)			0.409209
ENSG00000166887	VPS39	15	q15.1	42450899	42500514	1.88729	0.0591209	0.80639	FALSE	FALSE	Trans (>250 kb)			0.167533
ENSG00000172466	ZNF24	18	q12.2	32912176	32925446	1.88714	0.0591413	0.80639	FALSE	FALSE	Trans (>250 kb)			0.855564
ENSG00000088888	MAVS	20	p13	3827487	3849280	1.88713	0.0591432	0.80639	FALSE	FALSE	Trans (>250 kb)			0.00844916
ENSG00000138756	BMP2K	4	q21.21	79697496	79837526	1.88575	0.0593287	0.80639	FALSE	FALSE	Trans (>250 kb)			0.558194
ENSG00000033178	UBA6	4	q13.2	68478370	68566897	1.88556	0.0593541	0.80639	FALSE	FALSE	Trans (>250 kb)			0.0426457
ENSG00000162944	RFTN2	2	q33.1	198432948	198540769	1.88537	0.0593799	0.80639	FALSE	FALSE	Trans (>250 kb)			0.429107
ENSG00000104960	PTOV1	19	q13.33	50353992	50364001	1.88477	0.059461	0.80639	FALSE	FALSE	Trans (>250 kb)			0.331517
ENSG00000157827	FMNL2	2	q23.3	153191751	153506348	1.88436	0.0595158	0.80639	FALSE	FALSE	Trans (>250 kb)			0.0443456
ENSG00000121966	CXCR4	2	q22.1	136871919	136875735	1.88423	0.059534	0.80639	FALSE	FALSE	Trans (>250 kb)			0.843166
ENSG00000185689	C6orf201	6	p25.2	4079440	4131185	1.88268	0.0597432	0.80639	FALSE	FALSE	Trans (>250 kb)			0.509499
ENSG00000197646	PDCD1LG2	9	p24.1	5510545	5571282	1.88257	0.0597587	0.80639	FALSE	FALSE	Trans (>250 kb)			0.626087
ENSG00000137502	RAB30	11	q14.1	82684175	82782965	1.88223	0.0598044	0.80639	FALSE	FALSE	Trans (>250 kb)			0.410209
ENSG00000086717	PPEF1	X	p22.13	18694029	18846039	1.88206	0.0598279	0.80639	FALSE	FALSE	Trans (>250 kb)
ENSG00000101189	MRGBP	20	q13.33	61427805	61431945	1.88192	0.0598464	0.80639	FALSE	FALSE	Trans (>250 kb)			0.524498
ENSG00000158062	UBXN11	1	p36.11	26607819	26644854	1.88178	0.0598657	0.80639	FALSE	FALSE	Trans (>250 kb)			0.251625
ENSG00000135074	ADAM19	5	q33.3	156822542	157002783	1.88161	0.0598891	0.80639	FALSE	FALSE	Trans (>250 kb)			0.984852
ENSG00000109099	PMP22	17	p12	15133095	15168643	1.88027	0.060071	0.80639	FALSE	FALSE	Trans (>250 kb)			0.328917
ENSG00000213614	HEXA	15	q23	72635775	72668817	1.87908	0.0602334	0.80639	FALSE	FALSE	Trans (>250 kb)			0.836966
ENSG00000142235	LMTK3	19	q13.33	48988528	49016446	1.87793	0.0603905	0.80639	FALSE	FALSE	Trans (>250 kb)			0.218128
ENSG00000068912	ERLEC1	2	p16.2	54014181	54045956	1.87754	0.0604435	0.80639	FALSE	FALSE	Trans (>250 kb)			0.508499
ENSG00000185800	DMWD	19	q13.32	46286205	46296060	1.87728	0.0604795	0.80639	FALSE	FALSE	Trans (>250 kb)			6.57723e-06
ENSG00000125875	TBC1D20	20	p13	416124	443197	1.87719	0.0604926	0.80639	FALSE	FALSE	Trans (>250 kb)			0.214529
ENSG00000147576	ADHFE1	8	q13.1	67342420	67383836	1.87675	0.0605525	0.80639	FALSE	FALSE	Trans (>250 kb)			0.10204
ENSG00000175426	PCSK1	5	q15	95726119	95769847	1.876	0.0606552	0.807088	FALSE	FALSE	Trans (>250 kb)			0.441206
ENSG00000104880	ARHGEF18	19	p13.2	7459999	7537363	1.87554	0.0607188	0.807088	FALSE	FALSE	Trans (>250 kb)			0.383012
ENSG00000023445	BIRC3	11	q22.2	102188215	102210134	1.87518	0.0607676	0.807088	FALSE	FALSE	Trans (>250 kb)			0.236626
ENSG00000128487	SPECC1	17	p11.2	19912657	20222339	1.87389	0.0609452	0.808912	FALSE	FALSE	Trans (>250 kb)			0.149735
ENSG00000109787	KLF3	4	p14	38665817	38702663	1.87343	0.0610089	0.809286	FALSE	FALSE	Trans (>250 kb)			0.338916
ENSG00000169710	FASN	17	q25.3	80036214	80056208	1.87316	0.0610466	0.809307	FALSE	FALSE	Trans (>250 kb)			0.850165
ENSG00000077420	APBB1IP	10	p12.1	26727132	26856732	1.87221	0.061178	0.809361	FALSE	FALSE	Trans (>250 kb)			0.633287
ENSG00000054965	FAM168A	11	q13.4	73111532	73309234	1.87077	0.0613764	0.810403	FALSE	FALSE	Trans (>250 kb)			0.688381
ENSG00000139644	TMBIM6	12	q13.12	50101508	50158717	1.87054	0.0614088	0.810403	FALSE	FALSE	Trans (>250 kb)			0.951255
ENSG00000115904	SOS1	2	p22.1	39208537	39351486	1.87002	0.0614817	0.810403	FALSE	FALSE	Trans (>250 kb)			0.0580442
ENSG00000172073	TEX37	2	p11.2	88824169	88829102	1.86975	0.0615185	0.810403	FALSE	FALSE	Trans (>250 kb)			0.0261474
ENSG00000164794	KCNV1	8	q23.2	110975874	110988076	1.8697	0.0615261	0.810403	FALSE	FALSE	Trans (>250 kb)			0.556594
ENSG00000070495	JMJD6	17	q25.1	74708919	74722866	1.86872	0.0616612	0.810403	FALSE	FALSE	Trans (>250 kb)			0.0830417
ENSG00000033100	CHPF2	7	q36.1	150929575	150935908	1.86657	0.0619615	0.811319	FALSE	FALSE	Trans (>250 kb)			0.619188
ENSG00000174791	RIN1	11	q13.2	66097713	66104311	1.8662	0.0620128	0.811319	FALSE	FALSE	Trans (>250 kb)			0.684382
ENSG00000131152	RP11-178L8.4	16	q24.2	87336482	87367879	1.86522	0.0621504	0.811319	FALSE	FALSE	Trans (>250 kb)			0.40121
ENSG00000147138	GPR174	X	q21.1	78426469	78427726	1.86519	0.0621551	0.811319	FALSE	FALSE	Trans (>250 kb)
ENSG00000165475	CRYL1	13	q12.11	20977806	21099996	1.86386	0.0623417	0.811818	FALSE	FALSE	Trans (>250 kb)			0.950555
ENSG00000158714	SLAMF8	1	q23.2	159796540	159807039	1.86162	0.0626572	0.814268	FALSE	FALSE	Trans (>250 kb)			0.275722
ENSG00000168701	TMEM208	16	q22.1	67261006	67263181	1.86036	0.062835	0.814627	FALSE	FALSE	Trans (>250 kb)			0.927057
ENSG00000170122	FOXD4	9	p24.3	116237	118417	1.85818	0.0631438	0.814627	FALSE	FALSE	Trans (>250 kb)			0.835266
ENSG00000203879	GDI1	X	q28	153665266	153671814	1.85635	0.063403	0.814627	FALSE	FALSE	Trans (>250 kb)
ENSG00000127220	ABHD8	19	p13.11	17402940	17421045	1.85606	0.0634454	0.814627	FALSE	FALSE	Trans (>250 kb)			0.108439
ENSG00000121769	FABP3	1	p35.2	31838472	31849697	1.85489	0.0636121	0.814627	FALSE	FALSE	Trans (>250 kb)			0.89636
ENSG00000197283	SYNGAP1	6	p21.32	33387847	33421466	1.85434	0.06369	0.814627	FALSE	FALSE	Trans (>250 kb)			0.933657
ENSG00000229644	NAMPTL	10	p11.21	36810649	36813162	1.85427	0.0637002	0.814627	FALSE	FALSE	Trans (>250 kb)			0.941756
ENSG00000183484	GPR132	14	q32.33	105515728	105531782	1.85413	0.0637209	0.814627	FALSE	FALSE	Trans (>250 kb)			0.0254475
ENSG00000158604	TMED4	7	p13	44617493	44621886	1.85381	0.0637668	0.814627	FALSE	FALSE	Trans (>250 kb)			0.670983
ENSG00000103042	SLC38A7	16	q21	58699013	58719008	1.85379	0.0637686	0.814627	FALSE	FALSE	Trans (>250 kb)			0.140636
ENSG00000156804	FBXO32	8	q24.13	124510129	124553446	1.85355	0.0638031	0.814627	FALSE	FALSE	Trans (>250 kb)			0.379912
ENSG00000153922	CHD1	5	q21.1	98190908	98262240	1.85304	0.0638766	0.814627	FALSE	FALSE	Trans (>250 kb)			0.0648435
ENSG00000073803	MAP3K13	3	q27.2	185000729	185206885	1.85298	0.0638859	0.814627	FALSE	FALSE	Trans (>250 kb)			0.935956
ENSG00000134470	IL15RA	10	p15.1	5990855	6020150	1.85259	0.0639415	0.814627	FALSE	FALSE	Trans (>250 kb)			0.0139486
ENSG00000011600	TYROBP	19	q13.12	36395303	36399197	1.8506	0.0642269	0.814627	FALSE	FALSE	Trans (>250 kb)			0.877962
ENSG00000214642	DEFB113	6	p12.3	49936390	49937338	1.84782	0.0646281	0.814627	FALSE	FALSE	Trans (>250 kb)			0.911159
ENSG00000142920	ADC	1	p35.1	33546705	33586131	1.84736	0.0646946	0.814627	FALSE	FALSE	Trans (>250 kb)			0.216328
ENSG00000146112	PPP1R18	6	p21.33	30644166	30655672	1.84733	0.0646989	0.814627	FALSE	FALSE	Trans (>250 kb)			0.629087
ENSG00000134243	SORT1	1	p13.3	109852192	109940573	1.84721	0.0647171	0.814627	FALSE	FALSE	Trans (>250 kb)			0.819368
ENSG00000197329	PELI1	2	p14	64319786	64371588	1.84592	0.0649031	0.814627	FALSE	FALSE	Trans (>250 kb)			0.185331
ENSG00000205838	TTC23L	5	p13.2	34838938	34899561	1.84582	0.0649176	0.814627	FALSE	FALSE	Trans (>250 kb)			0.271523
ENSG00000111961	SASH1	6	q24.3	148593440	148873186	1.84468	0.0650839	0.814627	FALSE	FALSE	Trans (>250 kb)			0.769673
ENSG00000100711	ZFYVE21	14	q32.33	104182067	104200005	1.84369	0.0652286	0.814627	FALSE	FALSE	Trans (>250 kb)			0.648085
ENSG00000060491	OGFR	20	q13.33	61436187	61445352	1.84303	0.0653251	0.814627	FALSE	FALSE	Trans (>250 kb)			0.458904
ENSG00000184345	IQCF2	3	p21.2	51895645	51897440	1.84263	0.0653824	0.814627	FALSE	FALSE	Trans (>250 kb)			0.850865
ENSG00000173039	RELA	11	q13.1	65421067	65430565	1.84251	0.0654002	0.814627	FALSE	FALSE	Trans (>250 kb)			0.118538
ENSG00000104976	SNAPC2	19	p13.2	7985201	7988135	1.84034	0.0657178	0.814627	FALSE	FALSE	Trans (>250 kb)			0.121538
ENSG00000149294	NCAM1	11	q23.2	112831997	113149158	1.83998	0.0657709	0.814627	FALSE	FALSE	Trans (>250 kb)			0.929557
ENSG00000124813	RUNX2	6	p21.1	45295894	45632086	1.83955	0.0658343	0.814627	FALSE	FALSE	Trans (>250 kb)			0.0665433
ENSG00000084733	RAB10	2	p23.3	26256976	26360323	1.83889	0.0659317	0.814627	FALSE	FALSE	Trans (>250 kb)			0.460904
ENSG00000108342	CSF3	17	q21.1	38171614	38174066	1.83867	0.0659637	0.814627	FALSE	FALSE	Trans (>250 kb)			0.151735
ENSG00000173372	C1QA	1	p36.12	22962999	22966101	1.83816	0.0660391	0.814627	FALSE	FALSE	Trans (>250 kb)			0.836366
ENSG00000011021	CLCN6	1	p36.22	11866207	11903201	1.838	0.0660624	0.814627	FALSE	FALSE	Trans (>250 kb)			0.245225
ENSG00000130304	SLC27A1	19	p13.11	17579578	17616977	1.83574	0.0663963	0.814627	FALSE	FALSE	Trans (>250 kb)			0.930757
ENSG00000080815	PSEN1	14	q24.2	73603126	73690399	1.83506	0.0664974	0.814627	FALSE	FALSE	Trans (>250 kb)			0.10124
ENSG00000179636	TPPP2	14	q11.2	21492268	21504435	1.83484	0.0665298	0.814627	FALSE	FALSE	Trans (>250 kb)			0.761974
ENSG00000133107	TRPC4	13	q13.3	38210773	38444562	1.83451	0.0665786	0.814627	FALSE	FALSE	Trans (>250 kb)			0.0418458
ENSG00000204271	SPIN3	X	p11.21	57002803	57021970	1.83409	0.0666413	0.814627	FALSE	FALSE	Trans (>250 kb)
ENSG00000161638	ITGA5	12	q13.13	54789045	54813244	1.83341	0.0667421	0.814627	FALSE	FALSE	Trans (>250 kb)			0.70008
ENSG00000196917	HCAR1	12	q24.31	123104824	123215390	1.83308	0.0667907	0.814627	FALSE	FALSE	Trans (>250 kb)			0.0194481
ENSG00000010610	CD4	12	p13.31	6896024	6929974	1.83201	0.0669493	0.814627	FALSE	FALSE	Trans (>250 kb)			0.719878
ENSG00000183640	KRTAP8-1	21	q22.11	32185016	32185570	1.83186	0.0669717	0.814627	FALSE	FALSE	Trans (>250 kb)			0.840366
ENSG00000248385	TARM1	19	q13.42	54573149	54584634	1.83174	0.0669906	0.814627	FALSE	FALSE	Trans (>250 kb)			0.446605
ENSG00000163697	APBB2	4	p13	40812044	41218731	1.83136	0.0670468	0.814627	FALSE	FALSE	Trans (>250 kb)			0.449305
ENSG00000186160	CYP4Z1	1	p33	47533160	47583991	1.83114	0.0670791	0.814627	FALSE	FALSE	Trans (>250 kb)			0.0128487
ENSG00000189375	TBC1D28	17	p11.2	18538319	18565263	1.82831	0.0675029	0.814627	FALSE	FALSE	Trans (>250 kb)			0.709879
ENSG00000183751	TBL3	16	p13.3	2022038	2032934	1.8263	0.0678057	0.814627	FALSE	FALSE	Trans (>250 kb)			0.331517
ENSG00000182022	CHST15	10	q26.13	125767184	125853206	1.826	0.0678501	0.814627	FALSE	FALSE	Trans (>250 kb)			0.0992401
ENSG00000010361	FUZ	19	q13.33	50310126	50320633	1.82514	0.0679804	0.814627	FALSE	FALSE	Trans (>250 kb)			0.538796
ENSG00000140577	CRTC3	15	q26.1	91073157	91188577	1.82342	0.0682396	0.814627	FALSE	FALSE	Trans (>250 kb)			0.0289471
ENSG00000204576	PRR3	6	p21.33	30524663	30531500	1.82338	0.068246	0.814627	FALSE	FALSE	Trans (>250 kb)			0.267923
ENSG00000186265	BTLA	3	q13.2	112182815	112218408	1.82336	0.0682491	0.814627	FALSE	FALSE	Trans (>250 kb)			0.99505
ENSG00000118985	ELL2	5	q15	95220802	95297775	1.82279	0.0683359	0.814627	FALSE	FALSE	Trans (>250 kb)			0.514199
ENSG00000135148	TRAFD1	12	q24.13	112563305	112591407	1.82197	0.0684594	0.814627	FALSE	FALSE	Trans (>250 kb)			0.713579
ENSG00000170485	NPAS2	2	q11.2	101436614	101613291	1.82125	0.068569	0.814627	FALSE	FALSE	Trans (>250 kb)			0.892861
ENSG00000198189	HSD17B11	4	q22.1	88257762	88312538	1.82118	0.0685801	0.814627	FALSE	FALSE	Trans (>250 kb)			0.269723
ENSG00000140519	RHCG	15	q26.1	89998680	90039844	1.81925	0.0688739	0.814627	FALSE	FALSE	Trans (>250 kb)			0.821368
ENSG00000171456	ASXL1	20	q11.21	30946155	31027122	1.81819	0.0690351	0.814627	FALSE	FALSE	Trans (>250 kb)			0.364214
ENSG00000135929	CYP27A1	2	q35	219646472	219680016	1.81778	0.0690972	0.814627	FALSE	FALSE	Trans (>250 kb)			0.651085
ENSG00000101294	HM13	20	q11.21	30102231	30157370	1.81697	0.069222	0.814627	FALSE	FALSE	Trans (>250 kb)			0.648785
ENSG00000178074	C2orf69	2	q33.1	200775979	200820658	1.81635	0.069317	0.814627	FALSE	FALSE	Trans (>250 kb)			0.0110489
ENSG00000125787	GNRH2	20	p13	3024268	3026393	1.81633	0.0693202	0.814627	FALSE	FALSE	Trans (>250 kb)			0.538096
ENSG00000163348	PYGO2	1	q21.3	154929502	154936329	1.81534	0.0694718	0.814627	FALSE	FALSE	Trans (>250 kb)			0.991951
ENSG00000186827	TNFRSF4	1	p36.33	1146706	1149518	1.81493	0.0695353	0.814627	FALSE	FALSE	Trans (>250 kb)			0.369813
ENSG00000121671	CRY2	11	p11.2	45868669	45904798	1.8146	0.0695861	0.814627	FALSE	FALSE	Trans (>250 kb)			6.66997e-05
ENSG00000105204	DYRK1B	19	q13.2	40315990	40324841	1.81453	0.0695966	0.814627	FALSE	FALSE	Trans (>250 kb)			0.251925
ENSG00000063322	MED29	19	q13.2	39881943	39891277	1.81411	0.0696602	0.814627	FALSE	FALSE	Trans (>250 kb)			0.79557
ENSG00000143954	REG3G	2	p12	79252812	79255631	1.81349	0.0697566	0.814627	FALSE	FALSE	Trans (>250 kb)			0.0548445
ENSG00000175065	DSG4	18	q12.1	28956740	28994875	1.81322	0.0697984	0.814627	FALSE	FALSE	Trans (>250 kb)			0.878962
ENSG00000072062	PRKACA	19	p13.12	14202500	14228896	1.8128	0.0698624	0.814627	FALSE	FALSE	Trans (>250 kb)			0.705479
ENSG00000108256	NUFIP2	17	q11.2	27582854	27621136	1.81226	0.0699465	0.814627	FALSE	FALSE	Trans (>250 kb)			0.750875
ENSG00000061656	SPAG4	20	q11.22	34203814	34208971	1.81162	0.0700446	0.814627	FALSE	FALSE	Trans (>250 kb)			0.479902
ENSG00000105520	DKFZP761J1410	19	p13.2	11466062	11476374	1.81157	0.070052	0.814627	FALSE	FALSE	Trans (>250 kb)			0.450205
ENSG00000172375	C2CD2L	11	q23.3	118972908	118989252	1.81139	0.0700798	0.814627	FALSE	FALSE	Trans (>250 kb)			0.441606
ENSG00000088247	KHSRP	19	p13.3	6413359	6424805	1.81104	0.0701352	0.814627	FALSE	FALSE	Trans (>250 kb)			0.856364
ENSG00000125966	MMP24	20	q11.22	33814457	33864801	1.81039	0.0702358	0.814627	FALSE	FALSE	Trans (>250 kb)			0.489101
ENSG00000103066	PLA2G15	16	q22.1	68279207	68294961	1.80998	0.0702987	0.814627	FALSE	FALSE	Trans (>250 kb)			0.931257
ENSG00000204348	DXO	6	p21.33	31937587	31940069	1.80966	0.0703488	0.814627	FALSE	FALSE	Trans (>250 kb)			0.070343
ENSG00000113615	SEC24A	5	q31.1	133984479	134063513	1.8096	0.0703577	0.814627	FALSE	FALSE	Trans (>250 kb)			0.828067
ENSG00000103522	IL21R	16	p12.1	27413483	27462115	1.80877	0.0704866	0.814627	FALSE	FALSE	Trans (>250 kb)			0.394611
ENSG00000196735	HLA-DQA1	6	p21.32	32595956	32614839	1.80819	0.0705765	0.814627	FALSE	FALSE	20443	rs9271060	1.693e-08	1.43759e-05
ENSG00000063660	GPC1	2	q37.3	241375088	241407493	1.80786	0.0706289	0.814627	FALSE	FALSE	Trans (>250 kb)			0.133937
ENSG00000232948	DEFB130	8	p23.1	12168471	12175825	1.80765	0.0706602	0.814627	FALSE	FALSE	Trans (>250 kb)
ENSG00000186260	MKL2	16	p13.12	14165178	14360630	1.80755	0.070677	0.814627	FALSE	FALSE	Trans (>250 kb)			0.0807419
ENSG00000115604	IL18R1	2	q12.1	102927989	103015218	1.80745	0.0706926	0.814627	FALSE	FALSE	Trans (>250 kb)			0.494701
ENSG00000073792	IGF2BP2	3	q27.2	185361527	185542844	1.80736	0.0707059	0.814627	FALSE	FALSE	Trans (>250 kb)			0.331117
ENSG00000137507	LRRC32	11	q13.5	76368568	76381791	1.80686	0.0707836	0.814627	FALSE	FALSE	Trans (>250 kb)			0.846565
ENSG00000119042	SATB2	2	q33.1	200134223	200335989	1.80673	0.0708048	0.814627	FALSE	FALSE	Trans (>250 kb)			0.0721428
ENSG00000179820	MYADM	19	q13.42	54369477	54379691	1.80625	0.0708786	0.814627	FALSE	FALSE	Trans (>250 kb)			0.993151
ENSG00000134240	HMGCS2	1	p12	120290619	120311528	1.8056	0.0709804	0.814627	FALSE	FALSE	Trans (>250 kb)			0.671683
ENSG00000085224	ATRX	X	q21.1	76760356	77041702	1.8052	0.0710441	0.814627	FALSE	FALSE	Trans (>250 kb)
ENSG00000136271	DDX56	7	p13	44605016	44614650	1.80504	0.0710679	0.814627	FALSE	FALSE	Trans (>250 kb)			0.508999
ENSG00000169230	PRELID1	5	q35.3	176730775	176733960	1.80498	0.0710777	0.814627	FALSE	FALSE	Trans (>250 kb)			0.357914
ENSG00000124275	MTRR	5	p15.31	7851299	7906138	1.80489	0.0710922	0.814627	FALSE	FALSE	Trans (>250 kb)			0.921658
ENSG00000132254	ARFIP2	11	p15.4	6496910	6502666	1.80474	0.0711155	0.814627	FALSE	FALSE	Trans (>250 kb)			0.0254475
ENSG00000136802	LRRC8A	9	q34.11	131644391	131680318	1.80469	0.0711226	0.814627	FALSE	FALSE	Trans (>250 kb)			0.815568
ENSG00000101191	DIDO1	20	q13.33	61509090	61569304	1.80438	0.0711715	0.814627	FALSE	FALSE	Trans (>250 kb)			0.191931
ENSG00000135222	CSN2	4	q13.3	70820974	70826725	1.80416	0.0712056	0.814627	FALSE	FALSE	Trans (>250 kb)			0.170533
ENSG00000164251	F2RL1	5	q13.3	76114758	76131140	1.80407	0.0712197	0.814627	FALSE	FALSE	Trans (>250 kb)			0.60059
ENSG00000197249	SERPINA1	14	q32.13	94843084	94857030	1.80353	0.0713056	0.814627	FALSE	FALSE	Trans (>250 kb)			0.5023
ENSG00000178075	GRAMD1C	3	q13.31	113547029	113666021	1.80346	0.0713158	0.814627	FALSE	FALSE	Trans (>250 kb)			0.153035
ENSG00000013374	NUB1	7	q36.1	151038785	151075535	1.80299	0.07139	0.814627	FALSE	FALSE	Trans (>250 kb)			0.0448455
ENSG00000187954	CYHR1	8	q24.3	145674965	145691060	1.80231	0.0714968	0.814627	FALSE	FALSE	Trans (>250 kb)			0.857264
ENSG00000180370	PAK2	3	q29	196466728	196559518	1.80215	0.0715226	0.814627	FALSE	FALSE	Trans (>250 kb)			0.476002
ENSG00000165240	ATP7A	X	q21.1	77166194	77305892	1.80146	0.0716299	0.814627	FALSE	FALSE	Trans (>250 kb)
ENSG00000100003	SEC14L2	22	q12.2	30792846	30821305	1.80105	0.0716953	0.814627	FALSE	FALSE	Trans (>250 kb)			0.946655
ENSG00000105552	BCAT2	19	q13.33	49298319	49314286	1.80096	0.0717096	0.814627	FALSE	FALSE	Trans (>250 kb)			0.176432
ENSG00000172943	PHF8	X	p11.22	53963109	54075391	1.80029	0.0718156	0.814627	FALSE	FALSE	Trans (>250 kb)
ENSG00000070614	NDST1	5	q33.1	149865381	149937773	1.80018	0.0718325	0.814627	FALSE	FALSE	Trans (>250 kb)			0.175932
ENSG00000123700	KCNJ2	17	q24.3	68164814	68176189	1.80012	0.071842	0.814627	FALSE	FALSE	Trans (>250 kb)			0.614189
ENSG00000128309	MPST	22	q12.3	37415676	37425863	1.79944	0.0719489	0.814627	FALSE	FALSE	Trans (>250 kb)			0.99505
ENSG00000108433	GOSR2	17	q21.32	45000483	45105003	1.79939	0.0719563	0.814627	FALSE	FALSE	Trans (>250 kb)			0.940056
ENSG00000163554	SPTA1	1	q23.1	158580496	158656488	1.7985	0.0720973	0.814627	FALSE	FALSE	Trans (>250 kb)			0.29972
ENSG00000234409	AC006547.14	22	q11.21	20135950	20138399	1.79779	0.0722104	0.814627	FALSE	FALSE	Trans (>250 kb)			0.729677
ENSG00000115268	RPS15	19	p13.3	1438358	1440583	1.79689	0.0723534	0.814627	FALSE	FALSE	Trans (>250 kb)			0.140636
ENSG00000101916	TLR8	X	p22.2	12924739	12941288	1.79495	0.0726624	0.814627	FALSE	FALSE	Trans (>250 kb)
ENSG00000119820	YIPF4	2	p22.3	32502979	32541663	1.79267	0.0730259	0.814627	FALSE	FALSE	Trans (>250 kb)			0.653285
ENSG00000139998	RAB15	14	q23.3	65412532	65439494	1.79207	0.0731225	0.814627	FALSE	FALSE	Trans (>250 kb)			0.976352
ENSG00000168334	XIRP1	3	p22.2	39224701	39234087	1.79119	0.0732629	0.814627	FALSE	FALSE	Trans (>250 kb)			0.0493451
ENSG00000168014	C2CD3	11	q13.4	73723763	73882255	1.79009	0.0734389	0.814627	FALSE	FALSE	Trans (>250 kb)			0.70418
ENSG00000204209	DAXX	6	p21.32	33286335	33297046	1.78941	0.0735484	0.814627	FALSE	FALSE	Trans (>250 kb)			0.284722
ENSG00000143537	ADAM15	1	q22	155023042	155035252	1.78883	0.0736427	0.814627	FALSE	FALSE	Trans (>250 kb)			0.709679
ENSG00000074755	ZZEF1	17	p13.2	3907739	4046314	1.78858	0.0736827	0.814627	FALSE	FALSE	Trans (>250 kb)			0.153535
ENSG00000130731	C16orf13	16	p13.3	684429	686358	1.78738	0.0738768	0.814627	FALSE	FALSE	Trans (>250 kb)			0.0412459
ENSG00000173391	OLR1	12	p13.2	10310902	10324737	1.78591	0.0741138	0.814627	FALSE	FALSE	Trans (>250 kb)			0.293321
ENSG00000109332	UBE2D3	4	q24	103715540	103790053	1.78547	0.0741854	0.814627	FALSE	FALSE	Trans (>250 kb)			0.322118
ENSG00000167037	SGSM1	22	q11.23	25202236	25323545	1.78547	0.0741856	0.814627	FALSE	FALSE	Trans (>250 kb)			0.873863
ENSG00000127804	METTL16	17	p13.3	2308856	2415185	1.78545	0.074189	0.814627	FALSE	FALSE	Trans (>250 kb)			0.784172
ENSG00000164236	ANKRD33B	5	p15.2	10564442	10650308	1.78529	0.0742135	0.814627	FALSE	FALSE	Trans (>250 kb)			0.158034
ENSG00000162771	FAM71A	1	q32.3	212797789	212800120	1.78505	0.0742528	0.814627	FALSE	FALSE	Trans (>250 kb)			0.0285471
ENSG00000055917	PUM2	2	p24.1	20448452	20551995	1.78482	0.0742913	0.814627	FALSE	FALSE	Trans (>250 kb)			0.930057
ENSG00000101181	MTG2	20	q13.33	60758085	60778624	1.78444	0.0743524	0.814627	FALSE	FALSE	Trans (>250 kb)			0.840366
ENSG00000125820	NKX2-2	20	p11.22	21491648	21494664	1.78407	0.0744124	0.814627	FALSE	FALSE	Trans (>250 kb)			0.676782
ENSG00000124074	ENKD1	16	q22.1	67696848	67701168	1.78402	0.07442	0.814627	FALSE	FALSE	Trans (>250 kb)			0.892761
ENSG00000137207	YIPF3	6	p21.1	43479565	43484728	1.78348	0.0745087	0.814627	FALSE	FALSE	Trans (>250 kb)			0.0432457
ENSG00000131899	LLGL1	17	p11.2	18128901	18148189	1.78248	0.074671	0.814627	FALSE	FALSE	Trans (>250 kb)			0.0340466
ENSG00000245848	CEBPA	19	q13.11	33790840	33793470	1.78094	0.0749217	0.814627	FALSE	FALSE	Trans (>250 kb)			0.506299
ENSG00000054793	ATP9A	20	q13.2	50213053	50385173	1.78051	0.074993	0.814627	FALSE	FALSE	Trans (>250 kb)			0.0914409
ENSG00000149179	C11orf49	11	p11.2	46958240	47185936	1.78029	0.0750288	0.814627	FALSE	FALSE	194404	rs3740688	9.702e-11	0.00214979
ENSG00000162738	VANGL2	1	q23.2	160370376	160398468	1.78022	0.07504	0.814627	FALSE	FALSE	Trans (>250 kb)			0.438506
ENSG00000102119	EMD	X	q28	153607557	153609883	1.77941	0.0751718	0.814627	FALSE	FALSE	Trans (>250 kb)
ENSG00000171444	MCC	5	q22.2	112357796	112824527	1.77904	0.0752332	0.814627	FALSE	FALSE	Trans (>250 kb)			0.0524448
ENSG00000174996	KLC2	11	q13.2	66024765	66035331	1.77898	0.0752431	0.814627	FALSE	FALSE	Trans (>250 kb)			0.293921
ENSG00000114742	WDR48	3	p22.2	39093489	39138155	1.77893	0.0752518	0.814627	FALSE	FALSE	Trans (>250 kb)			0.0590441
ENSG00000167851	CD300A	17	q25.1	72462555	72480933	1.77854	0.075316	0.814627	FALSE	FALSE	Trans (>250 kb)			0.210929
ENSG00000213465	ARL2	11	q13.1	64781585	64789656	1.77792	0.075417	0.814627	FALSE	FALSE	Trans (>250 kb)			0.168533
ENSG00000166037	CEP57	11	q21	95523129	95565857	1.77706	0.0755588	0.814627	FALSE	FALSE	Trans (>250 kb)			0.0322468
ENSG00000175826	CTDNEP1	17	p13.1	7146910	7155810	1.77651	0.0756495	0.814627	FALSE	FALSE	Trans (>250 kb)			0.0688431
ENSG00000148358	GPR107	9	q34.11	132815705	132902448	1.7751	0.0758817	0.814627	FALSE	FALSE	Trans (>250 kb)			0.491601
ENSG00000184863	RBM33	7	q36.3	155437145	155574179	1.77477	0.0759356	0.814627	FALSE	FALSE	Trans (>250 kb)			0.747475
ENSG00000089057	SLC23A2	20	p13	4833002	4990939	1.77422	0.076027	0.814627	FALSE	FALSE	Trans (>250 kb)			0.133637
ENSG00000171195	MUC7	4	q13.3	71296209	71348714	1.77382	0.0760929	0.814627	FALSE	FALSE	Trans (>250 kb)			0.231427
ENSG00000147548	WHSC1L1	8	p11.23	38127215	38239790	1.77279	0.0762636	0.814627	FALSE	FALSE	Trans (>250 kb)			0.569293
ENSG00000105072	C19orf44	19	p13.11	16607122	16632163	1.77252	0.0763082	0.814627	FALSE	FALSE	Trans (>250 kb)			0.89966
ENSG00000131507	NDFIP1	5	q31.3	141488070	141534005	1.77106	0.0765514	0.814627	FALSE	FALSE	Trans (>250 kb)			0.286121
ENSG00000115307	AUP1	2	p13.1	74753772	74757066	1.77099	0.0765631	0.814627	FALSE	FALSE	Trans (>250 kb)			0.607489
ENSG00000186572	DEFB107A	8	p23.1	7669242	7673238	1.77065	0.0766197	0.814627	FALSE	FALSE	Trans (>250 kb)			0.777843
ENSG00000171914	TLN2	15	q22.2	62682725	63136830	1.77037	0.0766651	0.814627	FALSE	FALSE	Trans (>250 kb)			0.305019
ENSG00000114554	PLXNA1	3	q21.3	126707437	126756235	1.77016	0.0767009	0.814627	FALSE	FALSE	Trans (>250 kb)			0.988051
ENSG00000082074	FYB	5	p13.1	39105338	39274630	1.769	0.0768939	0.814627	FALSE	FALSE	Trans (>250 kb)			0.0511449
ENSG00000103355	PRSS33	16	p13.3	2833954	2837949	1.76829	0.0770127	0.814627	FALSE	FALSE	Trans (>250 kb)			0.928857
ENSG00000151838	CCDC175	14	q23.1	59971257	60043549	1.76725	0.0771863	0.814627	FALSE	FALSE	Trans (>250 kb)			0.345515
ENSG00000150764	DIXDC1	11	q23.1	111797868	111893308	1.76723	0.0771905	0.814627	FALSE	FALSE	Trans (>250 kb)			0.59859
ENSG00000111087	GLI1	12	q13.3	57853918	57866045	1.76628	0.0773486	0.814627	FALSE	FALSE	Trans (>250 kb)			0.132537
ENSG00000124257	NEURL2	20	q13.12	44517264	44519926	1.76554	0.0774726	0.814627	FALSE	FALSE	Trans (>250 kb)			0.305719
ENSG00000090975	PITPNM2	12	q24.31	123468027	123634562	1.76508	0.077551	0.814627	FALSE	FALSE	Trans (>250 kb)			0.050045
ENSG00000076984	MAP2K7	19	p13.2	7968728	7979363	1.76505	0.0775553	0.814627	FALSE	FALSE	Trans (>250 kb)			0.255724
ENSG00000166869	CHP2	16	p12.2	23765948	23770272	1.76356	0.0778064	0.814627	FALSE	FALSE	Trans (>250 kb)			0.176332
ENSG00000211445	GPX3	5	q33.1	150400124	150408554	1.76338	0.0778358	0.814627	FALSE	FALSE	Trans (>250 kb)			0.841566
ENSG00000204876	AC021218.2	7	q36.3	155755326	155759037	1.76308	0.0778863	0.814627	FALSE	FALSE	Trans (>250 kb)			0.956254
ENSG00000141068	KSR1	17	q11.1	25783670	25953461	1.76307	0.077888	0.814627	FALSE	FALSE	Trans (>250 kb)			0.945855
ENSG00000173875	ZNF791	19	p13.2	12721732	12742735	1.76275	0.0779429	0.814627	FALSE	FALSE	Trans (>250 kb)			0.253625
ENSG00000142166	IFNAR1	21	q22.11	34696734	34732168	1.76256	0.0779753	0.814627	FALSE	FALSE	Trans (>250 kb)			0.825967
ENSG00000113140	SPARC	5	q33.1	151040657	151066726	1.76224	0.078029	0.814627	FALSE	FALSE	Trans (>250 kb)			0.353215
ENSG00000119771	KLHL29	2	p24.1	23608088	23931481	1.76198	0.0780726	0.814627	FALSE	FALSE	Trans (>250 kb)			0.115438
ENSG00000158470	B4GALT5	20	q13.13	48249482	48330415	1.76051	0.078322	0.814627	FALSE	FALSE	Trans (>250 kb)			0.216428
ENSG00000132635	PCED1A	20	p13	2815960	2821836	1.76046	0.0783297	0.814627	FALSE	FALSE	Trans (>250 kb)			0.446805
ENSG00000132329	RAMP1	2	q37.3	238767536	238820756	1.75959	0.0784767	0.814627	FALSE	FALSE	Trans (>250 kb)			0.80257
ENSG00000081791	KIAA0141	5	q31.3	141303373	141321612	1.75936	0.0785168	0.814627	FALSE	FALSE	Trans (>250 kb)			0.837166
ENSG00000103502	CDIPT	16	p11.2	29869678	29875057	1.75929	0.0785287	0.814627	FALSE	FALSE	Trans (>250 kb)			0.0335466
ENSG00000181788	SIAH2	3	q25.1	150458914	150481264	1.75898	0.0785802	0.814627	FALSE	FALSE	Trans (>250 kb)			0.953055
ENSG00000196628	TCF4	18	q21.2	52889562	53332018	1.75788	0.0787685	0.814627	FALSE	FALSE	Trans (>250 kb)			0.280022
ENSG00000137076	TLN1	9	p13.3	35696945	35732392	1.75769	0.0787994	0.814627	FALSE	FALSE	Trans (>250 kb)			0.765773
ENSG00000125386	FAM193A	4	p16.3	2626988	2734292	1.75661	0.0789848	0.814627	FALSE	FALSE	Trans (>250 kb)			0.0191481
ENSG00000102003	SYP	X	p11.23	49044269	49056718	1.75656	0.0789925	0.814627	FALSE	FALSE	Trans (>250 kb)
ENSG00000198768	APCDD1L	20	q13.32	57034157	57090187	1.75651	0.0790005	0.814627	FALSE	FALSE	Trans (>250 kb)			0.0758424
ENSG00000127946	HIP1	7	q11.23	75162621	75368280	1.75588	0.0791085	0.814627	FALSE	FALSE	Trans (>250 kb)			0.959854
ENSG00000129636	ITFG1	16	q12.1	47188298	47498060	1.75555	0.0791655	0.814627	FALSE	FALSE	Trans (>250 kb)			0.0956404
ENSG00000112139	MDGA1	6	p21.2	37600284	37667082	1.75501	0.0792574	0.814627	FALSE	FALSE	Trans (>250 kb)			0.941456
ENSG00000106976	DNM1	9	q34.11	130965658	131017527	1.75398	0.0794348	0.814627	FALSE	FALSE	Trans (>250 kb)			0.0747425
ENSG00000164430	MB21D1	6	q13	74123238	74161999	1.75339	0.0795347	0.814627	FALSE	FALSE	Trans (>250 kb)			0.135936
ENSG00000182732	RGS6	14	q24.2	72399156	73030654	1.7523	0.0797227	0.814627	FALSE	FALSE	Trans (>250 kb)			0.407709
ENSG00000265590	AP000275.65	21	q22.11	33951132	33984591	1.752	0.079773	0.814627	FALSE	FALSE	Trans (>250 kb)			0.0366463
ENSG00000105825	TFPI2	7	q21.3	93514709	93520303	1.75151	0.0798574	0.814627	FALSE	FALSE	Trans (>250 kb)			0.505899
ENSG00000099899	TRMT2A	22	q11.21	20099389	20104915	1.75134	0.0798873	0.814627	FALSE	FALSE	Trans (>250 kb)			0.646385
ENSG00000132394	EEFSEC	3	q21.3	127872297	128127485	1.75048	0.080036	0.815403	FALSE	FALSE	Trans (>250 kb)			0.823068
ENSG00000177340	AC024940.1	12	p11.21	31477250	31478879	1.7497	0.0801698	0.815403	FALSE	FALSE	Trans (>250 kb)			0.505199
ENSG00000170264	FAM161A	2	p15	62051989	62081278	1.74827	0.0804168	0.815403	FALSE	FALSE	Trans (>250 kb)			0.148735
ENSG00000145390	USP53	4	q26	120133742	120216672	1.74784	0.0804918	0.815403	FALSE	FALSE	Trans (>250 kb)			0.939256
ENSG00000167543	TP53I13	17	q11.2	27893070	27900175	1.74761	0.080531	0.815403	FALSE	FALSE	Trans (>250 kb)			0.0258474
ENSG00000132563	REEP2	5	q31.2	137774706	137782658	1.74706	0.0806274	0.815403	FALSE	FALSE	Trans (>250 kb)			0.0171483
ENSG00000151090	THRB	3	p24.2	24158651	24536773	1.74697	0.0806432	0.815403	FALSE	FALSE	Trans (>250 kb)			0.330917
ENSG00000139970	RTN1	14	q23.1	60062694	60337684	1.74628	0.0807617	0.815403	FALSE	FALSE	Trans (>250 kb)			0.181032
ENSG00000173581	CCDC106	19	q13.42	56152428	56164527	1.74586	0.0808349	0.815403	FALSE	FALSE	Trans (>250 kb)			0.436806
ENSG00000128591	FLNC	7	q32.1	128470431	128499328	1.74567	0.080869	0.815403	FALSE	FALSE	Trans (>250 kb)			0.442806
ENSG00000068724	TTC7A	2	p21	47143296	47303276	1.74533	0.0809279	0.815403	FALSE	FALSE	Trans (>250 kb)			0.019948
ENSG00000108799	EZH1	17	q21.2	40852293	40897071	1.74517	0.0809546	0.815403	FALSE	FALSE	Trans (>250 kb)			0.780072
ENSG00000262481	C17orf61-PLSCR3	17	p13.1	7293053	7307416	1.74456	0.0810614	0.815403	FALSE	FALSE	Trans (>250 kb)			0.393311
ENSG00000124226	RNF114	20	q13.13	48552948	48570429	1.74413	0.0811371	0.815403	FALSE	FALSE	Trans (>250 kb)			0.118638
ENSG00000149182	ARFGAP2	11	p11.2	47185848	47198676	1.74338	0.0812669	0.815403	FALSE	FALSE	181664	rs3740688	9.702e-11	0.10364
ENSG00000113492	AGXT2	5	p13.2	34998206	35048198	1.7427	0.0813865	0.815403	FALSE	FALSE	Trans (>250 kb)			0.122638
ENSG00000077380	DYNC1I2	2	q31.1	172543919	172604930	1.74244	0.081431	0.815403	FALSE	FALSE	Trans (>250 kb)			0.420808
ENSG00000107341	UBE2R2	9	p13.3	33817565	33920402	1.74138	0.0816176	0.815403	FALSE	FALSE	Trans (>250 kb)			0.857364
ENSG00000184454	NCMAP	1	p36.11	24882602	24935819	1.74121	0.0816472	0.815403	FALSE	FALSE	Trans (>250 kb)			0.787071
ENSG00000136295	TTYH3	7	p22.3	2671585	2704436	1.74089	0.0817035	0.815403	FALSE	FALSE	Trans (>250 kb)			0.853765
ENSG00000160445	ZER1	9	q34.11	131492065	131534693	1.74002	0.0818553	0.815467	FALSE	FALSE	Trans (>250 kb)			0.418408
ENSG00000115464	USP34	2	p15	61414598	61697904	1.73997	0.0818646	0.815467	FALSE	FALSE	Trans (>250 kb)			0.580692
ENSG00000188760	TMEM198	2	q35	220408385	220415317	1.73654	0.0824676	0.818724	FALSE	FALSE	Trans (>250 kb)			0.884762
ENSG00000089682	RBM41	X	q22.3	106307650	106362057	1.73569	0.0826181	0.819005	FALSE	FALSE	Trans (>250 kb)
ENSG00000149547	EI24	11	q24.2	125439112	125454575	1.73545	0.0826614	0.819005	FALSE	FALSE	Trans (>250 kb)			0.667583
ENSG00000135956	TMEM127	2	q11.2	96914254	96931732	1.73481	0.0827739	0.819476	FALSE	FALSE	Trans (>250 kb)			0.163634
ENSG00000145416	Mar-01	4	q32.3	164445450	165305202	1.73367	0.0829767	0.819542	FALSE	FALSE	Trans (>250 kb)			0.308919
ENSG00000203747	FCGR3A	1	q23.3	161511549	161600917	1.73334	0.0830356	0.819756	FALSE	FALSE	Trans (>250 kb)			0.0875412
ENSG00000162337	LRP5	11	q13.2	68080077	68216743	1.73307	0.0830824	0.819871	FALSE	FALSE	Trans (>250 kb)			0.782772
ENSG00000197226	TBC1D9B	5	q35.3	179289066	179334859	1.73124	0.0834088	0.82121	FALSE	FALSE	Trans (>250 kb)			0.114239
ENSG00000159905	ZNF221	19	q13.31	44455375	44471861	1.73102	0.0834475	0.82121	FALSE	FALSE	Trans (>250 kb)			0.123538
ENSG00000196220	SRGAP3	3	p25.3	9022275	9404737	1.73052	0.0835369	0.82121	FALSE	FALSE	Trans (>250 kb)			0.776472
ENSG00000169727	GPS1	17	q25.3	80008567	80015346	1.72861	0.0838782	0.82121	FALSE	FALSE	Trans (>250 kb)			0.869163
ENSG00000182934	SRPR	11	q24.2	126132814	126139039	1.72842	0.0839135	0.82121	FALSE	FALSE	Trans (>250 kb)			0.185231
ENSG00000007080	CCDC124	19	p13.11	18043825	18054800	1.72713	0.0841445	0.82121	FALSE	FALSE	Trans (>250 kb)			0.276822
ENSG00000189308	LIN54	4	q21.22	83831126	83934079	1.72653	0.0842522	0.82121	FALSE	FALSE	Trans (>250 kb)			0.663584
ENSG00000173369	C1QB	1	p36.12	22979255	22988031	1.72597	0.0843537	0.82121	FALSE	FALSE	Trans (>250 kb)			0.722978
ENSG00000059728	MXD1	2	p13.3	70124820	70170077	1.72564	0.084412	0.82121	FALSE	FALSE	Trans (>250 kb)			0.539796
ENSG00000122224	LY9	1	q23.3	160765864	160798051	1.72518	0.0844957	0.82121	FALSE	FALSE	Trans (>250 kb)			0.213229
ENSG00000198894	CIPC	14	q24.3	77564440	77583630	1.72399	0.0847093	0.82121	FALSE	FALSE	Trans (>250 kb)			0.957054
ENSG00000105438	KDELR1	19	q13.33	48885827	48894810	1.72369	0.084763	0.82121	FALSE	FALSE	Trans (>250 kb)			0.138136
ENSG00000162971	TYW5	2	q33.1	200794698	200820459	1.7235	0.0847979	0.82121	FALSE	FALSE	Trans (>250 kb)			0.0135486
ENSG00000101350	KIF3B	20	q11.21	30865467	30922814	1.72331	0.0848334	0.82121	FALSE	FALSE	Trans (>250 kb)			0.659884
ENSG00000138463	DIRC2	3	q21.1	122513642	122599986	1.7233	0.0848344	0.82121	FALSE	FALSE	Trans (>250 kb)			0.822868
ENSG00000155858	LSM11	5	q33.3	157170703	157187717	1.72313	0.0848642	0.82121	FALSE	FALSE	Trans (>250 kb)			0.791171
ENSG00000174628	IQCK	16	p12.3	19727778	19868907	1.72309	0.0848728	0.82121	FALSE	FALSE	Trans (>250 kb)			0.000102395
ENSG00000176153	GPX2	14	q23.3	65405870	65409531	1.72302	0.0848849	0.82121	FALSE	FALSE	Trans (>250 kb)			0.994651
ENSG00000067829	IDH3G	X	q28	153051221	153059978	1.72284	0.0849166	0.82121	FALSE	FALSE	Trans (>250 kb)
ENSG00000221947	XKR9	8	q13.3	71581600	71702606	1.72277	0.0849297	0.82121	FALSE	FALSE	Trans (>250 kb)			0.010449
ENSG00000167614	TTYH1	19	q13.42	54926393	54948080	1.72175	0.085115	0.82121	FALSE	FALSE	Trans (>250 kb)			0.828967
ENSG00000145632	PLK2	5	q11.2	57749809	57756087	1.72173	0.0851191	0.82121	FALSE	FALSE	Trans (>250 kb)			0.194031
ENSG00000197860	SGTB	5	q12.3	64961755	65018862	1.72154	0.0851529	0.82121	FALSE	FALSE	Trans (>250 kb)			0.69598
ENSG00000134954	ETS1	11	q24.3	128328656	128457453	1.72145	0.0851692	0.82121	FALSE	FALSE	Trans (>250 kb)			0.886661
ENSG00000173598	NUDT4	12	q22	93771659	93797024	1.72129	0.0851987	0.82121	FALSE	FALSE	Trans (>250 kb)			0.118138
ENSG00000179431	FJX1	11	p13	35639735	35642419	1.72119	0.0852159	0.82121	FALSE	FALSE	Trans (>250 kb)			0.345915
ENSG00000108669	CYTH1	17	q25.3	76670130	76778379	1.72116	0.0852212	0.82121	FALSE	FALSE	Trans (>250 kb)			0.876962
ENSG00000091879	ANGPT2	8	p23.1	6357172	6420930	1.7194	0.0855414	0.82121	FALSE	FALSE	Trans (>250 kb)			0.181032
ENSG00000050820	BCAR1	16	q23.1	75262928	75301951	1.7189	0.085632	0.82121	FALSE	FALSE	Trans (>250 kb)			0.0921408
ENSG00000113249	HAVCR1	5	q33.3	156456424	156486130	1.71815	0.0857689	0.82121	FALSE	FALSE	Trans (>250 kb)			0.244726
ENSG00000064545	TMEM161A	19	p13.11	19229978	19249322	1.71716	0.0859505	0.82121	FALSE	FALSE	Trans (>250 kb)			0.335016
ENSG00000113810	SMC4	3	q25.33	160117062	160152750	1.71636	0.086097	0.82121	FALSE	FALSE	Trans (>250 kb)			0.315718
ENSG00000187144	SPATA21	1	p36.13	16713612	16763919	1.71589	0.0861828	0.82121	FALSE	FALSE	Trans (>250 kb)			0.641986
ENSG00000185475	TMEM179B	11	q12.3	62554887	62557877	1.71464	0.0864121	0.82121	FALSE	FALSE	Trans (>250 kb)			0.316818
ENSG00000156414	TDRD9	14	q32.33	104394799	104519004	1.71364	0.0865952	0.82121	FALSE	FALSE	Trans (>250 kb)			0.524098
ENSG00000034053	APBA2	15	q13.1	29129629	29410518	1.71336	0.0866459	0.82121	FALSE	FALSE	Trans (>250 kb)			0.277122
ENSG00000066027	PPP2R5A	1	q32.3	212458879	212535200	1.71325	0.0866673	0.82121	FALSE	FALSE	Trans (>250 kb)			0.378312
ENSG00000270099	RP11-248J23.7	10	q24.1	97620305	97684601	1.71283	0.086744	0.82121	FALSE	FALSE	Trans (>250 kb)			0.90436
ENSG00000140688	C16orf58	16	p11.2	31500792	31520630	1.71187	0.08692	0.82121	FALSE	FALSE	Trans (>250 kb)			0.709879
ENSG00000032742	IFT88	13	q12.11	21140585	21265503	1.71135	0.0870158	0.82121	FALSE	FALSE	Trans (>250 kb)			0.471003
ENSG00000177463	NR2C2	3	p25.1	14989091	15095107	1.71066	0.0871448	0.82121	FALSE	FALSE	Trans (>250 kb)			0.348915
ENSG00000183255	PTTG1IP	21	q22.3	46269500	46293752	1.71062	0.0871508	0.82121	FALSE	FALSE	Trans (>250 kb)			0.30182
ENSG00000140332	TLE3	15	q23	70340129	70390515	1.70979	0.0873053	0.82121	FALSE	FALSE	Trans (>250 kb)			0.650885
ENSG00000132613	MTSS1L	16	q22.1	70695107	70719969	1.70973	0.0873152	0.82121	FALSE	FALSE	Trans (>250 kb)			4.34254e-05
ENSG00000116005	PCYOX1	2	p13.3	70484518	70508323	1.70939	0.0873792	0.82121	FALSE	FALSE	Trans (>250 kb)			0.419808
ENSG00000173992	CCS	11	q13.2	66360292	66373490	1.70933	0.08739	0.82121	FALSE	FALSE	Trans (>250 kb)			0.922258
ENSG00000157456	CCNB2	15	q22.2	59397277	59417244	1.70913	0.0874262	0.82121	FALSE	FALSE	Trans (>250 kb)			0.357114
ENSG00000169967	MAP3K2	2	q14.3	128056306	128146041	1.70911	0.0874307	0.82121	FALSE	FALSE	163496	rs6733839	4.022e-28	0.135636
ENSG00000171621	SPSB1	1	p36.22	9352939	9429591	1.709	0.0874502	0.82121	FALSE	FALSE	Trans (>250 kb)			0.268523
ENSG00000139722	VPS37B	12	q24.31	123349882	123380991	1.70852	0.0875407	0.82121	FALSE	FALSE	Trans (>250 kb)			0.0193481
ENSG00000162078	ZG16B	16	p13.3	2880170	2888967	1.70757	0.0877157	0.82121	FALSE	FALSE	Trans (>250 kb)			0.716578
ENSG00000135913	USP37	2	q35	219314974	219433084	1.70711	0.0878011	0.82121	FALSE	FALSE	Trans (>250 kb)			0.10064
ENSG00000158769	F11R	1	q23.3	160965001	160991138	1.70655	0.0879056	0.82121	FALSE	FALSE	Trans (>250 kb)			0.573893
ENSG00000177051	FBXO46	19	q13.32	46213887	46234162	1.7064	0.0879338	0.82121	FALSE	FALSE	Trans (>250 kb)			6.42649e-06
ENSG00000169221	TBC1D10B	16	p11.2	30368423	30381585	1.70621	0.0879683	0.82121	FALSE	FALSE	Trans (>250 kb)			0.171833
ENSG00000106003	LFNG	7	p22.3	2552163	2568811	1.70614	0.0879822	0.82121	FALSE	FALSE	Trans (>250 kb)			0.935256
ENSG00000157796	WDR19	4	p14	39184024	39287430	1.70596	0.0880162	0.82121	FALSE	FALSE	Trans (>250 kb)			0.0777422
ENSG00000042445	RETSAT	2	p11.2	85569211	85581743	1.70558	0.0880864	0.82121	FALSE	FALSE	Trans (>250 kb)			0.347515
ENSG00000143622	RIT1	1	q22	155867599	155881195	1.70536	0.088128	0.82121	FALSE	FALSE	Trans (>250 kb)			0.378812
ENSG00000157554	ERG	21	q22.2	39751949	40033704	1.70451	0.0882857	0.82121	FALSE	FALSE	Trans (>250 kb)			0.214129
ENSG00000163625	WDFY3	4	q21.23	85590704	85887544	1.70347	0.0884809	0.82121	FALSE	FALSE	Trans (>250 kb)			0.883762
ENSG00000131409	LRRC4B	19	q13.33	51020149	51071302	1.70311	0.0885482	0.82121	FALSE	FALSE	Trans (>250 kb)			0.274323
ENSG00000198049	AVPR1B	1	q32.1	206223976	206231639	1.70291	0.0885845	0.82121	FALSE	FALSE	Trans (>250 kb)			0.236926
ENSG00000164615	CAMLG	5	q31.1	134074191	134087847	1.70286	0.0885941	0.82121	FALSE	FALSE	Trans (>250 kb)			0.89576
ENSG00000205339	IPO7	11	p15.4	9406169	9469673	1.70276	0.0886139	0.82121	FALSE	FALSE	Trans (>250 kb)			0.778672
ENSG00000167394	ZNF668	16	p11.2	31072164	31085641	1.70135	0.0888782	0.822049	FALSE	FALSE	Trans (>250 kb)			0.0788421
ENSG00000106397	PLOD3	7	q22.1	100849258	100861701	1.69969	0.08919	0.823116	FALSE	FALSE	Trans (>250 kb)			0.206329
ENSG00000081923	ATP8B1	18	q21.31	55313658	55470333	1.69961	0.0892045	0.823116	FALSE	FALSE	Trans (>250 kb)			0.218228
ENSG00000152348	ATG10	5	q14.1	81267844	81572676	1.69874	0.0893691	0.82382	FALSE	FALSE	Trans (>250 kb)			0.813269
ENSG00000117500	TMED5	1	p22.1	93615299	93646285	1.69811	0.0894879	0.824145	FALSE	FALSE	Trans (>250 kb)			0.0185481
ENSG00000104537	ANXA13	8	q24.13	124693034	124749647	1.6979	0.0895261	0.824145	FALSE	FALSE	Trans (>250 kb)			0.439106
ENSG00000172183	ISG20	15	q26.1	89179384	89199714	1.69714	0.0896707	0.824325	FALSE	FALSE	Trans (>250 kb)			0.99935
ENSG00000248487	ABHD14A	3	p21.2	52005442	52015212	1.69712	0.0896731	0.824325	FALSE	FALSE	Trans (>250 kb)			0.80217
ENSG00000196961	AP2A1	19	q13.33	50270225	50310370	1.69489	0.0900968	0.826096	FALSE	FALSE	Trans (>250 kb)			0.119138
ENSG00000137522	RNF121	11	q13.4	71639747	71708643	1.69411	0.0902446	0.826096	FALSE	FALSE	Trans (>250 kb)			0.452805
ENSG00000103148	NPRL3	16	p13.3	134273	188859	1.69391	0.0902827	0.826096	FALSE	FALSE	Trans (>250 kb)			0.0693431
ENSG00000140848	CPNE2	16	q13	57126449	57181878	1.69237	0.0905758	0.826096	FALSE	FALSE	Trans (>250 kb)			0.668783
ENSG00000186818	LILRB4	19	q13.42	55155340	55181810	1.69217	0.0906143	0.826096	FALSE	FALSE	Trans (>250 kb)			0.0114489
ENSG00000131263	RLIM	X	q13.2	73805052	73834452	1.6919	0.0906652	0.826096	FALSE	FALSE	Trans (>250 kb)
ENSG00000186470	BTN3A2	6	p22.2	26365387	26378546	1.69077	0.0908801	0.826096	FALSE	FALSE	Trans (>250 kb)			0.171133
ENSG00000184584	TMEM173	5	q31.2	138855119	138862520	1.69077	0.0908801	0.826096	FALSE	FALSE	Trans (>250 kb)			0.205429
ENSG00000173080	RXFP4	1	q22	155911480	155912625	1.69005	0.0910186	0.826096	FALSE	FALSE	Trans (>250 kb)			0.361214
ENSG00000143373	ZNF687	1	q21.3	151254094	151264656	1.68969	0.0910864	0.826096	FALSE	FALSE	Trans (>250 kb)			0.69618
ENSG00000110274	CEP164	11	q23.3	117185273	117283984	1.68859	0.0912987	0.826096	FALSE	FALSE	Trans (>250 kb)			0.666883
ENSG00000129194	SOX15	17	p13.1	7491496	7493488	1.68827	0.0913596	0.826096	FALSE	FALSE	Trans (>250 kb)			0.264724
ENSG00000119048	UBE2B	5	q31.1	133706870	133727683	1.68783	0.0914433	0.826096	FALSE	FALSE	Trans (>250 kb)			0.840566
ENSG00000108510	MED13	17	q23.2	60019966	60142643	1.68735	0.0915365	0.826096	FALSE	FALSE	Trans (>250 kb)			0.0020498
ENSG00000164134	NAA15	4	q31.1	140222609	140341187	1.68681	0.0916399	0.826096	FALSE	FALSE	Trans (>250 kb)			0.740676
ENSG00000183048	SLC25A10	17	q25.3	79670404	79688042	1.68666	0.0916692	0.826096	FALSE	FALSE	Trans (>250 kb)			0.547995
ENSG00000183337	BCOR	X	p11.4	39909068	40036582	1.68647	0.0917062	0.826096	FALSE	FALSE	Trans (>250 kb)
ENSG00000004846	ABCB5	7	p21.1	20654830	20816658	1.68509	0.0919715	0.826096	FALSE	FALSE	Trans (>250 kb)			0.419308
ENSG00000100365	NCF4	22	q12.3	37257030	37274057	1.68501	0.0919857	0.826096	FALSE	FALSE	Trans (>250 kb)			0.485901
ENSG00000166398	KIAA0355	19	q13.11	34745442	34846491	1.68449	0.0920876	0.826096	FALSE	FALSE	Trans (>250 kb)			0.659684
ENSG00000111540	RAB5B	12	q13.2	56367697	56388490	1.68441	0.0921032	0.826096	FALSE	FALSE	Trans (>250 kb)			0.20263
ENSG00000130254	SAFB2	19	p13.3	5587010	5624057	1.68407	0.092168	0.826096	FALSE	FALSE	Trans (>250 kb)			0.80277
ENSG00000138031	ADCY3	2	p23.3	25042038	25142708	1.68357	0.0922655	0.826096	FALSE	FALSE	Trans (>250 kb)			0.756274
ENSG00000163960	UBXN7	3	q29	196074533	196159345	1.68267	0.0924393	0.826692	FALSE	FALSE	Trans (>250 kb)			0.216428
ENSG00000188603	CLN3	16	p11.2	28477983	28506896	1.68252	0.0924679	0.826692	FALSE	FALSE	Trans (>250 kb)			0.0513449
ENSG00000154262	ABCA6	17	q24.3	67074843	67138029	1.68206	0.0925578	0.82691	FALSE	FALSE	Trans (>250 kb)			0.80397
ENSG00000104081	BMF	15	q15.1	40380091	40401093	1.68082	0.0927975	0.828643	FALSE	FALSE	Trans (>250 kb)			0.179932
ENSG00000135298	BAI3	6	q12	69345259	70099403	1.67881	0.0931899	0.82934	FALSE	FALSE	Trans (>250 kb)			0.653285
ENSG00000172531	PPP1CA	11	q13.2	67165654	67188654	1.67802	0.0933435	0.829866	FALSE	FALSE	Trans (>250 kb)			0.691381
ENSG00000132589	FLOT2	17	q11.2	27206353	27224697	1.67718	0.0935081	0.829866	FALSE	FALSE	Trans (>250 kb)			0.777172
ENSG00000134460	IL2RA	10	p15.1	6052652	6104288	1.67676	0.0935894	0.829866	FALSE	FALSE	Trans (>250 kb)			0.111539
ENSG00000105835	NAMPT	7	q22.3	105888731	105926772	1.6767	0.0936008	0.829866	FALSE	FALSE	Trans (>250 kb)			0.284122
ENSG00000084764	MAPRE3	2	p23.3	27193480	27250064	1.67591	0.0937558	0.8306	FALSE	FALSE	Trans (>250 kb)			0.533997
ENSG00000091583	APOH	17	q24.2	64208151	64252643	1.67525	0.0938845	0.831346	FALSE	FALSE	Trans (>250 kb)			0.146735
ENSG00000184697	CLDN6	16	p13.3	3064713	3070072	1.67464	0.0940046	0.831453	FALSE	FALSE	Trans (>250 kb)			0.430907
ENSG00000108370	RGS9	17	q24.1	63133549	63223821	1.67444	0.0940451	0.831453	FALSE	FALSE	Trans (>250 kb)			0.0230477
ENSG00000142484	TM4SF5	17	p13.2	4675179	4686506	1.67292	0.0943421	0.831453	FALSE	FALSE	Trans (>250 kb)			0.39651
ENSG00000073670	ADAM11	17	q21.31	42836399	42859214	1.67285	0.0943572	0.831453	FALSE	FALSE	Trans (>250 kb)			0.514099
ENSG00000143851	PTPN7	1	q32.1	202116141	202130716	1.67244	0.0944369	0.831453	FALSE	FALSE	Trans (>250 kb)			0.887661
ENSG00000266714	MYO15B	17	q25.1	73584139	73622929	1.67207	0.0945112	0.831453	FALSE	FALSE	Trans (>250 kb)			0.775972
ENSG00000115266	APC2	19	p13.3	1446300	1473243	1.67171	0.094581	0.831473	FALSE	FALSE	Trans (>250 kb)			0.0420458
ENSG00000136279	DBNL	7	p13	44084239	44109055	1.6709	0.0947409	0.831473	FALSE	FALSE	Trans (>250 kb)			0.493401
ENSG00000175582	RAB6A	11	q13.4	73386683	73472182	1.67041	0.0948377	0.831473	FALSE	FALSE	Trans (>250 kb)			0.989851
ENSG00000088826	SMOX	20	p13	4101627	4168394	1.67021	0.0948771	0.831473	FALSE	FALSE	Trans (>250 kb)			0.0146485
ENSG00000115009	CCL20	2	q36.3	228678558	228682272	1.66926	0.0950651	0.831804	FALSE	FALSE	Trans (>250 kb)			0.964354
ENSG00000213533	TMEM110	3	p21.1	52870235	52931612	1.66867	0.0951829	0.831804	FALSE	FALSE	Trans (>250 kb)			0.70348
ENSG00000127511	SIN3B	19	p13.11	16940211	16991164	1.66859	0.0951981	0.831804	FALSE	FALSE	Trans (>250 kb)			0.590391
ENSG00000125912	NCLN	19	p13.3	3185561	3209573	1.66825	0.0952667	0.831804	FALSE	FALSE	Trans (>250 kb)			0.970753
ENSG00000066294	CD84	1	q23.3	160510885	160549306	1.66824	0.0952673	0.831804	FALSE	FALSE	Trans (>250 kb)			0.134937
ENSG00000067365	METTL22	16	p13.2	8715540	8740081	1.66703	0.0955091	0.831804	FALSE	FALSE	Trans (>250 kb)			0.622388
ENSG00000139679	LPAR6	13	q14.2	48963707	49018840	1.66613	0.0956873	0.832467	FALSE	FALSE	Trans (>250 kb)			0.447805
ENSG00000168916	ZNF608	5	q23.2	123972608	124084500	1.66518	0.0958774	0.832467	FALSE	FALSE	Trans (>250 kb)			0.357614
ENSG00000153902	LGI4	19	q13.12	35615417	35633355	1.66497	0.0959192	0.832467	FALSE	FALSE	Trans (>250 kb)			0.765573
ENSG00000165621	OXGR1	13	q32.1	97637973	97646984	1.66485	0.0959418	0.832467	FALSE	FALSE	Trans (>250 kb)			0.117238
ENSG00000122390	NAA60	16	p13.3	3493611	3536963	1.66418	0.0960764	0.832467	FALSE	FALSE	Trans (>250 kb)			0.449205
ENSG00000149091	DGKZ	11	p11.2	46354455	46402104	1.66406	0.0961005	0.832467	FALSE	FALSE	Trans (>250 kb)			0.326017
ENSG00000101292	PROKR2	20	p12.3	5282317	5297378	1.66366	0.0961801	0.832467	FALSE	FALSE	Trans (>250 kb)			0.805269
ENSG00000076067	RBMS2	12	q13.3	56915713	56984745	1.66329	0.096254	0.832467	FALSE	FALSE	Trans (>250 kb)			0.219128
ENSG00000117707	PROX1	1	q32.3	214156524	214214595	1.66271	0.0963712	0.832467	FALSE	FALSE	Trans (>250 kb)			0.0470453
ENSG00000103653	CSK	15	q24.1	75074398	75095539	1.66195	0.096522	0.832467	FALSE	FALSE	Trans (>250 kb)			0.371813
ENSG00000011405	PIK3C2A	11	p15.1	17099277	17229530	1.66126	0.096662	0.832467	FALSE	FALSE	Trans (>250 kb)			0.235426
ENSG00000168769	TET2	4	q24	106067032	106200973	1.66108	0.0966983	0.832467	FALSE	FALSE	Trans (>250 kb)			0.0428457
ENSG00000132965	ALOX5AP	13	q12.3	31309645	31338556	1.66084	0.0967449	0.832467	FALSE	FALSE	Trans (>250 kb)			0.961154
ENSG00000161860	SYCE2	19	p13.2	13009600	13030090	1.66075	0.0967643	0.832467	FALSE	FALSE	Trans (>250 kb)			0.960654
ENSG00000161791	FMNL3	12	q13.12	50031724	50101948	1.66071	0.0967721	0.832467	FALSE	FALSE	Trans (>250 kb)			0.868363
ENSG00000125991	ERGIC3	20	q11.22	34129770	34145405	1.66041	0.0968312	0.832467	FALSE	FALSE	Trans (>250 kb)			0.206729
ENSG00000143815	LBR	1	q42.12	225589204	225616627	1.65988	0.0969377	0.832467	FALSE	FALSE	Trans (>250 kb)			0.538696
ENSG00000214212	C19orf38	19	p13.2	10947251	10980466	1.65977	0.0969607	0.832467	FALSE	FALSE	Trans (>250 kb)			0.229327
ENSG00000146859	TMEM140	7	q33	134832824	134850967	1.65963	0.096988	0.832467	FALSE	FALSE	Trans (>250 kb)			0.209129
ENSG00000066923	STAG3	7	q22.1	99775186	99819111	1.6594	0.0970344	0.832467	FALSE	FALSE	Trans (>250 kb)			0.00186347
ENSG00000153395	LPCAT1	5	p15.33	1456595	1524092	1.6585	0.0972164	0.832467	FALSE	FALSE	Trans (>250 kb)			0.436906
ENSG00000165478	HEPACAM	11	q24.2	124789089	124806308	1.65805	0.0973077	0.832467	FALSE	FALSE	Trans (>250 kb)			0.0351465
ENSG00000140365	COMMD4	15	q24.2	75628232	75634268	1.65779	0.0973604	0.832467	FALSE	FALSE	Trans (>250 kb)			0.269223
ENSG00000074054	CLASP1	2	q14.3	122095352	122407163	1.65688	0.097543	0.832467	FALSE	FALSE	Trans (>250 kb)			0.0727427
ENSG00000178996	SNX18	5	q11.2	53813589	53842415	1.65682	0.0975558	0.832467	FALSE	FALSE	Trans (>250 kb)			0.920158
ENSG00000213015	ZNF580	19	q13.42	56146382	56154835	1.65678	0.0975645	0.832467	FALSE	FALSE	Trans (>250 kb)			0.453805
ENSG00000165282	PIGO	9	p13.3	35088685	35096591	1.65608	0.0977049	0.832467	FALSE	FALSE	Trans (>250 kb)			0.784472
ENSG00000162664	ZNF326	1	p22.2	90460671	90501090	1.65598	0.0977264	0.832467	FALSE	FALSE	Trans (>250 kb)			0.315118
ENSG00000109180	OCIAD1	4	p11	48807229	48863834	1.65591	0.097739	0.832467	FALSE	FALSE	Trans (>250 kb)			0.0223478
ENSG00000064666	CNN2	19	p13.3	1026298	1039068	1.6558	0.0977631	0.832467	FALSE	FALSE	8010	rs4147910	9.272e-09	1.4859e-09
ENSG00000008294	SPAG9	17	q21.33	49039535	49198226	1.6549	0.0979451	0.832467	FALSE	FALSE	Trans (>250 kb)			0.29852
ENSG00000134575	ACP2	11	p11.2	47260853	47270457	1.65487	0.0979503	0.832467	FALSE	FALSE	109883	rs3740688	9.702e-11	3.97709e-05
ENSG00000010244	ZNF207	17	q11.2	30677136	30708905	1.65451	0.0980231	0.832467	FALSE	FALSE	Trans (>250 kb)			0.168633
ENSG00000160255	ITGB2	21	q22.3	46305868	46351904	1.65443	0.0980394	0.832467	FALSE	FALSE	Trans (>250 kb)			0.538896
ENSG00000157107	FCHO2	5	q13.2	72251808	72386349	1.65433	0.0980595	0.832467	FALSE	FALSE	Trans (>250 kb)			0.166033
ENSG00000163635	ATXN7	3	p14.1	63850233	63989138	1.6534	0.0982495	0.832467	FALSE	FALSE	Trans (>250 kb)			0.422208
ENSG00000170464	DNAJC18	5	q31.2	138744279	138780180	1.65337	0.0982549	0.832467	FALSE	FALSE	Trans (>250 kb)			0.176132
ENSG00000099821	POLRMT	19	p13.3	617223	633597	1.65262	0.0984074	0.832467	FALSE	FALSE	Trans (>250 kb)			0.919858
ENSG00000197102	DYNC1H1	14	q32.31	102430865	102517129	1.65252	0.0984276	0.832467	FALSE	FALSE	Trans (>250 kb)			0.981052
ENSG00000011485	PPP5C	19	q13.32	46850251	46896238	1.65247	0.0984379	0.832467	FALSE	FALSE	Trans (>250 kb)			0.144736
ENSG00000132466	ANKRD17	4	q13.3	73939093	74124515	1.65236	0.0984615	0.832467	FALSE	FALSE	Trans (>250 kb)			0.856464
ENSG00000255537	AP000708.1	11	q24.2	125365110	125369424	1.65233	0.098467	0.832467	FALSE	FALSE	Trans (>250 kb)			0.830767
ENSG00000172053	QARS	3	p21.31	49133365	49142553	1.65182	0.0985707	0.832467	FALSE	FALSE	Trans (>250 kb)			0.407509
ENSG00000213593	TMX2	11	q12.1	57480072	57508445	1.65138	0.0986602	0.832467	FALSE	FALSE	Trans (>250 kb)			0.383912
ENSG00000198865	CCDC152	5	p12	42756903	42802462	1.65054	0.0988325	0.832467	FALSE	FALSE	Trans (>250 kb)			0.714979
ENSG00000160075	SSU72	1	p36.33	1477053	1510249	1.64964	0.0990159	0.832467	FALSE	FALSE	Trans (>250 kb)			0.719978
ENSG00000143382	ADAMTSL4	1	q21.3	150521884	150533413	1.64919	0.0991089	0.832467	FALSE	FALSE	Trans (>250 kb)			0.436506
ENSG00000185950	IRS2	13	q34	110406184	110438915	1.64879	0.0991908	0.832467	FALSE	FALSE	Trans (>250 kb)			0.814269
ENSG00000222046	DCDC2B	1	p35.1	32674695	32681797	1.64862	0.0992264	0.832467	FALSE	FALSE	Trans (>250 kb)			0.869863
ENSG00000100226	GTPBP1	22	q13.1	39101728	39134304	1.64842	0.0992662	0.832467	FALSE	FALSE	Trans (>250 kb)			0.228527
ENSG00000197405	C5AR1	19	q13.32	47793280	47825323	1.64815	0.0993212	0.832467	FALSE	FALSE	Trans (>250 kb)			0.183132
ENSG00000104147	OIP5	15	q15.1	41601466	41624819	1.648	0.0993528	0.832467	FALSE	FALSE	Trans (>250 kb)			0.260624
ENSG00000100284	TOM1	22	q12.3	35695268	35743985	1.64774	0.0994066	0.832467	FALSE	FALSE	Trans (>250 kb)			0.305519
ENSG00000113048	MRPS27	5	q13.2	71515236	71616473	1.64727	0.0995023	0.832467	FALSE	FALSE	Trans (>250 kb)			0.263924
ENSG00000076356	PLXNA2	1	q32.2	208195587	208417665	1.64712	0.0995341	0.832467	FALSE	FALSE	Trans (>250 kb)			0.760274
ENSG00000167460	TPM4	19	p13.12	16177831	16213813	1.64684	0.0995899	0.832467	FALSE	FALSE	Trans (>250 kb)			0.468303
ENSG00000177335	C8orf31	8	q24.3	144120626	144141359	1.64673	0.0996145	0.832467	FALSE	FALSE	Trans (>250 kb)			0.673383
ENSG00000108349	CASC3	17	q21.1	38296571	38328436	1.64651	0.0996583	0.832467	FALSE	FALSE	Trans (>250 kb)			0.309419
ENSG00000008869	HEATR5B	2	p22.2	37195526	37311485	1.64629	0.0997032	0.832467	FALSE	FALSE	Trans (>250 kb)			0.307719
ENSG00000148841	ITPRIP	10	q25.1	106071894	106098162	1.64582	0.0998012	0.832467	FALSE	FALSE	Trans (>250 kb)			0.307619
ENSG00000163637	PRICKLE2	3	p14.1	64079543	64431152	1.64581	0.0998035	0.832467	FALSE	FALSE	Trans (>250 kb)			0.568393
ENSG00000137414	FAM8A1	6	p22.3	17600586	17611950	1.64547	0.0998729	0.832467	FALSE	FALSE	Trans (>250 kb)			0.208129
ENSG00000069943	PIGB	15	q21.3	55611158	55647846	1.64514	0.0999404	0.832467	FALSE	FALSE	Trans (>250 kb)			0.357814
ENSG00000187239	FNBP1	9	q34.11	132649466	132805473	1.64483	0.100004	0.832467	FALSE	FALSE	Trans (>250 kb)			0.968253
ENSG00000070423	RNF126	19	p13.3	647526	663277	1.64409	0.100157	0.832467	FALSE	FALSE	Trans (>250 kb)			0.59509
ENSG00000143167	GPA33	1	q24.1	167022073	167059868	1.6438	0.100217	0.832467	FALSE	FALSE	Trans (>250 kb)			0.763074
ENSG00000005007	UPF1	19	p13.11	18942747	18979045	1.64212	0.100566	0.8337	FALSE	FALSE	Trans (>250 kb)			0.234727
ENSG00000258728	GALT	9	p13.3	34646642	34657110	1.64194	0.100602	0.8337	FALSE	FALSE	Trans (>250 kb)			0.416808
ENSG00000261190	C16orf97	16	q12.1	52039399	52112386	1.64177	0.100638	0.8337	FALSE	FALSE	Trans (>250 kb)			0.757474
ENSG00000269476	CTD-2583A14.9	19	q13.43	58388133	58427959	1.64036	0.10093	0.834735	FALSE	FALSE	Trans (>250 kb)			0.536296
ENSG00000178826	TMEM139	7	q34	142977050	142985141	1.64035	0.100932	0.834735	FALSE	FALSE	123998	rs11767557	1.561e-08	0.0862414
ENSG00000135480	KRT7	12	q13.13	52626304	52645970	1.63982	0.101042	0.834735	FALSE	FALSE	Trans (>250 kb)			0.478102
ENSG00000172725	CORO1B	11	q13.2	67205519	67211292	1.63875	0.101266	0.834735	FALSE	FALSE	Trans (>250 kb)			0.581192
ENSG00000143797	MBOAT2	2	p25.1	8992820	9143942	1.63844	0.101329	0.834735	FALSE	FALSE	Trans (>250 kb)			0.663684
ENSG00000148702	HABP2	10	q25.3	115310596	115349361	1.63735	0.101557	0.834735	FALSE	FALSE	Trans (>250 kb)			0.538396
ENSG00000083312	TNPO1	5	q13.2	72112139	72212560	1.6364	0.101756	0.834735	FALSE	FALSE	Trans (>250 kb)			0.573293
ENSG00000158445	KCNB1	20	q13.13	47980414	48099184	1.63625	0.101787	0.834735	FALSE	FALSE	Trans (>250 kb)			0.523698
ENSG00000101109	STK4	20	q13.12	43595115	43708600	1.63622	0.101795	0.834735	FALSE	FALSE	Trans (>250 kb)			0.833167
ENSG00000104324	CPQ	8	q22.1	97657455	98161882	1.63585	0.101872	0.834828	FALSE	FALSE	Trans (>250 kb)			0.255724
ENSG00000101337	TM9SF4	20	q11.21	30697309	30755061	1.63563	0.101917	0.834834	FALSE	FALSE	Trans (>250 kb)			0.645285
ENSG00000143013	LMO4	1	p22.3	87794151	87814606	1.63514	0.10202	0.835004	FALSE	FALSE	Trans (>250 kb)			0.563394
ENSG00000159363	ATP13A2	1	p36.13	17312453	17338423	1.6347	0.102112	0.835004	FALSE	FALSE	Trans (>250 kb)			0.108139
ENSG00000161847	RAVER1	19	p13.2	10426888	10444316	1.63467	0.102118	0.835004	FALSE	FALSE	Trans (>250 kb)			0.345215
ENSG00000169744	LDB2	4	p15.32	16503164	16900432	1.63403	0.102252	0.835004	FALSE	FALSE	Trans (>250 kb)			0.577592
ENSG00000161914	ZNF653	19	p13.2	11594242	11616738	1.63367	0.102328	0.835004	FALSE	FALSE	Trans (>250 kb)			0.755374
ENSG00000203666	EFCAB2	1	q44	245133007	245290466	1.63361	0.102341	0.835004	FALSE	FALSE	Trans (>250 kb)			0.555194
ENSG00000108798	ABI3	17	q21.32	47287589	47300587	1.63356	0.102352	0.835004	FALSE	FALSE	Trans (>250 kb)			0.0763424
ENSG00000143630	HCN3	1	q22	155247374	155259639	1.6311	0.102868	0.835646	FALSE	FALSE	Trans (>250 kb)			0.350215
ENSG00000115592	PRKAG3	2	q35	219687106	219696809	1.63058	0.10298	0.835646	FALSE	FALSE	Trans (>250 kb)			0.854765
ENSG00000104343	UBE2W	8	q21.11	74692332	74791145	1.63034	0.10303	0.835646	FALSE	FALSE	Trans (>250 kb)			0.267623
ENSG00000198794	SCAMP5	15	q24.2	75249560	75313837	1.6298	0.103144	0.835646	FALSE	FALSE	Trans (>250 kb)			0.345615
ENSG00000105261	OVOL3	19	q13.12	36602104	36604613	1.6297	0.103164	0.835646	FALSE	FALSE	Trans (>250 kb)			0.459604
ENSG00000166340	TPP1	11	p15.4	6634000	6640692	1.62955	0.103197	0.835646	FALSE	FALSE	Trans (>250 kb)			0.529097
ENSG00000089486	CDIP1	16	p13.3	4560676	4588829	1.62876	0.103365	0.836503	FALSE	FALSE	Trans (>250 kb)			0.505699
ENSG00000197969	VPS13A	9	q21.2	79792269	80036457	1.62845	0.10343	0.836518	FALSE	FALSE	Trans (>250 kb)			0.488601
ENSG00000138101	DTNB	2	p23.3	25600067	25896503	1.62836	0.103448	0.836518	FALSE	FALSE	Trans (>250 kb)			0.0158484
ENSG00000130283	GDF1	19	p13.11	18979361	19006905	1.62727	0.10368	0.837746	FALSE	FALSE	Trans (>250 kb)			0.317118
ENSG00000167280	ENGASE	17	q25.3	77071021	77084681	1.62558	0.104039	0.838609	FALSE	FALSE	Trans (>250 kb)			0.380212
ENSG00000100258	LMF2	22	q13.33	50941376	50946135	1.62493	0.104177	0.838609	FALSE	FALSE	Trans (>250 kb)			0.453605
ENSG00000086619	ERO1LB	1	q42.3	236378855	236445319	1.62487	0.10419	0.838609	FALSE	FALSE	Trans (>250 kb)			0.183632
ENSG00000121381	TAS2R9	12	p13.2	10961693	10962767	1.62464	0.104239	0.838652	FALSE	FALSE	Trans (>250 kb)			0.463504
ENSG00000159720	ATP6V0D1	16	q22.1	67471917	67515140	1.62444	0.104283	0.838652	FALSE	FALSE	Trans (>250 kb)			0.889461
ENSG00000177694	NAALADL2	3	q26.31	174156363	175523428	1.62414	0.104345	0.838652	FALSE	FALSE	Trans (>250 kb)			0.492501
ENSG00000170653	ATF7	12	q13.13	53901640	54020199	1.6241	0.104355	0.838652	FALSE	FALSE	Trans (>250 kb)			0.114839
ENSG00000144481	TRPM8	2	q37.1	234826043	234928166	1.62342	0.1045	0.839092	FALSE	FALSE	Trans (>250 kb)			0.888561
ENSG00000146592	CREB5	7	p15.1	28338940	28865511	1.6232	0.104546	0.839092	FALSE	FALSE	Trans (>250 kb)			0.0173483
ENSG00000261147	RP11-697E2.6	15	q26.1	90792788	90815440	1.62318	0.104552	0.839092	FALSE	FALSE	Trans (>250 kb)			0.649485
ENSG00000101972	STAG2	X	q25	123094062	123556514	1.62183	0.10484	0.839932	FALSE	FALSE	Trans (>250 kb)
ENSG00000171227	TMEM37	2	q14.2	120187477	120196096	1.62172	0.104863	0.839932	FALSE	FALSE	Trans (>250 kb)			0.00146418
ENSG00000259642	C15orf37	15	q25.1	80215113	80217194	1.62017	0.105195	0.839932	FALSE	FALSE	Trans (>250 kb)			0.381012
ENSG00000002919	SNX11	17	q21.32	46180719	46200436	1.61945	0.105351	0.839932	FALSE	FALSE	Trans (>250 kb)			0.60069
ENSG00000134508	CABLES1	18	q11.2	20714528	20840431	1.61901	0.105445	0.839932	FALSE	FALSE	Trans (>250 kb)			0.388911
ENSG00000026950	BTN3A1	6	p22.2	26402465	26415444	1.6187	0.105511	0.839932	FALSE	FALSE	Trans (>250 kb)			0.119438
ENSG00000132259	CNGA4	11	p15.4	6255995	6265659	1.61862	0.10553	0.839932	FALSE	FALSE	Trans (>250 kb)			0.327017
ENSG00000084112	SSH1	12	q24.11	109176466	109251366	1.61803	0.105656	0.839932	FALSE	FALSE	Trans (>250 kb)			0.853165
ENSG00000102181	CD99L2	X	q28	149934810	150067289	1.61738	0.105795	0.839932	FALSE	FALSE	Trans (>250 kb)
ENSG00000166884	OR4D6	11	q12.1	59224411	59225464	1.61681	0.10592	0.839932	FALSE	FALSE	Trans (>250 kb)			0.711879
ENSG00000174749	C4orf32	4	q25	113066553	113116412	1.61609	0.106075	0.839932	FALSE	FALSE	Trans (>250 kb)			0.0652435
ENSG00000166337	TAF10	11	p15.4	6627526	6633898	1.61541	0.106222	0.839932	FALSE	FALSE	Trans (>250 kb)			0.491601
ENSG00000139908	TSSK4	14	q12	24674903	24677568	1.61522	0.106264	0.839932	FALSE	FALSE	Trans (>250 kb)			0.574393
ENSG00000125970	RALY	20	q11.22	32581452	32696114	1.6148	0.106354	0.839932	FALSE	FALSE	Trans (>250 kb)			0.489601
ENSG00000159346	ADIPOR1	1	q32.1	202909951	202927700	1.6143	0.106463	0.839932	FALSE	FALSE	Trans (>250 kb)			0.741276
ENSG00000100979	PLTP	20	q13.12	44527399	44540794	1.61411	0.106503	0.839932	FALSE	FALSE	Trans (>250 kb)			0.320718
ENSG00000204595	DPRX	19	q13.42	54135310	54140263	1.61359	0.106616	0.839932	FALSE	FALSE	Trans (>250 kb)			0.0438456
ENSG00000089006	SNX5	20	p11.23	17922241	17949623	1.61351	0.106634	0.839932	FALSE	FALSE	Trans (>250 kb)			0.111839
ENSG00000161010	C5orf45	5	q35.3	179261436	179289173	1.61331	0.106677	0.839932	FALSE	FALSE	Trans (>250 kb)			0.145635
ENSG00000170185	USP38	4	q31.21	144106070	144144983	1.61324	0.106691	0.839932	FALSE	FALSE	Trans (>250 kb)			0.476802
ENSG00000130402	ACTN4	19	q13.2	39138289	39222223	1.61184	0.106996	0.840254	FALSE	FALSE	Trans (>250 kb)			0.177432
ENSG00000076555	ACACB	12	q24.11	109554400	109706031	1.61131	0.107113	0.840254	FALSE	FALSE	Trans (>250 kb)			0.466503
ENSG00000197106	SLC6A17	1	p13.3	110693108	110744824	1.6112	0.107136	0.840254	FALSE	FALSE	Trans (>250 kb)			0.0634437
ENSG00000132716	DCAF8	1	q23.2	160185505	160254920	1.61091	0.107199	0.840388	FALSE	FALSE	Trans (>250 kb)			0.465703
ENSG00000050344	NFE2L3	7	p15.2	26191860	26226745	1.61068	0.107249	0.840416	FALSE	FALSE	Trans (>250 kb)			0.0347465
ENSG00000010671	BTK	X	q22.1	100604435	100641183	1.60928	0.107555	0.840925	FALSE	FALSE	Trans (>250 kb)
ENSG00000124486	USP9X	X	p11.4	40944888	41095832	1.60913	0.107588	0.840925	FALSE	FALSE	Trans (>250 kb)
ENSG00000232423	PRAMEF6	1	p36.21	12998181	13117751	1.6085	0.107725	0.840925	FALSE	FALSE	Trans (>250 kb)
ENSG00000186810	CXCR3	X	q13.1	70835766	70838367	1.60834	0.10776	0.840925	FALSE	FALSE	Trans (>250 kb)
ENSG00000187912	CLEC17A	19	p13.12	14693896	14721969	1.60781	0.107876	0.840925	FALSE	FALSE	Trans (>250 kb)			0.247825
ENSG00000066322	ELOVL1	1	p34.2	43829068	43833696	1.6078	0.107878	0.840925	FALSE	FALSE	Trans (>250 kb)			0.89566
ENSG00000114854	TNNC1	3	p21.1	52485118	52488086	1.60727	0.107996	0.840925	FALSE	FALSE	Trans (>250 kb)			0.420908
ENSG00000120057	SFRP5	10	q24.2	99526508	99531709	1.60717	0.108017	0.840925	FALSE	FALSE	Trans (>250 kb)			0.90496
ENSG00000068078	FGFR3	4	p16.3	1795034	1810599	1.60711	0.10803	0.840925	FALSE	FALSE	Trans (>250 kb)			0.665483
ENSG00000160570	DEDD2	19	q13.2	42702750	42724292	1.60616	0.108238	0.842025	FALSE	FALSE	Trans (>250 kb)			0.975152
ENSG00000122008	POLK	5	q13.3	74807581	74896969	1.60587	0.108303	0.842025	FALSE	FALSE	Trans (>250 kb)			0.0266473
ENSG00000178498	DTX3	12	q13.3	57998405	58003587	1.60542	0.108402	0.842154	FALSE	FALSE	Trans (>250 kb)			0.955054
ENSG00000164953	TMEM67	8	q22.1	94767072	94831462	1.60479	0.10854	0.842154	FALSE	FALSE	Trans (>250 kb)			0.515998
ENSG00000125398	SOX9	17	q24.3	70117161	70122561	1.60427	0.108654	0.842154	FALSE	FALSE	Trans (>250 kb)			0.165833
ENSG00000164164	OTUD4	4	q31.21	146031990	146101313	1.60419	0.108673	0.842154	FALSE	FALSE	Trans (>250 kb)			0.0249475
ENSG00000187778	MCRS1	12	q13.12	49950327	49961936	1.60417	0.108676	0.842154	FALSE	FALSE	Trans (>250 kb)			0.721478
ENSG00000046647	GEMIN8	X	p22.2	14026398	14048012	1.60293	0.108951	0.84259	FALSE	FALSE	Trans (>250 kb)
ENSG00000198929	NOS1AP	1	q23.3	162039564	162353321	1.6028	0.108979	0.84259	FALSE	FALSE	Trans (>250 kb)			0.192131
ENSG00000151665	PIGF	2	p21	46808076	46844258	1.60268	0.109005	0.84259	FALSE	FALSE	Trans (>250 kb)			0.111739
ENSG00000183696	UPP1	7	p12.3	48128225	48148330	1.60248	0.109049	0.84259	FALSE	FALSE	Trans (>250 kb)			0.39931
ENSG00000181035	SLC25A42	19	p13.11	19174808	19223697	1.60011	0.109575	0.843605	FALSE	FALSE	Trans (>250 kb)			0.231027
ENSG00000114626	ABTB1	3	q21.3	127391778	127399768	1.6001	0.109576	0.843605	FALSE	FALSE	Trans (>250 kb)			0.742476
ENSG00000188677	PARVB	22	q13.31	44395091	44568829	1.59869	0.109889	0.8442	FALSE	FALSE	Trans (>250 kb)			0.777072
ENSG00000085185	BCORL1	X	q26.1	129115083	129192058	1.59836	0.109962	0.8442	FALSE	FALSE	Trans (>250 kb)
ENSG00000132631	SCP2D1	20	p11.23	18794370	18795033	1.59822	0.109995	0.8442	FALSE	FALSE	Trans (>250 kb)			0.773973
ENSG00000004455	AK2	1	p35.1	33473585	33546597	1.59813	0.110014	0.8442	FALSE	FALSE	Trans (>250 kb)			0.138536
ENSG00000140632	GLYR1	16	p13.3	4853204	4897343	1.59742	0.110171	0.8442	FALSE	FALSE	Trans (>250 kb)			0.0272473
ENSG00000166889	PATL1	11	q12.1	59404189	59436453	1.59715	0.110232	0.8442	FALSE	FALSE	Trans (>250 kb)			0.0641436
ENSG00000165495	PKNOX2	11	q24.2	125034583	125303285	1.59696	0.110274	0.8442	FALSE	FALSE	Trans (>250 kb)			0.464204
ENSG00000137831	UACA	15	q23	70946893	71055932	1.59668	0.110337	0.8442	FALSE	FALSE	Trans (>250 kb)			0.750275
ENSG00000189420	ZFP92	X	q28	152683780	152687087	1.59643	0.110393	0.8442	FALSE	FALSE	Trans (>250 kb)
ENSG00000166833	NAV2	11	p15.1	19372271	20143144	1.5964	0.1104	0.8442	FALSE	FALSE	Trans (>250 kb)			0.69718
ENSG00000116117	PARD3B	2	q33.3	205410516	206484886	1.59532	0.11064	0.8442	FALSE	FALSE	Trans (>250 kb)			0.579992
ENSG00000214530	STARD10	11	q13.4	72465774	72504726	1.5951	0.11069	0.8442	FALSE	FALSE	Trans (>250 kb)			0.09994
ENSG00000147596	PRDM14	8	q13.3	70963886	70983928	1.59456	0.110811	0.8442	FALSE	FALSE	Trans (>250 kb)			0.566093
ENSG00000103222	ABCC1	16	p13.11	16043434	16236931	1.59446	0.110833	0.8442	FALSE	FALSE	Trans (>250 kb)			0.689481
ENSG00000147677	EIF3H	8	q24.11	117654369	117779164	1.5927	0.111228	0.845485	FALSE	FALSE	Trans (>250 kb)			0.10224
ENSG00000196247	ZNF107	7	q11.21	64126511	64171404	1.5919	0.111407	0.846239	FALSE	FALSE	Trans (>250 kb)			0.959454
ENSG00000170881	RNF139	8	q24.13	125486979	125500155	1.58924	0.112007	0.848589	FALSE	FALSE	Trans (>250 kb)			0.050045
ENSG00000163491	NEK10	3	p24.1	27151576	27410951	1.58822	0.112236	0.848589	FALSE	FALSE	Trans (>250 kb)			0.878962
ENSG00000204482	LST1	6	p21.33	31553901	31556686	1.58787	0.112316	0.848589	FALSE	FALSE	Trans (>250 kb)			0.19643
ENSG00000007908	SELE	1	q24.2	169691781	169733846	1.58775	0.112343	0.848589	FALSE	FALSE	Trans (>250 kb)			0.10074
ENSG00000188211	NCR3LG1	11	p15.1	17373273	17398888	1.58722	0.112462	0.848589	FALSE	FALSE	Trans (>250 kb)			0.206829
ENSG00000131203	IDO1	8	p11.21	39759794	39785963	1.58722	0.112463	0.848589	FALSE	FALSE	Trans (>250 kb)			0.683482
ENSG00000188785	ZNF548	19	q13.43	57901218	57912786	1.58655	0.112615	0.848589	FALSE	FALSE	Trans (>250 kb)			0.0912409
ENSG00000074657	ZNF532	18	q21.32	56529832	56653712	1.58538	0.112881	0.848589	FALSE	FALSE	Trans (>250 kb)			0.491501
ENSG00000077150	NFKB2	10	q24.32	104153867	104162281	1.58435	0.113114	0.848589	FALSE	FALSE	Trans (>250 kb)			0.722578
ENSG00000151806	GUF1	4	p12	44680444	44702943	1.58411	0.11317	0.848589	FALSE	FALSE	Trans (>250 kb)			0.450705
ENSG00000196453	ZNF777	7	q36.1	149128454	149158214	1.58382	0.113235	0.848589	FALSE	FALSE	Trans (>250 kb)			0.218328
ENSG00000213689	TREX1	3	p21.31	48506445	48509044	1.58338	0.113334	0.848589	FALSE	FALSE	Trans (>250 kb)			0.908859
ENSG00000114861	FOXP1	3	p13	71003844	71633140	1.58286	0.113454	0.848589	FALSE	FALSE	Trans (>250 kb)			0.976252
ENSG00000237521	OR7E24	19	p13.2	9361606	9362820	1.58269	0.113493	0.848589	FALSE	FALSE	Trans (>250 kb)			0.19853
ENSG00000167258	CDK12	17	q12	37617764	37721160	1.58256	0.113521	0.848589	FALSE	FALSE	Trans (>250 kb)			0.60029
ENSG00000115602	IL1RL1	2	q12.1	102927962	102968497	1.5822	0.113603	0.848589	FALSE	FALSE	Trans (>250 kb)			0.4963
ENSG00000231389	HLA-DPA1	6	p21.32	33032346	33048552	1.58164	0.113731	0.848589	FALSE	FALSE	Trans (>250 kb)			0.419208
ENSG00000151012	SLC7A11	4	q28.3	139085251	139163503	1.58154	0.113756	0.848589	FALSE	FALSE	Trans (>250 kb)			0.773473
ENSG00000175567	UCP2	11	q13.4	73685712	73694352	1.58135	0.113797	0.848589	FALSE	FALSE	Trans (>250 kb)			0.889261
ENSG00000204283	FLJ45079	17	q25.3	75875109	75878659	1.58102	0.113873	0.848589	FALSE	FALSE	Trans (>250 kb)			0.350615
ENSG00000226757	AC079341.1	4	q27	122685740	122687962	1.58032	0.114034	0.848589	FALSE	FALSE	Trans (>250 kb)			0.79577
ENSG00000163352	LENEP	1	q21.3	154966062	154966791	1.58017	0.114068	0.848589	FALSE	FALSE	Trans (>250 kb)			0.907959
ENSG00000157224	CLDN12	7	q21.13	90013035	90142716	1.57994	0.114121	0.848589	FALSE	FALSE	Trans (>250 kb)			0.235726
ENSG00000165782	TMEM55B	14	q11.2	20925878	20929771	1.57991	0.114126	0.848589	FALSE	FALSE	Trans (>250 kb)			0.240926
ENSG00000102158	MAGT1	X	q21.1	77081861	77151090	1.57989	0.114133	0.848589	FALSE	FALSE	Trans (>250 kb)
ENSG00000080823	MOK	14	q32.31	102690837	102771537	1.57977	0.114159	0.848589	FALSE	FALSE	Trans (>250 kb)			0.30302
ENSG00000105851	PIK3CG	7	q22.3	106505723	106547590	1.579	0.114337	0.848589	FALSE	FALSE	Trans (>250 kb)			0.742576
ENSG00000135638	EMX1	2	p13.2	73143389	73162020	1.5789	0.114358	0.848589	FALSE	FALSE	Trans (>250 kb)			0.412909
ENSG00000181513	ACBD4	17	q21.31	43209967	43221548	1.57883	0.114376	0.848589	FALSE	FALSE	Trans (>250 kb)			0.336016
ENSG00000152463	OLAH	10	p13	15074226	15115851	1.57855	0.114439	0.848589	FALSE	FALSE	Trans (>250 kb)			0.30112
ENSG00000131067	GGT7	20	q11.22	33432523	33460663	1.5785	0.114452	0.848589	FALSE	FALSE	Trans (>250 kb)			0.19773
ENSG00000221926	TRIM16	17	p12	15531274	15587625	1.578	0.114567	0.848589	FALSE	FALSE	Trans (>250 kb)			0.947955
ENSG00000174953	DHX36	3	q25.2	153990335	154042286	1.57779	0.114613	0.848589	FALSE	FALSE	Trans (>250 kb)			0.0922408
ENSG00000156860	FBRS	16	p11.2	30669752	30682135	1.57753	0.114675	0.848589	FALSE	FALSE	Trans (>250 kb)			0.445105
ENSG00000204479	PRAMEF17	1	p36.21	13716092	13719089	1.57742	0.114699	0.848589	FALSE	FALSE	Trans (>250 kb)
ENSG00000115355	CCDC88A	2	p16.1	55514978	55647057	1.57735	0.114715	0.848589	FALSE	FALSE	Trans (>250 kb)			0.235926
ENSG00000105011	ASF1B	19	p13.12	14230321	14247768	1.57732	0.114721	0.848589	FALSE	FALSE	Trans (>250 kb)			0.871163
ENSG00000173821	RNF213	17	q25.3	78234665	78372586	1.57709	0.114776	0.848589	FALSE	FALSE	Trans (>250 kb)			0.184832
ENSG00000108187	PBLD	10	q21.3	70042417	70092806	1.5758	0.115072	0.848589	FALSE	FALSE	Trans (>250 kb)			0.877662
ENSG00000124772	CPNE5	6	p21.2	36708552	36807778	1.57522	0.115206	0.848589	FALSE	FALSE	Trans (>250 kb)			0.834367
ENSG00000011478	QPCTL	19	q13.32	46195741	46207247	1.5752	0.115209	0.848589	FALSE	FALSE	Trans (>250 kb)			7.08191e-05
ENSG00000101405	OXT	20	p13	3052266	3053163	1.57505	0.115246	0.848589	FALSE	FALSE	Trans (>250 kb)			0.714279
ENSG00000120071	KANSL1	17	q21.31	44107282	44302733	1.57498	0.11526	0.848589	FALSE	FALSE	Trans (>250 kb)			0.0567443
ENSG00000109205	ODAM	4	q13.3	71062213	71070293	1.57477	0.115309	0.848589	FALSE	FALSE	Trans (>250 kb)			0.0332467
ENSG00000197930	ERO1L	14	q22.1	53106634	53162618	1.57348	0.115609	0.848589	FALSE	FALSE	Trans (>250 kb)			0.019648
ENSG00000138109	CYP2C9	10	q23.33	96698415	96749147	1.57279	0.115768	0.848589	FALSE	FALSE	Trans (>250 kb)			0.624288
ENSG00000135912	TTLL4	2	q35	219575568	219620139	1.57246	0.115844	0.848589	FALSE	FALSE	Trans (>250 kb)			0.236726
ENSG00000163638	ADAMTS9	3	p14.1	64501333	64673676	1.57232	0.115876	0.848589	FALSE	FALSE	Trans (>250 kb)			0.408309
ENSG00000132703	APCS	1	q23.2	159557615	159558655	1.57162	0.116038	0.849149	FALSE	FALSE	Trans (>250 kb)			0.20443
ENSG00000151651	ADAM8	10	q26.3	135075907	135090372	1.57135	0.1161	0.849149	FALSE	FALSE	Trans (>250 kb)			0.543996
ENSG00000175556	LONRF3	X	q24	118108581	118152318	1.571	0.116183	0.849239	FALSE	FALSE	Trans (>250 kb)
ENSG00000240053	LY6G5B	6	p21.33	31637944	31641553	1.5696	0.116509	0.849239	FALSE	FALSE	Trans (>250 kb)			0.000218083
ENSG00000163114	PDHA2	4	q22.3	96761239	96762625	1.56913	0.116618	0.849239	FALSE	FALSE	Trans (>250 kb)			0.922158
ENSG00000167526	RPL13	16	q24.3	89627065	89630950	1.56881	0.116693	0.849239	FALSE	FALSE	Trans (>250 kb)			0.231027
ENSG00000196712	NF1	17	q11.2	29421945	29709134	1.56873	0.116712	0.849239	FALSE	FALSE	Trans (>250 kb)			0.126437
ENSG00000119280	C1orf198	1	q42.2	230972865	231005335	1.56834	0.116801	0.849239	FALSE	FALSE	Trans (>250 kb)			0.738876
ENSG00000006015	C19orf60	19	p13.11	18699495	18703146	1.56814	0.11685	0.849239	FALSE	FALSE	Trans (>250 kb)			0.29562
ENSG00000254979	RP11-872D17.8	11	q12.1	57154838	57191532	1.56741	0.117018	0.849239	FALSE	FALSE	Trans (>250 kb)			0.182432
ENSG00000137699	TRIM29	11	q23.3	119981983	120056237	1.56741	0.117019	0.849239	FALSE	FALSE	Trans (>250 kb)			0.228127
ENSG00000099797	TECR	19	p13.12	14627897	14676792	1.56718	0.117072	0.849239	FALSE	FALSE	Trans (>250 kb)			0.215328
ENSG00000171557	FGG	4	q31.3	155525286	155534119	1.56708	0.117097	0.849239	FALSE	FALSE	Trans (>250 kb)			0.386811
ENSG00000062716	VMP1	17	q23.1	57784553	57919616	1.56696	0.117125	0.849239	FALSE	FALSE	Trans (>250 kb)			0.754775
ENSG00000104312	RIPK2	8	q21.3	90769975	90803291	1.56695	0.117127	0.849239	FALSE	FALSE	Trans (>250 kb)			0.532097
ENSG00000164867	NOS3	7	q36.1	150688083	150711676	1.56679	0.117163	0.849239	FALSE	FALSE	Trans (>250 kb)			0.442406
ENSG00000203757	OR6K3	1	q23.1	158686958	158687953	1.56671	0.117182	0.849239	FALSE	FALSE	Trans (>250 kb)			0.380812
ENSG00000158195	WASF2	1	p36.11	27730730	27816669	1.56645	0.117242	0.849239	FALSE	FALSE	Trans (>250 kb)			0.527897
ENSG00000143627	PKLR	1	q22	155259630	155271225	1.56597	0.117356	0.849239	FALSE	FALSE	Trans (>250 kb)			0.374013
ENSG00000172840	PDP2	16	q22.1	66912492	66929657	1.56579	0.117398	0.849239	FALSE	FALSE	Trans (>250 kb)			0.819968
ENSG00000108298	RPL19	17	q12	37356536	37360980	1.56553	0.117458	0.849411	FALSE	FALSE	Trans (>250 kb)			0.416608
ENSG00000148942	SLC5A12	11	p14.2	26688566	26744974	1.56467	0.117661	0.850303	FALSE	FALSE	Trans (>250 kb)			0.99915
ENSG00000203952	CCDC160	X	q26.2	133371077	133380237	1.56316	0.118015	0.851135	FALSE	FALSE	Trans (>250 kb)
ENSG00000109685	WHSC1	4	p16.3	1873151	1983934	1.56313	0.118021	0.851135	FALSE	FALSE	Trans (>250 kb)			0.429907
ENSG00000144712	CAND2	3	p25.2	12837971	12913415	1.56287	0.118083	0.851135	FALSE	FALSE	Trans (>250 kb)			0.153435
ENSG00000243789	JMJD7	15	q15.1	42120283	42129779	1.56255	0.118158	0.851135	FALSE	FALSE	Trans (>250 kb)			0.244726
ENSG00000118369	USP35	11	q14.1	77899858	77925757	1.56233	0.11821	0.851135	FALSE	FALSE	Trans (>250 kb)			0.0307469
ENSG00000214414	TRIM77	11	q14.3	89443467	89451040	1.56205	0.118277	0.851135	FALSE	FALSE	Trans (>250 kb)			0.870263
ENSG00000109066	TMEM104	17	q25.1	72772622	72835918	1.56129	0.118455	0.851291	FALSE	FALSE	Trans (>250 kb)			0.0847415
ENSG00000112531	QKI	6	q26	163835032	163999628	1.56104	0.118515	0.851291	FALSE	FALSE	Trans (>250 kb)			0.429507
ENSG00000169991	IFFO2	1	p36.13	19230775	19283180	1.56096	0.118534	0.851291	FALSE	FALSE	Trans (>250 kb)			0.775672
ENSG00000144228	SPOPL	2	q22.1	139259371	139331117	1.56056	0.118628	0.851291	FALSE	FALSE	Trans (>250 kb)			0.584092
ENSG00000162702	ZNF281	1	q32.1	200374068	200379184	1.56046	0.11865	0.851291	FALSE	FALSE	Trans (>250 kb)			0.355514
ENSG00000173456	RNF26	11	q23.3	119205237	119208023	1.56036	0.118676	0.851291	FALSE	FALSE	Trans (>250 kb)			0.319718
ENSG00000059691	PET112	4	q31.3	152591656	152682175	1.5601	0.118736	0.851388	FALSE	FALSE	Trans (>250 kb)			0.579292
ENSG00000071553	ATP6AP1	X	q28	153656978	153664862	1.55952	0.118873	0.851388	FALSE	FALSE	Trans (>250 kb)
ENSG00000109458	GAB1	4	q31.21	144257915	144395721	1.55946	0.118888	0.851388	FALSE	FALSE	Trans (>250 kb)			0.535396
ENSG00000178802	MPI	15	q24.1	75182346	75191798	1.5589	0.119021	0.851388	FALSE	FALSE	Trans (>250 kb)			0.230427
ENSG00000196663	TECPR2	14	q32.31	102829300	102968818	1.55866	0.119077	0.851388	FALSE	FALSE	Trans (>250 kb)			0.790371
ENSG00000197951	ZNF71	19	q13.43	57106632	57137849	1.55766	0.119313	0.851388	FALSE	FALSE	Trans (>250 kb)			0.824568
ENSG00000014164	ZC3H3	8	q24.3	144519825	144623623	1.55599	0.119711	0.851388	FALSE	FALSE	Trans (>250 kb)			0.505099
ENSG00000111711	GOLT1B	12	p12.1	21654715	21671342	1.55546	0.119837	0.851388	FALSE	FALSE	Trans (>250 kb)			0.781672
ENSG00000164346	NSA2	5	q13.3	74062817	74072737	1.55512	0.119917	0.851388	FALSE	FALSE	Trans (>250 kb)			0.173033
ENSG00000117983	MUC5B	11	p15.5	1244296	1283406	1.55465	0.120029	0.851388	FALSE	FALSE	Trans (>250 kb)			0.269223
ENSG00000126790	L3HYPDH	14	q23.1	59927081	59951148	1.55426	0.120121	0.851388	FALSE	FALSE	Trans (>250 kb)			0.767373
ENSG00000186951	PPARA	22	q13.31	46546424	46639653	1.55406	0.12017	0.851388	FALSE	FALSE	Trans (>250 kb)			0.0454455
ENSG00000177000	MTHFR	1	p36.22	11845780	11866977	1.55403	0.120177	0.851388	FALSE	FALSE	Trans (>250 kb)			0.136336
ENSG00000064547	LPAR2	19	p13.11	19734477	19739739	1.55398	0.12019	0.851388	FALSE	FALSE	Trans (>250 kb)			0.89696
ENSG00000161203	AP2M1	3	q27.1	183892477	183901879	1.55395	0.120197	0.851388	FALSE	FALSE	Trans (>250 kb)			0.30382
ENSG00000114115	RBP1	3	q23	139236276	139258671	1.55383	0.120224	0.851388	FALSE	FALSE	Trans (>250 kb)			0.730477
ENSG00000196504	PRPF40A	2	q23.3	153508107	153574511	1.55383	0.120225	0.851388	FALSE	FALSE	Trans (>250 kb)			0.283322
ENSG00000008441	NFIX	19	p13.2	13106422	13209610	1.55374	0.120246	0.851388	FALSE	FALSE	Trans (>250 kb)			0.956454
ENSG00000115760	BIRC6	2	p22.3	32582096	32843966	1.55351	0.120302	0.851388	FALSE	FALSE	Trans (>250 kb)			0.337516
ENSG00000006210	CX3CL1	16	q21	57406370	57418960	1.55254	0.120534	0.851388	FALSE	FALSE	Trans (>250 kb)			0.939756
ENSG00000163817	SLC6A20	3	p21.31	45796942	45838027	1.55231	0.120587	0.851388	FALSE	FALSE	Trans (>250 kb)			0.706379
ENSG00000110171	TRIM3	11	p15.4	6469843	6495689	1.55228	0.120595	0.851388	FALSE	FALSE	Trans (>250 kb)			0.00484952
ENSG00000141576	RNF157	17	q25.1	74138534	74236454	1.55152	0.120778	0.851805	FALSE	FALSE	Trans (>250 kb)			0.846465
ENSG00000120262	CCDC170	6	q25.1	151815165	151942328	1.55132	0.120826	0.851818	FALSE	FALSE	Trans (>250 kb)			0.739776
ENSG00000100784	RPS6KA5	14	q32.11	91336799	91526980	1.54989	0.121169	0.852314	FALSE	FALSE	Trans (>250 kb)			0.815468
ENSG00000163563	MNDA	1	q23.1	158801107	158819296	1.54949	0.121264	0.852314	FALSE	FALSE	Trans (>250 kb)			0.978452
ENSG00000172830	SSH3	11	q13.2	67070919	67080078	1.54936	0.121296	0.852314	FALSE	FALSE	Trans (>250 kb)			0.440006
ENSG00000204703	OR2B3	6	p22.1	29053985	29055090	1.5489	0.121406	0.852314	FALSE	FALSE	Trans (>250 kb)			0.636886
ENSG00000139192	TAPBPL	12	p13.31	6560856	6575683	1.5488	0.121431	0.852314	FALSE	FALSE	Trans (>250 kb)			0.253725
ENSG00000101150	TPD52L2	20	q13.33	62496596	62522898	1.54878	0.121434	0.852314	FALSE	FALSE	Trans (>250 kb)			0.00484952
ENSG00000141448	GATA6	18	q11.2	19749404	19782491	1.54874	0.121445	0.852314	FALSE	FALSE	Trans (>250 kb)			0.368613
ENSG00000159140	SON	21	q22.11	34914924	34949812	1.54764	0.12171	0.852314	FALSE	FALSE	Trans (>250 kb)			0.271723
ENSG00000149308	NPAT	11	q22.3	108027942	108093369	1.5473	0.121792	0.852314	FALSE	FALSE	Trans (>250 kb)			0.692581
ENSG00000073008	PVR	19	q13.31	45147098	45166850	1.54727	0.121798	0.852314	FALSE	FALSE	3156	rs7260482	4.655e-12	1.25115e-11
ENSG00000103647	CORO2B	15	q23	68871308	69020145	1.54709	0.121841	0.852314	FALSE	FALSE	Trans (>250 kb)			0.694081
ENSG00000164031	DNAJB14	4	q23	100817405	100867883	1.54698	0.121868	0.852314	FALSE	FALSE	Trans (>250 kb)			0.152935
ENSG00000037757	MRI1	19	p13.2	13875346	13885096	1.5458	0.122153	0.853364	FALSE	FALSE	Trans (>250 kb)			0.379012
ENSG00000149187	CELF1	11	p11.2	47487496	47587121	1.54563	0.122193	0.853364	FALSE	FALSE	107156	rs3740688	9.702e-11	3.18486e-08
ENSG00000113448	PDE4D	5	q12.1	58264865	59817947	1.54407	0.122571	0.854199	FALSE	FALSE	Trans (>250 kb)			0.0925407
ENSG00000147601	TERF1	8	q21.11	73921099	73960357	1.5434	0.122734	0.854199	FALSE	FALSE	Trans (>250 kb)			0.405709
ENSG00000178919	FOXE1	9	q22.33	100615536	100618986	1.54325	0.12277	0.854199	FALSE	FALSE	Trans (>250 kb)			0.668283
ENSG00000204673	AKT1S1	19	q13.33	50372295	50381716	1.5426	0.122929	0.854216	FALSE	FALSE	Trans (>250 kb)			0.275722
ENSG00000119878	CRIPT	2	p21	46843555	46852881	1.5421	0.123049	0.854216	FALSE	FALSE	Trans (>250 kb)			0.0813419
ENSG00000189181	OR14I1	1	q44	248844628	248845629	1.54199	0.123076	0.854216	FALSE	FALSE	Trans (>250 kb)			0.250325
ENSG00000166912	MTMR10	15	q13.3	31231144	31283810	1.54195	0.123087	0.854216	FALSE	FALSE	Trans (>250 kb)			0.582992
ENSG00000168591	TMUB2	17	q21.31	42264338	42269099	1.54184	0.123112	0.854216	FALSE	FALSE	Trans (>250 kb)			0.578492
ENSG00000118873	RAB3GAP2	1	q41	220321635	220445796	1.54157	0.123178	0.854216	FALSE	FALSE	Trans (>250 kb)			0.554795
ENSG00000163945	UVSSA	4	p16.3	1341054	1381837	1.54143	0.123211	0.854216	FALSE	FALSE	Trans (>250 kb)			0.0867413
ENSG00000175592	FOSL1	11	q13.1	65659520	65668044	1.54091	0.12334	0.854292	FALSE	FALSE	Trans (>250 kb)			0.120238
ENSG00000052841	TTC17	11	p12	43380482	43516483	1.54089	0.123343	0.854292	FALSE	FALSE	Trans (>250 kb)			0.994651
ENSG00000073614	KDM5A	12	p13.33	389295	498620	1.54062	0.123409	0.854385	FALSE	FALSE	Trans (>250 kb)			0.964254
ENSG00000163281	GNPDA2	4	p12	44684217	44728612	1.54008	0.123542	0.854476	FALSE	FALSE	Trans (>250 kb)			0.554295
ENSG00000157911	PEX10	1	p36.32	2336236	2345236	1.53962	0.123653	0.854476	FALSE	FALSE	Trans (>250 kb)			0.737576
ENSG00000153944	MSI2	17	q22	55333212	55762046	1.53918	0.123759	0.854476	FALSE	FALSE	Trans (>250 kb)			0.741776
ENSG00000118217	ATF6	1	q23.3	161736084	161933860	1.53904	0.123795	0.854476	FALSE	FALSE	Trans (>250 kb)			0.0905409
ENSG00000159189	C1QC	1	p36.12	22970123	22974603	1.53804	0.124038	0.854476	FALSE	FALSE	Trans (>250 kb)			0.782672
ENSG00000008710	PKD1	16	p13.3	2138711	2185899	1.53734	0.12421	0.854476	FALSE	FALSE	Trans (>250 kb)			0.383612
ENSG00000004838	ZMYND10	3	p21.31	50378541	50384283	1.53702	0.124288	0.854476	FALSE	FALSE	Trans (>250 kb)			0.678582
ENSG00000198643	FAM3D	3	p14.2	58619673	58652575	1.53665	0.124378	0.854476	FALSE	FALSE	Trans (>250 kb)			0.493001
ENSG00000088832	FKBP1A	20	p13	1349622	1373806	1.53652	0.12441	0.854476	FALSE	FALSE	Trans (>250 kb)			0.0567443
ENSG00000140299	BNIP2	15	q22.2	59951345	59981733	1.5364	0.12444	0.854476	FALSE	FALSE	Trans (>250 kb)			0.768773
ENSG00000080345	RIF1	2	q23.3	152266397	152364527	1.53576	0.124598	0.854476	FALSE	FALSE	Trans (>250 kb)			0.983952
ENSG00000144579	CTDSP1	2	q35	219262979	219270664	1.53569	0.124614	0.854476	FALSE	FALSE	Trans (>250 kb)			0.060244
ENSG00000166716	ZNF592	15	q25.3	85291866	85349659	1.53567	0.12462	0.854476	FALSE	FALSE	Trans (>250 kb)			0.119538
ENSG00000118231	CRYGD	2	q33.3	208986331	208989225	1.53555	0.124648	0.854476	FALSE	FALSE	Trans (>250 kb)			0.257824
ENSG00000140750	ARHGAP17	16	p12.1	24930706	25026987	1.53543	0.124679	0.854476	FALSE	FALSE	Trans (>250 kb)			0.544696
ENSG00000196189	SEMA4A	1	q22	156117157	156147543	1.53532	0.124706	0.854476	FALSE	FALSE	Trans (>250 kb)			0.129837
ENSG00000153006	SREK1IP1	5	q12.3	64013971	64064512	1.53487	0.124816	0.854476	FALSE	FALSE	Trans (>250 kb)			0.490101
ENSG00000063245	EPN1	19	q13.42	56186592	56221224	1.53459	0.124885	0.854476	FALSE	FALSE	Trans (>250 kb)			0.570693
ENSG00000090905	TNRC6A	16	p12.1	24741016	24838953	1.53373	0.125097	0.854476	FALSE	FALSE	Trans (>250 kb)			0.286321
ENSG00000162068	NTN3	16	p13.3	2521500	2524146	1.53345	0.125164	0.854476	FALSE	FALSE	Trans (>250 kb)			0.861964
ENSG00000025708	TYMP	22	q13.33	50964181	50968485	1.53337	0.125185	0.854476	FALSE	FALSE	Trans (>250 kb)			0.284522
ENSG00000171634	BPTF	17	q24.2	65821640	65980494	1.53334	0.125191	0.854476	FALSE	FALSE	Trans (>250 kb)			0.261924
ENSG00000079819	EPB41L2	6	q23.2	131160487	131384462	1.53266	0.12536	0.854667	FALSE	FALSE	Trans (>250 kb)			0.593891
ENSG00000226288	OR52I2	11	p15.4	4608021	4609135	1.53188	0.125551	0.855262	FALSE	FALSE	Trans (>250 kb)			0.766473
ENSG00000198959	TGM2	20	q11.23	36756863	36794980	1.53145	0.125659	0.855262	FALSE	FALSE	Trans (>250 kb)			0.0985401
ENSG00000215440	NPEPL1	20	q13.32	57264187	57294294	1.53008	0.125997	0.855266	FALSE	FALSE	Trans (>250 kb)			0.855964
ENSG00000105287	PRKD2	19	q13.32	47177532	47220384	1.52885	0.126302	0.856623	FALSE	FALSE	Trans (>250 kb)			0.0112489
ENSG00000132680	KIAA0907	1	q22	155882834	155904191	1.52813	0.12648	0.856788	FALSE	FALSE	Trans (>250 kb)			0.370213
ENSG00000138760	SCARB2	4	q21.1	77079890	77135046	1.52804	0.126503	0.856788	FALSE	FALSE	Trans (>250 kb)			0.367113
ENSG00000197457	STMN3	20	q13.33	62271061	62284780	1.52803	0.126504	0.856788	FALSE	FALSE	Trans (>250 kb)			0.614089
ENSG00000174851	YIF1A	11	q13.2	66052051	66056641	1.52769	0.126589	0.856788	FALSE	FALSE	Trans (>250 kb)			0.521898
ENSG00000204702	OR2J1	6	p22.1	29068386	29069658	1.52731	0.126685	0.856788	FALSE	FALSE	Trans (>250 kb)			0.677782
ENSG00000101216	GMEB2	20	q13.33	62218955	62258394	1.52603	0.127002	0.856788	FALSE	FALSE	Trans (>250 kb)			0.792771
ENSG00000117114	LPHN2	1	p31.1	81771845	82458120	1.52572	0.12708	0.856788	FALSE	FALSE	Trans (>250 kb)			0.460604
ENSG00000189367	KIAA0408	6	q22.33	127761488	127780536	1.52476	0.127319	0.856788	FALSE	FALSE	Trans (>250 kb)			0.978852
ENSG00000122679	RAMP3	7	p13	45197390	45225901	1.52461	0.127357	0.856788	FALSE	FALSE	Trans (>250 kb)			0.79747
ENSG00000215568	GAB4	22	q11.1	17442826	17489112	1.52456	0.127369	0.856788	FALSE	FALSE	Trans (>250 kb)			0.369313
ENSG00000106665	CLIP2	7	q11.23	73703805	73820273	1.52441	0.127407	0.856788	FALSE	FALSE	Trans (>250 kb)			0.342816
ENSG00000048471	SNX29	16	p13.13	12070594	12668146	1.52391	0.127532	0.856788	FALSE	FALSE	Trans (>250 kb)			0.285021
ENSG00000100033	PRODH	22	q11.21	18900294	18924066	1.52385	0.127547	0.856788	FALSE	FALSE	Trans (>250 kb)			0.520698
ENSG00000159202	UBE2Z	17	q21.32	46985731	47006418	1.52372	0.127578	0.856788	FALSE	FALSE	Trans (>250 kb)			0.641286
ENSG00000172638	EFEMP2	11	q13.1	65633912	65641063	1.52327	0.12769	0.856788	FALSE	FALSE	Trans (>250 kb)			0.230927
ENSG00000153303	FRMD1	6	q27	168456425	168482237	1.52242	0.127904	0.856788	FALSE	FALSE	Trans (>250 kb)			0.30392
ENSG00000136286	MYO1G	7	p13	45002261	45018697	1.52225	0.127948	0.856788	FALSE	FALSE	Trans (>250 kb)			0.210929
ENSG00000001631	KRIT1	7	q21.2	91828283	91875480	1.52205	0.127995	0.856788	FALSE	FALSE	Trans (>250 kb)			0.0372463
ENSG00000108840	HDAC5	17	q21.31	42154114	42201070	1.52155	0.128123	0.856788	FALSE	FALSE	Trans (>250 kb)			0.770073
ENSG00000104290	FZD3	8	p21.1	28351729	28431775	1.52146	0.128144	0.856788	FALSE	FALSE	Trans (>250 kb)			0.107439
ENSG00000109929	SC5D	11	q23.3	121163162	121179403	1.52112	0.12823	0.856788	FALSE	FALSE	Trans (>250 kb)			0.253025
ENSG00000096093	EFHC1	6	p12.2	52285106	52387892	1.51915	0.128724	0.856788	FALSE	FALSE	Trans (>250 kb)			0.986751
ENSG00000187097	ENTPD5	14	q24.3	74424713	74486102	1.51909	0.128739	0.856788	FALSE	FALSE	Trans (>250 kb)			0.464004
ENSG00000169894	MUC3A	7	q22.1	100547187	100611118	1.51884	0.128803	0.856788	FALSE	FALSE	Trans (>250 kb)			0.233827
ENSG00000149806	FAU	11	q13.1	64888100	64889945	1.51861	0.128861	0.856788	FALSE	FALSE	Trans (>250 kb)			0.386511
ENSG00000156603	MED19	11	q12.1	57471186	57479693	1.51847	0.128895	0.856788	FALSE	FALSE	Trans (>250 kb)			0.332017
ENSG00000181847	TIGIT	3	q13.31	113995760	114029135	1.51815	0.128976	0.856788	FALSE	FALSE	Trans (>250 kb)			0.433107
ENSG00000224730	AC009892.10	19	q13.42	55147173	55150343	1.518	0.129013	0.856788	FALSE	FALSE	Trans (>250 kb)			0.0255474
ENSG00000175203	DCTN2	12	q13.3	57923885	57941114	1.51793	0.129031	0.856788	FALSE	FALSE	Trans (>250 kb)			0.39611
ENSG00000174483	BBS1	11	q13.2	66278077	66301098	1.51755	0.129129	0.856788	FALSE	FALSE	Trans (>250 kb)			0.875162
ENSG00000132471	WBP2	17	q25.1	73841780	73852588	1.51752	0.129136	0.856788	FALSE	FALSE	Trans (>250 kb)			0.922158
ENSG00000164329	PAPD4	5	q14.1	78907943	78982471	1.51701	0.129264	0.856788	FALSE	FALSE	Trans (>250 kb)			0.233727
ENSG00000151726	ACSL1	4	q35.1	185676749	185747972	1.51659	0.129371	0.856788	FALSE	FALSE	Trans (>250 kb)			0.690181
ENSG00000241839	PLEKHO2	15	q22.31	65134088	65160206	1.51644	0.129408	0.856788	FALSE	FALSE	Trans (>250 kb)			0.823368
ENSG00000006451	RALA	7	p14.1	39663082	39747723	1.51617	0.129476	0.856788	FALSE	FALSE	Trans (>250 kb)			0.693181
ENSG00000172992	DCAKD	17	q21.31	43100708	43138473	1.51608	0.129498	0.856788	FALSE	FALSE	Trans (>250 kb)			0.265723
ENSG00000174837	EMR1	19	p13.3	6887577	6940470	1.51586	0.129555	0.856788	FALSE	FALSE	Trans (>250 kb)			0.0445455
ENSG00000185156	MFSD6L	17	p13.1	8700436	8702667	1.51565	0.129609	0.856788	FALSE	FALSE	Trans (>250 kb)			0.020048
ENSG00000102981	PARD6A	16	q22.1	67694849	67696681	1.51552	0.129641	0.856788	FALSE	FALSE	Trans (>250 kb)			0.878962
ENSG00000188396	TCTEX1D4	1	p34.1	45271585	45272957	1.51551	0.129644	0.856788	FALSE	FALSE	Trans (>250 kb)			0.0177482
ENSG00000259399	TGIF2-C20orf24	20	q11.23	35202956	35240787	1.51532	0.129692	0.856788	FALSE	FALSE	Trans (>250 kb)			0.0471453
ENSG00000102100	SLC35A2	X	p11.23	48760459	48769235	1.51431	0.129947	0.856788	FALSE	FALSE	Trans (>250 kb)
ENSG00000166405	RIC3	11	p15.4	8127597	8190602	1.51397	0.130033	0.856788	FALSE	FALSE	Trans (>250 kb)			0.350915
ENSG00000175906	ARL4D	17	q21.31	41476327	41478505	1.51364	0.130117	0.856788	FALSE	FALSE	Trans (>250 kb)			0.291621
ENSG00000188706	ZDHHC9	X	q26.1	128937264	128977885	1.51342	0.130174	0.856788	FALSE	FALSE	Trans (>250 kb)
ENSG00000105229	PIAS4	19	p13.3	4007644	4039384	1.51335	0.13019	0.856788	FALSE	FALSE	Trans (>250 kb)			0.875462
ENSG00000135837	CEP350	1	q25.2	179923873	180084015	1.51298	0.130284	0.856788	FALSE	FALSE	Trans (>250 kb)			0.293621
ENSG00000113356	POLR3G	5	q14.3	89767565	89810370	1.51277	0.130338	0.856788	FALSE	FALSE	Trans (>250 kb)			0.715678
ENSG00000173714	WFIKKN2	17	q21.33	48912011	48919709	1.51251	0.130405	0.856788	FALSE	FALSE	Trans (>250 kb)			0.916958
ENSG00000163485	ADORA1	1	q32.1	203059782	203136533	1.51202	0.13053	0.856788	FALSE	FALSE	Trans (>250 kb)			0.816568
ENSG00000165071	TMEM71	8	q24.22	133697253	133772958	1.51191	0.130558	0.856788	FALSE	FALSE	Trans (>250 kb)			0.490901
ENSG00000149256	TENM4	11	q14.1	78363876	79151992	1.51159	0.130639	0.856788	FALSE	FALSE	Trans (>250 kb)			0.246525
ENSG00000236104	ZBTB22	6	p21.32	33282183	33285719	1.51137	0.130695	0.856788	FALSE	FALSE	Trans (>250 kb)			0.210729
ENSG00000174231	PRPF8	17	p13.3	1553923	1588176	1.51069	0.130868	0.856788	FALSE	FALSE	Trans (>250 kb)			0.263924
ENSG00000126549	STATH	4	q13.3	70861647	70868287	1.51043	0.130933	0.856788	FALSE	FALSE	Trans (>250 kb)			0.361514
ENSG00000134744	ZCCHC11	1	p32.3	52873954	53019159	1.50984	0.131083	0.856788	FALSE	FALSE	Trans (>250 kb)			0.0391461
ENSG00000136485	DCAF7	17	q23.3	61627822	61671639	1.50901	0.131295	0.856788	FALSE	FALSE	Trans (>250 kb)			0.142936
ENSG00000183856	IQGAP3	1	q23.1	156495197	156542396	1.509	0.131298	0.856788	FALSE	FALSE	Trans (>250 kb)			0.262424
ENSG00000152034	MCHR2	6	q16.2	100367786	100442123	1.50885	0.131336	0.856788	FALSE	FALSE	Trans (>250 kb)			0.0861414
ENSG00000100625	SIX4	14	q23.1	61176246	61191066	1.50884	0.13134	0.856788	FALSE	FALSE	Trans (>250 kb)			0.657084
ENSG00000010818	HIVEP2	6	q24.2	143072604	143266338	1.50734	0.131722	0.856788	FALSE	FALSE	Trans (>250 kb)			0.634087
ENSG00000142686	C1orf216	1	p34.3	36179476	36185073	1.50726	0.131744	0.856788	FALSE	FALSE	Trans (>250 kb)			0.651585
ENSG00000163576	EFHB	3	p24.3	19920964	19988517	1.50677	0.131869	0.856788	FALSE	FALSE	Trans (>250 kb)			0.583992
ENSG00000162910	MRPL55	1	q42.13	228294380	228297013	1.50655	0.131927	0.856788	FALSE	FALSE	Trans (>250 kb)			0.254125
ENSG00000103512	NOMO1	16	p13.11	14927538	14990017	1.50651	0.131935	0.856788	FALSE	FALSE	Trans (>250 kb)			0.821568
ENSG00000159713	TPPP3	16	q22.1	67423712	67427438	1.5065	0.131938	0.856788	FALSE	FALSE	Trans (>250 kb)			0.734077
ENSG00000170776	AKAP13	15	q25.3	85923802	86292586	1.50639	0.131968	0.856788	FALSE	FALSE	Trans (>250 kb)			0.217228
ENSG00000137841	PLCB2	15	q15.1	40570377	40600136	1.50517	0.13228	0.856989	FALSE	FALSE	Trans (>250 kb)			0.0564444
ENSG00000127580	WDR24	16	p13.3	734622	740444	1.50506	0.132309	0.856989	FALSE	FALSE	Trans (>250 kb)			0.0783422
ENSG00000100276	RASL10A	22	q12.2	29708922	29715668	1.50458	0.132431	0.856989	FALSE	FALSE	Trans (>250 kb)			0.147835
ENSG00000134815	DHX34	19	q13.32	47852538	47885961	1.50432	0.132499	0.856989	FALSE	FALSE	Trans (>250 kb)			0.749375
ENSG00000162460	TMEM82	1	p36.21	16068917	16074477	1.50406	0.132567	0.856989	FALSE	FALSE	Trans (>250 kb)			0.505999
ENSG00000109684	CLNK	4	p16.1	10488019	10686489	1.50385	0.132619	0.857058	FALSE	FALSE	Trans (>250 kb)			0.609789
ENSG00000186174	BCL9L	11	q23.3	118764584	118796317	1.50363	0.132676	0.857109	FALSE	FALSE	Trans (>250 kb)			0.0132487
ENSG00000137601	NEK1	4	q33	170314426	170533780	1.50325	0.132775	0.857228	FALSE	FALSE	Trans (>250 kb)			0.787471
ENSG00000088812	ATRN	20	p13	3451687	3631769	1.50284	0.13288	0.857367	FALSE	FALSE	Trans (>250 kb)			0.874363
ENSG00000105855	ITGB8	7	p21.1	20370325	20455377	1.5016	0.133201	0.857514	FALSE	FALSE	Trans (>250 kb)			0.0549445
ENSG00000166086	JAM3	11	q25	133938820	134021896	1.50112	0.133324	0.857514	FALSE	FALSE	Trans (>250 kb)			0.546595
ENSG00000135077	HAVCR2	5	q33.3	156512843	156569880	1.5002	0.133563	0.857514	FALSE	FALSE	Trans (>250 kb)			0.089541
ENSG00000196814	MVB12B	9	q33.3	129089128	129269320	1.49973	0.133684	0.857514	FALSE	FALSE	Trans (>250 kb)			0.0251475
ENSG00000101336	HCK	20	q11.21	30639991	30689659	1.4997	0.133691	0.857514	FALSE	FALSE	Trans (>250 kb)			0.878262
ENSG00000176771	NCKAP5	2	q21.2	133429374	134326034	1.4997	0.133691	0.857514	FALSE	FALSE	Trans (>250 kb)			0.722478
ENSG00000137726	FXYD6	11	q23.3	117707693	117748201	1.49933	0.133789	0.857514	FALSE	FALSE	Trans (>250 kb)			0.99755
ENSG00000140988	RPS2	16	p13.3	2012053	2014861	1.49824	0.134071	0.8583	FALSE	FALSE	Trans (>250 kb)			0.537696
ENSG00000140506	LMAN1L	15	q24.1	75105057	75118099	1.49823	0.134074	0.8583	FALSE	FALSE	Trans (>250 kb)			0.20183
ENSG00000015568	RGPD5	2	q13	110550335	110615272	1.49757	0.134245	0.8583	FALSE	FALSE	Trans (>250 kb)
ENSG00000007202	KIAA0100	17	q11.2	26941458	26972472	1.49749	0.134266	0.8583	FALSE	FALSE	Trans (>250 kb)			0.235726
ENSG00000205593	DENND6B	22	q13.33	50747459	50765489	1.49662	0.134491	0.859388	FALSE	FALSE	Trans (>250 kb)			0.972653
ENSG00000215910	C1orf167	1	p36.22	11821844	11849642	1.49558	0.134762	0.860096	FALSE	FALSE	Trans (>250 kb)			0.149435
ENSG00000137161	CNPY3	6	p21.1	42896938	42907025	1.49525	0.134849	0.860096	FALSE	FALSE	Trans (>250 kb)			0.249925
ENSG00000187775	DNAH17	17	q25.3	76419778	76573476	1.49365	0.135267	0.860096	FALSE	FALSE	Trans (>250 kb)			0.124538
ENSG00000204427	ABHD16A	6	p21.33	31654726	31671221	1.49335	0.135345	0.860096	FALSE	FALSE	Trans (>250 kb)			0.020248
ENSG00000147274	RBMX	X	q26.3	135930163	135962923	1.49329	0.135361	0.860096	FALSE	FALSE	Trans (>250 kb)
ENSG00000176049	JAKMIP2	5	q32	146967990	147162338	1.4932	0.135384	0.860096	FALSE	FALSE	Trans (>250 kb)			0.512099
ENSG00000105568	PPP2R1A	19	q13.41	52693292	52730687	1.4928	0.135489	0.860109	FALSE	FALSE	Trans (>250 kb)			0.586791
ENSG00000179151	EDC3	15	q24.1	74922899	74988633	1.49163	0.135797	0.860358	FALSE	FALSE	Trans (>250 kb)			0.10464
ENSG00000175215	CTDSP2	12	q14.1	58213710	58240522	1.49149	0.135832	0.860358	FALSE	FALSE	Trans (>250 kb)			0.582092
ENSG00000163116	STPG2	4	q23	98105244	99064391	1.49141	0.135853	0.860358	FALSE	FALSE	Trans (>250 kb)			0.772573
ENSG00000188573	FBLL1	5	q34	167956121	167957639	1.49137	0.135865	0.860358	FALSE	FALSE	Trans (>250 kb)			0.348915
ENSG00000134287	ARF3	12	q13.12	49329506	49351334	1.49096	0.135971	0.860358	FALSE	FALSE	Trans (>250 kb)			0.315018
ENSG00000124657	OR2B6	6	p22.1	27925019	27925960	1.49086	0.135998	0.860358	FALSE	FALSE	Trans (>250 kb)			0.320618
ENSG00000004059	ARF5	7	q32.1	127228399	127231759	1.49076	0.136025	0.860358	FALSE	FALSE	Trans (>250 kb)			0.0107489
ENSG00000168610	STAT3	17	q21.2	40465342	40540586	1.49062	0.136061	0.860358	FALSE	FALSE	Trans (>250 kb)			0.825267
ENSG00000115548	KDM3A	2	p11.2	86667770	86719839	1.49056	0.136076	0.860358	FALSE	FALSE	Trans (>250 kb)			0.281022
ENSG00000184478	OR56A3	11	p15.4	5968570	5969591	1.49028	0.13615	0.860358	FALSE	FALSE	Trans (>250 kb)			0.810169
ENSG00000020633	RUNX3	1	p36.11	25226002	25291612	1.49008	0.136204	0.860358	FALSE	FALSE	Trans (>250 kb)			0.59919
ENSG00000103126	AXIN1	16	p13.3	337440	402673	1.48992	0.136246	0.860358	FALSE	FALSE	Trans (>250 kb)			0.0183482
ENSG00000197961	ZNF121	19	p13.2	9671029	9695209	1.48955	0.136341	0.860358	FALSE	FALSE	Trans (>250 kb)			0.319518
ENSG00000159176	CSRP1	1	q32.1	201452658	201478584	1.48794	0.136766	0.861269	FALSE	FALSE	Trans (>250 kb)			0.215928
ENSG00000101144	BMP7	20	q13.31	55743804	55841685	1.48776	0.136815	0.861269	FALSE	FALSE	Trans (>250 kb)			0.508699
ENSG00000037042	TUBG2	17	q21.2	40811323	40819024	1.4874	0.13691	0.861269	FALSE	FALSE	Trans (>250 kb)			0.514899
ENSG00000166262	FAM227B	15	q21.2	49619159	49913128	1.48718	0.136968	0.861269	FALSE	FALSE	Trans (>250 kb)			0.192531
ENSG00000140521	POLG	15	q26.1	89859534	89878092	1.48708	0.136993	0.861269	FALSE	FALSE	Trans (>250 kb)			0.551595
ENSG00000105373	GLTSCR2	19	q13.33	48248779	48260315	1.4864	0.137172	0.861383	FALSE	FALSE	Trans (>250 kb)			0.645485
ENSG00000126583	PRKCG	19	q13.42	54382444	54410906	1.48486	0.13758	0.861774	FALSE	FALSE	Trans (>250 kb)			0.940256
ENSG00000090863	GLG1	16	q23.1	74485856	74641012	1.48437	0.13771	0.861774	FALSE	FALSE	Trans (>250 kb)			0.260924
ENSG00000204469	PRRC2A	6	p21.33	31588497	31605548	1.48429	0.137731	0.861774	FALSE	FALSE	Trans (>250 kb)			0.00156656
ENSG00000110046	ATG2A	11	q13.1	64662007	64684722	1.48427	0.137737	0.861774	FALSE	FALSE	Trans (>250 kb)			0.223228
ENSG00000104812	GYS1	19	q13.33	49471382	49496567	1.48385	0.13785	0.861774	FALSE	FALSE	Trans (>250 kb)			0.544796
ENSG00000100982	PCIF1	20	q13.12	44563267	44576662	1.48363	0.137907	0.861774	FALSE	FALSE	Trans (>250 kb)			0.461304
ENSG00000139572	GPR84	12	q13.13	54756229	54758271	1.4834	0.137969	0.861774	FALSE	FALSE	Trans (>250 kb)			0.759674
ENSG00000104760	FGL1	8	p22	17721889	17767874	1.48299	0.138077	0.861774	FALSE	FALSE	Trans (>250 kb)			0.847565
ENSG00000198814	GK	X	p21.2	30671476	30748725	1.48298	0.13808	0.861774	FALSE	FALSE	Trans (>250 kb)
ENSG00000100368	CSF2RB	22	q12.3	37309670	37336491	1.48247	0.138215	0.861774	FALSE	FALSE	Trans (>250 kb)			0.0240476
ENSG00000133193	FAM104A	17	q25.1	71203492	71232892	1.48198	0.138345	0.861774	FALSE	FALSE	Trans (>250 kb)			0.60309
ENSG00000180245	RRH	4	q25	110749150	110765760	1.48184	0.138384	0.861774	FALSE	FALSE	Trans (>250 kb)			0.407809
ENSG00000256966	RP11-613M10.8	9	p13.2	37512544	37592466	1.48149	0.138476	0.861774	FALSE	FALSE	Trans (>250 kb)			0.361614
ENSG00000108107	RPL28	19	q13.42	55896713	55914612	1.48034	0.138784	0.861774	FALSE	FALSE	Trans (>250 kb)			0.650285
ENSG00000139324	TMTC3	12	q21.32	88536073	88593664	1.48029	0.138795	0.861774	FALSE	FALSE	Trans (>250 kb)			0.628287
ENSG00000165526	RPUSD4	11	q24.2	126071993	126081587	1.48011	0.138843	0.861774	FALSE	FALSE	Trans (>250 kb)			0.138936
ENSG00000106070	GRB10	7	p12.1	50657760	50861159	1.48006	0.138857	0.861774	FALSE	FALSE	Trans (>250 kb)			0.99645
ENSG00000119669	IRF2BPL	14	q24.3	77490888	77495034	1.47977	0.138935	0.861774	FALSE	FALSE	Trans (>250 kb)			0.665483
ENSG00000103479	RBL2	16	q12.2	53467889	53525561	1.47961	0.138977	0.861774	FALSE	FALSE	Trans (>250 kb)			0.320418
ENSG00000164938	TP53INP1	8	q22.1	95938200	95961639	1.47758	0.13952	0.864221	FALSE	FALSE	Trans (>250 kb)			0.00284972
ENSG00000108591	DRG2	17	p11.2	17991200	18011285	1.47556	0.140063	0.86507	FALSE	FALSE	Trans (>250 kb)			0.0355464
ENSG00000204619	PPP1R11	6	p22.1	30034486	30038110	1.47509	0.140188	0.86507	FALSE	FALSE	Trans (>250 kb)			0.336916
ENSG00000204305	AGER	6	p21.32	32148745	32152101	1.47496	0.140223	0.86507	FALSE	FALSE	Trans (>250 kb)			0.000978218
ENSG00000186416	NKRF	X	q24	118722300	118739858	1.47421	0.140426	0.86507	FALSE	FALSE	Trans (>250 kb)
ENSG00000122386	ZNF205	16	p13.3	3162561	3170518	1.47409	0.140457	0.86507	FALSE	FALSE	Trans (>250 kb)			0.687981
ENSG00000105327	BBC3	19	q13.32	47724081	47736023	1.47366	0.140574	0.86507	FALSE	FALSE	Trans (>250 kb)			0.107739
ENSG00000008226	DLEC1	3	p22.2	38080696	38165516	1.47359	0.140591	0.86507	FALSE	FALSE	Trans (>250 kb)			0.0659434
ENSG00000103194	USP10	16	q24.1	84733584	84813528	1.47358	0.140595	0.86507	FALSE	FALSE	Trans (>250 kb)			0.746075
ENSG00000149582	TMEM25	11	q23.3	118401756	118417995	1.47348	0.140621	0.86507	FALSE	FALSE	Trans (>250 kb)			0.283022
ENSG00000188886	ASTL	2	q11.2	96789589	96804175	1.47323	0.140689	0.86507	FALSE	FALSE	Trans (>250 kb)			0.375612
ENSG00000128891	C15orf57	15	q15.1	40820882	40857256	1.4732	0.140698	0.86507	FALSE	FALSE	Trans (>250 kb)			0.572093
ENSG00000114439	BBX	3	q13.12	107241783	107530171	1.47277	0.140812	0.865269	FALSE	FALSE	Trans (>250 kb)			0.0864414
ENSG00000135517	MIP	12	q13.3	56843286	56862950	1.47218	0.140972	0.865446	FALSE	FALSE	Trans (>250 kb)			0.0178482
ENSG00000159650	UROC1	3	q21.3	126200124	126236616	1.47177	0.141082	0.865446	FALSE	FALSE	Trans (>250 kb)			0.820568
ENSG00000204851	PNMAL2	19	q13.32	46990163	46999755	1.47166	0.141112	0.865446	FALSE	FALSE	Trans (>250 kb)			0.711379
ENSG00000078808	SDF4	1	p36.33	1152288	1167411	1.47139	0.141187	0.865446	FALSE	FALSE	Trans (>250 kb)			0.369213
ENSG00000177663	IL17RA	22	q11.1	17565844	17596583	1.4708	0.141345	0.865898	FALSE	FALSE	Trans (>250 kb)			0.839366
ENSG00000113721	PDGFRB	5	q32	149493400	149535435	1.46998	0.141568	0.866229	FALSE	FALSE	Trans (>250 kb)			0.768573
ENSG00000184371	CSF1	1	p13.3	110452864	110473614	1.46993	0.141582	0.866229	FALSE	FALSE	Trans (>250 kb)			0.821868
ENSG00000174516	PELI3	11	q13.2	66234216	66244808	1.46872	0.141908	0.866971	FALSE	FALSE	Trans (>250 kb)			0.436606
ENSG00000178776	C5orf46	5	q32	147260289	147286101	1.46863	0.141933	0.866971	FALSE	FALSE	Trans (>250 kb)			0.116438
ENSG00000135740	SLC9A5	16	q22.1	67271586	67306093	1.46732	0.142289	0.868035	FALSE	FALSE	Trans (>250 kb)			0.972753
ENSG00000114779	ABHD14B	3	p21.2	52002526	52017425	1.46696	0.142387	0.868132	FALSE	FALSE	Trans (>250 kb)			0.575892
ENSG00000158669	AGPAT6	8	p11.21	41434706	41482520	1.46686	0.142413	0.868132	FALSE	FALSE	Trans (>250 kb)			0.747475
ENSG00000038358	EDC4	16	q22.1	67906926	67918406	1.46626	0.142576	0.868514	FALSE	FALSE	Trans (>250 kb)			0.868563
ENSG00000107438	PDLIM1	10	q24.1	96997329	97050781	1.46603	0.14264	0.868514	FALSE	FALSE	Trans (>250 kb)			0.240026
ENSG00000114026	OGG1	3	p25.3	9791628	9829903	1.46545	0.142799	0.868514	FALSE	FALSE	Trans (>250 kb)			0.748475
ENSG00000013441	CLK1	2	q33.1	201717732	201729422	1.4648	0.142975	0.868514	FALSE	FALSE	Trans (>250 kb)			0.777672
ENSG00000117620	SLC35A3	1	p21.2	100435345	100492535	1.46417	0.143147	0.868514	FALSE	FALSE	Trans (>250 kb)			0.254325
ENSG00000060339	CCAR1	10	q21.3	70480769	70552134	1.46399	0.143197	0.868514	FALSE	FALSE	Trans (>250 kb)			0.530297
ENSG00000113555	PCDH12	5	q31.3	141323150	141349304	1.46346	0.143341	0.868514	FALSE	FALSE	Trans (>250 kb)			0.963854
ENSG00000143376	SNX27	1	q21.3	151584541	151671567	1.46309	0.143443	0.868514	FALSE	FALSE	Trans (>250 kb)			0.0589441
ENSG00000166482	MFAP4	17	p11.2	19286755	19290553	1.46296	0.143477	0.868514	FALSE	FALSE	Trans (>250 kb)			0.166533
ENSG00000141434	MEP1B	18	q12.1	29765032	29800367	1.46266	0.143561	0.868514	FALSE	FALSE	Trans (>250 kb)			0.754475
ENSG00000176194	CIDEA	18	p11.21	12254318	12277594	1.46189	0.143771	0.868514	FALSE	FALSE	Trans (>250 kb)			0.381312
ENSG00000213096	ZNF254	19	p12	24216276	24312654	1.46162	0.143845	0.868514	FALSE	FALSE	Trans (>250 kb)			0.0375462
ENSG00000186509	OR9Q1	11	q12.1	57791353	57949088	1.46154	0.143868	0.868514	FALSE	FALSE	Trans (>250 kb)			0.10074
ENSG00000128283	CDC42EP1	22	q13.1	37956454	37965412	1.46096	0.144027	0.869086	FALSE	FALSE	Trans (>250 kb)			0.705379
ENSG00000101082	SLA2	20	q11.23	35240721	35274619	1.45979	0.144348	0.869394	FALSE	FALSE	Trans (>250 kb)			0.09994
ENSG00000179344	HLA-DQB1	6	p21.32	32627244	32636160	1.45939	0.144458	0.869394	FALSE	FALSE	51731	rs9271060	1.693e-08	0.000170832
ENSG00000086288	NME8	7	p14.1	37888199	37940003	1.45767	0.144931	0.869394	FALSE	FALSE	Trans (>250 kb)			0.00254975
ENSG00000168734	PKIG	20	q13.12	43160426	43252888	1.45764	0.144941	0.869394	FALSE	FALSE	Trans (>250 kb)			0.143036
ENSG00000156639	ZFAND3	6	p21.2	37787275	38122400	1.457	0.145115	0.869394	FALSE	FALSE	Trans (>250 kb)			0.424208
ENSG00000071626	DAZAP1	19	p13.3	1407568	1435719	1.45695	0.145131	0.869394	FALSE	FALSE	Trans (>250 kb)			0.279922
ENSG00000178934	LGALS7B	19	q13.2	39279851	39282389	1.45693	0.145135	0.869394	FALSE	FALSE	Trans (>250 kb)			0.115738
ENSG00000114113	RBP2	3	q23	139171726	139199589	1.45674	0.145187	0.869394	FALSE	FALSE	Trans (>250 kb)			0.69878
ENSG00000185052	SLC24A3	20	p11.23	19193290	19703581	1.45653	0.145247	0.869394	FALSE	FALSE	Trans (>250 kb)			0.732877
ENSG00000163219	ARHGAP25	2	p13.3	68906733	69053965	1.4565	0.145254	0.869394	FALSE	FALSE	Trans (>250 kb)			0.741476
ENSG00000177885	GRB2	17	q25.1	73314157	73401790	1.45641	0.14528	0.869394	FALSE	FALSE	Trans (>250 kb)			0.539896
ENSG00000130985	UBA1	X	p11.23	47050260	47074527	1.45612	0.145358	0.869394	FALSE	FALSE	Trans (>250 kb)
ENSG00000146267	FAXC	6	q16.2	99719045	99797938	1.45598	0.145399	0.869394	FALSE	FALSE	Trans (>250 kb)			0.351415
ENSG00000131873	CHSY1	15	q26.3	101715928	101792137	1.45549	0.145534	0.869843	FALSE	FALSE	Trans (>250 kb)			0.786871
ENSG00000213203	GIMAP1	7	q36.1	150413645	150421372	1.45544	0.145547	0.869843	FALSE	FALSE	Trans (>250 kb)			0.590691
ENSG00000133740	E2F5	8	q21.2	86089460	86129387	1.45428	0.145868	0.870423	FALSE	FALSE	Trans (>250 kb)			0.194531
ENSG00000132376	INPP5K	17	p13.3	1397865	1420182	1.45424	0.14588	0.870423	FALSE	FALSE	Trans (>250 kb)			0.10004
ENSG00000070444	MNT	17	p13.3	2287354	2304412	1.45419	0.145895	0.870423	FALSE	FALSE	Trans (>250 kb)			0.29742
ENSG00000258987	RP11-131H24.4	14	q32.12	94405901	94410475	1.45407	0.145927	0.870423	FALSE	FALSE	Trans (>250 kb)			0.636586
ENSG00000167740	CYB5D2	17	p13.2	4046462	4090605	1.45396	0.145957	0.870423	FALSE	FALSE	Trans (>250 kb)			0.132637
ENSG00000137817	PARP6	15	q23	72533522	72565340	1.4537	0.146029	0.870423	FALSE	FALSE	Trans (>250 kb)			0.542496
ENSG00000023171	GRAMD1B	11	q24.1	123396344	123498482	1.45289	0.146256	0.870886	FALSE	FALSE	Trans (>250 kb)			0.352215
ENSG00000087299	L2HGDH	14	q21.3	50704281	50779266	1.45239	0.146392	0.870886	FALSE	FALSE	Trans (>250 kb)			0.0970403
ENSG00000125454	SLC25A19	17	q25.1	73269073	73285591	1.45235	0.146403	0.870886	FALSE	FALSE	Trans (>250 kb)			0.548695
ENSG00000179583	CIITA	16	p13.13	10971055	11026079	1.45229	0.146422	0.870886	FALSE	FALSE	Trans (>250 kb)			0.000759231
ENSG00000204356	NELFE	6	p21.33	31919864	31926887	1.45179	0.14656	0.871202	FALSE	FALSE	Trans (>250 kb)			0.0941406
ENSG00000188316	ENO4	10	q25.3	118609023	118671299	1.4499	0.147088	0.873035	FALSE	FALSE	Trans (>250 kb)			0.566293
ENSG00000173575	CHD2	15	q26.1	93426526	93571237	1.44947	0.147207	0.873035	FALSE	FALSE	Trans (>250 kb)			0.466703
ENSG00000178928	TPRX1	19	q13.33	48304500	48322308	1.44877	0.147401	0.873096	FALSE	FALSE	Trans (>250 kb)			0.0152485
ENSG00000187860	CCDC157	22	q12.2	30752624	30774647	1.44819	0.147564	0.873096	FALSE	FALSE	Trans (>250 kb)			0.875962
ENSG00000100321	SYNGR1	22	q13.1	39745930	39781593	1.44817	0.147569	0.873096	FALSE	FALSE	Trans (>250 kb)			0.639486
ENSG00000186113	OR5D14	11	q11	55563032	55563976	1.44769	0.147704	0.873298	FALSE	FALSE	Trans (>250 kb)			0.19883
ENSG00000115919	KYNU	2	q22.2	143635067	143799890	1.44735	0.1478	0.873413	FALSE	FALSE	Trans (>250 kb)			0.608589
ENSG00000124224	PPP4R1L	20	q13.32	56806188	56884495	1.44731	0.147811	0.873413	FALSE	FALSE	Trans (>250 kb)			0.805769
ENSG00000010626	LRRC23	12	p13.31	6982733	7023407	1.447	0.147897	0.873449	FALSE	FALSE	Trans (>250 kb)			0.10014
ENSG00000147872	PLIN2	9	p22.1	19108373	19149288	1.44593	0.148195	0.873449	FALSE	FALSE	Trans (>250 kb)			0.19673
ENSG00000250173	RP11-661C8.3	5	p15.33	979480	981415	1.44591	0.148202	0.873449	FALSE	FALSE	Trans (>250 kb)			0.352615
ENSG00000068323	TFE3	X	p11.23	48886242	48901012	1.44557	0.148298	0.873666	FALSE	FALSE	Trans (>250 kb)
ENSG00000177047	IFNW1	9	p21.3	21140631	21142144	1.44449	0.148602	0.874404	FALSE	FALSE	Trans (>250 kb)			0.29502
ENSG00000008283	CYB561	17	q23.3	61509665	61523739	1.44373	0.148814	0.874404	FALSE	FALSE	Trans (>250 kb)			0.0748425
ENSG00000117000	RLF	1	p34.2	40627045	40706593	1.44332	0.148931	0.874404	FALSE	FALSE	Trans (>250 kb)			0.144636
ENSG00000142694	EVA1B	1	p34.3	36787632	36789755	1.44329	0.14894	0.874404	FALSE	FALSE	Trans (>250 kb)			0.10004
ENSG00000108219	TSPAN14	10	q23.1	82213922	82292879	1.44265	0.14912	0.874404	FALSE	FALSE	Trans (>250 kb)			0.00274973
ENSG00000180667	YOD1	1	q32.2	207217194	207226325	1.44264	0.149123	0.874404	FALSE	FALSE	Trans (>250 kb)			0.0473453
ENSG00000100342	APOL1	22	q12.3	36649056	36663576	1.44248	0.149166	0.874404	FALSE	FALSE	Trans (>250 kb)			0.624788
ENSG00000146247	PHIP	6	q14.1	79645584	79787953	1.44234	0.149206	0.874404	FALSE	FALSE	Trans (>250 kb)			0.838066
ENSG00000134249	ADAM30	1	p12	120436156	120439118	1.44154	0.149432	0.874404	FALSE	FALSE	Trans (>250 kb)			0.0617438
ENSG00000213523	SRA1	5	q31.3	139916925	139937895	1.44149	0.149447	0.874404	FALSE	FALSE	Trans (>250 kb)			0.00514949
ENSG00000198908	BHLHB9	X	q22.1	101975616	102008468	1.44143	0.149462	0.874404	FALSE	FALSE	Trans (>250 kb)
ENSG00000166311	SMPD1	11	p15.4	6411655	6416228	1.44051	0.149724	0.874404	FALSE	FALSE	Trans (>250 kb)			0.255424
ENSG00000203727	SAMD5	6	q24.3	147830063	148058683	1.44035	0.14977	0.874404	FALSE	FALSE	Trans (>250 kb)			0.40161
ENSG00000128285	MCHR1	22	q13.2	41074754	41078818	1.43991	0.149894	0.874404	FALSE	FALSE	Trans (>250 kb)			0.383412
ENSG00000126785	RHOJ	14	q23.2	63670832	63759937	1.43964	0.149969	0.874404	FALSE	FALSE	Trans (>250 kb)			0.208129
ENSG00000105583	WDR83OS	19	p13.2	12778885	12782170	1.4396	0.14998	0.874404	FALSE	FALSE	Trans (>250 kb)			0.630987
ENSG00000167193	CRK	17	p13.3	1323983	1366456	1.43959	0.149983	0.874404	FALSE	FALSE	Trans (>250 kb)			0.818768
ENSG00000100811	YY1	14	q32.2	100704635	100749129	1.43942	0.150032	0.874404	FALSE	FALSE	Trans (>250 kb)			0.29772
ENSG00000175573	C11orf68	11	q13.1	65684279	65686588	1.43923	0.150085	0.874404	FALSE	FALSE	Trans (>250 kb)			0.133837
ENSG00000168778	TCTN2	12	q24.31	124155660	124192948	1.43852	0.150286	0.875046	FALSE	FALSE	Trans (>250 kb)			0.325917
ENSG00000103021	CCDC113	16	q21	58265061	58317740	1.43838	0.150325	0.875046	FALSE	FALSE	Trans (>250 kb)			0.512499
ENSG00000213390	ARHGAP19	10	q24.1	98978996	99052413	1.43828	0.150356	0.875046	FALSE	FALSE	Trans (>250 kb)			0.706679
ENSG00000106537	TSPAN13	7	p21.1	16793160	16824161	1.43773	0.150512	0.875247	FALSE	FALSE	Trans (>250 kb)			0.715878
ENSG00000130477	UNC13A	19	p13.11	17712137	17799401	1.43723	0.150654	0.875247	FALSE	FALSE	Trans (>250 kb)			0.0542446
ENSG00000168872	DDX19A	16	q22.1	70380732	70407286	1.43705	0.150704	0.875247	FALSE	FALSE	Trans (>250 kb)			0.0769423
ENSG00000175505	CLCF1	11	q13.2	67131639	67141648	1.43684	0.150763	0.875247	FALSE	FALSE	Trans (>250 kb)			0.963454
ENSG00000231925	TAPBP	6	p21.32	33267471	33282164	1.43674	0.150791	0.875247	FALSE	FALSE	Trans (>250 kb)			0.231727
ENSG00000143479	DYRK3	1	q32.1	206808881	206857764	1.43638	0.150895	0.875247	FALSE	FALSE	Trans (>250 kb)			0.311619
ENSG00000150773	PIH1D2	11	q23.1	111934734	111944998	1.43608	0.15098	0.875247	FALSE	FALSE	Trans (>250 kb)			0.658184
ENSG00000073921	PICALM	11	q14.2	85668727	85780924	1.43575	0.151074	0.875368	FALSE	FALSE	87716	rs3851179	5.809e-16	1.69244e-07
ENSG00000184014	DENND5A	11	p15.4	9160372	9286937	1.43569	0.151091	0.875368	FALSE	FALSE	Trans (>250 kb)			0.0792421
ENSG00000110077	MS4A6A	11	q12.2	59939081	59952139	1.43526	0.151212	0.875475	FALSE	FALSE	69809	rs1582763	1.186e-16	1e-12
ENSG00000178726	THBD	20	p11.21	23026270	23030378	1.43475	0.151357	0.875475	FALSE	FALSE	Trans (>250 kb)			0.150035
ENSG00000174233	ADCY6	12	q13.12	49159975	49182820	1.43417	0.151524	0.875475	FALSE	FALSE	Trans (>250 kb)			0.180132
ENSG00000113212	PCDHB7	5	q31.3	140552243	140555957	1.43407	0.151553	0.875475	FALSE	FALSE	Trans (>250 kb)			0.375512
ENSG00000172270	BSG	19	p13.3	571297	583493	1.43312	0.151823	0.875475	FALSE	FALSE	Trans (>250 kb)			0.410409
ENSG00000168477	TNXB	6	p21.33	32008931	32083111	1.43301	0.151854	0.875475	FALSE	FALSE	Trans (>250 kb)			0.00244976
ENSG00000100292	HMOX1	22	q12.3	35776354	35790207	1.43295	0.151872	0.875475	FALSE	FALSE	Trans (>250 kb)			0.228327
ENSG00000242366	UGT1A1	2	q37.1	234668894	234681945	1.43292	0.15188	0.875475	FALSE	FALSE	Trans (>250 kb)			0.881962
ENSG00000169016	E2F6	2	p25.1	11584501	11606297	1.43285	0.151901	0.875475	FALSE	FALSE	Trans (>250 kb)			0.480702
ENSG00000186866	POFUT2	21	q22.3	46683843	46707813	1.43285	0.151902	0.875475	FALSE	FALSE	Trans (>250 kb)			0.978652
ENSG00000055211	GINM1	6	q25.1	149887430	149912884	1.43284	0.151904	0.875475	FALSE	FALSE	Trans (>250 kb)			0.568893
ENSG00000104549	SQLE	8	q24.13	126010739	126034525	1.43063	0.152535	0.876788	FALSE	FALSE	Trans (>250 kb)			0.691181
ENSG00000115241	PPM1G	2	p23.3	27604061	27632554	1.43029	0.152633	0.876788	FALSE	FALSE	Trans (>250 kb)			0.708079
ENSG00000137343	ATAT1	6	p21.33	30594619	30614600	1.43013	0.15268	0.876788	FALSE	FALSE	Trans (>250 kb)			0.717178
ENSG00000144747	TMF1	3	p14.1	69068978	69101484	1.42981	0.15277	0.876788	FALSE	FALSE	Trans (>250 kb)			0.392411
ENSG00000115526	CHST10	2	q11.2	101008327	101034118	1.42926	0.152929	0.876788	FALSE	FALSE	Trans (>250 kb)			0.915558
ENSG00000130640	TUBGCP2	10	q26.3	135093135	135125841	1.42921	0.152943	0.876788	FALSE	FALSE	Trans (>250 kb)			0.19673
ENSG00000126858	RHOT1	17	q11.2	30469473	30580393	1.42918	0.152954	0.876788	FALSE	FALSE	Trans (>250 kb)			0.362014
ENSG00000214456	PLIN5	19	p13.3	4522543	4535236	1.42909	0.152978	0.876788	FALSE	FALSE	Trans (>250 kb)			0.79537
ENSG00000104142	VPS18	15	q15.1	41186628	41196173	1.42875	0.153076	0.876788	FALSE	FALSE	Trans (>250 kb)			0.587891
ENSG00000149679	CABLES2	20	q13.33	60963688	60982341	1.42872	0.153084	0.876788	FALSE	FALSE	Trans (>250 kb)			0.253325
ENSG00000167972	ABCA3	16	p13.3	2325882	2390747	1.4283	0.153204	0.876788	FALSE	FALSE	Trans (>250 kb)			0.838766
ENSG00000159167	STC1	8	p21.2	23699428	23712320	1.42789	0.153323	0.876788	FALSE	FALSE	Trans (>250 kb)			0.424008
ENSG00000235863	B3GALT4	6	p21.32	33244917	33252609	1.42788	0.153325	0.876788	FALSE	FALSE	Trans (>250 kb)			0.355214
ENSG00000149925	ALDOA	16	p11.2	30064411	30081778	1.42775	0.153363	0.876788	FALSE	FALSE	Trans (>250 kb)			0.0331467
ENSG00000167671	UBXN6	19	p13.3	4444996	4457819	1.42668	0.153671	0.876788	FALSE	FALSE	Trans (>250 kb)			0.768873
ENSG00000135454	B4GALNT1	12	q13.3	58017193	58027138	1.42659	0.153699	0.876788	FALSE	FALSE	Trans (>250 kb)			0.968753
ENSG00000101745	ANKRD12	18	p11.22	9136226	9285983	1.4258	0.153926	0.877538	FALSE	FALSE	Trans (>250 kb)			0.833667
ENSG00000206503	HLA-A	6	p22.1	29909037	29913661	1.425	0.154158	0.877789	FALSE	FALSE	Trans (>250 kb)			0.345615
ENSG00000110675	ELMOD1	11	q22.3	107461817	107537505	1.42414	0.154406	0.878374	FALSE	FALSE	Trans (>250 kb)			0.962554
ENSG00000163848	ZNF148	3	q21.2	124944405	125094198	1.42285	0.15478	0.878768	FALSE	FALSE	Trans (>250 kb)			0.29582
ENSG00000175216	CKAP5	11	p11.2	46764598	46867847	1.42267	0.154831	0.878768	FALSE	FALSE	Trans (>250 kb)			0.0147485
ENSG00000256040	PAPPA-AS1	9	q33.1	119160439	119162885	1.42236	0.154922	0.878768	FALSE	FALSE	Trans (>250 kb)			0.644386
ENSG00000131951	LRRC9	14	q23.1	60386431	60530277	1.42186	0.155066	0.878768	FALSE	FALSE	Trans (>250 kb)			0.0177482
ENSG00000196975	ANXA4	2	p13.3	69871557	70053596	1.42179	0.155086	0.878768	FALSE	FALSE	Trans (>250 kb)			0.29542
ENSG00000160785	SLC25A44	1	q22	156163880	156182587	1.42179	0.155087	0.878768	FALSE	FALSE	Trans (>250 kb)			0.0351465
ENSG00000106460	TMEM106B	7	p21.3	12250867	12282993	1.42115	0.155272	0.878768	FALSE	FALSE	Trans (>250 kb)			0.0149485
ENSG00000145916	RMND5B	5	q35.3	177557997	177577566	1.42098	0.155322	0.878768	FALSE	FALSE	Trans (>250 kb)			0.791871
ENSG00000166173	LARP6	15	q23	71123863	71146498	1.42017	0.155557	0.878768	FALSE	FALSE	Trans (>250 kb)			0.588091
ENSG00000101367	MAPRE1	20	q11.21	31407699	31438211	1.41954	0.155741	0.878768	FALSE	FALSE	Trans (>250 kb)			0.549895
ENSG00000010278	CD9	12	p13.31	6308881	6347425	1.41907	0.155879	0.878768	FALSE	FALSE	Trans (>250 kb)			0.462704
ENSG00000176714	CCDC121	2	p23.3	27848506	27851879	1.41893	0.155919	0.878768	FALSE	FALSE	Trans (>250 kb)			0.689281
ENSG00000183060	LYSMD4	15	q26.3	100255902	100273766	1.4188	0.155956	0.878768	FALSE	FALSE	Trans (>250 kb)			0.175032
ENSG00000135974	C2orf49	2	q12.1	105953816	105965668	1.41862	0.156009	0.878768	FALSE	FALSE	Trans (>250 kb)			0.325117
ENSG00000160712	IL6R	1	q21.3	154377669	154441926	1.41832	0.156097	0.878768	FALSE	FALSE	Trans (>250 kb)			0.522798
ENSG00000106105	GARS	7	p14.3	30634297	30673649	1.41818	0.156139	0.878768	FALSE	FALSE	Trans (>250 kb)			0.959754
ENSG00000204577	LILRB3	19	q13.42	54720147	54746602	1.41805	0.156175	0.878768	FALSE	FALSE	Trans (>250 kb)			0.19753
ENSG00000126856	PRDM7	16	q24.3	90122974	90158480	1.41801	0.156189	0.878768	FALSE	FALSE	Trans (>250 kb)			0.0757424
ENSG00000163110	PDLIM5	4	q22.3	95373037	95589377	1.41772	0.156272	0.878768	FALSE	FALSE	Trans (>250 kb)			0.638586
ENSG00000113361	CDH6	5	p13.3	31193857	31329253	1.41766	0.156289	0.878768	FALSE	FALSE	Trans (>250 kb)			0.745575
ENSG00000197991	PCDH20	13	q21.2	61983818	62002220	1.41732	0.156389	0.878768	FALSE	FALSE	Trans (>250 kb)			0.359114
ENSG00000151883	PARP8	5	q11.1	49961733	50142356	1.41716	0.156435	0.878768	FALSE	FALSE	Trans (>250 kb)			0.410209
ENSG00000155189	AGPAT5	8	p23.1	6565878	6617184	1.41703	0.156473	0.878768	FALSE	FALSE	Trans (>250 kb)			0.907959
ENSG00000182362	YBEY	21	q22.3	47706251	47717665	1.41648	0.156634	0.878768	FALSE	FALSE	Trans (>250 kb)			0.912459
ENSG00000141551	CSNK1D	17	q25.3	80196899	80231607	1.41645	0.156642	0.878768	FALSE	FALSE	Trans (>250 kb)			0.347115
ENSG00000115598	IL1RL2	2	q12.1	102803433	102856462	1.41642	0.156653	0.878768	FALSE	FALSE	Trans (>250 kb)			0.974753
ENSG00000112038	OPRM1	6	q25.2	154331631	154568001	1.41631	0.156684	0.878768	FALSE	FALSE	Trans (>250 kb)			0.875462
ENSG00000204574	ABCF1	6	p21.33	30539153	30564956	1.41572	0.156858	0.878768	FALSE	FALSE	Trans (>250 kb)			0.516898
ENSG00000158869	FCER1G	1	q23.3	161185024	161190489	1.41568	0.156869	0.878768	FALSE	FALSE	Trans (>250 kb)			0.0549445
ENSG00000170949	ZNF160	19	q13.42	53569859	53606689	1.41485	0.157113	0.878768	FALSE	FALSE	Trans (>250 kb)			0.0790421
ENSG00000174876	AMY1B	1	p21.1	104230037	104239302	1.41477	0.157135	0.878768	FALSE	FALSE	Trans (>250 kb)
ENSG00000243335	KCTD7	7	q11.21	66093868	66276446	1.41474	0.157144	0.878768	FALSE	FALSE	Trans (>250 kb)			0.648185
ENSG00000156508	EEF1A1	6	q13	74225473	74233520	1.41308	0.157631	0.879133	FALSE	FALSE	Trans (>250 kb)			0.29562
ENSG00000146648	EGFR	7	p11.2	55086714	55324313	1.41295	0.157669	0.879133	FALSE	FALSE	Trans (>250 kb)			0.379912
ENSG00000149609	C20orf144	20	q11.22	32250090	32253425	1.41255	0.157788	0.879133	FALSE	FALSE	Trans (>250 kb)			0.178532
ENSG00000122870	BICC1	10	q21.1	60272900	60591195	1.4123	0.15786	0.879257	FALSE	FALSE	Trans (>250 kb)			0.340716
ENSG00000170289	CNGB3	8	q21.3	87566205	87755903	1.41113	0.158206	0.87968	FALSE	FALSE	Trans (>250 kb)			0.628087
ENSG00000198863	RUNDC1	17	q21.31	41132582	41145707	1.41094	0.158262	0.87968	FALSE	FALSE	Trans (>250 kb)			0.349415
ENSG00000116668	SWT1	1	q25.3	185126212	185260897	1.41057	0.15837	0.87968	FALSE	FALSE	Trans (>250 kb)			0.352815
ENSG00000132821	VSTM2L	20	q11.23	36531499	36573752	1.41049	0.158394	0.87968	FALSE	FALSE	Trans (>250 kb)			0.255124
ENSG00000135372	NAT10	11	p13	34127149	34169217	1.41013	0.158502	0.87968	FALSE	FALSE	Trans (>250 kb)			0.906259
ENSG00000182318	ZSCAN22	19	q13.43	58838385	58853698	1.40933	0.158738	0.87968	FALSE	FALSE	Trans (>250 kb)			0.762374
ENSG00000158458	NRG2	5	q31.2	139226364	139422884	1.40885	0.158878	0.87968	FALSE	FALSE	Trans (>250 kb)			0.00824918
ENSG00000260286	C6orf229	6	p22.3	24797549	24799117	1.40876	0.158905	0.87968	FALSE	FALSE	Trans (>250 kb)			0.390711
ENSG00000115568	ZNF142	2	q35	219502639	219524378	1.40842	0.159006	0.87968	FALSE	FALSE	Trans (>250 kb)			0.254925
ENSG00000149084	HSD17B12	11	p11.2	43577986	43878167	1.40806	0.159112	0.87968	FALSE	FALSE	Trans (>250 kb)			0.242626
ENSG00000082641	NFE2L1	17	q21.32	46125691	46138849	1.40788	0.159167	0.87968	FALSE	FALSE	Trans (>250 kb)			0.609589
ENSG00000130775	THEMIS2	1	p35.3	28199055	28213196	1.40781	0.159187	0.87968	FALSE	FALSE	Trans (>250 kb)			0.582392
ENSG00000171604	CXXC5	5	q31.2	139026884	139063467	1.40759	0.159253	0.87968	FALSE	FALSE	Trans (>250 kb)			0.276322
ENSG00000185883	ATP6V0C	16	p13.3	2563871	2570219	1.40755	0.159265	0.87968	FALSE	FALSE	Trans (>250 kb)			0.655484
ENSG00000072518	MARK2	11	q13.1	63606400	63678491	1.40714	0.159385	0.87968	FALSE	FALSE	Trans (>250 kb)			0.00834917
ENSG00000181789	COPG1	3	q21.3	128968449	128996614	1.40702	0.159423	0.87968	FALSE	FALSE	Trans (>250 kb)			0.19583
ENSG00000136244	IL6	7	p15.3	22765503	22771621	1.40687	0.159467	0.87968	FALSE	FALSE	Trans (>250 kb)			0.940056
ENSG00000090238	YPEL3	16	p11.2	30103635	30108236	1.40666	0.159529	0.87968	FALSE	FALSE	Trans (>250 kb)			0.128537
ENSG00000161671	EMC10	19	q13.33	50979657	50986608	1.40514	0.159979	0.87968	FALSE	FALSE	Trans (>250 kb)			0.819568
ENSG00000051523	CYBA	16	q24.3	88709691	88717560	1.40502	0.160017	0.87968	FALSE	FALSE	Trans (>250 kb)			0.69538
ENSG00000114127	XRN1	3	q23	142025449	142166904	1.40493	0.160042	0.87968	FALSE	FALSE	Trans (>250 kb)			0.488601
ENSG00000186479	RGS7BP	5	q12.3	63802084	63908139	1.40485	0.160067	0.87968	FALSE	FALSE	Trans (>250 kb)			0.474303
ENSG00000172888	ZNF621	3	p22.1	40566369	40616176	1.40473	0.160101	0.87968	FALSE	FALSE	Trans (>250 kb)			0.0775422
ENSG00000167674	HDGFRP2	19	p13.3	4472284	4502223	1.40465	0.160126	0.87968	FALSE	FALSE	Trans (>250 kb)			0.861864
ENSG00000130368	MAS1	6	q25.3	160327974	160329108	1.40434	0.160216	0.87968	FALSE	FALSE	Trans (>250 kb)			0.884362
ENSG00000101200	AVP	20	p13	3063202	3065370	1.40327	0.160535	0.880549	FALSE	FALSE	Trans (>250 kb)			0.546395
ENSG00000204659	CBY3	5	q35.3	179105584	179107975	1.40242	0.160791	0.880549	FALSE	FALSE	Trans (>250 kb)			0.160134
ENSG00000154611	PSMA8	18	q11.2	23713816	23773319	1.40177	0.160983	0.880549	FALSE	FALSE	Trans (>250 kb)			0.408509
ENSG00000108465	CDK5RAP3	17	q21.32	46045176	46059140	1.40145	0.161079	0.880549	FALSE	FALSE	Trans (>250 kb)			0.950055
ENSG00000155090	KLF10	8	q22.3	103661007	103668130	1.4013	0.161125	0.880549	FALSE	FALSE	Trans (>250 kb)			0.39691
ENSG00000130699	TAF4	20	q13.33	60528525	60640866	1.40097	0.161224	0.880722	FALSE	FALSE	Trans (>250 kb)			0.176932
ENSG00000005893	LAMP2	X	q24	119561682	119603220	1.40037	0.161403	0.880722	FALSE	FALSE	Trans (>250 kb)
ENSG00000135535	CD164	6	q21	109687717	109703762	1.40002	0.161507	0.880722	FALSE	FALSE	Trans (>250 kb)			0.105139
ENSG00000160633	SAFB	19	p13.3	5623046	5668489	1.39936	0.161704	0.880722	FALSE	FALSE	Trans (>250 kb)			0.762274
ENSG00000170160	CCDC144A	17	p11.2	16592851	16707767	1.39907	0.161793	0.880722	FALSE	FALSE	Trans (>250 kb)			0.136036
ENSG00000125107	CNOT1	16	q21	58553855	58663790	1.39808	0.16209	0.880722	FALSE	FALSE	Trans (>250 kb)			0.782872
ENSG00000157895	C12orf43	12	q24.31	121440225	121454305	1.39711	0.162382	0.880722	FALSE	FALSE	Trans (>250 kb)			0.926057
ENSG00000123810	B9D2	19	q13.2	41860326	41870078	1.39689	0.162448	0.880722	FALSE	FALSE	Trans (>250 kb)			0.39881
ENSG00000122482	ZNF644	1	p22.2	91380859	91487829	1.39672	0.162498	0.880722	FALSE	FALSE	Trans (>250 kb)			0.676882
ENSG00000173120	KDM2A	11	q13.2	66886740	67025558	1.39607	0.162693	0.880722	FALSE	FALSE	Trans (>250 kb)			0.275222
ENSG00000145912	NHP2	5	q35.3	177576461	177580968	1.39599	0.162719	0.880722	FALSE	FALSE	Trans (>250 kb)			0.835466
ENSG00000205869	KRTAP5-1	11	p15.5	1605572	1606513	1.39562	0.162829	0.880722	FALSE	FALSE	Trans (>250 kb)			0.387911
ENSG00000180481	GLIPR1L2	12	q21.2	75784850	75826468	1.39559	0.162839	0.880722	FALSE	FALSE	Trans (>250 kb)			0.878062
ENSG00000103043	VAC14	16	q22.2	70721342	70835064	1.39549	0.162868	0.880722	FALSE	FALSE	Trans (>250 kb)			0.00023046
ENSG00000144868	TMEM108	3	q22.1	132757235	133116636	1.39532	0.16292	0.880722	FALSE	FALSE	Trans (>250 kb)			0.441706
ENSG00000145192	AHSG	3	q27.3	186330712	186339107	1.39502	0.163009	0.880722	FALSE	FALSE	Trans (>250 kb)			0.812169
ENSG00000155506	LARP1	5	q33.2	154092462	154197167	1.39468	0.163111	0.880722	FALSE	FALSE	Trans (>250 kb)			0.829667
ENSG00000104856	RELB	19	q13.32	45504688	45541452	1.39459	0.16314	0.880722	FALSE	FALSE	0	rs1971786	5.11e-09	1e-12
ENSG00000143761	ARF1	1	q42.13	228270361	228286912	1.39452	0.163161	0.880722	FALSE	FALSE	Trans (>250 kb)			0.215828
ENSG00000175220	ARHGAP1	11	p11.2	46698630	46722165	1.39428	0.163232	0.880722	FALSE	FALSE	Trans (>250 kb)			0.0354465
ENSG00000143375	CGN	1	q21.3	151482986	151511168	1.39423	0.163248	0.880722	FALSE	FALSE	Trans (>250 kb)			0.387511
ENSG00000160753	RUSC1	1	q22	155290687	155300905	1.39391	0.163346	0.880722	FALSE	FALSE	Trans (>250 kb)			0.612089
ENSG00000125207	PIWIL1	12	q24.33	130822432	130857182	1.39389	0.16335	0.880722	FALSE	FALSE	Trans (>250 kb)			0.545395
ENSG00000113712	CSNK1A1	5	q32	148871760	148931007	1.39382	0.163371	0.880722	FALSE	FALSE	Trans (>250 kb)			0.170233
ENSG00000163803	PLB1	2	p23.2	28680012	28866654	1.39314	0.163578	0.880722	FALSE	FALSE	Trans (>250 kb)			0.977252
ENSG00000169327	OR5AU1	14	q11.2	21623026	21624222	1.39245	0.163786	0.880722	FALSE	FALSE	Trans (>250 kb)			0.193831
ENSG00000267857	PRED58	21	q22.3	46520728	46534873	1.39235	0.163818	0.880722	FALSE	FALSE	Trans (>250 kb)			0.737376
ENSG00000132155	RAF1	3	p25.2	12625100	12705725	1.39218	0.163868	0.880722	FALSE	FALSE	Trans (>250 kb)			0.881762
ENSG00000136874	STX17	9	q31.1	102668915	102732618	1.39106	0.164209	0.881544	FALSE	FALSE	Trans (>250 kb)			0.355914
ENSG00000177575	CD163	12	p13.31	7623409	7656489	1.39082	0.164281	0.881682	FALSE	FALSE	Trans (>250 kb)
ENSG00000179335	CLK3	15	q24.1	74890841	74932057	1.39034	0.164424	0.881722	FALSE	FALSE	Trans (>250 kb)			0.139536
ENSG00000150667	FSIP1	15	q14	39892232	40075031	1.39014	0.164485	0.881852	FALSE	FALSE	Trans (>250 kb)			0.010249
ENSG00000105618	PRPF31	19	q13.42	54618837	54635140	1.38942	0.164706	0.882699	FALSE	FALSE	Trans (>250 kb)			0.683182
ENSG00000136939	OR1L4	9	q33.2	125486269	125487204	1.38921	0.16477	0.882796	FALSE	FALSE	Trans (>250 kb)			0.721978
ENSG00000104979	C19orf53	19	p13.2	13884982	13889276	1.38717	0.16539	0.884518	FALSE	FALSE	Trans (>250 kb)			0.458304
ENSG00000126391	FRMD8	11	q13.1	65154070	65180996	1.38713	0.165403	0.884518	FALSE	FALSE	Trans (>250 kb)			0.623588
ENSG00000143409	FAM63A	1	q21.3	150969025	150980851	1.38707	0.165419	0.884518	FALSE	FALSE	Trans (>250 kb)			0.675882
ENSG00000157330	C1orf158	1	p36.21	12806163	12823847	1.38697	0.16545	0.884518	FALSE	FALSE	Trans (>250 kb)			0.884962
ENSG00000160190	SLC37A1	21	q22.3	43916118	44001550	1.38626	0.165667	0.884518	FALSE	FALSE	Trans (>250 kb)			0.0858414
ENSG00000259171	AL163636.6	14	q11.2	21152746	21168735	1.38621	0.165683	0.884518	FALSE	FALSE	Trans (>250 kb)			0.975352
ENSG00000072364	AFF4	5	q31.1	132211071	132299326	1.38594	0.165766	0.884518	FALSE	FALSE	Trans (>250 kb)			0.484002
ENSG00000243232	PCDHAC2	5	q31.3	140345820	140391936	1.38524	0.16598	0.884518	FALSE	FALSE	Trans (>250 kb)			0.382412
ENSG00000156875	HIAT1	1	p21.2	100503653	100548933	1.3852	0.165991	0.884518	FALSE	FALSE	Trans (>250 kb)			0.338316
ENSG00000179855	GIPC3	19	p13.3	3585551	3593539	1.38508	0.166029	0.884518	FALSE	FALSE	Trans (>250 kb)			0.146535
ENSG00000099904	ZDHHC8	22	q11.21	20116979	20135530	1.38439	0.16624	0.884518	FALSE	FALSE	Trans (>250 kb)			0.70048
ENSG00000187079	TEAD1	11	p15.3	12695969	12966298	1.38423	0.166288	0.884518	FALSE	FALSE	Trans (>250 kb)			0.0184482
ENSG00000105329	TGFB1	19	q13.2	41807492	41859816	1.3842	0.166299	0.884518	FALSE	FALSE	Trans (>250 kb)			0.176332
ENSG00000146232	NFKBIE	6	p21.1	44225903	44233500	1.38407	0.166336	0.884518	FALSE	FALSE	Trans (>250 kb)			0.650785
ENSG00000204304	PBX2	6	p21.32	32152512	32157963	1.38324	0.166592	0.884518	FALSE	FALSE	Trans (>250 kb)			0.00102376
ENSG00000213996	TM6SF2	19	p13.11	19375173	19384200	1.38316	0.166614	0.884518	FALSE	FALSE	Trans (>250 kb)			0.487501
ENSG00000153498	SPACA7	13	q34	113030633	113089003	1.38254	0.166805	0.884518	FALSE	FALSE	Trans (>250 kb)			0.469703
ENSG00000172548	NIPAL4	5	q33.3	156887027	156901725	1.38114	0.167235	0.884518	FALSE	FALSE	Trans (>250 kb)			0.941256
ENSG00000090020	SLC9A1	1	p36.11	27425306	27493472	1.38101	0.167275	0.884518	FALSE	FALSE	Trans (>250 kb)			0.610289
ENSG00000145741	BTF3	5	q13.2	72794233	72801460	1.381	0.167278	0.884518	FALSE	FALSE	Trans (>250 kb)			0.292621
ENSG00000078295	ADCY2	5	p15.31	7396321	7830194	1.38051	0.167431	0.884518	FALSE	FALSE	Trans (>250 kb)			0.515198
ENSG00000270299	RP5-850E9.3	20	p13	627270	656444	1.38014	0.167544	0.884518	FALSE	FALSE	Trans (>250 kb)			0.140136
ENSG00000161013	MGAT4B	5	q35.3	179224597	179233952	1.37973	0.167668	0.884518	FALSE	FALSE	Trans (>250 kb)			0.105439
ENSG00000135622	SEMA4F	2	p13.1	74881355	74909186	1.37971	0.167676	0.884518	FALSE	FALSE	Trans (>250 kb)			0.158934
ENSG00000165671	NSD1	5	q35.2	176560026	176727216	1.37946	0.167753	0.884518	FALSE	FALSE	Trans (>250 kb)			0.375212
ENSG00000143862	ARL8A	1	q32.1	202102532	202113869	1.37934	0.167791	0.884518	FALSE	FALSE	Trans (>250 kb)			0.772773
ENSG00000177239	MAN1B1	9	q34.3	139981379	140003635	1.37912	0.167858	0.884518	FALSE	FALSE	Trans (>250 kb)			0.608689
ENSG00000168746	C20orf62	20	q13.12	43080624	43093984	1.37872	0.16798	0.884518	FALSE	FALSE	Trans (>250 kb)			0.346215
ENSG00000055163	CYFIP2	5	q33.3	156693089	156822606	1.37752	0.168351	0.884518	FALSE	FALSE	Trans (>250 kb)			0.989351
ENSG00000178307	TMEM11	17	p11.2	21100593	21117937	1.37692	0.168537	0.884518	FALSE	FALSE	Trans (>250 kb)			0.748175
ENSG00000084234	APLP2	11	q24.3	129939732	130014699	1.37689	0.168546	0.884518	FALSE	FALSE	Trans (>250 kb)			0.152635
ENSG00000187758	ADH1A	4	q23	100197524	100212185	1.37669	0.168609	0.884518	FALSE	FALSE	Trans (>250 kb)			0.0619438
ENSG00000175514	GPR152	11	q13.2	67218772	67220200	1.3766	0.168635	0.884518	FALSE	FALSE	Trans (>250 kb)			0.435806
ENSG00000157060	SHCBP1L	1	q25.3	182869000	182922660	1.37645	0.168682	0.884518	FALSE	FALSE	Trans (>250 kb)			0.960154
ENSG00000152291	TGOLN2	2	p11.2	85545147	85555548	1.37625	0.168743	0.884518	FALSE	FALSE	Trans (>250 kb)			0.680882
ENSG00000012822	CALCOCO1	12	q13.13	54104903	54121529	1.37552	0.16897	0.884518	FALSE	FALSE	Trans (>250 kb)			0.549395
ENSG00000121207	LRAT	4	q31.3	155548097	155674270	1.37543	0.168999	0.884518	FALSE	FALSE	Trans (>250 kb)			0.224328
ENSG00000012232	EXTL3	8	p21.1	28457986	28613116	1.37529	0.169042	0.884518	FALSE	FALSE	Trans (>250 kb)			0.0161484
ENSG00000185813	PCYT2	17	q25.3	79858841	79869340	1.37529	0.169043	0.884518	FALSE	FALSE	Trans (>250 kb)			0.906159
ENSG00000062598	ELMO2	20	q13.12	44994688	45061704	1.37404	0.169429	0.884518	FALSE	FALSE	Trans (>250 kb)			0.762274
ENSG00000171522	PTGER4	5	p13.1	40679600	40693837	1.37397	0.169452	0.884518	FALSE	FALSE	Trans (>250 kb)			0.834167
ENSG00000130150	MOSPD2	X	p22.2	14891563	14940449	1.37385	0.169489	0.884518	FALSE	FALSE	Trans (>250 kb)
ENSG00000063244	U2AF2	19	q13.42	56165512	56186081	1.37382	0.169497	0.884518	FALSE	FALSE	Trans (>250 kb)			0.607689
ENSG00000148396	SEC16A	9	q34.3	139334549	139372141	1.3737	0.169535	0.884518	FALSE	FALSE	Trans (>250 kb)			0.213929
ENSG00000216490	IFI30	19	p13.11	18283972	18288927	1.37364	0.169553	0.884518	FALSE	FALSE	Trans (>250 kb)			0.835866
ENSG00000254870	ATP6V1G2-DDX39B	6	p21.33	31497996	31514385	1.37324	0.169678	0.884518	FALSE	FALSE	Trans (>250 kb)			0.123138
ENSG00000110934	BIN2	12	q13.13	51674822	51718452	1.37297	0.169762	0.884518	FALSE	FALSE	Trans (>250 kb)			0.544696
ENSG00000165288	BRWD3	X	q21.1	79926353	80065187	1.3727	0.169845	0.884518	FALSE	FALSE	Trans (>250 kb)
ENSG00000268361	L34079.2	19	q13.31	44058844	44097188	1.3725	0.169908	0.884518	FALSE	FALSE	Trans (>250 kb)			0.264724
ENSG00000205765	C5orf51	5	p13.1	41904290	41921738	1.37248	0.169914	0.884518	FALSE	FALSE	Trans (>250 kb)			0.941456
ENSG00000154016	GRAP	17	p11.2	18923986	18950950	1.37222	0.169996	0.884518	FALSE	FALSE	Trans (>250 kb)			0.505799
ENSG00000197077	KIAA1671	22	q11.23	25348697	25593415	1.37214	0.170019	0.884518	FALSE	FALSE	Trans (>250 kb)			0.00544946
ENSG00000187753	C9orf153	9	q21.33	88835180	88874572	1.37162	0.170181	0.884518	FALSE	FALSE	Trans (>250 kb)			0.817768
ENSG00000162409	PRKAA2	1	p32.2	57110995	57181008	1.37126	0.170295	0.884518	FALSE	FALSE	Trans (>250 kb)			0.114039
ENSG00000179632	MAF1	8	q24.3	145159402	145162514	1.37116	0.170324	0.884518	FALSE	FALSE	Trans (>250 kb)			0.171333
ENSG00000145911	N4BP3	5	q35.3	177540444	177553088	1.37056	0.170511	0.884518	FALSE	FALSE	Trans (>250 kb)			0.59739
ENSG00000153094	BCL2L11	2	q13	111876955	111926024	1.37056	0.170511	0.884518	FALSE	FALSE	Trans (>250 kb)			0.732277
ENSG00000164542	KIAA0895	7	p14.2	36363830	36429734	1.37054	0.170519	0.884518	FALSE	FALSE	Trans (>250 kb)			0.29862
ENSG00000140854	KATNB1	16	q21	57769642	57791162	1.37013	0.170645	0.884518	FALSE	FALSE	Trans (>250 kb)			0.741376
ENSG00000237763	AMY1A	1	p21.1	104197912	104207173	1.36956	0.170824	0.884518	FALSE	FALSE	Trans (>250 kb)
ENSG00000137337	MDC1	6	p21.33	30667584	30685666	1.3692	0.170937	0.884518	FALSE	FALSE	Trans (>250 kb)			0.623188
ENSG00000165476	REEP3	10	q21.3	65281123	65384883	1.36918	0.170944	0.884518	FALSE	FALSE	Trans (>250 kb)			0.79787
ENSG00000204396	VWA7	6	p21.33	31733367	31745108	1.36883	0.171051	0.884874	FALSE	FALSE	Trans (>250 kb)			0.107839
ENSG00000116761	CTH	1	p31.1	70876901	70905534	1.36863	0.171116	0.885022	FALSE	FALSE	Trans (>250 kb)			0.0314469
ENSG00000064961	HMG20B	19	p13.3	3572775	3579086	1.36784	0.171361	0.885381	FALSE	FALSE	Trans (>250 kb)			0.451705
ENSG00000178752	FAM132B	2	q37.3	239067623	239077541	1.36777	0.171384	0.885381	FALSE	FALSE	Trans (>250 kb)			0.99675
ENSG00000144524	COPS7B	2	q37.1	232646381	232673963	1.3677	0.171406	0.885381	FALSE	FALSE	Trans (>250 kb)			0.370613
ENSG00000133962	CATSPERB	14	q32.12	92047040	92247051	1.36734	0.17152	0.885381	FALSE	FALSE	Trans (>250 kb)			0.184332
ENSG00000187535	IFT140	16	p13.3	1560428	1662111	1.36708	0.1716	0.885381	FALSE	FALSE	Trans (>250 kb)			0.735476
ENSG00000206562	METTL6	3	p25.1	15422782	15482073	1.36695	0.171641	0.885381	FALSE	FALSE	Trans (>250 kb)			0.60379
ENSG00000128607	KLHDC10	7	q32.2	129710350	129775560	1.36694	0.171643	0.885381	FALSE	FALSE	Trans (>250 kb)			0.955054
ENSG00000156052	GNAQ	9	q21.2	80331003	80646374	1.36613	0.171897	0.886269	FALSE	FALSE	Trans (>250 kb)			0.181032
ENSG00000123144	C19orf43	19	p13.2	12841454	12845589	1.36534	0.172145	0.886587	FALSE	FALSE	Trans (>250 kb)			0.740276
ENSG00000170921	TANC2	17	q23.2	61086917	61505060	1.36533	0.17215	0.886587	FALSE	FALSE	Trans (>250 kb)			0.0712429
ENSG00000129518	EAPP	14	q13.1	34985135	35008916	1.36486	0.172298	0.886771	FALSE	FALSE	Trans (>250 kb)			0.69528
ENSG00000054967	RELT	11	q13.4	73087309	73108519	1.36446	0.172424	0.886771	FALSE	FALSE	Trans (>250 kb)			0.477302
ENSG00000060140	STYK1	12	p13.2	10771538	10826917	1.36295	0.172897	0.887666	FALSE	FALSE	Trans (>250 kb)			0.813069
ENSG00000118960	HS1BP3	2	p24.1	20760208	20850849	1.3625	0.17304	0.887666	FALSE	FALSE	Trans (>250 kb)			0.886661
ENSG00000105404	RABAC1	19	q13.2	42460833	42463542	1.36243	0.173061	0.887666	FALSE	FALSE	Trans (>250 kb)			0.994951
ENSG00000157837	SPPL3	12	q24.31	121200313	121342174	1.36217	0.173146	0.887666	FALSE	FALSE	Trans (>250 kb)			0.391211
ENSG00000109072	VTN	17	q11.2	26691290	26700110	1.3616	0.173325	0.887666	FALSE	FALSE	Trans (>250 kb)			0.618388
ENSG00000160360	GPSM1	9	q34.3	139221932	139254057	1.36141	0.173384	0.887666	FALSE	FALSE	Trans (>250 kb)			0.247325
ENSG00000130005	GAMT	19	p13.3	1397091	1401569	1.36095	0.173531	0.887821	FALSE	FALSE	Trans (>250 kb)			0.610889
ENSG00000169682	SPNS1	16	p11.2	28985542	28995869	1.36071	0.173604	0.887821	FALSE	FALSE	Trans (>250 kb)			0.00924908
ENSG00000177374	HIC1	17	p13.3	1957448	1962981	1.36048	0.173679	0.887959	FALSE	FALSE	Trans (>250 kb)			0.0542446
ENSG00000260272	RP11-20I23.1	16	p13.3	2546033	2570219	1.36006	0.173812	0.888133	FALSE	FALSE	Trans (>250 kb)			0.627387
ENSG00000101444	AHCY	20	q11.22	32868074	32899608	1.36	0.173828	0.888133	FALSE	FALSE	Trans (>250 kb)			0.0166483
ENSG00000119777	TMEM214	2	p23.3	27255778	27264563	1.35974	0.173912	0.888133	FALSE	FALSE	Trans (>250 kb)			0.223128
ENSG00000110497	AMBRA1	11	p11.2	46417964	46615675	1.35953	0.17398	0.888133	FALSE	FALSE	Trans (>250 kb)			0.0293471
ENSG00000177302	TOP3A	17	p11.2	18174742	18218321	1.35871	0.17424	0.888133	FALSE	FALSE	Trans (>250 kb)			0.0650435
ENSG00000141959	PFKL	21	q22.3	45719934	45747259	1.3587	0.17424	0.888133	FALSE	FALSE	Trans (>250 kb)			0.649885
ENSG00000188687	SLC4A5	2	p13.1	74443369	74570541	1.35865	0.174258	0.888133	FALSE	FALSE	Trans (>250 kb)			0.592891
ENSG00000165138	ANKS6	9	q22.33	101493611	101559247	1.35861	0.17427	0.888133	FALSE	FALSE	Trans (>250 kb)			0.40241
ENSG00000253797	UTP14C	13	q14.3	52598827	52607736	1.35844	0.174323	0.888133	FALSE	FALSE	Trans (>250 kb)			0.864464
ENSG00000175115	PACS1	11	q13.1	65837834	66012218	1.35836	0.174349	0.888133	FALSE	FALSE	Trans (>250 kb)			0.39741
ENSG00000144959	NCEH1	3	q26.31	172348039	172429008	1.35834	0.174356	0.888133	FALSE	FALSE	Trans (>250 kb)			0.477402
ENSG00000185105	MYADML2	17	q25.3	79897521	79905109	1.358	0.174463	0.888149	FALSE	FALSE	Trans (>250 kb)			0.80207
ENSG00000131653	TRAF7	16	p13.3	2205699	2228130	1.35775	0.174544	0.888268	FALSE	FALSE	Trans (>250 kb)			0.0979402
ENSG00000113558	SKP1	5	q31.1	133484633	133512729	1.35765	0.174575	0.888268	FALSE	FALSE	Trans (>250 kb)			0.515298
ENSG00000140043	PTGR2	14	q24.3	74318547	74353530	1.35716	0.17473	0.888589	FALSE	FALSE	Trans (>250 kb)			0.468803
ENSG00000116871	MAP7D1	1	p34.3	36621180	36646450	1.35602	0.175093	0.889575	FALSE	FALSE	Trans (>250 kb)			0.945955
ENSG00000204351	SKIV2L	6	p21.33	31926857	31937532	1.35577	0.175173	0.889686	FALSE	FALSE	Trans (>250 kb)			0.0708429
ENSG00000234776	C11orf94	11	p11.2	45928085	45928833	1.35529	0.175326	0.890033	FALSE	FALSE	Trans (>250 kb)			0.00424958
ENSG00000134323	MYCN	2	p24.3	16080686	16087129	1.35473	0.175502	0.890253	FALSE	FALSE	Trans (>250 kb)			0.965753
ENSG00000196476	C20orf96	20	p13	251504	271390	1.35431	0.175638	0.890253	FALSE	FALSE	Trans (>250 kb)			0.223228
ENSG00000089289	IGBP1	X	q13.1	69353299	69386174	1.35363	0.175854	0.890253	FALSE	FALSE	Trans (>250 kb)
ENSG00000267060	PTGES3L	17	q21.31	41120105	41132545	1.35315	0.176008	0.890253	FALSE	FALSE	Trans (>250 kb)			0.260624
ENSG00000125266	EFNB2	13	q33.3	107142079	107187462	1.35263	0.176175	0.890253	FALSE	FALSE	Trans (>250 kb)			0.0915408
ENSG00000143258	USP21	1	q23.3	161129240	161135513	1.35238	0.176255	0.890253	FALSE	FALSE	Trans (>250 kb)			0.0070493
ENSG00000135423	GLS2	12	q13.3	56864736	56882198	1.35234	0.176266	0.890253	FALSE	FALSE	Trans (>250 kb)			0.0110489
ENSG00000240771	ARHGEF25	12	q13.3	58003963	58013162	1.35218	0.176317	0.890253	FALSE	FALSE	Trans (>250 kb)			0.939256
ENSG00000139200	PIANP	12	p13.31	6802958	6809966	1.35147	0.176546	0.890259	FALSE	FALSE	Trans (>250 kb)			0.281822
ENSG00000174684	B3GNT1	11	q13.2	66112843	66115163	1.35087	0.176737	0.890259	FALSE	FALSE	Trans (>250 kb)			0.733077
ENSG00000169057	MECP2	X	q28	153287024	153363212	1.35054	0.176842	0.890259	FALSE	FALSE	Trans (>250 kb)
ENSG00000070413	DGCR2	22	q11.21	19023795	19109967	1.35025	0.176937	0.890259	FALSE	FALSE	Trans (>250 kb)			0.952955
ENSG00000160392	C19orf47	19	q13.2	40825443	40854434	1.35024	0.176938	0.890259	FALSE	FALSE	Trans (>250 kb)			0.350015
ENSG00000100225	FBXO7	22	q12.3	32870663	32894818	1.35021	0.176947	0.890259	FALSE	FALSE	Trans (>250 kb)			0.623988
ENSG00000124217	MOCS3	20	q13.13	49575363	49577820	1.35003	0.177005	0.890259	FALSE	FALSE	Trans (>250 kb)			0.359314
ENSG00000242852	ZNF709	19	p13.2	12571998	12624668	1.34999	0.177019	0.890259	FALSE	FALSE	Trans (>250 kb)			0.117838
ENSG00000102362	SYTL4	X	q22.1	99929488	99987110	1.34984	0.177068	0.890259	FALSE	FALSE	Trans (>250 kb)
ENSG00000166166	TRMT61A	14	q32.32	103995521	104003410	1.34958	0.177152	0.890259	FALSE	FALSE	Trans (>250 kb)			0.00324968
ENSG00000124140	SLC12A5	20	q13.12	44650356	44688784	1.34899	0.177339	0.890259	FALSE	FALSE	Trans (>250 kb)			0.564594
ENSG00000089558	KCNH4	17	q21.2	40308909	40333296	1.34896	0.177348	0.890259	FALSE	FALSE	Trans (>250 kb)			0.914059
ENSG00000168538	TRAPPC11	4	q35.1	184580420	184634745	1.34799	0.177662	0.890259	FALSE	FALSE	Trans (>250 kb)			0.911259
ENSG00000172575	RASGRP1	15	q14	38780304	38857776	1.34685	0.178028	0.890259	FALSE	FALSE	Trans (>250 kb)			0.182632
ENSG00000174738	NR1D2	3	p24.2	23986751	24022109	1.34647	0.17815	0.890259	FALSE	FALSE	Trans (>250 kb)			0.334217
ENSG00000206053	HN1L	16	p13.3	1728257	1752281	1.34644	0.17816	0.890259	FALSE	FALSE	Trans (>250 kb)			0.836966
ENSG00000129003	VPS13C	15	q22.2	62144588	62352672	1.34581	0.178363	0.890259	FALSE	FALSE	Trans (>250 kb)			0.307219
ENSG00000171533	MAP6	11	q13.5	75297963	75380165	1.34561	0.178428	0.890259	FALSE	FALSE	Trans (>250 kb)			0.137236
ENSG00000074621	SLC24A1	15	q22.31	65903704	65953333	1.34543	0.178485	0.890259	FALSE	FALSE	Trans (>250 kb)			0.184332
ENSG00000109158	GABRA4	4	p12	46920917	46996424	1.34509	0.178598	0.890259	FALSE	FALSE	Trans (>250 kb)			0.937856
ENSG00000073417	PDE8A	15	q25.3	85523671	85682376	1.34435	0.178836	0.890259	FALSE	FALSE	Trans (>250 kb)			0.644086
ENSG00000102699	PARP4	13	q12.12	24995064	25086948	1.34416	0.178895	0.890259	FALSE	FALSE	Trans (>250 kb)			0.767673
ENSG00000175832	ETV4	17	q21.31	41605212	41656988	1.34344	0.179129	0.890259	FALSE	FALSE	Trans (>250 kb)			0.0583442
ENSG00000149503	INCENP	11	q12.3	61891445	61920635	1.34332	0.17917	0.890259	FALSE	FALSE	Trans (>250 kb)			0.938256
ENSG00000168702	LRP1B	2	q22.2	140988992	142889270	1.34305	0.179255	0.890259	FALSE	FALSE	Trans (>250 kb)			0.732877
ENSG00000110756	HPS5	11	p15.1	18300223	18343745	1.34298	0.17928	0.890259	FALSE	FALSE	Trans (>250 kb)			0.0739426
ENSG00000163046	ANKRD30BL	2	q21.2	132905164	133015542	1.34281	0.179334	0.890259	FALSE	FALSE	Trans (>250 kb)			0.413309
ENSG00000171988	JMJD1C	10	q21.3	64926981	65225722	1.34266	0.179383	0.890259	FALSE	FALSE	Trans (>250 kb)			0.29552
ENSG00000172771	EFCAB12	3	q21.3	129120164	129147494	1.3425	0.179436	0.890259	FALSE	FALSE	Trans (>250 kb)			0.0242476
ENSG00000048740	CELF2	10	p14	11047259	11378674	1.34213	0.179554	0.890259	FALSE	FALSE	Trans (>250 kb)			0.963554
ENSG00000177125	ZBTB34	9	q33.3	129622944	129648157	1.34197	0.179605	0.890259	FALSE	FALSE	Trans (>250 kb)			0.182432
ENSG00000127554	GFER	16	p13.3	2034208	2037750	1.34187	0.179638	0.890259	FALSE	FALSE	Trans (>250 kb)			0.30322
ENSG00000082898	XPO1	2	p15	61704984	61765761	1.34177	0.17967	0.890259	FALSE	FALSE	Trans (>250 kb)			0.825867
ENSG00000165185	KIAA1958	9	q32	115249127	115431677	1.34107	0.179898	0.890899	FALSE	FALSE	Trans (>250 kb)			0.873963
ENSG00000131408	NR1H2	19	q13.33	50832910	50886239	1.34037	0.180125	0.891102	FALSE	FALSE	Trans (>250 kb)			0.0657434
ENSG00000172354	GNB2	7	q22.1	100271154	100276797	1.34028	0.180153	0.891102	FALSE	FALSE	Trans (>250 kb)			0.183632
ENSG00000105640	RPL18A	19	p13.11	17970685	17974962	1.33987	0.180288	0.891387	FALSE	FALSE	Trans (>250 kb)			0.30022
ENSG00000187109	NAP1L1	12	q21.2	76438670	76478813	1.33939	0.180444	0.891587	FALSE	FALSE	Trans (>250 kb)			0.631387
ENSG00000075340	ADD2	2	p13.3	70834750	70995357	1.33913	0.180528	0.891779	FALSE	FALSE	Trans (>250 kb)			0.30472
ENSG00000125755	SYMPK	19	q13.32	46318668	46366548	1.33851	0.18073	0.891779	FALSE	FALSE	Trans (>250 kb)			0.000172783
ENSG00000113758	DBN1	5	q35.3	176883609	176901402	1.33845	0.18075	0.891779	FALSE	FALSE	Trans (>250 kb)			0.809569
ENSG00000181322	NME9	3	q22.3	137980279	138048728	1.33736	0.181104	0.891779	FALSE	FALSE	Trans (>250 kb)			0.552995
ENSG00000121380	BCL2L14	12	p13.2	12202778	12364018	1.3372	0.181157	0.891779	FALSE	FALSE	Trans (>250 kb)			0.754275
ENSG00000063127	SLC6A16	19	q13.33	49792895	49828482	1.33709	0.181194	0.891779	FALSE	FALSE	Trans (>250 kb)			0.560194
ENSG00000130449	ZSWIM6	5	q12.1	60628100	60841997	1.337	0.181222	0.891779	FALSE	FALSE	Trans (>250 kb)			0.162034
ENSG00000187446	CHP1	15	q15.1	41523037	41574043	1.33696	0.181236	0.891779	FALSE	FALSE	Trans (>250 kb)			0.515598
ENSG00000176177	ENTHD1	22	q13.1	40139049	40289868	1.33691	0.181251	0.891779	FALSE	FALSE	Trans (>250 kb)			0.652085
ENSG00000168065	SLC22A11	11	q13.1	64323098	64340347	1.33659	0.181357	0.891779	FALSE	FALSE	Trans (>250 kb)			0.287521
ENSG00000089050	RBBP9	20	p11.23	18467184	18477887	1.33656	0.181367	0.891779	FALSE	FALSE	Trans (>250 kb)			0.185931
ENSG00000182687	GALR2	17	q25.1	74070875	74073622	1.33653	0.181375	0.891779	FALSE	FALSE	Trans (>250 kb)			0.290421
ENSG00000163428	LRRC58	3	q13.33	120043356	120068186	1.33583	0.181604	0.891779	FALSE	FALSE	Trans (>250 kb)			0.0514449
ENSG00000203965	EFCAB7	1	p31.3	63989043	64038364	1.33533	0.181769	0.891779	FALSE	FALSE	Trans (>250 kb)			0.942056
ENSG00000172269	DPAGT1	11	q23.3	118967213	118979041	1.33459	0.182009	0.891779	FALSE	FALSE	Trans (>250 kb)			0.451105
ENSG00000064835	POU1F1	3	p11.2	87308554	87325737	1.33429	0.182108	0.891779	FALSE	FALSE	Trans (>250 kb)			0.962954
ENSG00000108932	SLC16A6	17	q24.2	66263167	66287408	1.33396	0.182217	0.891779	FALSE	FALSE	Trans (>250 kb)			0.575592
ENSG00000213024	NUP62	19	q13.33	50410082	50433020	1.33366	0.182315	0.891779	FALSE	FALSE	Trans (>250 kb)			0.0631437
ENSG00000187980	PLA2G2C	1	p36.12	20487746	20503917	1.33331	0.182429	0.891779	FALSE	FALSE	Trans (>250 kb)			0.029547
ENSG00000134644	PUM1	1	p35.2	31404353	31538838	1.33311	0.182497	0.891779	FALSE	FALSE	Trans (>250 kb)			0.410609
ENSG00000129515	SNX6	14	q13.1	35030300	35099389	1.33292	0.182557	0.891779	FALSE	FALSE	Trans (>250 kb)			0.724578
ENSG00000090372	STRN4	19	q13.32	47222764	47250251	1.33281	0.182595	0.891779	FALSE	FALSE	Trans (>250 kb)			0.0149485
ENSG00000156990	RPUSD3	3	p25.3	9879533	9886286	1.3328	0.182599	0.891779	FALSE	FALSE	Trans (>250 kb)			0.10464
ENSG00000160741	CRTC2	1	q21.3	153920145	153931101	1.33269	0.182634	0.891779	FALSE	FALSE	Trans (>250 kb)			0.89806
ENSG00000133816	MICAL2	11	p15.3	12115543	12285334	1.33266	0.182644	0.891779	FALSE	FALSE	Trans (>250 kb)			0.652585
ENSG00000149932	TMEM219	16	p11.2	29952206	29984373	1.33254	0.182681	0.891779	FALSE	FALSE	Trans (>250 kb)			0.145735
ENSG00000256061	DYX1C1	15	q21.3	55702723	55800432	1.33241	0.182725	0.891779	FALSE	FALSE	Trans (>250 kb)			0.622288
ENSG00000132535	DLG4	17	p13.1	7093209	7123021	1.3322	0.182793	0.891779	FALSE	FALSE	Trans (>250 kb)			0.251225
ENSG00000123444	KBTBD4	11	p11.2	47593749	47600567	1.33215	0.18281	0.891779	FALSE	FALSE	213409	rs3740688	9.702e-11	8.96368e-08
ENSG00000182896	TMEM95	17	p13.1	7258442	7260538	1.33211	0.182825	0.891779	FALSE	FALSE	Trans (>250 kb)			0.567593
ENSG00000198914	POU3F3	2	q12.1	105471969	105476929	1.33106	0.18317	0.892295	FALSE	FALSE	Trans (>250 kb)			0.147735
ENSG00000140263	SORD	15	q21.1	45315302	45369383	1.32945	0.183701	0.892522	FALSE	FALSE	Trans (>250 kb)			0.867863
ENSG00000104853	CLPTM1	19	q13.32	45457842	45496599	1.32828	0.184085	0.892522	FALSE	FALSE	0	rs10775543	1.974e-08	1e-12
ENSG00000180875	GREM2	1	q43	240652873	240775449	1.32784	0.184231	0.892522	FALSE	FALSE	Trans (>250 kb)			0.0249475
ENSG00000159111	MRPL10	17	q21.32	45900638	45908900	1.32772	0.184271	0.892522	FALSE	FALSE	Trans (>250 kb)			0.731277
ENSG00000101384	JAG1	20	p12.2	10618332	10654694	1.32733	0.184401	0.892522	FALSE	FALSE	Trans (>250 kb)			0.99605
ENSG00000179776	CDH5	16	q21	66400533	66438686	1.32618	0.184779	0.892522	FALSE	FALSE	Trans (>250 kb)			0.888561
ENSG00000197153	HIST1H3J	6	p22.1	27858093	27860884	1.32611	0.184803	0.892522	FALSE	FALSE	Trans (>250 kb)			0.0671433
ENSG00000102882	MAPK3	16	p11.2	30125426	30134827	1.32556	0.184986	0.892522	FALSE	FALSE	Trans (>250 kb)			0.19753
ENSG00000227057	WDR46	6	p21.32	33246885	33257304	1.32555	0.18499	0.892522	FALSE	FALSE	Trans (>250 kb)			0.327717
ENSG00000065243	PKN2	1	p22.2	89149905	89301938	1.3253	0.185072	0.892522	FALSE	FALSE	Trans (>250 kb)			0.845865
ENSG00000104133	SPG11	15	q21.1	44854894	44955876	1.3252	0.185104	0.892522	FALSE	FALSE	Trans (>250 kb)			0.825567
ENSG00000132470	ITGB4	17	q25.1	73717408	73753899	1.32508	0.185145	0.892522	FALSE	FALSE	Trans (>250 kb)			0.90016
ENSG00000227051	C14orf132	14	q32.2	96505661	96560417	1.32485	0.185222	0.892612	FALSE	FALSE	Trans (>250 kb)			0.805969
ENSG00000145703	IQGAP2	5	q13.3	75699074	76003957	1.32399	0.185505	0.893159	FALSE	FALSE	Trans (>250 kb)			0.142536
ENSG00000180909	OR52B1P	11	p15.4	6173006	6173818	1.32379	0.185574	0.893159	FALSE	FALSE	Trans (>250 kb)			0.788471
ENSG00000197302	ZNF720	16	p11.2	31724550	31806190	1.32361	0.185633	0.893159	FALSE	FALSE	Trans (>250 kb)			0.456404
ENSG00000158887	MPZ	1	q23.3	161274525	161279762	1.3228	0.185902	0.893159	FALSE	FALSE	Trans (>250 kb)			0.485301
ENSG00000163082	SGPP2	2	q36.1	223289236	223425667	1.32275	0.185917	0.893159	FALSE	FALSE	Trans (>250 kb)			0.361214
ENSG00000120519	SLC10A7	4	q31.22	147175127	147443123	1.322	0.18617	0.893603	FALSE	FALSE	Trans (>250 kb)			0.0277472
ENSG00000175482	POLD4	11	q13.2	67118248	67124443	1.32153	0.186325	0.893603	FALSE	FALSE	Trans (>250 kb)			0.5009
ENSG00000175224	ATG13	11	p11.2	46638826	46696368	1.32133	0.18639	0.893603	FALSE	FALSE	Trans (>250 kb)			0.0362464
ENSG00000110619	CARS	11	p15.4	3022152	3078843	1.3213	0.186402	0.893603	FALSE	FALSE	Trans (>250 kb)			0.194331
ENSG00000187959	CPSF4L	17	q25.1	71244588	71258491	1.32104	0.18649	0.893607	FALSE	FALSE	Trans (>250 kb)			0.467403
ENSG00000142611	PRDM16	1	p36.32	2985732	3355185	1.32044	0.186688	0.893607	FALSE	FALSE	Trans (>250 kb)			0.824968
ENSG00000204634	TBC1D8	2	q11.2	101624079	101869328	1.32028	0.186742	0.893607	FALSE	FALSE	Trans (>250 kb)			0.815968
ENSG00000109079	TNFAIP1	17	q11.2	26662628	26674035	1.32012	0.186794	0.893607	FALSE	FALSE	Trans (>250 kb)			0.59519
ENSG00000204231	RXRB	6	p21.32	33161365	33168630	1.31989	0.186872	0.893607	FALSE	FALSE	Trans (>250 kb)			0.829867
ENSG00000266076	CTD-2535L24.2	17	q24.1	63534220	63637151	1.31887	0.187211	0.895086	FALSE	FALSE	Trans (>250 kb)			0.0332467
[truncated: 17,451 more rows]

## Sheet: GenePrioritization_MetaBrainCor
Gene ID	Gene symbol	Chromosome	Band	Start	End	Enrichment Z-score	Enrichment P-value	Enrichment Q-value	Bonferroni significant	FDR 5% significant	Distance to lead GWAS variant	GWAS variant ID	GWAS variant P-value	GWAS gene P-value
ENSG00000214128	TMEM213	7	q34	138482695	138522846	3.84946	0.000118377	0.37	FALSE	FALSE	Trans (>250 kb)			0.211129
ENSG00000176095	IP6K1	3	p21.31	49761727	49823975	3.74809	0.000178185	0.395833	FALSE	FALSE	Trans (>250 kb)			0.776672
ENSG00000114554	PLXNA1	3	q21.3	126707437	126756235	3.73191	0.000190033	0.395833	FALSE	FALSE	Trans (>250 kb)			0.988051
ENSG00000090674	MCOLN1	19	p13.2	7587512	7598895	3.71801	0.000200797	0.395833	FALSE	FALSE	Trans (>250 kb)			0.884862
ENSG00000007171	NOS2	17	q11.2	26083792	26127525	3.57187	0.000354445	0.404	FALSE	FALSE	Trans (>250 kb)			0.872563
ENSG00000138593	SECISBP2L	15	q21.1	49280673	49338760	3.553	0.00038087	0.404	FALSE	FALSE	Trans (>250 kb)			0.177332
ENSG00000092850	TEKT2	1	p34.3	36549676	36553876	3.53936	0.000401097	0.404	FALSE	FALSE	Trans (>250 kb)			0.885561
ENSG00000175390	EIF3F	11	p15.4	7991798	8023409	3.49515	0.000473792	0.404	FALSE	FALSE	Trans (>250 kb)			0.624488
ENSG00000204256	BRD2	6	p21.32	32936437	32949282	3.47753	0.000506052	0.404	FALSE	FALSE	Trans (>250 kb)			0.547595
ENSG00000105325	FZR1	19	p13.3	3506271	3538328	3.46362	0.000532951	0.404	FALSE	FALSE	Trans (>250 kb)			0.832267
ENSG00000105701	FKBP8	19	p13.11	18642561	18654887	3.37088	0.000749287	0.46129	FALSE	FALSE	Trans (>250 kb)			0.00484952
ENSG00000173801	JUP	17	q21.2	39775692	39943183	3.34235	0.000830733	0.49875	FALSE	FALSE	Trans (>250 kb)			0.569793
ENSG00000196209	SIRPB2	20	p13	1451386	1472233	3.28903	0.00100535	0.581471	FALSE	FALSE	Trans (>250 kb)			0.538096
ENSG00000178719	GRINA	8	q24.3	145064226	145067583	3.28003	0.00103796	0.581471	FALSE	FALSE	Trans (>250 kb)			0.0411459
ENSG00000125505	MBOAT7	19	q13.42	54677107	54693733	3.23635	0.0012107	0.603636	FALSE	FALSE	Trans (>250 kb)			0.626387
ENSG00000175104	TRAF6	11	p12	36508577	36531822	3.20565	0.00134758	0.603636	FALSE	FALSE	Trans (>250 kb)			0.743176
ENSG00000048740	CELF2	10	p14	11047259	11378674	3.20182	0.00136563	0.603636	FALSE	FALSE	Trans (>250 kb)			0.963554
ENSG00000204435	CSNK2B	6	p21.33	31633013	31638120	3.16702	0.00154008	0.603636	FALSE	FALSE	Trans (>250 kb)			0.000632334
ENSG00000089351	GRAMD1A	19	q13.11	35485688	35517375	3.15816	0.00158769	0.603636	FALSE	FALSE	Trans (>250 kb)			0.866563
ENSG00000070366	SMG6	17	p13.3	1963133	2207065	3.14237	0.00167588	0.603636	FALSE	FALSE	Trans (>250 kb)			0.0314469
ENSG00000161091	MFSD12	19	p13.3	3538259	3574288	3.13397	0.00172458	0.603636	FALSE	FALSE	Trans (>250 kb)			0.687481
ENSG00000167858	TEKT1	17	p13.1	6692452	6735080	3.10116	0.00192767	0.618133	FALSE	FALSE	Trans (>250 kb)			0.631087
ENSG00000205593	DENND6B	22	q13.33	50747459	50765489	3.07213	0.00212535	0.618133	FALSE	FALSE	Trans (>250 kb)			0.972653
ENSG00000166439	RNF169	11	q13.4	74459913	74553458	3.05972	0.00221543	0.618133	FALSE	FALSE	Trans (>250 kb)			0.170933
ENSG00000197872	FAM49A	2	p24.2	16730727	16847599	3.04122	0.00235625	0.618133	FALSE	FALSE	Trans (>250 kb)			0.137936
ENSG00000087903	RFX2	19	p13.3	5993175	6199583	3.03708	0.00238879	0.618133	FALSE	FALSE	Trans (>250 kb)			0.99595
ENSG00000267772	RP11-15E18.4	17	q23.2	58641908	58663984	3.03694	0.00238996	0.618133	FALSE	FALSE	Trans (>250 kb)			0.089641
ENSG00000109736	MFSD10	4	p16.3	2932288	2936586	2.98548	0.00283132	0.655982	FALSE	FALSE	Trans (>250 kb)			0.432607
ENSG00000110245	APOC3	11	q23.3	116700422	116703788	2.98291	0.00285524	0.655982	FALSE	FALSE	Trans (>250 kb)			0.0193481
ENSG00000136250	AOAH	7	p14.2	36552456	36764154	2.95496	0.00312707	0.655982	FALSE	FALSE	Trans (>250 kb)			0.990851
ENSG00000105696	TMEM59L	19	p13.11	18718240	18731849	2.94326	0.00324778	0.655982	FALSE	FALSE	Trans (>250 kb)			0.39671
ENSG00000104894	CD37	19	q13.33	49838428	49846592	2.92463	0.00344865	0.655982	FALSE	FALSE	Trans (>250 kb)			0.389111
ENSG00000127220	ABHD8	19	p13.11	17402940	17421045	2.92458	0.00344924	0.655982	FALSE	FALSE	Trans (>250 kb)			0.108439
ENSG00000167208	SNX20	16	q12.1	50700211	50715264	2.91972	0.00350341	0.655982	FALSE	FALSE	Trans (>250 kb)			0.810969
ENSG00000134516	DOCK2	5	q35.1	169064251	169510386	2.91956	0.0035053	0.655982	FALSE	FALSE	Trans (>250 kb)			0.174433
ENSG00000170289	CNGB3	8	q21.3	87566205	87755903	2.91953	0.00350564	0.655982	FALSE	FALSE	Trans (>250 kb)			0.628087
ENSG00000125651	GTF2F1	19	p13.3	6379580	6393992	2.91658	0.00353889	0.655982	FALSE	FALSE	Trans (>250 kb)			0.859664
ENSG00000186111	PIP5K1C	19	p13.3	3630181	3700477	2.90949	0.00362016	0.655982	FALSE	FALSE	Trans (>250 kb)			0.0541446
ENSG00000105967	TFEC	7	q31.2	115575202	115799950	2.90351	0.00369009	0.655982	FALSE	FALSE	Trans (>250 kb)			0.656484
ENSG00000007541	PIGQ	16	p13.3	616995	634136	2.90034	0.00372756	0.655982	FALSE	FALSE	Trans (>250 kb)			0.0141486
ENSG00000018280	SLC11A1	2	q35	219246752	219261617	2.89919	0.00374128	0.655982	FALSE	FALSE	Trans (>250 kb)			0.0542446
ENSG00000104774	MAN2B1	19	p13.2	12757325	12777556	2.89367	0.00380763	0.655982	FALSE	FALSE	Trans (>250 kb)			0.714879
ENSG00000140564	FURIN	15	q26.1	91411822	91426688	2.87222	0.00407594	0.675259	FALSE	FALSE	Trans (>250 kb)			0.621588
ENSG00000137752	CASP1	11	q22.3	104896170	104972158	2.86597	0.00415735	0.67561	FALSE	FALSE	Trans (>250 kb)			0.951355
ENSG00000185359	HGS	17	q25.3	79650356	79670168	2.85878	0.00425279	0.67561	FALSE	FALSE	Trans (>250 kb)			0.636986
ENSG00000204397	CARD16	11	q22.3	104912053	104972158	2.84363	0.00446029	0.681846	FALSE	FALSE	Trans (>250 kb)			0.928757
ENSG00000204314	PRRT1	6	p21.32	32116136	32122150	2.84356	0.00446131	0.681846	FALSE	FALSE	Trans (>250 kb)			0.00160703
ENSG00000106012	IQCE	7	p22.3	2598632	2654368	2.84129	0.00449318	0.681846	FALSE	FALSE	Trans (>250 kb)			0.362414
ENSG00000175213	ZNF408	11	p11.2	46722368	46727462	2.83693	0.00455499	0.681846	FALSE	FALSE	Trans (>250 kb)			0.0253475
ENSG00000134780	DAGLA	11	q12.2	61447905	61514473	2.83498	0.0045829	0.681846	FALSE	FALSE	Trans (>250 kb)			0.679182
ENSG00000160570	DEDD2	19	q13.2	42702750	42724292	2.83466	0.00458745	0.681846	FALSE	FALSE	Trans (>250 kb)			0.975152
ENSG00000196396	PTPN1	20	q13.13	49126891	49201299	2.81847	0.0048253	0.690073	FALSE	FALSE	Trans (>250 kb)			0.0329467
ENSG00000101336	HCK	20	q11.21	30639991	30689659	2.81274	0.00491217	0.690073	FALSE	FALSE	Trans (>250 kb)			0.878262
ENSG00000160741	CRTC2	1	q21.3	153920145	153931101	2.79819	0.00513893	0.69548	FALSE	FALSE	Trans (>250 kb)			0.89806
ENSG00000124313	IQSEC2	X	p11.22	53262058	53350522	2.78355	0.00537674	0.69548	FALSE	FALSE	Trans (>250 kb)
ENSG00000182578	CSF1R	5	q32	149432854	149492935	2.78167	0.00540794	0.69548	FALSE	FALSE	Trans (>250 kb)			0.546195
ENSG00000204020	LIPN	10	q23.31	90521163	90537999	2.78161	0.00540897	0.69548	FALSE	FALSE	Trans (>250 kb)			0.00574943
ENSG00000168675	LDLRAD4	18	p11.21	13217497	13652754	2.77922	0.00544898	0.69548	FALSE	FALSE	Trans (>250 kb)			0.0759424
ENSG00000174903	RAB1B	11	q13.2	66036004	66044963	2.77818	0.00546636	0.69548	FALSE	FALSE	Trans (>250 kb)			0.409209
ENSG00000177666	PNPLA2	11	p15.5	818902	825573	2.77675	0.00549055	0.69548	FALSE	FALSE	Trans (>250 kb)			0.835566
ENSG00000062650	WAPAL	10	q23.2	88195013	88281572	2.77192	0.00557261	0.69548	FALSE	FALSE	Trans (>250 kb)			0.80027
ENSG00000003249	DBNDD1	16	q24.3	90071273	90086536	2.75094	0.00594247	0.69548	FALSE	FALSE	Trans (>250 kb)			0.39751
ENSG00000243056	EIF4EBP3	5	q31.3	139927251	139929163	2.74708	0.00601284	0.69548	FALSE	FALSE	Trans (>250 kb)			0.00954905
ENSG00000197226	TBC1D9B	5	q35.3	179289066	179334859	2.73857	0.00617063	0.69548	FALSE	FALSE	Trans (>250 kb)			0.114239
ENSG00000071553	ATP6AP1	X	q28	153656978	153664862	2.73688	0.00620241	0.69548	FALSE	FALSE	Trans (>250 kb)
ENSG00000243335	KCTD7	7	q11.21	66093868	66276446	2.73388	0.00625929	0.69548	FALSE	FALSE	Trans (>250 kb)			0.648185
ENSG00000129226	CD68	17	p13.1	7482785	7485429	2.72908	0.00635104	0.69548	FALSE	FALSE	Trans (>250 kb)			0.220928
ENSG00000089639	GMIP	19	p13.11	19740285	19754476	2.72416	0.00644652	0.69548	FALSE	FALSE	Trans (>250 kb)			0.853665
ENSG00000223501	VPS52	6	p21.32	33218049	33239824	2.71786	0.00657066	0.69548	FALSE	FALSE	Trans (>250 kb)			0.681582
ENSG00000125970	RALY	20	q11.22	32581452	32696114	2.71769	0.00657401	0.69548	FALSE	FALSE	Trans (>250 kb)			0.489601
ENSG00000080845	DLGAP4	20	q11.23	34894258	35157040	2.7167	0.00659355	0.69548	FALSE	FALSE	Trans (>250 kb)			0.292521
ENSG00000137710	RDX	11	q22.3	110045605	110167447	2.71471	0.00663331	0.69548	FALSE	FALSE	Trans (>250 kb)			0.30372
ENSG00000137312	FLOT1	6	p21.33	30695486	30710510	2.71262	0.0066753	0.69548	FALSE	FALSE	Trans (>250 kb)			0.421008
ENSG00000197457	STMN3	20	q13.33	62271061	62284780	2.71019	0.00672455	0.69548	FALSE	FALSE	Trans (>250 kb)			0.614089
ENSG00000107854	TNKS2	10	q23.32	93558069	93625033	2.7048	0.00683459	0.69548	FALSE	FALSE	Trans (>250 kb)			0.827067
ENSG00000162511	LAPTM5	1	p35.2	31205316	31230667	2.70313	0.00686901	0.69548	FALSE	FALSE	Trans (>250 kb)			0.000142574
ENSG00000130175	PRKCSH	19	p13.2	11546109	11561783	2.69767	0.0069826	0.69548	FALSE	FALSE	Trans (>250 kb)			0.517998
ENSG00000110442	COMMD9	11	p13	36295051	36310999	2.69419	0.00705601	0.69548	FALSE	FALSE	Trans (>250 kb)			0.142236
ENSG00000165861	ZFYVE1	14	q24.2	73436159	73493920	2.69285	0.00708439	0.69548	FALSE	FALSE	Trans (>250 kb)			0.309319
ENSG00000143226	FCGR2A	1	q23.3	161475220	161493803	2.6893	0.00716024	0.69548	FALSE	FALSE	Trans (>250 kb)			0.0393461
ENSG00000204406	MBD5	2	q23.1	148778580	149275805	2.68582	0.00723516	0.69548	FALSE	FALSE	Trans (>250 kb)			0.430407
ENSG00000171425	ZNF581	19	q13.42	56146825	56156988	2.68514	0.00724985	0.69548	FALSE	FALSE	Trans (>250 kb)			0.462804
ENSG00000078902	TOLLIP	11	p15.5	1295601	1330884	2.67881	0.00738853	0.69548	FALSE	FALSE	Trans (>250 kb)			0.59729
ENSG00000129625	REEP5	5	q22.2	112212084	112258236	2.6637	0.00772869	0.69548	FALSE	FALSE	Trans (>250 kb)			0.292021
ENSG00000127527	EPS15L1	19	p13.11	16466050	16582896	2.66317	0.00774093	0.69548	FALSE	FALSE	Trans (>250 kb)			0.767173
ENSG00000166579	NDEL1	17	p13.1	8316449	8393729	2.65678	0.0078891	0.69548	FALSE	FALSE	Trans (>250 kb)			0.352815
ENSG00000158714	SLAMF8	1	q23.2	159796540	159807039	2.65449	0.00794295	0.69548	FALSE	FALSE	Trans (>250 kb)			0.275722
ENSG00000072364	AFF4	5	q31.1	132211071	132299326	2.64769	0.00810429	0.69548	FALSE	FALSE	Trans (>250 kb)			0.484002
ENSG00000178996	SNX18	5	q11.2	53813589	53842415	2.64554	0.00815608	0.69548	FALSE	FALSE	Trans (>250 kb)			0.920158
ENSG00000172955	ADH6	4	q23	100123795	100140694	2.64334	0.00820922	0.69548	FALSE	FALSE	Trans (>250 kb)			0.174933
ENSG00000104880	ARHGEF18	19	p13.2	7459999	7537363	2.64124	0.00826037	0.69548	FALSE	FALSE	Trans (>250 kb)			0.383012
ENSG00000178776	C5orf46	5	q32	147260289	147286101	2.63848	0.00832785	0.69548	FALSE	FALSE	Trans (>250 kb)			0.116438
ENSG00000072071	LPHN1	19	p13.12	14260750	14316999	2.63233	0.00848004	0.69548	FALSE	FALSE	Trans (>250 kb)			0.994951
ENSG00000064932	SBNO2	19	p13.3	1107636	1174282	2.62856	0.00857479	0.69548	FALSE	FALSE	56762	rs12151021	2.562e-10	0.0716428
ENSG00000165025	SYK	9	q22.2	93564069	93660831	2.62835	0.00857995	0.69548	FALSE	FALSE	Trans (>250 kb)			0.172133
ENSG00000144043	TEX261	2	p13.3	71213068	71222075	2.62827	0.0085821	0.69548	FALSE	FALSE	Trans (>250 kb)			0.607989
ENSG00000169733	RFNG	17	q25.3	80005778	80009707	2.62786	0.00859238	0.69548	FALSE	FALSE	Trans (>250 kb)			0.827467
ENSG00000087253	LPCAT2	16	q12.2	55542910	55620582	2.62602	0.00863894	0.69548	FALSE	FALSE	Trans (>250 kb)			0.472203
ENSG00000110628	SLC22A18	11	p15.4	2920951	2946476	2.62588	0.00864241	0.69548	FALSE	FALSE	Trans (>250 kb)			0.865663
ENSG00000138964	PARVG	22	q13.31	44568836	44615413	2.62412	0.00868737	0.69548	FALSE	FALSE	Trans (>250 kb)			0.214729
ENSG00000157483	MYO1E	15	q22.2	59427113	59665099	2.61836	0.00883538	0.69548	FALSE	FALSE	Trans (>250 kb)			0.879762
ENSG00000189079	ARID2	12	q12	46123448	46301823	2.61625	0.00889017	0.69548	FALSE	FALSE	Trans (>250 kb)			0.337116
ENSG00000054965	FAM168A	11	q13.4	73111532	73309234	2.61605	0.00889544	0.69548	FALSE	FALSE	Trans (>250 kb)			0.688381
ENSG00000213676	ATF6B	6	p21.33	32065953	32096030	2.61044	0.00904261	0.697302	FALSE	FALSE	Trans (>250 kb)			0.00134367
ENSG00000102312	PORCN	X	p11.23	48367350	48379202	2.60805	0.009106	0.697821	FALSE	FALSE	Trans (>250 kb)
ENSG00000162976	PQLC3	2	p25.1	11295324	11319000	2.60544	0.00917552	0.697821	FALSE	FALSE	Trans (>250 kb)			0.849965
ENSG00000176994	SMCR8	17	p11.2	18218624	18226517	2.60492	0.0091897	0.697821	FALSE	FALSE	Trans (>250 kb)			0.133537
ENSG00000133812	SBF2	11	p15.4	9800214	10315754	2.59948	0.00933651	0.700112	FALSE	FALSE	Trans (>250 kb)			0.440006
ENSG00000179344	HLA-DQB1	6	p21.32	32627244	32636160	2.59523	0.00945267	0.700112	FALSE	FALSE	51731	rs9271060	1.693e-08	0.000170832
ENSG00000174516	PELI3	11	q13.2	66234216	66244808	2.59288	0.00951766	0.700112	FALSE	FALSE	Trans (>250 kb)			0.436606
ENSG00000136630	HLX	1	q41	221051699	221058401	2.59014	0.00959373	0.700112	FALSE	FALSE	Trans (>250 kb)			0.181732
ENSG00000167515	TRAPPC2L	16	q24.3	88922628	88929094	2.58999	0.00959779	0.700112	FALSE	FALSE	Trans (>250 kb)			0.793471
ENSG00000167770	OTUB1	11	q13.1	63753325	63769283	2.5895	0.00961152	0.700112	FALSE	FALSE	Trans (>250 kb)			0.0674433
ENSG00000135077	HAVCR2	5	q33.3	156512843	156569880	2.57942	0.00989669	0.704669	FALSE	FALSE	Trans (>250 kb)			0.089541
ENSG00000102096	PIM2	X	p11.23	48770459	48776301	2.57838	0.00992647	0.704669	FALSE	FALSE	Trans (>250 kb)
ENSG00000114353	GNAI2	3	p21.31	50263724	50296787	2.57794	0.00993899	0.704669	FALSE	FALSE	Trans (>250 kb)			0.834767
ENSG00000189114	BLOC1S3	19	q13.32	45682003	45685059	2.57427	0.0100452	0.704669	FALSE	FALSE	20521	rs2627642	2.561e-08	1e-12
ENSG00000176601	MAP3K19	2	q21.3	135722061	135805038	2.57151	0.0101257	0.704669	FALSE	FALSE	Trans (>250 kb)			0.0374463
ENSG00000197283	SYNGAP1	6	p21.32	33387847	33421466	2.57059	0.0101526	0.704669	FALSE	FALSE	Trans (>250 kb)			0.933657
ENSG00000124126	PREX1	20	q13.13	47240790	47444420	2.55972	0.0104758	0.704669	FALSE	FALSE	Trans (>250 kb)			0.394411
ENSG00000059377	TBXAS1	7	q34	139476850	139720125	2.55929	0.0104885	0.704669	FALSE	FALSE	Trans (>250 kb)			0.461404
ENSG00000101916	TLR8	X	p22.2	12924739	12941288	2.55572	0.0105968	0.704669	FALSE	FALSE	Trans (>250 kb)
ENSG00000117245	KIF17	1	p36.12	20990507	21044510	2.55515	0.0106142	0.704669	FALSE	FALSE	Trans (>250 kb)			0.139836
ENSG00000132670	PTPRA	20	p13	2844830	3019722	2.54872	0.010812	0.704669	FALSE	FALSE	Trans (>250 kb)			0.533397
ENSG00000213906	LTB4R2	14	q12	24774940	24781259	2.54866	0.0108138	0.704669	FALSE	FALSE	Trans (>250 kb)			0.893661
ENSG00000149970	CNKSR2	X	p22.12	21392536	21672813	2.5419	0.0110251	0.704669	FALSE	FALSE	Trans (>250 kb)
ENSG00000042980	ADAM28	8	p21.2	24151553	24216531	2.53865	0.011128	0.704669	FALSE	FALSE	Trans (>250 kb)			0.447405
ENSG00000204463	BAG6	6	p21.33	31606805	31620482	2.53758	0.0111622	0.704669	FALSE	FALSE	Trans (>250 kb)			0.000976144
ENSG00000167671	UBXN6	19	p13.3	4444996	4457819	2.53304	0.0113077	0.704669	FALSE	FALSE	Trans (>250 kb)			0.768873
ENSG00000124251	TP53TG5	20	q13.12	44002526	44036529	2.53265	0.0113203	0.704669	FALSE	FALSE	Trans (>250 kb)			0.060444
ENSG00000162819	BROX	1	q41	222885895	222908538	2.5308	0.0113804	0.704669	FALSE	FALSE	Trans (>250 kb)			0.0972403
ENSG00000215114	UBXN2B	8	q12.1	59323823	59364060	2.53031	0.0113962	0.704669	FALSE	FALSE	Trans (>250 kb)			0.121538
ENSG00000174306	ZHX3	20	q12	39807088	39946312	2.52912	0.011435	0.704669	FALSE	FALSE	Trans (>250 kb)			0.492601
ENSG00000134240	HMGCS2	1	p12	120290619	120311528	2.52106	0.0117003	0.70506	FALSE	FALSE	Trans (>250 kb)			0.671683
ENSG00000198929	NOS1AP	1	q23.3	162039564	162353321	2.5199	0.0117389	0.70506	FALSE	FALSE	Trans (>250 kb)			0.192131
ENSG00000100258	LMF2	22	q13.33	50941376	50946135	2.51749	0.0118193	0.70506	FALSE	FALSE	Trans (>250 kb)			0.453605
ENSG00000113048	MRPS27	5	q13.2	71515236	71616473	2.51608	0.0118669	0.70506	FALSE	FALSE	Trans (>250 kb)			0.263924
ENSG00000196453	ZNF777	7	q36.1	149128454	149158214	2.51323	0.0119633	0.70506	FALSE	FALSE	Trans (>250 kb)			0.218328
ENSG00000075884	ARHGAP15	2	q22.2	143848931	144525921	2.50937	0.0120947	0.70506	FALSE	FALSE	Trans (>250 kb)			0.111439
ENSG00000135956	TMEM127	2	q11.2	96914254	96931732	2.50725	0.0121675	0.705438	FALSE	FALSE	Trans (>250 kb)			0.163634
ENSG00000082074	FYB	5	p13.1	39105338	39274630	2.49905	0.0124525	0.705438	FALSE	FALSE	Trans (>250 kb)			0.0511449
ENSG00000196664	TLR7	X	p22.2	12885202	12908499	2.49729	0.0125146	0.705438	FALSE	FALSE	Trans (>250 kb)
ENSG00000149091	DGKZ	11	p11.2	46354455	46402104	2.49532	0.0125844	0.705438	FALSE	FALSE	Trans (>250 kb)			0.326017
ENSG00000108256	NUFIP2	17	q11.2	27582854	27621136	2.49505	0.0125941	0.705438	FALSE	FALSE	Trans (>250 kb)			0.750875
ENSG00000110171	TRIM3	11	p15.4	6469843	6495689	2.4935	0.0126492	0.705438	FALSE	FALSE	Trans (>250 kb)			0.00484952
ENSG00000154144	TBRG1	11	q24.2	124492732	124505287	2.49041	0.0127595	0.705438	FALSE	FALSE	Trans (>250 kb)			0.0934407
ENSG00000135074	ADAM19	5	q33.3	156822542	157002783	2.48983	0.0127804	0.705438	FALSE	FALSE	Trans (>250 kb)			0.984852
ENSG00000160255	ITGB2	21	q22.3	46305868	46351904	2.48722	0.0128745	0.705438	FALSE	FALSE	Trans (>250 kb)			0.538896
ENSG00000130045	NXNL2	9	q22.1	91150016	91199189	2.48695	0.0128842	0.705438	FALSE	FALSE	Trans (>250 kb)			0.224028
ENSG00000229314	ORM1	9	q32	117085336	117088755	2.48493	0.0129578	0.705438	FALSE	FALSE	Trans (>250 kb)			0.226827
ENSG00000135503	ACVR1B	12	q13.13	52345451	52390862	2.48411	0.0129876	0.705438	FALSE	FALSE	Trans (>250 kb)			0.129737
ENSG00000174915	PTDSS2	11	p15.5	448268	491393	2.48136	0.0130881	0.705438	FALSE	FALSE	Trans (>250 kb)			0.781072
ENSG00000166887	VPS39	15	q15.1	42450899	42500514	2.4813	0.0130905	0.705438	FALSE	FALSE	Trans (>250 kb)			0.167533
ENSG00000113070	HBEGF	5	q31.3	139712428	139726216	2.47972	0.0131487	0.705438	FALSE	FALSE	Trans (>250 kb)			3.44195e-05
ENSG00000110047	EHD1	11	q13.1	64619114	64655768	2.47747	0.0132318	0.705438	FALSE	FALSE	Trans (>250 kb)			0.190931
ENSG00000162975	KCNF1	2	p25.1	11052063	11054350	2.47208	0.013433	0.705438	FALSE	FALSE	Trans (>250 kb)			0.893761
ENSG00000106070	GRB10	7	p12.1	50657760	50861159	2.47157	0.0134521	0.705438	FALSE	FALSE	Trans (>250 kb)			0.99645
ENSG00000129353	SLC44A2	19	p13.2	10713133	10755235	2.47042	0.0134953	0.705438	FALSE	FALSE	Trans (>250 kb)			0.0648435
ENSG00000204983	PRSS1	7	q34	142457319	142460923	2.46824	0.0135779	0.705438	FALSE	FALSE	Trans (>250 kb)			0.440706
ENSG00000114648	KLHL18	3	p21.31	47324407	47388306	2.46695	0.0136268	0.705438	FALSE	FALSE	Trans (>250 kb)			0.0625437
ENSG00000185361	TNFAIP8L1	19	p13.3	4639530	4655580	2.46367	0.0137523	0.708737	FALSE	FALSE	Trans (>250 kb)			0.0526447
ENSG00000204843	DCTN1	2	p13.1	74588281	74619214	2.45729	0.013999	0.713525	FALSE	FALSE	Trans (>250 kb)			0.860064
ENSG00000164691	TAGAP	6	q25.3	159455500	159466184	2.45526	0.0140783	0.71413	FALSE	FALSE	Trans (>250 kb)			0.562394
ENSG00000166428	PLD4	14	q32.33	105391153	105399574	2.45518	0.0140816	0.71413	FALSE	FALSE	Trans (>250 kb)			0.723878
ENSG00000180448	HMHA1	19	p13.3	1065922	1086627	2.45312	0.0141622	0.716114	FALSE	FALSE	15048	rs12151021	2.562e-10	4.648e-08
ENSG00000174791	RIN1	11	q13.2	66097713	66104311	2.44915	0.0143193	0.71891	FALSE	FALSE	Trans (>250 kb)			0.684382
ENSG00000101417	PXMP4	20	q11.22	32294512	32308125	2.44568	0.0144581	0.71891	FALSE	FALSE	Trans (>250 kb)			0.184932
ENSG00000189108	IL1RAPL2	X	q22.3	103810996	105011822	2.44559	0.0144616	0.71891	FALSE	FALSE	Trans (>250 kb)
ENSG00000138802	SEC24B	4	q25	110354928	110462052	2.44042	0.0146701	0.71891	FALSE	FALSE	Trans (>250 kb)			0.0329467
ENSG00000086189	DIMT1	5	q12.1	61683081	61699766	2.43911	0.0147235	0.71891	FALSE	FALSE	Trans (>250 kb)			0.231627
ENSG00000100979	PLTP	20	q13.12	44527399	44540794	2.43654	0.0148287	0.71891	FALSE	FALSE	Trans (>250 kb)			0.320718
ENSG00000164715	LMTK2	7	q21.3	97736197	97838945	2.43392	0.0149361	0.71891	FALSE	FALSE	Trans (>250 kb)			0.0725427
ENSG00000171124	FUT3	19	p13.3	5842899	5851485	2.43273	0.0149856	0.71891	FALSE	FALSE	Trans (>250 kb)			0.5013
ENSG00000114861	FOXP1	3	p13	71003844	71633140	2.43212	0.0150106	0.71891	FALSE	FALSE	Trans (>250 kb)			0.976252
ENSG00000031823	RANBP3	19	p13.3	5916150	5978153	2.43035	0.0150842	0.71891	FALSE	FALSE	Trans (>250 kb)			0.709279
ENSG00000224186	C5orf66	5	q31.1	134368970	134691744	2.42932	0.0151273	0.71891	FALSE	FALSE	Trans (>250 kb)			0.884162
ENSG00000125818	PSMF1	20	p13	1093906	1160596	2.42915	0.0151342	0.71891	FALSE	FALSE	Trans (>250 kb)			0.388211
ENSG00000166169	POLL	10	q24.32	103338639	103348027	2.42607	0.0152632	0.71891	FALSE	FALSE	Trans (>250 kb)			0.420608
ENSG00000148719	DNAJB12	10	q22.1	74092588	74114988	2.42596	0.015268	0.71891	FALSE	FALSE	Trans (>250 kb)			0.872863
ENSG00000183484	GPR132	14	q32.33	105515728	105531782	2.42504	0.0153068	0.71891	FALSE	FALSE	Trans (>250 kb)			0.0254475
ENSG00000258804	RP11-322L20.1	14	q31.3	87372122	87389099	2.42369	0.0153636	0.71891	FALSE	FALSE	Trans (>250 kb)			0.00354965
ENSG00000083838	ZNF446	19	q13.43	58985384	58992597	2.41927	0.0155518	0.71891	FALSE	FALSE	Trans (>250 kb)			0.605889
ENSG00000114013	CD86	3	q13.33	121774213	121839983	2.41552	0.0157127	0.71891	FALSE	FALSE	Trans (>250 kb)			0.859564
ENSG00000106066	CPVL	7	p14.3	29034847	29235067	2.41417	0.0157711	0.71891	FALSE	FALSE	Trans (>250 kb)			0.507099
ENSG00000081237	PTPRC	1	q31.3	198607801	198726545	2.40851	0.016018	0.71891	FALSE	FALSE	Trans (>250 kb)			0.574993
ENSG00000166716	ZNF592	15	q25.3	85291866	85349659	2.40833	0.0160259	0.71891	FALSE	FALSE	Trans (>250 kb)			0.119538
ENSG00000161921	CXCL16	17	p13.2	4636821	4643217	2.40765	0.0160557	0.71891	FALSE	FALSE	Trans (>250 kb)			0.60439
ENSG00000101350	KIF3B	20	q11.21	30865467	30922814	2.4059	0.0161325	0.71891	FALSE	FALSE	Trans (>250 kb)			0.659884
ENSG00000155111	CDK19	6	q21	110931181	111137161	2.40236	0.0162898	0.71891	FALSE	FALSE	Trans (>250 kb)			0.561094
ENSG00000100991	TRPC4AP	20	q11.22	33590207	33680674	2.40107	0.0163474	0.71891	FALSE	FALSE	Trans (>250 kb)			0.0672433
ENSG00000114354	TFG	3	q12.2	100428205	100467810	2.40032	0.0163809	0.71891	FALSE	FALSE	Trans (>250 kb)			0.189931
ENSG00000174125	TLR1	4	p14	38792298	38858438	2.39952	0.0164164	0.71891	FALSE	FALSE	Trans (>250 kb)			0.311619
ENSG00000073536	NLE1	17	q12	33455772	33469334	2.39901	0.0164394	0.71891	FALSE	FALSE	Trans (>250 kb)			0.0405459
ENSG00000132824	SERINC3	20	q13.12	43124862	43150750	2.39868	0.0164543	0.71891	FALSE	FALSE	Trans (>250 kb)			0.239426
ENSG00000105568	PPP2R1A	19	q13.41	52693292	52730687	2.39827	0.0164726	0.71891	FALSE	FALSE	Trans (>250 kb)			0.586791
ENSG00000010818	HIVEP2	6	q24.2	143072604	143266338	2.39811	0.01648	0.71891	FALSE	FALSE	Trans (>250 kb)			0.634087
ENSG00000157107	FCHO2	5	q13.2	72251808	72386349	2.39748	0.0165082	0.71891	FALSE	FALSE	Trans (>250 kb)			0.166033
ENSG00000101294	HM13	20	q11.21	30102231	30157370	2.39342	0.0166921	0.71891	FALSE	FALSE	Trans (>250 kb)			0.648785
ENSG00000171608	PIK3CD	1	p36.22	9711790	9789172	2.39259	0.01673	0.71891	FALSE	FALSE	Trans (>250 kb)			0.970053
ENSG00000160695	VPS11	11	q23.3	118938403	118952688	2.39141	0.0167839	0.71891	FALSE	FALSE	Trans (>250 kb)			0.678482
ENSG00000163637	PRICKLE2	3	p14.1	64079543	64431152	2.39045	0.0168278	0.71891	FALSE	FALSE	Trans (>250 kb)			0.568393
ENSG00000146592	CREB5	7	p15.1	28338940	28865511	2.38658	0.0170061	0.71891	FALSE	FALSE	Trans (>250 kb)			0.0173483
ENSG00000137101	CD72	9	p13.3	35609530	35646807	2.38649	0.0170099	0.71891	FALSE	FALSE	Trans (>250 kb)			0.286721
ENSG00000142186	SCYL1	11	q13.1	65292548	65306175	2.38445	0.0171046	0.71891	FALSE	FALSE	Trans (>250 kb)			0.158434
ENSG00000106089	STX1A	7	q11.23	73113536	73134002	2.38442	0.017106	0.71891	FALSE	FALSE	Trans (>250 kb)			0.235426
ENSG00000125650	PSPN	19	p13.3	6375159	6379069	2.38363	0.017143	0.71891	FALSE	FALSE	Trans (>250 kb)			0.633187
ENSG00000105520	DKFZP761J1410	19	p13.2	11466062	11476374	2.38336	0.0171552	0.71891	FALSE	FALSE	Trans (>250 kb)			0.450205
ENSG00000184486	POU3F2	6	q16.1	99282580	99286660	2.38177	0.0172298	0.719255	FALSE	FALSE	Trans (>250 kb)			0.0947405
ENSG00000157654	PALM2-AKAP2	9	q31.3	112542589	112934792	2.38173	0.0172315	0.719255	FALSE	FALSE	Trans (>250 kb)			0.0258474
ENSG00000132563	REEP2	5	q31.2	137774706	137782658	2.37754	0.0174287	0.721797	FALSE	FALSE	Trans (>250 kb)			0.0171483
ENSG00000247596	TWF2	3	p21.2	52262626	52273276	2.37736	0.0174371	0.721797	FALSE	FALSE	Trans (>250 kb)			0.942356
ENSG00000125810	CD93	20	p11.21	23059986	23066977	2.37608	0.0174974	0.721797	FALSE	FALSE	Trans (>250 kb)			0.738276
ENSG00000177105	RHOG	11	p15.4	3848208	3862213	2.37532	0.0175337	0.721797	FALSE	FALSE	Trans (>250 kb)			0.163434
ENSG00000145321	GC	4	q13.3	72607410	72669758	2.3751	0.017544	0.721797	FALSE	FALSE	Trans (>250 kb)			0.116938
ENSG00000185862	EVI2B	17	q11.2	29630784	29641130	2.37137	0.0177223	0.721797	FALSE	FALSE	Trans (>250 kb)			0.0239476
ENSG00000156127	BATF	14	q24.3	75988768	76013358	2.36847	0.017862	0.721797	FALSE	FALSE	Trans (>250 kb)			0.169533
ENSG00000139725	RHOF	12	q24.31	122215664	122241309	2.36823	0.0178734	0.721797	FALSE	FALSE	Trans (>250 kb)			0.0266473
ENSG00000213996	TM6SF2	19	p13.11	19375173	19384200	2.36819	0.0178753	0.721797	FALSE	FALSE	Trans (>250 kb)			0.487501
ENSG00000171940	ZNF217	20	q13.2	52183604	52226446	2.36173	0.01819	0.721797	FALSE	FALSE	Trans (>250 kb)			0.0823418
ENSG00000139636	LMBR1L	12	q13.12	49490919	49504683	2.36162	0.0181953	0.721797	FALSE	FALSE	Trans (>250 kb)			0.819968
ENSG00000227500	SCAMP4	19	p13.3	1905213	1926016	2.35484	0.0185309	0.721797	FALSE	FALSE	Trans (>250 kb)			0.425007
ENSG00000237247	MBD3L5	19	p13.2	7030589	7033022	2.35411	0.0185669	0.721797	FALSE	FALSE	Trans (>250 kb)			0.139336
ENSG00000156671	SAMD8	10	q22.2	76859344	76941881	2.35396	0.0185748	0.721797	FALSE	FALSE	Trans (>250 kb)			0.561594
ENSG00000151838	CCDC175	14	q23.1	59971257	60043549	2.3505	0.0187484	0.721797	FALSE	FALSE	Trans (>250 kb)			0.345515
ENSG00000197249	SERPINA1	14	q32.13	94843084	94857030	2.34957	0.0187949	0.721797	FALSE	FALSE	Trans (>250 kb)			0.5023
ENSG00000006125	AP2B1	17	q12	33905065	34053436	2.34673	0.0189389	0.721797	FALSE	FALSE	Trans (>250 kb)			0.765173
ENSG00000196961	AP2A1	19	q13.33	50270225	50310370	2.34532	0.019011	0.721797	FALSE	FALSE	Trans (>250 kb)			0.119138
ENSG00000255823	MTRNR2L8	11	p15.4	10529434	10530723	2.34166	0.0191983	0.721797	FALSE	FALSE	Trans (>250 kb)			0.255424
ENSG00000181789	COPG1	3	q21.3	128968449	128996614	2.34033	0.0192667	0.721797	FALSE	FALSE	Trans (>250 kb)			0.19583
ENSG00000121274	PAPD5	16	q12.1	50186829	50269221	2.33812	0.0193809	0.721797	FALSE	FALSE	Trans (>250 kb)			0.550395
ENSG00000010610	CD4	12	p13.31	6896024	6929974	2.33809	0.0193826	0.721797	FALSE	FALSE	Trans (>250 kb)			0.719878
ENSG00000141027	NCOR1	17	p11.2	15932471	16121499	2.33804	0.0193849	0.721797	FALSE	FALSE	Trans (>250 kb)			0.774873
ENSG00000104969	SGTA	19	p13.3	2754712	2783369	2.3372	0.0194287	0.721797	FALSE	FALSE	Trans (>250 kb)			0.340316
ENSG00000104946	TBC1D17	19	q13.33	50380682	50392005	2.3359	0.0194965	0.721797	FALSE	FALSE	Trans (>250 kb)			0.190831
ENSG00000172081	MOB3A	19	p13.3	2071037	2096672	2.33557	0.0195137	0.721797	FALSE	FALSE	Trans (>250 kb)			0.777372
ENSG00000145287	PLAC8	4	q21.22	84011201	84058228	2.33226	0.0196871	0.721797	FALSE	FALSE	Trans (>250 kb)			0.929457
ENSG00000196126	HLA-DRB1	6	p21.32	32546546	32557625	2.33048	0.0197806	0.721797	FALSE	FALSE	17888	rs9271060	1.693e-08	4.08774e-06
ENSG00000175221	MED16	19	p13.3	867962	893218	2.32925	0.0198459	0.721797	FALSE	FALSE	153860	rs4147910	9.272e-09	0.553695
ENSG00000162620	LRRIQ3	1	p31.1	74491699	74663871	2.3283	0.0198963	0.721797	FALSE	FALSE	Trans (>250 kb)			0.155734
ENSG00000163694	RBM47	4	p14	40425272	40632892	2.32431	0.0201089	0.721797	FALSE	FALSE	Trans (>250 kb)			0.191731
ENSG00000123338	NCKAP1L	12	q13.13	54891495	54937726	2.32304	0.0201771	0.721797	FALSE	FALSE	Trans (>250 kb)			0.316418
ENSG00000072958	AP1M1	19	p13.11	16308389	16346160	2.32269	0.0201956	0.721797	FALSE	FALSE	Trans (>250 kb)			0.927657
ENSG00000203772	SPRN	10	q26.3	135234170	135382916	2.322	0.0202329	0.721797	FALSE	FALSE	Trans (>250 kb)			0.980752
ENSG00000006210	CX3CL1	16	q21	57406370	57418960	2.32174	0.0202472	0.721797	FALSE	FALSE	Trans (>250 kb)			0.939756
ENSG00000103066	PLA2G15	16	q22.1	68279207	68294961	2.31841	0.0204273	0.721797	FALSE	FALSE	Trans (>250 kb)			0.931257
ENSG00000267496	FAM215A	17	q21.31	41994576	41995326	2.31811	0.0204434	0.721797	FALSE	FALSE	Trans (>250 kb)			0.249125
ENSG00000110324	IL10RA	11	q23.3	117857063	117872196	2.3172	0.0204929	0.721797	FALSE	FALSE	Trans (>250 kb)			0.889061
ENSG00000183020	AP2A2	11	p15.5	924894	1012239	2.31597	0.0205598	0.721797	FALSE	FALSE	Trans (>250 kb)			0.00124993
ENSG00000149823	VPS51	11	q13.1	64856796	64879332	2.31515	0.0206049	0.721797	FALSE	FALSE	Trans (>250 kb)			0.486801
ENSG00000163848	ZNF148	3	q21.2	124944405	125094198	2.31439	0.0206461	0.721797	FALSE	FALSE	Trans (>250 kb)			0.29582
ENSG00000177051	FBXO46	19	q13.32	46213887	46234162	2.31234	0.020759	0.721797	FALSE	FALSE	Trans (>250 kb)			6.42649e-06
ENSG00000145901	TNIP1	5	q33.1	150409506	150473138	2.31069	0.02085	0.721797	FALSE	FALSE	Trans (>250 kb)			0.943956
ENSG00000198853	RUSC2	9	p13.3	35490124	35561895	2.31012	0.0208815	0.721797	FALSE	FALSE	Trans (>250 kb)			0.280822
ENSG00000186260	MKL2	16	p13.12	14165178	14360630	2.30946	0.020918	0.721797	FALSE	FALSE	Trans (>250 kb)			0.0807419
ENSG00000105697	HAMP	19	q13.12	35771619	35776046	2.30832	0.0209816	0.721797	FALSE	FALSE	Trans (>250 kb)			0.0980402
ENSG00000214305	AP001024.1	11	q22.3	107650219	107652316	2.30591	0.0211156	0.721797	FALSE	FALSE	Trans (>250 kb)			0.712079
ENSG00000140854	KATNB1	16	q21	57769642	57791162	2.30518	0.0211567	0.721797	FALSE	FALSE	Trans (>250 kb)			0.741376
ENSG00000125398	SOX9	17	q24.3	70117161	70122561	2.30271	0.0212954	0.721797	FALSE	FALSE	Trans (>250 kb)			0.165833
ENSG00000149531	FRG1B	20	q11.21	29611857	29634010	2.30192	0.0213397	0.721797	FALSE	FALSE	Trans (>250 kb)			0.0885411
ENSG00000176383	B3GNT4	12	q24.31	122688090	122693499	2.3011	0.0213857	0.721797	FALSE	FALSE	Trans (>250 kb)			0.0686431
ENSG00000070756	PABPC1	8	q22.3	101698044	101735037	2.29983	0.0214579	0.721797	FALSE	FALSE	Trans (>250 kb)			0.0130487
ENSG00000183386	FHL3	1	p34.3	38462442	38471278	2.29557	0.0217003	0.721797	FALSE	FALSE	Trans (>250 kb)			0.937856
ENSG00000185722	ANKFY1	17	p13.2	4067201	4167274	2.2947	0.0217505	0.721797	FALSE	FALSE	Trans (>250 kb)			0.0660434
ENSG00000046647	GEMIN8	X	p22.2	14026398	14048012	2.29159	0.0219295	0.721797	FALSE	FALSE	Trans (>250 kb)
ENSG00000015676	NUDCD3	7	p13	44418720	44530479	2.29002	0.0220204	0.721797	FALSE	FALSE	Trans (>250 kb)			0.159334
ENSG00000160753	RUSC1	1	q22	155290687	155300905	2.28781	0.0221485	0.721797	FALSE	FALSE	Trans (>250 kb)			0.612089
ENSG00000187240	DYNC2H1	11	q22.3	102980160	103350591	2.28509	0.0223076	0.722699	FALSE	FALSE	Trans (>250 kb)			0.156934
ENSG00000197586	ENTPD6	20	p11.21	25176329	25207365	2.28335	0.0224097	0.722924	FALSE	FALSE	Trans (>250 kb)			0.156734
ENSG00000117676	RPS6KA1	1	p36.11	26856252	26901521	2.28226	0.0224742	0.722924	FALSE	FALSE	Trans (>250 kb)			0.236626
ENSG00000110497	AMBRA1	11	p11.2	46417964	46615675	2.28195	0.0224923	0.722924	FALSE	FALSE	Trans (>250 kb)			0.0293471
ENSG00000170271	FAXDC2	5	q33.2	154198051	154238812	2.27819	0.0227154	0.722924	FALSE	FALSE	Trans (>250 kb)			0.688481
ENSG00000125912	NCLN	19	p13.3	3185561	3209573	2.27808	0.022722	0.722924	FALSE	FALSE	Trans (>250 kb)			0.970753
ENSG00000197951	ZNF71	19	q13.43	57106632	57137849	2.27646	0.0228182	0.722924	FALSE	FALSE	Trans (>250 kb)			0.824568
ENSG00000243284	VSIG8	1	q23.2	159824106	159832447	2.27601	0.0228454	0.722924	FALSE	FALSE	Trans (>250 kb)			0.227227
ENSG00000130304	SLC27A1	19	p13.11	17579578	17616977	2.27519	0.0228945	0.722924	FALSE	FALSE	Trans (>250 kb)			0.930757
ENSG00000140632	GLYR1	16	p13.3	4853204	4897343	2.2731	0.0230199	0.722924	FALSE	FALSE	Trans (>250 kb)			0.0272473
ENSG00000119535	CSF3R	1	p34.3	36931644	36948879	2.27182	0.0230976	0.722924	FALSE	FALSE	Trans (>250 kb)			0.677982
ENSG00000138443	ABI2	2	q33.2	204192942	204312446	2.27179	0.023099	0.722924	FALSE	FALSE	Trans (>250 kb)			0.251625
ENSG00000196588	MKL1	22	q13.2	40806285	41032706	2.27128	0.0231303	0.722924	FALSE	FALSE	Trans (>250 kb)			0.717078
ENSG00000033627	ATP6V0A1	17	q21.2	40610862	40674629	2.27063	0.0231695	0.722924	FALSE	FALSE	Trans (>250 kb)			0.493701
ENSG00000178467	P4HTM	3	p21.31	49027319	49044587	2.26786	0.0233378	0.722924	FALSE	FALSE	Trans (>250 kb)			0.431507
ENSG00000198561	CTNND1	11	q12.1	57520715	57587018	2.267	0.0233901	0.722924	FALSE	FALSE	Trans (>250 kb)			0.165533
ENSG00000131409	LRRC4B	19	q13.33	51020149	51071302	2.26685	0.0233992	0.722924	FALSE	FALSE	Trans (>250 kb)			0.274323
ENSG00000204246	OR13C3	9	q31.1	107298030	107299137	2.26646	0.0234233	0.722924	FALSE	FALSE	Trans (>250 kb)			0.643186
ENSG00000198053	SIRPA	20	p13	1875154	1920543	2.26252	0.0236651	0.722924	FALSE	FALSE	Trans (>250 kb)			0.824168
ENSG00000076944	STXBP2	19	p13.2	7701767	7712759	2.26246	0.0236688	0.722924	FALSE	FALSE	Trans (>250 kb)			0.817368
ENSG00000185189	NRBP2	8	q24.3	144915764	144924200	2.26245	0.0236694	0.722924	FALSE	FALSE	Trans (>250 kb)			0.186031
ENSG00000204628	GNB2L1	5	q35.3	180663909	180675096	2.26205	0.0236946	0.722924	FALSE	FALSE	Trans (>250 kb)			0.926657
ENSG00000005007	UPF1	19	p13.11	18942747	18979045	2.26076	0.0237741	0.722924	FALSE	FALSE	Trans (>250 kb)			0.234727
ENSG00000196220	SRGAP3	3	p25.3	9022275	9404737	2.26039	0.0237971	0.722924	FALSE	FALSE	Trans (>250 kb)			0.776472
ENSG00000129873	CDY2B	Y	q11.222	19989290	19992100	2.25853	0.0239125	0.722924	FALSE	FALSE	Trans (>250 kb)
ENSG00000058404	CAMK2B	7	p13	44256749	44374176	2.25841	0.0239199	0.722924	FALSE	FALSE	Trans (>250 kb)			0.170733
ENSG00000204252	HLA-DOA	6	p21.32	32971955	32977389	2.25722	0.0239941	0.722924	FALSE	FALSE	Trans (>250 kb)			0.30052
ENSG00000110876	SELPLG	12	q24.11	109015686	109027735	2.25574	0.0240867	0.722924	FALSE	FALSE	Trans (>250 kb)			0.519398
ENSG00000198026	ZNF335	20	q13.12	44577292	44600833	2.25353	0.0242256	0.722924	FALSE	FALSE	Trans (>250 kb)			0.468903
ENSG00000177542	SLC25A22	11	p15.5	790475	798316	2.2523	0.0243032	0.722924	FALSE	FALSE	Trans (>250 kb)			0.366913
ENSG00000105327	BBC3	19	q13.32	47724081	47736023	2.25219	0.0243101	0.722924	FALSE	FALSE	Trans (>250 kb)			0.107739
ENSG00000242574	HLA-DMB	6	p21.32	32902406	32908847	2.25118	0.0243741	0.722924	FALSE	FALSE	Trans (>250 kb)			0.420108
ENSG00000161999	JMJD8	16	p13.3	731671	734529	2.25116	0.0243754	0.722924	FALSE	FALSE	Trans (>250 kb)			0.0494451
ENSG00000142235	LMTK3	19	q13.33	48988528	49016446	2.25087	0.0243938	0.722924	FALSE	FALSE	Trans (>250 kb)			0.218128
ENSG00000198715	C1orf85	1	q22	156259880	156265463	2.24889	0.0245195	0.723583	FALSE	FALSE	Trans (>250 kb)			0.357614
ENSG00000059728	MXD1	2	p13.3	70124820	70170077	2.24686	0.024649	0.723583	FALSE	FALSE	Trans (>250 kb)			0.539796
ENSG00000164096	C4orf3	4	q26	120218207	120225600	2.24672	0.0246581	0.723583	FALSE	FALSE	Trans (>250 kb)			0.782672
ENSG00000011422	PLAUR	19	q13.31	44150247	44174699	2.24654	0.0246691	0.723583	FALSE	FALSE	Trans (>250 kb)			0.172233
ENSG00000063245	EPN1	19	q13.42	56186592	56221224	2.24413	0.0248238	0.726084	FALSE	FALSE	Trans (>250 kb)			0.570693
ENSG00000110514	MADD	11	p11.2	47290712	47351582	2.24332	0.024876	0.726552	FALSE	FALSE	28758	rs3740688	9.702e-11	3.88262e-06
ENSG00000102271	KLHL4	X	q21.31	86772752	86925050	2.24066	0.0250479	0.728269	FALSE	FALSE	Trans (>250 kb)
ENSG00000108352	RAPGEFL1	17	q21.1	38333263	38351908	2.23907	0.0251511	0.728269	FALSE	FALSE	Trans (>250 kb)			0.674483
ENSG00000090975	PITPNM2	12	q24.31	123468027	123634562	2.23851	0.025188	0.728269	FALSE	FALSE	Trans (>250 kb)			0.050045
ENSG00000128011	LRFN1	19	q13.2	39797208	39805976	2.23676	0.0253021	0.728269	FALSE	FALSE	Trans (>250 kb)			0.120038
ENSG00000175003	SLC22A1	6	q25.3	160542821	160579750	2.23647	0.0253212	0.728269	FALSE	FALSE	Trans (>250 kb)			0.10444
ENSG00000106665	CLIP2	7	q11.23	73703805	73820273	2.23457	0.0254455	0.728269	FALSE	FALSE	Trans (>250 kb)			0.342816
ENSG00000198961	PJA2	5	q21.3	108670410	108745695	2.23207	0.02561	0.728269	FALSE	FALSE	Trans (>250 kb)			0.409709
ENSG00000165644	COMTD1	10	q22.2	76993727	76995788	2.23192	0.02562	0.728269	FALSE	FALSE	Trans (>250 kb)			0.754675
ENSG00000132005	RFX1	19	p13.12	14072350	14117851	2.23048	0.0257155	0.728269	FALSE	FALSE	Trans (>250 kb)			0.992051
ENSG00000149179	C11orf49	11	p11.2	46958240	47185936	2.22722	0.0259329	0.728269	FALSE	FALSE	194404	rs3740688	9.702e-11	0.00214979
ENSG00000155307	SAMSN1	21	q11.2	15857549	15955723	2.22695	0.0259507	0.728269	FALSE	FALSE	Trans (>250 kb)			0.0619438
ENSG00000128607	KLHDC10	7	q32.2	129710350	129775560	2.22669	0.0259682	0.728269	FALSE	FALSE	Trans (>250 kb)			0.955054
ENSG00000100284	TOM1	22	q12.3	35695268	35743985	2.22658	0.0259754	0.728269	FALSE	FALSE	Trans (>250 kb)			0.305519
ENSG00000099817	POLR2E	19	p13.3	1086594	1095598	2.22402	0.0261474	0.7315	FALSE	FALSE	35720	rs12151021	2.562e-10	5.28916e-05
ENSG00000137404	NRM	6	p21.33	30655824	30659197	2.21887	0.0264954	0.736604	FALSE	FALSE	Trans (>250 kb)			0.612389
ENSG00000104517	UBR5	8	q22.3	103265240	103425069	2.21691	0.0266289	0.736604	FALSE	FALSE	Trans (>250 kb)			0.435206
ENSG00000187266	EPOR	19	p13.2	11488236	11495018	2.21394	0.0268332	0.736604	FALSE	FALSE	Trans (>250 kb)			0.246825
ENSG00000163013	FBXO41	2	p13.1	73481810	73511559	2.21277	0.0269135	0.736604	FALSE	FALSE	Trans (>250 kb)			0.482302
ENSG00000157827	FMNL2	2	q23.3	153191751	153506348	2.21098	0.0270372	0.736604	FALSE	FALSE	Trans (>250 kb)			0.0443456
ENSG00000174326	SLC16A11	17	p13.1	6944949	6947242	2.20979	0.0271197	0.736604	FALSE	FALSE	Trans (>250 kb)			0.928157
ENSG00000129933	MAU2	19	p13.11	19431490	19469563	2.20735	0.0272896	0.736604	FALSE	FALSE	Trans (>250 kb)			0.271723
ENSG00000103043	VAC14	16	q22.2	70721342	70835064	2.20574	0.0274021	0.736604	FALSE	FALSE	Trans (>250 kb)			0.00023046
ENSG00000131748	STARD3	17	q12	37793318	37819737	2.19949	0.0278433	0.736604	FALSE	FALSE	Trans (>250 kb)			0.185731
ENSG00000171988	JMJD1C	10	q21.3	64926981	65225722	2.19895	0.0278817	0.736604	FALSE	FALSE	Trans (>250 kb)			0.29552
ENSG00000159842	ABR	17	p13.3	906758	1132315	2.19842	0.0279192	0.736604	FALSE	FALSE	Trans (>250 kb)			0.756274
ENSG00000124635	HIST1H2BJ	6	p22.1	27093676	27100541	2.19785	0.0279598	0.736604	FALSE	FALSE	Trans (>250 kb)			0.394611
ENSG00000164323	KIAA1430	4	q35.1	186080819	186130658	2.19774	0.0279677	0.736604	FALSE	FALSE	Trans (>250 kb)			0.5039
ENSG00000160145	KALRN	3	q21.1	123798870	124445172	2.19739	0.0279928	0.736604	FALSE	FALSE	Trans (>250 kb)			0.407709
ENSG00000109103	UNC119	17	q11.2	26873725	26879686	2.19455	0.0281963	0.737404	FALSE	FALSE	Trans (>250 kb)			0.550695
ENSG00000157851	DPYSL5	2	p23.3	27070615	27173219	2.19449	0.0282002	0.737404	FALSE	FALSE	Trans (>250 kb)			0.780572
ENSG00000196876	SCN8A	12	q13.13	51984050	52206648	2.19415	0.0282248	0.737404	FALSE	FALSE	Trans (>250 kb)			0.617988
ENSG00000204257	HLA-DMA	6	p21.32	32916390	32936871	2.19407	0.0282307	0.737404	FALSE	FALSE	Trans (>250 kb)			0.636086
ENSG00000081189	MEF2C	5	q14.3	88013975	88199922	2.1923	0.0283576	0.737404	FALSE	FALSE	Trans (>250 kb)			0.00534947
ENSG00000196946	ZNF705A	12	p13.31	8290733	8341133	2.19204	0.0283764	0.737404	FALSE	FALSE	Trans (>250 kb)
ENSG00000142303	ADAMTS10	19	p13.2	8645126	8675620	2.19188	0.0283885	0.737404	FALSE	FALSE	Trans (>250 kb)			0.536496
ENSG00000153551	CMTM7	3	p22.3	32433163	32524559	2.18991	0.0285307	0.738285	FALSE	FALSE	Trans (>250 kb)			0.0336466
ENSG00000178764	ZHX2	8	q24.13	123793633	123986750	2.18904	0.0285936	0.738403	FALSE	FALSE	Trans (>250 kb)			0.79817
ENSG00000099917	MED15	22	q11.21	20850200	20941919	2.18723	0.0287258	0.738403	FALSE	FALSE	Trans (>250 kb)			0.184932
ENSG00000245848	CEBPA	19	q13.11	33790840	33793470	2.18692	0.0287487	0.738403	FALSE	FALSE	Trans (>250 kb)			0.506299
ENSG00000081923	ATP8B1	18	q21.31	55313658	55470333	2.18668	0.0287657	0.738403	FALSE	FALSE	Trans (>250 kb)			0.218228
ENSG00000180357	ZNF609	15	q22.31	64752941	64978264	2.18525	0.0288709	0.739595	FALSE	FALSE	Trans (>250 kb)			0.825067
ENSG00000117114	LPHN2	1	p31.1	81771845	82458120	2.18205	0.0291061	0.740402	FALSE	FALSE	Trans (>250 kb)			0.460604
ENSG00000104853	CLPTM1	19	q13.32	45457842	45496599	2.1816	0.0291387	0.740466	FALSE	FALSE	0	rs10775543	1.974e-08	1e-12
ENSG00000166341	DCHS1	11	p15.4	6642556	6677085	2.17598	0.029557	0.743623	FALSE	FALSE	Trans (>250 kb)			0.481702
ENSG00000150676	CCDC83	11	q14.1	85566144	85631064	2.16977	0.0300242	0.743623	FALSE	FALSE	237576	rs3851179	5.809e-16	6.09448e-05
ENSG00000101972	STAG2	X	q25	123094062	123556514	2.16626	0.0302916	0.743623	FALSE	FALSE	Trans (>250 kb)
ENSG00000137193	PIM1	6	p21.2	37137979	37143202	2.16585	0.030323	0.743623	FALSE	FALSE	Trans (>250 kb)			0.677182
ENSG00000185942	NKAIN3	8	q12.3	63161150	63912211	2.16426	0.0304448	0.743623	FALSE	FALSE	Trans (>250 kb)			0.689981
ENSG00000005486	RHBDD2	7	q11.23	75471920	75518244	2.16127	0.0306743	0.743623	FALSE	FALSE	Trans (>250 kb)			0.620388
ENSG00000066336	SPI1	11	p11.2	47376411	47400127	2.16018	0.0307586	0.743623	FALSE	FALSE	0	rs3740688	9.702e-11	7.92885e-09
ENSG00000175182	FAM131A	3	q27.1	184053714	184064063	2.15974	0.0307925	0.743623	FALSE	FALSE	Trans (>250 kb)			0.760574
ENSG00000204498	NFKBIL1	6	p21.33	31514647	31526606	2.15923	0.030832	0.743623	FALSE	FALSE	Trans (>250 kb)			0.29832
ENSG00000165434	PGM2L1	11	q13.4	74041363	74109518	2.15776	0.0309463	0.743623	FALSE	FALSE	Trans (>250 kb)			0.320818
ENSG00000184949	FAM227A	22	q13.1	38974125	39052634	2.15557	0.031117	0.743623	FALSE	FALSE	Trans (>250 kb)			0.19713
ENSG00000142347	MYO1F	19	p13.2	8585674	8642461	2.15513	0.0311513	0.743623	FALSE	FALSE	Trans (>250 kb)			0.474203
ENSG00000101096	NFATC2	20	q13.2	50003494	50179370	2.15469	0.0311863	0.743623	FALSE	FALSE	Trans (>250 kb)			0.619488
ENSG00000188191	PRKAR1B	7	p22.3	588834	767287	2.15444	0.0312054	0.743623	FALSE	FALSE	Trans (>250 kb)			0.449005
ENSG00000133243	BTBD2	19	p13.3	1985447	2034880	2.15444	0.0312055	0.743623	FALSE	FALSE	Trans (>250 kb)			0.624388
ENSG00000144868	TMEM108	3	q22.1	132757235	133116636	2.15381	0.0312551	0.743623	FALSE	FALSE	Trans (>250 kb)			0.441706
ENSG00000139218	SCAF11	12	q12	46312914	46385903	2.15259	0.0313506	0.743623	FALSE	FALSE	Trans (>250 kb)			0.460904
ENSG00000137462	TLR2	4	q31.3	154622652	154626851	2.15098	0.0314775	0.743623	FALSE	FALSE	Trans (>250 kb)			0.139236
ENSG00000187239	FNBP1	9	q34.11	132649466	132805473	2.14961	0.0315864	0.743623	FALSE	FALSE	Trans (>250 kb)			0.968253
ENSG00000204469	PRRC2A	6	p21.33	31588497	31605548	2.14934	0.0316077	0.743623	FALSE	FALSE	Trans (>250 kb)			0.00156656
ENSG00000160360	GPSM1	9	q34.3	139221932	139254057	2.14846	0.0316772	0.743623	FALSE	FALSE	Trans (>250 kb)			0.247325
ENSG00000161203	AP2M1	3	q27.1	183892477	183901879	2.14819	0.0316983	0.743623	FALSE	FALSE	Trans (>250 kb)			0.30382
ENSG00000269058	CALR3	19	p13.11	16589868	16607003	2.14773	0.0317352	0.743623	FALSE	FALSE	Trans (>250 kb)			0.651085
ENSG00000234127	TRIM26	6	p22.1	30152232	30181204	2.14712	0.031784	0.743623	FALSE	FALSE	Trans (>250 kb)			0.475402
ENSG00000146112	PPP1R18	6	p21.33	30644166	30655672	2.14684	0.0318063	0.743623	FALSE	FALSE	Trans (>250 kb)			0.629087
ENSG00000120693	SMAD9	13	q13.3	37418968	37494902	2.14675	0.0318132	0.743623	FALSE	FALSE	Trans (>250 kb)			0.516598
ENSG00000181788	SIAH2	3	q25.1	150458914	150481264	2.14498	0.0319543	0.743623	FALSE	FALSE	Trans (>250 kb)			0.953055
ENSG00000171564	FGB	4	q31.3	155484108	155492238	2.14468	0.0319787	0.743623	FALSE	FALSE	Trans (>250 kb)			0.40371
ENSG00000112812	PRSS16	6	p22.1	27215480	27224403	2.14348	0.0320748	0.743623	FALSE	FALSE	Trans (>250 kb)			0.278722
ENSG00000173327	MAP3K11	11	q13.1	65365226	65382853	2.14243	0.0321591	0.743623	FALSE	FALSE	Trans (>250 kb)			0.0424458
ENSG00000114745	GORASP1	3	p22.2	39138150	39149854	2.14229	0.03217	0.743623	FALSE	FALSE	Trans (>250 kb)			0.0663434
ENSG00000182149	IST1	16	q22.2	71879899	71962913	2.14162	0.0322244	0.743623	FALSE	FALSE	Trans (>250 kb)			0.029847
ENSG00000231861	OR5K2	3	q11.2	98216448	98217496	2.13962	0.0323852	0.743623	FALSE	FALSE	Trans (>250 kb)			0.0413459
ENSG00000163870	TPRA1	3	q21.3	127291912	127317094	2.13922	0.032418	0.743623	FALSE	FALSE	Trans (>250 kb)			0.554095
ENSG00000159840	ZYX	7	q34	143078173	143088204	2.13816	0.0325037	0.743623	FALSE	FALSE	20935	rs11767557	1.561e-08	3.96952e-06
ENSG00000114859	CLCN2	3	q27.1	184063973	184079439	2.13782	0.0325312	0.743623	FALSE	FALSE	Trans (>250 kb)			0.651685
ENSG00000138246	DNAJC13	3	q22.1	132136370	132257876	2.13712	0.0325879	0.743623	FALSE	FALSE	Trans (>250 kb)			0.687281
ENSG00000005882	PDK2	17	q21.33	48172101	48189516	2.13595	0.0326832	0.743623	FALSE	FALSE	Trans (>250 kb)			0.288421
ENSG00000272741	RP11-447L10.1	3	q29	195975101	196045093	2.13564	0.0327089	0.743623	FALSE	FALSE	Trans (>250 kb)			0.617888
ENSG00000103174	NAGPA	16	p13.3	5074845	5084142	2.13545	0.0327245	0.743623	FALSE	FALSE	Trans (>250 kb)			0.143536
ENSG00000155926	SLA	8	q24.22	134048973	134115298	2.13542	0.0327268	0.743623	FALSE	FALSE	Trans (>250 kb)			0.0114489
ENSG00000124226	RNF114	20	q13.13	48552948	48570429	2.13526	0.03274	0.743623	FALSE	FALSE	Trans (>250 kb)			0.118638
ENSG00000111696	NT5DC3	12	q23.3	104164231	104234975	2.13408	0.0328363	0.743623	FALSE	FALSE	Trans (>250 kb)			0.815568
ENSG00000179833	SERTAD2	2	p14	64858755	64978139	2.13403	0.03284	0.743623	FALSE	FALSE	Trans (>250 kb)			0.958454
ENSG00000008513	ST3GAL1	8	q24.22	134467091	134584183	2.13227	0.0329847	0.743623	FALSE	FALSE	Trans (>250 kb)			0.0670433
ENSG00000079805	DNM2	19	p13.2	10828755	10944164	2.13124	0.0330693	0.743623	FALSE	FALSE	Trans (>250 kb)			0.0544446
ENSG00000002834	LASP1	17	q12	37026112	37078023	2.13082	0.0331038	0.743623	FALSE	FALSE	Trans (>250 kb)			0.0172483
ENSG00000081307	UBA5	3	q22.1	132373290	132396941	2.1305	0.03313	0.743623	FALSE	FALSE	Trans (>250 kb)			0.580092
ENSG00000121966	CXCR4	2	q22.1	136871919	136875735	2.12904	0.0332513	0.743623	FALSE	FALSE	Trans (>250 kb)			0.843166
ENSG00000173542	MOB1B	4	q13.3	71768043	71888166	2.12778	0.0333555	0.743623	FALSE	FALSE	Trans (>250 kb)			0.553495
ENSG00000221866	PLXNA4	7	q32.3	131808091	132333447	2.12773	0.0333599	0.743623	FALSE	FALSE	Trans (>250 kb)			0.316618
ENSG00000104976	SNAPC2	19	p13.2	7985201	7988135	2.1276	0.0333699	0.743623	FALSE	FALSE	Trans (>250 kb)			0.121538
ENSG00000065000	AP3D1	19	p13.3	2100988	2164464	2.12659	0.0334543	0.743623	FALSE	FALSE	Trans (>250 kb)			0.825967
ENSG00000172500	FIBP	11	q13.1	65651212	65656010	2.12632	0.0334767	0.743623	FALSE	FALSE	Trans (>250 kb)			0.113739
ENSG00000183049	CAMK1D	10	p13	12391481	12877545	2.12381	0.033686	0.743623	FALSE	FALSE	Trans (>250 kb)			0.972553
ENSG00000163491	NEK10	3	p24.1	27151576	27410951	2.12303	0.0337518	0.743941	FALSE	FALSE	Trans (>250 kb)			0.878962
ENSG00000159720	ATP6V0D1	16	q22.1	67471917	67515140	2.12169	0.0338638	0.744053	FALSE	FALSE	Trans (>250 kb)			0.889461
ENSG00000131669	NINJ1	9	q22.31	95883771	95896570	2.11899	0.0340913	0.744053	FALSE	FALSE	Trans (>250 kb)			0.69698
ENSG00000268798	AC027307.3	19	p13.3	1440838	1441937	2.11793	0.0341814	0.744053	FALSE	FALSE	Trans (>250 kb)			0.145535
ENSG00000141458	NPC1	18	q11.2	21086148	21166862	2.11617	0.0343303	0.744053	FALSE	FALSE	Trans (>250 kb)			0.509899
ENSG00000196366	C9orf163	9	q34.3	139377947	139380518	2.11294	0.0346062	0.744053	FALSE	FALSE	Trans (>250 kb)			0.342716
ENSG00000169385	RNASE2	14	q11.2	21423611	21424595	2.11277	0.0346203	0.744053	FALSE	FALSE	Trans (>250 kb)			0.181232
ENSG00000174705	SH3PXD2B	5	q35.1	171752185	171881527	2.11114	0.0347603	0.744053	FALSE	FALSE	Trans (>250 kb)			0.820368
ENSG00000214212	C19orf38	19	p13.2	10947251	10980466	2.11067	0.0348003	0.744053	FALSE	FALSE	Trans (>250 kb)			0.229327
ENSG00000005302	MSL3	X	p22.2	11776278	11793870	2.10849	0.0349883	0.744053	FALSE	FALSE	Trans (>250 kb)
ENSG00000138722	MMRN1	4	q22.1	90800683	90875780	2.1036	0.0354134	0.744053	FALSE	FALSE	Trans (>250 kb)			0.474103
ENSG00000188706	ZDHHC9	X	q26.1	128937264	128977885	2.10224	0.0355325	0.744053	FALSE	FALSE	Trans (>250 kb)
ENSG00000003393	ALS2	2	q33.1	202565277	202645912	2.09819	0.0358881	0.744053	FALSE	FALSE	Trans (>250 kb)			0.912359
ENSG00000101216	GMEB2	20	q13.33	62218955	62258394	2.09738	0.0359601	0.744053	FALSE	FALSE	Trans (>250 kb)			0.792771
ENSG00000124486	USP9X	X	p11.4	40944888	41095832	2.09738	0.0359603	0.744053	FALSE	FALSE	Trans (>250 kb)
ENSG00000156515	HK1	10	q22.1	71029740	71161638	2.09642	0.036045	0.744053	FALSE	FALSE	Trans (>250 kb)			0.205429
ENSG00000171603	CLSTN1	1	p36.22	9789084	9884584	2.09617	0.0360668	0.744053	FALSE	FALSE	Trans (>250 kb)			0.960154
ENSG00000173889	PHC3	3	q26.2	169804520	169899537	2.09613	0.0360704	0.744053	FALSE	FALSE	Trans (>250 kb)			0.790671
ENSG00000213015	ZNF580	19	q13.42	56146382	56154835	2.09608	0.0360752	0.744053	FALSE	FALSE	Trans (>250 kb)			0.453805
ENSG00000172354	GNB2	7	q22.1	100271154	100276797	2.09533	0.0361421	0.744053	FALSE	FALSE	Trans (>250 kb)			0.183632
ENSG00000164674	SYTL3	6	q25.3	159071046	159185908	2.09492	0.0361777	0.744053	FALSE	FALSE	Trans (>250 kb)			0.919358
ENSG00000017260	ATP2C1	3	q22.1	130569439	130735556	2.09431	0.0362328	0.744053	FALSE	FALSE	Trans (>250 kb)			0.0972403
ENSG00000196504	PRPF40A	2	q23.3	153508107	153574511	2.09304	0.0363458	0.744053	FALSE	FALSE	Trans (>250 kb)			0.283322
ENSG00000087274	ADD1	4	p16.3	2845584	2931803	2.09182	0.0364545	0.744053	FALSE	FALSE	Trans (>250 kb)			0.607389
ENSG00000103148	NPRL3	16	p13.3	134273	188859	2.09108	0.0365209	0.744053	FALSE	FALSE	Trans (>250 kb)			0.0693431
ENSG00000064042	LIMCH1	4	p13	41361624	41702061	2.08987	0.0366292	0.744053	FALSE	FALSE	Trans (>250 kb)			0.725277
ENSG00000066294	CD84	1	q23.3	160510885	160549306	2.08908	0.0367002	0.744053	FALSE	FALSE	Trans (>250 kb)			0.134937
ENSG00000119777	TMEM214	2	p23.3	27255778	27264563	2.0883	0.0367706	0.744053	FALSE	FALSE	Trans (>250 kb)			0.223128
ENSG00000173120	KDM2A	11	q13.2	66886740	67025558	2.08792	0.0368048	0.744053	FALSE	FALSE	Trans (>250 kb)			0.275222
ENSG00000120899	PTK2B	8	p21.2	27168999	27316903	2.08779	0.0368164	0.744053	FALSE	FALSE	0	rs73223431	8.342e-10	4.36972e-06
ENSG00000171560	FGA	4	q31.3	155504278	155511918	2.08581	0.0369955	0.744053	FALSE	FALSE	Trans (>250 kb)			0.446505
ENSG00000119771	KLHL29	2	p24.1	23608088	23931481	2.08555	0.0370193	0.744053	FALSE	FALSE	Trans (>250 kb)			0.115438
ENSG00000182613	OR2V2	5	q35.3	180581943	180582890	2.08389	0.0371706	0.744053	FALSE	FALSE	Trans (>250 kb)			0.160434
ENSG00000105220	GPI	19	q13.11	34850385	34893061	2.08234	0.0373111	0.744053	FALSE	FALSE	Trans (>250 kb)			0.537396
ENSG00000100321	SYNGR1	22	q13.1	39745930	39781593	2.08221	0.0373232	0.744053	FALSE	FALSE	Trans (>250 kb)			0.639486
ENSG00000127419	TMEM175	4	p16.3	926175	952444	2.08219	0.0373255	0.744053	FALSE	FALSE	Trans (>250 kb)			0.0790421
ENSG00000171298	GAA	17	q25.3	78075355	78093678	2.08209	0.0373341	0.744053	FALSE	FALSE	Trans (>250 kb)			0.483902
ENSG00000270106	TSNAX-DISC1	1	q42.2	231664399	231954990	2.08003	0.0375229	0.744053	FALSE	FALSE	Trans (>250 kb)			0.321318
ENSG00000140386	SCAPER	15	q24.3	76640526	77197785	2.07959	0.037563	0.744053	FALSE	FALSE	Trans (>250 kb)			0.0771423
ENSG00000182732	RGS6	14	q24.2	72399156	73030654	2.07931	0.0375888	0.744053	FALSE	FALSE	Trans (>250 kb)			0.407709
ENSG00000242802	AP5Z1	7	p22.1	4815253	4833943	2.07844	0.0376687	0.744053	FALSE	FALSE	Trans (>250 kb)			0.358214
ENSG00000240184	PCDHGC3	5	q31.3	140855580	140892542	2.07691	0.0378103	0.744053	FALSE	FALSE	Trans (>250 kb)			0.110339
ENSG00000101460	MAP1LC3A	20	q11.22	33134658	33148149	2.07646	0.0378512	0.744053	FALSE	FALSE	Trans (>250 kb)			0.765873
ENSG00000066084	DIP2B	12	q13.12	50898768	51142450	2.07632	0.0378645	0.744053	FALSE	FALSE	Trans (>250 kb)			0.783472
ENSG00000240849	TMEM189	20	q13.13	48697663	48770335	2.07502	0.0379843	0.744053	FALSE	FALSE	Trans (>250 kb)			0.586291
ENSG00000157014	TATDN2	3	p25.3	10289707	10322902	2.07488	0.0379975	0.744053	FALSE	FALSE	Trans (>250 kb)			0.568593
ENSG00000204231	RXRB	6	p21.32	33161365	33168630	2.0745	0.0380325	0.744053	FALSE	FALSE	Trans (>250 kb)			0.829867
ENSG00000021762	OSBPL5	11	p15.4	3108346	3187969	2.07357	0.0381192	0.744053	FALSE	FALSE	Trans (>250 kb)			0.580092
ENSG00000253506	NACA2	17	q23.2	59667794	59668563	2.07322	0.0381514	0.744053	FALSE	FALSE	Trans (>250 kb)			0.840166
ENSG00000168026	TTC21A	3	p22.2	39149152	39180394	2.07203	0.0382627	0.744053	FALSE	FALSE	Trans (>250 kb)			0.0519448
ENSG00000120963	ZNF706	8	q22.3	102190106	102218421	2.07168	0.0382955	0.744053	FALSE	FALSE	Trans (>250 kb)			0.440906
ENSG00000187391	MAGI2	7	q21.11	77646393	79082890	2.07047	0.0384079	0.744053	FALSE	FALSE	Trans (>250 kb)			0.626387
ENSG00000160216	AGPAT3	21	q22.3	45285067	45406417	2.07038	0.0384166	0.744053	FALSE	FALSE	Trans (>250 kb)			0.826767
ENSG00000120669	SOHLH2	13	q13.3	36742345	36871979	2.06979	0.0384718	0.744053	FALSE	FALSE	Trans (>250 kb)			0.841066
ENSG00000060491	OGFR	20	q13.33	61436187	61445352	2.06956	0.0384935	0.744053	FALSE	FALSE	Trans (>250 kb)			0.458904
ENSG00000178209	PLEC	8	q24.3	144989321	145050902	2.06928	0.0385201	0.744053	FALSE	FALSE	Trans (>250 kb)			0.0365463
ENSG00000032444	PNPLA6	19	p13.2	7598890	7626650	2.06927	0.0385209	0.744053	FALSE	FALSE	Trans (>250 kb)			0.884362
ENSG00000167657	DAPK3	19	p13.3	3958451	3971121	2.06858	0.0385859	0.744053	FALSE	FALSE	Trans (>250 kb)			0.40121
ENSG00000153930	ANKFN1	17	q22	54188319	54589020	2.06768	0.0386705	0.744053	FALSE	FALSE	Trans (>250 kb)			0.613189
ENSG00000113119	TMCO6	5	q31.3	140019012	140024993	2.06661	0.0387706	0.744053	FALSE	FALSE	Trans (>250 kb)			0.0126487
ENSG00000038358	EDC4	16	q22.1	67906926	67918406	2.06657	0.0387751	0.744053	FALSE	FALSE	Trans (>250 kb)			0.868563
ENSG00000105402	NAPA	19	q13.33	47990894	48018497	2.06433	0.0389866	0.744053	FALSE	FALSE	Trans (>250 kb)			0.150735
ENSG00000132549	VPS13B	8	q22.2	100025494	100889808	2.06395	0.0390226	0.744053	FALSE	FALSE	Trans (>250 kb)			0.124238
ENSG00000081913	PHLPP1	18	q21.33	60382672	60647666	2.06367	0.0390486	0.744053	FALSE	FALSE	Trans (>250 kb)			0.853265
ENSG00000186020	ZNF529	19	q13.12	37025676	37096178	2.06267	0.0391436	0.744053	FALSE	FALSE	Trans (>250 kb)			0.667583
ENSG00000051009	FAM160A2	11	p15.4	6232565	6255941	2.06123	0.0392811	0.744053	FALSE	FALSE	Trans (>250 kb)			0.439406
ENSG00000120709	FAM53C	5	q31.2	137667624	137685416	2.05801	0.0395891	0.744053	FALSE	FALSE	Trans (>250 kb)			0.0890411
ENSG00000175115	PACS1	11	q13.1	65837834	66012218	2.05761	0.039628	0.744053	FALSE	FALSE	Trans (>250 kb)			0.39741
ENSG00000105851	PIK3CG	7	q22.3	106505723	106547590	2.05751	0.0396377	0.744053	FALSE	FALSE	Trans (>250 kb)			0.742576
ENSG00000132965	ALOX5AP	13	q12.3	31309645	31338556	2.05743	0.0396448	0.744053	FALSE	FALSE	Trans (>250 kb)			0.961154
ENSG00000196605	ZNF846	19	p13.2	9862669	9903856	2.05641	0.0397429	0.744053	FALSE	FALSE	Trans (>250 kb)			0.569693
ENSG00000198909	MAP3K3	17	q23.3	61699775	61773663	2.05632	0.039752	0.744053	FALSE	FALSE	Trans (>250 kb)			0.485301
ENSG00000083812	ZNF324	19	q13.43	58978423	58984945	2.05445	0.0399319	0.744053	FALSE	FALSE	Trans (>250 kb)			0.491101
ENSG00000214517	PPME1	11	q13.4	73882144	73965748	2.05437	0.0399397	0.744053	FALSE	FALSE	Trans (>250 kb)			0.583792
ENSG00000164329	PAPD4	5	q14.1	78907943	78982471	2.05354	0.0400205	0.744053	FALSE	FALSE	Trans (>250 kb)			0.233727
ENSG00000139182	CLSTN3	12	p13.31	7282294	7311541	2.05177	0.0401921	0.744053	FALSE	FALSE	Trans (>250 kb)
ENSG00000213654	GPSM3	6	p21.32	32158543	32163300	2.05159	0.0402093	0.744053	FALSE	FALSE	Trans (>250 kb)			0.00140616
ENSG00000026297	RNASET2	6	q27	167342992	167370679	2.05147	0.0402208	0.744053	FALSE	FALSE	Trans (>250 kb)			0.813069
ENSG00000113719	ERGIC1	5	q35.1	172261278	172379688	2.04794	0.0405659	0.746358	FALSE	FALSE	Trans (>250 kb)			0.29902
ENSG00000204248	COL11A2	6	p21.32	33130458	33160276	2.04682	0.0406754	0.746549	FALSE	FALSE	Trans (>250 kb)			0.849965
ENSG00000158195	WASF2	1	p36.11	27730730	27816669	2.04611	0.0407456	0.746549	FALSE	FALSE	Trans (>250 kb)			0.527897
ENSG00000105204	DYRK1B	19	q13.2	40315990	40324841	2.04486	0.0408682	0.746549	FALSE	FALSE	Trans (>250 kb)			0.251925
ENSG00000010322	NISCH	3	p21.1	52489134	52527087	2.04419	0.0409351	0.746549	FALSE	FALSE	Trans (>250 kb)			0.511799
ENSG00000101191	DIDO1	20	q13.33	61509090	61569304	2.04351	0.0410021	0.746549	FALSE	FALSE	Trans (>250 kb)			0.191931
ENSG00000167658	EEF2	19	p13.3	3976054	3985467	2.0432	0.0410329	0.746549	FALSE	FALSE	Trans (>250 kb)			0.347315
ENSG00000183397	C19orf71	19	p13.3	3539152	3544028	2.04249	0.041103	0.747036	FALSE	FALSE	Trans (>250 kb)			0.79877
ENSG00000134287	ARF3	12	q13.12	49329506	49351334	2.04171	0.0411799	0.747209	FALSE	FALSE	Trans (>250 kb)			0.315018
ENSG00000104221	BRF2	8	p11.23	37700786	37707422	2.0399	0.04136	0.748284	FALSE	FALSE	Trans (>250 kb)			0.448005
ENSG00000014164	ZC3H3	8	q24.3	144519825	144623623	2.03848	0.0415024	0.748401	FALSE	FALSE	Trans (>250 kb)			0.505099
ENSG00000077420	APBB1IP	10	p12.1	26727132	26856732	2.03603	0.0417472	0.748401	FALSE	FALSE	Trans (>250 kb)			0.633287
ENSG00000077463	SIRT6	19	p13.3	4174106	4182601	2.035	0.0418506	0.748401	FALSE	FALSE	Trans (>250 kb)			0.106739
ENSG00000120278	PLEKHG1	6	q25.1	150920999	151164799	2.03409	0.0419426	0.748401	FALSE	FALSE	Trans (>250 kb)			0.0569443
ENSG00000074621	SLC24A1	15	q22.31	65903704	65953333	2.0316	0.0421946	0.748401	FALSE	FALSE	Trans (>250 kb)			0.184332
ENSG00000174996	KLC2	11	q13.2	66024765	66035331	2.03135	0.0422195	0.748401	FALSE	FALSE	Trans (>250 kb)			0.293921
ENSG00000105223	PLD3	19	q13.2	40854363	40886346	2.03079	0.0422767	0.748401	FALSE	FALSE	Trans (>250 kb)			0.569993
ENSG00000196866	HIST1H2AD	6	p22.2	26199079	26199471	2.029	0.0424586	0.748401	FALSE	FALSE	Trans (>250 kb)			0.518998
ENSG00000204851	PNMAL2	19	q13.32	46990163	46999755	2.02813	0.042547	0.748773	FALSE	FALSE	Trans (>250 kb)			0.711379
ENSG00000146232	NFKBIE	6	p21.1	44225903	44233500	2.02773	0.0425878	0.748846	FALSE	FALSE	Trans (>250 kb)			0.650785
ENSG00000089486	CDIP1	16	p13.3	4560676	4588829	2.02352	0.0430195	0.748988	FALSE	FALSE	Trans (>250 kb)			0.505699
ENSG00000176624	MEX3C	18	q21.2	48700920	48744674	2.0235	0.0430216	0.748988	FALSE	FALSE	Trans (>250 kb)			0.760874
ENSG00000008441	NFIX	19	p13.2	13106422	13209610	2.02339	0.043033	0.748988	FALSE	FALSE	Trans (>250 kb)			0.956454
ENSG00000185049	NELFA	4	p16.3	1984441	2043630	2.02338	0.0430337	0.748988	FALSE	FALSE	Trans (>250 kb)			0.510499
ENSG00000095303	PTGS1	9	q33.2	125132824	125157982	2.02182	0.0431954	0.748988	FALSE	FALSE	Trans (>250 kb)			0.688781
ENSG00000107819	SFXN3	10	q24.31	102790991	102800998	2.02167	0.0432102	0.748988	FALSE	FALSE	Trans (>250 kb)			0.220628
ENSG00000120063	GNA13	17	q24.1	63006833	63052957	2.02122	0.0432573	0.748988	FALSE	FALSE	Trans (>250 kb)			0.786371
ENSG00000185947	ZNF267	16	p11.2	31885079	31928668	2.02046	0.0433359	0.748988	FALSE	FALSE	Trans (>250 kb)			0.810569
ENSG00000213762	ZNF134	19	q13.43	58125601	58134724	2.0203	0.0433527	0.748988	FALSE	FALSE	Trans (>250 kb)			0.237726
ENSG00000144712	CAND2	3	p25.2	12837971	12913415	2.01569	0.043832	0.748988	FALSE	FALSE	Trans (>250 kb)			0.153435
ENSG00000136404	TM6SF1	15	q25.2	83776159	83813606	2.01544	0.0438583	0.748988	FALSE	FALSE	Trans (>250 kb)			0.646385
ENSG00000089060	SLC8B1	12	q24.13	113736564	113797298	2.01543	0.0438593	0.748988	FALSE	FALSE	Trans (>250 kb)			0.253825
ENSG00000056558	TRAF1	9	q33.2	123664671	123691451	2.01538	0.0438645	0.748988	FALSE	FALSE	Trans (>250 kb)			0.616088
ENSG00000141376	BCAS3	17	q23.2	58754814	59470199	2.01492	0.0439133	0.748988	FALSE	FALSE	Trans (>250 kb)			0.245425
ENSG00000101098	RIMS4	20	q13.12	43380449	43438979	2.01472	0.0439342	0.748988	FALSE	FALSE	Trans (>250 kb)			0.868963
ENSG00000163818	LZTFL1	3	p21.31	45864808	45957534	2.01386	0.0440243	0.748988	FALSE	FALSE	Trans (>250 kb)			0.40261
ENSG00000205832	C16orf96	16	p13.3	4606491	4650715	2.01383	0.0440271	0.748988	FALSE	FALSE	Trans (>250 kb)			0.390511
ENSG00000112640	PPP2R5D	6	p21.1	42952237	42980080	2.01224	0.0441948	0.750235	FALSE	FALSE	Trans (>250 kb)			0.392811
ENSG00000172638	EFEMP2	11	q13.1	65633912	65641063	2.01127	0.0442966	0.750909	FALSE	FALSE	Trans (>250 kb)			0.230927
ENSG00000115568	ZNF142	2	q35	219502639	219524378	2.01023	0.0444074	0.750909	FALSE	FALSE	Trans (>250 kb)			0.254925
ENSG00000175573	C11orf68	11	q13.1	65684279	65686588	2.00958	0.0444754	0.750909	FALSE	FALSE	Trans (>250 kb)			0.133837
ENSG00000103507	BCKDK	16	p11.2	31117428	31124110	2.00758	0.0446882	0.754022	FALSE	FALSE	Trans (>250 kb)			0.0579442
ENSG00000118058	KMT2A	11	q23.3	118307205	118397539	2.00674	0.0447773	0.754214	FALSE	FALSE	Trans (>250 kb)			0.571693
ENSG00000105323	HNRNPUL1	19	q13.2	41768401	41813503	2.00518	0.0449437	0.755458	FALSE	FALSE	Trans (>250 kb)			0.108339
ENSG00000019582	CD74	5	q32	149781200	149792492	2.00409	0.0450602	0.755458	FALSE	FALSE	Trans (>250 kb)			0.20263
ENSG00000091879	ANGPT2	8	p23.1	6357172	6420930	2.00377	0.0450949	0.755458	FALSE	FALSE	Trans (>250 kb)			0.181032
ENSG00000105656	ELL	19	p13.11	18553473	18632937	2.00365	0.0451076	0.755458	FALSE	FALSE	Trans (>250 kb)			0.000123641
ENSG00000204371	EHMT2	6	p21.33	31847536	31865464	2.00292	0.0451861	0.755458	FALSE	FALSE	Trans (>250 kb)			0.0380462
ENSG00000177728	KIAA0195	17	q25.1	73437240	73496171	2.00282	0.045197	0.755458	FALSE	FALSE	Trans (>250 kb)			0.623688
ENSG00000166869	CHP2	16	p12.2	23765948	23770272	2.00263	0.0452166	0.755458	FALSE	FALSE	Trans (>250 kb)			0.176332
ENSG00000104142	VPS18	15	q15.1	41186628	41196173	2.00245	0.0452364	0.755458	FALSE	FALSE	Trans (>250 kb)			0.587891
ENSG00000153922	CHD1	5	q21.1	98190908	98262240	2.00227	0.0452562	0.755458	FALSE	FALSE	Trans (>250 kb)			0.0648435
ENSG00000114786	ABHD14A-ACY1	3	p21.2	52009066	52023199	1.99758	0.0457627	0.758574	FALSE	FALSE	Trans (>250 kb)			0.652185
ENSG00000125730	C3	19	p13.3	6677715	6730573	1.99684	0.0458429	0.758638	FALSE	FALSE	Trans (>250 kb)			0.780672
ENSG00000110697	PITPNM1	11	q13.2	67259239	67273734	1.99648	0.0458812	0.758638	FALSE	FALSE	Trans (>250 kb)			0.811169
ENSG00000148908	RGS10	10	q26.11	121259340	121302220	1.99439	0.0461098	0.75894	FALSE	FALSE	Trans (>250 kb)			0.133337
ENSG00000131188	PRR7	5	q35.3	176873446	176883283	1.99372	0.0461832	0.75894	FALSE	FALSE	Trans (>250 kb)			0.5016
ENSG00000204310	AGPAT1	6	p21.32	32135989	32145873	1.99329	0.0462293	0.75894	FALSE	FALSE	Trans (>250 kb)			0.000427074
ENSG00000151322	NPAS3	14	q13.1	33404139	34273382	1.99314	0.0462456	0.75894	FALSE	FALSE	Trans (>250 kb)			0.750375
ENSG00000166912	MTMR10	15	q13.3	31231144	31283810	1.99226	0.046343	0.759933	FALSE	FALSE	Trans (>250 kb)			0.582992
ENSG00000114742	WDR48	3	p22.2	39093489	39138155	1.99179	0.0463945	0.760269	FALSE	FALSE	Trans (>250 kb)			0.0590441
ENSG00000123444	KBTBD4	11	p11.2	47593749	47600567	1.99064	0.046521	0.761	FALSE	FALSE	213409	rs3740688	9.702e-11	8.96368e-08
ENSG00000100429	HDAC10	22	q13.33	50683612	50689834	1.9861	0.0470219	0.761	FALSE	FALSE	Trans (>250 kb)			0.762274
ENSG00000060558	GNA15	19	p13.3	3136191	3163767	1.98589	0.0470461	0.761	FALSE	FALSE	Trans (>250 kb)			0.757274
ENSG00000039523	FAM65A	16	q22.1	67552321	67580691	1.98568	0.0470687	0.761	FALSE	FALSE	Trans (>250 kb)			0.816268
ENSG00000196747	HIST1H2AI	6	p22.1	27775899	27776429	1.98466	0.0471822	0.761	FALSE	FALSE	Trans (>250 kb)			0.214329
ENSG00000136051	KIAA1033	12	q23.3	105501102	105562912	1.98325	0.0473393	0.761	FALSE	FALSE	Trans (>250 kb)			0.909059
ENSG00000089327	FXYD5	19	q13.12	35645633	35660786	1.98304	0.0473631	0.761	FALSE	FALSE	Trans (>250 kb)			0.0484452
ENSG00000125954	CHURC1-FNTB	14	q23.3	65381203	65528521	1.98249	0.0474248	0.761	FALSE	FALSE	Trans (>250 kb)			0.775572
ENSG00000196576	PLXNB2	22	q13.33	50713408	50746056	1.98227	0.0474493	0.761	FALSE	FALSE	Trans (>250 kb)			0.853065
ENSG00000107099	DOCK8	9	p24.3	214854	465259	1.98181	0.0475009	0.761	FALSE	FALSE	Trans (>250 kb)			0.293921
ENSG00000163704	PRRT3	3	p25.3	9987226	9994078	1.98172	0.0475106	0.761	FALSE	FALSE	Trans (>250 kb)			0.5013
ENSG00000161013	MGAT4B	5	q35.3	179224597	179233952	1.98138	0.0475485	0.761	FALSE	FALSE	Trans (>250 kb)			0.105439
ENSG00000167371	PRRT2	16	p11.2	29823177	29827201	1.97987	0.0477176	0.762199	FALSE	FALSE	Trans (>250 kb)			0.861364
ENSG00000072694	FCGR2B	1	q23.3	161551101	161648444	1.97922	0.0477909	0.762199	FALSE	FALSE	Trans (>250 kb)			0.190831
ENSG00000167191	GPRC5B	16	p12.3	19868616	19897489	1.97912	0.0478023	0.762199	FALSE	FALSE	Trans (>250 kb)			0.00254975
ENSG00000136531	SCN2A	2	q24.3	166095912	166248818	1.97899	0.0478175	0.762199	FALSE	FALSE	Trans (>250 kb)			0.0218478
ENSG00000132819	RBM38	20	q13.31	55966463	55984389	1.97853	0.0478686	0.762199	FALSE	FALSE	Trans (>250 kb)			0.171833
ENSG00000121381	TAS2R9	12	p13.2	10961693	10962767	1.97804	0.0479243	0.762199	FALSE	FALSE	Trans (>250 kb)			0.463504
ENSG00000168298	HIST1H1E	6	p22.2	26156559	26157343	1.97789	0.0479417	0.762199	FALSE	FALSE	Trans (>250 kb)			0.090041
ENSG00000099814	CEP170B	14	q32.33	105331617	105363107	1.97736	0.0480004	0.762352	FALSE	FALSE	Trans (>250 kb)			0.851865
ENSG00000185019	UBOX5	20	p13	3088219	3140842	1.9685	0.0490104	0.76751	FALSE	FALSE	Trans (>250 kb)			0.522798
ENSG00000121807	CCR2	3	p21.31	46395225	46402419	1.96837	0.0490251	0.76751	FALSE	FALSE	Trans (>250 kb)			0.565793
ENSG00000205339	IPO7	11	p15.4	9406169	9469673	1.96819	0.0490463	0.76751	FALSE	FALSE	Trans (>250 kb)			0.778672
ENSG00000124155	PIGT	20	q13.12	44044717	44054884	1.96764	0.0491099	0.76751	FALSE	FALSE	Trans (>250 kb)			0.149935
ENSG00000122122	SASH3	X	q26.1	128913955	128929177	1.96747	0.0491291	0.76751	FALSE	FALSE	Trans (>250 kb)
ENSG00000086589	RBM22	5	q33.1	150070356	150080669	1.96417	0.0495099	0.771701	FALSE	FALSE	Trans (>250 kb)			0.90316
ENSG00000130382	MLLT1	19	p13.3	6212966	6279959	1.96175	0.0497911	0.773091	FALSE	FALSE	Trans (>250 kb)			0.825967
ENSG00000185811	IKZF1	7	p12.2	50343720	50472799	1.96038	0.0499512	0.773091	FALSE	FALSE	Trans (>250 kb)			0.00554945
ENSG00000111911	HINT3	6	q22.32	126277927	126301387	1.95941	0.0500645	0.773091	FALSE	FALSE	Trans (>250 kb)			0.965453
ENSG00000231389	HLA-DPA1	6	p21.32	33032346	33048552	1.95931	0.0500765	0.773091	FALSE	FALSE	Trans (>250 kb)			0.419208
ENSG00000164164	OTUD4	4	q31.21	146031990	146101313	1.95847	0.0501751	0.773375	FALSE	FALSE	Trans (>250 kb)			0.0249475
ENSG00000172795	DCP2	5	q22.2	112312399	112356667	1.95707	0.0503395	0.773835	FALSE	FALSE	Trans (>250 kb)			0.188431
ENSG00000150337	FCGR1A	1	q21.2	149754227	149764074	1.95596	0.05047	0.774211	FALSE	FALSE	Trans (>250 kb)			0.754175
ENSG00000171552	BCL2L1	20	q11.21	30252255	30311792	1.95569	0.0505011	0.774211	FALSE	FALSE	Trans (>250 kb)			0.593691
ENSG00000175866	BAIAP2	17	q25.3	79008948	79091232	1.9515	0.0509979	0.777174	FALSE	FALSE	Trans (>250 kb)			0.138536
ENSG00000181722	ZBTB20	3	q13.31	114056941	114866118	1.95039	0.0511291	0.77791	FALSE	FALSE	Trans (>250 kb)			0.273523
ENSG00000147416	ATP6V1B2	8	p21.3	20054878	20084330	1.94797	0.0514189	0.781441	FALSE	FALSE	Trans (>250 kb)			0.956954
ENSG00000159685	CHCHD6	3	q21.3	126423063	126679249	1.9475	0.0514746	0.781681	FALSE	FALSE	Trans (>250 kb)			0.972953
ENSG00000157087	ATP2B2	3	p25.3	10365707	10749716	1.94533	0.0517351	0.783097	FALSE	FALSE	Trans (>250 kb)			0.158634
ENSG00000100413	POLR3H	22	q13.2	41921808	41940610	1.94457	0.0518265	0.783097	FALSE	FALSE	Trans (>250 kb)			0.0387461
ENSG00000120280	CXorf21	X	p21.2	30576941	30595961	1.94357	0.0519474	0.783097	FALSE	FALSE	Trans (>250 kb)
ENSG00000166889	PATL1	11	q12.1	59404189	59436453	1.94249	0.0520777	0.784329	FALSE	FALSE	Trans (>250 kb)			0.0641436
ENSG00000168564	CDKN2AIP	4	q35.1	184365744	184369351	1.94213	0.0521212	0.784348	FALSE	FALSE	Trans (>250 kb)			0.782672
ENSG00000078674	PCM1	8	p22	17780349	17885478	1.94099	0.0522589	0.784352	FALSE	FALSE	Trans (>250 kb)			0.912659
ENSG00000114779	ABHD14B	3	p21.2	52002526	52017425	1.94021	0.0523544	0.784352	FALSE	FALSE	Trans (>250 kb)			0.575892
ENSG00000145687	SSBP2	5	q14.1	80708840	81047616	1.93863	0.0525464	0.784352	FALSE	FALSE	Trans (>250 kb)			0.250425
ENSG00000125534	PPDPF	20	q13.33	62152077	62153559	1.93779	0.0526493	0.784352	FALSE	FALSE	Trans (>250 kb)			0.989551
ENSG00000099331	MYO9B	19	p13.11	17186591	17325346	1.93747	0.0526882	0.784352	FALSE	FALSE	Trans (>250 kb)			0.230527
ENSG00000213614	HEXA	15	q23	72635775	72668817	1.93633	0.0528276	0.784352	FALSE	FALSE	Trans (>250 kb)			0.836966
ENSG00000130811	EIF3G	19	p13.2	10225693	10230596	1.93432	0.0530738	0.784352	FALSE	FALSE	Trans (>250 kb)			0.250125
ENSG00000248050	RP11-422N16.3	8	q23.2	110656344	110660313	1.93347	0.0531783	0.784352	FALSE	FALSE	Trans (>250 kb)			0.920158
ENSG00000162729	IGSF8	1	q23.2	160061130	160068733	1.93329	0.0532007	0.784352	FALSE	FALSE	Trans (>250 kb)			0.323218
ENSG00000178363	CALML3	10	p15.1	5566924	5568225	1.93301	0.0532349	0.784352	FALSE	FALSE	Trans (>250 kb)			0.118538
ENSG00000109654	TRIM2	4	q31.3	154073494	154260472	1.93147	0.0534249	0.784352	FALSE	FALSE	Trans (>250 kb)			0.215528
ENSG00000158480	SPATA2	20	q13.13	48519928	48532080	1.93061	0.0535317	0.784352	FALSE	FALSE	Trans (>250 kb)			0.00854915
ENSG00000182809	CRIP2	14	q32.33	105939299	105946499	1.93003	0.0536031	0.784352	FALSE	FALSE	Trans (>250 kb)			0.0015768
ENSG00000130383	FUT5	19	p13.3	5865837	5903798	1.92865	0.0537739	0.784352	FALSE	FALSE	Trans (>250 kb)			0.754575
ENSG00000198502	HLA-DRB5	6	p21.32	32485120	32498064	1.92718	0.0539577	0.784352	FALSE	FALSE	77449	rs9271060	1.693e-08	7.61683e-05
ENSG00000067829	IDH3G	X	q28	153051221	153059978	1.92627	0.0540708	0.784352	FALSE	FALSE	Trans (>250 kb)
ENSG00000158470	B4GALT5	20	q13.13	48249482	48330415	1.92581	0.0541277	0.784352	FALSE	FALSE	Trans (>250 kb)			0.216428
ENSG00000149418	ST14	11	q24.3	130029457	130080271	1.92483	0.0542501	0.784352	FALSE	FALSE	Trans (>250 kb)			0.566193
ENSG00000103021	CCDC113	16	q21	58265061	58317740	1.92416	0.0543346	0.784352	FALSE	FALSE	Trans (>250 kb)			0.512499
ENSG00000152705	CATSPER3	5	q31.1	134303596	134347392	1.92364	0.0544003	0.784352	FALSE	FALSE	Trans (>250 kb)			0.818768
ENSG00000157542	KCNJ6	21	q22.13	38979678	39288749	1.92329	0.0544433	0.784352	FALSE	FALSE	Trans (>250 kb)			0.789571
ENSG00000166685	COG1	17	q25.1	71189129	71204646	1.92086	0.0547488	0.784352	FALSE	FALSE	Trans (>250 kb)			0.687481
ENSG00000131023	LATS1	6	q25.1	149979289	150039392	1.91933	0.0549423	0.784352	FALSE	FALSE	Trans (>250 kb)			0.752075
ENSG00000198925	ATG9A	2	q35	220074494	220094439	1.91817	0.055089	0.784352	FALSE	FALSE	Trans (>250 kb)			0.762374
ENSG00000124721	DNAH8	6	p21.2	38683117	38998301	1.91756	0.055167	0.784352	FALSE	FALSE	Trans (>250 kb)			0.254325
ENSG00000144228	SPOPL	2	q22.1	139259371	139331117	1.91612	0.0553496	0.784352	FALSE	FALSE	Trans (>250 kb)			0.584092
ENSG00000108639	SYNGR2	17	q25.3	76164639	76169608	1.91605	0.055359	0.784352	FALSE	FALSE	Trans (>250 kb)			0.466003
ENSG00000196184	OR10J1	1	q23.2	159409512	159410600	1.91346	0.0556895	0.784352	FALSE	FALSE	Trans (>250 kb)			0.728277
ENSG00000124201	ZNFX1	20	q13.13	47854483	47894963	1.91287	0.0557646	0.784352	FALSE	FALSE	Trans (>250 kb)			0.108839
ENSG00000011600	TYROBP	19	q13.12	36395303	36399197	1.91171	0.0559136	0.784352	FALSE	FALSE	Trans (>250 kb)			0.877962
ENSG00000125966	MMP24	20	q11.22	33814457	33864801	1.9109	0.0560176	0.784352	FALSE	FALSE	Trans (>250 kb)			0.489101
ENSG00000113615	SEC24A	5	q31.1	133984479	134063513	1.90882	0.0562857	0.784352	FALSE	FALSE	Trans (>250 kb)			0.828067
ENSG00000188277	C15orf62	15	q15.1	41062159	41064643	1.90835	0.0563461	0.784352	FALSE	FALSE	Trans (>250 kb)			0.209929
ENSG00000126003	PLAGL2	20	q11.21	30780306	30795594	1.90815	0.0563712	0.784352	FALSE	FALSE	Trans (>250 kb)			0.463604
ENSG00000198908	BHLHB9	X	q22.1	101975616	102008468	1.90809	0.0563797	0.784352	FALSE	FALSE	Trans (>250 kb)
ENSG00000196954	CASP4	11	q22.3	104813593	104840163	1.90803	0.0563877	0.784352	FALSE	FALSE	Trans (>250 kb)			0.860764
ENSG00000198049	AVPR1B	1	q32.1	206223976	206231639	1.90788	0.0564065	0.784352	FALSE	FALSE	Trans (>250 kb)			0.236926
ENSG00000186868	MAPT	17	q21.31	43971748	44105700	1.90748	0.0564579	0.784352	FALSE	FALSE	Trans (>250 kb)			0.19703
ENSG00000160445	ZER1	9	q34.11	131492065	131534693	1.90667	0.0565637	0.784352	FALSE	FALSE	Trans (>250 kb)			0.418408
ENSG00000160551	TAOK1	17	q11.2	27717482	27878922	1.90592	0.0566612	0.784352	FALSE	FALSE	Trans (>250 kb)			0.232127
ENSG00000109118	PHF12	17	q11.2	27232268	27278789	1.90542	0.0567251	0.784352	FALSE	FALSE	Trans (>250 kb)			0.537196
ENSG00000175216	CKAP5	11	p11.2	46764598	46867847	1.90347	0.0569791	0.784352	FALSE	FALSE	Trans (>250 kb)			0.0147485
ENSG00000162298	SYVN1	11	q13.1	64889252	64902004	1.90206	0.0571638	0.784352	FALSE	FALSE	Trans (>250 kb)			0.4967
ENSG00000205189	ZBTB10	8	q21.13	81397854	81438500	1.90147	0.05724	0.784352	FALSE	FALSE	Trans (>250 kb)			0.483302
ENSG00000113712	CSNK1A1	5	q32	148871760	148931007	1.90135	0.0572557	0.784352	FALSE	FALSE	Trans (>250 kb)			0.170233
ENSG00000141664	ZCCHC2	18	q21.33	60190240	60254942	1.90028	0.0573963	0.784352	FALSE	FALSE	Trans (>250 kb)			0.0332467
ENSG00000141985	SH3GL1	19	p13.3	4360367	4400544	1.89975	0.0574658	0.784352	FALSE	FALSE	Trans (>250 kb)			0.725477
ENSG00000108839	ALOX12	17	p13.1	6899384	6914055	1.89921	0.0575372	0.784352	FALSE	FALSE	Trans (>250 kb)			0.281322
ENSG00000189420	ZFP92	X	q28	152683780	152687087	1.89863	0.0576129	0.784352	FALSE	FALSE	Trans (>250 kb)
ENSG00000204876	AC021218.2	7	q36.3	155755326	155759037	1.89747	0.0577663	0.784352	FALSE	FALSE	Trans (>250 kb)			0.956254
ENSG00000167614	TTYH1	19	q13.42	54926393	54948080	1.89719	0.0578022	0.784352	FALSE	FALSE	Trans (>250 kb)			0.828967
ENSG00000087152	ATXN7L3	17	q21.31	42269173	42277481	1.89718	0.0578044	0.784352	FALSE	FALSE	Trans (>250 kb)			0.484002
ENSG00000134200	TSHB	1	p13.2	115572415	115576941	1.8942	0.0581979	0.784352	FALSE	FALSE	Trans (>250 kb)			0.4957
ENSG00000139668	WDFY2	13	q14.3	52158644	52336171	1.89292	0.0583683	0.784352	FALSE	FALSE	Trans (>250 kb)			0.505899
ENSG00000083312	TNPO1	5	q13.2	72112139	72212560	1.89237	0.0584418	0.784352	FALSE	FALSE	Trans (>250 kb)			0.573293
ENSG00000173110	HSPA6	1	q23.3	161494036	161496681	1.89205	0.0584847	0.784352	FALSE	FALSE	Trans (>250 kb)			0.0393461
ENSG00000033100	CHPF2	7	q36.1	150929575	150935908	1.8919	0.0585038	0.784352	FALSE	FALSE	Trans (>250 kb)			0.619188
ENSG00000138834	MAPK8IP3	16	p13.3	1756184	1820318	1.89184	0.0585123	0.784352	FALSE	FALSE	Trans (>250 kb)			0.915158
ENSG00000080371	RAB21	12	q21.1	72148654	72184699	1.89061	0.0586765	0.784352	FALSE	FALSE	Trans (>250 kb)			0.951055
ENSG00000177483	RBM44	2	q37.3	238707032	238751451	1.88986	0.0587772	0.784352	FALSE	FALSE	Trans (>250 kb)			0.680282
ENSG00000185800	DMWD	19	q13.32	46286205	46296060	1.88925	0.058858	0.784352	FALSE	FALSE	Trans (>250 kb)			6.57723e-06
ENSG00000155229	MMS19	10	q24.1	99218081	99258551	1.88879	0.0589204	0.784352	FALSE	FALSE	Trans (>250 kb)			0.622888
ENSG00000112818	MEP1A	6	p12.3	46761127	46807515	1.88875	0.058926	0.784352	FALSE	FALSE	Trans (>250 kb)			0.89656
ENSG00000101298	SNPH	20	p13	1246960	1289972	1.88869	0.0589329	0.784352	FALSE	FALSE	Trans (>250 kb)			0.275122
ENSG00000175220	ARHGAP1	11	p11.2	46698630	46722165	1.88862	0.0589424	0.784352	FALSE	FALSE	Trans (>250 kb)			0.0354465
ENSG00000105732	ZNF574	19	q13.2	42572629	42585701	1.88789	0.0590404	0.784352	FALSE	FALSE	Trans (>250 kb)			0.979452
ENSG00000121671	CRY2	11	p11.2	45868669	45904798	1.88766	0.0590721	0.784352	FALSE	FALSE	Trans (>250 kb)			6.66997e-05
ENSG00000102445	KIAA0226L	13	q14.13	46916139	47012325	1.88636	0.0592465	0.784352	FALSE	FALSE	Trans (>250 kb)			0.986151
ENSG00000061337	LZTS1	8	p21.3	20103676	20161474	1.8863	0.0592546	0.784352	FALSE	FALSE	Trans (>250 kb)			0.958854
ENSG00000130640	TUBGCP2	10	q26.3	135093135	135125841	1.88546	0.0593679	0.784352	FALSE	FALSE	Trans (>250 kb)			0.19673
ENSG00000070413	DGCR2	22	q11.21	19023795	19109967	1.88449	0.0594991	0.784352	FALSE	FALSE	Trans (>250 kb)			0.952955
ENSG00000172661	FAM21C	10	q11.22	46222648	46288409	1.88434	0.0595193	0.784352	FALSE	FALSE	Trans (>250 kb)			0.316418
ENSG00000151726	ACSL1	4	q35.1	185676749	185747972	1.88417	0.059542	0.784352	FALSE	FALSE	Trans (>250 kb)			0.690181
ENSG00000160883	HK3	5	q35.2	176307870	176326333	1.88393	0.059574	0.784352	FALSE	FALSE	Trans (>250 kb)			0.30192
ENSG00000111252	SH2B3	12	q24.12	111843752	111889427	1.88351	0.0596315	0.784352	FALSE	FALSE	Trans (>250 kb)			0.0359464
ENSG00000164171	ITGA2	5	q11.2	52285156	52390609	1.8835	0.0596331	0.784352	FALSE	FALSE	Trans (>250 kb)			0.276522
ENSG00000188760	TMEM198	2	q35	220408385	220415317	1.88334	0.0596543	0.784352	FALSE	FALSE	Trans (>250 kb)			0.884762
ENSG00000153113	CAST	5	q15	95860971	96115299	1.88326	0.0596646	0.784352	FALSE	FALSE	Trans (>250 kb)			0.877862
ENSG00000173264	GPR137	11	q13.1	64037534	64056972	1.88286	0.05972	0.784352	FALSE	FALSE	Trans (>250 kb)			0.313019
ENSG00000197646	PDCD1LG2	9	p24.1	5510545	5571282	1.88158	0.0598935	0.784352	FALSE	FALSE	Trans (>250 kb)			0.626087
ENSG00000236104	ZBTB22	6	p21.32	33282183	33285719	1.88147	0.0599076	0.784352	FALSE	FALSE	Trans (>250 kb)			0.210729
ENSG00000165120	SSMEM1	7	q32.2	129847700	129856683	1.88121	0.0599433	0.784352	FALSE	FALSE	Trans (>250 kb)			0.538296
ENSG00000197635	DPP4	2	q24.2	162848751	162931052	1.88072	0.0600102	0.784352	FALSE	FALSE	Trans (>250 kb)			0.265723
ENSG00000110107	PRPF19	11	q12.2	60658202	60674060	1.87992	0.0601188	0.784352	FALSE	FALSE	Trans (>250 kb)			0.589491
ENSG00000171097	CCBL1	9	q34.11	131595221	131644773	1.87932	0.0602014	0.784352	FALSE	FALSE	Trans (>250 kb)			0.860164
ENSG00000142513	ACPT	19	q13.33	51293672	51298481	1.87844	0.0603208	0.784352	FALSE	FALSE	Trans (>250 kb)			0.565893
ENSG00000100280	AP1B1	22	q12.2	29723669	29819168	1.87784	0.060403	0.784352	FALSE	FALSE	Trans (>250 kb)			0.148235
ENSG00000013288	MAN2B2	4	p16.1	6576902	6625089	1.87774	0.0604167	0.784352	FALSE	FALSE	Trans (>250 kb)			0.612289
ENSG00000102181	CD99L2	X	q28	149934810	150067289	1.87681	0.0605436	0.784352	FALSE	FALSE	Trans (>250 kb)
ENSG00000113520	IL4	5	q31.1	132009678	132018368	1.87636	0.0606055	0.784352	FALSE	FALSE	Trans (>250 kb)			0.99745
ENSG00000179115	FARSA	19	p13.2	13033293	13044851	1.87622	0.0606252	0.784352	FALSE	FALSE	Trans (>250 kb)			0.952455
ENSG00000156639	ZFAND3	6	p21.2	37787275	38122400	1.87525	0.0607589	0.784352	FALSE	FALSE	Trans (>250 kb)			0.424208
ENSG00000084093	REST	4	q12	57774075	57802010	1.87485	0.0608127	0.784352	FALSE	FALSE	Trans (>250 kb)			0.90366
ENSG00000204576	PRR3	6	p21.33	30524663	30531500	1.87415	0.0609103	0.784352	FALSE	FALSE	Trans (>250 kb)			0.267923
ENSG00000106927	AMBP	9	q32	116822407	116840752	1.87318	0.0610439	0.784352	FALSE	FALSE	Trans (>250 kb)			0.09984
ENSG00000149930	TAOK2	16	p11.2	29984962	30003582	1.87308	0.0610574	0.784352	FALSE	FALSE	Trans (>250 kb)			0.0487451
ENSG00000213672	NCKIPSD	3	p21.31	48701364	48723797	1.87271	0.0611081	0.784352	FALSE	FALSE	Trans (>250 kb)			0.349515
ENSG00000104290	FZD3	8	p21.1	28351729	28431775	1.87206	0.0611989	0.784352	FALSE	FALSE	Trans (>250 kb)			0.107439
ENSG00000183791	TCEB3C	18	q21.1	44554573	44556449	1.87086	0.0613649	0.784352	FALSE	FALSE	Trans (>250 kb)			0.571693
ENSG00000085644	ZNF213	16	p13.3	3179778	3192806	1.87073	0.0613825	0.784352	FALSE	FALSE	Trans (>250 kb)			0.616688
ENSG00000198963	RORB	9	q21.13	77112281	77308093	1.87066	0.0613916	0.784352	FALSE	FALSE	Trans (>250 kb)			0.819268
ENSG00000104812	GYS1	19	q13.33	49471382	49496567	1.8705	0.0614139	0.784352	FALSE	FALSE	Trans (>250 kb)			0.544796
ENSG00000136279	DBNL	7	p13	44084239	44109055	1.86958	0.0615421	0.784352	FALSE	FALSE	Trans (>250 kb)			0.493401
ENSG00000198945	L3MBTL3	6	q23.1	130334844	130462594	1.86954	0.0615475	0.784352	FALSE	FALSE	Trans (>250 kb)			0.677282
ENSG00000188419	CHM	X	q21.2	85116185	85302566	1.86803	0.0617575	0.784352	FALSE	FALSE	Trans (>250 kb)
ENSG00000104343	UBE2W	8	q21.11	74692332	74791145	1.86774	0.0617979	0.784352	FALSE	FALSE	Trans (>250 kb)			0.267623
ENSG00000186517	ARHGAP30	1	q23.3	161016736	161039760	1.86751	0.0618309	0.784352	FALSE	FALSE	Trans (>250 kb)			0.238026
ENSG00000135747	ZNF670	1	q44	247108849	247242113	1.86745	0.0618382	0.784352	FALSE	FALSE	Trans (>250 kb)			0.910059
ENSG00000105671	DDX49	19	p13.11	19030484	19039436	1.86717	0.0618783	0.784352	FALSE	FALSE	Trans (>250 kb)			0.227027
ENSG00000187554	TLR5	1	q41	223282748	223316624	1.86715	0.0618801	0.784352	FALSE	FALSE	Trans (>250 kb)			0.989451
ENSG00000198794	SCAMP5	15	q24.2	75249560	75313837	1.86703	0.0618973	0.784352	FALSE	FALSE	Trans (>250 kb)			0.345615
ENSG00000040933	INPP4A	2	q11.2	99061317	99210853	1.86683	0.0619255	0.784352	FALSE	FALSE	Trans (>250 kb)			0.0621438
ENSG00000145555	MYO10	5	p15.1	16665395	16936372	1.86659	0.0619594	0.784352	FALSE	FALSE	Trans (>250 kb)			0.428307
ENSG00000105737	GRIK5	19	q13.2	42502473	42573650	1.86634	0.0619935	0.784352	FALSE	FALSE	Trans (>250 kb)			0.993651
ENSG00000105662	CRTC1	19	p13.11	18794487	18893004	1.86597	0.0620451	0.784352	FALSE	FALSE	Trans (>250 kb)			0.430307
ENSG00000099991	CABIN1	22	q11.23	24407642	24574596	1.86571	0.0620826	0.784352	FALSE	FALSE	Trans (>250 kb)			0.475902
ENSG00000152413	HOMER1	5	q14.1	78668459	78810040	1.86437	0.06227	0.784352	FALSE	FALSE	Trans (>250 kb)			0.674383
ENSG00000137802	MAPKBP1	15	q15.1	42066632	42120053	1.86436	0.0622716	0.784352	FALSE	FALSE	Trans (>250 kb)			0.389611
ENSG00000196735	HLA-DQA1	6	p21.32	32595956	32614839	1.86379	0.0623509	0.784352	FALSE	FALSE	20443	rs9271060	1.693e-08	1.43759e-05
ENSG00000186513	OR9Q2	11	q12.1	57957906	57958990	1.86367	0.0623684	0.784352	FALSE	FALSE	Trans (>250 kb)			0.0634437
ENSG00000060237	WNK1	12	p13.33	861759	1020618	1.86367	0.0623686	0.784352	FALSE	FALSE	Trans (>250 kb)			0.894061
ENSG00000157111	TMEM171	5	q13.2	72416119	72427644	1.86192	0.062614	0.784352	FALSE	FALSE	Trans (>250 kb)			0.152535
ENSG00000204590	GNL1	6	p21.33	30509154	30524951	1.86174	0.0626404	0.784352	FALSE	FALSE	Trans (>250 kb)			0.269423
ENSG00000176108	CHMP6	17	q25.3	78965398	78983317	1.86166	0.0626511	0.784352	FALSE	FALSE	Trans (>250 kb)			0.984452
ENSG00000154370	TRIM11	1	q42.13	228581374	228594541	1.8616	0.0626597	0.784352	FALSE	FALSE	Trans (>250 kb)			0.855064
ENSG00000126934	MAP2K2	19	p13.3	4090319	4124126	1.86122	0.0627136	0.784352	FALSE	FALSE	Trans (>250 kb)			0.394111
ENSG00000171617	ENC1	5	q13.3	73923234	73937249	1.85997	0.0628904	0.784352	FALSE	FALSE	Trans (>250 kb)			0.364414
ENSG00000224730	AC009892.10	19	q13.42	55147173	55150343	1.85988	0.0629023	0.784352	FALSE	FALSE	Trans (>250 kb)			0.0255474
ENSG00000068305	MEF2A	15	q26.3	100017370	100256671	1.85971	0.0629259	0.784352	FALSE	FALSE	Trans (>250 kb)			0.89676
ENSG00000008282	SYPL1	7	q22.3	105730949	105753022	1.85964	0.062937	0.784352	FALSE	FALSE	Trans (>250 kb)			0.0330467
ENSG00000065989	PDE4A	19	p13.2	10527449	10580305	1.8591	0.0630128	0.784352	FALSE	FALSE	Trans (>250 kb)			0.260724
ENSG00000110344	UBE4A	11	q23.3	118230300	118269926	1.8591	0.0630134	0.784352	FALSE	FALSE	Trans (>250 kb)			0.873963
ENSG00000100368	CSF2RB	22	q12.3	37309670	37336491	1.85904	0.0630217	0.784352	FALSE	FALSE	Trans (>250 kb)			0.0240476
ENSG00000100226	GTPBP1	22	q13.1	39101728	39134304	1.85899	0.0630278	0.784352	FALSE	FALSE	Trans (>250 kb)			0.228527
ENSG00000158796	DEDD	1	q23.3	161090764	161102478	1.8585	0.063098	0.784352	FALSE	FALSE	Trans (>250 kb)			0.0162484
ENSG00000186562	DEFB105A	8	p23.1	7679488	7681411	1.85781	0.0631956	0.784352	FALSE	FALSE	Trans (>250 kb)			0.777843
ENSG00000255046	RP11-297N6.4	8	p23.1	11655437	11660077	1.85772	0.0632094	0.784352	FALSE	FALSE	Trans (>250 kb)			0.429707
ENSG00000072803	FBXW11	5	q35.1	171288553	171433877	1.85756	0.0632309	0.784352	FALSE	FALSE	Trans (>250 kb)			0.212729
ENSG00000106105	GARS	7	p14.3	30634297	30673649	1.85706	0.0633032	0.784352	FALSE	FALSE	Trans (>250 kb)			0.959754
ENSG00000097007	ABL1	9	q34.12	133589333	133763062	1.85691	0.0633242	0.784352	FALSE	FALSE	Trans (>250 kb)			0.371713
ENSG00000113558	SKP1	5	q31.1	133484633	133512729	1.85631	0.06341	0.784352	FALSE	FALSE	Trans (>250 kb)			0.515298
ENSG00000067900	ROCK1	18	q11.1	18526867	18691812	1.85604	0.0634472	0.784352	FALSE	FALSE	Trans (>250 kb)			0.193831
ENSG00000133884	DPF2	11	q13.1	65101225	65120720	1.85571	0.0634955	0.784352	FALSE	FALSE	Trans (>250 kb)			0.289321
ENSG00000008256	CYTH3	7	p22.1	6201407	6312275	1.85515	0.0635754	0.784352	FALSE	FALSE	Trans (>250 kb)			0.173633
ENSG00000166926	MS4A6E	11	q12.2	60102304	60164069	1.85183	0.0640496	0.784352	FALSE	FALSE	80356	rs1582763	1.186e-16	2.6522e-05
ENSG00000102977	ACD	16	q22.1	67691415	67694713	1.85134	0.0641211	0.784352	FALSE	FALSE	Trans (>250 kb)			0.816768
ENSG00000142615	CELA2A	1	p36.21	15783223	15798586	1.84972	0.0643539	0.784352	FALSE	FALSE	Trans (>250 kb)			0.574293
ENSG00000100263	RHBDD3	22	q12.2	29655841	29664198	1.84933	0.0644108	0.784352	FALSE	FALSE	Trans (>250 kb)			0.532197
ENSG00000221890	NPTXR	22	q13.1	39214457	39239987	1.84914	0.0644374	0.784352	FALSE	FALSE	Trans (>250 kb)			0.958754
ENSG00000173389	IQCF1	3	p21.2	51928892	51937351	1.84778	0.0646344	0.784352	FALSE	FALSE	Trans (>250 kb)			0.794771
ENSG00000104067	TJP1	15	q13.1	29991571	30261068	1.84746	0.064681	0.784352	FALSE	FALSE	Trans (>250 kb)			0.80277
ENSG00000164733	CTSB	8	p23.1	11700033	11726957	1.84725	0.064711	0.784352	FALSE	FALSE	Trans (>250 kb)			0.547295
ENSG00000108219	TSPAN14	10	q23.1	82213922	82292879	1.84703	0.0647427	0.784352	FALSE	FALSE	Trans (>250 kb)			0.00274973
ENSG00000010244	ZNF207	17	q11.2	30677136	30708905	1.8467	0.0647904	0.784352	FALSE	FALSE	Trans (>250 kb)			0.168633
ENSG00000163545	NUAK2	1	q32.1	205271187	205290883	1.84622	0.0648606	0.784352	FALSE	FALSE	Trans (>250 kb)			0.661184
ENSG00000174483	BBS1	11	q13.2	66278077	66301098	1.84608	0.06488	0.784352	FALSE	FALSE	Trans (>250 kb)			0.875162
ENSG00000101152	DNAJC5	20	q13.33	62526518	62567384	1.84595	0.0648992	0.784352	FALSE	FALSE	Trans (>250 kb)			0.0362464
ENSG00000205356	TECPR1	7	q21.3	97843936	97881563	1.8454	0.0649789	0.784352	FALSE	FALSE	Trans (>250 kb)			0.438506
ENSG00000177125	ZBTB34	9	q33.3	129622944	129648157	1.84523	0.0650034	0.784352	FALSE	FALSE	Trans (>250 kb)			0.182432
ENSG00000109787	KLF3	4	p14	38665817	38702663	1.84503	0.0650339	0.784352	FALSE	FALSE	Trans (>250 kb)			0.338916
ENSG00000089057	SLC23A2	20	p13	4833002	4990939	1.84488	0.0650544	0.784352	FALSE	FALSE	Trans (>250 kb)			0.133637
ENSG00000102984	ZNF821	16	q22.2	71893583	71929239	1.84421	0.0651524	0.784352	FALSE	FALSE	Trans (>250 kb)			0.0228477
ENSG00000163428	LRRC58	3	q13.33	120043356	120068186	1.84419	0.065155	0.784352	FALSE	FALSE	Trans (>250 kb)			0.0514449
ENSG00000139625	MAP3K12	12	q13.13	53874274	53893847	1.84323	0.0652952	0.784352	FALSE	FALSE	Trans (>250 kb)			0.115138
ENSG00000030582	GRN	17	q21.31	42422614	42430470	1.84265	0.0653794	0.784352	FALSE	FALSE	Trans (>250 kb)			0.0254475
ENSG00000131044	TTLL9	20	q11.21	30458505	30532764	1.84244	0.0654113	0.784352	FALSE	FALSE	Trans (>250 kb)			0.838766
ENSG00000157093	LYZL4	3	p22.1	42438570	42452092	1.84223	0.0654415	0.784352	FALSE	FALSE	Trans (>250 kb)			0.481102
ENSG00000125447	GGA3	17	q25.1	73232694	73258444	1.84116	0.0655982	0.784352	FALSE	FALSE	Trans (>250 kb)			0.344516
ENSG00000128965	CHAC1	15	q15.1	41245160	41248710	1.84059	0.0656817	0.784352	FALSE	FALSE	Trans (>250 kb)			0.844166
ENSG00000188820	FAM26F	6	q22.1	116782533	116784934	1.83947	0.0658456	0.784352	FALSE	FALSE	Trans (>250 kb)			0.876762
ENSG00000068354	TBC1D25	X	p11.23	48397845	48420997	1.83908	0.0659032	0.784352	FALSE	FALSE	Trans (>250 kb)
ENSG00000170265	ZNF282	7	q36.1	148892577	148923339	1.83864	0.0659682	0.784352	FALSE	FALSE	Trans (>250 kb)			0.318118
ENSG00000133740	E2F5	8	q21.2	86089460	86129387	1.83757	0.0661254	0.785173	FALSE	FALSE	Trans (>250 kb)			0.194531
ENSG00000119559	C19orf25	19	p13.3	1461142	1479555	1.83754	0.0661296	0.785173	FALSE	FALSE	Trans (>250 kb)			0.0408459
ENSG00000067225	PKM	15	q23	72491370	72524164	1.83718	0.0661841	0.785262	FALSE	FALSE	Trans (>250 kb)			0.558994
ENSG00000180370	PAK2	3	q29	196466728	196559518	1.83662	0.0662665	0.785262	FALSE	FALSE	Trans (>250 kb)			0.476002
ENSG00000166225	FRS2	12	q15	69864129	69973562	1.83608	0.0663461	0.785262	FALSE	FALSE	Trans (>250 kb)			0.220128
ENSG00000175931	UBE2O	17	q25.1	74385532	74449288	1.83591	0.0663713	0.785262	FALSE	FALSE	Trans (>250 kb)			0.99615
ENSG00000175826	CTDNEP1	17	p13.1	7146910	7155810	1.83566	0.0664074	0.785262	FALSE	FALSE	Trans (>250 kb)			0.0688431
ENSG00000134242	PTPN22	1	p13.2	114356433	114414381	1.83463	0.0665606	0.785262	FALSE	FALSE	Trans (>250 kb)			0.0816418
ENSG00000158901	WFDC8	20	q13.12	44179792	44207965	1.83448	0.066583	0.785262	FALSE	FALSE	Trans (>250 kb)			0.0316468
ENSG00000105669	COPE	19	p13.11	19010323	19030206	1.83404	0.0666481	0.785262	FALSE	FALSE	Trans (>250 kb)			0.118338
ENSG00000171533	MAP6	11	q13.5	75297963	75380165	1.83334	0.0667526	0.785262	FALSE	FALSE	Trans (>250 kb)			0.137236
ENSG00000164463	CREBRF	5	q35.1	172483355	172566291	1.83312	0.0667853	0.785262	FALSE	FALSE	Trans (>250 kb)			0.872463
ENSG00000147642	SYBU	8	q23.2	110586207	110704020	1.83261	0.06686	0.785262	FALSE	FALSE	Trans (>250 kb)			0.992751
ENSG00000187912	CLEC17A	19	p13.12	14693896	14721969	1.83106	0.0670922	0.786753	FALSE	FALSE	Trans (>250 kb)			0.247825
ENSG00000254122	PCDHGB7	5	q31.3	140797427	140892546	1.83054	0.0671696	0.786753	FALSE	FALSE	Trans (>250 kb)			0.108839
ENSG00000116584	ARHGEF2	1	q22	155916630	155976861	1.82912	0.0673819	0.786753	FALSE	FALSE	Trans (>250 kb)			0.657984
ENSG00000028137	TNFRSF1B	1	p36.22	12227060	12269285	1.82779	0.0675816	0.786753	FALSE	FALSE	Trans (>250 kb)			0.413209
ENSG00000166398	KIAA0355	19	q13.11	34745442	34846491	1.82776	0.0675849	0.786753	FALSE	FALSE	Trans (>250 kb)			0.659684
ENSG00000167476	JSRP1	19	p13.3	2252251	2269758	1.82766	0.0676011	0.786753	FALSE	FALSE	Trans (>250 kb)			0.471703
ENSG00000152315	KCNK13	14	q32.11	90528109	90652201	1.8272	0.0676703	0.786753	FALSE	FALSE	Trans (>250 kb)			0.60109
ENSG00000164068	RNF123	3	p21.31	49726932	49758962	1.82523	0.0679667	0.786753	FALSE	FALSE	Trans (>250 kb)			0.685881
ENSG00000055163	CYFIP2	5	q33.3	156693089	156822606	1.82418	0.0681253	0.786753	FALSE	FALSE	Trans (>250 kb)			0.989351
ENSG00000181693	OR8H1	11	q12.1	56057529	56058566	1.82291	0.0683166	0.786753	FALSE	FALSE	Trans (>250 kb)			0.10274
ENSG00000101161	PRPF6	20	q13.33	62612488	62664453	1.82255	0.068371	0.786753	FALSE	FALSE	Trans (>250 kb)			0.409209
ENSG00000204564	C6orf136	6	p21.33	30614816	30620987	1.82251	0.0683774	0.786753	FALSE	FALSE	Trans (>250 kb)			0.775272
ENSG00000159140	SON	21	q22.11	34914924	34949812	1.82229	0.0684105	0.786753	FALSE	FALSE	Trans (>250 kb)			0.271723
ENSG00000100427	MLC1	22	q13.33	50497820	50524331	1.82223	0.0684202	0.786753	FALSE	FALSE	Trans (>250 kb)			0.953455
ENSG00000145416	Mar-01	4	q32.3	164445450	165305202	1.8214	0.0685459	0.786753	FALSE	FALSE	Trans (>250 kb)			0.308919
ENSG00000066923	STAG3	7	q22.1	99775186	99819111	1.82039	0.0686998	0.786753	FALSE	FALSE	Trans (>250 kb)			0.00186347
ENSG00000171497	PPID	4	q32.1	159630286	159644548	1.81975	0.0687975	0.786753	FALSE	FALSE	Trans (>250 kb)			0.210929
ENSG00000169327	OR5AU1	14	q11.2	21623026	21624222	1.81941	0.0688487	0.786753	FALSE	FALSE	Trans (>250 kb)			0.193831
ENSG00000137207	YIPF3	6	p21.1	43479565	43484728	1.81936	0.0688572	0.786753	FALSE	FALSE	Trans (>250 kb)			0.0432457
ENSG00000048471	SNX29	16	p13.13	12070594	12668146	1.81904	0.0689055	0.786753	FALSE	FALSE	Trans (>250 kb)			0.285021
ENSG00000158856	DMTN	8	p21.3	21906506	21940038	1.81857	0.0689766	0.786753	FALSE	FALSE	Trans (>250 kb)			0.484802
ENSG00000185950	IRS2	13	q34	110406184	110438915	1.81803	0.0690594	0.786753	FALSE	FALSE	Trans (>250 kb)			0.814269
ENSG00000161395	PGAP3	17	q12	37827375	37853050	1.81728	0.0691737	0.786753	FALSE	FALSE	Trans (>250 kb)			0.306919
ENSG00000137216	TMEM63B	6	p21.1	44094651	44123256	1.81695	0.0692242	0.786753	FALSE	FALSE	Trans (>250 kb)			0.842666
ENSG00000116747	TROVE2	1	q31.2	193028552	193060907	1.81685	0.0692393	0.786753	FALSE	FALSE	Trans (>250 kb)			0.825967
ENSG00000174837	EMR1	19	p13.3	6887577	6940470	1.81561	0.0694297	0.786753	FALSE	FALSE	Trans (>250 kb)			0.0445455
ENSG00000106976	DNM1	9	q34.11	130965658	131017527	1.8151	0.0695085	0.786753	FALSE	FALSE	Trans (>250 kb)			0.0747425
ENSG00000033327	GAB2	11	q14.1	77926343	78129394	1.81492	0.0695368	0.786753	FALSE	FALSE	Trans (>250 kb)			0.0683432
ENSG00000187753	C9orf153	9	q21.33	88835180	88874572	1.81435	0.0696233	0.786753	FALSE	FALSE	Trans (>250 kb)			0.817768
ENSG00000136448	NMT1	17	q21.31	43128978	43186384	1.81419	0.0696487	0.786753	FALSE	FALSE	Trans (>250 kb)			0.250225
ENSG00000139132	FGD4	12	p11.21	32552463	32798984	1.81346	0.0697616	0.786753	FALSE	FALSE	Trans (>250 kb)			0.391711
ENSG00000170653	ATF7	12	q13.13	53901640	54020199	1.81328	0.0697888	0.786753	FALSE	FALSE	Trans (>250 kb)			0.114839
ENSG00000125266	EFNB2	13	q33.3	107142079	107187462	1.81295	0.0698399	0.786753	FALSE	FALSE	Trans (>250 kb)			0.0915408
ENSG00000175538	KCNE3	11	q13.4	74165886	74178774	1.81236	0.06993	0.786753	FALSE	FALSE	Trans (>250 kb)			0.313919
ENSG00000172375	C2CD2L	11	q23.3	118972908	118989252	1.81213	0.0699668	0.786753	FALSE	FALSE	Trans (>250 kb)			0.441606
ENSG00000214700	C12orf71	12	p11.23	27233991	27235447	1.81137	0.0700841	0.786753	FALSE	FALSE	Trans (>250 kb)			0.540196
ENSG00000183918	SH2D1A	X	q25	123480194	123507005	1.81071	0.0701855	0.786753	FALSE	FALSE	Trans (>250 kb)
ENSG00000184702	Sep-05	22	q11.21	19701987	19712295	1.81033	0.0702451	0.786753	FALSE	FALSE	Trans (>250 kb)			0.979252
ENSG00000204438	GPANK1	6	p21.33	31629006	31634060	1.81021	0.0702632	0.786753	FALSE	FALSE	Trans (>250 kb)			0.0015768
ENSG00000036054	TBC1D23	3	q12.1	99979844	100044095	1.81014	0.0702737	0.786753	FALSE	FALSE	Trans (>250 kb)			0.5016
ENSG00000163576	EFHB	3	p24.3	19920964	19988517	1.80984	0.0703208	0.786753	FALSE	FALSE	Trans (>250 kb)			0.583992
ENSG00000178075	GRAMD1C	3	q13.31	113547029	113666021	1.80871	0.070496	0.786753	FALSE	FALSE	Trans (>250 kb)			0.153035
ENSG00000136802	LRRC8A	9	q34.11	131644391	131680318	1.80826	0.0705662	0.786753	FALSE	FALSE	Trans (>250 kb)			0.815568
ENSG00000166211	SPIC	12	q23.2	101869199	101880775	1.80823	0.070571	0.786753	FALSE	FALSE	Trans (>250 kb)			0.113039
ENSG00000114416	FXR1	3	q26.33	180585929	180700541	1.80789	0.0706236	0.786753	FALSE	FALSE	Trans (>250 kb)			0.153235
ENSG00000151090	THRB	3	p24.2	24158651	24536773	1.80787	0.0706269	0.786753	FALSE	FALSE	Trans (>250 kb)			0.330917
ENSG00000025708	TYMP	22	q13.33	50964181	50968485	1.80732	0.0707126	0.786753	FALSE	FALSE	Trans (>250 kb)			0.284522
ENSG00000079819	EPB41L2	6	q23.2	131160487	131384462	1.80703	0.0707574	0.786753	FALSE	FALSE	Trans (>250 kb)			0.593891
ENSG00000156860	FBRS	16	p11.2	30669752	30682135	1.80701	0.0707607	0.786753	FALSE	FALSE	Trans (>250 kb)			0.445105
ENSG00000123700	KCNJ2	17	q24.3	68164814	68176189	1.80692	0.070774	0.786753	FALSE	FALSE	Trans (>250 kb)			0.614189
ENSG00000137497	NUMA1	11	q13.4	71713910	71791739	1.80653	0.070836	0.786753	FALSE	FALSE	Trans (>250 kb)			0.0971403
ENSG00000170606	HSPA4	5	q31.1	132387654	132442141	1.80608	0.0709054	0.786753	FALSE	FALSE	Trans (>250 kb)			0.722478
ENSG00000158125	XDH	2	p23.1	31557187	31637581	1.80511	0.0710582	0.786753	FALSE	FALSE	Trans (>250 kb)			0.814869
ENSG00000091656	ZFHX4	8	q21.11	77593454	77779521	1.80427	0.0711886	0.786753	FALSE	FALSE	Trans (>250 kb)			0.0721428
ENSG00000133794	ARNTL	11	p15.2	13298199	13408813	1.80416	0.0712067	0.786753	FALSE	FALSE	Trans (>250 kb)			0.334117
ENSG00000103313	MEFV	16	p13.3	3292028	3306627	1.80376	0.0712685	0.786753	FALSE	FALSE	Trans (>250 kb)			0.439806
ENSG00000152076	CCDC74B	2	q21.1	130896860	130902707	1.80305	0.071381	0.787579	FALSE	FALSE	Trans (>250 kb)			0.483802
ENSG00000110427	KIAA1549L	11	p13	33563618	33695648	1.80163	0.0716032	0.78775	FALSE	FALSE	Trans (>250 kb)			0.663484
ENSG00000139793	MBNL2	13	q32.1	97873688	98046374	1.80043	0.0717928	0.78864	FALSE	FALSE	Trans (>250 kb)			0.625487
ENSG00000203730	TEDDM1	1	q25.3	182367252	182369751	1.79978	0.0718959	0.788721	FALSE	FALSE	Trans (>250 kb)			0.19673
ENSG00000142327	RNPEPL1	2	q37.3	241505221	241520789	1.79958	0.0719277	0.788721	FALSE	FALSE	Trans (>250 kb)			0.432907
ENSG00000132535	DLG4	17	p13.1	7093209	7123021	1.79905	0.0720109	0.788924	FALSE	FALSE	Trans (>250 kb)			0.251225
ENSG00000179820	MYADM	19	q13.42	54369477	54379691	1.79804	0.0721708	0.789029	FALSE	FALSE	Trans (>250 kb)			0.993151
ENSG00000085365	SCAMP1	5	q14.1	77656339	77776562	1.79741	0.0722701	0.789029	FALSE	FALSE	Trans (>250 kb)			0.986851
ENSG00000135966	TGFBRAP1	2	q12.1	105880871	105946491	1.79701	0.0723343	0.789029	FALSE	FALSE	Trans (>250 kb)			0.573093
ENSG00000187758	ADH1A	4	q23	100197524	100212185	1.7962	0.0724626	0.789191	FALSE	FALSE	Trans (>250 kb)			0.0619438
ENSG00000184357	HIST1H1B	6	p22.1	27834570	27835359	1.79478	0.072688	0.789191	FALSE	FALSE	Trans (>250 kb)			0.141836
ENSG00000102034	ELF4	X	q26.1	129198849	129244691	1.79439	0.0727507	0.789191	FALSE	FALSE	Trans (>250 kb)
ENSG00000137078	SIT1	9	p13.3	35649292	35650937	1.79383	0.0728411	0.789191	FALSE	FALSE	Trans (>250 kb)			0.156934
ENSG00000231925	TAPBP	6	p21.32	33267471	33282164	1.79252	0.0730502	0.789191	FALSE	FALSE	Trans (>250 kb)			0.231727
ENSG00000237787	C3orf79	3	q25.2	153202284	153220486	1.79016	0.0734285	0.789191	FALSE	FALSE	Trans (>250 kb)			0.279822
ENSG00000070444	MNT	17	p13.3	2287354	2304412	1.7898	0.073486	0.789191	FALSE	FALSE	Trans (>250 kb)			0.29742
ENSG00000115526	CHST10	2	q11.2	101008327	101034118	1.78542	0.0741925	0.789191	FALSE	FALSE	Trans (>250 kb)			0.915558
ENSG00000185630	PBX1	1	q23.3	164524821	164868533	1.78396	0.0744303	0.789191	FALSE	FALSE	Trans (>250 kb)			0.470403
ENSG00000011405	PIK3C2A	11	p15.1	17099277	17229530	1.78381	0.0744546	0.789191	FALSE	FALSE	Trans (>250 kb)			0.235426
ENSG00000163406	SLC15A2	3	q13.33	121612936	121662949	1.78255	0.0746602	0.789191	FALSE	FALSE	Trans (>250 kb)			0.723878
ENSG00000257230	RP11-272B17.2	12	q14.1	59917059	59917965	1.78223	0.0747118	0.789191	FALSE	FALSE	Trans (>250 kb)			0.692681
ENSG00000144535	DIS3L2	2	q37.1	232825955	233209060	1.78214	0.0747264	0.789191	FALSE	FALSE	Trans (>250 kb)			0.639686
ENSG00000227057	WDR46	6	p21.32	33246885	33257304	1.78159	0.0748165	0.789191	FALSE	FALSE	Trans (>250 kb)			0.327717
ENSG00000006534	ALDH3B1	11	q13.2	67776048	67796744	1.78092	0.0749252	0.789191	FALSE	FALSE	Trans (>250 kb)			0.334917
ENSG00000196422	PPP1R26	9	q34.3	138370925	138380739	1.78077	0.0749501	0.789191	FALSE	FALSE	Trans (>250 kb)			0.472103
ENSG00000102226	USP11	X	p11.23	47092089	47107727	1.78057	0.0749829	0.789191	FALSE	FALSE	Trans (>250 kb)
ENSG00000258083	OR9A4	7	q34	141618617	141619709	1.78042	0.0750066	0.789191	FALSE	FALSE	Trans (>250 kb)			0.659384
ENSG00000149925	ALDOA	16	p11.2	30064411	30081778	1.7802	0.0750432	0.789191	FALSE	FALSE	Trans (>250 kb)			0.0331467
ENSG00000103264	FBXO31	16	q24.2	87360593	87425748	1.77918	0.0752098	0.789191	FALSE	FALSE	Trans (>250 kb)			0.454505
ENSG00000064835	POU1F1	3	p11.2	87308554	87325737	1.77833	0.0753496	0.789191	FALSE	FALSE	Trans (>250 kb)			0.962954
ENSG00000064601	CTSA	20	q13.12	44518783	44527459	1.77824	0.0753636	0.789191	FALSE	FALSE	Trans (>250 kb)			0.349415
ENSG00000008283	CYB561	17	q23.3	61509665	61523739	1.77714	0.0755452	0.789191	FALSE	FALSE	Trans (>250 kb)			0.0748425
ENSG00000005238	FAM214B	9	p13.3	35104109	35116338	1.77713	0.0755475	0.789191	FALSE	FALSE	Trans (>250 kb)			0.919258
ENSG00000104897	SF3A2	19	p13.3	2236520	2248678	1.77703	0.0755639	0.789191	FALSE	FALSE	Trans (>250 kb)			0.576892
ENSG00000144524	COPS7B	2	q37.1	232646381	232673963	1.77699	0.0755694	0.789191	FALSE	FALSE	Trans (>250 kb)			0.370613
ENSG00000011243	AKAP8L	19	p13.12	15490859	15529952	1.77606	0.0757234	0.789191	FALSE	FALSE	Trans (>250 kb)			0.0152485
ENSG00000148942	SLC5A12	11	p14.2	26688566	26744974	1.7751	0.0758812	0.789191	FALSE	FALSE	Trans (>250 kb)			0.99915
ENSG00000129932	DOHH	19	p13.3	3490819	3500938	1.77453	0.0759754	0.789191	FALSE	FALSE	Trans (>250 kb)			0.649085
ENSG00000102858	MGRN1	16	p13.3	4666494	4740975	1.77358	0.0761325	0.789191	FALSE	FALSE	Trans (>250 kb)			0.0722428
ENSG00000100055	CYTH4	22	q13.1	37678068	37711382	1.77338	0.076165	0.789191	FALSE	FALSE	Trans (>250 kb)			0.481702
ENSG00000132259	CNGA4	11	p15.4	6255995	6265659	1.77333	0.0761736	0.789191	FALSE	FALSE	Trans (>250 kb)			0.327017
ENSG00000152766	ANKRD22	10	q23.31	90581889	90611575	1.77149	0.0764785	0.789191	FALSE	FALSE	Trans (>250 kb)			0.020348
ENSG00000159202	UBE2Z	17	q21.32	46985731	47006418	1.77087	0.0765831	0.789191	FALSE	FALSE	Trans (>250 kb)			0.641286
ENSG00000118900	UBN1	16	p13.3	4896666	4932361	1.77046	0.0766507	0.789191	FALSE	FALSE	Trans (>250 kb)			0.0471453
ENSG00000133265	HSPBP1	19	q13.42	55773599	55791749	1.77039	0.0766614	0.789191	FALSE	FALSE	Trans (>250 kb)			0.649785
ENSG00000167202	TBC1D2B	15	q25.1	78276378	78370066	1.76771	0.0771093	0.789191	FALSE	FALSE	Trans (>250 kb)			0.355914
ENSG00000169744	LDB2	4	p15.32	16503164	16900432	1.76719	0.0771967	0.789191	FALSE	FALSE	Trans (>250 kb)			0.577592
ENSG00000187079	TEAD1	11	p15.3	12695969	12966298	1.76666	0.077286	0.789191	FALSE	FALSE	Trans (>250 kb)			0.0184482
ENSG00000196353	CPNE4	3	q22.1	131252399	132004254	1.76587	0.0774174	0.789191	FALSE	FALSE	Trans (>250 kb)			0.918558
ENSG00000269026	AC003006.7	19	q13.43	58193413	58264943	1.76569	0.077448	0.789191	FALSE	FALSE	Trans (>250 kb)			0.871263
ENSG00000182022	CHST15	10	q26.13	125767184	125853206	1.76567	0.0774504	0.789191	FALSE	FALSE	Trans (>250 kb)			0.0992401
ENSG00000164889	SLC4A2	7	q36.1	150754297	150773614	1.76523	0.077525	0.789191	FALSE	FALSE	Trans (>250 kb)			0.778672
ENSG00000138764	CCNG2	4	q21.1	78078304	78354542	1.76519	0.0775324	0.789191	FALSE	FALSE	Trans (>250 kb)			0.383912
ENSG00000237441	RGL2	6	p21.32	33259431	33267101	1.76426	0.0776888	0.789191	FALSE	FALSE	Trans (>250 kb)			0.337516
ENSG00000140320	BAHD1	15	q15.1	40731920	40760441	1.76392	0.0777457	0.789191	FALSE	FALSE	Trans (>250 kb)			0.291821
ENSG00000204209	DAXX	6	p21.32	33286335	33297046	1.76381	0.0777639	0.789191	FALSE	FALSE	Trans (>250 kb)			0.284722
ENSG00000177463	NR2C2	3	p25.1	14989091	15095107	1.76374	0.0777757	0.789191	FALSE	FALSE	Trans (>250 kb)			0.348915
ENSG00000132004	FBXW9	19	p13.2	12798867	12807457	1.76367	0.0777875	0.789191	FALSE	FALSE	Trans (>250 kb)			0.683182
ENSG00000234511	C5orf58	5	q35.1	169659451	169679579	1.76366	0.0777889	0.789191	FALSE	FALSE	Trans (>250 kb)			0.410709
ENSG00000204428	LY6G5C	6	p21.33	31644461	31651817	1.76338	0.0778363	0.789191	FALSE	FALSE	Trans (>250 kb)			0.00264974
ENSG00000113108	APBB3	5	q31.3	139937853	139973337	1.76266	0.0779572	0.789191	FALSE	FALSE	Trans (>250 kb)			0.0154485
ENSG00000138400	MDH1B	2	q33.3	207602487	207630271	1.76222	0.0780321	0.789191	FALSE	FALSE	Trans (>250 kb)			0.70088
ENSG00000038382	TRIO	5	p15.2	14143811	14532235	1.76146	0.0781604	0.789191	FALSE	FALSE	Trans (>250 kb)			0.0691431
ENSG00000140332	TLE3	15	q23	70340129	70390515	1.76085	0.078264	0.789191	FALSE	FALSE	Trans (>250 kb)			0.650885
ENSG00000138286	FAM149B1	10	q22.2	74927924	75004262	1.75978	0.0784459	0.789191	FALSE	FALSE	Trans (>250 kb)			0.79867
ENSG00000101158	NELFCD	20	q13.32	57556263	57570188	1.75928	0.0785306	0.789191	FALSE	FALSE	Trans (>250 kb)			0.556094
ENSG00000122515	ZMIZ2	7	p13	44788180	44809477	1.75877	0.0786161	0.789191	FALSE	FALSE	Trans (>250 kb)			0.820368
ENSG00000155256	ZFYVE27	10	q24.2	99496878	99520664	1.75818	0.0787165	0.789191	FALSE	FALSE	Trans (>250 kb)			0.79507
ENSG00000137098	SPAG8	9	p13.3	35808042	35812269	1.75667	0.0789744	0.789191	FALSE	FALSE	Trans (>250 kb)			0.612289
ENSG00000204580	DDR1	6	p21.33	30844198	30867933	1.75662	0.078982	0.789191	FALSE	FALSE	Trans (>250 kb)			0.493901
ENSG00000213390	ARHGAP19	10	q24.1	98978996	99052413	1.75658	0.0789899	0.789191	FALSE	FALSE	Trans (>250 kb)			0.706679
ENSG00000138892	TTLL8	22	q13.33	50453552	50495364	1.75633	0.0790325	0.789191	FALSE	FALSE	Trans (>250 kb)			0.935656
ENSG00000213024	NUP62	19	q13.33	50410082	50433020	1.75574	0.0791321	0.789191	FALSE	FALSE	Trans (>250 kb)			0.0631437
ENSG00000136485	DCAF7	17	q23.3	61627822	61671639	1.75553	0.0791694	0.789191	FALSE	FALSE	Trans (>250 kb)			0.142936
ENSG00000167889	MGAT5B	17	q25.2	74864538	74946475	1.7552	0.0792253	0.789191	FALSE	FALSE	Trans (>250 kb)			0.811869
ENSG00000163879	DNALI1	1	p34.3	38022520	38032458	1.75515	0.0792329	0.789191	FALSE	FALSE	Trans (>250 kb)			0.0640436
ENSG00000114771	AADAC	3	q25.1	151531825	151546276	1.75458	0.079332	0.789191	FALSE	FALSE	Trans (>250 kb)			0.963054
ENSG00000213023	SYT3	19	q13.33	51124564	51171651	1.75442	0.0793588	0.789191	FALSE	FALSE	Trans (>250 kb)			0.0763424
ENSG00000140968	IRF8	16	q24.1	85932409	85956215	1.75318	0.0795708	0.789191	FALSE	FALSE	Trans (>250 kb)			0.275122
ENSG00000232629	HLA-DQB2	6	p21.32	32723875	32731311	1.75314	0.0795785	0.789191	FALSE	FALSE	148362	rs9271060	1.693e-08	0.0716428
ENSG00000159674	SPON2	4	p16.3	1160720	1202750	1.75295	0.079611	0.789191	FALSE	FALSE	Trans (>250 kb)			0.152835
ENSG00000215021	PHB2	12	p13.31	7074490	7079988	1.75286	0.0796259	0.789191	FALSE	FALSE	Trans (>250 kb)
ENSG00000103549	RNF40	16	p11.2	30773066	30787628	1.75255	0.0796796	0.789191	FALSE	FALSE	Trans (>250 kb)			0.316818
ENSG00000177885	GRB2	17	q25.1	73314157	73401790	1.75231	0.0797205	0.789191	FALSE	FALSE	Trans (>250 kb)			0.539896
ENSG00000167702	KIFC2	8	q24.3	145691426	145699585	1.752	0.0797743	0.789191	FALSE	FALSE	Trans (>250 kb)			0.908359
ENSG00000008710	PKD1	16	p13.3	2138711	2185899	1.75197	0.079779	0.789191	FALSE	FALSE	Trans (>250 kb)			0.383612
ENSG00000172551	MUCL1	12	q13.2	55224303	55252177	1.75186	0.0797971	0.789191	FALSE	FALSE	Trans (>250 kb)			0.0128487
ENSG00000145685	LHFPL2	5	q14.1	77781038	78065844	1.75144	0.0798694	0.789191	FALSE	FALSE	Trans (>250 kb)			0.972853
ENSG00000091844	RGS17	6	q25.2	153325594	153452384	1.75079	0.079982	0.789191	FALSE	FALSE	Trans (>250 kb)			0.0557444
ENSG00000168658	VWA3B	2	q11.2	98703579	98929762	1.75062	0.0800113	0.789191	FALSE	FALSE	Trans (>250 kb)			0.946355
ENSG00000124772	CPNE5	6	p21.2	36708552	36807778	1.75032	0.0800636	0.789191	FALSE	FALSE	Trans (>250 kb)			0.834367
ENSG00000100292	HMOX1	22	q12.3	35776354	35790207	1.7502	0.0800845	0.789191	FALSE	FALSE	Trans (>250 kb)			0.228327
ENSG00000171914	TLN2	15	q22.2	62682725	63136830	1.74857	0.0803659	0.789191	FALSE	FALSE	Trans (>250 kb)			0.305019
ENSG00000173039	RELA	11	q13.1	65421067	65430565	1.74776	0.0805058	0.789191	FALSE	FALSE	Trans (>250 kb)			0.118538
ENSG00000214367	HAUS3	4	p16.3	2229191	2243891	1.74741	0.0805662	0.789191	FALSE	FALSE	Trans (>250 kb)			0.0846415
ENSG00000135540	NHSL1	6	q24.1	138743180	139013708	1.746	0.0808101	0.789191	FALSE	FALSE	Trans (>250 kb)			0.443706
ENSG00000172046	USP19	3	p21.31	49145479	49158371	1.74599	0.0808123	0.789191	FALSE	FALSE	Trans (>250 kb)			0.389611
ENSG00000107798	LIPA	10	q23.31	90973326	91174314	1.74596	0.0808177	0.789191	FALSE	FALSE	Trans (>250 kb)			0.225727
ENSG00000175274	TP53I11	11	p11.2	44907454	44972840	1.74486	0.0810089	0.789191	FALSE	FALSE	Trans (>250 kb)			0.180132
ENSG00000151239	TWF1	12	q12	44187526	44200178	1.74482	0.0810157	0.789191	FALSE	FALSE	Trans (>250 kb)			0.228127
ENSG00000110077	MS4A6A	11	q12.2	59939081	59952139	1.74425	0.0811162	0.789191	FALSE	FALSE	69809	rs1582763	1.186e-16	1e-12
ENSG00000163625	WDFY3	4	q21.23	85590704	85887544	1.74356	0.081235	0.789191	FALSE	FALSE	Trans (>250 kb)			0.883762
ENSG00000126243	LRFN3	19	q13.12	36426260	36436669	1.74342	0.0812601	0.789191	FALSE	FALSE	Trans (>250 kb)			0.307119
ENSG00000105723	GSK3A	19	q13.2	42734338	42746777	1.74319	0.0813	0.789191	FALSE	FALSE	Trans (>250 kb)			0.939156
ENSG00000079435	LIPE	19	q13.2	42905659	42931578	1.741	0.0816831	0.789191	FALSE	FALSE	Trans (>250 kb)			0.658784
ENSG00000134755	DSC2	18	q12.1	28645940	28682378	1.74018	0.0818283	0.789191	FALSE	FALSE	Trans (>250 kb)			0.138036
ENSG00000107862	GBF1	10	q24.32	104005289	104142656	1.73957	0.0819337	0.789191	FALSE	FALSE	Trans (>250 kb)			0.893661
ENSG00000204386	NEU1	6	p21.33	31825436	31830683	1.73934	0.0819743	0.789191	FALSE	FALSE	Trans (>250 kb)			0.0524448
ENSG00000037757	MRI1	19	p13.2	13875346	13885096	1.73906	0.0820237	0.789191	FALSE	FALSE	Trans (>250 kb)			0.379012
ENSG00000113758	DBN1	5	q35.3	176883609	176901402	1.73877	0.0820749	0.789191	FALSE	FALSE	Trans (>250 kb)			0.809569
ENSG00000181035	SLC25A42	19	p13.11	19174808	19223697	1.73865	0.082097	0.789191	FALSE	FALSE	Trans (>250 kb)			0.231027
ENSG00000152291	TGOLN2	2	p11.2	85545147	85555548	1.73847	0.0821286	0.789191	FALSE	FALSE	Trans (>250 kb)			0.680882
ENSG00000015475	BID	22	q11.21	18216906	18257536	1.73843	0.0821348	0.789191	FALSE	FALSE	Trans (>250 kb)			0.727677
ENSG00000063660	GPC1	2	q37.3	241375088	241407493	1.73832	0.0821552	0.789191	FALSE	FALSE	Trans (>250 kb)			0.133937
ENSG00000085224	ATRX	X	q21.1	76760356	77041702	1.73745	0.0823074	0.789191	FALSE	FALSE	Trans (>250 kb)
ENSG00000080823	MOK	14	q32.31	102690837	102771537	1.73698	0.0823904	0.789191	FALSE	FALSE	Trans (>250 kb)			0.30302
ENSG00000042832	TG	8	q24.22	133879203	134147147	1.73676	0.082429	0.789191	FALSE	FALSE	Trans (>250 kb)			0.0321468
ENSG00000122390	NAA60	16	p13.3	3493611	3536963	1.73647	0.0824804	0.789191	FALSE	FALSE	Trans (>250 kb)			0.449205
ENSG00000172349	IL16	15	q25.1	81451916	81605104	1.73546	0.0826593	0.789191	FALSE	FALSE	Trans (>250 kb)			0.370213
ENSG00000163749	CCDC158	4	q21.1	77234154	77343021	1.73508	0.0827259	0.789191	FALSE	FALSE	Trans (>250 kb)			0.0353465
ENSG00000261509	TP53TG3B	16	p11.2	33261515	33264716	1.73459	0.082814	0.789191	FALSE	FALSE	Trans (>250 kb)
ENSG00000244274	DBNDD2	20	q13.12	44034697	44039250	1.73424	0.0828746	0.789191	FALSE	FALSE	Trans (>250 kb)			0.151035
ENSG00000100711	ZFYVE21	14	q32.33	104182067	104200005	1.73369	0.0829732	0.789191	FALSE	FALSE	Trans (>250 kb)			0.648085
ENSG00000032742	IFT88	13	q12.11	21140585	21265503	1.73359	0.0829901	0.789191	FALSE	FALSE	Trans (>250 kb)			0.471003
ENSG00000197892	KIF13B	8	p12	28924796	29120641	1.73284	0.0831247	0.789191	FALSE	FALSE	Trans (>250 kb)			0.668583
ENSG00000142185	TRPM2	21	q22.3	45770046	45862964	1.73196	0.0832803	0.789191	FALSE	FALSE	Trans (>250 kb)			0.390611
ENSG00000164610	RP9	7	p14.3	33134409	33149013	1.73189	0.0832924	0.789191	FALSE	FALSE	Trans (>250 kb)			0.822068
ENSG00000130803	ZNF317	19	p13.2	9251056	9274100	1.73175	0.0833184	0.789191	FALSE	FALSE	Trans (>250 kb)			0.0313469
ENSG00000198752	CDC42BPB	14	q32.32	103398716	103523799	1.73126	0.0834053	0.789191	FALSE	FALSE	Trans (>250 kb)			0.174233
ENSG00000177663	IL17RA	22	q11.1	17565844	17596583	1.73126	0.0834062	0.789191	FALSE	FALSE	Trans (>250 kb)			0.839366
ENSG00000172379	ARNT2	15	q25.1	80696692	80890278	1.73093	0.0834638	0.789191	FALSE	FALSE	Trans (>250 kb)			0.958954
ENSG00000243207	PPAN-P2RY11	19	p13.2	10216899	10225456	1.73069	0.0835076	0.789191	FALSE	FALSE	Trans (>250 kb)			0.238426
ENSG00000163746	PLSCR2	3	q24	146109208	146213778	1.73008	0.0836168	0.789191	FALSE	FALSE	Trans (>250 kb)			0.935756
ENSG00000120242	IFNA8	9	p21.3	21409146	21410184	1.72984	0.0836595	0.789191	FALSE	FALSE	Trans (>250 kb)			0.000796267
ENSG00000184922	FMNL1	17	q21.31	43298811	43324687	1.72972	0.0836805	0.789191	FALSE	FALSE	Trans (>250 kb)			0.243726
ENSG00000153443	UBALD1	16	p13.3	4658884	4665028	1.72836	0.0839228	0.789191	FALSE	FALSE	Trans (>250 kb)			0.113339
ENSG00000129657	SEC14L1	17	q25.2	75082798	75213179	1.72796	0.0839957	0.789191	FALSE	FALSE	Trans (>250 kb)			0.70008
ENSG00000136839	OR13C9	9	q31.1	107379529	107380485	1.7276	0.0840593	0.789191	FALSE	FALSE	Trans (>250 kb)			0.975952
ENSG00000197077	KIAA1671	22	q11.23	25348697	25593415	1.727	0.0841682	0.789191	FALSE	FALSE	Trans (>250 kb)			0.00544946
ENSG00000172023	REG1B	2	p12	79312156	79315145	1.72613	0.0843248	0.789191	FALSE	FALSE	Trans (>250 kb)			0.347215
ENSG00000171811	TTC40	10	q26.3	134621896	134756327	1.72612	0.0843264	0.789191	FALSE	FALSE	Trans (>250 kb)			0.775672
ENSG00000176542	KIAA2018	3	q13.2	113367232	113415493	1.72601	0.0843459	0.789191	FALSE	FALSE	Trans (>250 kb)			0.456204
ENSG00000112799	LY86	6	p25.1	6588341	6655216	1.72538	0.0844595	0.789191	FALSE	FALSE	Trans (>250 kb)			0.422808
ENSG00000138758	Sep-11	4	q21.1	77870856	77961537	1.7245	0.0846176	0.789191	FALSE	FALSE	Trans (>250 kb)			0.905859
ENSG00000073910	FRY	13	q13.1	32605437	32870794	1.72441	0.0846337	0.789191	FALSE	FALSE	Trans (>250 kb)			0.864864
ENSG00000254806	SYS1-DBNDD2	20	q13.12	43991840	44039250	1.7238	0.0847433	0.789191	FALSE	FALSE	Trans (>250 kb)			0.137436
ENSG00000079557	AFM	4	q13.3	74347400	74369691	1.72317	0.0848577	0.789191	FALSE	FALSE	Trans (>250 kb)			0.880362
ENSG00000174370	C11orf45	11	q24.3	128769460	128775930	1.72275	0.0849337	0.789191	FALSE	FALSE	Trans (>250 kb)			0.219128
ENSG00000205791	LOH12CR2	12	p13.2	12508342	12510001	1.72167	0.0851286	0.789191	FALSE	FALSE	Trans (>250 kb)			0.173133
ENSG00000127526	SLC35E1	19	p13.11	16660642	16683193	1.72085	0.0852782	0.789191	FALSE	FALSE	Trans (>250 kb)			0.966653
ENSG00000101079	NDRG3	20	q11.23	35280169	35374481	1.7204	0.0853594	0.789191	FALSE	FALSE	Trans (>250 kb)			0.582392
ENSG00000253598	SLC10A5	8	q21.13	82605842	82608409	1.72022	0.0853932	0.789191	FALSE	FALSE	Trans (>250 kb)			0.477802
ENSG00000187446	CHP1	15	q15.1	41523037	41574043	1.7202	0.0853957	0.789191	FALSE	FALSE	Trans (>250 kb)			0.515598
ENSG00000043355	ZIC2	13	q32.3	100634026	100639018	1.71785	0.0858239	0.789191	FALSE	FALSE	Trans (>250 kb)			0.80227
ENSG00000109111	SUPT6H	17	q11.2	26989109	27029697	1.71732	0.08592	0.789191	FALSE	FALSE	Trans (>250 kb)			0.140036
ENSG00000132842	AP3B1	5	q14.1	77296349	77590579	1.71686	0.0860041	0.789191	FALSE	FALSE	Trans (>250 kb)			0.314319
ENSG00000185475	TMEM179B	11	q12.3	62554887	62557877	1.71678	0.0860201	0.789191	FALSE	FALSE	Trans (>250 kb)			0.316818
ENSG00000111144	LTA4H	12	q23.1	96394606	96437298	1.71604	0.0861544	0.789191	FALSE	FALSE	Trans (>250 kb)			0.836966
ENSG00000156453	PCDH1	5	q31.3	141232938	141258811	1.71594	0.0861727	0.789191	FALSE	FALSE	Trans (>250 kb)			0.229627
ENSG00000100485	SOS2	14	q21.3	50583847	50698276	1.71588	0.0861834	0.789191	FALSE	FALSE	Trans (>250 kb)			0.0767423
ENSG00000070495	JMJD6	17	q25.1	74708919	74722866	1.71501	0.0863443	0.789191	FALSE	FALSE	Trans (>250 kb)			0.0830417
ENSG00000118503	TNFAIP3	6	q23.3	138188351	138204449	1.71483	0.0863758	0.789191	FALSE	FALSE	Trans (>250 kb)			0.0846415
ENSG00000072062	PRKACA	19	p13.12	14202500	14228896	1.71479	0.0863843	0.789191	FALSE	FALSE	Trans (>250 kb)			0.705479
ENSG00000113163	COL4A3BP	5	q13.3	74664311	74807963	1.7147	0.0864005	0.789191	FALSE	FALSE	Trans (>250 kb)			0.0351465
ENSG00000165168	CYBB	X	p11.4	37639264	37672714	1.71437	0.0864612	0.789191	FALSE	FALSE	Trans (>250 kb)
ENSG00000108509	CAMTA2	17	p13.2	4871287	4890960	1.71391	0.0865445	0.789191	FALSE	FALSE	Trans (>250 kb)			0.0767423
ENSG00000173456	RNF26	11	q23.3	119205237	119208023	1.71348	0.0866235	0.789191	FALSE	FALSE	Trans (>250 kb)			0.319718
ENSG00000068308	OTUD5	X	p11.23	48779305	48815648	1.71346	0.0866275	0.789191	FALSE	FALSE	Trans (>250 kb)
ENSG00000175662	TOM1L2	17	p11.2	17746828	17875736	1.71326	0.0866647	0.789191	FALSE	FALSE	Trans (>250 kb)			0.0177482
ENSG00000176593	CTD-2368P22.1	19	q13.43	58513429	58522600	1.71286	0.0867385	0.789191	FALSE	FALSE	Trans (>250 kb)			0.286521
ENSG00000174080	CTSF	11	q13.2	66330934	66336312	1.71254	0.0867981	0.789191	FALSE	FALSE	Trans (>250 kb)			0.826567
ENSG00000204611	ZNF616	19	q13.41	52616344	52643175	1.71119	0.0870457	0.789191	FALSE	FALSE	Trans (>250 kb)			0.0569443
ENSG00000125149	C16orf70	16	q22.1	67143861	67182442	1.71089	0.0871005	0.789191	FALSE	FALSE	Trans (>250 kb)			0.793571
ENSG00000169064	ZBBX	3	q26.1	166958075	167099134	1.71053	0.0871671	0.789191	FALSE	FALSE	Trans (>250 kb)			0.464904
ENSG00000099949	LZTR1	22	q11.21	21333751	21353327	1.71033	0.0872043	0.789191	FALSE	FALSE	Trans (>250 kb)			0.386411
ENSG00000170956	CEACAM3	19	q13.2	42300369	42315591	1.71008	0.0872518	0.789191	FALSE	FALSE	Trans (>250 kb)			0.845865
ENSG00000145734	BDP1	5	q13.2	70751442	70863649	1.70931	0.0873928	0.789191	FALSE	FALSE	Trans (>250 kb)			0.780372
ENSG00000108798	ABI3	17	q21.32	47287589	47300587	1.70922	0.0874094	0.789191	FALSE	FALSE	Trans (>250 kb)			0.0763424
ENSG00000167632	TRAPPC9	8	q24.3	140742586	141468678	1.70856	0.0875324	0.789191	FALSE	FALSE	Trans (>250 kb)			0.879862
ENSG00000048991	R3HDM1	2	q21.3	136289025	136482840	1.70855	0.0875352	0.789191	FALSE	FALSE	Trans (>250 kb)			0.369213
ENSG00000167566	NCKAP5L	12	q13.12	50184929	50222533	1.70826	0.0875882	0.789191	FALSE	FALSE	Trans (>250 kb)			0.861964
ENSG00000137757	CASP5	11	q22.3	104864962	104893895	1.70734	0.0877597	0.789191	FALSE	FALSE	Trans (>250 kb)			0.929257
ENSG00000175105	ZNF654	3	p11.1	88188254	88193815	1.70664	0.0878893	0.789435	FALSE	FALSE	Trans (>250 kb)			0.564994
ENSG00000179335	CLK3	15	q24.1	74890841	74932057	1.70651	0.0879134	0.789435	FALSE	FALSE	Trans (>250 kb)			0.139536
ENSG00000110675	ELMOD1	11	q22.3	107461817	107537505	1.70566	0.0880706	0.79016	FALSE	FALSE	Trans (>250 kb)			0.962554
ENSG00000166323	C11orf65	11	q22.3	108179246	108338258	1.70266	0.0886314	0.793744	FALSE	FALSE	Trans (>250 kb)			0.593791
ENSG00000145990	GFOD1	6	p23	13358062	13487894	1.70214	0.0887283	0.794254	FALSE	FALSE	Trans (>250 kb)			0.921558
ENSG00000165138	ANKS6	9	q22.33	101493611	101559247	1.70019	0.0890944	0.794428	FALSE	FALSE	Trans (>250 kb)			0.40241
ENSG00000188747	NOXA1	9	q34.3	140317802	140328858	1.70014	0.089105	0.794428	FALSE	FALSE	Trans (>250 kb)			0.251525
ENSG00000166913	YWHAB	20	q13.12	43514317	43537173	1.69994	0.0891426	0.794431	FALSE	FALSE	Trans (>250 kb)			0.816268
ENSG00000130479	MAP1S	19	p13.11	17830051	17845325	1.69967	0.0891924	0.794456	FALSE	FALSE	Trans (>250 kb)			0.0154485
ENSG00000187231	SESTD1	2	q31.2	179966419	180129517	1.69868	0.0893787	0.795651	FALSE	FALSE	Trans (>250 kb)			0.288821
ENSG00000119321	FKBP15	9	q32	115923286	115983641	1.69846	0.0894218	0.795675	FALSE	FALSE	Trans (>250 kb)			0.770773
ENSG00000163823	CCR1	3	p21.31	46243200	46249887	1.69818	0.0894746	0.795695	FALSE	FALSE	Trans (>250 kb)			0.691281
ENSG00000130766	SESN2	1	p35.3	28586038	28609002	1.69751	0.0895995	0.796292	FALSE	FALSE	Trans (>250 kb)			0.844166
ENSG00000010671	BTK	X	q22.1	100604435	100641183	1.69633	0.0898242	0.796292	FALSE	FALSE	Trans (>250 kb)
ENSG00000234409	AC006547.14	22	q11.21	20135950	20138399	1.6962	0.0898483	0.796292	FALSE	FALSE	Trans (>250 kb)			0.729677
ENSG00000115355	CCDC88A	2	p16.1	55514978	55647057	1.69591	0.0899032	0.796292	FALSE	FALSE	Trans (>250 kb)			0.235926
ENSG00000187185	CTD-2600O9.1	16	q21	57832098	57850850	1.69524	0.0900295	0.796292	FALSE	FALSE	Trans (>250 kb)			0.993751
ENSG00000223865	HLA-DPB1	6	p21.32	33043703	33054978	1.69329	0.0904002	0.796292	FALSE	FALSE	Trans (>250 kb)			0.561794
ENSG00000159216	RUNX1	21	q22.12	36160098	37376965	1.69326	0.0904065	0.796292	FALSE	FALSE	Trans (>250 kb)			0.406909
ENSG00000137343	ATAT1	6	p21.33	30594619	30614600	1.69323	0.090412	0.796292	FALSE	FALSE	Trans (>250 kb)			0.717178
ENSG00000121753	BAI2	1	p35.2	32192718	32230494	1.6927	0.0905126	0.796292	FALSE	FALSE	Trans (>250 kb)			0.0934407
ENSG00000165752	STK32C	10	q26.3	134020996	134145351	1.69252	0.0905467	0.796292	FALSE	FALSE	Trans (>250 kb)			0.516098
ENSG00000149577	SIDT2	11	q23.3	117049449	117068160	1.69246	0.0905575	0.796292	FALSE	FALSE	Trans (>250 kb)			0.0134487
ENSG00000160972	PPP1R16A	8	q24.3	145703352	145727504	1.69149	0.0907427	0.797206	FALSE	FALSE	Trans (>250 kb)			0.927557
ENSG00000179151	EDC3	15	q24.1	74922899	74988633	1.68928	0.0911654	0.798399	FALSE	FALSE	Trans (>250 kb)			0.10464
ENSG00000125449	ARMC7	17	q25.1	73106047	73126360	1.68809	0.0913949	0.798399	FALSE	FALSE	Trans (>250 kb)			0.139136
ENSG00000125875	TBC1D20	20	p13	416124	443197	1.68802	0.0914076	0.798399	FALSE	FALSE	Trans (>250 kb)			0.214529
ENSG00000128266	GNAZ	22	q11.22	23412540	23467224	1.68738	0.0915309	0.798399	FALSE	FALSE	Trans (>250 kb)			0.166333
ENSG00000171431	KRT20	17	q21.2	39032193	39041479	1.68624	0.0917493	0.799478	FALSE	FALSE	Trans (>250 kb)			0.828067
ENSG00000180104	EXOC3	5	p15.33	443273	472052	1.68599	0.0917977	0.799478	FALSE	FALSE	Trans (>250 kb)			0.049945
ENSG00000173372	C1QA	1	p36.12	22962999	22966101	1.68577	0.0918403	0.799478	FALSE	FALSE	Trans (>250 kb)			0.836366
ENSG00000177951	BET1L	11	p15.5	167784	207428	1.68558	0.0918764	0.799478	FALSE	FALSE	Trans (>250 kb)			0.739576
ENSG00000118482	PHF3	6	q12	64345725	64489229	1.68467	0.0920525	0.799478	FALSE	FALSE	Trans (>250 kb)			0.0291471
ENSG00000127946	HIP1	7	q11.23	75162621	75368280	1.68452	0.0920815	0.799478	FALSE	FALSE	Trans (>250 kb)			0.959854
ENSG00000204287	HLA-DRA	6	p21.32	32407619	32412823	1.68251	0.09247	0.799478	FALSE	FALSE	162690	rs9271060	1.693e-08	2.81077e-05
ENSG00000173581	CCDC106	19	q13.42	56152428	56164527	1.68187	0.0925938	0.799478	FALSE	FALSE	Trans (>250 kb)			0.436806
ENSG00000118496	FBXO30	6	q24.3	146114638	146135889	1.68063	0.0928348	0.799478	FALSE	FALSE	Trans (>250 kb)			0.20143
ENSG00000139998	RAB15	14	q23.3	65412532	65439494	1.68054	0.0928532	0.799478	FALSE	FALSE	Trans (>250 kb)			0.976352
ENSG00000168566	SNRNP48	6	p24.3	7590432	7612200	1.68046	0.0928683	0.799478	FALSE	FALSE	Trans (>250 kb)			0.754175
ENSG00000100365	NCF4	22	q12.3	37257030	37274057	1.6803	0.0928997	0.799478	FALSE	FALSE	Trans (>250 kb)			0.485901
ENSG00000159713	TPPP3	16	q22.1	67423712	67427438	1.67968	0.0930186	0.799478	FALSE	FALSE	Trans (>250 kb)			0.734077
ENSG00000137266	SLC22A23	6	p25.2	3269196	3457256	1.67959	0.0930381	0.799478	FALSE	FALSE	Trans (>250 kb)			0.441106
ENSG00000177239	MAN1B1	9	q34.3	139981379	140003635	1.67874	0.0932031	0.799478	FALSE	FALSE	Trans (>250 kb)			0.608689
ENSG00000133816	MICAL2	11	p15.3	12115543	12285334	1.6783	0.0932893	0.799478	FALSE	FALSE	Trans (>250 kb)			0.652585
ENSG00000167895	TMC8	17	q25.3	76126851	76139049	1.67746	0.0934529	0.799478	FALSE	FALSE	Trans (>250 kb)			0.60069
ENSG00000135837	CEP350	1	q25.2	179923873	180084015	1.67709	0.0935252	0.799478	FALSE	FALSE	Trans (>250 kb)			0.293621
ENSG00000171992	SYNPO	5	q33.1	149980642	150038782	1.67675	0.0935905	0.799478	FALSE	FALSE	Trans (>250 kb)			0.953855
ENSG00000165323	FAT3	11	q14.3	92085262	92629618	1.6767	0.0936015	0.799478	FALSE	FALSE	Trans (>250 kb)			0.646785
ENSG00000196743	GM2A	5	q33.1	150591711	150650001	1.67536	0.0938636	0.799478	FALSE	FALSE	Trans (>250 kb)			0.932657
ENSG00000144645	OSBPL10	3	p22.3	31699382	32119072	1.67454	0.0940249	0.799478	FALSE	FALSE	Trans (>250 kb)			0.347415
ENSG00000141644	MBD1	18	q21.1	47793252	47808144	1.67337	0.0942551	0.799478	FALSE	FALSE	Trans (>250 kb)			0.976152
ENSG00000006451	RALA	7	p14.1	39663082	39747723	1.67275	0.0943768	0.799478	FALSE	FALSE	Trans (>250 kb)			0.693181
ENSG00000164061	BSN	3	p21.31	49591922	49708978	1.67274	0.094379	0.799478	FALSE	FALSE	Trans (>250 kb)			0.446205
ENSG00000131791	PRKAB2	1	q21.1	146626685	146644129	1.67198	0.0945278	0.799478	FALSE	FALSE	Trans (>250 kb)			0.808069
ENSG00000163516	ANKZF1	2	q35	220094479	220101391	1.67121	0.0946809	0.799478	FALSE	FALSE	Trans (>250 kb)			0.4972
ENSG00000176490	DIRAS1	19	p13.3	2714565	2721416	1.67114	0.0946937	0.799478	FALSE	FALSE	Trans (>250 kb)			0.473903
ENSG00000135392	DNAJC14	12	q13.2	56214744	56224608	1.67055	0.0948099	0.799858	FALSE	FALSE	Trans (>250 kb)			0.314219
ENSG00000007237	GAS7	17	p13.1	9813926	10101868	1.67012	0.0948962	0.799858	FALSE	FALSE	Trans (>250 kb)			0.332417
ENSG00000181830	SLC35C1	11	p11.2	45825623	45834566	1.66987	0.0949459	0.799875	FALSE	FALSE	Trans (>250 kb)			0.0143486
ENSG00000113742	CPEB4	5	q35.2	173315283	173388979	1.66933	0.0950529	0.800164	FALSE	FALSE	Trans (>250 kb)			0.956154
ENSG00000186818	LILRB4	19	q13.42	55155340	55181810	1.66867	0.0951825	0.800554	FALSE	FALSE	Trans (>250 kb)			0.0114489
ENSG00000115216	NRBP1	2	p23.3	27650657	27665126	1.66849	0.095218	0.800554	FALSE	FALSE	Trans (>250 kb)			0.790471
ENSG00000267631	CGB1	19	q13.33	49538831	49552006	1.66829	0.0952575	0.800554	FALSE	FALSE	Trans (>250 kb)			0.675482
ENSG00000177875	C12orf68	12	q13.11	48577366	48579709	1.66802	0.0953127	0.800683	FALSE	FALSE	Trans (>250 kb)			0.637386
ENSG00000092067	CEBPE	14	q11.2	23586513	23588825	1.66745	0.0954246	0.800845	FALSE	FALSE	Trans (>250 kb)			0.247125
ENSG00000168961	LGALS9	17	q11.2	25956824	25976586	1.66521	0.0958718	0.802732	FALSE	FALSE	Trans (>250 kb)			0.955954
ENSG00000227507	LTB	6	p21.33	31548302	31550299	1.66513	0.0958859	0.802732	FALSE	FALSE	Trans (>250 kb)			0.315918
ENSG00000163281	GNPDA2	4	p12	44684217	44728612	1.66474	0.0959644	0.802732	FALSE	FALSE	Trans (>250 kb)			0.554295
ENSG00000137337	MDC1	6	p21.33	30667584	30685666	1.6647	0.0959735	0.802732	FALSE	FALSE	Trans (>250 kb)			0.623188
ENSG00000148814	LRRC27	10	q26.3	134145614	134195010	1.6631	0.0962934	0.80275	FALSE	FALSE	Trans (>250 kb)			0.248425
ENSG00000012232	EXTL3	8	p21.1	28457986	28613116	1.66185	0.0965429	0.80275	FALSE	FALSE	Trans (>250 kb)			0.0161484
ENSG00000130363	RSPH3	6	q25.3	159393903	159421219	1.66174	0.0965641	0.80275	FALSE	FALSE	Trans (>250 kb)			0.624988
ENSG00000134970	TMED7	5	q22.3	114949205	114968689	1.66157	0.0965993	0.80275	FALSE	FALSE	Trans (>250 kb)			0.000895796
ENSG00000162066	AMDHD2	16	p13.3	2570358	2581423	1.66149	0.096615	0.80275	FALSE	FALSE	Trans (>250 kb)			0.684682
ENSG00000172915	NBEA	13	q13.3	35516424	36247159	1.66104	0.0967053	0.802758	FALSE	FALSE	Trans (>250 kb)			0.164434
ENSG00000204560	DHX16	6	p21.33	30620896	30640814	1.6608	0.0967529	0.802758	FALSE	FALSE	Trans (>250 kb)			0.827367
ENSG00000165071	TMEM71	8	q24.22	133697253	133772958	1.6602	0.0968745	0.802758	FALSE	FALSE	Trans (>250 kb)			0.490901
ENSG00000215440	NPEPL1	20	q13.32	57264187	57294294	1.65932	0.0970511	0.802758	FALSE	FALSE	Trans (>250 kb)			0.855964
ENSG00000127511	SIN3B	19	p13.11	16940211	16991164	1.65928	0.0970595	0.802758	FALSE	FALSE	Trans (>250 kb)			0.590391
ENSG00000173020	ADRBK1	11	q13.2	67033881	67054027	1.65903	0.0971089	0.802758	FALSE	FALSE	Trans (>250 kb)			0.569493
ENSG00000167037	SGSM1	22	q11.23	25202236	25323545	1.65763	0.0973914	0.802758	FALSE	FALSE	Trans (>250 kb)			0.873863
ENSG00000141959	PFKL	21	q22.3	45719934	45747259	1.65736	0.097446	0.802758	FALSE	FALSE	Trans (>250 kb)			0.649885
ENSG00000084463	WBP11	12	p12.3	14939410	14956474	1.65699	0.0975214	0.802758	FALSE	FALSE	Trans (>250 kb)			0.39941
ENSG00000166340	TPP1	11	p15.4	6634000	6640692	1.65661	0.0975974	0.802758	FALSE	FALSE	Trans (>250 kb)			0.529097
ENSG00000213186	TRIM59	3	q25.33	160150233	160203561	1.65651	0.0976187	0.802758	FALSE	FALSE	Trans (>250 kb)			0.810269
ENSG00000109458	GAB1	4	q31.21	144257915	144395721	1.65571	0.0977814	0.802758	FALSE	FALSE	Trans (>250 kb)			0.535396
ENSG00000187860	CCDC157	22	q12.2	30752624	30774647	1.65517	0.0978907	0.802758	FALSE	FALSE	Trans (>250 kb)			0.875962
ENSG00000140299	BNIP2	15	q22.2	59951345	59981733	1.65508	0.0979077	0.802758	FALSE	FALSE	Trans (>250 kb)			0.768773
ENSG00000139687	RB1	13	q14.2	48877887	49056122	1.65489	0.0979473	0.802758	FALSE	FALSE	Trans (>250 kb)			0.516798
ENSG00000099624	ATP5D	19	p13.3	1241749	1244824	1.65444	0.0980381	0.802758	FALSE	FALSE	190875	rs12151021	2.562e-10	0.160034
ENSG00000103199	ZNF500	16	p13.3	4798240	4817625	1.65351	0.0982263	0.802758	FALSE	FALSE	Trans (>250 kb)			0.0481452
ENSG00000056586	RC3H2	9	q33.2	125606835	125667620	1.65345	0.0982384	0.802758	FALSE	FALSE	Trans (>250 kb)			0.942856
ENSG00000082641	NFE2L1	17	q21.32	46125691	46138849	1.6534	0.0982494	0.802758	FALSE	FALSE	Trans (>250 kb)			0.609589
ENSG00000149657	LSM14B	20	q13.33	60697517	60710434	1.65314	0.0983029	0.802758	FALSE	FALSE	Trans (>250 kb)			0.841466
ENSG00000112144	ICK	6	p12.1	52866077	52926600	1.65297	0.0983371	0.802758	FALSE	FALSE	Trans (>250 kb)			0.369013
ENSG00000075340	ADD2	2	p13.3	70834750	70995357	1.6526	0.0984131	0.802758	FALSE	FALSE	Trans (>250 kb)			0.30472
ENSG00000167395	ZNF646	16	p11.2	31085743	31095517	1.65248	0.0984374	0.802758	FALSE	FALSE	Trans (>250 kb)			0.0468453
ENSG00000154310	TNIK	3	q26.31	170779128	171178197	1.65185	0.0985654	0.802758	FALSE	FALSE	Trans (>250 kb)			0.342016
ENSG00000076108	BAZ2A	12	q13.3	56989380	57030600	1.65169	0.0985988	0.802758	FALSE	FALSE	Trans (>250 kb)			0.466603
ENSG00000140367	UBE2Q2	15	q24.2	76135622	76193419	1.65119	0.0987002	0.802758	FALSE	FALSE	Trans (>250 kb)			0.828167
ENSG00000166886	NAB2	12	q13.3	57482677	57489259	1.65043	0.0988556	0.802758	FALSE	FALSE	Trans (>250 kb)			0.847665
ENSG00000143119	CD53	1	p13.3	111415775	111442550	1.65031	0.0988792	0.802758	FALSE	FALSE	Trans (>250 kb)			0.642086
ENSG00000182957	SPATA13	13	q12.12	24553944	24881212	1.65023	0.0988949	0.802758	FALSE	FALSE	Trans (>250 kb)			0.988651
ENSG00000136874	STX17	9	q31.1	102668915	102732618	1.64991	0.0989608	0.802758	FALSE	FALSE	Trans (>250 kb)			0.355914
ENSG00000104805	NUCB1	19	q13.33	49403307	49426629	1.64937	0.099072	0.802758	FALSE	FALSE	Trans (>250 kb)			0.356914
ENSG00000166173	LARP6	15	q23	71123863	71146498	1.64928	0.09909	0.802758	FALSE	FALSE	Trans (>250 kb)			0.588091
ENSG00000120868	APAF1	12	q23.1	99038919	99129204	1.64928	0.0990902	0.802758	FALSE	FALSE	Trans (>250 kb)			0.894961
ENSG00000197969	VPS13A	9	q21.2	79792269	80036457	1.64912	0.0991228	0.802758	FALSE	FALSE	Trans (>250 kb)			0.488601
ENSG00000140577	CRTC3	15	q26.1	91073157	91188577	1.64835	0.0992812	0.803386	FALSE	FALSE	Trans (>250 kb)			0.0289471
ENSG00000106392	C1GALT1	7	p22.1	7196565	7288282	1.64807	0.0993375	0.803386	FALSE	FALSE	Trans (>250 kb)			0.820268
ENSG00000171475	WIPF2	17	q21.1	38375556	38440388	1.64792	0.0993686	0.803386	FALSE	FALSE	Trans (>250 kb)			0.537696
ENSG00000082996	RNF13	3	q25.1	149530495	149679926	1.64777	0.0993999	0.803386	FALSE	FALSE	Trans (>250 kb)			0.645285
ENSG00000034239	EFCAB1	8	q11.21	49623348	49647870	1.64696	0.0995665	0.804097	FALSE	FALSE	Trans (>250 kb)			0.662984
ENSG00000081791	KIAA0141	5	q31.3	141303373	141321612	1.64572	0.0998221	0.805045	FALSE	FALSE	Trans (>250 kb)			0.837166
ENSG00000149679	CABLES2	20	q13.33	60963688	60982341	1.64566	0.0998346	0.805045	FALSE	FALSE	Trans (>250 kb)			0.253325
ENSG00000157131	C8A	1	p32.2	57320479	57383894	1.64474	0.100023	0.805665	FALSE	FALSE	Trans (>250 kb)			0.733477
ENSG00000125731	SH2D3A	19	p13.3	6752171	6767599	1.64461	0.10005	0.805665	FALSE	FALSE	Trans (>250 kb)			0.789571
ENSG00000100997	ABHD12	20	p11.21	25275379	25371619	1.64414	0.100147	0.805665	FALSE	FALSE	Trans (>250 kb)			0.188731
ENSG00000111291	GPRC5D	12	p13.1	13093709	13105081	1.64386	0.100204	0.805665	FALSE	FALSE	Trans (>250 kb)			0.651885
ENSG00000114331	ACAP2	3	q29	194995465	195163807	1.64335	0.100311	0.806126	FALSE	FALSE	Trans (>250 kb)			0.911759
ENSG00000172725	CORO1B	11	q13.2	67205519	67211292	1.64251	0.100485	0.806692	FALSE	FALSE	Trans (>250 kb)			0.581192
ENSG00000126012	KDM5C	X	p11.22	53220503	53254604	1.64211	0.100568	0.806692	FALSE	FALSE	Trans (>250 kb)
ENSG00000177694	NAALADL2	3	q26.31	174156363	175523428	1.64206	0.100578	0.806692	FALSE	FALSE	Trans (>250 kb)			0.492501
ENSG00000169896	ITGAM	16	p11.2	31271311	31344213	1.64019	0.100966	0.806692	FALSE	FALSE	Trans (>250 kb)			0.0137486
ENSG00000167535	CACNB3	12	q13.12	49207577	49222724	1.63923	0.101165	0.806692	FALSE	FALSE	Trans (>250 kb)			0.576992
ENSG00000168778	TCTN2	12	q24.31	124155660	124192948	1.63896	0.101223	0.806692	FALSE	FALSE	Trans (>250 kb)			0.325917
ENSG00000184307	ZDHHC23	3	q13.31	113666748	113684248	1.63871	0.101275	0.806692	FALSE	FALSE	Trans (>250 kb)			0.279422
ENSG00000090372	STRN4	19	q13.32	47222764	47250251	1.63865	0.101286	0.806692	FALSE	FALSE	Trans (>250 kb)			0.0149485
ENSG00000144959	NCEH1	3	q26.31	172348039	172429008	1.63832	0.101355	0.806692	FALSE	FALSE	Trans (>250 kb)			0.477402
ENSG00000116106	EPHA4	2	q36.1	222282747	222438922	1.63795	0.101433	0.806692	FALSE	FALSE	Trans (>250 kb)			0.770373
ENSG00000161847	RAVER1	19	p13.2	10426888	10444316	1.63768	0.101488	0.806692	FALSE	FALSE	Trans (>250 kb)			0.345215
ENSG00000186130	ZBTB6	9	q33.2	125670335	125675609	1.6375	0.101526	0.806692	FALSE	FALSE	Trans (>250 kb)			0.946355
ENSG00000092421	SEMA6A	5	q23.1	115779312	115910630	1.63746	0.101535	0.806692	FALSE	FALSE	Trans (>250 kb)			0.260124
ENSG00000149231	CCDC82	11	q21	96085933	96123087	1.63711	0.101607	0.806692	FALSE	FALSE	Trans (>250 kb)			0.452405
ENSG00000168439	STIP1	11	q13.1	63952744	63972015	1.63705	0.10162	0.806692	FALSE	FALSE	Trans (>250 kb)			0.191831
ENSG00000214013	GANC	15	q15.1	42565431	42645864	1.63555	0.101934	0.806936	FALSE	FALSE	Trans (>250 kb)			0.510399
ENSG00000172602	RND1	12	q13.12	49250928	49259681	1.63412	0.102233	0.806936	FALSE	FALSE	Trans (>250 kb)			0.646785
ENSG00000004059	ARF5	7	q32.1	127228399	127231759	1.6339	0.102281	0.806936	FALSE	FALSE	Trans (>250 kb)			0.0107489
ENSG00000119403	PHF19	9	q33.2	123617977	123639606	1.63388	0.102284	0.806936	FALSE	FALSE	Trans (>250 kb)			0.430107
ENSG00000056097	ZFR	5	p13.3	32354456	32444867	1.63358	0.102347	0.806936	FALSE	FALSE	Trans (>250 kb)			0.220828
ENSG00000127124	HIVEP3	1	p34.2	41972036	42501596	1.63342	0.102381	0.806936	FALSE	FALSE	Trans (>250 kb)			0.553395
ENSG00000135346	CGA	6	q14.3	87795216	87804824	1.63298	0.102473	0.806936	FALSE	FALSE	Trans (>250 kb)			0.260124
ENSG00000183864	TOB2	22	q13.2	41829496	41843027	1.63262	0.102549	0.806936	FALSE	FALSE	Trans (>250 kb)			0.0707429
ENSG00000164404	GDF9	5	q31.1	132196873	132202576	1.63258	0.102557	0.806936	FALSE	FALSE	Trans (>250 kb)			0.630587
ENSG00000205531	NAP1L4	11	p15.4	2965667	3013607	1.63184	0.102714	0.806936	FALSE	FALSE	Trans (>250 kb)			0.4971
ENSG00000145911	N4BP3	5	q35.3	177540444	177553088	1.63168	0.102747	0.806936	FALSE	FALSE	Trans (>250 kb)			0.59739
ENSG00000109846	CRYAB	11	q23.1	111779289	111794446	1.63113	0.102863	0.806936	FALSE	FALSE	Trans (>250 kb)			0.520998
ENSG00000172578	KLHL6	3	q27.1	183205319	183273477	1.63096	0.102898	0.806936	FALSE	FALSE	Trans (>250 kb)			0.676882
ENSG00000100605	ITPK1	14	q32.12	93403259	93582665	1.63014	0.103072	0.807804	FALSE	FALSE	Trans (>250 kb)			0.916358
ENSG00000151116	UEVLD	11	p15.1	18551156	18610294	1.6289	0.103334	0.807804	FALSE	FALSE	Trans (>250 kb)			0.953855
ENSG00000198933	TBKBP1	17	q21.32	45771447	45789416	1.62865	0.103388	0.807804	FALSE	FALSE	Trans (>250 kb)			0.00324968
ENSG00000166313	APBB1	11	p15.4	6416355	6440644	1.62846	0.103428	0.807804	FALSE	FALSE	Trans (>250 kb)			0.116738
ENSG00000131737	KRT34	17	q21.2	39533902	39538655	1.6284	0.103441	0.807804	FALSE	FALSE	Trans (>250 kb)			0.39801
ENSG00000112759	SLC29A1	6	p21.1	44187242	44201888	1.62835	0.103451	0.807804	FALSE	FALSE	Trans (>250 kb)			0.637186
ENSG00000169862	CTNND2	5	p15.2	10971952	11904155	1.62819	0.103485	0.807804	FALSE	FALSE	Trans (>250 kb)			0.887261
ENSG00000166351	POTED	21	q11.2	14982498	15013906	1.62815	0.103493	0.807804	FALSE	FALSE	Trans (>250 kb)			0.835847
ENSG00000267857	PRED58	21	q22.3	46520728	46534873	1.62731	0.103672	0.807804	FALSE	FALSE	Trans (>250 kb)			0.737376
ENSG00000103429	BFAR	16	p13.12	14726672	14763093	1.62698	0.103742	0.807804	FALSE	FALSE	Trans (>250 kb)			0.0514449
ENSG00000137076	TLN1	9	p13.3	35696945	35732392	1.62647	0.103849	0.807804	FALSE	FALSE	Trans (>250 kb)			0.765773
ENSG00000101265	RASSF2	20	p13	4760669	4804291	1.62641	0.103862	0.807804	FALSE	FALSE	Trans (>250 kb)			0.89626
ENSG00000218891	ZNF579	19	q13.42	56088899	56092211	1.62549	0.104057	0.80807	FALSE	FALSE	Trans (>250 kb)			0.228427
ENSG00000143376	SNX27	1	q21.3	151584541	151671567	1.62443	0.104284	0.80807	FALSE	FALSE	Trans (>250 kb)			0.0589441
ENSG00000011485	PPP5C	19	q13.32	46850251	46896238	1.62377	0.104425	0.80807	FALSE	FALSE	Trans (>250 kb)			0.144736
ENSG00000213780	GTF2H4	6	p21.33	30875961	30881883	1.62356	0.104469	0.80807	FALSE	FALSE	Trans (>250 kb)			0.518598
ENSG00000144567	FAM134A	2	q35	220040947	220050201	1.62283	0.104625	0.80807	FALSE	FALSE	Trans (>250 kb)			0.861564
ENSG00000170458	CD14	5	q31.3	140011313	140013286	1.62273	0.104647	0.80807	FALSE	FALSE	Trans (>250 kb)			0.0157484
ENSG00000130649	CYP2E1	10	q26.3	135333910	135374724	1.62248	0.104701	0.80807	FALSE	FALSE	Trans (>250 kb)			0.838366
ENSG00000118997	DNAH7	2	q32.3	196602427	196933536	1.62208	0.104786	0.80807	FALSE	FALSE	Trans (>250 kb)			0.867163
ENSG00000067191	CACNB1	17	q12	37329709	37353956	1.62158	0.104894	0.80807	FALSE	FALSE	Trans (>250 kb)			0.689181
ENSG00000163563	MNDA	1	q23.1	158801107	158819296	1.62154	0.104901	0.80807	FALSE	FALSE	Trans (>250 kb)			0.978452
ENSG00000085514	PILRA	7	q22.1	99965153	99997719	1.62146	0.104918	0.80807	FALSE	FALSE	Trans (>250 kb)			0.00113883
ENSG00000206503	HLA-A	6	p22.1	29909037	29913661	1.62096	0.105026	0.80807	FALSE	FALSE	Trans (>250 kb)			0.345615
ENSG00000119737	GPR75	2	p16.2	54080050	54087126	1.62076	0.105069	0.80807	FALSE	FALSE	Trans (>250 kb)			0.334217
ENSG00000132471	WBP2	17	q25.1	73841780	73852588	1.61996	0.105241	0.80807	FALSE	FALSE	Trans (>250 kb)			0.922158
ENSG00000216490	IFI30	19	p13.11	18283972	18288927	1.61904	0.105438	0.80807	FALSE	FALSE	Trans (>250 kb)			0.835866
ENSG00000130227	XPO7	8	p21.3	21777180	21864096	1.61893	0.105463	0.80807	FALSE	FALSE	Trans (>250 kb)			0.746575
ENSG00000203876	RP11-451M19.3	10	q25.1	111701029	111713649	1.61878	0.105496	0.80807	FALSE	FALSE	Trans (>250 kb)			0.805069
ENSG00000149182	ARFGAP2	11	p11.2	47185848	47198676	1.61827	0.105603	0.80807	FALSE	FALSE	181664	rs3740688	9.702e-11	0.10364
ENSG00000164116	GUCY1A3	4	q32.1	156587863	156653501	1.61756	0.105757	0.80807	FALSE	FALSE	Trans (>250 kb)			0.985451
ENSG00000058085	LAMC2	1	q25.3	183155373	183214035	1.61746	0.105778	0.80807	FALSE	FALSE	Trans (>250 kb)			0.818368
ENSG00000170579	DLGAP1	18	p11.31	3496030	4455335	1.61727	0.105821	0.80807	FALSE	FALSE	Trans (>250 kb)			0.130337
ENSG00000141002	TCF25	16	q24.3	89940000	89977792	1.61699	0.10588	0.80807	FALSE	FALSE	Trans (>250 kb)			0.0547445
ENSG00000113595	TRIM23	5	q12.3	64885507	64921802	1.61684	0.105912	0.80807	FALSE	FALSE	Trans (>250 kb)			0.241126
ENSG00000131069	ACSS2	20	q11.22	33459949	33515769	1.61636	0.106016	0.80807	FALSE	FALSE	Trans (>250 kb)			0.123638
ENSG00000108344	PSMD3	17	q21.1	38137050	38154213	1.61606	0.106082	0.80807	FALSE	FALSE	Trans (>250 kb)			0.243726
ENSG00000158062	UBXN11	1	p36.11	26607819	26644854	1.61581	0.106135	0.80807	FALSE	FALSE	Trans (>250 kb)			0.251625
ENSG00000204351	SKIV2L	6	p21.33	31926857	31937532	1.61535	0.106235	0.80807	FALSE	FALSE	Trans (>250 kb)			0.0708429
ENSG00000122705	CLTA	9	p13.3	36190853	36304778	1.61535	0.106235	0.80807	FALSE	FALSE	Trans (>250 kb)			0.759074
ENSG00000268533	AC004076.7	19	q13.43	57905551	57949825	1.61524	0.106259	0.80807	FALSE	FALSE	Trans (>250 kb)			0.019548
ENSG00000186146	DEFB131	4	p16.1	9446260	9452240	1.61444	0.106431	0.80807	FALSE	FALSE	Trans (>250 kb)			0.580192
ENSG00000105329	TGFB1	19	q13.2	41807492	41859816	1.61443	0.106435	0.80807	FALSE	FALSE	Trans (>250 kb)			0.176332
ENSG00000174233	ADCY6	12	q13.12	49159975	49182820	1.61414	0.106497	0.80807	FALSE	FALSE	Trans (>250 kb)			0.180132
ENSG00000163482	STK36	2	q35	219536749	219567439	1.61412	0.106502	0.80807	FALSE	FALSE	Trans (>250 kb)			0.127737
ENSG00000174130	TLR6	4	p14	38825336	38858438	1.61358	0.106619	0.80807	FALSE	FALSE	Trans (>250 kb)			0.205029
ENSG00000166928	MS4A14	11	q12.2	60146003	60185161	1.61312	0.106718	0.80807	FALSE	FALSE	124055	rs1582763	1.186e-16	0.407409
ENSG00000066422	ZBTB11	3	q12.3	101367733	101396339	1.6124	0.106875	0.80807	FALSE	FALSE	Trans (>250 kb)			0.124438
ENSG00000218416	AC110619.2	2	q37.3	241388732	241396131	1.61227	0.106903	0.80807	FALSE	FALSE	Trans (>250 kb)			0.108539
ENSG00000167754	KLK5	19	q13.41	51446559	51456349	1.61216	0.106926	0.80807	FALSE	FALSE	Trans (>250 kb)			0.912859
ENSG00000198265	HELZ	17	q24.2	65066554	65242105	1.61208	0.106946	0.80807	FALSE	FALSE	Trans (>250 kb)			0.730677
ENSG00000099904	ZDHHC8	22	q11.21	20116979	20135530	1.61198	0.106967	0.80807	FALSE	FALSE	Trans (>250 kb)			0.70048
ENSG00000155506	LARP1	5	q33.2	154092462	154197167	1.61145	0.107081	0.80807	FALSE	FALSE	Trans (>250 kb)			0.829667
ENSG00000165478	HEPACAM	11	q24.2	124789089	124806308	1.6114	0.107092	0.80807	FALSE	FALSE	Trans (>250 kb)			0.0351465
ENSG00000259371	RP11-468E2.6	14	q11.2	24590560	24601038	1.61133	0.107107	0.80807	FALSE	FALSE	Trans (>250 kb)			0.90466
ENSG00000196263	ZNF471	19	q13.43	57019212	57041590	1.61132	0.10711	0.80807	FALSE	FALSE	Trans (>250 kb)			0.358514
ENSG00000141580	WDR45B	17	q25.3	80572438	80606429	1.61054	0.107281	0.80807	FALSE	FALSE	Trans (>250 kb)			0.933357
ENSG00000173369	C1QB	1	p36.12	22979255	22988031	1.61038	0.107314	0.80807	FALSE	FALSE	Trans (>250 kb)			0.722978
ENSG00000196388	INCA1	17	p13.2	4891425	4900905	1.60913	0.107588	0.808481	FALSE	FALSE	Trans (>250 kb)			0.0936406
ENSG00000108591	DRG2	17	p11.2	17991200	18011285	1.60887	0.107645	0.808481	FALSE	FALSE	Trans (>250 kb)			0.0355464
ENSG00000130985	UBA1	X	p11.23	47050260	47074527	1.6088	0.107659	0.808481	FALSE	FALSE	Trans (>250 kb)
ENSG00000255330	SOGA3	6	q22.33	127759551	127840146	1.60869	0.107684	0.808481	FALSE	FALSE	Trans (>250 kb)			0.973453
ENSG00000197324	LRP10	14	q11.2	23340822	23350789	1.60816	0.107801	0.808481	FALSE	FALSE	Trans (>250 kb)			0.839266
ENSG00000137161	CNPY3	6	p21.1	42896938	42907025	1.60787	0.107864	0.808481	FALSE	FALSE	Trans (>250 kb)			0.249925
ENSG00000104312	RIPK2	8	q21.3	90769975	90803291	1.60672	0.108115	0.808481	FALSE	FALSE	Trans (>250 kb)			0.532097
ENSG00000132693	CRP	1	q23.2	159682079	159684379	1.60648	0.10817	0.808481	FALSE	FALSE	Trans (>250 kb)			0.326317
ENSG00000203879	GDI1	X	q28	153665266	153671814	1.60623	0.108224	0.808481	FALSE	FALSE	Trans (>250 kb)
ENSG00000172053	QARS	3	p21.31	49133365	49142553	1.60603	0.108268	0.808481	FALSE	FALSE	Trans (>250 kb)			0.407509
ENSG00000117984	CTSD	11	p15.5	1773982	1785222	1.60544	0.108397	0.808481	FALSE	FALSE	Trans (>250 kb)			0.0547445
ENSG00000068831	RASGRP2	11	q13.1	64494383	64512928	1.60535	0.108416	0.808481	FALSE	FALSE	Trans (>250 kb)			0.867963
ENSG00000075856	SART3	12	q23.3	108916357	108955176	1.60533	0.108422	0.808481	FALSE	FALSE	Trans (>250 kb)			0.451105
ENSG00000165078	CPA6	8	q13.2	68334360	68658620	1.60516	0.108459	0.808481	FALSE	FALSE	Trans (>250 kb)			0.194731
ENSG00000229453	SPINK8	3	p21.31	48348336	48369831	1.60502	0.108488	0.808481	FALSE	FALSE	Trans (>250 kb)			0.532697
ENSG00000165695	AK8	9	q34.13	135600965	135754164	1.60352	0.10882	0.808481	FALSE	FALSE	Trans (>250 kb)			0.491301
ENSG00000130731	C16orf13	16	p13.3	684429	686358	1.60329	0.10887	0.808481	FALSE	FALSE	Trans (>250 kb)			0.0412459
ENSG00000197045	GMFB	14	q22.2	54941202	54955914	1.6029	0.108956	0.808481	FALSE	FALSE	Trans (>250 kb)			0.653285
ENSG00000099999	RNF215	22	q12.2	30773835	30817760	1.60285	0.108967	0.808481	FALSE	FALSE	Trans (>250 kb)			0.921158
ENSG00000204599	TRIM39	6	p22.1	30294256	30311506	1.60259	0.109026	0.808481	FALSE	FALSE	Trans (>250 kb)			0.249925
ENSG00000159516	SPRR2G	1	q21.3	153122058	153123345	1.60194	0.10917	0.808481	FALSE	FALSE	Trans (>250 kb)			0.223628
ENSG00000164411	GJB7	6	q15	87992696	88038996	1.60175	0.10921	0.808481	FALSE	FALSE	Trans (>250 kb)			0.19543
ENSG00000204577	LILRB3	19	q13.42	54720147	54746602	1.60174	0.109214	0.808481	FALSE	FALSE	Trans (>250 kb)			0.19753
ENSG00000170776	AKAP13	15	q25.3	85923802	86292586	1.60135	0.109299	0.808481	FALSE	FALSE	Trans (>250 kb)			0.217228
ENSG00000197272	IL27	16	p11.2	28510683	28523372	1.60037	0.109517	0.809385	FALSE	FALSE	Trans (>250 kb)			0.0536446
ENSG00000235568	NFAM1	22	q13.2	42776416	42828401	1.60003	0.109592	0.8094	FALSE	FALSE	Trans (>250 kb)			0.863864
ENSG00000103855	CD276	15	q24.1	73976307	74006859	1.59997	0.109606	0.8094	FALSE	FALSE	Trans (>250 kb)			0.663384
ENSG00000115286	NDUFS7	19	p13.3	1383526	1395583	1.59956	0.109696	0.809442	FALSE	FALSE	Trans (>250 kb)			0.786271
ENSG00000135387	CAPRIN1	11	p13	34073230	34122703	1.59849	0.109933	0.810206	FALSE	FALSE	Trans (>250 kb)			0.830467
ENSG00000160439	RDH13	19	q13.42	55550476	55582659	1.59787	0.110073	0.810206	FALSE	FALSE	Trans (>250 kb)			0.489101
ENSG00000113966	ARL6	3	q11.2	97483365	97519953	1.59694	0.110278	0.810206	FALSE	FALSE	Trans (>250 kb)			0.149635
ENSG00000186566	GPATCH8	17	q21.31	42472652	42580798	1.59679	0.110313	0.810206	FALSE	FALSE	Trans (>250 kb)			0.0263474
ENSG00000160014	CALM3	19	q13.32	47104331	47114050	1.59653	0.11037	0.810206	FALSE	FALSE	Trans (>250 kb)			0.308119
ENSG00000064547	LPAR2	19	p13.11	19734477	19739739	1.59615	0.110456	0.810206	FALSE	FALSE	Trans (>250 kb)			0.89696
ENSG00000142408	CACNG8	19	q13.42	54466294	54493469	1.5961	0.110466	0.810206	FALSE	FALSE	Trans (>250 kb)			0.0514449
ENSG00000182333	LIPF	10	q23.31	90424198	90438571	1.5961	0.110466	0.810206	FALSE	FALSE	Trans (>250 kb)			0.0787421
ENSG00000174227	PIGG	4	p16.3	492989	533985	1.59534	0.110635	0.810451	FALSE	FALSE	Trans (>250 kb)			0.0347465
ENSG00000124074	ENKD1	16	q22.1	67696848	67701168	1.5947	0.110779	0.810451	FALSE	FALSE	Trans (>250 kb)			0.892761
ENSG00000135094	SDS	12	q24.13	113830250	113864106	1.59451	0.110822	0.810451	FALSE	FALSE	Trans (>250 kb)			0.246625
ENSG00000166922	SCG5	15	q13.3	32933877	32989299	1.59396	0.110946	0.810451	FALSE	FALSE	Trans (>250 kb)			0.0633437
ENSG00000076641	PAG1	8	q21.13	81880045	82024303	1.59355	0.111037	0.810641	FALSE	FALSE	Trans (>250 kb)			0.060344
ENSG00000119042	SATB2	2	q33.1	200134223	200335989	1.59347	0.111054	0.810641	FALSE	FALSE	Trans (>250 kb)			0.0721428
ENSG00000159346	ADIPOR1	1	q32.1	202909951	202927700	1.59329	0.111095	0.810686	FALSE	FALSE	Trans (>250 kb)			0.741276
ENSG00000189067	LITAF	16	p13.13	11641853	11730237	1.59269	0.111231	0.811117	FALSE	FALSE	Trans (>250 kb)			0.821368
ENSG00000164675	IQUB	7	q31.32	123092454	123175131	1.5924	0.111295	0.811225	FALSE	FALSE	Trans (>250 kb)			0.641486
ENSG00000186866	POFUT2	21	q22.3	46683843	46707813	1.59194	0.111398	0.811409	FALSE	FALSE	Trans (>250 kb)			0.978652
ENSG00000133962	CATSPERB	14	q32.12	92047040	92247051	1.59127	0.111548	0.811409	FALSE	FALSE	Trans (>250 kb)			0.184332
ENSG00000039139	DNAH5	5	p15.2	13690440	13944652	1.59111	0.111585	0.811409	FALSE	FALSE	Trans (>250 kb)			0.0332467
ENSG00000164944	KIAA1429	8	q22.1	95499921	95565757	1.59109	0.111589	0.811409	FALSE	FALSE	Trans (>250 kb)			0.507099
ENSG00000163462	TRIM46	1	q22	155145873	155157447	1.59094	0.111623	0.811409	FALSE	FALSE	Trans (>250 kb)			0.731977
ENSG00000125107	CNOT1	16	q21	58553855	58663790	1.59079	0.111658	0.811409	FALSE	FALSE	Trans (>250 kb)			0.782872
ENSG00000141013	GAS8	16	q24.3	90086037	90111383	1.59053	0.111716	0.811409	FALSE	FALSE	Trans (>250 kb)			0.245525
ENSG00000141068	KSR1	17	q11.1	25783670	25953461	1.59047	0.111729	0.811409	FALSE	FALSE	Trans (>250 kb)			0.945855
ENSG00000151065	DCP1B	12	p13.33	2055220	2113701	1.59022	0.111786	0.811502	FALSE	FALSE	Trans (>250 kb)			0.726977
ENSG00000150201	FXYD4	10	q11.21	43867090	43871783	1.58926	0.112002	0.811996	FALSE	FALSE	Trans (>250 kb)			0.0949405
ENSG00000150873	C2orf50	2	p25.1	11273179	11286916	1.58903	0.112054	0.811996	FALSE	FALSE	Trans (>250 kb)			0.666783
ENSG00000151079	KCNA6	12	p13.32	4918342	4960277	1.58792	0.112305	0.811996	FALSE	FALSE	Trans (>250 kb)			0.358214
ENSG00000176422	SPRYD4	12	q13.3	56862301	56864763	1.58693	0.112528	0.811996	FALSE	FALSE	Trans (>250 kb)			0.0114489
ENSG00000254772	EEF1G	11	q12.3	62327073	62342401	1.58656	0.112613	0.811996	FALSE	FALSE	Trans (>250 kb)			0.337616
ENSG00000140688	C16orf58	16	p11.2	31500792	31520630	1.58616	0.112703	0.811996	FALSE	FALSE	Trans (>250 kb)			0.709879
ENSG00000107745	MICU1	10	q22.1	74127098	74385899	1.5855	0.112853	0.811996	FALSE	FALSE	Trans (>250 kb)			0.90086
ENSG00000138771	SHROOM3	4	q21.1	77356253	77704406	1.58549	0.112855	0.811996	FALSE	FALSE	Trans (>250 kb)			0.222428
ENSG00000186827	TNFRSF4	1	p36.33	1146706	1149518	1.58464	0.113047	0.812138	FALSE	FALSE	Trans (>250 kb)			0.369813
ENSG00000103647	CORO2B	15	q23	68871308	69020145	1.58463	0.113051	0.812138	FALSE	FALSE	Trans (>250 kb)			0.694081
ENSG00000101871	MID1	X	p22.2	10413350	10851773	1.5846	0.113057	0.812138	FALSE	FALSE	Trans (>250 kb)
ENSG00000160948	VPS28	8	q24.3	145649000	145653931	1.58443	0.113096	0.812138	FALSE	FALSE	Trans (>250 kb)			0.636486
ENSG00000155252	PI4K2A	10	q24.2	99344131	99436191	1.58363	0.113278	0.812332	FALSE	FALSE	Trans (>250 kb)			0.983152
ENSG00000109572	CLCN3	4	q33	170533784	170644824	1.5835	0.113308	0.812332	FALSE	FALSE	Trans (>250 kb)			0.623888
ENSG00000137494	ANKRD42	11	q14.1	82904781	82971736	1.58326	0.113363	0.812332	FALSE	FALSE	Trans (>250 kb)			0.958454
ENSG00000143954	REG3G	2	p12	79252812	79255631	1.58298	0.113426	0.812332	FALSE	FALSE	Trans (>250 kb)			0.0548445
ENSG00000174876	AMY1B	1	p21.1	104230037	104239302	1.58286	0.113454	0.812332	FALSE	FALSE	Trans (>250 kb)
ENSG00000150510	FAM124A	13	q14.3	51796503	51858377	1.58262	0.113509	0.812332	FALSE	FALSE	Trans (>250 kb)			0.70368
ENSG00000119927	GPAM	10	q25.2	113909624	113975135	1.58254	0.113526	0.812332	FALSE	FALSE	Trans (>250 kb)			0.994751
ENSG00000115694	STK25	2	q37.3	242432089	242449145	1.58159	0.113742	0.813118	FALSE	FALSE	Trans (>250 kb)			0.985051
ENSG00000121281	ADCY7	16	q12.1	50280048	50352046	1.58136	0.113796	0.813234	FALSE	FALSE	Trans (>250 kb)			0.649785
ENSG00000140497	SCAMP2	15	q24.1	75136071	75165706	1.58102	0.113873	0.813458	FALSE	FALSE	Trans (>250 kb)			0.176932
ENSG00000104518	GSDMD	8	q24.3	144635377	144645232	1.58085	0.113911	0.813458	FALSE	FALSE	Trans (>250 kb)			0.121238
ENSG00000111261	MANSC1	12	p13.2	12482198	12503475	1.58056	0.113979	0.813458	FALSE	FALSE	Trans (>250 kb)			0.486201
ENSG00000011028	MRC2	17	q23.2	60704762	60770958	1.57879	0.114384	0.81472	FALSE	FALSE	Trans (>250 kb)			0.0119488
ENSG00000167851	CD300A	17	q25.1	72462555	72480933	1.578	0.114565	0.815563	FALSE	FALSE	Trans (>250 kb)			0.210929
ENSG00000185610	DBX2	12	q12	45408455	45444882	1.57725	0.114738	0.815725	FALSE	FALSE	Trans (>250 kb)			0.493201
ENSG00000176986	SEC24C	10	q22.2	75504120	75531919	1.57716	0.11476	0.815725	FALSE	FALSE	Trans (>250 kb)			0.467103
ENSG00000070759	TESK2	1	p34.1	45809555	45956872	1.57664	0.114879	0.815725	FALSE	FALSE	Trans (>250 kb)			0.544496
ENSG00000143167	GPA33	1	q24.1	167022073	167059868	1.57605	0.115014	0.815725	FALSE	FALSE	Trans (>250 kb)			0.763074
ENSG00000105576	TNPO2	19	p13.2	12810008	12834825	1.57597	0.115032	0.815725	FALSE	FALSE	Trans (>250 kb)			0.768373
ENSG00000221874	ZNF321P	19	q13.41	53431728	53466076	1.5757	0.115094	0.815725	FALSE	FALSE	Trans (>250 kb)			0.0168483
ENSG00000152409	JMY	5	q14.1	78532012	78623038	1.57564	0.115109	0.815725	FALSE	FALSE	Trans (>250 kb)			0.0689431
ENSG00000145349	CAMK2D	4	q26	114372188	114683083	1.57558	0.115122	0.815725	FALSE	FALSE	Trans (>250 kb)			0.494501
ENSG00000127249	ATP13A4	3	q29	193119866	193310900	1.57526	0.115197	0.815725	FALSE	FALSE	Trans (>250 kb)			0.772373
ENSG00000196867	ZFP28	19	q13.43	57050317	57068169	1.57413	0.115457	0.816758	FALSE	FALSE	Trans (>250 kb)			0.609889
ENSG00000121297	TSHZ3	19	q12	31765851	31840453	1.57362	0.115576	0.816758	FALSE	FALSE	Trans (>250 kb)			0.278322
ENSG00000196787	HIST1H2AG	6	p22.1	27100832	27103070	1.57196	0.115959	0.8183	FALSE	FALSE	Trans (>250 kb)			0.346715
ENSG00000203747	FCGR3A	1	q23.3	161511549	161600917	1.57133	0.116107	0.819068	FALSE	FALSE	Trans (>250 kb)			0.0875412
ENSG00000149548	CCDC15	11	q24.2	124824017	124911385	1.57089	0.116207	0.819223	FALSE	FALSE	Trans (>250 kb)			0.0135486
ENSG00000206069	TMEM211	22	q11.23	25331077	25342662	1.57024	0.116358	0.819659	FALSE	FALSE	Trans (>250 kb)			0.874763
ENSG00000108510	MED13	17	q23.2	60019966	60142643	1.56985	0.11645	0.819781	FALSE	FALSE	Trans (>250 kb)			0.0020498
ENSG00000110429	FBXO3	11	p13	33762485	33796089	1.56883	0.116688	0.820545	FALSE	FALSE	Trans (>250 kb)			0.409509
ENSG00000140848	CPNE2	16	q13	57126449	57181878	1.56864	0.116731	0.820545	FALSE	FALSE	Trans (>250 kb)			0.668783
ENSG00000141522	ARHGDIA	17	q25.3	79825597	79829282	1.56823	0.116828	0.820587	FALSE	FALSE	Trans (>250 kb)			0.128637
ENSG00000165555	NOXRED1	14	q24.3	77860364	77889860	1.56795	0.116893	0.820587	FALSE	FALSE	Trans (>250 kb)			0.69708
ENSG00000172819	RARG	12	q13.13	53604354	53626764	1.56771	0.11695	0.820635	FALSE	FALSE	Trans (>250 kb)			0.113739
ENSG00000171757	LRRC34	3	q26.2	169511216	169530774	1.56608	0.11733	0.820635	FALSE	FALSE	Trans (>250 kb)			0.226327
ENSG00000139278	GLIPR1	12	q21.2	75874460	75897633	1.56602	0.117344	0.820635	FALSE	FALSE	Trans (>250 kb)			0.938456
ENSG00000164897	TMUB1	7	q36.1	150778167	150780633	1.56589	0.117375	0.820635	FALSE	FALSE	Trans (>250 kb)			0.872363
ENSG00000175224	ATG13	11	p11.2	46638826	46696368	1.56556	0.117452	0.820635	FALSE	FALSE	Trans (>250 kb)			0.0362464
ENSG00000145860	RNF145	5	q33.3	158584417	158637061	1.56554	0.117455	0.820635	FALSE	FALSE	Trans (>250 kb)			0.107039
ENSG00000204300	TMEM225	11	q24.1	123753633	123756349	1.56514	0.11755	0.820748	FALSE	FALSE	Trans (>250 kb)			0.393611
ENSG00000189367	KIAA0408	6	q22.33	127761488	127780536	1.56511	0.117557	0.820748	FALSE	FALSE	Trans (>250 kb)			0.978852
ENSG00000204713	TRIM27	6	p22.1	28870779	28891766	1.56488	0.117611	0.820748	FALSE	FALSE	Trans (>250 kb)			0.574793
ENSG00000174871	CNIH2	11	q13.2	66045661	66052772	1.56479	0.117633	0.820748	FALSE	FALSE	Trans (>250 kb)			0.489301
ENSG00000089159	PXN	12	q24.31	120648250	120703574	1.56436	0.117732	0.821096	FALSE	FALSE	Trans (>250 kb)			0.60139
ENSG00000172757	CFL1	11	q13.1	65590493	65629497	1.56418	0.117776	0.821096	FALSE	FALSE	Trans (>250 kb)			0.335316
ENSG00000151468	CCDC3	10	p13	12938627	13141652	1.5637	0.117888	0.821166	FALSE	FALSE	Trans (>250 kb)			0.4961
ENSG00000172775	FAM192A	16	q13	57186378	57220028	1.56367	0.117894	0.821166	FALSE	FALSE	Trans (>250 kb)			0.847565
ENSG00000143373	ZNF687	1	q21.3	151254094	151264656	1.563	0.118052	0.821419	FALSE	FALSE	Trans (>250 kb)			0.69618
ENSG00000165802	NSMF	9	q34.3	140342022	140353786	1.56281	0.118098	0.821419	FALSE	FALSE	Trans (>250 kb)			0.652185
ENSG00000204394	VARS	6	p21.33	31745295	31763730	1.56278	0.118105	0.821419	FALSE	FALSE	Trans (>250 kb)			0.0449455
ENSG00000067369	TP53BP1	15	q15.3	43699407	43802926	1.56264	0.118137	0.821419	FALSE	FALSE	Trans (>250 kb)			0.529197
ENSG00000204396	VWA7	6	p21.33	31733367	31745108	1.56205	0.118275	0.821771	FALSE	FALSE	Trans (>250 kb)			0.107839
ENSG00000161850	KRT82	12	q13.13	52787715	52800139	1.56178	0.11834	0.821771	FALSE	FALSE	Trans (>250 kb)			0.482102
ENSG00000235863	B3GALT4	6	p21.32	33244917	33252609	1.56165	0.118371	0.821771	FALSE	FALSE	Trans (>250 kb)			0.355214
ENSG00000131558	EXOC4	7	q33	132937829	133751342	1.56153	0.118399	0.821771	FALSE	FALSE	Trans (>250 kb)			0.433507
ENSG00000104960	PTOV1	19	q13.33	50353992	50364001	1.5615	0.118406	0.821771	FALSE	FALSE	Trans (>250 kb)			0.331517
ENSG00000258869	RP11-204N11.1	14	q32.2	98215601	98230326	1.56065	0.118606	0.821824	FALSE	FALSE	Trans (>250 kb)			0.281722
ENSG00000167280	ENGASE	17	q25.3	77071021	77084681	1.55993	0.118777	0.821963	FALSE	FALSE	Trans (>250 kb)			0.380212
ENSG00000129534	MIS18BP1	14	q21.2	45672393	45722743	1.55984	0.118798	0.821963	FALSE	FALSE	Trans (>250 kb)			0.472703
ENSG00000113657	DPYSL3	5	q32	146770374	146889619	1.55934	0.118915	0.821963	FALSE	FALSE	Trans (>250 kb)			0.70118
ENSG00000243509	TNFRSF6B	20	q13.33	62328021	62330037	1.55907	0.118981	0.821963	FALSE	FALSE	Trans (>250 kb)			0.434207
ENSG00000120438	TCP1	6	q25.3	160199530	160210781	1.55654	0.119579	0.822579	FALSE	FALSE	Trans (>250 kb)			0.770873
ENSG00000143761	ARF1	1	q42.13	228270361	228286912	1.5564	0.119613	0.822579	FALSE	FALSE	Trans (>250 kb)			0.215828
ENSG00000130726	TRIM28	19	q13.43	59055458	59062089	1.55589	0.119735	0.822579	FALSE	FALSE	Trans (>250 kb)			0.60349
ENSG00000167378	IRGQ	19	q13.31	44088521	44100287	1.55555	0.119815	0.822579	FALSE	FALSE	Trans (>250 kb)			0.327817
ENSG00000115464	USP34	2	p15	61414598	61697904	1.55552	0.119822	0.822579	FALSE	FALSE	Trans (>250 kb)			0.580692
ENSG00000162927	PUS10	2	p16.1	61167357	61245394	1.55552	0.119823	0.822579	FALSE	FALSE	Trans (>250 kb)			0.0431457
ENSG00000261611	AC010547.9	16	q22.2	71481503	71523214	1.55501	0.119944	0.822579	FALSE	FALSE	Trans (>250 kb)			0.00994901
ENSG00000168930	TRIM49	11	q14.3	89530823	89541743	1.55422	0.120132	0.822579	FALSE	FALSE	Trans (>250 kb)			0.70308
ENSG00000154429	CCSAP	1	q42.13	229456758	229479041	1.55414	0.120152	0.822579	FALSE	FALSE	Trans (>250 kb)			0.317018
ENSG00000203661	OR2T5	1	q44	248651885	248652898	1.5541	0.12016	0.822579	FALSE	FALSE	Trans (>250 kb)			0.859464
ENSG00000057935	MTA3	2	p21	42721709	42984087	1.55387	0.120215	0.822579	FALSE	FALSE	Trans (>250 kb)			0.855264
ENSG00000198083	KRTAP9-9	17	q21.2	39411636	39412616	1.55377	0.120239	0.822579	FALSE	FALSE	Trans (>250 kb)			0.238326
ENSG00000100228	RAB36	22	q11.22	23487513	23506537	1.55364	0.120269	0.822579	FALSE	FALSE	Trans (>250 kb)			0.0788421
ENSG00000104848	KCNA7	19	q13.33	49570675	49576198	1.5536	0.120279	0.822579	FALSE	FALSE	Trans (>250 kb)			0.783172
ENSG00000119048	UBE2B	5	q31.1	133706870	133727683	1.55215	0.120626	0.823068	FALSE	FALSE	Trans (>250 kb)			0.840566
ENSG00000196943	NOP9	14	q12	24769068	24778330	1.55135	0.120818	0.823068	FALSE	FALSE	Trans (>250 kb)			0.867063
ENSG00000169760	NLGN1	3	q26.31	173114074	174004434	1.55125	0.120842	0.823068	FALSE	FALSE	Trans (>250 kb)			0.713879
ENSG00000136156	ITM2B	13	q14.2	48807294	48837063	1.55045	0.121033	0.823068	FALSE	FALSE	Trans (>250 kb)			0.919758
ENSG00000093010	COMT	22	q11.21	19929130	19957498	1.54973	0.121207	0.823068	FALSE	FALSE	Trans (>250 kb)			0.0163484
ENSG00000169258	GPRIN1	5	q35.2	176022803	176037134	1.54958	0.121242	0.823068	FALSE	FALSE	Trans (>250 kb)			0.135336
ENSG00000269533	AC003002.6	19	q13.43	57901252	57931362	1.54947	0.121268	0.823068	FALSE	FALSE	Trans (>250 kb)			0.0184482
ENSG00000135040	NAA35	9	q21.33	88556061	88637213	1.54944	0.121276	0.823068	FALSE	FALSE	Trans (>250 kb)			0.0953405
ENSG00000130005	GAMT	19	p13.3	1397091	1401569	1.54925	0.121322	0.823068	FALSE	FALSE	Trans (>250 kb)			0.610889
ENSG00000075790	BCAP29	7	q22.3	107220422	107269615	1.54922	0.121328	0.823068	FALSE	FALSE	Trans (>250 kb)			0.626387
ENSG00000133574	GIMAP4	7	q36.1	150264365	150271041	1.5489	0.121406	0.823068	FALSE	FALSE	Trans (>250 kb)			0.828267
ENSG00000196476	C20orf96	20	p13	251504	271390	1.54876	0.121441	0.823068	FALSE	FALSE	Trans (>250 kb)			0.223228
ENSG00000128346	C22orf23	22	q13.1	38339528	38349676	1.54874	0.121444	0.823068	FALSE	FALSE	Trans (>250 kb)			0.476502
ENSG00000188100	FAM25A	10	q23.2	88780063	88784487	1.54846	0.121512	0.823068	FALSE	FALSE	Trans (>250 kb)			0.911659
ENSG00000183258	DDX41	5	q35.3	176938578	176944470	1.54722	0.121811	0.823068	FALSE	FALSE	Trans (>250 kb)			0.30112
ENSG00000082516	GEMIN5	5	q33.2	154266976	154317769	1.54667	0.121944	0.823068	FALSE	FALSE	Trans (>250 kb)			0.69888
ENSG00000141627	DYM	18	q21.1	46570039	46987717	1.54643	0.122	0.823068	FALSE	FALSE	Trans (>250 kb)			0.756574
ENSG00000164485	IL22RA2	6	q23.3	137464968	137494785	1.54627	0.122041	0.823068	FALSE	FALSE	Trans (>250 kb)			0.414109
ENSG00000102796	DHRS12	13	q14.3	52342129	52378293	1.54597	0.122112	0.823068	FALSE	FALSE	Trans (>250 kb)			0.823868
ENSG00000054793	ATP9A	20	q13.2	50213053	50385173	1.54572	0.122173	0.823068	FALSE	FALSE	Trans (>250 kb)			0.0914409
ENSG00000179855	GIPC3	19	p13.3	3585551	3593539	1.54491	0.122368	0.823068	FALSE	FALSE	Trans (>250 kb)			0.146535
ENSG00000113269	RNF130	5	q35.3	179338651	179499118	1.54463	0.122437	0.823068	FALSE	FALSE	Trans (>250 kb)			0.244826
ENSG00000115257	PCSK4	19	p13.3	1481427	1490751	1.54462	0.122437	0.823068	FALSE	FALSE	Trans (>250 kb)			0.0439456
ENSG00000038945	MSR1	8	p22	15965387	16424999	1.54439	0.122494	0.823068	FALSE	FALSE	Trans (>250 kb)			0.489701
ENSG00000105429	MEGF8	19	q13.2	42829761	42882921	1.54411	0.122561	0.823218	FALSE	FALSE	Trans (>250 kb)			0.520598
ENSG00000113716	HMGXB3	5	q32	149379884	149432386	1.54359	0.122687	0.82348	FALSE	FALSE	Trans (>250 kb)			0.423608
ENSG00000163218	PGLYRP4	1	q21.3	153302596	153321316	1.54345	0.122722	0.82348	FALSE	FALSE	Trans (>250 kb)			0.579392
ENSG00000148297	MED22	9	q34.2	136205160	136214986	1.54315	0.122795	0.823483	FALSE	FALSE	Trans (>250 kb)			0.99795
ENSG00000103197	TSC2	16	p13.3	2097466	2138716	1.54284	0.122869	0.823521	FALSE	FALSE	Trans (>250 kb)			0.79997
ENSG00000163975	MFI2	3	q29	196715492	196756687	1.54249	0.122955	0.823521	FALSE	FALSE	Trans (>250 kb)			0.249725
ENSG00000105298	CACTIN	19	p13.3	3610639	3626813	1.54195	0.123085	0.823521	FALSE	FALSE	Trans (>250 kb)			0.0790421
ENSG00000205765	C5orf51	5	p13.1	41904290	41921738	1.54172	0.123142	0.823521	FALSE	FALSE	Trans (>250 kb)			0.941456
ENSG00000154589	LY96	8	q21.11	74903587	74941322	1.54097	0.123323	0.823874	FALSE	FALSE	Trans (>250 kb)			0.153335
ENSG00000156052	GNAQ	9	q21.2	80331003	80646374	1.54003	0.123553	0.823908	FALSE	FALSE	Trans (>250 kb)			0.181032
ENSG00000205835	GMNC	3	q28	190570666	190610218	1.53989	0.123586	0.823908	FALSE	FALSE	Trans (>250 kb)			0.118838
ENSG00000110172	CHORDC1	11	q14.3	89934328	89956532	1.53957	0.123666	0.824165	FALSE	FALSE	Trans (>250 kb)			0.39571
ENSG00000100129	EIF3L	22	q13.1	38244875	38285414	1.53875	0.123866	0.825158	FALSE	FALSE	Trans (>250 kb)			0.0758424
ENSG00000141748	ARL5C	17	q12	37313147	37323737	1.53831	0.123973	0.825448	FALSE	FALSE	Trans (>250 kb)			0.977952
ENSG00000170558	CDH2	18	q12.1	25530930	25757410	1.53807	0.124032	0.825559	FALSE	FALSE	Trans (>250 kb)			0.751875
ENSG00000110436	SLC1A2	11	p13	35272753	35441610	1.53732	0.124214	0.825936	FALSE	FALSE	Trans (>250 kb)			0.994751
ENSG00000196570	PFN3	5	q35.3	176827108	176827637	1.53713	0.124262	0.825961	FALSE	FALSE	Trans (>250 kb)			0.851665
ENSG00000011132	APBA3	19	p13.3	3750817	3761697	1.53678	0.124348	0.825961	FALSE	FALSE	Trans (>250 kb)			0.0547445
ENSG00000111729	CLEC4A	12	p13.31	8276228	8291203	1.53489	0.12481	0.827104	FALSE	FALSE	Trans (>250 kb)
ENSG00000134460	IL2RA	10	p15.1	6052652	6104288	1.53405	0.125018	0.827104	FALSE	FALSE	Trans (>250 kb)			0.111539
ENSG00000224051	GLTPD1	1	p36.33	1260136	1264277	1.53342	0.125172	0.827104	FALSE	FALSE	Trans (>250 kb)			0.39981
ENSG00000166326	TRIM44	11	p13	35684353	35829775	1.53276	0.125334	0.827104	FALSE	FALSE	Trans (>250 kb)			0.570893
ENSG00000172840	PDP2	16	q22.1	66912492	66929657	1.53266	0.125359	0.827104	FALSE	FALSE	Trans (>250 kb)			0.819968
ENSG00000204021	LIPK	10	q23.31	90484301	90512543	1.53249	0.125402	0.827104	FALSE	FALSE	Trans (>250 kb)			0.0312469
ENSG00000149256	TENM4	11	q14.1	78363876	79151992	1.53247	0.125405	0.827104	FALSE	FALSE	Trans (>250 kb)			0.246525
ENSG00000144426	NBEAL1	2	q33.2	203879602	204091101	1.53239	0.125427	0.827104	FALSE	FALSE	Trans (>250 kb)			0.154235
ENSG00000050820	BCAR1	16	q23.1	75262928	75301951	1.53228	0.125453	0.827104	FALSE	FALSE	Trans (>250 kb)			0.0921408
ENSG00000160712	IL6R	1	q21.3	154377669	154441926	1.53214	0.125488	0.827104	FALSE	FALSE	Trans (>250 kb)			0.522798
ENSG00000133246	PRAM1	19	p13.2	8554940	8567996	1.53195	0.125535	0.827104	FALSE	FALSE	Trans (>250 kb)			0.759974
ENSG00000022567	SLC45A4	8	q24.3	142217265	142318404	1.5315	0.125647	0.827104	FALSE	FALSE	Trans (>250 kb)			0.948255
ENSG00000103187	COTL1	16	q24.1	84599200	84651683	1.53134	0.125685	0.827104	FALSE	FALSE	Trans (>250 kb)			0.774073
ENSG00000023191	RNH1	11	p15.5	494512	507300	1.53106	0.125755	0.827104	FALSE	FALSE	Trans (>250 kb)			0.932557
ENSG00000196628	TCF4	18	q21.2	52889562	53332018	1.53012	0.125988	0.827748	FALSE	FALSE	Trans (>250 kb)			0.280022
ENSG00000164197	RNF180	5	q12.3	63461671	63668696	1.53007	0.125999	0.827748	FALSE	FALSE	Trans (>250 kb)			0.30172
ENSG00000110013	SIAE	11	q24.2	124503009	124565603	1.52958	0.12612	0.827996	FALSE	FALSE	Trans (>250 kb)			0.0814419
ENSG00000055917	PUM2	2	p24.1	20448452	20551995	1.52832	0.126433	0.827996	FALSE	FALSE	Trans (>250 kb)			0.930057
ENSG00000171522	PTGER4	5	p13.1	40679600	40693837	1.52806	0.126497	0.827996	FALSE	FALSE	Trans (>250 kb)			0.834167
ENSG00000112343	TRIM38	6	p22.2	25963030	25987384	1.52761	0.12661	0.828471	FALSE	FALSE	Trans (>250 kb)			0.146035
ENSG00000138674	SEC31A	4	q21.22	83739814	83822319	1.52691	0.126782	0.828919	FALSE	FALSE	Trans (>250 kb)			0.844266
ENSG00000180535	BHLHA15	7	q21.3	97840739	97842291	1.52655	0.126872	0.82905	FALSE	FALSE	Trans (>250 kb)			0.224928
ENSG00000219073	CELA3B	1	p36.12	22303514	22325135	1.52555	0.127121	0.829278	FALSE	FALSE	Trans (>250 kb)			0.722478
ENSG00000126214	KLC1	14	q32.33	104028233	104167888	1.52507	0.127242	0.829278	FALSE	FALSE	Trans (>250 kb)			0.0212479
ENSG00000135372	NAT10	11	p13	34127149	34169217	1.52458	0.127364	0.829278	FALSE	FALSE	Trans (>250 kb)			0.906259
ENSG00000110651	CD81	11	p15.5	2397407	2418649	1.52385	0.127547	0.829278	FALSE	FALSE	Trans (>250 kb)			0.845265
ENSG00000137726	FXYD6	11	q23.3	117707693	117748201	1.52354	0.127625	0.829278	FALSE	FALSE	Trans (>250 kb)			0.99755
ENSG00000158517	NCF1	7	q11.23	74188309	74203659	1.5234	0.127659	0.829278	FALSE	FALSE	Trans (>250 kb)			0.739276
ENSG00000154781	CCDC174	3	p25.1	14693271	14714166	1.52273	0.127826	0.829328	FALSE	FALSE	Trans (>250 kb)			0.881662
ENSG00000170075	GPR37L1	1	q32.1	202091986	202102720	1.52134	0.128175	0.829611	FALSE	FALSE	Trans (>250 kb)			0.683482
ENSG00000145431	PDGFC	4	q32.1	157681606	157892546	1.52082	0.128306	0.829611	FALSE	FALSE	Trans (>250 kb)			0.432607
ENSG00000104973	MED25	19	q13.33	50321539	50342073	1.52048	0.12839	0.829611	FALSE	FALSE	Trans (>250 kb)			0.339716
ENSG00000188931	C1orf192	1	q23.3	161334521	161337664	1.52018	0.128466	0.829661	FALSE	FALSE	Trans (>250 kb)			0.422608
ENSG00000108349	CASC3	17	q21.1	38296571	38328436	1.52002	0.128505	0.829661	FALSE	FALSE	Trans (>250 kb)			0.309419
ENSG00000187097	ENTPD5	14	q24.3	74424713	74486102	1.51945	0.12865	0.829816	FALSE	FALSE	Trans (>250 kb)			0.464004
ENSG00000105618	PRPF31	19	q13.42	54618837	54635140	1.51842	0.128909	0.830842	FALSE	FALSE	Trans (>250 kb)			0.683182
ENSG00000051523	CYBA	16	q24.3	88709691	88717560	1.5179	0.129039	0.830868	FALSE	FALSE	Trans (>250 kb)			0.69538
ENSG00000148337	CIZ1	9	q34.11	130928343	130966662	1.51703	0.129259	0.831199	FALSE	FALSE	Trans (>250 kb)			0.0653435
ENSG00000099985	OSM	22	q12.2	30658818	30662829	1.51678	0.129322	0.831199	FALSE	FALSE	Trans (>250 kb)			0.828567
ENSG00000090857	PDPR	16	q22.1	70147529	70195203	1.51603	0.129512	0.831199	FALSE	FALSE	Trans (>250 kb)			0.522398
ENSG00000145741	BTF3	5	q13.2	72794233	72801460	1.51595	0.129533	0.831199	FALSE	FALSE	Trans (>250 kb)			0.292621
ENSG00000176753	C15orf56	15	q15.1	40542865	40545170	1.51547	0.129654	0.831199	FALSE	FALSE	Trans (>250 kb)			0.89786
ENSG00000122008	POLK	5	q13.3	74807581	74896969	1.5147	0.129848	0.831199	FALSE	FALSE	Trans (>250 kb)			0.0266473
ENSG00000131711	MAP1B	5	q13.2	71403061	71505395	1.51414	0.129992	0.831199	FALSE	FALSE	Trans (>250 kb)			0.660484
ENSG00000046889	PREX2	8	q13.2	68864353	69149265	1.51405	0.130014	0.831199	FALSE	FALSE	Trans (>250 kb)			0.626187
[truncated: 17,987 more rows]

## Sheet: GenePrioritization_MetaBrainCer
Gene ID	Gene symbol	Chromosome	Band	Start	End	Enrichment Z-score	Enrichment P-value	Enrichment Q-value	Bonferroni significant	FDR 5% significant
[truncated: 19,431 more rows]

[truncated: 9 more sheets: Reactome_MetaBrain, GO_BP_MetaBrain, GO_CC_MetaBrain, GO_MF_MetaBrain, KEGG_MetaBrain, HPO_MetaBrain, Expression_MetaBrain, Expression_HCA, GtexV8_relative]
