# Supplementary material for: Brain expression quantitative trait locus and network analyses reveal downstream effects and putative drivers for brain-related diseases
Source: Nat Genet. 2023 Feb 23;55(3):377–88. doi: 10.1038/s41588-023-01300-6 (PMC10011140; doi:10.1038/s41588-023-01300-6)
Supplement: Supplementary file 4 — Supplementary Tables 1–31. [file 41588_2023_1300_MOESM4_ESM.zip › Supplementary Table 29 - Downstreamer - Multiple sclerosis Patsopoulos enrichments.xlsx]

## Sheet: Overview
Pathway enrichment analysis for: pval.outcome
Generated using Downstreamer 1.21-SNAPSHOT
Gene set database	Number of sets
GenePrioritization_MetaBrain	19450
GenePrioritization_MetaBrainCortexOnly	19431
GenePrioritization_MetaBrainCerebellumOnly	19431
Reactome_MetaBrain	1123
GO_BP_MetaBrain	1181
GO_CC_MetaBrain	451
GO_MF_MetaBrain	435
KEGG_MetaBrain	169
HPO_MetaBrain	1805
Expression_MetaBrain	8544
Expression_HCA	172
GtexV8_relative	54
Used settings
Number of permutations used for p-values: 10000
Number of permutations used for FDR: 100
Force normal pathway scores: false
Force normal GWAS gene z-scores: true
Regress out gene lengths from GWAS gene z-scores: true
Cis window definition: 250000

## Sheet: GenePrioritization_MetaBrain
Gene ID	Gene symbol	Chromosome	Band	Start	End	Enrichment Z-score	Enrichment P-value	Enrichment Q-value	Bonferroni significant	FDR 5% significant	Distance to lead GWAS variant	GWAS variant ID	GWAS variant P-value	GWAS gene P-value
ENSG00000142784	WDTC1	1	p36.11	27561007	27635110	5.96921	2.38407e-09	0	TRUE	TRUE	Trans (>250 kb)			0.79887
ENSG00000131446	MGAT1	5	q35.3	180217541	180242652	5.54199	2.99052e-08	0	TRUE	TRUE	Trans (>250 kb)			0.217028
ENSG00000153443	UBALD1	16	p13.3	4658884	4665028	5.35945	8.34779e-08	0	TRUE	TRUE	Trans (>250 kb)			0.826367
ENSG00000085185	BCORL1	X	q26.1	129115083	129192058	5.32273	1.02224e-07	0	TRUE	TRUE	Trans (>250 kb)
ENSG00000180448	HMHA1	19	p13.3	1065922	1086627	5.28668	1.24554e-07	0	TRUE	TRUE	Trans (>250 kb)			0.0260474
ENSG00000145901	TNIP1	5	q33.1	150409506	150473138	5.07633	3.84789e-07	0.000909091	TRUE	TRUE	Trans (>250 kb)			0.746175
ENSG00000076108	BAZ2A	12	q13.3	56989380	57030600	5.01712	5.24531e-07	0.000909091	TRUE	TRUE	Trans (>250 kb)			0.292521
ENSG00000105656	ELL	19	p13.11	18553473	18632937	5.00802	5.49919e-07	0.000909091	TRUE	TRUE	Trans (>250 kb)			0.837466
ENSG00000157933	SKI	1	p36.33	2160134	2241558	4.99341	5.93222e-07	0.000909091	TRUE	TRUE	Trans (>250 kb)			0.543696
ENSG00000140564	FURIN	15	q26.1	91411822	91426688	4.93859	7.86886e-07	0.000952381	TRUE	TRUE	Trans (>250 kb)			0.886661
ENSG00000077150	NFKB2	10	q24.32	104153867	104162281	4.933	8.09768e-07	0.000952381	TRUE	TRUE	Trans (>250 kb)			0.448705
ENSG00000144579	CTDSP1	2	q35	219262979	219270664	4.9326	8.11406e-07	0.000952381	TRUE	TRUE	Trans (>250 kb)			0.534797
ENSG00000102034	ELF4	X	q26.1	129198849	129244691	4.90507	9.33942e-07	0.000952381	TRUE	TRUE	Trans (>250 kb)
ENSG00000140632	GLYR1	16	p13.3	4853204	4897343	4.89317	9.92257e-07	0.000952381	TRUE	TRUE	Trans (>250 kb)			0.862364
ENSG00000141551	CSNK1D	17	q25.3	80196899	80231607	4.88618	1.02811e-06	0.000952381	TRUE	TRUE	Trans (>250 kb)			0.339016
ENSG00000109787	KLF3	4	p14	38665817	38702663	4.86554	1.14146e-06	0.000952381	TRUE	TRUE	Trans (>250 kb)			0.000113602
ENSG00000173020	ADRBK1	11	q13.2	67033881	67054027	4.83485	1.33246e-06	0.00129032	TRUE	TRUE	Trans (>250 kb)			0.4962
ENSG00000182095	TNRC18	7	p22.1	5346421	5465045	4.80865	1.51953e-06	0.00129032	TRUE	TRUE	Trans (>250 kb)			0.99715
ENSG00000079432	CIC	19	q13.2	42772689	42799949	4.80428	1.55308e-06	0.00129032	TRUE	TRUE	Trans (>250 kb)			0.919858
ENSG00000166716	ZNF592	15	q25.3	85291866	85349659	4.79467	1.62947e-06	0.00129032	TRUE	TRUE	Trans (>250 kb)			0.90496
ENSG00000087152	ATXN7L3	17	q21.31	42269173	42277481	4.7829	1.72786e-06	0.00129032	TRUE	TRUE	Trans (>250 kb)			0.853465
ENSG00000184922	FMNL1	17	q21.31	43298811	43324687	4.76008	1.9352e-06	0.00129032	TRUE	TRUE	82983	rs7222450	1.779e-08	0.00128117
ENSG00000112033	PPARD	6	p21.31	35310335	35395968	4.71258	2.44596e-06	0.00135135	TRUE	TRUE	Trans (>250 kb)			0.99925
ENSG00000170542	SERPINB9	6	p25.2	2887500	2903514	4.68216	2.83864e-06	0.00135135	FALSE	TRUE	Trans (>250 kb)			0.367013
ENSG00000176095	IP6K1	3	p21.31	49761727	49823975	4.67366	2.95872e-06	0.00135135	FALSE	TRUE	Trans (>250 kb)			0.125237
ENSG00000142185	TRPM2	21	q22.3	45770046	45862964	4.66877	3.03005e-06	0.00135135	FALSE	TRUE	Trans (>250 kb)			0.977052
ENSG00000145649	GZMA	5	q11.2	54398476	54406080	4.62777	3.69623e-06	0.00219512	FALSE	TRUE	Trans (>250 kb)			0.445305
ENSG00000213445	SIPA1	11	q13.1	65405568	65418401	4.6242	3.76047e-06	0.00219512	FALSE	TRUE	Trans (>250 kb)			3.39563e-05
ENSG00000162413	KLHL21	1	p36.31	6650784	6674667	4.59244	4.38085e-06	0.00229167	FALSE	TRUE	Trans (>250 kb)			0.689581
ENSG00000167895	TMC8	17	q25.3	76126851	76139049	4.56838	4.91512e-06	0.00229167	FALSE	TRUE	Trans (>250 kb)			0.907859
ENSG00000136603	SKIL	3	q26.2	170075466	170114623	4.5601	5.11289e-06	0.00229167	FALSE	TRUE	Trans (>250 kb)			0.690081
ENSG00000100077	ADRBK2	22	q12.1	25960816	26125261	4.55259	5.29906e-06	0.00229167	FALSE	TRUE	Trans (>250 kb)			0.190631
ENSG00000108509	CAMTA2	17	p13.2	4871287	4890960	4.54798	5.41634e-06	0.00233333	FALSE	TRUE	Trans (>250 kb)			0.181132
ENSG00000070444	MNT	17	p13.3	2287354	2304412	4.54562	5.47747e-06	0.00233333	FALSE	TRUE	Trans (>250 kb)			0.000298036
ENSG00000071626	DAZAP1	19	p13.3	1407568	1435719	4.54054	5.61091e-06	0.00233333	FALSE	TRUE	Trans (>250 kb)			0.485601
ENSG00000132510	KDM6B	17	p13.1	7743222	7758114	4.53577	5.73927e-06	0.00233333	FALSE	TRUE	Trans (>250 kb)			0.907959
ENSG00000120690	ELF1	13	q14.11	41506056	41635576	4.51624	6.29459e-06	0.00233333	FALSE	TRUE	Trans (>250 kb)			0.30202
ENSG00000126561	STAT5A	17	q21.2	40439565	40463961	4.51356	6.37471e-06	0.00233333	FALSE	TRUE	65874	rs1026916	1.02e-13	3.75756e-09
ENSG00000178951	ZBTB7A	19	p13.3	4044362	4066943	4.50813	6.54013e-06	0.00233333	FALSE	TRUE	Trans (>250 kb)			0.0546445
ENSG00000183624	HMCES	3	q21.3	128997671	129025029	4.488	7.18951e-06	0.00233333	FALSE	TRUE	Trans (>250 kb)			0.755474
ENSG00000099381	SETD1A	16	p11.2	30968615	30996437	4.46361	8.0592e-06	0.00233333	FALSE	TRUE	Trans (>250 kb)			0.00884912
ENSG00000108840	HDAC5	17	q21.31	42154114	42201070	4.44596	8.74991e-06	0.00238095	FALSE	TRUE	Trans (>250 kb)			0.917058
ENSG00000068308	OTUD5	X	p11.23	48779305	48815648	4.43734	9.10782e-06	0.00238095	FALSE	TRUE	Trans (>250 kb)
ENSG00000133612	AGAP3	7	q36.1	150782918	150841523	4.43488	9.21256e-06	0.0025	FALSE	TRUE	Trans (>250 kb)			0.908359
ENSG00000097007	ABL1	9	q34.12	133589333	133763062	4.40227	1.07124e-05	0.0026087	FALSE	TRUE	Trans (>250 kb)			0.965153
ENSG00000114554	PLXNA1	3	q21.3	126707437	126756235	4.39218	1.12217e-05	0.0026087	FALSE	TRUE	Trans (>250 kb)			0.752975
ENSG00000111679	PTPN6	12	p13.31	7055631	7070479	4.38727	1.14784e-05	0.0026087	FALSE	TRUE	Trans (>250 kb)
ENSG00000109320	NFKB1	4	q24	103422486	103538459	4.38223	1.1747e-05	0.00271429	FALSE	TRUE	Trans (>250 kb)
ENSG00000106459	NRF1	7	q32.2	129251555	129396922	4.37654	1.20578e-05	0.00273973	FALSE	TRUE	Trans (>250 kb)			0.656384
ENSG00000161405	IKZF3	17	q12	37921198	38020441	4.37562	1.2109e-05	0.00273973	FALSE	TRUE	Trans (>250 kb)			5.80681e-05
ENSG00000155465	SLC7A7	14	q11.2	23242431	23299029	4.3723	1.22944e-05	0.00273973	FALSE	TRUE	Trans (>250 kb)			0.666783
ENSG00000146083	RNF44	5	q35.2	175953698	175965026	4.36679	1.26084e-05	0.00289474	FALSE	TRUE	Trans (>250 kb)			0.958754
ENSG00000055917	PUM2	2	p24.1	20448452	20551995	4.35879	1.30781e-05	0.00289474	FALSE	TRUE	Trans (>250 kb)			0.375112
ENSG00000205476	CCDC85C	14	q32.2	99977603	100070363	4.32856	1.5009e-05	0.00346154	FALSE	TRUE	Trans (>250 kb)			0.89936
ENSG00000117676	RPS6KA1	1	p36.11	26856252	26901521	4.30396	1.67774e-05	0.00379747	FALSE	TRUE	Trans (>250 kb)			0.0633437
ENSG00000155307	SAMSN1	21	q11.2	15857549	15955723	4.28127	1.85833e-05	0.00402299	FALSE	TRUE	Trans (>250 kb)			0.783372
ENSG00000068024	HDAC4	2	q37.3	239969864	240323348	4.27139	1.94261e-05	0.00402299	FALSE	TRUE	Trans (>250 kb)			0.472703
ENSG00000197063	MAFG	17	q25.3	79876146	79885590	4.25232	2.11571e-05	0.00443299	FALSE	TRUE	Trans (>250 kb)			0.692281
ENSG00000020633	RUNX3	1	p36.11	25226002	25291612	4.246	2.17624e-05	0.00443299	FALSE	TRUE	Trans (>250 kb)			0.00186347
ENSG00000173762	CD7	17	q25.3	80272744	80275478	4.2287	2.35044e-05	0.00443299	FALSE	TRUE	Trans (>250 kb)			0.733977
ENSG00000118046	STK11	19	p13.3	1189406	1228428	4.22483	2.39126e-05	0.00443299	FALSE	TRUE	Trans (>250 kb)			0.0637436
ENSG00000140332	TLE3	15	q23	70340129	70390515	4.20688	2.58925e-05	0.00443478	FALSE	TRUE	Trans (>250 kb)			0.491901
ENSG00000028137	TNFRSF1B	1	p36.22	12227060	12269285	4.20236	2.6415e-05	0.00443478	FALSE	TRUE	Trans (>250 kb)			0.0681432
ENSG00000089902	RCOR1	14	q32.31	103058998	103196913	4.19836	2.68851e-05	0.00443478	FALSE	TRUE	68931	rs12147246	4.294e-09	0.0878412
ENSG00000180644	PRF1	10	q22.1	72357104	72362531	4.18499	2.8518e-05	0.00443478	FALSE	TRUE	Trans (>250 kb)			0.917258
ENSG00000186951	PPARA	22	q13.31	46546424	46639653	4.16719	3.08377e-05	0.00443478	FALSE	TRUE	Trans (>250 kb)			0.926857
ENSG00000100385	IL2RB	22	q12.3	37521878	37571094	4.16651	3.09292e-05	0.00443478	FALSE	TRUE	Trans (>250 kb)			0.432907
ENSG00000175215	CTDSP2	12	q14.1	58213710	58240522	4.1628	3.14363e-05	0.00443478	FALSE	TRUE	106874	rs701006	1.349e-11	3.58702e-09
ENSG00000009790	TRAF3IP3	1	q32.2	209929377	209955668	4.15942	3.19055e-05	0.00443478	FALSE	TRUE	Trans (>250 kb)			0.0465453
ENSG00000089060	SLC8B1	12	q24.13	113736564	113797298	4.15811	3.20891e-05	0.00443478	FALSE	TRUE	Trans (>250 kb)			0.855664
ENSG00000177000	MTHFR	1	p36.22	11845780	11866977	4.15261	3.2871e-05	0.00444444	FALSE	TRUE	Trans (>250 kb)			0.0173483
ENSG00000131759	RARA	17	q21.2	38465444	38513094	4.13026	3.62348e-05	0.00516667	FALSE	TRUE	Trans (>250 kb)			0.248225
ENSG00000198837	DENND4B	1	q21.3	153901977	153919172	4.12759	3.66578e-05	0.00524194	FALSE	TRUE	Trans (>250 kb)			0.059844
ENSG00000124782	RREB1	6	p24.3	7107830	7252213	4.10887	3.97597e-05	0.00566929	FALSE	TRUE	Trans (>250 kb)			4.35553e-05
ENSG00000172081	MOB3A	19	p13.3	2071037	2096672	4.10743	4.0008e-05	0.00568182	FALSE	TRUE	Trans (>250 kb)			0.917958
ENSG00000136848	DAB2IP	9	q33.2	124329336	124547809	4.10523	4.03919e-05	0.00568182	FALSE	TRUE	Trans (>250 kb)			0.722878
ENSG00000186350	RXRA	9	q34.2	137208944	137332431	4.10143	4.10608e-05	0.00568182	FALSE	TRUE	Trans (>250 kb)			0.637086
ENSG00000162654	GBP4	1	p22.2	89646831	89664615	4.0973	4.18004e-05	0.00568182	FALSE	TRUE	Trans (>250 kb)			0.541296
ENSG00000156030	ELMSAN1	14	q24.3	74181825	74256988	4.09563	4.21027e-05	0.00574627	FALSE	TRUE	Trans (>250 kb)			0.987851
ENSG00000166046	TCP11L2	12	q23.3	106695707	106740793	4.08899	4.33247e-05	0.00577778	FALSE	TRUE	Trans (>250 kb)			0.413709
ENSG00000108669	CYTH1	17	q25.3	76670130	76778379	4.08415	4.42379e-05	0.0057971	FALSE	TRUE	Trans (>250 kb)			0.964054
ENSG00000186517	ARHGAP30	1	q23.3	161016736	161039760	4.08087	4.48665e-05	0.0057971	FALSE	TRUE	Trans (>250 kb)			0.123538
ENSG00000126461	SCAF1	19	q13.33	50145382	50161899	4.07306	4.6399e-05	0.00589928	FALSE	TRUE	Trans (>250 kb)			0.284022
ENSG00000107263	RAPGEF1	9	q34.13	134452157	134615461	4.05251	5.06708e-05	0.00633333	FALSE	TRUE	Trans (>250 kb)			0.840266
ENSG00000105063	PPP6R1	19	q13.42	55741148	55770363	4.04369	5.26157e-05	0.00633333	FALSE	TRUE	Trans (>250 kb)			0.292121
ENSG00000084112	SSH1	12	q24.11	109176466	109251366	4.04297	5.27781e-05	0.00633333	FALSE	TRUE	Trans (>250 kb)			0.00554945
ENSG00000196821	C6orf106	6	p21.31	34555065	34664636	4.03561	5.44607e-05	0.00633333	FALSE	TRUE	Trans (>250 kb)			0.923958
ENSG00000104880	ARHGEF18	19	p13.2	7459999	7537363	4.02806	5.62399e-05	0.00633333	FALSE	TRUE	Trans (>250 kb)			0.611789
ENSG00000072062	PRKACA	19	p13.12	14202500	14228896	4.02273	5.75267e-05	0.00633333	FALSE	TRUE	Trans (>250 kb)			0.622888
ENSG00000112561	TFEB	6	p21.1	41651716	41703997	4.01979	5.82493e-05	0.00649007	FALSE	TRUE	Trans (>250 kb)			0.419808
ENSG00000134030	CTIF	18	q21.1	46065417	46389588	4.01061	6.05631e-05	0.00664474	FALSE	TRUE	Trans (>250 kb)			0.60309
ENSG00000178764	ZHX2	8	q24.13	123793633	123986750	4.00566	6.18446e-05	0.00681529	FALSE	TRUE	Trans (>250 kb)			0.750975
ENSG00000141480	ARRB2	17	p13.2	4613784	4624794	3.99497	6.47015e-05	0.0071519	FALSE	TRUE	Trans (>250 kb)			0.884562
ENSG00000010610	CD4	12	p13.31	6896024	6929974	3.9924	6.54089e-05	0.00719512	FALSE	TRUE	Trans (>250 kb)			0.0467453
ENSG00000139718	SETD1B	12	q24.31	122242086	122270562	3.99206	6.55013e-05	0.00719512	FALSE	TRUE	Trans (>250 kb)			0.0487451
ENSG00000155034	FBXL18	7	p22.1	5470966	5553429	3.98851	6.64893e-05	0.00719512	FALSE	TRUE	Trans (>250 kb)			0.973953
ENSG00000152518	ZFP36L2	2	p21	43449541	43453748	3.98524	6.74109e-05	0.00729412	FALSE	TRUE	94217	rs12478539	4.366e-11	0.0915408
ENSG00000137393	RNF144B	6	p22.3	18368779	18469105	3.9834	6.79367e-05	0.00729412	FALSE	TRUE	Trans (>250 kb)			0.191831
ENSG00000130723	PRRC2B	9	q34.13	134269480	134375584	3.98272	6.81304e-05	0.00729412	FALSE	TRUE	Trans (>250 kb)			0.312019
ENSG00000198055	GRK6	5	q35.3	176830205	176869902	3.98107	6.8605e-05	0.00729412	FALSE	TRUE	Trans (>250 kb)			0.039746
ENSG00000143815	LBR	1	q42.12	225589204	225616627	3.9746	7.04968e-05	0.00739884	FALSE	TRUE	Trans (>250 kb)			0.0783422
ENSG00000198909	MAP3K3	17	q23.3	61699775	61773663	3.96271	7.41042e-05	0.00770115	FALSE	TRUE	Trans (>250 kb)			0.321918
ENSG00000157107	FCHO2	5	q13.2	72251808	72386349	3.95961	7.50721e-05	0.00782857	FALSE	TRUE	Trans (>250 kb)			0.0336466
ENSG00000065243	PKN2	1	p22.2	89149905	89301938	3.95842	7.54474e-05	0.00789773	FALSE	TRUE	Trans (>250 kb)			0.359214
ENSG00000145016	KIAA0226	3	q29	197398264	197476598	3.95492	7.65614e-05	0.0080791	FALSE	TRUE	Trans (>250 kb)			0.992051
ENSG00000141522	ARHGDIA	17	q25.3	79825597	79829282	3.94063	8.1269e-05	0.00854749	FALSE	TRUE	Trans (>250 kb)			0.0928407
ENSG00000167202	TBC1D2B	15	q25.1	78276378	78370066	3.91954	8.87194e-05	0.00887701	FALSE	TRUE	Trans (>250 kb)			0.318018
ENSG00000103005	USB1	16	q21	58033450	58055522	3.91748	8.94798e-05	0.00887701	FALSE	TRUE	Trans (>250 kb)			0.99765
ENSG00000151748	SAV1	14	q22.1	51098776	51135049	3.91615	8.99733e-05	0.00897436	FALSE	TRUE	Trans (>250 kb)			0.107039
ENSG00000238227	C9orf69	9	q34.3	139006427	139010731	3.90935	9.25434e-05	0.00897436	FALSE	TRUE	Trans (>250 kb)			0.855064
ENSG00000175029	CTBP2	10	q26.13	126676421	126849739	3.90441	9.44547e-05	0.00897436	FALSE	TRUE	Trans (>250 kb)			0.0722428
ENSG00000186635	ARAP1	11	q13.4	72396114	72504644	3.90415	9.45565e-05	0.00897436	FALSE	TRUE	Trans (>250 kb)			3.33238e-05
ENSG00000172794	RAB37	17	q25.1	72666717	72743474	3.90367	9.47439e-05	0.00897436	FALSE	TRUE	Trans (>250 kb)			0.380812
ENSG00000066336	SPI1	11	p11.2	47376411	47400127	3.90339	9.48537e-05	0.00897436	FALSE	TRUE	Trans (>250 kb)			1.65951e-05
ENSG00000122122	SASH3	X	q26.1	128913955	128929177	3.9006	9.5956e-05	0.00898477	FALSE	TRUE	Trans (>250 kb)
ENSG00000105374	NKG7	19	q13.41	51874860	51875969	3.89501	9.8196e-05	0.00899497	FALSE	TRUE	Trans (>250 kb)			0.0846415
ENSG00000100811	YY1	14	q32.2	100704635	100749129	3.89117	9.97625e-05	0.00905941	FALSE	TRUE	Trans (>250 kb)			0.192731
ENSG00000107738	C10orf54	10	q22.1	73507316	73533255	3.88655	0.000101679	0.00931373	FALSE	TRUE	Trans (>250 kb)			0.467303
ENSG00000069849	ATP1B3	3	q23	141594966	141645356	3.87955	0.000104651	0.00956098	FALSE	TRUE	Trans (>250 kb)			0.909559
ENSG00000116604	MEF2D	1	q22	156433519	156470620	3.87911	0.00010484	0.00956311	FALSE	TRUE	Trans (>250 kb)			0.0935406
ENSG00000180353	HCLS1	3	q13.33	121350246	121379774	3.87895	0.000104907	0.00956522	FALSE	TRUE	131651	rs13075144	2.663e-09	0.00454955
ENSG00000130382	MLLT1	19	p13.3	6212966	6279959	3.87088	0.000108442	0.00976077	FALSE	TRUE	Trans (>250 kb)			0.741576
ENSG00000179833	SERTAD2	2	p14	64858755	64978139	3.86494	0.000111117	0.00990476	FALSE	TRUE	Trans (>250 kb)			0.380712
ENSG00000177169	ULK1	12	q24.33	132379196	132407712	3.86339	0.000111824	0.00995261	FALSE	TRUE	Trans (>250 kb)			0.448605
ENSG00000158195	WASF2	1	p36.11	27730730	27816669	3.86056	0.000113129	0.0100472	FALSE	TRUE	Trans (>250 kb)			0.244726
ENSG00000099817	POLR2E	19	p13.3	1086594	1095598	3.85362	0.000116385	0.0103738	FALSE	TRUE	Trans (>250 kb)			0.0355464
ENSG00000004399	PLXND1	3	q22.1	129274018	129325661	3.85171	0.000117295	0.0104167	FALSE	TRUE	Trans (>250 kb)			0.521298
ENSG00000002919	SNX11	17	q21.32	46180719	46200436	3.85144	0.000117427	0.0104167	FALSE	TRUE	Trans (>250 kb)			0.145635
ENSG00000108262	GIT1	17	q11.2	27900487	27921072	3.84929	0.000118461	0.0104525	FALSE	TRUE	Trans (>250 kb)			0.0868413
ENSG00000100084	HIRA	22	q11.21	19318221	19435224	3.84468	0.000120712	0.0104525	FALSE	TRUE	Trans (>250 kb)			0.725577
ENSG00000012211	PRICKLE3	X	p11.23	49031151	49042845	3.84436	0.00012087	0.0104525	FALSE	TRUE	Trans (>250 kb)
ENSG00000108352	RAPGEFL1	17	q21.1	38333263	38351908	3.83865	0.000123713	0.0105357	FALSE	TRUE	Trans (>250 kb)			0.476702
ENSG00000116273	PHF13	1	p36.31	6673745	6684093	3.83206	0.000127073	0.0107456	FALSE	TRUE	Trans (>250 kb)			0.593791
ENSG00000177125	ZBTB34	9	q33.3	129622944	129648157	3.83039	0.000127941	0.0107456	FALSE	TRUE	Trans (>250 kb)			0.69938
ENSG00000112658	SRF	6	p21.1	43139037	43149243	3.82933	0.000128492	0.0107456	FALSE	TRUE	Trans (>250 kb)			0.855464
ENSG00000105856	HBP1	7	q22.3	106809406	106842974	3.82057	0.000133146	0.0109283	FALSE	TRUE	Trans (>250 kb)			0.941556
ENSG00000116824	CD2	1	p13.1	117297007	117311850	3.81973	0.000133595	0.0109283	FALSE	TRUE	206514	rs10801908	3.537e-16	0.387811
ENSG00000177666	PNPLA2	11	p15.5	818902	825573	3.81743	0.000134847	0.0109283	FALSE	TRUE	Trans (>250 kb)			0.99995
ENSG00000131504	DIAPH1	5	q31.3	140894583	140998622	3.81692	0.000135128	0.0109283	FALSE	TRUE	Trans (>250 kb)			0.0050495
ENSG00000120896	SORBS3	8	p21.3	22402499	22433301	3.813	0.000137289	0.0109283	FALSE	TRUE	Trans (>250 kb)			0.626487
ENSG00000167173	C15orf39	15	q24.2	75487984	75504510	3.81211	0.000137783	0.0109283	FALSE	TRUE	Trans (>250 kb)			0.357914
ENSG00000132361	CLUH	17	p13.3	2592680	2615957	3.81042	0.000138731	0.0109623	FALSE	TRUE	Trans (>250 kb)			0.119738
ENSG00000171206	TRIM8	10	q24.32	104404253	104418164	3.80783	0.000140192	0.0110833	FALSE	TRUE	Trans (>250 kb)			0.778472
ENSG00000198752	CDC42BPB	14	q32.32	103398716	103523799	3.79709	0.000146406	0.0114228	FALSE	TRUE	132872	rs12147246	4.294e-09	0.00444956
ENSG00000007080	CCDC124	19	p13.11	18043825	18054800	3.79609	0.000146995	0.0114228	FALSE	TRUE	247179	rs4808760	4.841e-13	0.985951
ENSG00000032444	PNPLA6	19	p13.2	7598890	7626650	3.79164	0.000149654	0.0114228	FALSE	TRUE	Trans (>250 kb)			0.39641
ENSG00000038274	MAT2B	5	q34	162930120	162946342	3.7916	0.000149678	0.0114228	FALSE	TRUE	Trans (>250 kb)			0.629487
ENSG00000108510	MED13	17	q23.2	60019966	60142643	3.78612	0.000153017	0.0115323	FALSE	TRUE	Trans (>250 kb)			0.648185
ENSG00000130522	JUND	19	p13.11	18390563	18392432	3.77544	0.000159727	0.0120884	FALSE	TRUE	88584	rs4808760	4.841e-13	8.81739e-06
ENSG00000104972	LILRB1	19	q13.42	55085346	55148979	3.7736	0.000160911	0.01212	FALSE	TRUE	Trans (>250 kb)			0.667883
ENSG00000197724	PHF2	9	q22.31	96338689	96441869	3.76794	0.000164598	0.0124303	FALSE	TRUE	Trans (>250 kb)			0.180132
ENSG00000077044	DGKD	2	q37.1	234263153	234380750	3.7675	0.000164888	0.0124603	FALSE	TRUE	Trans (>250 kb)			0.0413459
ENSG00000078403	MLLT10	10	p12.31	21823094	22032559	3.75985	0.000170016	0.0128125	FALSE	TRUE	Trans (>250 kb)			0.0275472
ENSG00000123143	PKN1	19	p13.12	14543865	14582679	3.75977	0.000170069	0.0128125	FALSE	TRUE	Trans (>250 kb)			0.723178
ENSG00000116473	RAP1A	1	p13.2	112084840	112259313	3.7562	0.000172515	0.0129183	FALSE	TRUE	Trans (>250 kb)			0.0408459
ENSG00000169057	MECP2	X	q28	153287024	153363212	3.74272	0.00018204	0.0137452	FALSE	TRUE	Trans (>250 kb)
ENSG00000198246	SLC29A3	10	q22.1	73079015	73123142	3.73738	0.000185944	0.0140377	FALSE	TRUE	Trans (>250 kb)			0.816068
ENSG00000180370	PAK2	3	q29	196466728	196559518	3.73443	0.000188137	0.0140377	FALSE	TRUE	Trans (>250 kb)			0.0607439
ENSG00000156273	BACH1	21	q21.3	30566392	31003071	3.72896	0.000192268	0.0142963	FALSE	TRUE	Trans (>250 kb)			0.172033
ENSG00000186174	BCL9L	11	q23.3	118764584	118796317	3.72737	0.000193487	0.0142963	FALSE	TRUE	21298	rs12365699	3.146e-10	3.71391e-11
ENSG00000162231	NXF1	11	q12.3	62559595	62573774	3.71211	0.00020554	0.0148352	FALSE	TRUE	Trans (>250 kb)			0.437206
ENSG00000158158	CNNM4	2	q11.2	97426639	97477628	3.7085	0.000208488	0.0150178	FALSE	TRUE	Trans (>250 kb)			0.967853
ENSG00000146834	MEPCE	7	q22.1	100026413	100031741	3.7068	0.000209898	0.0150178	FALSE	TRUE	Trans (>250 kb)			0.124638
ENSG00000155252	PI4K2A	10	q24.2	99344131	99436191	3.70517	0.000211249	0.0150178	FALSE	TRUE	Trans (>250 kb)			0.275722
ENSG00000196628	TCF4	18	q21.2	52889562	53332018	3.70157	0.00021427	0.0150178	FALSE	TRUE	Trans (>250 kb)			0.176432
ENSG00000100284	TOM1	22	q12.3	35695268	35743985	3.69933	0.00021617	0.0151237	FALSE	TRUE	Trans (>250 kb)			0.671983
ENSG00000225190	PLEKHM1	17	q21.31	43513266	43568115	3.69615	0.000218897	0.0152817	FALSE	TRUE	105596	rs7222450	1.779e-08	0.449805
ENSG00000122547	EEPD1	7	p14.2	36192758	36341152	3.6926	0.000221973	0.0154545	FALSE	TRUE	Trans (>250 kb)			0.869163
ENSG00000173327	MAP3K11	11	q13.1	65365226	65382853	3.68862	0.000225478	0.0155172	FALSE	TRUE	Trans (>250 kb)			0.000111417
ENSG00000130749	ZC3H4	19	q13.32	47567444	47617009	3.68763	0.000226356	0.0155172	FALSE	TRUE	21530	rs11083862	4.074e-09	5.39089e-07
ENSG00000167491	GATAD2A	19	p13.11	19496635	19619740	3.68713	0.000226799	0.0155172	FALSE	TRUE	Trans (>250 kb)			0.127237
ENSG00000175662	TOM1L2	17	p11.2	17746828	17875736	3.68018	0.000233073	0.0158389	FALSE	TRUE	Trans (>250 kb)			0.443706
ENSG00000198160	MIER1	1	p31.3	67390578	67454302	3.67924	0.000233928	0.0158389	FALSE	TRUE	Trans (>250 kb)			0.273923
ENSG00000155629	PIK3AP1	10	q24.1	98353069	98480271	3.67769	0.000235352	0.0158389	FALSE	TRUE	Trans (>250 kb)			0.493401
ENSG00000089351	GRAMD1A	19	q13.11	35485688	35517375	3.65249	0.000259705	0.0171947	FALSE	TRUE	Trans (>250 kb)			0.892261
ENSG00000121274	PAPD5	16	q12.1	50186829	50269221	3.64777	0.000264525	0.0172459	FALSE	TRUE	Trans (>250 kb)			0.421508
ENSG00000133243	BTBD2	19	p13.3	1985447	2034880	3.64099	0.000271594	0.0177124	FALSE	TRUE	Trans (>250 kb)			0.179132
ENSG00000173011	TADA2B	4	p16.1	7043626	7059679	3.63745	0.000275349	0.017717	FALSE	TRUE	Trans (>250 kb)			0.00944906
ENSG00000161021	MAML1	5	q35.3	179159851	179223512	3.63721	0.000275609	0.017717	FALSE	TRUE	Trans (>250 kb)			0.106439
ENSG00000120071	KANSL1	17	q21.31	44107282	44302733	3.63602	0.000276884	0.017717	FALSE	TRUE	Trans (>250 kb)			0.0382462
ENSG00000005844	ITGAL	16	p11.2	30483979	30534506	3.63552	0.000277421	0.017717	FALSE	TRUE	Trans (>250 kb)			0.20173
ENSG00000182158	CREB3L2	7	q33	137559725	137686813	3.63441	0.000278615	0.0178205	FALSE	TRUE	Trans (>250 kb)			0.993451
ENSG00000169242	EFNA1	1	q22	155099936	155107333	3.62834	0.000285246	0.0180442	FALSE	TRUE	Trans (>250 kb)			0.611789
ENSG00000126882	FAM78A	9	q34.13	134133463	134151934	3.6274	0.000286289	0.0180442	FALSE	TRUE	Trans (>250 kb)			0.461804
ENSG00000105329	TGFB1	19	q13.2	41807492	41859816	3.62678	0.000286979	0.0180442	FALSE	TRUE	Trans (>250 kb)			0.0120488
ENSG00000198952	SMG5	1	q22	156219015	156252620	3.62668	0.000287093	0.0180442	FALSE	TRUE	Trans (>250 kb)			0.130437
ENSG00000153094	BCL2L11	2	q13	111876955	111926024	3.62579	0.000288074	0.0180442	FALSE	TRUE	Trans (>250 kb)			0.000602923
ENSG00000127554	GFER	16	p13.3	2034208	2037750	3.62093	0.000293547	0.0184013	FALSE	TRUE	Trans (>250 kb)			0.227727
ENSG00000105698	USF2	19	q13.12	35759881	35770724	3.61998	0.000294627	0.0184687	FALSE	TRUE	Trans (>250 kb)			0.288521
ENSG00000103495	MAZ	16	p11.2	29817427	29823649	3.61567	0.000299575	0.0185231	FALSE	TRUE	Trans (>250 kb)			0.00394961
ENSG00000185215	TNFAIP2	14	q32.32	103589779	103603776	3.60621	0.000310701	0.0188991	FALSE	TRUE	Trans (>250 kb)			0.364714
ENSG00000184371	CSF1	1	p13.3	110452864	110473614	3.60248	0.000315197	0.0191212	FALSE	TRUE	Trans (>250 kb)			0.186131
ENSG00000119772	DNMT3A	2	p23.3	25455845	25565459	3.5973	0.000321538	0.0196073	FALSE	TRUE	Trans (>250 kb)			0.000977228
ENSG00000088256	GNA11	19	p13.3	3094408	3124002	3.59409	0.000325522	0.0197041	FALSE	TRUE	Trans (>250 kb)			0.359514
ENSG00000163131	CTSS	1	q21.3	150702672	150738433	3.59281	0.000327133	0.0197041	FALSE	TRUE	Trans (>250 kb)			0.00284972
ENSG00000164916	FOXK1	7	p22.1	4683388	4811074	3.59213	0.00032799	0.0197041	FALSE	TRUE	Trans (>250 kb)			0.577292
ENSG00000110047	EHD1	11	q13.1	64619114	64655768	3.59114	0.000329229	0.0197041	FALSE	TRUE	Trans (>250 kb)			0.832767
ENSG00000198933	TBKBP1	17	q21.32	45771447	45789416	3.58791	0.000333336	0.019823	FALSE	TRUE	69167	rs11079784	4.335e-11	3.00695e-10
ENSG00000127947	PTPN12	7	q11.23	77166592	77269388	3.58628	0.000335426	0.0199707	FALSE	TRUE	Trans (>250 kb)			0.631287
ENSG00000143622	RIT1	1	q22	155867599	155881195	3.58553	0.000336394	0.0201462	FALSE	TRUE	Trans (>250 kb)			0.474103
ENSG00000144233	AMMECR1L	2	q14.3	128619204	128643496	3.58149	0.000341635	0.0202874	FALSE	TRUE	Trans (>250 kb)			0.776472
ENSG00000213999	MEF2B	19	p13.11	19256377	19303400	3.57135	0.000355145	0.0205698	FALSE	TRUE	Trans (>250 kb)			0.000208891
ENSG00000008441	NFIX	19	p13.2	13106422	13209610	3.56856	0.000358953	0.0206818	FALSE	TRUE	Trans (>250 kb)			0.0946405
ENSG00000175489	LRRC25	19	p13.11	18501954	18508427	3.56335	0.000366156	0.0210141	FALSE	TRUE	199975	rs4808760	4.841e-13	0.208829
ENSG00000171552	BCL2L1	20	q11.21	30252255	30311792	3.56292	0.000366753	0.0210141	FALSE	TRUE	Trans (>250 kb)			0.718278
ENSG00000101224	CDC25B	20	p13	3767578	3786762	3.55581	0.000376818	0.0211141	FALSE	TRUE	Trans (>250 kb)			0.727077
ENSG00000147138	GPR174	X	q21.1	78426469	78427726	3.55356	0.000380055	0.0211141	FALSE	TRUE	Trans (>250 kb)
ENSG00000198399	ITSN2	2	p23.3	24425733	24583583	3.55086	0.000383978	0.0211141	FALSE	TRUE	Trans (>250 kb)			0.420608
ENSG00000112787	FBRSL1	12	q24.33	133066137	133161774	3.54975	0.000385592	0.0211141	FALSE	TRUE	Trans (>250 kb)			0.472403
ENSG00000119953	SMNDC1	10	q25.2	112050488	112064709	3.54948	0.000385996	0.0211141	FALSE	TRUE	Trans (>250 kb)			0.19713
ENSG00000154451	GBP5	1	p22.2	89724633	89738544	3.54922	0.000386381	0.0211141	FALSE	TRUE	Trans (>250 kb)			0.783272
ENSG00000081237	PTPRC	1	q31.3	198607801	198726545	3.54895	0.000386776	0.0211141	FALSE	TRUE	Trans (>250 kb)			0.0361464
ENSG00000166272	WBP1L	10	q24.32	104503727	104576021	3.54862	0.000387253	0.0211141	FALSE	TRUE	Trans (>250 kb)			0.527697
ENSG00000186111	PIP5K1C	19	p13.3	3630181	3700477	3.54811	0.000388002	0.0211141	FALSE	TRUE	Trans (>250 kb)			0.792771
ENSG00000161013	MGAT4B	5	q35.3	179224597	179233952	3.54484	0.000392848	0.0211141	FALSE	TRUE	Trans (>250 kb)			0.172433
ENSG00000162068	NTN3	16	p13.3	2521500	2524146	3.54443	0.000393465	0.0211141	FALSE	TRUE	Trans (>250 kb)			0.90326
ENSG00000122515	ZMIZ2	7	p13	44788180	44809477	3.54105	0.000398545	0.0212434	FALSE	TRUE	Trans (>250 kb)			0.334317
ENSG00000150457	LATS2	13	q12.11	21547171	21635686	3.53993	0.000400228	0.0212665	FALSE	TRUE	Trans (>250 kb)			0.29862
ENSG00000174282	ZBTB4	17	p13.1	7362685	7387582	3.53575	0.000406612	0.0216579	FALSE	TRUE	Trans (>250 kb)			0.736576
ENSG00000105483	CARD8	19	q13.33	48684027	48759203	3.53486	0.000407989	0.0217585	FALSE	TRUE	Trans (>250 kb)			0.925257
ENSG00000102858	MGRN1	16	p13.3	4666494	4740975	3.53333	0.000410365	0.0217801	FALSE	TRUE	Trans (>250 kb)			0.608989
ENSG00000160075	SSU72	1	p36.33	1477053	1510249	3.52434	0.000424546	0.0219121	FALSE	TRUE	Trans (>250 kb)			0.266623
ENSG00000061273	HDAC7	12	q13.11	48176505	48226915	3.52375	0.00042549	0.0219121	FALSE	TRUE	Trans (>250 kb)			0.00076783
ENSG00000164713	BRI3	7	q21.3	97881691	97937162	3.51903	0.000433122	0.0222308	FALSE	TRUE	Trans (>250 kb)			0.858864
ENSG00000104081	BMF	15	q15.1	40380091	40401093	3.51854	0.000433924	0.0222308	FALSE	TRUE	Trans (>250 kb)			0.870363
ENSG00000183864	TOB2	22	q13.2	41829496	41843027	3.51475	0.000440161	0.0224682	FALSE	TRUE	Trans (>250 kb)			0.0286471
ENSG00000142327	RNPEPL1	2	q37.3	241505221	241520789	3.51167	0.000445296	0.0226329	FALSE	TRUE	Trans (>250 kb)			0.274123
ENSG00000008130	NADK	1	p36.33	1682671	1711896	3.50738	0.00045254	0.0229723	FALSE	TRUE	Trans (>250 kb)			0.00136658
ENSG00000188895	MSL1	17	q21.1	38278551	38293042	3.50439	0.000457648	0.0231343	FALSE	TRUE	Trans (>250 kb)			0.645085
ENSG00000108312	UBTF	17	q21.31	42282401	42298994	3.50435	0.000457725	0.0231343	FALSE	TRUE	Trans (>250 kb)			0.836566
ENSG00000198624	CCDC69	5	q33.1	150560613	150603706	3.50379	0.000458695	0.0231343	FALSE	TRUE	Trans (>250 kb)			0.205529
ENSG00000141524	TMC6	17	q25.3	76106539	76128488	3.5017	0.000462303	0.0233251	FALSE	TRUE	Trans (>250 kb)			0.826267
ENSG00000133619	KRBA1	7	q36.1	149411872	149431664	3.49822	0.000468373	0.0235468	FALSE	TRUE	122408	rs354033	1.205e-08	0.690781
ENSG00000168763	CNNM3	2	q11.2	97481982	97499648	3.49774	0.000469227	0.0235468	FALSE	TRUE	Trans (>250 kb)			0.89736
ENSG00000151151	IPMK	10	q21.1	59951278	60027694	3.49671	0.000471032	0.0236765	FALSE	TRUE	Trans (>250 kb)			0.782372
ENSG00000181036	FCRL6	1	q23.2	159770301	159786041	3.49644	0.000471506	0.0236765	FALSE	TRUE	Trans (>250 kb)			0.860064
ENSG00000133069	TMCC2	1	q32.1	205197304	205242471	3.4952	0.000473707	0.0237897	FALSE	TRUE	Trans (>250 kb)			0.320118
ENSG00000103264	FBXO31	16	q24.2	87360593	87425748	3.48466	0.000492766	0.0247816	FALSE	TRUE	Trans (>250 kb)			0.0485451
ENSG00000091651	ORC6	16	q11.2	46723555	46732306	3.48236	0.000497021	0.0247952	FALSE	TRUE	Trans (>250 kb)			0.577192
ENSG00000169967	MAP3K2	2	q14.3	128056306	128146041	3.47937	0.000502602	0.0249519	FALSE	TRUE	Trans (>250 kb)			0.0161484
ENSG00000064932	SBNO2	19	p13.3	1107636	1174282	3.47521	0.00051046	0.0252758	FALSE	TRUE	Trans (>250 kb)			0.0742426
ENSG00000107021	TBC1D13	9	q34.11	131549483	131572711	3.47003	0.000520407	0.0254893	FALSE	TRUE	Trans (>250 kb)			0.161934
ENSG00000072518	MARK2	11	q13.1	63606400	63678491	3.46942	0.000521591	0.025545	FALSE	TRUE	Trans (>250 kb)			0.443406
ENSG00000111676	ATN1	12	p13.31	7033626	7051484	3.46913	0.000522156	0.025545	FALSE	TRUE	Trans (>250 kb)
ENSG00000163050	ADCK3	1	q42.13	227085237	227175246	3.46324	0.000533715	0.0260471	FALSE	TRUE	Trans (>250 kb)			0.29542
ENSG00000123338	NCKAP1L	12	q13.13	54891495	54937726	3.46086	0.000538455	0.0262207	FALSE	TRUE	Trans (>250 kb)			0.740676
ENSG00000157870	FAM213B	1	p36.32	2517930	2522908	3.46003	0.000540115	0.0262326	FALSE	TRUE	0	rs6670198	2.029e-16	1e-12
ENSG00000076944	STXBP2	19	p13.2	7701767	7712759	3.4595	0.000541174	0.0262326	FALSE	TRUE	Trans (>250 kb)			0.927257
ENSG00000077454	LRCH4	7	q22.1	100169855	100183776	3.45786	0.00054449	0.0262326	FALSE	TRUE	Trans (>250 kb)			0.634387
ENSG00000125952	MAX	14	q23.3	65472892	65569413	3.45736	0.000545493	0.0262326	FALSE	TRUE	Trans (>250 kb)			0.39821
ENSG00000154447	SH3RF1	4	q33	170015407	170192256	3.45536	0.000549553	0.0262587	FALSE	TRUE	Trans (>250 kb)			0.716478
ENSG00000172493	AFF1	4	q21.3	87856154	88062206	3.45491	0.000550484	0.0262673	FALSE	TRUE	Trans (>250 kb)			0.000232952
ENSG00000101152	DNAJC5	20	q13.33	62526518	62567384	3.45386	0.000552621	0.0263532	FALSE	TRUE	Trans (>250 kb)			0.217128
ENSG00000160767	FAM189B	1	q22	155216996	155225274	3.45339	0.000553584	0.0263532	FALSE	TRUE	Trans (>250 kb)			0.411509
ENSG00000165406	Mar-08	10	q11.21	45950035	46090354	3.45165	0.000557168	0.0264465	FALSE	TRUE	Trans (>250 kb)			0.345415
ENSG00000060069	CTDP1	18	q23	77439801	77514510	3.45077	0.000558996	0.0264465	FALSE	TRUE	Trans (>250 kb)			0.060144
ENSG00000166398	KIAA0355	19	q13.11	34745442	34846491	3.44462	0.000571873	0.0267043	FALSE	TRUE	Trans (>250 kb)			0.652885
ENSG00000153563	CD8A	2	p11.2	87011729	87035519	3.44306	0.000575174	0.026809	FALSE	TRUE	Trans (>250 kb)			0.620088
ENSG00000034152	MAP2K3	17	p11.2	21187984	21218552	3.43002	0.000603544	0.0278049	FALSE	TRUE	Trans (>250 kb)			0.10124
ENSG00000163602	RYBP	3	p13	72420976	72496069	3.42804	0.000607947	0.0278634	FALSE	TRUE	Trans (>250 kb)			0.0946405
ENSG00000169926	KLF13	15	q13.3	31619058	31727868	3.4271	0.000610062	0.0278742	FALSE	TRUE	Trans (>250 kb)			0.0282472
ENSG00000170653	ATF7	12	q13.13	53901640	54020199	3.4252	0.000614344	0.0278742	FALSE	TRUE	Trans (>250 kb)			0.358714
ENSG00000178177	LCORL	4	p15.31	17842822	18023499	3.42474	0.000615383	0.0278742	FALSE	TRUE	Trans (>250 kb)			0.154735
ENSG00000157954	WIPI2	7	p22.1	5229819	5273457	3.42415	0.000616736	0.0278742	FALSE	TRUE	Trans (>250 kb)			0.350915
ENSG00000116584	ARHGEF2	1	q22	155916630	155976861	3.41615	0.000635136	0.0284233	FALSE	TRUE	Trans (>250 kb)			0.347415
ENSG00000184271	POU6F1	12	q13.13	51580719	51611477	3.41422	0.000639644	0.0284368	FALSE	TRUE	Trans (>250 kb)			0.0953405
ENSG00000241839	PLEKHO2	15	q22.31	65134088	65160206	3.4133	0.000641811	0.0284368	FALSE	TRUE	Trans (>250 kb)			0.172333
ENSG00000165458	INPPL1	11	q13.4	71934745	71950149	3.41126	0.000646625	0.0285075	FALSE	TRUE	Trans (>250 kb)			0.69938
ENSG00000120868	APAF1	12	q23.1	99038919	99129204	3.40939	0.000651079	0.028535	FALSE	TRUE	Trans (>250 kb)			0.859864
ENSG00000108557	RAI1	17	p11.2	17584787	17714767	3.4079	0.000654644	0.0285593	FALSE	TRUE	Trans (>250 kb)			0.427107
ENSG00000068323	TFE3	X	p11.23	48886242	48901012	3.40708	0.000656619	0.0285865	FALSE	TRUE	Trans (>250 kb)
ENSG00000176018	LYSMD3	5	q14.3	89811428	89825401	3.406	0.000659223	0.0286373	FALSE	TRUE	Trans (>250 kb)			0.610789
ENSG00000198087	CD2AP	6	p12.3	47445525	47594999	3.40552	0.000660386	0.0286373	FALSE	TRUE	Trans (>250 kb)			0.0191481
ENSG00000142634	EFHD2	1	p36.21	15736391	15756839	3.40232	0.000668162	0.0288727	FALSE	TRUE	Trans (>250 kb)			0.155334
ENSG00000010671	BTK	X	q22.1	100604435	100641183	3.39759	0.000679824	0.0294375	FALSE	TRUE	Trans (>250 kb)
ENSG00000169896	ITGAM	16	p11.2	31271311	31344213	3.39352	0.000689993	0.0297095	FALSE	TRUE	Trans (>250 kb)			0.000488084
ENSG00000043093	DCUN1D1	3	q27.1	182655862	182703741	3.39102	0.000696324	0.0298554	FALSE	TRUE	Trans (>250 kb)			0.677482
ENSG00000118640	VAMP8	2	p11.2	85788685	85809154	3.3905	0.000697642	0.0298554	FALSE	TRUE	Trans (>250 kb)			0.147435
ENSG00000125347	IRF1	5	q31.1	131817301	131826490	3.3853	0.000711013	0.0304742	FALSE	TRUE	Trans (>250 kb)			0.000379623
ENSG00000130584	ZBTB46	20	q13.33	62375019	62462597	3.38039	0.000723823	0.0309651	FALSE	TRUE	Trans (>250 kb)			0.000693526
ENSG00000170525	PFKFB3	10	p15.1	6186881	6277495	3.37695	0.000732941	0.031127	FALSE	TRUE	0	rs35335304	3.207e-08	5e-08
ENSG00000141506	PIK3R5	17	p13.1	8782233	8869029	3.37454	0.000739379	0.0313906	FALSE	TRUE	Trans (>250 kb)			0.243426
ENSG00000167716	WDR81	17	p13.3	1619817	1641893	3.37325	0.000742867	0.031449	FALSE	TRUE	Trans (>250 kb)			0.111139
ENSG00000141867	BRD4	19	p13.12	15347647	15443356	3.37033	0.000750785	0.0315854	FALSE	TRUE	Trans (>250 kb)			0.0916408
ENSG00000121481	RNF2	1	q25.3	185014496	185071740	3.36707	0.00075971	0.0318053	FALSE	TRUE	Trans (>250 kb)			0.346715
ENSG00000141905	NFIC	19	p13.3	3359561	3469215	3.36409	0.000767977	0.0319192	FALSE	TRUE	Trans (>250 kb)			0.0871413
ENSG00000102984	ZNF821	16	q22.2	71893583	71929239	3.36264	0.000772009	0.0319316	FALSE	TRUE	Trans (>250 kb)			0.0438456
ENSG00000162711	NLRP3	1	q44	247579458	247612410	3.36227	0.000773049	0.0319316	FALSE	TRUE	Trans (>250 kb)			0.0925407
ENSG00000181016	LSMEM1	7	q31.1	112120908	112131117	3.35915	0.000781819	0.0322044	FALSE	TRUE	Trans (>250 kb)			0.80417
ENSG00000182446	NPLOC4	17	q25.3	79523913	79615495	3.35791	0.000785346	0.0322954	FALSE	TRUE	Trans (>250 kb)			0.425707
ENSG00000139626	ITGB7	12	q13.13	53585102	53601091	3.35789	0.000785406	0.0322954	FALSE	TRUE	Trans (>250 kb)			0.30162
ENSG00000164889	SLC4A2	7	q36.1	150754297	150773614	3.35552	0.000792152	0.0323866	FALSE	TRUE	Trans (>250 kb)			0.755174
ENSG00000164897	TMUB1	7	q36.1	150778167	150780633	3.35388	0.000796882	0.0323866	FALSE	TRUE	Trans (>250 kb)			0.767873
ENSG00000205710	C17orf107	17	p13.2	4802713	4806227	3.35345	0.000798112	0.0323866	FALSE	TRUE	Trans (>250 kb)			0.0546445
ENSG00000174799	CEP135	4	q12	56815037	56899529	3.35315	0.000798973	0.0323866	FALSE	TRUE	Trans (>250 kb)			0.824268
ENSG00000118503	TNFAIP3	6	q23.3	138188351	138204449	3.34915	0.000810608	0.0328125	FALSE	TRUE	31926	rs17779870	4.788e-08	4.01465e-05
ENSG00000185920	PTCH1	9	q22.32	98205262	98279339	3.34629	0.00081901	0.0328125	FALSE	TRUE	Trans (>250 kb)			0.693881
ENSG00000213809	KLRK1	12	p13.2	10524952	10544473	3.34495	0.000822974	0.0328988	FALSE	TRUE	Trans (>250 kb)			0.983352
ENSG00000130699	TAF4	20	q13.33	60528525	60640866	3.3446	0.000824009	0.0328988	FALSE	TRUE	Trans (>250 kb)			0.0915408
ENSG00000138594	TMOD3	15	q21.2	52121825	52239492	3.33863	0.000841914	0.0333398	FALSE	TRUE	Trans (>250 kb)			0.707179
ENSG00000096717	SIRT1	10	q21.3	69644427	69678147	3.33801	0.000843796	0.0333398	FALSE	TRUE	Trans (>250 kb)			0.0209479
ENSG00000174749	C4orf32	4	q25	113066553	113116412	3.33722	0.000846203	0.0334104	FALSE	TRUE	Trans (>250 kb)			0.00824918
ENSG00000166579	NDEL1	17	p13.1	8316449	8393729	3.33397	0.000856163	0.0336084	FALSE	TRUE	Trans (>250 kb)			0.258824
ENSG00000166188	ZNF319	16	q21	58028572	58034357	3.33127	0.000864517	0.0338667	FALSE	TRUE	Trans (>250 kb)			0.983952
ENSG00000197324	LRP10	14	q11.2	23340822	23350789	3.33055	0.00086674	0.0338667	FALSE	TRUE	Trans (>250 kb)			0.879562
ENSG00000160791	CCR5	3	p21.31	46411633	46417697	3.32923	0.000870853	0.033871	FALSE	TRUE	Trans (>250 kb)			0.214929
ENSG00000171992	SYNPO	5	q33.1	149980642	150038782	3.32875	0.000872372	0.033871	FALSE	TRUE	Trans (>250 kb)			0.432207
ENSG00000100060	MFNG	22	q13.1	37865101	37882439	3.32013	0.000899762	0.0349245	FALSE	TRUE	Trans (>250 kb)			0.416508
ENSG00000150593	PDCD4	10	q25.2	112631565	112659764	3.31738	0.000908674	0.0350564	FALSE	TRUE	Trans (>250 kb)			0.936556
ENSG00000113369	ARRDC3	5	q14.3	90664541	90679176	3.31467	0.000917509	0.0351595	FALSE	TRUE	Trans (>250 kb)			0.464104
ENSG00000108219	TSPAN14	10	q23.1	82213922	82292879	3.31113	0.000929201	0.0354579	FALSE	TRUE	Trans (>250 kb)			0.730977
ENSG00000061938	TNK2	3	q29	195590235	195638816	3.30801	0.000939624	0.0355185	FALSE	TRUE	Trans (>250 kb)			0.986051
ENSG00000115421	PAPOLG	2	p16.1	60983365	61029220	3.3073	0.000941988	0.0355185	FALSE	TRUE	213190	rs1177228	8.567e-09	0.00734927
ENSG00000140548	ZNF710	15	q26.1	90544624	90625438	3.30713	0.000942582	0.0355185	FALSE	TRUE	Trans (>250 kb)			0.627787
ENSG00000008513	ST3GAL1	8	q24.22	134467091	134584183	3.30611	0.000946008	0.0355453	FALSE	TRUE	Trans (>250 kb)			0.956454
ENSG00000090565	RAB11FIP3	16	p13.3	475619	573011	3.30523	0.000948995	0.035572	FALSE	TRUE	Trans (>250 kb)			0.877662
ENSG00000050820	BCAR1	16	q23.1	75262928	75301951	3.30411	0.000952772	0.0356066	FALSE	TRUE	Trans (>250 kb)			0.109939
ENSG00000160877	NACC1	19	p13.2	13228917	13251955	3.30327	0.000955653	0.0356147	FALSE	TRUE	Trans (>250 kb)			0.216428
ENSG00000105662	CRTC1	19	p13.11	18794487	18893004	3.29307	0.000991015	0.0362182	FALSE	TRUE	Trans (>250 kb)			0.151135
ENSG00000182511	FES	15	q26.1	91426925	91439006	3.29304	0.000991098	0.0362182	FALSE	TRUE	Trans (>250 kb)			0.738476
ENSG00000055070	SZRD1	1	p36.13	16679070	16724640	3.29282	0.000991888	0.0362182	FALSE	TRUE	Trans (>250 kb)			0.755374
ENSG00000060558	GNA15	19	p13.3	3136191	3163767	3.29018	0.00100125	0.0363225	FALSE	TRUE	Trans (>250 kb)			0.241126
ENSG00000123268	ATF1	12	q13.12	51157493	51214905	3.28909	0.0010051	0.0363653	FALSE	TRUE	Trans (>250 kb)			0.0173483
ENSG00000160789	LMNA	1	q22	156052364	156109880	3.28865	0.00100669	0.0363784	FALSE	TRUE	Trans (>250 kb)			0.235826
ENSG00000117090	SLAMF1	1	q23.3	160577890	160617085	3.2879	0.00100937	0.0363784	FALSE	TRUE	Trans (>250 kb)			0.000243233
ENSG00000165288	BRWD3	X	q21.1	79926353	80065187	3.2849	0.00102018	0.036637	FALSE	TRUE	Trans (>250 kb)
ENSG00000067955	CBFB	16	q22.1	67063019	67134961	3.28408	0.00102315	0.036637	FALSE	TRUE	Trans (>250 kb)			0.785971
ENSG00000064961	HMG20B	19	p13.3	3572775	3579086	3.28394	0.00102365	0.036637	FALSE	TRUE	Trans (>250 kb)			0.588891
ENSG00000166002	SMCO4	11	q21	93211638	93276674	3.28298	0.00102715	0.036637	FALSE	TRUE	Trans (>250 kb)			0.859964
ENSG00000172183	ISG20	15	q26.1	89179384	89199714	3.28272	0.00102812	0.036637	FALSE	TRUE	Trans (>250 kb)			0.000102622
ENSG00000106683	LIMK1	7	q11.23	73497263	73536855	3.27385	0.00106094	0.0373415	FALSE	TRUE	Trans (>250 kb)			0.490501
ENSG00000167286	CD3D	11	q23.3	118209669	118213459	3.27309	0.00106379	0.0373415	FALSE	TRUE	Trans (>250 kb)			0.000788431
ENSG00000065308	TRAM2	6	p12.2	52362200	52441713	3.27301	0.00106408	0.0373415	FALSE	TRUE	Trans (>250 kb)			0.191431
ENSG00000165813	C10orf118	10	q25.3	115880621	115933979	3.27016	0.00107485	0.0375923	FALSE	TRUE	Trans (>250 kb)			0.361514
ENSG00000157014	TATDN2	3	p25.3	10289707	10322902	3.26955	0.00107718	0.0376007	FALSE	TRUE	Trans (>250 kb)			0.212929
ENSG00000141232	TOB1	17	q21.33	48939584	48945339	3.26894	0.0010795	0.0376049	FALSE	TRUE	Trans (>250 kb)			0.860464
ENSG00000067208	EVI5	1	p22.1	92974253	93257961	3.26857	0.00108091	0.0376091	FALSE	TRUE	0	rs12404778	7.212e-12	1e-12
ENSG00000139514	SLC7A1	13	q12.3	30083547	30169825	3.26419	0.00109778	0.0381928	FALSE	TRUE	Trans (>250 kb)			0.893861
ENSG00000117625	RCOR3	1	q32.2	211431719	211489727	3.26299	0.00110244	0.0381928	FALSE	TRUE	Trans (>250 kb)			0.89796
ENSG00000169991	IFFO2	1	p36.13	19230775	19283180	3.26273	0.00110343	0.0381928	FALSE	TRUE	Trans (>250 kb)			0.70178
ENSG00000181904	C5orf24	5	q31.1	134181370	134195427	3.26113	0.0011097	0.0381928	FALSE	TRUE	Trans (>250 kb)			0.194331
ENSG00000142453	CARM1	19	p13.2	10982189	11033453	3.26005	0.00111394	0.0381928	FALSE	TRUE	Trans (>250 kb)			9.91675e-05
ENSG00000156860	FBRS	16	p11.2	30669752	30682135	3.25871	0.00111921	0.0383505	FALSE	TRUE	Trans (>250 kb)			0.883962
ENSG00000196323	ZBTB44	11	q24.3	130096572	130184581	3.25465	0.00113531	0.0385908	FALSE	TRUE	Trans (>250 kb)			0.70378
ENSG00000159363	ATP13A2	1	p36.13	17312453	17338423	3.25451	0.00113587	0.0385908	FALSE	TRUE	Trans (>250 kb)			0.0972403
ENSG00000177303	CASKIN2	17	q25.1	73496342	73511664	3.25404	0.00113778	0.0385908	FALSE	TRUE	Trans (>250 kb)			0.0210479
ENSG00000147168	IL2RG	X	q13.1	70327254	70331958	3.25348	0.00114001	0.0385908	FALSE	TRUE	Trans (>250 kb)
ENSG00000131652	THOC6	16	p13.3	3074028	3077756	3.24758	0.00116393	0.0389039	FALSE	TRUE	Trans (>250 kb)			0.689081
ENSG00000079805	DNM2	19	p13.2	10828755	10944164	3.24636	0.00116892	0.0389803	FALSE	TRUE	236611	rs28834106	3.79e-11	0.000401953
ENSG00000118900	UBN1	16	p13.3	4896666	4932361	3.24616	0.00116971	0.0389803	FALSE	TRUE	Trans (>250 kb)			0.808469
ENSG00000140320	BAHD1	15	q15.1	40731920	40760441	3.24441	0.00117696	0.0389803	FALSE	TRUE	Trans (>250 kb)			0.585091
ENSG00000080845	DLGAP4	20	q11.23	34894258	35157040	3.24349	0.00118076	0.0389803	FALSE	TRUE	Trans (>250 kb)			0.982152
ENSG00000272333	KMT2B	19	q13.12	36208921	36229779	3.24305	0.00118259	0.0389803	FALSE	TRUE	Trans (>250 kb)			0.00914909
ENSG00000108788	MLX	17	q21.2	40719086	40725257	3.24235	0.0011855	0.0389803	FALSE	TRUE	189251	rs1026916	1.02e-13	0.020048
ENSG00000079313	REXO1	19	p13.3	1815248	1848452	3.24179	0.00118782	0.0389803	FALSE	TRUE	Trans (>250 kb)			0.245325
ENSG00000170836	PPM1D	17	q23.2	58677544	58741849	3.24137	0.00118957	0.0389803	FALSE	TRUE	Trans (>250 kb)			0.99905
ENSG00000139725	RHOF	12	q24.31	122215664	122241309	3.2408	0.00119196	0.0389803	FALSE	TRUE	Trans (>250 kb)			0.117938
ENSG00000115468	EFHD1	2	q37.1	233470767	233547491	3.24078	0.00119205	0.0389803	FALSE	TRUE	Trans (>250 kb)			0.107639
ENSG00000173120	KDM2A	11	q13.2	66886740	67025558	3.24054	0.00119303	0.0389803	FALSE	TRUE	Trans (>250 kb)			0.667983
ENSG00000164463	CREBRF	5	q35.1	172483355	172566291	3.24015	0.00119467	0.0389803	FALSE	TRUE	Trans (>250 kb)			0.267023
ENSG00000140577	CRTC3	15	q26.1	91073157	91188577	3.23712	0.00120742	0.039198	FALSE	TRUE	185573	rs6496663	2.778e-08	0.00764924
ENSG00000160223	ICOSLG	21	q22.3	45642874	45660849	3.23611	0.0012117	0.0392647	FALSE	TRUE	Trans (>250 kb)			0.0688431
ENSG00000174151	CYB561D1	1	p13.3	110036674	110045554	3.23322	0.00122405	0.03937	FALSE	TRUE	Trans (>250 kb)			0.675482
ENSG00000008083	JARID2	6	p22.3	15246527	15522252	3.23194	0.00122955	0.03937	FALSE	TRUE	Trans (>250 kb)			0.653885
ENSG00000239697	TNFSF12	17	p13.1	7452208	7464925	3.23187	0.00122982	0.03937	FALSE	TRUE	Trans (>250 kb)			0.0563444
ENSG00000176973	FAM89B	11	q13.1	65339820	65341669	3.2318	0.00123013	0.03937	FALSE	TRUE	Trans (>250 kb)			0.00444956
ENSG00000185122	HSF1	8	q24.3	145515280	145538385	3.23034	0.00123642	0.0394534	FALSE	TRUE	Trans (>250 kb)			0.99985
ENSG00000054267	ARID4B	1	q42.3	235294949	235491534	3.22978	0.00123886	0.0394534	FALSE	TRUE	Trans (>250 kb)			0.972753
ENSG00000130821	SLC6A8	X	q28	152953554	152962048	3.22917	0.00124148	0.0394569	FALSE	TRUE	Trans (>250 kb)
ENSG00000127663	KDM4B	19	p13.3	4969125	5153606	3.22899	0.00124227	0.0394569	FALSE	TRUE	Trans (>250 kb)			0.374313
ENSG00000168792	ABHD15	17	q11.2	27887565	27894155	3.2285	0.00124443	0.0394569	FALSE	TRUE	Trans (>250 kb)			0.258524
ENSG00000117091	CD48	1	q23.3	160648536	160681641	3.22805	0.00124638	0.0394569	FALSE	TRUE	Trans (>250 kb)			1.58428e-05
ENSG00000137193	PIM1	6	p21.2	37137979	37143202	3.22533	0.00125827	0.039462	FALSE	TRUE	Trans (>250 kb)			0.561994
ENSG00000241258	CRCP	7	q11.21	65579591	65619555	3.22511	0.00125924	0.039462	FALSE	TRUE	Trans (>250 kb)			0.827467
ENSG00000146281	PM20D2	6	q15	89855769	89875284	3.22491	0.00126013	0.039462	FALSE	TRUE	Trans (>250 kb)			0.264224
ENSG00000136940	PDCL	9	q33.2	125560668	125590910	3.22246	0.00127096	0.0397331	FALSE	TRUE	Trans (>250 kb)			0.117438
ENSG00000088247	KHSRP	19	p13.3	6413359	6424805	3.2214	0.00127564	0.0397331	FALSE	TRUE	244167	rs1077667	8.374e-13	0.827767
ENSG00000186868	MAPT	17	q21.31	43971748	44105700	3.22116	0.00127673	0.0397331	FALSE	TRUE	Trans (>250 kb)			0.0108489
ENSG00000072310	SREBF1	17	p11.2	17713713	17740325	3.21942	0.00128451	0.0398596	FALSE	TRUE	Trans (>250 kb)			0.557994
ENSG00000186815	TPCN1	12	q24.13	113658855	113736390	3.21865	0.00128796	0.0398596	FALSE	TRUE	Trans (>250 kb)			0.848365
ENSG00000197329	PELI1	2	p14	64319786	64371588	3.21838	0.00128918	0.0398596	FALSE	TRUE	Trans (>250 kb)			0.793371
ENSG00000068724	TTC7A	2	p21	47143296	47303276	3.21816	0.00129016	0.0398596	FALSE	TRUE	Trans (>250 kb)			0.675982
ENSG00000116871	MAP7D1	1	p34.3	36621180	36646450	3.21745	0.00129333	0.0398756	FALSE	TRUE	Trans (>250 kb)			0.127537
ENSG00000162511	LAPTM5	1	p35.2	31205316	31230667	3.21734	0.00129387	0.0398756	FALSE	TRUE	Trans (>250 kb)			0.0527447
ENSG00000089094	KDM2B	12	q24.31	121866900	122018920	3.21336	0.0013119	0.0402469	FALSE	TRUE	Trans (>250 kb)			0.860964
ENSG00000107882	SUFU	10	q24.32	104263744	104393292	3.21224	0.00131703	0.0402469	FALSE	TRUE	Trans (>250 kb)			0.913959
ENSG00000169403	PTAFR	1	p35.3	28473677	28520447	3.21212	0.0013176	0.0402469	FALSE	TRUE	Trans (>250 kb)			0.587491
ENSG00000139722	VPS37B	12	q24.31	123349882	123380991	3.21073	0.001324	0.0403538	FALSE	TRUE	223062	rs7975763	7.804e-09	0.5033
ENSG00000164164	OTUD4	4	q31.21	146031990	146101313	3.21043	0.00132539	0.0403538	FALSE	TRUE	Trans (>250 kb)			0.0974403
ENSG00000123146	CD97	19	p13.12	14491313	14519537	3.20791	0.00133704	0.040536	FALSE	TRUE	Trans (>250 kb)			0.989251
ENSG00000126464	PRR12	19	q13.33	50094900	50129696	3.20309	0.00135961	0.0411145	FALSE	TRUE	Trans (>250 kb)			0.619188
ENSG00000143373	ZNF687	1	q21.3	151254094	151264656	3.20187	0.00136538	0.0411416	FALSE	TRUE	Trans (>250 kb)			0.276722
ENSG00000117560	FASLG	1	q24.3	172628154	172636014	3.19974	0.00137552	0.0412121	FALSE	TRUE	Trans (>250 kb)			0.30282
ENSG00000172731	LRRC20	10	q22.1	72058729	72142382	3.19828	0.00138249	0.0413313	FALSE	TRUE	Trans (>250 kb)			0.137736
ENSG00000167280	ENGASE	17	q25.3	77071021	77084681	3.19777	0.00138497	0.0413595	FALSE	TRUE	Trans (>250 kb)			0.327317
ENSG00000141068	KSR1	17	q11.1	25783670	25953461	3.19617	0.00139265	0.0414865	FALSE	TRUE	Trans (>250 kb)			0.10364
ENSG00000204397	CARD16	11	q22.3	104912053	104972158	3.19595	0.00139371	0.0414865	FALSE	TRUE	Trans (>250 kb)			0.789371
ENSG00000205356	TECPR1	7	q21.3	97843936	97881563	3.19103	0.00141769	0.0418927	FALSE	TRUE	Trans (>250 kb)			0.825467
ENSG00000162772	ATF3	1	q32.3	212738676	212794119	3.18704	0.00143739	0.0420206	FALSE	TRUE	Trans (>250 kb)			0.755574
ENSG00000118007	STAG1	3	q22.3	136055077	136471220	3.18436	0.00145073	0.0422907	FALSE	TRUE	Trans (>250 kb)			0.723378
ENSG00000160445	ZER1	9	q34.11	131492065	131534693	3.18429	0.00145108	0.0422907	FALSE	TRUE	Trans (>250 kb)			0.175232
ENSG00000185591	SP1	12	q13.13	53773960	53810230	3.18351	0.001455	0.0422987	FALSE	TRUE	Trans (>250 kb)			0.273523
ENSG00000173039	RELA	11	q13.1	65421067	65430565	3.18326	0.00145627	0.0422987	FALSE	TRUE	Trans (>250 kb)			0.000120551
ENSG00000165355	FBXO33	14	q21.1	39866873	39901704	3.17768	0.00148457	0.0427907	FALSE	TRUE	Trans (>250 kb)			0.194731
ENSG00000169710	FASN	17	q25.3	80036214	80056208	3.17633	0.00149153	0.0429463	FALSE	TRUE	Trans (>250 kb)			0.839366
ENSG00000136451	VEZF1	17	q22	56048910	56065620	3.17564	0.00149508	0.043029	FALSE	TRUE	Trans (>250 kb)			0.163434
ENSG00000167658	EEF2	19	p13.3	3976054	3985467	3.17161	0.00151595	0.0433477	FALSE	TRUE	Trans (>250 kb)			0.90126
ENSG00000196313	POM121	7	q11.23	72349936	72421979	3.17018	0.00152346	0.0433477	FALSE	TRUE	Trans (>250 kb)			0.359314
ENSG00000197771	MCMBP	10	q26.11	121588972	121652068	3.16993	0.00152475	0.0433477	FALSE	TRUE	Trans (>250 kb)			0.980752
ENSG00000107929	LARP4B	10	p15.3	855484	977564	3.16738	0.00153817	0.0436442	FALSE	TRUE	Trans (>250 kb)			0.19873
ENSG00000112679	DUSP22	6	p25.3	291630	351355	3.16492	0.00155124	0.0439628	FALSE	TRUE	Trans (>250 kb)			0.99525
ENSG00000115232	ITGA4	2	q31.3	182321929	182400914	3.16406	0.00155583	0.0440571	FALSE	TRUE	Trans (>250 kb)			0.242826
ENSG00000103653	CSK	15	q24.1	75074398	75095539	3.16146	0.00156983	0.044359	FALSE	TRUE	Trans (>250 kb)			0.00714929
ENSG00000141034	GID4	17	p11.2	17942606	17971718	3.16141	0.00157009	0.044359	FALSE	TRUE	Trans (>250 kb)			0.523698
ENSG00000139832	RAB20	13	q34	111175417	111214080	3.15919	0.0015821	0.0446088	FALSE	TRUE	Trans (>250 kb)			0.867663
ENSG00000197471	SPN	16	p11.2	29674300	29682187	3.15399	0.00161057	0.0449365	FALSE	TRUE	Trans (>250 kb)			0.00334967
ENSG00000068028	RASSF1	3	p21.31	50367219	50378411	3.15273	0.00161753	0.0449365	FALSE	TRUE	Trans (>250 kb)			0.19683
ENSG00000090447	TFAP4	16	p13.3	4307187	4323076	3.15042	0.00163036	0.0452321	FALSE	TRUE	Trans (>250 kb)			0.039746
ENSG00000123908	AGO2	8	q24.3	141541264	141645718	3.14646	0.0016526	0.0457622	FALSE	TRUE	Trans (>250 kb)			0.183132
ENSG00000005339	CREBBP	16	p13.3	3775055	3930727	3.14441	0.00166423	0.0458889	FALSE	TRUE	Trans (>250 kb)			0.744176
ENSG00000132005	RFX1	19	p13.12	14072350	14117851	3.13709	0.00170631	0.046989	FALSE	TRUE	Trans (>250 kb)			0.99785
ENSG00000105229	PIAS4	19	p13.3	4007644	4039384	3.13606	0.00171233	0.0470386	FALSE	TRUE	Trans (>250 kb)			0.342916
ENSG00000138767	CNOT6L	4	q21.1	78634541	78740769	3.13462	0.00172075	0.0471389	FALSE	TRUE	Trans (>250 kb)			0.341516
ENSG00000141568	FOXK2	17	q25.3	80477589	80602538	3.13289	0.00173097	0.0472603	FALSE	TRUE	Trans (>250 kb)			0.268423
ENSG00000151702	FLI1	11	q24.3	128556430	128683162	3.13235	0.00173414	0.0472603	FALSE	TRUE	Trans (>250 kb)			0.135936
ENSG00000116337	AMPD2	1	p13.3	110158726	110174673	3.12893	0.00175444	0.0476359	FALSE	TRUE	Trans (>250 kb)			0.969453
ENSG00000110934	BIN2	12	q13.13	51674822	51718452	3.12258	0.00179271	0.0482591	FALSE	TRUE	Trans (>250 kb)			0.270823
ENSG00000160712	IL6R	1	q21.3	154377669	154441926	3.1223	0.00179444	0.0482591	FALSE	TRUE	Trans (>250 kb)			0.548295
ENSG00000074660	SCARF1	17	p13.3	1537152	1549041	3.12209	0.00179573	0.0482591	FALSE	TRUE	Trans (>250 kb)			0.40261
ENSG00000196352	CD55	1	q32.2	207494853	207534311	3.11689	0.00182771	0.0487166	FALSE	TRUE	Trans (>250 kb)			0.0122488
ENSG00000119508	NR4A3	9	q22.33	102584137	102629173	3.1157	0.00183507	0.0487166	FALSE	TRUE	Trans (>250 kb)			0.658384
ENSG00000177885	GRB2	17	q25.1	73314157	73401790	3.11292	0.00185247	0.0490331	FALSE	TRUE	Trans (>250 kb)			2.10127e-05
ENSG00000073417	PDE8A	15	q25.3	85523671	85682376	3.11272	0.00185369	0.0490331	FALSE	TRUE	Trans (>250 kb)			0.69998
ENSG00000170638	TRABD	22	q13.33	50624344	50638027	3.11147	0.00186156	0.0490331	FALSE	TRUE	Trans (>250 kb)			0.00664934
ENSG00000008282	SYPL1	7	q22.3	105730949	105753022	3.11103	0.00186436	0.0490331	FALSE	TRUE	Trans (>250 kb)			0.0111489
ENSG00000176915	ANKLE2	12	q24.33	133302254	133338474	3.11062	0.00186693	0.0490331	FALSE	TRUE	Trans (>250 kb)			0.368513
ENSG00000169925	BRD3	9	q34.2	136895427	136933657	3.11006	0.00187052	0.0490608	FALSE	TRUE	Trans (>250 kb)			0.442206
ENSG00000116786	PLEKHM2	1	p36.21	16010827	16061264	3.10677	0.00189146	0.0494737	FALSE	TRUE	Trans (>250 kb)			0.523698
ENSG00000182162	P2RY8	X	p22.33	1581465	1656000	3.10551	0.00189954	0.0495664	FALSE	TRUE	Trans (>250 kb)
ENSG00000188986	NELFB	9	q34.3	140149625	140167998	3.10313	0.00191484	0.0496883	FALSE	TRUE	Trans (>250 kb)			0.350715
ENSG00000118707	TGIF2	20	q11.23	35201891	35222353	3.10213	0.00192131	0.0496883	FALSE	TRUE	Trans (>250 kb)			0.607689
ENSG00000139636	LMBR1L	12	q13.12	49490919	49504683	3.10075	0.00193032	0.0496883	FALSE	TRUE	Trans (>250 kb)			0.984652
ENSG00000128283	CDC42EP1	22	q13.1	37956454	37965412	3.09976	0.00193677	0.049728	FALSE	TRUE	Trans (>250 kb)			0.136436
ENSG00000138439	FAM117B	2	q33.2	203499901	203634480	3.09973	0.00193698	0.049728	FALSE	TRUE	Trans (>250 kb)			0.0340466
ENSG00000161642	ZNF385A	12	q13.13	54762917	54785082	3.09375	0.00197641	0.0503599	FALSE	FALSE	Trans (>250 kb)			0.822068
ENSG00000090905	TNRC6A	16	p12.1	24741016	24838953	3.09284	0.00198253	0.0504359	FALSE	FALSE	Trans (>250 kb)			0.572893
ENSG00000161914	ZNF653	19	p13.2	11594242	11616738	3.09255	0.00198448	0.0504359	FALSE	FALSE	Trans (>250 kb)			0.726477
ENSG00000139218	SCAF11	12	q12	46312914	46385903	3.08802	0.00201495	0.0508895	FALSE	FALSE	Trans (>250 kb)			0.0145485
ENSG00000141298	SSH2	17	q11.2	27952956	28257294	3.08709	0.00202123	0.0508895	FALSE	FALSE	Trans (>250 kb)			0.00344966
ENSG00000130755	GMFG	19	q13.2	39818993	39833012	3.08631	0.00202657	0.0509645	FALSE	FALSE	Trans (>250 kb)			0.523198
ENSG00000177732	SOX12	20	p13	306207	310865	3.08422	0.00204084	0.0510872	FALSE	FALSE	Trans (>250 kb)			0.123738
ENSG00000236609	ZNF853	7	p22.1	6655248	6663921	3.08345	0.00204615	0.0511237	FALSE	FALSE	Trans (>250 kb)			0.0848415
ENSG00000167962	ZNF598	16	p13.3	2047655	2059824	3.08276	0.00205089	0.0511587	FALSE	FALSE	Trans (>250 kb)			0.223028
ENSG00000138764	CCNG2	4	q21.1	78078304	78354542	3.08236	0.00205368	0.0511587	FALSE	FALSE	Trans (>250 kb)			0.128537
ENSG00000138172	CALHM2	10	q24.33	105206543	105212660	3.07909	0.00207634	0.051186	FALSE	FALSE	Trans (>250 kb)			0.255124
ENSG00000099917	MED15	22	q11.21	20850200	20941919	3.07905	0.00207665	0.051186	FALSE	FALSE	Trans (>250 kb)			0.249525
ENSG00000070756	PABPC1	8	q22.3	101698044	101735037	3.07867	0.0020793	0.051186	FALSE	FALSE	Trans (>250 kb)			0.973353
ENSG00000146856	AGBL3	7	q33	134671259	134832715	3.07774	0.0020858	0.0512594	FALSE	FALSE	Trans (>250 kb)			0.486201
ENSG00000003400	CASP10	2	q33.1	202047604	202094129	3.07632	0.00209573	0.0514286	FALSE	FALSE	Trans (>250 kb)			0.000427074
ENSG00000101665	SMAD7	18	q21.1	46446223	46477081	3.07618	0.00209671	0.0514286	FALSE	FALSE	Trans (>250 kb)			0.193831
ENSG00000023892	DEF6	6	p21.31	35265595	35289548	3.07355	0.00211526	0.0517844	FALSE	FALSE	Trans (>250 kb)			0.840066
ENSG00000168566	SNRNP48	6	p24.3	7590432	7612200	3.07057	0.00213652	0.0522621	FALSE	FALSE	Trans (>250 kb)			0.568093
ENSG00000125449	ARMC7	17	q25.1	73106047	73126360	3.06997	0.0021408	0.052321	FALSE	FALSE	Trans (>250 kb)			0.547995
ENSG00000198355	PIM3	22	q13.33	50354161	50357728	3.06718	0.00216088	0.052762	FALSE	FALSE	Trans (>250 kb)			0.0390461
ENSG00000152520	PAN3	13	q12.2	28712643	28869475	3.06592	0.00217005	0.0528536	FALSE	FALSE	Trans (>250 kb)			0.606089
ENSG00000090554	FLT3LG	19	q13.33	49977464	49989488	3.06543	0.00217356	0.0528536	FALSE	FALSE	140218	rs1465697	3.479e-11	0.549195
ENSG00000108786	HSD17B1	17	q21.2	40701232	40707231	3.06436	0.00218137	0.0529484	FALSE	FALSE	171397	rs1026916	1.02e-13	0.019948
ENSG00000112624	GLTSCR1L	6	p21.1	42749765	42836298	3.0634	0.00218838	0.0529621	FALSE	FALSE	Trans (>250 kb)			0.832967
ENSG00000007944	MYLIP	6	p22.3	16129356	16148479	3.06297	0.00219149	0.0529621	FALSE	FALSE	Trans (>250 kb)			0.733077
ENSG00000115568	ZNF142	2	q35	219502639	219524378	3.06205	0.00219827	0.0530073	FALSE	FALSE	Trans (>250 kb)			0.347315
ENSG00000173801	JUP	17	q21.2	39775692	39943183	3.05799	0.0022283	0.0535488	FALSE	FALSE	Trans (>250 kb)			0.0282472
ENSG00000140396	NCOA2	8	q13.3	71021997	71316040	3.05733	0.0022332	0.0536541	FALSE	FALSE	Trans (>250 kb)			0.0337466
ENSG00000152409	JMY	5	q14.1	78532012	78623038	3.0552	0.00224907	0.053932	FALSE	FALSE	Trans (>250 kb)			0.927357
ENSG00000005007	UPF1	19	p13.11	18942747	18979045	3.05415	0.002257	0.0539952	FALSE	FALSE	Trans (>250 kb)			0.20323
ENSG00000166135	HIF1AN	10	q24.31	102288829	102319755	3.05061	0.00228379	0.0545466	FALSE	FALSE	Trans (>250 kb)			0.108339
ENSG00000104140	RHOV	15	q15.1	41164412	41166487	3.05003	0.00228821	0.0545773	FALSE	FALSE	Trans (>250 kb)			0.0464454
ENSG00000110876	SELPLG	12	q24.11	109015686	109027735	3.04848	0.0023	0.0547349	FALSE	FALSE	Trans (>250 kb)			0.0594441
ENSG00000196453	ZNF777	7	q36.1	149128454	149158214	3.0474	0.00230834	0.0547356	FALSE	FALSE	131250	rs354033	1.205e-08	0.000759231
ENSG00000110906	KCTD10	12	q24.11	109886461	109915349	3.04349	0.00233847	0.0553054	FALSE	FALSE	Trans (>250 kb)			0.745975
ENSG00000173276	ZBTB21	21	q22.3	43406940	43430496	3.04335	0.00233958	0.0553054	FALSE	FALSE	Trans (>250 kb)			0.708679
ENSG00000134371	CDC73	1	q31.2	193091147	193223031	3.0431	0.00234152	0.0553054	FALSE	FALSE	Trans (>250 kb)			0.839166
ENSG00000160685	ZBTB7B	1	q21.3	154975127	154990998	3.04209	0.00234939	0.0553819	FALSE	FALSE	Trans (>250 kb)			0.555694
ENSG00000160410	SHKBP1	19	q13.2	41082757	41097305	3.03934	0.00237096	0.0555648	FALSE	FALSE	Trans (>250 kb)			0.0233477
ENSG00000162236	STX5	11	q12.3	62574369	62599560	3.03874	0.00237568	0.0555819	FALSE	FALSE	Trans (>250 kb)			0.494201
ENSG00000108798	ABI3	17	q21.32	47287589	47300587	3.03847	0.00237786	0.0556109	FALSE	FALSE	Trans (>250 kb)			0.135236
ENSG00000104894	CD37	19	q13.33	49838428	49846592	3.03441	0.00241006	0.0560638	FALSE	FALSE	1182	rs1465697	3.479e-11	2.88641e-09
ENSG00000008256	CYTH3	7	p22.1	6201407	6312275	3.03425	0.00241136	0.0560638	FALSE	FALSE	Trans (>250 kb)			0.59619
ENSG00000229644	NAMPTL	10	p11.21	36810649	36813162	3.0245	0.00249047	0.0573036	FALSE	FALSE	Trans (>250 kb)			0.80387
ENSG00000160255	ITGB2	21	q22.3	46305868	46351904	3.02147	0.00251551	0.057593	FALSE	FALSE	Trans (>250 kb)			0.0327467
ENSG00000126705	AHDC1	1	p36.11	27860546	27930942	3.02138	0.00251627	0.057593	FALSE	FALSE	Trans (>250 kb)			0.0523448
ENSG00000170265	ZNF282	7	q36.1	148892577	148923339	3.02053	0.00252333	0.057593	FALSE	FALSE	Trans (>250 kb)			0.783472
ENSG00000108587	GOSR1	17	q11.2	28804380	28854610	3.01959	0.00253116	0.0576771	FALSE	FALSE	Trans (>250 kb)			0.707879
ENSG00000130775	THEMIS2	1	p35.3	28199055	28213196	3.01755	0.00254825	0.0579606	FALSE	FALSE	Trans (>250 kb)			0.149335
ENSG00000105556	MIER2	19	p13.3	305575	344798	3.01571	0.00256379	0.0579885	FALSE	FALSE	Trans (>250 kb)			0.428007
ENSG00000157873	TNFRSF14	1	p36.32	2487078	2496821	3.01528	0.00256744	0.0579885	FALSE	FALSE	23706	rs6670198	2.029e-16	7.09883e-11
ENSG00000165556	CDX2	13	q12.2	28536274	28545276	3.01413	0.0025772	0.0579931	FALSE	FALSE	Trans (>250 kb)			0.237426
ENSG00000048028	USP28	11	q23.2	113668596	113746292	3.01322	0.0025849	0.05811	FALSE	FALSE	Trans (>250 kb)			0.507699
ENSG00000140992	PDPK1	16	p13.3	2587965	2653189	3.01223	0.0025934	0.0582265	FALSE	FALSE	Trans (>250 kb)
ENSG00000146535	GNA12	7	p22.2	2767746	2883958	3.01085	0.00260519	0.0585029	FALSE	FALSE	Trans (>250 kb)			0.178632
ENSG00000226209	AL138764.1	10	p13	13350145	13350447	3.00981	0.00261411	0.0586317	FALSE	FALSE	Trans (>250 kb)			0.272023
ENSG00000100226	GTPBP1	22	q13.1	39101728	39134304	3.0093	0.00261847	0.0586317	FALSE	FALSE	Trans (>250 kb)			0.458704
ENSG00000155858	LSM11	5	q33.3	157170703	157187717	3.00712	0.00263739	0.0588675	FALSE	FALSE	Trans (>250 kb)			0.707179
ENSG00000162944	RFTN2	2	q33.1	198432948	198540769	3.00657	0.00264213	0.0588675	FALSE	FALSE	Trans (>250 kb)			0.435706
ENSG00000127838	PNKD	2	q35	219135115	219211516	3.00643	0.00264337	0.0588675	FALSE	FALSE	Trans (>250 kb)			0.830267
ENSG00000160087	UBE2J2	1	p36.33	1189289	1209265	3.00361	0.00266797	0.0590899	FALSE	FALSE	Trans (>250 kb)			0.0256474
ENSG00000165025	SYK	9	q22.2	93564069	93660831	3.00337	0.00267011	0.0590899	FALSE	FALSE	Trans (>250 kb)			0.00374963
ENSG00000144524	COPS7B	2	q37.1	232646381	232673963	3.00195	0.00268255	0.0590899	FALSE	FALSE	Trans (>250 kb)			0.738476
ENSG00000040633	PHF23	17	p13.1	7138347	7143041	3.00181	0.00268375	0.0590899	FALSE	FALSE	Trans (>250 kb)			0.0994401
ENSG00000085415	SEH1L	18	p11.21	12947132	12987535	3.00177	0.00268412	0.0590899	FALSE	FALSE	Trans (>250 kb)			0.962054
ENSG00000049239	H6PD	1	p36.22	9294834	9331396	3.00127	0.0026886	0.0591406	FALSE	FALSE	Trans (>250 kb)			0.0125487
ENSG00000076053	RBM7	11	q23.2	114270752	114284925	3.00004	0.00269947	0.0591406	FALSE	FALSE	Trans (>250 kb)			0.920158
ENSG00000013441	CLK1	2	q33.1	201717732	201729422	3	0.0026998	0.0591406	FALSE	FALSE	Trans (>250 kb)			0.0108489
ENSG00000099785	Mar-02	19	p13.2	8478154	8503901	2.99797	0.00271782	0.0594537	FALSE	FALSE	Trans (>250 kb)			0.0515448
ENSG00000196498	NCOR2	12	q24.31	124808961	125052135	2.99334	0.00275945	0.0603675	FALSE	FALSE	Trans (>250 kb)			0.00374963
ENSG00000133063	CHIT1	1	q32.1	203181955	203242769	2.99214	0.00277028	0.0604333	FALSE	FALSE	Trans (>250 kb)			0.0334467
ENSG00000184675	AMER1	X	q11.2	63404997	63425624	2.99089	0.00278162	0.0605432	FALSE	FALSE	Trans (>250 kb)
ENSG00000103148	NPRL3	16	p13.3	134273	188859	2.9908	0.00278248	0.0605432	FALSE	FALSE	Trans (>250 kb)			0.99995
ENSG00000133639	BTG1	12	q21.33	92536286	92539673	2.99014	0.0027885	0.0605752	FALSE	FALSE	Trans (>250 kb)			0.10034
ENSG00000142661	MYOM3	1	p36.11	24382525	24438665	2.98958	0.00279365	0.0605752	FALSE	FALSE	Trans (>250 kb)			0.851765
ENSG00000104964	AES	19	p13.3	3052908	3063105	2.98322	0.00285232	0.0614615	FALSE	FALSE	Trans (>250 kb)			0.99755
ENSG00000101972	STAG2	X	q25	123094062	123556514	2.98	0.00288244	0.0617834	FALSE	FALSE	Trans (>250 kb)
ENSG00000100100	PIK3IP1	22	q12.2	31677579	31688520	2.97545	0.0029256	0.0623696	FALSE	FALSE	Trans (>250 kb)			0.00294971
ENSG00000100647	KIAA0247	14	q24.1	70078313	70181859	2.97522	0.00292774	0.0623696	FALSE	FALSE	Trans (>250 kb)			0.0932407
ENSG00000095574	IKZF5	10	q26.13	124750322	124768333	2.97432	0.00293639	0.0625081	FALSE	FALSE	Trans (>250 kb)			0.329917
ENSG00000110446	SLC15A3	11	q12.2	60704556	60720002	2.9701	0.00297706	0.0630054	FALSE	FALSE	73649	rs4939490	4.247e-15	0.089741
ENSG00000115266	APC2	19	p13.3	1446300	1473243	2.96831	0.00299446	0.0631965	FALSE	FALSE	Trans (>250 kb)			0.266223
ENSG00000109458	GAB1	4	q31.21	144257915	144395721	2.96321	0.00304446	0.0636081	FALSE	FALSE	Trans (>250 kb)			0.4999
ENSG00000185112	FAM43A	3	q29	194406622	194409762	2.96293	0.00304723	0.0636081	FALSE	FALSE	Trans (>250 kb)			0.00554945
ENSG00000090020	SLC9A1	1	p36.11	27425306	27493472	2.96285	0.00304803	0.0636081	FALSE	FALSE	Trans (>250 kb)			0.865863
ENSG00000186834	HEXIM1	17	q21.31	43224684	43229468	2.95929	0.00308353	0.0640319	FALSE	FALSE	178202	rs7222450	1.779e-08	0.162634
ENSG00000156639	ZFAND3	6	p21.2	37787275	38122400	2.95928	0.0030836	0.0640319	FALSE	FALSE	Trans (>250 kb)			0.0917408
ENSG00000119915	ELOVL3	10	q24.32	103986085	103989346	2.95869	0.00308945	0.0640319	FALSE	FALSE	Trans (>250 kb)			0.686381
ENSG00000122068	FYTTD1	3	q29	197464050	197514467	2.95763	0.00310014	0.0641295	FALSE	FALSE	Trans (>250 kb)			0.988551
ENSG00000158169	FANCC	9	q22.32	97861336	98079991	2.95659	0.00311061	0.0641397	FALSE	FALSE	Trans (>250 kb)			0.99735
ENSG00000100055	CYTH4	22	q13.1	37678068	37711382	2.95432	0.00313354	0.0641397	FALSE	FALSE	Trans (>250 kb)			0.315618
ENSG00000076555	ACACB	12	q24.11	109554400	109706031	2.95235	0.00315363	0.0641397	FALSE	FALSE	Trans (>250 kb)			0.328717
ENSG00000108061	SHOC2	10	q25.2	112679301	112773425	2.95192	0.00315808	0.0641397	FALSE	FALSE	Trans (>250 kb)			0.812269
ENSG00000150977	RILPL2	12	q24.31	123899936	123921264	2.95177	0.00315961	0.0641397	FALSE	FALSE	Trans (>250 kb)			1.09015e-08
ENSG00000162889	MAPKAPK2	1	q32.1	206858289	206907628	2.95037	0.00317393	0.0643555	FALSE	FALSE	Trans (>250 kb)			0.90076
ENSG00000167566	NCKAP5L	12	q13.12	50184929	50222533	2.95013	0.00317639	0.0643555	FALSE	FALSE	Trans (>250 kb)			0.0407459
ENSG00000151553	FAM160B1	10	q25.3	116581503	116659591	2.94832	0.00319506	0.0645436	FALSE	FALSE	Trans (>250 kb)			0.10154
ENSG00000159840	ZYX	7	q34	143078173	143088204	2.94818	0.00319654	0.0645436	FALSE	FALSE	Trans (>250 kb)			0.4999
ENSG00000136305	CIDEB	14	q12	24774302	24780636	2.94739	0.00320468	0.0645445	FALSE	FALSE	Trans (>250 kb)			0.328517
ENSG00000134698	AGO4	1	p34.3	36273773	36323491	2.94644	0.00321456	0.0646949	FALSE	FALSE	Trans (>250 kb)			0.726877
ENSG00000105866	SP4	7	p15.3	21467652	21554440	2.94437	0.00323612	0.0648763	FALSE	FALSE	Trans (>250 kb)			0.79597
ENSG00000167548	KMT2D	12	q13.12	49412758	49453557	2.944	0.00324004	0.0649022	FALSE	FALSE	Trans (>250 kb)			0.89596
ENSG00000136699	SMPD4	2	q21.1	130908981	130940323	2.94072	0.00327454	0.0651837	FALSE	FALSE	Trans (>250 kb)			0.855364
ENSG00000141664	ZCCHC2	18	q21.33	60190240	60254942	2.94038	0.00327805	0.0651837	FALSE	FALSE	Trans (>250 kb)			0.917558
ENSG00000185049	NELFA	4	p16.3	1984441	2043630	2.94006	0.0032815	0.0651837	FALSE	FALSE	Trans (>250 kb)			0.734277
ENSG00000118960	HS1BP3	2	p24.1	20760208	20850849	2.93977	0.0032846	0.0651837	FALSE	FALSE	Trans (>250 kb)			0.99905
ENSG00000196363	WDR5	9	q34.2	137000487	137025093	2.93811	0.00330215	0.0653971	FALSE	FALSE	Trans (>250 kb)			0.715178
ENSG00000143294	PRCC	1	q23.1	156720402	156770607	2.93777	0.00330587	0.0653971	FALSE	FALSE	Trans (>250 kb)			0.820268
ENSG00000177105	RHOG	11	p15.4	3848208	3862213	2.93632	0.00332129	0.0656606	FALSE	FALSE	Trans (>250 kb)			0.723678
ENSG00000132669	RIN2	20	p11.23	19867165	19983101	2.93472	0.00333853	0.0658055	FALSE	FALSE	Trans (>250 kb)			0.943656
ENSG00000143761	ARF1	1	q42.13	228270361	228286912	2.9347	0.00333871	0.0658055	FALSE	FALSE	Trans (>250 kb)			0.0847415
ENSG00000068354	TBC1D25	X	p11.23	48397845	48420997	2.93368	0.00334974	0.0658847	FALSE	FALSE	Trans (>250 kb)
ENSG00000151332	MBIP	14	q13.3	36767770	36789882	2.93192	0.00336875	0.0660524	FALSE	FALSE	Trans (>250 kb)			0.969453
ENSG00000118985	ELL2	5	q15	95220802	95297775	2.93119	0.00337668	0.0661871	FALSE	FALSE	Trans (>250 kb)			0.69558
ENSG00000176619	LMNB2	19	p13.3	2427636	2456994	2.9298	0.00339185	0.0662525	FALSE	FALSE	Trans (>250 kb)			0.324218
ENSG00000175463	TBC1D10C	11	q13.2	67171386	67177560	2.92733	0.00341889	0.0665868	FALSE	FALSE	Trans (>250 kb)			0.161034
ENSG00000134686	PHC2	1	p35.1	33789224	33896653	2.92725	0.00341978	0.0665868	FALSE	FALSE	Trans (>250 kb)			0.00374963
ENSG00000126353	CCR7	17	q21.2	38710021	38721724	2.92705	0.00342197	0.0665868	FALSE	FALSE	Trans (>250 kb)			0.345615
ENSG00000125454	SLC25A19	17	q25.1	73269073	73285591	2.9251	0.00344347	0.0666302	FALSE	FALSE	Trans (>250 kb)			0.00474953
ENSG00000085832	EPS15	1	p32.3	51819935	51985000	2.92255	0.00347182	0.066999	FALSE	FALSE	Trans (>250 kb)			0.648085
ENSG00000248871	TNFSF12-TNFSF13	17	p13.1	7452416	7464918	2.92177	0.0034805	0.066999	FALSE	FALSE	Trans (>250 kb)			0.0563444
ENSG00000010292	NCAPD2	12	p13.31	6602522	6641121	2.92153	0.0034832	0.066999	FALSE	FALSE	162513	rs1800693	1.017e-13	0.0174483
ENSG00000132589	FLOT2	17	q11.2	27206353	27224697	2.92133	0.00348536	0.066999	FALSE	FALSE	Trans (>250 kb)			0.126837
ENSG00000131165	CHMP1A	16	q24.3	89710839	89724253	2.92007	0.00349952	0.0671555	FALSE	FALSE	Trans (>250 kb)			0.137236
ENSG00000163162	RNF149	2	q11.2	101887681	101925163	2.91997	0.00350066	0.0671555	FALSE	FALSE	Trans (>250 kb)			0.414709
ENSG00000131653	TRAF7	16	p13.3	2205699	2228130	2.91912	0.00351018	0.0672665	FALSE	FALSE	Trans (>250 kb)			0.385111
ENSG00000196850	PPTC7	12	q24.11	110969120	111021125	2.91768	0.00352642	0.0674289	FALSE	FALSE	Trans (>250 kb)			0.0358464
ENSG00000070614	NDST1	5	q33.1	149865381	149937773	2.91674	0.00353715	0.0676275	FALSE	FALSE	Trans (>250 kb)			0.905459
ENSG00000215041	NEURL4	17	p13.1	7218947	7232712	2.91617	0.00354357	0.0677277	FALSE	FALSE	Trans (>250 kb)			0.252525
ENSG00000126821	SGPP1	14	q23.2	64150932	64194757	2.91439	0.00356386	0.0678592	FALSE	FALSE	Trans (>250 kb)			0.973953
ENSG00000120709	FAM53C	5	q31.2	137667624	137685416	2.91347	0.00357431	0.067961	FALSE	FALSE	Trans (>250 kb)			0.0226477
ENSG00000188021	UBQLN2	X	p11.21	56590026	56593443	2.91248	0.00358573	0.0680623	FALSE	FALSE	Trans (>250 kb)
ENSG00000146859	TMEM140	7	q33	134832824	134850967	2.91164	0.00359535	0.0681907	FALSE	FALSE	Trans (>250 kb)			0.386711
ENSG00000168884	TNIP2	4	p16.3	2743375	2758103	2.91058	0.00360759	0.0683868	FALSE	FALSE	Trans (>250 kb)			0.128637
ENSG00000134644	PUM1	1	p35.2	31404353	31538838	2.90947	0.00362038	0.068419	FALSE	FALSE	Trans (>250 kb)			0.363514
ENSG00000178691	SUZ12	17	q11.2	30264037	30328064	2.90788	0.00363891	0.0687597	FALSE	FALSE	Trans (>250 kb)			0.467403
ENSG00000181638	ZFP41	8	q24.3	144328991	144344875	2.90628	0.00365751	0.0688462	FALSE	FALSE	Trans (>250 kb)			0.0152485
ENSG00000125089	SH3TC1	4	p16.1	8183799	8243530	2.90606	0.00366013	0.0688462	FALSE	FALSE	Trans (>250 kb)			0.140836
ENSG00000114626	ABTB1	3	q21.3	127391778	127399768	2.90503	0.00367214	0.0688462	FALSE	FALSE	Trans (>250 kb)			0.339416
ENSG00000144228	SPOPL	2	q22.1	139259371	139331117	2.90488	0.00367391	0.0688462	FALSE	FALSE	Trans (>250 kb)			0.225127
ENSG00000145779	TNFAIP8	5	q23.1	118604387	118735383	2.90404	0.00368383	0.0689817	FALSE	FALSE	Trans (>250 kb)			0.00173064
ENSG00000135631	RAB11FIP5	2	p13.2	73300510	73383849	2.89961	0.00373625	0.0698563	FALSE	FALSE	Trans (>250 kb)			0.817668
ENSG00000174705	SH3PXD2B	5	q35.1	171752185	171881527	2.89936	0.00373929	0.0698563	FALSE	FALSE	Trans (>250 kb)			0.671683
ENSG00000054523	KIF1B	1	p36.22	10270863	10441661	2.89764	0.00375983	0.0699237	FALSE	FALSE	Trans (>250 kb)			0.619388
ENSG00000244165	P2RY11	19	p13.2	10222214	10226048	2.89738	0.00376291	0.0699237	FALSE	FALSE	Trans (>250 kb)			0.890461
ENSG00000204104	TRAF3IP1	2	q37.3	239229082	239309541	2.89677	0.00377021	0.0700095	FALSE	FALSE	Trans (>250 kb)			0.231027
ENSG00000157654	PALM2-AKAP2	9	q31.3	112542589	112934792	2.89557	0.00378475	0.070076	FALSE	FALSE	Trans (>250 kb)			0.593191
ENSG00000136048	DRAM1	12	q23.2	102271129	102405908	2.89496	0.00379213	0.0701708	FALSE	FALSE	Trans (>250 kb)			0.0876412
ENSG00000139651	ZNF740	12	q13.13	53574484	53584596	2.89377	0.00380652	0.0703693	FALSE	FALSE	Trans (>250 kb)			0.327217
ENSG00000185024	BRF1	14	q32.33	105675623	105781926	2.89366	0.00380782	0.0703693	FALSE	FALSE	Trans (>250 kb)			0.000353442
ENSG00000057252	SOAT1	1	q25.2	179262925	179327815	2.89316	0.00381388	0.0703774	FALSE	FALSE	Trans (>250 kb)			0.0269473
ENSG00000078369	GNB1	1	p36.33	1716729	1822495	2.89296	0.00381634	0.0703774	FALSE	FALSE	Trans (>250 kb)			0.00186347
ENSG00000170802	FOXN2	2	p16.3	48541776	48606433	2.89055	0.00384566	0.0708663	FALSE	FALSE	Trans (>250 kb)			0.556394
ENSG00000100221	JOSD1	22	q13.1	39081548	39097561	2.89016	0.00385047	0.0708937	FALSE	FALSE	Trans (>250 kb)			0.651785
ENSG00000198728	LDB1	10	q24.32	103867317	103880210	2.8875	0.00388318	0.0710674	FALSE	FALSE	Trans (>250 kb)			0.146135
ENSG00000120217	CD274	9	p24.1	5450503	5470566	2.88626	0.0038985	0.0712792	FALSE	FALSE	Trans (>250 kb)			0.236126
ENSG00000070366	SMG6	17	p13.3	1963133	2207065	2.8857	0.0039054	0.0712792	FALSE	FALSE	Trans (>250 kb)			0.126537
ENSG00000079308	TNS1	2	q35	218664512	218867718	2.88568	0.00390575	0.0712792	FALSE	FALSE	Trans (>250 kb)			0.685081
ENSG00000133703	KRAS	12	p12.1	25357723	25403870	2.88491	0.00391531	0.071342	FALSE	FALSE	Trans (>250 kb)			0.679982
ENSG00000181817	LSM10	1	p34.3	36856839	36863493	2.88447	0.00392067	0.0714153	FALSE	FALSE	Trans (>250 kb)			0.123638
ENSG00000154845	PPP4R1	18	p11.22	9546789	9615238	2.88339	0.0039342	0.0716558	FALSE	FALSE	Trans (>250 kb)			0.0336466
ENSG00000107816	LZTS2	10	q24.31	102756375	102767593	2.88264	0.00394361	0.0717007	FALSE	FALSE	Trans (>250 kb)			0.766273
ENSG00000134516	DOCK2	5	q35.1	169064251	169510386	2.88005	0.00397617	0.0719796	FALSE	FALSE	Trans (>250 kb)			0.389211
ENSG00000112343	TRIM38	6	p22.2	25963030	25987384	2.87686	0.00401659	0.072523	FALSE	FALSE	Trans (>250 kb)			0.0205479
ENSG00000119048	UBE2B	5	q31.1	133706870	133727683	2.87665	0.00401916	0.072523	FALSE	FALSE	Trans (>250 kb)			0.0167483
ENSG00000137818	RPLP1	15	q23	69745123	69748255	2.87657	0.00402028	0.072523	FALSE	FALSE	Trans (>250 kb)			0.566293
ENSG00000141582	CBX4	17	q25.3	77806955	77813228	2.87637	0.00402272	0.072523	FALSE	FALSE	Trans (>250 kb)			0.990451
ENSG00000187479	C11orf96	11	p11.2	43946892	43965888	2.87536	0.00403571	0.0727156	FALSE	FALSE	Trans (>250 kb)			0.580292
ENSG00000071564	TCF3	19	p13.3	1609291	1652604	2.875	0.00404025	0.0727156	FALSE	FALSE	Trans (>250 kb)			0.99515
ENSG00000104814	MAP4K1	19	q13.2	39078281	39109522	2.8747	0.00404409	0.0727156	FALSE	FALSE	Trans (>250 kb)			0.69758
ENSG00000115137	DNAJC27	2	p23.3	25166505	25194963	2.87168	0.00408291	0.0731598	FALSE	FALSE	Trans (>250 kb)			0.0246475
ENSG00000188549	C15orf52	15	q15.1	40623653	40633168	2.87063	0.00409652	0.0732482	FALSE	FALSE	Trans (>250 kb)			0.504
ENSG00000158470	B4GALT5	20	q13.13	48249482	48330415	2.86645	0.00415107	0.0739818	FALSE	FALSE	Trans (>250 kb)			0.0524448
ENSG00000214787	MS4A4E	11	q12.2	59968726	60010561	2.86459	0.00417552	0.0743597	FALSE	FALSE	Trans (>250 kb)			0.591391
ENSG00000181090	EHMT1	9	q34.3	140513444	140764468	2.86391	0.00418448	0.0744465	FALSE	FALSE	Trans (>250 kb)			0.849065
ENSG00000015285	WAS	X	p11.23	48534985	48549818	2.86292	0.00419751	0.0746105	FALSE	FALSE	Trans (>250 kb)
ENSG00000104856	RELB	19	q13.32	45504688	45541452	2.86221	0.00420694	0.0746348	FALSE	FALSE	Trans (>250 kb)			0.838766
ENSG00000161921	CXCL16	17	p13.2	4636821	4643217	2.86186	0.00421169	0.0746348	FALSE	FALSE	Trans (>250 kb)			0.926857
ENSG00000171148	TADA3	3	p25.3	9821544	9834695	2.86086	0.00422497	0.0746348	FALSE	FALSE	Trans (>250 kb)			0.30392
ENSG00000185811	IKZF1	7	p12.2	50343720	50472799	2.86077	0.00422613	0.0746348	FALSE	FALSE	Trans (>250 kb)			0.00012818
ENSG00000172116	CD8B	2	p11.2	87042462	87089047	2.85958	0.00424205	0.0747529	FALSE	FALSE	Trans (>250 kb)			0.760474
ENSG00000175826	CTDNEP1	17	p13.1	7146910	7155810	2.85865	0.0042545	0.0747935	FALSE	FALSE	Trans (>250 kb)			0.0827417
ENSG00000127314	RAP1B	12	q15	69004619	69054372	2.8577	0.00426718	0.0748254	FALSE	FALSE	Trans (>250 kb)			0.537396
ENSG00000067167	TRAM1	8	q13.3	71485677	71520622	2.85702	0.00427634	0.0748883	FALSE	FALSE	Trans (>250 kb)			0.0865413
ENSG00000186575	NF2	22	q12.2	29999545	30094587	2.85508	0.00430266	0.0750982	FALSE	FALSE	Trans (>250 kb)			0.00854915
ENSG00000057935	MTA3	2	p21	42721709	42984087	2.85369	0.00432141	0.0751819	FALSE	FALSE	Trans (>250 kb)			0.611289
ENSG00000150760	DOCK1	10	q26.2	128593978	129250781	2.8532	0.00432818	0.0751819	FALSE	FALSE	Trans (>250 kb)			0.507099
ENSG00000047056	WDR37	10	p15.3	1095478	1178237	2.8529	0.00433222	0.0751819	FALSE	FALSE	Trans (>250 kb)			0.20413
ENSG00000109066	TMEM104	17	q25.1	72772622	72835918	2.85249	0.00433788	0.0751819	FALSE	FALSE	Trans (>250 kb)			0.875462
ENSG00000173757	STAT5B	17	q21.2	40351186	40428725	2.85234	0.00433992	0.0751819	FALSE	FALSE	101110	rs1026916	1.02e-13	8.46896e-07
ENSG00000164591	MYOZ3	5	q33.1	150040436	150058927	2.84748	0.00440663	0.0761702	FALSE	FALSE	Trans (>250 kb)			0.431507
ENSG00000188786	MTF1	1	p34.3	38275239	38325292	2.8464	0.00442168	0.0762014	FALSE	FALSE	Trans (>250 kb)			0.619988
ENSG00000011021	CLCN6	1	p36.22	11866207	11903201	2.84615	0.0044251	0.0762014	FALSE	FALSE	Trans (>250 kb)			0.00724928
ENSG00000120029	C10orf76	10	q24.32	103605356	103815950	2.84547	0.00443454	0.0763019	FALSE	FALSE	Trans (>250 kb)			0.358614
ENSG00000163348	PYGO2	1	q21.3	154929502	154936329	2.84408	0.00445402	0.0765022	FALSE	FALSE	Trans (>250 kb)			0.589491
ENSG00000174839	DENND6A	3	p14.3	57611184	57678816	2.84357	0.0044611	0.0765259	FALSE	FALSE	Trans (>250 kb)			0.0771423
ENSG00000101109	STK4	20	q13.12	43595115	43708600	2.84314	0.00446711	0.0765259	FALSE	FALSE	Trans (>250 kb)			0.208029
ENSG00000104903	LYL1	19	p13.2	13209847	13213975	2.842	0.00448309	0.0765354	FALSE	FALSE	Trans (>250 kb)			0.134737
ENSG00000143515	ATP8B2	1	q21.3	154298029	154323783	2.8419	0.00448451	0.0765354	FALSE	FALSE	Trans (>250 kb)			0.181332
ENSG00000119669	IRF2BPL	14	q24.3	77490888	77495034	2.84146	0.0044908	0.0765354	FALSE	FALSE	Trans (>250 kb)			0.441806
ENSG00000161847	RAVER1	19	p13.2	10426888	10444316	2.84137	0.00449202	0.0765354	FALSE	FALSE	147828	rs28834106	3.79e-11	0.00014614
ENSG00000075426	FOSL2	2	p23.2	28615315	28640179	2.83969	0.00451576	0.0768297	FALSE	FALSE	Trans (>250 kb)			0.208729
ENSG00000177731	FLII	17	p11.2	18148150	18162230	2.83814	0.00453778	0.0771204	FALSE	FALSE	Trans (>250 kb)			0.000144953
ENSG00000164024	METAP1	4	q23	99916771	99983964	2.83753	0.00454638	0.0771404	FALSE	FALSE	Trans (>250 kb)			0.729277
ENSG00000088367	EPB41L1	20	q11.23	34679426	34820721	2.83683	0.00455638	0.0772585	FALSE	FALSE	Trans (>250 kb)			0.519798
ENSG00000177504	VCX2	X	p22.31	8137989	8139308	2.83676	0.00455736	0.0772585	FALSE	FALSE	Trans (>250 kb)
ENSG00000163870	TPRA1	3	q21.3	127291912	127317094	2.83535	0.00457761	0.0772877	FALSE	FALSE	Trans (>250 kb)			0.20153
ENSG00000137309	HMGA1	6	p21.31	34204650	34214008	2.83429	0.00459283	0.0774805	FALSE	FALSE	Trans (>250 kb)			0.373213
ENSG00000196954	CASP4	11	q22.3	104813593	104840163	2.83268	0.00461592	0.0778652	FALSE	FALSE	Trans (>250 kb)			0.770773
ENSG00000168310	IRF2	4	q35.1	185308867	185395734	2.83245	0.00461934	0.0778652	FALSE	FALSE	Trans (>250 kb)			0.456004
ENSG00000155506	LARP1	5	q33.2	154092462	154197167	2.83213	0.00462384	0.0778929	FALSE	FALSE	Trans (>250 kb)			0.0527447
ENSG00000148400	NOTCH1	9	q34.3	139388896	139440314	2.83129	0.00463604	0.0779569	FALSE	FALSE	Trans (>250 kb)			0.575592
ENSG00000100403	ZC3H7B	22	q13.2	41697526	41756151	2.82994	0.00465565	0.0780739	FALSE	FALSE	Trans (>250 kb)			0.00684932
ENSG00000011451	WIZ	19	p13.12	15532319	15560762	2.82988	0.0046565	0.0780739	FALSE	FALSE	Trans (>250 kb)			0.360814
ENSG00000169379	ARL13B	3	q11.1	93698983	93774512	2.82858	0.00467557	0.0783849	FALSE	FALSE	Trans (>250 kb)			0.840366
ENSG00000100453	GZMB	14	q12	25100160	25103473	2.82789	0.00468561	0.0784979	FALSE	FALSE	Trans (>250 kb)			0.413609
ENSG00000063245	EPN1	19	q13.42	56186592	56221224	2.82736	0.00469338	0.0785274	FALSE	FALSE	Trans (>250 kb)			0.279022
ENSG00000105011	ASF1B	19	p13.12	14230321	14247768	2.82732	0.00469392	0.0785274	FALSE	FALSE	Trans (>250 kb)			0.339616
ENSG00000168610	STAT3	17	q21.2	40465342	40540586	2.82568	0.0047181	0.0786325	FALSE	FALSE	0	rs1026916	1.02e-13	1e-12
ENSG00000007545	CRAMP1L	16	p13.3	1662326	1727909	2.82495	0.00472878	0.0786593	FALSE	FALSE	Trans (>250 kb)			0.991551
ENSG00000167550	RHEBL1	12	q13.12	49458468	49463808	2.82475	0.00473169	0.0786689	FALSE	FALSE	Trans (>250 kb)			0.925657
ENSG00000137135	ARHGEF39	9	p13.3	35658872	35675863	2.82355	0.00474949	0.0787234	FALSE	FALSE	Trans (>250 kb)			0.0270473
ENSG00000160218	TRAPPC10	21	q22.3	45432200	45526433	2.82337	0.00475211	0.0787234	FALSE	FALSE	Trans (>250 kb)			0.683682
ENSG00000099804	CDC34	19	p13.3	531714	542097	2.82308	0.00475647	0.0787415	FALSE	FALSE	Trans (>250 kb)			0.532097
ENSG00000119986	AVPI1	10	q24.2	99437181	99447080	2.82136	0.00478206	0.0789246	FALSE	FALSE	Trans (>250 kb)			0.108739
ENSG00000049540	ELN	7	q11.23	73442119	73484237	2.82104	0.00478684	0.0789246	FALSE	FALSE	Trans (>250 kb)			0.675482
ENSG00000168264	IRF2BP2	1	q42.3	234740015	234745271	2.82083	0.00478999	0.0789246	FALSE	FALSE	Trans (>250 kb)			0.266623
ENSG00000183742	MACC1	7	p21.1	20174278	20257027	2.81797	0.00483285	0.0794857	FALSE	FALSE	Trans (>250 kb)			0.638986
ENSG00000158711	ELK4	1	q32.1	205577071	205601090	2.81663	0.00485309	0.0796293	FALSE	FALSE	Trans (>250 kb)			0.219028
ENSG00000168421	RHOH	4	p14	40192673	40248587	2.8152	0.00487474	0.0797561	FALSE	FALSE	Trans (>250 kb)			0.00554945
ENSG00000168395	ING5	2	q37.3	242641450	242668893	2.81472	0.00488202	0.0797815	FALSE	FALSE	Trans (>250 kb)			0.178032
ENSG00000158480	SPATA2	20	q13.13	48519928	48532080	2.81262	0.00491397	0.0800503	FALSE	FALSE	Trans (>250 kb)			0.059944
ENSG00000006652	IFRD1	7	q31.1	112063023	112121072	2.81258	0.00491458	0.0800503	FALSE	FALSE	Trans (>250 kb)			0.59979
ENSG00000110046	ATG2A	11	q13.1	64662007	64684722	2.81223	0.00491991	0.0800503	FALSE	FALSE	Trans (>250 kb)			0.449105
ENSG00000171357	LURAP1	1	p34.1	46669006	46686933	2.81199	0.00492368	0.0800503	FALSE	FALSE	Trans (>250 kb)			0.373013
ENSG00000156711	MAPK13	6	p21.31	36095586	36107842	2.80782	0.00498774	0.0805579	FALSE	FALSE	Trans (>250 kb)			0.335116
ENSG00000078687	TNRC6C	17	q25.3	76000249	76104916	2.80677	0.00500408	0.0806733	FALSE	FALSE	Trans (>250 kb)			0.405609
ENSG00000062650	WAPAL	10	q23.2	88195013	88281572	2.80652	0.00500795	0.0806733	FALSE	FALSE	Trans (>250 kb)			0.675682
ENSG00000120210	INSL6	9	p24.1	5131979	5185668	2.80556	0.00502295	0.0807967	FALSE	FALSE	Trans (>250 kb)			0.000341661
ENSG00000116044	NFE2L2	2	q31.2	178092323	178257425	2.80232	0.0050737	0.0814061	FALSE	FALSE	Trans (>250 kb)			0.320618
ENSG00000072864	NDE1	16	p13.11	15737124	15820210	2.8015	0.00508661	0.0814934	FALSE	FALSE	Trans (>250 kb)			0.592791
ENSG00000132819	RBM38	20	q13.31	55966463	55984389	2.80141	0.00508805	0.0814934	FALSE	FALSE	Trans (>250 kb)			0.114539
ENSG00000140750	ARHGAP17	16	p12.1	24930706	25026987	2.80121	0.00509109	0.0814934	FALSE	FALSE	Trans (>250 kb)			0.0080492
ENSG00000171115	GIMAP8	7	q36.1	150147718	150176480	2.79933	0.0051209	0.0817502	FALSE	FALSE	Trans (>250 kb)			0.0176482
ENSG00000065526	SPEN	1	p36.21	16174359	16266955	2.79842	0.00513533	0.0817527	FALSE	FALSE	Trans (>250 kb)			0.29562
ENSG00000108639	SYNGR2	17	q25.3	76164639	76169608	2.7984	0.00513562	0.0817527	FALSE	FALSE	Trans (>250 kb)			0.780272
ENSG00000053254	FOXN3	14	q32.11	89591215	90085493	2.79817	0.00513928	0.0817758	FALSE	FALSE	Trans (>250 kb)			0.547995
ENSG00000132507	EIF5A	17	p13.1	7210318	7215774	2.79768	0.0051471	0.081807	FALSE	FALSE	Trans (>250 kb)			0.223528
ENSG00000132694	ARHGEF11	1	q23.1	156904632	157015162	2.7957	0.00517875	0.0820765	FALSE	FALSE	Trans (>250 kb)			0.939156
ENSG00000110422	HIPK3	11	p13	33278218	33378569	2.79565	0.00517958	0.0820765	FALSE	FALSE	Trans (>250 kb)			0.629587
ENSG00000213064	SFT2D2	1	q24.2	168195176	168222263	2.79533	0.00518474	0.0820765	FALSE	FALSE	Trans (>250 kb)			0.943456
ENSG00000172534	HCFC1	X	q28	153213004	153237258	2.79524	0.00518615	0.0820765	FALSE	FALSE	Trans (>250 kb)
ENSG00000129351	ILF3	19	p13.2	10764937	10803093	2.79441	0.00519951	0.0821789	FALSE	FALSE	172793	rs28834106	3.79e-11	0.000854131
ENSG00000130175	PRKCSH	19	p13.2	11546109	11561783	2.79421	0.0052027	0.0821789	FALSE	FALSE	Trans (>250 kb)			0.293421
ENSG00000165801	ARHGEF40	14	q11.2	21538429	21558399	2.79352	0.00521381	0.0821961	FALSE	FALSE	Trans (>250 kb)			0.656584
ENSG00000184545	DUSP8	11	p15.5	1575274	1593150	2.79321	0.00521877	0.0821961	FALSE	FALSE	Trans (>250 kb)			0.0972403
ENSG00000181472	ZBTB2	6	q25.1	151685252	151712683	2.79237	0.00523235	0.0822419	FALSE	FALSE	Trans (>250 kb)			0.682682
ENSG00000158092	NCK1	3	q22.3	136581050	136668665	2.79177	0.0052421	0.0822419	FALSE	FALSE	Trans (>250 kb)			0.755974
ENSG00000059145	UNKL	16	p13.3	1413206	1464752	2.79032	0.00526557	0.082299	FALSE	FALSE	Trans (>250 kb)			0.377112
ENSG00000078589	P2RY10	X	q21.1	78200829	78217451	2.79024	0.00526697	0.082299	FALSE	FALSE	Trans (>250 kb)
ENSG00000141503	MINK1	17	p13.2	4736683	4801356	2.78779	0.00530687	0.082462	FALSE	FALSE	Trans (>250 kb)			0.0634437
ENSG00000170683	OR10A3	11	p15.4	7960081	7961141	2.78531	0.00534765	0.0829379	FALSE	FALSE	Trans (>250 kb)			0.188231
ENSG00000166896	XRCC6BP1	12	q14.1	58335324	58351052	2.78502	0.00535241	0.0829379	FALSE	FALSE	228488	rs701006	1.349e-11	0.0289471
ENSG00000146285	SCML4	6	q21	108025308	108145521	2.78012	0.00543383	0.0840761	FALSE	FALSE	Trans (>250 kb)			0.142236
ENSG00000060491	OGFR	20	q13.33	61436187	61445352	2.77753	0.00547729	0.0844041	FALSE	FALSE	Trans (>250 kb)			0.0366463
ENSG00000102119	EMD	X	q28	153607557	153609883	2.7774	0.00547952	0.0844041	FALSE	FALSE	Trans (>250 kb)
ENSG00000204469	PRRC2A	6	p21.33	31588497	31605548	2.77702	0.00548603	0.0844041	FALSE	FALSE	16603	rs56111157	1.322e-08	1e-12
ENSG00000103496	STX4	16	p11.2	31044210	31054296	2.77472	0.00552494	0.0847877	FALSE	FALSE	Trans (>250 kb)			0.00224978
ENSG00000150347	ARID5B	10	q21.2	63661059	63856703	2.77448	0.00552899	0.0847877	FALSE	FALSE	Trans (>250 kb)			0.188331
ENSG00000146216	TTBK1	6	p21.1	43211418	43255997	2.77384	0.00553985	0.0848433	FALSE	FALSE	Trans (>250 kb)			0.931357
ENSG00000179262	RAD23A	19	p13.2	13056669	13064456	2.77336	0.00554811	0.0848433	FALSE	FALSE	Trans (>250 kb)			0.271323
ENSG00000087338	GMCL1	2	p13.3	70056774	70108528	2.77178	0.00557511	0.0850977	FALSE	FALSE	Trans (>250 kb)			0.228827
ENSG00000092621	PHGDH	1	p12	120202421	120286838	2.77168	0.00557675	0.0850977	FALSE	FALSE	0	rs483180	1.77e-09	1.20549e-05
ENSG00000198858	R3HDM4	19	p13.3	896503	913240	2.77128	0.0055837	0.0852031	FALSE	FALSE	Trans (>250 kb)			0.0639436
ENSG00000183621	ZNF438	10	p11.22	31109136	31320866	2.7678	0.00564366	0.0857932	FALSE	FALSE	Trans (>250 kb)			0.0230477
ENSG00000125386	FAM193A	4	p16.3	2626988	2734292	2.76746	0.00564952	0.0857932	FALSE	FALSE	Trans (>250 kb)			0.788871
ENSG00000076984	MAP2K7	19	p13.2	7968728	7979363	2.76653	0.00566569	0.0859394	FALSE	FALSE	Trans (>250 kb)			0.432007
ENSG00000168813	ZNF507	19	q13.11	32836500	32878573	2.76625	0.00567058	0.0859394	FALSE	FALSE	Trans (>250 kb)			0.5047
ENSG00000129911	KLF16	19	p13.3	1852399	1863567	2.7653	0.00568713	0.0859411	FALSE	FALSE	Trans (>250 kb)			0.427607
ENSG00000126603	GLIS2	16	p13.3	4364762	4389598	2.76223	0.00574072	0.0864556	FALSE	FALSE	Trans (>250 kb)			0.20003
ENSG00000131408	NR1H2	19	q13.33	50832910	50886239	2.76142	0.00575508	0.0865613	FALSE	FALSE	Trans (>250 kb)			0.39691
ENSG00000174226	SNX31	8	q22.3	101585116	101675643	2.76142	0.00575508	0.0865613	FALSE	FALSE	Trans (>250 kb)			0.99755
ENSG00000169641	LUZP1	1	p36.12	23410516	23504301	2.76029	0.005775	0.0866821	FALSE	FALSE	Trans (>250 kb)			0.474703
ENSG00000130429	ARPC1B	7	q22.1	98971872	98992424	2.75833	0.00580973	0.0870728	FALSE	FALSE	Trans (>250 kb)			0.19783
ENSG00000081913	PHLPP1	18	q21.33	60382672	60647666	2.75778	0.00581949	0.0870728	FALSE	FALSE	Trans (>250 kb)			0.826167
ENSG00000235568	NFAM1	22	q13.2	42776416	42828401	2.75754	0.00582388	0.0870728	FALSE	FALSE	Trans (>250 kb)			0.0843416
ENSG00000162585	C1orf86	1	p36.33	2115903	2144159	2.75641	0.00584404	0.0873145	FALSE	FALSE	Trans (>250 kb)			0.870363
ENSG00000167191	GPRC5B	16	p12.3	19868616	19897489	2.75631	0.0058457	0.0873145	FALSE	FALSE	Trans (>250 kb)			0.486701
ENSG00000224051	GLTPD1	1	p36.33	1260136	1264277	2.75397	0.00588769	0.0878517	FALSE	FALSE	Trans (>250 kb)			0.690081
ENSG00000100368	CSF2RB	22	q12.3	37309670	37336491	2.75214	0.00592073	0.0881298	FALSE	FALSE	Trans (>250 kb)			0.000359643
ENSG00000164938	TP53INP1	8	q22.1	95938200	95961639	2.7508	0.00594506	0.0884516	FALSE	FALSE	Trans (>250 kb)			0.387911
ENSG00000181744	C3orf58	3	q24	143690640	143767561	2.74976	0.00596397	0.0885323	FALSE	FALSE	Trans (>250 kb)			0.00534947
ENSG00000100092	SH3BP1	22	q13.1	38030661	38062939	2.74972	0.00596471	0.0885323	FALSE	FALSE	Trans (>250 kb)			0.0615438
ENSG00000110880	CORO1C	12	q24.11	109038885	109125372	2.74852	0.00598644	0.0887491	FALSE	FALSE	Trans (>250 kb)			0.0060494
ENSG00000043462	LCP2	5	q35.1	169673241	169725231	2.74819	0.00599255	0.0887491	FALSE	FALSE	Trans (>250 kb)			0.126237
ENSG00000179456	ZBTB18	1	q44	244214585	244220778	2.74793	0.00599737	0.0887491	FALSE	FALSE	Trans (>250 kb)			0.424508
ENSG00000133059	DSTYK	1	q32.1	205111632	205180727	2.74764	0.00600256	0.0887491	FALSE	FALSE	Trans (>250 kb)			0.257624
ENSG00000169241	SLC50A1	1	q22	155107820	155111329	2.74682	0.00601771	0.0887595	FALSE	FALSE	Trans (>250 kb)			0.751175
ENSG00000013374	NUB1	7	q36.1	151038785	151075535	2.74572	0.00603775	0.0889872	FALSE	FALSE	Trans (>250 kb)			0.114939
ENSG00000168398	BDKRB2	14	q32.2	96671016	96710666	2.7455	0.00604184	0.0889902	FALSE	FALSE	Trans (>250 kb)			0.692981
ENSG00000104731	KLHDC4	16	q24.2	87730091	87799598	2.74486	0.00605362	0.0889902	FALSE	FALSE	Trans (>250 kb)			0.60449
ENSG00000068120	COASY	17	q21.2	40713485	40718295	2.74469	0.00605688	0.0889902	FALSE	FALSE	183650	rs1026916	1.02e-13	0.0131487
ENSG00000106665	CLIP2	7	q11.23	73703805	73820273	2.74016	0.00614084	0.0894989	FALSE	FALSE	Trans (>250 kb)			0.0977402
ENSG00000179364	PACS2	14	q32.33	105766900	105864484	2.74008	0.00614235	0.0894989	FALSE	FALSE	Trans (>250 kb)			0.0258474
ENSG00000048140	TSPAN17	5	q35.2	176074388	176086058	2.73963	0.00615088	0.089559	FALSE	FALSE	Trans (>250 kb)			0.966453
ENSG00000179134	SAMD4B	19	q13.2	39833036	39876350	2.73721	0.00619622	0.0900075	FALSE	FALSE	Trans (>250 kb)			0.669283
ENSG00000198053	SIRPA	20	p13	1875154	1920543	2.73652	0.00620928	0.0900297	FALSE	FALSE	Trans (>250 kb)			0.0426457
ENSG00000103275	UBE2I	16	p13.3	1355548	1377019	2.73645	0.00621068	0.0900297	FALSE	FALSE	Trans (>250 kb)			0.790571
ENSG00000162104	ADCY9	16	p13.3	4003388	4166186	2.73513	0.00623557	0.0900741	FALSE	FALSE	Trans (>250 kb)			0.222328
ENSG00000187531	SIRT7	17	q25.3	79869815	79879199	2.73504	0.00623724	0.0900741	FALSE	FALSE	Trans (>250 kb)			0.60359
ENSG00000111252	SH2B3	12	q24.12	111843752	111889427	2.7345	0.00624745	0.0900962	FALSE	FALSE	Trans (>250 kb)			0.00354965
ENSG00000102362	SYTL4	X	q22.1	99929488	99987110	2.73317	0.00627272	0.0902068	FALSE	FALSE	Trans (>250 kb)
ENSG00000145041	VPRBP	3	p21.2	51433298	51534010	2.7326	0.00628367	0.0903469	FALSE	FALSE	Trans (>250 kb)			0.566193
ENSG00000111266	DUSP16	12	p13.2	12628829	12715317	2.73196	0.00629587	0.0904569	FALSE	FALSE	Trans (>250 kb)			0.773573
ENSG00000100304	TTLL12	22	q13.2	43562628	43583139	2.73185	0.0062979	0.0904569	FALSE	FALSE	Trans (>250 kb)			0.475402
ENSG00000140948	ZCCHC14	16	q24.2	87439852	87525651	2.73089	0.00631645	0.0907069	FALSE	FALSE	Trans (>250 kb)			0.00344966
ENSG00000214717	ZBED1	X	p22.33	2404455	2419008	2.72993	0.00633485	0.0908904	FALSE	FALSE	Trans (>250 kb)
ENSG00000112759	SLC29A1	6	p21.1	44187242	44201888	2.72899	0.00635293	0.0911397	FALSE	FALSE	Trans (>250 kb)			0.351915
ENSG00000161791	FMNL3	12	q13.12	50031724	50101948	2.72738	0.00638397	0.0914003	FALSE	FALSE	Trans (>250 kb)			0.940056
ENSG00000141985	SH3GL1	19	p13.3	4360367	4400544	2.7253	0.00642421	0.0919253	FALSE	FALSE	Trans (>250 kb)			0.00594941
ENSG00000163519	TRAT1	3	q13.13	108541545	108573852	2.72525	0.00642527	0.0919253	FALSE	FALSE	Trans (>250 kb)			0.336216
ENSG00000115966	ATF2	2	q31.1	175936978	176033110	2.72389	0.00645174	0.0921726	FALSE	FALSE	Trans (>250 kb)			0.653385
ENSG00000012660	ELOVL5	6	p12.1	53132196	53213947	2.72313	0.0064667	0.0923319	FALSE	FALSE	Trans (>250 kb)			0.79677
ENSG00000154330	PGM5	9	q21.11	70943224	71145977	2.71918	0.00654447	0.0931414	FALSE	FALSE	Trans (>250 kb)			0.570793
ENSG00000125834	STK35	20	p13	2082257	2157684	2.71878	0.00655239	0.0932629	FALSE	FALSE	Trans (>250 kb)			0.149135
ENSG00000185158	LRRC37B	17	q11.2	30334891	30380523	2.71827	0.00656237	0.0932873	FALSE	FALSE	Trans (>250 kb)			0.575092
ENSG00000162302	RPS6KA4	11	q13.1	64126620	64139687	2.71821	0.00656369	0.0932873	FALSE	FALSE	Trans (>250 kb)			0.000353442
ENSG00000105576	TNPO2	19	p13.2	12810008	12834825	2.71661	0.0065955	0.0934615	FALSE	FALSE	Trans (>250 kb)			0.886161
ENSG00000039523	FAM65A	16	q22.1	67552321	67580691	2.71344	0.00665885	0.0941057	FALSE	FALSE	Trans (>250 kb)			0.69958
ENSG00000104969	SGTA	19	p13.3	2754712	2783369	2.71276	0.0066725	0.09413	FALSE	FALSE	Trans (>250 kb)			0.311219
ENSG00000099875	MKNK2	19	p13.3	2037470	2051243	2.71141	0.00669972	0.0943218	FALSE	FALSE	Trans (>250 kb)			0.353615
ENSG00000165632	TAF3	10	p14	7860467	8058590	2.71016	0.00672503	0.0944388	FALSE	FALSE	Trans (>250 kb)			0.775972
ENSG00000091073	DTX2	7	q11.23	76090993	76135312	2.70975	0.00673335	0.0944388	FALSE	FALSE	Trans (>250 kb)			0.769973
ENSG00000137166	FOXP4	6	p21.1	41514164	41570122	2.70675	0.00679454	0.0949463	FALSE	FALSE	Trans (>250 kb)			0.0232477
ENSG00000178607	ERN1	17	q23.3	62116502	62208179	2.70673	0.00679487	0.0949463	FALSE	FALSE	Trans (>250 kb)			0.938656
ENSG00000163959	SLC51A	3	q29	195938358	195970049	2.70646	0.00680047	0.0949463	FALSE	FALSE	Trans (>250 kb)			0.0275472
ENSG00000112531	QKI	6	q26	163835032	163999628	2.7064	0.00680166	0.0949463	FALSE	FALSE	Trans (>250 kb)			0.272623
ENSG00000198964	SGMS1	10	q11.23	52065360	52384923	2.7042	0.00684698	0.0952853	FALSE	FALSE	Trans (>250 kb)			0.789671
ENSG00000159592	GPBP1L1	1	p34.1	46092976	46153785	2.70411	0.00684872	0.0952853	FALSE	FALSE	Trans (>250 kb)			0.260724
ENSG00000143376	SNX27	1	q21.3	151584541	151671567	2.70272	0.00687749	0.0954196	FALSE	FALSE	Trans (>250 kb)			0.856364
ENSG00000087274	ADD1	4	p16.3	2845584	2931803	2.7003	0.00692763	0.095841	FALSE	FALSE	Trans (>250 kb)			0.0287471
ENSG00000189319	FAM53B	10	q26.13	126307861	126432838	2.69867	0.00696173	0.0961615	FALSE	FALSE	Trans (>250 kb)			0.939056
ENSG00000130309	COLGALT1	19	p13.11	17666403	17693971	2.69806	0.00697457	0.0961881	FALSE	FALSE	Trans (>250 kb)			0.660484
ENSG00000122224	LY9	1	q23.3	160765864	160798051	2.69771	0.00698191	0.096212	FALSE	FALSE	Trans (>250 kb)			0.0217478
ENSG00000188277	C15orf62	15	q15.1	41062159	41064643	2.69565	0.00702516	0.0964909	FALSE	FALSE	Trans (>250 kb)			0.235526
ENSG00000171813	PWWP2B	10	q26.3	134210672	134231367	2.69562	0.00702578	0.0964909	FALSE	FALSE	Trans (>250 kb)			0.478802
ENSG00000174996	KLC2	11	q13.2	66024765	66035331	2.69497	0.00703958	0.0964909	FALSE	FALSE	Trans (>250 kb)			0.106739
ENSG00000176182	MYPOP	19	q13.32	46393278	46405862	2.69496	0.00703964	0.0964909	FALSE	FALSE	Trans (>250 kb)			0.0322468
ENSG00000138071	ACTR2	2	p14	65454887	65498387	2.69334	0.00707408	0.0967744	FALSE	FALSE	Trans (>250 kb)			0.610889
ENSG00000175224	ATG13	11	p11.2	46638826	46696368	2.69162	0.00711053	0.0971579	FALSE	FALSE	Trans (>250 kb)			0.138536
ENSG00000221823	PPP3R1	2	p14	68405989	68483369	2.69084	0.00712731	0.0972626	FALSE	FALSE	163167	rs12622670	1.043e-10	0.000347452
ENSG00000102081	FMR1	X	q27.3	146993469	147032645	2.68973	0.00715099	0.0972626	FALSE	FALSE	Trans (>250 kb)
ENSG00000205937	RNPS1	16	p13.3	2303117	2318413	2.68964	0.00715295	0.0972626	FALSE	FALSE	Trans (>250 kb)			0.0959404
ENSG00000112079	STK38	6	p21.31	36461669	36515247	2.68771	0.00719433	0.0975139	FALSE	FALSE	Trans (>250 kb)			0.010249
ENSG00000198851	CD3E	11	q23.3	118175260	118186890	2.68716	0.00720622	0.0975869	FALSE	FALSE	Trans (>250 kb)			0.000581065
ENSG00000107099	DOCK8	9	p24.3	214854	465259	2.68711	0.00720735	0.0975869	FALSE	FALSE	Trans (>250 kb)			0.705079
ENSG00000168769	TET2	4	q24	106067032	106200973	2.68627	0.00722541	0.0977431	FALSE	FALSE	Trans (>250 kb)			9.74399e-05
ENSG00000166349	RAG1	11	p12	36532259	36614706	2.68446	0.00726479	0.0978616	FALSE	FALSE	Trans (>250 kb)			0.535096
ENSG00000065491	TBC1D22B	6	p21.2	37225548	37300746	2.68343	0.00728722	0.0980581	FALSE	FALSE	Trans (>250 kb)			0.354915
ENSG00000013725	CD6	11	q12.2	60739115	60787849	2.6819	0.0073205	0.0983989	FALSE	FALSE	5802	rs4939490	4.247e-15	8.40143e-09
ENSG00000122482	ZNF644	1	p22.2	91380859	91487829	2.68103	0.00733956	0.0984435	FALSE	FALSE	Trans (>250 kb)			0.0711429
ENSG00000197943	PLCG2	16	q23.3	81772702	81991899	2.6789	0.00738653	0.0986813	FALSE	FALSE	Trans (>250 kb)			0.432907
ENSG00000117013	KCNQ4	1	p34.2	41249684	41306124	2.6784	0.00739753	0.0987646	FALSE	FALSE	Trans (>250 kb)			0.569993
ENSG00000172530	BANP	16	q24.2	87982850	88110924	2.67662	0.00743697	0.0991986	FALSE	FALSE	Trans (>250 kb)			0.99615
ENSG00000136167	LCP1	13	q14.13	46700055	46786006	2.67648	0.00743991	0.0991986	FALSE	FALSE	Trans (>250 kb)			0.109139
ENSG00000163820	FYCO1	3	p21.31	45959396	46037316	2.6762	0.00744626	0.0992266	FALSE	FALSE	Trans (>250 kb)			0.0661434
ENSG00000165804	ZNF219	14	q11.2	21558205	21572881	2.67511	0.00747056	0.0994057	FALSE	FALSE	Trans (>250 kb)			0.536196
ENSG00000196233	LCOR	10	q24.1	98592017	98740800	2.67446	0.00748493	0.0995089	FALSE	FALSE	Trans (>250 kb)			0.568693
ENSG00000196843	ARID5A	2	q11.2	97202480	97218375	2.66818	0.00762636	0.100846	FALSE	FALSE	Trans (>250 kb)			0.00102495
ENSG00000268423	AC011551.3	19	q13.32	47050313	47104118	2.66704	0.00765234	0.10098	FALSE	FALSE	Trans (>250 kb)			0.0182482
ENSG00000128607	KLHDC10	7	q32.2	129710350	129775560	2.66692	0.00765494	0.10098	FALSE	FALSE	Trans (>250 kb)			0.841266
ENSG00000067596	DHX8	17	q21.31	41561233	41621831	2.66679	0.00765786	0.10098	FALSE	FALSE	Trans (>250 kb)			0.378512
ENSG00000165879	FRAT1	10	q24.1	99079022	99081672	2.66478	0.00770388	0.101498	FALSE	FALSE	Trans (>250 kb)			0.000429991
ENSG00000071655	MBD3	19	p13.3	1576639	1592882	2.66424	0.00771634	0.101639	FALSE	FALSE	Trans (>250 kb)			0.345115
ENSG00000043143	JADE2	5	q31.1	133860003	133918918	2.66407	0.00772004	0.101644	FALSE	FALSE	Trans (>250 kb)			3.92295e-05
ENSG00000132906	CASP9	1	p36.21	15817327	15853029	2.66365	0.00772969	0.101717	FALSE	FALSE	Trans (>250 kb)			0.416608
ENSG00000140105	WARS	14	q32.2	100800125	100843142	2.65972	0.00782055	0.102478	FALSE	FALSE	Trans (>250 kb)			0.00254975
ENSG00000105193	RPS16	19	q13.2	39923847	39926588	2.65967	0.00782163	0.102478	FALSE	FALSE	Trans (>250 kb)			0.59689
ENSG00000111961	SASH1	6	q24.3	148593440	148873186	2.65964	0.00782239	0.102478	FALSE	FALSE	Trans (>250 kb)			0.80337
ENSG00000117222	RBBP5	1	q32.1	205055270	205091143	2.65925	0.00783143	0.102528	FALSE	FALSE	Trans (>250 kb)			0.294221
ENSG00000108578	BLMH	17	q11.2	28575218	28619074	2.65852	0.00784857	0.102599	FALSE	FALSE	Trans (>250 kb)			0.277422
ENSG00000134294	SLC38A2	12	q13.11	46751972	46766650	2.65712	0.00788125	0.10292	FALSE	FALSE	Trans (>250 kb)			0.584092
ENSG00000118496	FBXO30	6	q24.3	146114638	146135889	2.65698	0.00788447	0.10292	FALSE	FALSE	Trans (>250 kb)			0.152035
ENSG00000197540	GZMM	19	p13.3	544034	549919	2.65604	0.00790632	0.103036	FALSE	FALSE	Trans (>250 kb)			0.334217
ENSG00000126453	BCL2L12	19	q13.33	50168823	50177173	2.65579	0.00791228	0.103054	FALSE	FALSE	Trans (>250 kb)			0.192831
ENSG00000130758	MAP3K10	19	q13.2	40697651	40721482	2.65499	0.007931	0.103258	FALSE	FALSE	Trans (>250 kb)			0.70418
ENSG00000196470	SIAH1	16	q12.1	48390275	48482313	2.65451	0.00794233	0.103296	FALSE	FALSE	Trans (>250 kb)			0.0321468
ENSG00000072818	ACAP1	17	p13.1	7239848	7254797	2.65247	0.00799042	0.10366	FALSE	FALSE	Trans (>250 kb)			0.106539
ENSG00000189308	LIN54	4	q21.22	83831126	83934079	2.65198	0.00800224	0.103804	FALSE	FALSE	Trans (>250 kb)			0.257624
ENSG00000105514	RAB3D	19	p13.2	11432722	11456946	2.65126	0.00801919	0.10396	FALSE	FALSE	Trans (>250 kb)			0.489601
ENSG00000115523	GNLY	2	p11.2	85912298	85925977	2.64633	0.00813707	0.104724	FALSE	FALSE	Trans (>250 kb)			0.0464454
ENSG00000168453	HR	8	p21.3	21971928	21990897	2.64624	0.00813913	0.104724	FALSE	FALSE	Trans (>250 kb)			0.0149485
ENSG00000064012	CASP8	2	q33.1	202098166	202152434	2.64576	0.00815085	0.104744	FALSE	FALSE	Trans (>250 kb)			0.00464954
ENSG00000197646	PDCD1LG2	9	p24.1	5510545	5571282	2.64536	0.00816032	0.104744	FALSE	FALSE	Trans (>250 kb)			0.906459
ENSG00000247596	TWF2	3	p21.2	52262626	52273276	2.64511	0.00816644	0.10478	FALSE	FALSE	Trans (>250 kb)			0.0823418
ENSG00000167778	SPRYD3	12	q13.13	53458388	53473204	2.64395	0.00819453	0.105062	FALSE	FALSE	Trans (>250 kb)			0.788171
ENSG00000165195	PIGA	X	p22.2	15337573	15353676	2.6433	0.00821014	0.105102	FALSE	FALSE	Trans (>250 kb)
ENSG00000149418	ST14	11	q24.3	130029457	130080271	2.64294	0.00821902	0.10517	FALSE	FALSE	Trans (>250 kb)			0.928157
ENSG00000227500	SCAMP4	19	p13.3	1905213	1926016	2.64244	0.00823102	0.105245	FALSE	FALSE	Trans (>250 kb)			0.368313
ENSG00000172354	GNB2	7	q22.1	100271154	100276797	2.64175	0.00824794	0.105323	FALSE	FALSE	Trans (>250 kb)			0.141736
ENSG00000099330	OCEL1	19	p13.11	17337013	17340028	2.64153	0.00825313	0.105323	FALSE	FALSE	Trans (>250 kb)			0.162634
ENSG00000175538	KCNE3	11	q13.4	74165886	74178774	2.64034	0.00828239	0.105512	FALSE	FALSE	Trans (>250 kb)			0.353215
ENSG00000139613	SMARCC2	12	q13.2	56556767	56583351	2.63801	0.00833951	0.106068	FALSE	FALSE	Trans (>250 kb)			0.00514949
ENSG00000152601	MBNL1	3	q25.1	151961617	152183569	2.63696	0.00836517	0.106199	FALSE	FALSE	Trans (>250 kb)			0.207029
ENSG00000134954	ETS1	11	q24.3	128328656	128457453	2.63532	0.00840569	0.106604	FALSE	FALSE	Trans (>250 kb)			9.64156e-05
ENSG00000167395	ZNF646	16	p11.2	31085743	31095517	2.63486	0.00841726	0.106623	FALSE	FALSE	Trans (>250 kb)			0.0040496
ENSG00000050748	MAPK9	5	q35.3	179660143	179719099	2.63428	0.00843149	0.106665	FALSE	FALSE	Trans (>250 kb)			0.550695
ENSG00000169564	PCBP1	2	p13.3	70314585	70316332	2.62845	0.00857754	0.108072	FALSE	FALSE	Trans (>250 kb)			0.323418
ENSG00000105186	ANKRD27	19	q13.11	33087913	33167503	2.62701	0.00861399	0.108156	FALSE	FALSE	Trans (>250 kb)			0.992451
ENSG00000134758	RNF138	18	q12.1	29671818	29711524	2.62652	0.00862632	0.108204	FALSE	FALSE	Trans (>250 kb)			0.80147
ENSG00000171522	PTGER4	5	p13.1	40679600	40693837	2.62589	0.00864215	0.108263	FALSE	FALSE	240769	rs6866711	3.107e-14	0.423308
ENSG00000149289	ZC3H12C	11	q22.3	109964087	110042566	2.62568	0.00864751	0.10829	FALSE	FALSE	Trans (>250 kb)			0.742876
ENSG00000128011	LRFN1	19	q13.2	39797208	39805976	2.62205	0.00874031	0.10913	FALSE	FALSE	Trans (>250 kb)			0.354315
ENSG00000166886	NAB2	12	q13.3	57482677	57489259	2.6218	0.00874658	0.109137	FALSE	FALSE	Trans (>250 kb)			0.174833
ENSG00000107854	TNKS2	10	q23.32	93558069	93625033	2.62106	0.00876581	0.109318	FALSE	FALSE	Trans (>250 kb)			0.461304
ENSG00000080371	RAB21	12	q21.1	72148654	72184699	2.6203	0.00878533	0.109318	FALSE	FALSE	Trans (>250 kb)			0.252925
ENSG00000184897	H1FX	3	q21.3	129033615	129035120	2.62019	0.00878813	0.109318	FALSE	FALSE	Trans (>250 kb)			0.589891
ENSG00000134070	IRAK2	3	p25.3	10206549	10285427	2.61923	0.00881285	0.109491	FALSE	FALSE	Trans (>250 kb)			0.493901
ENSG00000091704	CPA1	7	q32.2	130020180	130027955	2.61917	0.00881442	0.109491	FALSE	FALSE	Trans (>250 kb)			0.748575
ENSG00000160285	LSS	21	q22.3	47608055	47648738	2.61731	0.00886246	0.109829	FALSE	FALSE	Trans (>250 kb)			0.050045
ENSG00000147164	SNX12	X	q13.1	70279094	70288273	2.61708	0.0088686	0.109829	FALSE	FALSE	Trans (>250 kb)
ENSG00000105835	NAMPT	7	q22.3	105888731	105926772	2.61545	0.00891112	0.110146	FALSE	FALSE	Trans (>250 kb)			0.788971
ENSG00000112096	SOD2	6	q25.3	160090089	160183561	2.61344	0.0089636	0.110747	FALSE	FALSE	Trans (>250 kb)			0.439806
ENSG00000185862	EVI2B	17	q11.2	29630784	29641130	2.6132	0.00896994	0.110765	FALSE	FALSE	Trans (>250 kb)			0.653885
ENSG00000104375	STK3	8	q22.2	99413631	99955055	2.61191	0.00900383	0.111099	FALSE	FALSE	Trans (>250 kb)			0.0367463
ENSG00000101421	CHMP4B	20	q11.22	32399110	32442172	2.61176	0.00900782	0.111099	FALSE	FALSE	Trans (>250 kb)			0.563594
ENSG00000084676	NCOA1	2	p23.3	24714783	24993571	2.6093	0.00907284	0.111633	FALSE	FALSE	Trans (>250 kb)			0.040246
ENSG00000119522	DENND1A	9	q33.3	126141933	126692431	2.60831	0.00909908	0.111697	FALSE	FALSE	Trans (>250 kb)			0.764974
ENSG00000196209	SIRPB2	20	p13	1451386	1472233	2.60821	0.00910173	0.111697	FALSE	FALSE	Trans (>250 kb)			0.553595
ENSG00000107282	APBA1	9	q21.12	72042446	72287222	2.60818	0.00910254	0.111697	FALSE	FALSE	Trans (>250 kb)			0.122138
ENSG00000108349	CASC3	17	q21.1	38296571	38328436	2.60763	0.00911723	0.111758	FALSE	FALSE	Trans (>250 kb)			0.558894
ENSG00000168066	SF1	11	q13.1	64532078	64546258	2.60684	0.00913822	0.111895	FALSE	FALSE	Trans (>250 kb)			0.130437
ENSG00000175573	C11orf68	11	q13.1	65684279	65686588	2.60576	0.00916698	0.112029	FALSE	FALSE	Trans (>250 kb)			6.85738e-06
ENSG00000169495	HTRA4	8	p11.22	38831683	38846181	2.60513	0.00918381	0.112153	FALSE	FALSE	Trans (>250 kb)			0.986151
ENSG00000176994	SMCR8	17	p11.2	18218624	18226517	2.60382	0.00921911	0.112324	FALSE	FALSE	Trans (>250 kb)			5.41825e-06
ENSG00000070413	DGCR2	22	q11.21	19023795	19109967	2.60301	0.00924104	0.112427	FALSE	FALSE	Trans (>250 kb)			0.505099
ENSG00000149273	RPS3	11	q13.4	75110530	75133324	2.60283	0.00924572	0.112427	FALSE	FALSE	Trans (>250 kb)			0.0162484
ENSG00000150907	FOXO1	13	q14.11	41129804	41240734	2.60258	0.00925259	0.11245	FALSE	FALSE	Trans (>250 kb)			0.59609
ENSG00000075234	TTC38	22	q13.31	46663858	46689905	2.60228	0.00926063	0.112492	FALSE	FALSE	Trans (>250 kb)			0.5012
ENSG00000182578	CSF1R	5	q32	149432854	149492935	2.60175	0.00927501	0.112492	FALSE	FALSE	Trans (>250 kb)			0.219028
ENSG00000114098	ARMC8	3	q22.3	137906109	138017231	2.60174	0.00927523	0.112492	FALSE	FALSE	Trans (>250 kb)			0.448005
ENSG00000184216	IRAK1	X	q28	153275951	153285431	2.60146	0.00928291	0.112492	FALSE	FALSE	Trans (>250 kb)
ENSG00000177426	TGIF1	18	p11.31	3411606	3458409	2.60142	0.00928383	0.112492	FALSE	FALSE	Trans (>250 kb)			0.849765
ENSG00000221874	ZNF321P	19	q13.41	53431728	53466076	2.60075	0.00930208	0.112556	FALSE	FALSE	Trans (>250 kb)			0.79817
ENSG00000112245	PTP4A1	6	q12	64231666	64293492	2.59966	0.00933168	0.112745	FALSE	FALSE	Trans (>250 kb)			0.237226
ENSG00000082074	FYB	5	p13.1	39105338	39274630	2.59842	0.00936534	0.112933	FALSE	FALSE	Trans (>250 kb)			0.412509
ENSG00000159202	UBE2Z	17	q21.32	46985731	47006418	2.59724	0.00939749	0.11329	FALSE	FALSE	Trans (>250 kb)			0.79557
ENSG00000172216	CEBPB	20	q13.13	48807376	48809212	2.59676	0.00941083	0.113344	FALSE	FALSE	Trans (>250 kb)			0.384412
ENSG00000164530	PI16	6	p21.2	36922209	36932613	2.59429	0.00947865	0.113984	FALSE	FALSE	Trans (>250 kb)			0.99995
ENSG00000163930	BAP1	3	p21.1	52435029	52444366	2.59367	0.00949573	0.113984	FALSE	FALSE	Trans (>250 kb)			0.553195
ENSG00000117298	ECE1	1	p36.12	21543740	21671997	2.59345	0.00950197	0.113984	FALSE	FALSE	Trans (>250 kb)			0.786171
ENSG00000268614	CTD-2207O23.10	19	p13.2	7598481	7604945	2.59285	0.00951847	0.114065	FALSE	FALSE	Trans (>250 kb)			0.256524
ENSG00000184451	CCR10	17	q21.2	40830907	40835935	2.5912	0.00956426	0.114597	FALSE	FALSE	Trans (>250 kb)			0.0307469
ENSG00000135636	DYSF	2	p13.2	71680852	71913898	2.58949	0.00961171	0.114847	FALSE	FALSE	Trans (>250 kb)			0.429707
ENSG00000197530	MIB2	1	p36.33	1550795	1565990	2.58918	0.00962055	0.114847	FALSE	FALSE	Trans (>250 kb)			0.783172
ENSG00000180198	RCC1	1	p35.3	28832455	28865812	2.58851	0.0096393	0.114948	FALSE	FALSE	Trans (>250 kb)			0.765973
ENSG00000131979	GCH1	14	q22.2	55308726	55369570	2.5865	0.00969556	0.115418	FALSE	FALSE	Trans (>250 kb)			0.143336
ENSG00000198373	WWP2	16	q22.1	69796209	69975644	2.58632	0.00970065	0.115418	FALSE	FALSE	Trans (>250 kb)			0.908759
ENSG00000204577	LILRB3	19	q13.42	54720147	54746602	2.586	0.00970974	0.115433	FALSE	FALSE	Trans (>250 kb)			0.164034
ENSG00000139697	SBNO1	12	q24.31	123773656	123849390	2.58124	0.00984466	0.116271	FALSE	FALSE	169603	rs7975763	7.804e-09	3.32782e-05
ENSG00000100342	APOL1	22	q12.3	36649056	36663576	2.5812	0.00984569	0.116271	FALSE	FALSE	Trans (>250 kb)			0.511599
ENSG00000108256	NUFIP2	17	q11.2	27582854	27621136	2.58079	0.00985733	0.116271	FALSE	FALSE	Trans (>250 kb)			0.150235
ENSG00000130147	SH3BP4	2	q37.2	235860617	235964358	2.57974	0.00988748	0.116427	FALSE	FALSE	Trans (>250 kb)			0.414809
ENSG00000146830	GIGYF1	7	q22.1	100277130	100287071	2.57946	0.00989552	0.116427	FALSE	FALSE	Trans (>250 kb)			0.144236
ENSG00000183741	CBX6	22	q13.1	39257455	39268319	2.57946	0.00989555	0.116427	FALSE	FALSE	Trans (>250 kb)			0.00173064
ENSG00000197111	PCBP2	12	q13.13	53835525	53874946	2.57917	0.00990391	0.116427	FALSE	FALSE	Trans (>250 kb)			0.318618
ENSG00000115085	ZAP70	2	q11.2	98330023	98356325	2.57874	0.00991604	0.11645	FALSE	FALSE	Trans (>250 kb)			0.308719
ENSG00000172215	CXCR6	3	p21.31	45982425	45989845	2.57794	0.00993906	0.116675	FALSE	FALSE	Trans (>250 kb)			0.146035
ENSG00000132003	ZSWIM4	19	p13.13	13906274	13943044	2.57669	0.00997526	0.117074	FALSE	FALSE	Trans (>250 kb)			0.909859
ENSG00000136205	TNS3	7	p12.3	47314752	47622156	2.57471	0.0100325	0.11761	FALSE	FALSE	Trans (>250 kb)			0.709179
ENSG00000038358	EDC4	16	q22.1	67906926	67918406	2.57457	0.0100366	0.11761	FALSE	FALSE	Trans (>250 kb)			0.384812
ENSG00000160959	LRRC14	8	q24.3	145743376	145750557	2.57436	0.0100424	0.117611	FALSE	FALSE	Trans (>250 kb)			0.99895
ENSG00000177150	FAM210A	18	p11.21	13663346	13726662	2.57298	0.0100828	0.118002	FALSE	FALSE	Trans (>250 kb)			0.239426
ENSG00000198719	DLL1	6	q27	170591294	170599561	2.57255	0.0100953	0.118063	FALSE	FALSE	Trans (>250 kb)			0.00354965
ENSG00000005513	SOX8	16	p13.3	1031808	1036979	2.57163	0.010122	0.118063	FALSE	FALSE	30853	rs405343	4.715e-08	0.000512487
ENSG00000138279	ANXA7	10	q22.2	75134859	75173834	2.57151	0.0101255	0.118063	FALSE	FALSE	Trans (>250 kb)			0.0908409
ENSG00000160953	MUM1	19	p13.3	1285890	1378430	2.5713	0.0101317	0.118063	FALSE	FALSE	Trans (>250 kb)			0.980552
ENSG00000167851	CD300A	17	q25.1	72462555	72480933	2.57046	0.0101562	0.118233	FALSE	FALSE	Trans (>250 kb)			0.614989
ENSG00000138111	TMEM180	10	q24.32	104221149	104236802	2.57046	0.0101564	0.118233	FALSE	FALSE	Trans (>250 kb)			0.938856
ENSG00000004139	SARM1	17	q11.2	26691378	26728065	2.56938	0.0101881	0.118427	FALSE	FALSE	Trans (>250 kb)			0.646385
ENSG00000143179	UCK2	1	q24.1	165796768	165880855	2.56922	0.0101928	0.118427	FALSE	FALSE	Trans (>250 kb)			0.00128117
ENSG00000101888	NXT2	X	q23	108779010	108787919	2.56666	0.0102683	0.119238	FALSE	FALSE	Trans (>250 kb)
ENSG00000132518	GUCY2D	17	p13.1	7905912	7923657	2.56581	0.0102936	0.119288	FALSE	FALSE	Trans (>250 kb)			0.79687
ENSG00000090621	PABPC4	1	p34.3	40026488	40042462	2.56569	0.010297	0.119288	FALSE	FALSE	Trans (>250 kb)			0.0464454
ENSG00000133704	IPO8	12	p11.21	30781922	30848920	2.56541	0.0103053	0.119288	FALSE	FALSE	Trans (>250 kb)			0.887361
ENSG00000111424	VDR	12	q13.11	48235320	48336831	2.56516	0.0103128	0.119288	FALSE	FALSE	Trans (>250 kb)			0.0358464
ENSG00000055483	USP36	17	q25.3	76783463	76837523	2.56498	0.0103181	0.119295	FALSE	FALSE	Trans (>250 kb)			0.668283
ENSG00000108819	PPP1R9B	17	q21.33	48211104	48227991	2.56382	0.0103527	0.11955	FALSE	FALSE	Trans (>250 kb)			0.0310469
ENSG00000134186	PRPF38B	1	p13.3	109234945	109244425	2.56343	0.0103645	0.119627	FALSE	FALSE	Trans (>250 kb)			0.783972
ENSG00000113272	THG1L	5	q33.3	157158205	157168456	2.56036	0.0104565	0.119871	FALSE	FALSE	Trans (>250 kb)			0.410009
ENSG00000100644	HIF1A	14	q23.2	62162231	62214976	2.5603	0.0104583	0.119871	FALSE	FALSE	Trans (>250 kb)			0.548295
ENSG00000124224	PPP4R1L	20	q13.32	56806188	56884495	2.55971	0.0104758	0.119883	FALSE	FALSE	Trans (>250 kb)			0.154435
ENSG00000163960	UBXN7	3	q29	196074533	196159345	2.55934	0.010487	0.119888	FALSE	FALSE	Trans (>250 kb)			0.0460454
ENSG00000148572	NRBF2	10	q21.3	64893050	64914783	2.55897	0.0104983	0.119912	FALSE	FALSE	Trans (>250 kb)			0.914559
ENSG00000136286	MYO1G	7	p13	45002261	45018697	2.55813	0.0105235	0.119965	FALSE	FALSE	Trans (>250 kb)			0.00924908
ENSG00000196535	MYO18A	17	q11.2	27400528	27507430	2.55791	0.0105303	0.119965	FALSE	FALSE	Trans (>250 kb)			0.0284472
ENSG00000105325	FZR1	19	p13.3	3506271	3538328	2.55781	0.0105335	0.119965	FALSE	FALSE	Trans (>250 kb)			0.0194481
ENSG00000169087	HSPBAP1	3	q21.1	122458846	122512671	2.55536	0.0106078	0.120297	FALSE	FALSE	Trans (>250 kb)			0.844966
ENSG00000103249	CLCN7	16	p13.3	1494935	1525581	2.55512	0.0106151	0.120303	FALSE	FALSE	Trans (>250 kb)			0.627187
ENSG00000122958	VPS26A	10	q22.1	70883268	70932617	2.55467	0.0106288	0.120402	FALSE	FALSE	Trans (>250 kb)			0.20353
ENSG00000170260	ZNF212	7	q36.1	148936742	148952700	2.55416	0.0106445	0.120419	FALSE	FALSE	Trans (>250 kb)			0.885661
ENSG00000132881	RSG1	1	p36.13	16558195	16563657	2.55369	0.0106589	0.120424	FALSE	FALSE	Trans (>250 kb)			0.890661
ENSG00000256660	CLEC12B	12	p13.2	10163226	10171218	2.55361	0.0106613	0.120424	FALSE	FALSE	Trans (>250 kb)			0.462704
ENSG00000188322	SBK1	16	p11.2	28303840	28335170	2.55314	0.0106756	0.120522	FALSE	FALSE	Trans (>250 kb)			0.810569
ENSG00000198189	HSD17B11	4	q22.1	88257762	88312538	2.55229	0.0107019	0.120737	FALSE	FALSE	Trans (>250 kb)			0.909359
ENSG00000132471	WBP2	17	q25.1	73841780	73852588	2.55188	0.0107144	0.120758	FALSE	FALSE	Trans (>250 kb)			0.000512487
ENSG00000100906	NFKBIA	14	q13.2	35870717	35873955	2.55166	0.0107211	0.120758	FALSE	FALSE	Trans (>250 kb)			0.118238
ENSG00000065989	PDE4A	19	p13.2	10527449	10580305	2.54837	0.0108226	0.121554	FALSE	FALSE	11839	rs28834106	3.79e-11	1.49718e-09
ENSG00000217128	FNIP1	5	q31.1	130977407	131132710	2.546	0.0108966	0.121946	FALSE	FALSE	Trans (>250 kb)			0.0128487
ENSG00000181220	ZNF746	7	q36.1	149169885	149194908	2.5458	0.0109028	0.121946	FALSE	FALSE	94556	rs354033	1.205e-08	0.000119
ENSG00000143970	ASXL2	2	p23.3	25956622	26101385	2.54461	0.0109401	0.122096	FALSE	FALSE	Trans (>250 kb)			0.533097
ENSG00000155903	RASA2	3	q23	141205889	141334184	2.5446	0.0109402	0.122096	FALSE	FALSE	Trans (>250 kb)			0.177332
ENSG00000146963	C7orf55-LUC7L2	7	q34	139025105	139108198	2.5437	0.0109684	0.122295	FALSE	FALSE	Trans (>250 kb)			0.238926
ENSG00000120837	NFYB	12	q23.3	104510855	104532067	2.54292	0.010993	0.122295	FALSE	FALSE	Trans (>250 kb)			0.645585
ENSG00000096070	BRPF3	6	p21.31	36164521	36200567	2.54277	0.0109979	0.122295	FALSE	FALSE	Trans (>250 kb)			0.668383
ENSG00000183484	GPR132	14	q32.33	105515728	105531782	2.54261	0.0110028	0.122295	FALSE	FALSE	Trans (>250 kb)			0.772673
ENSG00000166987	MBD6	12	q13.3	57914493	57923931	2.54219	0.0110162	0.122295	FALSE	FALSE	182905	rs701006	1.349e-11	1.23597e-05
ENSG00000137076	TLN1	9	p13.3	35696945	35732392	2.542	0.0110221	0.122295	FALSE	FALSE	Trans (>250 kb)			0.0524448
ENSG00000141646	SMAD4	18	q21.2	48494410	48611415	2.54159	0.0110351	0.122322	FALSE	FALSE	Trans (>250 kb)			0.707879
ENSG00000106560	GIMAP2	7	q36.1	150382785	150390729	2.54018	0.0110795	0.12258	FALSE	FALSE	Trans (>250 kb)			0.00724928
ENSG00000090273	NUDC	1	p36.11	27226729	27273353	2.53725	0.0111727	0.123377	FALSE	FALSE	Trans (>250 kb)			0.206929
ENSG00000111790	FGFR1OP2	12	p11.23	27091316	27119583	2.53665	0.0111917	0.123377	FALSE	FALSE	Trans (>250 kb)			0.414809
ENSG00000105993	DNAJB6	7	q36.3	157128075	157210133	2.53658	0.011194	0.123377	FALSE	FALSE	Trans (>250 kb)			0.579692
ENSG00000104824	HNRNPL	19	q13.2	39327028	39342987	2.53644	0.0111986	0.123377	FALSE	FALSE	Trans (>250 kb)			0.791171
ENSG00000091542	ALKBH5	17	p11.2	18086392	18113268	2.53496	0.0112461	0.123716	FALSE	FALSE	Trans (>250 kb)			0.00784922
ENSG00000147050	KDM6A	X	p11.3	44732757	44971847	2.53468	0.011255	0.123716	FALSE	FALSE	Trans (>250 kb)
ENSG00000168476	REEP4	8	p21.3	21995533	21999464	2.53438	0.0112645	0.123718	FALSE	FALSE	Trans (>250 kb)			0.0545445
ENSG00000109756	RAPGEF2	4	q32.1	160025330	160281321	2.53426	0.0112686	0.123718	FALSE	FALSE	Trans (>250 kb)			0.507799
ENSG00000104974	LILRA1	19	q13.42	55105047	55113555	2.5336	0.0112896	0.123734	FALSE	FALSE	Trans (>250 kb)			0.415708
ENSG00000146707	POMZP3	7	q11.23	76239303	76256578	2.53165	0.0113528	0.12422	FALSE	FALSE	Trans (>250 kb)			0.993151
ENSG00000054967	RELT	11	q13.4	73087309	73108519	2.53028	0.0113972	0.124516	FALSE	FALSE	Trans (>250 kb)			0.336416
ENSG00000180530	NRIP1	21	q21.1	16333556	16437321	2.53022	0.0113992	0.124516	FALSE	FALSE	Trans (>250 kb)			0.99685
ENSG00000165168	CYBB	X	p11.4	37639264	37672714	2.5301	0.0114031	0.124516	FALSE	FALSE	Trans (>250 kb)
ENSG00000123992	DNPEP	2	q35	220238268	220264744	2.52913	0.0114346	0.124669	FALSE	FALSE	Trans (>250 kb)			0.00264974
ENSG00000137449	CPEB2	4	p15.33	15004298	15071777	2.52861	0.0114515	0.124697	FALSE	FALSE	Trans (>250 kb)			0.80427
ENSG00000134470	IL15RA	10	p15.1	5990855	6020150	2.52715	0.0114994	0.125042	FALSE	FALSE	68549	rs791587	1.453e-09	2.06857e-08
ENSG00000176438	SYNE3	14	q32.13	95883831	95942173	2.52683	0.0115099	0.125042	FALSE	FALSE	Trans (>250 kb)			0.323518
ENSG00000213906	LTB4R2	14	q12	24774940	24781259	2.52616	0.0115317	0.125204	FALSE	FALSE	Trans (>250 kb)			0.328517
ENSG00000196998	WDR45	X	p11.23	48929385	48958108	2.52604	0.0115355	0.125204	FALSE	FALSE	Trans (>250 kb)
ENSG00000182957	SPATA13	13	q12.12	24553944	24881212	2.52464	0.0115816	0.125311	FALSE	FALSE	Trans (>250 kb)			0.235526
ENSG00000136878	USP20	9	q34.11	132596977	132644107	2.52426	0.0115942	0.125311	FALSE	FALSE	Trans (>250 kb)			0.993651
ENSG00000167703	SLC43A2	17	p13.3	1472561	1532180	2.52397	0.0116039	0.12532	FALSE	FALSE	Trans (>250 kb)			0.412809
ENSG00000122862	SRGN	10	q22.1	70847862	70864567	2.5233	0.0116258	0.125533	FALSE	FALSE	Trans (>250 kb)			0.118238
ENSG00000261603	PRSS46	3	p21.31	46761073	46777919	2.52168	0.0116795	0.125843	FALSE	FALSE	Trans (>250 kb)			0.059844
ENSG00000160007	ARHGAP35	19	q13.32	47421933	47508334	2.52136	0.0116902	0.125889	FALSE	FALSE	130205	rs11083862	4.074e-09	0.60109
ENSG00000258973	RP11-934B9.3	14	q12	24801516	24806588	2.5209	0.0117055	0.125927	FALSE	FALSE	Trans (>250 kb)			0.281022
ENSG00000168961	LGALS9	17	q11.2	25956824	25976586	2.51897	0.01177	0.126436	FALSE	FALSE	Trans (>250 kb)			0.219128
ENSG00000153922	CHD1	5	q21.1	98190908	98262240	2.51821	0.0117954	0.1266	FALSE	FALSE	Trans (>250 kb)			0.816168
ENSG00000113971	NPHP3	3	q22.1	132276986	132441303	2.51788	0.0118064	0.126646	FALSE	FALSE	Trans (>250 kb)			0.105439
ENSG00000139350	NEDD1	12	q23.1	97301001	97347129	2.51626	0.0118606	0.126883	FALSE	FALSE	Trans (>250 kb)			0.920758
ENSG00000100599	RIN3	14	q32.12	92980118	93155339	2.51599	0.01187	0.126883	FALSE	FALSE	Trans (>250 kb)			0.020348
ENSG00000151623	NR3C2	4	q31.23	148999913	149365850	2.51497	0.0119044	0.127108	FALSE	FALSE	Trans (>250 kb)			0.511899
ENSG00000137497	NUMA1	11	q13.4	71713910	71791739	2.51489	0.011907	0.127108	FALSE	FALSE	Trans (>250 kb)			0.335616
ENSG00000143437	ARNT	1	q21.3	150782181	150849244	2.51329	0.011961	0.127501	FALSE	FALSE	Trans (>250 kb)			0.0129487
ENSG00000113384	GOLPH3	5	p13.3	32124810	32174456	2.51324	0.0119626	0.127501	FALSE	FALSE	Trans (>250 kb)			0.241926
ENSG00000149485	FADS1	11	q12.2	61567099	61596790	2.51183	0.0120107	0.127822	FALSE	FALSE	Trans (>250 kb)			0.740076
ENSG00000197405	C5AR1	19	q13.32	47793280	47825323	2.51166	0.0120165	0.12785	FALSE	FALSE	154741	rs11083862	4.074e-09	0.0347465
ENSG00000124789	NUP153	6	p22.3	17615269	17706656	2.50978	0.0120805	0.128232	FALSE	FALSE	Trans (>250 kb)			0.774073
ENSG00000101336	HCK	20	q11.21	30639991	30689659	2.50974	0.0120819	0.128232	FALSE	FALSE	Trans (>250 kb)			0.40231
ENSG00000063601	MTMR1	X	q28	149861435	149933576	2.50957	0.0120878	0.128233	FALSE	FALSE	Trans (>250 kb)
ENSG00000131042	LILRB2	19	q13.42	54777675	54785039	2.50932	0.0120962	0.128327	FALSE	FALSE	Trans (>250 kb)			0.864664
ENSG00000152558	TMEM123	11	q22.2	102267063	102341115	2.509	0.0121074	0.128371	FALSE	FALSE	Trans (>250 kb)			0.818368
ENSG00000182979	MTA1	14	q32.33	105886159	105937066	2.50835	0.0121295	0.128457	FALSE	FALSE	Trans (>250 kb)			0.0944406
ENSG00000197451	HNRNPAB	5	q35.3	177631508	177638164	2.50704	0.0121746	0.128664	FALSE	FALSE	Trans (>250 kb)			0.794271
ENSG00000102125	TAZ	X	q28	153639854	153650065	2.5064	0.0121968	0.128871	FALSE	FALSE	Trans (>250 kb)
ENSG00000082269	FAM135A	6	q13	71122644	71270877	2.50552	0.0122273	0.129079	FALSE	FALSE	Trans (>250 kb)			0.659284
ENSG00000135355	GJA10	6	q15	90604188	90605839	2.50457	0.01226	0.129167	FALSE	FALSE	Trans (>250 kb)			0.753575
ENSG00000258987	RP11-131H24.4	14	q32.12	94405901	94410475	2.50383	0.0122857	0.129319	FALSE	FALSE	Trans (>250 kb)			0.654385
ENSG00000198711	SSBP3-AS1	1	p32.3	54703710	54704736	2.5035	0.0122971	0.129319	FALSE	FALSE	Trans (>250 kb)			0.957054
ENSG00000162063	CCNF	16	p13.3	2479395	2508855	2.49963	0.0124323	0.130032	FALSE	FALSE	Trans (>250 kb)			0.966753
ENSG00000107404	DVL1	1	p36.33	1270656	1284730	2.49843	0.0124746	0.130239	FALSE	FALSE	Trans (>250 kb)			0.59929
ENSG00000260272	RP11-20I23.1	16	p13.3	2546033	2570219	2.49762	0.0125029	0.130239	FALSE	FALSE	Trans (>250 kb)			0.963054
ENSG00000171150	SOCS5	2	p21	46926091	46990268	2.49752	0.0125065	0.130239	FALSE	FALSE	Trans (>250 kb)			0.246325
ENSG00000176390	CRLF3	17	q11.2	29096406	29151794	2.49731	0.0125138	0.130239	FALSE	FALSE	Trans (>250 kb)			0.000788431
ENSG00000164300	SERINC5	5	q14.1	79407050	79551898	2.49727	0.0125153	0.130239	FALSE	FALSE	Trans (>250 kb)			0.00624938
ENSG00000182149	IST1	16	q22.2	71879899	71962913	2.49578	0.0125679	0.130239	FALSE	FALSE	Trans (>250 kb)			0.0529447
ENSG00000257103	LSM14A	19	q13.11	34663409	34720420	2.49564	0.012573	0.130239	FALSE	FALSE	Trans (>250 kb)			0.689181
ENSG00000123700	KCNJ2	17	q24.3	68164814	68176189	2.49562	0.0125739	0.130239	FALSE	FALSE	Trans (>250 kb)			0.362414
ENSG00000121966	CXCR4	2	q22.1	136871919	136875735	2.49528	0.0125857	0.130239	FALSE	FALSE	Trans (>250 kb)			0.000236261
ENSG00000165527	ARF6	14	q21.3	50359810	50361490	2.49512	0.0125915	0.130239	FALSE	FALSE	Trans (>250 kb)			0.845865
ENSG00000196182	STK40	1	p34.3	36805225	36851497	2.49512	0.0125916	0.130239	FALSE	FALSE	Trans (>250 kb)			0.130037
ENSG00000156599	ZDHHC5	11	q12.1	57435219	57468659	2.49453	0.0126125	0.130452	FALSE	FALSE	Trans (>250 kb)			0.837266
ENSG00000167642	SPINT2	19	q13.2	38734675	38783254	2.49037	0.012761	0.131556	FALSE	FALSE	Trans (>250 kb)			0.277222
ENSG00000104774	MAN2B1	19	p13.2	12757325	12777556	2.48967	0.012786	0.131704	FALSE	FALSE	Trans (>250 kb)			0.524498
ENSG00000181274	FRAT2	10	q24.1	99092255	99094458	2.48909	0.012807	0.131759	FALSE	FALSE	Trans (>250 kb)			0.000141627
ENSG00000133657	ATP13A3	3	q29	194123401	194219093	2.4889	0.0128139	0.131759	FALSE	FALSE	Trans (>250 kb)			0.749775
ENSG00000099337	KCNK6	19	q13.2	38810484	38819660	2.48579	0.0129264	0.132362	FALSE	FALSE	Trans (>250 kb)			0.4967
ENSG00000117594	HSD11B1	1	q32.2	209859510	209908295	2.48565	0.0129315	0.132362	FALSE	FALSE	Trans (>250 kb)			0.335316
ENSG00000015676	NUDCD3	7	p13	44418720	44530479	2.48506	0.0129531	0.132362	FALSE	FALSE	Trans (>250 kb)			0.834367
ENSG00000111737	RAB35	12	q24.23	120532899	120555306	2.48485	0.0129605	0.132362	FALSE	FALSE	Trans (>250 kb)			0.763374
ENSG00000122591	FAM126A	7	p15.3	22980878	23053749	2.48382	0.0129982	0.132416	FALSE	FALSE	Trans (>250 kb)			0.0884412
ENSG00000159128	IFNGR2	21	q22.11	34775202	34851655	2.48314	0.013023	0.132559	FALSE	FALSE	Trans (>250 kb)			0.0020498
ENSG00000137976	DNASE2B	1	p31.1	84864215	84880701	2.48264	0.0130413	0.132604	FALSE	FALSE	Trans (>250 kb)			0.606189
ENSG00000158669	AGPAT6	8	p11.21	41434706	41482520	2.48016	0.0131325	0.133288	FALSE	FALSE	Trans (>250 kb)			0.963954
ENSG00000113580	NR3C1	5	q31.3	142657496	142815077	2.47872	0.0131855	0.133771	FALSE	FALSE	Trans (>250 kb)			0.0252475
ENSG00000163995	ABLIM2	4	p16.1	7967039	8160559	2.47797	0.0132132	0.133832	FALSE	FALSE	Trans (>250 kb)			0.665583
ENSG00000111783	RFX4	12	q23.3	106976685	107156581	2.47782	0.0132187	0.133832	FALSE	FALSE	Trans (>250 kb)			0.039746
ENSG00000176986	SEC24C	10	q22.2	75504120	75531919	2.47768	0.0132239	0.133832	FALSE	FALSE	Trans (>250 kb)			0.0106489
ENSG00000167470	MIDN	19	p13.3	1248552	1259142	2.47736	0.0132358	0.133833	FALSE	FALSE	Trans (>250 kb)			0.5033
ENSG00000114127	XRN1	3	q23	142025449	142166904	2.47589	0.0132906	0.134127	FALSE	FALSE	Trans (>250 kb)			0.167333
ENSG00000138640	FAM13A	4	q22.1	89647106	90032549	2.47567	0.0132987	0.134154	FALSE	FALSE	Trans (>250 kb)			0.989351
ENSG00000070759	TESK2	1	p34.1	45809555	45956872	2.47556	0.0133029	0.134154	FALSE	FALSE	Trans (>250 kb)			0.80427
ENSG00000078140	UBE2K	4	p14	39699664	39784412	2.47477	0.0133323	0.134359	FALSE	FALSE	Trans (>250 kb)			0.274723
ENSG00000261787	TCF24	8	q13.1	67858736	67874825	2.47376	0.0133698	0.134536	FALSE	FALSE	Trans (>250 kb)			0.952055
ENSG00000076685	NT5C2	10	q24.33	104845940	104953056	2.47369	0.0133727	0.134536	FALSE	FALSE	Trans (>250 kb)			0.30472
ENSG00000126903	SLC10A3	X	q28	153715645	153719016	2.47339	0.013384	0.134536	FALSE	FALSE	Trans (>250 kb)
ENSG00000108091	CCDC6	10	q21.2	61548521	61666414	2.47203	0.0134348	0.134918	FALSE	FALSE	Trans (>250 kb)			0.444206
ENSG00000104976	SNAPC2	19	p13.2	7985201	7988135	2.47124	0.0134647	0.135103	FALSE	FALSE	Trans (>250 kb)			0.263124
ENSG00000105122	RASAL3	19	p13.12	15562435	15575382	2.47112	0.0134689	0.135103	FALSE	FALSE	Trans (>250 kb)			0.126437
ENSG00000014164	ZC3H3	8	q24.3	144519825	144623623	2.46954	0.0135287	0.135367	FALSE	FALSE	Trans (>250 kb)			0.683782
ENSG00000107341	UBE2R2	9	p13.3	33817565	33920402	2.46944	0.0135326	0.135367	FALSE	FALSE	Trans (>250 kb)			0.0491451
ENSG00000175727	MLXIP	12	q24.31	122516628	122631894	2.46849	0.0135684	0.135422	FALSE	FALSE	Trans (>250 kb)			0.000232952
ENSG00000031823	RANBP3	19	p13.3	5916150	5978153	2.4678	0.0135945	0.135422	FALSE	FALSE	Trans (>250 kb)			0.710479
ENSG00000005187	ACSM3	16	p12.3	20621565	20808903	2.46763	0.0136009	0.135422	FALSE	FALSE	Trans (>250 kb)			0.179032
ENSG00000065135	GNAI3	1	p13.3	110091233	110136975	2.46742	0.0136092	0.135427	FALSE	FALSE	Trans (>250 kb)			0.981552
ENSG00000173821	RNF213	17	q25.3	78234665	78372586	2.46723	0.0136165	0.135427	FALSE	FALSE	Trans (>250 kb)			0.0149485
ENSG00000109118	PHF12	17	q11.2	27232268	27278789	2.467	0.0136252	0.135429	FALSE	FALSE	Trans (>250 kb)			0.0282472
ENSG00000143924	EML4	2	p21	42396490	42559688	2.46661	0.0136397	0.135429	FALSE	FALSE	Trans (>250 kb)			0.99605
ENSG00000183918	SH2D1A	X	q25	123480194	123507005	2.46582	0.01367	0.135617	FALSE	FALSE	Trans (>250 kb)
ENSG00000154124	FAM105B	5	p15.2	14664773	14699820	2.46476	0.0137107	0.13584	FALSE	FALSE	Trans (>250 kb)			0.0331467
ENSG00000183580	FBXL7	5	p15.1	15500305	15939900	2.46266	0.0137912	0.136521	FALSE	FALSE	Trans (>250 kb)			0.973953
ENSG00000172640	OR10AD1	12	q13.11	48596081	48597170	2.46188	0.0138209	0.136687	FALSE	FALSE	Trans (>250 kb)			0.010049
ENSG00000160013	PTGIR	19	q13.32	47123725	47128375	2.46078	0.0138636	0.136883	FALSE	FALSE	Trans (>250 kb)			0.0889411
ENSG00000241233	KRTAP5-8	11	q13.4	71249071	71250253	2.4606	0.0138706	0.136883	FALSE	FALSE	Trans (>250 kb)			0.487201
ENSG00000146809	ASB15	7	q31.32	123207064	123277951	2.46	0.0138936	0.136916	FALSE	FALSE	Trans (>250 kb)			0.264024
ENSG00000143569	UBAP2L	1	q21.3	154192655	154243986	2.45806	0.013969	0.137167	FALSE	FALSE	Trans (>250 kb)			0.194731
ENSG00000114867	EIF4G1	3	q27.1	184032283	184053146	2.45772	0.0139822	0.137167	FALSE	FALSE	Trans (>250 kb)			0.0943406
ENSG00000135823	STX6	1	q25.3	180941861	180992047	2.45754	0.0139891	0.137167	FALSE	FALSE	Trans (>250 kb)			0.215328
ENSG00000119537	KDSR	18	q21.33	60994959	61034743	2.45687	0.0140152	0.137246	FALSE	FALSE	Trans (>250 kb)			0.609189
ENSG00000171475	WIPF2	17	q21.1	38375556	38440388	2.45514	0.0140829	0.137496	FALSE	FALSE	Trans (>250 kb)			0.310419
ENSG00000087253	LPCAT2	16	q12.2	55542910	55620582	2.45494	0.0140908	0.137496	FALSE	FALSE	Trans (>250 kb)			0.170633
ENSG00000156232	WHAMM	15	q25.2	83478380	83503611	2.45474	0.0140986	0.137496	FALSE	FALSE	Trans (>250 kb)			0.748875
ENSG00000137770	CTDSPL2	15	q15.3	44719432	44821236	2.45409	0.0141243	0.137496	FALSE	FALSE	Trans (>250 kb)			0.943756
ENSG00000143590	EFNA3	1	q22	155036224	155060014	2.45406	0.0141254	0.137496	FALSE	FALSE	Trans (>250 kb)			0.417408
ENSG00000180155	LYNX1	8	q24.3	143845752	143859640	2.45277	0.0141762	0.137764	FALSE	FALSE	Trans (>250 kb)			0.882762
ENSG00000133275	CSNK1G2	19	p13.3	1941188	1981337	2.45152	0.0142256	0.138007	FALSE	FALSE	Trans (>250 kb)			0.418208
ENSG00000154370	TRIM11	1	q42.13	228581374	228594541	2.45103	0.0142449	0.138138	FALSE	FALSE	Trans (>250 kb)			0.450905
ENSG00000026751	SLAMF7	1	q23.3	160709037	160724611	2.44995	0.0142875	0.138425	FALSE	FALSE	Trans (>250 kb)			0.000366065
ENSG00000125398	SOX9	17	q24.3	70117161	70122561	2.44899	0.0143259	0.138542	FALSE	FALSE	Trans (>250 kb)			0.834467
ENSG00000165861	ZFYVE1	14	q24.2	73436159	73493920	2.44713	0.0144	0.13875	FALSE	FALSE	Trans (>250 kb)			0.627187
ENSG00000141314	RHBDL3	17	q11.2	30593195	30651680	2.44712	0.0144001	0.13875	FALSE	FALSE	Trans (>250 kb)			0.651685
ENSG00000134962	KLB	4	p14	39408473	39453156	2.44393	0.0145282	0.139609	FALSE	FALSE	Trans (>250 kb)			0.705779
ENSG00000149782	PLCB3	11	q13.1	64018995	64036622	2.44393	0.0145283	0.139609	FALSE	FALSE	Trans (>250 kb)			0.000525628
ENSG00000123329	ARHGAP9	12	q13.3	57866038	57882597	2.44368	0.0145382	0.139625	FALSE	FALSE	224239	rs701006	1.349e-11	0.000364401
ENSG00000078902	TOLLIP	11	p15.5	1295601	1330884	2.44333	0.0145524	0.139674	FALSE	FALSE	Trans (>250 kb)			0.539096
ENSG00000090376	IRAK3	12	q14.3	66582659	66648402	2.44262	0.0145809	0.139926	FALSE	FALSE	Trans (>250 kb)			0.386211
ENSG00000139372	TDG	12	q23.3	104359582	104382652	2.44051	0.0146663	0.140542	FALSE	FALSE	Trans (>250 kb)			0.0872413
ENSG00000090238	YPEL3	16	p11.2	30103635	30108236	2.44007	0.0146844	0.140551	FALSE	FALSE	475	rs3809627	3.246e-08	1.04536e-07
ENSG00000100307	CBX7	22	q13.1	39516172	39548679	2.43779	0.0147775	0.141051	FALSE	FALSE	Trans (>250 kb)			0.641386
ENSG00000067082	KLF6	10	p15.1	3818188	3827473	2.43719	0.0148017	0.141102	FALSE	FALSE	Trans (>250 kb)			0.483602
ENSG00000100014	SPECC1L	22	q11.23	24666786	24813708	2.43715	0.0148037	0.141102	FALSE	FALSE	Trans (>250 kb)			0.968853
ENSG00000173559	NABP1	2	q32.3	192542794	192561385	2.43437	0.0149179	0.141694	FALSE	FALSE	Trans (>250 kb)			0.553395
ENSG00000149930	TAOK2	16	p11.2	29984962	30003582	2.43282	0.0149818	0.141962	FALSE	FALSE	99578	rs3809627	3.246e-08	4.99057e-05
ENSG00000105643	ARRDC2	19	p13.11	18111941	18124911	2.43177	0.0150251	0.142155	FALSE	FALSE	177068	rs4808760	4.841e-13	0.311819
ENSG00000103449	SALL1	16	q12.1	51169886	51185278	2.43003	0.0150975	0.142579	FALSE	FALSE	Trans (>250 kb)			0.446005
ENSG00000067900	ROCK1	18	q11.1	18526867	18691812	2.42959	0.0151158	0.142579	FALSE	FALSE	Trans (>250 kb)			0.991451
ENSG00000168300	PCMTD1	8	q11.23	52730140	52811735	2.42909	0.0151368	0.142579	FALSE	FALSE	Trans (>250 kb)			0.943956
ENSG00000104312	RIPK2	8	q21.3	90769975	90803291	2.42883	0.0151476	0.142579	FALSE	FALSE	Trans (>250 kb)			0.351115
ENSG00000112406	HECA	6	q24.1	139456249	139501939	2.42877	0.0151502	0.142579	FALSE	FALSE	Trans (>250 kb)			0.509399
ENSG00000176771	NCKAP5	2	q21.2	133429374	134326034	2.42859	0.0151577	0.142579	FALSE	FALSE	Trans (>250 kb)			0.30242
ENSG00000213015	ZNF580	19	q13.42	56146382	56154835	2.42746	0.0152048	0.142836	FALSE	FALSE	Trans (>250 kb)			0.358414
ENSG00000164136	IL15	4	q31.21	142557752	142655140	2.42693	0.0152271	0.142931	FALSE	FALSE	Trans (>250 kb)			0.954755
ENSG00000170852	KBTBD2	7	p14.3	32907784	32933743	2.42631	0.0152533	0.143123	FALSE	FALSE	Trans (>250 kb)			0.885761
ENSG00000140968	IRF8	16	q24.1	85932409	85956215	2.42548	0.0152881	0.143332	FALSE	FALSE	65290	rs35703946	1.938e-09	0.0129487
ENSG00000135503	ACVR1B	12	q13.13	52345451	52390862	2.42368	0.0153643	0.143974	FALSE	FALSE	Trans (>250 kb)			0.875762
ENSG00000116095	PLEKHA3	2	q31.2	179345195	179381189	2.42367	0.0153646	0.143974	FALSE	FALSE	Trans (>250 kb)			0.719778
ENSG00000165244	ZNF367	9	q22.32	99148223	99180611	2.42224	0.0154253	0.144348	FALSE	FALSE	Trans (>250 kb)			0.152135
ENSG00000149639	SOGA1	20	q11.23	35405845	35492089	2.42204	0.0154337	0.14438	FALSE	FALSE	Trans (>250 kb)			0.589491
ENSG00000165240	ATP7A	X	q21.1	77166194	77305892	2.42135	0.0154629	0.144524	FALSE	FALSE	Trans (>250 kb)
ENSG00000254521	SIGLEC12	19	q13.41	51994611	52005043	2.42046	0.015501	0.144559	FALSE	FALSE	Trans (>250 kb)			0.554395
ENSG00000077684	JADE1	4	q28.2	129730779	129796379	2.42037	0.0155045	0.144559	FALSE	FALSE	Trans (>250 kb)			0.269223
ENSG00000163378	EOGT	3	p14.1	69024365	69063112	2.42031	0.0155074	0.144559	FALSE	FALSE	Trans (>250 kb)			0.446905
ENSG00000165417	GTF2A1	14	q31.1	81641796	81687721	2.42013	0.0155151	0.144562	FALSE	FALSE	Trans (>250 kb)			0.888161
ENSG00000167680	SEMA6B	19	p13.3	4542600	4559820	2.41974	0.0155315	0.144679	FALSE	FALSE	Trans (>250 kb)			0.264124
ENSG00000161091	MFSD12	19	p13.3	3538259	3574288	2.41931	0.0155502	0.144787	FALSE	FALSE	Trans (>250 kb)			0.125737
ENSG00000149926	FAM57B	16	p11.2	30035748	30064299	2.41866	0.015578	0.144976	FALSE	FALSE	38861	rs3809627	3.246e-08	2.24383e-05
ENSG00000205899	BHLHA9	17	p13.3	1173853	1174754	2.41748	0.0156284	0.145177	FALSE	FALSE	Trans (>250 kb)			0.955954
ENSG00000155508	CNOT8	5	q33.2	154237113	154256353	2.41747	0.0156289	0.145177	FALSE	FALSE	Trans (>250 kb)			0.509999
ENSG00000101367	MAPRE1	20	q11.21	31407699	31438211	2.41735	0.0156341	0.145177	FALSE	FALSE	Trans (>250 kb)			0.426107
ENSG00000065029	ZNF76	6	p21.31	35226686	35263762	2.41546	0.0157154	0.145585	FALSE	FALSE	Trans (>250 kb)			0.69558
ENSG00000103335	PIEZO1	16	q24.3	88781751	88851619	2.41495	0.0157375	0.145585	FALSE	FALSE	Trans (>250 kb)			0.10414
ENSG00000121057	AKAP1	17	q22	55162453	55198710	2.41422	0.015769	0.145585	FALSE	FALSE	Trans (>250 kb)			0.335516
ENSG00000228368	AC106873.4	7	q31.2	116605900	116607526	2.4141	0.0157742	0.145585	FALSE	FALSE	Trans (>250 kb)			0.924358
ENSG00000111642	CHD4	12	p13.31	6679249	6716642	2.41393	0.0157813	0.145585	FALSE	FALSE	239240	rs1800693	1.017e-13	0.29682
ENSG00000163961	RNF168	3	q29	196195654	196230639	2.41368	0.0157924	0.145585	FALSE	FALSE	Trans (>250 kb)			0.159534
ENSG00000116266	STXBP3	1	p13.3	109289296	109352148	2.41355	0.015798	0.145585	FALSE	FALSE	Trans (>250 kb)			0.465403
ENSG00000172543	CTSW	11	q13.1	65647280	65651212	2.41183	0.0158727	0.146186	FALSE	FALSE	Trans (>250 kb)			0.00126463
ENSG00000166197	NOLC1	10	q24.32	103911933	103923627	2.41153	0.0158856	0.146194	FALSE	FALSE	Trans (>250 kb)			0.0454455
ENSG00000177030	DEAF1	11	p15.5	644233	706715	2.41139	0.0158917	0.146194	FALSE	FALSE	Trans (>250 kb)			0.754275
ENSG00000186918	ZNF395	8	p21.1	28203102	28260218	2.41094	0.0159117	0.146195	FALSE	FALSE	Trans (>250 kb)			0.945955
ENSG00000204304	PBX2	6	p21.32	32152512	32157963	2.41002	0.0159516	0.146341	FALSE	FALSE	24118	rs9267812	1.894e-16	1e-12
ENSG00000109089	CDR2L	17	q25.1	72983727	73001895	2.40996	0.0159541	0.146341	FALSE	FALSE	Trans (>250 kb)			0.0819418
ENSG00000158856	DMTN	8	p21.3	21906506	21940038	2.40785	0.0160469	0.146936	FALSE	FALSE	Trans (>250 kb)			0.156634
ENSG00000100241	SBF1	22	q13.33	50883429	50913454	2.40742	0.0160656	0.146968	FALSE	FALSE	57812	rs140522	2.848e-10	0.161434
ENSG00000135185	TMEM243	7	q21.12	86825478	86849903	2.4072	0.0160751	0.146983	FALSE	FALSE	Trans (>250 kb)			0.742176
ENSG00000099814	CEP170B	14	q32.33	105331617	105363107	2.40626	0.0161167	0.147089	FALSE	FALSE	Trans (>250 kb)			0.332217
ENSG00000136436	CALCOCO2	17	q21.32	46908350	46943884	2.40613	0.0161226	0.147089	FALSE	FALSE	Trans (>250 kb)			0.281222
ENSG00000158786	PLA2G2F	1	p36.12	20465819	20476879	2.40609	0.0161242	0.147089	FALSE	FALSE	Trans (>250 kb)			0.894161
ENSG00000161813	LARP4	12	q13.12	50786166	50873787	2.40495	0.0161748	0.147327	FALSE	FALSE	Trans (>250 kb)			0.029847
ENSG00000130734	ATG4D	19	p13.2	10654571	10664094	2.40447	0.0161957	0.147506	FALSE	FALSE	62427	rs28834106	3.79e-11	0.153335
ENSG00000079999	KEAP1	19	p13.2	10596796	10614417	2.40202	0.0163049	0.148396	FALSE	FALSE	4652	rs28834106	3.79e-11	7.48563e-10
ENSG00000143319	ISG20L2	1	q23.1	156691683	156698591	2.39997	0.0163966	0.149019	FALSE	FALSE	Trans (>250 kb)			0.882562
ENSG00000185883	ATP6V0C	16	p13.3	2563871	2570219	2.39904	0.0164383	0.149309	FALSE	FALSE	Trans (>250 kb)			0.963054
ENSG00000157693	C9orf91	9	q32	117373486	117408702	2.39805	0.0164826	0.14948	FALSE	FALSE	Trans (>250 kb)			0.582892
ENSG00000248333	CDK11B	1	p36.33	1570603	1590473	2.39783	0.0164923	0.14948	FALSE	FALSE	Trans (>250 kb)			0.882362
ENSG00000008517	IL32	16	p13.3	3115298	3131908	2.39696	0.0165318	0.14948	FALSE	FALSE	Trans (>250 kb)			0.248925
ENSG00000163719	MTMR14	3	p25.3	9691117	9744077	2.39693	0.016533	0.14948	FALSE	FALSE	Trans (>250 kb)			0.266623
ENSG00000241598	KRTAP5-4	11	p15.5	1642188	1643368	2.3953	0.0166067	0.150042	FALSE	FALSE	Trans (>250 kb)			0.176232
ENSG00000162517	PEF1	1	p35.2	32095463	32110497	2.39488	0.0166258	0.150121	FALSE	FALSE	Trans (>250 kb)			0.829767
ENSG00000163564	PYHIN1	1	q23.1	158900586	158946844	2.39413	0.0166601	0.150283	FALSE	FALSE	Trans (>250 kb)			0.00444956
ENSG00000185262	UBALD2	17	q25.1	74261283	74267375	2.39341	0.0166926	0.150375	FALSE	FALSE	Trans (>250 kb)			0.214029
ENSG00000112062	MAPK14	6	p21.31	35995488	36079013	2.39245	0.0167361	0.150643	FALSE	FALSE	Trans (>250 kb)			0.233327
ENSG00000160219	GAB3	X	q28	153903529	153979858	2.39134	0.0167871	0.150845	FALSE	FALSE	Trans (>250 kb)
ENSG00000198018	ENTPD7	10	q24.2	101419263	101465997	2.39054	0.0168237	0.151066	FALSE	FALSE	Trans (>250 kb)			0.142036
ENSG00000092531	SNAP23	15	q15.1	42783431	42837547	2.38966	0.0168641	0.151361	FALSE	FALSE	Trans (>250 kb)			0.588491
ENSG00000196235	SUPT5H	19	q13.2	39926796	39967310	2.38908	0.0168905	0.151386	FALSE	FALSE	Trans (>250 kb)			0.662284
ENSG00000169592	INO80E	16	p11.2	30006615	30017114	2.38884	0.0169015	0.151423	FALSE	FALSE	86046	rs3809627	3.246e-08	1.4567e-05
ENSG00000186081	KRT5	12	q13.13	52908359	52914471	2.38829	0.0169268	0.151485	FALSE	FALSE	Trans (>250 kb)			0.255824
ENSG00000148396	SEC16A	9	q34.3	139334549	139372141	2.38669	0.0170009	0.151881	FALSE	FALSE	Trans (>250 kb)			0.633687
ENSG00000134996	OSTF1	9	q21.13	77703459	77762181	2.38656	0.017007	0.151881	FALSE	FALSE	Trans (>250 kb)			0.70168
ENSG00000083312	TNPO1	5	q13.2	72112139	72212560	2.38655	0.0170074	0.151881	FALSE	FALSE	Trans (>250 kb)			0.107239
ENSG00000153066	TXNDC11	16	p13.13	11772936	11836734	2.38616	0.0170254	0.151929	FALSE	FALSE	Trans (>250 kb)			0.234327
ENSG00000124422	USP22	17	p11.2	20902910	20947073	2.38557	0.0170526	0.15201	FALSE	FALSE	Trans (>250 kb)			0.941356
ENSG00000175213	ZNF408	11	p11.2	46722368	46727462	2.38437	0.0171082	0.152463	FALSE	FALSE	Trans (>250 kb)			0.0511449
ENSG00000176624	MEX3C	18	q21.2	48700920	48744674	2.38425	0.0171139	0.152463	FALSE	FALSE	Trans (>250 kb)			0.0221478
ENSG00000119950	MXI1	10	q25.2	111967363	112047123	2.38395	0.017128	0.152463	FALSE	FALSE	Trans (>250 kb)			0.119238
ENSG00000160193	WDR4	21	q22.3	44263204	44299678	2.38339	0.0171539	0.152554	FALSE	FALSE	Trans (>250 kb)			0.251725
ENSG00000006831	ADIPOR2	12	p13.33	1797740	1897844	2.38273	0.0171846	0.152748	FALSE	FALSE	Trans (>250 kb)			0.744876
ENSG00000131724	IL13RA1	X	q24	117861535	117928502	2.38215	0.0172119	0.152785	FALSE	FALSE	Trans (>250 kb)
ENSG00000102098	SCML2	X	p22.13	18257434	18372847	2.38177	0.0172296	0.152823	FALSE	FALSE	Trans (>250 kb)
ENSG00000119777	TMEM214	2	p23.3	27255778	27264563	2.38034	0.0172967	0.153059	FALSE	FALSE	Trans (>250 kb)			0.921258
ENSG00000185787	MORF4L1	15	q25.1	79102829	79190475	2.38008	0.0173089	0.153085	FALSE	FALSE	Trans (>250 kb)			0.00414959
ENSG00000110719	TCIRG1	11	q13.2	67806483	67818362	2.37974	0.0173249	0.153206	FALSE	FALSE	Trans (>250 kb)			0.477402
ENSG00000135821	GLUL	1	q25.3	182350839	182361341	2.37893	0.0173631	0.153335	FALSE	FALSE	Trans (>250 kb)			0.793471
ENSG00000021355	SERPINB1	6	p25.2	2832566	2842240	2.37663	0.0174718	0.154096	FALSE	FALSE	Trans (>250 kb)			0.650285
ENSG00000189079	ARID2	12	q12	46123448	46301823	2.37543	0.0175287	0.154288	FALSE	FALSE	Trans (>250 kb)			0.00654935
ENSG00000138696	BMPR1B	4	q22.3	95679119	96079599	2.37491	0.0175531	0.154307	FALSE	FALSE	Trans (>250 kb)			0.438406
ENSG00000108518	PFN1	17	p13.2	4848947	4852356	2.37455	0.0175704	0.154328	FALSE	FALSE	Trans (>250 kb)			0.138236
ENSG00000163600	ICOS	2	q33.2	204801471	204826300	2.37407	0.0175933	0.154479	FALSE	FALSE	Trans (>250 kb)			0.363714
ENSG00000107036	KIAA1432	9	p24.1	5629025	5776557	2.37277	0.0176554	0.154892	FALSE	FALSE	Trans (>250 kb)			0.987151
ENSG00000119844	AFTPH	2	p14	64751465	64820139	2.37265	0.0176612	0.154892	FALSE	FALSE	Trans (>250 kb)			0.148735
ENSG00000128309	MPST	22	q12.3	37415676	37425863	2.37181	0.017701	0.154919	FALSE	FALSE	Trans (>250 kb)			0.5033
ENSG00000135535	CD164	6	q21	109687717	109703762	2.37142	0.0177198	0.15507	FALSE	FALSE	Trans (>250 kb)			0.961754
ENSG00000019582	CD74	5	q32	149781200	149792492	2.37088	0.0177456	0.155229	FALSE	FALSE	Trans (>250 kb)			0.992051
ENSG00000197363	ZNF517	8	q24.3	146024261	146036554	2.36975	0.0178003	0.155525	FALSE	FALSE	Trans (>250 kb)			0.916858
ENSG00000100242	SUN2	22	q13.1	39130730	39190148	2.36909	0.0178319	0.155603	FALSE	FALSE	Trans (>250 kb)			0.0670433
ENSG00000163545	NUAK2	1	q32.1	205271187	205290883	2.36882	0.0178452	0.155609	FALSE	FALSE	Trans (>250 kb)			0.921558
ENSG00000101890	GUCY2F	X	q23	108616135	108725301	2.36737	0.017915	0.155962	FALSE	FALSE	Trans (>250 kb)
ENSG00000158122	AAED1	9	q22.33	99401859	99417585	2.3673	0.0179184	0.155962	FALSE	FALSE	Trans (>250 kb)			0.446305
ENSG00000162894	FAIM3	1	q32.1	207077731	207096592	2.36721	0.0179229	0.155962	FALSE	FALSE	Trans (>250 kb)			0.123138
ENSG00000232434	C9orf172	9	q34.3	139738867	139741797	2.36689	0.0179385	0.155962	FALSE	FALSE	Trans (>250 kb)			0.435006
ENSG00000172673	THEMIS	6	q22.33	128029217	128239776	2.36575	0.0179937	0.156363	FALSE	FALSE	40328	rs802730	3.236e-10	2.99295e-05
ENSG00000100994	PYGB	20	p11.21	25228705	25278650	2.36563	0.0179993	0.156363	FALSE	FALSE	Trans (>250 kb)			0.394411
ENSG00000181830	SLC35C1	11	p11.2	45825623	45834566	2.36414	0.0180721	0.156788	FALSE	FALSE	Trans (>250 kb)			0.292221
ENSG00000135686	KLHL36	16	q24.1	84682131	84701292	2.36378	0.0180895	0.156788	FALSE	FALSE	Trans (>250 kb)			0.605589
ENSG00000120693	SMAD9	13	q13.3	37418968	37494902	2.36155	0.0181987	0.157394	FALSE	FALSE	Trans (>250 kb)			0.707279
ENSG00000215193	PEX26	22	q11.21	18560689	18613905	2.36064	0.0182432	0.157394	FALSE	FALSE	Trans (>250 kb)			0.331417
ENSG00000204176	SYT15	10	q11.22	46955444	46971400	2.36046	0.0182522	0.157394	FALSE	FALSE	Trans (>250 kb)			0.851865
ENSG00000137218	FRS3	6	p21.1	41737914	41754280	2.36	0.0182749	0.157394	FALSE	FALSE	Trans (>250 kb)			0.454405
ENSG00000146872	TLK2	17	q23.2	60536019	60692842	2.35845	0.0183514	0.157703	FALSE	FALSE	Trans (>250 kb)			0.770673
ENSG00000006534	ALDH3B1	11	q13.2	67776048	67796744	2.35813	0.0183671	0.157703	FALSE	FALSE	Trans (>250 kb)			0.818768
ENSG00000171940	ZNF217	20	q13.2	52183604	52226446	2.35774	0.0183865	0.157783	FALSE	FALSE	Trans (>250 kb)			0.0030497
ENSG00000187860	CCDC157	22	q12.2	30752624	30774647	2.35649	0.0184484	0.158146	FALSE	FALSE	Trans (>250 kb)			0.277122
ENSG00000144560	VGLL4	3	p25.3	11597544	11762220	2.35462	0.0185418	0.158484	FALSE	FALSE	Trans (>250 kb)			0.922058
ENSG00000074370	ATP2A3	17	p13.2	3827169	3867736	2.35422	0.0185617	0.158484	FALSE	FALSE	Trans (>250 kb)			0.351915
ENSG00000113300	CNOT6	5	q35.3	179921412	180005405	2.35414	0.0185655	0.158484	FALSE	FALSE	Trans (>250 kb)			0.782972
ENSG00000142347	MYO1F	19	p13.2	8585674	8642461	2.35394	0.0185755	0.158484	FALSE	FALSE	Trans (>250 kb)			0.271523
ENSG00000172765	TMCC1	3	q22.1	129366635	129612419	2.35388	0.0185786	0.158484	FALSE	FALSE	Trans (>250 kb)			0.60289
ENSG00000137491	SLCO2B1	11	q13.4	74811608	74917594	2.35382	0.0185819	0.158484	FALSE	FALSE	Trans (>250 kb)			0.185431
ENSG00000172845	SP3	2	q31.1	174771187	174830430	2.35322	0.0186116	0.158743	FALSE	FALSE	Trans (>250 kb)			0.0334467
ENSG00000138468	SENP7	3	q12.3	101043049	101232085	2.35153	0.0186965	0.159213	FALSE	FALSE	Trans (>250 kb)			0.167633
ENSG00000198113	TOR4A	9	q34.3	140172201	140177093	2.35119	0.0187133	0.159261	FALSE	FALSE	Trans (>250 kb)			0.294921
ENSG00000174579	MSL2	3	q22.3	135867764	135916083	2.3499	0.0187786	0.159516	FALSE	FALSE	Trans (>250 kb)			0.89556
ENSG00000143793	C1orf35	1	q42.13	228288427	228293112	2.34988	0.0187794	0.159516	FALSE	FALSE	Trans (>250 kb)			0.0746425
ENSG00000068078	FGFR3	4	p16.3	1795034	1810599	2.34962	0.0187927	0.15956	FALSE	FALSE	Trans (>250 kb)			0.0960404
ENSG00000248905	FMN1	15	q13.3	33057747	33486897	2.34878	0.018835	0.159652	FALSE	FALSE	Trans (>250 kb)			0.70478
ENSG00000164327	RICTOR	5	p13.1	38938021	39074510	2.34755	0.0188976	0.159974	FALSE	FALSE	Trans (>250 kb)			0.268723
ENSG00000131323	TRAF3	14	q32.32	103243813	103377837	2.34556	0.0189986	0.160495	FALSE	FALSE	0	rs12147246	4.294e-09	6.94072e-08
ENSG00000084652	TXLNA	1	p35.1	32645287	32663886	2.34495	0.0190297	0.160608	FALSE	FALSE	Trans (>250 kb)			7.15169e-05
ENSG00000154930	ACSS1	20	p11.21	24986868	25039616	2.34455	0.0190499	0.16065	FALSE	FALSE	Trans (>250 kb)			0.464804
ENSG00000182580	EPHB3	3	q27.1	184279572	184300197	2.34451	0.0190523	0.16065	FALSE	FALSE	Trans (>250 kb)			0.857864
ENSG00000108861	DUSP3	17	q21.31	41843489	41856356	2.34334	0.0191118	0.160853	FALSE	FALSE	Trans (>250 kb)			0.0464454
ENSG00000139977	NAA30	14	q22.3	57857262	57882635	2.33763	0.0194065	0.162402	FALSE	FALSE	Trans (>250 kb)			0.463904
ENSG00000196700	ZNF512B	20	q13.33	62588055	62680113	2.33698	0.0194403	0.162633	FALSE	FALSE	Trans (>250 kb)			0.714379
ENSG00000131398	KCNC3	19	q13.33	50815194	50836772	2.33566	0.0195092	0.16299	FALSE	FALSE	Trans (>250 kb)			0.517598
ENSG00000165914	TTC7B	14	q32.11	91006932	91282823	2.33554	0.0195155	0.16299	FALSE	FALSE	Trans (>250 kb)			0.334417
ENSG00000063127	SLC6A16	19	q13.33	49792895	49828482	2.33551	0.0195167	0.16299	FALSE	FALSE	8764	rs1465697	3.479e-11	4.61808e-09
ENSG00000145911	N4BP3	5	q35.3	177540444	177553088	2.33488	0.0195499	0.16312	FALSE	FALSE	Trans (>250 kb)			0.412709
ENSG00000011258	MBTD1	17	q21.33	49254786	49337524	2.33452	0.0195685	0.163183	FALSE	FALSE	Trans (>250 kb)			0.0241476
ENSG00000181827	RFX7	15	q21.3	56379478	56535483	2.3342	0.0195853	0.163216	FALSE	FALSE	Trans (>250 kb)			0.79917
ENSG00000198742	SMURF1	7	q22.1	98625061	98741723	2.33396	0.019598	0.163245	FALSE	FALSE	Trans (>250 kb)			0.963054
ENSG00000186395	KRT10	17	q21.2	38974369	38978847	2.33335	0.0196299	0.163396	FALSE	FALSE	Trans (>250 kb)			0.924658
ENSG00000148297	MED22	9	q34.2	136205160	136214986	2.3328	0.0196586	0.163587	FALSE	FALSE	Trans (>250 kb)			0.0346465
ENSG00000117713	ARID1A	1	p36.11	27022524	27108595	2.33212	0.0196945	0.163666	FALSE	FALSE	Trans (>250 kb)			0.0659434
ENSG00000141497	ZMYND15	17	p13.2	4643319	4649411	2.33176	0.0197132	0.163666	FALSE	FALSE	Trans (>250 kb)			0.943556
ENSG00000005893	LAMP2	X	q24	119561682	119603220	2.3317	0.0197165	0.163666	FALSE	FALSE	Trans (>250 kb)
ENSG00000072786	STK10	5	q35.1	171469077	171615390	2.33119	0.0197431	0.163666	FALSE	FALSE	Trans (>250 kb)			0.510499
ENSG00000185100	ADSSL1	14	q32.33	105190523	105213662	2.32923	0.0198468	0.164366	FALSE	FALSE	Trans (>250 kb)			0.648285
ENSG00000162645	GBP2	1	p22.2	89571815	89616139	2.32915	0.0198511	0.164366	FALSE	FALSE	Trans (>250 kb)			0.732377
ENSG00000239305	RNF103	2	p11.2	86830516	86850989	2.32787	0.0199192	0.164775	FALSE	FALSE	Trans (>250 kb)			0.562494
ENSG00000143033	MTF2	1	p22.1	93544792	93604638	2.32721	0.0199543	0.164879	FALSE	FALSE	Trans (>250 kb)			0.335916
ENSG00000183258	DDX41	5	q35.3	176938578	176944470	2.32668	0.0199821	0.164985	FALSE	FALSE	Trans (>250 kb)			0.10034
ENSG00000173264	GPR137	11	q13.1	64037534	64056972	2.32645	0.0199944	0.165034	FALSE	FALSE	Trans (>250 kb)			0.00195437
ENSG00000153113	CAST	5	q15	95860971	96115299	2.32581	0.0200287	0.165182	FALSE	FALSE	Trans (>250 kb)			0.421308
ENSG00000148288	GBGT1	9	q34.2	136028340	136039332	2.32553	0.0200439	0.165235	FALSE	FALSE	Trans (>250 kb)			0.0936406
ENSG00000066422	ZBTB11	3	q12.3	101367733	101396339	2.32517	0.0200629	0.165256	FALSE	FALSE	Trans (>250 kb)			0.0133487
ENSG00000185523	C1orf227	1	q32.3	213003483	213020991	2.32489	0.0200781	0.165256	FALSE	FALSE	Trans (>250 kb)			0.448905
ENSG00000213203	GIMAP1	7	q36.1	150413645	150421372	2.32363	0.0201453	0.165737	FALSE	FALSE	Trans (>250 kb)			0.00454955
ENSG00000205683	DPF3	14	q24.2	73086004	73360809	2.32316	0.0201706	0.165908	FALSE	FALSE	Trans (>250 kb)			0.814869
ENSG00000180628	PCGF5	10	q23.32	92979908	93044088	2.32259	0.0202014	0.166074	FALSE	FALSE	Trans (>250 kb)			0.20143
ENSG00000130939	UBE4B	1	p36.22	10092890	10241297	2.32209	0.0202281	0.166215	FALSE	FALSE	Trans (>250 kb)			0.0788421
ENSG00000088356	PDRG1	20	q11.21	30532758	30539895	2.32038	0.0203206	0.166664	FALSE	FALSE	Trans (>250 kb)			0.723278
ENSG00000211456	SACM1L	3	p21.31	45730548	45786916	2.32025	0.0203276	0.166664	FALSE	FALSE	Trans (>250 kb)			0.10454
ENSG00000167522	ANKRD11	16	q24.3	89334038	89556969	2.32013	0.0203336	0.166664	FALSE	FALSE	Trans (>250 kb)			0.0976402
ENSG00000183762	KREMEN1	22	q12.1	29469066	29564321	2.31775	0.0204626	0.16742	FALSE	FALSE	Trans (>250 kb)			0.526197
ENSG00000074964	ARHGEF10L	1	p36.13	17866330	18024369	2.3162	0.0205475	0.168097	FALSE	FALSE	Trans (>250 kb)			0.185431
ENSG00000196642	RABL6	9	q34.3	139702374	139735639	2.3151	0.0206073	0.168194	FALSE	FALSE	Trans (>250 kb)			0.419608
ENSG00000138074	SLC5A6	2	p23.3	27422455	27435826	2.31509	0.0206083	0.168194	FALSE	FALSE	Trans (>250 kb)			0.143736
ENSG00000007171	NOS2	17	q11.2	26083792	26127525	2.31498	0.0206138	0.168194	FALSE	FALSE	Trans (>250 kb)			0.107639
ENSG00000128284	APOL3	22	q12.3	36536372	36562225	2.31434	0.0206488	0.168384	FALSE	FALSE	Trans (>250 kb)			0.0274473
ENSG00000051382	PIK3CB	3	q22.3	138372860	138553780	2.31369	0.0206848	0.168427	FALSE	FALSE	Trans (>250 kb)			0.187231
ENSG00000226784	PGAM4	X	q21.1	77223458	77225135	2.31365	0.0206871	0.168427	FALSE	FALSE	Trans (>250 kb)
ENSG00000132613	MTSS1L	16	q22.1	70695107	70719969	2.31194	0.0207807	0.168767	FALSE	FALSE	Trans (>250 kb)			0.320718
ENSG00000166889	PATL1	11	q12.1	59404189	59436453	2.31085	0.0208411	0.168767	FALSE	FALSE	Trans (>250 kb)			0.928057
ENSG00000160209	PDXK	21	q22.3	45138975	45182188	2.31067	0.0208509	0.168767	FALSE	FALSE	Trans (>250 kb)			0.311219
ENSG00000169228	RAB24	5	q35.3	176728199	176730745	2.31066	0.0208516	0.168767	FALSE	FALSE	Trans (>250 kb)			1.64851e-05
ENSG00000131374	TBC1D5	3	p24.3	17198654	18486309	2.31039	0.0208668	0.168767	FALSE	FALSE	Trans (>250 kb)			0.923358
ENSG00000139890	REM2	14	q11.2	23352374	23356895	2.30939	0.0209221	0.168989	FALSE	FALSE	Trans (>250 kb)			0.878462
ENSG00000155744	FAM126B	2	q33.1	201838441	201936394	2.30854	0.0209692	0.169143	FALSE	FALSE	Trans (>250 kb)			0.131237
ENSG00000185800	DMWD	19	q13.32	46286205	46296060	2.30845	0.0209743	0.169143	FALSE	FALSE	Trans (>250 kb)			0.0209479
ENSG00000082898	XPO1	2	p15	61704984	61765761	2.30791	0.0210043	0.169293	FALSE	FALSE	Trans (>250 kb)			0.000976144
ENSG00000103365	GGA2	16	p12.2	23474863	23533316	2.30749	0.0210275	0.169352	FALSE	FALSE	Trans (>250 kb)			0.194331
ENSG00000180901	KCTD2	17	q25.1	73028670	73061984	2.30726	0.0210405	0.169352	FALSE	FALSE	Trans (>250 kb)			0.0406459
ENSG00000127951	FGL2	7	q11.23	76822688	76829143	2.30664	0.0210749	0.169455	FALSE	FALSE	Trans (>250 kb)			0.692081
ENSG00000124313	IQSEC2	X	p11.22	53262058	53350522	2.30514	0.0211585	0.16986	FALSE	FALSE	Trans (>250 kb)
ENSG00000167182	SP2	17	q21.32	45973516	46006323	2.30446	0.0211968	0.16986	FALSE	FALSE	Trans (>250 kb)			0.039746
ENSG00000105953	OGDH	7	p13	44646171	44748665	2.30424	0.021209	0.16986	FALSE	FALSE	Trans (>250 kb)			0.843566
ENSG00000167674	HDGFRP2	19	p13.3	4472284	4502223	2.30255	0.0213044	0.170423	FALSE	FALSE	Trans (>250 kb)			0.000301492
ENSG00000121594	CD80	3	q13.33	119243140	119278449	2.30175	0.0213494	0.17069	FALSE	FALSE	14632	rs9843355	4.725e-10	5.38664e-05
ENSG00000119138	KLF9	9	q21.12	72999503	73029540	2.30128	0.021376	0.170739	FALSE	FALSE	Trans (>250 kb)			0.940756
ENSG00000148908	RGS10	10	q26.11	121259340	121302220	2.3001	0.0214428	0.170913	FALSE	FALSE	Trans (>250 kb)			0.488101
ENSG00000144843	ADPRH	3	q13.33	119298115	119308792	2.29967	0.0214668	0.170913	FALSE	FALSE	69607	rs9843355	4.725e-10	0.490201
ENSG00000176105	YES1	18	p11.32	721588	812547	2.29881	0.0215156	0.171051	FALSE	FALSE	Trans (>250 kb)			0.735676
ENSG00000136950	ARPC5L	9	q33.3	127624409	127640003	2.29793	0.0215658	0.171311	FALSE	FALSE	Trans (>250 kb)			0.210729
ENSG00000159189	C1QC	1	p36.12	22970123	22974603	2.2977	0.0215788	0.171364	FALSE	FALSE	Trans (>250 kb)			0.99885
ENSG00000054219	LY75	2	q24.2	160628362	160761260	2.29737	0.0215978	0.171457	FALSE	FALSE	Trans (>250 kb)			0.210229
ENSG00000137478	FCHSD2	11	q13.4	72547790	72853306	2.29701	0.0216179	0.171587	FALSE	FALSE	Trans (>250 kb)			6.83492e-05
ENSG00000178695	KCTD12	13	q22.3	77454312	77460540	2.29676	0.0216324	0.171623	FALSE	FALSE	Trans (>250 kb)			0.611589
ENSG00000047579	DTNBP1	6	p22.3	15523032	15663289	2.29548	0.0217059	0.17194	FALSE	FALSE	Trans (>250 kb)			0.144836
ENSG00000171860	C3AR1	12	p13.31	8210898	8219067	2.29524	0.0217195	0.17194	FALSE	FALSE	Trans (>250 kb)
ENSG00000152229	PSTPIP2	18	q21.1	43563502	43652238	2.29521	0.021721	0.17194	FALSE	FALSE	Trans (>250 kb)			0.647085
ENSG00000110987	BCL7A	12	q24.31	122457328	122499948	2.29507	0.0217294	0.17194	FALSE	FALSE	Trans (>250 kb)			0.00484952
ENSG00000164031	DNAJB14	4	q23	100817405	100867883	2.29478	0.021746	0.171972	FALSE	FALSE	Trans (>250 kb)			0.00654935
ENSG00000136877	FPGS	9	q34.11	130556876	130576606	2.29407	0.0217864	0.172046	FALSE	FALSE	Trans (>250 kb)			0.941756
ENSG00000136720	HS6ST1	2	q14.3	128994290	129076151	2.29342	0.0218241	0.17217	FALSE	FALSE	Trans (>250 kb)			0.79847
ENSG00000108175	ZMIZ1	10	q22.3	80828792	81076276	2.29319	0.0218369	0.172186	FALSE	FALSE	0	rs1250551	2.662e-11	5e-08
ENSG00000100441	KHNYN	14	q12	24898492	24910540	2.29176	0.0219193	0.172304	FALSE	FALSE	Trans (>250 kb)			0.133037
ENSG00000131725	WDR44	X	q24	117480036	117583924	2.29159	0.0219293	0.172304	FALSE	FALSE	Trans (>250 kb)
ENSG00000115183	TANC1	2	q24.2	159825146	160089170	2.29131	0.0219457	0.172335	FALSE	FALSE	Trans (>250 kb)			0.960754
ENSG00000128791	TWSG1	18	p11.22	9334765	9402418	2.29086	0.0219713	0.172336	FALSE	FALSE	Trans (>250 kb)			0.0611439
ENSG00000169738	DCXR	17	q25.3	79993012	79995608	2.28965	0.0220416	0.172599	FALSE	FALSE	Trans (>250 kb)			0.393011
ENSG00000167208	SNX20	16	q12.1	50700211	50715264	2.28857	0.0221046	0.17278	FALSE	FALSE	Trans (>250 kb)			0.730977
ENSG00000115919	KYNU	2	q22.2	143635067	143799890	2.28834	0.0221179	0.172803	FALSE	FALSE	Trans (>250 kb)			0.137936
ENSG00000185650	ZFP36L1	14	q24.1	69254377	69263190	2.28749	0.0221674	0.173146	FALSE	FALSE	1013	rs12434551	1.828e-10	7.4295e-09
ENSG00000167083	GNGT2	17	q21.32	47280153	47287936	2.28733	0.0221765	0.173146	FALSE	FALSE	Trans (>250 kb)			0.262324
ENSG00000151233	GXYLT1	12	q12	42475647	42538681	2.2864	0.0222309	0.173381	FALSE	FALSE	Trans (>250 kb)			0.0608439
ENSG00000136352	NKX2-1	14	q13.3	36985602	36990354	2.28585	0.022263	0.173413	FALSE	FALSE	Trans (>250 kb)			0.30172
ENSG00000130368	MAS1	6	q25.3	160327974	160329108	2.28464	0.0223337	0.173786	FALSE	FALSE	Trans (>250 kb)			0.189931
ENSG00000172006	ZNF554	19	p13.3	2819872	2835771	2.28443	0.0223461	0.173786	FALSE	FALSE	Trans (>250 kb)			0.281322
ENSG00000005483	KMT2E	7	q22.3	104654626	104754808	2.28425	0.0223568	0.173786	FALSE	FALSE	Trans (>250 kb)			0.118238
ENSG00000154727	GABPA	21	q21.3	27106881	27144771	2.28394	0.0223753	0.173786	FALSE	FALSE	Trans (>250 kb)			0.446305
ENSG00000178021	TSPYL6	2	p16.2	54480315	54483409	2.28352	0.0223996	0.173908	FALSE	FALSE	Trans (>250 kb)			0.716578
ENSG00000159256	MORC3	21	q22.12	37692487	37758446	2.28329	0.0224135	0.173943	FALSE	FALSE	Trans (>250 kb)			0.249525
ENSG00000173638	SLC19A1	21	q22.3	46913486	46964325	2.28227	0.0224733	0.174179	FALSE	FALSE	Trans (>250 kb)			0.951555
ENSG00000181852	RNF41	12	q13.3	56598285	56615717	2.28226	0.0224737	0.174179	FALSE	FALSE	Trans (>250 kb)			0.00354965
ENSG00000104915	STX10	19	p13.2	13254872	13261197	2.28215	0.0224806	0.174179	FALSE	FALSE	Trans (>250 kb)			0.809669
ENSG00000127946	HIP1	7	q11.23	75162621	75368280	2.28041	0.0225832	0.174859	FALSE	FALSE	Trans (>250 kb)			0.0633437
ENSG00000102225	CDK16	X	p11.23	47077259	47089396	2.28005	0.0226048	0.174918	FALSE	FALSE	Trans (>250 kb)
ENSG00000173890	GPR160	3	q26.2	169755717	169803191	2.28	0.0226076	0.174918	FALSE	FALSE	219080	rs10936602	1.677e-08	0.218828
ENSG00000158796	DEDD	1	q23.3	161090764	161102478	2.27937	0.0226452	0.175038	FALSE	FALSE	Trans (>250 kb)			0.965253
ENSG00000270249	RP11-514P8.7	7	q22.1	102181948	102232891	2.27854	0.0226947	0.175289	FALSE	FALSE	Trans (>250 kb)
ENSG00000197312	DDI2	1	p36.21	15943995	15995539	2.27799	0.0227273	0.175289	FALSE	FALSE	Trans (>250 kb)			0.626687
ENSG00000143185	XCL2	1	q24.2	168510003	168513235	2.27791	0.0227319	0.175289	FALSE	FALSE	Trans (>250 kb)			0.908059
ENSG00000129219	PLD2	17	p13.2	4710391	4726729	2.27781	0.0227381	0.175289	FALSE	FALSE	Trans (>250 kb)			0.234527
ENSG00000138802	SEC24B	4	q25	110354928	110462052	2.27603	0.0228441	0.17599	FALSE	FALSE	Trans (>250 kb)			0.843766
ENSG00000139546	TARBP2	12	q13.13	53894705	53900215	2.27557	0.0228715	0.17607	FALSE	FALSE	Trans (>250 kb)			0.224128
ENSG00000137486	ARRB1	11	q13.4	74975226	75062873	2.27393	0.0229701	0.176655	FALSE	FALSE	Trans (>250 kb)			0.260924
ENSG00000125912	NCLN	19	p13.3	3185561	3209573	2.27195	0.0230894	0.177106	FALSE	FALSE	Trans (>250 kb)			0.216928
ENSG00000114861	FOXP1	3	p13	71003844	71633140	2.27146	0.0231194	0.177222	FALSE	FALSE	Trans (>250 kb)			0.000252938
ENSG00000161956	SENP3	17	p13.1	7465192	7475287	2.27127	0.0231307	0.177228	FALSE	FALSE	Trans (>250 kb)			0.0237476
ENSG00000112851	ERBB2IP	5	q12.3	65222303	65378377	2.27066	0.0231674	0.177228	FALSE	FALSE	Trans (>250 kb)			0.108839
ENSG00000169221	TBC1D10B	16	p11.2	30368423	30381585	2.27066	0.0231678	0.177228	FALSE	FALSE	Trans (>250 kb)			0.0280472
ENSG00000138107	ACTR1A	10	q24.32	104238986	104262482	2.2699	0.0232134	0.17745	FALSE	FALSE	Trans (>250 kb)			0.886861
ENSG00000146278	PNRC1	6	q15	89790470	89794879	2.26914	0.0232596	0.177644	FALSE	FALSE	Trans (>250 kb)			0.0152485
ENSG00000196968	FUT11	10	q22.2	75532049	75540009	2.2677	0.0233472	0.178203	FALSE	FALSE	Trans (>250 kb)			0.00984902
ENSG00000101849	TBL1X	X	p22.31	9431335	9687780	2.2669	0.023396	0.178534	FALSE	FALSE	Trans (>250 kb)
ENSG00000107872	FBXL15	10	q24.32	104178946	104182893	2.26551	0.0234813	0.178908	FALSE	FALSE	Trans (>250 kb)			0.677382
ENSG00000168564	CDKN2AIP	4	q35.1	184365744	184369351	2.26551	0.0234814	0.178908	FALSE	FALSE	Trans (>250 kb)			0.90036
ENSG00000154917	RAB6B	3	q22.1	133543083	133614680	2.26486	0.0235213	0.178945	FALSE	FALSE	Trans (>250 kb)			0.383212
ENSG00000152804	HHEX	10	q23.33	94447945	94455403	2.26425	0.0235589	0.178989	FALSE	FALSE	23704	rs1112718	2.463e-10	1.07235e-08
ENSG00000174738	NR1D2	3	p24.2	23986751	24022109	2.26424	0.0235592	0.178989	FALSE	FALSE	Trans (>250 kb)			0.824568
ENSG00000142002	DPP9	19	p13.3	4675236	4724685	2.26365	0.0235958	0.179049	FALSE	FALSE	Trans (>250 kb)			0.587191
ENSG00000144231	POLR2D	2	q14.3	128603840	128615731	2.26304	0.0236333	0.179248	FALSE	FALSE	Trans (>250 kb)			0.512899
ENSG00000103222	ABCC1	16	p13.11	16043434	16236931	2.26263	0.0236583	0.17933	FALSE	FALSE	Trans (>250 kb)			0.674883
ENSG00000213639	PPP1CB	2	p23.2	28974506	29025806	2.26223	0.0236829	0.179424	FALSE	FALSE	Trans (>250 kb)			0.471003
ENSG00000197879	MYO1C	17	p13.3	1367392	1396106	2.26193	0.0237019	0.179502	FALSE	FALSE	Trans (>250 kb)			0.582092
ENSG00000164924	YWHAZ	8	q22.3	101928753	101965616	2.2617	0.023716	0.179522	FALSE	FALSE	Trans (>250 kb)			0.465903
ENSG00000109111	SUPT6H	17	q11.2	26989109	27029697	2.26123	0.0237452	0.179685	FALSE	FALSE	Trans (>250 kb)			0.0572443
ENSG00000130958	SLC35D2	9	q22.32	99082988	99145992	2.25981	0.0238332	0.180202	FALSE	FALSE	Trans (>250 kb)			0.0277472
ENSG00000138684	IL21	4	q27	123533783	123542224	2.25979	0.0238343	0.180202	FALSE	FALSE	Trans (>250 kb)			0.0456454
ENSG00000158109	TPRG1L	1	p36.32	3541566	3546691	2.25791	0.0239511	0.180863	FALSE	FALSE	Trans (>250 kb)			0.276622
ENSG00000106086	PLEKHA8	7	p14.3	30067020	30170096	2.25754	0.0239743	0.180863	FALSE	FALSE	Trans (>250 kb)			0.99525
ENSG00000163349	HIPK1	1	p13.2	114471814	114520426	2.25745	0.0239801	0.180863	FALSE	FALSE	Trans (>250 kb)			0.234527
ENSG00000186943	OR13C8	9	q31.1	107331449	107332411	2.25667	0.0240286	0.181102	FALSE	FALSE	Trans (>250 kb)			0.889061
ENSG00000180357	ZNF609	15	q22.31	64752941	64978264	2.25568	0.0240905	0.181399	FALSE	FALSE	Trans (>250 kb)			0.605789
ENSG00000106948	AKNA	9	q32	117096436	117156685	2.25495	0.0241363	0.181688	FALSE	FALSE	Trans (>250 kb)			0.231027
ENSG00000135655	USP15	12	q14.1	62654119	62811211	2.25442	0.0241696	0.181688	FALSE	FALSE	Trans (>250 kb)			0.815268
ENSG00000130167	TSPAN16	19	p13.2	11406824	11437672	2.25421	0.0241827	0.181688	FALSE	FALSE	Trans (>250 kb)			0.687181
ENSG00000101986	ABCD1	X	q28	152990323	153010216	2.25407	0.0241919	0.181688	FALSE	FALSE	Trans (>250 kb)
ENSG00000101189	MRGBP	20	q13.33	61427805	61431945	2.25322	0.024245	0.181755	FALSE	FALSE	Trans (>250 kb)			0.0550445
ENSG00000155324	GRAMD3	5	q23.2	125695824	125832186	2.25317	0.0242487	0.181755	FALSE	FALSE	Trans (>250 kb)			0.324018
ENSG00000163320	CGGBP1	3	p11.1	88101094	88199035	2.25171	0.0243409	0.182015	FALSE	FALSE	Trans (>250 kb)			0.170133
ENSG00000136279	DBNL	7	p13	44084239	44109055	2.2516	0.0243477	0.182015	FALSE	FALSE	Trans (>250 kb)			0.867363
ENSG00000143545	RAB13	1	q21.3	153954127	153958834	2.25038	0.0244249	0.182357	FALSE	FALSE	Trans (>250 kb)			0.09974
ENSG00000117020	AKT3	1	q44	243651535	244014381	2.24838	0.0245519	0.182728	FALSE	FALSE	Trans (>250 kb)			0.993751
ENSG00000148337	CIZ1	9	q34.11	130928343	130966662	2.24833	0.0245549	0.182728	FALSE	FALSE	Trans (>250 kb)			0.607089
ENSG00000188368	PRR19	19	q13.2	42806250	42814973	2.24781	0.0245881	0.182728	FALSE	FALSE	Trans (>250 kb)			0.958354
ENSG00000213024	NUP62	19	q13.33	50410082	50433020	2.24781	0.0245881	0.182728	FALSE	FALSE	Trans (>250 kb)			0.924458
ENSG00000112081	SRSF3	6	p21.31	36562145	36573377	2.24767	0.0245969	0.182728	FALSE	FALSE	Trans (>250 kb)			0.99665
ENSG00000007047	MARK4	19	q13.32	45582546	45808541	2.24757	0.0246038	0.182728	FALSE	FALSE	Trans (>250 kb)			0.528097
ENSG00000040531	CTNS	17	p13.2	3539762	3564836	2.24753	0.0246064	0.182728	FALSE	FALSE	Trans (>250 kb)			0.876262
ENSG00000105723	GSK3A	19	q13.2	42734338	42746777	2.2473	0.0246211	0.182728	FALSE	FALSE	Trans (>250 kb)			0.991851
ENSG00000076351	SLC46A1	17	q11.2	26721661	26734215	2.24688	0.0246474	0.182845	FALSE	FALSE	Trans (>250 kb)			0.616188
ENSG00000140044	JDP2	14	q24.3	75894419	75940814	2.2443	0.0248133	0.183466	FALSE	FALSE	73484	rs34695601	3.165e-08	0.0992401
ENSG00000236371	CT47A1	X	q24	120111460	120119642	2.24426	0.0248156	0.183466	FALSE	FALSE	Trans (>250 kb)
ENSG00000007202	KIAA0100	17	q11.2	26941458	26972472	2.2434	0.0248711	0.183756	FALSE	FALSE	Trans (>250 kb)			0.0546445
ENSG00000086758	HUWE1	X	p11.22	53559057	53713673	2.24274	0.0249135	0.184042	FALSE	FALSE	Trans (>250 kb)
ENSG00000056558	TRAF1	9	q33.2	123664671	123691451	2.24221	0.024948	0.184204	FALSE	FALSE	Trans (>250 kb)			0.408809
ENSG00000023608	SNAPC1	14	q23.2	62229075	62263146	2.24192	0.0249665	0.18429	FALSE	FALSE	Trans (>250 kb)			0.529497
ENSG00000120733	KDM3B	5	q31.2	137688285	137772717	2.24167	0.0249824	0.184307	FALSE	FALSE	Trans (>250 kb)			0.00714929
ENSG00000006459	KDM7A	7	q34	139784546	139876835	2.24118	0.0250145	0.184466	FALSE	FALSE	Trans (>250 kb)			0.612489
ENSG00000160862	AZGP1	7	q22.1	99564343	99573780	2.24021	0.0250774	0.184711	FALSE	FALSE	Trans (>250 kb)			0.262824
ENSG00000172830	SSH3	11	q13.2	67070919	67080078	2.23877	0.0251706	0.184936	FALSE	FALSE	Trans (>250 kb)			0.374813
ENSG00000103326	CAPN15	16	p13.3	577717	604636	2.23849	0.0251892	0.184951	FALSE	FALSE	Trans (>250 kb)			0.718578
ENSG00000128512	DOCK4	7	q31.1	111366166	111846466	2.2378	0.0252339	0.185109	FALSE	FALSE	Trans (>250 kb)			0.0218478
ENSG00000116128	BCL9	1	q21.2	147013182	147098017	2.2373	0.025267	0.185167	FALSE	FALSE	Trans (>250 kb)			0.529197
ENSG00000184083	FAM120C	X	p11.22	54094757	54209714	2.23604	0.0253492	0.18558	FALSE	FALSE	Trans (>250 kb)
ENSG00000083168	KAT6A	8	p11.21	41786997	41909508	2.23602	0.0253501	0.18558	FALSE	FALSE	Trans (>250 kb)			0.148835
ENSG00000165675	ENOX2	X	q26.1	129757350	130037208	2.23583	0.0253627	0.18558	FALSE	FALSE	Trans (>250 kb)
ENSG00000114796	KLHL24	3	q27.1	183353356	183402265	2.23507	0.0254129	0.185815	FALSE	FALSE	Trans (>250 kb)			0.984252
ENSG00000081019	RSBN1	1	p13.2	114304454	114355098	2.23451	0.0254493	0.185956	FALSE	FALSE	Trans (>250 kb)			0.608489
ENSG00000198252	STYX	14	q22.1	53196898	53241716	2.23298	0.0255502	0.186391	FALSE	FALSE	Trans (>250 kb)			0.116938
ENSG00000160741	CRTC2	1	q21.3	153920145	153931101	2.23106	0.0256769	0.186777	FALSE	FALSE	Trans (>250 kb)			0.089941
ENSG00000125637	PSD4	2	q13	113914902	113966973	2.23053	0.025712	0.186917	FALSE	FALSE	Trans (>250 kb)			0.20373
ENSG00000181804	SLC9A9	3	q24	142984064	143567373	2.22974	0.025765	0.186971	FALSE	FALSE	Trans (>250 kb)			0.462004
ENSG00000172932	ANKRD13D	11	q13.2	67056018	67069956	2.22858	0.0258419	0.187479	FALSE	FALSE	Trans (>250 kb)			0.40311
ENSG00000141384	TAF4B	18	q11.2	23805900	23971649	2.2279	0.0258874	0.187499	FALSE	FALSE	Trans (>250 kb)			0.543396
ENSG00000077458	FAM76B	11	q21	95502106	95523573	2.22789	0.0258878	0.187499	FALSE	FALSE	Trans (>250 kb)			0.732577
ENSG00000068697	LAPTM4A	2	p24.1	20232411	20251789	2.22775	0.0258969	0.187499	FALSE	FALSE	Trans (>250 kb)			0.890361
ENSG00000033100	CHPF2	7	q36.1	150929575	150935908	2.22673	0.0259653	0.18781	FALSE	FALSE	Trans (>250 kb)			0.335416
ENSG00000179119	SPTY2D1	11	p15.1	18627948	18656338	2.22598	0.0260153	0.187865	FALSE	FALSE	Trans (>250 kb)			0.0347465
ENSG00000143337	TOR1AIP1	1	q25.2	179851177	179894135	2.22553	0.0260457	0.188051	FALSE	FALSE	Trans (>250 kb)			0.622588
ENSG00000183337	BCOR	X	p11.4	39909068	40036582	2.22524	0.0260653	0.188144	FALSE	FALSE	Trans (>250 kb)
ENSG00000139668	WDFY2	13	q14.3	52158644	52336171	2.22461	0.0261077	0.18832	FALSE	FALSE	Trans (>250 kb)			0.89716
ENSG00000163793	DNAJC5G	2	p23.3	27498289	27504367	2.22285	0.0262258	0.188803	FALSE	FALSE	Trans (>250 kb)			0.0274473
ENSG00000169504	CLIC4	1	p36.11	25071848	25170815	2.22202	0.0262823	0.189169	FALSE	FALSE	Trans (>250 kb)			0.443006
ENSG00000177565	TBL1XR1	3	q26.32	176737143	176915261	2.22079	0.0263654	0.189554	FALSE	FALSE	Trans (>250 kb)			0.362614
ENSG00000114019	AMOTL2	3	q22.2	134074716	134094321	2.21965	0.0264428	0.189842	FALSE	FALSE	Trans (>250 kb)			0.821268
ENSG00000084093	REST	4	q12	57774075	57802010	2.21916	0.0264757	0.189967	FALSE	FALSE	Trans (>250 kb)			0.176032
ENSG00000204160	ZDHHC18	1	p36.11	27153201	27184093	2.21781	0.0265679	0.190375	FALSE	FALSE	Trans (>250 kb)			0.150535
ENSG00000100401	RANGAP1	22	q13.2	41641615	41682255	2.21743	0.0265935	0.190515	FALSE	FALSE	Trans (>250 kb)			0.00314969
ENSG00000010278	CD9	12	p13.31	6308881	6347425	2.215	0.0267603	0.191228	FALSE	FALSE	92584	rs1800693	1.017e-13	0.0763424
ENSG00000091317	CMTM6	3	p22.3	32522804	32544900	2.21446	0.026797	0.191399	FALSE	FALSE	Trans (>250 kb)			0.777372
ENSG00000115009	CCL20	2	q36.3	228678558	228682272	2.21426	0.0268108	0.191399	FALSE	FALSE	Trans (>250 kb)			0.69708
ENSG00000073861	TBX21	17	q21.32	45810610	45823485	2.21406	0.0268244	0.191413	FALSE	FALSE	108330	rs11079784	4.335e-11	1.82231e-07
ENSG00000175105	ZNF654	3	p11.1	88188254	88193815	2.21314	0.0268882	0.191689	FALSE	FALSE	Trans (>250 kb)			0.0879412
ENSG00000121351	IAPP	12	p12.1	21507893	21532912	2.21238	0.0269404	0.191851	FALSE	FALSE	Trans (>250 kb)			0.389311
ENSG00000116017	ARID3A	19	p13.3	925781	975939	2.21162	0.0269926	0.191999	FALSE	FALSE	Trans (>250 kb)			0.435706
ENSG00000171105	INSR	19	p13.2	7112266	7294045	2.21153	0.0269995	0.191999	FALSE	FALSE	Trans (>250 kb)			0.791871
ENSG00000185728	YTHDF3	8	q12.3	64081112	64125346	2.21132	0.0270136	0.192038	FALSE	FALSE	Trans (>250 kb)			0.239826
ENSG00000112144	ICK	6	p12.1	52866077	52926600	2.21077	0.0270518	0.192143	FALSE	FALSE	Trans (>250 kb)			0.712979
ENSG00000108064	TFAM	10	q21.1	60144782	60158981	2.21052	0.0270692	0.192143	FALSE	FALSE	Trans (>250 kb)			0.10284
ENSG00000165959	CLMN	14	q32.13	95648277	95786243	2.21033	0.027082	0.192143	FALSE	FALSE	Trans (>250 kb)			0.833967
ENSG00000125875	TBC1D20	20	p13	416124	443197	2.20966	0.0271284	0.192143	FALSE	FALSE	Trans (>250 kb)			0.831367
ENSG00000162676	GFI1	1	p22.1	92940319	92952433	2.20821	0.0272293	0.192767	FALSE	FALSE	200202	rs11809700	3.505e-15	1.26366e-12
ENSG00000104427	ZC2HC1A	8	q21.12	79578282	79632000	2.20714	0.0273043	0.193083	FALSE	FALSE	161060	rs28703878	4.507e-10	1.50909e-07
ENSG00000124126	PREX1	20	q13.13	47240790	47444420	2.20655	0.0273453	0.19318	FALSE	FALSE	0	rs3935549	3.173e-08	6.31152e-07
ENSG00000148154	UGCG	9	q31.3	114659046	114697649	2.20591	0.0273902	0.193371	FALSE	FALSE	Trans (>250 kb)			0.830767
ENSG00000185361	TNFAIP8L1	19	p13.3	4639530	4655580	2.20542	0.0274245	0.193414	FALSE	FALSE	Trans (>250 kb)			0.925757
ENSG00000110324	IL10RA	11	q23.3	117857063	117872196	2.20506	0.0274502	0.193554	FALSE	FALSE	Trans (>250 kb)			0.394011
ENSG00000197077	KIAA1671	22	q11.23	25348697	25593415	2.20399	0.0275253	0.194064	FALSE	FALSE	Trans (>250 kb)			0.0689431
ENSG00000113658	SMAD5	5	q31.1	135468534	135524435	2.20325	0.0275773	0.19421	FALSE	FALSE	Trans (>250 kb)			0.911659
ENSG00000142655	PEX14	1	p36.22	10532345	10690815	2.20307	0.0275901	0.19421	FALSE	FALSE	Trans (>250 kb)			0.0258474
ENSG00000245848	CEBPA	19	q13.11	33790840	33793470	2.20305	0.0275911	0.19421	FALSE	FALSE	Trans (>250 kb)			0.192431
ENSG00000109381	ELF2	4	q31.1	139949266	140098372	2.20174	0.0276838	0.194616	FALSE	FALSE	Trans (>250 kb)			0.0774423
ENSG00000077420	APBB1IP	10	p12.1	26727132	26856732	2.20097	0.0277379	0.194746	FALSE	FALSE	Trans (>250 kb)			0.275222
ENSG00000269858	EGLN2	19	q13.2	41304901	41314338	2.20093	0.0277411	0.194746	FALSE	FALSE	Trans (>250 kb)			0.0951405
ENSG00000168906	MAT2A	2	p11.2	85766288	85772403	2.20086	0.0277462	0.194746	FALSE	FALSE	Trans (>250 kb)			0.139536
ENSG00000160803	UBQLN4	1	q22	156005092	156023585	2.20059	0.027765	0.194746	FALSE	FALSE	Trans (>250 kb)			0.709279
ENSG00000101493	ZNF516	18	q23	74069644	74207146	2.20019	0.0277934	0.194892	FALSE	FALSE	Trans (>250 kb)			0.547695
ENSG00000122566	HNRNPA2B1	7	p15.2	26229547	26241149	2.19873	0.0278974	0.195434	FALSE	FALSE	Trans (>250 kb)			0.0751425
ENSG00000065000	AP3D1	19	p13.3	2100988	2164464	2.19832	0.0279262	0.195434	FALSE	FALSE	Trans (>250 kb)			0.808969
ENSG00000103043	VAC14	16	q22.2	70721342	70835064	2.198	0.027949	0.195434	FALSE	FALSE	Trans (>250 kb)			0.829867
ENSG00000003402	CFLAR	2	q33.1	201980827	202041410	2.19779	0.027964	0.195434	FALSE	FALSE	Trans (>250 kb)			0.00934907
ENSG00000140443	IGF1R	15	q26.3	99192200	99507759	2.19755	0.0279813	0.195434	FALSE	FALSE	Trans (>250 kb)			0.80357
ENSG00000106479	ZNF862	7	q36.1	149535456	149564568	2.19746	0.0279875	0.195434	FALSE	FALSE	245992	rs354033	1.205e-08	0.227927
ENSG00000123066	MED13L	12	q24.21	116395711	116715143	2.19729	0.028	0.195434	FALSE	FALSE	Trans (>250 kb)			0.0576442
ENSG00000134324	LPIN1	2	p25.1	11817721	11967535	2.19683	0.0280328	0.195434	FALSE	FALSE	Trans (>250 kb)			0.646685
ENSG00000111276	CDKN1B	12	p13.1	12867992	12875305	2.19683	0.0280329	0.195434	FALSE	FALSE	Trans (>250 kb)			0.342316
ENSG00000115325	DOK1	2	p13.1	74776153	74784681	2.19669	0.0280423	0.195434	FALSE	FALSE	Trans (>250 kb)			0.574193
ENSG00000148429	USP6NL	10	p14	11495945	11653753	2.19656	0.0280519	0.195434	FALSE	FALSE	Trans (>250 kb)			0.334217
ENSG00000107140	TESK1	9	p13.3	35605367	35610038	2.19539	0.0281354	0.195545	FALSE	FALSE	Trans (>250 kb)			0.344616
ENSG00000171621	SPSB1	1	p36.22	9352939	9429591	2.19514	0.0281536	0.195545	FALSE	FALSE	Trans (>250 kb)			0.0105489
ENSG00000149499	EML3	11	q12.3	62369690	62380237	2.19512	0.0281552	0.195545	FALSE	FALSE	Trans (>250 kb)			0.0606439
ENSG00000135048	TMEM2	9	q21.13	74298282	74431606	2.19458	0.0281939	0.19556	FALSE	FALSE	Trans (>250 kb)			0.291021
ENSG00000141458	NPC1	18	q11.2	21086148	21166862	2.19359	0.0282649	0.195765	FALSE	FALSE	Trans (>250 kb)			0.827467
ENSG00000102882	MAPK3	16	p11.2	30125426	30134827	2.19327	0.0282883	0.195765	FALSE	FALSE	22266	rs3809627	3.246e-08	1.21404e-07
ENSG00000131748	STARD3	17	q12	37793318	37819737	2.19244	0.028348	0.196041	FALSE	FALSE	Trans (>250 kb)			0.805569
ENSG00000136634	IL10	1	q32.1	206940947	206945839	2.19206	0.0283752	0.196057	FALSE	FALSE	Trans (>250 kb)			0.872863
ENSG00000126822	PLEKHG3	14	q23.3	65170820	65213610	2.19178	0.0283952	0.196057	FALSE	FALSE	Trans (>250 kb)			0.0221478
ENSG00000165507	C10orf10	10	q11.21	45466429	45474258	2.19142	0.0284213	0.196118	FALSE	FALSE	Trans (>250 kb)			0.840666
ENSG00000102871	TRADD	16	q22.1	67188083	67194201	2.19122	0.0284358	0.196118	FALSE	FALSE	Trans (>250 kb)			0.706979
ENSG00000258366	RTEL1	20	q13.33	62289163	62328416	2.19089	0.0284599	0.196206	FALSE	FALSE	Trans (>250 kb)			0.00674933
ENSG00000158985	CDC42SE2	5	q23.3	130581186	130734140	2.19052	0.0284863	0.196239	FALSE	FALSE	Trans (>250 kb)			0.000207069
ENSG00000181135	ZNF707	8	q24.3	144766622	144796068	2.19031	0.028502	0.196239	FALSE	FALSE	Trans (>250 kb)			0.553195
ENSG00000023902	PLEKHO1	1	q21.2	150121373	150136916	2.1897	0.0285462	0.196408	FALSE	FALSE	Trans (>250 kb)			0.552995
ENSG00000143258	USP21	1	q23.3	161129240	161135513	2.18892	0.028603	0.196566	FALSE	FALSE	Trans (>250 kb)			0.974053
ENSG00000179632	MAF1	8	q24.3	145159402	145162514	2.18878	0.0286129	0.196566	FALSE	FALSE	Trans (>250 kb)			0.646185
ENSG00000157303	SUSD3	9	q22.31	95820989	95847420	2.18858	0.0286274	0.196566	FALSE	FALSE	Trans (>250 kb)			0.579092
ENSG00000084693	AGBL5	2	p23.3	27265232	27293490	2.18851	0.0286325	0.196566	FALSE	FALSE	Trans (>250 kb)			0.980352
ENSG00000180957	PITPNB	22	q12.1	28247657	28316122	2.18842	0.0286392	0.196566	FALSE	FALSE	Trans (>250 kb)			0.0114489
ENSG00000162892	IL24	1	q32.1	207070788	207077484	2.18823	0.0286528	0.196623	FALSE	FALSE	Trans (>250 kb)			0.155334
ENSG00000100697	DICER1	14	q32.13	95552565	95624347	2.18659	0.0287724	0.197187	FALSE	FALSE	Trans (>250 kb)			0.912659
ENSG00000213390	ARHGAP19	10	q24.1	98978996	99052413	2.18593	0.0288209	0.197393	FALSE	FALSE	Trans (>250 kb)			0.000455545
ENSG00000130943	PKDREJ	22	q13.31	46651560	46659219	2.18579	0.0288308	0.197393	FALSE	FALSE	Trans (>250 kb)			0.311719
ENSG00000086475	SEPHS1	10	p13	13359424	13390297	2.18503	0.028887	0.197542	FALSE	FALSE	Trans (>250 kb)			0.484402
ENSG00000123124	WWP1	8	q21.3	87354967	87490649	2.18443	0.0289303	0.197542	FALSE	FALSE	Trans (>250 kb)			0.344316
ENSG00000140455	USP3	15	q22.31	63796793	63886839	2.1844	0.0289329	0.197542	FALSE	FALSE	Trans (>250 kb)			0.189531
ENSG00000187980	PLA2G2C	1	p36.12	20487746	20503917	2.18433	0.028938	0.197542	FALSE	FALSE	Trans (>250 kb)			0.550595
ENSG00000128335	APOL2	22	q12.3	36622256	36636000	2.18354	0.028996	0.197812	FALSE	FALSE	Trans (>250 kb)			0.377012
ENSG00000173442	EHBP1L1	11	q13.1	65343509	65360121	2.18247	0.0290749	0.198015	FALSE	FALSE	Trans (>250 kb)			0.00165372
ENSG00000108443	RPS6KB1	17	q23.1	57970447	58027925	2.18153	0.029144	0.198015	FALSE	FALSE	6574	rs1292052	1.487e-09	6.68013e-10
ENSG00000160185	UBASH3A	21	q22.3	43824008	43867791	2.18132	0.0291599	0.198015	FALSE	FALSE	Trans (>250 kb)			0.0118488
ENSG00000086062	B4GALT1	9	p21.1	33104080	33167354	2.18125	0.0291651	0.198015	FALSE	FALSE	Trans (>250 kb)			0.20143
ENSG00000139946	PELI2	14	q22.3	56584532	56768244	2.18084	0.0291954	0.198019	FALSE	FALSE	Trans (>250 kb)			0.442106
ENSG00000166822	TMEM170A	16	q23.1	75476952	75499395	2.1802	0.0292428	0.198277	FALSE	FALSE	Trans (>250 kb)			0.981152
ENSG00000129048	ACKR4	3	q22.1	132316081	132337811	2.17757	0.029438	0.19939	FALSE	FALSE	Trans (>250 kb)			0.109839
ENSG00000085449	WDFY1	2	q36.1	224720433	224810104	2.17594	0.02956	0.199824	FALSE	FALSE	Trans (>250 kb)			0.851865
ENSG00000011304	PTBP1	19	p13.3	797075	812327	2.1758	0.0295701	0.199824	FALSE	FALSE	Trans (>250 kb)			0.365913
ENSG00000162391	FAM151A	1	p32.3	55074855	55089229	2.17573	0.0295757	0.199824	FALSE	FALSE	Trans (>250 kb)			0.447005
ENSG00000138386	NAB1	2	q32.2	191511472	191557492	2.1755	0.0295926	0.199824	FALSE	FALSE	Trans (>250 kb)			0.00724928
ENSG00000100330	MTMR3	22	q12.2	30279144	30426855	2.17496	0.0296329	0.199938	FALSE	FALSE	Trans (>250 kb)			0.0418458
ENSG00000180481	GLIPR1L2	12	q21.2	75784850	75826468	2.17419	0.0296912	0.20001	FALSE	FALSE	Trans (>250 kb)			0.629987
ENSG00000175895	PLEKHF2	8	q22.1	96146032	96168912	2.17282	0.0297935	0.200327	FALSE	FALSE	Trans (>250 kb)			0.10314
ENSG00000250571	GLI4	8	q24.3	144349603	144359101	2.17259	0.029811	0.200327	FALSE	FALSE	Trans (>250 kb)			0.019648
ENSG00000197892	KIF13B	8	p12	28924796	29120641	2.17074	0.0299505	0.201024	FALSE	FALSE	Trans (>250 kb)			0.483602
ENSG00000165389	SPTSSA	14	q13.1	34901995	34931562	2.17055	0.029965	0.201061	FALSE	FALSE	Trans (>250 kb)			0.852065
ENSG00000135547	HEY2	6	q22.31	126068810	126082415	2.16819	0.0301444	0.201801	FALSE	FALSE	Trans (>250 kb)			0.4956
ENSG00000204983	PRSS1	7	q34	142457319	142460923	2.16816	0.0301462	0.201801	FALSE	FALSE	Trans (>250 kb)			0.0313469
ENSG00000203546	RP11-176H8.1	14	q12	31803518	31926647	2.16805	0.0301548	0.201801	FALSE	FALSE	Trans (>250 kb)			0.851965
ENSG00000116852	KIF21B	1	q32.1	200938520	200992828	2.16802	0.0301571	0.201801	FALSE	FALSE	62623	rs59655222	3.758e-11	5.6356e-09
ENSG00000159873	CCDC117	22	q12.1	29168662	29185283	2.1673	0.0302117	0.202019	FALSE	FALSE	Trans (>250 kb)			0.183332
ENSG00000168256	NKIRAS2	17	q21.2	40163400	40177659	2.16525	0.0303686	0.202906	FALSE	FALSE	Trans (>250 kb)			0.0118488
ENSG00000165175	MID1IP1	X	p11.4	38660685	38665790	2.16478	0.0304048	0.202941	FALSE	FALSE	Trans (>250 kb)
ENSG00000175137	SH3BP5L	1	q44	249104648	249120832	2.16423	0.0304468	0.202942	FALSE	FALSE	Trans (>250 kb)			0.988351
ENSG00000006451	RALA	7	p14.1	39663082	39747723	2.16406	0.0304601	0.202942	FALSE	FALSE	Trans (>250 kb)			0.969853
ENSG00000196422	PPP1R26	9	q34.3	138370925	138380739	2.16333	0.0305158	0.203275	FALSE	FALSE	Trans (>250 kb)			0.609489
ENSG00000162636	FAM102B	1	p13.3	109102711	109187522	2.16049	0.030735	0.204215	FALSE	FALSE	Trans (>250 kb)			0.628087
ENSG00000159399	HK2	2	p12	75061108	75120486	2.15879	0.0308668	0.204735	FALSE	FALSE	Trans (>250 kb)			0.334317
ENSG00000124466	LYPD3	19	q13.31	43964939	43969812	2.1581	0.0309197	0.2048	FALSE	FALSE	Trans (>250 kb)			0.125437
ENSG00000128917	DLL4	15	q15.1	41221538	41231237	2.15747	0.0309691	0.205066	FALSE	FALSE	Trans (>250 kb)			0.000732117
ENSG00000167535	CACNB3	12	q13.12	49207577	49222724	2.15707	0.0310003	0.205215	FALSE	FALSE	Trans (>250 kb)			0.654485
ENSG00000112659	CUL9	6	p21.1	43149913	43192325	2.15694	0.0310101	0.205215	FALSE	FALSE	Trans (>250 kb)			0.941656
ENSG00000137078	SIT1	9	p13.3	35649292	35650937	2.15664	0.0310335	0.205318	FALSE	FALSE	Trans (>250 kb)			0.0321468
ENSG00000066136	NFYC	1	p34.2	41157320	41237275	2.15567	0.0311095	0.205594	FALSE	FALSE	Trans (>250 kb)			0.70178
ENSG00000269476	CTD-2583A14.9	19	q13.43	58388133	58427959	2.15414	0.031229	0.206184	FALSE	FALSE	Trans (>250 kb)			0.120638
ENSG00000143851	PTPN7	1	q32.1	202116141	202130716	2.15358	0.0312728	0.206335	FALSE	FALSE	Trans (>250 kb)			0.806369
ENSG00000172007	RAB33B	4	q31.1	140374386	140397763	2.15316	0.0313059	0.206418	FALSE	FALSE	Trans (>250 kb)			0.30252
ENSG00000104946	TBC1D17	19	q13.33	50380682	50392005	2.15254	0.0313545	0.206603	FALSE	FALSE	Trans (>250 kb)			0.845865
ENSG00000146648	EGFR	7	p11.2	55086714	55324313	2.15168	0.0314222	0.20686	FALSE	FALSE	Trans (>250 kb)			0.0119488
ENSG00000204103	MAFB	20	q12	39314488	39317880	2.15161	0.0314281	0.20686	FALSE	FALSE	Trans (>250 kb)			0.475202
ENSG00000116977	LGALS8	1	q43	236681300	236716281	2.15151	0.0314361	0.20686	FALSE	FALSE	Trans (>250 kb)			0.330017
ENSG00000138032	PPM1B	2	p21	44395108	44471523	2.14979	0.0315721	0.20746	FALSE	FALSE	Trans (>250 kb)			0.29872
ENSG00000173239	LIPM	10	q23.31	90562487	90580303	2.14968	0.0315807	0.20746	FALSE	FALSE	Trans (>250 kb)			0.452405
ENSG00000077984	CST7	20	p11.21	24929866	24940564	2.14958	0.0315885	0.20746	FALSE	FALSE	Trans (>250 kb)			0.380612
ENSG00000157216	SSBP3	1	p32.3	54691105	54879152	2.14952	0.0315935	0.20746	FALSE	FALSE	Trans (>250 kb)			0.786271
ENSG00000174106	LEMD3	12	q14.3	65563351	65642107	2.1491	0.0316261	0.207471	FALSE	FALSE	Trans (>250 kb)			0.0326467
ENSG00000164828	SUN1	7	p22.3	855528	936072	2.1487	0.0316584	0.207483	FALSE	FALSE	Trans (>250 kb)			0.123338
ENSG00000101199	ARFGAP1	20	q13.33	61904137	61921142	2.14794	0.0317183	0.207793	FALSE	FALSE	Trans (>250 kb)			0.658484
ENSG00000169224	GCSAML	1	q44	247670360	247740992	2.14716	0.0317806	0.208015	FALSE	FALSE	Trans (>250 kb)			0.0467453
ENSG00000143457	GOLPH3L	1	q21.3	150618701	150669630	2.14685	0.0318055	0.208153	FALSE	FALSE	Trans (>250 kb)			0.00684932
ENSG00000088888	MAVS	20	p13	3827487	3849280	2.14657	0.0318273	0.208237	FALSE	FALSE	Trans (>250 kb)			0.306219
ENSG00000111087	GLI1	12	q13.3	57853918	57866045	2.14627	0.0318517	0.208325	FALSE	FALSE	240791	rs701006	1.349e-11	0.000370683
ENSG00000167705	RILP	17	p13.3	1549444	1553371	2.14564	0.0319014	0.208576	FALSE	FALSE	Trans (>250 kb)			0.689381
ENSG00000138660	AP1AR	4	q25	113152893	113191203	2.14545	0.0319167	0.208577	FALSE	FALSE	Trans (>250 kb)			0.0285471
ENSG00000129355	CDKN2D	19	p13.2	10677138	10679735	2.14441	0.0320004	0.209008	FALSE	FALSE	84994	rs28834106	3.79e-11	0.271823
ENSG00000182853	VMO1	17	p13.2	4688580	4689728	2.14326	0.0320924	0.209368	FALSE	FALSE	Trans (>250 kb)			0.79997
ENSG00000121064	SCPEP1	17	q22	55055466	55084129	2.14218	0.0321793	0.209368	FALSE	FALSE	Trans (>250 kb)			0.843966
ENSG00000169813	HNRNPF	10	q11.21	43881065	43904614	2.14204	0.0321902	0.209368	FALSE	FALSE	Trans (>250 kb)			0.820268
ENSG00000114698	PLSCR4	3	q24	145910126	145968966	2.14154	0.0322302	0.209392	FALSE	FALSE	Trans (>250 kb)			0.859264
ENSG00000213672	NCKIPSD	3	p21.31	48701364	48723797	2.14154	0.0322306	0.209392	FALSE	FALSE	Trans (>250 kb)			0.19663
ENSG00000240771	ARHGEF25	12	q13.3	58003963	58013162	2.13863	0.0324654	0.210603	FALSE	FALSE	93674	rs701006	1.349e-11	4.38535e-09
ENSG00000130311	DDA1	19	p13.11	17420327	17434110	2.138	0.032517	0.210643	FALSE	FALSE	Trans (>250 kb)			0.050045
ENSG00000153234	NR4A2	2	q24.1	157180944	157198860	2.13798	0.0325182	0.210643	FALSE	FALSE	Trans (>250 kb)			0.346915
ENSG00000182866	LCK	1	p35.1	32716840	32751766	2.1377	0.0325407	0.210699	FALSE	FALSE	Trans (>250 kb)			0.000249614
ENSG00000141526	SLC16A3	17	q25.3	80186273	80219005	2.1367	0.0326227	0.211022	FALSE	FALSE	Trans (>250 kb)			0.342416
ENSG00000117226	GBP3	1	p22.2	89472349	89488577	2.13595	0.0326835	0.211279	FALSE	FALSE	Trans (>250 kb)			0.951355
ENSG00000163041	H3F3A	1	q42.12	226249552	226259702	2.13586	0.032691	0.211279	FALSE	FALSE	Trans (>250 kb)			0.127637
ENSG00000008838	MED24	17	q21.1	38175350	38217468	2.13557	0.0327141	0.21129	FALSE	FALSE	Trans (>250 kb)			0.729877
ENSG00000138834	MAPK8IP3	16	p13.3	1756184	1820318	2.13538	0.0327299	0.21129	FALSE	FALSE	Trans (>250 kb)			0.99885
ENSG00000113070	HBEGF	5	q31.3	139712428	139726216	2.13526	0.0327401	0.21129	FALSE	FALSE	Trans (>250 kb)			0.476302
ENSG00000139436	GIT2	12	q24.11	110367607	110434194	2.13518	0.032746	0.21129	FALSE	FALSE	Trans (>250 kb)			0.267723
ENSG00000095917	TPSD1	16	p13.3	1306060	1308532	2.13429	0.0328193	0.211529	FALSE	FALSE	238228	rs405343	4.715e-08	0.788071
ENSG00000185825	BCAP31	X	q28	152965947	152990152	2.13365	0.0328716	0.211699	FALSE	FALSE	Trans (>250 kb)
ENSG00000157625	TAB3	X	p21.2	30845559	30993201	2.13344	0.0328889	0.211699	FALSE	FALSE	Trans (>250 kb)
ENSG00000129566	TEP1	14	q11.2	20833826	20881588	2.13318	0.0329102	0.211699	FALSE	FALSE	Trans (>250 kb)			0.029847
ENSG00000139192	TAPBPL	12	p13.31	6560856	6575683	2.13219	0.032991	0.211993	FALSE	FALSE	120847	rs1800693	1.017e-13	0.00274973
ENSG00000140575	IQGAP1	15	q26.1	90931450	91045475	2.1303	0.0331468	0.212767	FALSE	FALSE	43866	rs6496663	2.778e-08	0.000117977
ENSG00000073350	LLGL2	17	q25.1	73521161	73571289	2.13025	0.0331509	0.212767	FALSE	FALSE	Trans (>250 kb)			0.0269473
ENSG00000133789	SWAP70	11	p15.4	9685624	9774538	2.12845	0.0332997	0.213444	FALSE	FALSE	Trans (>250 kb)			0.389111
ENSG00000181778	TMEM252	9	q21.11	71151496	71155783	2.12808	0.0333301	0.213453	FALSE	FALSE	Trans (>250 kb)			0.99935
ENSG00000135077	HAVCR2	5	q33.3	156512843	156569880	2.12785	0.0333493	0.213453	FALSE	FALSE	Trans (>250 kb)			0.0757424
ENSG00000112739	PRPF4B	6	p25.2	4021501	4065217	2.12722	0.0334016	0.213594	FALSE	FALSE	Trans (>250 kb)			0.775972
ENSG00000198546	ZNF511	10	q26.3	135121979	135166033	2.12566	0.0335313	0.214252	FALSE	FALSE	Trans (>250 kb)			0.934957
ENSG00000135956	TMEM127	2	q11.2	96914254	96931732	2.12472	0.0336097	0.214519	FALSE	FALSE	Trans (>250 kb)			0.0128487
ENSG00000070047	PHRF1	11	p15.5	576486	612222	2.1244	0.0336364	0.214519	FALSE	FALSE	Trans (>250 kb)			0.835966
ENSG00000198816	ZNF358	19	p13.2	7580178	7585912	2.12425	0.0336494	0.214519	FALSE	FALSE	Trans (>250 kb)			0.0908409
ENSG00000171180	OR2M4	1	q44	248402231	248403166	2.12396	0.0336736	0.214519	FALSE	FALSE	Trans (>250 kb)			0.751075
ENSG00000178175	ZNF366	5	q13.2	71738479	71803554	2.12277	0.0337732	0.214834	FALSE	FALSE	Trans (>250 kb)			0.342216
ENSG00000179454	KLHL28	14	q21.2	45393522	45511525	2.1216	0.0338713	0.215355	FALSE	FALSE	Trans (>250 kb)			0.746675
ENSG00000198771	RCSD1	1	q24.2	167599330	167675486	2.12078	0.0339402	0.2157	FALSE	FALSE	Trans (>250 kb)			0.135636
ENSG00000175535	PNLIP	10	q25.3	118305443	118327367	2.12051	0.0339632	0.215789	FALSE	FALSE	Trans (>250 kb)			0.437706
ENSG00000087269	NOP14	4	p16.3	2939660	2965112	2.12013	0.0339948	0.215857	FALSE	FALSE	Trans (>250 kb)			0.10004
ENSG00000170027	YWHAG	7	q11.23	75956116	75988348	2.11964	0.0340364	0.215939	FALSE	FALSE	Trans (>250 kb)			0.215028
ENSG00000079387	SENP1	12	q13.11	48436681	48500091	2.11791	0.0341824	0.216407	FALSE	FALSE	Trans (>250 kb)			0.0267473
ENSG00000075785	RAB7A	3	q21.3	128444965	128533639	2.11777	0.0341942	0.21644	FALSE	FALSE	Trans (>250 kb)			0.0561444
ENSG00000153208	MERTK	2	q13	112656056	112787138	2.11714	0.0342478	0.216703	FALSE	FALSE	0	rs57116599	2.592e-09	1.83416e-06
ENSG00000132535	DLG4	17	p13.1	7093209	7123021	2.11577	0.034364	0.217198	FALSE	FALSE	Trans (>250 kb)			0.217428
ENSG00000147140	NONO	X	q13.1	70503042	70521018	2.11476	0.03445	0.21761	FALSE	FALSE	Trans (>250 kb)
ENSG00000158545	ZC3H18	16	q24.2	88636789	88698374	2.11287	0.0346115	0.218393	FALSE	FALSE	Trans (>250 kb)			0.0208479
ENSG00000186187	ZNRF1	16	q23.1	75032928	75144892	2.11258	0.0346368	0.218452	FALSE	FALSE	Trans (>250 kb)			0.675182
ENSG00000142186	SCYL1	11	q13.1	65292548	65306175	2.11193	0.0346923	0.218598	FALSE	FALSE	Trans (>250 kb)			0.340416
ENSG00000115825	PRKD3	2	p22.2	37477645	37551951	2.11191	0.0346941	0.218598	FALSE	FALSE	Trans (>250 kb)			0.433707
ENSG00000141858	SAMD1	19	p13.12	14198652	14201848	2.11124	0.0347516	0.218837	FALSE	FALSE	Trans (>250 kb)			0.762874
ENSG00000161204	ABCF3	3	q27.1	183903811	183911800	2.10931	0.0349177	0.219451	FALSE	FALSE	Trans (>250 kb)			0.751575
ENSG00000101216	GMEB2	20	q13.33	62218955	62258394	2.10922	0.0349255	0.219451	FALSE	FALSE	Trans (>250 kb)			0.171433
ENSG00000124160	NCOA5	20	q13.12	44689624	44718591	2.1088	0.0349619	0.219563	FALSE	FALSE	15719	rs6032662	2.845e-13	4.50594e-10
ENSG00000111817	DSE	6	q22.1	116575336	116762424	2.10756	0.035069	0.219958	FALSE	FALSE	Trans (>250 kb)			0.40241
ENSG00000141293	SKAP1	17	q21.32	46210802	46507637	2.10707	0.0351115	0.219958	FALSE	FALSE	Trans (>250 kb)			0.241426
ENSG00000165424	ZCCHC24	10	q22.3	81142081	81205383	2.10707	0.0351117	0.219958	FALSE	FALSE	82746	rs1250551	2.662e-11	0.487701
ENSG00000127507	EMR2	19	p13.12	14843205	14889353	2.10647	0.0351637	0.220173	FALSE	FALSE	Trans (>250 kb)			0.435606
ENSG00000134242	PTPN22	1	p13.2	114356433	114414381	2.10585	0.0352174	0.220333	FALSE	FALSE	Trans (>250 kb)			0.59789
ENSG00000183597	TANGO2	22	q11.21	20004537	20053449	2.10496	0.0352949	0.220691	FALSE	FALSE	Trans (>250 kb)			0.846065
ENSG00000125505	MBOAT7	19	q13.42	54677107	54693733	2.1046	0.0353265	0.220851	FALSE	FALSE	Trans (>250 kb)			0.142636
ENSG00000023445	BIRC3	11	q22.2	102188215	102210134	2.10432	0.0353508	0.220853	FALSE	FALSE	Trans (>250 kb)			0.194631
ENSG00000165997	ARL5B	10	p12.31	18948334	18970568	2.10423	0.0353585	0.220853	FALSE	FALSE	Trans (>250 kb)			0.753175
ENSG00000196588	MKL1	22	q13.2	40806285	41032706	2.10296	0.0354691	0.221312	FALSE	FALSE	Trans (>250 kb)			0.180832
ENSG00000156675	RAB11FIP1	8	p11.23	37716136	37756985	2.10254	0.0355061	0.221445	FALSE	FALSE	Trans (>250 kb)			0.672583
ENSG00000106012	IQCE	7	p22.3	2598632	2654368	2.10071	0.0356662	0.221919	FALSE	FALSE	155330	rs55858457	1.198e-08	0.442706
ENSG00000019485	PRDM11	11	p11.2	45115564	45247734	2.10038	0.0356951	0.221936	FALSE	FALSE	Trans (>250 kb)			0.99895
ENSG00000047578	KIAA0556	16	p12.1	27561454	27791690	2.09853	0.035858	0.222828	FALSE	FALSE	Trans (>250 kb)			0.471703
ENSG00000213281	NRAS	1	p13.2	115247090	115259515	2.09775	0.0359275	0.222975	FALSE	FALSE	Trans (>250 kb)			0.677782
ENSG00000126746	ZNF384	12	p13.31	6775643	6798738	2.0977	0.0359321	0.222975	FALSE	FALSE	Trans (>250 kb)			0.39961
ENSG00000115211	EIF2B4	2	p23.3	27587219	27593353	2.09765	0.035936	0.222975	FALSE	FALSE	Trans (>250 kb)			0.30052
ENSG00000196187	TMEM63A	1	q42.12	226033237	226070069	2.097	0.0359939	0.223221	FALSE	FALSE	Trans (>250 kb)			0.5037
ENSG00000255423	EBLN2	3	p13	73110810	73112488	2.09519	0.0361538	0.223885	FALSE	FALSE	Trans (>250 kb)			0.675382
ENSG00000167880	EVPL	17	q25.1	74000583	74023533	2.09504	0.0361677	0.223885	FALSE	FALSE	Trans (>250 kb)			0.0015356
ENSG00000072364	AFF4	5	q31.1	132211071	132299326	2.09483	0.0361857	0.223885	FALSE	FALSE	Trans (>250 kb)			0.489001
ENSG00000119682	AREL1	14	q24.3	75120140	75179818	2.0948	0.0361891	0.223885	FALSE	FALSE	Trans (>250 kb)			0.0981402
ENSG00000180383	DEFB124	20	q11.21	30053309	30064560	2.09459	0.0362077	0.223915	FALSE	FALSE	Trans (>250 kb)			0.0329467
ENSG00000127334	DYRK2	12	q15	68042118	68059186	2.09436	0.0362275	0.223958	FALSE	FALSE	Trans (>250 kb)			0.182732
ENSG00000163565	IFI16	1	q23.1	158969758	159024945	2.0933	0.036322	0.224137	FALSE	FALSE	Trans (>250 kb)			0.00434957
ENSG00000142459	EVI5L	19	p13.2	7895119	7929862	2.09271	0.0363753	0.224281	FALSE	FALSE	Trans (>250 kb)			0.477802
ENSG00000170889	RPS9	19	q13.42	54704610	54752862	2.09118	0.0365116	0.224701	FALSE	FALSE	Trans (>250 kb)			0.234927
ENSG00000146858	ZC3HAV1L	7	q34	138710452	138720775	2.08989	0.0366275	0.225127	FALSE	FALSE	Trans (>250 kb)			0.000192495
ENSG00000114790	ARHGEF26	3	q25.2	153838792	153975616	2.08951	0.0366614	0.225127	FALSE	FALSE	Trans (>250 kb)			0.786371
ENSG00000088881	EBF4	20	p13	2673524	2740753	2.08729	0.0368619	0.226174	FALSE	FALSE	Trans (>250 kb)			0.545795
ENSG00000179361	ARID3B	15	q24.1	74833518	74890472	2.08692	0.0368956	0.226271	FALSE	FALSE	Trans (>250 kb)			0.466403
ENSG00000171444	MCC	5	q22.2	112357796	112824527	2.08635	0.0369465	0.226271	FALSE	FALSE	Trans (>250 kb)			0.611989
ENSG00000101405	OXT	20	p13	3052266	3053163	2.08473	0.037094	0.226911	FALSE	FALSE	Trans (>250 kb)			0.99975
ENSG00000180817	PPA1	10	q22.1	71962586	71993667	2.08454	0.0371108	0.226911	FALSE	FALSE	Trans (>250 kb)			0.242526
ENSG00000104067	TJP1	15	q13.1	29991571	30261068	2.08453	0.0371119	0.226911	FALSE	FALSE	Trans (>250 kb)			0.945255
ENSG00000070770	CSNK2A2	16	q21	58191811	58231824	2.08319	0.0372341	0.22727	FALSE	FALSE	Trans (>250 kb)			0.428907
ENSG00000185947	ZNF267	16	p11.2	31885079	31928668	2.08274	0.0372753	0.227434	FALSE	FALSE	Trans (>250 kb)			0.888861
ENSG00000084731	KIF3C	2	p23.3	26149471	26205618	2.08212	0.0373313	0.227573	FALSE	FALSE	Trans (>250 kb)			0.783572
ENSG00000071967	CYBRD1	2	q31.1	172378757	172414643	2.08207	0.0373363	0.227573	FALSE	FALSE	Trans (>250 kb)			0.019648
ENSG00000011600	TYROBP	19	q13.12	36395303	36399197	2.08026	0.0375014	0.228216	FALSE	FALSE	Trans (>250 kb)			0.371213
ENSG00000014216	CAPN1	11	q13.1	64948037	64979477	2.07948	0.0375737	0.228404	FALSE	FALSE	Trans (>250 kb)			0.149835
ENSG00000273088	RP11-201K10.3	1	q22	155141885	155159748	2.07914	0.0376049	0.228431	FALSE	FALSE	Trans (>250 kb)			0.228027
ENSG00000197536	C5orf56	5	q31.1	131746328	131811736	2.0791	0.0376078	0.228431	FALSE	FALSE	Trans (>250 kb)			0.00384962
ENSG00000143363	PRUNE	1	q21.3	150980896	151008189	2.07903	0.0376144	0.228431	FALSE	FALSE	Trans (>250 kb)			0.30072
ENSG00000163794	UCN	2	p23.3	27530268	27531313	2.07885	0.0376313	0.228481	FALSE	FALSE	Trans (>250 kb)			0.0512449
ENSG00000131013	PPIL4	6	q25.1	149825869	149867174	2.07812	0.0376986	0.22861	FALSE	FALSE	Trans (>250 kb)			0.811069
ENSG00000100311	PDGFB	22	q13.1	39619364	39640756	2.07799	0.0377102	0.22861	FALSE	FALSE	Trans (>250 kb)			0.0284472
ENSG00000107566	ERLIN1	10	q24.31	101909851	101948091	2.07739	0.0377655	0.228838	FALSE	FALSE	Trans (>250 kb)			0.440406
ENSG00000069424	KCNAB2	1	p36.31	6051526	6161253	2.07614	0.0378808	0.229411	FALSE	FALSE	Trans (>250 kb)			0.853965
ENSG00000180891	CUEDC1	17	q22	55938604	56032684	2.07583	0.0379096	0.229517	FALSE	FALSE	Trans (>250 kb)			0.20473
ENSG00000105851	PIK3CG	7	q22.3	106505723	106547590	2.07466	0.038018	0.22983	FALSE	FALSE	Trans (>250 kb)			0.89746
ENSG00000163788	SNRK	3	p22.1	43328004	43466256	2.07455	0.0380287	0.22983	FALSE	FALSE	Trans (>250 kb)			0.325317
ENSG00000144959	NCEH1	3	q26.31	172348039	172429008	2.0738	0.0380979	0.230133	FALSE	FALSE	Trans (>250 kb)			0.620788
ENSG00000142961	MOB3C	1	p33	47073387	47082563	2.07328	0.0381461	0.230164	FALSE	FALSE	Trans (>250 kb)			0.963654
ENSG00000093072	CECR1	22	q11.1	17660194	17702879	2.07307	0.0381655	0.230194	FALSE	FALSE	Trans (>250 kb)			0.99985
ENSG00000071859	FAM50A	X	q28	153672473	153679002	2.07263	0.0382064	0.230299	FALSE	FALSE	Trans (>250 kb)
ENSG00000121749	TBC1D15	12	q21.1	72233487	72320629	2.07224	0.0382427	0.23041	FALSE	FALSE	Trans (>250 kb)			0.670983
ENSG00000160584	SIK3	11	q23.3	116714118	116969153	2.07209	0.0382573	0.23041	FALSE	FALSE	Trans (>250 kb)			0.0644436
ENSG00000175931	UBE2O	17	q25.1	74385532	74449288	2.07106	0.0383535	0.230711	FALSE	FALSE	Trans (>250 kb)			0.0124488
ENSG00000111912	NCOA7	6	q22.32	126102307	126252266	2.07101	0.0383579	0.230711	FALSE	FALSE	Trans (>250 kb)			0.90466
ENSG00000163882	POLR2H	3	q27.1	184079506	184086384	2.07098	0.0383605	0.230711	FALSE	FALSE	Trans (>250 kb)			0.510299
ENSG00000063169	GLTSCR1	19	q13.33	48111453	48206533	2.07036	0.0384187	0.230781	FALSE	FALSE	Trans (>250 kb)			0.145735
ENSG00000123552	USP45	6	q16.2	99880190	99969604	2.07035	0.0384199	0.230781	FALSE	FALSE	Trans (>250 kb)			0.627887
ENSG00000104518	GSDMD	8	q24.3	144635377	144645232	2.06938	0.03851	0.231112	FALSE	FALSE	Trans (>250 kb)			0.682782
ENSG00000126804	ZBTB1	14	q23.3	64970430	65000408	2.06888	0.0385572	0.231112	FALSE	FALSE	Trans (>250 kb)			0.308819
ENSG00000012779	ALOX5	10	q11.21	45869661	45941561	2.06878	0.0385666	0.231112	FALSE	FALSE	Trans (>250 kb)			0.231027
ENSG00000096060	FKBP5	6	p21.31	35541362	35696360	2.06847	0.0385963	0.231112	FALSE	FALSE	Trans (>250 kb)			0.874763
ENSG00000140988	RPS2	16	p13.3	2012053	2014861	2.06824	0.0386178	0.231155	FALSE	FALSE	Trans (>250 kb)			0.289721
ENSG00000008311	AASS	7	q31.32	121715701	121784334	2.06735	0.0387013	0.231156	FALSE	FALSE	Trans (>250 kb)			0.0726427
ENSG00000143303	RRNAD1	1	q23.1	156698234	156706752	2.06688	0.0387457	0.231277	FALSE	FALSE	Trans (>250 kb)			0.910459
ENSG00000134539	KLRD1	12	p13.2	10378657	10469850	2.06525	0.0388998	0.232002	FALSE	FALSE	Trans (>250 kb)			0.446105
ENSG00000173662	TAS1R1	1	p36.31	6615241	6639817	2.06345	0.0390696	0.232784	FALSE	FALSE	Trans (>250 kb)			0.580092
ENSG00000203485	INF2	14	q32.33	105155943	105185942	2.06193	0.0392143	0.233469	FALSE	FALSE	Trans (>250 kb)			0.661784
ENSG00000119778	ATAD2B	2	p23.3	23971534	24149984	2.06038	0.0393622	0.234194	FALSE	FALSE	Trans (>250 kb)			0.079742
ENSG00000198498	TMA16	4	q32.2	164415594	164441691	2.05976	0.0394213	0.234445	FALSE	FALSE	Trans (>250 kb)			0.960754
ENSG00000159388	BTG2	1	q32.1	203274619	203278730	2.05901	0.0394932	0.234746	FALSE	FALSE	Trans (>250 kb)			0.00594941
ENSG00000143994	ABHD1	2	p23.3	27346682	27353680	2.05841	0.0395513	0.235012	FALSE	FALSE	Trans (>250 kb)			0.628187
ENSG00000241935	HOGA1	10	q24.2	99344080	99372559	2.05768	0.0396208	0.235144	FALSE	FALSE	Trans (>250 kb)			0.511599
ENSG00000198408	MGEA5	10	q24.32	103544200	103578696	2.05705	0.0396818	0.235461	FALSE	FALSE	Trans (>250 kb)			0.553895
ENSG00000123643	SLC36A1	5	q33.1	150816607	150871942	2.05639	0.0397454	0.235734	FALSE	FALSE	Trans (>250 kb)			0.384212
ENSG00000173281	PPP1R3B	8	p23.1	8993765	9009084	2.0561	0.0397733	0.23582	FALSE	FALSE	Trans (>250 kb)			0.982252
ENSG00000143119	CD53	1	p13.3	111415775	111442550	2.05576	0.0398057	0.235857	FALSE	FALSE	Trans (>250 kb)			0.286021
ENSG00000136630	HLX	1	q41	221051699	221058401	2.05565	0.0398158	0.235857	FALSE	FALSE	Trans (>250 kb)			0.805269
ENSG00000081154	PCNP	3	q12.3	101292939	101313281	2.05562	0.0398195	0.235857	FALSE	FALSE	Trans (>250 kb)			0.0328467
ENSG00000146247	PHIP	6	q14.1	79645584	79787953	2.05526	0.0398542	0.235985	FALSE	FALSE	Trans (>250 kb)			0.250725
ENSG00000169045	HNRNPH1	5	q35.3	179041179	179061785	2.05426	0.039951	0.236346	FALSE	FALSE	Trans (>250 kb)			0.854065
ENSG00000065978	YBX1	1	p34.2	43148098	43168020	2.05384	0.039991	0.236487	FALSE	FALSE	Trans (>250 kb)			0.4958
ENSG00000160216	AGPAT3	21	q22.3	45285067	45406417	2.053	0.0400729	0.236756	FALSE	FALSE	Trans (>250 kb)			0.964254
ENSG00000108379	WNT3	17	q21.32	44839872	44910520	2.05226	0.040144	0.237014	FALSE	FALSE	Trans (>250 kb)			0.00254975
ENSG00000204161	C10orf128	10	q11.23	50362773	50396630	2.05207	0.0401633	0.237014	FALSE	FALSE	Trans (>250 kb)			0.0851415
ENSG00000173548	SNX33	15	q24.2	75940247	75954642	2.05201	0.0401689	0.237014	FALSE	FALSE	Trans (>250 kb)			0.940756
ENSG00000153179	RASSF3	12	q14.2	65004293	65091347	2.05124	0.0402435	0.237168	FALSE	FALSE	Trans (>250 kb)			0.406609
ENSG00000133313	CNDP2	18	q22.3	72163051	72188366	2.05081	0.0402852	0.23721	FALSE	FALSE	Trans (>250 kb)			0.315118
ENSG00000101246	ARFRP1	20	q13.33	62329996	62339377	2.05026	0.0403389	0.237335	FALSE	FALSE	Trans (>250 kb)			0.00684932
ENSG00000149150	SLC43A1	11	q12.1	57252007	57283259	2.05007	0.0403572	0.237342	FALSE	FALSE	Trans (>250 kb)			0.560194
ENSG00000264364	DYNLL2	17	q22	56160776	56172897	2.04991	0.0403732	0.237379	FALSE	FALSE	Trans (>250 kb)			0.30092
ENSG00000107815	C10orf2	10	q24.31	102747124	102754158	2.04955	0.0404088	0.237506	FALSE	FALSE	Trans (>250 kb)			0.837366
ENSG00000155090	KLF10	8	q22.3	103661007	103668130	2.04867	0.0404948	0.237888	FALSE	FALSE	Trans (>250 kb)			0.443106
ENSG00000117479	SLC19A2	1	q24.2	169433147	169455241	2.04815	0.040545	0.238028	FALSE	FALSE	Trans (>250 kb)			0.20053
ENSG00000138092	CENPO	2	p23.3	25016005	25045245	2.04736	0.0406229	0.238353	FALSE	FALSE	Trans (>250 kb)			0.0187481
ENSG00000068650	ATP11A	13	q34	113344643	113541482	2.04727	0.0406316	0.23836	FALSE	FALSE	Trans (>250 kb)			0.406809
ENSG00000103126	AXIN1	16	p13.3	337440	402673	2.04691	0.040667	0.238445	FALSE	FALSE	Trans (>250 kb)			0.222028
ENSG00000166855	CLPX	15	q22.31	65440557	65477680	2.04565	0.0407909	0.238797	FALSE	FALSE	Trans (>250 kb)			0.128937
ENSG00000172671	ZFAND4	10	q11.22	46111043	46168228	2.04512	0.0408432	0.238966	FALSE	FALSE	Trans (>250 kb)			0.374813
ENSG00000105298	CACTIN	19	p13.3	3610639	3626813	2.04509	0.0408457	0.238966	FALSE	FALSE	Trans (>250 kb)			0.846765
ENSG00000185236	RAB11B	19	p13.2	8454865	8469318	2.04481	0.0408737	0.238966	FALSE	FALSE	Trans (>250 kb)			0.0734427
ENSG00000118260	CREB1	2	q33.3	208394461	208468155	2.04422	0.0409316	0.239134	FALSE	FALSE	Trans (>250 kb)			0.224728
ENSG00000156858	PRR14	16	p11.2	30662038	30667761	2.04361	0.040992	0.239231	FALSE	FALSE	Trans (>250 kb)			0.892161
ENSG00000261221	ZNF865	19	q13.42	56116771	56128635	2.04343	0.0410097	0.239231	FALSE	FALSE	Trans (>250 kb)			0.691581
ENSG00000148943	LIN7C	11	p14.1	27516123	27528320	2.04324	0.0410285	0.239231	FALSE	FALSE	Trans (>250 kb)			0.365613
ENSG00000104497	SNX16	8	q21.13	82711816	82755101	2.04309	0.0410432	0.239231	FALSE	FALSE	Trans (>250 kb)			0.511799
ENSG00000166912	MTMR10	15	q13.3	31231144	31283810	2.04167	0.0411847	0.239931	FALSE	FALSE	Trans (>250 kb)			0.710579
ENSG00000170185	USP38	4	q31.21	144106070	144144983	2.04122	0.0412292	0.240125	FALSE	FALSE	Trans (>250 kb)			0.533697
ENSG00000106290	TAF6	7	q22.1	99704693	99717464	2.04107	0.0412437	0.240152	FALSE	FALSE	Trans (>250 kb)			0.143836
ENSG00000171855	IFNB1	9	p21.3	21077104	21077943	2.03917	0.0414327	0.240782	FALSE	FALSE	Trans (>250 kb)			0.958154
ENSG00000102886	GDPD3	16	p11.2	30116131	30125177	2.03807	0.0415425	0.241256	FALSE	FALSE	12971	rs3809627	3.246e-08	8.13174e-08
ENSG00000068366	ACSL4	X	q23	108867473	108976632	2.03727	0.0416228	0.241518	FALSE	FALSE	Trans (>250 kb)
ENSG00000141569	TRIM65	17	q25.1	73876416	73893084	2.03677	0.0416728	0.241574	FALSE	FALSE	Trans (>250 kb)			0.000854131
ENSG00000066926	FECH	18	q21.31	55215515	55254004	2.03648	0.0417025	0.241665	FALSE	FALSE	Trans (>250 kb)			0.936456
ENSG00000069493	CLEC2D	12	p13.31	9817565	9848413	2.03642	0.0417081	0.241665	FALSE	FALSE	Trans (>250 kb)
ENSG00000101150	TPD52L2	20	q13.33	62496596	62522898	2.03468	0.0418827	0.242298	FALSE	FALSE	Trans (>250 kb)			0.155134
ENSG00000120063	GNA13	17	q24.1	63006833	63052957	2.03445	0.0419063	0.242347	FALSE	FALSE	Trans (>250 kb)			0.315418
ENSG00000180008	SOCS4	14	q22.2	55493948	55516206	2.03413	0.0419385	0.242362	FALSE	FALSE	Trans (>250 kb)			0.30122
ENSG00000100075	SLC25A1	22	q11.21	19163095	19166343	2.03392	0.0419592	0.242362	FALSE	FALSE	Trans (>250 kb)			0.925157
ENSG00000132357	CARD6	5	p13.1	40841286	40860275	2.03382	0.0419698	0.242362	FALSE	FALSE	Trans (>250 kb)			0.0276472
ENSG00000173401	GLIPR1L1	12	q21.2	75728419	75764340	2.03315	0.0420373	0.242596	FALSE	FALSE	Trans (>250 kb)			0.682682
ENSG00000152223	EPG5	18	q21.1	43427574	43547240	2.03237	0.0421166	0.242755	FALSE	FALSE	Trans (>250 kb)			0.00654935
ENSG00000186522	Sep-10	2	q13	110300559	110371783	2.03168	0.0421858	0.24276	FALSE	FALSE	Trans (>250 kb)			0.351815
ENSG00000115145	STAM2	2	q23.3	152973315	153032506	2.02983	0.0423741	0.243229	FALSE	FALSE	Trans (>250 kb)			0.463804
ENSG00000111537	IFNG	12	q15	68548548	68553527	2.02946	0.0424118	0.243268	FALSE	FALSE	Trans (>250 kb)			0.59729
ENSG00000023697	DERA	12	p12.3	16064106	16190220	2.02912	0.0424458	0.243408	FALSE	FALSE	Trans (>250 kb)			0.459804
ENSG00000155330	C16orf87	16	q11.2	46830519	46865323	2.02891	0.0424677	0.243445	FALSE	FALSE	Trans (>250 kb)			0.609789
ENSG00000100345	MYH9	22	q12.3	36677327	36784063	2.0284	0.0425192	0.243702	FALSE	FALSE	Trans (>250 kb)			0.628187
ENSG00000142657	PGD	1	p36.22	10458649	10480201	2.0269	0.0426725	0.243978	FALSE	FALSE	Trans (>250 kb)			0.490501
ENSG00000133561	GIMAP6	7	q36.1	150322463	150329473	2.02684	0.0426789	0.243978	FALSE	FALSE	Trans (>250 kb)			0.00534947
ENSG00000103353	UBFD1	16	p12.2	23568392	23585710	2.02678	0.0426849	0.243978	FALSE	FALSE	Trans (>250 kb)			0.370113
ENSG00000165312	OTUD1	10	p12.2	23728198	23731308	2.02663	0.0427001	0.243978	FALSE	FALSE	Trans (>250 kb)			0.950055
ENSG00000125898	FAM110A	20	p13	814358	838106	2.02644	0.0427199	0.243978	FALSE	FALSE	Trans (>250 kb)			0.883562
ENSG00000114853	ZBTB47	3	p22.1	42695176	42709072	2.02579	0.0427867	0.244234	FALSE	FALSE	Trans (>250 kb)			0.312919
ENSG00000198604	BAZ1A	14	q13.2	35221937	35344853	2.02554	0.0428122	0.244271	FALSE	FALSE	Trans (>250 kb)			0.0794421
ENSG00000143751	SDE2	1	q42.12	226170403	226187032	2.02515	0.0428523	0.244427	FALSE	FALSE	Trans (>250 kb)			0.627787
ENSG00000196865	NHLRC2	10	q25.3	115614420	115676953	2.0243	0.0429389	0.244592	FALSE	FALSE	Trans (>250 kb)			0.494901
ENSG00000090975	PITPNM2	12	q24.31	123468027	123634562	2.02279	0.043095	0.245143	FALSE	FALSE	0	rs7975763	7.804e-09	3.2679e-08
ENSG00000142789	CELA3A	1	p36.12	22328149	22339032	2.02132	0.043247	0.24577	FALSE	FALSE	Trans (>250 kb)			0.00594941
ENSG00000090061	CCNK	14	q32.2	99947506	100001381	2.02106	0.0432737	0.245826	FALSE	FALSE	Trans (>250 kb)			0.627587
ENSG00000129226	CD68	17	p13.1	7482785	7485429	2.01977	0.0434071	0.2465	FALSE	FALSE	Trans (>250 kb)			0.0374463
ENSG00000074657	ZNF532	18	q21.32	56529832	56653712	2.01972	0.0434128	0.2465	FALSE	FALSE	181788	rs9955954	1.539e-08	0.454905
ENSG00000197386	HTT	4	p16.3	3076408	3245676	2.01906	0.0434806	0.246746	FALSE	FALSE	Trans (>250 kb)			0.0253475
ENSG00000189067	LITAF	16	p13.13	11641853	11730237	2.01537	0.0438658	0.248256	FALSE	FALSE	Trans (>250 kb)			0.000165229
ENSG00000130811	EIF3G	19	p13.2	10225693	10230596	2.015	0.043905	0.248338	FALSE	FALSE	Trans (>250 kb)			0.909659
ENSG00000036549	ZZZ3	1	p31.1	78028101	78149104	2.01472	0.0439341	0.248448	FALSE	FALSE	Trans (>250 kb)			0.39621
ENSG00000153786	ZDHHC7	16	q24.1	85007787	85045141	2.01442	0.0439656	0.248469	FALSE	FALSE	Trans (>250 kb)			0.0882412
ENSG00000123933	MXD4	4	p16.3	2249159	2264021	2.01384	0.0440265	0.248739	FALSE	FALSE	Trans (>250 kb)			0.079742
ENSG00000177300	CLDN22	4	q35.1	184239220	184241927	2.01372	0.0440386	0.248739	FALSE	FALSE	Trans (>250 kb)			0.327017
ENSG00000105373	GLTSCR2	19	q13.33	48248779	48260315	2.01357	0.0440547	0.248739	FALSE	FALSE	Trans (>250 kb)			0.441706
ENSG00000125910	S1PR4	19	p13.3	3172344	3180329	2.01263	0.0441532	0.249224	FALSE	FALSE	Trans (>250 kb)			0.267523
ENSG00000175376	EIF1AD	11	q13.1	65764016	65769647	2.01167	0.0442545	0.249519	FALSE	FALSE	Trans (>250 kb)			9.83865e-08
ENSG00000172943	PHF8	X	p11.22	53963109	54075391	2.01132	0.0442915	0.249536	FALSE	FALSE	Trans (>250 kb)
ENSG00000040341	STAU2	8	q21.11	74332604	74659943	2.01122	0.0443022	0.249536	FALSE	FALSE	Trans (>250 kb)			0.10444
ENSG00000100632	ERH	14	q24.1	69846848	69865344	2.01016	0.0444139	0.249911	FALSE	FALSE	Trans (>250 kb)			0.547195
ENSG00000101940	WDR13	X	p11.23	48448430	48463581	2.01005	0.0444259	0.249911	FALSE	FALSE	Trans (>250 kb)
ENSG00000139146	FAM60A	12	p11.21	31433518	31479992	2.01002	0.0444287	0.249911	FALSE	FALSE	Trans (>250 kb)			0.637786
ENSG00000115165	CYTIP	2	q24.1	158271131	158345473	2.00953	0.0444808	0.250078	FALSE	FALSE	Trans (>250 kb)			0.537696
ENSG00000022567	SLC45A4	8	q24.3	142217265	142318404	2.00918	0.0445185	0.250123	FALSE	FALSE	Trans (>250 kb)			0.0654435
ENSG00000226364	AC102948.2	17	q22	50939481	50976948	2.00893	0.0445442	0.250123	FALSE	FALSE	Trans (>250 kb)			0.125537
ENSG00000164308	ERAP2	5	q15	96211643	96255420	2.00733	0.0447144	0.250722	FALSE	FALSE	Trans (>250 kb)			0.110539
ENSG00000105738	SIPA1L3	19	q13.13	38397868	38699012	2.00605	0.0448513	0.25101	FALSE	FALSE	Trans (>250 kb)			0.0622438
ENSG00000159069	FBXW5	9	q34.3	139834887	139839148	2.00604	0.044852	0.25101	FALSE	FALSE	Trans (>250 kb)			0.187831
ENSG00000104529	EEF1D	8	q24.3	144661867	144681711	2.0054	0.0449203	0.251186	FALSE	FALSE	Trans (>250 kb)			0.610289
ENSG00000143079	CTTNBP2NL	1	p13.2	112938803	113006078	2.00499	0.0449643	0.251262	FALSE	FALSE	Trans (>250 kb)			0.89996
ENSG00000146592	CREB5	7	p15.1	28338940	28865511	2.00285	0.0451938	0.252196	FALSE	FALSE	Trans (>250 kb)			0.687081
ENSG00000106609	TMEM248	7	q11.21	66386212	66423538	2.00215	0.0452681	0.2524	FALSE	FALSE	Trans (>250 kb)			0.792971
ENSG00000149923	PPP4C	16	p11.2	30087299	30096698	2.00208	0.0452759	0.2524	FALSE	FALSE	6462	rs3809627	3.246e-08	3.55797e-07
ENSG00000126456	IRF3	19	q13.33	50162826	50169132	2.00163	0.0453246	0.252543	FALSE	FALSE	Trans (>250 kb)			0.252125
ENSG00000117228	GBP1	1	p22.2	89518002	89531043	2.00144	0.045345	0.252577	FALSE	FALSE	Trans (>250 kb)			0.975552
ENSG00000155926	SLA	8	q24.22	134048973	134115298	2.00045	0.045452	0.252888	FALSE	FALSE	Trans (>250 kb)			0.00354965
ENSG00000174125	TLR1	4	p14	38792298	38858438	2.00011	0.0454884	0.252888	FALSE	FALSE	Trans (>250 kb)			0.0393461
ENSG00000136244	IL6	7	p15.3	22765503	22771621	2.00007	0.0454932	0.252888	FALSE	FALSE	Trans (>250 kb)			0.0988401
ENSG00000168802	CHTF8	16	q22.1	69151913	69166487	1.9976	0.0457597	0.253912	FALSE	FALSE	Trans (>250 kb)			0.470303
ENSG00000153815	CMIP	16	q23.2	81478775	81745367	1.99754	0.0457666	0.253912	FALSE	FALSE	Trans (>250 kb)			0.333017
ENSG00000142235	LMTK3	19	q13.33	48988528	49016446	1.99576	0.0459599	0.254991	FALSE	FALSE	Trans (>250 kb)			0.70018
ENSG00000187446	CHP1	15	q15.1	41523037	41574043	1.99487	0.0460572	0.255187	FALSE	FALSE	Trans (>250 kb)			0.217028
ENSG00000197780	TAF13	1	p13.3	109605108	109618624	1.99486	0.0460581	0.255187	FALSE	FALSE	Trans (>250 kb)			0.960754
ENSG00000184659	FOXD4L4	9	q21.11	70426623	70429731	1.99425	0.0461249	0.255223	FALSE	FALSE	Trans (>250 kb)
ENSG00000030110	BAK1	6	p21.31	33540329	33548019	1.9942	0.0461303	0.255223	FALSE	FALSE	5561	rs394199	5.584e-11	1.31616e-06
ENSG00000152284	TCF7L1	2	p11.2	85360533	85537511	1.99419	0.0461316	0.255223	FALSE	FALSE	Trans (>250 kb)			0.314219
ENSG00000112941	PAPD7	5	p15.31	6714718	6757161	1.99398	0.0461546	0.255253	FALSE	FALSE	Trans (>250 kb)			0.0015768
ENSG00000171456	ASXL1	20	q11.21	30946155	31027122	1.99378	0.0461758	0.255274	FALSE	FALSE	Trans (>250 kb)			0.859164
ENSG00000185404	SP140L	2	q37.1	231191899	231268447	1.99257	0.0463085	0.255568	FALSE	FALSE	70070	rs35540610	2.879e-12	3.33506e-05
ENSG00000129518	EAPP	14	q13.1	34985135	35008916	1.9924	0.0463277	0.255568	FALSE	FALSE	Trans (>250 kb)			0.406209
ENSG00000100450	GZMH	14	q12	25075686	25078905	1.99224	0.0463446	0.255609	FALSE	FALSE	Trans (>250 kb)			0.349515
ENSG00000197223	C1D	2	p14	68268262	68338080	1.99175	0.046398	0.255736	FALSE	FALSE	Trans (>250 kb)			0.123038
ENSG00000179564	LSMEM2	3	p21.31	50316458	50325545	1.99173	0.0464003	0.255736	FALSE	FALSE	Trans (>250 kb)			0.126837
ENSG00000183476	SH2D7	15	q25.1	78370150	78397251	1.99068	0.0465166	0.256198	FALSE	FALSE	Trans (>250 kb)			0.394611
ENSG00000184203	PPP1R2	3	q29	195241221	195270209	1.98791	0.046822	0.257754	FALSE	FALSE	Trans (>250 kb)			0.757874
ENSG00000174238	PITPNA	17	p13.3	1421012	1466110	1.98769	0.0468464	0.257828	FALSE	FALSE	Trans (>250 kb)			0.429107
ENSG00000116350	SRSF4	1	p35.3	29474255	29508499	1.98756	0.0468604	0.257828	FALSE	FALSE	Trans (>250 kb)			0.0625437
ENSG00000154473	BUB3	10	q26.13	124913793	124924886	1.98664	0.0469626	0.25822	FALSE	FALSE	Trans (>250 kb)			0.967453
ENSG00000121653	MAPK8IP1	11	p11.2	45907202	45928016	1.98566	0.0470706	0.25852	FALSE	FALSE	Trans (>250 kb)			0.10184
ENSG00000129757	CDKN1C	11	p15.4	2904443	2907111	1.9849	0.0471551	0.258655	FALSE	FALSE	Trans (>250 kb)			0.465503
ENSG00000129353	SLC44A2	19	p13.2	10713133	10755235	1.98462	0.0471865	0.258655	FALSE	FALSE	120989	rs28834106	3.79e-11	0.00974903
ENSG00000100897	DCAF11	14	q11.2	24583404	24594451	1.98455	0.0471949	0.258655	FALSE	FALSE	Trans (>250 kb)			0.60089
ENSG00000059377	TBXAS1	7	q34	139476850	139720125	1.9844	0.0472116	0.258655	FALSE	FALSE	Trans (>250 kb)			0.388311
ENSG00000175221	MED16	19	p13.3	867962	893218	1.98379	0.0472797	0.258655	FALSE	FALSE	Trans (>250 kb)			0.00179152
ENSG00000100227	POLDIP3	22	q13.2	42979727	43010968	1.98368	0.047291	0.258655	FALSE	FALSE	Trans (>250 kb)			0.894261
ENSG00000133056	PIK3C2B	1	q32.1	204391756	204463852	1.98339	0.0473233	0.258706	FALSE	FALSE	Trans (>250 kb)			0.0931407
ENSG00000162994	CLHC1	2	p16.1	55401927	55459699	1.98299	0.0473689	0.258872	FALSE	FALSE	Trans (>250 kb)			0.319018
ENSG00000143256	PFDN2	1	q23.3	161070346	161087901	1.98278	0.0473922	0.258872	FALSE	FALSE	Trans (>250 kb)			0.391211
ENSG00000173372	C1QA	1	p36.12	22962999	22966101	1.98103	0.047588	0.259793	FALSE	FALSE	Trans (>250 kb)			0.99885
ENSG00000099991	CABIN1	22	q11.23	24407642	24574596	1.98095	0.0475971	0.259793	FALSE	FALSE	Trans (>250 kb)			0.724478
ENSG00000096746	HNRNPH3	10	q21.3	70090931	70102948	1.97988	0.0477165	0.260234	FALSE	FALSE	Trans (>250 kb)			0.106939
ENSG00000214265	SNURF	15	q11.2	25200181	25245423	1.97934	0.0477776	0.260357	FALSE	FALSE	Trans (>250 kb)			0.278322
ENSG00000162777	DENND2D	1	p13.3	111729796	111747157	1.97923	0.0477897	0.260357	FALSE	FALSE	Trans (>250 kb)			0.0149485
ENSG00000174370	C11orf45	11	q24.3	128769460	128775930	1.97746	0.0479896	0.261072	FALSE	FALSE	Trans (>250 kb)			0.126637
ENSG00000213923	CSNK1E	22	q13.1	38686697	38794527	1.97696	0.0480459	0.261213	FALSE	FALSE	Trans (>250 kb)			0.80037
ENSG00000198876	DCAF12	9	p13.3	34086385	34127397	1.97637	0.0481133	0.261306	FALSE	FALSE	Trans (>250 kb)			0.125337
ENSG00000007376	RPUSD1	16	p13.3	834974	838397	1.97628	0.048123	0.261306	FALSE	FALSE	229435	rs405343	4.715e-08	0.759674
ENSG00000119242	CCDC92	12	q24.31	124403207	124457378	1.97552	0.0482089	0.261468	FALSE	FALSE	Trans (>250 kb)			0.757074
ENSG00000179820	MYADM	19	q13.42	54369477	54379691	1.97548	0.0482139	0.261468	FALSE	FALSE	Trans (>250 kb)			0.938556
ENSG00000118200	CAMSAP2	1	q32.1	200708686	200829832	1.97485	0.0482848	0.261652	FALSE	FALSE	46065	rs59655222	3.758e-11	0.00414959
ENSG00000153714	LURAP1L	9	p23	12775020	12822130	1.97472	0.0483005	0.261652	FALSE	FALSE	Trans (>250 kb)			0.945455
ENSG00000055609	KMT2C	7	q36.1	151832010	152133090	1.973	0.0484955	0.262578	FALSE	FALSE	Trans (>250 kb)			0.807869
ENSG00000160094	ZNF362	1	p35.1	33722146	33766320	1.97256	0.0485454	0.262638	FALSE	FALSE	Trans (>250 kb)			0.0178482
ENSG00000185033	SEMA4B	15	q26.1	90703836	90772911	1.97178	0.0486353	0.262736	FALSE	FALSE	114673	rs6496663	2.778e-08	0.0508449
ENSG00000234769	WASH4P	16	p13.3	64043	69452	1.97168	0.0486457	0.262736	FALSE	FALSE	Trans (>250 kb)			0.955154
ENSG00000243056	EIF4EBP3	5	q31.3	139927251	139929163	1.97159	0.0486563	0.262736	FALSE	FALSE	Trans (>250 kb)			0.648685
ENSG00000250722	SEPP1	5	p12	42799982	42887494	1.97147	0.0486697	0.262741	FALSE	FALSE	Trans (>250 kb)			0.213529
ENSG00000114120	SLC25A36	3	q23	140660672	140698775	1.96973	0.0488688	0.263493	FALSE	FALSE	Trans (>250 kb)			0.617488
ENSG00000143952	VPS54	2	p14	64119280	64246206	1.96964	0.0488792	0.263493	FALSE	FALSE	Trans (>250 kb)			0.871263
ENSG00000160917	CPSF4	7	q22.1	99036545	99054994	1.96915	0.0489358	0.263697	FALSE	FALSE	Trans (>250 kb)			0.151235
ENSG00000196218	RYR1	19	q13.2	38924339	39078204	1.96838	0.0490244	0.263987	FALSE	FALSE	Trans (>250 kb)			0.458604
ENSG00000183386	FHL3	1	p34.3	38462442	38471278	1.96834	0.0490295	0.263987	FALSE	FALSE	Trans (>250 kb)			0.117438
ENSG00000116698	SMG7	1	q25.3	183441351	183567381	1.96714	0.0491666	0.264259	FALSE	FALSE	Trans (>250 kb)			0.0716428
ENSG00000215271	HOMEZ	14	q11.2	23741666	23768656	1.96672	0.0492154	0.264259	FALSE	FALSE	Trans (>250 kb)			0.929757
ENSG00000111348	ARHGDIB	12	p12.3	15094951	15114662	1.96669	0.0492186	0.264259	FALSE	FALSE	Trans (>250 kb)			0.30172
ENSG00000129347	KRI1	19	p13.2	10663761	10676713	1.96649	0.0492415	0.264259	FALSE	FALSE	71617	rs28834106	3.79e-11	0.235926
ENSG00000143819	EPHX1	1	q42.12	225997794	226033260	1.96637	0.0492555	0.264282	FALSE	FALSE	Trans (>250 kb)			0.322118
ENSG00000104885	DOT1L	19	p13.3	2164148	2232577	1.96625	0.0492697	0.264282	FALSE	FALSE	Trans (>250 kb)			0.290021
ENSG00000099364	FBXL19	16	p11.2	30934376	30960104	1.96519	0.0493924	0.264673	FALSE	FALSE	Trans (>250 kb)			0.0119488
ENSG00000213903	LTB4R	14	q12	24780656	24787242	1.96518	0.0493939	0.264673	FALSE	FALSE	Trans (>250 kb)			0.339116
ENSG00000119314	PTBP3	9	q32	114980715	115095947	1.965	0.049414	0.264697	FALSE	FALSE	Trans (>250 kb)			0.00514949
ENSG00000144118	RALB	2	q14.2	120997640	121052289	1.96473	0.0494457	0.264761	FALSE	FALSE	Trans (>250 kb)			0.111839
ENSG00000134545	KLRC1	12	p13.2	10594863	10607284	1.96411	0.0495171	0.264884	FALSE	FALSE	Trans (>250 kb)			0.857864
ENSG00000099904	ZDHHC8	22	q11.21	20116979	20135530	1.96383	0.0495497	0.265005	FALSE	FALSE	Trans (>250 kb)			0.847265
ENSG00000131375	CAPN7	3	p25.1	15247659	15294425	1.96226	0.0497317	0.265685	FALSE	FALSE	Trans (>250 kb)			0.210529
ENSG00000124151	NCOA3	20	q13.12	46130601	46285621	1.9622	0.049739	0.265685	FALSE	FALSE	Trans (>250 kb)			0.069743
ENSG00000113615	SEC24A	5	q31.1	133984479	134063513	1.9613	0.0498441	0.265977	FALSE	FALSE	Trans (>250 kb)			0.0172483
ENSG00000133874	RNF122	8	p12	33405273	33424643	1.9611	0.0498677	0.265977	FALSE	FALSE	Trans (>250 kb)			0.452005
ENSG00000174600	CMKLR1	12	q23.3	108681821	108733118	1.96093	0.0498875	0.266029	FALSE	FALSE	Trans (>250 kb)			0.0952405
ENSG00000198689	SLC9A6	X	q26.3	135067598	135129423	1.96032	0.0499589	0.266102	FALSE	FALSE	Trans (>250 kb)
ENSG00000134283	PPHLN1	12	q12	42632249	42853517	1.95911	0.0500994	0.26665	FALSE	FALSE	Trans (>250 kb)			0.000163399
ENSG00000100281	HMGXB4	22	q12.3	35653445	35691800	1.95869	0.0501497	0.266698	FALSE	FALSE	Trans (>250 kb)			0.146435
ENSG00000258474	RP11-187E13.1	14	q12	32414059	32419588	1.95859	0.0501607	0.266698	FALSE	FALSE	Trans (>250 kb)			0.989451
ENSG00000121152	NCAPH	2	q11.2	97001525	97039583	1.95812	0.0502165	0.266777	FALSE	FALSE	Trans (>250 kb)			0.0173483
ENSG00000164776	PHKG1	7	p11.2	56148440	56160689	1.95808	0.0502201	0.266777	FALSE	FALSE	Trans (>250 kb)			6.8588e-06
ENSG00000130726	TRIM28	19	q13.43	59055458	59062089	1.95805	0.0502244	0.266777	FALSE	FALSE	Trans (>250 kb)			0.771473
ENSG00000226397	C12orf77	12	p12.1	25146358	25150453	1.95683	0.0503675	0.267402	FALSE	FALSE	Trans (>250 kb)			0.959354
ENSG00000158869	FCER1G	1	q23.3	161185024	161190489	1.95652	0.0504038	0.267442	FALSE	FALSE	Trans (>250 kb)			0.988551
ENSG00000152332	UHMK1	1	q23.3	162467041	162499419	1.95643	0.0504149	0.267442	FALSE	FALSE	Trans (>250 kb)			0.857164
ENSG00000057704	TMCC3	12	q22	94960900	95044338	1.95592	0.0504743	0.267491	FALSE	FALSE	Trans (>250 kb)			0.248525
ENSG00000167291	TBC1D16	17	q25.3	77906142	78009647	1.9559	0.0504772	0.267491	FALSE	FALSE	Trans (>250 kb)			0.282222
ENSG00000140299	BNIP2	15	q22.2	59951345	59981733	1.9559	0.0504773	0.267491	FALSE	FALSE	Trans (>250 kb)			0.4978
ENSG00000160113	NR2F6	19	p13.11	17342692	17356749	1.95521	0.0505585	0.267661	FALSE	FALSE	Trans (>250 kb)			0.20043
ENSG00000126107	HECTD3	1	p34.1	45468212	45477001	1.95499	0.0505847	0.267751	FALSE	FALSE	Trans (>250 kb)			0.320118
ENSG00000038002	AGA	4	q34.3	178351924	178363657	1.95455	0.0506367	0.267966	FALSE	FALSE	Trans (>250 kb)			0.923958
ENSG00000139154	AEBP2	12	p12.3	19556979	19873735	1.95359	0.0507492	0.268295	FALSE	FALSE	Trans (>250 kb)			0.131937
ENSG00000077585	GPR137B	1	q42.3	236305832	236385165	1.95157	0.0509892	0.269306	FALSE	FALSE	Trans (>250 kb)			0.30182
ENSG00000072958	AP1M1	19	p13.11	16308389	16346160	1.9512	0.0510335	0.269306	FALSE	FALSE	Trans (>250 kb)			0.656584
ENSG00000165115	KIF27	9	q21.32	86451613	86536342	1.95045	0.0511227	0.269668	FALSE	FALSE	Trans (>250 kb)			0.000198368
ENSG00000119787	ATL2	2	p22.1	38522022	38604427	1.94995	0.0511818	0.269679	FALSE	FALSE	Trans (>250 kb)			0.226627
ENSG00000115756	HPCAL1	2	p25.1	10443015	10567743	1.9489	0.0513077	0.269836	FALSE	FALSE	Trans (>250 kb)			0.20073
ENSG00000169375	SIN3A	15	q24.2	75661720	75748183	1.94867	0.0513347	0.269849	FALSE	FALSE	Trans (>250 kb)			0.30142
ENSG00000205718	MBD3L4	19	p13.2	7037759	7040190	1.94798	0.0514178	0.269976	FALSE	FALSE	Trans (>250 kb)			0.920558
ENSG00000102699	PARP4	13	q12.12	24995064	25086948	1.94697	0.0515386	0.270011	FALSE	FALSE	Trans (>250 kb)			0.523198
ENSG00000216490	IFI30	19	p13.11	18283972	18288927	1.94673	0.0515674	0.270011	FALSE	FALSE	13052	rs4808760	4.841e-13	6.3709e-12
ENSG00000164323	KIAA1430	4	q35.1	186080819	186130658	1.94654	0.0515899	0.27004	FALSE	FALSE	Trans (>250 kb)			0.242626
ENSG00000112039	FANCE	6	p21.31	35420138	35434880	1.94602	0.0516522	0.270206	FALSE	FALSE	Trans (>250 kb)			0.99615
ENSG00000132376	INPP5K	17	p13.3	1397865	1420182	1.94577	0.0516827	0.270206	FALSE	FALSE	Trans (>250 kb)			0.691081
ENSG00000106052	TAX1BP1	7	p15.2	27778950	27884183	1.94566	0.0516951	0.270206	FALSE	FALSE	Trans (>250 kb)			0.142236
ENSG00000228672	PROB1	5	q31.2	138727635	138730885	1.9455	0.0517149	0.270206	FALSE	FALSE	Trans (>250 kb)			0.172833
ENSG00000132017	DCAF15	19	p13.12	14063304	14072254	1.9454	0.0517272	0.270206	FALSE	FALSE	Trans (>250 kb)			0.931657
ENSG00000185043	CIB1	15	q26.1	90773207	90777279	1.94531	0.0517372	0.270206	FALSE	FALSE	110305	rs6496663	2.778e-08	0.030047
ENSG00000100982	PCIF1	20	q13.12	44563267	44576662	1.9452	0.0517505	0.270208	FALSE	FALSE	157648	rs6032662	2.845e-13	0.0191481
ENSG00000157827	FMNL2	2	q23.3	153191751	153506348	1.94464	0.0518181	0.270452	FALSE	FALSE	Trans (>250 kb)			0.917558
ENSG00000130856	ZNF236	18	q23	74534563	74682683	1.94429	0.0518599	0.27059	FALSE	FALSE	Trans (>250 kb)			0.729477
ENSG00000145907	G3BP1	5	q33.1	151150606	151192346	1.94304	0.0520119	0.27104	FALSE	FALSE	Trans (>250 kb)			0.0131487
ENSG00000234545	FAM133B	7	q21.2	92190107	92219708	1.94281	0.052039	0.27104	FALSE	FALSE	Trans (>250 kb)			0.319418
ENSG00000095794	CREM	10	p11.21	35415719	35501886	1.94195	0.0521429	0.271426	FALSE	FALSE	Trans (>250 kb)			0.0127487
ENSG00000196396	PTPN1	20	q13.13	49126891	49201299	1.94136	0.0522144	0.271589	FALSE	FALSE	Trans (>250 kb)			0.0244476
ENSG00000168071	CCDC88B	11	q13.1	64107695	64125006	1.94076	0.0522871	0.27168	FALSE	FALSE	Trans (>250 kb)			0.000683311
ENSG00000102786	INTS6	13	q14.3	51928213	52028400	1.93982	0.052402	0.272055	FALSE	FALSE	Trans (>250 kb)			0.927457
ENSG00000147459	DOCK5	8	p21.2	25042238	25275598	1.93971	0.0524153	0.272055	FALSE	FALSE	Trans (>250 kb)			0.191131
ENSG00000138363	ATIC	2	q35	216176540	216214487	1.93929	0.0524662	0.272198	FALSE	FALSE	Trans (>250 kb)			0.211229
ENSG00000169136	ATF5	19	q13.33	50431959	50437192	1.9389	0.0525139	0.272375	FALSE	FALSE	Trans (>250 kb)			0.906359
ENSG00000100814	CCNB1IP1	14	q11.2	20779527	20801471	1.93862	0.0525482	0.272534	FALSE	FALSE	Trans (>250 kb)			0.040446
ENSG00000092010	PSME1	14	q12	24605367	24608176	1.93767	0.0526635	0.272887	FALSE	FALSE	Trans (>250 kb)			0.593191
ENSG00000131196	NFATC1	18	q23	77155856	77289325	1.93748	0.0526865	0.272887	FALSE	FALSE	Trans (>250 kb)			0.00444956
ENSG00000157350	ST3GAL2	16	q22.1	70413338	70473140	1.93696	0.0527504	0.273057	FALSE	FALSE	Trans (>250 kb)			0.513699
ENSG00000212864	RNF208	9	q34.3	140114707	140116033	1.93688	0.0527601	0.273057	FALSE	FALSE	Trans (>250 kb)			0.838166
ENSG00000119574	ZBTB45	19	q13.43	59024897	59050278	1.93653	0.0528026	0.273057	FALSE	FALSE	Trans (>250 kb)			0.834967
ENSG00000127564	PKMYT1	16	p13.3	3018025	3030540	1.93651	0.0528054	0.273057	FALSE	FALSE	Trans (>250 kb)			0.975852
ENSG00000153560	UBP1	3	p22.3	33429828	33482863	1.93552	0.052927	0.273527	FALSE	FALSE	Trans (>250 kb)			0.914559
ENSG00000123358	NR4A1	12	q13.13	52416616	52453291	1.93551	0.052928	0.273527	FALSE	FALSE	Trans (>250 kb)			0.89616
ENSG00000269964	MEI4	6	q14.1	78400375	78636691	1.93513	0.0529742	0.273599	FALSE	FALSE	Trans (>250 kb)			0.731177
ENSG00000186432	KPNA4	3	q25.33	160212783	160283376	1.93494	0.0529976	0.273599	FALSE	FALSE	Trans (>250 kb)			0.810669
ENSG00000057657	PRDM1	6	q21	106534195	106557814	1.93332	0.0531974	0.274317	FALSE	FALSE	Trans (>250 kb)			0.133337
ENSG00000174903	RAB1B	11	q13.2	66036004	66044963	1.93318	0.0532135	0.274326	FALSE	FALSE	Trans (>250 kb)			0.189031
ENSG00000151552	QDPR	4	p15.32	17461884	17513857	1.9328	0.0532613	0.274557	FALSE	FALSE	Trans (>250 kb)			0.820768
ENSG00000250913	USP17L23	4	p16.1	9274090	9274640	1.93206	0.0533517	0.274905	FALSE	FALSE	Trans (>250 kb)
ENSG00000145414	NAF1	4	q32.2	164031225	164088073	1.93144	0.0534289	0.274953	FALSE	FALSE	Trans (>250 kb)			0.0346465
ENSG00000002822	MAD1L1	7	p22.3	1855429	2272878	1.93023	0.0535788	0.275488	FALSE	FALSE	170424	rs55858457	1.198e-08	0.911759
ENSG00000124214	STAU1	20	q13.13	47729878	47804904	1.93	0.0536066	0.275584	FALSE	FALSE	Trans (>250 kb)			0.929257
ENSG00000126391	FRMD8	11	q13.1	65154070	65180996	1.92974	0.0536395	0.27561	FALSE	FALSE	Trans (>250 kb)			0.40431
ENSG00000162738	VANGL2	1	q23.2	160370376	160398468	1.92948	0.0536708	0.275614	FALSE	FALSE	Trans (>250 kb)			2.77886e-05
ENSG00000106635	BCL7B	7	q11.23	72950686	72972332	1.92885	0.053749	0.275869	FALSE	FALSE	Trans (>250 kb)			0.215628
ENSG00000091656	ZFHX4	8	q21.11	77593454	77779521	1.92855	0.0537869	0.275869	FALSE	FALSE	Trans (>250 kb)			0.39681
ENSG00000163251	FZD5	2	q33.3	208627310	208634287	1.92853	0.0537894	0.275869	FALSE	FALSE	Trans (>250 kb)			0.610489
ENSG00000100364	KIAA0930	22	q13.31	45586219	45636650	1.92781	0.0538788	0.276132	FALSE	FALSE	Trans (>250 kb)			0.0849415
ENSG00000169660	HEXDC	17	q25.3	80376194	80400521	1.92761	0.053904	0.276172	FALSE	FALSE	Trans (>250 kb)			0.548295
ENSG00000143772	ITPKB	1	q42.12	226819391	226927024	1.92606	0.0540966	0.276885	FALSE	FALSE	Trans (>250 kb)			0.000418359
ENSG00000011132	APBA3	19	p13.3	3750817	3761697	1.92475	0.0542604	0.277143	FALSE	FALSE	Trans (>250 kb)			0.819168
ENSG00000160856	FCRL3	1	q23.1	157644111	157670647	1.92464	0.054274	0.277143	FALSE	FALSE	15690	rs2317231	1.902e-09	3.28255e-09
ENSG00000106246	PTCD1	7	q22.1	99014362	99063787	1.92403	0.0543505	0.277188	FALSE	FALSE	Trans (>250 kb)			0.157634
ENSG00000178188	SH2B1	16	p11.2	28857921	28885526	1.92399	0.054356	0.277188	FALSE	FALSE	Trans (>250 kb)			0.0435456
ENSG00000063660	GPC1	2	q37.3	241375088	241407493	1.92363	0.0544012	0.277188	FALSE	FALSE	Trans (>250 kb)			0.930857
ENSG00000185619	PCGF3	4	p16.3	699537	764428	1.92306	0.0544729	0.277443	FALSE	FALSE	Trans (>250 kb)			0.476202
ENSG00000187514	PTMA	2	q37.1	232571605	232578251	1.92296	0.0544852	0.277443	FALSE	FALSE	Trans (>250 kb)			0.847265
ENSG00000158435	CNOT11	2	q11.2	101869264	101886778	1.92258	0.0545322	0.27749	FALSE	FALSE	Trans (>250 kb)			0.583592
ENSG00000171488	LRRC8C	1	p22.2	90098631	90235462	1.92237	0.0545591	0.27749	FALSE	FALSE	Trans (>250 kb)			0.0487451
ENSG00000048471	SNX29	16	p13.13	12070594	12668146	1.92234	0.0545625	0.27749	FALSE	FALSE	Trans (>250 kb)			0.477502
ENSG00000104450	SPAG1	8	q22.2	101170134	101271506	1.92171	0.0546421	0.277623	FALSE	FALSE	Trans (>250 kb)			0.0236476
ENSG00000177096	FAM109B	22	q13.2	42470255	42475445	1.92169	0.0546448	0.277623	FALSE	FALSE	Trans (>250 kb)			0.292521
ENSG00000172819	RARG	12	q13.13	53604354	53626764	1.92042	0.0548051	0.277908	FALSE	FALSE	Trans (>250 kb)			0.349915
ENSG00000137752	CASP1	11	q22.3	104896170	104972158	1.9204	0.0548079	0.277908	FALSE	FALSE	Trans (>250 kb)			0.779972
ENSG00000164086	DUSP7	3	p21.2	52082935	52090566	1.92037	0.0548106	0.277908	FALSE	FALSE	Trans (>250 kb)			0.693981
ENSG00000123728	RAP2C	X	q26.2	131337053	131353471	1.92028	0.0548222	0.277908	FALSE	FALSE	Trans (>250 kb)
ENSG00000135926	TMBIM1	2	q35	219138915	219157309	1.92023	0.0548291	0.277908	FALSE	FALSE	Trans (>250 kb)			0.878262
ENSG00000184730	APOBR	16	p11.2	28505970	28510291	1.91891	0.0549962	0.278654	FALSE	FALSE	Trans (>250 kb)			0.181532
ENSG00000186407	CD300E	17	q25.1	72606026	72619897	1.91838	0.055063	0.27868	FALSE	FALSE	Trans (>250 kb)			0.743476
ENSG00000182208	MOB2	11	p15.5	1490687	1522477	1.91779	0.0551382	0.279006	FALSE	FALSE	Trans (>250 kb)			0.106739
ENSG00000160999	SH2B2	7	q22.1	101928405	101962178	1.91719	0.0552139	0.279168	FALSE	FALSE	Trans (>250 kb)			0.0810419
ENSG00000099822	HCN2	19	p13.3	589893	617159	1.91664	0.0552837	0.279224	FALSE	FALSE	Trans (>250 kb)			0.0727427
ENSG00000105705	SUGP1	19	p13.11	19386827	19431653	1.91638	0.0553172	0.279224	FALSE	FALSE	Trans (>250 kb)			0.136036
ENSG00000176087	SLC35A4	5	q31.3	139944041	139948688	1.91622	0.0553371	0.279224	FALSE	FALSE	Trans (>250 kb)			0.728577
ENSG00000198142	SOWAHC	2	q13	110371911	110376563	1.91604	0.0553602	0.279224	FALSE	FALSE	Trans (>250 kb)			0.263124
ENSG00000198753	PLXNB3	X	q28	153029651	153044801	1.91603	0.0553616	0.279224	FALSE	FALSE	Trans (>250 kb)
ENSG00000076770	MBNL3	X	q26.2	131503345	131623996	1.916	0.0553651	0.279224	FALSE	FALSE	Trans (>250 kb)
ENSG00000148719	DNAJB12	10	q22.1	74092588	74114988	1.91488	0.0555077	0.279809	FALSE	FALSE	Trans (>250 kb)			0.0510449
ENSG00000108671	PSMD11	17	q11.2	30771279	30810336	1.91403	0.0556163	0.280088	FALSE	FALSE	Trans (>250 kb)			0.838166
ENSG00000189266	PNRC2	1	p36.11	24285599	24289952	1.91342	0.0556949	0.280324	FALSE	FALSE	Trans (>250 kb)			0.614163
ENSG00000132356	PRKAA1	5	p13.1	40759481	40798476	1.91309	0.055736	0.280509	FALSE	FALSE	Trans (>250 kb)			0.126637
ENSG00000110448	CD5	11	q12.2	60869867	60895324	1.91292	0.0557578	0.280581	FALSE	FALSE	41934	rs11230581	8.158e-13	0.661284
ENSG00000108828	VAT1	17	q21.31	41166622	41177140	1.91216	0.0558551	0.280735	FALSE	FALSE	Trans (>250 kb)			0.521498
ENSG00000135929	CYP27A1	2	q35	219646472	219680016	1.91175	0.0559085	0.280819	FALSE	FALSE	Trans (>250 kb)			0.0516448
ENSG00000213516	RBMXL1	1	p22.2	89445139	89458643	1.91163	0.0559235	0.280819	FALSE	FALSE	Trans (>250 kb)			0.993651
ENSG00000153029	MR1	1	q25.3	181003067	181031074	1.91156	0.0559325	0.280819	FALSE	FALSE	Trans (>250 kb)			0.640586
ENSG00000100918	REC8	14	q12	24641062	24649463	1.91132	0.0559634	0.280847	FALSE	FALSE	Trans (>250 kb)			0.275222
ENSG00000163605	PPP4R2	3	p13	73045936	73118350	1.9113	0.0559658	0.280847	FALSE	FALSE	Trans (>250 kb)			0.320118
ENSG00000137221	TJAP1	6	p21.1	43445261	43474294	1.91113	0.0559879	0.28088	FALSE	FALSE	Trans (>250 kb)			0.486701
ENSG00000163866	SMIM12	1	p34.3	35178338	35325417	1.911	0.0560048	0.280885	FALSE	FALSE	Trans (>250 kb)			0.180832
ENSG00000007923	DNAJC11	1	p36.31	6694228	6761984	1.91048	0.0560711	0.281046	FALSE	FALSE	Trans (>250 kb)			0.191631
ENSG00000158615	PPP1R15B	1	q32.1	204372515	204380919	1.91036	0.0560871	0.281071	FALSE	FALSE	Trans (>250 kb)			0.592291
ENSG00000172009	THOP1	19	p13.3	2785458	2813599	1.9094	0.0562106	0.281442	FALSE	FALSE	Trans (>250 kb)			0.284622
ENSG00000182247	UBE2E2	3	p24.3	23244511	23633284	1.90891	0.0562739	0.281442	FALSE	FALSE	Trans (>250 kb)			0.609689
ENSG00000114302	PRKAR2A	3	p21.31	48782030	48885279	1.90888	0.0562772	0.281442	FALSE	FALSE	Trans (>250 kb)			0.109139
ENSG00000106546	AHR	7	p21.1	17338246	17385776	1.90838	0.0563417	0.281615	FALSE	FALSE	Trans (>250 kb)			0.00224978
ENSG00000161714	PLCD3	17	q21.31	43186335	43210721	1.90776	0.0564221	0.281728	FALSE	FALSE	196949	rs7222450	1.779e-08	0.224428
ENSG00000135338	LCA5	6	q14.1	80194708	80247175	1.90634	0.0566062	0.282295	FALSE	FALSE	Trans (>250 kb)			0.713779
ENSG00000119004	CYP20A1	2	q33.2	204103663	204163009	1.90532	0.056738	0.282654	FALSE	FALSE	Trans (>250 kb)			0.0015768
ENSG00000125447	GGA3	17	q25.1	73232694	73258444	1.90485	0.0567993	0.282654	FALSE	FALSE	Trans (>250 kb)			0.0170483
ENSG00000221869	CEBPD	8	q11.21	48649471	48651648	1.90389	0.056924	0.282708	FALSE	FALSE	Trans (>250 kb)			0.172833
ENSG00000131899	LLGL1	17	p11.2	18128901	18148189	1.90361	0.0569604	0.282708	FALSE	FALSE	Trans (>250 kb)			0.00033606
ENSG00000099783	HNRNPM	19	p13.2	8509651	8553998	1.90341	0.0569865	0.282753	FALSE	FALSE	Trans (>250 kb)			0.0426457
ENSG00000005020	SKAP2	7	p15.2	26706681	27034858	1.90322	0.0570119	0.282795	FALSE	FALSE	Trans (>250 kb)			0.00324968
ENSG00000100767	PAPLN	14	q24.2	73704205	73741348	1.90194	0.0571789	0.282973	FALSE	FALSE	Trans (>250 kb)			0.807769
ENSG00000267496	FAM215A	17	q21.31	41994576	41995326	1.90185	0.0571909	0.282973	FALSE	FALSE	Trans (>250 kb)			0.892961
ENSG00000185527	PDE6G	17	q25.3	79617489	79630142	1.90118	0.057278	0.283155	FALSE	FALSE	Trans (>250 kb)			0.212729
ENSG00000100949	RABGGTA	14	q12	24734744	24740945	1.9007	0.0573415	0.2833	FALSE	FALSE	Trans (>250 kb)			0.124738
ENSG00000165886	UBTD1	10	q24.1	99258625	99330966	1.90016	0.0574115	0.283307	FALSE	FALSE	Trans (>250 kb)			0.127737
ENSG00000076067	RBMS2	12	q13.3	56915713	56984745	1.8997	0.0574729	0.283424	FALSE	FALSE	Trans (>250 kb)			0.030247
ENSG00000220201	ZGLP1	19	p13.2	10415479	10420556	1.89949	0.0575004	0.283424	FALSE	FALSE	171588	rs28834106	3.79e-11	0.000602923
ENSG00000171217	CLDN20	6	q25.3	155585147	155597682	1.89944	0.0575069	0.283424	FALSE	FALSE	Trans (>250 kb)			0.0312469
ENSG00000216588	IGSF23	19	q13.31	45116940	45140081	1.89843	0.0576393	0.28383	FALSE	FALSE	Trans (>250 kb)			0.000661269
ENSG00000176783	RUFY1	5	q35.3	178977559	179037027	1.89765	0.0577425	0.284251	FALSE	FALSE	Trans (>250 kb)			0.732277
ENSG00000109436	TBC1D9	4	q31.21	141541919	141677274	1.89724	0.0577965	0.284514	FALSE	FALSE	Trans (>250 kb)			0.146435
ENSG00000185015	CA13	8	q21.2	86132816	86196302	1.89672	0.0578655	0.284706	FALSE	FALSE	Trans (>250 kb)			0.348315
ENSG00000163013	FBXO41	2	p13.1	73481810	73511559	1.8963	0.0579205	0.284906	FALSE	FALSE	Trans (>250 kb)			0.342916
ENSG00000104365	IKBKB	8	p11.21	42128820	42189973	1.89616	0.0579387	0.28493	FALSE	FALSE	Trans (>250 kb)			0.981252
ENSG00000113088	GZMK	5	q11.2	54320081	54330398	1.89585	0.0579793	0.285077	FALSE	FALSE	Trans (>250 kb)			0.494801
ENSG00000263417	GTSCR1	18	q22.2	68297755	68317980	1.89509	0.0580805	0.285354	FALSE	FALSE	Trans (>250 kb)			0.328417
ENSG00000100813	ACIN1	14	q11.2	23527773	23564823	1.89488	0.0581083	0.285401	FALSE	FALSE	Trans (>250 kb)			0.549595
ENSG00000177675	CD163L1	12	p13.31	7499281	7632493	1.89439	0.0581737	0.285676	FALSE	FALSE	Trans (>250 kb)
ENSG00000151414	NEK7	1	q31.3	198126093	198291550	1.89415	0.058205	0.28569	FALSE	FALSE	Trans (>250 kb)			0.90046
ENSG00000162576	MXRA8	1	p36.33	1288069	1297157	1.89328	0.0583204	0.28573	FALSE	FALSE	Trans (>250 kb)			0.158034
ENSG00000136273	HUS1	7	p12.3	47735328	48019178	1.892	0.0584911	0.286014	FALSE	FALSE	Trans (>250 kb)			0.976152
ENSG00000138641	HERC3	4	q22.1	89442199	89629693	1.8917	0.0585306	0.286014	FALSE	FALSE	Trans (>250 kb)			0.446905
ENSG00000114933	INO80D	2	q33.3	206858445	206951027	1.89114	0.0586056	0.286014	FALSE	FALSE	Trans (>250 kb)			0.0584442
ENSG00000113742	CPEB4	5	q35.2	173315283	173388979	1.89101	0.0586226	0.286014	FALSE	FALSE	Trans (>250 kb)			0.829467
ENSG00000167394	ZNF668	16	p11.2	31072164	31085641	1.89037	0.0587082	0.286223	FALSE	FALSE	Trans (>250 kb)			0.00374963
ENSG00000197323	TRIM33	1	p13.2	114935399	115053781	1.88998	0.05876	0.286394	FALSE	FALSE	Trans (>250 kb)			0.923458
ENSG00000162819	BROX	1	q41	222885895	222908538	1.88872	0.0589287	0.286648	FALSE	FALSE	Trans (>250 kb)			0.937556
ENSG00000196712	NF1	17	q11.2	29421945	29709134	1.88852	0.058956	0.286648	FALSE	FALSE	Trans (>250 kb)			0.744876
ENSG00000174177	CTU2	16	q24.3	88772871	88781794	1.88847	0.0589632	0.286648	FALSE	FALSE	Trans (>250 kb)			0.0855414
ENSG00000197417	SHPK	17	p13.2	3511556	3539616	1.88813	0.0590091	0.28673	FALSE	FALSE	Trans (>250 kb)			0.831167
ENSG00000116761	CTH	1	p31.1	70876901	70905534	1.88812	0.0590103	0.28673	FALSE	FALSE	Trans (>250 kb)			0.494401
ENSG00000241685	ARPC1A	7	q22.1	98923521	98985787	1.88793	0.059035	0.286748	FALSE	FALSE	Trans (>250 kb)			0.219328
ENSG00000146232	NFKBIE	6	p21.1	44225903	44233500	1.88776	0.0590582	0.286748	FALSE	FALSE	Trans (>250 kb)			0.826767
ENSG00000131873	CHSY1	15	q26.3	101715928	101792137	1.88705	0.059153	0.287099	FALSE	FALSE	Trans (>250 kb)			0.655584
[truncated: 17,451 more rows]

## Sheet: GenePrioritization_MetaBrainCor
Gene ID	Gene symbol	Chromosome	Band	Start	End	Enrichment Z-score	Enrichment P-value	Enrichment Q-value	Bonferroni significant	FDR 5% significant	Distance to lead GWAS variant	GWAS variant ID	GWAS variant P-value	GWAS gene P-value
ENSG00000182095	TNRC18	7	p22.1	5346421	5465045	5.84639	5.02356e-09	0	TRUE	TRUE	Trans (>250 kb)			0.99715
ENSG00000136848	DAB2IP	9	q33.2	124329336	124547809	5.79078	7.00604e-09	0	TRUE	TRUE	Trans (>250 kb)			0.722878
ENSG00000153443	UBALD1	16	p13.3	4658884	4665028	5.76658	8.08984e-09	0	TRUE	TRUE	Trans (>250 kb)			0.826367
ENSG00000166716	ZNF592	15	q25.3	85291866	85349659	5.6111	2.01041e-08	0	TRUE	TRUE	Trans (>250 kb)			0.90496
ENSG00000205476	CCDC85C	14	q32.2	99977603	100070363	5.55534	2.77069e-08	0	TRUE	TRUE	Trans (>250 kb)			0.89936
ENSG00000142784	WDTC1	1	p36.11	27561007	27635110	5.50311	3.73149e-08	0	TRUE	TRUE	Trans (>250 kb)			0.79887
ENSG00000180448	HMHA1	19	p13.3	1065922	1086627	5.40961	6.31606e-08	0	TRUE	TRUE	Trans (>250 kb)			0.0260474
ENSG00000238227	C9orf69	9	q34.3	139006427	139010731	5.38364	7.29926e-08	0	TRUE	TRUE	Trans (>250 kb)			0.855064
ENSG00000198837	DENND4B	1	q21.3	153901977	153919172	5.36996	7.87532e-08	0	TRUE	TRUE	Trans (>250 kb)			0.059844
ENSG00000079432	CIC	19	q13.2	42772689	42799949	5.36553	8.07112e-08	0	TRUE	TRUE	Trans (>250 kb)			0.919858
ENSG00000173327	MAP3K11	11	q13.1	65365226	65382853	5.32172	1.02789e-07	0	TRUE	TRUE	Trans (>250 kb)			0.000111417
ENSG00000105656	ELL	19	p13.11	18553473	18632937	5.28376	1.26556e-07	0	TRUE	TRUE	Trans (>250 kb)			0.837466
ENSG00000173020	ADRBK1	11	q13.2	67033881	67054027	5.14519	2.67244e-07	0	TRUE	TRUE	Trans (>250 kb)			0.4962
ENSG00000160767	FAM189B	1	q22	155216996	155225274	5.12814	2.92616e-07	0	TRUE	TRUE	Trans (>250 kb)			0.411509
ENSG00000158158	CNNM4	2	q11.2	97426639	97477628	5.11316	3.16806e-07	0	TRUE	TRUE	Trans (>250 kb)			0.967853
ENSG00000181036	FCRL6	1	q23.2	159770301	159786041	5.09888	3.41666e-07	0	TRUE	TRUE	Trans (>250 kb)			0.860064
ENSG00000183624	HMCES	3	q21.3	128997671	129025029	5.09392	3.50741e-07	0	TRUE	TRUE	Trans (>250 kb)			0.755474
ENSG00000155307	SAMSN1	21	q11.2	15857549	15955723	5.04664	4.49659e-07	0	TRUE	TRUE	Trans (>250 kb)			0.783372
ENSG00000141480	ARRB2	17	p13.2	4613784	4624794	5.0442	4.55432e-07	0	TRUE	TRUE	Trans (>250 kb)			0.884562
ENSG00000076108	BAZ2A	12	q13.3	56989380	57030600	5.04326	4.57665e-07	0	TRUE	TRUE	Trans (>250 kb)			0.292521
ENSG00000133619	KRBA1	7	q36.1	149411872	149431664	4.94618	7.56844e-07	0	TRUE	TRUE	122408	rs354033	1.205e-08	0.690781
ENSG00000130584	ZBTB46	20	q13.33	62375019	62462597	4.93324	8.08755e-07	0	TRUE	TRUE	Trans (>250 kb)			0.000693526
ENSG00000162711	NLRP3	1	q44	247579458	247612410	4.92294	8.5253e-07	0	TRUE	TRUE	Trans (>250 kb)			0.0925407
ENSG00000162654	GBP4	1	p22.2	89646831	89664615	4.86756	1.12984e-06	0.000149254	TRUE	TRUE	Trans (>250 kb)			0.541296
ENSG00000112679	DUSP22	6	p25.3	291630	351355	4.83234	1.34935e-06	0.000246914	TRUE	TRUE	Trans (>250 kb)			0.99525
ENSG00000170542	SERPINB9	6	p25.2	2887500	2903514	4.79395	1.6353e-06	0.000246914	TRUE	TRUE	Trans (>250 kb)			0.367013
ENSG00000111679	PTPN6	12	p13.31	7055631	7070479	4.78405	1.71796e-06	0.000246914	TRUE	TRUE	Trans (>250 kb)
ENSG00000133612	AGAP3	7	q36.1	150782918	150841523	4.7749	1.79798e-06	0.000246914	TRUE	TRUE	Trans (>250 kb)			0.908359
ENSG00000197724	PHF2	9	q22.31	96338689	96441869	4.77313	1.81385e-06	0.000246914	TRUE	TRUE	Trans (>250 kb)			0.180132
ENSG00000070444	MNT	17	p13.3	2287354	2304412	4.77259	1.8187e-06	0.000246914	TRUE	TRUE	Trans (>250 kb)			0.000298036
ENSG00000157933	SKI	1	p36.33	2160134	2241558	4.74114	2.12519e-06	0.000333333	TRUE	TRUE	Trans (>250 kb)			0.543696
ENSG00000122515	ZMIZ2	7	p13	44788180	44809477	4.72732	2.27502e-06	0.000333333	TRUE	TRUE	Trans (>250 kb)			0.334317
ENSG00000128917	DLL4	15	q15.1	41221538	41231237	4.71	2.47712e-06	0.000333333	TRUE	TRUE	Trans (>250 kb)			0.000732117
ENSG00000140564	FURIN	15	q26.1	91411822	91426688	4.68033	2.86409e-06	0.00040404	FALSE	TRUE	Trans (>250 kb)			0.886661
ENSG00000183864	TOB2	22	q13.2	41829496	41843027	4.67695	2.91168e-06	0.00040404	FALSE	TRUE	Trans (>250 kb)			0.0286471
ENSG00000108379	WNT3	17	q21.32	44839872	44910520	4.67685	2.91316e-06	0.00040404	FALSE	TRUE	Trans (>250 kb)			0.00254975
ENSG00000107021	TBC1D13	9	q34.11	131549483	131572711	4.66752	3.04863e-06	0.00040404	FALSE	TRUE	Trans (>250 kb)			0.161934
ENSG00000107263	RAPGEF1	9	q34.13	134452157	134615461	4.65475	3.24375e-06	0.00040404	FALSE	TRUE	Trans (>250 kb)			0.840266
ENSG00000115568	ZNF142	2	q35	219502639	219524378	4.62581	3.73138e-06	0.000576923	FALSE	TRUE	Trans (>250 kb)			0.347315
ENSG00000115232	ITGA4	2	q31.3	182321929	182400914	4.55418	5.25896e-06	0.000909091	FALSE	TRUE	Trans (>250 kb)			0.242826
ENSG00000087152	ATXN7L3	17	q21.31	42269173	42277481	4.52601	6.01077e-06	0.00115702	FALSE	TRUE	Trans (>250 kb)			0.853465
ENSG00000164713	BRI3	7	q21.3	97881691	97937162	4.51552	6.31607e-06	0.00115702	FALSE	TRUE	Trans (>250 kb)			0.858864
ENSG00000116584	ARHGEF2	1	q22	155916630	155976861	4.50787	6.54826e-06	0.00115702	FALSE	TRUE	Trans (>250 kb)			0.347415
ENSG00000010610	CD4	12	p13.31	6896024	6929974	4.49813	6.85544e-06	0.00115702	FALSE	TRUE	Trans (>250 kb)			0.0467453
ENSG00000142185	TRPM2	21	q22.3	45770046	45862964	4.49088	7.09281e-06	0.00115702	FALSE	TRUE	Trans (>250 kb)			0.977052
ENSG00000085185	BCORL1	X	q26.1	129115083	129192058	4.47911	7.49535e-06	0.00122951	FALSE	TRUE	Trans (>250 kb)
ENSG00000205356	TECPR1	7	q21.3	97843936	97881563	4.47013	7.81726e-06	0.00137097	FALSE	TRUE	Trans (>250 kb)			0.825467
ENSG00000148297	MED22	9	q34.2	136205160	136214986	4.464	8.0443e-06	0.00144	FALSE	TRUE	Trans (>250 kb)			0.0346465
ENSG00000204160	ZDHHC18	1	p36.11	27153201	27184093	4.4437	8.84238e-06	0.00164179	FALSE	TRUE	Trans (>250 kb)			0.150535
ENSG00000155034	FBXL18	7	p22.1	5470966	5553429	4.44285	8.87731e-06	0.00164179	FALSE	TRUE	Trans (>250 kb)			0.973953
ENSG00000108509	CAMTA2	17	p13.2	4871287	4890960	4.43519	9.1991e-06	0.00164179	FALSE	TRUE	Trans (>250 kb)			0.181132
ENSG00000072518	MARK2	11	q13.1	63606400	63678491	4.43357	9.26863e-06	0.00164179	FALSE	TRUE	Trans (>250 kb)			0.443406
ENSG00000090020	SLC9A1	1	p36.11	27425306	27493472	4.43317	9.28571e-06	0.00164179	FALSE	TRUE	Trans (>250 kb)			0.865863
ENSG00000198858	R3HDM4	19	p13.3	896503	913240	4.42758	9.52949e-06	0.00166667	FALSE	TRUE	Trans (>250 kb)			0.0639436
ENSG00000130382	MLLT1	19	p13.3	6212966	6279959	4.42652	9.57636e-06	0.00166667	FALSE	TRUE	Trans (>250 kb)			0.741576
ENSG00000170653	ATF7	12	q13.13	53901640	54020199	4.40614	1.05227e-05	0.00166667	FALSE	TRUE	Trans (>250 kb)			0.358714
ENSG00000105662	CRTC1	19	p13.11	18794487	18893004	4.40512	1.05727e-05	0.00166667	FALSE	TRUE	Trans (>250 kb)			0.151135
ENSG00000185215	TNFAIP2	14	q32.32	103589779	103603776	4.38385	1.16599e-05	0.00184932	FALSE	TRUE	Trans (>250 kb)			0.364714
ENSG00000130755	GMFG	19	q13.2	39818993	39833012	4.36279	1.28415e-05	0.0018543	FALSE	TRUE	Trans (>250 kb)			0.523198
ENSG00000186174	BCL9L	11	q23.3	118764584	118796317	4.35896	1.30682e-05	0.0018543	FALSE	TRUE	21298	rs12365699	3.146e-10	3.71391e-11
ENSG00000112658	SRF	6	p21.1	43139037	43149243	4.35697	1.31877e-05	0.0018543	FALSE	TRUE	Trans (>250 kb)			0.855464
ENSG00000116337	AMPD2	1	p13.3	110158726	110174673	4.35277	1.34429e-05	0.00201299	FALSE	TRUE	Trans (>250 kb)			0.969453
ENSG00000136878	USP20	9	q34.11	132596977	132644107	4.34717	1.37906e-05	0.00201299	FALSE	TRUE	Trans (>250 kb)			0.993651
ENSG00000123143	PKN1	19	p13.12	14543865	14582679	4.33881	1.43255e-05	0.00203822	FALSE	TRUE	Trans (>250 kb)			0.723178
ENSG00000145016	KIAA0226	3	q29	197398264	197476598	4.33872	1.43315e-05	0.00203822	FALSE	TRUE	Trans (>250 kb)			0.992051
ENSG00000160360	GPSM1	9	q34.3	139221932	139254057	4.32303	1.53901e-05	0.00221519	FALSE	TRUE	Trans (>250 kb)			0.954155
ENSG00000184922	FMNL1	17	q21.31	43298811	43324687	4.30946	1.63651e-05	0.00226415	FALSE	TRUE	82983	rs7222450	1.779e-08	0.00128117
ENSG00000116604	MEF2D	1	q22	156433519	156470620	4.30311	1.68418e-05	0.00229412	FALSE	TRUE	Trans (>250 kb)			0.0935406
ENSG00000100304	TTLL12	22	q13.2	43562628	43583139	4.30025	1.70606e-05	0.00229412	FALSE	TRUE	Trans (>250 kb)			0.475402
ENSG00000060558	GNA15	19	p13.3	3136191	3163767	4.29728	1.72908e-05	0.00229412	FALSE	TRUE	Trans (>250 kb)			0.241126
ENSG00000111537	IFNG	12	q15	68548548	68553527	4.29015	1.78556e-05	0.00229412	FALSE	TRUE	Trans (>250 kb)			0.59729
ENSG00000198933	TBKBP1	17	q21.32	45771447	45789416	4.28441	1.83228e-05	0.00229412	FALSE	TRUE	69167	rs11079784	4.335e-11	3.00695e-10
ENSG00000165914	TTC7B	14	q32.11	91006932	91282823	4.27639	1.89951e-05	0.00229412	FALSE	TRUE	Trans (>250 kb)			0.334417
ENSG00000073350	LLGL2	17	q25.1	73521161	73571289	4.27425	1.91783e-05	0.00233918	FALSE	TRUE	Trans (>250 kb)			0.0269473
ENSG00000148337	CIZ1	9	q34.11	130928343	130966662	4.26952	1.95896e-05	0.0024	FALSE	TRUE	Trans (>250 kb)			0.607089
ENSG00000108262	GIT1	17	q11.2	27900487	27921072	4.26837	1.96906e-05	0.0024	FALSE	TRUE	Trans (>250 kb)			0.0868413
ENSG00000103148	NPRL3	16	p13.3	134273	188859	4.26246	2.02191e-05	0.0024	FALSE	TRUE	Trans (>250 kb)			0.99995
ENSG00000173442	EHBP1L1	11	q13.1	65343509	65360121	4.25201	2.11859e-05	0.00244444	FALSE	TRUE	Trans (>250 kb)			0.00165372
ENSG00000099381	SETD1A	16	p11.2	30968615	30996437	4.25138	2.12455e-05	0.00244444	FALSE	TRUE	Trans (>250 kb)			0.00884912
ENSG00000145901	TNIP1	5	q33.1	150409506	150473138	4.24709	2.16569e-05	0.00244444	FALSE	TRUE	Trans (>250 kb)			0.746175
ENSG00000172731	LRRC20	10	q22.1	72058729	72142382	4.23776	2.25765e-05	0.00252688	FALSE	TRUE	Trans (>250 kb)			0.137736
ENSG00000185920	PTCH1	9	q22.32	98205262	98279339	4.23715	2.26373e-05	0.00252688	FALSE	TRUE	Trans (>250 kb)			0.693881
ENSG00000196363	WDR5	9	q34.2	137000487	137025093	4.22469	2.39268e-05	0.00257895	FALSE	TRUE	Trans (>250 kb)			0.715178
ENSG00000138606	SHF	15	q21.1	45459412	45493373	4.22377	2.40252e-05	0.00257895	FALSE	TRUE	Trans (>250 kb)			0.862764
ENSG00000143119	CD53	1	p13.3	111415775	111442550	4.21916	2.45216e-05	0.00265625	FALSE	TRUE	Trans (>250 kb)			0.286021
ENSG00000099821	POLRMT	19	p13.3	617223	633597	4.21582	2.48869e-05	0.00265625	FALSE	TRUE	Trans (>250 kb)			0.580392
ENSG00000126561	STAT5A	17	q21.2	40439565	40463961	4.20378	2.62494e-05	0.0028	FALSE	TRUE	65874	rs1026916	1.02e-13	3.75756e-09
ENSG00000117676	RPS6KA1	1	p36.11	26856252	26901521	4.20267	2.63787e-05	0.0028	FALSE	TRUE	Trans (>250 kb)			0.0633437
ENSG00000172794	RAB37	17	q25.1	72666717	72743474	4.17761	2.94588e-05	0.00288462	FALSE	TRUE	Trans (>250 kb)			0.380812
ENSG00000157870	FAM213B	1	p36.32	2517930	2522908	4.17394	2.99371e-05	0.00288462	FALSE	TRUE	0	rs6670198	2.029e-16	1e-12
ENSG00000079313	REXO1	19	p13.3	1815248	1848452	4.17156	3.02519e-05	0.00288462	FALSE	TRUE	Trans (>250 kb)			0.245325
ENSG00000126882	FAM78A	9	q34.13	134133463	134151934	4.16637	3.09488e-05	0.00295238	FALSE	TRUE	Trans (>250 kb)			0.461804
ENSG00000136279	DBNL	7	p13	44084239	44109055	4.16112	3.16686e-05	0.00298578	FALSE	TRUE	Trans (>250 kb)			0.867363
ENSG00000108352	RAPGEFL1	17	q21.1	38333263	38351908	4.15081	3.31296e-05	0.00304147	FALSE	TRUE	Trans (>250 kb)			0.476702
ENSG00000110025	SNX15	11	q13.1	64794880	64808044	4.14718	3.36594e-05	0.00304147	FALSE	TRUE	Trans (>250 kb)			0.789471
ENSG00000074660	SCARF1	17	p13.3	1537152	1549041	4.14065	3.46317e-05	0.00311111	FALSE	TRUE	Trans (>250 kb)			0.40261
ENSG00000157873	TNFRSF14	1	p36.32	2487078	2496821	4.13695	3.51958e-05	0.00311111	FALSE	TRUE	23706	rs6670198	2.029e-16	7.09883e-11
ENSG00000196453	ZNF777	7	q36.1	149128454	149158214	4.12822	3.65577e-05	0.00311111	FALSE	TRUE	131250	rs354033	1.205e-08	0.000759231
ENSG00000127554	GFER	16	p13.3	2034208	2037750	4.1262	3.68801e-05	0.00311111	FALSE	TRUE	Trans (>250 kb)			0.227727
ENSG00000156030	ELMSAN1	14	q24.3	74181825	74256988	4.09479	4.22546e-05	0.00331878	FALSE	TRUE	Trans (>250 kb)			0.987851
ENSG00000133243	BTBD2	19	p13.3	1985447	2034880	4.07614	4.5789e-05	0.00358974	FALSE	TRUE	Trans (>250 kb)			0.179132
ENSG00000005007	UPF1	19	p13.11	18942747	18979045	4.07456	4.61013e-05	0.00365957	FALSE	TRUE	Trans (>250 kb)			0.20323
ENSG00000125755	SYMPK	19	q13.32	46318668	46366548	4.07223	4.65649e-05	0.00368644	FALSE	TRUE	Trans (>250 kb)			0.00324968
ENSG00000053254	FOXN3	14	q32.11	89591215	90085493	4.07084	4.68432e-05	0.00379747	FALSE	TRUE	Trans (>250 kb)			0.547995
ENSG00000198435	NRARP	9	q34.3	140194083	140196703	4.07017	4.69796e-05	0.00382353	FALSE	TRUE	Trans (>250 kb)			0.269723
ENSG00000104880	ARHGEF18	19	p13.2	7459999	7537363	4.05648	4.98177e-05	0.00397541	FALSE	TRUE	Trans (>250 kb)			0.611789
ENSG00000170265	ZNF282	7	q36.1	148892577	148923339	4.05585	4.99516e-05	0.00397541	FALSE	TRUE	Trans (>250 kb)			0.783472
ENSG00000085644	ZNF213	16	p13.3	3179778	3192806	4.05158	5.08732e-05	0.0040081	FALSE	TRUE	Trans (>250 kb)			0.912259
ENSG00000172375	C2CD2L	11	q23.3	118972908	118989252	4.05117	5.09623e-05	0.0040081	FALSE	TRUE	229622	rs12365699	3.146e-10	0.10084
ENSG00000089094	KDM2B	12	q24.31	121866900	122018920	4.04941	5.13468e-05	0.0040081	FALSE	TRUE	Trans (>250 kb)			0.860964
ENSG00000106665	CLIP2	7	q11.23	73703805	73820273	4.04337	5.26883e-05	0.00403922	FALSE	TRUE	Trans (>250 kb)			0.0977402
ENSG00000184545	DUSP8	11	p15.5	1575274	1593150	4.04165	5.30768e-05	0.00403922	FALSE	TRUE	Trans (>250 kb)			0.0972403
ENSG00000117013	KCNQ4	1	p34.2	41249684	41306124	4.03964	5.35326e-05	0.00403922	FALSE	TRUE	Trans (>250 kb)			0.569993
ENSG00000102882	MAPK3	16	p11.2	30125426	30134827	4.02835	5.61702e-05	0.00405405	FALSE	TRUE	22266	rs3809627	3.246e-08	1.21404e-07
ENSG00000102858	MGRN1	16	p13.3	4666494	4740975	4.02547	5.68626e-05	0.00405405	FALSE	TRUE	Trans (>250 kb)			0.608989
ENSG00000106348	IMPDH1	7	q32.1	128032331	128050306	4.02039	5.81027e-05	0.00425287	FALSE	TRUE	Trans (>250 kb)			0.832267
ENSG00000174151	CYB561D1	1	p13.3	110036674	110045554	4.01735	5.88551e-05	0.00431298	FALSE	TRUE	Trans (>250 kb)			0.675482
ENSG00000117091	CD48	1	q23.3	160648536	160681641	4.01143	6.03518e-05	0.00441948	FALSE	TRUE	Trans (>250 kb)			1.58428e-05
ENSG00000106290	TAF6	7	q22.1	99704693	99717464	4.00607	6.17365e-05	0.00447761	FALSE	TRUE	Trans (>250 kb)			0.143836
ENSG00000008256	CYTH3	7	p22.1	6201407	6312275	3.99838	6.37779e-05	0.00453532	FALSE	TRUE	Trans (>250 kb)			0.59619
ENSG00000009790	TRAF3IP3	1	q32.2	209929377	209955668	3.98446	6.7633e-05	0.00491228	FALSE	TRUE	Trans (>250 kb)			0.0465453
ENSG00000130723	PRRC2B	9	q34.13	134269480	134375584	3.98291	6.80777e-05	0.00491228	FALSE	TRUE	Trans (>250 kb)			0.312019
ENSG00000112033	PPARD	6	p21.31	35310335	35395968	3.98289	6.80809e-05	0.00491228	FALSE	TRUE	Trans (>250 kb)			0.99925
ENSG00000112787	FBRSL1	12	q24.33	133066137	133161774	3.97864	6.93102e-05	0.00491228	FALSE	TRUE	Trans (>250 kb)			0.472403
ENSG00000177169	ULK1	12	q24.33	132379196	132407712	3.97676	6.9861e-05	0.00491228	FALSE	TRUE	Trans (>250 kb)			0.448605
ENSG00000128607	KLHDC10	7	q32.2	129710350	129775560	3.97126	7.14949e-05	0.00491228	FALSE	TRUE	Trans (>250 kb)			0.841266
ENSG00000095370	SH2D3C	9	q34.11	130500596	130541020	3.97101	7.15686e-05	0.00491228	FALSE	TRUE	Trans (>250 kb)			0.320218
ENSG00000149930	TAOK2	16	p11.2	29984962	30003582	3.97071	7.16599e-05	0.00491228	FALSE	TRUE	99578	rs3809627	3.246e-08	4.99057e-05
ENSG00000163932	PRKCD	3	p21.1	53190025	53226733	3.96971	7.19601e-05	0.00493007	FALSE	TRUE	Trans (>250 kb)			0.477602
ENSG00000205710	C17orf107	17	p13.2	4802713	4806227	3.9677	7.25709e-05	0.00493056	FALSE	TRUE	Trans (>250 kb)			0.0546445
ENSG00000142453	CARM1	19	p13.2	10982189	11033453	3.9655	7.32411e-05	0.00493056	FALSE	TRUE	Trans (>250 kb)			9.91675e-05
ENSG00000130775	THEMIS2	1	p35.3	28199055	28213196	3.94619	7.94036e-05	0.00512027	FALSE	TRUE	Trans (>250 kb)			0.149335
ENSG00000161091	MFSD12	19	p13.3	3538259	3574288	3.94511	7.97634e-05	0.00512027	FALSE	TRUE	Trans (>250 kb)			0.125737
ENSG00000106683	LIMK1	7	q11.23	73497263	73536855	3.94498	7.98051e-05	0.00512027	FALSE	TRUE	Trans (>250 kb)			0.490501
ENSG00000125952	MAX	14	q23.3	65472892	65569413	3.93954	8.16387e-05	0.00522034	FALSE	TRUE	Trans (>250 kb)			0.39821
ENSG00000164136	IL15	4	q31.21	142557752	142655140	3.93852	8.19859e-05	0.00522034	FALSE	TRUE	Trans (>250 kb)			0.954755
ENSG00000173821	RNF213	17	q25.3	78234665	78372586	3.93844	8.20131e-05	0.00522034	FALSE	TRUE	Trans (>250 kb)			0.0149485
ENSG00000104043	ATP8B4	15	q21.2	50150435	50475014	3.9324	8.41025e-05	0.00551839	FALSE	TRUE	Trans (>250 kb)			0.99555
ENSG00000185963	BICD2	9	q22.31	95473645	95527094	3.9305	8.47702e-05	0.00551839	FALSE	TRUE	Trans (>250 kb)			0.486201
ENSG00000068137	PLEKHH3	17	q21.2	40819932	40829048	3.93019	8.48777e-05	0.00551839	FALSE	TRUE	Trans (>250 kb)			0.0170483
ENSG00000034152	MAP2K3	17	p11.2	21187984	21218552	3.92569	8.64829e-05	0.00563333	FALSE	TRUE	Trans (>250 kb)			0.10124
ENSG00000118046	STK11	19	p13.3	1189406	1228428	3.92366	8.7213e-05	0.00564356	FALSE	TRUE	Trans (>250 kb)			0.0637436
ENSG00000164897	TMUB1	7	q36.1	150778167	150780633	3.922	8.78157e-05	0.00564356	FALSE	TRUE	Trans (>250 kb)			0.767873
ENSG00000163131	CTSS	1	q21.3	150702672	150738433	3.92107	8.81569e-05	0.00565789	FALSE	TRUE	Trans (>250 kb)			0.00284972
ENSG00000123338	NCKAP1L	12	q13.13	54891495	54937726	3.91683	8.97223e-05	0.00568182	FALSE	TRUE	Trans (>250 kb)			0.740676
ENSG00000084112	SSH1	12	q24.11	109176466	109251366	3.91626	8.99328e-05	0.00568182	FALSE	TRUE	Trans (>250 kb)			0.00554945
ENSG00000066336	SPI1	11	p11.2	47376411	47400127	3.91622	8.99482e-05	0.00568182	FALSE	TRUE	Trans (>250 kb)			1.65951e-05
ENSG00000141522	ARHGDIA	17	q25.3	79825597	79829282	3.91336	9.10217e-05	0.00570968	FALSE	TRUE	Trans (>250 kb)			0.0928407
ENSG00000105325	FZR1	19	p13.3	3506271	3538328	3.91145	9.17438e-05	0.00571885	FALSE	TRUE	Trans (>250 kb)			0.0194481
ENSG00000145649	GZMA	5	q11.2	54398476	54406080	3.9041	9.45758e-05	0.00574132	FALSE	TRUE	Trans (>250 kb)			0.445305
ENSG00000080845	DLGAP4	20	q11.23	34894258	35157040	3.90367	9.47452e-05	0.00574132	FALSE	TRUE	Trans (>250 kb)			0.982152
ENSG00000161202	DVL3	3	q27.1	183873176	183891398	3.90353	9.47979e-05	0.00574132	FALSE	TRUE	Trans (>250 kb)			0.916758
ENSG00000108840	HDAC5	17	q21.31	42154114	42201070	3.89801	9.69877e-05	0.00579937	FALSE	TRUE	Trans (>250 kb)			0.917058
ENSG00000188986	NELFB	9	q34.3	140149625	140167998	3.89305	9.89921e-05	0.0058642	FALSE	TRUE	Trans (>250 kb)			0.350715
ENSG00000168763	CNNM3	2	q11.2	97481982	97499648	3.88963	0.000100396	0.0058642	FALSE	TRUE	Trans (>250 kb)			0.89736
ENSG00000232434	C9orf172	9	q34.3	139738867	139741797	3.88805	0.000101051	0.00592025	FALSE	TRUE	Trans (>250 kb)			0.435006
ENSG00000131446	MGAT1	5	q35.3	180217541	180242652	3.88598	0.000101917	0.00592025	FALSE	TRUE	Trans (>250 kb)			0.217028
ENSG00000100226	GTPBP1	22	q13.1	39101728	39134304	3.88446	0.000102557	0.00594512	FALSE	TRUE	Trans (>250 kb)			0.458704
ENSG00000110063	DCPS	11	q24.2	126173647	126215644	3.87372	0.000107185	0.00613293	FALSE	TRUE	Trans (>250 kb)			0.0336466
ENSG00000110324	IL10RA	11	q23.3	117857063	117872196	3.87068	0.000108534	0.00618619	FALSE	TRUE	Trans (>250 kb)			0.394011
ENSG00000141232	TOB1	17	q21.33	48939584	48945339	3.86829	0.000109599	0.00625749	FALSE	TRUE	Trans (>250 kb)			0.860464
ENSG00000131504	DIAPH1	5	q31.3	140894583	140998622	3.86597	0.000110649	0.00637982	FALSE	TRUE	Trans (>250 kb)			0.0050495
ENSG00000181908	AP003774.4	11	q13.1	64216546	64219126	3.86508	0.000111053	0.00637982	FALSE	TRUE	Trans (>250 kb)			0.0345465
ENSG00000133639	BTG1	12	q21.33	92536286	92539673	3.86425	0.000111429	0.00637982	FALSE	TRUE	Trans (>250 kb)			0.10034
ENSG00000167548	KMT2D	12	q13.12	49412758	49453557	3.86108	0.000112885	0.00641176	FALSE	TRUE	Trans (>250 kb)			0.89596
ENSG00000184271	POU6F1	12	q13.13	51580719	51611477	3.86034	0.000113228	0.00642229	FALSE	TRUE	Trans (>250 kb)			0.0953405
ENSG00000143515	ATP8B2	1	q21.3	154298029	154323783	3.8596	0.000113572	0.00642442	FALSE	TRUE	Trans (>250 kb)			0.181332
ENSG00000197363	ZNF517	8	q24.3	146024261	146036554	3.85808	0.000114281	0.00642442	FALSE	TRUE	Trans (>250 kb)			0.916858
ENSG00000010671	BTK	X	q22.1	100604435	100641183	3.85187	0.000117222	0.00652299	FALSE	TRUE	Trans (>250 kb)
ENSG00000109089	CDR2L	17	q25.1	72983727	73001895	3.84218	0.000121944	0.00671388	FALSE	TRUE	Trans (>250 kb)			0.0819418
ENSG00000171475	WIPF2	17	q21.1	38375556	38440388	3.83018	0.000128051	0.00677871	FALSE	TRUE	Trans (>250 kb)			0.310419
ENSG00000068831	RASGRP2	11	q13.1	64494383	64512928	3.82844	0.000128957	0.00682451	FALSE	TRUE	Trans (>250 kb)			0.229227
ENSG00000196700	ZNF512B	20	q13.33	62588055	62680113	3.82734	0.000129535	0.00682451	FALSE	TRUE	Trans (>250 kb)			0.714379
ENSG00000162104	ADCY9	16	p13.3	4003388	4166186	3.82102	0.000132904	0.0070442	FALSE	TRUE	Trans (>250 kb)			0.222328
ENSG00000186350	RXRA	9	q34.2	137208944	137332431	3.80599	0.000141239	0.00721622	FALSE	TRUE	Trans (>250 kb)			0.637086
ENSG00000176058	TPRN	9	q34.3	140086069	140098645	3.80443	0.000142129	0.00725067	FALSE	TRUE	Trans (>250 kb)			0.99995
ENSG00000174996	KLC2	11	q13.2	66024765	66035331	3.80067	0.000144304	0.00728495	FALSE	TRUE	Trans (>250 kb)			0.106739
ENSG00000105851	PIK3CG	7	q22.3	106505723	106547590	3.79723	0.000146324	0.00729947	FALSE	TRUE	Trans (>250 kb)			0.89746
ENSG00000103653	CSK	15	q24.1	75074398	75095539	3.79472	0.000147809	0.00741333	FALSE	TRUE	Trans (>250 kb)			0.00714929
ENSG00000126464	PRR12	19	q13.33	50094900	50129696	3.79014	0.000150564	0.00744063	FALSE	TRUE	Trans (>250 kb)			0.619188
ENSG00000007171	NOS2	17	q11.2	26083792	26127525	3.78551	0.000153391	0.00745407	FALSE	TRUE	Trans (>250 kb)			0.107639
ENSG00000141034	GID4	17	p11.2	17942606	17971718	3.78239	0.000155329	0.00746736	FALSE	TRUE	Trans (>250 kb)			0.523698
ENSG00000140263	SORD	15	q21.1	45315302	45369383	3.77833	0.000157883	0.00748052	FALSE	TRUE	Trans (>250 kb)			0.636086
ENSG00000050820	BCAR1	16	q23.1	75262928	75301951	3.77661	0.000158976	0.00757106	FALSE	TRUE	Trans (>250 kb)			0.109939
ENSG00000132740	IGHMBP2	11	q13.3	68671310	68708070	3.77456	0.000160288	0.00768041	FALSE	TRUE	Trans (>250 kb)			0.610389
ENSG00000119777	TMEM214	2	p23.3	27255778	27264563	3.77187	0.000162027	0.00776923	FALSE	TRUE	Trans (>250 kb)			0.921258
ENSG00000160753	RUSC1	1	q22	155290687	155300905	3.76985	0.000163344	0.00777494	FALSE	TRUE	Trans (>250 kb)			0.828867
ENSG00000136603	SKIL	3	q26.2	170075466	170114623	3.7595	0.000170257	0.007925	FALSE	TRUE	Trans (>250 kb)			0.690081
ENSG00000002919	SNX11	17	q21.32	46180719	46200436	3.75835	0.00017104	0.007925	FALSE	TRUE	Trans (>250 kb)			0.145635
ENSG00000178951	ZBTB7A	19	p13.3	4044362	4066943	3.756	0.000172654	0.00794554	FALSE	TRUE	Trans (>250 kb)			0.0546445
ENSG00000176095	IP6K1	3	p21.31	49761727	49823975	3.75564	0.000172897	0.00795062	FALSE	TRUE	Trans (>250 kb)			0.125237
ENSG00000103005	USB1	16	q21	58033450	58055522	3.75449	0.000173694	0.00796069	FALSE	TRUE	Trans (>250 kb)			0.99765
ENSG00000134030	CTIF	18	q21.1	46065417	46389588	3.75205	0.000175398	0.00811275	FALSE	TRUE	Trans (>250 kb)			0.60309
ENSG00000068354	TBC1D25	X	p11.23	48397845	48420997	3.74422	0.000180953	0.00821256	FALSE	TRUE	Trans (>250 kb)
ENSG00000101017	CD40	20	q13.12	44746911	44758502	3.74205	0.000182528	0.00830144	FALSE	TRUE	12601	rs6032662	2.845e-13	2.08869e-10
ENSG00000174951	FUT1	19	q13.33	49251268	49258647	3.74088	0.00018338	0.00830144	FALSE	TRUE	Trans (>250 kb)			0.000225484
ENSG00000154451	GBP5	1	p22.2	89724633	89738544	3.74085	0.000183399	0.00830144	FALSE	TRUE	Trans (>250 kb)			0.783272
ENSG00000126705	AHDC1	1	p36.11	27860546	27930942	3.73543	0.000187397	0.00834123	FALSE	TRUE	Trans (>250 kb)			0.0523448
ENSG00000137218	FRS3	6	p21.1	41737914	41754280	3.73199	0.000189974	0.00843972	FALSE	TRUE	Trans (>250 kb)			0.454405
ENSG00000011021	CLCN6	1	p36.22	11866207	11903201	3.72901	0.00019223	0.00844706	FALSE	TRUE	Trans (>250 kb)			0.00724928
ENSG00000163349	HIPK1	1	p13.2	114471814	114520426	3.72664	0.000194053	0.00847418	FALSE	TRUE	Trans (>250 kb)			0.234527
ENSG00000136167	LCP1	13	q14.13	46700055	46786006	3.72529	0.000195095	0.00852459	FALSE	TRUE	Trans (>250 kb)			0.109139
ENSG00000110446	SLC15A3	11	q12.2	60704556	60720002	3.72257	0.000197208	0.0086014	FALSE	TRUE	73649	rs4939490	4.247e-15	0.089741
ENSG00000169926	KLF13	15	q13.3	31619058	31727868	3.71817	0.000200674	0.00877315	FALSE	TRUE	Trans (>250 kb)			0.0282472
ENSG00000103264	FBXO31	16	q24.2	87360593	87425748	3.71549	0.000202811	0.00884793	FALSE	TRUE	Trans (>250 kb)			0.0485451
ENSG00000131042	LILRB2	19	q13.42	54777675	54785039	3.71091	0.000206515	0.00888889	FALSE	TRUE	Trans (>250 kb)			0.864664
ENSG00000213672	NCKIPSD	3	p21.31	48701364	48723797	3.70836	0.000208609	0.00888889	FALSE	TRUE	Trans (>250 kb)			0.19663
ENSG00000152518	ZFP36L2	2	p21	43449541	43453748	3.70814	0.000208788	0.00888889	FALSE	TRUE	94217	rs12478539	4.366e-11	0.0915408
ENSG00000108557	RAI1	17	p11.2	17584787	17714767	3.70788	0.000209003	0.00888889	FALSE	TRUE	Trans (>250 kb)			0.427107
ENSG00000122547	EEPD1	7	p14.2	36192758	36341152	3.70616	0.000210423	0.00891403	FALSE	TRUE	Trans (>250 kb)			0.869163
ENSG00000130522	JUND	19	p13.11	18390563	18392432	3.70233	0.00021363	0.00907658	FALSE	TRUE	88584	rs4808760	4.841e-13	8.81739e-06
ENSG00000144579	CTDSP1	2	q35	219262979	219270664	3.69234	0.000222203	0.0092967	FALSE	TRUE	Trans (>250 kb)			0.534797
ENSG00000117090	SLAMF1	1	q23.3	160577890	160617085	3.69223	0.000222294	0.0092967	FALSE	TRUE	Trans (>250 kb)			0.000243233
ENSG00000197530	MIB2	1	p36.33	1550795	1565990	3.69178	0.000222689	0.00929825	FALSE	TRUE	Trans (>250 kb)			0.783172
ENSG00000162413	KLHL21	1	p36.31	6650784	6674667	3.68772	0.000226269	0.00934783	FALSE	TRUE	Trans (>250 kb)			0.689581
ENSG00000137802	MAPKBP1	15	q15.1	42066632	42120053	3.68746	0.000226501	0.00934783	FALSE	TRUE	Trans (>250 kb)			0.307919
ENSG00000116871	MAP7D1	1	p34.3	36621180	36646450	3.67956	0.000233632	0.00955319	FALSE	TRUE	Trans (>250 kb)			0.127537
ENSG00000089351	GRAMD1A	19	q13.11	35485688	35517375	3.67865	0.000234476	0.00955319	FALSE	TRUE	Trans (>250 kb)			0.892261
ENSG00000177125	ZBTB34	9	q33.3	129622944	129648157	3.67634	0.000236609	0.00963907	FALSE	TRUE	Trans (>250 kb)			0.69938
ENSG00000204304	PBX2	6	p21.32	32152512	32157963	3.66984	0.000242703	0.0097479	FALSE	TRUE	24118	rs9267812	1.894e-16	1e-12
ENSG00000126107	HECTD3	1	p34.1	45468212	45477001	3.66494	0.000247396	0.00995825	FALSE	TRUE	Trans (>250 kb)			0.320118
ENSG00000116151	MORN1	1	p36.32	2252692	2323146	3.66382	0.000248483	0.00997917	FALSE	TRUE	197381	rs6670198	2.029e-16	0.750475
ENSG00000054523	KIF1B	1	p36.22	10270863	10441661	3.65773	0.000254459	0.0102273	FALSE	TRUE	Trans (>250 kb)			0.619388
ENSG00000162511	LAPTM5	1	p35.2	31205316	31230667	3.65418	0.000258002	0.0102869	FALSE	TRUE	Trans (>250 kb)			0.0527447
ENSG00000088256	GNA11	19	p13.3	3094408	3124002	3.65281	0.000259384	0.0103265	FALSE	TRUE	Trans (>250 kb)			0.359514
ENSG00000126934	MAP2K2	19	p13.3	4090319	4124126	3.65249	0.000259713	0.0103265	FALSE	TRUE	Trans (>250 kb)			0.0884412
ENSG00000077044	DGKD	2	q37.1	234263153	234380750	3.64946	0.000262789	0.0103862	FALSE	TRUE	Trans (>250 kb)			0.0413459
ENSG00000005844	ITGAL	16	p11.2	30483979	30534506	3.64711	0.000265203	0.0103862	FALSE	TRUE	Trans (>250 kb)			0.20173
ENSG00000072062	PRKACA	19	p13.12	14202500	14228896	3.64195	0.000270579	0.0106275	FALSE	TRUE	Trans (>250 kb)			0.622888
ENSG00000183578	TNFAIP8L3	15	q21.2	51348795	51397473	3.63887	0.00027384	0.0106653	FALSE	TRUE	Trans (>250 kb)			0.208229
ENSG00000160888	IER2	19	p13.2	13261229	13265722	3.63667	0.000276181	0.010743	FALSE	TRUE	Trans (>250 kb)			0.805569
ENSG00000151748	SAV1	14	q22.1	51098776	51135049	3.63503	0.000277945	0.01078	FALSE	TRUE	Trans (>250 kb)			0.107039
ENSG00000068024	HDAC4	2	q37.3	239969864	240323348	3.63488	0.000278115	0.01078	FALSE	TRUE	Trans (>250 kb)			0.472703
ENSG00000132694	ARHGEF11	1	q23.1	156904632	157015162	3.63116	0.000282149	0.0108532	FALSE	TRUE	Trans (>250 kb)			0.939156
ENSG00000188895	MSL1	17	q21.1	38278551	38293042	3.63034	0.000283046	0.0108532	FALSE	TRUE	Trans (>250 kb)			0.645085
ENSG00000148343	FAM73B	9	q34.11	131798900	131834361	3.62753	0.000286141	0.0109091	FALSE	TRUE	Trans (>250 kb)			0.956054
ENSG00000181444	ZNF467	7	q36.1	149461271	149470568	3.62751	0.000286165	0.0109091	FALSE	TRUE	171807	rs354033	1.205e-08	0.843366
ENSG00000054219	LY75	2	q24.2	160628362	160761260	3.62572	0.000288154	0.0109198	FALSE	TRUE	Trans (>250 kb)			0.210229
ENSG00000176973	FAM89B	11	q13.1	65339820	65341669	3.6241	0.000289967	0.0109198	FALSE	TRUE	Trans (>250 kb)			0.00444956
ENSG00000169221	TBC1D10B	16	p11.2	30368423	30381585	3.62301	0.0002912	0.0109198	FALSE	TRUE	Trans (>250 kb)			0.0280472
ENSG00000028137	TNFRSF1B	1	p36.22	12227060	12269285	3.62128	0.000293145	0.0109922	FALSE	TRUE	Trans (>250 kb)			0.0681432
ENSG00000102879	CORO1A	16	p11.2	30194148	30200397	3.61743	0.000297542	0.0112427	FALSE	TRUE	90988	rs3809627	3.246e-08	7.43203e-05
ENSG00000112343	TRIM38	6	p22.2	25963030	25987384	3.61267	0.000303064	0.0113628	FALSE	TRUE	Trans (>250 kb)			0.0205479
ENSG00000180353	HCLS1	3	q13.33	121350246	121379774	3.60971	0.00030654	0.0113905	FALSE	TRUE	131651	rs13075144	2.663e-09	0.00454955
ENSG00000020633	RUNX3	1	p36.11	25226002	25291612	3.60811	0.000308431	0.0114259	FALSE	TRUE	Trans (>250 kb)			0.00186347
ENSG00000089060	SLC8B1	12	q24.13	113736564	113797298	3.60654	0.000310307	0.0115123	FALSE	TRUE	Trans (>250 kb)			0.855664
ENSG00000161021	MAML1	5	q35.3	179159851	179223512	3.60143	0.000316471	0.0116573	FALSE	TRUE	Trans (>250 kb)			0.106439
ENSG00000196642	RABL6	9	q34.3	139702374	139735639	3.60035	0.000317784	0.0116636	FALSE	TRUE	Trans (>250 kb)			0.419608
ENSG00000139613	SMARCC2	12	q13.2	56556767	56583351	3.59989	0.000318354	0.0116636	FALSE	TRUE	Trans (>250 kb)			0.00514949
ENSG00000175224	ATG13	11	p11.2	46638826	46696368	3.59988	0.00031837	0.0116636	FALSE	TRUE	Trans (>250 kb)			0.138536
ENSG00000105063	PPP6R1	19	q13.42	55741148	55770363	3.59903	0.000319411	0.0116636	FALSE	TRUE	Trans (>250 kb)			0.292121
ENSG00000185122	HSF1	8	q24.3	145515280	145538385	3.59664	0.000322357	0.0116946	FALSE	TRUE	Trans (>250 kb)			0.99985
ENSG00000184897	H1FX	3	q21.3	129033615	129035120	3.59421	0.000325373	0.0117254	FALSE	TRUE	Trans (>250 kb)			0.589891
ENSG00000172354	GNB2	7	q22.1	100271154	100276797	3.59297	0.000326933	0.0117593	FALSE	TRUE	Trans (>250 kb)			0.141736
ENSG00000167173	C15orf39	15	q24.2	75487984	75504510	3.58815	0.000333032	0.011945	FALSE	TRUE	Trans (>250 kb)			0.357914
ENSG00000160285	LSS	21	q22.3	47608055	47648738	3.58675	0.00033482	0.011945	FALSE	TRUE	Trans (>250 kb)			0.050045
ENSG00000072818	ACAP1	17	p13.1	7239848	7254797	3.58581	0.000336027	0.011945	FALSE	TRUE	Trans (>250 kb)			0.106539
ENSG00000088247	KHSRP	19	p13.3	6413359	6424805	3.58222	0.000340684	0.0121715	FALSE	TRUE	244167	rs1077667	8.374e-13	0.827767
ENSG00000165644	COMTD1	10	q22.2	76993727	76995788	3.58172	0.00034134	0.0121715	FALSE	TRUE	Trans (>250 kb)			0.785671
ENSG00000138031	ADCY3	2	p23.3	25042038	25142708	3.581	0.000342279	0.0121715	FALSE	TRUE	Trans (>250 kb)			0.0229477
ENSG00000166145	SPINT1	15	q15.1	41136216	41150405	3.57568	0.000349324	0.0122868	FALSE	TRUE	Trans (>250 kb)			0.105439
ENSG00000126461	SCAF1	19	q13.33	50145382	50161899	3.57425	0.000351237	0.0123007	FALSE	TRUE	Trans (>250 kb)			0.284022
ENSG00000108669	CYTH1	17	q25.3	76670130	76778379	3.57122	0.00035532	0.0123827	FALSE	TRUE	Trans (>250 kb)			0.964054
ENSG00000103249	CLCN7	16	p13.3	1494935	1525581	3.5704	0.000356431	0.0123964	FALSE	TRUE	Trans (>250 kb)			0.627187
ENSG00000140632	GLYR1	16	p13.3	4853204	4897343	3.56661	0.000361626	0.0125673	FALSE	TRUE	Trans (>250 kb)			0.862364
ENSG00000111676	ATN1	12	p13.31	7033626	7051484	3.56026	0.000370487	0.0127402	FALSE	TRUE	Trans (>250 kb)
ENSG00000135048	TMEM2	9	q21.13	74298282	74431606	3.55953	0.000371514	0.0127482	FALSE	TRUE	Trans (>250 kb)			0.291021
ENSG00000171223	JUNB	19	p13.2	12902310	12904124	3.55794	0.000373775	0.0128496	FALSE	TRUE	Trans (>250 kb)			0.238826
ENSG00000039523	FAM65A	16	q22.1	67552321	67580691	3.55619	0.000376272	0.0129329	FALSE	TRUE	Trans (>250 kb)			0.69958
ENSG00000116786	PLEKHM2	1	p36.21	16010827	16061264	3.55432	0.000378961	0.0129494	FALSE	TRUE	Trans (>250 kb)			0.523698
ENSG00000213903	LTB4R	14	q12	24780656	24787242	3.55417	0.000379174	0.0129494	FALSE	TRUE	Trans (>250 kb)			0.339116
ENSG00000157014	TATDN2	3	p25.3	10289707	10322902	3.55383	0.000379662	0.0129494	FALSE	TRUE	Trans (>250 kb)			0.212929
ENSG00000167535	CACNB3	12	q13.12	49207577	49222724	3.55282	0.000381126	0.0129494	FALSE	TRUE	Trans (>250 kb)			0.654485
ENSG00000040933	INPP4A	2	q11.2	99061317	99210853	3.5515	0.000383038	0.0129494	FALSE	TRUE	Trans (>250 kb)			0.339716
ENSG00000177000	MTHFR	1	p36.22	11845780	11866977	3.55124	0.000383415	0.0129494	FALSE	TRUE	Trans (>250 kb)			0.0173483
ENSG00000167371	PRRT2	16	p11.2	29823177	29827201	3.55071	0.000384187	0.0129617	FALSE	TRUE	Trans (>250 kb)			0.00394961
ENSG00000144228	SPOPL	2	q22.1	139259371	139331117	3.54844	0.000387518	0.0130104	FALSE	TRUE	Trans (>250 kb)			0.225127
ENSG00000120896	SORBS3	8	p21.3	22402499	22433301	3.54578	0.000391454	0.0130584	FALSE	TRUE	Trans (>250 kb)			0.626487
ENSG00000162302	RPS6KA4	11	q13.1	64126620	64139687	3.54442	0.000393475	0.0131389	FALSE	TRUE	Trans (>250 kb)			0.000353442
ENSG00000167280	ENGASE	17	q25.3	77071021	77084681	3.54226	0.000396718	0.0132192	FALSE	TRUE	Trans (>250 kb)			0.327317
ENSG00000055917	PUM2	2	p24.1	20448452	20551995	3.53915	0.000401415	0.0133731	FALSE	TRUE	Trans (>250 kb)			0.375112
ENSG00000173120	KDM2A	11	q13.2	66886740	67025558	3.53598	0.000406265	0.0134576	FALSE	TRUE	Trans (>250 kb)			0.667983
ENSG00000114554	PLXNA1	3	q21.3	126707437	126756235	3.53476	0.000408146	0.0134797	FALSE	TRUE	Trans (>250 kb)			0.752975
ENSG00000120868	APAF1	12	q23.1	99038919	99129204	3.52995	0.000415636	0.0135596	FALSE	TRUE	Trans (>250 kb)			0.859864
ENSG00000134996	OSTF1	9	q21.13	77703459	77762181	3.52946	0.00041641	0.0135596	FALSE	TRUE	Trans (>250 kb)			0.70168
ENSG00000171206	TRIM8	10	q24.32	104404253	104418164	3.52823	0.000418354	0.0135596	FALSE	TRUE	Trans (>250 kb)			0.778472
ENSG00000117625	RCOR3	1	q32.2	211431719	211489727	3.52609	0.00042175	0.0135596	FALSE	TRUE	Trans (>250 kb)			0.89796
ENSG00000165312	OTUD1	10	p12.2	23728198	23731308	3.52595	0.000421959	0.0135596	FALSE	TRUE	Trans (>250 kb)			0.950055
ENSG00000162066	AMDHD2	16	p13.3	2570358	2581423	3.5212	0.000429593	0.0136033	FALSE	TRUE	Trans (>250 kb)			0.963054
ENSG00000160255	ITGB2	21	q22.3	46305868	46351904	3.51927	0.00043273	0.0136617	FALSE	TRUE	Trans (>250 kb)			0.0327467
ENSG00000136807	CDK9	9	q34.11	130547958	130553066	3.51917	0.000432906	0.0136617	FALSE	TRUE	Trans (>250 kb)			0.929157
ENSG00000154370	TRIM11	1	q42.13	228581374	228594541	3.51711	0.000436269	0.0137049	FALSE	TRUE	Trans (>250 kb)			0.450905
ENSG00000007080	CCDC124	19	p13.11	18043825	18054800	3.51335	0.000442493	0.0139152	FALSE	TRUE	247179	rs4808760	4.841e-13	0.985951
ENSG00000173011	TADA2B	4	p16.1	7043626	7059679	3.51295	0.000443167	0.0139152	FALSE	TRUE	Trans (>250 kb)			0.00944906
ENSG00000143569	UBAP2L	1	q21.3	154192655	154243986	3.51268	0.000443611	0.0139152	FALSE	TRUE	Trans (>250 kb)			0.194731
ENSG00000125449	ARMC7	17	q25.1	73106047	73126360	3.50741	0.000452499	0.0140422	FALSE	TRUE	Trans (>250 kb)			0.547995
ENSG00000070759	TESK2	1	p34.1	45809555	45956872	3.5044	0.000457643	0.0140777	FALSE	TRUE	Trans (>250 kb)			0.80427
ENSG00000176986	SEC24C	10	q22.2	75504120	75531919	3.5021	0.000461615	0.0141452	FALSE	TRUE	Trans (>250 kb)			0.0106489
ENSG00000163995	ABLIM2	4	p16.1	7967039	8160559	3.49535	0.000473443	0.0144373	FALSE	TRUE	Trans (>250 kb)			0.665583
ENSG00000162522	KIAA1522	1	p35.1	33207486	33240571	3.49256	0.000478421	0.0145513	FALSE	TRUE	Trans (>250 kb)			0.0536446
ENSG00000185049	NELFA	4	p16.3	1984441	2043630	3.49153	0.000480258	0.0146252	FALSE	TRUE	Trans (>250 kb)			0.734277
ENSG00000234769	WASH4P	16	p13.3	64043	69452	3.49093	0.000481342	0.0146252	FALSE	TRUE	Trans (>250 kb)			0.955154
ENSG00000186111	PIP5K1C	19	p13.3	3630181	3700477	3.47993	0.000501547	0.0150473	FALSE	TRUE	Trans (>250 kb)			0.792771
ENSG00000101665	SMAD7	18	q21.1	46446223	46477081	3.47884	0.00050359	0.0151024	FALSE	TRUE	Trans (>250 kb)			0.193831
ENSG00000133943	C14orf159	14	q32.11	91526677	91691976	3.4774	0.000506304	0.0151567	FALSE	TRUE	Trans (>250 kb)			0.0616438
ENSG00000161914	ZNF653	19	p13.2	11594242	11616738	3.47689	0.000507261	0.0151567	FALSE	TRUE	Trans (>250 kb)			0.726477
ENSG00000213906	LTB4R2	14	q12	24774940	24781259	3.46853	0.000523318	0.0155382	FALSE	TRUE	Trans (>250 kb)			0.328517
ENSG00000145041	VPRBP	3	p21.2	51433298	51534010	3.46796	0.000524425	0.0155763	FALSE	TRUE	Trans (>250 kb)			0.566193
ENSG00000256660	CLEC12B	12	p13.2	10163226	10171218	3.46573	0.000528796	0.0157387	FALSE	TRUE	Trans (>250 kb)			0.462704
ENSG00000157111	TMEM171	5	q13.2	72416119	72427644	3.46157	0.000537033	0.0158824	FALSE	TRUE	Trans (>250 kb)			0.139136
ENSG00000126467	TSKS	19	q13.33	50243010	50266587	3.45733	0.000545558	0.016049	FALSE	TRUE	Trans (>250 kb)			0.581392
ENSG00000008130	NADK	1	p36.33	1682671	1711896	3.45693	0.000546371	0.016049	FALSE	TRUE	Trans (>250 kb)			0.00136658
ENSG00000215041	NEURL4	17	p13.1	7218947	7232712	3.45638	0.000547473	0.016049	FALSE	TRUE	Trans (>250 kb)			0.252525
ENSG00000100092	SH3BP1	22	q13.1	38030661	38062939	3.45604	0.000548173	0.016049	FALSE	TRUE	Trans (>250 kb)			0.0615438
ENSG00000116698	SMG7	1	q25.3	183441351	183567381	3.45548	0.000549321	0.016049	FALSE	TRUE	Trans (>250 kb)			0.0716428
ENSG00000160445	ZER1	9	q34.11	131492065	131534693	3.45481	0.000550679	0.016049	FALSE	TRUE	Trans (>250 kb)			0.175232
ENSG00000204397	CARD16	11	q22.3	104912053	104972158	3.45344	0.000553491	0.0161162	FALSE	TRUE	Trans (>250 kb)			0.789371
ENSG00000115523	GNLY	2	p11.2	85912298	85925977	3.45191	0.000556628	0.0161221	FALSE	TRUE	Trans (>250 kb)			0.0464454
ENSG00000156876	SASS6	1	p21.2	100549119	100598511	3.44957	0.000561475	0.01625	FALSE	TRUE	Trans (>250 kb)			0.334017
ENSG00000140992	PDPK1	16	p13.3	2587965	2653189	3.44817	0.000564407	0.0163014	FALSE	TRUE	Trans (>250 kb)
ENSG00000222017	AC011997.1	2	q33.1	198557830	198639547	3.44701	0.000566831	0.0163126	FALSE	TRUE	Trans (>250 kb)			0.60249
ENSG00000099817	POLR2E	19	p13.3	1086594	1095598	3.44157	0.000578346	0.0164608	FALSE	TRUE	Trans (>250 kb)			0.0355464
ENSG00000105556	MIER2	19	p13.3	305575	344798	3.44061	0.000580394	0.0164812	FALSE	TRUE	Trans (>250 kb)			0.428007
ENSG00000099917	MED15	22	q11.21	20850200	20941919	3.43908	0.000583687	0.0165165	FALSE	TRUE	Trans (>250 kb)			0.249525
ENSG00000124224	PPP4R1L	20	q13.32	56806188	56884495	3.43864	0.000584653	0.0165217	FALSE	TRUE	Trans (>250 kb)			0.154435
ENSG00000114626	ABTB1	3	q21.3	127391778	127399768	3.4352	0.000592109	0.0166368	FALSE	TRUE	Trans (>250 kb)			0.339416
ENSG00000074370	ATP2A3	17	p13.2	3827169	3867736	3.43409	0.000594547	0.0166915	FALSE	TRUE	Trans (>250 kb)			0.351915
ENSG00000031823	RANBP3	19	p13.3	5916150	5978153	3.42616	0.000612175	0.0169527	FALSE	TRUE	Trans (>250 kb)			0.710479
ENSG00000099330	OCEL1	19	p13.11	17337013	17340028	3.42301	0.00061931	0.0170735	FALSE	TRUE	Trans (>250 kb)			0.162634
ENSG00000074964	ARHGEF10L	1	p36.13	17866330	18024369	3.42291	0.000619552	0.0170735	FALSE	TRUE	Trans (>250 kb)			0.185431
ENSG00000081237	PTPRC	1	q31.3	198607801	198726545	3.4227	0.000620032	0.0170735	FALSE	TRUE	Trans (>250 kb)			0.0361464
ENSG00000108786	HSD17B1	17	q21.2	40701232	40707231	3.42148	0.00062282	0.0170821	FALSE	TRUE	171397	rs1026916	1.02e-13	0.019948
ENSG00000095464	PDE6C	10	q23.33	95372345	95425767	3.42005	0.000626092	0.0170949	FALSE	TRUE	Trans (>250 kb)			0.876162
ENSG00000218891	ZNF579	19	q13.42	56088899	56092211	3.41988	0.000626485	0.0170949	FALSE	TRUE	Trans (>250 kb)			0.921158
ENSG00000110047	EHD1	11	q13.1	64619114	64655768	3.41977	0.000626749	0.0170949	FALSE	TRUE	Trans (>250 kb)			0.832767
ENSG00000100084	HIRA	22	q11.21	19318221	19435224	3.41726	0.000632554	0.0172344	FALSE	TRUE	Trans (>250 kb)			0.725577
ENSG00000139718	SETD1B	12	q24.31	122242086	122270562	3.41578	0.000636	0.0172424	FALSE	TRUE	Trans (>250 kb)			0.0487451
ENSG00000138594	TMOD3	15	q21.2	52121825	52239492	3.41398	0.000640211	0.0173372	FALSE	TRUE	Trans (>250 kb)			0.707179
ENSG00000258987	RP11-131H24.4	14	q32.12	94405901	94410475	3.41345	0.000641453	0.0173372	FALSE	TRUE	Trans (>250 kb)			0.654385
ENSG00000262628	OR1D5	17	p13.3	2965963	2966901	3.40903	0.000651942	0.0174892	FALSE	TRUE	Trans (>250 kb)			0.758374
ENSG00000057935	MTA3	2	p21	42721709	42984087	3.40816	0.000654016	0.0174928	FALSE	TRUE	Trans (>250 kb)			0.611289
ENSG00000167895	TMC8	17	q25.3	76126851	76139049	3.40666	0.000657629	0.0175396	FALSE	TRUE	Trans (>250 kb)			0.907859
ENSG00000090565	RAB11FIP3	16	p13.3	475619	573011	3.40568	0.000660005	0.0175431	FALSE	TRUE	Trans (>250 kb)			0.877662
ENSG00000129351	ILF3	19	p13.2	10764937	10803093	3.3972	0.000680783	0.0182714	FALSE	TRUE	172793	rs28834106	3.79e-11	0.000854131
ENSG00000131759	RARA	17	q21.2	38465444	38513094	3.3958	0.000684288	0.0182906	FALSE	TRUE	Trans (>250 kb)			0.248225
ENSG00000244165	P2RY11	19	p13.2	10222214	10226048	3.39558	0.00068483	0.0182906	FALSE	TRUE	Trans (>250 kb)			0.890461
ENSG00000116396	KCNC4	1	p13.3	110753965	110825722	3.39226	0.000693181	0.0182934	FALSE	TRUE	Trans (>250 kb)			0.000891266
ENSG00000071894	CPSF1	8	q24.3	145618444	145634753	3.39216	0.000693444	0.0182934	FALSE	TRUE	Trans (>250 kb)			0.830867
ENSG00000100697	DICER1	14	q32.13	95552565	95624347	3.39215	0.000693457	0.0182934	FALSE	TRUE	Trans (>250 kb)			0.912659
ENSG00000176182	MYPOP	19	q13.32	46393278	46405862	3.39206	0.000693689	0.0182934	FALSE	TRUE	Trans (>250 kb)			0.0322468
ENSG00000176248	ANAPC2	9	q34.3	140069236	140082989	3.39052	0.000697604	0.0183966	FALSE	TRUE	Trans (>250 kb)			0.99995
ENSG00000158480	SPATA2	20	q13.13	48519928	48532080	3.38752	0.000705263	0.0185154	FALSE	TRUE	Trans (>250 kb)			0.059944
ENSG00000256797	KLRF2	12	p13.31	10034088	10048432	3.38401	0.000714352	0.0187692	FALSE	TRUE	Trans (>250 kb)			0.0940406
ENSG00000160877	NACC1	19	p13.2	13228917	13251955	3.38122	0.000721657	0.0188781	FALSE	TRUE	Trans (>250 kb)			0.216428
ENSG00000156860	FBRS	16	p11.2	30669752	30682135	3.38109	0.000721995	0.0188781	FALSE	TRUE	Trans (>250 kb)			0.883962
ENSG00000106086	PLEKHA8	7	p14.3	30067020	30170096	3.38098	0.000722279	0.0188781	FALSE	TRUE	Trans (>250 kb)			0.99525
ENSG00000196535	MYO18A	17	q11.2	27400528	27507430	3.37908	0.000727279	0.0190746	FALSE	TRUE	Trans (>250 kb)			0.0284472
ENSG00000132361	CLUH	17	p13.3	2592680	2615957	3.37859	0.000728593	0.0190909	FALSE	TRUE	Trans (>250 kb)			0.119738
ENSG00000167962	ZNF598	16	p13.3	2047655	2059824	3.37836	0.000729204	0.0190909	FALSE	TRUE	Trans (>250 kb)			0.223028
ENSG00000105374	NKG7	19	q13.41	51874860	51875969	3.376	0.000735482	0.0191792	FALSE	TRUE	Trans (>250 kb)			0.0846415
ENSG00000159111	MRPL10	17	q21.32	45900638	45908900	3.37595	0.000735621	0.0191792	FALSE	TRUE	198358	rs11079784	4.335e-11	0.0530447
ENSG00000130758	MAP3K10	19	q13.2	40697651	40721482	3.37479	0.000738733	0.0191792	FALSE	TRUE	Trans (>250 kb)			0.70418
ENSG00000175489	LRRC25	19	p13.11	18501954	18508427	3.37454	0.000739402	0.0191792	FALSE	TRUE	199975	rs4808760	4.841e-13	0.208829
ENSG00000163348	PYGO2	1	q21.3	154929502	154936329	3.37202	0.0007462	0.0192507	FALSE	TRUE	Trans (>250 kb)			0.589491
ENSG00000186517	ARHGAP30	1	q23.3	161016736	161039760	3.36968	0.00075256	0.0193631	FALSE	TRUE	Trans (>250 kb)			0.123538
ENSG00000099814	CEP170B	14	q32.33	105331617	105363107	3.3674	0.000758807	0.0194317	FALSE	TRUE	Trans (>250 kb)			0.332217
ENSG00000169057	MECP2	X	q28	153287024	153363212	3.3666	0.000760999	0.0194467	FALSE	TRUE	Trans (>250 kb)
ENSG00000181638	ZFP41	8	q24.3	144328991	144344875	3.36215	0.000773372	0.0197059	FALSE	TRUE	Trans (>250 kb)			0.0152485
ENSG00000115009	CCL20	2	q36.3	228678558	228682272	3.36205	0.000773652	0.0197059	FALSE	TRUE	Trans (>250 kb)			0.69708
ENSG00000120709	FAM53C	5	q31.2	137667624	137685416	3.36085	0.000777038	0.0197059	FALSE	TRUE	Trans (>250 kb)			0.0226477
ENSG00000100403	ZC3H7B	22	q13.2	41697526	41756151	3.36037	0.000778389	0.0197059	FALSE	TRUE	Trans (>250 kb)			0.00684932
ENSG00000089902	RCOR1	14	q32.31	103058998	103196913	3.35994	0.000779602	0.0197059	FALSE	TRUE	68931	rs12147246	4.294e-09	0.0878412
ENSG00000176915	ANKLE2	12	q24.33	133302254	133338474	3.35975	0.000780136	0.0197059	FALSE	TRUE	Trans (>250 kb)			0.368513
ENSG00000167674	HDGFRP2	19	p13.3	4472284	4502223	3.35973	0.000780199	0.0197059	FALSE	TRUE	Trans (>250 kb)			0.000301492
ENSG00000177030	DEAF1	11	p15.5	644233	706715	3.35848	0.000783726	0.0197196	FALSE	TRUE	Trans (>250 kb)			0.754275
ENSG00000196422	PPP1R26	9	q34.3	138370925	138380739	3.35647	0.00078945	0.01988	FALSE	TRUE	Trans (>250 kb)			0.609489
ENSG00000115421	PAPOLG	2	p16.1	60983365	61029220	3.35373	0.000797306	0.0200665	FALSE	TRUE	213190	rs1177228	8.567e-09	0.00734927
ENSG00000142002	DPP9	19	p13.3	4675236	4724685	3.35074	0.000805958	0.0202523	FALSE	TRUE	Trans (>250 kb)			0.587191
ENSG00000134242	PTPN22	1	p13.2	114356433	114414381	3.34628	0.000819028	0.0204068	FALSE	TRUE	Trans (>250 kb)			0.59789
ENSG00000268858	C20ORF135	20	q13.33	62492879	62493217	3.34517	0.000822327	0.0204456	FALSE	TRUE	Trans (>250 kb)			0.030247
ENSG00000157216	SSBP3	1	p32.3	54691105	54879152	3.34245	0.00083043	0.0205222	FALSE	TRUE	Trans (>250 kb)			0.786271
ENSG00000170638	TRABD	22	q13.33	50624344	50638027	3.34204	0.000831664	0.0205222	FALSE	TRUE	Trans (>250 kb)			0.00664934
ENSG00000139725	RHOF	12	q24.31	122215664	122241309	3.3376	0.000845042	0.020625	FALSE	TRUE	Trans (>250 kb)			0.117938
ENSG00000185024	BRF1	14	q32.33	105675623	105781926	3.33738	0.000845729	0.020625	FALSE	TRUE	Trans (>250 kb)			0.000353442
ENSG00000163050	ADCK3	1	q42.13	227085237	227175246	3.33488	0.000853348	0.0206727	FALSE	TRUE	Trans (>250 kb)			0.29542
ENSG00000155858	LSM11	5	q33.3	157170703	157187717	3.33454	0.000854397	0.0206727	FALSE	TRUE	Trans (>250 kb)			0.707179
ENSG00000198917	C9orf114	9	q34.11	131581930	131592100	3.33449	0.00085455	0.0206727	FALSE	TRUE	Trans (>250 kb)			0.314519
ENSG00000103495	MAZ	16	p11.2	29817427	29823649	3.33353	0.00085752	0.0207484	FALSE	TRUE	Trans (>250 kb)			0.00394961
ENSG00000175029	CTBP2	10	q26.13	126676421	126849739	3.33188	0.000862629	0.0209266	FALSE	TRUE	Trans (>250 kb)			0.0722428
ENSG00000172349	IL16	15	q25.1	81451916	81605104	3.33159	0.000863501	0.0209266	FALSE	TRUE	Trans (>250 kb)			0.942756
ENSG00000167114	SLC27A4	9	q34.11	131102925	131123749	3.32711	0.000877528	0.021087	FALSE	TRUE	Trans (>250 kb)			0.422708
ENSG00000004399	PLXND1	3	q22.1	129274018	129325661	3.32608	0.000880757	0.0211239	FALSE	TRUE	Trans (>250 kb)			0.521298
ENSG00000032444	PNPLA6	19	p13.2	7598890	7626650	3.32425	0.000886562	0.0212183	FALSE	TRUE	Trans (>250 kb)			0.39641
ENSG00000142655	PEX14	1	p36.22	10532345	10690815	3.32381	0.000887965	0.0212183	FALSE	TRUE	Trans (>250 kb)			0.0258474
ENSG00000146083	RNF44	5	q35.2	175953698	175965026	3.32347	0.000889055	0.0212183	FALSE	TRUE	Trans (>250 kb)			0.958754
ENSG00000143452	HORMAD1	1	q21.3	150670536	150693364	3.32271	0.000891472	0.0212389	FALSE	TRUE	Trans (>250 kb)			0.00354965
ENSG00000267059	UQCR11	19	p13.3	1578338	1605444	3.32107	0.000896736	0.0212389	FALSE	TRUE	Trans (>250 kb)			0.650185
ENSG00000015133	CCDC88C	14	q32.11	91737667	91884188	3.3154	0.000915113	0.0215269	FALSE	TRUE	Trans (>250 kb)			0.640786
ENSG00000149418	ST14	11	q24.3	130029457	130080271	3.31505	0.000916259	0.0215269	FALSE	TRUE	Trans (>250 kb)			0.928157
ENSG00000167202	TBC1D2B	15	q25.1	78276378	78370066	3.31461	0.000917725	0.0215269	FALSE	TRUE	Trans (>250 kb)			0.318018
ENSG00000204516	MICB	6	p21.33	31462658	31478901	3.31392	0.000919988	0.0215375	FALSE	TRUE	0	rs2534681	2.575e-98	1e-12
ENSG00000188322	SBK1	16	p11.2	28303840	28335170	3.31107	0.000929397	0.0216687	FALSE	TRUE	Trans (>250 kb)			0.810569
ENSG00000180644	PRF1	10	q22.1	72357104	72362531	3.30803	0.000939561	0.0218734	FALSE	TRUE	Trans (>250 kb)			0.917258
ENSG00000130309	COLGALT1	19	p13.11	17666403	17693971	3.30781	0.000940275	0.0218734	FALSE	TRUE	Trans (>250 kb)			0.660484
ENSG00000119508	NR4A3	9	q22.33	102584137	102629173	3.30507	0.000949532	0.0220469	FALSE	TRUE	Trans (>250 kb)			0.658384
ENSG00000251322	SHANK3	22	q13.33	51112843	51171726	3.30349	0.000954884	0.0220469	FALSE	TRUE	141577	rs140522	2.848e-10	0.765673
ENSG00000261221	ZNF865	19	q13.42	56116771	56128635	3.30341	0.00095517	0.0220469	FALSE	TRUE	Trans (>250 kb)			0.691581
ENSG00000197329	PELI1	2	p14	64319786	64371588	3.30262	0.000957867	0.0220664	FALSE	TRUE	Trans (>250 kb)			0.793371
ENSG00000153714	LURAP1L	9	p23	12775020	12822130	3.29965	0.000968044	0.0221341	FALSE	TRUE	Trans (>250 kb)			0.945455
ENSG00000155465	SLC7A7	14	q11.2	23242431	23299029	3.29458	0.000985676	0.0224209	FALSE	TRUE	Trans (>250 kb)			0.666783
ENSG00000140105	WARS	14	q32.2	100800125	100843142	3.2897	0.00100295	0.0227503	FALSE	TRUE	Trans (>250 kb)			0.00254975
ENSG00000179526	SHARPIN	8	q24.3	145153536	145163027	3.28503	0.00101973	0.0230012	FALSE	TRUE	Trans (>250 kb)			0.652685
ENSG00000123358	NR4A1	12	q13.13	52416616	52453291	3.28308	0.00102679	0.0230299	FALSE	TRUE	Trans (>250 kb)			0.89616
ENSG00000004139	SARM1	17	q11.2	26691378	26728065	3.28171	0.00103181	0.023087	FALSE	TRUE	Trans (>250 kb)			0.646385
ENSG00000104972	LILRB1	19	q13.42	55085346	55148979	3.28143	0.00103284	0.023087	FALSE	TRUE	Trans (>250 kb)			0.667883
ENSG00000198853	RUSC2	9	p13.3	35490124	35561895	3.28134	0.00103316	0.023087	FALSE	TRUE	Trans (>250 kb)			0.345615
ENSG00000142634	EFHD2	1	p36.21	15736391	15756839	3.27795	0.00104564	0.0233214	FALSE	TRUE	Trans (>250 kb)			0.155334
ENSG00000115211	EIF2B4	2	p23.3	27587219	27593353	3.27609	0.00105254	0.0234679	FALSE	TRUE	Trans (>250 kb)			0.30052
ENSG00000178177	LCORL	4	p15.31	17842822	18023499	3.27261	0.00106558	0.0235816	FALSE	TRUE	Trans (>250 kb)			0.154735
ENSG00000160917	CPSF4	7	q22.1	99036545	99054994	3.27173	0.00106893	0.0236128	FALSE	TRUE	Trans (>250 kb)			0.151235
ENSG00000130749	ZC3H4	19	q13.32	47567444	47617009	3.26926	0.00107828	0.0236268	FALSE	TRUE	21530	rs11083862	4.074e-09	5.39089e-07
ENSG00000101246	ARFRP1	20	q13.33	62329996	62339377	3.26314	0.00110184	0.0241589	FALSE	TRUE	Trans (>250 kb)			0.00684932
ENSG00000133069	TMCC2	1	q32.1	205197304	205242471	3.26112	0.00110974	0.0242093	FALSE	TRUE	Trans (>250 kb)			0.320118
ENSG00000115904	SOS1	2	p22.1	39208537	39351486	3.25542	0.00113225	0.0246181	FALSE	TRUE	Trans (>250 kb)			0.330517
ENSG00000110719	TCIRG1	11	q13.2	67806483	67818362	3.25483	0.00113462	0.024659	FALSE	TRUE	Trans (>250 kb)			0.477402
ENSG00000013725	CD6	11	q12.2	60739115	60787849	3.25334	0.00114055	0.0247465	FALSE	TRUE	5802	rs4939490	4.247e-15	8.40143e-09
ENSG00000132510	KDM6B	17	p13.1	7743222	7758114	3.25311	0.00114149	0.0247465	FALSE	TRUE	Trans (>250 kb)			0.907959
ENSG00000101224	CDC25B	20	p13	3767578	3786762	3.25127	0.00114893	0.0248106	FALSE	TRUE	Trans (>250 kb)			0.727077
ENSG00000237541	HLA-DQA2	6	p21.32	32709119	32714992	3.25118	0.00114925	0.0248106	FALSE	TRUE	0	rs9276415	1.25e-28	5e-08
ENSG00000100401	RANGAP1	22	q13.2	41641615	41682255	3.25068	0.00115131	0.0248165	FALSE	TRUE	Trans (>250 kb)			0.00314969
ENSG00000107816	LZTS2	10	q24.31	102756375	102767593	3.24574	0.00117146	0.0250913	FALSE	TRUE	Trans (>250 kb)			0.766273
ENSG00000116266	STXBP3	1	p13.3	109289296	109352148	3.24375	0.00117968	0.0251364	FALSE	TRUE	Trans (>250 kb)			0.465403
ENSG00000071626	DAZAP1	19	p13.3	1407568	1435719	3.24156	0.00118879	0.0251755	FALSE	TRUE	Trans (>250 kb)			0.485601
ENSG00000107929	LARP4B	10	p15.3	855484	977564	3.23992	0.00119562	0.0252149	FALSE	TRUE	Trans (>250 kb)			0.19873
ENSG00000166188	ZNF319	16	q21	58028572	58034357	3.23863	0.00120106	0.0253273	FALSE	TRUE	Trans (>250 kb)			0.983952
ENSG00000100811	YY1	14	q32.2	100704635	100749129	3.23831	0.0012024	0.0253326	FALSE	TRUE	Trans (>250 kb)			0.192731
ENSG00000187595	ZNF385C	17	q21.2	40177594	40217383	3.23336	0.00122344	0.0258605	FALSE	TRUE	Trans (>250 kb)			0.020048
ENSG00000108510	MED13	17	q23.2	60019966	60142643	3.23013	0.00123736	0.0261996	FALSE	TRUE	Trans (>250 kb)			0.648185
ENSG00000186074	CD300LF	17	q25.1	72690452	72709117	3.22806	0.00124633	0.0263504	FALSE	TRUE	Trans (>250 kb)			0.518398
ENSG00000164916	FOXK1	7	p22.1	4683388	4811074	3.22762	0.00124825	0.0263504	FALSE	TRUE	Trans (>250 kb)			0.577292
ENSG00000156026	MCU	10	q22.1	74451889	74647452	3.22547	0.00125767	0.0264868	FALSE	TRUE	Trans (>250 kb)			0.0425457
ENSG00000120837	NFYB	12	q23.3	104510855	104532067	3.22499	0.00125976	0.0264868	FALSE	TRUE	Trans (>250 kb)			0.645585
ENSG00000169710	FASN	17	q25.3	80036214	80056208	3.22457	0.00126163	0.0264868	FALSE	TRUE	Trans (>250 kb)			0.839366
ENSG00000162645	GBP2	1	p22.2	89571815	89616139	3.22336	0.00126698	0.0264868	FALSE	TRUE	Trans (>250 kb)			0.732377
ENSG00000144233	AMMECR1L	2	q14.3	128619204	128643496	3.22308	0.00126818	0.0264868	FALSE	TRUE	Trans (>250 kb)			0.776472
ENSG00000099364	FBXL19	16	p11.2	30934376	30960104	3.22067	0.00127889	0.026557	FALSE	TRUE	Trans (>250 kb)			0.0119488
ENSG00000165138	ANKS6	9	q22.33	101493611	101559247	3.22023	0.00128086	0.0266375	FALSE	TRUE	Trans (>250 kb)			0.824568
ENSG00000136205	TNS3	7	p12.3	47314752	47622156	3.21881	0.00128725	0.0267177	FALSE	TRUE	Trans (>250 kb)			0.709179
ENSG00000163794	UCN	2	p23.3	27530268	27531313	3.21563	0.0013016	0.0269793	FALSE	TRUE	Trans (>250 kb)			0.0512449
ENSG00000148334	PTGES2	9	q34.11	130882972	130890741	3.21417	0.00130823	0.0270697	FALSE	TRUE	Trans (>250 kb)			0.588191
ENSG00000115756	HPCAL1	2	p25.1	10443015	10567743	3.21073	0.00132397	0.0273463	FALSE	TRUE	Trans (>250 kb)			0.20073
ENSG00000198624	CCDC69	5	q33.1	150560613	150603706	3.2098	0.00132829	0.0273463	FALSE	TRUE	Trans (>250 kb)			0.205529
ENSG00000101199	ARFGAP1	20	q13.33	61904137	61921142	3.20903	0.00133182	0.0273463	FALSE	TRUE	Trans (>250 kb)			0.658484
ENSG00000144524	COPS7B	2	q37.1	232646381	232673963	3.20797	0.00133675	0.027352	FALSE	TRUE	Trans (>250 kb)			0.738476
ENSG00000023892	DEF6	6	p21.31	35265595	35289548	3.20165	0.00136645	0.0277112	FALSE	TRUE	Trans (>250 kb)			0.840066
ENSG00000103423	DNAJA3	16	p13.3	4475806	4506776	3.20139	0.00136768	0.0277112	FALSE	TRUE	Trans (>250 kb)			0.079942
ENSG00000140406	MESDC1	15	q25.1	81293295	81296342	3.19981	0.00137519	0.0278098	FALSE	TRUE	Trans (>250 kb)			0.750475
ENSG00000121057	AKAP1	17	q22	55162453	55198710	3.19802	0.00138375	0.0279127	FALSE	TRUE	Trans (>250 kb)			0.335516
ENSG00000103275	UBE2I	16	p13.3	1355548	1377019	3.19588	0.00139406	0.0281403	FALSE	TRUE	Trans (>250 kb)			0.790571
ENSG00000173762	CD7	17	q25.3	80272744	80275478	3.19525	0.00139711	0.0281462	FALSE	TRUE	Trans (>250 kb)			0.733977
ENSG00000196498	NCOR2	12	q24.31	124808961	125052135	3.19388	0.00140374	0.028203	FALSE	TRUE	Trans (>250 kb)			0.00374963
ENSG00000148356	LRSAM1	9	q33.3	130213765	130265780	3.19067	0.00141945	0.0284632	FALSE	TRUE	Trans (>250 kb)			0.70458
ENSG00000166886	NAB2	12	q13.3	57482677	57489259	3.19002	0.00142264	0.0284753	FALSE	TRUE	Trans (>250 kb)			0.174833
ENSG00000159692	CTBP1	4	p16.3	1205236	1243741	3.18933	0.00142602	0.0284995	FALSE	TRUE	Trans (>250 kb)			0.539096
ENSG00000164983	TMEM65	8	q24.13	125324231	125384933	3.18894	0.00142798	0.0284995	FALSE	TRUE	Trans (>250 kb)			0.154735
ENSG00000187954	CYHR1	8	q24.3	145674965	145691060	3.18631	0.00144099	0.0287265	FALSE	TRUE	Trans (>250 kb)			0.821468
ENSG00000114982	KANSL3	2	q11.2	97258907	97308524	3.18579	0.00144362	0.0287265	FALSE	TRUE	Trans (>250 kb)			0.00524948
ENSG00000143258	USP21	1	q23.3	161129240	161135513	3.18425	0.00145132	0.0288125	FALSE	TRUE	Trans (>250 kb)			0.974053
ENSG00000179364	PACS2	14	q32.33	105766900	105864484	3.18214	0.0014619	0.0288474	FALSE	TRUE	Trans (>250 kb)			0.0258474
ENSG00000198720	ANKRD13B	17	q11.2	27916787	27941779	3.17931	0.00147624	0.0290166	FALSE	TRUE	Trans (>250 kb)			0.030147
ENSG00000043462	LCP2	5	q35.1	169673241	169725231	3.1745	0.00150097	0.029299	FALSE	TRUE	Trans (>250 kb)			0.126237
ENSG00000214013	GANC	15	q15.1	42565431	42645864	3.17427	0.00150213	0.029299	FALSE	TRUE	Trans (>250 kb)			0.80357
ENSG00000141551	CSNK1D	17	q25.3	80196899	80231607	3.17204	0.00151373	0.0295572	FALSE	TRUE	Trans (>250 kb)			0.339016
ENSG00000254469	RP11-849H4.2	11	q13.4	71576555	71639700	3.1702	0.00152335	0.0296099	FALSE	TRUE	Trans (>250 kb)			0.652985
ENSG00000175662	TOM1L2	17	p11.2	17746828	17875736	3.1688	0.00153068	0.0297949	FALSE	TRUE	Trans (>250 kb)			0.443706
ENSG00000129911	KLF16	19	p13.3	1852399	1863567	3.15869	0.00158479	0.0306294	FALSE	TRUE	Trans (>250 kb)			0.427607
ENSG00000119915	ELOVL3	10	q24.32	103986085	103989346	3.15709	0.00159355	0.0307599	FALSE	TRUE	Trans (>250 kb)			0.686381
ENSG00000145916	RMND5B	5	q35.3	177557997	177577566	3.15566	0.00160133	0.0308999	FALSE	TRUE	Trans (>250 kb)			0.79527
ENSG00000182446	NPLOC4	17	q25.3	79523913	79615495	3.15458	0.00160729	0.0309284	FALSE	TRUE	Trans (>250 kb)			0.425707
ENSG00000169925	BRD3	9	q34.2	136895427	136933657	3.15025	0.00163133	0.0314113	FALSE	TRUE	Trans (>250 kb)			0.442206
ENSG00000149531	FRG1B	20	q11.21	29611857	29634010	3.14739	0.00164732	0.03165	FALSE	TRUE	Trans (>250 kb)			0.00874913
ENSG00000105576	TNPO2	19	p13.2	12810008	12834825	3.14728	0.00164794	0.03165	FALSE	TRUE	Trans (>250 kb)			0.886161
ENSG00000172216	CEBPB	20	q13.13	48807376	48809212	3.14653	0.00165219	0.03165	FALSE	TRUE	Trans (>250 kb)			0.384412
ENSG00000137817	PARP6	15	q23	72533522	72565340	3.14647	0.00165255	0.03165	FALSE	TRUE	Trans (>250 kb)			0.979052
ENSG00000177731	FLII	17	p11.2	18148150	18162230	3.14639	0.00165297	0.03165	FALSE	TRUE	Trans (>250 kb)			0.000144953
ENSG00000136699	SMPD4	2	q21.1	130908981	130940323	3.14588	0.00165587	0.0316983	FALSE	TRUE	Trans (>250 kb)			0.855364
ENSG00000155506	LARP1	5	q33.2	154092462	154197167	3.14107	0.00168332	0.032	FALSE	TRUE	Trans (>250 kb)			0.0527447
ENSG00000096996	IL12RB1	19	p13.11	18169805	18209754	3.1393	0.00169354	0.0320178	FALSE	TRUE	92225	rs4808760	4.841e-13	3.46486e-06
ENSG00000171813	PWWP2B	10	q26.3	134210672	134231367	3.13802	0.00170093	0.0320178	FALSE	TRUE	Trans (>250 kb)			0.478802
ENSG00000141569	TRIM65	17	q25.1	73876416	73893084	3.13736	0.00170476	0.0320356	FALSE	TRUE	Trans (>250 kb)			0.000854131
ENSG00000204161	C10orf128	10	q11.23	50362773	50396630	3.1364	0.00171035	0.0320513	FALSE	TRUE	Trans (>250 kb)			0.0851415
ENSG00000103326	CAPN15	16	p13.3	577717	604636	3.13536	0.00171643	0.0321063	FALSE	TRUE	Trans (>250 kb)			0.718578
ENSG00000143184	XCL1	1	q24.2	168545711	168551315	3.13243	0.00173365	0.0323477	FALSE	TRUE	Trans (>250 kb)			0.89796
ENSG00000149926	FAM57B	16	p11.2	30035748	30064299	3.13067	0.00174411	0.032451	FALSE	TRUE	38861	rs3809627	3.246e-08	2.24383e-05
ENSG00000172932	ANKRD13D	11	q13.2	67056018	67069956	3.13001	0.00174801	0.032456	FALSE	TRUE	Trans (>250 kb)			0.40311
ENSG00000161405	IKZF3	17	q12	37921198	38020441	3.12892	0.00175451	0.0324878	FALSE	TRUE	Trans (>250 kb)			5.80681e-05
ENSG00000132394	EEFSEC	3	q21.3	127872297	128127485	3.12602	0.00177187	0.03276	FALSE	TRUE	Trans (>250 kb)			0.99565
ENSG00000167491	GATAD2A	19	p13.11	19496635	19619740	3.12593	0.00177245	0.03276	FALSE	TRUE	Trans (>250 kb)			0.127237
ENSG00000197536	C5orf56	5	q31.1	131746328	131811736	3.12484	0.001779	0.0328252	FALSE	TRUE	Trans (>250 kb)			0.00384962
ENSG00000100284	TOM1	22	q12.3	35695268	35743985	3.12219	0.00179511	0.0329594	FALSE	TRUE	Trans (>250 kb)			0.671983
ENSG00000141568	FOXK2	17	q25.3	80477589	80602538	3.12077	0.00180381	0.0330598	FALSE	TRUE	Trans (>250 kb)			0.268423
ENSG00000141524	TMC6	17	q25.3	76106539	76128488	3.11997	0.00180868	0.0330925	FALSE	TRUE	Trans (>250 kb)			0.826267
ENSG00000169896	ITGAM	16	p11.2	31271311	31344213	3.11689	0.00182769	0.0333718	FALSE	TRUE	Trans (>250 kb)			0.000488084
ENSG00000119772	DNMT3A	2	p23.3	25455845	25565459	3.11504	0.00183918	0.0335029	FALSE	TRUE	Trans (>250 kb)			0.000977228
ENSG00000123643	SLC36A1	5	q33.1	150816607	150871942	3.1118	0.00185954	0.0338447	FALSE	TRUE	Trans (>250 kb)			0.384212
ENSG00000148331	ASB6	9	q34.11	132399171	132404444	3.1111	0.00186394	0.0339559	FALSE	TRUE	Trans (>250 kb)			0.962754
ENSG00000099875	MKNK2	19	p13.3	2037470	2051243	3.11084	0.00186559	0.0339713	FALSE	TRUE	Trans (>250 kb)			0.353615
ENSG00000155629	PIK3AP1	10	q24.1	98353069	98480271	3.11007	0.00187044	0.0339828	FALSE	TRUE	Trans (>250 kb)			0.493401
ENSG00000164483	SAMD3	6	q23.1	130465460	130686570	3.10584	0.00189739	0.0342979	FALSE	TRUE	Trans (>250 kb)			0.344716
ENSG00000146826	C7orf43	7	q22.1	99752043	99756338	3.10556	0.0018992	0.0342979	FALSE	TRUE	Trans (>250 kb)			0.138836
ENSG00000188976	NOC2L	1	p36.33	879584	894689	3.10536	0.00190047	0.0342979	FALSE	TRUE	Trans (>250 kb)			0.889861
ENSG00000131462	TUBG1	17	q21.2	40761694	40767252	3.10113	0.00192784	0.0347214	FALSE	TRUE	231859	rs1026916	1.02e-13	0.000554039
ENSG00000180667	YOD1	1	q32.2	207217194	207226325	3.10108	0.00192818	0.0347214	FALSE	TRUE	Trans (>250 kb)			0.809669
ENSG00000143179	UCK2	1	q24.1	165796768	165880855	3.10038	0.00193275	0.0347408	FALSE	TRUE	Trans (>250 kb)			0.00128117
ENSG00000117298	ECE1	1	p36.12	21543740	21671997	3.10035	0.00193289	0.0347408	FALSE	TRUE	Trans (>250 kb)			0.786171
ENSG00000141506	PIK3R5	17	p13.1	8782233	8869029	3.09984	0.00193622	0.0347883	FALSE	TRUE	Trans (>250 kb)			0.243426
ENSG00000135636	DYSF	2	p13.2	71680852	71913898	3.09837	0.00194591	0.0348221	FALSE	TRUE	Trans (>250 kb)			0.429707
ENSG00000178188	SH2B1	16	p11.2	28857921	28885526	3.09558	0.00196427	0.034986	FALSE	TRUE	Trans (>250 kb)			0.0435456
ENSG00000170260	ZNF212	7	q36.1	148936742	148952700	3.0954	0.0019655	0.034986	FALSE	TRUE	Trans (>250 kb)			0.885661
ENSG00000121274	PAPD5	16	q12.1	50186829	50269221	3.09276	0.00198306	0.0351442	FALSE	TRUE	Trans (>250 kb)			0.421508
ENSG00000197111	PCBP2	12	q13.13	53835525	53874946	3.09159	0.00199087	0.0352045	FALSE	TRUE	Trans (>250 kb)			0.318618
ENSG00000123066	MED13L	12	q24.21	116395711	116715143	3.08957	0.00200449	0.0353333	FALSE	TRUE	Trans (>250 kb)			0.0576442
ENSG00000175573	C11orf68	11	q13.1	65684279	65686588	3.0876	0.00201781	0.035573	FALSE	TRUE	Trans (>250 kb)			6.85738e-06
ENSG00000180357	ZNF609	15	q22.31	64752941	64978264	3.08666	0.00202421	0.035576	FALSE	TRUE	Trans (>250 kb)			0.605789
ENSG00000165661	QSOX2	9	q34.3	139098179	139137687	3.08663	0.00202438	0.035576	FALSE	TRUE	Trans (>250 kb)			0.821468
ENSG00000172081	MOB3A	19	p13.3	2071037	2096672	3.08653	0.0020251	0.035576	FALSE	TRUE	Trans (>250 kb)			0.917958
ENSG00000226209	AL138764.1	10	p13	13350145	13350447	3.08357	0.00204536	0.0357248	FALSE	TRUE	Trans (>250 kb)			0.272023
ENSG00000173801	JUP	17	q21.2	39775692	39943183	3.08286	0.00205019	0.0357248	FALSE	TRUE	Trans (>250 kb)			0.0282472
ENSG00000213445	SIPA1	11	q13.1	65405568	65418401	3.08062	0.00206568	0.0359103	FALSE	TRUE	Trans (>250 kb)			3.39563e-05
ENSG00000148300	REXO4	9	q34.2	136271186	136283164	3.07968	0.00207224	0.0359509	FALSE	TRUE	Trans (>250 kb)			0.0706429
ENSG00000182979	MTA1	14	q32.33	105886159	105937066	3.07913	0.00207607	0.0359509	FALSE	TRUE	Trans (>250 kb)			0.0944406
ENSG00000241839	PLEKHO2	15	q22.31	65134088	65160206	3.0785	0.00208049	0.0359509	FALSE	TRUE	Trans (>250 kb)			0.172333
ENSG00000183476	SH2D7	15	q25.1	78370150	78397251	3.07831	0.0020818	0.0359509	FALSE	TRUE	Trans (>250 kb)			0.394611
ENSG00000010322	NISCH	3	p21.1	52489134	52527087	3.07803	0.00208377	0.0359509	FALSE	TRUE	Trans (>250 kb)			0.760074
ENSG00000118900	UBN1	16	p13.3	4896666	4932361	3.0772	0.00208956	0.0360163	FALSE	TRUE	Trans (>250 kb)			0.808469
ENSG00000099804	CDC34	19	p13.3	531714	542097	3.07653	0.00209424	0.0360163	FALSE	TRUE	Trans (>250 kb)			0.532097
ENSG00000116473	RAP1A	1	p13.2	112084840	112259313	3.0756	0.00210082	0.0360307	FALSE	TRUE	Trans (>250 kb)			0.0408459
ENSG00000105229	PIAS4	19	p13.3	4007644	4039384	3.07542	0.00210208	0.0360307	FALSE	TRUE	Trans (>250 kb)			0.342916
ENSG00000138767	CNOT6L	4	q21.1	78634541	78740769	3.07177	0.00212796	0.0363841	FALSE	TRUE	Trans (>250 kb)			0.341516
ENSG00000183153	GJD3	17	q21.2	38517235	38520067	3.07128	0.00213143	0.0364176	FALSE	TRUE	Trans (>250 kb)			0.20343
ENSG00000059728	MXD1	2	p13.3	70124820	70170077	3.07119	0.00213206	0.0364176	FALSE	TRUE	Trans (>250 kb)			0.0675432
ENSG00000063245	EPN1	19	q13.42	56186592	56221224	3.0704	0.00213774	0.0365108	FALSE	TRUE	Trans (>250 kb)			0.279022
ENSG00000198055	GRK6	5	q35.3	176830205	176869902	3.07013	0.00213962	0.0365139	FALSE	TRUE	Trans (>250 kb)			0.039746
ENSG00000118007	STAG1	3	q22.3	136055077	136471220	3.06839	0.00215216	0.0365505	FALSE	TRUE	Trans (>250 kb)			0.723378
ENSG00000167286	CD3D	11	q23.3	118209669	118213459	3.06803	0.00215473	0.0365505	FALSE	TRUE	Trans (>250 kb)			0.000788431
ENSG00000181513	ACBD4	17	q21.31	43209967	43221548	3.06794	0.00215541	0.0365505	FALSE	TRUE	186122	rs7222450	1.779e-08	0.30102
ENSG00000185361	TNFAIP8L1	19	p13.3	4639530	4655580	3.06781	0.00215637	0.0365505	FALSE	TRUE	Trans (>250 kb)			0.925757
ENSG00000119669	IRF2BPL	14	q24.3	77490888	77495034	3.06674	0.0021641	0.0366369	FALSE	TRUE	Trans (>250 kb)			0.441806
ENSG00000177303	CASKIN2	17	q25.1	73496342	73511664	3.06128	0.00220394	0.0372647	FALSE	TRUE	Trans (>250 kb)			0.0210479
ENSG00000204131	NHSL2	X	q13.1	71130938	71363424	3.05899	0.00222081	0.0374668	FALSE	TRUE	Trans (>250 kb)
ENSG00000166888	STAT6	12	q13.3	57489191	57525922	3.05849	0.00222453	0.0374668	FALSE	TRUE	Trans (>250 kb)			0.0752425
ENSG00000196821	C6orf106	6	p21.31	34555065	34664636	3.05744	0.00223233	0.0375243	FALSE	TRUE	Trans (>250 kb)			0.923958
ENSG00000143556	S100A7	1	q21.3	153430220	153433177	3.05591	0.00224376	0.0375595	FALSE	TRUE	Trans (>250 kb)			0.608689
ENSG00000172183	ISG20	15	q26.1	89179384	89199714	3.05398	0.00225829	0.037614	FALSE	TRUE	Trans (>250 kb)			0.000102622
ENSG00000152315	KCNK13	14	q32.11	90528109	90652201	3.05363	0.00226092	0.0376161	FALSE	TRUE	Trans (>250 kb)			0.633087
ENSG00000011451	WIZ	19	p13.12	15532319	15560762	3.05172	0.00227534	0.0376856	FALSE	TRUE	Trans (>250 kb)			0.360814
ENSG00000185800	DMWD	19	q13.32	46286205	46296060	3.05016	0.00228721	0.0376957	FALSE	TRUE	Trans (>250 kb)			0.0209479
ENSG00000090975	PITPNM2	12	q24.31	123468027	123634562	3.04872	0.00229816	0.0377951	FALSE	TRUE	0	rs7975763	7.804e-09	3.2679e-08
ENSG00000143185	XCL2	1	q24.2	168510003	168513235	3.04805	0.00230328	0.0378231	FALSE	TRUE	Trans (>250 kb)			0.908059
ENSG00000148396	SEC16A	9	q34.3	139334549	139372141	3.04698	0.00231151	0.0379654	FALSE	TRUE	Trans (>250 kb)			0.633687
ENSG00000171115	GIMAP8	7	q36.1	150147718	150176480	3.04467	0.00232936	0.0381504	FALSE	TRUE	Trans (>250 kb)			0.0176482
ENSG00000205937	RNPS1	16	p13.3	2303117	2318413	3.04344	0.0023389	0.0381897	FALSE	TRUE	Trans (>250 kb)			0.0959404
ENSG00000100385	IL2RB	22	q12.3	37521878	37571094	3.042	0.00235009	0.0381943	FALSE	TRUE	Trans (>250 kb)			0.432907
ENSG00000038358	EDC4	16	q22.1	67906926	67918406	3.04092	0.00235854	0.0382388	FALSE	TRUE	Trans (>250 kb)			0.384812
ENSG00000079308	TNS1	2	q35	218664512	218867718	3.0363	0.00239502	0.0387404	FALSE	TRUE	Trans (>250 kb)			0.685081
ENSG00000164164	OTUD4	4	q31.21	146031990	146101313	3.03506	0.00240492	0.0388195	FALSE	TRUE	Trans (>250 kb)			0.0974403
ENSG00000132471	WBP2	17	q25.1	73841780	73852588	3.03409	0.00241265	0.038906	FALSE	TRUE	Trans (>250 kb)			0.000512487
ENSG00000148200	NR6A1	9	q33.3	127279554	127533589	3.03136	0.00243453	0.0390638	FALSE	TRUE	Trans (>250 kb)			0.934457
ENSG00000181220	ZNF746	7	q36.1	149169885	149194908	3.0306	0.00244071	0.0390832	FALSE	TRUE	94556	rs354033	1.205e-08	0.000119
ENSG00000179833	SERTAD2	2	p14	64858755	64978139	3.03038	0.00244243	0.0390832	FALSE	TRUE	Trans (>250 kb)			0.380712
ENSG00000121966	CXCR4	2	q22.1	136871919	136875735	3.03017	0.00244415	0.0390832	FALSE	TRUE	Trans (>250 kb)			0.000236261
ENSG00000182853	VMO1	17	p13.2	4688580	4689728	3.02846	0.00245803	0.0392119	FALSE	TRUE	Trans (>250 kb)			0.79997
ENSG00000107282	APBA1	9	q21.12	72042446	72287222	3.02824	0.00245979	0.0392119	FALSE	TRUE	Trans (>250 kb)			0.122138
ENSG00000143437	ARNT	1	q21.3	150782181	150849244	3.02602	0.00247798	0.0394421	FALSE	TRUE	Trans (>250 kb)			0.0129487
ENSG00000123329	ARHGAP9	12	q13.3	57866038	57882597	3.02426	0.00249242	0.039603	FALSE	TRUE	224239	rs701006	1.349e-11	0.000364401
ENSG00000132911	NMUR2	5	q33.1	151771093	151812929	3.02069	0.002522	0.0398655	FALSE	TRUE	Trans (>250 kb)			0.452405
ENSG00000176994	SMCR8	17	p11.2	18218624	18226517	3.01991	0.00252847	0.0399832	FALSE	TRUE	Trans (>250 kb)			5.41825e-06
ENSG00000129925	TMEM8A	16	p13.3	420773	437113	3.01696	0.00255326	0.0402931	FALSE	TRUE	Trans (>250 kb)			0.228127
ENSG00000125447	GGA3	17	q25.1	73232694	73258444	3.01495	0.00257018	0.0404094	FALSE	TRUE	Trans (>250 kb)			0.0170483
ENSG00000090273	NUDC	1	p36.11	27226729	27273353	3.01489	0.00257073	0.0404094	FALSE	TRUE	Trans (>250 kb)			0.206929
ENSG00000175707	C1orf172	1	p36.11	27276053	27286897	3.01331	0.00258419	0.0405421	FALSE	TRUE	Trans (>250 kb)			0.283922
ENSG00000167716	WDR81	17	p13.3	1619817	1641893	3.01308	0.00258613	0.0405421	FALSE	TRUE	Trans (>250 kb)			0.111139
ENSG00000148384	INPP5E	9	q34.3	139323071	139334274	3.01266	0.00258973	0.0405579	FALSE	TRUE	Trans (>250 kb)			0.794171
ENSG00000181090	EHMT1	9	q34.3	140513444	140764468	3.01031	0.00260982	0.0406385	FALSE	TRUE	Trans (>250 kb)			0.849065
ENSG00000179886	TIGD5	8	q24.3	144680074	144682485	3.00987	0.00261358	0.0406385	FALSE	TRUE	Trans (>250 kb)			0.514499
ENSG00000235568	NFAM1	22	q13.2	42776416	42828401	3.00461	0.00265919	0.0415576	FALSE	TRUE	Trans (>250 kb)			0.0843416
ENSG00000186868	MAPT	17	q21.31	43971748	44105700	3.00321	0.00267147	0.041697	FALSE	TRUE	Trans (>250 kb)			0.0108489
ENSG00000057657	PRDM1	6	q21	106534195	106557814	3.00199	0.00268217	0.0418362	FALSE	TRUE	Trans (>250 kb)			0.133337
ENSG00000075399	VPS9D1	16	q24.3	89773542	89787394	3.00138	0.0026876	0.0418843	FALSE	TRUE	Trans (>250 kb)			0.244826
ENSG00000249240	AC069368.3	15	q22.31	65134082	65223118	2.9982	0.00271577	0.0422918	FALSE	TRUE	Trans (>250 kb)			0.223828
ENSG00000090539	CHRD	3	q27.1	184097861	184108524	2.99709	0.00272573	0.0423336	FALSE	TRUE	Trans (>250 kb)			0.826967
ENSG00000110046	ATG2A	11	q13.1	64662007	64684722	2.99563	0.00273879	0.0424713	FALSE	TRUE	Trans (>250 kb)			0.449105
ENSG00000172943	PHF8	X	p11.22	53963109	54075391	2.99501	0.00274439	0.042498	FALSE	TRUE	Trans (>250 kb)
ENSG00000180878	C11orf42	11	p15.4	6226796	6232362	2.9939	0.00275434	0.0425838	FALSE	TRUE	Trans (>250 kb)			0.0188481
ENSG00000172493	AFF1	4	q21.3	87856154	88062206	2.99387	0.00275462	0.0425838	FALSE	TRUE	Trans (>250 kb)			0.000232952
ENSG00000035720	STAP1	4	q13.2	68424446	68473055	2.99267	0.0027655	0.0426466	FALSE	TRUE	Trans (>250 kb)			0.978452
ENSG00000051382	PIK3CB	3	q22.3	138372860	138553780	2.9922	0.00276971	0.0426466	FALSE	TRUE	Trans (>250 kb)			0.187231
ENSG00000145911	N4BP3	5	q35.3	177540444	177553088	2.99207	0.00277095	0.0426466	FALSE	TRUE	Trans (>250 kb)			0.412709
ENSG00000162882	HAAO	2	p21	42994229	43019733	2.99074	0.002783	0.042813	FALSE	TRUE	Trans (>250 kb)			0.715078
ENSG00000132518	GUCY2D	17	p13.1	7905912	7923657	2.98907	0.00279827	0.0429335	FALSE	TRUE	Trans (>250 kb)			0.79687
ENSG00000055609	KMT2C	7	q36.1	151832010	152133090	2.98894	0.00279951	0.0429335	FALSE	TRUE	Trans (>250 kb)			0.807869
ENSG00000196954	CASP4	11	q22.3	104813593	104840163	2.98876	0.00280109	0.0429335	FALSE	TRUE	Trans (>250 kb)			0.770773
ENSG00000100647	KIAA0247	14	q24.1	70078313	70181859	2.98777	0.00281017	0.0429588	FALSE	TRUE	Trans (>250 kb)			0.0932407
ENSG00000185619	PCGF3	4	p16.3	699537	764428	2.98761	0.00281171	0.0429588	FALSE	TRUE	Trans (>250 kb)			0.476202
ENSG00000068650	ATP11A	13	q34	113344643	113541482	2.98618	0.00282483	0.0430831	FALSE	TRUE	Trans (>250 kb)			0.406809
ENSG00000089820	ARHGAP4	X	q28	153172821	153200452	2.98576	0.00282871	0.0430943	FALSE	TRUE	Trans (>250 kb)
ENSG00000096070	BRPF3	6	p21.31	36164521	36200567	2.9857	0.00282931	0.0430943	FALSE	TRUE	Trans (>250 kb)			0.668383
ENSG00000108349	CASC3	17	q21.1	38296571	38328436	2.98319	0.00285265	0.0432584	FALSE	TRUE	Trans (>250 kb)			0.558894
ENSG00000100055	CYTH4	22	q13.1	37678068	37711382	2.98168	0.00286671	0.043384	FALSE	TRUE	Trans (>250 kb)			0.315618
ENSG00000128731	HERC2	15	q13.1	28356186	28567298	2.98006	0.00288189	0.043445	FALSE	TRUE	Trans (>250 kb)			0.977352
ENSG00000141497	ZMYND15	17	p13.2	4643319	4649411	2.97946	0.0028876	0.043445	FALSE	TRUE	Trans (>250 kb)			0.943556
ENSG00000198952	SMG5	1	q22	156219015	156252620	2.97937	0.00288842	0.043445	FALSE	TRUE	Trans (>250 kb)			0.130437
ENSG00000127124	HIVEP3	1	p34.2	41972036	42501596	2.97819	0.00289956	0.0435618	FALSE	TRUE	Trans (>250 kb)			0.694881
ENSG00000135821	GLUL	1	q25.3	182350839	182361341	2.97702	0.00291066	0.043601	FALSE	TRUE	Trans (>250 kb)			0.793471
ENSG00000107404	DVL1	1	p36.33	1270656	1284730	2.97624	0.00291804	0.0436133	FALSE	TRUE	Trans (>250 kb)			0.59929
ENSG00000146830	GIGYF1	7	q22.1	100277130	100287071	2.97314	0.00294771	0.044	FALSE	TRUE	Trans (>250 kb)			0.144236
ENSG00000178028	DMAP1	1	p34.1	44679127	44686353	2.97299	0.0029491	0.044	FALSE	TRUE	Trans (>250 kb)			0.471703
ENSG00000176018	LYSMD3	5	q14.3	89811428	89825401	2.97162	0.00296233	0.0441042	FALSE	TRUE	Trans (>250 kb)			0.610789
ENSG00000187147	RNF220	1	p34.1	44870866	45117396	2.96973	0.00298065	0.044189	FALSE	TRUE	Trans (>250 kb)			0.343016
ENSG00000171621	SPSB1	1	p36.22	9352939	9429591	2.96796	0.00299784	0.0443529	FALSE	TRUE	Trans (>250 kb)			0.0105489
ENSG00000105186	ANKRD27	19	q13.11	33087913	33167503	2.96774	0.00299994	0.0443529	FALSE	TRUE	Trans (>250 kb)			0.992451
ENSG00000068028	RASSF1	3	p21.31	50367219	50378411	2.95943	0.0030821	0.045473	FALSE	TRUE	Trans (>250 kb)			0.19683
ENSG00000102302	FGD1	X	p11.22	54471887	54522599	2.95807	0.00309574	0.0456362	FALSE	TRUE	Trans (>250 kb)
ENSG00000107882	SUFU	10	q24.32	104263744	104393292	2.95606	0.00311592	0.0458223	FALSE	TRUE	Trans (>250 kb)			0.913959
ENSG00000065029	ZNF76	6	p21.31	35226686	35263762	2.95235	0.00315367	0.0461538	FALSE	TRUE	Trans (>250 kb)			0.69558
ENSG00000168067	MAP4K2	11	q13.1	64556290	64570713	2.95096	0.00316789	0.0463052	FALSE	TRUE	Trans (>250 kb)			0.286021
ENSG00000204814	RP11-160N1.10	9	p11.2	44867571	44870528	2.9508	0.00316955	0.0463052	FALSE	TRUE	Trans (>250 kb)			0.451005
ENSG00000175931	UBE2O	17	q25.1	74385532	74449288	2.95061	0.0031715	0.0463052	FALSE	TRUE	Trans (>250 kb)			0.0124488
ENSG00000135185	TMEM243	7	q21.12	86825478	86849903	2.95023	0.00317539	0.046308	FALSE	TRUE	Trans (>250 kb)			0.742176
ENSG00000053702	NRIP2	12	p13.33	2934514	2944710	2.94837	0.00319452	0.0466151	FALSE	TRUE	Trans (>250 kb)			0.784272
ENSG00000078579	FGF20	8	p22	16849678	16859690	2.94629	0.00321613	0.0469213	FALSE	TRUE	Trans (>250 kb)			0.554595
ENSG00000111252	SH2B3	12	q24.12	111843752	111889427	2.94617	0.00321734	0.0469213	FALSE	TRUE	Trans (>250 kb)			0.00354965
ENSG00000140968	IRF8	16	q24.1	85932409	85956215	2.9456	0.00322334	0.0470085	FALSE	TRUE	65290	rs35703946	1.938e-09	0.0129487
ENSG00000166912	MTMR10	15	q13.3	31231144	31283810	2.94545	0.00322484	0.0470185	FALSE	TRUE	Trans (>250 kb)			0.710579
ENSG00000141664	ZCCHC2	18	q21.33	60190240	60254942	2.94513	0.00322819	0.0470208	FALSE	TRUE	Trans (>250 kb)			0.917558
ENSG00000110848	CD69	12	p13.31	9905082	9913497	2.94436	0.00323626	0.0470859	FALSE	TRUE	Trans (>250 kb)
ENSG00000196233	LCOR	10	q24.1	98592017	98740800	2.94422	0.00323772	0.0470859	FALSE	TRUE	Trans (>250 kb)			0.568693
ENSG00000247596	TWF2	3	p21.2	52262626	52273276	2.94363	0.00324388	0.0470859	FALSE	TRUE	Trans (>250 kb)			0.0823418
ENSG00000158169	FANCC	9	q22.32	97861336	98079991	2.94332	0.00324715	0.0470881	FALSE	TRUE	Trans (>250 kb)			0.99735
ENSG00000070366	SMG6	17	p13.3	1963133	2207065	2.94262	0.00325443	0.0471746	FALSE	TRUE	Trans (>250 kb)			0.126537
ENSG00000165168	CYBB	X	p11.4	37639264	37672714	2.94014	0.00328069	0.0473628	FALSE	TRUE	Trans (>250 kb)
ENSG00000133275	CSNK1G2	19	p13.3	1941188	1981337	2.94011	0.003281	0.0473628	FALSE	TRUE	Trans (>250 kb)			0.418208
ENSG00000104964	AES	19	p13.3	3052908	3063105	2.93936	0.00328886	0.047441	FALSE	TRUE	Trans (>250 kb)			0.99755
ENSG00000164691	TAGAP	6	q25.3	159455500	159466184	2.93924	0.00329018	0.0474429	FALSE	TRUE	0	rs1738074	9.908e-12	1.01123e-08
ENSG00000068971	PPP2R5B	11	q13.1	64685025	64701945	2.93752	0.00330846	0.0476596	FALSE	TRUE	Trans (>250 kb)			0.485501
ENSG00000117228	GBP1	1	p22.2	89518002	89531043	2.93682	0.00331596	0.0476707	FALSE	TRUE	Trans (>250 kb)			0.975552
ENSG00000138964	PARVG	22	q13.31	44568836	44615413	2.93673	0.00331697	0.0476707	FALSE	TRUE	Trans (>250 kb)			0.573993
ENSG00000125650	PSPN	19	p13.3	6375159	6379069	2.93642	0.00332029	0.0477028	FALSE	TRUE	Trans (>250 kb)			0.938156
ENSG00000160953	MUM1	19	p13.3	1285890	1378430	2.93622	0.00332236	0.0477197	FALSE	TRUE	Trans (>250 kb)			0.980552
ENSG00000196352	CD55	1	q32.2	207494853	207534311	2.93173	0.00337078	0.0483371	FALSE	TRUE	Trans (>250 kb)			0.0122488
ENSG00000125651	GTF2F1	19	p13.3	6379580	6393992	2.93059	0.00338321	0.0484789	FALSE	TRUE	Trans (>250 kb)			0.914059
ENSG00000149782	PLCB3	11	q13.1	64018995	64036622	2.93014	0.00338807	0.0484789	FALSE	TRUE	Trans (>250 kb)			0.000525628
ENSG00000068323	TFE3	X	p11.23	48886242	48901012	2.92905	0.00339999	0.0485553	FALSE	TRUE	Trans (>250 kb)
ENSG00000108771	DHX58	17	q21.2	40253422	40264751	2.92109	0.00348808	0.0497233	FALSE	TRUE	Trans (>250 kb)			0.00374963
ENSG00000101940	WDR13	X	p11.23	48448430	48463581	2.91976	0.00350298	0.0498061	FALSE	TRUE	Trans (>250 kb)
ENSG00000103043	VAC14	16	q22.2	70721342	70835064	2.91877	0.00351411	0.0499032	FALSE	TRUE	Trans (>250 kb)			0.829867
ENSG00000197063	MAFG	17	q25.3	79876146	79885590	2.91874	0.00351452	0.0499032	FALSE	TRUE	Trans (>250 kb)			0.692281
ENSG00000115137	DNAJC27	2	p23.3	25166505	25194963	2.91642	0.00354075	0.0501264	FALSE	FALSE	Trans (>250 kb)			0.0246475
ENSG00000143761	ARF1	1	q42.13	228270361	228286912	2.91627	0.00354243	0.0501264	FALSE	FALSE	Trans (>250 kb)			0.0847415
ENSG00000197312	DDI2	1	p36.21	15943995	15995539	2.91581	0.00354772	0.0501412	FALSE	FALSE	Trans (>250 kb)			0.626687
ENSG00000173621	LRFN4	11	q13.2	66624118	66627946	2.91508	0.00355597	0.0501706	FALSE	FALSE	Trans (>250 kb)			0.648085
ENSG00000170627	GTSF1	12	q13.13	54849734	54867386	2.91367	0.00357212	0.0503855	FALSE	FALSE	Trans (>250 kb)			0.844366
ENSG00000185000	DGAT1	8	q24.3	145539954	145550573	2.9119	0.00359233	0.0504287	FALSE	FALSE	Trans (>250 kb)			0.864564
ENSG00000135835	KIAA1614	1	q25.3	180882290	180920750	2.91182	0.00359325	0.0504287	FALSE	FALSE	Trans (>250 kb)			0.161534
ENSG00000168237	GLYCTK	3	p21.1	52321105	52329272	2.91173	0.00359431	0.0504287	FALSE	FALSE	Trans (>250 kb)			0.322718
ENSG00000102755	FLT1	13	q12.3	28874489	29069265	2.91082	0.00360486	0.0504867	FALSE	FALSE	Trans (>250 kb)			0.0780422
ENSG00000140396	NCOA2	8	q13.3	71021997	71316040	2.90884	0.00362777	0.0507279	FALSE	FALSE	Trans (>250 kb)			0.0337466
ENSG00000127580	WDR24	16	p13.3	734622	740444	2.9088	0.00362823	0.0507279	FALSE	FALSE	Trans (>250 kb)			0.141336
ENSG00000014164	ZC3H3	8	q24.3	144519825	144623623	2.90846	0.00363219	0.0507416	FALSE	FALSE	Trans (>250 kb)			0.683782
ENSG00000159363	ATP13A2	1	p36.13	17312453	17338423	2.90695	0.00364977	0.050812	FALSE	FALSE	Trans (>250 kb)			0.0972403
ENSG00000261796	ISY1-RAB43	3	q21.3	128806418	128879879	2.90636	0.00365656	0.050812	FALSE	FALSE	Trans (>250 kb)			0.662184
ENSG00000167702	KIFC2	8	q24.3	145691426	145699585	2.9056	0.00366555	0.0508845	FALSE	FALSE	Trans (>250 kb)			0.846565
ENSG00000104731	KLHDC4	16	q24.2	87730091	87799598	2.90208	0.00370699	0.0514119	FALSE	FALSE	Trans (>250 kb)			0.60449
ENSG00000141655	TNFRSF11A	18	q21.33	59992520	60058516	2.90151	0.00371363	0.0514119	FALSE	FALSE	Trans (>250 kb)			0.0314469
ENSG00000169564	PCBP1	2	p13.3	70314585	70316332	2.90132	0.00371591	0.0514327	FALSE	FALSE	Trans (>250 kb)			0.323418
ENSG00000204469	PRRC2A	6	p21.33	31588497	31605548	2.90059	0.00372455	0.051467	FALSE	FALSE	16603	rs56111157	1.322e-08	1e-12
ENSG00000132906	CASP9	1	p36.21	15817327	15853029	2.89861	0.0037482	0.0517041	FALSE	FALSE	Trans (>250 kb)			0.416608
ENSG00000100368	CSF2RB	22	q12.3	37309670	37336491	2.89585	0.0037813	0.0519986	FALSE	FALSE	Trans (>250 kb)			0.000359643
ENSG00000143869	GDF7	2	p24.1	20866424	20873418	2.89415	0.0038019	0.0521429	FALSE	FALSE	Trans (>250 kb)			0.981752
ENSG00000124782	RREB1	6	p24.3	7107830	7252213	2.89159	0.00383301	0.0523436	FALSE	FALSE	Trans (>250 kb)			4.35553e-05
ENSG00000157654	PALM2-AKAP2	9	q31.3	112542589	112934792	2.89155	0.00383351	0.0523436	FALSE	FALSE	Trans (>250 kb)			0.593191
ENSG00000212864	RNF208	9	q34.3	140114707	140116033	2.89138	0.00383551	0.0523436	FALSE	FALSE	Trans (>250 kb)			0.838166
ENSG00000077150	NFKB2	10	q24.32	104153867	104162281	2.88979	0.00385495	0.052561	FALSE	FALSE	Trans (>250 kb)			0.448705
ENSG00000049246	PER3	1	p36.23	7844380	7905237	2.8894	0.00385972	0.0525663	FALSE	FALSE	Trans (>250 kb)			0.790471
ENSG00000115694	STK25	2	q37.3	242432089	242449145	2.88799	0.00387715	0.052752	FALSE	FALSE	Trans (>250 kb)			0.464204
ENSG00000180535	BHLHA15	7	q21.3	97840739	97842291	2.8878	0.00387951	0.052752	FALSE	FALSE	Trans (>250 kb)			0.839166
ENSG00000138755	CXCL9	4	q21.1	76922428	76928641	2.88466	0.00391837	0.0531954	FALSE	FALSE	Trans (>250 kb)			0.0977402
ENSG00000076944	STXBP2	19	p13.2	7701767	7712759	2.88257	0.0039444	0.0532031	FALSE	FALSE	Trans (>250 kb)			0.927257
ENSG00000138111	TMEM180	10	q24.32	104221149	104236802	2.88246	0.00394587	0.0532031	FALSE	FALSE	Trans (>250 kb)			0.938856
ENSG00000175857	GAPT	5	q11.2	57787262	57792917	2.8817	0.00395539	0.0532532	FALSE	FALSE	Trans (>250 kb)			0.326217
ENSG00000073150	PANX2	22	q13.33	50609160	50618723	2.88162	0.00395634	0.0532532	FALSE	FALSE	Trans (>250 kb)			0.0551445
ENSG00000158869	FCER1G	1	q23.3	161185024	161190489	2.88134	0.00395992	0.0532532	FALSE	FALSE	Trans (>250 kb)			0.988551
ENSG00000090238	YPEL3	16	p11.2	30103635	30108236	2.88108	0.00396313	0.0532532	FALSE	FALSE	475	rs3809627	3.246e-08	1.04536e-07
ENSG00000066136	NFYC	1	p34.2	41157320	41237275	2.88094	0.00396493	0.0532532	FALSE	FALSE	Trans (>250 kb)			0.70178
ENSG00000090372	STRN4	19	q13.32	47222764	47250251	2.87889	0.0039908	0.0534908	FALSE	FALSE	Trans (>250 kb)			0.351715
ENSG00000245848	CEBPA	19	q13.11	33790840	33793470	2.87859	0.00399457	0.0534908	FALSE	FALSE	Trans (>250 kb)			0.192431
ENSG00000164024	METAP1	4	q23	99916771	99983964	2.8785	0.00399571	0.0534908	FALSE	FALSE	Trans (>250 kb)			0.729277
ENSG00000082074	FYB	5	p13.1	39105338	39274630	2.87815	0.00400015	0.0535095	FALSE	FALSE	Trans (>250 kb)			0.412509
ENSG00000168395	ING5	2	q37.3	242641450	242668893	2.8776	0.00400717	0.0535116	FALSE	FALSE	Trans (>250 kb)			0.178032
ENSG00000123124	WWP1	8	q21.3	87354967	87490649	2.87597	0.00402782	0.0537526	FALSE	FALSE	Trans (>250 kb)			0.344316
ENSG00000130956	HABP4	9	q22.32	99212483	99253618	2.87531	0.00403632	0.0538553	FALSE	FALSE	Trans (>250 kb)			0.420408
ENSG00000125910	S1PR4	19	p13.3	3172344	3180329	2.87481	0.00404274	0.0538807	FALSE	FALSE	Trans (>250 kb)			0.267523
ENSG00000156711	MAPK13	6	p21.31	36095586	36107842	2.87369	0.0040571	0.0539776	FALSE	FALSE	Trans (>250 kb)			0.335116
ENSG00000171608	PIK3CD	1	p36.22	9711790	9789172	2.87366	0.00405741	0.0539776	FALSE	FALSE	Trans (>250 kb)			0.583292
ENSG00000166889	PATL1	11	q12.1	59404189	59436453	2.87312	0.00406443	0.0540308	FALSE	FALSE	Trans (>250 kb)			0.928057
ENSG00000070814	TCOF1	5	q32	149737202	149779871	2.87229	0.00407509	0.0541242	FALSE	FALSE	Trans (>250 kb)			0.985351
ENSG00000185158	LRRC37B	17	q11.2	30334891	30380523	2.87194	0.00407956	0.0541242	FALSE	FALSE	Trans (>250 kb)			0.575092
ENSG00000163082	SGPP2	2	q36.1	223289236	223425667	2.87037	0.00409995	0.0541962	FALSE	FALSE	Trans (>250 kb)			0.0559444
ENSG00000090447	TFAP4	16	p13.3	4307187	4323076	2.87023	0.00410173	0.0541962	FALSE	FALSE	Trans (>250 kb)			0.039746
ENSG00000213024	NUP62	19	q13.33	50410082	50433020	2.86965	0.0041092	0.054235	FALSE	FALSE	Trans (>250 kb)			0.924458
ENSG00000136404	TM6SF1	15	q25.2	83776159	83813606	2.86811	0.00412929	0.0544267	FALSE	FALSE	Trans (>250 kb)			0.517198
ENSG00000116824	CD2	1	p13.1	117297007	117311850	2.86706	0.00414303	0.0544283	FALSE	FALSE	206514	rs10801908	3.537e-16	0.387811
ENSG00000059145	UNKL	16	p13.3	1413206	1464752	2.86474	0.00417357	0.0546713	FALSE	FALSE	Trans (>250 kb)			0.377112
ENSG00000161642	ZNF385A	12	q13.13	54762917	54785082	2.86466	0.00417461	0.054675	FALSE	FALSE	Trans (>250 kb)			0.822068
ENSG00000205189	ZBTB10	8	q21.13	81397854	81438500	2.86279	0.00419924	0.0550138	FALSE	FALSE	Trans (>250 kb)			0.287021
ENSG00000111291	GPRC5D	12	p13.1	13093709	13105081	2.86228	0.00420609	0.0550621	FALSE	FALSE	Trans (>250 kb)			0.527797
ENSG00000158195	WASF2	1	p36.11	27730730	27816669	2.86205	0.00420912	0.0550621	FALSE	FALSE	Trans (>250 kb)			0.244726
ENSG00000097007	ABL1	9	q34.12	133589333	133763062	2.86024	0.00423319	0.0553131	FALSE	FALSE	Trans (>250 kb)			0.965153
ENSG00000130810	PPAN	19	p13.2	10216965	10225414	2.85887	0.00425153	0.0553809	FALSE	FALSE	Trans (>250 kb)			0.923558
ENSG00000216490	IFI30	19	p13.11	18283972	18288927	2.85884	0.00425197	0.0553809	FALSE	FALSE	13052	rs4808760	4.841e-13	6.3709e-12
ENSG00000134644	PUM1	1	p35.2	31404353	31538838	2.85789	0.00426473	0.0553941	FALSE	FALSE	Trans (>250 kb)			0.363514
ENSG00000134686	PHC2	1	p35.1	33789224	33896653	2.85266	0.00433544	0.0561392	FALSE	FALSE	Trans (>250 kb)			0.00374963
ENSG00000060491	OGFR	20	q13.33	61436187	61445352	2.85219	0.0043419	0.0561444	FALSE	FALSE	Trans (>250 kb)			0.0366463
ENSG00000100307	CBX7	22	q13.1	39516172	39548679	2.85183	0.00434685	0.0561538	FALSE	FALSE	Trans (>250 kb)			0.641386
ENSG00000171823	FBXL14	12	p13.33	1675159	1703331	2.85163	0.00434954	0.0561565	FALSE	FALSE	Trans (>250 kb)			0.4981
ENSG00000125834	STK35	20	p13	2082257	2157684	2.85101	0.00435809	0.0562636	FALSE	FALSE	Trans (>250 kb)			0.149135
ENSG00000122122	SASH3	X	q26.1	128913955	128929177	2.85079	0.00436111	0.0562636	FALSE	FALSE	Trans (>250 kb)
ENSG00000008513	ST3GAL1	8	q24.22	134467091	134584183	2.84893	0.00438671	0.0564271	FALSE	FALSE	Trans (>250 kb)			0.956454
ENSG00000268069	AC004466.1	12	q13.11	48178706	48179787	2.84838	0.00439426	0.0564634	FALSE	FALSE	Trans (>250 kb)			0.00374963
ENSG00000175866	BAIAP2	17	q25.3	79008948	79091232	2.84396	0.00445568	0.057085	FALSE	FALSE	Trans (>250 kb)			0.509799
ENSG00000120217	CD274	9	p24.1	5450503	5470566	2.84305	0.0044684	0.057189	FALSE	FALSE	Trans (>250 kb)			0.236126
ENSG00000138135	CH25H	10	q23.31	90965694	90967071	2.84294	0.00446989	0.057189	FALSE	FALSE	Trans (>250 kb)			0.921458
ENSG00000171703	TCEA2	20	q13.33	62681189	62703700	2.84267	0.00447369	0.057189	FALSE	FALSE	Trans (>250 kb)			0.907059
ENSG00000167208	SNX20	16	q12.1	50700211	50715264	2.84128	0.00449334	0.0573942	FALSE	FALSE	Trans (>250 kb)			0.730977
ENSG00000148291	SURF2	9	q34.2	136223428	136228045	2.84112	0.0044955	0.0573942	FALSE	FALSE	Trans (>250 kb)			0.0154485
ENSG00000213337	ANKRD39	2	q11.2	97502348	97523832	2.83626	0.00456447	0.0580908	FALSE	FALSE	Trans (>250 kb)			0.911459
ENSG00000074966	TXK	4	p12	48068410	48136273	2.83569	0.00457268	0.05814	FALSE	FALSE	Trans (>250 kb)			4.78877e-05
ENSG00000119922	IFIT2	10	q23.31	91061712	91069033	2.83561	0.00457382	0.05814	FALSE	FALSE	Trans (>250 kb)			0.254725
ENSG00000157557	ETS2	21	q22.2	40177231	40196879	2.835	0.00458256	0.0581691	FALSE	FALSE	Trans (>250 kb)			0.20023
ENSG00000257093	KIAA1147	7	q34	141356528	141401953	2.83339	0.00460576	0.0584109	FALSE	FALSE	Trans (>250 kb)			0.772973
ENSG00000013441	CLK1	2	q33.1	201717732	201729422	2.83328	0.00460724	0.0584109	FALSE	FALSE	Trans (>250 kb)			0.0108489
ENSG00000115468	EFHD1	2	q37.1	233470767	233547491	2.83194	0.00462671	0.0585657	FALSE	FALSE	Trans (>250 kb)			0.107639
ENSG00000179361	ARID3B	15	q24.1	74833518	74890472	2.83131	0.00463581	0.0586463	FALSE	FALSE	Trans (>250 kb)			0.466403
ENSG00000174516	PELI3	11	q13.2	66234216	66244808	2.83078	0.00464339	0.0586614	FALSE	FALSE	Trans (>250 kb)			0.323818
ENSG00000141985	SH3GL1	19	p13.3	4360367	4400544	2.83057	0.00464652	0.0586623	FALSE	FALSE	Trans (>250 kb)			0.00594941
ENSG00000061938	TNK2	3	q29	195590235	195638816	2.82997	0.00465524	0.0587426	FALSE	FALSE	Trans (>250 kb)			0.986051
ENSG00000168488	ATXN2L	16	p11.2	28834356	28848558	2.82563	0.00471879	0.0592161	FALSE	FALSE	Trans (>250 kb)			0.110439
ENSG00000107341	UBE2R2	9	p13.3	33817565	33920402	2.82538	0.00472249	0.0592161	FALSE	FALSE	Trans (>250 kb)			0.0491451
ENSG00000170802	FOXN2	2	p16.3	48541776	48606433	2.82411	0.00474126	0.0594009	FALSE	FALSE	Trans (>250 kb)			0.556394
ENSG00000132819	RBM38	20	q13.31	55966463	55984389	2.82341	0.00475156	0.0594609	FALSE	FALSE	Trans (>250 kb)			0.114539
ENSG00000129691	ASH2L	8	p11.23	37962760	38001594	2.82291	0.00475897	0.0594813	FALSE	FALSE	Trans (>250 kb)			0.682882
ENSG00000179044	EXOC3L1	16	q22.1	67218269	67224107	2.82267	0.00476251	0.0594816	FALSE	FALSE	Trans (>250 kb)			0.675682
ENSG00000119139	TJP2	9	q21.11	71736209	71870124	2.82222	0.00476923	0.0595344	FALSE	FALSE	Trans (>250 kb)			0.479002
ENSG00000101421	CHMP4B	20	q11.22	32399110	32442172	2.82131	0.00478283	0.059725	FALSE	FALSE	Trans (>250 kb)			0.563594
ENSG00000132017	DCAF15	19	p13.12	14063304	14072254	2.82006	0.0048015	0.0598496	FALSE	FALSE	Trans (>250 kb)			0.931657
ENSG00000166839	ANKDD1A	15	q22.31	65204101	65251042	2.81926	0.00481351	0.0600458	FALSE	FALSE	Trans (>250 kb)			0.292321
ENSG00000110934	BIN2	12	q13.13	51674822	51718452	2.81724	0.00484381	0.0603653	FALSE	FALSE	Trans (>250 kb)			0.270823
ENSG00000073910	FRY	13	q13.1	32605437	32870794	2.81622	0.00485921	0.0605737	FALSE	FALSE	Trans (>250 kb)			0.993551
ENSG00000196313	POM121	7	q11.23	72349936	72421979	2.8142	0.00488981	0.0609251	FALSE	FALSE	Trans (>250 kb)			0.359314
ENSG00000126264	HCST	19	q13.12	36393382	36395279	2.81352	0.00490018	0.0609635	FALSE	FALSE	Trans (>250 kb)			0.321718
ENSG00000197323	TRIM33	1	p13.2	114935399	115053781	2.81301	0.00490803	0.0610215	FALSE	FALSE	Trans (>250 kb)			0.923458
ENSG00000068308	OTUD5	X	p11.23	48779305	48815648	2.81164	0.00492895	0.061293	FALSE	FALSE	Trans (>250 kb)
ENSG00000009780	FAM76A	1	p35.3	28052490	28089633	2.8107	0.00494336	0.0614017	FALSE	FALSE	Trans (>250 kb)			0.670483
ENSG00000168758	SEMA4C	2	q11.2	97525453	97536494	2.81001	0.00495398	0.0614916	FALSE	FALSE	Trans (>250 kb)			0.869463
ENSG00000243335	KCTD7	7	q11.21	66093868	66276446	2.80949	0.00496202	0.0615424	FALSE	FALSE	Trans (>250 kb)			0.819668
ENSG00000119314	PTBP3	9	q32	114980715	115095947	2.80897	0.00497004	0.0615933	FALSE	FALSE	Trans (>250 kb)			0.00514949
ENSG00000110931	CAMKK2	12	q24.31	121675497	121736111	2.8085	0.00497731	0.0616634	FALSE	FALSE	Trans (>250 kb)			0.39731
ENSG00000099139	PCSK5	9	q21.13	78505560	78977255	2.80632	0.00501101	0.0619561	FALSE	FALSE	Trans (>250 kb)			0.935656
ENSG00000186352	ANKRD37	4	q35.1	186317175	186321782	2.80625	0.00501214	0.0619561	FALSE	FALSE	Trans (>250 kb)			0.0566443
ENSG00000110395	CBL	11	q23.3	119076752	119178859	2.80613	0.00501403	0.0619561	FALSE	FALSE	Trans (>250 kb)			0.393611
ENSG00000037042	TUBG2	17	q21.2	40811323	40819024	2.80456	0.0050385	0.0621658	FALSE	FALSE	Trans (>250 kb)			0.00664934
ENSG00000204577	LILRB3	19	q13.42	54720147	54746602	2.80412	0.00504546	0.0621658	FALSE	FALSE	Trans (>250 kb)			0.164034
ENSG00000131979	GCH1	14	q22.2	55308726	55369570	2.80335	0.00505749	0.0622286	FALSE	FALSE	Trans (>250 kb)			0.143336
ENSG00000196218	RYR1	19	q13.2	38924339	39078204	2.80264	0.00506858	0.0623171	FALSE	FALSE	Trans (>250 kb)			0.458604
ENSG00000068120	COASY	17	q21.2	40713485	40718295	2.80124	0.00509063	0.06242	FALSE	FALSE	183650	rs1026916	1.02e-13	0.0131487
ENSG00000196782	MAML3	4	q31.1	140637907	141075338	2.80045	0.00510308	0.0624281	FALSE	FALSE	Trans (>250 kb)			0.283522
ENSG00000197646	PDCD1LG2	9	p24.1	5510545	5571282	2.79533	0.0051847	0.0631485	FALSE	FALSE	Trans (>250 kb)			0.906459
ENSG00000166579	NDEL1	17	p13.1	8316449	8393729	2.79464	0.00519572	0.0632145	FALSE	FALSE	Trans (>250 kb)			0.258824
ENSG00000130175	PRKCSH	19	p13.2	11546109	11561783	2.79405	0.00520517	0.0632443	FALSE	FALSE	Trans (>250 kb)			0.293421
ENSG00000138696	BMPR1B	4	q22.3	95679119	96079599	2.79258	0.0052289	0.0634307	FALSE	FALSE	Trans (>250 kb)			0.438406
ENSG00000103932	RPAP1	15	q15.1	41809374	41836467	2.79204	0.0052377	0.0635302	FALSE	FALSE	Trans (>250 kb)			0.265423
ENSG00000115165	CYTIP	2	q24.1	158271131	158345473	2.79146	0.0052471	0.0635357	FALSE	FALSE	Trans (>250 kb)			0.537696
ENSG00000184730	APOBR	16	p11.2	28505970	28510291	2.79144	0.0052474	0.0635357	FALSE	FALSE	Trans (>250 kb)			0.181532
ENSG00000198160	MIER1	1	p31.3	67390578	67454302	2.78998	0.00527114	0.0636387	FALSE	FALSE	Trans (>250 kb)			0.273923
ENSG00000104518	GSDMD	8	q24.3	144635377	144645232	2.78987	0.00527299	0.0636387	FALSE	FALSE	Trans (>250 kb)			0.682782
ENSG00000178038	ALS2CL	3	p21.31	46710487	46735194	2.78853	0.00529483	0.0638335	FALSE	FALSE	Trans (>250 kb)			0.125237
ENSG00000186431	FCAR	19	q13.42	55385704	55401838	2.78796	0.00530417	0.0638592	FALSE	FALSE	Trans (>250 kb)			0.108839
ENSG00000008083	JARID2	6	p22.3	15246527	15522252	2.78731	0.0053147	0.0638592	FALSE	FALSE	Trans (>250 kb)			0.653885
ENSG00000114127	XRN1	3	q23	142025449	142166904	2.78719	0.00531678	0.0638592	FALSE	FALSE	Trans (>250 kb)			0.167333
ENSG00000146776	ATXN7L1	7	q22.3	105245514	105517050	2.78717	0.00531708	0.0638592	FALSE	FALSE	Trans (>250 kb)			0.171233
ENSG00000168813	ZNF507	19	q13.11	32836500	32878573	2.78674	0.00532414	0.0639008	FALSE	FALSE	Trans (>250 kb)			0.5047
ENSG00000182782	HCAR2	12	q24.31	123185840	123187890	2.78335	0.00538003	0.0642679	FALSE	FALSE	Trans (>250 kb)			0.229227
ENSG00000158517	NCF1	7	q11.23	74188309	74203659	2.78321	0.00538248	0.0642679	FALSE	FALSE	Trans (>250 kb)
ENSG00000158796	DEDD	1	q23.3	161090764	161102478	2.78318	0.00538287	0.0642679	FALSE	FALSE	Trans (>250 kb)			0.965253
ENSG00000154864	PIEZO2	18	p11.21	10666480	11148587	2.78315	0.00538337	0.0642679	FALSE	FALSE	Trans (>250 kb)			0.60279
ENSG00000188566	NDOR1	9	q34.3	140100147	140111461	2.78309	0.00538437	0.0642679	FALSE	FALSE	Trans (>250 kb)			0.972853
ENSG00000176542	KIAA2018	3	q13.2	113367232	113415493	2.78304	0.0053852	0.0642679	FALSE	FALSE	Trans (>250 kb)			0.000537487
ENSG00000100241	SBF1	22	q13.33	50883429	50913454	2.78243	0.00539535	0.0642679	FALSE	FALSE	57812	rs140522	2.848e-10	0.161434
ENSG00000104825	NFKBIB	19	q13.2	39390340	39399533	2.78135	0.0054134	0.0643567	FALSE	FALSE	Trans (>250 kb)			0.115438
ENSG00000197471	SPN	16	p11.2	29674300	29682187	2.78035	0.00543002	0.0644534	FALSE	FALSE	Trans (>250 kb)			0.00334967
ENSG00000103199	ZNF500	16	p13.3	4798240	4817625	2.77948	0.00544452	0.0645438	FALSE	FALSE	Trans (>250 kb)			0.961754
ENSG00000165682	CLEC1B	12	p13.2	10138241	10166023	2.77862	0.00545898	0.0646993	FALSE	FALSE	Trans (>250 kb)			0.40411
ENSG00000198324	FAM109A	12	q24.12	111798455	111806925	2.77782	0.00547258	0.0648513	FALSE	FALSE	Trans (>250 kb)			0.0177482
ENSG00000063176	SPHK2	19	q13.33	49122548	49133974	2.77736	0.00548033	0.0649072	FALSE	FALSE	Trans (>250 kb)			0.39971
ENSG00000165271	NOL6	9	p13.3	33461439	33473928	2.77654	0.00549408	0.0650588	FALSE	FALSE	Trans (>250 kb)			0.659784
ENSG00000166135	HIF1AN	10	q24.31	102288829	102319755	2.7761	0.00550147	0.0650802	FALSE	FALSE	Trans (>250 kb)			0.108339
ENSG00000152520	PAN3	13	q12.2	28712643	28869475	2.77519	0.00551698	0.0650893	FALSE	FALSE	Trans (>250 kb)			0.606089
ENSG00000107140	TESK1	9	p13.3	35605367	35610038	2.77429	0.00553232	0.0652062	FALSE	FALSE	Trans (>250 kb)			0.344616
ENSG00000100077	ADRBK2	22	q12.1	25960816	26125261	2.77307	0.00555294	0.0653534	FALSE	FALSE	Trans (>250 kb)			0.190631
ENSG00000104974	LILRA1	19	q13.42	55105047	55113555	2.77213	0.00556902	0.0654266	FALSE	FALSE	Trans (>250 kb)			0.415708
ENSG00000188786	MTF1	1	p34.3	38275239	38325292	2.77092	0.00558975	0.0655855	FALSE	FALSE	Trans (>250 kb)			0.619988
ENSG00000165617	DACT1	14	q23.1	59100685	59115039	2.76969	0.00561089	0.0656051	FALSE	FALSE	Trans (>250 kb)			0.723778
ENSG00000101951	PAGE4	X	p11.23	49593863	49598576	2.76967	0.00561133	0.0656051	FALSE	FALSE	Trans (>250 kb)
ENSG00000196588	MKL1	22	q13.2	40806285	41032706	2.76779	0.00564378	0.0658888	FALSE	FALSE	Trans (>250 kb)			0.180832
ENSG00000167965	MLST8	16	p13.3	2254249	2259417	2.76738	0.00565096	0.0659121	FALSE	FALSE	Trans (>250 kb)			0.407209
ENSG00000166900	STX3	11	q12.1	59480929	59573354	2.76731	0.00565203	0.0659121	FALSE	FALSE	Trans (>250 kb)			0.792871
ENSG00000119986	AVPI1	10	q24.2	99437181	99447080	2.76447	0.00570146	0.0664129	FALSE	FALSE	Trans (>250 kb)			0.108739
ENSG00000175137	SH3BP5L	1	q44	249104648	249120832	2.76393	0.00571102	0.0664477	FALSE	FALSE	Trans (>250 kb)			0.988351
ENSG00000140320	BAHD1	15	q15.1	40731920	40760441	2.76387	0.00571209	0.0664477	FALSE	FALSE	Trans (>250 kb)			0.585091
ENSG00000115020	PIKFYVE	2	q34	209130991	209223475	2.76148	0.00575396	0.0668284	FALSE	FALSE	Trans (>250 kb)			0.230127
ENSG00000002834	LASP1	17	q12	37026112	37078023	2.76136	0.00575609	0.0668284	FALSE	FALSE	Trans (>250 kb)			0.272723
ENSG00000180530	NRIP1	21	q21.1	16333556	16437321	2.76014	0.00577759	0.0670157	FALSE	FALSE	Trans (>250 kb)			0.99685
ENSG00000143373	ZNF687	1	q21.3	151254094	151264656	2.76005	0.00577926	0.0670157	FALSE	FALSE	Trans (>250 kb)			0.276722
ENSG00000173638	SLC19A1	21	q22.3	46913486	46964325	2.75817	0.0058126	0.0673579	FALSE	FALSE	Trans (>250 kb)			0.951555
ENSG00000221874	ZNF321P	19	q13.41	53431728	53466076	2.75749	0.00582467	0.0674275	FALSE	FALSE	Trans (>250 kb)			0.79817
ENSG00000114867	EIF4G1	3	q27.1	184032283	184053146	2.7562	0.00584774	0.067485	FALSE	FALSE	Trans (>250 kb)			0.0943406
ENSG00000149289	ZC3H12C	11	q22.3	109964087	110042566	2.75618	0.00584814	0.067485	FALSE	FALSE	Trans (>250 kb)			0.742876
ENSG00000106459	NRF1	7	q32.2	129251555	129396922	2.75504	0.00586849	0.0676517	FALSE	FALSE	Trans (>250 kb)			0.656384
ENSG00000241878	PISD	22	q12.2	32014477	32058418	2.75249	0.00591433	0.0679964	FALSE	FALSE	Trans (>250 kb)			0.0564444
ENSG00000167106	FAM102A	9	q34.11	130702858	130742792	2.75152	0.00593201	0.0681355	FALSE	FALSE	Trans (>250 kb)			0.0815418
ENSG00000180901	KCTD2	17	q25.1	73028670	73061984	2.75075	0.00594594	0.0682536	FALSE	FALSE	Trans (>250 kb)			0.0406459
ENSG00000114861	FOXP1	3	p13	71003844	71633140	2.75018	0.00595629	0.0682536	FALSE	FALSE	Trans (>250 kb)			0.000252938
ENSG00000168566	SNRNP48	6	p24.3	7590432	7612200	2.74978	0.00596356	0.0682925	FALSE	FALSE	Trans (>250 kb)			0.568093
ENSG00000120899	PTK2B	8	p21.2	27168999	27316903	2.74893	0.00597896	0.068389	FALSE	FALSE	Trans (>250 kb)			0.182432
ENSG00000152104	PTPN14	1	q41	214522039	214725792	2.74842	0.00598825	0.0684245	FALSE	FALSE	Trans (>250 kb)			0.316418
ENSG00000166140	ZFYVE19	15	q15.1	41099284	41106767	2.74814	0.00599338	0.0684245	FALSE	FALSE	Trans (>250 kb)			0.236626
ENSG00000146094	DOK3	5	q35.3	176928908	176938275	2.74693	0.00601556	0.0685027	FALSE	FALSE	Trans (>250 kb)			0.162634
ENSG00000137841	PLCB2	15	q15.1	40570377	40600136	2.74637	0.00602592	0.0685689	FALSE	FALSE	Trans (>250 kb)			0.60489
ENSG00000073756	PTGS2	1	q31.1	186640923	186649559	2.74538	0.00604408	0.0686892	FALSE	FALSE	Trans (>250 kb)			0.218428
ENSG00000005339	CREBBP	16	p13.3	3775055	3930727	2.74452	0.00605991	0.0687737	FALSE	FALSE	Trans (>250 kb)			0.744176
ENSG00000055070	SZRD1	1	p36.13	16679070	16724640	2.74248	0.00609769	0.0692262	FALSE	FALSE	Trans (>250 kb)			0.755374
ENSG00000151702	FLI1	11	q24.3	128556430	128683162	2.74212	0.00610434	0.0692262	FALSE	FALSE	Trans (>250 kb)			0.135936
ENSG00000130734	ATG4D	19	p13.2	10654571	10664094	2.74182	0.00610992	0.0692262	FALSE	FALSE	62427	rs28834106	3.79e-11	0.153335
ENSG00000109321	AREG	4	q13.3	75310851	75320726	2.7399	0.00614572	0.0695342	FALSE	FALSE	Trans (>250 kb)			0.888761
ENSG00000181333	HEPHL1	11	q21	93754527	93846917	2.73959	0.00615162	0.0695342	FALSE	FALSE	Trans (>250 kb)			0.669083
ENSG00000128271	ADORA2A	22	q11.23	24813847	24838328	2.73613	0.00621671	0.0702001	FALSE	FALSE	Trans (>250 kb)			0.89546
ENSG00000157107	FCHO2	5	q13.2	72251808	72386349	2.73493	0.00623933	0.0703527	FALSE	FALSE	Trans (>250 kb)			0.0336466
ENSG00000100034	PPM1F	22	q11.22	22273793	22307209	2.73429	0.00625141	0.070358	FALSE	FALSE	68440	rs9610458	4.574e-12	3.40113e-09
ENSG00000148288	GBGT1	9	q34.2	136028340	136039332	2.72971	0.00633892	0.0709441	FALSE	FALSE	Trans (>250 kb)			0.0936406
ENSG00000173264	GPR137	11	q13.1	64037534	64056972	2.72951	0.0063428	0.0709441	FALSE	FALSE	Trans (>250 kb)			0.00195437
ENSG00000198752	CDC42BPB	14	q32.32	103398716	103523799	2.72948	0.00634334	0.0709441	FALSE	FALSE	132872	rs12147246	4.294e-09	0.00444956
ENSG00000104312	RIPK2	8	q21.3	90769975	90803291	2.72765	0.00637874	0.0710447	FALSE	FALSE	Trans (>250 kb)			0.351115
ENSG00000172819	RARG	12	q13.13	53604354	53626764	2.72722	0.00638704	0.0710731	FALSE	FALSE	Trans (>250 kb)			0.349915
ENSG00000160710	ADAR	1	q21.3	154554538	154600475	2.72413	0.00644711	0.0715211	FALSE	FALSE	Trans (>250 kb)			0.768973
ENSG00000153214	TMEM87B	2	q13	112812800	112876895	2.72362	0.00645709	0.071578	FALSE	FALSE	42001	rs57116599	2.592e-09	0.000499988
ENSG00000118058	KMT2A	11	q23.3	118307205	118397539	2.72311	0.00646696	0.0716215	FALSE	FALSE	Trans (>250 kb)			0.010349
ENSG00000160075	SSU72	1	p36.33	1477053	1510249	2.72196	0.00648957	0.0717779	FALSE	FALSE	Trans (>250 kb)			0.266623
ENSG00000169991	IFFO2	1	p36.13	19230775	19283180	2.72187	0.00649141	0.0717779	FALSE	FALSE	Trans (>250 kb)			0.70178
ENSG00000171105	INSR	19	p13.2	7112266	7294045	2.72157	0.00649721	0.0717779	FALSE	FALSE	Trans (>250 kb)			0.791871
ENSG00000089639	GMIP	19	p13.11	19740285	19754476	2.72038	0.00652063	0.0718187	FALSE	FALSE	Trans (>250 kb)			0.453205
ENSG00000158435	CNOT11	2	q11.2	101869264	101886778	2.72036	0.00652114	0.0718187	FALSE	FALSE	Trans (>250 kb)			0.583592
ENSG00000198792	TMEM184B	22	q13.1	38615298	38669040	2.72033	0.00652178	0.0718187	FALSE	FALSE	Trans (>250 kb)			0.528397
ENSG00000162924	REL	2	p16.1	61108656	61158745	2.71973	0.00653354	0.0718374	FALSE	FALSE	83665	rs1177228	8.567e-09	2.01894e-06
ENSG00000167987	VPS37C	11	q12.2	60897728	60929089	2.71934	0.00654121	0.0718374	FALSE	FALSE	69795	rs11230581	8.158e-13	0.858064
ENSG00000110107	PRPF19	11	q12.2	60658202	60674060	2.71884	0.00655103	0.0718582	FALSE	FALSE	119591	rs4939490	4.247e-15	0.0861414
ENSG00000117713	ARID1A	1	p36.11	27022524	27108595	2.71881	0.00655163	0.0718582	FALSE	FALSE	Trans (>250 kb)			0.0659434
ENSG00000127947	PTPN12	7	q11.23	77166592	77269388	2.71847	0.00655856	0.0719371	FALSE	FALSE	Trans (>250 kb)			0.631287
ENSG00000121104	FAM117A	17	q21.33	47787694	47866542	2.71675	0.00659256	0.0721689	FALSE	FALSE	Trans (>250 kb)			0.637286
ENSG00000183779	ZNF703	8	p11.23	37553269	37557537	2.71666	0.00659439	0.0721689	FALSE	FALSE	Trans (>250 kb)			0.986351
ENSG00000140548	ZNF710	15	q26.1	90544624	90625438	2.71635	0.00660069	0.0722248	FALSE	FALSE	Trans (>250 kb)			0.627787
ENSG00000115306	SPTBN1	2	p16.2	54683422	54896812	2.71479	0.00663185	0.0723623	FALSE	FALSE	Trans (>250 kb)			0.208329
ENSG00000105856	HBP1	7	q22.3	106809406	106842974	2.7147	0.00663356	0.0723623	FALSE	FALSE	Trans (>250 kb)			0.941556
ENSG00000127663	KDM4B	19	p13.3	4969125	5153606	2.71443	0.00663889	0.0723623	FALSE	FALSE	Trans (>250 kb)			0.374313
ENSG00000205683	DPF3	14	q24.2	73086004	73360809	2.71281	0.00667161	0.0725638	FALSE	FALSE	Trans (>250 kb)			0.814869
ENSG00000198909	MAP3K3	17	q23.3	61699775	61773663	2.71212	0.00668543	0.0725708	FALSE	FALSE	Trans (>250 kb)			0.321918
ENSG00000187867	PALM3	19	p13.12	14164177	14169971	2.70765	0.00677622	0.07308	FALSE	FALSE	Trans (>250 kb)			0.99875
ENSG00000132612	VPS4A	16	q22.1	69345259	69358949	2.70606	0.00680867	0.073399	FALSE	FALSE	Trans (>250 kb)			0.989551
ENSG00000136720	HS6ST1	2	q14.3	128994290	129076151	2.70494	0.00683167	0.0735526	FALSE	FALSE	Trans (>250 kb)			0.79847
ENSG00000108219	TSPAN14	10	q23.1	82213922	82292879	2.70449	0.00684086	0.0736047	FALSE	FALSE	Trans (>250 kb)			0.730977
ENSG00000141858	SAMD1	19	p13.12	14198652	14201848	2.70313	0.00686908	0.0737858	FALSE	FALSE	Trans (>250 kb)			0.762874
ENSG00000185591	SP1	12	q13.13	53773960	53810230	2.70044	0.00692471	0.0742473	FALSE	FALSE	Trans (>250 kb)			0.273523
ENSG00000105698	USF2	19	q13.12	35759881	35770724	2.70033	0.00692706	0.0742473	FALSE	FALSE	Trans (>250 kb)			0.288521
ENSG00000224051	GLTPD1	1	p36.33	1260136	1264277	2.69848	0.00696561	0.0744364	FALSE	FALSE	Trans (>250 kb)			0.690081
ENSG00000038274	MAT2B	5	q34	162930120	162946342	2.69816	0.00697239	0.074473	FALSE	FALSE	Trans (>250 kb)			0.629487
ENSG00000178950	GAK	4	p16.3	843064	926161	2.69776	0.0069808	0.0744735	FALSE	FALSE	Trans (>250 kb)			0.019848
ENSG00000184216	IRAK1	X	q28	153275951	153285431	2.69734	0.00698969	0.0745045	FALSE	FALSE	Trans (>250 kb)
ENSG00000112561	TFEB	6	p21.1	41651716	41703997	2.69711	0.00699439	0.0745075	FALSE	FALSE	Trans (>250 kb)			0.419808
ENSG00000257103	LSM14A	19	q13.11	34663409	34720420	2.69603	0.00701711	0.0747219	FALSE	FALSE	Trans (>250 kb)			0.689181
ENSG00000013374	NUB1	7	q36.1	151038785	151075535	2.69346	0.00707138	0.0751807	FALSE	FALSE	Trans (>250 kb)			0.114939
ENSG00000179134	SAMD4B	19	q13.2	39833036	39876350	2.69039	0.00713685	0.0758158	FALSE	FALSE	Trans (>250 kb)			0.669283
ENSG00000111087	GLI1	12	q13.3	57853918	57866045	2.69026	0.00713956	0.0758158	FALSE	FALSE	240791	rs701006	1.349e-11	0.000370683
ENSG00000162894	FAIM3	1	q32.1	207077731	207096592	2.68971	0.00715143	0.0759179	FALSE	FALSE	Trans (>250 kb)			0.123138
ENSG00000073417	PDE8A	15	q25.3	85523671	85682376	2.68854	0.00717653	0.075979	FALSE	FALSE	Trans (>250 kb)			0.69998
ENSG00000261509	TP53TG3B	16	p11.2	33261515	33264716	2.68765	0.00719566	0.0760497	FALSE	FALSE	Trans (>250 kb)
ENSG00000188921	PTPLAD2	9	p21.3	20995306	21031635	2.68757	0.00719732	0.0760497	FALSE	FALSE	Trans (>250 kb)			0.79617
ENSG00000130699	TAF4	20	q13.33	60528525	60640866	2.68589	0.00723369	0.0760803	FALSE	FALSE	Trans (>250 kb)			0.0915408
ENSG00000119953	SMNDC1	10	q25.2	112050488	112064709	2.68586	0.00723424	0.0760803	FALSE	FALSE	Trans (>250 kb)			0.19713
ENSG00000162889	MAPKAPK2	1	q32.1	206858289	206907628	2.68578	0.00723603	0.0760803	FALSE	FALSE	Trans (>250 kb)			0.90076
ENSG00000139514	SLC7A1	13	q12.3	30083547	30169825	2.68448	0.00726421	0.0762918	FALSE	FALSE	Trans (>250 kb)			0.893861
ENSG00000088367	EPB41L1	20	q11.23	34679426	34820721	2.68344	0.00728701	0.0763965	FALSE	FALSE	Trans (>250 kb)			0.519798
ENSG00000056586	RC3H2	9	q33.2	125606835	125667620	2.68321	0.00729189	0.0764094	FALSE	FALSE	Trans (>250 kb)			0.0826417
ENSG00000105321	CCDC9	19	q13.32	47759237	47775210	2.68292	0.00729816	0.0764223	FALSE	FALSE	120698	rs11083862	4.074e-09	5.04124e-05
ENSG00000135723	FHOD1	16	q22.1	67263290	67281561	2.68265	0.00730415	0.076468	FALSE	FALSE	Trans (>250 kb)			0.877362
ENSG00000142961	MOB3C	1	p33	47073387	47082563	2.67906	0.00738299	0.0770104	FALSE	FALSE	Trans (>250 kb)			0.963654
ENSG00000099785	Mar-02	19	p13.2	8478154	8503901	2.67854	0.00739446	0.0770938	FALSE	FALSE	Trans (>250 kb)			0.0515448
ENSG00000084693	AGBL5	2	p23.3	27265232	27293490	2.67772	0.00741261	0.0771693	FALSE	FALSE	Trans (>250 kb)			0.980352
ENSG00000150630	VEGFC	4	q34.3	177604689	177713881	2.6776	0.00741528	0.0771693	FALSE	FALSE	Trans (>250 kb)			0.89676
ENSG00000065526	SPEN	1	p36.21	16174359	16266955	2.67705	0.00742733	0.0772104	FALSE	FALSE	Trans (>250 kb)			0.29562
ENSG00000127838	PNKD	2	q35	219135115	219211516	2.67641	0.00744162	0.0772693	FALSE	FALSE	Trans (>250 kb)			0.830267
ENSG00000114790	ARHGEF26	3	q25.2	153838792	153975616	2.67636	0.00744264	0.0772693	FALSE	FALSE	Trans (>250 kb)			0.786371
ENSG00000184014	DENND5A	11	p15.4	9160372	9286937	2.67532	0.00746582	0.0774092	FALSE	FALSE	Trans (>250 kb)			0.00864914
ENSG00000123268	ATF1	12	q13.12	51157493	51214905	2.67474	0.00747881	0.0774648	FALSE	FALSE	Trans (>250 kb)			0.0173483
ENSG00000084774	CAD	2	p23.3	27440258	27466811	2.67395	0.00749637	0.0775487	FALSE	FALSE	Trans (>250 kb)			0.0921408
ENSG00000186792	HYAL3	3	p21.31	50330262	50336899	2.67366	0.00750293	0.0775554	FALSE	FALSE	Trans (>250 kb)			0.179532
ENSG00000167182	SP2	17	q21.32	45973516	46006323	2.67294	0.00751895	0.0775877	FALSE	FALSE	Trans (>250 kb)			0.039746
ENSG00000014216	CAPN1	11	q13.1	64948037	64979477	2.67241	0.00753084	0.0776429	FALSE	FALSE	Trans (>250 kb)			0.149835
ENSG00000149516	MS4A3	11	q12.1	59824060	59838601	2.67115	0.00755911	0.0778083	FALSE	FALSE	Trans (>250 kb)			0.315518
ENSG00000102001	CACNA1F	X	p11.23	49061523	49089833	2.6706	0.00757147	0.0778967	FALSE	FALSE	Trans (>250 kb)
ENSG00000138834	MAPK8IP3	16	p13.3	1756184	1820318	2.66885	0.00761125	0.0780011	FALSE	FALSE	Trans (>250 kb)			0.99885
ENSG00000166169	POLL	10	q24.32	103338639	103348027	2.66858	0.00761728	0.0780011	FALSE	FALSE	Trans (>250 kb)			0.964854
ENSG00000158863	FAM160B2	8	p21.3	21946670	21962409	2.66848	0.00761959	0.0780011	FALSE	FALSE	Trans (>250 kb)			0.110239
ENSG00000140044	JDP2	14	q24.3	75894419	75940814	2.66844	0.00762039	0.0780011	FALSE	FALSE	73484	rs34695601	3.165e-08	0.0992401
ENSG00000184675	AMER1	X	q11.2	63404997	63425624	2.66824	0.00762501	0.0780011	FALSE	FALSE	Trans (>250 kb)
ENSG00000049130	KITLG	12	q21.32	88886570	88974628	2.66694	0.00765449	0.0780011	FALSE	FALSE	Trans (>250 kb)			0.771573
ENSG00000119574	ZBTB45	19	q13.43	59024897	59050278	2.66552	0.00768699	0.0782099	FALSE	FALSE	Trans (>250 kb)			0.834967
ENSG00000164889	SLC4A2	7	q36.1	150754297	150773614	2.66495	0.00770008	0.078312	FALSE	FALSE	Trans (>250 kb)			0.755174
ENSG00000167658	EEF2	19	p13.3	3976054	3985467	2.66422	0.0077167	0.0784202	FALSE	FALSE	Trans (>250 kb)			0.90126
ENSG00000186407	CD300E	17	q25.1	72606026	72619897	2.66303	0.00774401	0.0784918	FALSE	FALSE	Trans (>250 kb)			0.743476
ENSG00000126821	SGPP1	14	q23.2	64150932	64194757	2.66299	0.007745	0.0784918	FALSE	FALSE	Trans (>250 kb)			0.973953
ENSG00000076984	MAP2K7	19	p13.2	7968728	7979363	2.66149	0.00777955	0.078701	FALSE	FALSE	Trans (>250 kb)			0.432007
ENSG00000173757	STAT5B	17	q21.2	40351186	40428725	2.66146	0.00778016	0.078701	FALSE	FALSE	101110	rs1026916	1.02e-13	8.46896e-07
ENSG00000164403	SHROOM1	5	q31.1	132157833	132166590	2.66143	0.00778087	0.078701	FALSE	FALSE	Trans (>250 kb)			0.429107
ENSG00000130940	CASZ1	1	p36.22	10696661	10856707	2.66115	0.00778737	0.0787069	FALSE	FALSE	Trans (>250 kb)			0.0146485
ENSG00000104866	PPP1R37	19	q13.32	45594654	45651335	2.65967	0.00782181	0.0789153	FALSE	FALSE	Trans (>250 kb)			0.59579
ENSG00000102886	GDPD3	16	p11.2	30116131	30125177	2.65965	0.00782222	0.0789153	FALSE	FALSE	12971	rs3809627	3.246e-08	8.13174e-08
ENSG00000137693	YAP1	11	q22.1	101981192	102104154	2.65943	0.00782727	0.0789529	FALSE	FALSE	Trans (>250 kb)			0.113239
ENSG00000096968	JAK2	9	p24.1	4985033	5128183	2.65898	0.00783785	0.0790227	FALSE	FALSE	Trans (>250 kb)			7.1424e-05
ENSG00000184887	BTBD6	14	q32.33	105714827	105717430	2.65886	0.00784059	0.0790227	FALSE	FALSE	Trans (>250 kb)			0.00514949
ENSG00000165195	PIGA	X	p22.2	15337573	15353676	2.65747	0.007873	0.0793034	FALSE	FALSE	Trans (>250 kb)
ENSG00000178764	ZHX2	8	q24.13	123793633	123986750	2.65507	0.0079291	0.0798366	FALSE	FALSE	Trans (>250 kb)			0.750975
ENSG00000261603	PRSS46	3	p21.31	46761073	46777919	2.65372	0.00796109	0.0800316	FALSE	FALSE	Trans (>250 kb)			0.059844
ENSG00000110987	BCL7A	12	q24.31	122457328	122499948	2.65329	0.00797123	0.0800421	FALSE	FALSE	Trans (>250 kb)			0.00484952
ENSG00000141905	NFIC	19	p13.3	3359561	3469215	2.65275	0.00798383	0.0800735	FALSE	FALSE	Trans (>250 kb)			0.0871413
ENSG00000143862	ARL8A	1	q32.1	202102532	202113869	2.65234	0.00799369	0.0801259	FALSE	FALSE	Trans (>250 kb)			0.870863
ENSG00000138172	CALHM2	10	q24.33	105206543	105212660	2.65166	0.00800976	0.0801833	FALSE	FALSE	Trans (>250 kb)			0.255124
ENSG00000146232	NFKBIE	6	p21.1	44225903	44233500	2.65095	0.00802663	0.0802093	FALSE	FALSE	Trans (>250 kb)			0.826767
ENSG00000168010	ATG16L2	11	q13.4	72525353	72554719	2.6502	0.00804447	0.0804184	FALSE	FALSE	Trans (>250 kb)			4.58113e-05
ENSG00000106244	PDAP1	7	q22.1	98989671	99006452	2.64929	0.00806601	0.080564	FALSE	FALSE	Trans (>250 kb)			0.148235
ENSG00000135913	USP37	2	q35	219314974	219433084	2.64901	0.00807283	0.080564	FALSE	FALSE	Trans (>250 kb)			0.344716
ENSG00000090104	RGS1	1	q31.2	192544857	192549161	2.64843	0.00808672	0.0806729	FALSE	FALSE	3836	rs1323292	1.402e-08	1.59107e-06
ENSG00000162881	OXER1	2	p21	42989642	42991401	2.64797	0.00809761	0.0806983	FALSE	FALSE	Trans (>250 kb)			0.653585
ENSG00000130429	ARPC1B	7	q22.1	98971872	98992424	2.64578	0.00815025	0.0811244	FALSE	FALSE	Trans (>250 kb)			0.19783
ENSG00000164896	FASTK	7	q36.1	150773711	150777953	2.6425	0.0082296	0.0817445	FALSE	FALSE	Trans (>250 kb)			0.79507
ENSG00000165782	TMEM55B	14	q11.2	20925878	20929771	2.63776	0.00834563	0.0824922	FALSE	FALSE	Trans (>250 kb)			0.994751
ENSG00000110514	MADD	11	p11.2	47290712	47351582	2.63754	0.00835099	0.0824961	FALSE	FALSE	Trans (>250 kb)			1.64994e-06
ENSG00000179115	FARSA	19	p13.2	13033293	13044851	2.63694	0.00836588	0.0825632	FALSE	FALSE	Trans (>250 kb)			0.427807
ENSG00000106701	FSD1L	9	q31.2	108210077	108314714	2.63673	0.00837084	0.0825632	FALSE	FALSE	Trans (>250 kb)			0.325517
ENSG00000174004	NRROS	3	q29	196366557	196388875	2.63666	0.00837272	0.0825632	FALSE	FALSE	Trans (>250 kb)			0.0050495
ENSG00000172795	DCP2	5	q22.2	112312399	112356667	2.6357	0.00839646	0.082768	FALSE	FALSE	Trans (>250 kb)			0.60439
ENSG00000123454	DBH	9	q34.2	136501482	136524466	2.63315	0.00845965	0.0833059	FALSE	FALSE	Trans (>250 kb)			0.591591
ENSG00000268798	AC027307.3	19	p13.3	1440838	1441937	2.63262	0.00847296	0.0834053	FALSE	FALSE	Trans (>250 kb)			0.232727
ENSG00000177374	HIC1	17	p13.3	1957448	1962981	2.63254	0.00847486	0.0834053	FALSE	FALSE	Trans (>250 kb)			0.536696
ENSG00000169692	AGPAT2	9	q34.3	139567595	139581875	2.63134	0.00850485	0.0835285	FALSE	FALSE	Trans (>250 kb)			0.00294971
ENSG00000172572	PDE3A	12	p12.2	20522179	20837315	2.63086	0.00851681	0.0836224	FALSE	FALSE	Trans (>250 kb)			0.619388
ENSG00000166924	NYAP1	7	q22.1	100081550	100092422	2.62926	0.008557	0.0838966	FALSE	FALSE	Trans (>250 kb)			0.376712
ENSG00000101109	STK4	20	q13.12	43595115	43708600	2.62906	0.00856207	0.0838966	FALSE	FALSE	Trans (>250 kb)			0.208029
ENSG00000007545	CRAMP1L	16	p13.3	1662326	1727909	2.628	0.00858878	0.0841125	FALSE	FALSE	Trans (>250 kb)			0.991551
ENSG00000176619	LMNB2	19	p13.3	2427636	2456994	2.62679	0.00861953	0.0842296	FALSE	FALSE	Trans (>250 kb)			0.324218
ENSG00000142208	AKT1	14	q32.33	105235686	105262088	2.62652	0.00862638	0.0842296	FALSE	FALSE	Trans (>250 kb)			0.633187
ENSG00000181135	ZNF707	8	q24.3	144766622	144796068	2.6265	0.0086267	0.0842296	FALSE	FALSE	Trans (>250 kb)			0.553195
ENSG00000214102	WEE2	7	q34	141408153	141431071	2.62522	0.00865942	0.084419	FALSE	FALSE	Trans (>250 kb)			0.885161
ENSG00000184677	ZBTB40	1	p36.12	22778344	22857650	2.62497	0.00866554	0.0844524	FALSE	FALSE	Trans (>250 kb)			0.953255
ENSG00000162783	IER5	1	q25.3	181057638	181059977	2.62333	0.00870742	0.0846494	FALSE	FALSE	Trans (>250 kb)			0.575692
ENSG00000107164	FUBP3	9	q34.11	133454352	133513739	2.62217	0.00873722	0.0849264	FALSE	FALSE	Trans (>250 kb)			0.522998
ENSG00000143851	PTPN7	1	q32.1	202116141	202130716	2.62171	0.00874908	0.0849619	FALSE	FALSE	Trans (>250 kb)			0.806369
ENSG00000181904	C5orf24	5	q31.1	134181370	134195427	2.62096	0.00876832	0.0849924	FALSE	FALSE	Trans (>250 kb)			0.194331
ENSG00000104897	SF3A2	19	p13.3	2236520	2248678	2.62074	0.00877394	0.0849924	FALSE	FALSE	Trans (>250 kb)			0.268123
ENSG00000131398	KCNC3	19	q13.33	50815194	50836772	2.62072	0.00877448	0.0849924	FALSE	FALSE	Trans (>250 kb)			0.517598
ENSG00000127191	TRAF2	9	q34.3	139776364	139821059	2.62066	0.00877603	0.0849924	FALSE	FALSE	Trans (>250 kb)			0.163334
ENSG00000141314	RHBDL3	17	q11.2	30593195	30651680	2.62033	0.00878459	0.0850455	FALSE	FALSE	Trans (>250 kb)			0.651685
ENSG00000165458	INPPL1	11	q13.4	71934745	71950149	2.62005	0.00879175	0.0850581	FALSE	FALSE	Trans (>250 kb)			0.69938
ENSG00000121577	POPDC2	3	q13.33	119355304	119384171	2.61908	0.00881685	0.0851917	FALSE	FALSE	126796	rs9843355	4.725e-10	0.454605
ENSG00000187239	FNBP1	9	q34.11	132649466	132805473	2.61904	0.00881782	0.0851917	FALSE	FALSE	Trans (>250 kb)			0.991551
ENSG00000110497	AMBRA1	11	p11.2	46417964	46615675	2.61275	0.0089817	0.086075	FALSE	FALSE	Trans (>250 kb)			0.89876
ENSG00000071655	MBD3	19	p13.3	1576639	1592882	2.61234	0.00899251	0.086075	FALSE	FALSE	Trans (>250 kb)			0.345115
ENSG00000103496	STX4	16	p11.2	31044210	31054296	2.61233	0.00899279	0.086075	FALSE	FALSE	Trans (>250 kb)			0.00224978
ENSG00000184182	UBE2F	2	q37.3	238875469	238951236	2.61227	0.0089943	0.086075	FALSE	FALSE	Trans (>250 kb)			0.00864914
ENSG00000177951	BET1L	11	p15.5	167784	207428	2.61215	0.00899745	0.086075	FALSE	FALSE	113807	rs56232455	1.777e-08	0.131737
ENSG00000157350	ST3GAL2	16	q22.1	70413338	70473140	2.61185	0.00900534	0.086075	FALSE	FALSE	Trans (>250 kb)			0.513699
ENSG00000126603	GLIS2	16	p13.3	4364762	4389598	2.61184	0.00900556	0.086075	FALSE	FALSE	Trans (>250 kb)			0.20003
ENSG00000128815	WDFY4	10	q11.22	49892921	50191001	2.61169	0.00900948	0.086075	FALSE	FALSE	Trans (>250 kb)			0.742176
ENSG00000077454	LRCH4	7	q22.1	100169855	100183776	2.61003	0.0090535	0.0863954	FALSE	FALSE	Trans (>250 kb)			0.634387
ENSG00000166707	ZCCHC18	X	q22.2	103356822	103360533	2.60884	0.00908503	0.0866301	FALSE	FALSE	Trans (>250 kb)
ENSG00000186635	ARAP1	11	q13.4	72396114	72504644	2.6088	0.00908594	0.0866301	FALSE	FALSE	Trans (>250 kb)			3.33238e-05
ENSG00000144028	SNRNP200	2	q11.2	96940074	96971297	2.60798	0.00910774	0.0867331	FALSE	FALSE	Trans (>250 kb)			0.0352465
ENSG00000124535	WRNIP1	6	p25.2	2765648	2787186	2.60727	0.00912668	0.086791	FALSE	FALSE	Trans (>250 kb)			0.775472
ENSG00000085449	WDFY1	2	q36.1	224720433	224810104	2.60677	0.00913996	0.086902	FALSE	FALSE	Trans (>250 kb)			0.851865
ENSG00000118960	HS1BP3	2	p24.1	20760208	20850849	2.60633	0.00915185	0.0869632	FALSE	FALSE	Trans (>250 kb)			0.99905
ENSG00000196772	OR14A16	1	q44	247978102	247979031	2.60601	0.00916041	0.0869762	FALSE	FALSE	Trans (>250 kb)			0.940356
ENSG00000175727	MLXIP	12	q24.31	122516628	122631894	2.60308	0.00923906	0.0875	FALSE	FALSE	Trans (>250 kb)			0.000232952
ENSG00000135631	RAB11FIP5	2	p13.2	73300510	73383849	2.60283	0.00924579	0.0875223	FALSE	FALSE	Trans (>250 kb)			0.817668
ENSG00000049239	H6PD	1	p36.22	9294834	9331396	2.59943	0.00933776	0.0881935	FALSE	FALSE	Trans (>250 kb)			0.0125487
ENSG00000138279	ANXA7	10	q22.2	75134859	75173834	2.59776	0.00938344	0.0884574	FALSE	FALSE	Trans (>250 kb)			0.0908409
ENSG00000150977	RILPL2	12	q24.31	123899936	123921264	2.59724	0.00939753	0.0885468	FALSE	FALSE	Trans (>250 kb)			1.09015e-08
ENSG00000188886	ASTL	2	q11.2	96789589	96804175	2.59702	0.00940367	0.0885475	FALSE	FALSE	Trans (>250 kb)			0.0080492
ENSG00000181035	SLC25A42	19	p13.11	19174808	19223697	2.5959	0.00943428	0.0887943	FALSE	FALSE	Trans (>250 kb)			0.00474953
ENSG00000241685	ARPC1A	7	q22.1	98923521	98985787	2.59543	0.00944722	0.0889031	FALSE	FALSE	Trans (>250 kb)			0.219328
ENSG00000174177	CTU2	16	q24.3	88772871	88781794	2.59242	0.0095304	0.0894167	FALSE	FALSE	Trans (>250 kb)			0.0855414
ENSG00000175262	C1orf127	1	p36.22	11006528	11042094	2.59234	0.00953256	0.0894167	FALSE	FALSE	Trans (>250 kb)			0.540696
ENSG00000112640	PPP2R5D	6	p21.1	42952237	42980080	2.59189	0.00954494	0.0894564	FALSE	FALSE	Trans (>250 kb)			0.545795
ENSG00000139832	RAB20	13	q34	111175417	111214080	2.59038	0.0095869	0.089682	FALSE	FALSE	Trans (>250 kb)			0.867663
ENSG00000168477	TNXB	6	p21.33	32008931	32083111	2.59018	0.00959252	0.0896968	FALSE	FALSE	0	rs1009382	1e-200	1e-12
ENSG00000100628	ASB2	14	q32.12	94400499	94443137	2.58924	0.00961889	0.0899023	FALSE	FALSE	Trans (>250 kb)			0.883662
ENSG00000181847	TIGIT	3	q13.31	113995760	114029135	2.58838	0.00964284	0.0900049	FALSE	FALSE	Trans (>250 kb)			0.280822
ENSG00000116701	NCF2	1	q25.3	183524698	183560011	2.58711	0.0096786	0.0902534	FALSE	FALSE	Trans (>250 kb)			0.0758424
ENSG00000198246	SLC29A3	10	q22.1	73079015	73123142	2.58667	0.00969073	0.0903312	FALSE	FALSE	Trans (>250 kb)			0.816068
ENSG00000102225	CDK16	X	p11.23	47077259	47089396	2.58598	0.00971034	0.0904818	FALSE	FALSE	Trans (>250 kb)
ENSG00000148308	GTF3C5	9	q34.2	135906076	135933890	2.58532	0.009729	0.0906226	FALSE	FALSE	Trans (>250 kb)			0.907459
ENSG00000180370	PAK2	3	q29	196466728	196559518	2.58514	0.00973387	0.0906268	FALSE	FALSE	Trans (>250 kb)			0.0607439
ENSG00000169248	CXCL11	4	q21.1	76954835	76962568	2.585	0.00973799	0.0906268	FALSE	FALSE	Trans (>250 kb)			0.0392461
ENSG00000174231	PRPF8	17	p13.3	1553923	1588176	2.58411	0.00976304	0.0908155	FALSE	FALSE	Trans (>250 kb)			0.343916
ENSG00000155926	SLA	8	q24.22	134048973	134115298	2.58101	0.00985131	0.0914479	FALSE	FALSE	Trans (>250 kb)			0.00354965
ENSG00000115649	CNPPD1	2	q35	220036619	220042828	2.5809	0.00985436	0.0914479	FALSE	FALSE	Trans (>250 kb)			0.345915
ENSG00000161013	MGAT4B	5	q35.3	179224597	179233952	2.57955	0.00989278	0.0914851	FALSE	FALSE	Trans (>250 kb)			0.172433
ENSG00000125347	IRF1	5	q31.1	131817301	131826490	2.57948	0.00989493	0.0914851	FALSE	FALSE	Trans (>250 kb)			0.000379623
ENSG00000100949	RABGGTA	14	q12	24734744	24740945	2.57905	0.00990737	0.0914851	FALSE	FALSE	Trans (>250 kb)			0.124738
ENSG00000142409	ZNF787	19	q13.43	56598732	56632649	2.57869	0.00991767	0.0915318	FALSE	FALSE	Trans (>250 kb)			0.69508
ENSG00000006459	KDM7A	7	q34	139784546	139876835	2.57859	0.00992031	0.0915318	FALSE	FALSE	Trans (>250 kb)			0.612489
ENSG00000140678	ITGAX	16	p11.2	31366455	31394318	2.5772	0.00996046	0.091823	FALSE	FALSE	Trans (>250 kb)			0.00934907
ENSG00000159335	PTMS	12	p13.31	6874682	6880116	2.57665	0.00997626	0.0918579	FALSE	FALSE	Trans (>250 kb)			0.0539446
ENSG00000144560	VGLL4	3	p25.3	11597544	11762220	2.57649	0.00998103	0.0918579	FALSE	FALSE	Trans (>250 kb)			0.922058
ENSG00000213886	UBD	6	p22.1	29523292	29527702	2.57627	0.0099874	0.0918579	FALSE	FALSE	7798	rs1233410	1.899e-09	3.66359e-11
ENSG00000134516	DOCK2	5	q35.1	169064251	169510386	2.57527	0.0100161	0.0919847	FALSE	FALSE	Trans (>250 kb)			0.389211
ENSG00000140577	CRTC3	15	q26.1	91073157	91188577	2.57192	0.0101135	0.0926348	FALSE	FALSE	185573	rs6496663	2.778e-08	0.00764924
ENSG00000169592	INO80E	16	p11.2	30006615	30017114	2.57181	0.010117	0.0926348	FALSE	FALSE	86046	rs3809627	3.246e-08	1.4567e-05
ENSG00000160218	TRAPPC10	21	q22.3	45432200	45526433	2.57161	0.0101228	0.0926348	FALSE	FALSE	Trans (>250 kb)			0.683682
ENSG00000075884	ARHGAP15	2	q22.2	143848931	144525921	2.56959	0.0101819	0.0929919	FALSE	FALSE	Trans (>250 kb)			0.916858
ENSG00000110697	PITPNM1	11	q13.2	67259239	67273734	2.56767	0.0102384	0.093346	FALSE	FALSE	Trans (>250 kb)			0.370113
ENSG00000168398	BDKRB2	14	q32.2	96671016	96710666	2.56708	0.010256	0.0933761	FALSE	FALSE	Trans (>250 kb)			0.692981
ENSG00000116273	PHF13	1	p36.31	6673745	6684093	2.56704	0.010257	0.0933761	FALSE	FALSE	Trans (>250 kb)			0.593791
ENSG00000124496	TRERF1	6	p21.1	42192669	42419789	2.56665	0.0102687	0.0934789	FALSE	FALSE	Trans (>250 kb)			0.0466453
ENSG00000100342	APOL1	22	q12.3	36649056	36663576	2.56522	0.0103109	0.0936695	FALSE	FALSE	Trans (>250 kb)			0.511599
ENSG00000126746	ZNF384	12	p13.31	6775643	6798738	2.56412	0.0103439	0.0938752	FALSE	FALSE	Trans (>250 kb)			0.39961
ENSG00000196367	TRRAP	7	q22.1	98475556	98610866	2.56084	0.0104418	0.0944722	FALSE	FALSE	Trans (>250 kb)			0.886161
ENSG00000070756	PABPC1	8	q22.3	101698044	101735037	2.56042	0.0104544	0.0945056	FALSE	FALSE	Trans (>250 kb)			0.973353
ENSG00000137561	TTPA	8	q12.3	63961112	63998612	2.56024	0.0104598	0.0945056	FALSE	FALSE	Trans (>250 kb)			0.705979
ENSG00000118113	MMP8	11	q22.2	102582526	102597781	2.55965	0.0104777	0.0945369	FALSE	FALSE	Trans (>250 kb)			0.945155
ENSG00000132376	INPP5K	17	p13.3	1397865	1420182	2.55925	0.0104899	0.0945685	FALSE	FALSE	Trans (>250 kb)			0.691081
ENSG00000164715	LMTK2	7	q21.3	97736197	97838945	2.55861	0.0105092	0.0945685	FALSE	FALSE	Trans (>250 kb)			0.859964
ENSG00000003393	ALS2	2	q33.1	202565277	202645912	2.55848	0.010513	0.0945685	FALSE	FALSE	Trans (>250 kb)			0.168933
ENSG00000104047	DTWD1	15	q21.2	49913177	49937333	2.55847	0.0105134	0.0945685	FALSE	FALSE	Trans (>250 kb)			0.974253
ENSG00000137497	NUMA1	11	q13.4	71713910	71791739	2.5563	0.0105793	0.0948481	FALSE	FALSE	Trans (>250 kb)			0.335616
ENSG00000214042	IFNA7	9	p21.3	21201468	21202204	2.55464	0.0106298	0.0952312	FALSE	FALSE	Trans (>250 kb)			0.154435
ENSG00000153187	HNRNPU	1	q44	245014468	245027844	2.55413	0.0106453	0.0952754	FALSE	FALSE	Trans (>250 kb)			0.710579
ENSG00000142920	ADC	1	p35.1	33546705	33586131	2.55349	0.0106649	0.0953147	FALSE	FALSE	Trans (>250 kb)			0.0248475
ENSG00000198355	PIM3	22	q13.33	50354161	50357728	2.55122	0.0107347	0.0959571	FALSE	FALSE	Trans (>250 kb)			0.0390461
ENSG00000175895	PLEKHF2	8	q22.1	96146032	96168912	2.55106	0.0107395	0.0959571	FALSE	FALSE	Trans (>250 kb)			0.10314
ENSG00000196747	HIST1H2AI	6	p22.1	27775899	27776429	2.54981	0.010778	0.0961785	FALSE	FALSE	Trans (>250 kb)			0.00424958
ENSG00000248871	TNFSF12-TNFSF13	17	p13.1	7452416	7464918	2.54965	0.0107832	0.0961785	FALSE	FALSE	Trans (>250 kb)			0.0563444
ENSG00000114739	ACVR2B	3	p22.2	38495342	38534633	2.54948	0.0107882	0.0961785	FALSE	FALSE	Trans (>250 kb)			0.928157
ENSG00000156017	C9orf41	9	q21.13	77595936	77643339	2.54825	0.0108266	0.096419	FALSE	FALSE	Trans (>250 kb)			0.663384
ENSG00000112941	PAPD7	5	p15.31	6714718	6757161	2.54415	0.0109543	0.0973262	FALSE	FALSE	Trans (>250 kb)			0.0015768
ENSG00000160791	CCR5	3	p21.31	46411633	46417697	2.54268	0.0110006	0.0976296	FALSE	FALSE	Trans (>250 kb)			0.214929
ENSG00000087191	PSMC5	17	q23.3	61904512	61909379	2.54219	0.0110161	0.097714	FALSE	FALSE	Trans (>250 kb)			0.148135
ENSG00000128512	DOCK4	7	q31.1	111366166	111846466	2.5418	0.0110284	0.0978076	FALSE	FALSE	Trans (>250 kb)			0.0218478
ENSG00000179262	RAD23A	19	p13.2	13056669	13064456	2.54145	0.0110394	0.0978826	FALSE	FALSE	Trans (>250 kb)			0.271323
ENSG00000143110	C1orf162	1	p13.2	112016414	112021134	2.54001	0.0110848	0.0980388	FALSE	FALSE	Trans (>250 kb)			0.939456
ENSG00000146707	POMZP3	7	q11.23	76239303	76256578	2.53906	0.0111151	0.0982019	FALSE	FALSE	Trans (>250 kb)			0.993151
ENSG00000120071	KANSL1	17	q21.31	44107282	44302733	2.53539	0.0112323	0.0988281	FALSE	FALSE	Trans (>250 kb)			0.0382462
ENSG00000171790	SLFNL1	1	p34.2	41481269	41488909	2.53489	0.0112484	0.0989343	FALSE	FALSE	Trans (>250 kb)			0.244026
ENSG00000107099	DOCK8	9	p24.3	214854	465259	2.53274	0.0113175	0.0993086	FALSE	FALSE	Trans (>250 kb)			0.705079
ENSG00000128973	CLN6	15	q23	68499330	68549549	2.53266	0.0113201	0.0993086	FALSE	FALSE	Trans (>250 kb)			0.121638
ENSG00000119383	PPP2R4	9	q34.11	131873229	131911225	2.53258	0.0113226	0.0993086	FALSE	FALSE	Trans (>250 kb)			0.991751
ENSG00000167851	CD300A	17	q25.1	72462555	72480933	2.53238	0.011329	0.0993086	FALSE	FALSE	Trans (>250 kb)			0.614989
ENSG00000106034	CPED1	7	q31.31	120628731	120937498	2.53165	0.0113529	0.0993962	FALSE	FALSE	Trans (>250 kb)			0.943956
ENSG00000169660	HEXDC	17	q25.3	80376194	80400521	2.53076	0.0113814	0.0995066	FALSE	FALSE	Trans (>250 kb)			0.548295
ENSG00000141867	BRD4	19	p13.12	15347647	15443356	2.53005	0.0114045	0.0996438	FALSE	FALSE	Trans (>250 kb)			0.0916408
ENSG00000141959	PFKL	21	q22.3	45719934	45747259	2.52958	0.0114199	0.0997172	FALSE	FALSE	Trans (>250 kb)			0.621888
ENSG00000272897	RP1-309K20.6	20	q11.22	34220262	34262466	2.52873	0.0114477	0.0997995	FALSE	FALSE	Trans (>250 kb)			0.966353
ENSG00000085872	CHERP	19	p13.11	16628700	16653341	2.52714	0.0114996	0.100136	FALSE	FALSE	Trans (>250 kb)			0.000120852
ENSG00000182580	EPHB3	3	q27.1	184279572	184300197	2.52711	0.0115007	0.100136	FALSE	FALSE	Trans (>250 kb)			0.857864
ENSG00000266967	AARSD1	17	q21.31	41102543	41116515	2.52651	0.0115202	0.100195	FALSE	FALSE	Trans (>250 kb)			0.124138
ENSG00000073536	NLE1	17	q12	33455772	33469334	2.52602	0.0115361	0.100241	FALSE	FALSE	Trans (>250 kb)			0.0835416
ENSG00000163788	SNRK	3	p22.1	43328004	43466256	2.52496	0.0115712	0.100454	FALSE	FALSE	Trans (>250 kb)			0.325317
ENSG00000099194	SCD	10	q24.31	102106881	102124591	2.52475	0.0115782	0.100481	FALSE	FALSE	Trans (>250 kb)			0.418508
ENSG00000130167	TSPAN16	19	p13.2	11406824	11437672	2.52454	0.011585	0.100499	FALSE	FALSE	Trans (>250 kb)			0.687181
ENSG00000156381	ANKRD9	14	q32.31	102973179	102976136	2.52265	0.0116475	0.101063	FALSE	FALSE	Trans (>250 kb)			0.0323468
ENSG00000116017	ARID3A	19	p13.3	925781	975939	2.52202	0.0116683	0.101158	FALSE	FALSE	Trans (>250 kb)			0.435706
ENSG00000007047	MARK4	19	q13.32	45582546	45808541	2.52174	0.0116777	0.101169	FALSE	FALSE	Trans (>250 kb)			0.528097
ENSG00000197136	PCNXL3	11	q13.1	65383244	65404910	2.5215	0.0116856	0.101169	FALSE	FALSE	Trans (>250 kb)			2.97619e-05
ENSG00000072958	AP1M1	19	p13.11	16308389	16346160	2.52125	0.011694	0.101204	FALSE	FALSE	Trans (>250 kb)			0.656584
ENSG00000162231	NXF1	11	q12.3	62559595	62573774	2.52111	0.0116984	0.101204	FALSE	FALSE	Trans (>250 kb)			0.437206
ENSG00000172243	CLEC7A	12	p13.2	10269376	10282857	2.52077	0.0117097	0.101239	FALSE	FALSE	Trans (>250 kb)			0.313919
ENSG00000163870	TPRA1	3	q21.3	127291912	127317094	2.51992	0.0117382	0.101368	FALSE	FALSE	Trans (>250 kb)			0.20153
ENSG00000267561	RP5-1052I5.2	1	p22.3	87458692	87634884	2.51931	0.0117586	0.101471	FALSE	FALSE	Trans (>250 kb)			0.0843416
ENSG00000160211	G6PD	X	q28	153759606	153775787	2.51885	0.0117739	0.101551	FALSE	FALSE	Trans (>250 kb)
ENSG00000065243	PKN2	1	p22.2	89149905	89301938	2.51767	0.0118133	0.101661	FALSE	FALSE	Trans (>250 kb)			0.359214
ENSG00000161944	ASGR2	17	p13.1	7004641	7019019	2.51752	0.0118186	0.101661	FALSE	FALSE	Trans (>250 kb)			0.99985
ENSG00000119638	NEK9	14	q24.3	75548822	75594047	2.51729	0.0118261	0.101661	FALSE	FALSE	Trans (>250 kb)			0.238226
ENSG00000102119	EMD	X	q28	153607557	153609883	2.51708	0.0118333	0.101661	FALSE	FALSE	Trans (>250 kb)
ENSG00000092068	SLC7A8	14	q11.2	23594504	23652883	2.51657	0.0118504	0.101682	FALSE	FALSE	Trans (>250 kb)			0.90056
ENSG00000011600	TYROBP	19	q13.12	36395303	36399197	2.51621	0.0118625	0.101743	FALSE	FALSE	Trans (>250 kb)			0.371213
ENSG00000179388	EGR3	8	p21.3	22545172	22550815	2.51565	0.0118814	0.101822	FALSE	FALSE	Trans (>250 kb)			0.966353
ENSG00000177885	GRB2	17	q25.1	73314157	73401790	2.51389	0.0119408	0.102176	FALSE	FALSE	Trans (>250 kb)			2.10127e-05
ENSG00000180720	CHRM4	11	p11.2	46406640	46408107	2.51339	0.0119578	0.102195	FALSE	FALSE	Trans (>250 kb)			0.775372
ENSG00000109320	NFKB1	4	q24	103422486	103538459	2.51306	0.011969	0.102221	FALSE	FALSE	Trans (>250 kb)
ENSG00000157827	FMNL2	2	q23.3	153191751	153506348	2.51272	0.0119806	0.102255	FALSE	FALSE	Trans (>250 kb)			0.917558
ENSG00000156858	PRR14	16	p11.2	30662038	30667761	2.51232	0.0119941	0.102284	FALSE	FALSE	Trans (>250 kb)			0.892161
ENSG00000175463	TBC1D10C	11	q13.2	67171386	67177560	2.51167	0.0120161	0.102295	FALSE	FALSE	Trans (>250 kb)			0.161034
ENSG00000136940	PDCL	9	q33.2	125560668	125590910	2.51164	0.0120171	0.102295	FALSE	FALSE	Trans (>250 kb)			0.117438
ENSG00000159202	UBE2Z	17	q21.32	46985731	47006418	2.51125	0.0120305	0.102295	FALSE	FALSE	Trans (>250 kb)			0.79557
ENSG00000186470	BTN3A2	6	p22.2	26365387	26378546	2.51119	0.0120326	0.102295	FALSE	FALSE	Trans (>250 kb)			0.0437456
ENSG00000119535	CSF3R	1	p34.3	36931644	36948879	2.50948	0.012091	0.102697	FALSE	FALSE	Trans (>250 kb)			0.0615438
ENSG00000168209	DDIT4	10	q22.1	74033678	74035794	2.50937	0.0120946	0.1027	FALSE	FALSE	Trans (>250 kb)			0.155734
ENSG00000154263	ABCA10	17	q24.3	67143355	67240987	2.50782	0.0121479	0.103	FALSE	FALSE	Trans (>250 kb)			0.0193481
ENSG00000142186	SCYL1	11	q13.1	65292548	65306175	2.50653	0.0121921	0.103339	FALSE	FALSE	Trans (>250 kb)			0.340416
ENSG00000026751	SLAMF7	1	q23.3	160709037	160724611	2.50631	0.0122	0.103382	FALSE	FALSE	Trans (>250 kb)			0.000366065
ENSG00000180198	RCC1	1	p35.3	28832455	28865812	2.50559	0.0122248	0.103502	FALSE	FALSE	Trans (>250 kb)			0.765973
ENSG00000105483	CARD8	19	q13.33	48684027	48759203	2.50535	0.0122332	0.103536	FALSE	FALSE	Trans (>250 kb)			0.925257
ENSG00000146281	PM20D2	6	q15	89855769	89875284	2.50498	0.0122459	0.103596	FALSE	FALSE	Trans (>250 kb)			0.264224
ENSG00000156232	WHAMM	15	q25.2	83478380	83503611	2.50369	0.0122906	0.103847	FALSE	FALSE	Trans (>250 kb)			0.748875
ENSG00000106479	ZNF862	7	q36.1	149535456	149564568	2.50298	0.0123152	0.103962	FALSE	FALSE	245992	rs354033	1.205e-08	0.227927
ENSG00000156738	MS4A1	11	q12.2	60223225	60238233	2.50176	0.0123576	0.104288	FALSE	FALSE	Trans (>250 kb)			0.518098
ENSG00000086758	HUWE1	X	p11.22	53559057	53713673	2.50158	0.0123642	0.104291	FALSE	FALSE	Trans (>250 kb)
ENSG00000182511	FES	15	q26.1	91426925	91439006	2.50094	0.0123865	0.104447	FALSE	FALSE	Trans (>250 kb)			0.738476
ENSG00000130150	MOSPD2	X	p22.2	14891563	14940449	2.50056	0.0123996	0.104479	FALSE	FALSE	Trans (>250 kb)
ENSG00000071564	TCF3	19	p13.3	1609291	1652604	2.50017	0.0124133	0.104479	FALSE	FALSE	Trans (>250 kb)			0.99515
ENSG00000137393	RNF144B	6	p22.3	18368779	18469105	2.49986	0.0124243	0.104479	FALSE	FALSE	Trans (>250 kb)			0.191831
ENSG00000065000	AP3D1	19	p13.3	2100988	2164464	2.49972	0.0124291	0.104479	FALSE	FALSE	Trans (>250 kb)			0.808969
ENSG00000074657	ZNF532	18	q21.32	56529832	56653712	2.49947	0.0124379	0.104479	FALSE	FALSE	181788	rs9955954	1.539e-08	0.454905
ENSG00000198728	LDB1	10	q24.32	103867317	103880210	2.49899	0.0124549	0.104515	FALSE	FALSE	Trans (>250 kb)			0.146135
ENSG00000146834	MEPCE	7	q22.1	100026413	100031741	2.49881	0.0124612	0.104515	FALSE	FALSE	Trans (>250 kb)			0.124638
ENSG00000002822	MAD1L1	7	p22.3	1855429	2272878	2.49716	0.0125193	0.104773	FALSE	FALSE	170424	rs55858457	1.198e-08	0.911759
ENSG00000158711	ELK4	1	q32.1	205577071	205601090	2.49681	0.0125314	0.104789	FALSE	FALSE	Trans (>250 kb)			0.219028
ENSG00000106144	CASP2	7	q34	142985308	143004789	2.49669	0.0125358	0.104789	FALSE	FALSE	Trans (>250 kb)			0.963654
ENSG00000264668	ZFP41	8	q24.3	144329280	144358573	2.49585	0.0125655	0.104963	FALSE	FALSE	Trans (>250 kb)			0.00974903
ENSG00000260914	RP11-343C2.11	16	q22.1	69333585	69354614	2.49543	0.0125804	0.105009	FALSE	FALSE	Trans (>250 kb)			0.99805
ENSG00000168066	SF1	11	q13.1	64532078	64546258	2.49513	0.0125913	0.105061	FALSE	FALSE	Trans (>250 kb)			0.130437
ENSG00000067082	KLF6	10	p15.1	3818188	3827473	2.49375	0.0126401	0.10518	FALSE	FALSE	Trans (>250 kb)			0.483602
ENSG00000162676	GFI1	1	p22.1	92940319	92952433	2.49354	0.0126475	0.10518	FALSE	FALSE	200202	rs11809700	3.505e-15	1.26366e-12
ENSG00000185988	PLK5	19	p13.3	1524073	1535455	2.49348	0.0126499	0.10518	FALSE	FALSE	Trans (>250 kb)			0.592891
ENSG00000130368	MAS1	6	q25.3	160327974	160329108	2.49303	0.0126656	0.10518	FALSE	FALSE	Trans (>250 kb)			0.189931
ENSG00000153208	MERTK	2	q13	112656056	112787138	2.49229	0.0126923	0.105324	FALSE	FALSE	0	rs57116599	2.592e-09	1.83416e-06
ENSG00000173890	GPR160	3	q26.2	169755717	169803191	2.49218	0.012696	0.105324	FALSE	FALSE	219080	rs10936602	1.677e-08	0.218828
ENSG00000011105	TSPAN9	12	p13.33	3186521	3395730	2.49141	0.0127237	0.105374	FALSE	FALSE	Trans (>250 kb)			0.482702
ENSG00000197766	CFD	19	p13.3	859453	863453	2.49054	0.0127549	0.105555	FALSE	FALSE	Trans (>250 kb)			0.00165372
ENSG00000179593	ALOX15B	17	p13.1	7942335	7952452	2.49	0.0127745	0.105647	FALSE	FALSE	Trans (>250 kb)			0.752175
ENSG00000163013	FBXO41	2	p13.1	73481810	73511559	2.4897	0.012785	0.105647	FALSE	FALSE	Trans (>250 kb)			0.342916
ENSG00000157978	LDLRAP1	1	p36.11	25870071	25895377	2.48915	0.012805	0.105689	FALSE	FALSE	Trans (>250 kb)			0.445905
ENSG00000197157	SND1	7	q32.1	127292234	127732661	2.48784	0.0128521	0.10599	FALSE	FALSE	Trans (>250 kb)			0.0591441
ENSG00000131653	TRAF7	16	p13.3	2205699	2228130	2.4875	0.0128645	0.106065	FALSE	FALSE	Trans (>250 kb)			0.385111
ENSG00000204403	CASP12	11	q22.3	104756445	104769397	2.48715	0.0128771	0.106107	FALSE	FALSE	Trans (>250 kb)			0.792571
ENSG00000181817	LSM10	1	p34.3	36856839	36863493	2.48668	0.0128941	0.106149	FALSE	FALSE	Trans (>250 kb)			0.123638
ENSG00000066084	DIP2B	12	q13.12	50898768	51142450	2.486	0.012919	0.10624	FALSE	FALSE	Trans (>250 kb)			0.0287471
ENSG00000147434	CHRNA6	8	p11.21	42607763	42651535	2.48549	0.0129374	0.10624	FALSE	FALSE	Trans (>250 kb)			0.738376
ENSG00000213015	ZNF580	19	q13.42	56146382	56154835	2.48536	0.012942	0.10624	FALSE	FALSE	Trans (>250 kb)			0.358414
ENSG00000129968	ABHD17A	19	p13.3	1876809	1885546	2.48535	0.0129426	0.10624	FALSE	FALSE	Trans (>250 kb)			0.370813
ENSG00000140474	ULK3	15	q24.1	75128457	75135687	2.48484	0.012961	0.10636	FALSE	FALSE	Trans (>250 kb)			0.00994901
ENSG00000100376	FAM118A	22	q13.31	45704849	45737836	2.48478	0.012963	0.10636	FALSE	FALSE	Trans (>250 kb)			0.0111489
ENSG00000142279	WTIP	19	q13.11	34971874	34997258	2.48473	0.0129651	0.10636	FALSE	FALSE	Trans (>250 kb)			0.273123
ENSG00000119537	KDSR	18	q21.33	60994959	61034743	2.48446	0.0129747	0.106368	FALSE	FALSE	Trans (>250 kb)			0.609189
ENSG00000140948	ZCCHC14	16	q24.2	87439852	87525651	2.48414	0.0129864	0.106368	FALSE	FALSE	Trans (>250 kb)			0.00344966
ENSG00000142327	RNPEPL1	2	q37.3	241505221	241520789	2.48399	0.0129921	0.106368	FALSE	FALSE	Trans (>250 kb)			0.274123
ENSG00000213714	FAM209B	20	q13.31	55108302	55111576	2.48373	0.0130014	0.106429	FALSE	FALSE	Trans (>250 kb)			0.762474
ENSG00000148734	NPFFR1	10	q22.1	72007085	72043432	2.48325	0.0130188	0.106483	FALSE	FALSE	Trans (>250 kb)			0.130037
ENSG00000160113	NR2F6	19	p13.11	17342692	17356749	2.48289	0.0130322	0.106499	FALSE	FALSE	Trans (>250 kb)			0.20043
ENSG00000198646	NCOA6	20	q11.22	33284722	33413452	2.48182	0.0130712	0.106765	FALSE	FALSE	Trans (>250 kb)			0.472803
ENSG00000169967	MAP3K2	2	q14.3	128056306	128146041	2.48079	0.0131093	0.106972	FALSE	FALSE	Trans (>250 kb)			0.0161484
ENSG00000158941	CCAR2	8	p21.3	22462145	22479027	2.47965	0.0131511	0.107116	FALSE	FALSE	Trans (>250 kb)			0.643286
ENSG00000038945	MSR1	8	p22	15965387	16424999	2.47847	0.0131946	0.107266	FALSE	FALSE	Trans (>250 kb)			0.121038
ENSG00000163806	SPDYA	2	p23.2	29005383	29073477	2.47829	0.0132016	0.107273	FALSE	FALSE	Trans (>250 kb)			0.580292
ENSG00000083168	KAT6A	8	p11.21	41786997	41909508	2.47605	0.0132843	0.107757	FALSE	FALSE	Trans (>250 kb)			0.148835
ENSG00000213927	CCL27	9	p13.3	34661877	34664045	2.47503	0.0133227	0.107878	FALSE	FALSE	Trans (>250 kb)			0.0418458
ENSG00000180979	LRRC57	15	q15.2	42834720	42841000	2.47372	0.0133715	0.108179	FALSE	FALSE	Trans (>250 kb)			0.771773
ENSG00000119522	DENND1A	9	q33.3	126141933	126692431	2.4732	0.0133908	0.108257	FALSE	FALSE	Trans (>250 kb)			0.764974
ENSG00000149150	SLC43A1	11	q12.1	57252007	57283259	2.47296	0.0133998	0.108257	FALSE	FALSE	Trans (>250 kb)			0.560194
ENSG00000070614	NDST1	5	q33.1	149865381	149937773	2.47296	0.0133999	0.108257	FALSE	FALSE	Trans (>250 kb)			0.905459
ENSG00000169641	LUZP1	1	p36.12	23410516	23504301	2.47217	0.0134297	0.108273	FALSE	FALSE	Trans (>250 kb)			0.474703
ENSG00000184060	ADAP2	17	q11.2	29233362	29286340	2.47208	0.0134328	0.108273	FALSE	FALSE	Trans (>250 kb)			0.00344966
ENSG00000167657	DAPK3	19	p13.3	3958451	3971121	2.472	0.0134361	0.108273	FALSE	FALSE	Trans (>250 kb)			0.955954
ENSG00000264364	DYNLL2	17	q22	56160776	56172897	2.47137	0.0134597	0.108326	FALSE	FALSE	Trans (>250 kb)			0.30092
ENSG00000154222	CC2D1B	1	p32.3	52811395	52831865	2.47135	0.0134605	0.108326	FALSE	FALSE	Trans (>250 kb)			0.857464
ENSG00000106012	IQCE	7	p22.3	2598632	2654368	2.47111	0.0134694	0.108331	FALSE	FALSE	155330	rs55858457	1.198e-08	0.442706
ENSG00000138074	SLC5A6	2	p23.3	27422455	27435826	2.47086	0.0134788	0.108349	FALSE	FALSE	Trans (>250 kb)			0.143736
ENSG00000134698	AGO4	1	p34.3	36273773	36323491	2.46897	0.0135504	0.108632	FALSE	FALSE	Trans (>250 kb)			0.726877
ENSG00000095574	IKZF5	10	q26.13	124750322	124768333	2.46754	0.0136046	0.10898	FALSE	FALSE	Trans (>250 kb)			0.329917
ENSG00000105993	DNAJB6	7	q36.3	157128075	157210133	2.46657	0.0136414	0.109261	FALSE	FALSE	Trans (>250 kb)			0.579692
ENSG00000137857	DUOX1	15	q21.1	45422131	45457774	2.46611	0.0136588	0.109328	FALSE	FALSE	Trans (>250 kb)			0.715178
ENSG00000141258	SGSM2	17	p13.3	2240792	2284352	2.46529	0.0136903	0.109487	FALSE	FALSE	Trans (>250 kb)			0.000113723
ENSG00000160058	BSDC1	1	p35.1	32830704	32860332	2.46454	0.0137188	0.109547	FALSE	FALSE	Trans (>250 kb)			0.0286471
ENSG00000135077	HAVCR2	5	q33.3	156512843	156569880	2.4645	0.0137206	0.109547	FALSE	FALSE	Trans (>250 kb)			0.0757424
ENSG00000108639	SYNGR2	17	q25.3	76164639	76169608	2.46337	0.0137638	0.109763	FALSE	FALSE	Trans (>250 kb)			0.780272
ENSG00000180383	DEFB124	20	q11.21	30053309	30064560	2.46254	0.0137958	0.109946	FALSE	FALSE	Trans (>250 kb)			0.0329467
ENSG00000115464	USP34	2	p15	61414598	61697904	2.46148	0.0138365	0.110182	FALSE	FALSE	172188	rs1177228	8.567e-09	7.27491e-05
ENSG00000185338	SOCS1	16	p13.13	11348262	11350036	2.46095	0.0138568	0.110307	FALSE	FALSE	4934	rs243324	5.864e-12	2.16403e-09
ENSG00000137462	TLR2	4	q31.3	154622652	154626851	2.4606	0.0138706	0.110336	FALSE	FALSE	Trans (>250 kb)			0.773573
ENSG00000136280	CCM2	7	p13	45039074	45116068	2.46031	0.0138816	0.11034	FALSE	FALSE	Trans (>250 kb)			0.191931
ENSG00000075426	FOSL2	2	p23.2	28615315	28640179	2.46025	0.0138842	0.11034	FALSE	FALSE	Trans (>250 kb)			0.208729
ENSG00000145819	ARHGAP26	5	q31.3	142149949	142608576	2.45824	0.013962	0.110777	FALSE	FALSE	Trans (>250 kb)			0.000859966
ENSG00000160959	LRRC14	8	q24.3	145743376	145750557	2.4579	0.013975	0.110851	FALSE	FALSE	Trans (>250 kb)			0.99895
ENSG00000076924	XAB2	19	p13.2	7684411	7694451	2.45724	0.014001	0.110866	FALSE	FALSE	Trans (>250 kb)			0.824668
ENSG00000110448	CD5	11	q12.2	60869867	60895324	2.45706	0.0140081	0.110866	FALSE	FALSE	41934	rs11230581	8.158e-13	0.661284
ENSG00000179456	ZBTB18	1	q44	244214585	244220778	2.45682	0.0140175	0.110881	FALSE	FALSE	Trans (>250 kb)			0.424508
ENSG00000139668	WDFY2	13	q14.3	52158644	52336171	2.45658	0.0140265	0.110881	FALSE	FALSE	Trans (>250 kb)			0.89716
ENSG00000105982	RNF32	7	q36.3	156432975	156469824	2.45647	0.014031	0.110881	FALSE	FALSE	Trans (>250 kb)			0.708479
ENSG00000080371	RAB21	12	q21.1	72148654	72184699	2.45643	0.0140327	0.110881	FALSE	FALSE	Trans (>250 kb)			0.252925
ENSG00000166349	RAG1	11	p12	36532259	36614706	2.45523	0.0140795	0.111189	FALSE	FALSE	Trans (>250 kb)			0.535096
ENSG00000153094	BCL2L11	2	q13	111876955	111926024	2.45439	0.0141124	0.111307	FALSE	FALSE	Trans (>250 kb)			0.000602923
ENSG00000105514	RAB3D	19	p13.2	11432722	11456946	2.45372	0.0141388	0.111491	FALSE	FALSE	Trans (>250 kb)			0.489601
ENSG00000186951	PPARA	22	q13.31	46546424	46639653	2.45192	0.0142098	0.1119	FALSE	FALSE	Trans (>250 kb)			0.926857
ENSG00000167566	NCKAP5L	12	q13.12	50184929	50222533	2.4508	0.0142538	0.112153	FALSE	FALSE	Trans (>250 kb)			0.0407459
ENSG00000184634	MED12	X	q13.1	70338406	70362303	2.45015	0.0142795	0.112271	FALSE	FALSE	Trans (>250 kb)
ENSG00000221823	PPP3R1	2	p14	68405989	68483369	2.4497	0.0142975	0.112357	FALSE	FALSE	163167	rs12622670	1.043e-10	0.000347452
ENSG00000125826	RBCK1	20	p13	388142	411610	2.44878	0.014334	0.112513	FALSE	FALSE	Trans (>250 kb)			0.931157
ENSG00000132879	FBXO44	1	p36.22	11714432	11723384	2.44808	0.014362	0.112592	FALSE	FALSE	Trans (>250 kb)			0.932157
ENSG00000160094	ZNF362	1	p35.1	33722146	33766320	2.44788	0.01437	0.112636	FALSE	FALSE	Trans (>250 kb)			0.0178482
ENSG00000108798	ABI3	17	q21.32	47287589	47300587	2.44741	0.0143889	0.112745	FALSE	FALSE	Trans (>250 kb)			0.135236
ENSG00000136874	STX17	9	q31.1	102668915	102732618	2.44665	0.014419	0.112901	FALSE	FALSE	Trans (>250 kb)			0.99925
ENSG00000269858	EGLN2	19	q13.2	41304901	41314338	2.44484	0.0144918	0.113389	FALSE	FALSE	Trans (>250 kb)			0.0951405
ENSG00000072364	AFF4	5	q31.1	132211071	132299326	2.44464	0.0144995	0.113389	FALSE	FALSE	Trans (>250 kb)			0.489001
ENSG00000197771	MCMBP	10	q26.11	121588972	121652068	2.44361	0.0145412	0.113636	FALSE	FALSE	Trans (>250 kb)			0.980752
ENSG00000149657	LSM14B	20	q13.33	60697517	60710434	2.44327	0.0145549	0.1137	FALSE	FALSE	Trans (>250 kb)			0.443906
ENSG00000069849	ATP1B3	3	q23	141594966	141645356	2.443	0.0145658	0.113735	FALSE	FALSE	Trans (>250 kb)			0.909559
ENSG00000172322	CLEC12A	12	p13.2	10103915	10148293	2.44194	0.0146087	0.113898	FALSE	FALSE	Trans (>250 kb)			0.305319
ENSG00000185862	EVI2B	17	q11.2	29630784	29641130	2.44149	0.0146267	0.113898	FALSE	FALSE	Trans (>250 kb)			0.653885
ENSG00000161328	LRRC56	11	p15.5	537527	554916	2.44147	0.0146276	0.113898	FALSE	FALSE	216292	rs56232455	1.777e-08	0.138436
ENSG00000162772	ATF3	1	q32.3	212738676	212794119	2.44064	0.0146611	0.114049	FALSE	FALSE	Trans (>250 kb)			0.755574
ENSG00000146872	TLK2	17	q23.2	60536019	60692842	2.44063	0.0146617	0.114049	FALSE	FALSE	Trans (>250 kb)			0.770673
ENSG00000136950	ARPC5L	9	q33.3	127624409	127640003	2.44007	0.0146845	0.114189	FALSE	FALSE	Trans (>250 kb)			0.210729
ENSG00000055732	MCOLN3	1	p22.3	85483765	85514182	2.43839	0.0147529	0.114437	FALSE	FALSE	196130	rs11161562	2.59e-09	0.563094
ENSG00000117594	HSD11B1	1	q32.2	209859510	209908295	2.4374	0.0147933	0.114713	FALSE	FALSE	Trans (>250 kb)			0.335316
ENSG00000092621	PHGDH	1	p12	120202421	120286838	2.43719	0.0148017	0.114727	FALSE	FALSE	0	rs483180	1.77e-09	1.20549e-05
ENSG00000180089	TMEM86B	19	q13.42	55738007	55741647	2.43606	0.0148483	0.114939	FALSE	FALSE	Trans (>250 kb)			0.424808
ENSG00000167550	RHEBL1	12	q13.12	49458468	49463808	2.43563	0.0148659	0.114939	FALSE	FALSE	Trans (>250 kb)			0.925657
ENSG00000177542	SLC25A22	11	p15.5	790475	798316	2.43469	0.0149046	0.115111	FALSE	FALSE	Trans (>250 kb)			0.939456
ENSG00000118369	USP35	11	q14.1	77899858	77925757	2.43464	0.0149068	0.115111	FALSE	FALSE	Trans (>250 kb)			0.211529
ENSG00000133703	KRAS	12	p12.1	25357723	25403870	2.43446	0.014914	0.115121	FALSE	FALSE	Trans (>250 kb)			0.679982
ENSG00000077463	SIRT6	19	p13.3	4174106	4182601	2.43429	0.0149211	0.115139	FALSE	FALSE	Trans (>250 kb)			0.89676
ENSG00000115956	PLEK	2	p14	68592305	68624585	2.4339	0.014937	0.115219	FALSE	FALSE	21951	rs12622670	1.043e-10	1.30954e-07
ENSG00000011638	TMEM159	16	p12.3	21169698	21191937	2.4338	0.0149414	0.115219	FALSE	FALSE	Trans (>250 kb)			0.371913
ENSG00000169403	PTAFR	1	p35.3	28473677	28520447	2.43307	0.0149713	0.115414	FALSE	FALSE	Trans (>250 kb)			0.587491
ENSG00000090376	IRAK3	12	q14.3	66582659	66648402	2.43281	0.014982	0.11546	FALSE	FALSE	Trans (>250 kb)			0.386211
ENSG00000063169	GLTSCR1	19	q13.33	48111453	48206533	2.43139	0.0150408	0.115928	FALSE	FALSE	Trans (>250 kb)			0.145735
ENSG00000136877	FPGS	9	q34.11	130556876	130576606	2.43123	0.0150478	0.115928	FALSE	FALSE	Trans (>250 kb)			0.941756
ENSG00000154447	SH3RF1	4	q33	170015407	170192256	2.43111	0.0150527	0.115928	FALSE	FALSE	Trans (>250 kb)			0.716478
ENSG00000167680	SEMA6B	19	p13.3	4542600	4559820	2.43061	0.0150735	0.116031	FALSE	FALSE	Trans (>250 kb)			0.264124
ENSG00000170004	CHD3	17	p13.1	7788124	7816078	2.42994	0.0151014	0.116167	FALSE	FALSE	Trans (>250 kb)			0.4995
ENSG00000175985	PLEKHD1	14	q24.1	69951409	69995215	2.42875	0.015151	0.116408	FALSE	FALSE	Trans (>250 kb)			0.453005
ENSG00000185838	GNB1L	22	q11.21	19770747	19842462	2.42684	0.015231	0.116828	FALSE	FALSE	Trans (>250 kb)			0.907559
ENSG00000101596	SMCHD1	18	p11.32	2655737	2805015	2.42551	0.0152868	0.117229	FALSE	FALSE	Trans (>250 kb)			0.108839
ENSG00000143303	RRNAD1	1	q23.1	156698234	156706752	2.42498	0.0153093	0.117314	FALSE	FALSE	Trans (>250 kb)			0.910459
ENSG00000102984	ZNF821	16	q22.2	71893583	71929239	2.4247	0.0153212	0.117314	FALSE	FALSE	Trans (>250 kb)			0.0438456
ENSG00000025708	TYMP	22	q13.33	50964181	50968485	2.42375	0.0153611	0.117579	FALSE	FALSE	2781	rs140522	2.848e-10	5.8565e-08
ENSG00000053918	KCNQ1	11	p15.5	2465914	2870339	2.42355	0.0153696	0.117589	FALSE	FALSE	Trans (>250 kb)			0.741476
ENSG00000198711	SSBP3-AS1	1	p32.3	54703710	54704736	2.42321	0.0153839	0.117653	FALSE	FALSE	Trans (>250 kb)			0.957054
ENSG00000113580	NR3C1	5	q31.3	142657496	142815077	2.42203	0.0154339	0.117937	FALSE	FALSE	Trans (>250 kb)			0.0252475
ENSG00000197077	KIAA1671	22	q11.23	25348697	25593415	2.42019	0.0155124	0.118433	FALSE	FALSE	Trans (>250 kb)			0.0689431
ENSG00000122877	EGR2	10	q21.3	64571756	64679660	2.41935	0.0155481	0.118546	FALSE	FALSE	Trans (>250 kb)			0.00594941
ENSG00000092847	AGO1	1	p34.3	36335409	36395211	2.41898	0.0155641	0.118571	FALSE	FALSE	Trans (>250 kb)			0.517698
ENSG00000115966	ATF2	2	q31.1	175936978	176033110	2.41891	0.0155669	0.118571	FALSE	FALSE	Trans (>250 kb)			0.653385
ENSG00000143256	PFDN2	1	q23.3	161070346	161087901	2.4186	0.0155802	0.118635	FALSE	FALSE	Trans (>250 kb)			0.391211
ENSG00000107521	HPS1	10	q24.2	100175955	100206684	2.41754	0.0156259	0.118929	FALSE	FALSE	Trans (>250 kb)			0.629787
ENSG00000138764	CCNG2	4	q21.1	78078304	78354542	2.41667	0.0156632	0.119203	FALSE	FALSE	Trans (>250 kb)			0.128537
ENSG00000139722	VPS37B	12	q24.31	123349882	123380991	2.41577	0.0157018	0.119434	FALSE	FALSE	223062	rs7975763	7.804e-09	0.5033
ENSG00000160209	PDXK	21	q22.3	45138975	45182188	2.41351	0.0157997	0.120028	FALSE	FALSE	Trans (>250 kb)			0.311219
ENSG00000175213	ZNF408	11	p11.2	46722368	46727462	2.41254	0.0158419	0.120249	FALSE	FALSE	Trans (>250 kb)			0.0511449
ENSG00000184995	IFNE	9	p21.3	21480841	21482312	2.41228	0.0158531	0.120332	FALSE	FALSE	Trans (>250 kb)			0.410609
ENSG00000143970	ASXL2	2	p23.3	25956622	26101385	2.41144	0.0158895	0.120521	FALSE	FALSE	Trans (>250 kb)			0.533097
ENSG00000090674	MCOLN1	19	p13.2	7587512	7598895	2.41104	0.015907	0.12056	FALSE	FALSE	Trans (>250 kb)			0.232527
ENSG00000048028	USP28	11	q23.2	113668596	113746292	2.41089	0.0159136	0.120599	FALSE	FALSE	Trans (>250 kb)			0.507699
ENSG00000012779	ALOX5	10	q11.21	45869661	45941561	2.40956	0.0159718	0.120841	FALSE	FALSE	Trans (>250 kb)			0.231027
ENSG00000140464	PML	15	q24.1	74287014	74340153	2.40934	0.0159815	0.120841	FALSE	FALSE	Trans (>250 kb)			0.863064
ENSG00000068724	TTC7A	2	p21	47143296	47303276	2.40909	0.0159925	0.120841	FALSE	FALSE	Trans (>250 kb)			0.675982
ENSG00000166166	TRMT61A	14	q32.32	103995521	104003410	2.40867	0.0160106	0.120935	FALSE	FALSE	Trans (>250 kb)			0.000164303
ENSG00000116852	KIF21B	1	q32.1	200938520	200992828	2.4084	0.0160227	0.120962	FALSE	FALSE	62623	rs59655222	3.758e-11	5.6356e-09
ENSG00000096746	HNRNPH3	10	q21.3	70090931	70102948	2.40794	0.0160429	0.121055	FALSE	FALSE	Trans (>250 kb)			0.106939
ENSG00000122958	VPS26A	10	q22.1	70883268	70932617	2.40772	0.0160523	0.121055	FALSE	FALSE	Trans (>250 kb)			0.20353
ENSG00000109787	KLF3	4	p14	38665817	38702663	2.40738	0.0160676	0.121082	FALSE	FALSE	Trans (>250 kb)			0.000113602
ENSG00000214022	REPIN1	7	q36.1	150065278	150071133	2.40732	0.01607	0.121082	FALSE	FALSE	Trans (>250 kb)			0.983252
ENSG00000132881	RSG1	1	p36.13	16558195	16563657	2.40655	0.0161039	0.12113	FALSE	FALSE	Trans (>250 kb)			0.890661
ENSG00000126368	NR1D1	17	q21.1	38249040	38256978	2.40638	0.0161116	0.12113	FALSE	FALSE	Trans (>250 kb)			0.0781422
ENSG00000125734	GPR108	19	p13.3	6729925	6737614	2.40619	0.01612	0.12113	FALSE	FALSE	60953	rs1077667	8.374e-13	0.0630437
ENSG00000196405	EVL	14	q32.2	100437786	100610573	2.4055	0.0161505	0.12118	FALSE	FALSE	Trans (>250 kb)			0.616788
ENSG00000187605	TET3	2	p13.1	74229840	74335303	2.405	0.0161724	0.12118	FALSE	FALSE	Trans (>250 kb)			0.607289
ENSG00000130193	THEM6	8	q24.3	143808621	143818345	2.4049	0.0161771	0.12118	FALSE	FALSE	Trans (>250 kb)			0.882562
ENSG00000160932	LY6E	8	q24.3	144099399	144105249	2.40478	0.0161822	0.12118	FALSE	FALSE	Trans (>250 kb)			0.159134
ENSG00000090061	CCNK	14	q32.2	99947506	100001381	2.40464	0.0161886	0.12118	FALSE	FALSE	Trans (>250 kb)			0.627587
ENSG00000158122	AAED1	9	q22.33	99401859	99417585	2.4046	0.0161901	0.12118	FALSE	FALSE	Trans (>250 kb)			0.446305
ENSG00000104067	TJP1	15	q13.1	29991571	30261068	2.40385	0.0162235	0.121303	FALSE	FALSE	Trans (>250 kb)			0.945255
ENSG00000143622	RIT1	1	q22	155867599	155881195	2.40295	0.0162636	0.121425	FALSE	FALSE	Trans (>250 kb)			0.474103
ENSG00000127220	ABHD8	19	p13.11	17402940	17421045	2.4026	0.0162789	0.121425	FALSE	FALSE	Trans (>250 kb)			0.0886411
ENSG00000167565	SERTAD3	19	q13.2	40946751	40950612	2.40195	0.016308	0.121571	FALSE	FALSE	Trans (>250 kb)			0.194831
ENSG00000236609	ZNF853	7	p22.1	6655248	6663921	2.40177	0.0163159	0.121578	FALSE	FALSE	Trans (>250 kb)			0.0848415
ENSG00000137474	MYO7A	11	q13.5	76839310	76926284	2.40139	0.0163327	0.121627	FALSE	FALSE	Trans (>250 kb)			0.442206
ENSG00000162777	DENND2D	1	p13.3	111729796	111747157	2.40066	0.0163657	0.121785	FALSE	FALSE	Trans (>250 kb)			0.0149485
ENSG00000165801	ARHGEF40	14	q11.2	21538429	21558399	2.39924	0.0164289	0.12215	FALSE	FALSE	Trans (>250 kb)			0.656584
ENSG00000167771	RCOR2	11	q13.1	63678693	63684316	2.39902	0.0164391	0.122153	FALSE	FALSE	Trans (>250 kb)			0.324018
ENSG00000160685	ZBTB7B	1	q21.3	154975127	154990998	2.39869	0.016454	0.122202	FALSE	FALSE	Trans (>250 kb)			0.555694
ENSG00000100599	RIN3	14	q32.12	92980118	93155339	2.39755	0.0165053	0.122441	FALSE	FALSE	Trans (>250 kb)			0.020348
ENSG00000183655	KLHL25	15	q25.3	86302554	86338261	2.39723	0.0165197	0.122483	FALSE	FALSE	Trans (>250 kb)			0.00102495
ENSG00000183128	CALHM3	10	q24.33	105232561	105238997	2.3969	0.0165343	0.122492	FALSE	FALSE	Trans (>250 kb)			0.422108
ENSG00000100453	GZMB	14	q12	25100160	25103473	2.39639	0.0165575	0.122665	FALSE	FALSE	Trans (>250 kb)			0.413609
ENSG00000187736	NHEJ1	2	q35	219940039	220025587	2.39533	0.0166053	0.122947	FALSE	FALSE	Trans (>250 kb)			0.574293
ENSG00000121653	MAPK8IP1	11	p11.2	45907202	45928016	2.39463	0.0166372	0.123094	FALSE	FALSE	Trans (>250 kb)			0.10184
ENSG00000198719	DLL1	6	q27	170591294	170599561	2.39451	0.0166424	0.123094	FALSE	FALSE	Trans (>250 kb)			0.00354965
ENSG00000130311	DDA1	19	p13.11	17420327	17434110	2.39303	0.0167097	0.123516	FALSE	FALSE	Trans (>250 kb)			0.050045
ENSG00000128011	LRFN1	19	q13.2	39797208	39805976	2.39249	0.0167346	0.123586	FALSE	FALSE	Trans (>250 kb)			0.354315
ENSG00000138166	DUSP5	10	q25.2	112257596	112271302	2.39222	0.0167466	0.123646	FALSE	FALSE	Trans (>250 kb)			0.740776
ENSG00000123908	AGO2	8	q24.3	141541264	141645718	2.39179	0.0167663	0.123772	FALSE	FALSE	Trans (>250 kb)			0.183132
ENSG00000189319	FAM53B	10	q26.13	126307861	126432838	2.39147	0.0167811	0.123843	FALSE	FALSE	Trans (>250 kb)			0.939056
ENSG00000138439	FAM117B	2	q33.2	203499901	203634480	2.39083	0.0168104	0.123984	FALSE	FALSE	Trans (>250 kb)			0.0340466
ENSG00000165591	FAAH2	X	p11.21	57313139	57515629	2.3898	0.0168574	0.124164	FALSE	FALSE	Trans (>250 kb)
ENSG00000157954	WIPI2	7	p22.1	5229819	5273457	2.38897	0.0168957	0.12428	FALSE	FALSE	Trans (>250 kb)			0.350915
ENSG00000151726	ACSL1	4	q35.1	185676749	185747972	2.38896	0.0168962	0.12428	FALSE	FALSE	Trans (>250 kb)			0.0014999
ENSG00000184185	KCNJ12	17	p11.2	21279509	21323179	2.38822	0.0169302	0.12445	FALSE	FALSE	Trans (>250 kb)			0.106639
ENSG00000144711	IQSEC1	3	p25.2	12938719	13114617	2.38757	0.0169602	0.124474	FALSE	FALSE	Trans (>250 kb)			0.20173
ENSG00000172534	HCFC1	X	q28	153213004	153237258	2.38638	0.0170152	0.124752	FALSE	FALSE	Trans (>250 kb)
ENSG00000067900	ROCK1	18	q11.1	18526867	18691812	2.38609	0.0170286	0.124798	FALSE	FALSE	Trans (>250 kb)			0.991451
ENSG00000143376	SNX27	1	q21.3	151584541	151671567	2.38598	0.0170336	0.124798	FALSE	FALSE	Trans (>250 kb)			0.856364
ENSG00000130717	UCK1	9	q34.13	134399188	134406655	2.38508	0.0170753	0.125034	FALSE	FALSE	Trans (>250 kb)			0.631287
ENSG00000134371	CDC73	1	q31.2	193091147	193223031	2.38502	0.0170784	0.125034	FALSE	FALSE	Trans (>250 kb)			0.839166
ENSG00000198746	GPATCH3	1	p36.11	27216979	27226957	2.38254	0.0171934	0.125599	FALSE	FALSE	Trans (>250 kb)			0.225727
ENSG00000101216	GMEB2	20	q13.33	62218955	62258394	2.38165	0.0172353	0.125794	FALSE	FALSE	Trans (>250 kb)			0.171433
ENSG00000136630	HLX	1	q41	221051699	221058401	2.38112	0.0172602	0.125867	FALSE	FALSE	Trans (>250 kb)			0.805269
ENSG00000129657	SEC14L1	17	q25.2	75082798	75213179	2.3806	0.0172846	0.125929	FALSE	FALSE	Trans (>250 kb)			0.646885
ENSG00000125089	SH3TC1	4	p16.1	8183799	8243530	2.37913	0.0173536	0.126128	FALSE	FALSE	Trans (>250 kb)			0.140836
ENSG00000165288	BRWD3	X	q21.1	79926353	80065187	2.37758	0.0174267	0.126477	FALSE	FALSE	Trans (>250 kb)
ENSG00000085265	FCN1	9	q34.3	137801431	137809809	2.37681	0.0174632	0.126608	FALSE	FALSE	Trans (>250 kb)			0.965953
ENSG00000148341	SH3GLB2	9	q34.11	131769315	131790582	2.37627	0.0174888	0.126756	FALSE	FALSE	Trans (>250 kb)			0.326117
ENSG00000146859	TMEM140	7	q33	134832824	134850967	2.37562	0.0175196	0.126924	FALSE	FALSE	Trans (>250 kb)			0.386711
ENSG00000128604	IRF5	7	q32.1	128577666	128590089	2.37557	0.0175219	0.126924	FALSE	FALSE	Trans (>250 kb)			0.0192481
ENSG00000159388	BTG2	1	q32.1	203274619	203278730	2.37515	0.0175419	0.126997	FALSE	FALSE	Trans (>250 kb)			0.00594941
ENSG00000149187	CELF1	11	p11.2	47487496	47587121	2.37445	0.017575	0.127157	FALSE	FALSE	Trans (>250 kb)			0.00814919
ENSG00000198586	TLK1	2	q31.1	171847333	172087824	2.37362	0.0176145	0.127349	FALSE	FALSE	Trans (>250 kb)			0.422508
ENSG00000123411	IKZF4	12	q13.2	56401443	56432219	2.37343	0.0176238	0.127349	FALSE	FALSE	Trans (>250 kb)			0.336516
ENSG00000174749	C4orf32	4	q25	113066553	113116412	2.37295	0.0176465	0.127437	FALSE	FALSE	Trans (>250 kb)			0.00824918
ENSG00000183077	AFMID	17	q25.3	76183398	76203782	2.37203	0.0176909	0.127575	FALSE	FALSE	Trans (>250 kb)			0.867263
ENSG00000182158	CREB3L2	7	q33	137559725	137686813	2.37158	0.0177122	0.127666	FALSE	FALSE	Trans (>250 kb)			0.993451
ENSG00000095321	CRAT	9	q34.11	131857089	131873468	2.37091	0.0177444	0.127843	FALSE	FALSE	Trans (>250 kb)			0.988051
ENSG00000153560	UBP1	3	p22.3	33429828	33482863	2.37071	0.0177541	0.127866	FALSE	FALSE	Trans (>250 kb)			0.914559
ENSG00000213465	ARL2	11	q13.1	64781585	64789656	2.3703	0.0177735	0.127949	FALSE	FALSE	Trans (>250 kb)			0.837366
ENSG00000196712	NF1	17	q11.2	29421945	29709134	2.37011	0.0177827	0.127972	FALSE	FALSE	Trans (>250 kb)			0.744876
ENSG00000143669	LYST	1	q42.3	235824341	236046940	2.3696	0.0178076	0.128078	FALSE	FALSE	Trans (>250 kb)			0.845865
ENSG00000172939	OXSR1	3	p22.2	38206580	38296979	2.36902	0.0178352	0.128162	FALSE	FALSE	Trans (>250 kb)			0.0475452
ENSG00000007923	DNAJC11	1	p36.31	6694228	6761984	2.36837	0.0178666	0.12826	FALSE	FALSE	Trans (>250 kb)			0.191631
ENSG00000104497	SNX16	8	q21.13	82711816	82755101	2.36754	0.0179067	0.128466	FALSE	FALSE	Trans (>250 kb)			0.511799
ENSG00000008282	SYPL1	7	q22.3	105730949	105753022	2.36709	0.0179286	0.12853	FALSE	FALSE	Trans (>250 kb)			0.0111489
ENSG00000113504	SLC12A7	5	p15.33	1050499	1112150	2.36681	0.017942	0.128568	FALSE	FALSE	Trans (>250 kb)			0.0170483
ENSG00000165417	GTF2A1	14	q31.1	81641796	81687721	2.36619	0.0179723	0.128721	FALSE	FALSE	Trans (>250 kb)			0.888161
ENSG00000168264	IRF2BP2	1	q42.3	234740015	234745271	2.36547	0.0180073	0.128864	FALSE	FALSE	Trans (>250 kb)			0.266623
ENSG00000174226	SNX31	8	q22.3	101585116	101675643	2.364	0.0180786	0.129263	FALSE	FALSE	Trans (>250 kb)			0.99755
ENSG00000132716	DCAF8	1	q23.2	160185505	160254920	2.36322	0.0181167	0.129475	FALSE	FALSE	Trans (>250 kb)			1.41869e-05
ENSG00000239732	TLR9	3	p21.2	52255096	52273183	2.36269	0.0181428	0.129569	FALSE	FALSE	Trans (>250 kb)			0.0939406
ENSG00000166927	MS4A7	11	q12.2	60145955	60163424	2.36266	0.0181443	0.129569	FALSE	FALSE	Trans (>250 kb)			0.289621
ENSG00000151233	GXYLT1	12	q12	42475647	42538681	2.3626	0.0181472	0.129569	FALSE	FALSE	Trans (>250 kb)			0.0608439
ENSG00000133895	MEN1	11	q13.1	64570982	64578766	2.36231	0.0181616	0.129569	FALSE	FALSE	Trans (>250 kb)			0.29652
ENSG00000198815	FOXJ3	1	p34.2	42642210	42801548	2.36222	0.018166	0.129569	FALSE	FALSE	Trans (>250 kb)			0.923558
ENSG00000176087	SLC35A4	5	q31.3	139944041	139948688	2.35952	0.0182984	0.130337	FALSE	FALSE	Trans (>250 kb)			0.728577
ENSG00000177732	SOX12	20	p13	306207	310865	2.35947	0.0183011	0.130337	FALSE	FALSE	Trans (>250 kb)			0.123738
ENSG00000160712	IL6R	1	q21.3	154377669	154441926	2.3589	0.018329	0.130493	FALSE	FALSE	Trans (>250 kb)			0.548295
ENSG00000112149	CD83	6	p23	14117872	14137149	2.3577	0.0183884	0.130721	FALSE	FALSE	Trans (>250 kb)			0.40451
ENSG00000153561	RMND5A	2	p11.2	86947296	87005164	2.35687	0.0184297	0.130933	FALSE	FALSE	Trans (>250 kb)			0.543796
ENSG00000213029	SPHAR	1	q42.13	229440129	229441248	2.35662	0.018442	0.130933	FALSE	FALSE	Trans (>250 kb)			0.635686
ENSG00000100726	TELO2	16	p13.3	1543345	1560458	2.35628	0.0184592	0.130933	FALSE	FALSE	Trans (>250 kb)			0.89666
ENSG00000103365	GGA2	16	p12.2	23474863	23533316	2.35625	0.0184606	0.130933	FALSE	FALSE	Trans (>250 kb)			0.194331
ENSG00000183397	C19orf71	19	p13.3	3539152	3544028	2.35549	0.0184983	0.131024	FALSE	FALSE	Trans (>250 kb)			0.0226477
ENSG00000105738	SIPA1L3	19	q13.13	38397868	38699012	2.35476	0.0185349	0.1312	FALSE	FALSE	Trans (>250 kb)			0.0622438
ENSG00000134107	BHLHE40	3	p26.1	5020801	5027008	2.35354	0.0185957	0.131501	FALSE	FALSE	Trans (>250 kb)			0.0860414
ENSG00000172640	OR10AD1	12	q13.11	48596081	48597170	2.35244	0.0186507	0.131738	FALSE	FALSE	Trans (>250 kb)			0.010049
ENSG00000184207	PGP	16	p13.3	2261998	2264808	2.3519	0.0186776	0.131896	FALSE	FALSE	Trans (>250 kb)			0.322418
ENSG00000070423	RNF126	19	p13.3	647526	663277	2.35144	0.0187011	0.131997	FALSE	FALSE	Trans (>250 kb)			0.59619
ENSG00000198873	GRK5	10	q26.11	120967101	121215131	2.35107	0.0187195	0.132006	FALSE	FALSE	Trans (>250 kb)			0.469803
ENSG00000256162	SMLR1	6	q23.1	131148546	131158275	2.35091	0.0187274	0.132006	FALSE	FALSE	Trans (>250 kb)			0.472703
ENSG00000066422	ZBTB11	3	q12.3	101367733	101396339	2.35078	0.0187339	0.132031	FALSE	FALSE	Trans (>250 kb)			0.0133487
ENSG00000139626	ITGB7	12	q13.13	53585102	53601091	2.34866	0.0188413	0.132584	FALSE	FALSE	Trans (>250 kb)			0.30162
ENSG00000261787	TCF24	8	q13.1	67858736	67874825	2.34757	0.0188962	0.132905	FALSE	FALSE	Trans (>250 kb)			0.952055
ENSG00000106404	CLDN15	7	q22.1	100875373	100882101	2.3469	0.0189305	0.132967	FALSE	FALSE	Trans (>250 kb)			0.115738
ENSG00000169228	RAB24	5	q35.3	176728199	176730745	2.346	0.0189761	0.133136	FALSE	FALSE	Trans (>250 kb)			1.64851e-05
ENSG00000104969	SGTA	19	p13.3	2754712	2783369	2.34559	0.0189968	0.13323	FALSE	FALSE	Trans (>250 kb)			0.311219
ENSG00000213654	GPSM3	6	p21.32	32158543	32163300	2.34481	0.0190368	0.13338	FALSE	FALSE	22945	rs438475	5.303e-51	1e-12
ENSG00000023902	PLEKHO1	1	q21.2	150121373	150136916	2.34427	0.0190643	0.133546	FALSE	FALSE	Trans (>250 kb)			0.552995
ENSG00000005483	KMT2E	7	q22.3	104654626	104754808	2.34366	0.0190958	0.133664	FALSE	FALSE	Trans (>250 kb)			0.118238
ENSG00000157106	SMG1	16	p12.3	18816175	18937776	2.34345	0.0191062	0.133664	FALSE	FALSE	Trans (>250 kb)			0.774573
ENSG00000084676	NCOA1	2	p23.3	24714783	24993571	2.34307	0.0191258	0.133731	FALSE	FALSE	Trans (>250 kb)			0.040246
ENSG00000078687	TNRC6C	17	q25.3	76000249	76104916	2.34231	0.019165	0.133966	FALSE	FALSE	Trans (>250 kb)			0.405609
ENSG00000159069	FBXW5	9	q34.3	139834887	139839148	2.34199	0.0191811	0.134055	FALSE	FALSE	Trans (>250 kb)			0.187831
ENSG00000141646	SMAD4	18	q21.2	48494410	48611415	2.34072	0.0192467	0.13434	FALSE	FALSE	Trans (>250 kb)			0.707879
ENSG00000160856	FCRL3	1	q23.1	157644111	157670647	2.33947	0.0193113	0.134679	FALSE	FALSE	15690	rs2317231	1.902e-09	3.28255e-09
ENSG00000115267	IFIH1	2	q24.2	163123589	163175213	2.33857	0.0193579	0.134794	FALSE	FALSE	Trans (>250 kb)			0.00844916
ENSG00000188549	C15orf52	15	q15.1	40623653	40633168	2.33781	0.019397	0.134807	FALSE	FALSE	Trans (>250 kb)			0.504
ENSG00000176390	CRLF3	17	q11.2	29096406	29151794	2.33781	0.0193972	0.134807	FALSE	FALSE	Trans (>250 kb)			0.000788431
ENSG00000158669	AGPAT6	8	p11.21	41434706	41482520	2.33774	0.0194008	0.134807	FALSE	FALSE	Trans (>250 kb)			0.963954
[truncated: 18,039 more rows]

## Sheet: GenePrioritization_MetaBrainCer
Gene ID	Gene symbol	Chromosome	Band	Start	End	Enrichment Z-score	Enrichment P-value	Enrichment Q-value	Bonferroni significant	FDR 5% significant
[truncated: 19,431 more rows]

[truncated: 9 more sheets: Reactome_MetaBrain, GO_BP_MetaBrain, GO_CC_MetaBrain, GO_MF_MetaBrain, KEGG_MetaBrain, HPO_MetaBrain, Expression_MetaBrain, Expression_HCA, GtexV8_relative]
