# Supplementary material for: Brain expression quantitative trait locus and network analyses reveal downstream effects and putative drivers for brain-related diseases
Source: Nat Genet. 2023 Feb 23;55(3):377–88. doi: 10.1038/s41588-023-01300-6 (PMC10011140; doi:10.1038/s41588-023-01300-6)
Supplement: Supplementary file 4 — Supplementary Tables 1–31. [file 41588_2023_1300_MOESM4_ESM.zip › Supplementary Table 3 - NumberOfIndependentEffectsPerGene.xlsx]

## Sheet: Sheet1
Primary cis-eQTLs
	Basalganglia	Cerebellum	Cortex					Hippocampus	Spinalcord
	EUR	EUR	AFR	EUR	EAS	EUR+AFR, wo ENA	EUR+AFR, wo ENA, wo AMP-AD	EUR	EUR
Genes	1880	10577	4797	16169	313	16413	14254	1265	998	35686
SNPs	108670	947866	201127	2357957	28049	2447079	1663619	66369	49210
Gene-SNP pairs	132447	1514381	244806	4913151	29685	4910095	2864991	81126	64803
Significant cis-eQTL genes per eQTL rank in conditional analysis
	Basalganglia	Cerebellum	Cortex					Hippocampus	Spinalcord
Rank	EUR	EUR	AFR	EUR	EAS	EUR+AFR, wo ENA	EUR+AFR, wo ENA, wo AMP-AD	EUR	EUR
1	1880	10577	4797	16169	313	16413	14254	1265	998
2	40	2464	579	8815		9853	6238	14	4
3		493	47	4489		5448	2661
4		147	1	2065		2578	942
5		21		920		1331	408
6		11		556		547	140
7				428		345	70
8				64		213	48
9				50		94	1
10						63
11						19
Total non-primary eQTLs:	40	3136	627	17387	0	20491	10508	14	4
Trans-eQTLs (Cortex, before cross-mapping correction)
	EUR+AFR, wo ENA		EUR+AFR, wo ENA, wo AMP-AD
	0PCs	100PCs	0PCs	80PCs
Genes	1646	208	68	85
SNPs	998	1233	465	705
Chr7 SNPs	38	28	0	12
Gene/SNPs	4226	1639	539	779
Trans-eQTLs (Cortex, after cross-mapping correction)
	EUR+AFR, wo ENA		EUR+AFR, wo ENA, wo AMP-AD
	0PCs	100PCs	0PCs	80PCs
Genes	1219	108	12	39
SNPs	350	526	56	197
Chr7 SNPs	33	21	0	5
Gene/SNPs	2791	737	64	221
