# Supplementary material for: Brain expression quantitative trait locus and network analyses reveal downstream effects and putative drivers for brain-related diseases
Source: Nat Genet. 2023 Feb 23;55(3):377–88. doi: 10.1038/s41588-023-01300-6 (PMC10011140; doi:10.1038/s41588-023-01300-6)
Supplement: Supplementary file 4 — Supplementary Tables 1–31. [file 41588_2023_1300_MOESM4_ESM.zip › Supplementary Table 30 - Downstreamer - ALS replication enrichments - EUR only.xlsx]

## Sheet: Overview
Pathway enrichment analysis for: P-value
Generated using Downstreamer 1.21-SNAPSHOT
Gene set database	Number of sets
GenePrioritization_MetaBrain	19450
GenePrioritization_MetaBrainCortexOnly	19431
GenePrioritization_MetaBrainCerebellumOnly	19431
Reactome_MetaBrain	1123
GO_BP_MetaBrain	1181
GO_CC_MetaBrain	451
GO_MF_MetaBrain	435
KEGG_MetaBrain	169
HPO_MetaBrain	1805
Expression_MetaBrain	8544
Expression_HCA	172
GtexV8_relative	54
Used settings
Number of permutations used for p-values: 10000
Number of permutations used for FDR: 100
Force normal pathway scores: false
Force normal GWAS gene z-scores: true
Regress out gene lengths from GWAS gene z-scores: true
Cis window definition: 250000

## Sheet: GenePrioritization_MetaBrain
Gene ID	Gene symbol	Chromosome	Band	Start	End	Enrichment Z-score	Enrichment P-value	Enrichment Q-value	Bonferroni significant	FDR 5% significant	Distance to lead GWAS variant	GWAS variant ID	GWAS variant P-value	GWAS gene P-value
ENSG00000086758	HUWE1	X	p11.22	53559057	53713673	4.554	5.26361e-06	0.055	FALSE	FALSE	Trans (>250 kb)
ENSG00000198952	SMG5	1	q22	156219015	156252620	4.30429	1.67525e-05	0.0783333	FALSE	FALSE	Trans (>250 kb)			0.954855
ENSG00000146216	TTBK1	6	p21.1	43211418	43255997	4.28421	1.83389e-05	0.0783333	FALSE	FALSE	Trans (>250 kb)			0.828867
ENSG00000196498	NCOR2	12	q24.31	124808961	125052135	4.1969	2.70591e-05	0.0783333	FALSE	FALSE	Trans (>250 kb)			0.992251
ENSG00000068308	OTUD5	X	p11.23	48779305	48815648	4.10747	4.00012e-05	0.0790909	FALSE	FALSE	Trans (>250 kb)
ENSG00000135631	RAB11FIP5	2	p13.2	73300510	73383849	4.06004	4.90633e-05	0.0790909	FALSE	FALSE	Trans (>250 kb)			0.685781
ENSG00000177542	SLC25A22	11	p15.5	790475	798316	4.04431	5.2478e-05	0.0790909	FALSE	FALSE	Trans (>250 kb)
ENSG00000126012	KDM5C	X	p11.22	53220503	53254604	4.04189	5.30227e-05	0.0790909	FALSE	FALSE	Trans (>250 kb)
ENSG00000197136	PCNXL3	11	q13.1	65383244	65404910	3.95548	7.63802e-05	0.0986667	FALSE	FALSE	Trans (>250 kb)			0.806969
ENSG00000127603	MACF1	1	p34.3	39546988	39952849	3.93134	8.44751e-05	0.0986667	FALSE	FALSE	Trans (>250 kb)			0.254125
ENSG00000130702	LAMA5	20	q13.33	60883011	60942368	3.92649	8.6196e-05	0.0986667	FALSE	FALSE	Trans (>250 kb)			0.980852
ENSG00000138834	MAPK8IP3	16	p13.3	1756184	1820318	3.91151	9.17221e-05	0.1015	FALSE	FALSE	Trans (>250 kb)			0.573393
ENSG00000052749	RRP12	10	q24.1	99116115	99161127	3.87353	0.000107268	0.1015	FALSE	FALSE	Trans (>250 kb)			0.0205479
ENSG00000167548	KMT2D	12	q13.12	49412758	49453557	3.87254	0.000107707	0.1015	FALSE	FALSE	Trans (>250 kb)			0.873363
ENSG00000184545	DUSP8	11	p15.5	1575274	1593150	3.82217	0.000132283	0.106818	FALSE	FALSE	Trans (>250 kb)			0.244326
ENSG00000008710	PKD1	16	p13.3	2138711	2185899	3.81564	0.00013583	0.106818	FALSE	FALSE	Trans (>250 kb)			0.535396
ENSG00000162426	SLC45A1	1	p36.23	8377886	8404227	3.76213	0.000168474	0.112424	FALSE	FALSE	Trans (>250 kb)			0.109539
ENSG00000103249	CLCN7	16	p13.3	1494935	1525581	3.7614	0.000168966	0.112424	FALSE	FALSE	Trans (>250 kb)			0.240326
ENSG00000135472	FAIM2	12	q13.12	50260679	50298000	3.73469	0.000187945	0.112424	FALSE	FALSE	Trans (>250 kb)			0.10094
ENSG00000197386	HTT	4	p16.3	3076408	3245676	3.72642	0.000194222	0.112424	FALSE	FALSE	Trans (>250 kb)			0.645885
ENSG00000176986	SEC24C	10	q22.2	75504120	75531919	3.71624	0.000202211	0.112424	FALSE	FALSE	Trans (>250 kb)			0.0756424
ENSG00000061938	TNK2	3	q29	195590235	195638816	3.68242	0.000231033	0.118056	FALSE	FALSE	Trans (>250 kb)			0.619788
ENSG00000204469	PRRC2A	6	p21.33	31588497	31605548	3.66996	0.000242585	0.121351	FALSE	FALSE	Trans (>250 kb)			0.0209479
ENSG00000173599	PC	11	q13.2	66615704	66725847	3.6396	0.000273058	0.134211	FALSE	FALSE	Trans (>250 kb)			0.544696
ENSG00000180155	LYNX1	8	q24.3	143845752	143859640	3.61833	0.000296512	0.136957	FALSE	FALSE	Trans (>250 kb)			0.263024
ENSG00000231171	LINC01098	4	q34.3	178649911	178911904	3.60653	0.000310321	0.136957	FALSE	FALSE	Trans (>250 kb)			0.851365
ENSG00000196182	STK40	1	p34.3	36805225	36851497	3.60387	0.000313513	0.136957	FALSE	FALSE	Trans (>250 kb)			0.00123678
ENSG00000132849	INADL	1	p31.3	62208149	62629592	3.60195	0.000315837	0.136957	FALSE	FALSE	Trans (>250 kb)			0.891961
ENSG00000186111	PIP5K1C	19	p13.3	3630181	3700477	3.58406	0.000338294	0.136957	FALSE	FALSE	Trans (>250 kb)			0.787671
ENSG00000139645	ANKRD52	12	q13.3	56631591	56652175	3.58351	0.000339004	0.136957	FALSE	FALSE	Trans (>250 kb)			0.275422
ENSG00000168488	ATXN2L	16	p11.2	28834356	28848558	3.56269	0.00036707	0.1414	FALSE	FALSE	Trans (>250 kb)			0.0539446
ENSG00000167680	SEMA6B	19	p13.3	4542600	4559820	3.56064	0.000369953	0.1414	FALSE	FALSE	Trans (>250 kb)			0.916158
ENSG00000084652	TXLNA	1	p35.1	32645287	32663886	3.55684	0.000375345	0.1414	FALSE	FALSE	Trans (>250 kb)			0.627487
ENSG00000127481	UBR4	1	p36.13	19401000	19536770	3.55149	0.00038305	0.141569	FALSE	FALSE	Trans (>250 kb)			0.60179
ENSG00000109111	SUPT6H	17	q11.2	26989109	27029697	3.53485	0.000408011	0.146981	FALSE	FALSE	Trans (>250 kb)			0.0050495
ENSG00000135709	KIAA0513	16	q24.1	85061375	85127836	3.50487	0.000456826	0.159821	FALSE	FALSE	Trans (>250 kb)			0.114939
ENSG00000130723	PRRC2B	9	q34.13	134269480	134375584	3.50081	0.000463849	0.159821	FALSE	FALSE	Trans (>250 kb)			0.348515
ENSG00000169962	TAS1R3	1	p36.33	1266694	1270686	3.49835	0.000468143	0.159821	FALSE	FALSE	Trans (>250 kb)
ENSG00000173064	HECTD4	12	q24.13	112597992	112819896	3.45286	0.000554673	0.165676	FALSE	FALSE	Trans (>250 kb)			0.474103
ENSG00000107742	SPOCK2	10	q22.1	73818793	73848790	3.45197	0.000556511	0.165676	FALSE	FALSE	Trans (>250 kb)			0.872863
ENSG00000107816	LZTS2	10	q24.31	102756375	102767593	3.4441	0.000572967	0.165676	FALSE	FALSE	Trans (>250 kb)			0.0040496
ENSG00000149115	TNKS1BP1	11	q12.1	57067112	57092426	3.42827	0.000607447	0.165676	FALSE	FALSE	Trans (>250 kb)			0.183532
ENSG00000061273	HDAC7	12	q13.11	48176505	48226915	3.42749	0.000609192	0.165676	FALSE	FALSE	Trans (>250 kb)			0.353115
ENSG00000132694	ARHGEF11	1	q23.1	156904632	157015162	3.42664	0.00061109	0.165676	FALSE	FALSE	Trans (>250 kb)			0.860264
ENSG00000198925	ATG9A	2	q35	220074494	220094439	3.42606	0.000612413	0.165676	FALSE	FALSE	Trans (>250 kb)			0.0194481
ENSG00000197562	RAB40C	16	p13.3	639357	679272	3.42458	0.000615747	0.165676	FALSE	FALSE	Trans (>250 kb)
ENSG00000172534	HCFC1	X	q28	153213004	153237258	3.42204	0.000621532	0.165676	FALSE	FALSE	Trans (>250 kb)
ENSG00000100726	TELO2	16	p13.3	1543345	1560458	3.41826	0.00063022	0.165676	FALSE	FALSE	Trans (>250 kb)			0.193031
ENSG00000107263	RAPGEF1	9	q34.13	134452157	134615461	3.41715	0.000632793	0.165676	FALSE	FALSE	Trans (>250 kb)			0.427807
ENSG00000112511	PHF1	6	p21.32	33378176	33384230	3.41323	0.000641987	0.165676	FALSE	FALSE	Trans (>250 kb)			0.129737
ENSG00000070366	SMG6	17	p13.3	1963133	2207065	3.413	0.000642508	0.165676	FALSE	FALSE	Trans (>250 kb)			0.648285
ENSG00000112658	SRF	6	p21.1	43139037	43149243	3.4048	0.000662117	0.166842	FALSE	FALSE	Trans (>250 kb)			0.963454
ENSG00000188566	NDOR1	9	q34.3	140100147	140111461	3.39968	0.000674653	0.167273	FALSE	FALSE	Trans (>250 kb)
ENSG00000204160	ZDHHC18	1	p36.11	27153201	27184093	3.39018	0.000698472	0.169114	FALSE	FALSE	Trans (>250 kb)			0.478802
ENSG00000089154	GCN1L1	12	q24.23	120565007	120632513	3.3893	0.00070071	0.169114	FALSE	FALSE	Trans (>250 kb)			0.0614439
ENSG00000129245	FXR2	17	p13.1	7494548	7518189	3.37127	0.000748231	0.17642	FALSE	FALSE	Trans (>250 kb)			0.0015768
ENSG00000177169	ULK1	12	q24.33	132379196	132407712	3.34879	0.000811663	0.184353	FALSE	FALSE	Trans (>250 kb)			0.00524948
ENSG00000167395	ZNF646	16	p11.2	31085743	31095517	3.34502	0.000822761	0.184353	FALSE	FALSE	Trans (>250 kb)			0.208029
ENSG00000111642	CHD4	12	p13.31	6679249	6716642	3.33088	0.000865731	0.187579	FALSE	FALSE	Trans (>250 kb)			0.363014
ENSG00000070047	PHRF1	11	p15.5	576486	612222	3.32652	0.000879372	0.187579	FALSE	FALSE	Trans (>250 kb)			0.491652
ENSG00000196642	RABL6	9	q34.3	139702374	139735639	3.31069	0.000930663	0.187579	FALSE	FALSE	Trans (>250 kb)			0.368551
ENSG00000107404	DVL1	1	p36.33	1270656	1284730	3.31037	0.000931744	0.187579	FALSE	FALSE	Trans (>250 kb)
ENSG00000121753	BAI2	1	p35.2	32192718	32230494	3.30634	0.000945234	0.187917	FALSE	FALSE	Trans (>250 kb)			0.380412
ENSG00000048707	VPS13D	1	p36.22	12290124	12572099	3.29364	0.000988997	0.193235	FALSE	FALSE	Trans (>250 kb)			0.283922
ENSG00000116871	MAP7D1	1	p34.3	36621180	36646450	3.28667	0.00101379	0.193235	FALSE	FALSE	Trans (>250 kb)			0.121338
ENSG00000272333	KMT2B	19	q13.12	36208921	36229779	3.28562	0.00101759	0.193235	FALSE	FALSE	Trans (>250 kb)			0.632087
ENSG00000033627	ATP6V0A1	17	q21.2	40610862	40674629	3.27542	0.00105506	0.19781	FALSE	FALSE	Trans (>250 kb)			0.29582
ENSG00000183751	TBL3	16	p13.3	2022038	2032934	3.27404	0.00106023	0.19781	FALSE	FALSE	Trans (>250 kb)			0.521398
ENSG00000133612	AGAP3	7	q36.1	150782918	150841523	3.26594	0.001091	0.202453	FALSE	FALSE	Trans (>250 kb)			0.0143486
ENSG00000069424	KCNAB2	1	p36.31	6051526	6161253	3.26146	0.0011084	0.204299	FALSE	FALSE	Trans (>250 kb)			0.421808
ENSG00000107862	GBF1	10	q24.32	104005289	104142656	3.23516	0.00121577	0.214628	FALSE	FALSE	Trans (>250 kb)			0.334717
ENSG00000141564	RPTOR	17	q25.3	78518619	78940171	3.23499	0.00121648	0.214628	FALSE	FALSE	Trans (>250 kb)			0.355014
ENSG00000171813	PWWP2B	10	q26.3	134210672	134231367	3.2315	0.00123142	0.214628	FALSE	FALSE	Trans (>250 kb)			0.236326
ENSG00000153207	AHCTF1	1	q44	247002400	247095280	3.22857	0.00124411	0.214628	FALSE	FALSE	Trans (>250 kb)			0.0960404
ENSG00000025800	KPNA6	1	p35.1	32573639	32642169	3.22026	0.00128072	0.214628	FALSE	FALSE	Trans (>250 kb)			0.227427
ENSG00000129911	KLF16	19	p13.3	1852399	1863567	3.21802	0.00129077	0.214628	FALSE	FALSE	Trans (>250 kb)			0.434407
ENSG00000153294	GPR115	6	p12.3	47653600	47689757	3.21647	0.00129779	0.214628	FALSE	FALSE	Trans (>250 kb)			0.127237
ENSG00000166963	MAP1A	15	q15.3	43803156	43823818	3.21642	0.00129799	0.214628	FALSE	FALSE	Trans (>250 kb)			0.674283
ENSG00000101298	SNPH	20	p13	1246960	1289972	3.21439	0.00130723	0.214628	FALSE	FALSE	Trans (>250 kb)			0.723878
ENSG00000197063	MAFG	17	q25.3	79876146	79885590	3.20281	0.00136092	0.217188	FALSE	FALSE	Trans (>250 kb)
ENSG00000143126	CELSR2	1	p13.3	109792641	109818372	3.18999	0.00142279	0.217188	FALSE	FALSE	Trans (>250 kb)			0.610589
ENSG00000185122	HSF1	8	q24.3	145515280	145538385	3.18079	0.00146875	0.222636	FALSE	FALSE	Trans (>250 kb)			0.180532
ENSG00000136878	USP20	9	q34.11	132596977	132644107	3.17648	0.00149075	0.224308	FALSE	FALSE	Trans (>250 kb)			0.010149
ENSG00000148606	POLR3A	10	q22.3	79734907	79789303	3.16646	0.00154307	0.22803	FALSE	FALSE	Trans (>250 kb)			0.5028
ENSG00000198793	MTOR	1	p36.22	11166592	11322564	3.16192	0.00156735	0.229925	FALSE	FALSE	Trans (>250 kb)			0.927857
ENSG00000012232	EXTL3	8	p21.1	28457986	28613116	3.15951	0.00158033	0.230149	FALSE	FALSE	Trans (>250 kb)			0.186731
ENSG00000115216	NRBP1	2	p23.3	27650657	27665126	3.15756	0.00159097	0.230222	FALSE	FALSE	Trans (>250 kb)			0.756574
ENSG00000149930	TAOK2	16	p11.2	29984962	30003582	3.14745	0.001647	0.230764	FALSE	FALSE	Trans (>250 kb)			0.690681
ENSG00000099814	CEP170B	14	q32.33	105331617	105363107	3.14736	0.00164752	0.230764	FALSE	FALSE	Trans (>250 kb)			0.137536
ENSG00000185105	MYADML2	17	q25.3	79897521	79905109	3.14357	0.00166901	0.230764	FALSE	FALSE	Trans (>250 kb)
ENSG00000124507	PACSIN1	6	p21.31	34433916	34503006	3.14244	0.00167548	0.230764	FALSE	FALSE	Trans (>250 kb)			0.504
ENSG00000142655	PEX14	1	p36.22	10532345	10690815	3.14231	0.00167622	0.230764	FALSE	FALSE	Trans (>250 kb)			0.926057
ENSG00000108587	GOSR1	17	q11.2	28804380	28854610	3.14196	0.00167821	0.230764	FALSE	FALSE	Trans (>250 kb)			0.394811
ENSG00000005007	UPF1	19	p13.11	18942747	18979045	3.13332	0.00172839	0.230959	FALSE	FALSE	Trans (>250 kb)			0.949355
ENSG00000084710	EFR3B	2	p23.3	25264999	25378243	3.12833	0.00175804	0.231812	FALSE	FALSE	Trans (>250 kb)			0.722278
ENSG00000139182	CLSTN3	12	p13.31	7282294	7311541	3.12786	0.00176086	0.231812	FALSE	FALSE	Trans (>250 kb)
ENSG00000110713	NUP98	11	p15.4	3692313	3819022	3.12646	0.00176924	0.231812	FALSE	FALSE	Trans (>250 kb)			0.925557
ENSG00000238227	C9orf69	9	q34.3	139006427	139010731	3.11867	0.00181667	0.23457	FALSE	FALSE	Trans (>250 kb)			0.828667
ENSG00000111667	USP5	12	p13.31	6961292	6975796	3.11513	0.00183864	0.235526	FALSE	FALSE	Trans (>250 kb)			0.69598
ENSG00000143322	ABL2	1	q25.2	179068462	179198819	3.10482	0.00190395	0.238599	FALSE	FALSE	Trans (>250 kb)			0.556894
ENSG00000166167	BTRC	10	q24.32	103113820	103317078	3.10288	0.00191645	0.238599	FALSE	FALSE	Trans (>250 kb)			0.524798
ENSG00000112659	CUL9	6	p21.1	43149913	43192325	3.07554	0.00210124	0.254663	FALSE	FALSE	Trans (>250 kb)			0.952855
ENSG00000178950	GAK	4	p16.3	843064	926161	3.07312	0.00211832	0.254663	FALSE	FALSE	Trans (>250 kb)			0.00136658
ENSG00000188807	TMEM201	1	p36.22	9648932	9674935	3.07209	0.00212566	0.254663	FALSE	FALSE	Trans (>250 kb)			0.907959
ENSG00000179083	FAM133A	X	q21.32	92929012	92967273	3.07194	0.00212676	0.254663	FALSE	FALSE	Trans (>250 kb)
ENSG00000099917	MED15	22	q11.21	20850200	20941919	3.06646	0.00216611	0.257273	FALSE	FALSE	Trans (>250 kb)			0.575092
ENSG00000089693	MLF2	12	p13.31	6857170	6876641	3.06297	0.00219155	0.257485	FALSE	FALSE	Trans (>250 kb)			0.000169738
ENSG00000078902	TOLLIP	11	p15.5	1295601	1330884	3.05206	0.00227276	0.260113	FALSE	FALSE	Trans (>250 kb)			0.380312
ENSG00000105063	PPP6R1	19	q13.42	55741148	55770363	3.04651	0.00231517	0.260113	FALSE	FALSE	Trans (>250 kb)			0.893061
ENSG00000146834	MEPCE	7	q22.1	100026413	100031741	3.04616	0.00231786	0.260113	FALSE	FALSE	Trans (>250 kb)			0.0950405
ENSG00000167972	ABCA3	16	p13.3	2325882	2390747	3.0459	0.00231981	0.260113	FALSE	FALSE	Trans (>250 kb)			0.829667
ENSG00000060656	PTPRU	1	p35.3	29563028	29653325	3.03895	0.00237403	0.2605	FALSE	FALSE	Trans (>250 kb)			0.59509
ENSG00000197123	ZNF679	7	q11.21	63688852	63727309	3.03639	0.00239431	0.261823	FALSE	FALSE	Trans (>250 kb)			0.4969
ENSG00000146830	GIGYF1	7	q22.1	100277130	100287071	3.02249	0.00250704	0.265864	FALSE	FALSE	Trans (>250 kb)			0.243026
ENSG00000181418	DDN	12	q13.12	49388932	49393092	3.0182	0.00254277	0.265864	FALSE	FALSE	Trans (>250 kb)			0.79837
ENSG00000075399	VPS9D1	16	q24.3	89773542	89787394	3.01603	0.00256106	0.265864	FALSE	FALSE	Trans (>250 kb)			0.373813
ENSG00000103043	VAC14	16	q22.2	70721342	70835064	3.01578	0.00256322	0.265864	FALSE	FALSE	Trans (>250 kb)			0.894061
ENSG00000160325	CACFD1	9	q34.2	136325089	136335970	3.01498	0.00256992	0.265864	FALSE	FALSE	Trans (>250 kb)			0.208814
ENSG00000146151	HMGCLL1	6	p12.1	55299167	55444012	3.01418	0.00257677	0.265864	FALSE	FALSE	Trans (>250 kb)			0.572793
ENSG00000131584	ACAP3	1	p36.33	1227756	1244989	3.00824	0.00262762	0.269128	FALSE	FALSE	Trans (>250 kb)
ENSG00000049239	H6PD	1	p36.22	9294834	9331396	3.00481	0.00265747	0.269128	FALSE	FALSE	Trans (>250 kb)			0.539396
ENSG00000106266	SNX8	7	p22.3	2291405	2393953	2.99764	0.00272081	0.270302	FALSE	FALSE	Trans (>250 kb)			0.79987
ENSG00000112033	PPARD	6	p21.31	35310335	35395968	2.99275	0.00276475	0.271244	FALSE	FALSE	Trans (>250 kb)			0.0246475
ENSG00000134318	ROCK2	2	p25.1	11319887	11488456	2.989	0.00279892	0.273663	FALSE	FALSE	Trans (>250 kb)			0.261324
ENSG00000161813	LARP4	12	q13.12	50786166	50873787	2.97804	0.00290096	0.278221	FALSE	FALSE	Trans (>250 kb)			0.179832
ENSG00000090861	AARS	16	q22.1	70286198	70323446	2.97557	0.00292442	0.278221	FALSE	FALSE	Trans (>250 kb)			0.986951
ENSG00000176095	IP6K1	3	p21.31	49761727	49823975	2.97495	0.00293039	0.278221	FALSE	FALSE	Trans (>250 kb)			0.0415458
ENSG00000110046	ATG2A	11	q13.1	64662007	64684722	2.97159	0.00296262	0.279665	FALSE	FALSE	Trans (>250 kb)			0.908859
ENSG00000175166	PSMD2	3	q27.1	184016497	184026842	2.96793	0.00299812	0.280047	FALSE	FALSE	Trans (>250 kb)			0.405909
ENSG00000163872	YEATS2	3	q27.1	183415606	183530413	2.96677	0.0030095	0.280189	FALSE	FALSE	Trans (>250 kb)			0.572793
ENSG00000086544	ITPKC	19	q13.2	41223008	41246765	2.95208	0.00315641	0.286728	FALSE	FALSE	Trans (>250 kb)			0.626587
ENSG00000077235	GTF3C1	16	p12.1	27470876	27561234	2.93579	0.003327	0.293911	FALSE	FALSE	Trans (>250 kb)			0.4997
ENSG00000074755	ZZEF1	17	p13.2	3907739	4046314	2.9351	0.00333445	0.293911	FALSE	FALSE	Trans (>250 kb)			0.988151
ENSG00000136699	SMPD4	2	q21.1	130908981	130940323	2.93278	0.00335943	0.293911	FALSE	FALSE	Trans (>250 kb)			0.582992
ENSG00000148840	PPRC1	10	q24.32	103892787	103910082	2.92239	0.00347355	0.29917	FALSE	FALSE	Trans (>250 kb)			0.30322
ENSG00000162065	TBC1D24	16	p13.3	2525147	2555735	2.91711	0.00353287	0.300779	FALSE	FALSE	Trans (>250 kb)			0.0838416
ENSG00000179168	GGN	19	q13.2	38874905	38878722	2.9139	0.00356944	0.30176	FALSE	FALSE	Trans (>250 kb)			0.838366
ENSG00000134684	YARS	1	p35.1	33240840	33283754	2.91059	0.00360742	0.304145	FALSE	FALSE	Trans (>250 kb)			0.632687
ENSG00000075043	KCNQ2	20	q13.33	62037542	62103993	2.90882	0.00362797	0.304407	FALSE	FALSE	Trans (>250 kb)
ENSG00000099381	SETD1A	16	p11.2	30968615	30996437	2.90243	0.00370279	0.306933	FALSE	FALSE	Trans (>250 kb)			0.114439
ENSG00000174282	ZBTB4	17	p13.1	7362685	7387582	2.89746	0.00376202	0.307893	FALSE	FALSE	Trans (>250 kb)			0.0114489
ENSG00000136731	UGGT1	2	q14.3	128848774	128953251	2.89548	0.00378574	0.307893	FALSE	FALSE	Trans (>250 kb)			0.960954
ENSG00000175727	MLXIP	12	q24.31	122516628	122631894	2.88744	0.0038839	0.312787	FALSE	FALSE	Trans (>250 kb)			0.391211
ENSG00000100341	PNPLA5	22	q13.31	44275558	44287893	2.87934	0.00398503	0.313032	FALSE	FALSE	Trans (>250 kb)			0.368213
ENSG00000160959	LRRC14	8	q24.3	145743376	145750557	2.87224	0.00407574	0.313032	FALSE	FALSE	Trans (>250 kb)			0.19563
ENSG00000167522	ANKRD11	16	q24.3	89334038	89556969	2.86899	0.0041178	0.313032	FALSE	FALSE	Trans (>250 kb)			0.616688
ENSG00000169991	IFFO2	1	p36.13	19230775	19283180	2.86687	0.00414559	0.313032	FALSE	FALSE	Trans (>250 kb)			0.180032
ENSG00000160209	PDXK	21	q22.3	45138975	45182188	2.86672	0.00414754	0.313032	FALSE	FALSE	Trans (>250 kb)			0.625187
ENSG00000071655	MBD3	19	p13.3	1576639	1592882	2.86247	0.00420355	0.313032	FALSE	FALSE	Trans (>250 kb)			0.743076
ENSG00000168071	CCDC88B	11	q13.1	64107695	64125006	2.86163	0.00421463	0.313032	FALSE	FALSE	Trans (>250 kb)			0.559394
ENSG00000151914	DST	6	p12.1	56322785	56819426	2.85869	0.00425398	0.313032	FALSE	FALSE	Trans (>250 kb)			0.477702
ENSG00000177000	MTHFR	1	p36.22	11845780	11866977	2.85612	0.00428859	0.313032	FALSE	FALSE	Trans (>250 kb)			0.655684
ENSG00000198911	SREBF2	22	q13.2	42229109	42303312	2.8528	0.00433355	0.313032	FALSE	FALSE	Trans (>250 kb)			0.653585
ENSG00000131165	CHMP1A	16	q24.3	89710839	89724253	2.85134	0.00435352	0.313032	FALSE	FALSE	Trans (>250 kb)			0.276922
ENSG00000152404	CWF19L2	11	q22.3	107197071	107328572	2.85017	0.00436955	0.313032	FALSE	FALSE	Trans (>250 kb)			0.767273
ENSG00000105325	FZR1	19	p13.3	3506271	3538328	2.84899	0.00438584	0.313032	FALSE	FALSE	Trans (>250 kb)			0.393411
ENSG00000108819	PPP1R9B	17	q21.33	48211104	48227991	2.84863	0.00439077	0.313032	FALSE	FALSE	Trans (>250 kb)			0.059844
ENSG00000105953	OGDH	7	p13	44646171	44748665	2.84756	0.00440563	0.313032	FALSE	FALSE	Trans (>250 kb)			0.535196
ENSG00000111671	SPSB2	12	p13.31	6980099	6998522	2.84711	0.00441177	0.313032	FALSE	FALSE	Trans (>250 kb)			0.408809
ENSG00000215041	NEURL4	17	p13.1	7218947	7232712	2.8466	0.00441893	0.313032	FALSE	FALSE	Trans (>250 kb)			0.582592
ENSG00000103275	UBE2I	16	p13.3	1355548	1377019	2.84504	0.00444056	0.313094	FALSE	FALSE	Trans (>250 kb)			0.546795
ENSG00000142599	RERE	1	p36.23	8412457	8877702	2.84052	0.00450407	0.314429	FALSE	FALSE	Trans (>250 kb)			0.127337
ENSG00000185359	HGS	17	q25.3	79650356	79670168	2.83911	0.00452399	0.314429	FALSE	FALSE	Trans (>250 kb)			0.138636
ENSG00000158856	DMTN	8	p21.3	21906506	21940038	2.83441	0.00459102	0.314429	FALSE	FALSE	Trans (>250 kb)			0.361714
ENSG00000204700	OR2J2	6	p22.1	29141311	29142351	2.8343	0.00459255	0.314429	FALSE	FALSE	Trans (>250 kb)			0.823268
ENSG00000105321	CCDC9	19	q13.32	47759237	47775210	2.8336	0.00460272	0.314429	FALSE	FALSE	Trans (>250 kb)			0.913559
ENSG00000160445	ZER1	9	q34.11	131492065	131534693	2.83225	0.00462211	0.314429	FALSE	FALSE	Trans (>250 kb)			0.445005
ENSG00000078674	PCM1	8	p22	17780349	17885478	2.82343	0.00475133	0.3171	FALSE	FALSE	Trans (>250 kb)			0.772073
ENSG00000114867	EIF4G1	3	q27.1	184032283	184053146	2.82261	0.00476345	0.3171	FALSE	FALSE	Trans (>250 kb)			0.233727
ENSG00000167778	SPRYD3	12	q13.13	53458388	53473204	2.82178	0.00477583	0.3171	FALSE	FALSE	Trans (>250 kb)			0.112339
ENSG00000163046	ANKRD30BL	2	q21.2	132905164	133015542	2.81995	0.00480305	0.3171	FALSE	FALSE	Trans (>250 kb)			0.584092
ENSG00000167037	SGSM1	22	q11.23	25202236	25323545	2.81895	0.00481808	0.3171	FALSE	FALSE	Trans (>250 kb)			0.60419
ENSG00000213672	NCKIPSD	3	p21.31	48701364	48723797	2.815	0.00487777	0.318435	FALSE	FALSE	Trans (>250 kb)			0.0339466
ENSG00000131653	TRAF7	16	p13.3	2205699	2228130	2.81359	0.00489922	0.318435	FALSE	FALSE	Trans (>250 kb)			0.323318
ENSG00000186575	NF2	22	q12.2	29999545	30094587	2.81171	0.00492792	0.318435	FALSE	FALSE	Trans (>250 kb)			0.990251
ENSG00000161204	ABCF3	3	q27.1	183903811	183911800	2.80768	0.00498993	0.318435	FALSE	FALSE	Trans (>250 kb)			0.619388
ENSG00000115760	BIRC6	2	p22.3	32582096	32843966	2.80765	0.0049905	0.318435	FALSE	FALSE	Trans (>250 kb)			0.00214979
ENSG00000130294	KIF1A	2	q37.3	241653181	241759725	2.8075	0.0049927	0.318435	FALSE	FALSE	Trans (>250 kb)			0.362614
ENSG00000108262	GIT1	17	q11.2	27900487	27921072	2.80628	0.0050117	0.318435	FALSE	FALSE	Trans (>250 kb)			0.739976
ENSG00000167491	GATAD2A	19	p13.11	19496635	19619740	2.804	0.00504732	0.318435	FALSE	FALSE	Trans (>250 kb)			0.330817
ENSG00000118900	UBN1	16	p13.3	4896666	4932361	2.80364	0.00505286	0.318435	FALSE	FALSE	Trans (>250 kb)			0.30352
ENSG00000198794	SCAMP5	15	q24.2	75249560	75313837	2.79788	0.00514395	0.320685	FALSE	FALSE	Trans (>250 kb)			0.558394
ENSG00000133619	KRBA1	7	q36.1	149411872	149431664	2.79717	0.00515529	0.320685	FALSE	FALSE	Trans (>250 kb)			0.580592
ENSG00000145041	VPRBP	3	p21.2	51433298	51534010	2.79483	0.00519264	0.320685	FALSE	FALSE	Trans (>250 kb)			0.776472
ENSG00000182199	SHMT2	12	q13.3	57623110	57628718	2.79481	0.00519305	0.320685	FALSE	FALSE	Trans (>250 kb)			0.0290471
ENSG00000148297	MED22	9	q34.2	136205160	136214986	2.79422	0.00520249	0.320685	FALSE	FALSE	Trans (>250 kb)			0.338516
ENSG00000160323	ADAMTS13	9	q34.2	136279478	136324508	2.78981	0.0052739	0.322145	FALSE	FALSE	Trans (>250 kb)			0.279222
ENSG00000020129	NCDN	1	p34.3	36023074	36032875	2.78522	0.00534909	0.322145	FALSE	FALSE	Trans (>250 kb)			0.288521
ENSG00000198589	LRBA	4	q31.3	151185594	151936879	2.78443	0.00536219	0.322145	FALSE	FALSE	Trans (>250 kb)			0.248625
ENSG00000095319	NUP188	9	q34.11	131709978	131769375	2.78436	0.00536339	0.322145	FALSE	FALSE	Trans (>250 kb)			0.633787
ENSG00000166747	AP1G1	16	q22.2	71762913	71843104	2.78184	0.00540518	0.322145	FALSE	FALSE	Trans (>250 kb)			0.942156
ENSG00000143376	SNX27	1	q21.3	151584541	151671567	2.78033	0.00543041	0.322145	FALSE	FALSE	Trans (>250 kb)			0.60359
ENSG00000136709	WDR33	2	q14.3	128458596	128568761	2.77968	0.00544126	0.322145	FALSE	FALSE	Trans (>250 kb)			0.134437
ENSG00000141551	CSNK1D	17	q25.3	80196899	80231607	2.77198	0.00557161	0.322145	FALSE	FALSE	Trans (>250 kb)			0.918158
ENSG00000174233	ADCY6	12	q13.12	49159975	49182820	2.77011	0.00560376	0.322145	FALSE	FALSE	Trans (>250 kb)			0.947555
ENSG00000145362	ANK2	4	q25	113739265	114304896	2.76991	0.00560723	0.322145	FALSE	FALSE	Trans (>250 kb)			0.940556
ENSG00000158669	AGPAT6	8	p11.21	41434706	41482520	2.76783	0.00564302	0.322145	FALSE	FALSE	Trans (>250 kb)			0.558494
ENSG00000214655	ZSWIM8	10	q22.2	75545340	75561551	2.76605	0.00567399	0.322919	FALSE	FALSE	Trans (>250 kb)			0.080142
ENSG00000140521	POLG	15	q26.1	89859534	89878092	2.76041	0.00577286	0.326215	FALSE	FALSE	Trans (>250 kb)			0.957754
ENSG00000039523	FAM65A	16	q22.1	67552321	67580691	2.75936	0.0057915	0.326215	FALSE	FALSE	Trans (>250 kb)			0.0130487
ENSG00000179886	TIGD5	8	q24.3	144680074	144682485	2.75891	0.00579942	0.326215	FALSE	FALSE	Trans (>250 kb)			0.357714
ENSG00000170265	ZNF282	7	q36.1	148892577	148923339	2.75758	0.00582306	0.326215	FALSE	FALSE	Trans (>250 kb)			0.794771
ENSG00000165861	ZFYVE1	14	q24.2	73436159	73493920	2.75502	0.00586885	0.326215	FALSE	FALSE	Trans (>250 kb)			0.19863
ENSG00000124140	SLC12A5	20	q13.12	44650356	44688784	2.7547	0.00587451	0.326215	FALSE	FALSE	Trans (>250 kb)			0.161034
ENSG00000169057	MECP2	X	q28	153287024	153363212	2.75322	0.00590125	0.326704	FALSE	FALSE	Trans (>250 kb)
ENSG00000109736	MFSD10	4	p16.3	2932288	2936586	2.74993	0.00596074	0.326964	FALSE	FALSE	Trans (>250 kb)			0.930157
ENSG00000196588	MKL1	22	q13.2	40806285	41032706	2.741	0.00612516	0.332948	FALSE	FALSE	Trans (>250 kb)			0.0277472
ENSG00000133059	DSTYK	1	q32.1	205111632	205180727	2.73361	0.00626447	0.334064	FALSE	FALSE	Trans (>250 kb)			0.29742
ENSG00000107954	NEURL1	10	q24.33	105253736	105352309	2.73262	0.00628334	0.334064	FALSE	FALSE	Trans (>250 kb)			0.838466
ENSG00000167074	TEF	22	q13.2	41763337	41795330	2.73027	0.00632822	0.334064	FALSE	FALSE	Trans (>250 kb)			0.608489
ENSG00000107140	TESK1	9	p13.3	35605367	35610038	2.72945	0.00634408	0.334064	FALSE	FALSE	Trans (>250 kb)			0.221428
ENSG00000163625	WDFY3	4	q21.23	85590704	85887544	2.72871	0.00635827	0.334064	FALSE	FALSE	Trans (>250 kb)			0.0418458
ENSG00000197102	DYNC1H1	14	q32.31	102430865	102517129	2.72709	0.00638961	0.33456	FALSE	FALSE	Trans (>250 kb)			0.140436
ENSG00000135924	DNAJB2	2	q35	220143989	220151622	2.72439	0.00644205	0.336277	FALSE	FALSE	Trans (>250 kb)			7.33291e-05
ENSG00000130939	UBE4B	1	p36.22	10092890	10241297	2.72238	0.00648133	0.337639	FALSE	FALSE	Trans (>250 kb)			0.619788
ENSG00000205765	C5orf51	5	p13.1	41904290	41921738	2.72005	0.00652727	0.338316	FALSE	FALSE	Trans (>250 kb)			0.0569443
ENSG00000088854	C20orf194	20	p13	3229951	3388272	2.71616	0.00660448	0.339974	FALSE	FALSE	Trans (>250 kb)			0.781672
ENSG00000146352	CLVS2	6	q22.31	123317116	123394072	2.71431	0.0066414	0.339974	FALSE	FALSE	Trans (>250 kb)			0.536396
ENSG00000157106	SMG1	16	p12.3	18816175	18937776	2.7128	0.00667183	0.339974	FALSE	FALSE	Trans (>250 kb)			0.944556
ENSG00000168702	LRP1B	2	q22.2	140988992	142889270	2.70714	0.00678661	0.342564	FALSE	FALSE	Trans (>250 kb)			0.370213
ENSG00000168014	C2CD3	11	q13.4	73723763	73882255	2.70671	0.00679546	0.342564	FALSE	FALSE	Trans (>250 kb)			0.142336
ENSG00000173264	GPR137	11	q13.1	64037534	64056972	2.7036	0.00685923	0.344326	FALSE	FALSE	Trans (>250 kb)			0.868363
ENSG00000007202	KIAA0100	17	q11.2	26941458	26972472	2.70327	0.00686605	0.344326	FALSE	FALSE	217636	rs739439	5.124e-09	0.00624938
ENSG00000159363	ATP13A2	1	p36.13	17312453	17338423	2.70258	0.00688032	0.344326	FALSE	FALSE	Trans (>250 kb)			0.000227775
ENSG00000196453	ZNF777	7	q36.1	149128454	149158214	2.69897	0.0069554	0.345253	FALSE	FALSE	Trans (>250 kb)			0.393311
ENSG00000165714	LOH12CR1	12	p13.2	12510013	12619840	2.69749	0.00698636	0.345617	FALSE	FALSE	Trans (>250 kb)			0.562994
ENSG00000124486	USP9X	X	p11.4	40944888	41095832	2.69545	0.00702944	0.346667	FALSE	FALSE	Trans (>250 kb)
ENSG00000005884	ITGA3	17	q21.33	48133332	48167845	2.69484	0.00704216	0.346667	FALSE	FALSE	Trans (>250 kb)			0.59659
ENSG00000122965	RBM19	12	q24.21	114254543	114404176	2.69172	0.00710851	0.346998	FALSE	FALSE	Trans (>250 kb)			0.361014
ENSG00000136696	IL36B	2	q13	113779668	113810444	2.68718	0.00720585	0.348358	FALSE	FALSE	Trans (>250 kb)			0.949055
ENSG00000103126	AXIN1	16	p13.3	337440	402673	2.68354	0.00728471	0.349415	FALSE	FALSE	Trans (>250 kb)			0.000891266
ENSG00000073150	PANX2	22	q13.33	50609160	50618723	2.68044	0.00735249	0.35012	FALSE	FALSE	Trans (>250 kb)			0.0629437
ENSG00000130758	MAP3K10	19	q13.2	40697651	40721482	2.67883	0.00738793	0.35012	FALSE	FALSE	Trans (>250 kb)			0.922158
ENSG00000054267	ARID4B	1	q42.3	235294949	235491534	2.67864	0.00739215	0.35012	FALSE	FALSE	Trans (>250 kb)			0.970353
ENSG00000083223	ZCCHC6	9	q21.33	88902648	88969369	2.67307	0.0075161	0.351182	FALSE	FALSE	Trans (>250 kb)			0.565093
ENSG00000100302	RASD2	22	q12.3	35936915	35950048	2.67288	0.0075202	0.351182	FALSE	FALSE	Trans (>250 kb)			0.738076
ENSG00000153827	TRIP12	2	q36.3	230628554	230787955	2.67242	0.00753066	0.351182	FALSE	FALSE	Trans (>250 kb)			0.710379
ENSG00000198722	UNC13B	9	p13.3	35161999	35405335	2.67146	0.00755212	0.351182	FALSE	FALSE	Trans (>250 kb)			0.881762
ENSG00000171798	KNDC1	10	q26.3	134973951	135039916	2.67135	0.00755476	0.351182	FALSE	FALSE	Trans (>250 kb)			0.555594
ENSG00000116604	MEF2D	1	q22	156433519	156470620	2.67134	0.00755496	0.351182	FALSE	FALSE	Trans (>250 kb)			0.931857
ENSG00000197150	ABCB8	7	q36.1	150725510	150744869	2.66892	0.00760966	0.352901	FALSE	FALSE	Trans (>250 kb)			0.19613
ENSG00000160058	BSDC1	1	p35.1	32830704	32860332	2.668	0.00763041	0.352988	FALSE	FALSE	Trans (>250 kb)			0.628287
ENSG00000099364	FBXL19	16	p11.2	30934376	30960104	2.65593	0.00790892	0.359519	FALSE	FALSE	Trans (>250 kb)			0.294421
ENSG00000167962	ZNF598	16	p13.3	2047655	2059824	2.65592	0.00790928	0.359519	FALSE	FALSE	Trans (>250 kb)			0.829467
ENSG00000160214	RRP1	21	q22.3	45209394	45225174	2.65296	0.00797905	0.359519	FALSE	FALSE	Trans (>250 kb)			0.30052
ENSG00000115464	USP34	2	p15	61414598	61697904	2.65082	0.00802955	0.359841	FALSE	FALSE	Trans (>250 kb)			0.637286
ENSG00000123989	CHPF	2	q35	220403669	220408509	2.64572	0.00815162	0.361239	FALSE	FALSE	Trans (>250 kb)			0.485001
ENSG00000142186	SCYL1	11	q13.1	65292548	65306175	2.63963	0.00829956	0.362459	FALSE	FALSE	Trans (>250 kb)			0.323318
ENSG00000079432	CIC	19	q13.2	42772689	42799949	2.63727	0.00835767	0.362459	FALSE	FALSE	Trans (>250 kb)			0.279422
ENSG00000104059	FAM189A1	15	q13.1	29412457	29862927	2.63631	0.00838125	0.362459	FALSE	FALSE	Trans (>250 kb)			0.560794
ENSG00000064419	TNPO3	7	q32.1	128594948	128695198	2.63526	0.00840724	0.362459	FALSE	FALSE	Trans (>250 kb)			0.590891
ENSG00000183741	CBX6	22	q13.1	39257455	39268319	2.6346	0.00842364	0.362459	FALSE	FALSE	Trans (>250 kb)			0.819168
ENSG00000011105	TSPAN9	12	p13.33	3186521	3395730	2.63069	0.00852113	0.362459	FALSE	FALSE	Trans (>250 kb)			0.039546
ENSG00000132471	WBP2	17	q25.1	73841780	73852588	2.62996	0.00853957	0.362459	FALSE	FALSE	Trans (>250 kb)			0.308219
ENSG00000188649	CC2D2B	10	q24.1	97733786	97792441	2.62929	0.00855636	0.362459	FALSE	FALSE	Trans (>250 kb)			0.223228
ENSG00000148300	REXO4	9	q34.2	136271186	136283164	2.62823	0.008583	0.362459	FALSE	FALSE	Trans (>250 kb)			0.283822
ENSG00000125505	MBOAT7	19	q13.42	54677107	54693733	2.62772	0.00859596	0.362459	FALSE	FALSE	Trans (>250 kb)			0.911859
ENSG00000081051	AFP	4	q13.3	74296855	74321891	2.6232	0.00871094	0.362459	FALSE	FALSE	Trans (>250 kb)			0.352715
ENSG00000083168	KAT6A	8	p11.21	41786997	41909508	2.62315	0.00871212	0.362459	FALSE	FALSE	Trans (>250 kb)			0.962154
ENSG00000011454	RABGAP1	9	q33.2	125703112	125867145	2.62308	0.00871384	0.362459	FALSE	FALSE	Trans (>250 kb)			0.645785
ENSG00000162729	IGSF8	1	q23.2	160061130	160068733	2.62232	0.00873339	0.362459	FALSE	FALSE	Trans (>250 kb)			0.122238
ENSG00000204394	VARS	6	p21.33	31745295	31763730	2.62224	0.00873538	0.362459	FALSE	FALSE	Trans (>250 kb)			0.0954405
ENSG00000082805	ERC1	12	p13.33	1099675	1605099	2.61992	0.00879494	0.362459	FALSE	FALSE	Trans (>250 kb)			0.563894
ENSG00000197081	IGF2R	6	q25.3	160390131	160534539	2.61779	0.00885022	0.362459	FALSE	FALSE	Trans (>250 kb)			0.917558
ENSG00000154917	RAB6B	3	q22.1	133543083	133614680	2.61738	0.00886081	0.362459	FALSE	FALSE	Trans (>250 kb)			0.141536
ENSG00000198853	RUSC2	9	p13.3	35490124	35561895	2.61658	0.00888155	0.362459	FALSE	FALSE	Trans (>250 kb)			0.369713
ENSG00000118058	KMT2A	11	q23.3	118307205	118397539	2.6154	0.00891242	0.362459	FALSE	FALSE	Trans (>250 kb)			0.69748
ENSG00000124313	IQSEC2	X	p11.22	53262058	53350522	2.61534	0.00891391	0.362459	FALSE	FALSE	Trans (>250 kb)
ENSG00000170638	TRABD	22	q13.33	50624344	50638027	2.60662	0.00914402	0.366694	FALSE	FALSE	Trans (>250 kb)			0.0427457
ENSG00000188760	TMEM198	2	q35	220408385	220415317	2.60618	0.00915595	0.366694	FALSE	FALSE	Trans (>250 kb)			0.641386
ENSG00000101152	DNAJC5	20	q13.33	62526518	62567384	2.60545	0.00917545	0.366694	FALSE	FALSE	Trans (>250 kb)			0.30062
ENSG00000153147	SMARCA5	4	q31.21	144434616	144478639	2.603	0.00924129	0.367758	FALSE	FALSE	Trans (>250 kb)			0.855764
ENSG00000105429	MEGF8	19	q13.2	42829761	42882921	2.60111	0.00929217	0.369052	FALSE	FALSE	Trans (>250 kb)			0.984752
ENSG00000054523	KIF1B	1	p36.22	10270863	10441661	2.59826	0.0093698	0.370904	FALSE	FALSE	Trans (>250 kb)			0.594891
ENSG00000116539	ASH1L	1	q22	155305059	155532598	2.59225	0.00953501	0.37369	FALSE	FALSE	Trans (>250 kb)			0.127537
ENSG00000141568	FOXK2	17	q25.3	80477589	80602538	2.59156	0.00955419	0.37369	FALSE	FALSE	Trans (>250 kb)			0.711979
ENSG00000139112	GABARAPL1	12	p13.2	10365057	10375727	2.59144	0.00955747	0.37369	FALSE	FALSE	Trans (>250 kb)			0.580792
ENSG00000164916	FOXK1	7	p22.1	4683388	4811074	2.58277	0.00980107	0.377529	FALSE	FALSE	Trans (>250 kb)			0.225927
ENSG00000145087	STXBP5L	3	q13.33	120626919	121143608	2.58185	0.00982713	0.377529	FALSE	FALSE	Trans (>250 kb)			0.729677
ENSG00000163659	TIPARP	3	q25.31	156391024	156424559	2.58165	0.00983293	0.377529	FALSE	FALSE	Trans (>250 kb)			0.484002
ENSG00000163930	BAP1	3	p21.1	52435029	52444366	2.58044	0.00986737	0.377529	FALSE	FALSE	Trans (>250 kb)			0.166433
ENSG00000213638	ADAT3	19	p13.3	1905377	1913444	2.58041	0.0098683	0.377529	FALSE	FALSE	Trans (>250 kb)			0.864664
ENSG00000124587	PEX6	6	p21.1	42931608	42946958	2.57945	0.00989582	0.377529	FALSE	FALSE	Trans (>250 kb)			0.79577
ENSG00000168490	PHYHIP	8	p21.3	22077222	22089854	2.57922	0.00990237	0.377529	FALSE	FALSE	Trans (>250 kb)			0.0229477
ENSG00000198825	INPP5F	10	q26.11	121485609	121588652	2.5757	0.0100038	0.377638	FALSE	FALSE	Trans (>250 kb)			0.0311469
ENSG00000060069	CTDP1	18	q23	77439801	77514510	2.57468	0.0100332	0.377638	FALSE	FALSE	Trans (>250 kb)			0.391711
ENSG00000105298	CACTIN	19	p13.3	3610639	3626813	2.57397	0.0100538	0.377638	FALSE	FALSE	Trans (>250 kb)			0.959623
ENSG00000196700	ZNF512B	20	q13.33	62588055	62680113	2.57394	0.0100547	0.377638	FALSE	FALSE	Trans (>250 kb)			0.59839
ENSG00000009694	TENM1	X	q25	123509753	124097666	2.57088	0.0101442	0.377638	FALSE	FALSE	Trans (>250 kb)
ENSG00000169710	FASN	17	q25.3	80036214	80056208	2.57042	0.0101577	0.377638	FALSE	FALSE	Trans (>250 kb)			0.454705
ENSG00000232434	C9orf172	9	q34.3	139738867	139741797	2.56915	0.0101949	0.377638	FALSE	FALSE	Trans (>250 kb)			0.368551
ENSG00000239857	GET4	7	p22.3	916189	936073	2.56908	0.0101969	0.377638	FALSE	FALSE	Trans (>250 kb)			0.0740426
ENSG00000094914	AAAS	12	q13.13	53701240	53718648	2.56725	0.010251	0.377638	FALSE	FALSE	Trans (>250 kb)			0.580192
ENSG00000204120	GIGYF2	2	q37.1	233562009	233725285	2.5654	0.0103058	0.377638	FALSE	FALSE	Trans (>250 kb)			0.20373
ENSG00000041988	THAP3	1	p36.31	6684926	6695646	2.5651	0.0103147	0.377638	FALSE	FALSE	Trans (>250 kb)			0.133837
ENSG00000140691	ARMC5	16	p11.2	31469401	31478487	2.56421	0.0103412	0.377638	FALSE	FALSE	Trans (>250 kb)			0.20143
ENSG00000126070	AGO3	1	p34.3	36396319	36538101	2.56346	0.0103634	0.377638	FALSE	FALSE	Trans (>250 kb)			0.784272
ENSG00000103326	CAPN15	16	p13.3	577717	604636	2.56212	0.0104036	0.378103	FALSE	FALSE	Trans (>250 kb)			0.941848
ENSG00000148331	ASB6	9	q34.11	132399171	132404444	2.55628	0.0105797	0.380563	FALSE	FALSE	Trans (>250 kb)			0.477002
ENSG00000163704	PRRT3	3	p25.3	9987226	9994078	2.55503	0.0106178	0.380563	FALSE	FALSE	Trans (>250 kb)			0.30362
ENSG00000126749	EMG1	12	p13.31	7072408	7105520	2.55208	0.0107081	0.381009	FALSE	FALSE	Trans (>250 kb)
ENSG00000272636	DOC2B	17	p13.3	5810	31427	2.54687	0.0108693	0.381451	FALSE	FALSE	Trans (>250 kb)			0.0829417
ENSG00000168395	ING5	2	q37.3	242641450	242668893	2.54605	0.0108948	0.381451	FALSE	FALSE	Trans (>250 kb)
ENSG00000198792	TMEM184B	22	q13.1	38615298	38669040	2.54504	0.0109265	0.381451	FALSE	FALSE	Trans (>250 kb)			0.291821
ENSG00000084731	KIF3C	2	p23.3	26149471	26205618	2.54454	0.0109421	0.381451	FALSE	FALSE	Trans (>250 kb)			0.167733
ENSG00000110400	PVRL1	11	q23.3	119494120	119599794	2.54445	0.010945	0.381451	FALSE	FALSE	Trans (>250 kb)			0.69938
ENSG00000011021	CLCN6	1	p36.22	11866207	11903201	2.54165	0.0110331	0.38287	FALSE	FALSE	Trans (>250 kb)			0.462604
ENSG00000182095	TNRC18	7	p22.1	5346421	5465045	2.54046	0.0110708	0.383058	FALSE	FALSE	Trans (>250 kb)			0.664084
ENSG00000162585	C1orf86	1	p36.33	2115903	2144159	2.53959	0.0110984	0.38331	FALSE	FALSE	Trans (>250 kb)			0.164334
ENSG00000108509	CAMTA2	17	p13.2	4871287	4890960	2.53907	0.0111148	0.38331	FALSE	FALSE	Trans (>250 kb)			0.440206
ENSG00000148634	HERC4	10	q21.3	69681665	69835105	2.53714	0.0111763	0.383927	FALSE	FALSE	Trans (>250 kb)			0.258824
ENSG00000169221	TBC1D10B	16	p11.2	30368423	30381585	2.53166	0.0113523	0.38707	FALSE	FALSE	Trans (>250 kb)			0.522398
ENSG00000108840	HDAC5	17	q21.31	42154114	42201070	2.52906	0.0114367	0.38707	FALSE	FALSE	Trans (>250 kb)			0.10144
ENSG00000081014	AP4E1	15	q21.2	51200869	51298097	2.52906	0.0114368	0.38707	FALSE	FALSE	Trans (>250 kb)			0.852465
ENSG00000049246	PER3	1	p36.23	7844380	7905237	2.5241	0.0115995	0.38707	FALSE	FALSE	Trans (>250 kb)			0.490701
ENSG00000131263	RLIM	X	q13.2	73805052	73834452	2.5227	0.0116458	0.38707	FALSE	FALSE	Trans (>250 kb)
ENSG00000014164	ZC3H3	8	q24.3	144519825	144623623	2.52267	0.0116469	0.38707	FALSE	FALSE	Trans (>250 kb)			0.152635
ENSG00000115977	AAK1	2	p13.3	69688532	69901481	2.52013	0.0117311	0.38707	FALSE	FALSE	Trans (>250 kb)			0.219728
ENSG00000196233	LCOR	10	q24.1	98592017	98740800	2.51972	0.0117448	0.38707	FALSE	FALSE	Trans (>250 kb)			0.09954
ENSG00000143373	ZNF687	1	q21.3	151254094	151264656	2.51902	0.0117682	0.38707	FALSE	FALSE	Trans (>250 kb)			0.530997
ENSG00000096395	MLN	6	p21.31	33762450	33771788	2.5184	0.011789	0.38707	FALSE	FALSE	Trans (>250 kb)			0.524498
ENSG00000099625	C19orf26	19	p13.3	1228286	1238026	2.51725	0.0118276	0.38707	FALSE	FALSE	Trans (>250 kb)
ENSG00000127554	GFER	16	p13.3	2034208	2037750	2.51605	0.0118677	0.38707	FALSE	FALSE	Trans (>250 kb)			0.521398
ENSG00000139697	SBNO1	12	q24.31	123773656	123849390	2.51591	0.0118725	0.38707	FALSE	FALSE	Trans (>250 kb)			0.99895
ENSG00000100307	CBX7	22	q13.1	39516172	39548679	2.51539	0.0118901	0.38707	FALSE	FALSE	Trans (>250 kb)			0.535696
ENSG00000133055	MYBPH	1	q32.1	203136939	203144941	2.51352	0.0119532	0.387578	FALSE	FALSE	Trans (>250 kb)			0.510999
ENSG00000147421	HMBOX1	8	p21.1	28747911	28922281	2.51273	0.0119802	0.38773	FALSE	FALSE	Trans (>250 kb)			0.707179
ENSG00000155252	PI4K2A	10	q24.2	99344131	99436191	2.51188	0.012009	0.387947	FALSE	FALSE	Trans (>250 kb)			0.231527
ENSG00000119986	AVPI1	10	q24.2	99437181	99447080	2.50927	0.0120981	0.389498	FALSE	FALSE	Trans (>250 kb)			0.126837
ENSG00000106948	AKNA	9	q32	117096436	117156685	2.50846	0.0121259	0.389498	FALSE	FALSE	Trans (>250 kb)			0.968353
ENSG00000100401	RANGAP1	22	q13.2	41641615	41682255	2.5083	0.0121314	0.389498	FALSE	FALSE	Trans (>250 kb)			0.80097
ENSG00000088899	LZTS3	20	p13	3143263	3154192	2.50818	0.0121354	0.389498	FALSE	FALSE	Trans (>250 kb)			0.171233
ENSG00000126461	SCAF1	19	q13.33	50145382	50161899	2.50714	0.0121713	0.389498	FALSE	FALSE	Trans (>250 kb)			0.272523
ENSG00000160539	PPAPDC3	9	q34.13	134165081	134184649	2.50595	0.0122124	0.389498	FALSE	FALSE	Trans (>250 kb)			0.478002
ENSG00000142784	WDTC1	1	p36.11	27561007	27635110	2.50283	0.0123206	0.390645	FALSE	FALSE	Trans (>250 kb)			0.170333
ENSG00000175544	CABP4	11	q13.2	67219877	67226699	2.50061	0.0123981	0.392395	FALSE	FALSE	Trans (>250 kb)			0.426607
ENSG00000167110	GOLGA2	9	q34.11	131018108	131038274	2.50007	0.0124168	0.392395	FALSE	FALSE	Trans (>250 kb)			0.226227
ENSG00000072364	AFF4	5	q31.1	132211071	132299326	2.49873	0.012464	0.392804	FALSE	FALSE	Trans (>250 kb)			0.0133487
ENSG00000118046	STK11	19	p13.3	1189406	1228428	2.49682	0.0125311	0.39408	FALSE	FALSE	Trans (>250 kb)			0.349215
ENSG00000127054	CPSF3L	1	p36.33	1246965	1260071	2.49167	0.0127145	0.39854	FALSE	FALSE	Trans (>250 kb)
ENSG00000064932	SBNO2	19	p13.3	1107636	1174282	2.49115	0.012733	0.39854	FALSE	FALSE	Trans (>250 kb)			0.349215
ENSG00000150990	DHX37	12	q24.31	125431371	125473668	2.49051	0.0127559	0.39854	FALSE	FALSE	Trans (>250 kb)			0.914259
ENSG00000205858	LRRC72	7	p21.1	16566505	16621193	2.49023	0.0127661	0.39854	FALSE	FALSE	Trans (>250 kb)			0.029747
ENSG00000166135	HIF1AN	10	q24.31	102288829	102319755	2.48932	0.0127986	0.398922	FALSE	FALSE	Trans (>250 kb)			0.559494
ENSG00000006459	KDM7A	7	q34	139784546	139876835	2.48559	0.0129336	0.400598	FALSE	FALSE	Trans (>250 kb)			0.0462454
ENSG00000183624	HMCES	3	q21.3	128997671	129025029	2.4804	0.0131233	0.402045	FALSE	FALSE	Trans (>250 kb)			0.342916
ENSG00000258417	OC90	8	q24.22	133036467	133097902	2.47942	0.0131596	0.402045	FALSE	FALSE	Trans (>250 kb)			0.20203
ENSG00000145220	LYAR	4	p16.3	4269428	4291896	2.47875	0.0131842	0.402045	FALSE	FALSE	Trans (>250 kb)			0.338616
ENSG00000196313	POM121	7	q11.23	72349936	72421979	2.47823	0.0132034	0.402045	FALSE	FALSE	Trans (>250 kb)			0.353615
ENSG00000160785	SLC25A44	1	q22	156163880	156182587	2.47572	0.0132967	0.402045	FALSE	FALSE	Trans (>250 kb)			0.420608
ENSG00000162706	CADM3	1	q23.2	159141399	159173103	2.47418	0.0133542	0.402045	FALSE	FALSE	Trans (>250 kb)			0.563194
ENSG00000080371	RAB21	12	q21.1	72148654	72184699	2.47353	0.0133787	0.402045	FALSE	FALSE	Trans (>250 kb)			0.485401
ENSG00000125676	THOC2	X	q25	122734412	122866906	2.4707	0.0134849	0.402045	FALSE	FALSE	Trans (>250 kb)
ENSG00000174996	KLC2	11	q13.2	66024765	66035331	2.4699	0.0135152	0.402045	FALSE	FALSE	Trans (>250 kb)			0.191531
ENSG00000164715	LMTK2	7	q21.3	97736197	97838945	2.46843	0.0135708	0.402045	FALSE	FALSE	Trans (>250 kb)			0.688981
ENSG00000081138	CDH7	18	q22.1	63417488	63548638	2.46842	0.0135712	0.402045	FALSE	FALSE	Trans (>250 kb)			0.544796
ENSG00000177943	MAMDC4	9	q34.3	139745395	139755249	2.46835	0.0135738	0.402045	FALSE	FALSE	Trans (>250 kb)			0.236826
ENSG00000133069	TMCC2	1	q32.1	205197304	205242471	2.46811	0.0135827	0.402045	FALSE	FALSE	Trans (>250 kb)			0.374213
ENSG00000107554	DNMBP	10	q24.2	101635334	101769676	2.46803	0.013586	0.402045	FALSE	FALSE	Trans (>250 kb)			0.809969
ENSG00000148339	SLC25A25	9	q34.11	130830480	130871524	2.4678	0.0135948	0.402045	FALSE	FALSE	Trans (>250 kb)			0.0756424
ENSG00000170100	ZNF778	16	q24.3	89284118	89295363	2.46771	0.013598	0.402045	FALSE	FALSE	Trans (>250 kb)			0.974753
ENSG00000104731	KLHDC4	16	q24.2	87730091	87799598	2.46341	0.0137623	0.405569	FALSE	FALSE	Trans (>250 kb)			0.920458
ENSG00000134109	EDEM1	3	p26.1	5229331	5261642	2.46294	0.0137805	0.405569	FALSE	FALSE	Trans (>250 kb)			0.868163
ENSG00000138131	LOXL4	10	q24.2	100007447	100028007	2.46062	0.0138698	0.407055	FALSE	FALSE	Trans (>250 kb)			0.0754425
ENSG00000258366	RTEL1	20	q13.33	62289163	62328416	2.45852	0.0139512	0.407132	FALSE	FALSE	Trans (>250 kb)			0.456604
ENSG00000164535	DAGLB	7	p22.1	6448757	6523821	2.4585	0.0139519	0.407132	FALSE	FALSE	Trans (>250 kb)			0.322618
ENSG00000160703	NLRX1	11	q23.3	119037277	119054725	2.45759	0.0139871	0.407433	FALSE	FALSE	Trans (>250 kb)			0.450005
ENSG00000112159	MDN1	6	q15	90352218	90529442	2.4542	0.0141199	0.408561	FALSE	FALSE	Trans (>250 kb)			0.589891
ENSG00000100403	ZC3H7B	22	q13.2	41697526	41756151	2.45386	0.0141333	0.408561	FALSE	FALSE	Trans (>250 kb)			0.582692
ENSG00000111737	RAB35	12	q24.23	120532899	120555306	2.45151	0.0142259	0.408924	FALSE	FALSE	Trans (>250 kb)			0.0531447
ENSG00000038532	CLEC16A	16	p13.13	11038345	11276046	2.45089	0.0142503	0.408924	FALSE	FALSE	Trans (>250 kb)			0.264124
ENSG00000187772	LIN28B	6	q16.3	105404923	105531207	2.45031	0.0142732	0.408924	FALSE	FALSE	Trans (>250 kb)			0.968453
ENSG00000175221	MED16	19	p13.3	867962	893218	2.44817	0.0143585	0.409161	FALSE	FALSE	Trans (>250 kb)
ENSG00000148842	CNNM2	10	q24.32	104678050	104849978	2.44733	0.0143919	0.409161	FALSE	FALSE	Trans (>250 kb)			0.115038
ENSG00000058729	RIOK2	5	q15	96496571	96518964	2.44451	0.0145047	0.411616	FALSE	FALSE	Trans (>250 kb)			0.157834
ENSG00000090020	SLC9A1	1	p36.11	27425306	27493472	2.44414	0.0145198	0.411616	FALSE	FALSE	Trans (>250 kb)			0.0577442
ENSG00000175931	UBE2O	17	q25.1	74385532	74449288	2.44336	0.0145512	0.411916	FALSE	FALSE	Trans (>250 kb)			0.842666
ENSG00000055609	KMT2C	7	q36.1	151832010	152133090	2.44049	0.0146674	0.414009	FALSE	FALSE	Trans (>250 kb)			0.190131
ENSG00000224051	GLTPD1	1	p36.33	1260136	1264277	2.43978	0.0146961	0.414146	FALSE	FALSE	Trans (>250 kb)
ENSG00000067191	CACNB1	17	q12	37329709	37353956	2.43717	0.0148026	0.415871	FALSE	FALSE	Trans (>250 kb)			0.859064
ENSG00000167881	SRP68	17	q25.1	74035184	74068734	2.43694	0.014812	0.415871	FALSE	FALSE	Trans (>250 kb)			0.0768423
ENSG00000067596	DHX8	17	q21.31	41561233	41621831	2.43418	0.0149254	0.416728	FALSE	FALSE	Trans (>250 kb)			0.967653
ENSG00000102858	MGRN1	16	p13.3	4666494	4740975	2.43382	0.0149402	0.416728	FALSE	FALSE	Trans (>250 kb)			0.355414
ENSG00000102038	SMARCA1	X	q25	128580480	128657477	2.43287	0.0149798	0.416803	FALSE	FALSE	Trans (>250 kb)
ENSG00000104517	UBR5	8	q22.3	103265240	103425069	2.43102	0.0150565	0.418644	FALSE	FALSE	Trans (>250 kb)			0.0417458
ENSG00000105556	MIER2	19	p13.3	305575	344798	2.42936	0.0151255	0.418733	FALSE	FALSE	Trans (>250 kb)			0.153835
ENSG00000143776	CDC42BPA	1	q42.13	227177566	227506175	2.42852	0.0151604	0.418733	FALSE	FALSE	Trans (>250 kb)			0.710579
ENSG00000157741	UBN2	7	q34	138915102	138992982	2.42807	0.0151792	0.418733	FALSE	FALSE	Trans (>250 kb)			0.211729
ENSG00000023171	GRAMD1B	11	q24.1	123396344	123498482	2.42751	0.0152031	0.418733	FALSE	FALSE	Trans (>250 kb)			0.4984
ENSG00000155506	LARP1	5	q33.2	154092462	154197167	2.4259	0.0152706	0.418733	FALSE	FALSE	Trans (>250 kb)			0.865063
ENSG00000167106	FAM102A	9	q34.11	130702858	130742792	2.42066	0.0154923	0.42011	FALSE	FALSE	Trans (>250 kb)			0.422908
ENSG00000168818	STX18	4	p16.2	4417469	4544073	2.42047	0.0155006	0.42011	FALSE	FALSE	Trans (>250 kb)			0.915058
ENSG00000038358	EDC4	16	q22.1	67906926	67918406	2.41991	0.0155243	0.420138	FALSE	FALSE	Trans (>250 kb)			0.00794921
ENSG00000158545	ZC3H18	16	q24.2	88636789	88698374	2.41679	0.015658	0.420995	FALSE	FALSE	Trans (>250 kb)			0.492501
ENSG00000130396	MLLT4	6	q27	168227602	168372703	2.41615	0.0156858	0.420995	FALSE	FALSE	Trans (>250 kb)			0.149635
ENSG00000171435	KSR2	12	q24.23	117890817	118406788	2.41571	0.0157045	0.420995	FALSE	FALSE	Trans (>250 kb)			0.5033
ENSG00000212864	RNF208	9	q34.3	140114707	140116033	2.41513	0.0157296	0.420995	FALSE	FALSE	Trans (>250 kb)
ENSG00000126705	AHDC1	1	p36.11	27860546	27930942	2.4124	0.0158481	0.421592	FALSE	FALSE	Trans (>250 kb)			0.40031
ENSG00000168477	TNXB	6	p21.33	32008931	32083111	2.4111	0.0159045	0.421592	FALSE	FALSE	Trans (>250 kb)			0.19973
ENSG00000172572	PDE3A	12	p12.2	20522179	20837315	2.41098	0.0159095	0.421592	FALSE	FALSE	Trans (>250 kb)			0.225327
ENSG00000161847	RAVER1	19	p13.2	10426888	10444316	2.40812	0.016035	0.423475	FALSE	FALSE	Trans (>250 kb)			0.106039
ENSG00000108424	KPNB1	17	q21.32	45726842	45762871	2.40709	0.01608	0.423475	FALSE	FALSE	Trans (>250 kb)			0.0552445
ENSG00000007866	TEAD3	6	p21.31	35441374	35464853	2.40703	0.016083	0.423475	FALSE	FALSE	Trans (>250 kb)			0.0626437
ENSG00000185049	NELFA	4	p16.3	1984441	2043630	2.40515	0.016166	0.423475	FALSE	FALSE	Trans (>250 kb)			0.848865
ENSG00000139116	KIF21A	12	q12	39687030	39837192	2.40472	0.0161849	0.423475	FALSE	FALSE	Trans (>250 kb)			0.254325
ENSG00000127663	KDM4B	19	p13.3	4969125	5153606	2.40459	0.0161906	0.423475	FALSE	FALSE	Trans (>250 kb)			0.888061
ENSG00000139718	SETD1B	12	q24.31	122242086	122270562	2.40419	0.0162086	0.423475	FALSE	FALSE	Trans (>250 kb)			0.854365
ENSG00000114030	KPNA1	3	q21.1	122140796	122233792	2.40237	0.0162893	0.424244	FALSE	FALSE	Trans (>250 kb)			0.983952
ENSG00000120217	CD274	9	p24.1	5450503	5470566	2.40225	0.0162945	0.424244	FALSE	FALSE	Trans (>250 kb)			0.870463
ENSG00000158941	CCAR2	8	p21.3	22462145	22479027	2.39896	0.0164417	0.426896	FALSE	FALSE	Trans (>250 kb)			0.0417458
ENSG00000087152	ATXN7L3	17	q21.31	42269173	42277481	2.39878	0.0164496	0.426896	FALSE	FALSE	Trans (>250 kb)			0.255524
ENSG00000108256	NUFIP2	17	q11.2	27582854	27621136	2.39678	0.0165399	0.427892	FALSE	FALSE	Trans (>250 kb)			0.355414
ENSG00000103932	RPAP1	15	q15.1	41809374	41836467	2.39655	0.01655	0.427892	FALSE	FALSE	Trans (>250 kb)			0.924158
ENSG00000155761	SPAG17	1	p12	118496484	118727846	2.39443	0.0166461	0.428988	FALSE	FALSE	Trans (>250 kb)			0.0256474
ENSG00000107829	FBXW4	10	q24.32	103370423	103455052	2.39227	0.0167445	0.428988	FALSE	FALSE	Trans (>250 kb)			0.450805
ENSG00000106635	BCL7B	7	q11.23	72950686	72972332	2.39136	0.0167862	0.428988	FALSE	FALSE	Trans (>250 kb)			0.815168
ENSG00000049769	PPP1R3F	X	p11.23	49126306	49157929	2.39092	0.0168064	0.428988	FALSE	FALSE	Trans (>250 kb)
ENSG00000113407	TARS	5	p13.3	33440802	33469644	2.38708	0.0169826	0.428988	FALSE	FALSE	Trans (>250 kb)			0.627887
ENSG00000106665	CLIP2	7	q11.23	73703805	73820273	2.38686	0.0169928	0.428988	FALSE	FALSE	Trans (>250 kb)			0.168033
ENSG00000206260	PRR23A	3	q23	138722804	138725110	2.38669	0.0170009	0.428988	FALSE	FALSE	Trans (>250 kb)			0.838266
ENSG00000198301	SDAD1	4	q21.1	76862103	76912115	2.38625	0.017021	0.428988	FALSE	FALSE	Trans (>250 kb)			0.908359
ENSG00000250091	DNAH10OS	12	q24.31	124410971	124419531	2.38605	0.0170304	0.428988	FALSE	FALSE	Trans (>250 kb)			0.59969
ENSG00000156860	FBRS	16	p11.2	30669752	30682135	2.38572	0.0170458	0.428988	FALSE	FALSE	Trans (>250 kb)			0.106139
ENSG00000131375	CAPN7	3	p25.1	15247659	15294425	2.38563	0.0170497	0.428988	FALSE	FALSE	Trans (>250 kb)			0.90246
ENSG00000100321	SYNGR1	22	q13.1	39745930	39781593	2.38554	0.0170542	0.428988	FALSE	FALSE	Trans (>250 kb)			0.0726427
ENSG00000136628	EPRS	1	q41	220141943	220220000	2.38547	0.0170575	0.428988	FALSE	FALSE	Trans (>250 kb)			0.249425
ENSG00000106608	URGCP	7	p13	43915493	43966010	2.38523	0.0170685	0.428988	FALSE	FALSE	Trans (>250 kb)			0.0869413
ENSG00000125447	GGA3	17	q25.1	73232694	73258444	2.383	0.0171721	0.430316	FALSE	FALSE	Trans (>250 kb)			0.10144
ENSG00000090975	PITPNM2	12	q24.31	123468027	123634562	2.38186	0.0172257	0.430316	FALSE	FALSE	Trans (>250 kb)			0.938956
ENSG00000144357	UBR3	2	q31.1	170683968	170940641	2.37962	0.0173304	0.430316	FALSE	FALSE	Trans (>250 kb)			0.956354
ENSG00000197226	TBC1D9B	5	q35.3	179289066	179334859	2.37914	0.017353	0.430316	FALSE	FALSE	Trans (>250 kb)			0.280822
ENSG00000114554	PLXNA1	3	q21.3	126707437	126756235	2.37794	0.0174097	0.431122	FALSE	FALSE	Trans (>250 kb)			0.623088
ENSG00000116704	SLC35D1	1	p31.3	67465015	67519782	2.37677	0.0174652	0.431153	FALSE	FALSE	Trans (>250 kb)			0.830167
ENSG00000197694	SPTAN1	9	q34.11	131314866	131395941	2.37331	0.0176293	0.432409	FALSE	FALSE	Trans (>250 kb)			0.673483
ENSG00000130479	MAP1S	19	p13.11	17830051	17845325	2.37281	0.0176533	0.432409	FALSE	FALSE	78906	rs8111424	2.838e-13	6.7251e-05
ENSG00000136854	STXBP1	9	q34.11	130374544	130457460	2.36943	0.0178156	0.434677	FALSE	FALSE	Trans (>250 kb)			0.557094
ENSG00000105229	PIAS4	19	p13.3	4007644	4039384	2.3658	0.0179913	0.435946	FALSE	FALSE	Trans (>250 kb)			0.89726
ENSG00000188282	RUFY4	2	q35	218899683	218955304	2.36416	0.0180708	0.435946	FALSE	FALSE	Trans (>250 kb)			0.214529
ENSG00000172943	PHF8	X	p11.22	53963109	54075391	2.36185	0.0181838	0.436024	FALSE	FALSE	Trans (>250 kb)
ENSG00000116285	ERRFI1	1	p36.23	8064464	8086368	2.35791	0.018378	0.438819	FALSE	FALSE	Trans (>250 kb)			0.124038
ENSG00000142687	KIAA0319L	1	p34.3	35899091	36023551	2.3575	0.0183984	0.438893	FALSE	FALSE	Trans (>250 kb)			0.264924
ENSG00000181222	POLR2A	17	p13.1	7387685	7417933	2.35645	0.0184507	0.439078	FALSE	FALSE	Trans (>250 kb)			0.0030497
ENSG00000148719	DNAJB12	10	q22.1	74092588	74114988	2.35572	0.0184867	0.439224	FALSE	FALSE	Trans (>250 kb)			0.0807419
ENSG00000164944	KIAA1429	8	q22.1	95499921	95565757	2.35216	0.018665	0.441083	FALSE	FALSE	Trans (>250 kb)			0.850565
ENSG00000119383	PPP2R4	9	q34.11	131873229	131911225	2.35175	0.0186855	0.441083	FALSE	FALSE	Trans (>250 kb)			0.070143
ENSG00000143669	LYST	1	q42.3	235824341	236046940	2.35116	0.0187151	0.441274	FALSE	FALSE	Trans (>250 kb)			0.317818
ENSG00000172939	OXSR1	3	p22.2	38206580	38296979	2.34833	0.0188576	0.444274	FALSE	FALSE	Trans (>250 kb)			0.448205
ENSG00000010295	IFFO1	12	p13.31	6647541	6665239	2.34504	0.0190251	0.446801	FALSE	FALSE	Trans (>250 kb)			0.990451
ENSG00000171303	KCNK3	2	p23.3	26915619	26956288	2.34479	0.019038	0.446801	FALSE	FALSE	Trans (>250 kb)			0.180432
ENSG00000159023	EPB41	1	p35.3	29213603	29446553	2.34381	0.0190881	0.446801	FALSE	FALSE	Trans (>250 kb)			0.99535
ENSG00000259571	BLID	11	q24.1	121986062	121986923	2.34373	0.019092	0.446801	FALSE	FALSE	Trans (>250 kb)			0.870363
ENSG00000151623	NR3C2	4	q31.23	148999913	149365850	2.34289	0.019135	0.446801	FALSE	FALSE	Trans (>250 kb)			0.368513
ENSG00000164114	MAP9	4	q32.1	156263810	156298122	2.34285	0.0191368	0.446801	FALSE	FALSE	Trans (>250 kb)			0.347915
ENSG00000086712	TXLNG	X	p22.2	16804550	16862642	2.34269	0.0191452	0.446801	FALSE	FALSE	Trans (>250 kb)
ENSG00000182208	MOB2	11	p15.5	1490687	1522477	2.34129	0.0192171	0.447216	FALSE	FALSE	Trans (>250 kb)			0.419608
ENSG00000151532	VTI1A	10	q25.2	114206756	114578503	2.34006	0.0192808	0.447858	FALSE	FALSE	Trans (>250 kb)			0.175332
ENSG00000112249	ASCC3	6	q16.3	100956070	101329248	2.33649	0.0194659	0.450519	FALSE	FALSE	Trans (>250 kb)			0.963054
ENSG00000143458	GABPB2	1	q21.3	151043054	151098018	2.335	0.0195436	0.450749	FALSE	FALSE	Trans (>250 kb)			0.347315
ENSG00000163348	PYGO2	1	q21.3	154929502	154936329	2.33359	0.019617	0.450749	FALSE	FALSE	Trans (>250 kb)			0.247225
ENSG00000072195	SPEG	2	q35	220299568	220363009	2.33323	0.0196362	0.450749	FALSE	FALSE	Trans (>250 kb)			0.0152485
ENSG00000175416	CLTB	5	q35.2	175819456	175843570	2.33305	0.0196454	0.450749	FALSE	FALSE	Trans (>250 kb)			0.740176
ENSG00000103264	FBXO31	16	q24.2	87360593	87425748	2.33119	0.0197433	0.451573	FALSE	FALSE	Trans (>250 kb)			0.0366463
ENSG00000178951	ZBTB7A	19	p13.3	4044362	4066943	2.33038	0.0197862	0.451573	FALSE	FALSE	Trans (>250 kb)			0.805569
ENSG00000165288	BRWD3	X	q21.1	79926353	80065187	2.33017	0.0197973	0.451573	FALSE	FALSE	Trans (>250 kb)
ENSG00000188786	MTF1	1	p34.3	38275239	38325292	2.32823	0.0199001	0.451573	FALSE	FALSE	Trans (>250 kb)			0.149535
ENSG00000138688	KIAA1109	4	q27	123073488	123283913	2.32772	0.0199271	0.451573	FALSE	FALSE	Trans (>250 kb)			0.868263
ENSG00000155256	ZFYVE27	10	q24.2	99496878	99520664	2.32764	0.0199313	0.451573	FALSE	FALSE	Trans (>250 kb)			0.869863
ENSG00000160753	RUSC1	1	q22	155290687	155300905	2.32716	0.0199565	0.451573	FALSE	FALSE	Trans (>250 kb)			0.0832417
ENSG00000164100	NDST3	4	q26	118954773	119179803	2.32628	0.0200037	0.451573	FALSE	FALSE	Trans (>250 kb)			0.170033
ENSG00000079387	SENP1	12	q13.11	48436681	48500091	2.32611	0.0200124	0.451573	FALSE	FALSE	Trans (>250 kb)			0.620088
ENSG00000110395	CBL	11	q23.3	119076752	119178859	2.32575	0.0200319	0.451573	FALSE	FALSE	Trans (>250 kb)			0.432607
ENSG00000158526	TSR2	X	p11.22	54466834	54471920	2.32364	0.0201448	0.453047	FALSE	FALSE	Trans (>250 kb)
ENSG00000107521	HPS1	10	q24.2	100175955	100206684	2.32187	0.02024	0.45317	FALSE	FALSE	Trans (>250 kb)			0.556694
ENSG00000156599	ZDHHC5	11	q12.1	57435219	57468659	2.31706	0.0205002	0.457376	FALSE	FALSE	Trans (>250 kb)			0.039546
ENSG00000072518	MARK2	11	q13.1	63606400	63678491	2.31682	0.0205135	0.457376	FALSE	FALSE	Trans (>250 kb)			0.00334967
ENSG00000142207	URB1	21	q22.11	33683329	33765335	2.31575	0.0205719	0.457376	FALSE	FALSE	Trans (>250 kb)			0.874163
ENSG00000117472	TSPAN1	1	p34.1	46640745	46651630	2.31408	0.0206633	0.458746	FALSE	FALSE	Trans (>250 kb)			0.405909
ENSG00000100884	CPNE6	14	q11.2	24540046	24547309	2.31242	0.0207543	0.460113	FALSE	FALSE	Trans (>250 kb)			0.828967
ENSG00000239605	C2orf61	2	p21	47272677	47382517	2.31034	0.0208691	0.460471	FALSE	FALSE	Trans (>250 kb)			0.364414
ENSG00000152409	JMY	5	q14.1	78532012	78623038	2.3093	0.0209272	0.460471	FALSE	FALSE	Trans (>250 kb)			0.616088
ENSG00000188986	NELFB	9	q34.3	140149625	140167998	2.30831	0.0209816	0.460738	FALSE	FALSE	Trans (>250 kb)
ENSG00000196834	POTEI	2	q21.1	131217028	131267239	2.30779	0.021011	0.460765	FALSE	FALSE	Trans (>250 kb)
ENSG00000182134	TDRKH	1	q21.3	151742583	151763892	2.30629	0.0210946	0.460765	FALSE	FALSE	Trans (>250 kb)			0.145935
ENSG00000071889	FAM3A	X	q28	153733350	153744566	2.30611	0.0211042	0.460765	FALSE	FALSE	Trans (>250 kb)
ENSG00000170667	RASA4B	7	q22.1	102122892	102158228	2.30161	0.0213572	0.461577	FALSE	FALSE	Trans (>250 kb)			0.970153
ENSG00000243364	EFNA4	1	q22	155036207	155042029	2.29889	0.0215112	0.461757	FALSE	FALSE	Trans (>250 kb)			0.0881412
ENSG00000152208	GRID2	4	q22.1	93225550	94695707	2.29878	0.0215173	0.461757	FALSE	FALSE	Trans (>250 kb)			0.719678
ENSG00000009954	BAZ1B	7	q11.23	72854728	72936608	2.29711	0.0216125	0.461757	FALSE	FALSE	Trans (>250 kb)			0.986451
ENSG00000038382	TRIO	5	p15.2	14143811	14532235	2.29666	0.0216382	0.461757	FALSE	FALSE	Trans (>250 kb)			0.759074
ENSG00000170242	USP47	11	p15.3	11862970	11980870	2.29655	0.0216443	0.461757	FALSE	FALSE	Trans (>250 kb)			0.171133
ENSG00000101180	HRH3	20	q13.33	60790026	60795323	2.29534	0.0217135	0.461757	FALSE	FALSE	Trans (>250 kb)			0.832167
ENSG00000128965	CHAC1	15	q15.1	41245160	41248710	2.29511	0.0217268	0.461757	FALSE	FALSE	Trans (>250 kb)			0.924758
ENSG00000138080	EMILIN1	2	p23.3	27301435	27309271	2.29501	0.0217325	0.461757	FALSE	FALSE	Trans (>250 kb)			0.218028
ENSG00000184368	MAP7D2	X	p22.12	20024831	20135035	2.29347	0.0218209	0.461757	FALSE	FALSE	Trans (>250 kb)
ENSG00000186118	TEX38	1	p33	47134527	47139266	2.29222	0.021893	0.461757	FALSE	FALSE	Trans (>250 kb)			0.373513
ENSG00000240764	PCDHGC5	5	q31.3	140868808	140892546	2.29088	0.0219703	0.461757	FALSE	FALSE	Trans (>250 kb)			0.661184
ENSG00000116954	RRAGC	1	p34.3	39303870	39325495	2.2903	0.022004	0.461757	FALSE	FALSE	Trans (>250 kb)			0.147435
ENSG00000145780	FEM1C	5	q22.3	114856608	114880591	2.28964	0.0220425	0.461757	FALSE	FALSE	Trans (>250 kb)			0.653985
ENSG00000129315	CCNT1	12	q13.12	49082247	49110681	2.28928	0.0220628	0.461757	FALSE	FALSE	Trans (>250 kb)			0.713179
ENSG00000108510	MED13	17	q23.2	60019966	60142643	2.2885	0.0221083	0.461757	FALSE	FALSE	Trans (>250 kb)			0.130537
ENSG00000157985	AGAP1	2	q37.2	236402733	237040444	2.28796	0.0221399	0.461757	FALSE	FALSE	Trans (>250 kb)			0.705579
ENSG00000136813	KIAA0368	9	q31.3	114122972	114247025	2.28794	0.0221412	0.461757	FALSE	FALSE	Trans (>250 kb)			0.582092
ENSG00000114933	INO80D	2	q33.3	206858445	206951027	2.28695	0.022199	0.46204	FALSE	FALSE	Trans (>250 kb)			0.193531
ENSG00000135503	ACVR1B	12	q13.13	52345451	52390862	2.28538	0.0222904	0.46204	FALSE	FALSE	Trans (>250 kb)			0.261224
ENSG00000151779	NBAS	2	p24.3	15307032	15701454	2.28526	0.0222973	0.46204	FALSE	FALSE	Trans (>250 kb)			0.364214
ENSG00000106404	CLDN15	7	q22.1	100875373	100882101	2.28511	0.0223067	0.46204	FALSE	FALSE	Trans (>250 kb)			0.405009
ENSG00000148396	SEC16A	9	q34.3	139334549	139372141	2.28397	0.0223733	0.46302	FALSE	FALSE	Trans (>250 kb)			0.0823418
ENSG00000072071	LPHN1	19	p13.12	14260750	14316999	2.28279	0.0224426	0.463551	FALSE	FALSE	Trans (>250 kb)			0.158234
ENSG00000004777	ARHGAP33	19	q13.12	36265434	36279724	2.28186	0.0224974	0.463722	FALSE	FALSE	Trans (>250 kb)			0.316318
ENSG00000197070	ARRDC1	9	q34.3	140500106	140509812	2.27984	0.0226171	0.465236	FALSE	FALSE	Trans (>250 kb)			0.776472
ENSG00000184702	Sep-05	22	q11.21	19701987	19712295	2.27886	0.0226754	0.46535	FALSE	FALSE	Trans (>250 kb)			0.245225
ENSG00000113615	SEC24A	5	q31.1	133984479	134063513	2.27519	0.0228948	0.467003	FALSE	FALSE	Trans (>250 kb)			0.0188481
ENSG00000075856	SART3	12	q23.3	108916357	108955176	2.27396	0.0229684	0.467257	FALSE	FALSE	Trans (>250 kb)			0.340016
ENSG00000167470	MIDN	19	p13.3	1248552	1259142	2.27345	0.0229989	0.467257	FALSE	FALSE	Trans (>250 kb)
ENSG00000114107	CEP70	3	q22.3	138213186	138313380	2.27279	0.0230386	0.467257	FALSE	FALSE	Trans (>250 kb)			0.870063
ENSG00000164070	HSPA4L	4	q28.1	128702976	128761888	2.27174	0.0231024	0.467645	FALSE	FALSE	Trans (>250 kb)			0.218528
ENSG00000188800	TMCO2	1	p34.2	40711619	40717363	2.27167	0.0231065	0.467645	FALSE	FALSE	Trans (>250 kb)			0.10484
ENSG00000076201	PTPN23	3	p21.31	47422501	47454931	2.26931	0.0232494	0.468798	FALSE	FALSE	Trans (>250 kb)			0.140536
ENSG00000166111	SVOP	12	q24.11	109304658	109459045	2.26886	0.0232769	0.468798	FALSE	FALSE	Trans (>250 kb)			0.405809
ENSG00000052126	PLEKHA5	12	p12.3	19282648	19529334	2.26872	0.0232852	0.468798	FALSE	FALSE	Trans (>250 kb)			0.0437456
ENSG00000139514	SLC7A1	13	q12.3	30083547	30169825	2.2677	0.0233475	0.469661	FALSE	FALSE	Trans (>250 kb)			0.494201
ENSG00000128731	HERC2	15	q13.1	28356186	28567298	2.26726	0.0233743	0.469744	FALSE	FALSE	Trans (>250 kb)
ENSG00000204396	VWA7	6	p21.33	31733367	31745108	2.26581	0.0234629	0.470061	FALSE	FALSE	Trans (>250 kb)			0.0843416
ENSG00000151208	DLG5	10	q22.3	79550549	79686378	2.2657	0.0234697	0.470061	FALSE	FALSE	Trans (>250 kb)			0.233927
ENSG00000196821	C6orf106	6	p21.31	34555065	34664636	2.26546	0.0234847	0.470061	FALSE	FALSE	Trans (>250 kb)			0.143136
ENSG00000048649	RSF1	11	q14.1	77371041	77532063	2.26378	0.0235878	0.470825	FALSE	FALSE	Trans (>250 kb)			0.479902
ENSG00000166847	DCTN5	16	p12.2	23652713	23681195	2.26359	0.0235996	0.470825	FALSE	FALSE	Trans (>250 kb)			0.509999
ENSG00000005339	CREBBP	16	p13.3	3775055	3930727	2.26265	0.0236571	0.47179	FALSE	FALSE	Trans (>250 kb)			0.167933
ENSG00000124788	ATXN1	6	p22.3	16299343	16761722	2.26182	0.0237082	0.472215	FALSE	FALSE	Trans (>250 kb)			0.372913
ENSG00000198910	L1CAM	X	q28	153126969	153174677	2.25873	0.0238999	0.473953	FALSE	FALSE	Trans (>250 kb)
ENSG00000213563	C8orf82	8	q24.3	145751117	145754516	2.25847	0.0239165	0.473953	FALSE	FALSE	Trans (>250 kb)			0.223428
ENSG00000135372	NAT10	11	p13	34127149	34169217	2.25747	0.0239788	0.473954	FALSE	FALSE	Trans (>250 kb)			0.178432
ENSG00000056972	TRAF3IP2	6	q21	111877657	111927481	2.25695	0.0240111	0.473954	FALSE	FALSE	Trans (>250 kb)			0.10284
ENSG00000177380	PPFIA3	19	q13.33	49622646	49654283	2.25456	0.024161	0.473954	FALSE	FALSE	Trans (>250 kb)			0.206029
ENSG00000114270	COL7A1	3	p21.31	48601506	48632700	2.25397	0.0241978	0.47436	FALSE	FALSE	Trans (>250 kb)			0.319518
ENSG00000172348	RCAN2	6	p12.3	46188475	46459709	2.25262	0.0242829	0.475634	FALSE	FALSE	Trans (>250 kb)			0.840166
ENSG00000139613	SMARCC2	12	q13.2	56556767	56583351	2.25152	0.0243527	0.475847	FALSE	FALSE	Trans (>250 kb)			0.990151
ENSG00000185899	TAS2R60	7	q35	143140546	143141502	2.25116	0.0243756	0.475847	FALSE	FALSE	Trans (>250 kb)			0.358914
ENSG00000079156	OSBPL6	2	q31.2	179059208	179264160	2.25042	0.0244223	0.476179	FALSE	FALSE	Trans (>250 kb)			0.288921
ENSG00000162066	AMDHD2	16	p13.3	2570358	2581423	2.24829	0.0245575	0.476496	FALSE	FALSE	Trans (>250 kb)
ENSG00000100241	SBF1	22	q13.33	50883429	50913454	2.24717	0.0246292	0.476496	FALSE	FALSE	Trans (>250 kb)			0.020448
ENSG00000140983	RHOT2	16	p13.3	718086	724174	2.24701	0.0246393	0.476496	FALSE	FALSE	Trans (>250 kb)
ENSG00000133884	DPF2	11	q13.1	65101225	65120720	2.24628	0.0246859	0.476867	FALSE	FALSE	Trans (>250 kb)			0.30262
ENSG00000172350	ABCG4	11	q23.3	119019722	119033360	2.24592	0.0247089	0.476867	FALSE	FALSE	Trans (>250 kb)			0.575892
ENSG00000269570	AP001350.1	11	q12.1	58378589	58378759	2.24362	0.024857	0.478053	FALSE	FALSE	Trans (>250 kb)			0.00494951
ENSG00000231068	KRTAP21-3	21	q22.11	32090843	32091095	2.2435	0.0248644	0.478053	FALSE	FALSE	Trans (>250 kb)			0.454805
ENSG00000124151	NCOA3	20	q13.12	46130601	46285621	2.24225	0.0249454	0.478053	FALSE	FALSE	Trans (>250 kb)			0.579892
ENSG00000069696	DRD4	11	p15.5	637293	640706	2.24153	0.0249918	0.478053	FALSE	FALSE	Trans (>250 kb)			0.680582
ENSG00000120800	UTP20	12	q23.2	101673887	101780394	2.24107	0.0250215	0.478053	FALSE	FALSE	Trans (>250 kb)			0.280222
ENSG00000185591	SP1	12	q13.13	53773960	53810230	2.24101	0.0250254	0.478053	FALSE	FALSE	Trans (>250 kb)			0.284622
ENSG00000130827	PLXNA3	X	q28	153686621	153701989	2.24098	0.0250276	0.478053	FALSE	FALSE	Trans (>250 kb)
ENSG00000078808	SDF4	1	p36.33	1152288	1167411	2.24083	0.0250368	0.478053	FALSE	FALSE	Trans (>250 kb)			0.474447
ENSG00000152102	FAM168B	2	q21.1	131805449	131851033	2.23934	0.0251341	0.478214	FALSE	FALSE	Trans (>250 kb)			0.453205
ENSG00000198417	MT1F	16	q12.2	56691606	56694610	2.23708	0.0252812	0.480532	FALSE	FALSE	Trans (>250 kb)			0.930657
ENSG00000148337	CIZ1	9	q34.11	130928343	130966662	2.23644	0.0253227	0.480532	FALSE	FALSE	Trans (>250 kb)			0.860064
ENSG00000168591	TMUB2	17	q21.31	42264338	42269099	2.23641	0.0253249	0.480532	FALSE	FALSE	Trans (>250 kb)			0.182932
ENSG00000155666	KDM8	16	p12.1	27214807	27233089	2.23538	0.0253922	0.480685	FALSE	FALSE	Trans (>250 kb)			0.762374
ENSG00000115568	ZNF142	2	q35	219502639	219524378	2.23518	0.0254057	0.480685	FALSE	FALSE	Trans (>250 kb)			5.21897e-05
ENSG00000189410	SH2D5	1	p36.12	21046225	21059330	2.23366	0.0255053	0.481394	FALSE	FALSE	Trans (>250 kb)			0.188131
ENSG00000231852	CYP21A2	6	p21.33	32006042	32009447	2.23351	0.0255156	0.481394	FALSE	FALSE	Trans (>250 kb)			0.356014
ENSG00000158417	EIF5B	2	q11.2	99953816	100017789	2.23162	0.0256398	0.482013	FALSE	FALSE	Trans (>250 kb)			0.852265
ENSG00000114923	SLC4A3	2	q35	220492049	220506702	2.23052	0.0257133	0.482989	FALSE	FALSE	Trans (>250 kb)			0.475102
ENSG00000125122	LRRC29	16	q22.1	67241042	67260951	2.22999	0.0257482	0.483368	FALSE	FALSE	Trans (>250 kb)			0.531197
ENSG00000066117	SMARCD1	12	q13.12	50478755	50494495	2.22611	0.0260068	0.485005	FALSE	FALSE	Trans (>250 kb)			0.0629437
ENSG00000171551	ECEL1	2	q37.1	233344537	233352538	2.22495	0.0260849	0.485005	FALSE	FALSE	Trans (>250 kb)			0.368313
ENSG00000196365	LONP1	19	p13.3	5691845	5720583	2.22427	0.0261301	0.485005	FALSE	FALSE	Trans (>250 kb)			0.142236
ENSG00000179364	PACS2	14	q32.33	105766900	105864484	2.22297	0.0262182	0.486134	FALSE	FALSE	Trans (>250 kb)			0.877962
ENSG00000173692	PSMD1	2	q37.1	231921578	232037541	2.22178	0.026298	0.486698	FALSE	FALSE	Trans (>250 kb)			0.830867
ENSG00000117868	ESYT2	7	q36.3	158523686	158622944	2.22091	0.0263572	0.487248	FALSE	FALSE	Trans (>250 kb)			0.740376
ENSG00000065923	SLC9A7	X	p11.23	46464753	46618490	2.21876	0.0265031	0.487891	FALSE	FALSE	Trans (>250 kb)
ENSG00000100731	PCNX	14	q24.2	71374122	71582099	2.2184	0.0265278	0.487891	FALSE	FALSE	Trans (>250 kb)			0.119638
ENSG00000138246	DNAJC13	3	q22.1	132136370	132257876	2.21697	0.026625	0.487939	FALSE	FALSE	Trans (>250 kb)			0.674283
ENSG00000205356	TECPR1	7	q21.3	97843936	97881563	2.21591	0.0266976	0.487939	FALSE	FALSE	Trans (>250 kb)			0.630887
ENSG00000165383	LRRC18	10	q11.23	50117528	50143242	2.21477	0.0267755	0.487939	FALSE	FALSE	Trans (>250 kb)			0.336416
ENSG00000040487	PQLC2	1	p36.13	19638820	19655794	2.21466	0.0267834	0.487939	FALSE	FALSE	Trans (>250 kb)			0.20403
ENSG00000059122	FLYWCH1	16	p13.3	2961938	3001209	2.21408	0.0268234	0.488043	FALSE	FALSE	Trans (>250 kb)			0.492201
ENSG00000148296	SURF6	9	q34.2	136197552	136203235	2.2113	0.027015	0.488114	FALSE	FALSE	Trans (>250 kb)			0.459604
ENSG00000103197	TSC2	16	p13.3	2097466	2138716	2.2091	0.027168	0.488423	FALSE	FALSE	Trans (>250 kb)			0.766273
ENSG00000173273	TNKS	8	p23.1	9413424	9639856	2.20907	0.0271695	0.488423	FALSE	FALSE	Trans (>250 kb)			0.311019
ENSG00000062650	WAPAL	10	q23.2	88195013	88281572	2.20873	0.0271934	0.488423	FALSE	FALSE	Trans (>250 kb)			0.635786
ENSG00000111674	ENO2	12	p13.31	7022909	7032861	2.20777	0.0272603	0.488423	FALSE	FALSE	Trans (>250 kb)
ENSG00000204371	EHMT2	6	p21.33	31847536	31865464	2.20727	0.0272951	0.488423	FALSE	FALSE	Trans (>250 kb)			0.568393
ENSG00000136848	DAB2IP	9	q33.2	124329336	124547809	2.20696	0.0273166	0.488423	FALSE	FALSE	Trans (>250 kb)			0.69668
ENSG00000160460	SPTBN4	19	q13.2	40972148	41082370	2.20691	0.0273202	0.488423	FALSE	FALSE	Trans (>250 kb)			0.947355
ENSG00000204071	TCEAL6	X	q22.1	101395448	101397942	2.20575	0.0274012	0.488423	FALSE	FALSE	Trans (>250 kb)
ENSG00000109066	TMEM104	17	q25.1	72772622	72835918	2.20539	0.0274269	0.488423	FALSE	FALSE	Trans (>250 kb)			0.090041
ENSG00000073614	KDM5A	12	p13.33	389295	498620	2.20416	0.027513	0.488423	FALSE	FALSE	Trans (>250 kb)			0.590591
ENSG00000149182	ARFGAP2	11	p11.2	47185848	47198676	2.2035	0.0275595	0.488423	FALSE	FALSE	Trans (>250 kb)			0.835366
ENSG00000170145	SIK2	11	q23.1	111473115	111601577	2.20036	0.0277817	0.488423	FALSE	FALSE	Trans (>250 kb)			0.383412
ENSG00000118007	STAG1	3	q22.3	136055077	136471220	2.20034	0.0277825	0.488423	FALSE	FALSE	Trans (>250 kb)			0.686081
ENSG00000196455	PIK3R4	3	q22.1	130397779	130465673	2.19857	0.0279085	0.488423	FALSE	FALSE	Trans (>250 kb)			0.412909
ENSG00000068120	COASY	17	q21.2	40713485	40718295	2.19845	0.027917	0.488423	FALSE	FALSE	Trans (>250 kb)			0.709479
ENSG00000137216	TMEM63B	6	p21.1	44094651	44123256	2.19777	0.0279654	0.488423	FALSE	FALSE	Trans (>250 kb)			0.643486
ENSG00000095564	BTAF1	10	q23.32	93683526	93790082	2.19662	0.0280478	0.488423	FALSE	FALSE	Trans (>250 kb)			0.614989
ENSG00000258588	TRIM6-TRIM34	11	p15.4	5617955	5665628	2.19645	0.02806	0.488423	FALSE	FALSE	Trans (>250 kb)			0.826267
ENSG00000185519	FAM131C	1	p36.13	16384264	16400127	2.19617	0.0280794	0.488423	FALSE	FALSE	Trans (>250 kb)			0.0619438
ENSG00000147082	CCNB3	X	p11.22	49967364	50094909	2.19567	0.0281155	0.488423	FALSE	FALSE	Trans (>250 kb)
ENSG00000196924	FLNA	X	q28	153576892	153603006	2.19563	0.0281185	0.488423	FALSE	FALSE	Trans (>250 kb)
ENSG00000156042	TTC18	10	q22.2	75013517	75118617	2.19536	0.0281379	0.488423	FALSE	FALSE	Trans (>250 kb)			0.317218
ENSG00000148343	FAM73B	9	q34.11	131798900	131834361	2.19521	0.0281483	0.488423	FALSE	FALSE	Trans (>250 kb)			0.393611
ENSG00000180900	SCRIB	8	q24.3	144873090	144897549	2.19401	0.0282349	0.488423	FALSE	FALSE	Trans (>250 kb)			0.406809
ENSG00000182934	SRPR	11	q24.2	126132814	126139039	2.19387	0.0282445	0.488423	FALSE	FALSE	Trans (>250 kb)			0.837566
ENSG00000242550	SERPINB10	18	q21.33	61564408	61603345	2.19377	0.0282516	0.488423	FALSE	FALSE	Trans (>250 kb)			0.859964
ENSG00000104880	ARHGEF18	19	p13.2	7459999	7537363	2.19356	0.0282667	0.488423	FALSE	FALSE	Trans (>250 kb)			0.80007
ENSG00000085644	ZNF213	16	p13.3	3179778	3192806	2.19326	0.0282887	0.488423	FALSE	FALSE	Trans (>250 kb)			0.571493
ENSG00000136280	CCM2	7	p13	45039074	45116068	2.19166	0.0284041	0.48899	FALSE	FALSE	Trans (>250 kb)			0.423008
ENSG00000128610	FEZF1	7	q31.32	121941448	121950745	2.19011	0.0285164	0.490219	FALSE	FALSE	Trans (>250 kb)			0.570793
ENSG00000134287	ARF3	12	q13.12	49329506	49351334	2.188	0.0286695	0.491274	FALSE	FALSE	Trans (>250 kb)			0.544796
ENSG00000182872	RBM10	X	p11.23	47004268	47046212	2.18747	0.0287083	0.491274	FALSE	FALSE	Trans (>250 kb)
ENSG00000037637	FBXO42	1	p36.13	16573334	16678949	2.1872	0.0287282	0.491274	FALSE	FALSE	Trans (>250 kb)			0.326217
ENSG00000010292	NCAPD2	12	p13.31	6602522	6641121	2.18636	0.0287896	0.491274	FALSE	FALSE	Trans (>250 kb)			0.918558
ENSG00000084693	AGBL5	2	p23.3	27265232	27293490	2.18632	0.0287923	0.491274	FALSE	FALSE	Trans (>250 kb)			0.225527
ENSG00000109320	NFKB1	4	q24	103422486	103538459	2.18482	0.0289021	0.491274	FALSE	FALSE	Trans (>250 kb)			0.684182
ENSG00000116584	ARHGEF2	1	q22	155916630	155976861	2.18459	0.0289193	0.491274	FALSE	FALSE	Trans (>250 kb)			0.530797
ENSG00000127220	ABHD8	19	p13.11	17402940	17421045	2.18451	0.028925	0.491274	FALSE	FALSE	Trans (>250 kb)			0.945355
ENSG00000057935	MTA3	2	p21	42721709	42984087	2.18409	0.0289554	0.491274	FALSE	FALSE	Trans (>250 kb)			0.0856414
ENSG00000169217	CD2BP2	16	p11.2	30362087	30366682	2.18397	0.0289641	0.491274	FALSE	FALSE	Trans (>250 kb)			0.523098
ENSG00000090432	MUL1	1	p36.12	20825943	20834654	2.18308	0.0290298	0.491274	FALSE	FALSE	Trans (>250 kb)			0.148035
ENSG00000117174	ZNHIT6	1	p22.3	86115106	86174116	2.183	0.0290361	0.491274	FALSE	FALSE	Trans (>250 kb)			0.4997
ENSG00000169306	IL1RAPL1	X	p21.3	28605516	29974840	2.18279	0.0290514	0.491274	FALSE	FALSE	Trans (>250 kb)
ENSG00000165643	SOHLH1	9	q34.3	138585253	138591374	2.18201	0.0291086	0.491274	FALSE	FALSE	Trans (>250 kb)			0.677582
ENSG00000104142	VPS18	15	q15.1	41186628	41196173	2.18115	0.0291725	0.491465	FALSE	FALSE	Trans (>250 kb)			0.842566
ENSG00000120029	C10orf76	10	q24.32	103605356	103815950	2.18107	0.029178	0.491465	FALSE	FALSE	Trans (>250 kb)			0.670683
ENSG00000110719	TCIRG1	11	q13.2	67806483	67818362	2.18066	0.0292087	0.491465	FALSE	FALSE	Trans (>250 kb)			0.834067
ENSG00000049656	CLPTM1L	5	p15.33	1317859	1345214	2.18013	0.0292479	0.491465	FALSE	FALSE	Trans (>250 kb)			0.726577
ENSG00000164190	NIPBL	5	p13.2	36876861	37066515	2.17625	0.0295362	0.493546	FALSE	FALSE	Trans (>250 kb)			0.0614439
ENSG00000168495	POLR3D	8	p21.3	22102617	22112113	2.17558	0.0295868	0.493546	FALSE	FALSE	Trans (>250 kb)			0.0358464
ENSG00000132535	DLG4	17	p13.1	7093209	7123021	2.17557	0.0295876	0.493546	FALSE	FALSE	Trans (>250 kb)			0.0994401
ENSG00000123395	C12orf44	12	q13.13	52463030	52471278	2.17219	0.0298412	0.495839	FALSE	FALSE	Trans (>250 kb)			0.911059
ENSG00000146166	LGSN	6	q12	63985856	64029882	2.17032	0.0299824	0.496529	FALSE	FALSE	Trans (>250 kb)			0.675882
ENSG00000196235	SUPT5H	19	q13.2	39926796	39967310	2.16993	0.0300121	0.496529	FALSE	FALSE	Trans (>250 kb)			0.4991
ENSG00000102181	CD99L2	X	q28	149934810	150067289	2.16936	0.0300555	0.496529	FALSE	FALSE	Trans (>250 kb)
ENSG00000204574	ABCF1	6	p21.33	30539153	30564956	2.16638	0.0302824	0.498057	FALSE	FALSE	Trans (>250 kb)			0.0090491
ENSG00000149428	HYOU1	11	q23.3	118914900	118927913	2.16585	0.030323	0.498057	FALSE	FALSE	Trans (>250 kb)			0.889761
ENSG00000167987	VPS37C	11	q12.2	60897728	60929089	2.16405	0.0304602	0.499474	FALSE	FALSE	Trans (>250 kb)			0.724578
ENSG00000104524	PYCRL	8	q24.3	144686083	144691943	2.1633	0.0305182	0.499474	FALSE	FALSE	Trans (>250 kb)			0.364314
ENSG00000106636	YKT6	7	p13	44240567	44253893	2.162	0.0306179	0.50047	FALSE	FALSE	Trans (>250 kb)			0.490301
ENSG00000143641	GALNT2	1	q42.13	230193536	230417870	2.16152	0.030655	0.50047	FALSE	FALSE	Trans (>250 kb)			0.60419
ENSG00000068354	TBC1D25	X	p11.23	48397845	48420997	2.16117	0.0306826	0.50047	FALSE	FALSE	Trans (>250 kb)
ENSG00000108671	PSMD11	17	q11.2	30771279	30810336	2.16044	0.0307385	0.50047	FALSE	FALSE	Trans (>250 kb)			0.039546
ENSG00000115904	SOS1	2	p22.1	39208537	39351486	2.16018	0.0307586	0.50047	FALSE	FALSE	Trans (>250 kb)			0.752775
ENSG00000203811	HIST2H3C	1	q21.2	149811110	149812765	2.16007	0.0307672	0.50047	FALSE	FALSE	Trans (>250 kb)			0.256599
ENSG00000162413	KLHL21	1	p36.31	6650784	6674667	2.15947	0.0308136	0.50047	FALSE	FALSE	Trans (>250 kb)			0.0525447
ENSG00000157881	PANK4	1	p36.32	2439972	2458039	2.15821	0.0309117	0.50047	FALSE	FALSE	Trans (>250 kb)			0.0288516
ENSG00000221843	C2orf16	2	p23.3	27799389	27805588	2.15804	0.0309247	0.50047	FALSE	FALSE	Trans (>250 kb)			0.79717
ENSG00000070061	IKBKAP	9	q31.3	111629797	111696396	2.15717	0.0309921	0.50047	FALSE	FALSE	Trans (>250 kb)			0.543396
ENSG00000188878	FBF1	17	q25.1	73905655	73937221	2.15706	0.0310011	0.50047	FALSE	FALSE	Trans (>250 kb)			0.0112489
ENSG00000118482	PHF3	6	q12	64345725	64489229	2.15621	0.031067	0.501004	FALSE	FALSE	Trans (>250 kb)			0.856364
ENSG00000149541	B3GAT3	11	q12.3	62382768	62389647	2.15515	0.0311502	0.501004	FALSE	FALSE	Trans (>250 kb)			0.871563
ENSG00000148843	PDCD11	10	q24.33	105156405	105206049	2.15438	0.0312102	0.501004	FALSE	FALSE	Trans (>250 kb)			0.917158
ENSG00000169174	PCSK9	1	p32.3	55505221	55530525	2.1543	0.031217	0.501004	FALSE	FALSE	Trans (>250 kb)			0.219728
ENSG00000167971	CASKIN1	16	p13.3	2227184	2246526	2.15426	0.0312194	0.501004	FALSE	FALSE	Trans (>250 kb)			0.0759963
ENSG00000086015	MAST2	1	p34.1	46252659	46501796	2.15335	0.031291	0.501004	FALSE	FALSE	Trans (>250 kb)			0.59539
ENSG00000108055	SMC3	10	q25.2	112327449	112364394	2.15274	0.0313391	0.501004	FALSE	FALSE	Trans (>250 kb)			0.836566
ENSG00000197774	EME2	16	p13.3	1823208	1831709	2.14905	0.0316306	0.504531	FALSE	FALSE	Trans (>250 kb)			0.594291
ENSG00000189090	FAM25B	10	q11.22	47177204	47181681	2.14809	0.0317065	0.50498	FALSE	FALSE	Trans (>250 kb)
ENSG00000141456	PELP1	17	p13.2	4574679	4607632	2.14668	0.0318184	0.50498	FALSE	FALSE	Trans (>250 kb)			0.836066
ENSG00000142751	GPN2	1	p36.11	27202624	27216788	2.14634	0.0318462	0.50498	FALSE	FALSE	Trans (>250 kb)			0.469503
ENSG00000115808	STRN	2	p22.2	37070783	37193615	2.1462	0.031857	0.50498	FALSE	FALSE	Trans (>250 kb)			0.679882
ENSG00000198742	SMURF1	7	q22.1	98625061	98741723	2.14604	0.0318701	0.50498	FALSE	FALSE	Trans (>250 kb)			0.240526
ENSG00000177728	KIAA0195	17	q25.1	73437240	73496171	2.14591	0.0318798	0.50498	FALSE	FALSE	Trans (>250 kb)			0.718478
ENSG00000134686	PHC2	1	p35.1	33789224	33896653	2.14391	0.0320403	0.505665	FALSE	FALSE	Trans (>250 kb)			0.264824
ENSG00000125912	NCLN	19	p13.3	3185561	3209573	2.14345	0.0320772	0.505665	FALSE	FALSE	Trans (>250 kb)			0.0407459
ENSG00000137171	KLC4	6	p21.1	43008515	43042837	2.14168	0.0322192	0.506474	FALSE	FALSE	Trans (>250 kb)			0.444206
ENSG00000204843	DCTN1	2	p13.1	74588281	74619214	2.14134	0.0322464	0.506474	FALSE	FALSE	Trans (>250 kb)			0.479302
ENSG00000114416	FXR1	3	q26.33	180585929	180700541	2.14071	0.0322978	0.506474	FALSE	FALSE	Trans (>250 kb)			0.39621
ENSG00000155008	APOOL	X	q21.1	84258832	84343069	2.13988	0.0323647	0.506608	FALSE	FALSE	Trans (>250 kb)
ENSG00000197555	SIPA1L1	14	q24.2	71787166	72207946	2.13931	0.0324104	0.506841	FALSE	FALSE	Trans (>250 kb)			0.4981
ENSG00000203993	C9orf37	9	q34.3	140509784	140513358	2.13872	0.0324586	0.506841	FALSE	FALSE	Trans (>250 kb)			0.777572
ENSG00000134030	CTIF	18	q21.1	46065417	46389588	2.13785	0.0325291	0.506841	FALSE	FALSE	Trans (>250 kb)			0.668683
ENSG00000198752	CDC42BPB	14	q32.32	103398716	103523799	2.13518	0.0327466	0.507906	FALSE	FALSE	Trans (>250 kb)			0.209729
ENSG00000097007	ABL1	9	q34.12	133589333	133763062	2.1338	0.0328592	0.508491	FALSE	FALSE	Trans (>250 kb)			0.360614
ENSG00000067900	ROCK1	18	q11.1	18526867	18691812	2.13305	0.0329206	0.508491	FALSE	FALSE	Trans (>250 kb)			0.0759424
ENSG00000127578	WFIKKN1	16	p13.3	679239	684116	2.133	0.0329248	0.508491	FALSE	FALSE	Trans (>250 kb)
ENSG00000013503	POLR3B	12	q23.3	106751436	106903976	2.1322	0.0329901	0.508699	FALSE	FALSE	Trans (>250 kb)			0.641986
ENSG00000065000	AP3D1	19	p13.3	2100988	2164464	2.12945	0.033217	0.510118	FALSE	FALSE	Trans (>250 kb)			0.135236
ENSG00000123384	LRP1	12	q13.3	57522276	57607134	2.12667	0.0334473	0.511102	FALSE	FALSE	Trans (>250 kb)			0.0139486
ENSG00000197106	SLC6A17	1	p13.3	110693108	110744824	2.12433	0.0336426	0.512101	FALSE	FALSE	Trans (>250 kb)			0.620388
ENSG00000164151	KIAA0947	5	p15.32	5420777	5490347	2.12281	0.0337702	0.512101	FALSE	FALSE	Trans (>250 kb)			0.240426
ENSG00000241973	PI4KA	22	q11.21	21061979	21213705	2.12267	0.0337817	0.512101	FALSE	FALSE	Trans (>250 kb)			0.435506
ENSG00000107566	ERLIN1	10	q24.31	101909851	101948091	2.12255	0.0337919	0.512101	FALSE	FALSE	Trans (>250 kb)			0.847265
ENSG00000157895	C12orf43	12	q24.31	121440225	121454305	2.12214	0.0338258	0.512223	FALSE	FALSE	Trans (>250 kb)			0.090041
ENSG00000167280	ENGASE	17	q25.3	77071021	77084681	2.12138	0.0338898	0.512498	FALSE	FALSE	Trans (>250 kb)			0.532797
ENSG00000164080	RAD54L2	3	p21.2	51575160	51702683	2.12037	0.0339748	0.513421	FALSE	FALSE	Trans (>250 kb)			0.849465
ENSG00000138111	TMEM180	10	q24.32	104221149	104236802	2.12018	0.0339909	0.513421	FALSE	FALSE	Trans (>250 kb)			0.473003
ENSG00000153201	RANBP2	2	q12.3	109335937	109402267	2.11869	0.0341165	0.514068	FALSE	FALSE	Trans (>250 kb)			0.0276472
ENSG00000166311	SMPD1	11	p15.4	6411655	6416228	2.1179	0.0341835	0.514071	FALSE	FALSE	Trans (>250 kb)			0.166833
ENSG00000259649	RP11-351M8.1	15	q25.1	81188532	81202118	2.11772	0.0341989	0.514071	FALSE	FALSE	Trans (>250 kb)			0.950455
ENSG00000167716	WDR81	17	p13.3	1619817	1641893	2.1147	0.0344558	0.516116	FALSE	FALSE	Trans (>250 kb)			0.428607
ENSG00000162408	NOL9	1	p36.31	6581407	6614595	2.11464	0.0344608	0.516116	FALSE	FALSE	Trans (>250 kb)			0.0109489
ENSG00000100888	CHD8	14	q11.2	21853353	21924285	2.11429	0.0344905	0.516116	FALSE	FALSE	Trans (>250 kb)			0.782172
ENSG00000158850	B4GALT3	1	q23.3	161141100	161147287	2.11361	0.0345489	0.516853	FALSE	FALSE	Trans (>250 kb)			0.468703
ENSG00000182379	NXPH4	12	q13.3	57610578	57620232	2.11214	0.0346744	0.517591	FALSE	FALSE	Trans (>250 kb)			0.0327467
ENSG00000090615	GOLGA3	12	q24.33	133345495	133405444	2.11046	0.0348185	0.517965	FALSE	FALSE	Trans (>250 kb)			0.205929
ENSG00000109756	RAPGEF2	4	q32.1	160025330	160281321	2.11043	0.0348211	0.517965	FALSE	FALSE	Trans (>250 kb)			0.769673
ENSG00000112787	FBRSL1	12	q24.33	133066137	133161774	2.10982	0.0348736	0.518179	FALSE	FALSE	Trans (>250 kb)			0.941956
ENSG00000105737	GRIK5	19	q13.2	42502473	42573650	2.10828	0.0350067	0.518773	FALSE	FALSE	Trans (>250 kb)			0.271223
ENSG00000173227	SYT12	11	q13.2	66774249	66818334	2.1077	0.035057	0.518773	FALSE	FALSE	Trans (>250 kb)			0.463704
ENSG00000175806	MSRA	8	p23.1	9911778	10286401	2.10736	0.0350862	0.518773	FALSE	FALSE	Trans (>250 kb)			0.290921
ENSG00000133030	MPRIP	17	p11.2	16945859	17120993	2.107	0.0351175	0.518773	FALSE	FALSE	Trans (>250 kb)			0.90236
ENSG00000079313	REXO1	19	p13.3	1815248	1848452	2.10539	0.0352573	0.518957	FALSE	FALSE	Trans (>250 kb)			0.613089
ENSG00000133858	ZFC3H1	12	q21.1	72003252	72061505	2.1053	0.0352655	0.518957	FALSE	FALSE	Trans (>250 kb)			0.540096
ENSG00000173120	KDM2A	11	q13.2	66886740	67025558	2.10488	0.0353018	0.518957	FALSE	FALSE	Trans (>250 kb)			0.110939
ENSG00000119777	TMEM214	2	p23.3	27255778	27264563	2.10482	0.0353066	0.518957	FALSE	FALSE	Trans (>250 kb)			0.142436
ENSG00000225190	PLEKHM1	17	q21.31	43513266	43568115	2.1046	0.0353264	0.518957	FALSE	FALSE	Trans (>250 kb)			0.231327
ENSG00000248713	RP11-766F14.2	4	q23	100557686	100575805	2.10391	0.0353862	0.519415	FALSE	FALSE	Trans (>250 kb)			0.0520448
ENSG00000108469	RECQL5	17	q25.1	73622925	73663269	2.10327	0.0354418	0.519918	FALSE	FALSE	Trans (>250 kb)			0.513899
ENSG00000006740	ARHGAP44	17	p12	12692856	12894960	2.10237	0.035521	0.520359	FALSE	FALSE	Trans (>250 kb)			0.747575
ENSG00000168872	DDX19A	16	q22.1	70380732	70407286	2.10132	0.035613	0.521208	FALSE	FALSE	Trans (>250 kb)			0.764874
ENSG00000239961	LILRA4	19	q13.42	54844456	54850421	2.09973	0.0357524	0.521406	FALSE	FALSE	Trans (>250 kb)			0.273723
ENSG00000186439	TRDN	6	q22.31	123537483	123958238	2.09766	0.0359348	0.522114	FALSE	FALSE	Trans (>250 kb)			0.335116
ENSG00000172461	FUT9	6	q16.1	96463860	96663488	2.09763	0.0359382	0.522114	FALSE	FALSE	Trans (>250 kb)			0.0138486
ENSG00000196505	GDAP2	1	p12	118406107	118472253	2.09604	0.0360784	0.523033	FALSE	FALSE	Trans (>250 kb)			0.243026
ENSG00000167258	CDK12	17	q12	37617764	37721160	2.09582	0.0360982	0.523033	FALSE	FALSE	Trans (>250 kb)			0.959054
ENSG00000157911	PEX10	1	p36.32	2336236	2345236	2.09431	0.0362327	0.52412	FALSE	FALSE	Trans (>250 kb)			0.0722428
ENSG00000166313	APBB1	11	p15.4	6416355	6440644	2.0925	0.0363938	0.52412	FALSE	FALSE	Trans (>250 kb)			0.194231
ENSG00000197969	VPS13A	9	q21.2	79792269	80036457	2.09238	0.036405	0.52412	FALSE	FALSE	Trans (>250 kb)			0.0994401
ENSG00000099365	STX1B	16	p11.2	31000577	31021949	2.09176	0.0364602	0.52412	FALSE	FALSE	Trans (>250 kb)			0.070343
ENSG00000075420	FNDC3B	3	q26.31	171757418	172119455	2.09172	0.0364637	0.52412	FALSE	FALSE	Trans (>250 kb)			0.664484
ENSG00000080511	RDH8	19	p13.2	10123925	10132955	2.0911	0.0365193	0.52419	FALSE	FALSE	Trans (>250 kb)			0.0972403
ENSG00000175213	ZNF408	11	p11.2	46722368	46727462	2.08971	0.0366434	0.524566	FALSE	FALSE	Trans (>250 kb)			0.117238
ENSG00000168056	LTBP3	11	q13.1	65306276	65326401	2.08947	0.036665	0.524566	FALSE	FALSE	Trans (>250 kb)			0.327217
ENSG00000128917	DLL4	15	q15.1	41221538	41231237	2.08915	0.0366944	0.524566	FALSE	FALSE	Trans (>250 kb)			0.959554
ENSG00000149187	CELF1	11	p11.2	47487496	47587121	2.08721	0.0368695	0.525706	FALSE	FALSE	Trans (>250 kb)			0.144236
ENSG00000196367	TRRAP	7	q22.1	98475556	98610866	2.08341	0.0372135	0.527726	FALSE	FALSE	Trans (>250 kb)			0.462204
ENSG00000090273	NUDC	1	p36.11	27226729	27273353	2.08303	0.0372484	0.52774	FALSE	FALSE	Trans (>250 kb)			0.569393
ENSG00000174744	BRMS1	11	q13.2	66104804	66112596	2.08256	0.0372913	0.52774	FALSE	FALSE	Trans (>250 kb)			0.0290471
ENSG00000065526	SPEN	1	p36.21	16174359	16266955	2.08245	0.0373013	0.52774	FALSE	FALSE	Trans (>250 kb)			0.260024
ENSG00000179889	PDXDC1	16	p13.11	15068448	15233196	2.08166	0.0373732	0.527916	FALSE	FALSE	Trans (>250 kb)			0.0913409
ENSG00000164061	BSN	3	p21.31	49591922	49708978	2.08154	0.0373846	0.527916	FALSE	FALSE	Trans (>250 kb)			0.149235
ENSG00000170482	SLC23A1	5	q31.2	138702885	138720242	2.08081	0.0374515	0.528186	FALSE	FALSE	Trans (>250 kb)			0.112739
ENSG00000137266	SLC22A23	6	p25.2	3269196	3457256	2.07973	0.0375504	0.528728	FALSE	FALSE	Trans (>250 kb)			0.089841
ENSG00000140943	MBTPS1	16	q23.3	84087368	84150511	2.07939	0.0375811	0.528736	FALSE	FALSE	Trans (>250 kb)			0.359414
ENSG00000169696	ASPSCR1	17	q25.3	79934683	79975282	2.07876	0.0376394	0.52877	FALSE	FALSE	Trans (>250 kb)
ENSG00000198746	GPATCH3	1	p36.11	27216979	27226957	2.07848	0.0376652	0.52877	FALSE	FALSE	Trans (>250 kb)			0.586391
ENSG00000176659	C20orf197	20	q13.33	58630980	58648008	2.07775	0.0377321	0.52877	FALSE	FALSE	Trans (>250 kb)			0.828367
ENSG00000141503	MINK1	17	p13.2	4736683	4801356	2.07676	0.0378239	0.52893	FALSE	FALSE	Trans (>250 kb)			0.930657
ENSG00000076108	BAZ2A	12	q13.3	56989380	57030600	2.07654	0.0378441	0.52893	FALSE	FALSE	Trans (>250 kb)			0.0820418
ENSG00000159069	FBXW5	9	q34.3	139834887	139839148	2.07631	0.0378655	0.52893	FALSE	FALSE	Trans (>250 kb)			0.19673
ENSG00000185133	INPP5J	22	q12.2	31518717	31530682	2.07352	0.0381241	0.531852	FALSE	FALSE	Trans (>250 kb)			0.00744926
ENSG00000122390	NAA60	16	p13.3	3493611	3536963	2.07223	0.0382437	0.532348	FALSE	FALSE	Trans (>250 kb)			0.79927
ENSG00000164068	RNF123	3	p21.31	49726932	49758962	2.07196	0.0382693	0.532348	FALSE	FALSE	Trans (>250 kb)			0.0753425
ENSG00000147465	STAR	8	p11.23	38001167	38008783	2.07159	0.0383039	0.532348	FALSE	FALSE	Trans (>250 kb)			0.267123
ENSG00000162302	RPS6KA4	11	q13.1	64126620	64139687	2.06968	0.0384822	0.532597	FALSE	FALSE	Trans (>250 kb)			0.416308
ENSG00000033100	CHPF2	7	q36.1	150929575	150935908	2.06941	0.0385076	0.532597	FALSE	FALSE	Trans (>250 kb)			0.888561
ENSG00000143847	PPFIA4	1	q32.1	202995626	203047868	2.06934	0.0385145	0.532597	FALSE	FALSE	Trans (>250 kb)			0.0225477
ENSG00000110619	CARS	11	p15.4	3022152	3078843	2.06826	0.0386156	0.533134	FALSE	FALSE	Trans (>250 kb)			0.487601
ENSG00000132466	ANKRD17	4	q13.3	73939093	74124515	2.068	0.0386399	0.533134	FALSE	FALSE	Trans (>250 kb)			0.285821
ENSG00000121749	TBC1D15	12	q21.1	72233487	72320629	2.06789	0.0386504	0.533134	FALSE	FALSE	Trans (>250 kb)			0.0243476
ENSG00000198837	DENND4B	1	q21.3	153901977	153919172	2.06738	0.0386986	0.533134	FALSE	FALSE	Trans (>250 kb)			0.0123488
ENSG00000163125	RPRD2	1	q21.3	150335567	150449042	2.06733	0.0387033	0.533134	FALSE	FALSE	Trans (>250 kb)			0.209329
ENSG00000090565	RAB11FIP3	16	p13.3	475619	573011	2.06658	0.0387733	0.533284	FALSE	FALSE	Trans (>250 kb)			9.2941e-05
ENSG00000184305	CCSER1	4	q22.1	91048686	92523064	2.06529	0.0388956	0.534076	FALSE	FALSE	Trans (>250 kb)			0.907559
ENSG00000102145	GATA1	X	p11.23	48644962	48652716	2.06134	0.0392705	0.535972	FALSE	FALSE	Trans (>250 kb)
ENSG00000136279	DBNL	7	p13	44084239	44109055	2.06019	0.0393802	0.535972	FALSE	FALSE	Trans (>250 kb)			0.134237
ENSG00000071564	TCF3	19	p13.3	1609291	1652604	2.05977	0.0394209	0.535972	FALSE	FALSE	Trans (>250 kb)			0.90406
ENSG00000177595	PIDD	11	p15.5	799179	809753	2.05911	0.0394839	0.535972	FALSE	FALSE	Trans (>250 kb)
ENSG00000213079	SCAF8	6	q25.2	155054459	155155192	2.05902	0.0394924	0.535972	FALSE	FALSE	Trans (>250 kb)			0.368713
ENSG00000143850	PLEKHA6	1	q32.1	204187979	204346793	2.0588	0.0395139	0.535972	FALSE	FALSE	Trans (>250 kb)			0.407709
ENSG00000143340	FAM163A	1	q25.2	179712298	179785333	2.05863	0.0395301	0.535972	FALSE	FALSE	Trans (>250 kb)			0.718878
ENSG00000137497	NUMA1	11	q13.4	71713910	71791739	2.05719	0.0396682	0.536387	FALSE	FALSE	Trans (>250 kb)			0.258524
ENSG00000118217	ATF6	1	q23.3	161736084	161933860	2.05715	0.0396721	0.536387	FALSE	FALSE	Trans (>250 kb)			0.137436
ENSG00000170396	ZNF804A	2	q32.1	185463093	185804219	2.05519	0.0398608	0.536387	FALSE	FALSE	Trans (>250 kb)			0.540396
ENSG00000173575	CHD2	15	q26.1	93426526	93571237	2.05513	0.0398661	0.536387	FALSE	FALSE	Trans (>250 kb)			0.906259
ENSG00000168137	SETD5	3	p25.3	9439299	9520924	2.05509	0.0398705	0.536387	FALSE	FALSE	Trans (>250 kb)			0.121038
ENSG00000007923	DNAJC11	1	p36.31	6694228	6761984	2.05336	0.0400377	0.536972	FALSE	FALSE	Trans (>250 kb)			0.154335
ENSG00000218416	AC110619.2	2	q37.3	241388732	241396131	2.05317	0.0400563	0.536972	FALSE	FALSE	Trans (>250 kb)			0.99845
ENSG00000186501	TMEM222	1	p36.11	27648651	27662891	2.05284	0.040088	0.536972	FALSE	FALSE	Trans (>250 kb)			0.317218
ENSG00000169946	ZFPM2	8	q23.1	106330920	106816760	2.05223	0.0401476	0.537347	FALSE	FALSE	Trans (>250 kb)			0.176632
ENSG00000166484	MAPK7	17	p11.2	19281034	19286857	2.05168	0.0402005	0.537347	FALSE	FALSE	Trans (>250 kb)			0.507362
ENSG00000101199	ARFGAP1	20	q13.33	61904137	61921142	2.05072	0.0402938	0.538194	FALSE	FALSE	Trans (>250 kb)			0.207829
ENSG00000011083	SLC6A7	5	q32	149569520	149602351	2.04966	0.0403975	0.538202	FALSE	FALSE	Trans (>250 kb)			0.707979
ENSG00000126653	NSRP1	17	q11.2	28442539	28513493	2.04896	0.0404664	0.538202	FALSE	FALSE	Trans (>250 kb)			0.980652
ENSG00000167977	KCTD5	16	p13.3	2732476	2759031	2.0479	0.0405701	0.53828	FALSE	FALSE	Trans (>250 kb)			0.591591
ENSG00000015133	CCDC88C	14	q32.11	91737667	91884188	2.04753	0.0406058	0.53828	FALSE	FALSE	Trans (>250 kb)			0.437406
ENSG00000149781	FERMT3	11	q13.1	63974150	63991354	2.04424	0.0409297	0.53828	FALSE	FALSE	Trans (>250 kb)			0.516398
ENSG00000076984	MAP2K7	19	p13.2	7968728	7979363	2.0442	0.0409333	0.53828	FALSE	FALSE	Trans (>250 kb)			0.211129
ENSG00000015676	NUDCD3	7	p13	44418720	44530479	2.04406	0.0409477	0.53828	FALSE	FALSE	Trans (>250 kb)			0.99775
ENSG00000104635	SLC39A14	8	p21.3	22224762	22291642	2.04399	0.0409546	0.53828	FALSE	FALSE	Trans (>250 kb)			0.245625
ENSG00000116688	MFN2	1	p36.22	12040238	12073571	2.0436	0.0409933	0.53828	FALSE	FALSE	Trans (>250 kb)			0.00179152
ENSG00000141682	PMAIP1	18	q21.32	57567180	57571538	2.04247	0.0411047	0.53828	FALSE	FALSE	Trans (>250 kb)			0.0523448
ENSG00000107130	NCS1	9	q34.11	132934857	132999583	2.04234	0.0411181	0.53828	FALSE	FALSE	Trans (>250 kb)			0.566593
ENSG00000133026	MYH10	17	p13.1	8377523	8534079	2.04191	0.04116	0.53828	FALSE	FALSE	Trans (>250 kb)			0.194331
ENSG00000117262	GPR89A	1	q21.1	145764411	145827103	2.03972	0.0413787	0.53828	FALSE	FALSE	Trans (>250 kb)
ENSG00000174231	PRPF8	17	p13.3	1553923	1588176	2.03954	0.0413959	0.53828	FALSE	FALSE	Trans (>250 kb)			0.932057
ENSG00000214193	SH3D21	1	p34.3	36771988	36790484	2.03925	0.041425	0.53828	FALSE	FALSE	Trans (>250 kb)			0.00584942
ENSG00000147457	CHMP7	8	p21.3	23101150	23119512	2.03921	0.0414287	0.53828	FALSE	FALSE	Trans (>250 kb)			0.693781
ENSG00000137309	HMGA1	6	p21.31	34204650	34214008	2.03913	0.0414375	0.53828	FALSE	FALSE	Trans (>250 kb)			0.973353
ENSG00000131697	NPHP4	1	p36.31	5922871	6052533	2.03909	0.0414412	0.53828	FALSE	FALSE	Trans (>250 kb)			0.0720428
ENSG00000242732	RGAG4	X	q13.1	71346958	71351758	2.03754	0.0415963	0.53889	FALSE	FALSE	Trans (>250 kb)
ENSG00000151503	NCAPD3	11	q25	134020014	134095348	2.03715	0.0416346	0.538931	FALSE	FALSE	Trans (>250 kb)			0.672783
ENSG00000061987	MON2	12	q14.1	62860597	62991363	2.03701	0.0416489	0.538931	FALSE	FALSE	Trans (>250 kb)			0.40071
ENSG00000111696	NT5DC3	12	q23.3	104164231	104234975	2.0361	0.0417401	0.539269	FALSE	FALSE	Trans (>250 kb)			0.619188
ENSG00000171603	CLSTN1	1	p36.22	9789084	9884584	2.03293	0.0420593	0.540905	FALSE	FALSE	Trans (>250 kb)			0.089741
ENSG00000074054	CLASP1	2	q14.3	122095352	122407163	2.0329	0.0420626	0.540905	FALSE	FALSE	Trans (>250 kb)			0.107939
ENSG00000160877	NACC1	19	p13.2	13228917	13251955	2.03245	0.0421078	0.540905	FALSE	FALSE	Trans (>250 kb)			0.0920408
ENSG00000081692	JMJD4	1	q42.13	227918126	227923112	2.03139	0.0422152	0.540905	FALSE	FALSE	Trans (>250 kb)			0.891461
ENSG00000128563	PRKRIP1	7	q22.1	102004319	102067123	2.03073	0.0422824	0.540905	FALSE	FALSE	Trans (>250 kb)			0.524498
ENSG00000173276	ZBTB21	21	q22.3	43406940	43430496	2.03071	0.0422845	0.540905	FALSE	FALSE	Trans (>250 kb)			0.532697
ENSG00000171735	CAMTA1	1	p36.31	6845384	7829766	2.03054	0.0423015	0.540905	FALSE	FALSE	Trans (>250 kb)			0.279922
ENSG00000185818	NAT8L	4	p16.3	2061239	2070816	2.03022	0.0423341	0.540905	FALSE	FALSE	Trans (>250 kb)			0.962854
ENSG00000263620	RP11-599B13.6	17	p13.1	8054134	8066293	2.03007	0.0423497	0.540905	FALSE	FALSE	Trans (>250 kb)			0.0291471
ENSG00000175482	POLD4	11	q13.2	67118248	67124443	2.03006	0.0423505	0.540905	FALSE	FALSE	Trans (>250 kb)			0.0914409
ENSG00000198933	TBKBP1	17	q21.32	45771447	45789416	2.02926	0.0424318	0.541378	FALSE	FALSE	Trans (>250 kb)			0.132137
ENSG00000169704	GP9	3	q21.3	128779610	128781249	2.02847	0.0425124	0.541461	FALSE	FALSE	Trans (>250 kb)			0.269623
ENSG00000154240	CEP112	17	q24.1	63631656	64188202	2.02795	0.0425657	0.541461	FALSE	FALSE	Trans (>250 kb)			0.605289
ENSG00000196876	SCN8A	12	q13.13	51984050	52206648	2.02674	0.0426887	0.541461	FALSE	FALSE	Trans (>250 kb)			0.0354465
ENSG00000113649	TCERG1	5	q32	145826874	145891524	2.02493	0.0428749	0.541461	FALSE	FALSE	Trans (>250 kb)			0.372513
ENSG00000176046	NUPR1	16	p11.2	28548606	28550495	2.0249	0.0428781	0.541461	FALSE	FALSE	Trans (>250 kb)			0.00714929
ENSG00000162385	MAGOH	1	p32.3	53692564	53704282	2.02476	0.0428921	0.541461	FALSE	FALSE	Trans (>250 kb)			0.691881
ENSG00000065243	PKN2	1	p22.2	89149905	89301938	2.02277	0.0430968	0.543276	FALSE	FALSE	Trans (>250 kb)			0.859364
ENSG00000059573	ALDH18A1	10	q24.1	97365696	97416463	2.02274	0.0431002	0.543276	FALSE	FALSE	Trans (>250 kb)			0.731677
ENSG00000117222	RBBP5	1	q32.1	205055270	205091143	2.01924	0.0434618	0.544675	FALSE	FALSE	Trans (>250 kb)			0.186231
ENSG00000075673	ATP12A	13	q12.12	25254549	25285921	2.01832	0.043558	0.544675	FALSE	FALSE	Trans (>250 kb)			0.468903
ENSG00000075539	FRYL	4	p11	48499378	48782339	2.01738	0.0436555	0.544761	FALSE	FALSE	Trans (>250 kb)			0.374513
ENSG00000015520	NPC1L1	7	p13	44552134	44580914	2.01604	0.0437957	0.545451	FALSE	FALSE	Trans (>250 kb)			0.773973
ENSG00000186642	PDE2A	11	q13.4	72287185	72385635	2.01593	0.0438071	0.545451	FALSE	FALSE	Trans (>250 kb)			0.261324
ENSG00000143367	TUFT1	1	q21.3	151512781	151556059	2.01567	0.0438344	0.545451	FALSE	FALSE	Trans (>250 kb)			0.965453
ENSG00000149016	TUT1	11	q12.3	62342517	62359649	2.01433	0.0439744	0.545566	FALSE	FALSE	Trans (>250 kb)			0.69878
ENSG00000108557	RAI1	17	p11.2	17584787	17714767	2.0119	0.0442304	0.54701	FALSE	FALSE	Trans (>250 kb)			0.411509
ENSG00000154814	OXNAD1	3	p25.1	16306706	16391806	2.01123	0.0443012	0.54701	FALSE	FALSE	Trans (>250 kb)			0.762474
ENSG00000006125	AP2B1	17	q12	33905065	34053436	2.01097	0.0443282	0.54701	FALSE	FALSE	Trans (>250 kb)			0.453405
ENSG00000173327	MAP3K11	11	q13.1	65365226	65382853	2.01084	0.044342	0.54701	FALSE	FALSE	Trans (>250 kb)			0.640586
ENSG00000118263	KLF7	2	q33.3	207938861	208031991	2.00885	0.0445531	0.54701	FALSE	FALSE	Trans (>250 kb)			0.474303
ENSG00000110497	AMBRA1	11	p11.2	46417964	46615675	2.00867	0.0445724	0.54701	FALSE	FALSE	Trans (>250 kb)			0.0640436
ENSG00000156983	BRPF1	3	p25.3	9773413	9789702	2.00823	0.0446189	0.54701	FALSE	FALSE	Trans (>250 kb)			0.144936
ENSG00000121892	PDS5A	4	p14	39824483	39979576	2.00736	0.044711	0.54701	FALSE	FALSE	Trans (>250 kb)			0.809569
ENSG00000158792	SPATA2L	16	q24.3	89762751	89768113	2.00615	0.04484	0.54701	FALSE	FALSE	Trans (>250 kb)			0.320818
ENSG00000174243	DDX23	12	q13.12	49223547	49246625	2.00598	0.044858	0.54701	FALSE	FALSE	Trans (>250 kb)			0.892861
ENSG00000204104	TRAF3IP1	2	q37.3	239229082	239309541	2.00495	0.0449683	0.54701	FALSE	FALSE	Trans (>250 kb)			0.00195437
ENSG00000049759	NEDD4L	18	q21.31	55711599	56068772	2.00489	0.0449745	0.54701	FALSE	FALSE	Trans (>250 kb)			0.69888
ENSG00000119285	HEATR1	1	q43	236712305	236767804	2.00389	0.0450822	0.54701	FALSE	FALSE	Trans (>250 kb)			0.00544946
ENSG00000130985	UBA1	X	p11.23	47050260	47074527	2.00372	0.0451	0.54701	FALSE	FALSE	Trans (>250 kb)
ENSG00000138398	PPIG	2	q31.1	170440850	170497916	2.00258	0.0452222	0.54701	FALSE	FALSE	Trans (>250 kb)			0.606289
ENSG00000080603	SRCAP	16	p11.2	30709530	30755602	2.00242	0.0452391	0.54701	FALSE	FALSE	Trans (>250 kb)			0.135036
ENSG00000172046	USP19	3	p21.31	49145479	49158371	2.00202	0.0452831	0.54701	FALSE	FALSE	Trans (>250 kb)			0.20013
ENSG00000111732	AICDA	12	p13.31	8754762	8765467	2.00125	0.0453657	0.547194	FALSE	FALSE	Trans (>250 kb)
ENSG00000155229	MMS19	10	q24.1	99218081	99258551	2.00112	0.0453798	0.547194	FALSE	FALSE	Trans (>250 kb)			0.0151485
ENSG00000120318	ARAP3	5	q31.3	141032968	141061788	2.00105	0.0453866	0.547194	FALSE	FALSE	Trans (>250 kb)			0.964954
ENSG00000179832	MROH1	8	q24.3	145202919	145316843	1.99915	0.0455918	0.548551	FALSE	FALSE	Trans (>250 kb)			0.690081
ENSG00000273154	RP4-583P15.15	20	q13.33	62340216	62370456	1.99837	0.045677	0.54862	FALSE	FALSE	Trans (>250 kb)			0.447205
ENSG00000055044	NOP58	2	q33.1	203130439	203168389	1.99728	0.0457944	0.54862	FALSE	FALSE	Trans (>250 kb)			0.769673
ENSG00000213380	COG8	16	q22.1	69354043	69373570	1.99696	0.0458291	0.54862	FALSE	FALSE	Trans (>250 kb)			0.334917
ENSG00000197530	MIB2	1	p36.33	1550795	1565990	1.99659	0.0458699	0.54862	FALSE	FALSE	Trans (>250 kb)
ENSG00000166579	NDEL1	17	p13.1	8316449	8393729	1.99635	0.0458959	0.54862	FALSE	FALSE	Trans (>250 kb)			0.222428
ENSG00000140694	PARN	16	p13.12	14529558	14726585	1.99634	0.0458965	0.54862	FALSE	FALSE	Trans (>250 kb)			0.843666
ENSG00000043143	JADE2	5	q31.1	133860003	133918918	1.9959	0.045945	0.54862	FALSE	FALSE	Trans (>250 kb)			0.0478452
ENSG00000179938	GOLGA8J	15	q13.2	30375158	30385702	1.9958	0.0459552	0.54862	FALSE	FALSE	Trans (>250 kb)			0.763574
ENSG00000089597	GANAB	11	q12.3	62392298	62414104	1.99518	0.0460232	0.54862	FALSE	FALSE	Trans (>250 kb)			0.820668
ENSG00000145012	LPP	3	q27.3	187871072	188608460	1.9928	0.0462835	0.550825	FALSE	FALSE	Trans (>250 kb)			0.724978
ENSG00000106258	CYP3A5	7	q22.1	99245817	99277621	1.99162	0.0464125	0.551496	FALSE	FALSE	Trans (>250 kb)			0.452205
ENSG00000153684	GOLGA8F	15	q13.1	28623767	28637170	1.99156	0.0464198	0.551496	FALSE	FALSE	Trans (>250 kb)
ENSG00000144488	ESPNL	2	q37.3	239008798	239041928	1.99146	0.0464299	0.551496	FALSE	FALSE	Trans (>250 kb)			0.584492
ENSG00000196979	AL360004.1	9	q34.11	132902889	132906498	1.99108	0.0464724	0.551683	FALSE	FALSE	Trans (>250 kb)			0.138236
ENSG00000088256	GNA11	19	p13.3	3094408	3124002	1.99045	0.0465415	0.552232	FALSE	FALSE	Trans (>250 kb)			0.0571443
ENSG00000165733	BMS1	10	q11.21	43278249	43330385	1.98854	0.0467522	0.553276	FALSE	FALSE	Trans (>250 kb)			0.894961
ENSG00000108379	WNT3	17	q21.32	44839872	44910520	1.98842	0.0467657	0.553276	FALSE	FALSE	Trans (>250 kb)			0.0334467
ENSG00000063601	MTMR1	X	q28	149861435	149933576	1.986	0.0470332	0.553276	FALSE	FALSE	Trans (>250 kb)
ENSG00000169180	XPO6	16	p11.2	28109300	28223241	1.9848	0.0471664	0.553276	FALSE	FALSE	Trans (>250 kb)			0.110139
ENSG00000070182	SPTB	14	q23.3	65213002	65346601	1.9844	0.0472113	0.553276	FALSE	FALSE	Trans (>250 kb)			0.158134
ENSG00000131089	ARHGEF9	X	q11.2	62854847	63005426	1.98322	0.0473425	0.553671	FALSE	FALSE	Trans (>250 kb)
ENSG00000177666	PNPLA2	11	p15.5	818902	825573	1.9824	0.0474345	0.553724	FALSE	FALSE	Trans (>250 kb)			0.336116
ENSG00000159140	SON	21	q22.11	34914924	34949812	1.98178	0.0475035	0.553874	FALSE	FALSE	Trans (>250 kb)			0.4995
ENSG00000066651	TRMT11	6	q22.32	126307576	126360422	1.9815	0.0475348	0.554014	FALSE	FALSE	Trans (>250 kb)			0.136336
ENSG00000186174	BCL9L	11	q23.3	118764584	118796317	1.98066	0.0476289	0.554088	FALSE	FALSE	Trans (>250 kb)			0.39681
ENSG00000103335	PIEZO1	16	q24.3	88781751	88851619	1.97753	0.0479812	0.555238	FALSE	FALSE	Trans (>250 kb)			0.110739
ENSG00000183495	EP400	12	q24.33	132434508	132565005	1.97748	0.0479871	0.555238	FALSE	FALSE	Trans (>250 kb)			0.0205479
ENSG00000146540	C7orf50	7	p22.3	1036622	1177896	1.97721	0.0480175	0.555238	FALSE	FALSE	Trans (>250 kb)			0.737976
ENSG00000111530	CAND1	12	q14.3	67663061	67713731	1.97696	0.0480457	0.555238	FALSE	FALSE	Trans (>250 kb)			0.0948405
ENSG00000170385	SLC30A1	1	q32.3	211744910	211752084	1.97676	0.0480687	0.555238	FALSE	FALSE	Trans (>250 kb)			0.937956
ENSG00000205683	DPF3	14	q24.2	73086004	73360809	1.97659	0.0480877	0.555238	FALSE	FALSE	Trans (>250 kb)			0.378212
ENSG00000055163	CYFIP2	5	q33.3	156693089	156822606	1.97645	0.0481039	0.555238	FALSE	FALSE	Trans (>250 kb)			0.273223
ENSG00000007541	PIGQ	16	p13.3	616995	634136	1.97623	0.0481284	0.555238	FALSE	FALSE	Trans (>250 kb)
ENSG00000177370	TIMM22	17	p13.3	900357	906911	1.97573	0.0481851	0.555246	FALSE	FALSE	Trans (>250 kb)			0.690181
ENSG00000135917	SLC19A3	2	q36.3	228549926	228582728	1.97546	0.0482155	0.555246	FALSE	FALSE	Trans (>250 kb)			0.693181
ENSG00000188766	SPRED3	19	q13.2	38879061	38886881	1.97461	0.0483128	0.555366	FALSE	FALSE	Trans (>250 kb)			0.887061
ENSG00000167889	MGAT5B	17	q25.2	74864538	74946475	1.97164	0.0486513	0.55615	FALSE	FALSE	Trans (>250 kb)			0.0409459
ENSG00000064989	CALCRL	2	q32.1	188207856	188313187	1.97154	0.0486625	0.55615	FALSE	FALSE	Trans (>250 kb)			0.384912
ENSG00000174177	CTU2	16	q24.3	88772871	88781794	1.97139	0.0486796	0.55615	FALSE	FALSE	Trans (>250 kb)
ENSG00000081277	PKP1	1	q32.1	201252580	201302121	1.97049	0.0487818	0.556453	FALSE	FALSE	Trans (>250 kb)			0.586891
ENSG00000105821	DNAJC2	7	q22.1	102952921	102985320	1.96874	0.0489827	0.557858	FALSE	FALSE	Trans (>250 kb)			0.266723
ENSG00000148572	NRBF2	10	q21.3	64893050	64914783	1.96718	0.0491624	0.558739	FALSE	FALSE	Trans (>250 kb)			0.213729
ENSG00000139197	PEX5	12	p13.31	7341281	7371170	1.96709	0.0491733	0.558739	FALSE	FALSE	Trans (>250 kb)
ENSG00000151461	UPF2	10	p14	11962021	12085169	1.96704	0.0491785	0.558739	FALSE	FALSE	Trans (>250 kb)			0.909859
ENSG00000112541	PDE10A	6	q27	165740776	166400091	1.96699	0.0491847	0.558739	FALSE	FALSE	Trans (>250 kb)			0.40031
ENSG00000164896	FASTK	7	q36.1	150773711	150777953	1.96665	0.049223	0.558739	FALSE	FALSE	Trans (>250 kb)			0.321818
ENSG00000148408	CACNA1B	9	q34.3	140772241	141019076	1.96604	0.0492937	0.559252	FALSE	FALSE	Trans (>250 kb)			0.162234
ENSG00000116698	SMG7	1	q25.3	183441351	183567381	1.9644	0.0494841	0.559252	FALSE	FALSE	Trans (>250 kb)			0.930757
ENSG00000095139	ARCN1	11	q23.3	118443105	118473748	1.96426	0.0494996	0.559252	FALSE	FALSE	Trans (>250 kb)			0.343316
ENSG00000086730	LAT2	7	q11.23	73613982	73644161	1.96421	0.0495054	0.559252	FALSE	FALSE	Trans (>250 kb)			0.152235
ENSG00000167701	GPT	8	q24.3	145728356	145732557	1.96286	0.0496624	0.560267	FALSE	FALSE	Trans (>250 kb)			0.161434
ENSG00000091622	PITPNM3	17	p13.2	6354584	6459814	1.96252	0.0497015	0.560267	FALSE	FALSE	Trans (>250 kb)			0.110239
ENSG00000023191	RNH1	11	p15.5	494512	507300	1.96209	0.0497518	0.560267	FALSE	FALSE	Trans (>250 kb)			0.262624
ENSG00000146281	PM20D2	6	q15	89855769	89875284	1.96157	0.0498126	0.560267	FALSE	FALSE	Trans (>250 kb)			0.253325
ENSG00000140320	BAHD1	15	q15.1	40731920	40760441	1.96118	0.049858	0.560267	FALSE	FALSE	Trans (>250 kb)			0.629387
ENSG00000171953	ATPAF2	17	p11.2	17880723	17942523	1.96065	0.0499202	0.560267	FALSE	FALSE	Trans (>250 kb)			0.318718
ENSG00000145526	CDH18	5	p14.3	19473060	20575982	1.96045	0.0499432	0.560267	FALSE	FALSE	Trans (>250 kb)			0.0324468
ENSG00000152223	EPG5	18	q21.1	43427574	43547240	1.95958	0.0500451	0.560267	FALSE	FALSE	Trans (>250 kb)			0.418108
ENSG00000229644	NAMPTL	10	p11.21	36810649	36813162	1.95951	0.0500535	0.560267	FALSE	FALSE	Trans (>250 kb)			0.0164484
ENSG00000156671	SAMD8	10	q22.2	76859344	76941881	1.95843	0.0501791	0.560267	FALSE	FALSE	Trans (>250 kb)			0.252525
ENSG00000186185	KIF18B	17	q21.31	43002077	43025082	1.9579	0.0502412	0.560267	FALSE	FALSE	Trans (>250 kb)			0.153535
ENSG00000145990	GFOD1	6	p23	13358062	13487894	1.9579	0.0502413	0.560267	FALSE	FALSE	Trans (>250 kb)			0.665983
ENSG00000125834	STK35	20	p13	2082257	2157684	1.95642	0.0504158	0.560764	FALSE	FALSE	Trans (>250 kb)			0.249525
ENSG00000188739	RBM34	1	q42.3	235294498	235324772	1.95563	0.0505086	0.561041	FALSE	FALSE	Trans (>250 kb)			0.876462
ENSG00000101745	ANKRD12	18	p11.22	9136226	9285983	1.9547	0.050619	0.561823	FALSE	FALSE	Trans (>250 kb)			0.309919
ENSG00000107290	SETX	9	q34.13	135136743	135230372	1.94987	0.0511918	0.564871	FALSE	FALSE	Trans (>250 kb)			0.442506
ENSG00000163795	ZNF513	2	p23.3	27600098	27603657	1.94955	0.0512298	0.564871	FALSE	FALSE	Trans (>250 kb)			0.784372
ENSG00000261115	TMEM178B	7	q34	140774032	141180180	1.9489	0.0513076	0.564871	FALSE	FALSE	Trans (>250 kb)			0.233627
ENSG00000138107	ACTR1A	10	q24.32	104238986	104262482	1.94876	0.0513246	0.564871	FALSE	FALSE	Trans (>250 kb)			0.353015
ENSG00000248333	CDK11B	1	p36.33	1570603	1590473	1.94861	0.0513419	0.564871	FALSE	FALSE	Trans (>250 kb)
ENSG00000057252	SOAT1	1	q25.2	179262925	179327815	1.94799	0.0514166	0.565028	FALSE	FALSE	Trans (>250 kb)			0.745675
ENSG00000166188	ZNF319	16	q21	58028572	58034357	1.9471	0.0515226	0.565615	FALSE	FALSE	Trans (>250 kb)			0.723278
ENSG00000270149	RP11-544M22.13	1	q23.3	160967747	161008752	1.94639	0.0516077	0.566074	FALSE	FALSE	Trans (>250 kb)			0.324518
ENSG00000151422	FER	5	q21.3	108083523	108532542	1.94597	0.0516578	0.566074	FALSE	FALSE	Trans (>250 kb)			0.826367
ENSG00000124882	EREG	4	q13.3	75230860	75254468	1.94444	0.0518428	0.566363	FALSE	FALSE	Trans (>250 kb)			0.746275
ENSG00000175376	EIF1AD	11	q13.1	65764016	65769647	1.94411	0.0518823	0.566363	FALSE	FALSE	Trans (>250 kb)			0.238626
ENSG00000005175	RPAP3	12	q13.11	48057070	48099844	1.9431	0.0520047	0.566363	FALSE	FALSE	Trans (>250 kb)			0.175232
ENSG00000165219	GAPVD1	9	q33.3	128024073	128129486	1.94275	0.052046	0.566363	FALSE	FALSE	Trans (>250 kb)			0.729077
ENSG00000141002	TCF25	16	q24.3	89940000	89977792	1.94265	0.0520583	0.566363	FALSE	FALSE	Trans (>250 kb)			0.191731
ENSG00000141699	FAM134C	17	q21.2	40731531	40762641	1.94246	0.0520811	0.566363	FALSE	FALSE	Trans (>250 kb)			0.685681
ENSG00000159459	UBR1	15	q15.2	43235095	43398311	1.94206	0.0521304	0.566363	FALSE	FALSE	Trans (>250 kb)			0.80037
ENSG00000198198	SZT2	1	p34.2	43855553	43918321	1.94202	0.0521344	0.566363	FALSE	FALSE	Trans (>250 kb)			0.264824
ENSG00000010404	IDS	X	q28	148558521	148615470	1.94156	0.0521906	0.566363	FALSE	FALSE	Trans (>250 kb)
ENSG00000125386	FAM193A	4	p16.3	2626988	2734292	1.94081	0.0522813	0.56645	FALSE	FALSE	Trans (>250 kb)			0.574593
ENSG00000188716	DUPD1	10	q22.2	76797594	76818272	1.9397	0.0524156	0.566769	FALSE	FALSE	Trans (>250 kb)			0.394611
ENSG00000135914	HTR2B	2	q37.1	231972944	231989832	1.93964	0.052424	0.566769	FALSE	FALSE	Trans (>250 kb)			0.69958
ENSG00000215012	C22orf29	22	q11.21	19833661	19842419	1.93906	0.0524942	0.566998	FALSE	FALSE	Trans (>250 kb)			0.878062
ENSG00000106290	TAF6	7	q22.1	99704693	99717464	1.93896	0.0525062	0.566998	FALSE	FALSE	Trans (>250 kb)			0.0267473
ENSG00000008735	MAPK8IP2	22	q13.33	51039114	51052409	1.93677	0.0527729	0.568705	FALSE	FALSE	Trans (>250 kb)			0.412809
ENSG00000163521	GLB1L	2	q35	220101328	220110200	1.9365	0.0528067	0.568777	FALSE	FALSE	Trans (>250 kb)			0.00914909
ENSG00000135837	CEP350	1	q25.2	179923873	180084015	1.93461	0.0530387	0.570289	FALSE	FALSE	Trans (>250 kb)			0.245425
ENSG00000168610	STAT3	17	q21.2	40465342	40540586	1.93394	0.0531205	0.570289	FALSE	FALSE	Trans (>250 kb)			0.106939
ENSG00000010322	NISCH	3	p21.1	52489134	52527087	1.93368	0.0531525	0.570289	FALSE	FALSE	Trans (>250 kb)			0.453705
ENSG00000188784	PLA2G2E	1	p36.13	20246502	20250110	1.93255	0.0532912	0.570807	FALSE	FALSE	Trans (>250 kb)			0.775672
ENSG00000167178	ISLR2	15	q24.1	74392652	74430881	1.93232	0.0533195	0.570807	FALSE	FALSE	Trans (>250 kb)			0.957454
ENSG00000054356	PTPRN	2	q35	220154345	220174370	1.93187	0.0533753	0.571052	FALSE	FALSE	Trans (>250 kb)			1.37945e-05
ENSG00000268223	ARL14EPL	5	q23.1	115387163	115395815	1.931	0.0534827	0.571955	FALSE	FALSE	Trans (>250 kb)			0.70078
ENSG00000081026	MAGI3	1	p13.2	113933371	114228545	1.92942	0.0536789	0.573105	FALSE	FALSE	Trans (>250 kb)			0.340816
ENSG00000244617	ASPRV1	2	p13.3	70187226	70189397	1.92939	0.0536825	0.573105	FALSE	FALSE	Trans (>250 kb)			0.165133
ENSG00000171478	SPACA5B	X	p11.23	47990039	47991995	1.9276	0.0539043	0.573833	FALSE	FALSE	Trans (>250 kb)
ENSG00000179627	ZBTB42	14	q32.33	105266933	105271049	1.92706	0.0539724	0.573833	FALSE	FALSE	Trans (>250 kb)
ENSG00000137135	ARHGEF39	9	p13.3	35658872	35675863	1.92679	0.0540062	0.573864	FALSE	FALSE	Trans (>250 kb)			0.518098
ENSG00000068971	PPP2R5B	11	q13.1	64685025	64701945	1.92606	0.0540971	0.574103	FALSE	FALSE	Trans (>250 kb)			0.943456
ENSG00000122490	PQLC1	18	q23	77662420	77711664	1.9249	0.0542417	0.574927	FALSE	FALSE	Trans (>250 kb)			0.127037
ENSG00000099769	IGFALS	16	p13.3	1840414	1844972	1.92475	0.0542602	0.574927	FALSE	FALSE	Trans (>250 kb)			0.657884
ENSG00000146587	RBAK	7	p22.1	5085452	5109119	1.92392	0.0543648	0.575669	FALSE	FALSE	Trans (>250 kb)			0.242126
ENSG00000125107	CNOT1	16	q21	58553855	58663790	1.92193	0.0546141	0.57662	FALSE	FALSE	Trans (>250 kb)			0.349515
ENSG00000034152	MAP2K3	17	p11.2	21187984	21218552	1.92164	0.0546517	0.57662	FALSE	FALSE	Trans (>250 kb)			0.0680432
ENSG00000198663	C6orf89	6	p21.2	36839646	36896740	1.92148	0.0546709	0.57662	FALSE	FALSE	Trans (>250 kb)			0.936556
ENSG00000184432	COPB2	3	q23	139074442	139108574	1.92045	0.0548016	0.577138	FALSE	FALSE	Trans (>250 kb)			0.658284
ENSG00000133433	GSTT2B	22	q11.23	24299601	24303373	1.92026	0.0548252	0.577138	FALSE	FALSE	Trans (>250 kb)			0.937056
ENSG00000008300	CELSR3	3	p21.31	48673902	48700348	1.92011	0.0548435	0.577138	FALSE	FALSE	Trans (>250 kb)			0.0906409
ENSG00000131018	SYNE1	6	q25.2	152442819	152958936	1.91826	0.0550783	0.578893	FALSE	FALSE	Trans (>250 kb)			0.149835
ENSG00000159164	SV2A	1	q21.2	149874870	149889434	1.91776	0.0551409	0.578893	FALSE	FALSE	Trans (>250 kb)			0.491601
ENSG00000110455	ACCS	11	p11.2	44087475	44105772	1.91619	0.0553403	0.580679	FALSE	FALSE	Trans (>250 kb)			0.538496
ENSG00000160972	PPP1R16A	8	q24.3	145703352	145727504	1.91489	0.0555066	0.580704	FALSE	FALSE	Trans (>250 kb)			0.153435
ENSG00000106976	DNM1	9	q34.11	130965658	131017527	1.91486	0.0555105	0.580704	FALSE	FALSE	Trans (>250 kb)			0.423108
ENSG00000178188	SH2B1	16	p11.2	28857921	28885526	1.91457	0.0555468	0.580762	FALSE	FALSE	Trans (>250 kb)			0.292221
ENSG00000213901	SLC23A3	2	q35	219940051	220035549	1.91401	0.0556194	0.580769	FALSE	FALSE	Trans (>250 kb)			0.505599
ENSG00000172137	CALB2	16	q22.2	71392616	71424341	1.91367	0.0556625	0.580769	FALSE	FALSE	Trans (>250 kb)			0.225327
ENSG00000075035	WSCD2	12	q23.3	108523248	108644314	1.91312	0.0557332	0.580769	FALSE	FALSE	Trans (>250 kb)			0.724078
ENSG00000119522	DENND1A	9	q33.3	126141933	126692431	1.91286	0.0557664	0.580769	FALSE	FALSE	Trans (>250 kb)			0.00294971
ENSG00000115970	THADA	2	p21	43393800	43823185	1.9109	0.0560179	0.58169	FALSE	FALSE	Trans (>250 kb)			0.722178
ENSG00000143994	ABHD1	2	p23.3	27346682	27353680	1.91039	0.0560833	0.58169	FALSE	FALSE	Trans (>250 kb)			0.544096
ENSG00000147133	TAF1	X	q13.1	70586114	70752224	1.91021	0.0561061	0.58169	FALSE	FALSE	Trans (>250 kb)
ENSG00000167964	RAB26	16	p13.3	2190804	2204166	1.90778	0.056419	0.583904	FALSE	FALSE	Trans (>250 kb)			0.40491
ENSG00000187837	HIST1H1C	6	p22.2	26055968	26056699	1.90575	0.0566828	0.585037	FALSE	FALSE	Trans (>250 kb)			0.674283
ENSG00000153187	HNRNPU	1	q44	245014468	245027844	1.90362	0.0569599	0.587023	FALSE	FALSE	Trans (>250 kb)			0.415908
ENSG00000105357	MYH14	19	q13.33	50691443	50813802	1.90338	0.0569915	0.587023	FALSE	FALSE	Trans (>250 kb)			0.621088
ENSG00000122882	ECD	10	q22.2	74889913	74928813	1.9031	0.0570274	0.587023	FALSE	FALSE	Trans (>250 kb)			0.256024
ENSG00000138101	DTNB	2	p23.3	25600067	25896503	1.90237	0.0571223	0.587307	FALSE	FALSE	Trans (>250 kb)			0.793971
ENSG00000117523	PRRC2C	1	q24.3	171454651	171562650	1.90136	0.0572551	0.587803	FALSE	FALSE	Trans (>250 kb)			0.238826
ENSG00000031698	SARS	1	p13.3	109756540	109780791	1.90122	0.0572738	0.587803	FALSE	FALSE	Trans (>250 kb)			0.215528
ENSG00000108349	CASC3	17	q21.1	38296571	38328436	1.90007	0.0574244	0.587803	FALSE	FALSE	Trans (>250 kb)			0.539596
ENSG00000090686	USP48	1	p36.12	22004791	22110099	1.89988	0.0574491	0.587803	FALSE	FALSE	Trans (>250 kb)			0.706379
ENSG00000146360	GPR6	6	q21	110299514	110301921	1.89964	0.0574801	0.587803	FALSE	FALSE	Trans (>250 kb)			0.425707
ENSG00000099377	HSD3B7	16	p11.2	30996519	31000473	1.89937	0.0575162	0.587803	FALSE	FALSE	Trans (>250 kb)			0.0746425
ENSG00000176605	C14orf177	14	q32.2	99177950	99184098	1.89865	0.0576106	0.587844	FALSE	FALSE	Trans (>250 kb)			0.126337
ENSG00000196632	WNK3	X	p11.22	54219256	54385075	1.89394	0.0582325	0.591997	FALSE	FALSE	Trans (>250 kb)
ENSG00000189091	SF3B3	16	q22.1	70557691	70608820	1.89246	0.0584291	0.592676	FALSE	FALSE	Trans (>250 kb)			0.714379
ENSG00000116198	CEP104	1	p36.32	3728645	3773778	1.8922	0.0584647	0.59274	FALSE	FALSE	Trans (>250 kb)			0.770373
ENSG00000100359	SGSM3	22	q13.1	40766595	40806293	1.89053	0.0586871	0.593682	FALSE	FALSE	Trans (>250 kb)			0.0175482
ENSG00000204463	BAG6	6	p21.33	31606805	31620482	1.89001	0.0587573	0.593682	FALSE	FALSE	Trans (>250 kb)			0.00128117
ENSG00000186407	CD300E	17	q25.1	72606026	72619897	1.88923	0.0588617	0.593682	FALSE	FALSE	Trans (>250 kb)			0.0181482
ENSG00000129925	TMEM8A	16	p13.3	420773	437113	1.88897	0.0588954	0.593682	FALSE	FALSE	Trans (>250 kb)			0.000225272
ENSG00000133958	UNC79	14	q32.12	93799565	94174222	1.88875	0.0589252	0.593682	FALSE	FALSE	Trans (>250 kb)			0.690681
ENSG00000084774	CAD	2	p23.3	27440258	27466811	1.88708	0.0591493	0.593957	FALSE	FALSE	Trans (>250 kb)			0.627787
ENSG00000203870	SMIM9	X	q28	154051623	154062937	1.88678	0.0591895	0.594113	FALSE	FALSE	Trans (>250 kb)
ENSG00000242802	AP5Z1	7	p22.1	4815253	4833943	1.88581	0.0593212	0.595097	FALSE	FALSE	Trans (>250 kb)			0.19743
ENSG00000115275	MOGS	2	p13.1	74688184	74692537	1.88537	0.05938	0.595097	FALSE	FALSE	Trans (>250 kb)			0.816268
ENSG00000169733	RFNG	17	q25.3	80005778	80009707	1.88495	0.059436	0.595097	FALSE	FALSE	Trans (>250 kb)
ENSG00000126243	LRFN3	19	q13.12	36426260	36436669	1.88446	0.0595029	0.595097	FALSE	FALSE	Trans (>250 kb)			0.519898
ENSG00000105576	TNPO2	19	p13.2	12810008	12834825	1.88435	0.0595173	0.595097	FALSE	FALSE	Trans (>250 kb)			0.0628437
ENSG00000162402	USP24	1	p32.3	55532032	55680786	1.88187	0.059853	0.596902	FALSE	FALSE	Trans (>250 kb)			0.280522
ENSG00000175105	ZNF654	3	p11.1	88188254	88193815	1.87978	0.0601382	0.597798	FALSE	FALSE	Trans (>250 kb)			0.813069
ENSG00000165632	TAF3	10	p14	7860467	8058590	1.87891	0.060257	0.597798	FALSE	FALSE	Trans (>250 kb)			0.5016
ENSG00000198113	TOR4A	9	q34.3	140172201	140177093	1.87869	0.0602875	0.597798	FALSE	FALSE	Trans (>250 kb)
ENSG00000130517	PGPEP1	19	p13.11	18451397	18480760	1.87676	0.0605505	0.598169	FALSE	FALSE	Trans (>250 kb)			0.469403
ENSG00000173540	GMPPB	3	p21.31	49754277	49761384	1.87672	0.0605567	0.598169	FALSE	FALSE	Trans (>250 kb)			0.0780422
ENSG00000105223	PLD3	19	q13.2	40854363	40886346	1.87658	0.0605755	0.598169	FALSE	FALSE	Trans (>250 kb)			0.618188
ENSG00000140995	DEF8	16	q24.3	90014333	90034468	1.87631	0.0606134	0.59817	FALSE	FALSE	Trans (>250 kb)			0.117738
ENSG00000142235	LMTK3	19	q13.33	48988528	49016446	1.87481	0.0608192	0.598763	FALSE	FALSE	Trans (>250 kb)			0.0144486
ENSG00000166716	ZNF592	15	q25.3	85291866	85349659	1.87454	0.0608563	0.598763	FALSE	FALSE	Trans (>250 kb)			0.425907
ENSG00000159648	TEPP	16	q21	58010339	58022020	1.87438	0.0608787	0.598763	FALSE	FALSE	Trans (>250 kb)			0.860464
ENSG00000143398	PIP5K1A	1	q21.3	151170425	151222012	1.87429	0.0608911	0.598763	FALSE	FALSE	Trans (>250 kb)			0.517698
ENSG00000099984	GSTT2	22	q11.23	24322339	24326106	1.87388	0.0609473	0.599044	FALSE	FALSE	Trans (>250 kb)			0.841466
ENSG00000144028	SNRNP200	2	q11.2	96940074	96971297	1.87206	0.0611988	0.599336	FALSE	FALSE	Trans (>250 kb)			0.978452
ENSG00000109323	MANBA	4	q24	103552660	103682151	1.87145	0.0612823	0.599336	FALSE	FALSE	Trans (>250 kb)			0.910259
ENSG00000170627	GTSF1	12	q13.13	54849734	54867386	1.87107	0.0613359	0.599336	FALSE	FALSE	Trans (>250 kb)			0.142336
ENSG00000153015	CWC27	5	q12.3	64064757	64314590	1.87064	0.0613955	0.599336	FALSE	FALSE	Trans (>250 kb)			0.476102
ENSG00000221914	PPP2R2A	8	p21.2	26149007	26230196	1.87029	0.0614436	0.599336	FALSE	FALSE	Trans (>250 kb)			0.0247475
ENSG00000255054	RP1-317E23.6	1	p36.11	26137961	26150235	1.86992	0.0614945	0.599336	FALSE	FALSE	Trans (>250 kb)			0.230027
ENSG00000177706	FAM20C	7	p22.3	192969	300711	1.86987	0.0615024	0.599336	FALSE	FALSE	Trans (>250 kb)			0.489701
ENSG00000136286	MYO1G	7	p13	45002261	45018697	1.86946	0.0615595	0.599336	FALSE	FALSE	Trans (>250 kb)			0.429207
ENSG00000116786	PLEKHM2	1	p36.21	16010827	16061264	1.86895	0.0616299	0.599336	FALSE	FALSE	Trans (>250 kb)			0.136436
ENSG00000167291	TBC1D16	17	q25.3	77906142	78009647	1.86626	0.0620045	0.600726	FALSE	FALSE	Trans (>250 kb)			0.473003
ENSG00000113194	FAF2	5	q35.2	175874629	175937075	1.86612	0.062025	0.600726	FALSE	FALSE	Trans (>250 kb)			0.639686
ENSG00000145214	DGKQ	4	p16.3	952675	980683	1.86608	0.0620299	0.600726	FALSE	FALSE	Trans (>250 kb)			0.000178297
ENSG00000213578	CPLX3	15	q24.1	75118888	75124141	1.8644	0.0622658	0.601713	FALSE	FALSE	Trans (>250 kb)			0.306419
ENSG00000099822	HCN2	19	p13.3	589893	617159	1.86367	0.0623682	0.601718	FALSE	FALSE	Trans (>250 kb)
ENSG00000148358	GPR107	9	q34.11	132815705	132902448	1.86337	0.0624096	0.601718	FALSE	FALSE	Trans (>250 kb)			0.0433457
ENSG00000167657	DAPK3	19	p13.3	3958451	3971121	1.86311	0.0624467	0.601718	FALSE	FALSE	Trans (>250 kb)			0.811169
ENSG00000132612	VPS4A	16	q22.1	69345259	69358949	1.86298	0.0624656	0.601718	FALSE	FALSE	Trans (>250 kb)			0.331217
ENSG00000117000	RLF	1	p34.2	40627045	40706593	1.86192	0.0626151	0.602815	FALSE	FALSE	Trans (>250 kb)			0.09984
ENSG00000142627	EPHA2	1	p36.13	16450832	16482582	1.86175	0.0626386	0.602815	FALSE	FALSE	Trans (>250 kb)			0.389511
ENSG00000139233	LLPH	12	q14.3	66516842	66524548	1.86068	0.0627896	0.60287	FALSE	FALSE	Trans (>250 kb)			0.815968
ENSG00000130227	XPO7	8	p21.3	21777180	21864096	1.86036	0.0628349	0.60287	FALSE	FALSE	Trans (>250 kb)			0.520098
ENSG00000166974	MAPRE2	18	q12.1	32556892	32723434	1.86009	0.0628726	0.60287	FALSE	FALSE	Trans (>250 kb)			0.824068
ENSG00000174953	DHX36	3	q25.2	153990335	154042286	1.85955	0.0629487	0.60287	FALSE	FALSE	Trans (>250 kb)			0.355314
ENSG00000162775	RBM15	1	p13.3	110881128	110889299	1.85943	0.0629662	0.60287	FALSE	FALSE	Trans (>250 kb)			0.5002
ENSG00000129968	ABHD17A	19	p13.3	1876809	1885546	1.85811	0.0631535	0.60287	FALSE	FALSE	Trans (>250 kb)			0.5023
ENSG00000131504	DIAPH1	5	q31.3	140894583	140998622	1.85789	0.0631847	0.60287	FALSE	FALSE	Trans (>250 kb)			0.849165
ENSG00000167664	TMIGD2	19	p13.3	4292229	4302428	1.85769	0.0632124	0.60287	FALSE	FALSE	Trans (>250 kb)			0.30042
ENSG00000005810	MYCBP2	13	q22.3	77618792	77901185	1.8575	0.0632406	0.60287	FALSE	FALSE	Trans (>250 kb)			0.231827
ENSG00000092051	JPH4	14	q11.2	24037244	24048009	1.85675	0.0633474	0.60287	FALSE	FALSE	Trans (>250 kb)			0.60319
ENSG00000180383	DEFB124	20	q11.21	30053309	30064560	1.85636	0.0634024	0.60287	FALSE	FALSE	Trans (>250 kb)			0.39751
ENSG00000070495	JMJD6	17	q25.1	74708919	74722866	1.85566	0.0635023	0.60287	FALSE	FALSE	Trans (>250 kb)			0.19683
ENSG00000183196	CHST6	16	q23.1	75510949	75529282	1.85538	0.0635415	0.60287	FALSE	FALSE	Trans (>250 kb)			0.5002
ENSG00000187231	SESTD1	2	q31.2	179966419	180129517	1.85536	0.0635446	0.60287	FALSE	FALSE	Trans (>250 kb)			0.59579
ENSG00000203837	PNLIPRP3	10	q25.3	118187379	118237469	1.85475	0.0636326	0.60287	FALSE	FALSE	Trans (>250 kb)			0.706779
ENSG00000075292	ZNF638	2	p13.2	71503691	71662199	1.85455	0.063661	0.60287	FALSE	FALSE	Trans (>250 kb)			0.59929
ENSG00000150672	DLG2	11	q14.1	83166055	85338966	1.85423	0.0637064	0.60287	FALSE	FALSE	Trans (>250 kb)			0.211029
ENSG00000153922	CHD1	5	q21.1	98190908	98262240	1.85413	0.0637201	0.60287	FALSE	FALSE	Trans (>250 kb)			0.244026
ENSG00000072818	ACAP1	17	p13.1	7239848	7254797	1.85283	0.0639071	0.60407	FALSE	FALSE	Trans (>250 kb)			0.511499
ENSG00000241322	CDRT1	17	p12	15468798	15522826	1.85251	0.0639533	0.60407	FALSE	FALSE	Trans (>250 kb)			0.385511
ENSG00000151233	GXYLT1	12	q12	42475647	42538681	1.85204	0.0640194	0.60407	FALSE	FALSE	Trans (>250 kb)			0.640686
ENSG00000124116	WFDC3	20	q13.12	44376583	44420571	1.85164	0.0640768	0.60407	FALSE	FALSE	Trans (>250 kb)			0.937556
ENSG00000124104	SNX21	20	q13.12	44462449	44471914	1.85156	0.0640886	0.60407	FALSE	FALSE	Trans (>250 kb)			0.742576
ENSG00000182185	RAD51B	14	q24.1	68286496	69196935	1.84969	0.0643577	0.605372	FALSE	FALSE	Trans (>250 kb)			0.569893
ENSG00000008130	NADK	1	p36.33	1682671	1711896	1.8487	0.064501	0.605987	FALSE	FALSE	Trans (>250 kb)			0.0653435
ENSG00000099821	POLRMT	19	p13.3	617223	633597	1.84868	0.0645046	0.605987	FALSE	FALSE	Trans (>250 kb)
ENSG00000116984	MTR	1	q43	236958610	237067281	1.84838	0.0645472	0.606056	FALSE	FALSE	Trans (>250 kb)			0.730977
ENSG00000060339	CCAR1	10	q21.3	70480769	70552134	1.84746	0.0646801	0.60617	FALSE	FALSE	Trans (>250 kb)			0.5
ENSG00000107295	SH3GL2	9	p22.2	17579080	17797127	1.84739	0.0646909	0.60617	FALSE	FALSE	Trans (>250 kb)			0.244226
ENSG00000169403	PTAFR	1	p35.3	28473677	28520447	1.84516	0.0650143	0.606226	FALSE	FALSE	Trans (>250 kb)			0.29742
ENSG00000103549	RNF40	16	p11.2	30773066	30787628	1.84483	0.065063	0.606456	FALSE	FALSE	Trans (>250 kb)			0.139536
ENSG00000065613	SLK	10	q24.33	105726959	105788991	1.84452	0.0651067	0.606595	FALSE	FALSE	Trans (>250 kb)			0.243526
ENSG00000105656	ELL	19	p13.11	18553473	18632937	1.84423	0.0651493	0.606656	FALSE	FALSE	Trans (>250 kb)			0.115238
ENSG00000166226	CCT2	12	q15	69979114	69995350	1.84358	0.0652448	0.606656	FALSE	FALSE	Trans (>250 kb)			0.60009
ENSG00000106246	PTCD1	7	q22.1	99014362	99063787	1.84348	0.0652591	0.606656	FALSE	FALSE	Trans (>250 kb)			0.355414
ENSG00000160360	GPSM1	9	q34.3	139221932	139254057	1.84022	0.0657353	0.609976	FALSE	FALSE	Trans (>250 kb)
ENSG00000185669	SNAI3	16	q24.3	88744090	88752901	1.83959	0.0658284	0.610317	FALSE	FALSE	Trans (>250 kb)			0.111139
ENSG00000198815	FOXJ3	1	p34.2	42642210	42801548	1.83803	0.0660582	0.610607	FALSE	FALSE	Trans (>250 kb)			0.253525
ENSG00000185915	KLHL34	X	p22.12	21673609	21676448	1.83786	0.0660828	0.610607	FALSE	FALSE	Trans (>250 kb)
ENSG00000185298	CCDC137	17	q25.3	79633394	79640934	1.83778	0.0660955	0.610607	FALSE	FALSE	Trans (>250 kb)			0.113839
ENSG00000171587	DSCAM	21	q22.2	41382926	42219065	1.83704	0.0662043	0.610748	FALSE	FALSE	Trans (>250 kb)			0.473503
ENSG00000113360	DROSHA	5	p13.3	31400604	31532303	1.83696	0.0662157	0.610748	FALSE	FALSE	Trans (>250 kb)			0.458704
ENSG00000100266	PACSIN2	22	q13.2	43231418	43411151	1.83659	0.0662697	0.610949	FALSE	FALSE	Trans (>250 kb)			0.938556
ENSG00000135632	SMYD5	2	p13.2	73441350	73454365	1.83531	0.0664604	0.610949	FALSE	FALSE	Trans (>250 kb)			0.492701
ENSG00000133980	VRTN	14	q24.3	74769772	74826711	1.83495	0.0665126	0.610949	FALSE	FALSE	Trans (>250 kb)			0.4988
ENSG00000117143	UAP1	1	q23.3	162531323	162569627	1.83455	0.066573	0.610949	FALSE	FALSE	Trans (>250 kb)			0.151535
ENSG00000100504	PYGL	14	q22.1	51324609	51411454	1.83434	0.0666038	0.610949	FALSE	FALSE	Trans (>250 kb)			0.985951
ENSG00000155561	NUP205	7	q33	135242667	135333505	1.8343	0.0666097	0.610949	FALSE	FALSE	Trans (>250 kb)			0.980852
ENSG00000125686	MED1	17	q12	37560538	37607539	1.83419	0.0666252	0.610949	FALSE	FALSE	Trans (>250 kb)			0.962354
ENSG00000137207	YIPF3	6	p21.1	43479565	43484728	1.83374	0.0666932	0.611255	FALSE	FALSE	Trans (>250 kb)			0.625087
ENSG00000119906	FAM178A	10	q24.31	102672326	102724893	1.83322	0.0667697	0.611255	FALSE	FALSE	Trans (>250 kb)			0.568193
ENSG00000066777	ARFGEF1	8	q13.2	68085747	68255912	1.83242	0.0668884	0.611552	FALSE	FALSE	Trans (>250 kb)			0.636286
ENSG00000171848	RRM2	2	p25.1	10262455	10271545	1.83167	0.0670009	0.611746	FALSE	FALSE	Trans (>250 kb)			0.433407
ENSG00000092847	AGO1	1	p34.3	36335409	36395211	1.83072	0.0671422	0.611746	FALSE	FALSE	Trans (>250 kb)			0.483102
ENSG00000140992	PDPK1	16	p13.3	2587965	2653189	1.8304	0.0671898	0.611938	FALSE	FALSE	Trans (>250 kb)
ENSG00000168679	SLC16A4	1	p13.3	110905470	110933704	1.82926	0.0673607	0.611938	FALSE	FALSE	Trans (>250 kb)			0.479702
ENSG00000126767	ELK1	X	p11.23	47494920	47510003	1.82918	0.0673728	0.611938	FALSE	FALSE	Trans (>250 kb)
ENSG00000105732	ZNF574	19	q13.2	42572629	42585701	1.82896	0.0674062	0.611938	FALSE	FALSE	Trans (>250 kb)			0.513799
ENSG00000117682	DHDDS	1	p36.11	26758773	26797785	1.82871	0.0674425	0.612006	FALSE	FALSE	Trans (>250 kb)			0.0229477
ENSG00000106123	EPHB6	7	q34	142552792	142568847	1.82846	0.067481	0.612066	FALSE	FALSE	Trans (>250 kb)			0.290221
ENSG00000110367	DDX6	11	q23.3	118620034	118661858	1.8261	0.067835	0.612911	FALSE	FALSE	Trans (>250 kb)			0.254025
ENSG00000184613	NELL2	12	q12	44902058	45315631	1.82568	0.0678979	0.612911	FALSE	FALSE	Trans (>250 kb)			0.843666
ENSG00000068024	HDAC4	2	q37.3	239969864	240323348	1.82552	0.067923	0.612911	FALSE	FALSE	Trans (>250 kb)			0.20333
ENSG00000142459	EVI5L	19	p13.2	7895119	7929862	1.82516	0.0679773	0.612911	FALSE	FALSE	Trans (>250 kb)			0.118538
ENSG00000094975	SUCO	1	q24.3	172501489	172580971	1.82515	0.067979	0.612911	FALSE	FALSE	Trans (>250 kb)			0.758974
ENSG00000115020	PIKFYVE	2	q34	209130991	209223475	1.82418	0.0681246	0.612911	FALSE	FALSE	Trans (>250 kb)			0.672383
ENSG00000198730	CTR9	11	p15.3	10772534	10801290	1.82359	0.0682133	0.612911	FALSE	FALSE	Trans (>250 kb)			0.292721
ENSG00000267618	RAD51L3-RFFL	17	q12	33338368	33448512	1.82279	0.0683349	0.612911	FALSE	FALSE	Trans (>250 kb)			0.194831
ENSG00000188976	NOC2L	1	p36.33	879584	894689	1.82146	0.0685376	0.613868	FALSE	FALSE	Trans (>250 kb)
ENSG00000125144	MT1G	16	q13	56700643	56701977	1.82069	0.0686539	0.614153	FALSE	FALSE	Trans (>250 kb)			0.924358
ENSG00000173641	HSPB7	1	p36.13	16340523	16346089	1.81879	0.0689432	0.614153	FALSE	FALSE	Trans (>250 kb)			0.186931
ENSG00000140682	TGFB1I1	16	p11.2	31482906	31489281	1.81773	0.0691059	0.614153	FALSE	FALSE	Trans (>250 kb)			0.226227
ENSG00000149926	FAM57B	16	p11.2	30035748	30064299	1.81743	0.0691514	0.614153	FALSE	FALSE	Trans (>250 kb)			0.070343
ENSG00000095777	MYO3A	10	p12.1	26223196	26501456	1.81741	0.0691548	0.614153	FALSE	FALSE	Trans (>250 kb)			0.0342466
ENSG00000189023	MAGEB16	X	p21.1	35816459	35821852	1.81706	0.0692075	0.614153	FALSE	FALSE	Trans (>250 kb)
ENSG00000100330	MTMR3	22	q12.2	30279144	30426855	1.81659	0.0692806	0.614153	FALSE	FALSE	Trans (>250 kb)			0.835166
ENSG00000145241	CENPC	4	q13.2	68337521	68411324	1.81655	0.0692864	0.614153	FALSE	FALSE	Trans (>250 kb)			0.977352
ENSG00000153721	CNKSR3	6	q25.2	154708638	154831793	1.81651	0.0692919	0.614153	FALSE	FALSE	Trans (>250 kb)			0.186931
ENSG00000161013	MGAT4B	5	q35.3	179224597	179233952	1.81582	0.0693984	0.614153	FALSE	FALSE	Trans (>250 kb)			0.0505449
ENSG00000151640	DPYSL4	10	q26.3	134000404	134019280	1.81524	0.0694875	0.614153	FALSE	FALSE	Trans (>250 kb)			0.745675
ENSG00000163510	CWC22	2	q31.3	180809603	180871840	1.8152	0.0694929	0.614153	FALSE	FALSE	Trans (>250 kb)			0.491901
ENSG00000100503	NIN	14	q22.1	51186481	51297839	1.81509	0.0695094	0.614153	FALSE	FALSE	Trans (>250 kb)			0.932257
ENSG00000143217	PVRL4	1	q23.3	161040785	161059389	1.81359	0.0697403	0.614951	FALSE	FALSE	Trans (>250 kb)			0.4998
ENSG00000181240	SLC25A41	19	p13.3	6426048	6433790	1.8134	0.0697704	0.614951	FALSE	FALSE	Trans (>250 kb)			0.964154
ENSG00000166887	VPS39	15	q15.1	42450899	42500514	1.81162	0.0700457	0.614951	FALSE	FALSE	Trans (>250 kb)			0.232027
ENSG00000154359	LONRF1	8	p23.1	12579403	12613582	1.81148	0.0700671	0.614951	FALSE	FALSE	Trans (>250 kb)			0.526197
ENSG00000175264	CHST1	11	p11.2	45670427	45687172	1.80997	0.0703008	0.614951	FALSE	FALSE	Trans (>250 kb)			0.852965
ENSG00000140678	ITGAX	16	p11.2	31366455	31394318	1.809	0.0704508	0.614951	FALSE	FALSE	Trans (>250 kb)			0.236226
ENSG00000108852	MPP2	17	q21.31	41952725	41987068	1.80858	0.070516	0.614951	FALSE	FALSE	Trans (>250 kb)			0.339816
ENSG00000161682	FAM171A2	17	q21.31	42430583	42441243	1.80847	0.0705328	0.614951	FALSE	FALSE	Trans (>250 kb)			0.29932
ENSG00000065911	MTHFD2	2	p13.1	74425689	74444692	1.80818	0.0705778	0.614951	FALSE	FALSE	Trans (>250 kb)			0.948855
ENSG00000107581	EIF3A	10	q26.11	120794356	120840316	1.80812	0.0705872	0.614951	FALSE	FALSE	Trans (>250 kb)			0.351315
ENSG00000096746	HNRNPH3	10	q21.3	70090931	70102948	1.80777	0.070643	0.614951	FALSE	FALSE	Trans (>250 kb)			0.906259
ENSG00000204278	TMEM235	17	q25.3	76227391	76237068	1.80746	0.0706909	0.614951	FALSE	FALSE	Trans (>250 kb)			0.749175
ENSG00000154124	FAM105B	5	p15.2	14664773	14699820	1.80732	0.0707118	0.614951	FALSE	FALSE	Trans (>250 kb)			0.375712
ENSG00000251322	SHANK3	22	q13.33	51112843	51171726	1.80691	0.0707758	0.614951	FALSE	FALSE	Trans (>250 kb)			0.214729
ENSG00000179051	RCC2	1	p36.13	17733256	17766220	1.80658	0.0708278	0.614951	FALSE	FALSE	Trans (>250 kb)			0.569793
ENSG00000204569	PPP1R10	6	p21.33	30568177	30586389	1.80609	0.0709043	0.614951	FALSE	FALSE	Trans (>250 kb)			0.0211479
ENSG00000140564	FURIN	15	q26.1	91411822	91426688	1.80566	0.0709709	0.614951	FALSE	FALSE	Trans (>250 kb)			0.546695
ENSG00000067842	ATP2B3	X	q28	152783134	152848397	1.80513	0.0710545	0.614951	FALSE	FALSE	Trans (>250 kb)
ENSG00000197683	KRTAP26-1	21	q22.11	31691452	31692607	1.80511	0.0710577	0.614951	FALSE	FALSE	Trans (>250 kb)			0.993751
ENSG00000101940	WDR13	X	p11.23	48448430	48463581	1.8051	0.071059	0.614951	FALSE	FALSE	Trans (>250 kb)
ENSG00000119913	TECTB	10	q25.2	114043493	114064793	1.80492	0.0710872	0.614951	FALSE	FALSE	Trans (>250 kb)			0.0951405
ENSG00000115761	NOL10	2	p25.1	10710892	10830101	1.80491	0.0710883	0.614951	FALSE	FALSE	Trans (>250 kb)			0.079642
ENSG00000065457	ADAT1	16	q23.1	75630879	75657198	1.80463	0.0711318	0.614951	FALSE	FALSE	Trans (>250 kb)			0.90366
ENSG00000100034	PPM1F	22	q11.22	22273793	22307209	1.80453	0.0711486	0.614951	FALSE	FALSE	Trans (>250 kb)			0.0293471
ENSG00000160551	TAOK1	17	q11.2	27717482	27878922	1.80396	0.0712369	0.615278	FALSE	FALSE	Trans (>250 kb)			0.347615
ENSG00000066279	ASPM	1	q31.3	197053258	197115824	1.80264	0.0714445	0.615349	FALSE	FALSE	Trans (>250 kb)			0.421308
ENSG00000132128	LRRC41	1	p34.1	46726868	46769280	1.80241	0.0714814	0.615349	FALSE	FALSE	Trans (>250 kb)			0.769173
ENSG00000127914	AKAP9	7	q21.2	91570181	91739987	1.80199	0.0715465	0.615349	FALSE	FALSE	Trans (>250 kb)			0.371213
ENSG00000081803	CADPS2	7	q31.32	121958481	122526813	1.80105	0.0716957	0.615349	FALSE	FALSE	Trans (>250 kb)			0.186731
ENSG00000164134	NAA15	4	q31.1	140222609	140341187	1.80094	0.071713	0.615349	FALSE	FALSE	Trans (>250 kb)			0.663684
ENSG00000147799	ARHGAP39	8	q24.3	145754563	145911194	1.80044	0.0717918	0.615349	FALSE	FALSE	Trans (>250 kb)			0.110139
ENSG00000148795	CYP17A1	10	q24.32	104590288	104597290	1.80013	0.0718403	0.615349	FALSE	FALSE	Trans (>250 kb)			0.129537
ENSG00000165886	UBTD1	10	q24.1	99258625	99330966	1.79933	0.0719661	0.615349	FALSE	FALSE	Trans (>250 kb)			0.0773423
ENSG00000137404	NRM	6	p21.33	30655824	30659197	1.7989	0.0720351	0.615514	FALSE	FALSE	Trans (>250 kb)			0.121838
ENSG00000087269	NOP14	4	p16.3	2939660	2965112	1.79843	0.0721083	0.615621	FALSE	FALSE	Trans (>250 kb)			0.947055
ENSG00000187479	C11orf96	11	p11.2	43946892	43965888	1.79762	0.0722377	0.615763	FALSE	FALSE	Trans (>250 kb)			0.0933407
ENSG00000188037	CLCN1	7	q34	143013219	143049176	1.7974	0.0722722	0.615763	FALSE	FALSE	Trans (>250 kb)			0.469203
ENSG00000072133	RPS6KA6	X	q21.1	83318984	83442933	1.79718	0.0723069	0.615763	FALSE	FALSE	Trans (>250 kb)
ENSG00000080845	DLGAP4	20	q11.23	34894258	35157040	1.79718	0.0723071	0.615763	FALSE	FALSE	Trans (>250 kb)			0.354815
ENSG00000137460	FHDC1	4	q31.3	153857504	153900848	1.79633	0.0724428	0.616214	FALSE	FALSE	Trans (>250 kb)			0.392011
ENSG00000115839	RAB3GAP1	2	q21.3	135809835	135933964	1.79562	0.0725557	0.616258	FALSE	FALSE	Trans (>250 kb)			0.360991
ENSG00000176919	C8G	9	q34.3	139839698	139841426	1.79549	0.072575	0.616258	FALSE	FALSE	Trans (>250 kb)			0.20333
ENSG00000076685	NT5C2	10	q24.33	104845940	104953056	1.79502	0.072651	0.616258	FALSE	FALSE	Trans (>250 kb)			0.0810419
ENSG00000113073	SLC4A9	5	q31.3	139739787	139754728	1.79455	0.0727252	0.616258	FALSE	FALSE	Trans (>250 kb)			0.020448
ENSG00000070444	MNT	17	p13.3	2287354	2304412	1.79435	0.0727576	0.616258	FALSE	FALSE	Trans (>250 kb)			0.176732
ENSG00000169302	STK32A	5	q32	146614526	146767415	1.79427	0.0727698	0.616258	FALSE	FALSE	Trans (>250 kb)			0.554295
ENSG00000103657	HERC1	15	q22.31	63900817	64126141	1.79362	0.0728742	0.61632	FALSE	FALSE	Trans (>250 kb)			0.0347465
ENSG00000185024	BRF1	14	q32.33	105675623	105781926	1.79355	0.0728848	0.61632	FALSE	FALSE	Trans (>250 kb)			0.786371
ENSG00000006118	TMEM132A	11	q12.2	60691935	60704631	1.79292	0.0729851	0.61632	FALSE	FALSE	Trans (>250 kb)			0.592691
ENSG00000183963	SMTN	22	q12.2	31460091	31500743	1.79283	0.0730006	0.61632	FALSE	FALSE	Trans (>250 kb)			0.0181482
ENSG00000161638	ITGA5	12	q13.13	54789045	54813244	1.79159	0.0731981	0.61632	FALSE	FALSE	Trans (>250 kb)			0.721778
ENSG00000185340	GAS2L1	22	q12.2	29702572	29708774	1.79145	0.0732218	0.61632	FALSE	FALSE	Trans (>250 kb)			0.966653
ENSG00000160075	SSU72	1	p36.33	1477053	1510249	1.79135	0.0732377	0.61632	FALSE	FALSE	Trans (>250 kb)			0.167033
ENSG00000085733	CTTN	11	q13.3	70244510	70282690	1.79128	0.0732484	0.61632	FALSE	FALSE	Trans (>250 kb)			0.0911409
ENSG00000111665	CDCA3	12	p13.31	6953957	6961230	1.79078	0.0733294	0.616562	FALSE	FALSE	Trans (>250 kb)			0.783072
ENSG00000167930	ITFG3	16	p13.3	284545	319942	1.79004	0.073448	0.616562	FALSE	FALSE	Trans (>250 kb)			0.0107489
ENSG00000144711	IQSEC1	3	p25.2	12938719	13114617	1.78956	0.0735242	0.616562	FALSE	FALSE	Trans (>250 kb)			0.613089
ENSG00000205323	SARNP	12	q13.2	56146247	56211540	1.78952	0.0735319	0.616562	FALSE	FALSE	Trans (>250 kb)			0.545095
ENSG00000187796	CARD9	9	q34.3	139256355	139268133	1.78921	0.0735804	0.616562	FALSE	FALSE	Trans (>250 kb)
ENSG00000171988	JMJD1C	10	q21.3	64926981	65225722	1.78901	0.0736135	0.616562	FALSE	FALSE	Trans (>250 kb)			0.470003
ENSG00000164970	FAM219A	9	p13.3	34398182	34458568	1.78821	0.0737424	0.616562	FALSE	FALSE	Trans (>250 kb)			0.10404
ENSG00000104903	LYL1	19	p13.2	13209847	13213975	1.78817	0.0737479	0.616562	FALSE	FALSE	Trans (>250 kb)			0.123238
ENSG00000136830	FAM129B	9	q34.11	130267618	130341268	1.78808	0.0737638	0.616562	FALSE	FALSE	Trans (>250 kb)			0.487601
ENSG00000157916	RER1	1	p36.32	2323267	2336883	1.7879	0.0737916	0.616562	FALSE	FALSE	Trans (>250 kb)			0.0758424
ENSG00000112379	KIAA1244	6	q23.3	138483058	138665800	1.78757	0.0738448	0.616562	FALSE	FALSE	Trans (>250 kb)			0.19863
ENSG00000123983	ACSL3	2	q36.1	223725652	223809357	1.78717	0.0739101	0.61662	FALSE	FALSE	Trans (>250 kb)			0.567793
ENSG00000143569	UBAP2L	1	q21.3	154192655	154243986	1.78659	0.0740035	0.616991	FALSE	FALSE	Trans (>250 kb)			0.330917
ENSG00000255374	TAS2R43	12	p13.2	11243886	11244912	1.7862	0.0740674	0.617316	FALSE	FALSE	Trans (>250 kb)			0.454705
ENSG00000147488	ST18	8	q11.23	53023399	53373519	1.78555	0.0741717	0.617591	FALSE	FALSE	Trans (>250 kb)			0.222828
ENSG00000177103	DSCAML1	11	q23.3	117298489	117688240	1.78513	0.0742399	0.617591	FALSE	FALSE	Trans (>250 kb)			0.382712
ENSG00000055483	USP36	17	q25.3	76783463	76837523	1.78477	0.0742989	0.617591	FALSE	FALSE	Trans (>250 kb)			0.470703
ENSG00000196878	LAMB3	1	q32.2	209788215	209825811	1.78465	0.0743186	0.617591	FALSE	FALSE	Trans (>250 kb)			0.516098
ENSG00000138639	ARHGAP24	4	q21.23	86396267	86923823	1.78327	0.0745419	0.618439	FALSE	FALSE	Trans (>250 kb)			0.715578
ENSG00000111537	IFNG	12	q15	68548548	68553527	1.78304	0.0745806	0.618439	FALSE	FALSE	Trans (>250 kb)			0.410709
ENSG00000101246	ARFRP1	20	q13.33	62329996	62339377	1.78297	0.0745908	0.618439	FALSE	FALSE	Trans (>250 kb)			0.367913
ENSG00000085831	TTC39A	1	p32.3	51752930	51810788	1.7823	0.0747	0.618534	FALSE	FALSE	Trans (>250 kb)			0.494201
ENSG00000115486	GGCX	2	p11.2	85771846	85788670	1.78091	0.0749279	0.618665	FALSE	FALSE	Trans (>250 kb)			0.60239
ENSG00000110514	MADD	11	p11.2	47290712	47351582	1.78085	0.0749366	0.618665	FALSE	FALSE	Trans (>250 kb)			0.245225
ENSG00000271605	MILR1	17	q23.3	62461569	62464760	1.77894	0.0752491	0.619777	FALSE	FALSE	Trans (>250 kb)			0.405309
ENSG00000152348	ATG10	5	q14.1	81267844	81572676	1.77851	0.0753202	0.619803	FALSE	FALSE	Trans (>250 kb)			0.542196
ENSG00000167566	NCKAP5L	12	q13.12	50184929	50222533	1.77825	0.0753621	0.619803	FALSE	FALSE	Trans (>250 kb)			0.264124
ENSG00000137843	PAK6	15	q15.1	40509629	40569688	1.77802	0.0754004	0.619803	FALSE	FALSE	Trans (>250 kb)			0.853865
ENSG00000070413	DGCR2	22	q11.21	19023795	19109967	1.7776	0.0754696	0.619803	FALSE	FALSE	Trans (>250 kb)			0.488201
ENSG00000102908	NFAT5	16	q22.1	69598997	69738569	1.77464	0.0759576	0.621024	FALSE	FALSE	Trans (>250 kb)			0.736076
ENSG00000186860	KRTAP17-1	17	q21.2	39471173	39471947	1.77458	0.0759677	0.621024	FALSE	FALSE	Trans (>250 kb)			0.0644436
ENSG00000165732	DDX21	10	q22.1	70715884	70744829	1.7741	0.0760458	0.621024	FALSE	FALSE	Trans (>250 kb)			0.584792
ENSG00000168785	TSPAN5	4	q23	99391518	99579780	1.77381	0.0760938	0.621024	FALSE	FALSE	Trans (>250 kb)			0.80127
ENSG00000184634	MED12	X	q13.1	70338406	70362303	1.77381	0.0760951	0.621024	FALSE	FALSE	Trans (>250 kb)
ENSG00000109339	MAPK10	4	q21.3	86936276	87515284	1.77375	0.0761048	0.621024	FALSE	FALSE	Trans (>250 kb)			0.69698
ENSG00000139304	PTPRQ	12	q21.31	80799774	81072802	1.7716	0.0764617	0.623071	FALSE	FALSE	Trans (>250 kb)			0.506499
ENSG00000154438	ASZ1	7	q31.2	117003276	117068177	1.76925	0.0768526	0.624287	FALSE	FALSE	Trans (>250 kb)			0.0422458
ENSG00000124571	XPO5	6	p21.1	43490072	43543812	1.76884	0.0769203	0.624288	FALSE	FALSE	Trans (>250 kb)			0.875962
ENSG00000067334	DNTTIP2	1	p22.1	94333373	94345474	1.76865	0.0769518	0.624288	FALSE	FALSE	Trans (>250 kb)			0.0182482
ENSG00000163636	PSMD6	3	p14.1	63996225	64009658	1.76736	0.0771677	0.625033	FALSE	FALSE	Trans (>250 kb)			0.376612
ENSG00000205710	C17orf107	17	p13.2	4802713	4806227	1.76649	0.0773138	0.625479	FALSE	FALSE	Trans (>250 kb)			0.923958
ENSG00000173175	ADCY5	3	q21.1	123001143	123168605	1.76632	0.0773423	0.625479	FALSE	FALSE	Trans (>250 kb)			0.236426
ENSG00000109572	CLCN3	4	q33	170533784	170644824	1.76552	0.0774769	0.625623	FALSE	FALSE	Trans (>250 kb)			2.09775e-05
ENSG00000213931	HBE1	11	p15.4	5289582	5526847	1.76525	0.0775213	0.625623	FALSE	FALSE	Trans (>250 kb)			0.435906
ENSG00000166407	LMO1	11	p15.4	8245851	8290263	1.76513	0.0775422	0.625623	FALSE	FALSE	Trans (>250 kb)			0.416308
ENSG00000050820	BCAR1	16	q23.1	75262928	75301951	1.76489	0.0775822	0.625623	FALSE	FALSE	Trans (>250 kb)			0.314019
ENSG00000168259	DNAJC7	17	q21.2	40128451	40173394	1.76468	0.0776181	0.625623	FALSE	FALSE	Trans (>250 kb)			0.0746425
ENSG00000203684	IBA57-AS1	1	q42.13	228351787	228353213	1.76411	0.0777133	0.625776	FALSE	FALSE	Trans (>250 kb)			0.136336
ENSG00000139624	CERS5	12	q13.12	50523575	50561288	1.76398	0.0777358	0.625776	FALSE	FALSE	Trans (>250 kb)			0.0478452
ENSG00000111262	KCNA1	12	p13.32	5019071	5040527	1.76311	0.0778826	0.626045	FALSE	FALSE	Trans (>250 kb)			0.175132
ENSG00000168487	BMP1	8	p21.3	22022249	22069839	1.7626	0.077968	0.626264	FALSE	FALSE	Trans (>250 kb)			0.089941
ENSG00000104976	SNAPC2	19	p13.2	7985201	7988135	1.76143	0.0781664	0.626663	FALSE	FALSE	Trans (>250 kb)			0.426007
ENSG00000182700	IGIP	5	q31.3	139505521	139508391	1.76109	0.078223	0.626663	FALSE	FALSE	Trans (>250 kb)			0.718378
ENSG00000267303	CTD-2369P2.12	19	p13.2	10426147	10431354	1.76102	0.0782348	0.626663	FALSE	FALSE	Trans (>250 kb)			0.118438
ENSG00000160392	C19orf47	19	q13.2	40825443	40854434	1.76042	0.0783358	0.626663	FALSE	FALSE	Trans (>250 kb)			0.623188
ENSG00000151694	ADAM17	2	p25.1	9628615	9695921	1.75988	0.0784282	0.626663	FALSE	FALSE	Trans (>250 kb)			0.0282472
ENSG00000142330	CAPN10	2	q37.3	241526133	241557122	1.75984	0.0784346	0.626663	FALSE	FALSE	Trans (>250 kb)			0.667583
ENSG00000132879	FBXO44	1	p36.22	11714432	11723384	1.75951	0.078491	0.626663	FALSE	FALSE	Trans (>250 kb)			0.726477
ENSG00000240682	ISY1	3	q21.3	128846258	128880136	1.75913	0.0785546	0.626699	FALSE	FALSE	Trans (>250 kb)			0.420008
ENSG00000160072	ATAD3B	1	p36.33	1407143	1433228	1.75741	0.0788487	0.626902	FALSE	FALSE	Trans (>250 kb)
ENSG00000196843	ARID5A	2	q11.2	97202480	97218375	1.75638	0.0790237	0.62801	FALSE	FALSE	Trans (>250 kb)			0.785671
ENSG00000077157	PPP1R12B	1	q32.1	202317827	202561834	1.75606	0.0790781	0.628117	FALSE	FALSE	Trans (>250 kb)			0.914959
ENSG00000173846	PLK3	1	p34.1	45265897	45271662	1.7553	0.0792077	0.628499	FALSE	FALSE	Trans (>250 kb)			0.214529
ENSG00000083097	DOPEY1	6	q14.1	83777385	83881069	1.75525	0.0792157	0.628499	FALSE	FALSE	Trans (>250 kb)			0.232027
ENSG00000109674	NEIL3	4	q34.3	178230990	178284097	1.75381	0.0794624	0.629206	FALSE	FALSE	Trans (>250 kb)			0.949555
ENSG00000136861	CDK5RAP2	9	q33.2	123151147	123342448	1.7535	0.0795167	0.629206	FALSE	FALSE	Trans (>250 kb)			0.623788
ENSG00000113742	CPEB4	5	q35.2	173315283	173388979	1.75326	0.0795567	0.629206	FALSE	FALSE	Trans (>250 kb)			0.70038
ENSG00000127948	POR	7	q11.23	75528518	75616173	1.75249	0.0796891	0.629259	FALSE	FALSE	Trans (>250 kb)			0.317018
ENSG00000152910	CNTNAP4	16	q23.1	76311176	76593135	1.75244	0.0796978	0.629259	FALSE	FALSE	Trans (>250 kb)			0.208229
ENSG00000090863	GLG1	16	q23.1	74485856	74641012	1.75194	0.079784	0.629706	FALSE	FALSE	Trans (>250 kb)			0.180732
ENSG00000130706	ADRM1	20	q13.33	60877149	60883918	1.75134	0.0798878	0.63008	FALSE	FALSE	Trans (>250 kb)			0.961954
ENSG00000142408	CACNG8	19	q13.42	54466294	54493469	1.75131	0.0798917	0.63008	FALSE	FALSE	Trans (>250 kb)			0.863664
ENSG00000103647	CORO2B	15	q23	68871308	69020145	1.75068	0.0800006	0.630575	FALSE	FALSE	Trans (>250 kb)			0.805669
ENSG00000128536	CDHR3	7	q22.3	105517242	105676877	1.74909	0.0802761	0.631953	FALSE	FALSE	Trans (>250 kb)			0.474803
ENSG00000162734	PEA15	1	q23.2	160175127	160185166	1.74865	0.0803512	0.631953	FALSE	FALSE	Trans (>250 kb)			0.40241
ENSG00000204438	GPANK1	6	p21.33	31629006	31634060	1.74786	0.0804882	0.63265	FALSE	FALSE	Trans (>250 kb)			0.00674933
ENSG00000248789	CTD-2203A3.1	5	q11.2	51303865	51376821	1.74674	0.0806832	0.63265	FALSE	FALSE	Trans (>250 kb)			0.446705
ENSG00000105520	DKFZP761J1410	19	p13.2	11466062	11476374	1.74613	0.0807879	0.63265	FALSE	FALSE	Trans (>250 kb)			0.414909
ENSG00000115226	FNDC4	2	p23.3	27714750	27718112	1.74611	0.0807918	0.63265	FALSE	FALSE	Trans (>250 kb)			0.474803
ENSG00000172530	BANP	16	q24.2	87982850	88110924	1.74594	0.0808211	0.63265	FALSE	FALSE	Trans (>250 kb)			0.080342
ENSG00000160957	RECQL4	8	q24.3	145736667	145743229	1.7458	0.0808463	0.63265	FALSE	FALSE	Trans (>250 kb)			0.156234
ENSG00000138641	HERC3	4	q22.1	89442199	89629693	1.74573	0.0808583	0.63265	FALSE	FALSE	Trans (>250 kb)			0.0486451
ENSG00000146963	C7orf55-LUC7L2	7	q34	139025105	139108198	1.74484	0.0810128	0.633169	FALSE	FALSE	Trans (>250 kb)			0.164234
ENSG00000148344	PTGES	9	q34.11	132500610	132515326	1.74423	0.0811189	0.633308	FALSE	FALSE	Trans (>250 kb)			0.105539
ENSG00000177030	DEAF1	11	p15.5	644233	706715	1.74353	0.0812402	0.633308	FALSE	FALSE	Trans (>250 kb)			0.776072
ENSG00000162430	SEPN1	1	p36.11	26126667	26144713	1.7433	0.0812804	0.633308	FALSE	FALSE	Trans (>250 kb)			0.265323
ENSG00000101868	POLA1	X	p22.11	24712036	25015103	1.74288	0.0813549	0.633355	FALSE	FALSE	Trans (>250 kb)
ENSG00000141867	BRD4	19	p13.12	15347647	15443356	1.74266	0.0813924	0.633397	FALSE	FALSE	Trans (>250 kb)			0.251925
ENSG00000138802	SEC24B	4	q25	110354928	110462052	1.74098	0.0816865	0.634478	FALSE	FALSE	Trans (>250 kb)			0.868663
ENSG00000106328	FSCN3	7	q32.1	127231463	127242198	1.74054	0.0817635	0.634478	FALSE	FALSE	Trans (>250 kb)			0.90486
ENSG00000183837	PNMA3	X	q28	152224766	152228827	1.74046	0.0817783	0.634478	FALSE	FALSE	Trans (>250 kb)
ENSG00000152684	PELO	5	q11.2	52083774	52099880	1.74001	0.0818566	0.634672	FALSE	FALSE	Trans (>250 kb)			0.546895
ENSG00000214188	ST7-OT4	7	q31.2	116593953	116738860	1.7384	0.0821401	0.635252	FALSE	FALSE	Trans (>250 kb)			0.323618
ENSG00000102032	RENBP	X	q28	153200716	153210232	1.73801	0.0822086	0.635252	FALSE	FALSE	Trans (>250 kb)
ENSG00000145331	TRMT10A	4	q23	100467866	100485189	1.73774	0.0822571	0.635268	FALSE	FALSE	Trans (>250 kb)			0.232027
ENSG00000111676	ATN1	12	p13.31	7033626	7051484	1.73763	0.0822763	0.635268	FALSE	FALSE	Trans (>250 kb)
ENSG00000133704	IPO8	12	p11.21	30781922	30848920	1.73706	0.0823768	0.635332	FALSE	FALSE	Trans (>250 kb)			0.314019
ENSG00000130956	HABP4	9	q22.32	99212483	99253618	1.73675	0.0824322	0.635332	FALSE	FALSE	Trans (>250 kb)			0.20003
ENSG00000110075	PPP6R3	11	q13.2	68228186	68382802	1.73564	0.0826273	0.635954	FALSE	FALSE	Trans (>250 kb)			0.406609
ENSG00000155034	FBXL18	7	p22.1	5470966	5553429	1.73392	0.0829328	0.636307	FALSE	FALSE	Trans (>250 kb)			0.00524948
ENSG00000124493	GRM4	6	p21.31	33989628	34123399	1.73081	0.0834861	0.638052	FALSE	FALSE	Trans (>250 kb)			0.518598
ENSG00000241360	PDXP	22	q13.1	38054734	38062941	1.73047	0.0835467	0.638052	FALSE	FALSE	Trans (>250 kb)			0.818768
ENSG00000180596	HIST1H2BC	6	p22.2	26115101	26124154	1.73026	0.0835843	0.638052	FALSE	FALSE	Trans (>250 kb)			0.10284
ENSG00000077684	JADE1	4	q28.2	129730779	129796379	1.72989	0.0836506	0.638052	FALSE	FALSE	Trans (>250 kb)			0.174633
ENSG00000137076	TLN1	9	p13.3	35696945	35732392	1.72949	0.0837221	0.638185	FALSE	FALSE	Trans (>250 kb)			0.626387
ENSG00000151806	GUF1	4	p12	44680444	44702943	1.72774	0.0840341	0.638537	FALSE	FALSE	Trans (>250 kb)			0.887861
ENSG00000214435	AS3MT	10	q24.32	104629273	104661656	1.72749	0.0840799	0.638537	FALSE	FALSE	Trans (>250 kb)			0.20023
ENSG00000206073	SERPINB4	18	q21.33	61304493	61311532	1.72736	0.0841037	0.638537	FALSE	FALSE	Trans (>250 kb)			0.529397
ENSG00000186868	MAPT	17	q21.31	43971748	44105700	1.72712	0.0841468	0.638607	FALSE	FALSE	Trans (>250 kb)			0.0278472
ENSG00000095970	TREM2	6	p21.1	41126244	41130924	1.72688	0.0841891	0.638701	FALSE	FALSE	Trans (>250 kb)			0.778872
ENSG00000188690	UROS	10	q26.2	127477146	127511817	1.7264	0.0842749	0.63908	FALSE	FALSE	Trans (>250 kb)			0.10444
ENSG00000204659	CBY3	5	q35.3	179105584	179107975	1.72559	0.0844219	0.639668	FALSE	FALSE	Trans (>250 kb)			0.121138
ENSG00000162063	CCNF	16	p13.3	2479395	2508855	1.7234	0.0848159	0.641329	FALSE	FALSE	Trans (>250 kb)			0.114639
ENSG00000116337	AMPD2	1	p13.3	110158726	110174673	1.72333	0.0848283	0.641329	FALSE	FALSE	Trans (>250 kb)			0.524598
ENSG00000137601	NEK1	4	q33	170314426	170533780	1.72331	0.0848317	0.641329	FALSE	FALSE	Trans (>250 kb)			1.03259e-05
ENSG00000184216	IRAK1	X	q28	153275951	153285431	1.7233	0.0848334	0.641329	FALSE	FALSE	Trans (>250 kb)
ENSG00000254870	ATP6V1G2-DDX39B	6	p21.33	31497996	31514385	1.72175	0.0851153	0.642705	FALSE	FALSE	Trans (>250 kb)			0.630587
ENSG00000198585	NUDT16	3	q22.1	131100515	131107674	1.72158	0.0851465	0.642723	FALSE	FALSE	Trans (>250 kb)			0.948355
ENSG00000011009	LYPLA2	1	p36.11	24117460	24122029	1.72122	0.0852118	0.642879	FALSE	FALSE	Trans (>250 kb)			0.449705
ENSG00000163288	GABRB1	4	p12	46995740	47428461	1.72112	0.0852282	0.642879	FALSE	FALSE	Trans (>250 kb)			0.113639
ENSG00000150275	PCDH15	10	q21.1	55562531	57387702	1.72061	0.0853223	0.642933	FALSE	FALSE	Trans (>250 kb)			0.985551
ENSG00000115137	DNAJC27	2	p23.3	25166505	25194963	1.72024	0.085389	0.643045	FALSE	FALSE	Trans (>250 kb)			0.606189
ENSG00000225362	CT62	15	q23	71402583	71407833	1.71958	0.0855096	0.643045	FALSE	FALSE	Trans (>250 kb)			0.389511
ENSG00000123908	AGO2	8	q24.3	141541264	141645718	1.71914	0.0855887	0.643045	FALSE	FALSE	Trans (>250 kb)			0.142336
ENSG00000116260	QSOX1	1	q25.2	180123969	180173165	1.71885	0.0856423	0.643045	FALSE	FALSE	Trans (>250 kb)			0.259024
ENSG00000103423	DNAJA3	16	p13.3	4475806	4506776	1.71835	0.0857329	0.643189	FALSE	FALSE	Trans (>250 kb)			0.451805
ENSG00000259316	CTD-2116N17.1	15	q22.31	64472547	64665980	1.71807	0.0857838	0.643189	FALSE	FALSE	Trans (>250 kb)			0.954255
ENSG00000165309	ARMC3	10	p12.2	23216953	23326518	1.71725	0.0859328	0.643407	FALSE	FALSE	Trans (>250 kb)			0.120538
ENSG00000141977	CIB3	19	p13.12	16272179	16284336	1.71712	0.0859563	0.643407	FALSE	FALSE	Trans (>250 kb)			0.784972
ENSG00000154222	CC2D1B	1	p32.3	52811395	52831865	1.71611	0.0861427	0.643408	FALSE	FALSE	Trans (>250 kb)			0.653285
ENSG00000110060	PUS3	11	q24.2	125763381	125773116	1.71594	0.0861736	0.643408	FALSE	FALSE	Trans (>250 kb)			0.346715
ENSG00000165655	ZNF503	10	q22.2	77157588	77161664	1.71555	0.0862445	0.64347	FALSE	FALSE	Trans (>250 kb)			0.00644936
ENSG00000113569	NUP155	5	p13.2	37288239	37371283	1.71555	0.0862452	0.64347	FALSE	FALSE	Trans (>250 kb)			0.110739
ENSG00000141664	ZCCHC2	18	q21.33	60190240	60254942	1.71521	0.0863075	0.643585	FALSE	FALSE	Trans (>250 kb)			0.421108
ENSG00000163374	YY1AP1	1	q22	155629237	155658791	1.7149	0.0863633	0.643585	FALSE	FALSE	Trans (>250 kb)			0.40111
ENSG00000162441	LZIC	1	p36.22	9982173	10003465	1.71473	0.0863956	0.643585	FALSE	FALSE	Trans (>250 kb)			0.871863
ENSG00000132740	IGHMBP2	11	q13.3	68671310	68708070	1.71419	0.0864941	0.643585	FALSE	FALSE	Trans (>250 kb)			0.379612
ENSG00000197771	MCMBP	10	q26.11	121588972	121652068	1.71407	0.0865167	0.643585	FALSE	FALSE	Trans (>250 kb)			0.0231477
ENSG00000100697	DICER1	14	q32.13	95552565	95624347	1.71373	0.0865787	0.64367	FALSE	FALSE	Trans (>250 kb)			0.558494
ENSG00000141965	FEM1A	19	p13.3	4791728	4795571	1.71351	0.0866191	0.64367	FALSE	FALSE	Trans (>250 kb)			0.623088
ENSG00000104980	TIMM44	19	p13.2	7991603	8008805	1.7133	0.0866578	0.64367	FALSE	FALSE	Trans (>250 kb)			0.692381
ENSG00000159692	CTBP1	4	p16.3	1205236	1243741	1.71278	0.0867529	0.643826	FALSE	FALSE	Trans (>250 kb)			0.365113
ENSG00000149527	PLCH2	1	p36.32	2357419	2436969	1.71199	0.0868989	0.644413	FALSE	FALSE	Trans (>250 kb)			0.0415458
ENSG00000164008	C1orf50	1	p34.2	43232940	43263968	1.71197	0.0869028	0.644413	FALSE	FALSE	Trans (>250 kb)			0.264124
ENSG00000186871	ERCC6L	X	q13.1	71424510	71458897	1.71083	0.0871131	0.644842	FALSE	FALSE	Trans (>250 kb)
ENSG00000117713	ARID1A	1	p36.11	27022524	27108595	1.71035	0.0872011	0.644842	FALSE	FALSE	Trans (>250 kb)			0.591391
ENSG00000105810	CDK6	7	q21.2	92234235	92465908	1.71034	0.0872029	0.644842	FALSE	FALSE	Trans (>250 kb)			0.454905
ENSG00000131503	ANKHD1	5	q31.3	139781399	139929163	1.70916	0.0874216	0.645236	FALSE	FALSE	Trans (>250 kb)			0.00824918
ENSG00000106018	VIPR2	7	q36.3	158820866	158937649	1.70868	0.0875094	0.645236	FALSE	FALSE	Trans (>250 kb)			0.69658
ENSG00000264813	ACE	17	q23.3	61562184	61599209	1.70833	0.0875748	0.645236	FALSE	FALSE	Trans (>250 kb)			0.030147
ENSG00000051382	PIK3CB	3	q22.3	138372860	138553780	1.70812	0.0876134	0.645236	FALSE	FALSE	Trans (>250 kb)			0.915958
ENSG00000142185	TRPM2	21	q22.3	45770046	45862964	1.70765	0.0877015	0.645247	FALSE	FALSE	Trans (>250 kb)			0.919758
ENSG00000164265	SCGB3A2	5	q32	147250245	147261754	1.70657	0.0879022	0.645371	FALSE	FALSE	Trans (>250 kb)			0.0381462
ENSG00000166924	NYAP1	7	q22.1	100081550	100092422	1.70614	0.0879825	0.645371	FALSE	FALSE	Trans (>250 kb)			0.0259474
ENSG00000259518	RP11-597K23.2	15	q25.2	82380935	82390035	1.70599	0.0880103	0.645371	FALSE	FALSE	Trans (>250 kb)			0.0591441
ENSG00000171224	C10orf35	10	q22.1	71390007	71393352	1.70537	0.0881257	0.645371	FALSE	FALSE	Trans (>250 kb)			0.0733427
ENSG00000007545	CRAMP1L	16	p13.3	1662326	1727909	1.70534	0.0881316	0.645371	FALSE	FALSE	Trans (>250 kb)			0.870963
ENSG00000106683	LIMK1	7	q11.23	73497263	73536855	1.7051	0.0881753	0.645371	FALSE	FALSE	Trans (>250 kb)			0.238226
ENSG00000105738	SIPA1L3	19	q13.13	38397868	38699012	1.70495	0.0882046	0.645371	FALSE	FALSE	Trans (>250 kb)			0.708979
ENSG00000186314	PRELID2	5	q32	144851362	145214932	1.70473	0.088245	0.645371	FALSE	FALSE	Trans (>250 kb)			0.00934907
ENSG00000069869	NEDD4	15	q21.3	56119120	56285944	1.70439	0.0883079	0.645577	FALSE	FALSE	Trans (>250 kb)			0.446705
ENSG00000116717	GADD45A	1	p31.3	68150744	68154021	1.70412	0.0883595	0.645618	FALSE	FALSE	Trans (>250 kb)			0.721578
ENSG00000178163	ZNF518B	4	p16.1	10441498	10459034	1.70288	0.0885909	0.645947	FALSE	FALSE	Trans (>250 kb)			0.40141
ENSG00000157782	CABP1	12	q24.31	121078355	121105127	1.70276	0.0886138	0.645947	FALSE	FALSE	Trans (>250 kb)			0.674883
ENSG00000122515	ZMIZ2	7	p13	44788180	44809477	1.70236	0.0886873	0.645947	FALSE	FALSE	Trans (>250 kb)			0.644086
ENSG00000084112	SSH1	12	q24.11	109176466	109251366	1.70116	0.0889134	0.647332	FALSE	FALSE	Trans (>250 kb)			0.99515
ENSG00000176619	LMNB2	19	p13.3	2427636	2456994	1.69917	0.0892872	0.647965	FALSE	FALSE	Trans (>250 kb)			0.721278
ENSG00000001167	NFYA	6	p21.1	41040684	41067715	1.69892	0.0893348	0.647965	FALSE	FALSE	Trans (>250 kb)			0.59919
ENSG00000110048	OSBP	11	q12.1	59341871	59383617	1.69849	0.0894155	0.647965	FALSE	FALSE	Trans (>250 kb)			0.758174
ENSG00000127364	TAS2R4	7	q34	141478242	141479235	1.69801	0.0895059	0.648423	FALSE	FALSE	Trans (>250 kb)			0.0123488
ENSG00000110786	PTPN5	11	p15.1	18749475	18814268	1.69747	0.0896082	0.648429	FALSE	FALSE	Trans (>250 kb)			0.935156
ENSG00000177731	FLII	17	p11.2	18148150	18162230	1.6971	0.0896777	0.648533	FALSE	FALSE	Trans (>250 kb)			0.361114
ENSG00000187193	MT1X	16	q13	56716336	56718108	1.69622	0.0898438	0.649135	FALSE	FALSE	Trans (>250 kb)			0.823068
ENSG00000068400	GRIPAP1	X	p11.23	48830134	48858675	1.69569	0.0899443	0.649323	FALSE	FALSE	Trans (>250 kb)
ENSG00000205678	TECRL	4	q13.1	65140975	65275186	1.69552	0.0899761	0.649331	FALSE	FALSE	Trans (>250 kb)			0.321718
ENSG00000182521	TBPL2	14	q22.3	55880259	55923444	1.69499	0.0900778	0.649523	FALSE	FALSE	Trans (>250 kb)			0.0407459
ENSG00000153944	MSI2	17	q22	55333212	55762046	1.69488	0.0900988	0.649523	FALSE	FALSE	Trans (>250 kb)			0.234727
ENSG00000174529	TMEM81	1	q32.1	205052258	205053645	1.69453	0.0901654	0.649523	FALSE	FALSE	Trans (>250 kb)			0.170733
ENSG00000253729	PRKDC	8	q11.21	48685669	48872743	1.69444	0.0901809	0.649523	FALSE	FALSE	Trans (>250 kb)			0.00524948
ENSG00000148334	PTGES2	9	q34.11	130882972	130890741	1.69374	0.0903143	0.650308	FALSE	FALSE	Trans (>250 kb)			0.593291
ENSG00000140993	TIGD7	16	p13.3	3348832	3355729	1.69263	0.0905261	0.651103	FALSE	FALSE	Trans (>250 kb)			0.907859
ENSG00000198019	FCGR1B	1	p11.2	120926979	120935937	1.69198	0.0906507	0.651755	FALSE	FALSE	Trans (>250 kb)
ENSG00000100284	TOM1	22	q12.3	35695268	35743985	1.69118	0.0908031	0.652038	FALSE	FALSE	Trans (>250 kb)			0.293221
ENSG00000197312	DDI2	1	p36.21	15943995	15995539	1.6911	0.0908173	0.652038	FALSE	FALSE	Trans (>250 kb)			0.20283
ENSG00000100714	MTHFD1	14	q23.3	64854749	64926722	1.6906	0.0909125	0.652038	FALSE	FALSE	Trans (>250 kb)			0.654085
ENSG00000169992	NLGN2	17	p13.1	7308193	7323179	1.69054	0.0909239	0.652038	FALSE	FALSE	Trans (>250 kb)			0.0291471
ENSG00000119041	GTF3C3	2	q33.1	197627756	197664449	1.69048	0.090936	0.652038	FALSE	FALSE	Trans (>250 kb)			0.5033
ENSG00000148411	NACC2	9	q34.3	138898383	138987131	1.68997	0.0910338	0.652406	FALSE	FALSE	Trans (>250 kb)			0.870463
ENSG00000102302	FGD1	X	p11.22	54471887	54522599	1.68766	0.0914775	0.654194	FALSE	FALSE	Trans (>250 kb)
ENSG00000089159	PXN	12	q24.31	120648250	120703574	1.6874	0.0915271	0.654194	FALSE	FALSE	Trans (>250 kb)			0.109839
ENSG00000126464	PRR12	19	q13.33	50094900	50129696	1.68712	0.0915805	0.654245	FALSE	FALSE	Trans (>250 kb)			0.484102
ENSG00000196284	SUPT3H	6	p21.1	44777054	45345690	1.68608	0.0917797	0.654484	FALSE	FALSE	Trans (>250 kb)			0.0468453
ENSG00000124449	IRGC	19	q13.31	44220162	44224173	1.68533	0.0919257	0.654484	FALSE	FALSE	Trans (>250 kb)			0.0241476
ENSG00000116544	DLGAP3	1	p34.3	35331037	35395186	1.68525	0.0919399	0.654484	FALSE	FALSE	Trans (>250 kb)			0.69628
ENSG00000148468	FAM171A1	10	p13	15253642	15413061	1.68524	0.0919414	0.654484	FALSE	FALSE	Trans (>250 kb)			0.314119
ENSG00000126254	RBM42	19	q13.12	36119932	36128588	1.68513	0.0919635	0.654484	FALSE	FALSE	Trans (>250 kb)			0.874963
ENSG00000176984	AP000679.2	11	q23.3	120039685	120042387	1.68482	0.0920241	0.654484	FALSE	FALSE	Trans (>250 kb)			0.293721
ENSG00000122958	VPS26A	10	q22.1	70883268	70932617	1.68481	0.0920245	0.654484	FALSE	FALSE	Trans (>250 kb)			0.761074
ENSG00000243725	TTC4	1	p32.3	55181495	55208330	1.6847	0.0920468	0.654484	FALSE	FALSE	Trans (>250 kb)			0.521998
ENSG00000269858	EGLN2	19	q13.2	41304901	41314338	1.68446	0.0920928	0.654484	FALSE	FALSE	Trans (>250 kb)			0.834867
ENSG00000131711	MAP1B	5	q13.2	71403061	71505395	1.68439	0.092107	0.654484	FALSE	FALSE	Trans (>250 kb)			0.877062
ENSG00000186918	ZNF395	8	p21.1	28203102	28260218	1.68392	0.0921978	0.654503	FALSE	FALSE	Trans (>250 kb)			0.911759
ENSG00000032444	PNPLA6	19	p13.2	7598890	7626650	1.68318	0.092341	0.654724	FALSE	FALSE	Trans (>250 kb)			0.983252
ENSG00000183134	PTGDR2	11	q12.2	60618413	60623444	1.68256	0.0924596	0.654918	FALSE	FALSE	Trans (>250 kb)			0.715078
ENSG00000105662	CRTC1	19	p13.11	18794487	18893004	1.68222	0.0925257	0.654918	FALSE	FALSE	Trans (>250 kb)			0.306219
ENSG00000167700	MFSD3	8	q24.3	145734457	145736596	1.68183	0.0926027	0.654918	FALSE	FALSE	Trans (>250 kb)			0.156234
ENSG00000115524	SF3B1	2	q33.1	198254508	198299815	1.6815	0.0926656	0.654918	FALSE	FALSE	Trans (>250 kb)			0.630787
ENSG00000205531	NAP1L4	11	p15.4	2965667	3013607	1.68144	0.092677	0.654918	FALSE	FALSE	Trans (>250 kb)			0.524998
ENSG00000100109	TFIP11	22	q12.1	26887191	26908471	1.68135	0.0926956	0.654918	FALSE	FALSE	Trans (>250 kb)			0.115938
ENSG00000132972	RNF17	13	q12.12	25338290	25454059	1.68047	0.0928651	0.654918	FALSE	FALSE	Trans (>250 kb)			0.580692
ENSG00000115694	STK25	2	q37.3	242432089	242449145	1.67957	0.0930402	0.654918	FALSE	FALSE	Trans (>250 kb)			0.0433457
ENSG00000257923	CUX1	7	q22.1	101458959	101927249	1.67904	0.0931433	0.654918	FALSE	FALSE	Trans (>250 kb)			0.787371
ENSG00000261949	GFY	19	q13.33	49927006	49932075	1.67901	0.0931493	0.654918	FALSE	FALSE	Trans (>250 kb)			0.282922
ENSG00000165684	SNAPC4	9	q34.3	139270029	139293249	1.67861	0.0932273	0.654918	FALSE	FALSE	Trans (>250 kb)
ENSG00000174844	DNAH12	3	p14.3	57327727	57530071	1.67849	0.0932522	0.654918	FALSE	FALSE	Trans (>250 kb)			0.272723
ENSG00000102021	LUZP4	X	q23	114524293	114542121	1.67822	0.0933035	0.654918	FALSE	FALSE	Trans (>250 kb)
ENSG00000158161	EYA3	1	p35.3	28296855	28415207	1.67803	0.0933405	0.654918	FALSE	FALSE	Trans (>250 kb)			0.609889
ENSG00000181031	RPH3AL	17	p13.3	62293	236045	1.67803	0.0933405	0.654918	FALSE	FALSE	Trans (>250 kb)			0.508899
ENSG00000100056	DGCR14	22	q11.21	19117792	19132197	1.67764	0.0934165	0.655187	FALSE	FALSE	Trans (>250 kb)			0.30312
ENSG00000068654	POLR1A	2	p11.2	86247339	86333278	1.67687	0.0935674	0.655187	FALSE	FALSE	Trans (>250 kb)			0.0880412
ENSG00000165699	TSC1	9	q34.13	135766735	135820020	1.67679	0.0935845	0.655187	FALSE	FALSE	Trans (>250 kb)			0.977452
ENSG00000099991	CABIN1	22	q11.23	24407642	24574596	1.67672	0.093597	0.655187	FALSE	FALSE	Trans (>250 kb)			0.123738
ENSG00000124383	MPHOSPH10	2	p13.3	71357444	71377231	1.67634	0.0936724	0.655187	FALSE	FALSE	Trans (>250 kb)			0.986451
ENSG00000136870	ZNF189	9	q31.1	104161155	104172942	1.67626	0.0936877	0.655187	FALSE	FALSE	Trans (>250 kb)			0.511399
ENSG00000158863	FAM160B2	8	p21.3	21946670	21962409	1.67591	0.0937561	0.655187	FALSE	FALSE	Trans (>250 kb)			0.40421
ENSG00000067369	TP53BP1	15	q15.3	43699407	43802926	1.67517	0.0939008	0.655187	FALSE	FALSE	Trans (>250 kb)			0.657284
ENSG00000213626	LBH	2	p23.1	30454397	30546596	1.67458	0.0940172	0.655423	FALSE	FALSE	Trans (>250 kb)			0.363914
ENSG00000186472	PCLO	7	q21.11	82383329	82792246	1.67422	0.094087	0.655708	FALSE	FALSE	Trans (>250 kb)			0.548095
ENSG00000112473	SLC39A7	6	p21.32	33168222	33172216	1.67356	0.0942177	0.655741	FALSE	FALSE	Trans (>250 kb)			0.888261
ENSG00000133657	ATP13A3	3	q29	194123401	194219093	1.67301	0.0943252	0.655741	FALSE	FALSE	Trans (>250 kb)			0.335316
ENSG00000100258	LMF2	22	q13.33	50941376	50946135	1.67288	0.0943519	0.655741	FALSE	FALSE	Trans (>250 kb)			0.4998
ENSG00000129993	CBFA2T3	16	q24.3	88941266	89043612	1.67265	0.0943967	0.655741	FALSE	FALSE	Trans (>250 kb)			0.181032
ENSG00000175793	SFN	1	p36.11	27189633	27190947	1.67257	0.0944126	0.655741	FALSE	FALSE	Trans (>250 kb)			0.482002
ENSG00000147614	ATP6V0D2	8	q21.3	86999552	87166457	1.67109	0.094703	0.65673	FALSE	FALSE	Trans (>250 kb)			0.289921
ENSG00000237330	RNF223	1	p36.33	1006346	1009687	1.67088	0.0947448	0.65673	FALSE	FALSE	Trans (>250 kb)			0.400213
ENSG00000115677	HDLBP	2	q37.3	242166679	242256476	1.67087	0.0947478	0.65673	FALSE	FALSE	Trans (>250 kb)			0.0578442
ENSG00000165233	C9orf89	9	q22.31	95858500	95875565	1.67016	0.094888	0.657078	FALSE	FALSE	Trans (>250 kb)			0.941056
ENSG00000185404	SP140L	2	q37.1	231191899	231268447	1.67007	0.0949055	0.657078	FALSE	FALSE	Trans (>250 kb)			0.320418
ENSG00000228517	CT47A7	X	q24	120087142	120090454	1.66977	0.0949647	0.657078	FALSE	FALSE	Trans (>250 kb)
ENSG00000122966	CIT	12	q24.23	120123595	120315095	1.66936	0.095046	0.657114	FALSE	FALSE	Trans (>250 kb)			0.0165483
ENSG00000167394	ZNF668	16	p11.2	31072164	31085641	1.66931	0.095055	0.657114	FALSE	FALSE	Trans (>250 kb)			0.232127
ENSG00000166897	ELFN2	22	q13.1	37764000	37823505	1.66901	0.095116	0.657114	FALSE	FALSE	Trans (>250 kb)			0.925157
ENSG00000183615	FAM167B	1	p35.1	32712834	32714457	1.66815	0.0952864	0.657186	FALSE	FALSE	Trans (>250 kb)			0.288621
ENSG00000120332	TNN	1	q25.1	175036994	175117202	1.6681	0.0952956	0.657186	FALSE	FALSE	Trans (>250 kb)			0.179732
ENSG00000107864	CPEB3	10	q23.32	93806449	94050844	1.66809	0.0952979	0.657186	FALSE	FALSE	Trans (>250 kb)			0.805469
ENSG00000206106	KRTAP22-2	21	q22.11	31962424	31962716	1.66771	0.0953737	0.657186	FALSE	FALSE	Trans (>250 kb)			0.564694
ENSG00000135956	TMEM127	2	q11.2	96914254	96931732	1.66744	0.0954275	0.657186	FALSE	FALSE	Trans (>250 kb)			0.958054
ENSG00000119397	CNTRL	9	q33.2	123837141	123939888	1.66716	0.0954823	0.657317	FALSE	FALSE	Trans (>250 kb)			0.407609
ENSG00000124541	RRP36	6	p21.1	42989383	43001894	1.6665	0.0956138	0.657656	FALSE	FALSE	Trans (>250 kb)			0.323418
ENSG00000158786	PLA2G2F	1	p36.12	20465819	20476879	1.66646	0.0956214	0.657656	FALSE	FALSE	Trans (>250 kb)			0.576692
ENSG00000092148	HECTD1	14	q12	31569318	31677010	1.66619	0.0956762	0.657748	FALSE	FALSE	Trans (>250 kb)			0.378112
ENSG00000174808	BTC	4	q13.3	75669969	75719896	1.66598	0.0957177	0.657798	FALSE	FALSE	Trans (>250 kb)			0.820368
ENSG00000113712	CSNK1A1	5	q32	148871760	148931007	1.66572	0.095769	0.657886	FALSE	FALSE	Trans (>250 kb)			0.738776
ENSG00000106479	ZNF862	7	q36.1	149535456	149564568	1.66435	0.0960434	0.658372	FALSE	FALSE	Trans (>250 kb)			0.874263
ENSG00000110887	DAO	12	q24.11	109252708	109294819	1.66387	0.0961389	0.658372	FALSE	FALSE	Trans (>250 kb)			0.746875
ENSG00000175662	TOM1L2	17	p11.2	17746828	17875736	1.66384	0.0961443	0.658372	FALSE	FALSE	Trans (>250 kb)			0.380812
ENSG00000140254	DUOXA1	15	q21.1	45409569	45422136	1.66378	0.0961561	0.658372	FALSE	FALSE	Trans (>250 kb)			0.818068
ENSG00000170122	FOXD4	9	p24.3	116237	118417	1.6634	0.0962324	0.658491	FALSE	FALSE	Trans (>250 kb)			0.0627734
ENSG00000196747	HIST1H2AI	6	p22.1	27775899	27776429	1.66321	0.0962702	0.658491	FALSE	FALSE	Trans (>250 kb)			0.111739
ENSG00000065802	ASB1	2	q37.3	239335383	239360891	1.66268	0.0963764	0.658491	FALSE	FALSE	Trans (>250 kb)			0.0569443
ENSG00000149476	DAK	11	q12.2	61100682	61120767	1.66192	0.0965296	0.658491	FALSE	FALSE	Trans (>250 kb)			0.417808
ENSG00000115685	PPP1R7	2	q37.3	242088991	242123067	1.66188	0.096537	0.658491	FALSE	FALSE	Trans (>250 kb)			0.30272
ENSG00000197948	FCHSD1	5	q31.3	141018869	141030986	1.6614	0.0966329	0.658491	FALSE	FALSE	Trans (>250 kb)			0.887861
ENSG00000163565	IFI16	1	q23.1	158969758	159024945	1.65998	0.0969184	0.659165	FALSE	FALSE	Trans (>250 kb)			0.437106
ENSG00000268154	AL591806.1	1	q23.3	161035655	161035943	1.65996	0.0969232	0.659165	FALSE	FALSE	Trans (>250 kb)			0.412809
ENSG00000145730	PAM	5	q21.1	102089685	102366809	1.65979	0.0969576	0.659165	FALSE	FALSE	Trans (>250 kb)			0.213729
ENSG00000132680	KIAA0907	1	q22	155882834	155904191	1.65686	0.097548	0.661451	FALSE	FALSE	Trans (>250 kb)			0.626587
ENSG00000116809	ZBTB17	1	p36.13	16268364	16302627	1.65677	0.0975656	0.661451	FALSE	FALSE	Trans (>250 kb)			0.173233
ENSG00000111011	RSRC2	12	q24.31	122989190	123011547	1.65539	0.0978464	0.662867	FALSE	FALSE	Trans (>250 kb)			0.955654
ENSG00000162695	SLC30A7	1	p21.2	101361632	101447309	1.65512	0.0979011	0.662873	FALSE	FALSE	Trans (>250 kb)			0.685681
ENSG00000246223	C14orf64	14	q32.2	98391947	98444461	1.6542	0.0980865	0.662927	FALSE	FALSE	Trans (>250 kb)			0.992151
ENSG00000110844	PRPF40B	12	q13.12	49962001	50038449	1.65391	0.0981451	0.662927	FALSE	FALSE	Trans (>250 kb)			0.429807
ENSG00000226761	TAS2R46	12	p13.2	11213964	11214893	1.65389	0.0981498	0.662927	FALSE	FALSE	Trans (>250 kb)			0.643086
ENSG00000154822	PLCL2	3	p24.3	16844159	17132086	1.65376	0.0981755	0.662927	FALSE	FALSE	Trans (>250 kb)			0.807969
ENSG00000068323	TFE3	X	p11.23	48886242	48901012	1.65223	0.0984882	0.664109	FALSE	FALSE	Trans (>250 kb)
ENSG00000197891	SLC22A12	11	q13.1	64358113	64369820	1.65198	0.0985393	0.664109	FALSE	FALSE	Trans (>250 kb)			0.458204
ENSG00000077044	DGKD	2	q37.1	234263153	234380750	1.65071	0.0987969	0.664109	FALSE	FALSE	Trans (>250 kb)			0.473103
ENSG00000072501	SMC1A	X	p11.22	53401070	53449677	1.64995	0.0989538	0.664109	FALSE	FALSE	Trans (>250 kb)
ENSG00000008226	DLEC1	3	p22.2	38080696	38165516	1.6494	0.099065	0.664109	FALSE	FALSE	Trans (>250 kb)			0.307319
ENSG00000150967	ABCB9	12	q24.31	123405498	123466196	1.64933	0.0990801	0.664109	FALSE	FALSE	Trans (>250 kb)			0.828467
ENSG00000153789	FAM92B	16	q24.1	85131965	85146114	1.64929	0.0990885	0.664109	FALSE	FALSE	Trans (>250 kb)			0.410709
ENSG00000153956	CACNA2D1	7	q21.11	81575760	82073114	1.64923	0.0991005	0.664109	FALSE	FALSE	Trans (>250 kb)			0.431607
ENSG00000163378	EOGT	3	p14.1	69024365	69063112	1.64703	0.0995512	0.665075	FALSE	FALSE	Trans (>250 kb)			0.914759
ENSG00000099949	LZTR1	22	q11.21	21333751	21353327	1.6468	0.099599	0.665075	FALSE	FALSE	Trans (>250 kb)			0.475502
ENSG00000148356	LRSAM1	9	q33.3	130213765	130265780	1.64602	0.099759	0.665389	FALSE	FALSE	Trans (>250 kb)			0.328817
ENSG00000095002	MSH2	2	p21	47630108	47789450	1.64596	0.0997711	0.665389	FALSE	FALSE	Trans (>250 kb)			0.60279
ENSG00000185515	BRCC3	X	q28	154299695	154351349	1.64526	0.0999152	0.665389	FALSE	FALSE	Trans (>250 kb)
ENSG00000126001	CEP250	20	q11.22	34042985	34099804	1.64488	0.0999937	0.665389	FALSE	FALSE	Trans (>250 kb)			0.452805
ENSG00000229972	IQCF3	3	p21.2	51851620	51864876	1.6447	0.100032	0.665389	FALSE	FALSE	Trans (>250 kb)			0.492301
ENSG00000017483	SLC38A5	X	p11.23	48316920	48328644	1.64386	0.100205	0.665389	FALSE	FALSE	Trans (>250 kb)
ENSG00000196391	ZNF774	15	q26.1	90895477	90909324	1.64297	0.100388	0.66587	FALSE	FALSE	Trans (>250 kb)			0.728877
ENSG00000084463	WBP11	12	p12.3	14939410	14956474	1.64233	0.100522	0.665896	FALSE	FALSE	Trans (>250 kb)			0.535896
ENSG00000130766	SESN2	1	p35.3	28586038	28609002	1.64176	0.100639	0.666082	FALSE	FALSE	Trans (>250 kb)			0.589591
ENSG00000160691	SHC1	1	q21.3	154934774	154946871	1.64126	0.100744	0.666082	FALSE	FALSE	Trans (>250 kb)			0.245825
ENSG00000178385	PLEKHM3	2	q33.3	208693027	208890284	1.64028	0.100947	0.666898	FALSE	FALSE	Trans (>250 kb)			0.987751
ENSG00000040199	PHLPP2	16	q22.2	71671738	71758604	1.63904	0.101205	0.667366	FALSE	FALSE	Trans (>250 kb)			0.911159
ENSG00000002822	MAD1L1	7	p22.3	1855429	2272878	1.63884	0.101247	0.667366	FALSE	FALSE	Trans (>250 kb)			0.674583
ENSG00000204427	ABHD16A	6	p21.33	31654726	31671221	1.63833	0.101352	0.667623	FALSE	FALSE	Trans (>250 kb)			0.00136658
ENSG00000008311	AASS	7	q31.32	121715701	121784334	1.63722	0.101585	0.667929	FALSE	FALSE	Trans (>250 kb)			0.80107
ENSG00000167114	SLC27A4	9	q34.11	131102925	131123749	1.63717	0.101595	0.667929	FALSE	FALSE	Trans (>250 kb)			0.157234
ENSG00000197019	SERTAD1	19	q13.2	40927499	40931932	1.63666	0.101702	0.668255	FALSE	FALSE	Trans (>250 kb)			0.345515
ENSG00000179119	SPTY2D1	11	p15.1	18627948	18656338	1.63461	0.102131	0.669662	FALSE	FALSE	Trans (>250 kb)			0.825167
ENSG00000269693	CTD-2192J16.20	19	p13.2	12636534	12691789	1.63401	0.102257	0.670174	FALSE	FALSE	Trans (>250 kb)			0.491501
ENSG00000108443	RPS6KB1	17	q23.1	57970447	58027925	1.63315	0.102438	0.670771	FALSE	FALSE	Trans (>250 kb)			0.270123
ENSG00000130733	YIPF2	19	p13.2	11033444	11039357	1.63297	0.102475	0.670771	FALSE	FALSE	Trans (>250 kb)			0.587291
ENSG00000113593	PPWD1	5	q12.3	64859063	64883376	1.63205	0.102669	0.67088	FALSE	FALSE	Trans (>250 kb)			0.206729
ENSG00000166685	COG1	17	q25.1	71189129	71204646	1.63154	0.102776	0.67088	FALSE	FALSE	Trans (>250 kb)			0.30292
ENSG00000113522	RAD50	5	q31.1	131891711	131980313	1.63136	0.102813	0.67088	FALSE	FALSE	Trans (>250 kb)			0.0189481
ENSG00000196396	PTPN1	20	q13.13	49126891	49201299	1.63111	0.102867	0.67088	FALSE	FALSE	Trans (>250 kb)			0.0455454
ENSG00000170153	RNF150	4	q31.21	141780961	142134031	1.63107	0.102876	0.67088	FALSE	FALSE	Trans (>250 kb)			0.819068
ENSG00000161642	ZNF385A	12	q13.13	54762917	54785082	1.63056	0.102984	0.67088	FALSE	FALSE	Trans (>250 kb)			0.973553
ENSG00000165591	FAAH2	X	p11.21	57313139	57515629	1.63043	0.103011	0.67088	FALSE	FALSE	Trans (>250 kb)
ENSG00000079482	OPHN1	X	q12	67262186	67653755	1.62946	0.103216	0.671767	FALSE	FALSE	Trans (>250 kb)
ENSG00000126062	TMEM115	3	p21.31	50392180	50397041	1.62934	0.103241	0.671767	FALSE	FALSE	Trans (>250 kb)			0.867263
ENSG00000198055	GRK6	5	q35.3	176830205	176869902	1.62907	0.103298	0.671767	FALSE	FALSE	Trans (>250 kb)			0.171833
ENSG00000198835	GJC2	1	q42.13	228337553	228347527	1.62867	0.103383	0.672003	FALSE	FALSE	Trans (>250 kb)			0.0992401
ENSG00000107625	DDX50	10	q22.1	70661034	70706603	1.62837	0.103447	0.672003	FALSE	FALSE	Trans (>250 kb)			0.563194
ENSG00000148153	INIP	9	q32	115446206	115480516	1.62719	0.103698	0.672679	FALSE	FALSE	Trans (>250 kb)			0.652785
ENSG00000115163	CENPA	2	p23.3	26987157	27023935	1.62602	0.103945	0.672681	FALSE	FALSE	Trans (>250 kb)			0.0313469
ENSG00000214562	NUTM2D	10	q23.2	89117425	89130452	1.62594	0.103963	0.672681	FALSE	FALSE	Trans (>250 kb)			0.5019
ENSG00000123106	CCDC91	12	p11.22	28286182	28732883	1.62593	0.103965	0.672681	FALSE	FALSE	Trans (>250 kb)			0.19953
ENSG00000188293	IGFL1	19	q13.32	46733009	46734500	1.6255	0.104055	0.672681	FALSE	FALSE	Trans (>250 kb)			0.443606
ENSG00000181392	SYNE4	19	q13.12	36494209	36499695	1.62487	0.10419	0.672681	FALSE	FALSE	Trans (>250 kb)			0.893861
ENSG00000187689	AMTN	4	q13.3	71384257	71398459	1.62465	0.104237	0.672681	FALSE	FALSE	Trans (>250 kb)			0.261124
ENSG00000132361	CLUH	17	p13.3	2592680	2615957	1.62419	0.104334	0.672681	FALSE	FALSE	Trans (>250 kb)			0.239026
ENSG00000198954	KIAA1279	10	q22.1	70748487	70776738	1.62392	0.104393	0.672681	FALSE	FALSE	Trans (>250 kb)			0.922958
ENSG00000177963	RIC8A	11	p15.5	207511	215113	1.62368	0.104444	0.672681	FALSE	FALSE	Trans (>250 kb)			0.119438
ENSG00000112320	SOBP	6	q21	107811162	107981357	1.62368	0.104445	0.672681	FALSE	FALSE	Trans (>250 kb)			0.709279
ENSG00000185347	C14orf80	14	q32.33	105956192	105965912	1.62357	0.104467	0.672681	FALSE	FALSE	Trans (>250 kb)			0.0439257
ENSG00000104722	NEFM	8	p21.2	24770525	24776607	1.62285	0.104621	0.672681	FALSE	FALSE	Trans (>250 kb)			0.913659
ENSG00000183735	TBK1	12	q14.2	64845660	64895888	1.62219	0.104762	0.672681	FALSE	FALSE	Trans (>250 kb)			6.27079e-06
ENSG00000132906	CASP9	1	p36.21	15817327	15853029	1.62214	0.104773	0.672681	FALSE	FALSE	Trans (>250 kb)			0.188831
ENSG00000024048	UBR2	6	p21.1	42531800	42661242	1.62193	0.104818	0.672681	FALSE	FALSE	Trans (>250 kb)			0.917758
ENSG00000211455	STK38L	12	p11.23	27396901	27478892	1.62152	0.104906	0.672681	FALSE	FALSE	Trans (>250 kb)			0.99955
ENSG00000180251	SLC9A4	2	q12.1	103089762	103150431	1.62145	0.104921	0.672681	FALSE	FALSE	Trans (>250 kb)			0.19883
ENSG00000065135	GNAI3	1	p13.3	110091233	110136975	1.62139	0.104934	0.672681	FALSE	FALSE	Trans (>250 kb)			0.569393
ENSG00000227051	C14orf132	14	q32.2	96505661	96560417	1.62125	0.104963	0.672681	FALSE	FALSE	Trans (>250 kb)			0.605289
ENSG00000113013	HSPA9	5	q31.2	137890571	137911133	1.62116	0.104984	0.672681	FALSE	FALSE	Trans (>250 kb)			0.240026
ENSG00000058272	PPP1R12A	12	q21.31	80167343	80329240	1.62044	0.105138	0.672681	FALSE	FALSE	Trans (>250 kb)			0.127907
ENSG00000117614	SYF2	1	p36.11	25549170	25558993	1.62027	0.105174	0.672681	FALSE	FALSE	Trans (>250 kb)			0.455504
ENSG00000188157	AGRN	1	p36.33	955503	991496	1.61923	0.105398	0.673934	FALSE	FALSE	Trans (>250 kb)
ENSG00000144040	SFXN5	2	p13.2	73169165	73302747	1.61852	0.10555	0.674236	FALSE	FALSE	Trans (>250 kb)			0.606589
ENSG00000165671	NSD1	5	q35.2	176560026	176727216	1.61826	0.105606	0.674251	FALSE	FALSE	Trans (>250 kb)			0.119438
ENSG00000100578	KIAA0586	14	q23.1	58894103	59015216	1.61673	0.105936	0.674785	FALSE	FALSE	Trans (>250 kb)			0.160234
ENSG00000188994	ZNF292	6	q14.3	87862551	87973914	1.61642	0.106003	0.674785	FALSE	FALSE	Trans (>250 kb)			0.613789
ENSG00000157653	C9orf43	9	q32	116172334	116191964	1.61573	0.106154	0.674785	FALSE	FALSE	Trans (>250 kb)			0.777272
ENSG00000131023	LATS1	6	q25.1	149979289	150039392	1.61563	0.106175	0.674785	FALSE	FALSE	Trans (>250 kb)			0.213829
ENSG00000067248	DHX29	5	q11.2	54552073	54603550	1.61544	0.106216	0.674785	FALSE	FALSE	Trans (>250 kb)			0.226227
ENSG00000169635	HIC2	22	q11.21	21771693	21805752	1.61511	0.106286	0.674785	FALSE	FALSE	Trans (>250 kb)			0.267109
ENSG00000008118	CAMK1G	1	q32.2	209757062	209787283	1.61355	0.106626	0.675918	FALSE	FALSE	Trans (>250 kb)			0.527197
ENSG00000161021	MAML1	5	q35.3	179159851	179223512	1.61306	0.106731	0.676071	FALSE	FALSE	Trans (>250 kb)			0.0261474
ENSG00000270800	RPS10-NUDT3	6	p21.31	34256547	34393825	1.61261	0.106829	0.676071	FALSE	FALSE	Trans (>250 kb)			0.772573
ENSG00000100304	TTLL12	22	q13.2	43562628	43583139	1.6123	0.106897	0.676071	FALSE	FALSE	Trans (>250 kb)			0.608189
ENSG00000087338	GMCL1	2	p13.3	70056774	70108528	1.61225	0.106908	0.676071	FALSE	FALSE	Trans (>250 kb)			0.332717
ENSG00000248511	RP11-9B6.1	4	q22.1	93218402	93225329	1.61169	0.10703	0.676071	FALSE	FALSE	Trans (>250 kb)			0.99615
ENSG00000204560	DHX16	6	p21.33	30620896	30640814	1.6108	0.107223	0.676413	FALSE	FALSE	Trans (>250 kb)			0.0893411
ENSG00000167508	MVD	16	q24.3	88718343	88729569	1.61062	0.107262	0.676413	FALSE	FALSE	Trans (>250 kb)			0.40201
ENSG00000116273	PHF13	1	p36.31	6673745	6684093	1.61047	0.107295	0.676413	FALSE	FALSE	Trans (>250 kb)			0.154835
ENSG00000149262	INTS4	11	q14.1	77589766	77705724	1.61041	0.107307	0.676413	FALSE	FALSE	Trans (>250 kb)			0.247125
ENSG00000144810	COL8A1	3	q12.1	99357319	99518070	1.60952	0.107502	0.676774	FALSE	FALSE	Trans (>250 kb)			0.278822
ENSG00000107779	BMPR1A	10	q23.2	88516407	88692595	1.60949	0.10751	0.676774	FALSE	FALSE	Trans (>250 kb)			0.556694
ENSG00000161911	TREML1	6	p21.1	41117080	41122075	1.60947	0.107514	0.676774	FALSE	FALSE	Trans (>250 kb)			0.752075
ENSG00000151651	ADAM8	10	q26.3	135075907	135090372	1.60937	0.107536	0.676774	FALSE	FALSE	Trans (>250 kb)			0.778872
ENSG00000228919	AC097381.1	4	p16.1	7940728	7942022	1.60919	0.107574	0.676774	FALSE	FALSE	Trans (>250 kb)			0.915258
ENSG00000145934	TENM2	5	q34	166711804	167691162	1.60837	0.107755	0.67728	FALSE	FALSE	Trans (>250 kb)			0.313719
ENSG00000268181	AC073188.1	7	q11.21	62858414	62858860	1.60825	0.10778	0.67728	FALSE	FALSE	Trans (>250 kb)			0.218428
ENSG00000119953	SMNDC1	10	q25.2	112050488	112064709	1.6078	0.107879	0.67741	FALSE	FALSE	Trans (>250 kb)			0.270423
ENSG00000136935	GOLGA1	9	q33.3	127640646	127710771	1.60668	0.108124	0.678075	FALSE	FALSE	Trans (>250 kb)			0.710879
ENSG00000156261	CCT8	21	q21.3	30428126	30446118	1.60605	0.108263	0.678075	FALSE	FALSE	Trans (>250 kb)			0.79817
ENSG00000197930	ERO1L	14	q22.1	53106634	53162618	1.60595	0.108286	0.678075	FALSE	FALSE	Trans (>250 kb)			0.665283
ENSG00000154358	OBSCN	1	q42.13	228395831	228566577	1.60582	0.108314	0.678075	FALSE	FALSE	Trans (>250 kb)			0.0950405
ENSG00000107282	APBA1	9	q21.12	72042446	72287222	1.60432	0.108643	0.678572	FALSE	FALSE	Trans (>250 kb)			0.0816418
ENSG00000114648	KLHL18	3	p21.31	47324407	47388306	1.60423	0.108663	0.678572	FALSE	FALSE	Trans (>250 kb)			0.365213
ENSG00000182870	GALNT9	12	q24.33	132680924	132905935	1.60403	0.108707	0.678572	FALSE	FALSE	Trans (>250 kb)			0.19943
ENSG00000106804	C5	9	q33.2	123714616	123812554	1.60363	0.108797	0.678572	FALSE	FALSE	Trans (>250 kb)			0.210829
ENSG00000196072	BLOC1S2	10	q24.31	102033713	102046469	1.60278	0.108982	0.678956	FALSE	FALSE	Trans (>250 kb)			0.677682
ENSG00000134371	CDC73	1	q31.2	193091147	193223031	1.60174	0.109214	0.679213	FALSE	FALSE	Trans (>250 kb)			0.937456
ENSG00000196663	TECPR2	14	q32.31	102829300	102968818	1.60156	0.109253	0.679213	FALSE	FALSE	Trans (>250 kb)			0.812269
ENSG00000127463	EMC1	1	p36.13	19542158	19578046	1.60128	0.109314	0.679213	FALSE	FALSE	Trans (>250 kb)			0.924258
ENSG00000129535	NRL	14	q11.2	24549316	24584223	1.60113	0.109348	0.679213	FALSE	FALSE	Trans (>250 kb)			0.515798
ENSG00000184524	CEND1	11	p15.5	787104	790123	1.60093	0.109392	0.679213	FALSE	FALSE	Trans (>250 kb)
ENSG00000135040	NAA35	9	q21.33	88556061	88637213	1.60072	0.109439	0.679213	FALSE	FALSE	Trans (>250 kb)			0.772373
ENSG00000204590	GNL1	6	p21.33	30509154	30524951	1.60042	0.109505	0.679213	FALSE	FALSE	Trans (>250 kb)			0.0145485
ENSG00000167130	DOLPP1	9	q34.11	131843379	131852717	1.60029	0.109534	0.679213	FALSE	FALSE	Trans (>250 kb)			0.119338
ENSG00000169851	PCDH7	4	p15.1	30722037	31148422	1.59952	0.109705	0.679735	FALSE	FALSE	Trans (>250 kb)			0.975252
ENSG00000138376	BARD1	2	q35	215590370	215674428	1.599	0.10982	0.680221	FALSE	FALSE	Trans (>250 kb)			0.359314
ENSG00000169155	ZBTB43	9	q33.3	129567285	129600489	1.59881	0.109862	0.680221	FALSE	FALSE	Trans (>250 kb)			0.394511
ENSG00000117139	KDM5B	1	q32.1	202696526	202778598	1.5979	0.110066	0.680731	FALSE	FALSE	Trans (>250 kb)			0.440806
ENSG00000205937	RNPS1	16	p13.3	2303117	2318413	1.59782	0.110083	0.680731	FALSE	FALSE	Trans (>250 kb)			0.982952
ENSG00000141258	SGSM2	17	p13.3	2240792	2284352	1.59763	0.110125	0.680731	FALSE	FALSE	Trans (>250 kb)			0.456904
ENSG00000117481	NSUN4	1	p33	46805849	46830824	1.59656	0.110363	0.680992	FALSE	FALSE	Trans (>250 kb)			0.630187
ENSG00000117266	CDK18	1	q32.1	205473723	205501921	1.59601	0.110488	0.681595	FALSE	FALSE	Trans (>250 kb)			0.59999
ENSG00000188730	VWC2	7	p12.2	49813257	49961546	1.59462	0.110797	0.682727	FALSE	FALSE	Trans (>250 kb)			0.567093
ENSG00000169957	ZNF768	16	p11.2	30535325	30538142	1.59441	0.110845	0.682727	FALSE	FALSE	Trans (>250 kb)			0.383912
ENSG00000144674	GOLGA4	3	p22.2	37284668	37408242	1.59435	0.110858	0.682727	FALSE	FALSE	Trans (>250 kb)			0.752875
ENSG00000132003	ZSWIM4	19	p13.13	13906274	13943044	1.59387	0.110965	0.682727	FALSE	FALSE	Trans (>250 kb)			0.60129
ENSG00000082516	GEMIN5	5	q33.2	154266976	154317769	1.59375	0.110992	0.682727	FALSE	FALSE	Trans (>250 kb)			0.839866
ENSG00000253767	PCDHGA8	5	q31.3	140772381	140892546	1.59315	0.111127	0.683086	FALSE	FALSE	Trans (>250 kb)			0.773473
ENSG00000204851	PNMAL2	19	q13.32	46990163	46999755	1.59272	0.111224	0.683291	FALSE	FALSE	Trans (>250 kb)			0.109839
ENSG00000002330	BAD	11	q13.1	64037302	64052176	1.59145	0.111509	0.684083	FALSE	FALSE	Trans (>250 kb)			0.855064
ENSG00000155158	TTC39B	9	p22.3	15163620	15307358	1.59145	0.111509	0.684083	FALSE	FALSE	Trans (>250 kb)			0.0785421
ENSG00000197363	ZNF517	8	q24.3	146024261	146036554	1.59089	0.111634	0.684215	FALSE	FALSE	Trans (>250 kb)			0.255224
ENSG00000182473	EXOC7	17	q25.1	74077087	74117657	1.58952	0.111944	0.684215	FALSE	FALSE	Trans (>250 kb)			0.555294
ENSG00000184014	DENND5A	11	p15.4	9160372	9286937	1.58949	0.111951	0.684215	FALSE	FALSE	Trans (>250 kb)			0.0280472
ENSG00000113163	COL4A3BP	5	q13.3	74664311	74807963	1.58913	0.112032	0.684215	FALSE	FALSE	Trans (>250 kb)			0.192031
ENSG00000109065	NAT9	17	q25.1	72766686	72772506	1.58771	0.112351	0.684215	FALSE	FALSE	Trans (>250 kb)			0.474203
ENSG00000110880	CORO1C	12	q24.11	109038885	109125372	1.58745	0.112411	0.684215	FALSE	FALSE	Trans (>250 kb)			0.470503
ENSG00000197444	OGDHL	10	q11.23	50942689	50970425	1.58665	0.112592	0.684215	FALSE	FALSE	Trans (>250 kb)			0.0478452
ENSG00000131016	AKAP12	6	q25.1	151561134	151679692	1.58634	0.112663	0.684215	FALSE	FALSE	Trans (>250 kb)			0.618688
ENSG00000145936	KCNMB1	5	q35.1	169801675	169816681	1.58618	0.112698	0.684215	FALSE	FALSE	Trans (>250 kb)			0.850865
ENSG00000100591	AHSA1	14	q24.3	77924213	77935817	1.58614	0.112709	0.684215	FALSE	FALSE	Trans (>250 kb)			0.911559
ENSG00000122218	COPA	1	q23.2	160259063	160313190	1.58576	0.112795	0.684215	FALSE	FALSE	Trans (>250 kb)			0.328517
ENSG00000163352	LENEP	1	q21.3	154966062	154966791	1.58565	0.112818	0.684215	FALSE	FALSE	Trans (>250 kb)			0.350915
ENSG00000186723	OR10H1	19	p13.12	15917817	15918936	1.58511	0.112942	0.684215	FALSE	FALSE	Trans (>250 kb)			0.842166
ENSG00000138709	LARP1B	4	q28.2	128982423	129144086	1.58496	0.112977	0.684215	FALSE	FALSE	Trans (>250 kb)			0.358614
ENSG00000089820	ARHGAP4	X	q28	153172821	153200452	1.58426	0.113133	0.684215	FALSE	FALSE	Trans (>250 kb)
ENSG00000169436	COL22A1	8	q24.3	139600478	139926249	1.58402	0.11319	0.684215	FALSE	FALSE	Trans (>250 kb)			0.818768
ENSG00000132881	RSG1	1	p36.13	16558195	16563657	1.58377	0.113246	0.684215	FALSE	FALSE	Trans (>250 kb)			0.0848415
ENSG00000171302	CANT1	17	q25.3	76987799	77005949	1.58374	0.113253	0.684215	FALSE	FALSE	Trans (>250 kb)			0.90336
ENSG00000185352	HS6ST3	13	q32.1	96743093	97485671	1.58369	0.113264	0.684215	FALSE	FALSE	Trans (>250 kb)			0.672083
ENSG00000105997	HOXA3	7	p15.2	27145803	27192200	1.58344	0.113321	0.684215	FALSE	FALSE	Trans (>250 kb)			0.206229
ENSG00000105723	GSK3A	19	q13.2	42734338	42746777	1.58298	0.113426	0.684215	FALSE	FALSE	Trans (>250 kb)			0.152335
ENSG00000052795	FNIP2	4	q32.1	159690290	159829201	1.58292	0.113441	0.684215	FALSE	FALSE	Trans (>250 kb)			0.338216
ENSG00000122126	OCRL	X	q25	128673826	128726538	1.58275	0.113478	0.684215	FALSE	FALSE	Trans (>250 kb)
ENSG00000146083	RNF44	5	q35.2	175953698	175965026	1.5827	0.113489	0.684215	FALSE	FALSE	Trans (>250 kb)			0.0266473
ENSG00000181323	SPEM1	17	p13.1	7323679	7324951	1.5821	0.113626	0.684215	FALSE	FALSE	Trans (>250 kb)			0.0207479
ENSG00000091181	IL5RA	3	p26.2	3111233	3168297	1.58209	0.11363	0.684215	FALSE	FALSE	Trans (>250 kb)			0.192331
ENSG00000151176	PLBD2	12	q24.13	113796371	113827203	1.58205	0.113638	0.684215	FALSE	FALSE	Trans (>250 kb)			0.671183
ENSG00000205476	CCDC85C	14	q32.2	99977603	100070363	1.58203	0.113644	0.684215	FALSE	FALSE	Trans (>250 kb)			0.986251
ENSG00000205810	KLRC3	12	p13.2	10564911	10573194	1.58202	0.113644	0.684215	FALSE	FALSE	Trans (>250 kb)			0.70488
ENSG00000120451	SNX19	11	q24.3	130745331	130786404	1.58194	0.113662	0.684215	FALSE	FALSE	Trans (>250 kb)			0.748975
ENSG00000127947	PTPN12	7	q11.23	77166592	77269388	1.58191	0.11367	0.684215	FALSE	FALSE	Trans (>250 kb)			0.0751425
ENSG00000231192	OR5H1	3	q11.2	97851542	97852483	1.58165	0.113729	0.684215	FALSE	FALSE	Trans (>250 kb)			0.0411459
ENSG00000247077	PGAM5	12	q24.33	133287405	133299228	1.58165	0.113729	0.684215	FALSE	FALSE	Trans (>250 kb)			0.39651
ENSG00000156650	KAT6B	10	q22.2	76585340	76792380	1.5813	0.11381	0.684215	FALSE	FALSE	Trans (>250 kb)			0.929857
ENSG00000137103	TMEM8B	9	p13.3	35814448	35854844	1.58098	0.113884	0.684215	FALSE	FALSE	Trans (>250 kb)			0.536696
ENSG00000177707	PVRL3	3	q13.13	110788918	110994410	1.58092	0.113897	0.684215	FALSE	FALSE	Trans (>250 kb)			0.875862
ENSG00000170921	TANC2	17	q23.2	61086917	61505060	1.58088	0.113906	0.684215	FALSE	FALSE	Trans (>250 kb)			0.547695
ENSG00000022840	RNF10	12	q24.31	120971283	121015397	1.58047	0.114	0.684215	FALSE	FALSE	Trans (>250 kb)			0.223228
ENSG00000258674	CTC-260F20.3	19	p13.11	19627036	19646885	1.58024	0.114052	0.684215	FALSE	FALSE	Trans (>250 kb)			0.283622
ENSG00000068137	PLEKHH3	17	q21.2	40819932	40829048	1.58012	0.11408	0.684215	FALSE	FALSE	Trans (>250 kb)			0.223328
ENSG00000171475	WIPF2	17	q21.1	38375556	38440388	1.57977	0.114159	0.684215	FALSE	FALSE	Trans (>250 kb)			0.276322
ENSG00000163517	HDAC11	3	p25.1	13521224	13547916	1.57969	0.114178	0.684215	FALSE	FALSE	Trans (>250 kb)			0.640086
ENSG00000128908	INO80	15	q15.1	41271078	41408552	1.57961	0.114197	0.684215	FALSE	FALSE	Trans (>250 kb)			0.581592
ENSG00000139880	CDH24	14	q11.2	23516271	23526747	1.57901	0.114335	0.684369	FALSE	FALSE	Trans (>250 kb)			0.185731
ENSG00000163719	MTMR14	3	p25.3	9691117	9744077	1.57859	0.114431	0.684369	FALSE	FALSE	Trans (>250 kb)			0.321018
ENSG00000119778	ATAD2B	2	p23.3	23971534	24149984	1.57835	0.114485	0.684369	FALSE	FALSE	Trans (>250 kb)			0.273923
ENSG00000137992	DBT	1	p21.2	100652475	100715390	1.57739	0.114706	0.684369	FALSE	FALSE	Trans (>250 kb)			0.773673
ENSG00000185813	PCYT2	17	q25.3	79858841	79869340	1.57699	0.114798	0.684369	FALSE	FALSE	Trans (>250 kb)
ENSG00000116254	CHD5	1	p36.31	6161853	6240183	1.57653	0.114903	0.684369	FALSE	FALSE	Trans (>250 kb)			0.391511
ENSG00000141376	BCAS3	17	q23.2	58754814	59470199	1.5765	0.11491	0.684369	FALSE	FALSE	Trans (>250 kb)			0.69538
ENSG00000100325	ASCC2	22	q12.2	30184597	30234271	1.57535	0.115176	0.684835	FALSE	FALSE	Trans (>250 kb)			0.947155
ENSG00000213341	CHUK	10	q24.31	101948055	101989376	1.57526	0.115196	0.684835	FALSE	FALSE	Trans (>250 kb)			0.646285
ENSG00000136068	FLNB	3	p14.3	57994127	58157982	1.57439	0.115398	0.685797	FALSE	FALSE	Trans (>250 kb)			0.0182482
ENSG00000159842	ABR	17	p13.3	906758	1132315	1.57394	0.115501	0.685975	FALSE	FALSE	Trans (>250 kb)			0.261324
ENSG00000151338	MIPOL1	14	q13.3	37667118	38021566	1.57386	0.115521	0.685975	FALSE	FALSE	Trans (>250 kb)			0.346115
ENSG00000264324	RP11-287D1.3	2	p13.1	74438731	74590504	1.57364	0.115572	0.685975	FALSE	FALSE	Trans (>250 kb)			0.686581
ENSG00000112796	ENPP5	6	p21.1	46126924	46138708	1.5732	0.115674	0.685975	FALSE	FALSE	Trans (>250 kb)			0.363214
ENSG00000063176	SPHK2	19	q13.33	49122548	49133974	1.57298	0.115724	0.685975	FALSE	FALSE	Trans (>250 kb)			0.539896
ENSG00000168769	TET2	4	q24	106067032	106200973	1.57221	0.115902	0.685975	FALSE	FALSE	Trans (>250 kb)			0.967653
ENSG00000229292	RFPL4AL1	19	q13.42	56280507	56284545	1.5721	0.115928	0.685975	FALSE	FALSE	Trans (>250 kb)			0.412409
ENSG00000086570	FAT2	5	q33.1	150883654	150948505	1.572	0.115951	0.685975	FALSE	FALSE	Trans (>250 kb)			0.832367
ENSG00000166448	TMEM130	7	q22.1	98444111	98468394	1.57191	0.115973	0.685975	FALSE	FALSE	Trans (>250 kb)			0.121538
ENSG00000066056	TIE1	1	p34.2	43766664	43788779	1.57182	0.115993	0.685975	FALSE	FALSE	Trans (>250 kb)			0.0519448
ENSG00000160613	PCSK7	11	q23.3	117075053	117103241	1.5715	0.116066	0.686208	FALSE	FALSE	Trans (>250 kb)			0.430207
ENSG00000138942	RNF185	22	q12.2	31556168	31603005	1.57107	0.116167	0.686686	FALSE	FALSE	Trans (>250 kb)			0.0358464
ENSG00000183020	AP2A2	11	p15.5	924894	1012239	1.57056	0.116284	0.686815	FALSE	FALSE	Trans (>250 kb)			0.99775
ENSG00000170502	NUDT9	4	q22.1	88343734	88380606	1.5705	0.116298	0.686815	FALSE	FALSE	Trans (>250 kb)			0.315018
ENSG00000075275	CELSR1	22	q13.31	46756731	46933067	1.57024	0.116358	0.68697	FALSE	FALSE	Trans (>250 kb)			0.387211
ENSG00000162613	FUBP1	1	p31.1	78409740	78444794	1.56959	0.11651	0.687375	FALSE	FALSE	Trans (>250 kb)			0.829767
ENSG00000161011	SQSTM1	5	q35.3	179233388	179265078	1.56912	0.116621	0.687432	FALSE	FALSE	Trans (>250 kb)			0.210829
ENSG00000178814	OPLAH	8	q24.3	145106167	145118735	1.56908	0.11663	0.687432	FALSE	FALSE	Trans (>250 kb)			0.00984902
ENSG00000117408	IPO13	1	p34.1	44412611	44433694	1.56902	0.116642	0.687432	FALSE	FALSE	Trans (>250 kb)			0.262424
ENSG00000184208	C22orf46	22	q13.2	42084943	42094140	1.56855	0.116754	0.687432	FALSE	FALSE	Trans (>250 kb)			0.914959
ENSG00000132744	ACY3	11	q13.2	67410026	67418130	1.56852	0.116761	0.687432	FALSE	FALSE	Trans (>250 kb)			0.310419
ENSG00000160401	C9orf117	9	q34.11	130469268	130478281	1.56762	0.116971	0.6881	FALSE	FALSE	Trans (>250 kb)			0.563494
ENSG00000166225	FRS2	12	q15	69864129	69973562	1.56746	0.117008	0.6881	FALSE	FALSE	Trans (>250 kb)			0.60179
ENSG00000133019	CHRM3	1	q43	239549865	240078750	1.56734	0.117035	0.6881	FALSE	FALSE	Trans (>250 kb)			0.389711
ENSG00000160211	G6PD	X	q28	153759606	153775787	1.56696	0.117124	0.6881	FALSE	FALSE	Trans (>250 kb)
ENSG00000206562	METTL6	3	p25.1	15422782	15482073	1.56691	0.117136	0.6881	FALSE	FALSE	Trans (>250 kb)			0.517898
ENSG00000141556	TBCD	17	q25.3	80709940	80900724	1.56645	0.117243	0.688454	FALSE	FALSE	Trans (>250 kb)			0.131437
ENSG00000011132	APBA3	19	p13.3	3750817	3761697	1.56598	0.117353	0.688877	FALSE	FALSE	Trans (>250 kb)			0.113139
ENSG00000069188	SDK2	17	q25.1	71330523	71640228	1.56554	0.117457	0.688899	FALSE	FALSE	Trans (>250 kb)			0.807869
ENSG00000099899	TRMT2A	22	q11.21	20099389	20104915	1.56551	0.117464	0.688899	FALSE	FALSE	Trans (>250 kb)			0.280922
ENSG00000110076	NRXN2	11	q13.1	64373646	64490660	1.56522	0.117531	0.688983	FALSE	FALSE	Trans (>250 kb)			0.368713
ENSG00000138658	C4orf21	4	q25	113460492	113558151	1.56436	0.117732	0.689302	FALSE	FALSE	Trans (>250 kb)			0.272723
ENSG00000169641	LUZP1	1	p36.12	23410516	23504301	1.56372	0.117884	0.689302	FALSE	FALSE	Trans (>250 kb)			0.243926
ENSG00000196526	AFAP1	4	p16.1	7760441	7941653	1.56371	0.117887	0.689302	FALSE	FALSE	Trans (>250 kb)			0.858964
ENSG00000185453	C19orf68	19	q13.33	48673949	48700877	1.56365	0.1179	0.689302	FALSE	FALSE	Trans (>250 kb)			0.00734927
ENSG00000174939	ASPHD1	16	p11.2	29911696	29931185	1.56321	0.118004	0.689348	FALSE	FALSE	Trans (>250 kb)			0.70288
ENSG00000174516	PELI3	11	q13.2	66234216	66244808	1.5631	0.118029	0.689348	FALSE	FALSE	Trans (>250 kb)			0.189531
ENSG00000128268	MGAT3	22	q13.1	39853349	39888199	1.56283	0.118092	0.689348	FALSE	FALSE	Trans (>250 kb)			0.0781422
ENSG00000042286	AIFM2	10	q22.1	71857979	71892690	1.56262	0.118143	0.689428	FALSE	FALSE	Trans (>250 kb)			0.463304
ENSG00000111490	TBC1D30	12	q14.3	65174589	65274812	1.56034	0.11868	0.691542	FALSE	FALSE	Trans (>250 kb)			0.00424958
ENSG00000184566	AC132216.1	11	p13	33902189	33903338	1.56016	0.118723	0.691542	FALSE	FALSE	Trans (>250 kb)			0.529097
ENSG00000172071	EIF2AK3	2	p11.2	88856259	88927094	1.56007	0.118742	0.691542	FALSE	FALSE	Trans (>250 kb)			0.00684932
ENSG00000126351	THRA	17	q21.1	38214543	38250120	1.55941	0.1189	0.691942	FALSE	FALSE	Trans (>250 kb)			0.170333
ENSG00000032219	ARID4A	14	q23.1	58765103	58840605	1.55913	0.118965	0.692156	FALSE	FALSE	Trans (>250 kb)			0.0557444
ENSG00000105649	RAB3A	19	p13.11	18307594	18314884	1.55627	0.119644	0.694658	FALSE	FALSE	Trans (>250 kb)			0.618688
ENSG00000115368	WDR75	2	q32.2	190306159	190340291	1.55477	0.120001	0.695694	FALSE	FALSE	Trans (>250 kb)			0.884562
ENSG00000138813	C4orf17	4	q23	100432161	100463460	1.55339	0.12033	0.696038	FALSE	FALSE	Trans (>250 kb)			0.0575442
ENSG00000133275	CSNK1G2	19	p13.3	1941188	1981337	1.55299	0.120425	0.696038	FALSE	FALSE	Trans (>250 kb)			0.686981
ENSG00000167311	ART5	11	p15.4	3659733	3663546	1.55291	0.120444	0.696038	FALSE	FALSE	Trans (>250 kb)			0.60109
ENSG00000151025	GPR158	10	p12.1	25463991	25891155	1.5519	0.120687	0.696417	FALSE	FALSE	Trans (>250 kb)			0.89736
ENSG00000157224	CLDN12	7	q21.13	90013035	90142716	1.55189	0.120688	0.696417	FALSE	FALSE	Trans (>250 kb)			0.838466
ENSG00000176533	GNG7	19	p13.3	2511217	2702707	1.55176	0.120719	0.696417	FALSE	FALSE	Trans (>250 kb)			0.108539
ENSG00000116350	SRSF4	1	p35.3	29474255	29508499	1.55155	0.120771	0.696417	FALSE	FALSE	Trans (>250 kb)			0.983852
ENSG00000129351	ILF3	19	p13.2	10764937	10803093	1.55127	0.120836	0.696417	FALSE	FALSE	Trans (>250 kb)			0.4994
ENSG00000089486	CDIP1	16	p13.3	4560676	4588829	1.5508	0.120949	0.696455	FALSE	FALSE	Trans (>250 kb)			0.356414
ENSG00000134716	CYP2J2	1	p32.1	60358980	60392462	1.55036	0.121055	0.696455	FALSE	FALSE	Trans (>250 kb)			0.751575
ENSG00000168884	TNIP2	4	p16.3	2743375	2758103	1.55013	0.121111	0.696455	FALSE	FALSE	Trans (>250 kb)			0.825167
ENSG00000165238	WNK2	9	q22.31	95947198	96082854	1.55002	0.121138	0.696455	FALSE	FALSE	Trans (>250 kb)			0.377612
ENSG00000103353	UBFD1	16	p12.2	23568392	23585710	1.54997	0.121149	0.696455	FALSE	FALSE	Trans (>250 kb)			0.0965403
ENSG00000110777	POU2AF1	11	q23.1	111222977	111326355	1.54871	0.121453	0.697333	FALSE	FALSE	Trans (>250 kb)			0.834167
ENSG00000171459	OR1L6	9	q33.2	125512019	125513062	1.54869	0.121457	0.697333	FALSE	FALSE	Trans (>250 kb)			0.0809419
ENSG00000204351	SKIV2L	6	p21.33	31926857	31937532	1.54855	0.12149	0.697333	FALSE	FALSE	Trans (>250 kb)			0.625387
ENSG00000140829	DHX38	16	q22.2	72127461	72146811	1.54842	0.121521	0.697333	FALSE	FALSE	Trans (>250 kb)			0.835666
ENSG00000166886	NAB2	12	q13.3	57482677	57489259	1.54835	0.121537	0.697333	FALSE	FALSE	Trans (>250 kb)			0.0741426
ENSG00000130749	ZC3H4	19	q13.32	47567444	47617009	1.54822	0.121568	0.697333	FALSE	FALSE	Trans (>250 kb)			0.779672
ENSG00000116497	S100PBP	1	p35.1	33282368	33324476	1.54785	0.121657	0.6976	FALSE	FALSE	Trans (>250 kb)			0.787871
ENSG00000130382	MLLT1	19	p13.3	6212966	6279959	1.54739	0.12177	0.698075	FALSE	FALSE	Trans (>250 kb)			0.622388
ENSG00000127515	OR7A10	19	p13.12	14951760	14952689	1.54608	0.122085	0.698684	FALSE	FALSE	Trans (>250 kb)			0.843866
ENSG00000268423	AC011551.3	19	q13.32	47050313	47104118	1.54594	0.122119	0.698684	FALSE	FALSE	Trans (>250 kb)			0.277522
ENSG00000153815	CMIP	16	q23.2	81478775	81745367	1.54569	0.12218	0.698684	FALSE	FALSE	Trans (>250 kb)			0.890161
ENSG00000055917	PUM2	2	p24.1	20448452	20551995	1.54511	0.12232	0.699378	FALSE	FALSE	Trans (>250 kb)			0.586391
ENSG00000177427	MIEF2	17	p11.2	18163848	18169866	1.54292	0.12285	0.701352	FALSE	FALSE	Trans (>250 kb)			0.372713
ENSG00000111602	TIMELESS	12	q13.3	56810903	56843187	1.54271	0.122901	0.701445	FALSE	FALSE	Trans (>250 kb)			0.933657
ENSG00000196504	PRPF40A	2	q23.3	153508107	153574511	1.54186	0.123107	0.701827	FALSE	FALSE	Trans (>250 kb)			0.139636
ENSG00000168993	CPLX1	4	p16.3	778745	819986	1.54128	0.123248	0.701827	FALSE	FALSE	Trans (>250 kb)			0.0319468
ENSG00000071859	FAM50A	X	q28	153672473	153679002	1.5412	0.123267	0.701827	FALSE	FALSE	Trans (>250 kb)
ENSG00000162419	GMEB1	1	p35.3	28995244	29045865	1.54083	0.123358	0.70194	FALSE	FALSE	Trans (>250 kb)			0.557494
ENSG00000103404	USP31	16	p12.2	23072727	23160591	1.54018	0.123516	0.702071	FALSE	FALSE	Trans (>250 kb)			0.049845
ENSG00000158966	CACHD1	1	p31.3	64936428	65158741	1.53986	0.123594	0.702186	FALSE	FALSE	Trans (>250 kb)			0.961554
ENSG00000170852	KBTBD2	7	p14.3	32907784	32933743	1.53978	0.123615	0.702186	FALSE	FALSE	Trans (>250 kb)			0.39691
ENSG00000157350	ST3GAL2	16	q22.1	70413338	70473140	1.53889	0.123831	0.702999	FALSE	FALSE	Trans (>250 kb)			0.650685
ENSG00000170606	HSPA4	5	q31.1	132387654	132442141	1.5386	0.123902	0.703195	FALSE	FALSE	Trans (>250 kb)			0.134737
ENSG00000028203	VEZT	12	q22	95611522	95696566	1.53802	0.124044	0.703425	FALSE	FALSE	Trans (>250 kb)			0.493901
ENSG00000116406	EDEM3	1	q25.3	184659365	184724047	1.53722	0.124239	0.703425	FALSE	FALSE	Trans (>250 kb)			0.0485451
ENSG00000100393	EP300	22	q13.2	41487790	41576081	1.537	0.124294	0.703545	FALSE	FALSE	Trans (>250 kb)			0.341616
ENSG00000004660	CAMKK1	17	p13.2	3763609	3798185	1.536	0.124539	0.704089	FALSE	FALSE	Trans (>250 kb)			0.159534
ENSG00000173212	MAB21L3	1	p13.1	116654376	116677861	1.53427	0.124964	0.705035	FALSE	FALSE	Trans (>250 kb)			0.615588
ENSG00000197653	DNAH10	12	q24.31	124247042	124420753	1.53393	0.125046	0.705035	FALSE	FALSE	Trans (>250 kb)			0.358714
ENSG00000165794	SLC39A2	14	q11.2	21467414	21470030	1.53359	0.12513	0.705164	FALSE	FALSE	Trans (>250 kb)			0.641986
ENSG00000198909	MAP3K3	17	q23.3	61699775	61773663	1.53286	0.125311	0.705203	FALSE	FALSE	Trans (>250 kb)			0.939556
ENSG00000129749	CHRNA10	11	p15.4	3686817	3692614	1.53254	0.12539	0.705203	FALSE	FALSE	Trans (>250 kb)			0.969653
ENSG00000162951	LRRTM1	2	p12	80515483	80531874	1.53175	0.125584	0.705203	FALSE	FALSE	Trans (>250 kb)			0.526697
ENSG00000158406	HIST1H4H	6	p22.2	26281283	26285762	1.53149	0.125649	0.705203	FALSE	FALSE	Trans (>250 kb)			0.147735
ENSG00000197780	TAF13	1	p13.3	109605108	109618624	1.53145	0.125659	0.705203	FALSE	FALSE	Trans (>250 kb)			0.510399
ENSG00000169136	ATF5	19	q13.33	50431959	50437192	1.53046	0.125903	0.70562	FALSE	FALSE	Trans (>250 kb)			0.710279
ENSG00000156304	SCAF4	21	q22.11	33043346	33104388	1.53017	0.125975	0.70562	FALSE	FALSE	Trans (>250 kb)			0.325917
ENSG00000179134	SAMD4B	19	q13.2	39833036	39876350	1.53003	0.126009	0.70562	FALSE	FALSE	Trans (>250 kb)			0.747875
ENSG00000196712	NF1	17	q11.2	29421945	29709134	1.53	0.126016	0.70562	FALSE	FALSE	Trans (>250 kb)			0.283222
ENSG00000217128	FNIP1	5	q31.1	130977407	131132710	1.52918	0.12622	0.70585	FALSE	FALSE	Trans (>250 kb)			0.729577
ENSG00000111540	RAB5B	12	q13.2	56367697	56388490	1.52894	0.126278	0.70585	FALSE	FALSE	Trans (>250 kb)			0.710579
ENSG00000104626	ERI1	8	p23.1	8859657	8974256	1.52872	0.126334	0.70585	FALSE	FALSE	Trans (>250 kb)			0.0337466
ENSG00000156453	PCDH1	5	q31.3	141232938	141258811	1.52815	0.126476	0.706123	FALSE	FALSE	Trans (>250 kb)			0.409509
ENSG00000163960	UBXN7	3	q29	196074533	196159345	1.52727	0.126693	0.706398	FALSE	FALSE	Trans (>250 kb)			0.479902
ENSG00000112137	PHACTR1	6	p24.1	12717893	13288645	1.5272	0.12671	0.706398	FALSE	FALSE	Trans (>250 kb)			0.674983
ENSG00000169715	MT1E	16	q12.2	56659387	56661024	1.52675	0.126822	0.706398	FALSE	FALSE	Trans (>250 kb)			0.177532
ENSG00000176182	MYPOP	19	q13.32	46393278	46405862	1.5264	0.126909	0.706398	FALSE	FALSE	Trans (>250 kb)			0.109639
ENSG00000162572	SCNN1D	1	p36.33	1215816	1227409	1.52618	0.126964	0.706398	FALSE	FALSE	Trans (>250 kb)
ENSG00000167014	C15orf43	15	q21.1	45248900	45271427	1.52583	0.127052	0.706398	FALSE	FALSE	Trans (>250 kb)			0.239926
ENSG00000176087	SLC35A4	5	q31.3	139944041	139948688	1.52582	0.127055	0.706398	FALSE	FALSE	Trans (>250 kb)			0.010449
ENSG00000068878	PSME4	2	p16.2	54091204	54197977	1.52549	0.127136	0.706398	FALSE	FALSE	Trans (>250 kb)			0.633887
ENSG00000156009	MAGEA8	X	q28	149009941	149014609	1.52543	0.127152	0.706398	FALSE	FALSE	Trans (>250 kb)
ENSG00000130402	ACTN4	19	q13.2	39138289	39222223	1.52427	0.127441	0.707251	FALSE	FALSE	Trans (>250 kb)			0.00734927
ENSG00000185507	IRF7	11	p15.5	612553	615999	1.52395	0.127522	0.707251	FALSE	FALSE	Trans (>250 kb)			0.750175
ENSG00000110697	PITPNM1	11	q13.2	67259239	67273734	1.52352	0.127628	0.707251	FALSE	FALSE	Trans (>250 kb)			0.338116
ENSG00000161091	MFSD12	19	p13.3	3538259	3574288	1.52334	0.127673	0.707251	FALSE	FALSE	Trans (>250 kb)			0.349815
ENSG00000135052	GOLM1	9	q21.33	88641061	88715088	1.52327	0.127692	0.707251	FALSE	FALSE	Trans (>250 kb)			0.729277
ENSG00000159921	GNE	9	p13.3	36214438	36277053	1.52293	0.127776	0.707251	FALSE	FALSE	Trans (>250 kb)			0.179132
ENSG00000072080	SPP2	2	q37.1	234959323	234985778	1.52265	0.127847	0.707287	FALSE	FALSE	Trans (>250 kb)			0.0215478
ENSG00000177614	PGBD5	1	q42.13	230457392	230561475	1.52264	0.127849	0.707287	FALSE	FALSE	Trans (>250 kb)			0.126437
ENSG00000215262	KCNU1	8	p11.23	36641842	36793646	1.52215	0.127972	0.707363	FALSE	FALSE	Trans (>250 kb)			0.60049
ENSG00000261603	PRSS46	3	p21.31	46761073	46777919	1.522	0.128009	0.707363	FALSE	FALSE	Trans (>250 kb)			0.111439
ENSG00000172602	RND1	12	q13.12	49250928	49259681	1.52103	0.128253	0.70825	FALSE	FALSE	Trans (>250 kb)			0.846665
ENSG00000110917	MLEC	12	q24.31	121124672	121139667	1.52064	0.128351	0.708633	FALSE	FALSE	Trans (>250 kb)			0.409209
ENSG00000081059	TCF7	5	q31.1	133450402	133487556	1.52033	0.128428	0.708708	FALSE	FALSE	Trans (>250 kb)			0.720278
ENSG00000204740	MALRD1	10	p12.31	19492779	20079330	1.51994	0.128526	0.708708	FALSE	FALSE	Trans (>250 kb)			0.120838
ENSG00000188175	HEPACAM2	7	q21.3	92817899	92855837	1.51925	0.1287	0.708708	FALSE	FALSE	Trans (>250 kb)			0.607989
ENSG00000075426	FOSL2	2	p23.2	28615315	28640179	1.51906	0.128748	0.708708	FALSE	FALSE	Trans (>250 kb)			0.115738
ENSG00000165023	DIRAS2	9	q22.2	93372114	93405386	1.51834	0.128929	0.708708	FALSE	FALSE	Trans (>250 kb)			0.969653
ENSG00000072062	PRKACA	19	p13.12	14202500	14228896	1.51777	0.129072	0.708708	FALSE	FALSE	Trans (>250 kb)			0.179132
ENSG00000188735	TMEM120B	12	q24.31	122150658	122220907	1.51755	0.129127	0.708759	FALSE	FALSE	Trans (>250 kb)			0.714479
ENSG00000258539	RP11-12J10.3	10	q26.13	126305649	126480296	1.5174	0.129166	0.708765	FALSE	FALSE	Trans (>250 kb)			0.70258
ENSG00000089847	ANKRD24	19	p13.3	4183351	4224811	1.51708	0.129245	0.708967	FALSE	FALSE	Trans (>250 kb)			0.217928
ENSG00000186432	KPNA4	3	q25.33	160212783	160283376	1.5164	0.129417	0.709645	FALSE	FALSE	Trans (>250 kb)			0.132337
ENSG00000070814	TCOF1	5	q32	149737202	149779871	1.51631	0.129442	0.709645	FALSE	FALSE	Trans (>250 kb)			2.03217e-05
ENSG00000131409	LRRC4B	19	q13.33	51020149	51071302	1.515	0.129772	0.710611	FALSE	FALSE	Trans (>250 kb)			0.709779
ENSG00000082641	NFE2L1	17	q21.32	46125691	46138849	1.51453	0.129891	0.710611	FALSE	FALSE	Trans (>250 kb)			0.59779
ENSG00000173145	NOC3L	10	q23.33	96075004	96122716	1.51411	0.129997	0.710611	FALSE	FALSE	Trans (>250 kb)			0.917558
ENSG00000127952	STYXL1	7	q11.23	75625656	75677322	1.51298	0.130284	0.711125	FALSE	FALSE	Trans (>250 kb)			0.314319
ENSG00000185933	CALHM1	10	q24.33	105213144	105218645	1.5128	0.130332	0.711125	FALSE	FALSE	Trans (>250 kb)			0.919058
ENSG00000031823	RANBP3	19	p13.3	5916150	5978153	1.51263	0.130375	0.711125	FALSE	FALSE	Trans (>250 kb)			0.511099
ENSG00000015532	XYLT2	17	q21.33	48423453	48440499	1.51258	0.130387	0.711125	FALSE	FALSE	Trans (>250 kb)			0.870163
ENSG00000100796	SMEK1	14	q32.12	91923955	91976898	1.51161	0.130632	0.711951	FALSE	FALSE	Trans (>250 kb)			0.350715
ENSG00000103257	SLC7A5	16	q24.2	87863629	87903094	1.51139	0.130689	0.711951	FALSE	FALSE	Trans (>250 kb)			0.059844
ENSG00000186416	NKRF	X	q24	118722300	118739858	1.51104	0.130779	0.711951	FALSE	FALSE	Trans (>250 kb)
ENSG00000147548	WHSC1L1	8	p11.23	38127215	38239790	1.51074	0.130856	0.711951	FALSE	FALSE	Trans (>250 kb)			0.850265
ENSG00000082515	MRPL22	5	q33.2	154320630	154348971	1.50922	0.131244	0.712048	FALSE	FALSE	Trans (>250 kb)			0.885861
ENSG00000183644	C11orf88	11	q23.1	111385510	111407756	1.509	0.131298	0.712048	FALSE	FALSE	Trans (>250 kb)			0.881662
ENSG00000147437	GNRH1	8	p21.2	25276776	25282170	1.5088	0.13135	0.712048	FALSE	FALSE	Trans (>250 kb)			0.151635
ENSG00000152952	PLOD2	3	q24	145787227	145881440	1.50836	0.131462	0.712048	FALSE	FALSE	Trans (>250 kb)			0.0187481
ENSG00000059691	PET112	4	q31.3	152591656	152682175	1.50835	0.131465	0.712048	FALSE	FALSE	Trans (>250 kb)			0.69508
ENSG00000198231	DDX42	17	q23.3	61850963	61896677	1.50824	0.131494	0.712048	FALSE	FALSE	Trans (>250 kb)			0.99795
ENSG00000222031	AC023469.1	2	q23.3	151857734	151905288	1.5082	0.131503	0.712048	FALSE	FALSE	Trans (>250 kb)			0.69798
ENSG00000173456	RNF26	11	q23.3	119205237	119208023	1.50817	0.13151	0.712048	FALSE	FALSE	Trans (>250 kb)			0.293121
ENSG00000171621	SPSB1	1	p36.22	9352939	9429591	1.50721	0.131758	0.712048	FALSE	FALSE	Trans (>250 kb)			0.369413
ENSG00000136448	NMT1	17	q21.31	43128978	43186384	1.50631	0.131988	0.712048	FALSE	FALSE	Trans (>250 kb)			0.29882
ENSG00000103245	NARFL	16	p13.3	779753	791329	1.50617	0.132023	0.712048	FALSE	FALSE	Trans (>250 kb)			0.0941453
ENSG00000135423	GLS2	12	q13.3	56864736	56882198	1.50616	0.132026	0.712048	FALSE	FALSE	Trans (>250 kb)			0.692981
ENSG00000144036	EXOC6B	2	p13.2	72403113	73053170	1.50588	0.132098	0.712204	FALSE	FALSE	Trans (>250 kb)			0.648485
ENSG00000185085	INTS5	11	q12.3	62414320	62420774	1.50571	0.132142	0.712231	FALSE	FALSE	Trans (>250 kb)			0.830267
ENSG00000005844	ITGAL	16	p11.2	30483979	30534506	1.50519	0.132275	0.712308	FALSE	FALSE	Trans (>250 kb)			0.182532
ENSG00000058453	CROCC	1	p36.13	17066768	17299474	1.50507	0.132307	0.712308	FALSE	FALSE	Trans (>250 kb)			0.00254975
ENSG00000127191	TRAF2	9	q34.3	139776364	139821059	1.50498	0.13233	0.712308	FALSE	FALSE	Trans (>250 kb)			0.372913
ENSG00000268083	AC104534.3	19	q13.2	39308111	39330818	1.50465	0.132415	0.712422	FALSE	FALSE	Trans (>250 kb)			0.187431
ENSG00000171944	OR52A5	11	p15.4	5152922	5153872	1.50441	0.132476	0.712426	FALSE	FALSE	Trans (>250 kb)			0.887261
ENSG00000187240	DYNC2H1	11	q22.3	102980160	103350591	1.50366	0.132668	0.713114	FALSE	FALSE	Trans (>250 kb)			0.923058
ENSG00000197785	ATAD3A	1	p36.33	1447531	1470067	1.50312	0.132809	0.713182	FALSE	FALSE	Trans (>250 kb)			0.169533
ENSG00000001561	ENPP4	6	p21.1	46097730	46114436	1.503	0.132839	0.713182	FALSE	FALSE	Trans (>250 kb)			0.367713
ENSG00000130921	C12orf65	12	q24.31	123717463	123742506	1.50218	0.133051	0.713798	FALSE	FALSE	Trans (>250 kb)			0.988951
ENSG00000111412	C12orf49	12	q24.22	117153593	117175875	1.50178	0.133153	0.713798	FALSE	FALSE	Trans (>250 kb)			0.362814
ENSG00000164897	TMUB1	7	q36.1	150778167	150780633	1.5016	0.1332	0.713798	FALSE	FALSE	Trans (>250 kb)			0.313519
ENSG00000136295	TTYH3	7	p22.3	2671585	2704436	1.50126	0.133288	0.713798	FALSE	FALSE	Trans (>250 kb)			0.111139
ENSG00000164306	PRIMPOL	4	q35.1	185570767	185616117	1.50116	0.133315	0.713798	FALSE	FALSE	Trans (>250 kb)			0.451005
ENSG00000011376	LARS2	3	p21.31	45429998	45590913	1.50075	0.133421	0.713798	FALSE	FALSE	Trans (>250 kb)			0.922358
ENSG00000132424	PNISR	6	q16.2	99845927	99873207	1.50023	0.133554	0.713798	FALSE	FALSE	Trans (>250 kb)			0.708379
ENSG00000203772	SPRN	10	q26.3	135234170	135382916	1.50013	0.133581	0.713798	FALSE	FALSE	Trans (>250 kb)			0.406909
ENSG00000196917	HCAR1	12	q24.31	123104824	123215390	1.49987	0.133648	0.713798	FALSE	FALSE	Trans (>250 kb)			0.80017
ENSG00000136021	SCYL2	12	q23.1	100660918	100735502	1.49964	0.133707	0.713798	FALSE	FALSE	Trans (>250 kb)			0.00484952
ENSG00000128271	ADORA2A	22	q11.23	24813847	24838328	1.49884	0.133916	0.713798	FALSE	FALSE	Trans (>250 kb)			0.956654
ENSG00000171206	TRIM8	10	q24.32	104404253	104418164	1.49872	0.133946	0.713798	FALSE	FALSE	Trans (>250 kb)			0.568393
ENSG00000170500	LONRF2	2	q11.2	100889753	100939195	1.49861	0.133974	0.713798	FALSE	FALSE	Trans (>250 kb)			0.19953
ENSG00000215252	GOLGA8B	15	q14	34817408	34880704	1.49851	0.134001	0.713798	FALSE	FALSE	Trans (>250 kb)			0.762574
ENSG00000007376	RPUSD1	16	p13.3	834974	838397	1.49824	0.13407	0.713798	FALSE	FALSE	Trans (>250 kb)
ENSG00000160233	LRRC3	21	q22.3	45875369	45878739	1.49766	0.134222	0.713798	FALSE	FALSE	Trans (>250 kb)			0.559094
ENSG00000171497	PPID	4	q32.1	159630286	159644548	1.49753	0.134255	0.713798	FALSE	FALSE	Trans (>250 kb)			0.10424
ENSG00000158560	DYNC1I1	7	q21.3	95401866	95739634	1.49736	0.1343	0.713798	FALSE	FALSE	Trans (>250 kb)			0.432107
ENSG00000181847	TIGIT	3	q13.31	113995760	114029135	1.49661	0.134494	0.71411	FALSE	FALSE	Trans (>250 kb)			0.5019
ENSG00000068097	HEATR6	17	q23.1	58120555	58156292	1.49595	0.134668	0.71411	FALSE	FALSE	Trans (>250 kb)			0.766973
ENSG00000099290	FAM21A	10	q11.23	51827648	51893269	1.49591	0.134677	0.71411	FALSE	FALSE	Trans (>250 kb)
ENSG00000160741	CRTC2	1	q21.3	153920145	153931101	1.49589	0.134683	0.71411	FALSE	FALSE	Trans (>250 kb)			0.0235476
ENSG00000116288	PARK7	1	p36.23	8014351	8045565	1.49576	0.134717	0.71411	FALSE	FALSE	Trans (>250 kb)			0.144836
ENSG00000059145	UNKL	16	p13.3	1413206	1464752	1.49563	0.13475	0.714136	FALSE	FALSE	Trans (>250 kb)			0.933857
ENSG00000132932	ATP8A2	13	q12.13	25946209	26599989	1.49424	0.135113	0.714888	FALSE	FALSE	Trans (>250 kb)			0.825667
ENSG00000184677	ZBTB40	1	p36.12	22778344	22857650	1.49404	0.135166	0.714888	FALSE	FALSE	Trans (>250 kb)			0.810169
ENSG00000162104	ADCY9	16	p13.3	4003388	4166186	1.49311	0.13541	0.714888	FALSE	FALSE	Trans (>250 kb)			0.240626
ENSG00000254505	CHMP4A	14	q12	24678789	24683075	1.49284	0.135478	0.714888	FALSE	FALSE	Trans (>250 kb)			0.656184
ENSG00000189306	RRP7A	22	q13.2	42905974	42915808	1.49279	0.135492	0.714888	FALSE	FALSE	Trans (>250 kb)			0.306619
ENSG00000104866	PPP1R37	19	q13.32	45594654	45651335	1.49178	0.135758	0.715457	FALSE	FALSE	Trans (>250 kb)			0.315918
ENSG00000205364	MT1M	16	q12.2	56666145	56667898	1.49143	0.13585	0.715457	FALSE	FALSE	Trans (>250 kb)			0.419408
ENSG00000114279	FGF12	3	q29	191857184	192485553	1.49141	0.135853	0.715457	FALSE	FALSE	Trans (>250 kb)			0.412709
ENSG00000142733	MAP3K6	1	p36.11	27681675	27693383	1.49141	0.135854	0.715457	FALSE	FALSE	Trans (>250 kb)			0.236026
ENSG00000170471	RALGAPB	20	q11.23	37101459	37207504	1.49133	0.135876	0.715457	FALSE	FALSE	Trans (>250 kb)			0.585791
ENSG00000183166	CALN1	7	q11.22	71244476	71912136	1.49084	0.136003	0.715651	FALSE	FALSE	Trans (>250 kb)			0.546195
ENSG00000167967	E4F1	16	p13.3	2273567	2285743	1.49003	0.136215	0.71656	FALSE	FALSE	Trans (>250 kb)			0.958754
ENSG00000131652	THOC6	16	p13.3	3074028	3077756	1.48802	0.136744	0.717026	FALSE	FALSE	Trans (>250 kb)			0.569993
ENSG00000159314	ARHGAP27	17	q21.31	43471275	43511787	1.48781	0.1368	0.717026	FALSE	FALSE	Trans (>250 kb)			0.315218
ENSG00000136950	ARPC5L	9	q33.3	127624409	127640003	1.4873	0.136936	0.717026	FALSE	FALSE	Trans (>250 kb)			0.460404
ENSG00000156049	GNA14	9	q21.2	80037995	80263223	1.48728	0.136942	0.717026	FALSE	FALSE	Trans (>250 kb)			0.0982402
ENSG00000061676	NCKAP1	2	q32.1	183773843	183903586	1.48657	0.137128	0.717107	FALSE	FALSE	Trans (>250 kb)			0.315618
ENSG00000147526	TACC1	8	p11.22	38585704	38710546	1.48646	0.137157	0.717107	FALSE	FALSE	Trans (>250 kb)			0.453305
ENSG00000144290	SLC4A10	2	q24.2	162280843	162841792	1.48643	0.137166	0.717107	FALSE	FALSE	Trans (>250 kb)			0.376012
ENSG00000205882	DEFB134	8	p23.1	11850692	11853821	1.48472	0.137618	0.717438	FALSE	FALSE	Trans (>250 kb)			0.940456
ENSG00000112685	EXOC2	6	p25.3	485133	693117	1.4847	0.137624	0.717438	FALSE	FALSE	Trans (>250 kb)			0.649385
ENSG00000165379	LRFN5	14	q21.1	42076773	42373752	1.48439	0.137705	0.717438	FALSE	FALSE	Trans (>250 kb)			0.280522
ENSG00000082701	GSK3B	3	q13.33	119540170	119813264	1.48426	0.137741	0.717438	FALSE	FALSE	Trans (>250 kb)			0.331917
ENSG00000174429	ABRA	8	q23.1	107771711	107782473	1.48376	0.137871	0.717438	FALSE	FALSE	Trans (>250 kb)			0.0386461
ENSG00000166123	GPT2	16	q11.2	46918290	46965209	1.48357	0.137923	0.717438	FALSE	FALSE	Trans (>250 kb)			0.0443456
ENSG00000107938	EDRF1	10	q26.13	127408084	127452712	1.4826	0.138179	0.718019	FALSE	FALSE	Trans (>250 kb)			0.0329467
ENSG00000105982	RNF32	7	q36.3	156432975	156469824	1.482	0.13834	0.718322	FALSE	FALSE	Trans (>250 kb)			0.987951
ENSG00000187535	IFT140	16	p13.3	1560428	1662111	1.48142	0.138495	0.718995	FALSE	FALSE	Trans (>250 kb)			0.184232
ENSG00000125741	OPA3	19	q13.32	46030685	46105470	1.48107	0.138587	0.71925	FALSE	FALSE	Trans (>250 kb)			0.929757
ENSG00000127585	FBXL16	16	p13.3	742500	755829	1.47953	0.139	0.720691	FALSE	FALSE	Trans (>250 kb)
ENSG00000175216	CKAP5	11	p11.2	46764598	46867847	1.47951	0.139003	0.720691	FALSE	FALSE	Trans (>250 kb)			0.121738
ENSG00000173517	PEAK1	15	q24.3	77400471	77712486	1.47947	0.139016	0.720691	FALSE	FALSE	Trans (>250 kb)			0.121138
ENSG00000197892	KIF13B	8	p12	28924796	29120641	1.47893	0.13916	0.721066	FALSE	FALSE	Trans (>250 kb)			0.907759
ENSG00000159733	ZFYVE28	4	p16.3	2271309	2420390	1.47872	0.139216	0.721135	FALSE	FALSE	Trans (>250 kb)			0.154735
ENSG00000116580	GON4L	1	q22	155719508	155829191	1.478	0.139408	0.721755	FALSE	FALSE	Trans (>250 kb)			0.133237
ENSG00000164347	GFM2	5	q13.3	74017029	74063196	1.47641	0.139833	0.721811	FALSE	FALSE	Trans (>250 kb)			0.726777
ENSG00000156515	HK1	10	q22.1	71029740	71161638	1.47591	0.139967	0.721811	FALSE	FALSE	Trans (>250 kb)			0.320218
ENSG00000166189	HPS6	10	q24.32	103825147	103827792	1.47569	0.140027	0.721811	FALSE	FALSE	Trans (>250 kb)			0.461004
ENSG00000145734	BDP1	5	q13.2	70751442	70863649	1.4756	0.140051	0.721811	FALSE	FALSE	Trans (>250 kb)			0.09994
ENSG00000186451	SPATA12	3	p14.3	57094469	57109460	1.47511	0.140182	0.721811	FALSE	FALSE	Trans (>250 kb)			0.815668
ENSG00000081177	EXD2	14	q24.1	69658228	69709075	1.47465	0.140307	0.721811	FALSE	FALSE	Trans (>250 kb)			0.333617
ENSG00000169249	ZRSR2	X	p22.2	15808595	15841383	1.47422	0.140421	0.721811	FALSE	FALSE	Trans (>250 kb)
ENSG00000108448	TRIM16L	17	p11.2	18601311	18639431	1.47412	0.140449	0.721811	FALSE	FALSE	Trans (>250 kb)			0.142636
ENSG00000144893	MED12L	3	q25.1	150803484	151154860	1.47232	0.140934	0.722818	FALSE	FALSE	Trans (>250 kb)			0.810669
ENSG00000163013	FBXO41	2	p13.1	73481810	73511559	1.4717	0.141101	0.723099	FALSE	FALSE	Trans (>250 kb)			0.232627
ENSG00000099817	POLR2E	19	p13.3	1086594	1095598	1.46983	0.141609	0.725101	FALSE	FALSE	Trans (>250 kb)
ENSG00000158055	GRHL3	1	p36.11	24645812	24690972	1.46923	0.141771	0.725569	FALSE	FALSE	Trans (>250 kb)			0.831567
ENSG00000162522	KIAA1522	1	p35.1	33207486	33240571	1.46902	0.141827	0.725569	FALSE	FALSE	Trans (>250 kb)			0.545995
ENSG00000145901	TNIP1	5	q33.1	150409506	150473138	1.46864	0.14193	0.725569	FALSE	FALSE	0	rs7727250	9.531e-11	1.13038e-10
ENSG00000078618	NRD1	1	p32.3	52254863	52344477	1.4684	0.141995	0.725569	FALSE	FALSE	Trans (>250 kb)			0.0824418
ENSG00000140451	PIF1	15	q22.31	65107831	65117867	1.46816	0.14206	0.725569	FALSE	FALSE	Trans (>250 kb)			0.618288
ENSG00000164609	SLU7	5	q33.3	159828648	159848718	1.46803	0.142096	0.725569	FALSE	FALSE	Trans (>250 kb)			0.238726
ENSG00000169905	TOR1AIP2	1	q25.2	179809102	179846938	1.46788	0.142138	0.725569	FALSE	FALSE	Trans (>250 kb)			0.222628
ENSG00000165507	C10orf10	10	q11.21	45466429	45474258	1.46769	0.142189	0.725569	FALSE	FALSE	Trans (>250 kb)			0.233727
ENSG00000120314	WDR55	5	q31.3	140044261	140053709	1.46769	0.142189	0.725569	FALSE	FALSE	Trans (>250 kb)			0.00126463
ENSG00000104951	IL4I1	19	q13.33	50392911	50432796	1.46721	0.142319	0.725762	FALSE	FALSE	Trans (>250 kb)			0.955754
ENSG00000173261	PLAC8L1	5	q32	145463949	145483932	1.46674	0.142446	0.725916	FALSE	FALSE	Trans (>250 kb)			0.175132
ENSG00000132382	MYBBP1A	17	p13.2	4442192	4458926	1.46672	0.142452	0.725916	FALSE	FALSE	Trans (>250 kb)			0.644686
ENSG00000128829	EIF2AK4	15	q15.1	40226347	40327797	1.46591	0.142672	0.726871	FALSE	FALSE	Trans (>250 kb)			0.428607
ENSG00000100815	TRIP11	14	q32.12	92432335	92507240	1.4657	0.14273	0.726945	FALSE	FALSE	Trans (>250 kb)			0.00244976
ENSG00000157873	TNFRSF14	1	p36.32	2487078	2496821	1.46517	0.142875	0.727094	FALSE	FALSE	Trans (>250 kb)			0.0090491
ENSG00000064102	ASUN	12	p11.23	27058114	27091259	1.46449	0.14306	0.727094	FALSE	FALSE	Trans (>250 kb)			0.642686
ENSG00000088926	F11	4	q35.2	187187099	187210835	1.46392	0.143215	0.727399	FALSE	FALSE	Trans (>250 kb)			0.642286
ENSG00000114650	SCAP	3	p21.31	47455203	47518616	1.46253	0.143597	0.728108	FALSE	FALSE	Trans (>250 kb)			0.254725
ENSG00000126368	NR1D1	17	q21.1	38249040	38256978	1.46249	0.143607	0.728108	FALSE	FALSE	Trans (>250 kb)			0.529197
ENSG00000249016	RP11-45H22.3	5	q11.2	54252063	54253674	1.46197	0.143749	0.728463	FALSE	FALSE	Trans (>250 kb)			0.554995
ENSG00000100226	GTPBP1	22	q13.1	39101728	39134304	1.46122	0.143954	0.728602	FALSE	FALSE	Trans (>250 kb)			0.348915
ENSG00000141367	CLTC	17	q23.1	57697219	57773671	1.46114	0.143977	0.728602	FALSE	FALSE	Trans (>250 kb)			0.060044
ENSG00000112651	MRPL2	6	p21.1	43021767	43027544	1.46112	0.143981	0.728602	FALSE	FALSE	Trans (>250 kb)			0.327117
ENSG00000111713	GYS2	12	p12.1	21689123	21757781	1.4611	0.143988	0.728602	FALSE	FALSE	Trans (>250 kb)			0.954455
ENSG00000149639	SOGA1	20	q11.23	35405845	35492089	1.46077	0.144079	0.728706	FALSE	FALSE	Trans (>250 kb)			0.243626
ENSG00000173020	ADRBK1	11	q13.2	67033881	67054027	1.4607	0.144097	0.728706	FALSE	FALSE	Trans (>250 kb)			0.266323
ENSG00000180104	EXOC3	5	p15.33	443273	472052	1.46001	0.144287	0.72898	FALSE	FALSE	Trans (>250 kb)			0.467303
ENSG00000168172	HOOK3	8	p11.21	42752075	42885682	1.46	0.144289	0.72898	FALSE	FALSE	Trans (>250 kb)			0.19663
ENSG00000003393	ALS2	2	q33.1	202565277	202645912	1.45955	0.144414	0.72898	FALSE	FALSE	Trans (>250 kb)			0.241826
ENSG00000151023	ENKUR	10	p12.1	25270908	25305089	1.45945	0.144442	0.72898	FALSE	FALSE	Trans (>250 kb)			0.676282
ENSG00000176946	THAP4	2	q37.3	242523820	242576864	1.45928	0.144488	0.72898	FALSE	FALSE	Trans (>250 kb)			0.973053
ENSG00000089916	GPATCH2L	14	q24.3	76618259	76720685	1.45926	0.144493	0.72898	FALSE	FALSE	Trans (>250 kb)			0.662884
ENSG00000100036	SLC35E4	22	q12.2	31031639	31065003	1.45903	0.144557	0.72898	FALSE	FALSE	Trans (>250 kb)			0.129137
ENSG00000141905	NFIC	19	p13.3	3359561	3469215	1.45902	0.144559	0.72898	FALSE	FALSE	Trans (>250 kb)			0.251625
ENSG00000188167	TMPPE	3	p22.3	33131913	33138293	1.45868	0.144654	0.729256	FALSE	FALSE	Trans (>250 kb)			0.157934
ENSG00000165195	PIGA	X	p22.2	15337573	15353676	1.45846	0.144714	0.729416	FALSE	FALSE	Trans (>250 kb)
ENSG00000011405	PIK3C2A	11	p15.1	17099277	17229530	1.45791	0.144866	0.729823	FALSE	FALSE	Trans (>250 kb)			0.531397
ENSG00000124227	ANKRD60	20	q13.32	56793551	56803709	1.45755	0.144964	0.729871	FALSE	FALSE	Trans (>250 kb)			0.287721
ENSG00000175573	C11orf68	11	q13.1	65684279	65686588	1.4575	0.144978	0.729871	FALSE	FALSE	Trans (>250 kb)			0.5001
ENSG00000006327	TNFRSF12A	16	p13.3	3068446	3072384	1.45726	0.145044	0.729926	FALSE	FALSE	Trans (>250 kb)			0.565693
ENSG00000183889	NPIPA7	16	p13.11	16411301	16444447	1.45718	0.145066	0.729926	FALSE	FALSE	Trans (>250 kb)
ENSG00000187555	USP7	16	p13.2	8985951	9058371	1.4566	0.145226	0.730087	FALSE	FALSE	Trans (>250 kb)			0.869863
ENSG00000175137	SH3BP5L	1	q44	249104648	249120832	1.45632	0.145305	0.730151	FALSE	FALSE	Trans (>250 kb)			0.650885
ENSG00000212659	KRTAP9-6	17	q21.2	39421591	39422893	1.45604	0.14538	0.730349	FALSE	FALSE	Trans (>250 kb)			0.0930407
ENSG00000205018	RP11-830F9.6	16	q24.3	89006197	89017932	1.45525	0.145601	0.730629	FALSE	FALSE	Trans (>250 kb)			0.730177
ENSG00000111679	PTPN6	12	p13.31	7055631	7070479	1.45494	0.145686	0.730629	FALSE	FALSE	Trans (>250 kb)
ENSG00000163900	TMEM41A	3	q27.2	185194284	185216845	1.45468	0.145759	0.730629	FALSE	FALSE	Trans (>250 kb)			0.40361
ENSG00000182446	NPLOC4	17	q25.3	79523913	79615495	1.45464	0.145769	0.730629	FALSE	FALSE	Trans (>250 kb)			0.134637
ENSG00000108306	FBXL20	17	q12	37415384	37558776	1.45432	0.145858	0.730629	FALSE	FALSE	Trans (>250 kb)			0.773673
ENSG00000196341	OR8D1	11	q24.2	124179708	124180733	1.45415	0.145906	0.730629	FALSE	FALSE	Trans (>250 kb)			0.386611
ENSG00000161904	LEMD2	6	p21.31	33738979	33756913	1.45404	0.145935	0.730629	FALSE	FALSE	Trans (>250 kb)			0.772473
ENSG00000198887	SMC5	9	q21.12	72873937	72969804	1.4533	0.146141	0.731303	FALSE	FALSE	Trans (>250 kb)			0.922158
ENSG00000177628	GBA	1	q22	155204243	155214490	1.45271	0.146304	0.731882	FALSE	FALSE	Trans (>250 kb)			0.0264474
ENSG00000166477	LEO1	15	q21.2	52230222	52264003	1.45254	0.146351	0.731882	FALSE	FALSE	Trans (>250 kb)			0.325617
ENSG00000166197	NOLC1	10	q24.32	103911933	103923627	1.45225	0.146432	0.731965	FALSE	FALSE	Trans (>250 kb)			0.378512
ENSG00000185863	TMEM210	9	q34.3	140065310	140066861	1.45146	0.146652	0.732092	FALSE	FALSE	Trans (>250 kb)
ENSG00000197299	BLM	15	q26.1	91260558	91358859	1.45128	0.146703	0.732092	FALSE	FALSE	Trans (>250 kb)			0.820768
ENSG00000268170	AC073342.1	7	q34	142919163	142919360	1.45105	0.146766	0.732092	FALSE	FALSE	Trans (>250 kb)			0.577792
ENSG00000119912	IDE	10	q23.33	94211441	94333833	1.45093	0.146799	0.732092	FALSE	FALSE	Trans (>250 kb)			0.644386
ENSG00000188050	RNF133	7	q31.32	122337766	122339210	1.45084	0.146824	0.732092	FALSE	FALSE	Trans (>250 kb)			0.123538
ENSG00000198728	LDB1	10	q24.32	103867317	103880210	1.45074	0.146852	0.732092	FALSE	FALSE	Trans (>250 kb)			0.192931
ENSG00000111300	NAA25	12	q24.13	112464500	112546826	1.45052	0.146915	0.732292	FALSE	FALSE	Trans (>250 kb)			0.336816
ENSG00000039123	SKIV2L2	5	q11.2	54603588	54721409	1.44984	0.147103	0.732628	FALSE	FALSE	Trans (>250 kb)			0.194431
ENSG00000138821	SLC39A8	4	q24	103172198	103352415	1.44899	0.147339	0.733017	FALSE	FALSE	Trans (>250 kb)			0.849165
ENSG00000106771	TMEM245	9	q31.3	111777432	111882225	1.44875	0.147406	0.733017	FALSE	FALSE	Trans (>250 kb)			0.323418
ENSG00000151148	UBE3B	12	q24.11	109915207	109974507	1.44817	0.147571	0.73336	FALSE	FALSE	Trans (>250 kb)			0.0628437
ENSG00000254996	ANKHD1-EIF4EBP3	5	q31.3	139781493	139929154	1.44816	0.147571	0.73336	FALSE	FALSE	Trans (>250 kb)			0.00824918
ENSG00000071054	MAP4K4	2	q11.2	102313312	102511149	1.44734	0.147802	0.733423	FALSE	FALSE	Trans (>250 kb)			0.246025
ENSG00000182107	TMEM30B	14	q23.1	61744088	61748558	1.4469	0.147926	0.733575	FALSE	FALSE	Trans (>250 kb)			0.612889
ENSG00000203722	RAET1G	6	q25.1	150238014	150244257	1.44632	0.148087	0.733584	FALSE	FALSE	Trans (>250 kb)			0.951755
ENSG00000123636	BAZ2B	2	q24.2	160175490	160473203	1.44567	0.148269	0.734002	FALSE	FALSE	Trans (>250 kb)			0.090341
ENSG00000054965	FAM168A	11	q13.4	73111532	73309234	1.44467	0.14855	0.734605	FALSE	FALSE	Trans (>250 kb)			0.0667433
ENSG00000185651	UBE2L3	22	q11.21	21903736	21978323	1.44438	0.148633	0.734605	FALSE	FALSE	Trans (>250 kb)			0.0143486
ENSG00000198105	ZNF248	10	p11.1	38091751	38147034	1.44398	0.148744	0.734605	FALSE	FALSE	Trans (>250 kb)			0.454905
ENSG00000217442	SYCE3	22	q13.33	50989541	51001334	1.44392	0.148761	0.734605	FALSE	FALSE	Trans (>250 kb)			0.254825
ENSG00000136457	CHAD	17	q21.33	48541857	48546327	1.44381	0.148792	0.734605	FALSE	FALSE	Trans (>250 kb)			0.933757
ENSG00000010626	LRRC23	12	p13.31	6982733	7023407	1.44347	0.148888	0.734605	FALSE	FALSE	Trans (>250 kb)			0.39781
ENSG00000047410	TPR	1	q31.1	186280784	186344825	1.44328	0.148941	0.734605	FALSE	FALSE	Trans (>250 kb)			0.183032
ENSG00000172432	GTPBP2	6	p21.1	43573053	43596899	1.44326	0.148946	0.734605	FALSE	FALSE	Trans (>250 kb)			0.911859
ENSG00000127325	BEST3	12	q15	70037140	70093256	1.44288	0.149054	0.734605	FALSE	FALSE	Trans (>250 kb)			0.861864
ENSG00000255394	C8orf49	8	p23.1	11618896	11620309	1.44286	0.149059	0.734605	FALSE	FALSE	Trans (>250 kb)			0.138836
ENSG00000140259	MFAP1	15	q15.3	44096690	44117000	1.44274	0.149095	0.734605	FALSE	FALSE	Trans (>250 kb)			0.883262
ENSG00000130224	LRCH2	X	q23	114345185	114468635	1.44201	0.1493	0.734678	FALSE	FALSE	Trans (>250 kb)
ENSG00000137142	IGFBPL1	9	p13.1	38408991	38424444	1.4417	0.149386	0.734678	FALSE	FALSE	Trans (>250 kb)			0.578492
ENSG00000110375	UPK2	11	q23.3	118795873	118829269	1.44167	0.149396	0.734678	FALSE	FALSE	Trans (>250 kb)			0.710879
ENSG00000133706	LARS	5	q32	145492601	145562223	1.4412	0.149527	0.734724	FALSE	FALSE	Trans (>250 kb)			0.117138
ENSG00000198826	ARHGAP11A	15	q13.3	32907345	32932150	1.441	0.149585	0.734733	FALSE	FALSE	Trans (>250 kb)			0.564594
ENSG00000168066	SF1	11	q13.1	64532078	64546258	1.44063	0.14969	0.734733	FALSE	FALSE	Trans (>250 kb)			0.177832
ENSG00000136449	MYCBPAP	17	q21.33	48585745	48608862	1.4405	0.149726	0.734733	FALSE	FALSE	Trans (>250 kb)			0.814969
ENSG00000109466	KLHL2	4	q32.3	166128770	166244308	1.4405	0.149727	0.734733	FALSE	FALSE	Trans (>250 kb)			0.639386
ENSG00000180259	PRNT	20	p13	4711928	4721314	1.4403	0.149784	0.734832	FALSE	FALSE	Trans (>250 kb)			0.769973
ENSG00000055070	SZRD1	1	p36.13	16679070	16724640	1.44009	0.149842	0.734871	FALSE	FALSE	Trans (>250 kb)			0.151535
ENSG00000188394	GPR21	9	q33.2	125796806	125797975	1.44	0.149867	0.734871	FALSE	FALSE	Trans (>250 kb)			0.410909
ENSG00000107331	ABCA2	9	q34.3	139901686	139923367	1.43836	0.150331	0.736029	FALSE	FALSE	Trans (>250 kb)			0.0524448
ENSG00000167157	PRRX2	9	q34.11	132427920	132484875	1.43825	0.150364	0.736029	FALSE	FALSE	Trans (>250 kb)			0.148535
ENSG00000074964	ARHGEF10L	1	p36.13	17866330	18024369	1.4381	0.150405	0.736029	FALSE	FALSE	Trans (>250 kb)			0.847465
ENSG00000181704	YIPF6	X	q12	67718165	67757127	1.43809	0.150409	0.736029	FALSE	FALSE	Trans (>250 kb)
ENSG00000097021	ACOT7	1	p36.31	6324329	6454451	1.43767	0.150527	0.736048	FALSE	FALSE	Trans (>250 kb)			0.214829
ENSG00000006432	MAP3K9	14	q24.2	71189243	71276251	1.43747	0.150584	0.736049	FALSE	FALSE	Trans (>250 kb)			0.444506
ENSG00000089057	SLC23A2	20	p13	4833002	4990939	1.43688	0.150753	0.736049	FALSE	FALSE	Trans (>250 kb)			0.89966
ENSG00000156427	FGF18	5	q35.1	170846660	170884627	1.435	0.151287	0.737498	FALSE	FALSE	Trans (>250 kb)			0.433807
ENSG00000205250	E2F4	16	q22.1	67226072	67232821	1.43462	0.151396	0.737524	FALSE	FALSE	Trans (>250 kb)			0.682782
ENSG00000185101	ANO9	11	p15.5	417933	442011	1.43417	0.151525	0.737524	FALSE	FALSE	Trans (>250 kb)			0.333517
ENSG00000172663	TMEM134	11	q13.2	67231824	67236743	1.43409	0.151546	0.737524	FALSE	FALSE	Trans (>250 kb)			0.334317
ENSG00000089351	GRAMD1A	19	q13.11	35485688	35517375	1.43383	0.151622	0.737524	FALSE	FALSE	Trans (>250 kb)			0.294121
ENSG00000176204	LRRTM4	2	p12	76974845	77820445	1.43364	0.151675	0.737524	FALSE	FALSE	Trans (>250 kb)			0.563394
ENSG00000107937	GTPBP4	10	p15.3	1034338	1065876	1.43334	0.15176	0.73773	FALSE	FALSE	Trans (>250 kb)			0.309719
ENSG00000116062	MSH6	2	p16.3	47922669	48037240	1.43261	0.151969	0.738015	FALSE	FALSE	Trans (>250 kb)			0.29652
ENSG00000154511	FAM69A	1	p22.1	93307724	93427057	1.4326	0.151973	0.738015	FALSE	FALSE	Trans (>250 kb)			0.676682
ENSG00000000938	FGR	1	p36.11	27938575	27961788	1.43194	0.152161	0.738328	FALSE	FALSE	Trans (>250 kb)			0.411009
ENSG00000060642	PIGV	1	p36.11	27113963	27124889	1.43074	0.152506	0.739107	FALSE	FALSE	Trans (>250 kb)			0.434507
ENSG00000101210	EEF1A2	20	q13.33	62119366	62130505	1.43059	0.152548	0.739107	FALSE	FALSE	Trans (>250 kb)
ENSG00000118898	PPL	16	p13.3	4932508	5010742	1.43003	0.152709	0.739107	FALSE	FALSE	Trans (>250 kb)			0.343516
ENSG00000157510	AFAP1L1	5	q32	148651434	148721365	1.4291	0.152975	0.739107	FALSE	FALSE	Trans (>250 kb)			0.478902
ENSG00000058262	SEC61A1	3	q21.3	127770484	127790526	1.42869	0.153093	0.739107	FALSE	FALSE	Trans (>250 kb)			0.383712
ENSG00000158552	ZFAND2B	2	q35	220059959	220074373	1.42845	0.153163	0.739107	FALSE	FALSE	Trans (>250 kb)			0.0545445
ENSG00000198000	NOL8	9	q22.31	95059640	95087918	1.42818	0.15324	0.739107	FALSE	FALSE	Trans (>250 kb)			0.835966
ENSG00000066455	GOLGA5	14	q32.12	93260576	93306308	1.42778	0.153354	0.739107	FALSE	FALSE	Trans (>250 kb)			0.921558
ENSG00000163870	TPRA1	3	q21.3	127291912	127317094	1.42746	0.153448	0.739107	FALSE	FALSE	Trans (>250 kb)			0.115238
ENSG00000184428	TOP1MT	8	q24.3	144386554	144442149	1.42743	0.153456	0.739107	FALSE	FALSE	Trans (>250 kb)			0.0060494
ENSG00000084234	APLP2	11	q24.3	129939732	130014699	1.42693	0.153601	0.739107	FALSE	FALSE	Trans (>250 kb)			0.392611
ENSG00000197858	GPAA1	8	q24.3	145137493	145141119	1.42677	0.153647	0.739107	FALSE	FALSE	Trans (>250 kb)
ENSG00000151465	CDC123	10	p13	12237964	12292588	1.42676	0.15365	0.739107	FALSE	FALSE	Trans (>250 kb)			0.814269
ENSG00000168101	NUDT16L1	16	p13.3	4743695	4745860	1.42671	0.153664	0.739107	FALSE	FALSE	Trans (>250 kb)			0.636586
ENSG00000123064	DDX54	12	q24.13	113594979	113623284	1.4265	0.153724	0.739107	FALSE	FALSE	Trans (>250 kb)			0.688081
ENSG00000111142	METAP2	12	q22	95867296	95909615	1.42646	0.153735	0.739107	FALSE	FALSE	Trans (>250 kb)			0.70458
ENSG00000131242	RAB11FIP4	17	q11.2	29718642	29865236	1.42622	0.153804	0.739107	FALSE	FALSE	Trans (>250 kb)			0.920958
ENSG00000171992	SYNPO	5	q33.1	149980642	150038782	1.42545	0.154027	0.739305	FALSE	FALSE	Trans (>250 kb)			0.364214
ENSG00000172375	C2CD2L	11	q23.3	118972908	118989252	1.42427	0.154367	0.739305	FALSE	FALSE	Trans (>250 kb)			0.407709
ENSG00000248405	PRR5-ARHGAP8	22	q13.31	45098113	45258586	1.42347	0.154599	0.739305	FALSE	FALSE	Trans (>250 kb)			0.39591
ENSG00000102290	PCDH11X	X	q21.31	91034260	91878229	1.42339	0.154622	0.739305	FALSE	FALSE	Trans (>250 kb)
ENSG00000104969	SGTA	19	p13.3	2754712	2783369	1.42274	0.154811	0.739305	FALSE	FALSE	Trans (>250 kb)			0.30332
ENSG00000198355	PIM3	22	q13.33	50354161	50357728	1.42251	0.15488	0.739305	FALSE	FALSE	Trans (>250 kb)			0.553395
ENSG00000184481	FOXO4	X	q13.1	70316047	70323385	1.42228	0.154945	0.739305	FALSE	FALSE	Trans (>250 kb)
ENSG00000186113	OR5D14	11	q11	55563032	55563976	1.42215	0.154983	0.739305	FALSE	FALSE	Trans (>250 kb)			0.0451455
ENSG00000130703	OSBPL2	20	q13.33	60813580	60871268	1.42178	0.155089	0.739305	FALSE	FALSE	Trans (>250 kb)			0.853665
ENSG00000196900	C5orf48	5	q23.2	125967414	125971979	1.4217	0.155114	0.739305	FALSE	FALSE	Trans (>250 kb)			0.5027
ENSG00000158234	FAIM	3	q22.3	138327448	138352218	1.42085	0.155361	0.739305	FALSE	FALSE	Trans (>250 kb)			0.932357
ENSG00000150261	OR8K1	11	q12.1	56113421	56114507	1.42059	0.155435	0.739305	FALSE	FALSE	Trans (>250 kb)			0.263824
ENSG00000152430	BOLL	2	q33.1	198591603	198651486	1.42049	0.155465	0.739305	FALSE	FALSE	Trans (>250 kb)			0.448705
ENSG00000096070	BRPF3	6	p21.31	36164521	36200567	1.42043	0.155483	0.739305	FALSE	FALSE	Trans (>250 kb)			0.322018
ENSG00000241852	C8orf58	8	p21.3	22457114	22461663	1.42034	0.155509	0.739305	FALSE	FALSE	Trans (>250 kb)			0.0246475
ENSG00000167281	RBFOX3	17	q25.3	77085427	77613550	1.42032	0.155514	0.739305	FALSE	FALSE	Trans (>250 kb)			0.608189
ENSG00000182218	HHIPL1	14	q32.2	100111447	100146906	1.42032	0.155515	0.739305	FALSE	FALSE	Trans (>250 kb)			0.456004
ENSG00000074800	ENO1	1	p36.23	8921061	8939308	1.41964	0.155713	0.739305	FALSE	FALSE	Trans (>250 kb)			0.248225
ENSG00000008869	HEATR5B	2	p22.2	37195526	37311485	1.41853	0.156036	0.739305	FALSE	FALSE	Trans (>250 kb)			0.824468
ENSG00000204498	NFKBIL1	6	p21.33	31514647	31526606	1.41851	0.156042	0.739305	FALSE	FALSE	Trans (>250 kb)			0.646785
[truncated: 17,451 more rows]

## Sheet: GenePrioritization_MetaBrainCor
Gene ID	Gene symbol	Chromosome	Band	Start	End	Enrichment Z-score	Enrichment P-value	Enrichment Q-value	Bonferroni significant	FDR 5% significant	Distance to lead GWAS variant	GWAS variant ID	GWAS variant P-value	GWAS gene P-value
ENSG00000175727	MLXIP	12	q24.31	122516628	122631894	4.62087	3.82137e-06	0.03	FALSE	TRUE	Trans (>250 kb)			0.391211
ENSG00000104880	ARHGEF18	19	p13.2	7459999	7537363	4.48389	7.32946e-06	0.039	FALSE	TRUE	Trans (>250 kb)			0.80007
ENSG00000196498	NCOR2	12	q24.31	124808961	125052135	4.44168	8.92599e-06	0.039	FALSE	TRUE	Trans (>250 kb)			0.992251
ENSG00000141564	RPTOR	17	q25.3	78518619	78940171	4.31881	1.56874e-05	0.039	FALSE	TRUE	Trans (>250 kb)			0.355014
ENSG00000086758	HUWE1	X	p11.22	53559057	53713673	4.2755	1.90706e-05	0.039	FALSE	TRUE	Trans (>250 kb)
ENSG00000197136	PCNXL3	11	q13.1	65383244	65404910	4.27017	1.95325e-05	0.039	FALSE	TRUE	Trans (>250 kb)			0.806969
ENSG00000198952	SMG5	1	q22	156219015	156252620	4.26261	2.02053e-05	0.039	FALSE	TRUE	Trans (>250 kb)			0.954855
ENSG00000052749	RRP12	10	q24.1	99116115	99161127	4.17666	2.95826e-05	0.045	FALSE	TRUE	Trans (>250 kb)			0.0205479
ENSG00000163517	HDAC11	3	p25.1	13521224	13547916	4.11347	3.89753e-05	0.048	FALSE	TRUE	Trans (>250 kb)			0.640086
ENSG00000186111	PIP5K1C	19	p13.3	3630181	3700477	4.10794	3.99198e-05	0.048	FALSE	TRUE	Trans (>250 kb)			0.787671
ENSG00000103249	CLCN7	16	p13.3	1494935	1525581	4.09349	4.24924e-05	0.050625	FALSE	FALSE	Trans (>250 kb)			0.240326
ENSG00000135709	KIAA0513	16	q24.1	85061375	85127836	4.03324	5.50139e-05	0.0605556	FALSE	FALSE	Trans (>250 kb)			0.114939
ENSG00000169962	TAS1R3	1	p36.33	1266694	1270686	4.02735	5.64093e-05	0.0605556	FALSE	FALSE	Trans (>250 kb)
ENSG00000107816	LZTS2	10	q24.31	102756375	102767593	3.99026	6.60018e-05	0.0659091	FALSE	FALSE	Trans (>250 kb)			0.0040496
ENSG00000040487	PQLC2	1	p36.13	19638820	19655794	3.95985	7.49977e-05	0.0659091	FALSE	FALSE	Trans (>250 kb)			0.20403
ENSG00000135472	FAIM2	12	q13.12	50260679	50298000	3.94563	7.95902e-05	0.0659091	FALSE	FALSE	Trans (>250 kb)			0.10094
ENSG00000070366	SMG6	17	p13.3	1963133	2207065	3.9329	8.39281e-05	0.0669565	FALSE	FALSE	Trans (>250 kb)			0.648285
ENSG00000121753	BAI2	1	p35.2	32192718	32230494	3.91926	8.88224e-05	0.0672	FALSE	FALSE	Trans (>250 kb)			0.380412
ENSG00000131697	NPHP4	1	p36.31	5922871	6052533	3.9	9.61931e-05	0.0688462	FALSE	FALSE	Trans (>250 kb)			0.0720428
ENSG00000170265	ZNF282	7	q36.1	148892577	148923339	3.87085	0.000108456	0.072963	FALSE	FALSE	Trans (>250 kb)			0.794771
ENSG00000132361	CLUH	17	p13.3	2592680	2615957	3.85649	0.000115029	0.073125	FALSE	FALSE	Trans (>250 kb)			0.239026
ENSG00000162426	SLC45A1	1	p36.23	8377886	8404227	3.85428	0.000116072	0.073125	FALSE	FALSE	Trans (>250 kb)			0.109539
ENSG00000020129	NCDN	1	p34.3	36023074	36032875	3.83512	0.000125504	0.073125	FALSE	FALSE	Trans (>250 kb)			0.288521
ENSG00000075399	VPS9D1	16	q24.3	89773542	89787394	3.82815	0.000129113	0.073125	FALSE	FALSE	Trans (>250 kb)			0.373813
ENSG00000100726	TELO2	16	p13.3	1543345	1560458	3.8235	0.00013157	0.073125	FALSE	FALSE	Trans (>250 kb)			0.193031
ENSG00000130723	PRRC2B	9	q34.13	134269480	134375584	3.81056	0.00013865	0.075	FALSE	FALSE	Trans (>250 kb)			0.348515
ENSG00000136878	USP20	9	q34.11	132596977	132644107	3.801	0.000144112	0.075	FALSE	FALSE	Trans (>250 kb)			0.010149
ENSG00000180155	LYNX1	8	q24.3	143845752	143859640	3.76768	0.000164773	0.0772973	FALSE	FALSE	Trans (>250 kb)			0.263024
ENSG00000116871	MAP7D1	1	p34.3	36621180	36646450	3.76678	0.00016537	0.0772973	FALSE	FALSE	Trans (>250 kb)			0.121338
ENSG00000138834	MAPK8IP3	16	p13.3	1756184	1820318	3.74391	0.000181175	0.0785	FALSE	FALSE	Trans (>250 kb)			0.573393
ENSG00000242802	AP5Z1	7	p22.1	4815253	4833943	3.72014	0.000199111	0.08	FALSE	FALSE	Trans (>250 kb)			0.19743
ENSG00000146216	TTBK1	6	p21.1	43211418	43255997	3.71522	0.000203028	0.08	FALSE	FALSE	Trans (>250 kb)			0.828867
ENSG00000061273	HDAC7	12	q13.11	48176505	48226915	3.70174	0.000214126	0.0828889	FALSE	FALSE	Trans (>250 kb)			0.353115
ENSG00000185122	HSF1	8	q24.3	145515280	145538385	3.67604	0.000236879	0.0882979	FALSE	FALSE	Trans (>250 kb)			0.180532
ENSG00000102858	MGRN1	16	p13.3	4666494	4740975	3.6741	0.000238691	0.0882979	FALSE	FALSE	Trans (>250 kb)			0.355414
ENSG00000127603	MACF1	1	p34.3	39546988	39952849	3.66308	0.000249204	0.0920833	FALSE	FALSE	Trans (>250 kb)			0.254125
ENSG00000160211	G6PD	X	q28	153759606	153775787	3.65045	0.000261783	0.0944898	FALSE	FALSE	Trans (>250 kb)
ENSG00000133612	AGAP3	7	q36.1	150782918	150841523	3.63075	0.000282599	0.0969091	FALSE	FALSE	Trans (>250 kb)			0.0143486
ENSG00000133055	MYBPH	1	q32.1	203136939	203144941	3.62848	0.000285097	0.0969091	FALSE	FALSE	Trans (>250 kb)			0.510999
ENSG00000171813	PWWP2B	10	q26.3	134210672	134231367	3.62326	0.000290914	0.0969091	FALSE	FALSE	Trans (>250 kb)			0.236326
ENSG00000084652	TXLNA	1	p35.1	32645287	32663886	3.61795	0.000296946	0.0969091	FALSE	FALSE	Trans (>250 kb)			0.627487
ENSG00000061938	TNK2	3	q29	195590235	195638816	3.57615	0.000348686	0.102857	FALSE	FALSE	Trans (>250 kb)			0.619788
ENSG00000127481	UBR4	1	p36.13	19401000	19536770	3.57575	0.000349229	0.102857	FALSE	FALSE	Trans (>250 kb)			0.60179
ENSG00000176986	SEC24C	10	q22.2	75504120	75531919	3.5727	0.000353313	0.102857	FALSE	FALSE	Trans (>250 kb)			0.0756424
ENSG00000177169	ULK1	12	q24.33	132379196	132407712	3.56924	0.000358012	0.102857	FALSE	FALSE	Trans (>250 kb)			0.00524948
ENSG00000126012	KDM5C	X	p11.22	53220503	53254604	3.56826	0.000359363	0.102857	FALSE	FALSE	Trans (>250 kb)
ENSG00000172534	HCFC1	X	q28	153213004	153237258	3.56825	0.000359377	0.102857	FALSE	FALSE	Trans (>250 kb)
ENSG00000164916	FOXK1	7	p22.1	4683388	4811074	3.55844	0.000373069	0.102857	FALSE	FALSE	Trans (>250 kb)			0.225927
ENSG00000139645	ANKRD52	12	q13.3	56631591	56652175	3.55149	0.000383059	0.102857	FALSE	FALSE	Trans (>250 kb)			0.275422
ENSG00000129993	CBFA2T3	16	q24.3	88941266	89043612	3.53896	0.000401703	0.102857	FALSE	FALSE	Trans (>250 kb)			0.181032
ENSG00000167962	ZNF598	16	p13.3	2047655	2059824	3.5274	0.00041966	0.102857	FALSE	FALSE	Trans (>250 kb)			0.829467
ENSG00000142687	KIAA0319L	1	p34.3	35899091	36023551	3.52536	0.000422914	0.102857	FALSE	FALSE	Trans (>250 kb)			0.264924
ENSG00000039523	FAM65A	16	q22.1	67552321	67580691	3.52264	0.000427272	0.102857	FALSE	FALSE	Trans (>250 kb)			0.0130487
ENSG00000173599	PC	11	q13.2	66615704	66725847	3.52193	0.000428418	0.102857	FALSE	FALSE	Trans (>250 kb)			0.544696
ENSG00000109111	SUPT6H	17	q11.2	26989109	27029697	3.51351	0.000442231	0.103372	FALSE	FALSE	Trans (>250 kb)			0.0050495
ENSG00000100341	PNPLA5	22	q13.31	44275558	44287893	3.50992	0.000448246	0.103372	FALSE	FALSE	Trans (>250 kb)			0.368213
ENSG00000166963	MAP1A	15	q15.3	43803156	43823818	3.50913	0.000449579	0.103372	FALSE	FALSE	Trans (>250 kb)			0.674283
ENSG00000069424	KCNAB2	1	p36.31	6051526	6161253	3.50538	0.000455958	0.103372	FALSE	FALSE	Trans (>250 kb)			0.421808
ENSG00000050820	BCAR1	16	q23.1	75262928	75301951	3.49813	0.000468536	0.103372	FALSE	FALSE	Trans (>250 kb)			0.314019
ENSG00000130827	PLXNA3	X	q28	153686621	153701989	3.49278	0.000478025	0.103372	FALSE	FALSE	Trans (>250 kb)
ENSG00000160445	ZER1	9	q34.11	131492065	131534693	3.48931	0.000484268	0.103678	FALSE	FALSE	Trans (>250 kb)			0.445005
ENSG00000167548	KMT2D	12	q13.12	49412758	49453557	3.4842	0.000493618	0.10382	FALSE	FALSE	Trans (>250 kb)			0.873363
ENSG00000059122	FLYWCH1	16	p13.3	2961938	3001209	3.46849	0.00052339	0.107111	FALSE	FALSE	Trans (>250 kb)			0.492201
ENSG00000197562	RAB40C	16	p13.3	639357	679272	3.44522	0.000570599	0.112043	FALSE	FALSE	Trans (>250 kb)
ENSG00000168488	ATXN2L	16	p11.2	28834356	28848558	3.43962	0.000582536	0.113191	FALSE	FALSE	Trans (>250 kb)			0.0539446
ENSG00000071889	FAM3A	X	q28	153733350	153744566	3.4173	0.000632447	0.117245	FALSE	FALSE	Trans (>250 kb)
ENSG00000173264	GPR137	11	q13.1	64037534	64056972	3.38704	0.000706507	0.126757	FALSE	FALSE	Trans (>250 kb)			0.868363
ENSG00000186174	BCL9L	11	q23.3	118764584	118796317	3.37706	0.000732661	0.126757	FALSE	FALSE	Trans (>250 kb)			0.39681
ENSG00000023171	GRAMD1B	11	q24.1	123396344	123498482	3.36473	0.000766176	0.126757	FALSE	FALSE	Trans (>250 kb)			0.4984
ENSG00000107263	RAPGEF1	9	q34.13	134452157	134615461	3.36305	0.000770852	0.126757	FALSE	FALSE	Trans (>250 kb)			0.427807
ENSG00000103932	RPAP1	15	q15.1	41809374	41836467	3.35367	0.000797464	0.128	FALSE	FALSE	Trans (>250 kb)			0.924158
ENSG00000178950	GAK	4	p16.3	843064	926161	3.35239	0.000801182	0.128	FALSE	FALSE	Trans (>250 kb)			0.00136658
ENSG00000076201	PTPN23	3	p21.31	47422501	47454931	3.35161	0.000803417	0.128	FALSE	FALSE	Trans (>250 kb)			0.140536
ENSG00000270249	RP11-514P8.7	7	q22.1	102181948	102232891	3.35144	0.000803919	0.128	FALSE	FALSE	Trans (>250 kb)
ENSG00000015133	CCDC88C	14	q32.11	91737667	91884188	3.34571	0.000820722	0.129138	FALSE	FALSE	Trans (>250 kb)			0.437406
ENSG00000173064	HECTD4	12	q24.13	112597992	112819896	3.33792	0.000844076	0.129606	FALSE	FALSE	Trans (>250 kb)			0.474103
ENSG00000171798	KNDC1	10	q26.3	134973951	135039916	3.33409	0.000855786	0.129606	FALSE	FALSE	Trans (>250 kb)			0.555594
ENSG00000103043	VAC14	16	q22.2	70721342	70835064	3.33195	0.00086239	0.129606	FALSE	FALSE	Trans (>250 kb)			0.894061
ENSG00000105953	OGDH	7	p13	44646171	44748665	3.32912	0.000871216	0.129606	FALSE	FALSE	Trans (>250 kb)			0.535196
ENSG00000171475	WIPF2	17	q21.1	38375556	38440388	3.32517	0.000883656	0.129606	FALSE	FALSE	Trans (>250 kb)			0.276322
ENSG00000196642	RABL6	9	q34.3	139702374	139735639	3.32035	0.000899054	0.129606	FALSE	FALSE	Trans (>250 kb)			0.368551
ENSG00000112659	CUL9	6	p21.1	43149913	43192325	3.31969	0.000901183	0.129606	FALSE	FALSE	Trans (>250 kb)			0.952855
ENSG00000005007	UPF1	19	p13.11	18942747	18979045	3.30471	0.000950759	0.132222	FALSE	FALSE	Trans (>250 kb)			0.949355
ENSG00000092847	AGO1	1	p34.3	36335409	36395211	3.30112	0.000962995	0.132222	FALSE	FALSE	Trans (>250 kb)			0.483102
ENSG00000107742	SPOCK2	10	q22.1	73818793	73848790	3.29985	0.000967355	0.132222	FALSE	FALSE	Trans (>250 kb)			0.872863
ENSG00000143776	CDC42BPA	1	q42.13	227177566	227506175	3.29963	0.000968121	0.132222	FALSE	FALSE	Trans (>250 kb)			0.710579
ENSG00000148297	MED22	9	q34.2	136205160	136214986	3.29836	0.0009725	0.132222	FALSE	FALSE	Trans (>250 kb)			0.338516
ENSG00000034152	MAP2K3	17	p11.2	21187984	21218552	3.29186	0.000995255	0.133286	FALSE	FALSE	Trans (>250 kb)			0.0680432
ENSG00000110046	ATG2A	11	q13.1	64662007	64684722	3.28918	0.00100479	0.133286	FALSE	FALSE	Trans (>250 kb)			0.908859
ENSG00000165995	CACNB2	10	p12.33	18429606	18830798	3.28567	0.00101738	0.133286	FALSE	FALSE	Trans (>250 kb)			0.307019
ENSG00000145362	ANK2	4	q25	113739265	114304896	3.27123	0.00107079	0.137746	FALSE	FALSE	Trans (>250 kb)			0.940556
ENSG00000153294	GPR115	6	p12.3	47653600	47689757	3.2627	0.00110356	0.139863	FALSE	FALSE	Trans (>250 kb)			0.127237
ENSG00000135631	RAB11FIP5	2	p13.2	73300510	73383849	3.26239	0.00110476	0.139863	FALSE	FALSE	Trans (>250 kb)			0.685781
ENSG00000107404	DVL1	1	p36.33	1270656	1284730	3.2608	0.00111098	0.139863	FALSE	FALSE	Trans (>250 kb)
ENSG00000163872	YEATS2	3	q27.1	183415606	183530413	3.25238	0.00114442	0.140123	FALSE	FALSE	Trans (>250 kb)			0.572793
ENSG00000148331	ASB6	9	q34.11	132399171	132404444	3.24762	0.00116375	0.140123	FALSE	FALSE	Trans (>250 kb)			0.477002
ENSG00000099917	MED15	22	q11.21	20850200	20941919	3.24027	0.00119415	0.140123	FALSE	FALSE	Trans (>250 kb)			0.575092
ENSG00000132694	ARHGEF11	1	q23.1	156904632	157015162	3.24014	0.0011947	0.140123	FALSE	FALSE	Trans (>250 kb)			0.860264
ENSG00000088854	C20orf194	20	p13	3229951	3388272	3.23691	0.00120832	0.140123	FALSE	FALSE	Trans (>250 kb)			0.781672
ENSG00000196700	ZNF512B	20	q13.33	62588055	62680113	3.23593	0.00121247	0.140123	FALSE	FALSE	Trans (>250 kb)			0.59839
ENSG00000112033	PPARD	6	p21.31	35310335	35395968	3.22944	0.00124032	0.140123	FALSE	FALSE	Trans (>250 kb)			0.0246475
ENSG00000090975	PITPNM2	12	q24.31	123468027	123634562	3.22842	0.00124478	0.140123	FALSE	FALSE	Trans (>250 kb)			0.938956
ENSG00000142784	WDTC1	1	p36.11	27561007	27635110	3.22316	0.00126785	0.140898	FALSE	FALSE	Trans (>250 kb)			0.170333
ENSG00000198925	ATG9A	2	q35	220074494	220094439	3.21927	0.00128518	0.140898	FALSE	FALSE	Trans (>250 kb)			0.0194481
ENSG00000196182	STK40	1	p34.3	36805225	36851497	3.2137	0.00131035	0.14244	FALSE	FALSE	Trans (>250 kb)			0.00123678
ENSG00000144426	NBEAL1	2	q33.2	203879602	204091101	3.20509	0.0013502	0.144767	FALSE	FALSE	Trans (>250 kb)			0.105939
ENSG00000224051	GLTPD1	1	p36.33	1260136	1264277	3.20431	0.00135387	0.144767	FALSE	FALSE	Trans (>250 kb)
ENSG00000198589	LRBA	4	q31.3	151185594	151936879	3.1993	0.00137764	0.145314	FALSE	FALSE	Trans (>250 kb)			0.248625
ENSG00000133619	KRBA1	7	q36.1	149411872	149431664	3.19903	0.00137889	0.145314	FALSE	FALSE	Trans (>250 kb)			0.580592
ENSG00000111325	OGFOD2	12	q24.31	123459127	123464590	3.19899	0.00137908	0.145314	FALSE	FALSE	Trans (>250 kb)			0.810069
ENSG00000153827	TRIP12	2	q36.3	230628554	230787955	3.19448	0.00140082	0.146067	FALSE	FALSE	Trans (>250 kb)			0.710379
ENSG00000144136	SLC20A1	2	q13	113403434	113421404	3.19398	0.00140328	0.146067	FALSE	FALSE	Trans (>250 kb)			0.507499
ENSG00000270800	RPS10-NUDT3	6	p21.31	34256547	34393825	3.1844	0.00145056	0.149091	FALSE	FALSE	Trans (>250 kb)			0.772573
ENSG00000165714	LOH12CR1	12	p13.2	12510013	12619840	3.1834	0.00145557	0.149091	FALSE	FALSE	Trans (>250 kb)			0.562994
ENSG00000167972	ABCA3	16	p13.3	2325882	2390747	3.18174	0.00146395	0.149091	FALSE	FALSE	Trans (>250 kb)			0.829667
ENSG00000111412	C12orf49	12	q24.22	117153593	117175875	3.18171	0.00146408	0.149091	FALSE	FALSE	Trans (>250 kb)			0.362814
ENSG00000131503	ANKHD1	5	q31.3	139781399	139929163	3.17859	0.00147994	0.149091	FALSE	FALSE	Trans (>250 kb)			0.00824918
ENSG00000148606	POLR3A	10	q22.3	79734907	79789303	3.17659	0.00149019	0.149091	FALSE	FALSE	Trans (>250 kb)			0.5028
ENSG00000105325	FZR1	19	p13.3	3506271	3538328	3.17483	0.00149926	0.149091	FALSE	FALSE	Trans (>250 kb)			0.393411
ENSG00000105556	MIER2	19	p13.3	305575	344798	3.17377	0.00150475	0.149091	FALSE	FALSE	Trans (>250 kb)			0.153835
ENSG00000111671	SPSB2	12	p13.31	6980099	6998522	3.1681	0.00153441	0.151117	FALSE	FALSE	Trans (>250 kb)			0.408809
ENSG00000175264	CHST1	11	p11.2	45670427	45687172	3.16466	0.00155262	0.151158	FALSE	FALSE	Trans (>250 kb)			0.852965
ENSG00000136295	TTYH3	7	p22.3	2671585	2704436	3.15771	0.00159016	0.152216	FALSE	FALSE	Trans (>250 kb)			0.111139
ENSG00000132510	KDM6B	17	p13.1	7743222	7758114	3.15702	0.00159391	0.152216	FALSE	FALSE	Trans (>250 kb)			0.0957404
ENSG00000167395	ZNF646	16	p11.2	31085743	31095517	3.15622	0.00159826	0.152216	FALSE	FALSE	Trans (>250 kb)			0.208029
ENSG00000238227	C9orf69	9	q34.3	139006427	139010731	3.14549	0.00165808	0.156345	FALSE	FALSE	Trans (>250 kb)			0.828667
ENSG00000134318	ROCK2	2	p25.1	11319887	11488456	3.14346	0.00166961	0.156345	FALSE	FALSE	Trans (>250 kb)			0.261324
ENSG00000150990	DHX37	12	q24.31	125431371	125473668	3.14258	0.00167464	0.156345	FALSE	FALSE	Trans (>250 kb)			0.914259
ENSG00000104760	FGL1	8	p22	17721889	17767874	3.13928	0.00169365	0.158131	FALSE	FALSE	Trans (>250 kb)			0.881762
ENSG00000101298	SNPH	20	p13	1246960	1289972	3.11927	0.00181297	0.162283	FALSE	FALSE	Trans (>250 kb)			0.723878
ENSG00000103197	TSC2	16	p13.3	2097466	2138716	3.1163	0.00183135	0.162283	FALSE	FALSE	Trans (>250 kb)			0.766273
ENSG00000127578	WFIKKN1	16	p13.3	679239	684116	3.11084	0.00186557	0.162283	FALSE	FALSE	Trans (>250 kb)
ENSG00000077235	GTF3C1	16	p12.1	27470876	27561234	3.10923	0.00187573	0.162283	FALSE	FALSE	Trans (>250 kb)			0.4997
ENSG00000068308	OTUD5	X	p11.23	48779305	48815648	3.10747	0.00188695	0.162283	FALSE	FALSE	Trans (>250 kb)
ENSG00000071655	MBD3	19	p13.3	1576639	1592882	3.10413	0.00190843	0.162283	FALSE	FALSE	Trans (>250 kb)			0.743076
ENSG00000127914	AKAP9	7	q21.2	91570181	91739987	3.09351	0.00197804	0.166154	FALSE	FALSE	Trans (>250 kb)			0.371213
ENSG00000151532	VTI1A	10	q25.2	114206756	114578503	3.0907	0.00199688	0.166502	FALSE	FALSE	Trans (>250 kb)			0.175332
ENSG00000185359	HGS	17	q25.3	79650356	79670168	3.08576	0.00203032	0.167478	FALSE	FALSE	Trans (>250 kb)			0.138636
ENSG00000179886	TIGD5	8	q24.3	144680074	144682485	3.08533	0.00203327	0.167478	FALSE	FALSE	Trans (>250 kb)			0.357714
ENSG00000111667	USP5	12	p13.31	6961292	6975796	3.0772	0.00208954	0.169782	FALSE	FALSE	Trans (>250 kb)			0.69598
ENSG00000160325	CACFD1	9	q34.2	136325089	136335970	3.07107	0.00213294	0.171212	FALSE	FALSE	Trans (>250 kb)			0.208814
ENSG00000089154	GCN1L1	12	q24.23	120565007	120632513	3.06775	0.00215675	0.171772	FALSE	FALSE	Trans (>250 kb)			0.0614439
ENSG00000132382	MYBBP1A	17	p13.2	4442192	4458926	3.06631	0.00216721	0.171772	FALSE	FALSE	Trans (>250 kb)			0.644686
ENSG00000014164	ZC3H3	8	q24.3	144519825	144623623	3.06381	0.00218538	0.171772	FALSE	FALSE	Trans (>250 kb)			0.152635
ENSG00000100280	AP1B1	22	q12.2	29723669	29819168	3.06291	0.00219195	0.171772	FALSE	FALSE	Trans (>250 kb)			0.979352
ENSG00000175221	MED16	19	p13.3	867962	893218	3.05604	0.00224281	0.174351	FALSE	FALSE	Trans (>250 kb)
ENSG00000099364	FBXL19	16	p11.2	30934376	30960104	3.05602	0.00224298	0.174351	FALSE	FALSE	Trans (>250 kb)			0.294421
ENSG00000090861	AARS	16	q22.1	70286198	70323446	3.05488	0.00225154	0.174417	FALSE	FALSE	Trans (>250 kb)			0.986951
ENSG00000146352	CLVS2	6	q22.31	123317116	123394072	3.04693	0.00231193	0.17716	FALSE	FALSE	Trans (>250 kb)			0.536396
ENSG00000185818	NAT8L	4	p16.3	2061239	2070816	3.04634	0.00231646	0.17716	FALSE	FALSE	Trans (>250 kb)			0.962854
ENSG00000106290	TAF6	7	q22.1	99704693	99717464	3.04277	0.00234408	0.177328	FALSE	FALSE	Trans (>250 kb)			0.0267473
ENSG00000149930	TAOK2	16	p11.2	29984962	30003582	3.04149	0.00235414	0.177328	FALSE	FALSE	Trans (>250 kb)			0.690681
ENSG00000089159	PXN	12	q24.31	120648250	120703574	3.03779	0.00238317	0.178669	FALSE	FALSE	Trans (>250 kb)			0.109839
ENSG00000104517	UBR5	8	q22.3	103265240	103425069	3.03428	0.00241108	0.17952	FALSE	FALSE	Trans (>250 kb)			0.0417458
ENSG00000153207	AHCTF1	1	q44	247002400	247095280	3.03073	0.00243965	0.180319	FALSE	FALSE	Trans (>250 kb)			0.0960404
ENSG00000166135	HIF1AN	10	q24.31	102288829	102319755	3.02608	0.0024775	0.181098	FALSE	FALSE	Trans (>250 kb)			0.559494
ENSG00000167522	ANKRD11	16	q24.3	89334038	89556969	3.02555	0.00248178	0.181098	FALSE	FALSE	Trans (>250 kb)			0.616688
ENSG00000124313	IQSEC2	X	p11.22	53262058	53350522	3.02038	0.00252459	0.183256	FALSE	FALSE	Trans (>250 kb)
ENSG00000160145	KALRN	3	q21.1	123798870	124445172	3.01777	0.00254639	0.183256	FALSE	FALSE	Trans (>250 kb)			0.513999
ENSG00000172461	FUT9	6	q16.1	96463860	96663488	3.01073	0.00260617	0.185589	FALSE	FALSE	Trans (>250 kb)			0.0138486
ENSG00000183397	C19orf71	19	p13.3	3539152	3544028	3.01023	0.00261049	0.185589	FALSE	FALSE	Trans (>250 kb)			0.313419
ENSG00000134780	DAGLA	11	q12.2	61447905	61514473	3.00814	0.00262848	0.185589	FALSE	FALSE	Trans (>250 kb)			0.445605
ENSG00000162066	AMDHD2	16	p13.3	2570358	2581423	3.00417	0.00266304	0.186099	FALSE	FALSE	Trans (>250 kb)
ENSG00000073150	PANX2	22	q13.33	50609160	50618723	2.99716	0.00272509	0.186099	FALSE	FALSE	Trans (>250 kb)			0.0629437
ENSG00000161847	RAVER1	19	p13.2	10426888	10444316	2.99236	0.00276831	0.186099	FALSE	FALSE	Trans (>250 kb)			0.106039
ENSG00000042286	AIFM2	10	q22.1	71857979	71892690	2.99202	0.00277136	0.186099	FALSE	FALSE	Trans (>250 kb)			0.463304
ENSG00000152208	GRID2	4	q22.1	93225550	94695707	2.99087	0.00278187	0.186099	FALSE	FALSE	Trans (>250 kb)			0.719678
ENSG00000197386	HTT	4	p16.3	3076408	3245676	2.99006	0.00278922	0.186099	FALSE	FALSE	Trans (>250 kb)			0.645885
ENSG00000204469	PRRC2A	6	p21.33	31588497	31605548	2.98808	0.00280737	0.186099	FALSE	FALSE	Trans (>250 kb)			0.0209479
ENSG00000099365	STX1B	16	p11.2	31000577	31021949	2.98785	0.00280948	0.186099	FALSE	FALSE	Trans (>250 kb)			0.070343
ENSG00000106608	URGCP	7	p13	43915493	43966010	2.98722	0.00281529	0.186099	FALSE	FALSE	Trans (>250 kb)			0.0869413
ENSG00000258873	DUXA	19	q13.43	57665389	57678811	2.98504	0.00283545	0.186099	FALSE	FALSE	Trans (>250 kb)			0.852865
ENSG00000259571	BLID	11	q24.1	121986062	121986923	2.98246	0.0028594	0.186281	FALSE	FALSE	Trans (>250 kb)			0.870363
ENSG00000099381	SETD1A	16	p11.2	30968615	30996437	2.98175	0.00286608	0.186281	FALSE	FALSE	Trans (>250 kb)			0.114439
ENSG00000272636	DOC2B	17	p13.3	5810	31427	2.98135	0.00286981	0.186281	FALSE	FALSE	Trans (>250 kb)			0.0829417
ENSG00000142655	PEX14	1	p36.22	10532345	10690815	2.9799	0.00288342	0.186538	FALSE	FALSE	Trans (>250 kb)			0.926057
ENSG00000186451	SPATA12	3	p14.3	57094469	57109460	2.97551	0.00292505	0.186873	FALSE	FALSE	Trans (>250 kb)			0.815668
ENSG00000073614	KDM5A	12	p13.33	389295	498620	2.97457	0.00293396	0.186873	FALSE	FALSE	Trans (>250 kb)			0.590591
ENSG00000083223	ZCCHC6	9	q21.33	88902648	88969369	2.97451	0.00293453	0.186873	FALSE	FALSE	Trans (>250 kb)			0.565093
ENSG00000136280	CCM2	7	p13	45039074	45116068	2.96971	0.00298081	0.187959	FALSE	FALSE	Trans (>250 kb)			0.423008
ENSG00000179168	GGN	19	q13.2	38874905	38878722	2.96935	0.00298434	0.187959	FALSE	FALSE	Trans (>250 kb)			0.838366
ENSG00000165684	SNAPC4	9	q34.3	139270029	139293249	2.96632	0.00301387	0.189559	FALSE	FALSE	Trans (>250 kb)
ENSG00000125447	GGA3	17	q25.1	73232694	73258444	2.96054	0.00307103	0.189635	FALSE	FALSE	Trans (>250 kb)			0.10144
ENSG00000108509	CAMTA2	17	p13.2	4871287	4890960	2.96007	0.00307566	0.189635	FALSE	FALSE	Trans (>250 kb)			0.440206
ENSG00000264324	RP11-287D1.3	2	p13.1	74438731	74590504	2.953	0.00314703	0.191108	FALSE	FALSE	Trans (>250 kb)			0.686581
ENSG00000156860	FBRS	16	p11.2	30669752	30682135	2.95165	0.00316085	0.191108	FALSE	FALSE	Trans (>250 kb)			0.106139
ENSG00000059145	UNKL	16	p13.3	1413206	1464752	2.94972	0.0031806	0.191108	FALSE	FALSE	Trans (>250 kb)			0.933857
ENSG00000177943	MAMDC4	9	q34.3	139745395	139755249	2.94847	0.00319348	0.191108	FALSE	FALSE	Trans (>250 kb)			0.236826
ENSG00000159363	ATP13A2	1	p36.13	17312453	17338423	2.94777	0.00320075	0.191108	FALSE	FALSE	Trans (>250 kb)			0.000227775
ENSG00000250091	DNAH10OS	12	q24.31	124410971	124419531	2.94768	0.00320172	0.191108	FALSE	FALSE	Trans (>250 kb)			0.59969
ENSG00000100379	KCTD17	22	q12.3	37447779	37459430	2.94714	0.00320727	0.191108	FALSE	FALSE	Trans (>250 kb)			0.182232
ENSG00000169710	FASN	17	q25.3	80036214	80056208	2.94633	0.00321571	0.191108	FALSE	FALSE	Trans (>250 kb)			0.454705
ENSG00000130294	KIF1A	2	q37.3	241653181	241759725	2.94434	0.00323649	0.191108	FALSE	FALSE	Trans (>250 kb)			0.362614
ENSG00000142186	SCYL1	11	q13.1	65292548	65306175	2.93826	0.00330063	0.191801	FALSE	FALSE	Trans (>250 kb)			0.323318
ENSG00000099814	CEP170B	14	q32.33	105331617	105363107	2.9382	0.00330127	0.191801	FALSE	FALSE	Trans (>250 kb)			0.137536
ENSG00000101246	ARFRP1	20	q13.33	62329996	62339377	2.93792	0.00330421	0.191801	FALSE	FALSE	Trans (>250 kb)			0.367913
ENSG00000196313	POM121	7	q11.23	72349936	72421979	2.93707	0.00331327	0.191801	FALSE	FALSE	Trans (>250 kb)			0.353615
ENSG00000107862	GBF1	10	q24.32	104005289	104142656	2.93692	0.00331488	0.191801	FALSE	FALSE	Trans (>250 kb)			0.334717
ENSG00000148795	CYP17A1	10	q24.32	104590288	104597290	2.93674	0.00331683	0.191801	FALSE	FALSE	Trans (>250 kb)			0.129537
ENSG00000130939	UBE4B	1	p36.22	10092890	10241297	2.93344	0.00335225	0.193034	FALSE	FALSE	Trans (>250 kb)			0.619788
ENSG00000268181	AC073188.1	7	q11.21	62858414	62858860	2.9265	0.00342796	0.196074	FALSE	FALSE	Trans (>250 kb)			0.218428
ENSG00000241973	PI4KA	22	q11.21	21061979	21213705	2.92419	0.00345355	0.19617	FALSE	FALSE	Trans (>250 kb)			0.435506
ENSG00000089847	ANKRD24	19	p13.3	4183351	4224811	2.92105	0.00348852	0.196879	FALSE	FALSE	Trans (>250 kb)			0.217928
ENSG00000163704	PRRT3	3	p25.3	9987226	9994078	2.90096	0.00372024	0.203176	FALSE	FALSE	Trans (>250 kb)			0.30362
ENSG00000118900	UBN1	16	p13.3	4896666	4932361	2.9003	0.00372809	0.203176	FALSE	FALSE	Trans (>250 kb)			0.30352
ENSG00000175166	PSMD2	3	q27.1	184016497	184026842	2.89701	0.00376738	0.203926	FALSE	FALSE	Trans (>250 kb)			0.405909
ENSG00000130702	LAMA5	20	q13.33	60883011	60942368	2.89615	0.00377772	0.203926	FALSE	FALSE	Trans (>250 kb)			0.980852
ENSG00000118058	KMT2A	11	q23.3	118307205	118397539	2.89468	0.00379542	0.203926	FALSE	FALSE	Trans (>250 kb)			0.69748
ENSG00000032444	PNPLA6	19	p13.2	7598890	7626650	2.89324	0.00381295	0.203926	FALSE	FALSE	Trans (>250 kb)			0.983252
ENSG00000146166	LGSN	6	q12	63985856	64029882	2.89319	0.00381349	0.203926	FALSE	FALSE	Trans (>250 kb)			0.675882
ENSG00000173327	MAP3K11	11	q13.1	65365226	65382853	2.89284	0.00381771	0.203926	FALSE	FALSE	Trans (>250 kb)			0.640586
ENSG00000130640	TUBGCP2	10	q26.3	135093135	135125841	2.89198	0.00382823	0.203926	FALSE	FALSE	Trans (>250 kb)			0.778872
ENSG00000162302	RPS6KA4	11	q13.1	64126620	64139687	2.8835	0.00393281	0.207151	FALSE	FALSE	Trans (>250 kb)			0.416308
ENSG00000231171	LINC01098	4	q34.3	178649911	178911904	2.88322	0.00393636	0.207151	FALSE	FALSE	Trans (>250 kb)			0.851365
ENSG00000103148	NPRL3	16	p13.3	134273	188859	2.87896	0.00398992	0.208924	FALSE	FALSE	Trans (>250 kb)			0.0927407
ENSG00000137497	NUMA1	11	q13.4	71713910	71791739	2.87351	0.00405941	0.209222	FALSE	FALSE	Trans (>250 kb)			0.258524
ENSG00000167566	NCKAP5L	12	q13.12	50184929	50222533	2.87329	0.00406215	0.209222	FALSE	FALSE	Trans (>250 kb)			0.264124
ENSG00000161204	ABCF3	3	q27.1	183903811	183911800	2.87052	0.00409803	0.209702	FALSE	FALSE	Trans (>250 kb)			0.619388
ENSG00000162065	TBC1D24	16	p13.3	2525147	2555735	2.86979	0.0041074	0.209702	FALSE	FALSE	Trans (>250 kb)			0.0838416
ENSG00000184634	MED12	X	q13.1	70338406	70362303	2.86891	0.00411888	0.209702	FALSE	FALSE	Trans (>250 kb)
ENSG00000055609	KMT2C	7	q36.1	151832010	152133090	2.86854	0.00412375	0.209702	FALSE	FALSE	Trans (>250 kb)			0.190131
ENSG00000196367	TRRAP	7	q22.1	98475556	98610866	2.8665	0.00415037	0.209702	FALSE	FALSE	Trans (>250 kb)			0.462204
ENSG00000179869	ABCA13	7	p12.3	48211055	48687092	2.86623	0.00415388	0.209702	FALSE	FALSE	Trans (>250 kb)			0.867763
ENSG00000181222	POLR2A	17	p13.1	7387685	7417933	2.86505	0.00416938	0.209702	FALSE	FALSE	Trans (>250 kb)			0.0030497
ENSG00000130479	MAP1S	19	p13.11	17830051	17845325	2.86481	0.00417259	0.209702	FALSE	FALSE	78906	rs8111424	2.838e-13	6.7251e-05
ENSG00000122965	RBM19	12	q24.21	114254543	114404176	2.86276	0.00419964	0.21	FALSE	FALSE	Trans (>250 kb)			0.361014
ENSG00000095321	CRAT	9	q34.11	131857089	131873468	2.86005	0.00423575	0.21	FALSE	FALSE	Trans (>250 kb)			0.133037
ENSG00000196233	LCOR	10	q24.1	98592017	98740800	2.85969	0.00424051	0.21	FALSE	FALSE	Trans (>250 kb)			0.09954
ENSG00000179832	MROH1	8	q24.3	145202919	145316843	2.85879	0.00425263	0.21	FALSE	FALSE	Trans (>250 kb)			0.690081
ENSG00000179083	FAM133A	X	q21.32	92929012	92967273	2.85688	0.00427829	0.21	FALSE	FALSE	Trans (>250 kb)
ENSG00000132471	WBP2	17	q25.1	73841780	73852588	2.85578	0.00429311	0.21	FALSE	FALSE	Trans (>250 kb)			0.308219
ENSG00000038532	CLEC16A	16	p13.13	11038345	11276046	2.8557	0.00429425	0.21	FALSE	FALSE	Trans (>250 kb)			0.264124
ENSG00000078902	TOLLIP	11	p15.5	1295601	1330884	2.85534	0.00429914	0.21	FALSE	FALSE	Trans (>250 kb)			0.380312
ENSG00000148300	REXO4	9	q34.2	136271186	136283164	2.85522	0.00430068	0.21	FALSE	FALSE	Trans (>250 kb)			0.283822
ENSG00000177000	MTHFR	1	p36.22	11845780	11866977	2.85381	0.00431985	0.210105	FALSE	FALSE	Trans (>250 kb)			0.655684
ENSG00000126464	PRR12	19	q13.33	50094900	50129696	2.84738	0.00440802	0.212092	FALSE	FALSE	Trans (>250 kb)			0.484102
ENSG00000196979	AL360004.1	9	q34.11	132902889	132906498	2.84404	0.0044545	0.212092	FALSE	FALSE	Trans (>250 kb)			0.138236
ENSG00000167680	SEMA6B	19	p13.3	4542600	4559820	2.84232	0.00447869	0.212092	FALSE	FALSE	Trans (>250 kb)			0.916158
ENSG00000080603	SRCAP	16	p11.2	30709530	30755602	2.84135	0.00449234	0.212092	FALSE	FALSE	Trans (>250 kb)			0.135036
ENSG00000135837	CEP350	1	q25.2	179923873	180084015	2.83997	0.00451176	0.212494	FALSE	FALSE	Trans (>250 kb)			0.245425
ENSG00000269570	AP001350.1	11	q12.1	58378589	58378759	2.83864	0.00453057	0.21255	FALSE	FALSE	Trans (>250 kb)			0.00494951
ENSG00000184545	DUSP8	11	p15.5	1575274	1593150	2.83479	0.00458562	0.21255	FALSE	FALSE	Trans (>250 kb)			0.244326
ENSG00000105229	PIAS4	19	p13.3	4007644	4039384	2.83403	0.00459643	0.21255	FALSE	FALSE	Trans (>250 kb)			0.89726
ENSG00000048707	VPS13D	1	p36.22	12290124	12572099	2.83308	0.00461014	0.212786	FALSE	FALSE	Trans (>250 kb)			0.283922
ENSG00000064419	TNPO3	7	q32.1	128594948	128695198	2.83237	0.0046204	0.212786	FALSE	FALSE	Trans (>250 kb)			0.590891
ENSG00000143847	PPFIA4	1	q32.1	202995626	203047868	2.82731	0.00469413	0.214787	FALSE	FALSE	Trans (>250 kb)			0.0225477
ENSG00000033627	ATP6V0A1	17	q21.2	40610862	40674629	2.82106	0.00478646	0.214787	FALSE	FALSE	Trans (>250 kb)			0.29582
ENSG00000106341	PPP1R17	7	p14.3	31726329	31748069	2.82006	0.00480151	0.214787	FALSE	FALSE	Trans (>250 kb)			0.230927
ENSG00000164715	LMTK2	7	q21.3	97736197	97838945	2.81964	0.00480779	0.214787	FALSE	FALSE	Trans (>250 kb)			0.688981
ENSG00000105357	MYH14	19	q13.33	50691443	50813802	2.81737	0.00484184	0.214787	FALSE	FALSE	Trans (>250 kb)			0.621088
ENSG00000103326	CAPN15	16	p13.3	577717	604636	2.81734	0.00484239	0.214787	FALSE	FALSE	Trans (>250 kb)			0.941848
ENSG00000120949	TNFRSF8	1	p36.22	12123434	12204264	2.81725	0.00484375	0.214787	FALSE	FALSE	Trans (>250 kb)			0.0849415
ENSG00000110042	DTX4	11	q12.1	58938903	58976060	2.81712	0.00484568	0.214787	FALSE	FALSE	Trans (>250 kb)			0.0771423
ENSG00000164944	KIAA1429	8	q22.1	95499921	95565757	2.81567	0.00486752	0.214787	FALSE	FALSE	Trans (>250 kb)			0.850565
ENSG00000203811	HIST2H3C	1	q21.2	149811110	149812765	2.81469	0.00488237	0.214787	FALSE	FALSE	Trans (>250 kb)			0.256599
ENSG00000205356	TECPR1	7	q21.3	97843936	97881563	2.81465	0.00488307	0.214787	FALSE	FALSE	Trans (>250 kb)			0.630887
ENSG00000144711	IQSEC1	3	p25.2	12938719	13114617	2.8076	0.00499124	0.217877	FALSE	FALSE	Trans (>250 kb)			0.613089
ENSG00000151640	DPYSL4	10	q26.3	134000404	134019280	2.8031	0.00506133	0.219508	FALSE	FALSE	Trans (>250 kb)			0.745675
ENSG00000157881	PANK4	1	p36.32	2439972	2458039	2.8001	0.00510867	0.219665	FALSE	FALSE	Trans (>250 kb)			0.0288516
ENSG00000215041	NEURL4	17	p13.1	7218947	7232712	2.79894	0.00512699	0.219665	FALSE	FALSE	Trans (>250 kb)			0.582592
ENSG00000165219	GAPVD1	9	q33.3	128024073	128129486	2.79829	0.00513747	0.219665	FALSE	FALSE	Trans (>250 kb)			0.729077
ENSG00000065526	SPEN	1	p36.21	16174359	16266955	2.79817	0.00513938	0.219665	FALSE	FALSE	Trans (>250 kb)			0.260024
ENSG00000065613	SLK	10	q24.33	105726959	105788991	2.79804	0.0051414	0.219665	FALSE	FALSE	Trans (>250 kb)			0.243526
ENSG00000079432	CIC	19	q13.2	42772689	42799949	2.79441	0.00519952	0.219665	FALSE	FALSE	Trans (>250 kb)			0.279422
ENSG00000130706	ADRM1	20	q13.33	60877149	60883918	2.79363	0.00521196	0.219665	FALSE	FALSE	Trans (>250 kb)			0.961954
ENSG00000173575	CHD2	15	q26.1	93426526	93571237	2.79053	0.0052622	0.219665	FALSE	FALSE	Trans (>250 kb)			0.906259
ENSG00000025800	KPNA6	1	p35.1	32573639	32642169	2.78867	0.00529255	0.219665	FALSE	FALSE	Trans (>250 kb)			0.227427
ENSG00000167778	SPRYD3	12	q13.13	53458388	53473204	2.78809	0.00530193	0.219665	FALSE	FALSE	Trans (>250 kb)			0.112339
ENSG00000239857	GET4	7	p22.3	916189	936073	2.78785	0.00530583	0.219665	FALSE	FALSE	Trans (>250 kb)			0.0740426
ENSG00000169057	MECP2	X	q28	153287024	153363212	2.78761	0.0053098	0.219665	FALSE	FALSE	Trans (>250 kb)
ENSG00000116698	SMG7	1	q25.3	183441351	183567381	2.78756	0.0053107	0.219665	FALSE	FALSE	Trans (>250 kb)			0.930757
ENSG00000151914	DST	6	p12.1	56322785	56819426	2.7836	0.00537601	0.220287	FALSE	FALSE	Trans (>250 kb)			0.477702
ENSG00000188050	RNF133	7	q31.32	122337766	122339210	2.78333	0.00538049	0.220287	FALSE	FALSE	Trans (>250 kb)			0.123538
ENSG00000149115	TNKS1BP1	11	q12.1	57067112	57092426	2.78111	0.00541733	0.221432	FALSE	FALSE	Trans (>250 kb)			0.183532
ENSG00000111642	CHD4	12	p13.31	6679249	6716642	2.77672	0.00549112	0.222961	FALSE	FALSE	Trans (>250 kb)			0.363014
ENSG00000070047	PHRF1	11	p15.5	576486	612222	2.77067	0.00559404	0.226157	FALSE	FALSE	Trans (>250 kb)			0.491652
ENSG00000170638	TRABD	22	q13.33	50624344	50638027	2.76552	0.0056832	0.2279	FALSE	FALSE	Trans (>250 kb)			0.0427457
ENSG00000148337	CIZ1	9	q34.11	130928343	130966662	2.76347	0.0057191	0.227918	FALSE	FALSE	Trans (>250 kb)			0.860064
ENSG00000146830	GIGYF1	7	q22.1	100277130	100287071	2.76234	0.00573887	0.227918	FALSE	FALSE	Trans (>250 kb)			0.243026
ENSG00000164190	NIPBL	5	p13.2	36876861	37066515	2.76017	0.00577717	0.229036	FALSE	FALSE	Trans (>250 kb)			0.0614439
ENSG00000151779	NBAS	2	p24.3	15307032	15701454	2.7582	0.00581212	0.229234	FALSE	FALSE	Trans (>250 kb)			0.364214
ENSG00000177542	SLC25A22	11	p15.5	790475	798316	2.75808	0.00581412	0.229234	FALSE	FALSE	Trans (>250 kb)
ENSG00000248713	RP11-766F14.2	4	q23	100557686	100575805	2.75422	0.00588317	0.23055	FALSE	FALSE	Trans (>250 kb)			0.0520448
ENSG00000140691	ARMC5	16	p11.2	31469401	31478487	2.75331	0.00589952	0.230612	FALSE	FALSE	Trans (>250 kb)			0.20143
ENSG00000188566	NDOR1	9	q34.3	140100147	140111461	2.7499	0.0059614	0.230685	FALSE	FALSE	Trans (>250 kb)
ENSG00000127663	KDM4B	19	p13.3	4969125	5153606	2.74912	0.00597552	0.230685	FALSE	FALSE	Trans (>250 kb)			0.888061
ENSG00000198792	TMEM184B	22	q13.1	38615298	38669040	2.74894	0.00597887	0.230685	FALSE	FALSE	Trans (>250 kb)			0.291821
ENSG00000214655	ZSWIM8	10	q22.2	75545340	75561551	2.74788	0.00599817	0.230685	FALSE	FALSE	Trans (>250 kb)			0.080142
ENSG00000159023	EPB41	1	p35.3	29213603	29446553	2.74752	0.00600475	0.230685	FALSE	FALSE	Trans (>250 kb)			0.99535
ENSG00000170667	RASA4B	7	q22.1	102122892	102158228	2.73779	0.00618528	0.236852	FALSE	FALSE	Trans (>250 kb)			0.970153
ENSG00000129911	KLF16	19	p13.3	1852399	1863567	2.73263	0.00628318	0.238085	FALSE	FALSE	Trans (>250 kb)			0.434407
ENSG00000180596	HIST1H2BC	6	p22.2	26115101	26124154	2.73205	0.00629411	0.238085	FALSE	FALSE	Trans (>250 kb)			0.10284
ENSG00000100241	SBF1	22	q13.33	50883429	50913454	2.73185	0.00629804	0.238085	FALSE	FALSE	Trans (>250 kb)			0.020448
ENSG00000085117	CD82	11	p11.2	44585977	44641913	2.73076	0.00631886	0.238085	FALSE	FALSE	Trans (>250 kb)			0.863864
ENSG00000165699	TSC1	9	q34.13	135766735	135820020	2.72327	0.006464	0.240634	FALSE	FALSE	Trans (>250 kb)			0.977452
ENSG00000177731	FLII	17	p11.2	18148150	18162230	2.72217	0.00648554	0.240634	FALSE	FALSE	Trans (>250 kb)			0.361114
ENSG00000160360	GPSM1	9	q34.3	139221932	139254057	2.72189	0.00649102	0.240634	FALSE	FALSE	Trans (>250 kb)
ENSG00000158856	DMTN	8	p21.3	21906506	21940038	2.71919	0.00654416	0.241225	FALSE	FALSE	Trans (>250 kb)			0.361714
ENSG00000159140	SON	21	q22.11	34914924	34949812	2.71392	0.00664916	0.243243	FALSE	FALSE	Trans (>250 kb)			0.4995
ENSG00000100321	SYNGR1	22	q13.1	39745930	39781593	2.71366	0.0066545	0.243243	FALSE	FALSE	Trans (>250 kb)			0.0726427
ENSG00000135144	DTX1	12	q24.13	113494514	113535833	2.71274	0.00667299	0.243243	FALSE	FALSE	Trans (>250 kb)			0.228527
ENSG00000010322	NISCH	3	p21.1	52489134	52527087	2.71025	0.00672327	0.243243	FALSE	FALSE	Trans (>250 kb)			0.453705
ENSG00000057935	MTA3	2	p21	42721709	42984087	2.70585	0.00681308	0.244865	FALSE	FALSE	Trans (>250 kb)			0.0856414
ENSG00000108587	GOSR1	17	q11.2	28804380	28854610	2.70553	0.00681963	0.244865	FALSE	FALSE	Trans (>250 kb)			0.394811
ENSG00000141699	FAM134C	17	q21.2	40731531	40762641	2.70421	0.00684662	0.245379	FALSE	FALSE	Trans (>250 kb)			0.685681
ENSG00000140254	DUOXA1	15	q21.1	45409569	45422136	2.70278	0.00687621	0.245379	FALSE	FALSE	Trans (>250 kb)			0.818068
ENSG00000198963	RORB	9	q21.13	77112281	77308093	2.70125	0.00690804	0.245379	FALSE	FALSE	Trans (>250 kb)			0.510799
ENSG00000138131	LOXL4	10	q24.2	100007447	100028007	2.69823	0.00697092	0.246446	FALSE	FALSE	Trans (>250 kb)			0.0754425
ENSG00000008710	PKD1	16	p13.3	2138711	2185899	2.69612	0.00701519	0.246567	FALSE	FALSE	Trans (>250 kb)			0.535396
ENSG00000136813	KIAA0368	9	q31.3	114122972	114247025	2.696	0.00701779	0.246567	FALSE	FALSE	Trans (>250 kb)			0.582092
ENSG00000139718	SETD1B	12	q24.31	122242086	122270562	2.69559	0.00702632	0.246567	FALSE	FALSE	Trans (>250 kb)			0.854365
ENSG00000171988	JMJD1C	10	q21.3	64926981	65225722	2.69405	0.0070589	0.247584	FALSE	FALSE	Trans (>250 kb)			0.470003
ENSG00000143641	GALNT2	1	q42.13	230193536	230417870	2.69321	0.00707675	0.247832	FALSE	FALSE	Trans (>250 kb)			0.60419
ENSG00000212864	RNF208	9	q34.3	140114707	140116033	2.69005	0.00714415	0.248794	FALSE	FALSE	Trans (>250 kb)
ENSG00000085644	ZNF213	16	p13.3	3179778	3192806	2.68945	0.00715693	0.248794	FALSE	FALSE	Trans (>250 kb)			0.571493
ENSG00000105429	MEGF8	19	q13.2	42829761	42882921	2.68636	0.00722344	0.249926	FALSE	FALSE	Trans (>250 kb)			0.984752
ENSG00000197123	ZNF679	7	q11.21	63688852	63727309	2.68466	0.00726045	0.251199	FALSE	FALSE	Trans (>250 kb)			0.4969
ENSG00000065923	SLC9A7	X	p11.23	46464753	46618490	2.68337	0.0072884	0.251584	FALSE	FALSE	Trans (>250 kb)
ENSG00000012232	EXTL3	8	p21.1	28457986	28613116	2.68286	0.00729955	0.25167	FALSE	FALSE	Trans (>250 kb)			0.186731
ENSG00000067900	ROCK1	18	q11.1	18526867	18691812	2.68224	0.00731312	0.25167	FALSE	FALSE	Trans (>250 kb)			0.0759424
ENSG00000162522	KIAA1522	1	p35.1	33207486	33240571	2.67837	0.00739811	0.254158	FALSE	FALSE	Trans (>250 kb)			0.545995
ENSG00000182473	EXOC7	17	q25.1	74077087	74117657	2.67551	0.00746153	0.254491	FALSE	FALSE	Trans (>250 kb)			0.555294
ENSG00000158863	FAM160B2	8	p21.3	21946670	21962409	2.67464	0.007481	0.254828	FALSE	FALSE	Trans (>250 kb)			0.40421
ENSG00000218416	AC110619.2	2	q37.3	241388732	241396131	2.67364	0.00750329	0.25529	FALSE	FALSE	Trans (>250 kb)			0.99845
ENSG00000159069	FBXW5	9	q34.3	139834887	139839148	2.67023	0.00757997	0.256241	FALSE	FALSE	Trans (>250 kb)			0.19673
ENSG00000165288	BRWD3	X	q21.1	79926353	80065187	2.66606	0.00767465	0.257097	FALSE	FALSE	Trans (>250 kb)
ENSG00000006118	TMEM132A	11	q12.2	60691935	60704631	2.6659	0.00767835	0.257097	FALSE	FALSE	Trans (>250 kb)			0.592691
ENSG00000135924	DNAJB2	2	q35	220143989	220151622	2.6656	0.00768522	0.257097	FALSE	FALSE	Trans (>250 kb)			7.33291e-05
ENSG00000152404	CWF19L2	11	q22.3	107197071	107328572	2.66537	0.00769032	0.257097	FALSE	FALSE	Trans (>250 kb)			0.767273
ENSG00000169221	TBC1D10B	16	p11.2	30368423	30381585	2.66364	0.00773	0.257097	FALSE	FALSE	Trans (>250 kb)			0.522398
ENSG00000116539	ASH1L	1	q22	155305059	155532598	2.66102	0.00779033	0.257346	FALSE	FALSE	Trans (>250 kb)			0.127537
ENSG00000213672	NCKIPSD	3	p21.31	48701364	48723797	2.65898	0.00783787	0.25829	FALSE	FALSE	Trans (>250 kb)			0.0339466
ENSG00000175544	CABP4	11	q13.2	67219877	67226699	2.65831	0.00785332	0.25829	FALSE	FALSE	Trans (>250 kb)			0.426607
ENSG00000145901	TNIP1	5	q33.1	150409506	150473138	2.65794	0.007862	0.25829	FALSE	FALSE	0	rs7727250	9.531e-11	1.13038e-10
ENSG00000167700	MFSD3	8	q24.3	145734457	145736596	2.6578	0.00786522	0.25829	FALSE	FALSE	Trans (>250 kb)			0.156234
ENSG00000187837	HIST1H1C	6	p22.2	26055968	26056699	2.6562	0.0079027	0.259303	FALSE	FALSE	Trans (>250 kb)			0.674283
ENSG00000099290	FAM21A	10	q11.23	51827648	51893269	2.65229	0.00799479	0.260936	FALSE	FALSE	Trans (>250 kb)
ENSG00000177728	KIAA0195	17	q25.1	73437240	73496171	2.64757	0.00810719	0.263031	FALSE	FALSE	Trans (>250 kb)			0.718478
ENSG00000180914	OXTR	3	p25.3	8792094	8811314	2.64736	0.00811229	0.263031	FALSE	FALSE	Trans (>250 kb)			0.446405
ENSG00000116704	SLC35D1	1	p31.3	67465015	67519782	2.64695	0.00812217	0.263031	FALSE	FALSE	Trans (>250 kb)			0.830167
ENSG00000188807	TMEM201	1	p36.22	9648932	9674935	2.64617	0.00814101	0.263031	FALSE	FALSE	Trans (>250 kb)			0.907959
ENSG00000049239	H6PD	1	p36.22	9294834	9331396	2.64595	0.00814609	0.263031	FALSE	FALSE	Trans (>250 kb)			0.539396
ENSG00000118369	USP35	11	q14.1	77899858	77925757	2.64517	0.0081651	0.263282	FALSE	FALSE	Trans (>250 kb)			2.81675e-05
ENSG00000107021	TBC1D13	9	q34.11	131549483	131572711	2.64315	0.0082138	0.263867	FALSE	FALSE	Trans (>250 kb)			0.525297
ENSG00000126461	SCAF1	19	q13.33	50145382	50161899	2.64215	0.00823814	0.264221	FALSE	FALSE	Trans (>250 kb)			0.272523
ENSG00000160877	NACC1	19	p13.2	13228917	13251955	2.64062	0.00827533	0.264221	FALSE	FALSE	Trans (>250 kb)			0.0920408
ENSG00000101745	ANKRD12	18	p11.22	9136226	9285983	2.63939	0.00830547	0.264221	FALSE	FALSE	Trans (>250 kb)			0.309919
ENSG00000015520	NPC1L1	7	p13	44552134	44580914	2.63853	0.00832651	0.264221	FALSE	FALSE	Trans (>250 kb)			0.773973
ENSG00000198837	DENND4B	1	q21.3	153901977	153919172	2.63732	0.00835648	0.264221	FALSE	FALSE	Trans (>250 kb)			0.0123488
ENSG00000187796	CARD9	9	q34.3	139256355	139268133	2.63443	0.00842781	0.265886	FALSE	FALSE	Trans (>250 kb)
ENSG00000183196	CHST6	16	q23.1	75510949	75529282	2.63314	0.00845994	0.266133	FALSE	FALSE	Trans (>250 kb)			0.5002
ENSG00000166004	KIAA1731	11	q21	93394805	93463522	2.63008	0.00853639	0.267612	FALSE	FALSE	Trans (>250 kb)			0.388711
ENSG00000134030	CTIF	18	q21.1	46065417	46389588	2.6278	0.00859392	0.268562	FALSE	FALSE	Trans (>250 kb)			0.668683
ENSG00000258539	RP11-12J10.3	10	q26.13	126305649	126480296	2.6277	0.0085964	0.268562	FALSE	FALSE	Trans (>250 kb)			0.70258
ENSG00000106123	EPHB6	7	q34	142552792	142568847	2.62643	0.00862863	0.269175	FALSE	FALSE	Trans (>250 kb)			0.290221
ENSG00000071894	CPSF1	8	q24.3	145618444	145634753	2.62438	0.00868066	0.270164	FALSE	FALSE	Trans (>250 kb)			0.839766
ENSG00000176095	IP6K1	3	p21.31	49761727	49823975	2.62335	0.0087071	0.270164	FALSE	FALSE	Trans (>250 kb)			0.0415458
ENSG00000122515	ZMIZ2	7	p13	44788180	44809477	2.61967	0.0088015	0.272282	FALSE	FALSE	Trans (>250 kb)			0.644086
ENSG00000002330	BAD	11	q13.1	64037302	64052176	2.61962	0.00880276	0.272282	FALSE	FALSE	Trans (>250 kb)			0.855064
ENSG00000101152	DNAJC5	20	q13.33	62526518	62567384	2.61799	0.00884505	0.272282	FALSE	FALSE	Trans (>250 kb)			0.30062
ENSG00000143126	CELSR2	1	p13.3	109792641	109818372	2.61747	0.0088584	0.272282	FALSE	FALSE	Trans (>250 kb)			0.610589
ENSG00000173120	KDM2A	11	q13.2	66886740	67025558	2.61691	0.00887309	0.272282	FALSE	FALSE	Trans (>250 kb)			0.110939
ENSG00000196365	LONP1	19	p13.3	5691845	5720583	2.61413	0.00894557	0.272282	FALSE	FALSE	Trans (>250 kb)			0.142236
ENSG00000182095	TNRC18	7	p22.1	5346421	5465045	2.61375	0.00895546	0.272282	FALSE	FALSE	Trans (>250 kb)			0.664084
ENSG00000204851	PNMAL2	19	q13.32	46990163	46999755	2.61213	0.00899813	0.272282	FALSE	FALSE	Trans (>250 kb)			0.109839
ENSG00000011105	TSPAN9	12	p13.33	3186521	3395730	2.61178	0.00900723	0.272282	FALSE	FALSE	Trans (>250 kb)			0.039546
ENSG00000148343	FAM73B	9	q34.11	131798900	131834361	2.61145	0.0090159	0.272282	FALSE	FALSE	Trans (>250 kb)			0.393611
ENSG00000182872	RBM10	X	p11.23	47004268	47046212	2.61131	0.00901972	0.272282	FALSE	FALSE	Trans (>250 kb)
ENSG00000134716	CYP2J2	1	p32.1	60358980	60392462	2.61071	0.00903554	0.272282	FALSE	FALSE	Trans (>250 kb)			0.751575
ENSG00000141551	CSNK1D	17	q25.3	80196899	80231607	2.61013	0.00905067	0.272282	FALSE	FALSE	Trans (>250 kb)			0.918158
ENSG00000074755	ZZEF1	17	p13.2	3907739	4046314	2.60994	0.00905579	0.272282	FALSE	FALSE	Trans (>250 kb)			0.988151
ENSG00000116809	ZBTB17	1	p36.13	16268364	16302627	2.60636	0.009151	0.273071	FALSE	FALSE	Trans (>250 kb)			0.173233
ENSG00000133069	TMCC2	1	q32.1	205197304	205242471	2.60343	0.00922949	0.273391	FALSE	FALSE	Trans (>250 kb)			0.374213
ENSG00000172348	RCAN2	6	p12.3	46188475	46459709	2.60314	0.00923744	0.273391	FALSE	FALSE	Trans (>250 kb)			0.840166
ENSG00000198793	MTOR	1	p36.22	11166592	11322564	2.60173	0.00927537	0.273406	FALSE	FALSE	Trans (>250 kb)			0.927857
ENSG00000198746	GPATCH3	1	p36.11	27216979	27226957	2.60151	0.00928148	0.273406	FALSE	FALSE	Trans (>250 kb)			0.586391
ENSG00000184677	ZBTB40	1	p36.12	22778344	22857650	2.60077	0.00930153	0.273711	FALSE	FALSE	Trans (>250 kb)			0.810169
ENSG00000186862	PDZD7	10	q24.31	102767440	102790890	2.59866	0.00935886	0.273957	FALSE	FALSE	Trans (>250 kb)			0.00434957
ENSG00000204843	DCTN1	2	p13.1	74588281	74619214	2.59842	0.00936538	0.273957	FALSE	FALSE	Trans (>250 kb)			0.479302
ENSG00000070444	MNT	17	p13.3	2287354	2304412	2.59596	0.00943269	0.275131	FALSE	FALSE	Trans (>250 kb)			0.176732
ENSG00000174485	DENND4A	15	q22.31	65950384	66084631	2.59408	0.00948434	0.275637	FALSE	FALSE	Trans (>250 kb)			0.333717
ENSG00000007202	KIAA0100	17	q11.2	26941458	26972472	2.58891	0.00962804	0.276787	FALSE	FALSE	217636	rs739439	5.124e-09	0.00624938
ENSG00000096395	MLN	6	p21.31	33762450	33771788	2.58873	0.00963317	0.276787	FALSE	FALSE	Trans (>250 kb)			0.524498
ENSG00000168014	C2CD3	11	q13.4	73723763	73882255	2.58733	0.00967241	0.276787	FALSE	FALSE	Trans (>250 kb)			0.142336
ENSG00000104866	PPP1R37	19	q13.32	45594654	45651335	2.58635	0.00969989	0.276787	FALSE	FALSE	Trans (>250 kb)			0.315918
ENSG00000161813	LARP4	12	q13.12	50786166	50873787	2.58632	0.00970061	0.276787	FALSE	FALSE	Trans (>250 kb)			0.179832
ENSG00000198794	SCAMP5	15	q24.2	75249560	75313837	2.58492	0.00974022	0.276787	FALSE	FALSE	Trans (>250 kb)			0.558394
ENSG00000140961	OSGIN1	16	q23.3	83981887	83999937	2.58282	0.00979967	0.277175	FALSE	FALSE	Trans (>250 kb)			0.588991
ENSG00000099949	LZTR1	22	q11.21	21333751	21353327	2.57986	0.00988398	0.278525	FALSE	FALSE	Trans (>250 kb)			0.475502
ENSG00000172943	PHF8	X	p11.22	53963109	54075391	2.57685	0.00997042	0.28	FALSE	FALSE	Trans (>250 kb)
ENSG00000159842	ABR	17	p13.3	906758	1132315	2.57648	0.00998121	0.28	FALSE	FALSE	Trans (>250 kb)			0.261324
ENSG00000157423	HYDIN	16	q22.2	70841281	71264625	2.57426	0.0100454	0.28	FALSE	FALSE	Trans (>250 kb)			0.856764
ENSG00000166887	VPS39	15	q15.1	42450899	42500514	2.57421	0.010047	0.28	FALSE	FALSE	Trans (>250 kb)			0.232027
ENSG00000100307	CBX7	22	q13.1	39516172	39548679	2.57328	0.0100739	0.28	FALSE	FALSE	Trans (>250 kb)			0.535696
ENSG00000115464	USP34	2	p15	61414598	61697904	2.57262	0.0100931	0.28	FALSE	FALSE	Trans (>250 kb)			0.637286
ENSG00000157911	PEX10	1	p36.32	2336236	2345236	2.56702	0.0102575	0.280938	FALSE	FALSE	Trans (>250 kb)			0.0722428
ENSG00000008853	RHOBTB2	8	p21.3	22844930	22877712	2.5666	0.0102701	0.280938	FALSE	FALSE	Trans (>250 kb)			0.867563
ENSG00000072364	AFF4	5	q31.1	132211071	132299326	2.56489	0.0103209	0.281081	FALSE	FALSE	Trans (>250 kb)			0.0133487
ENSG00000204160	ZDHHC18	1	p36.11	27153201	27184093	2.5629	0.0103801	0.281983	FALSE	FALSE	Trans (>250 kb)			0.478802
ENSG00000007545	CRAMP1L	16	p13.3	1662326	1727909	2.56277	0.0103842	0.281983	FALSE	FALSE	Trans (>250 kb)			0.870963
ENSG00000072133	RPS6KA6	X	q21.1	83318984	83442933	2.56108	0.0104349	0.282433	FALSE	FALSE	Trans (>250 kb)
ENSG00000130766	SESN2	1	p35.3	28586038	28609002	2.56092	0.0104396	0.282433	FALSE	FALSE	Trans (>250 kb)			0.589591
ENSG00000187535	IFT140	16	p13.3	1560428	1662111	2.56005	0.0104657	0.282433	FALSE	FALSE	Trans (>250 kb)			0.184232
ENSG00000155158	TTC39B	9	p22.3	15163620	15307358	2.55911	0.0104941	0.282433	FALSE	FALSE	Trans (>250 kb)			0.0785421
ENSG00000136731	UGGT1	2	q14.3	128848774	128953251	2.55816	0.0105227	0.282433	FALSE	FALSE	Trans (>250 kb)			0.960954
ENSG00000126368	NR1D1	17	q21.1	38249040	38256978	2.55771	0.0105363	0.282433	FALSE	FALSE	Trans (>250 kb)			0.529197
ENSG00000143322	ABL2	1	q25.2	179068462	179198819	2.55705	0.0105565	0.282433	FALSE	FALSE	Trans (>250 kb)			0.556894
ENSG00000161642	ZNF385A	12	q13.13	54762917	54785082	2.55676	0.0105653	0.282433	FALSE	FALSE	Trans (>250 kb)			0.973553
ENSG00000078674	PCM1	8	p22	17780349	17885478	2.55394	0.0106512	0.283938	FALSE	FALSE	Trans (>250 kb)			0.772073
ENSG00000102181	CD99L2	X	q28	149934810	150067289	2.55372	0.010658	0.283938	FALSE	FALSE	Trans (>250 kb)
ENSG00000100060	MFNG	22	q13.1	37865101	37882439	2.55324	0.0106725	0.283938	FALSE	FALSE	Trans (>250 kb)			0.639186
ENSG00000142599	RERE	1	p36.23	8412457	8877702	2.55232	0.0107007	0.284165	FALSE	FALSE	Trans (>250 kb)			0.127337
ENSG00000176619	LMNB2	19	p13.3	2427636	2456994	2.55228	0.0107022	0.284165	FALSE	FALSE	Trans (>250 kb)			0.721278
ENSG00000164114	MAP9	4	q32.1	156263810	156298122	2.55076	0.0107489	0.284783	FALSE	FALSE	Trans (>250 kb)			0.347915
ENSG00000009954	BAZ1B	7	q11.23	72854728	72936608	2.54997	0.0107733	0.284818	FALSE	FALSE	Trans (>250 kb)			0.986451
ENSG00000083168	KAT6A	8	p11.21	41786997	41909508	2.54776	0.0108416	0.284827	FALSE	FALSE	Trans (>250 kb)			0.962154
ENSG00000023191	RNH1	11	p15.5	494512	507300	2.54733	0.010855	0.284827	FALSE	FALSE	Trans (>250 kb)			0.262624
ENSG00000141959	PFKL	21	q22.3	45719934	45747259	2.54423	0.010952	0.286345	FALSE	FALSE	Trans (>250 kb)			0.0671433
ENSG00000127220	ABHD8	19	p13.11	17402940	17421045	2.54216	0.0110168	0.286822	FALSE	FALSE	Trans (>250 kb)			0.945355
ENSG00000164896	FASTK	7	q36.1	150773711	150777953	2.54157	0.0110357	0.286822	FALSE	FALSE	Trans (>250 kb)			0.321818
ENSG00000196821	C6orf106	6	p21.31	34555065	34664636	2.53983	0.0110906	0.287387	FALSE	FALSE	Trans (>250 kb)			0.143136
ENSG00000082805	ERC1	12	p13.33	1099675	1605099	2.53934	0.0111062	0.287445	FALSE	FALSE	Trans (>250 kb)			0.563894
ENSG00000168924	LETM1	4	p16.3	1813206	1857974	2.53743	0.0111669	0.287728	FALSE	FALSE	Trans (>250 kb)			0.376812
ENSG00000151208	DLG5	10	q22.3	79550549	79686378	2.53652	0.011196	0.287788	FALSE	FALSE	Trans (>250 kb)			0.233927
ENSG00000107521	HPS1	10	q24.2	100175955	100206684	2.53519	0.0112386	0.288401	FALSE	FALSE	Trans (>250 kb)			0.556694
ENSG00000090020	SLC9A1	1	p36.11	27425306	27493472	2.53376	0.0112847	0.288797	FALSE	FALSE	Trans (>250 kb)			0.0577442
ENSG00000126001	CEP250	20	q11.22	34042985	34099804	2.5322	0.0113348	0.289394	FALSE	FALSE	Trans (>250 kb)			0.452805
ENSG00000197530	MIB2	1	p36.33	1550795	1565990	2.53011	0.0114027	0.290524	FALSE	FALSE	Trans (>250 kb)
ENSG00000198721	ECI2	6	p25.2	4115923	4135831	2.52467	0.0115806	0.292207	FALSE	FALSE	Trans (>250 kb)			0.250125
ENSG00000148396	SEC16A	9	q34.3	139334549	139372141	2.52411	0.0115992	0.292207	FALSE	FALSE	Trans (>250 kb)			0.0823418
ENSG00000133030	MPRIP	17	p11.2	16945859	17120993	2.52356	0.0116175	0.292417	FALSE	FALSE	Trans (>250 kb)			0.90236
ENSG00000163485	ADORA1	1	q32.1	203059782	203136533	2.52305	0.0116341	0.29248	FALSE	FALSE	Trans (>250 kb)			0.0592441
ENSG00000225830	ERCC6	10	q11.23	50663414	50747584	2.52239	0.0116559	0.292662	FALSE	FALSE	Trans (>250 kb)			0.351815
ENSG00000197774	EME2	16	p13.3	1823208	1831709	2.51911	0.0117652	0.294531	FALSE	FALSE	Trans (>250 kb)			0.594291
ENSG00000140854	KATNB1	16	q21	57769642	57791162	2.5159	0.011873	0.295631	FALSE	FALSE	Trans (>250 kb)			0.938956
ENSG00000095319	NUP188	9	q34.11	131709978	131769375	2.51394	0.0119389	0.295631	FALSE	FALSE	Trans (>250 kb)			0.633787
ENSG00000106479	ZNF862	7	q36.1	149535456	149564568	2.51318	0.0119649	0.295631	FALSE	FALSE	Trans (>250 kb)			0.874263
ENSG00000137573	SULF1	8	q13.2	70378859	70573150	2.51236	0.0119926	0.295631	FALSE	FALSE	Trans (>250 kb)			0.505899
ENSG00000110719	TCIRG1	11	q13.2	67806483	67818362	2.51081	0.0120453	0.296049	FALSE	FALSE	Trans (>250 kb)			0.834067
ENSG00000171206	TRIM8	10	q24.32	104404253	104418164	2.50966	0.0120848	0.296404	FALSE	FALSE	Trans (>250 kb)			0.568393
ENSG00000153956	CACNA2D1	7	q21.11	81575760	82073114	2.50781	0.012148	0.297161	FALSE	FALSE	Trans (>250 kb)			0.431607
ENSG00000268069	AC004466.1	12	q13.11	48178706	48179787	2.50678	0.0121838	0.297308	FALSE	FALSE	Trans (>250 kb)			0.488001
ENSG00000125676	THOC2	X	q25	122734412	122866906	2.50556	0.0122258	0.297308	FALSE	FALSE	Trans (>250 kb)
ENSG00000022567	SLC45A4	8	q24.3	142217265	142318404	2.50334	0.0123026	0.297995	FALSE	FALSE	Trans (>250 kb)			0.585391
ENSG00000165886	UBTD1	10	q24.1	99258625	99330966	2.50161	0.012363	0.299014	FALSE	FALSE	Trans (>250 kb)			0.0773423
ENSG00000027847	B4GALT7	5	q35.3	177027101	177037348	2.50072	0.012394	0.299014	FALSE	FALSE	Trans (>250 kb)			0.89676
ENSG00000110047	EHD1	11	q13.1	64619114	64655768	2.50035	0.0124069	0.299014	FALSE	FALSE	Trans (>250 kb)			0.748875
ENSG00000168702	LRP1B	2	q22.2	140988992	142889270	2.49841	0.0124753	0.299014	FALSE	FALSE	Trans (>250 kb)			0.370213
ENSG00000100304	TTLL12	22	q13.2	43562628	43583139	2.49657	0.0125401	0.299823	FALSE	FALSE	Trans (>250 kb)			0.608189
ENSG00000115977	AAK1	2	p13.3	69688532	69901481	2.49413	0.0126267	0.300414	FALSE	FALSE	Trans (>250 kb)			0.219728
ENSG00000183751	TBL3	16	p13.3	2022038	2032934	2.4927	0.0126774	0.300538	FALSE	FALSE	Trans (>250 kb)			0.521398
ENSG00000188786	MTF1	1	p34.3	38275239	38325292	2.49262	0.0126805	0.300538	FALSE	FALSE	Trans (>250 kb)			0.149535
ENSG00000100302	RASD2	22	q12.3	35936915	35950048	2.49154	0.012719	0.300648	FALSE	FALSE	Trans (>250 kb)			0.738076
ENSG00000133895	MEN1	11	q13.1	64570982	64578766	2.49028	0.0127641	0.301445	FALSE	FALSE	Trans (>250 kb)			0.111139
ENSG00000011454	RABGAP1	9	q33.2	125703112	125867145	2.48724	0.0128738	0.302309	FALSE	FALSE	Trans (>250 kb)			0.645785
ENSG00000145780	FEM1C	5	q22.3	114856608	114880591	2.48692	0.0128853	0.302309	FALSE	FALSE	Trans (>250 kb)			0.653985
ENSG00000112249	ASCC3	6	q16.3	100956070	101329248	2.48684	0.0128885	0.302309	FALSE	FALSE	Trans (>250 kb)			0.963054
ENSG00000127948	POR	7	q11.23	75528518	75616173	2.48621	0.0129112	0.302309	FALSE	FALSE	Trans (>250 kb)			0.317018
ENSG00000157542	KCNJ6	21	q22.13	38979678	39288749	2.48499	0.0129555	0.303107	FALSE	FALSE	Trans (>250 kb)			0.952755
ENSG00000137843	PAK6	15	q15.1	40509629	40569688	2.483	0.013028	0.303821	FALSE	FALSE	Trans (>250 kb)			0.853865
ENSG00000148843	PDCD11	10	q24.33	105156405	105206049	2.48251	0.0130459	0.303877	FALSE	FALSE	Trans (>250 kb)			0.917158
ENSG00000008735	MAPK8IP2	22	q13.33	51039114	51052409	2.48183	0.0130708	0.304176	FALSE	FALSE	Trans (>250 kb)			0.412809
ENSG00000109736	MFSD10	4	p16.3	2932288	2936586	2.47988	0.0131425	0.304214	FALSE	FALSE	Trans (>250 kb)			0.930157
ENSG00000139304	PTPRQ	12	q21.31	80799774	81072802	2.47751	0.0132301	0.304358	FALSE	FALSE	Trans (>250 kb)			0.506499
ENSG00000173728	C1orf100	1	q44	244515937	244552965	2.4773	0.0132382	0.304358	FALSE	FALSE	Trans (>250 kb)			0.963654
ENSG00000136709	WDR33	2	q14.3	128458596	128568761	2.47639	0.0132718	0.304595	FALSE	FALSE	Trans (>250 kb)			0.134437
ENSG00000108352	RAPGEFL1	17	q21.1	38333263	38351908	2.4723	0.0134248	0.307778	FALSE	FALSE	Trans (>250 kb)			0.451705
ENSG00000149187	CELF1	11	p11.2	47487496	47587121	2.47076	0.0134825	0.308577	FALSE	FALSE	Trans (>250 kb)			0.144236
ENSG00000054267	ARID4B	1	q42.3	235294949	235491534	2.46938	0.0135347	0.308595	FALSE	FALSE	Trans (>250 kb)			0.970353
ENSG00000104731	KLHDC4	16	q24.2	87730091	87799598	2.46931	0.0135373	0.308595	FALSE	FALSE	Trans (>250 kb)			0.920458
ENSG00000167037	SGSM1	22	q11.23	25202236	25323545	2.46909	0.0135456	0.308595	FALSE	FALSE	Trans (>250 kb)			0.60419
ENSG00000102908	NFAT5	16	q22.1	69598997	69738569	2.46817	0.0135805	0.308886	FALSE	FALSE	Trans (>250 kb)			0.736076
ENSG00000133059	DSTYK	1	q32.1	205111632	205180727	2.46781	0.0135942	0.308886	FALSE	FALSE	Trans (>250 kb)			0.29742
ENSG00000136279	DBNL	7	p13	44084239	44109055	2.46712	0.0136205	0.309163	FALSE	FALSE	Trans (>250 kb)			0.134237
ENSG00000121898	CPXM2	10	q26.13	125465723	125699783	2.46463	0.0137153	0.31082	FALSE	FALSE	Trans (>250 kb)			0.437306
ENSG00000151461	UPF2	10	p14	11962021	12085169	2.46387	0.0137445	0.31082	FALSE	FALSE	Trans (>250 kb)			0.909859
ENSG00000109501	WFS1	4	p16.1	6271576	6304992	2.46358	0.0137559	0.31082	FALSE	FALSE	Trans (>250 kb)			0.880562
ENSG00000108055	SMC3	10	q25.2	112327449	112364394	2.4634	0.0137627	0.31082	FALSE	FALSE	Trans (>250 kb)			0.836566
ENSG00000226124	FTCDNL1	2	q33.1	200625267	200715896	2.4611	0.0138512	0.310969	FALSE	FALSE	Trans (>250 kb)			0.616688
ENSG00000158480	SPATA2	20	q13.13	48519928	48532080	2.46095	0.0138571	0.310969	FALSE	FALSE	13231	rs73271169	7.975e-10	6.10851e-08
ENSG00000075292	ZNF638	2	p13.2	71503691	71662199	2.4576	0.0139868	0.312494	FALSE	FALSE	Trans (>250 kb)			0.59929
ENSG00000197818	SLC9A8	20	q13.13	48429250	48508779	2.45391	0.0141314	0.313738	FALSE	FALSE	0	rs73271169	7.975e-10	2.24812e-09
ENSG00000065000	AP3D1	19	p13.3	2100988	2164464	2.45258	0.0141837	0.314009	FALSE	FALSE	Trans (>250 kb)			0.135236
ENSG00000120329	SLC25A2	5	q31.3	140682196	140683612	2.45027	0.0142748	0.315809	FALSE	FALSE	Trans (>250 kb)			0.867963
ENSG00000162891	IL20	1	q32.1	207038699	207042568	2.44918	0.0143183	0.315866	FALSE	FALSE	Trans (>250 kb)			0.29542
ENSG00000164889	SLC4A2	7	q36.1	150754297	150773614	2.44817	0.0143582	0.315866	FALSE	FALSE	Trans (>250 kb)			0.372813
ENSG00000140564	FURIN	15	q26.1	91411822	91426688	2.44811	0.0143608	0.315866	FALSE	FALSE	Trans (>250 kb)			0.546695
ENSG00000272333	KMT2B	19	q13.12	36208921	36229779	2.44779	0.0143737	0.315866	FALSE	FALSE	Trans (>250 kb)			0.632087
ENSG00000108262	GIT1	17	q11.2	27900487	27921072	2.44713	0.0143999	0.315866	FALSE	FALSE	Trans (>250 kb)			0.739976
ENSG00000102890	ELMO3	16	q22.1	67233014	67237932	2.44528	0.0144741	0.316398	FALSE	FALSE	Trans (>250 kb)			0.729977
ENSG00000203722	RAET1G	6	q25.1	150238014	150244257	2.44438	0.0145103	0.31664	FALSE	FALSE	Trans (>250 kb)			0.951755
ENSG00000114867	EIF4G1	3	q27.1	184032283	184053146	2.44034	0.0146732	0.31767	FALSE	FALSE	Trans (>250 kb)			0.233727
ENSG00000125912	NCLN	19	p13.3	3185561	3209573	2.43964	0.0147019	0.31767	FALSE	FALSE	Trans (>250 kb)			0.0407459
ENSG00000173212	MAB21L3	1	p13.1	116654376	116677861	2.43881	0.0147358	0.317843	FALSE	FALSE	Trans (>250 kb)			0.615588
ENSG00000196453	ZNF777	7	q36.1	149128454	149158214	2.4371	0.0148056	0.318528	FALSE	FALSE	Trans (>250 kb)			0.393311
ENSG00000232434	C9orf172	9	q34.3	139738867	139741797	2.43555	0.0148691	0.319198	FALSE	FALSE	Trans (>250 kb)			0.368551
ENSG00000157741	UBN2	7	q34	138915102	138992982	2.43295	0.0149764	0.320022	FALSE	FALSE	Trans (>250 kb)			0.211729
ENSG00000162545	CAMK2N1	1	p36.12	20808884	20812713	2.43142	0.0150399	0.320538	FALSE	FALSE	Trans (>250 kb)			0.105939
ENSG00000160972	PPP1R16A	8	q24.3	145703352	145727504	2.43124	0.015047	0.320538	FALSE	FALSE	Trans (>250 kb)			0.153435
ENSG00000197444	OGDHL	10	q11.23	50942689	50970425	2.43058	0.0150745	0.32075	FALSE	FALSE	Trans (>250 kb)			0.0478452
ENSG00000174177	CTU2	16	q24.3	88772871	88781794	2.42952	0.0151187	0.320859	FALSE	FALSE	Trans (>250 kb)
ENSG00000150672	DLG2	11	q14.1	83166055	85338966	2.42852	0.0151604	0.321271	FALSE	FALSE	Trans (>250 kb)			0.211029
ENSG00000167881	SRP68	17	q25.1	74035184	74068734	2.42731	0.0152113	0.3219	FALSE	FALSE	Trans (>250 kb)			0.0768423
ENSG00000198911	SREBF2	22	q13.2	42229109	42303312	2.4268	0.0152326	0.3219	FALSE	FALSE	Trans (>250 kb)			0.653585
ENSG00000204120	GIGYF2	2	q37.1	233562009	233725285	2.42481	0.0153165	0.32283	FALSE	FALSE	Trans (>250 kb)			0.20373
ENSG00000171503	ETFDH	4	q32.1	159593277	159630775	2.42339	0.0153765	0.32283	FALSE	FALSE	Trans (>250 kb)			0.10444
ENSG00000111254	AKAP3	12	p13.32	4724674	4758213	2.42266	0.0154072	0.32283	FALSE	FALSE	Trans (>250 kb)			0.236326
ENSG00000049769	PPP1R3F	X	p11.23	49126306	49157929	2.4181	0.0156018	0.325653	FALSE	FALSE	Trans (>250 kb)
ENSG00000138111	TMEM180	10	q24.32	104221149	104236802	2.4155	0.0157135	0.326786	FALSE	FALSE	Trans (>250 kb)			0.473003
ENSG00000084710	EFR3B	2	p23.3	25264999	25378243	2.41516	0.0157284	0.326786	FALSE	FALSE	Trans (>250 kb)			0.722278
ENSG00000115760	BIRC6	2	p22.3	32582096	32843966	2.41426	0.0157673	0.326786	FALSE	FALSE	Trans (>250 kb)			0.00214979
ENSG00000189091	SF3B3	16	q22.1	70557691	70608820	2.41316	0.0158147	0.32683	FALSE	FALSE	Trans (>250 kb)			0.714379
ENSG00000181035	SLC25A42	19	p13.11	19174808	19223697	2.4128	0.0158307	0.32683	FALSE	FALSE	Trans (>250 kb)			0.216528
ENSG00000133874	RNF122	8	p12	33405273	33424643	2.41208	0.0158617	0.327002	FALSE	FALSE	Trans (>250 kb)			0.632487
ENSG00000075856	SART3	12	q23.3	108916357	108955176	2.41156	0.0158844	0.327002	FALSE	FALSE	Trans (>250 kb)			0.340016
ENSG00000153721	CNKSR3	6	q25.2	154708638	154831793	2.40679	0.0160935	0.328651	FALSE	FALSE	Trans (>250 kb)			0.186931
ENSG00000113302	IL12B	5	q33.3	158741791	158757895	2.4067	0.0160973	0.328651	FALSE	FALSE	Trans (>250 kb)			0.5034
ENSG00000123095	BHLHE41	12	p12.1	26272959	26278060	2.40657	0.016103	0.328651	FALSE	FALSE	Trans (>250 kb)			0.370813
ENSG00000084774	CAD	2	p23.3	27440258	27466811	2.40593	0.0161313	0.328651	FALSE	FALSE	Trans (>250 kb)			0.627787
ENSG00000011405	PIK3C2A	11	p15.1	17099277	17229530	2.40577	0.0161384	0.328651	FALSE	FALSE	Trans (>250 kb)			0.531397
ENSG00000112658	SRF	6	p21.1	43139037	43149243	2.40567	0.0161429	0.328651	FALSE	FALSE	Trans (>250 kb)			0.963454
ENSG00000225190	PLEKHM1	17	q21.31	43513266	43568115	2.40299	0.0162617	0.329129	FALSE	FALSE	Trans (>250 kb)			0.231327
ENSG00000180347	CCDC129	7	p14.3	31553704	31698334	2.4026	0.0162788	0.329129	FALSE	FALSE	Trans (>250 kb)			0.317418
ENSG00000110076	NRXN2	11	q13.1	64373646	64490660	2.4024	0.0162881	0.329129	FALSE	FALSE	Trans (>250 kb)			0.368713
ENSG00000123064	DDX54	12	q24.13	113594979	113623284	2.39891	0.016444	0.331506	FALSE	FALSE	Trans (>250 kb)			0.688081
ENSG00000131242	RAB11FIP4	17	q11.2	29718642	29865236	2.39772	0.0164976	0.332019	FALSE	FALSE	Trans (>250 kb)			0.920958
ENSG00000116584	ARHGEF2	1	q22	155916630	155976861	2.39725	0.0165184	0.332019	FALSE	FALSE	Trans (>250 kb)			0.530797
ENSG00000084693	AGBL5	2	p23.3	27265232	27293490	2.39502	0.0166194	0.333023	FALSE	FALSE	Trans (>250 kb)			0.225527
ENSG00000111676	ATN1	12	p13.31	7033626	7051484	2.39432	0.0166511	0.333023	FALSE	FALSE	Trans (>250 kb)
ENSG00000169991	IFFO2	1	p36.13	19230775	19283180	2.39282	0.0167193	0.333023	FALSE	FALSE	Trans (>250 kb)			0.180032
ENSG00000105298	CACTIN	19	p13.3	3610639	3626813	2.39266	0.0167266	0.333023	FALSE	FALSE	Trans (>250 kb)			0.959623
ENSG00000166188	ZNF319	16	q21	58028572	58034357	2.3924	0.0167387	0.333023	FALSE	FALSE	Trans (>250 kb)			0.723278
ENSG00000161036	LRWD1	7	q22.1	102105376	102113615	2.39122	0.0167926	0.333647	FALSE	FALSE	Trans (>250 kb)			0.772673
ENSG00000109320	NFKB1	4	q24	103422486	103538459	2.38998	0.0168493	0.33424	FALSE	FALSE	Trans (>250 kb)			0.684182
ENSG00000178951	ZBTB7A	19	p13.3	4044362	4066943	2.38987	0.0168541	0.33424	FALSE	FALSE	Trans (>250 kb)			0.805569
ENSG00000175931	UBE2O	17	q25.1	74385532	74449288	2.38968	0.016863	0.33424	FALSE	FALSE	Trans (>250 kb)			0.842666
ENSG00000068654	POLR1A	2	p11.2	86247339	86333278	2.38879	0.0169038	0.334407	FALSE	FALSE	Trans (>250 kb)			0.0880412
ENSG00000038358	EDC4	16	q22.1	67906926	67918406	2.38594	0.0170356	0.334826	FALSE	FALSE	Trans (>250 kb)			0.00794921
ENSG00000048649	RSF1	11	q14.1	77371041	77532063	2.38567	0.0170478	0.334826	FALSE	FALSE	Trans (>250 kb)			0.479902
ENSG00000167524	SGK494	17	q11.2	26934982	26941218	2.38536	0.0170622	0.334826	FALSE	FALSE	211160	rs739439	5.124e-09	0.00484952
ENSG00000049247	UTS2	1	p36.23	7903143	7913572	2.38501	0.0170785	0.334826	FALSE	FALSE	Trans (>250 kb)			0.405209
ENSG00000143373	ZNF687	1	q21.3	151254094	151264656	2.38449	0.0171027	0.334826	FALSE	FALSE	Trans (>250 kb)			0.530997
ENSG00000137642	SORL1	11	q24.1	121322912	121504402	2.38383	0.0171337	0.334826	FALSE	FALSE	Trans (>250 kb)			0.720778
ENSG00000120318	ARAP3	5	q31.3	141032968	141061788	2.38335	0.0171558	0.334826	FALSE	FALSE	Trans (>250 kb)			0.964954
ENSG00000138688	KIAA1109	4	q27	123073488	123283913	2.38248	0.0171967	0.334841	FALSE	FALSE	Trans (>250 kb)			0.868263
ENSG00000156983	BRPF1	3	p25.3	9773413	9789702	2.38151	0.0172418	0.335224	FALSE	FALSE	Trans (>250 kb)			0.144936
ENSG00000158417	EIF5B	2	q11.2	99953816	100017789	2.38041	0.0172936	0.335224	FALSE	FALSE	Trans (>250 kb)			0.852265
ENSG00000115970	THADA	2	p21	43393800	43823185	2.38023	0.0173016	0.335224	FALSE	FALSE	Trans (>250 kb)			0.722178
ENSG00000172661	FAM21C	10	q11.22	46222648	46288409	2.37786	0.0174133	0.335838	FALSE	FALSE	Trans (>250 kb)			0.59659
ENSG00000188167	TMPPE	3	p22.3	33131913	33138293	2.37761	0.0174253	0.335838	FALSE	FALSE	Trans (>250 kb)			0.157934
ENSG00000161267	BDH1	3	q29	197236654	197300194	2.37637	0.0174839	0.335838	FALSE	FALSE	Trans (>250 kb)			0.625687
ENSG00000117408	IPO13	1	p34.1	44412611	44433694	2.37584	0.017509	0.336004	FALSE	FALSE	Trans (>250 kb)			0.262424
ENSG00000262246	CORO7	16	p13.3	4404543	4475706	2.37435	0.01758	0.336386	FALSE	FALSE	Trans (>250 kb)			0.521198
ENSG00000132849	INADL	1	p31.3	62208149	62629592	2.37428	0.017583	0.336386	FALSE	FALSE	Trans (>250 kb)			0.891961
ENSG00000103126	AXIN1	16	p13.3	337440	402673	2.37396	0.0175983	0.336386	FALSE	FALSE	Trans (>250 kb)			0.000891266
ENSG00000106266	SNX8	7	p22.3	2291405	2393953	2.37368	0.0176119	0.336386	FALSE	FALSE	Trans (>250 kb)			0.79987
ENSG00000173227	SYT12	11	q13.2	66774249	66818334	2.37215	0.0176848	0.336944	FALSE	FALSE	Trans (>250 kb)			0.463704
ENSG00000163913	IFT122	3	q21.3	129158968	129239198	2.36728	0.0179193	0.339254	FALSE	FALSE	Trans (>250 kb)			0.117938
ENSG00000069667	RORA	15	q22.2	60780483	61521518	2.36688	0.0179385	0.339254	FALSE	FALSE	Trans (>250 kb)			0.277722
ENSG00000185899	TAS2R60	7	q35	143140546	143141502	2.36579	0.0179915	0.339375	FALSE	FALSE	Trans (>250 kb)			0.358914
ENSG00000166484	MAPK7	17	p11.2	19281034	19286857	2.36437	0.0180607	0.340238	FALSE	FALSE	Trans (>250 kb)			0.507362
ENSG00000155034	FBXL18	7	p22.1	5470966	5553429	2.36424	0.0180673	0.340238	FALSE	FALSE	Trans (>250 kb)			0.00524948
ENSG00000129925	TMEM8A	16	p13.3	420773	437113	2.3622	0.0181671	0.341939	FALSE	FALSE	Trans (>250 kb)			0.000225272
ENSG00000137309	HMGA1	6	p21.31	34204650	34214008	2.36178	0.0181875	0.341996	FALSE	FALSE	Trans (>250 kb)			0.973353
ENSG00000102302	FGD1	X	p11.22	54471887	54522599	2.36124	0.0182139	0.34216	FALSE	FALSE	Trans (>250 kb)
ENSG00000162729	IGSF8	1	q23.2	160061130	160068733	2.36088	0.0182317	0.34216	FALSE	FALSE	Trans (>250 kb)			0.122238
ENSG00000198198	SZT2	1	p34.2	43855553	43918321	2.35846	0.0183511	0.343333	FALSE	FALSE	Trans (>250 kb)			0.264824
ENSG00000007541	PIGQ	16	p13.3	616995	634136	2.3578	0.0183837	0.343472	FALSE	FALSE	Trans (>250 kb)
ENSG00000167280	ENGASE	17	q25.3	77071021	77084681	2.35733	0.0184068	0.343472	FALSE	FALSE	Trans (>250 kb)			0.532797
ENSG00000148719	DNAJB12	10	q22.1	74092588	74114988	2.35613	0.0184662	0.343472	FALSE	FALSE	Trans (>250 kb)			0.0807419
ENSG00000175482	POLD4	11	q13.2	67118248	67124443	2.35513	0.0185163	0.343472	FALSE	FALSE	Trans (>250 kb)			0.0914409
ENSG00000119913	TECTB	10	q25.2	114043493	114064793	2.35513	0.0185164	0.343472	FALSE	FALSE	Trans (>250 kb)			0.0951405
ENSG00000186575	NF2	22	q12.2	29999545	30094587	2.35425	0.0185603	0.343472	FALSE	FALSE	Trans (>250 kb)			0.990251
ENSG00000124486	USP9X	X	p11.4	40944888	41095832	2.35388	0.0185787	0.343472	FALSE	FALSE	Trans (>250 kb)
ENSG00000188986	NELFB	9	q34.3	140149625	140167998	2.35308	0.0186187	0.343472	FALSE	FALSE	Trans (>250 kb)
ENSG00000162706	CADM3	1	q23.2	159141399	159173103	2.35268	0.0186385	0.343472	FALSE	FALSE	Trans (>250 kb)			0.563194
ENSG00000137266	SLC22A23	6	p25.2	3269196	3457256	2.35231	0.0186571	0.343472	FALSE	FALSE	Trans (>250 kb)			0.089841
ENSG00000105737	GRIK5	19	q13.2	42502473	42573650	2.352	0.0186727	0.343472	FALSE	FALSE	Trans (>250 kb)			0.271223
ENSG00000157895	C12orf43	12	q24.31	121440225	121454305	2.352	0.018673	0.343472	FALSE	FALSE	Trans (>250 kb)			0.090041
ENSG00000081014	AP4E1	15	q21.2	51200869	51298097	2.35042	0.0187522	0.343613	FALSE	FALSE	Trans (>250 kb)			0.852465
ENSG00000116396	KCNC4	1	p13.3	110753965	110825722	2.35039	0.0187536	0.343613	FALSE	FALSE	Trans (>250 kb)			0.80077
ENSG00000162413	KLHL21	1	p36.31	6650784	6674667	2.3492	0.018814	0.344389	FALSE	FALSE	Trans (>250 kb)			0.0525447
ENSG00000160214	RRP1	21	q22.3	45209394	45225174	2.34774	0.0188875	0.345139	FALSE	FALSE	Trans (>250 kb)			0.30052
ENSG00000167074	TEF	22	q13.2	41763337	41795330	2.34612	0.0189702	0.345642	FALSE	FALSE	Trans (>250 kb)			0.608489
ENSG00000166167	BTRC	10	q24.32	103113820	103317078	2.34601	0.0189758	0.345642	FALSE	FALSE	Trans (>250 kb)			0.524798
ENSG00000164897	TMUB1	7	q36.1	150778167	150780633	2.34482	0.0190362	0.345798	FALSE	FALSE	Trans (>250 kb)			0.313519
ENSG00000160323	ADAMTS13	9	q34.2	136279478	136324508	2.34473	0.0190407	0.345798	FALSE	FALSE	Trans (>250 kb)			0.279222
ENSG00000149091	DGKZ	11	p11.2	46354455	46402104	2.34139	0.0192121	0.348103	FALSE	FALSE	Trans (>250 kb)			0.0922408
ENSG00000086544	ITPKC	19	q13.2	41223008	41246765	2.33929	0.0193204	0.348799	FALSE	FALSE	Trans (>250 kb)			0.626587
ENSG00000168490	PHYHIP	8	p21.3	22077222	22089854	2.3384	0.0193666	0.348799	FALSE	FALSE	Trans (>250 kb)			0.0229477
ENSG00000134371	CDC73	1	q31.2	193091147	193223031	2.33811	0.0193817	0.348799	FALSE	FALSE	Trans (>250 kb)			0.937456
ENSG00000136286	MYO1G	7	p13	45002261	45018697	2.33759	0.0194086	0.348799	FALSE	FALSE	Trans (>250 kb)			0.429207
ENSG00000104059	FAM189A1	15	q13.1	29412457	29862927	2.33665	0.0194575	0.348799	FALSE	FALSE	Trans (>250 kb)			0.560794
ENSG00000160785	SLC25A44	1	q22	156163880	156182587	2.33632	0.0194745	0.348799	FALSE	FALSE	Trans (>250 kb)			0.420608
ENSG00000131165	CHMP1A	16	q24.3	89710839	89724253	2.3359	0.0194964	0.348799	FALSE	FALSE	Trans (>250 kb)			0.276922
ENSG00000124225	PMEPA1	20	q13.31	56223448	56286592	2.33521	0.0195325	0.348799	FALSE	FALSE	Trans (>250 kb)			0.667283
ENSG00000171435	KSR2	12	q24.23	117890817	118406788	2.33484	0.0195518	0.348799	FALSE	FALSE	Trans (>250 kb)			0.5033
ENSG00000089820	ARHGAP4	X	q28	153172821	153200452	2.32901	0.0198586	0.350807	FALSE	FALSE	Trans (>250 kb)
ENSG00000242550	SERPINB10	18	q21.33	61564408	61603345	2.32811	0.0199063	0.35085	FALSE	FALSE	Trans (>250 kb)			0.859964
ENSG00000145214	DGKQ	4	p16.3	952675	980683	2.32795	0.0199146	0.35085	FALSE	FALSE	Trans (>250 kb)			0.000178297
ENSG00000141456	PELP1	17	p13.2	4574679	4607632	2.3273	0.0199492	0.35085	FALSE	FALSE	Trans (>250 kb)			0.836066
ENSG00000154822	PLCL2	3	p24.3	16844159	17132086	2.32619	0.0200082	0.351319	FALSE	FALSE	Trans (>250 kb)			0.807969
ENSG00000158528	PPP1R9A	7	q21.3	94536514	94925727	2.3255	0.0200455	0.351779	FALSE	FALSE	Trans (>250 kb)			0.445805
ENSG00000135632	SMYD5	2	p13.2	73441350	73454365	2.32326	0.0201652	0.353517	FALSE	FALSE	Trans (>250 kb)			0.492701
ENSG00000187726	DNAJB13	11	q13.4	73661364	73681411	2.32174	0.0202467	0.354485	FALSE	FALSE	Trans (>250 kb)			0.0508449
ENSG00000171302	CANT1	17	q25.3	76987799	77005949	2.31879	0.0204063	0.356945	FALSE	FALSE	Trans (>250 kb)			0.90336
ENSG00000068354	TBC1D25	X	p11.23	48397845	48420997	2.31846	0.0204246	0.357003	FALSE	FALSE	Trans (>250 kb)
ENSG00000174282	ZBTB4	17	p13.1	7362685	7387582	2.31726	0.0204895	0.357694	FALSE	FALSE	Trans (>250 kb)			0.0114489
ENSG00000251537	RP11-385D13.1	17	p12	15474805	15554967	2.31664	0.0205236	0.357694	FALSE	FALSE	Trans (>250 kb)			0.362414
ENSG00000136628	EPRS	1	q41	220141943	220220000	2.31657	0.0205269	0.357694	FALSE	FALSE	Trans (>250 kb)			0.249425
ENSG00000108557	RAI1	17	p11.2	17584787	17714767	2.31344	0.0206986	0.358401	FALSE	FALSE	Trans (>250 kb)			0.411509
ENSG00000240764	PCDHGC5	5	q31.3	140868808	140892546	2.31344	0.0206986	0.358401	FALSE	FALSE	Trans (>250 kb)			0.661184
ENSG00000270617	URGCP-MRPS24	7	p13	43906157	43946188	2.31329	0.0207067	0.358401	FALSE	FALSE	Trans (>250 kb)			0.0987401
ENSG00000196535	MYO18A	17	q11.2	27400528	27507430	2.31118	0.0208231	0.358811	FALSE	FALSE	Trans (>250 kb)			0.122638
ENSG00000182379	NXPH4	12	q13.3	57610578	57620232	2.31082	0.0208427	0.358811	FALSE	FALSE	Trans (>250 kb)			0.0327467
ENSG00000174516	PELI3	11	q13.2	66234216	66244808	2.31032	0.0208705	0.358811	FALSE	FALSE	Trans (>250 kb)			0.189531
ENSG00000143537	ADAM15	1	q22	155023042	155035252	2.30978	0.0209001	0.358811	FALSE	FALSE	Trans (>250 kb)			0.10314
ENSG00000109066	TMEM104	17	q25.1	72772622	72835918	2.30818	0.0209893	0.358811	FALSE	FALSE	Trans (>250 kb)			0.090041
ENSG00000176919	C8G	9	q34.3	139839698	139841426	2.30797	0.021001	0.358811	FALSE	FALSE	Trans (>250 kb)			0.20333
ENSG00000112787	FBRSL1	12	q24.33	133066137	133161774	2.30736	0.021035	0.358811	FALSE	FALSE	Trans (>250 kb)			0.941956
ENSG00000273154	RP4-583P15.15	20	q13.33	62340216	62370456	2.30707	0.021051	0.358811	FALSE	FALSE	Trans (>250 kb)			0.447205
ENSG00000174231	PRPF8	17	p13.3	1553923	1588176	2.30631	0.0210932	0.358811	FALSE	FALSE	Trans (>250 kb)			0.932057
ENSG00000107829	FBXW4	10	q24.32	103370423	103455052	2.30558	0.021134	0.358811	FALSE	FALSE	Trans (>250 kb)			0.450805
ENSG00000141503	MINK1	17	p13.2	4736683	4801356	2.3049	0.0211724	0.358811	FALSE	FALSE	Trans (>250 kb)			0.930657
ENSG00000107890	ANKRD26	10	p12.1	27280843	27389421	2.30417	0.0212129	0.358811	FALSE	FALSE	Trans (>250 kb)			0.382612
ENSG00000130382	MLLT1	19	p13.3	6212966	6279959	2.30012	0.0214412	0.361387	FALSE	FALSE	Trans (>250 kb)			0.622388
ENSG00000110274	CEP164	11	q23.3	117185273	117283984	2.30007	0.0214444	0.361387	FALSE	FALSE	Trans (>250 kb)			0.926157
ENSG00000087269	NOP14	4	p16.3	2939660	2965112	2.29961	0.0214703	0.361474	FALSE	FALSE	Trans (>250 kb)			0.947055
ENSG00000124260	MAGEA10	X	q28	151301782	151307033	2.29551	0.0217037	0.364477	FALSE	FALSE	Trans (>250 kb)
ENSG00000144451	SPAG16	2	q34	214149113	215275225	2.29446	0.0217644	0.364864	FALSE	FALSE	Trans (>250 kb)			0.546395
ENSG00000165632	TAF3	10	p14	7860467	8058590	2.29311	0.0218414	0.365565	FALSE	FALSE	Trans (>250 kb)			0.5016
ENSG00000101445	PPP1R16B	20	q11.23	37434348	37551667	2.29242	0.0218814	0.365736	FALSE	FALSE	Trans (>250 kb)			0.464504
ENSG00000176087	SLC35A4	5	q31.3	139944041	139948688	2.29051	0.021992	0.367301	FALSE	FALSE	Trans (>250 kb)			0.010449
ENSG00000185915	KLHL34	X	p22.12	21673609	21676448	2.28997	0.0220232	0.367301	FALSE	FALSE	Trans (>250 kb)
ENSG00000115761	NOL10	2	p25.1	10710892	10830101	2.28802	0.0221363	0.367687	FALSE	FALSE	Trans (>250 kb)			0.079642
ENSG00000041880	PARP3	3	p21.2	51976361	51982883	2.288	0.0221376	0.367687	FALSE	FALSE	Trans (>250 kb)			0.291021
ENSG00000125834	STK35	20	p13	2082257	2157684	2.28639	0.0222315	0.368465	FALSE	FALSE	Trans (>250 kb)			0.249525
ENSG00000049246	PER3	1	p36.23	7844380	7905237	2.28415	0.0223625	0.369144	FALSE	FALSE	Trans (>250 kb)			0.490701
ENSG00000173898	SPTBN2	11	q13.2	66452719	66496697	2.28409	0.022366	0.369144	FALSE	FALSE	Trans (>250 kb)			0.143336
ENSG00000123143	PKN1	19	p13.12	14543865	14582679	2.28338	0.0224077	0.36956	FALSE	FALSE	Trans (>250 kb)			0.00634937
ENSG00000065243	PKN2	1	p22.2	89149905	89301938	2.28307	0.0224264	0.36956	FALSE	FALSE	Trans (>250 kb)			0.859364
ENSG00000162734	PEA15	1	q23.2	160175127	160185166	2.28288	0.0224375	0.36956	FALSE	FALSE	Trans (>250 kb)			0.40241
ENSG00000214022	REPIN1	7	q36.1	150065278	150071133	2.28256	0.0224563	0.369569	FALSE	FALSE	Trans (>250 kb)			0.606589
ENSG00000101199	ARFGAP1	20	q13.33	61904137	61921142	2.28137	0.0225266	0.370085	FALSE	FALSE	Trans (>250 kb)			0.207829
ENSG00000149541	B3GAT3	11	q12.3	62382768	62389647	2.28079	0.0225606	0.370085	FALSE	FALSE	Trans (>250 kb)			0.871563
ENSG00000107554	DNMBP	10	q24.2	101635334	101769676	2.27966	0.022628	0.370085	FALSE	FALSE	Trans (>250 kb)			0.809969
ENSG00000015532	XYLT2	17	q21.33	48423453	48440499	2.27941	0.0226429	0.370085	FALSE	FALSE	Trans (>250 kb)			0.870163
ENSG00000204681	GABBR1	6	p22.1	29523406	29601753	2.27878	0.0226799	0.370085	FALSE	FALSE	Trans (>250 kb)			0.648285
ENSG00000047410	TPR	1	q31.1	186280784	186344825	2.27873	0.0226829	0.370085	FALSE	FALSE	Trans (>250 kb)			0.183032
ENSG00000079482	OPHN1	X	q12	67262186	67653755	2.27815	0.0227176	0.370085	FALSE	FALSE	Trans (>250 kb)
ENSG00000197859	ADAMTSL2	9	q34.2	136397286	136440641	2.27807	0.0227226	0.370085	FALSE	FALSE	Trans (>250 kb)			0.660284
ENSG00000059573	ALDH18A1	10	q24.1	97365696	97416463	2.27801	0.0227259	0.370085	FALSE	FALSE	Trans (>250 kb)			0.731677
ENSG00000060339	CCAR1	10	q21.3	70480769	70552134	2.27797	0.0227286	0.370085	FALSE	FALSE	Trans (>250 kb)			0.5
ENSG00000153684	GOLGA8F	15	q13.1	28623767	28637170	2.27611	0.0228397	0.37102	FALSE	FALSE	Trans (>250 kb)
ENSG00000077264	PAK3	X	q23	110187513	110470589	2.27586	0.0228545	0.37102	FALSE	FALSE	Trans (>250 kb)
ENSG00000246223	C14orf64	14	q32.2	98391947	98444461	2.27383	0.0229761	0.371615	FALSE	FALSE	Trans (>250 kb)			0.992151
ENSG00000165509	MAGEC3	X	q27.2	140926102	140985618	2.27285	0.0230355	0.371615	FALSE	FALSE	Trans (>250 kb)
ENSG00000216937	CCDC7	10	p11.22	32735068	32863492	2.27118	0.0231361	0.371615	FALSE	FALSE	Trans (>250 kb)			0.532797
ENSG00000156671	SAMD8	10	q22.2	76859344	76941881	2.27047	0.0231788	0.371615	FALSE	FALSE	Trans (>250 kb)			0.252525
ENSG00000119522	DENND1A	9	q33.3	126141933	126692431	2.27036	0.0231859	0.371615	FALSE	FALSE	Trans (>250 kb)			0.00294971
ENSG00000112796	ENPP5	6	p21.1	46126924	46138708	2.2702	0.0231955	0.371615	FALSE	FALSE	Trans (>250 kb)			0.363214
ENSG00000149476	DAK	11	q12.2	61100682	61120767	2.26985	0.0232169	0.371615	FALSE	FALSE	Trans (>250 kb)			0.417808
ENSG00000009694	TENM1	X	q25	123509753	124097666	2.26972	0.0232249	0.371615	FALSE	FALSE	Trans (>250 kb)
ENSG00000070061	IKBKAP	9	q31.3	111629797	111696396	2.26922	0.0232552	0.371615	FALSE	FALSE	Trans (>250 kb)			0.543396
ENSG00000181192	DHTKD1	10	p14	12110971	12165224	2.26806	0.0233255	0.371802	FALSE	FALSE	Trans (>250 kb)			0.761574
ENSG00000155506	LARP1	5	q33.2	154092462	154197167	2.26785	0.0233387	0.371802	FALSE	FALSE	Trans (>250 kb)			0.865063
ENSG00000107949	BCCIP	10	q26.2	127512115	127542264	2.26695	0.0233934	0.372015	FALSE	FALSE	Trans (>250 kb)			0.10234
ENSG00000186314	PRELID2	5	q32	144851362	145214932	2.26656	0.0234174	0.372063	FALSE	FALSE	Trans (>250 kb)			0.00934907
ENSG00000176428	VPS37D	7	q11.23	73082155	73086442	2.26555	0.0234789	0.372685	FALSE	FALSE	Trans (>250 kb)			0.864564
ENSG00000140464	PML	15	q24.1	74287014	74340153	2.26496	0.0235152	0.372907	FALSE	FALSE	Trans (>250 kb)			0.664384
ENSG00000167889	MGAT5B	17	q25.2	74864538	74946475	2.26382	0.0235854	0.37322	FALSE	FALSE	Trans (>250 kb)			0.0409459
ENSG00000131018	SYNE1	6	q25.2	152442819	152958936	2.26355	0.0236019	0.37322	FALSE	FALSE	Trans (>250 kb)			0.149835
ENSG00000185129	PURA	5	q31.2	139487362	139496321	2.2635	0.0236048	0.37322	FALSE	FALSE	Trans (>250 kb)			0.888061
ENSG00000167780	SOAT2	12	q13.13	53497302	53518322	2.2626	0.0236605	0.373592	FALSE	FALSE	Trans (>250 kb)			0.89826
ENSG00000068971	PPP2R5B	11	q13.1	64685025	64701945	2.26208	0.0236922	0.373592	FALSE	FALSE	Trans (>250 kb)			0.943456
ENSG00000103653	CSK	15	q24.1	75074398	75095539	2.25942	0.0238573	0.375115	FALSE	FALSE	Trans (>250 kb)			0.348615
ENSG00000103657	HERC1	15	q22.31	63900817	64126141	2.25939	0.0238591	0.375115	FALSE	FALSE	Trans (>250 kb)			0.0347465
ENSG00000134909	ARHGAP32	11	q24.3	128834955	129149219	2.25731	0.0239889	0.376765	FALSE	FALSE	Trans (>250 kb)			0.134337
ENSG00000182511	FES	15	q26.1	91426925	91439006	2.25621	0.0240574	0.377186	FALSE	FALSE	Trans (>250 kb)			0.60019
ENSG00000104635	SLC39A14	8	p21.3	22224762	22291642	2.25568	0.0240904	0.377186	FALSE	FALSE	Trans (>250 kb)			0.245625
ENSG00000173692	PSMD1	2	q37.1	231921578	232037541	2.25421	0.0241827	0.378247	FALSE	FALSE	Trans (>250 kb)			0.830867
ENSG00000107290	SETX	9	q34.13	135136743	135230372	2.25236	0.0242992	0.379257	FALSE	FALSE	Trans (>250 kb)			0.442506
ENSG00000184216	IRAK1	X	q28	153275951	153285431	2.25189	0.0243289	0.379257	FALSE	FALSE	Trans (>250 kb)
ENSG00000125505	MBOAT7	19	q13.42	54677107	54693733	2.25184	0.0243323	0.379257	FALSE	FALSE	Trans (>250 kb)			0.911859
ENSG00000165125	TRPV6	7	q34	142568956	142583507	2.25082	0.0243971	0.379853	FALSE	FALSE	Trans (>250 kb)			0.183332
ENSG00000084444	KIAA1467	12	p13.1	13197218	13295455	2.25067	0.0244064	0.379853	FALSE	FALSE	Trans (>250 kb)			0.489101
ENSG00000129003	VPS13C	15	q22.2	62144588	62352672	2.24813	0.0245677	0.381104	FALSE	FALSE	Trans (>250 kb)			0.00186347
ENSG00000173281	PPP1R3B	8	p23.1	8993765	9009084	2.24792	0.0245815	0.381104	FALSE	FALSE	Trans (>250 kb)			0.609689
ENSG00000108786	HSD17B1	17	q21.2	40701232	40707231	2.24789	0.0245833	0.381104	FALSE	FALSE	Trans (>250 kb)			0.59559
ENSG00000146151	HMGCLL1	6	p12.1	55299167	55444012	2.24775	0.0245923	0.381104	FALSE	FALSE	Trans (>250 kb)			0.572793
ENSG00000153015	CWC27	5	q12.3	64064757	64314590	2.24704	0.0246378	0.381313	FALSE	FALSE	Trans (>250 kb)			0.476102
ENSG00000185049	NELFA	4	p16.3	1984441	2043630	2.24627	0.0246867	0.381423	FALSE	FALSE	Trans (>250 kb)			0.848865
ENSG00000137166	FOXP4	6	p21.1	41514164	41570122	2.24565	0.0247263	0.381423	FALSE	FALSE	Trans (>250 kb)			0.128537
ENSG00000106948	AKNA	9	q32	117096436	117156685	2.24469	0.024788	0.381798	FALSE	FALSE	Trans (>250 kb)			0.968353
ENSG00000106536	POU6F2	7	p14.1	39017598	39532694	2.2433	0.0248773	0.381849	FALSE	FALSE	Trans (>250 kb)			0.273423
ENSG00000155561	NUP205	7	q33	135242667	135333505	2.24309	0.0248908	0.381849	FALSE	FALSE	Trans (>250 kb)			0.980852
ENSG00000185985	SLITRK2	X	q27.3	144899350	144907360	2.24143	0.0249985	0.381849	FALSE	FALSE	Trans (>250 kb)
ENSG00000104853	CLPTM1	19	q13.32	45457842	45496599	2.24122	0.0250118	0.381849	FALSE	FALSE	Trans (>250 kb)			0.496
ENSG00000159210	SNF8	17	q21.32	47006678	47022479	2.24098	0.0250271	0.381849	FALSE	FALSE	Trans (>250 kb)			0.253025
ENSG00000124788	ATXN1	6	p22.3	16299343	16761722	2.2409	0.0250324	0.381849	FALSE	FALSE	Trans (>250 kb)			0.372913
ENSG00000198373	WWP2	16	q22.1	69796209	69975644	2.24058	0.0250533	0.381849	FALSE	FALSE	Trans (>250 kb)			0.954455
ENSG00000110367	DDX6	11	q23.3	118620034	118661858	2.24054	0.0250558	0.381849	FALSE	FALSE	Trans (>250 kb)			0.254025
ENSG00000163288	GABRB1	4	p12	46995740	47428461	2.23995	0.0250942	0.381849	FALSE	FALSE	Trans (>250 kb)			0.113639
ENSG00000131584	ACAP3	1	p36.33	1227756	1244989	2.23979	0.0251044	0.381849	FALSE	FALSE	Trans (>250 kb)
ENSG00000164080	RAD54L2	3	p21.2	51575160	51702683	2.23948	0.0251246	0.381849	FALSE	FALSE	Trans (>250 kb)			0.849465
ENSG00000167491	GATAD2A	19	p13.11	19496635	19619740	2.238	0.0252208	0.382778	FALSE	FALSE	Trans (>250 kb)			0.330817
ENSG00000166949	SMAD3	15	q22.33	67356101	67487533	2.23731	0.0252663	0.382778	FALSE	FALSE	Trans (>250 kb)			0.39691
ENSG00000136274	NACAD	7	p13	45120037	45128513	2.23612	0.0253442	0.383127	FALSE	FALSE	Trans (>250 kb)			0.447505
ENSG00000167114	SLC27A4	9	q34.11	131102925	131123749	2.23599	0.0253522	0.383127	FALSE	FALSE	Trans (>250 kb)			0.157234
ENSG00000160991	ORAI2	7	q22.1	102073553	102097268	2.23435	0.0254598	0.384142	FALSE	FALSE	Trans (>250 kb)			0.706979
ENSG00000060656	PTPRU	1	p35.3	29563028	29653325	2.23345	0.0255192	0.384164	FALSE	FALSE	Trans (>250 kb)			0.59509
ENSG00000142235	LMTK3	19	q13.33	48988528	49016446	2.23343	0.0255209	0.384164	FALSE	FALSE	Trans (>250 kb)			0.0144486
ENSG00000007923	DNAJC11	1	p36.31	6694228	6761984	2.23281	0.0255615	0.384389	FALSE	FALSE	Trans (>250 kb)			0.154335
ENSG00000103423	DNAJA3	16	p13.3	4475806	4506776	2.23126	0.0256641	0.384541	FALSE	FALSE	Trans (>250 kb)			0.451805
ENSG00000176715	ACSF3	16	q24.3	89154783	89222254	2.23078	0.025696	0.384541	FALSE	FALSE	Trans (>250 kb)			0.90086
ENSG00000119777	TMEM214	2	p23.3	27255778	27264563	2.22968	0.0257686	0.385176	FALSE	FALSE	Trans (>250 kb)			0.142436
ENSG00000204394	VARS	6	p21.33	31745295	31763730	2.22853	0.0258454	0.385344	FALSE	FALSE	Trans (>250 kb)			0.0954405
ENSG00000183741	CBX6	22	q13.1	39257455	39268319	2.22699	0.0259482	0.386396	FALSE	FALSE	Trans (>250 kb)			0.819168
ENSG00000104951	IL4I1	19	q13.33	50392911	50432796	2.22652	0.0259796	0.386422	FALSE	FALSE	Trans (>250 kb)			0.955754
ENSG00000155008	APOOL	X	q21.1	84258832	84343069	2.22373	0.0261664	0.38678	FALSE	FALSE	Trans (>250 kb)
ENSG00000105656	ELL	19	p13.11	18553473	18632937	2.22328	0.026197	0.38678	FALSE	FALSE	Trans (>250 kb)			0.115238
ENSG00000185105	MYADML2	17	q25.3	79897521	79905109	2.22286	0.0262251	0.38678	FALSE	FALSE	Trans (>250 kb)
ENSG00000136861	CDK5RAP2	9	q33.2	123151147	123342448	2.22204	0.0262803	0.38678	FALSE	FALSE	Trans (>250 kb)			0.623788
ENSG00000091490	SEL1L3	4	p15.2	25749055	25865382	2.2218	0.0262968	0.38678	FALSE	FALSE	Trans (>250 kb)			0.570193
ENSG00000116604	MEF2D	1	q22	156433519	156470620	2.22167	0.0263054	0.38678	FALSE	FALSE	Trans (>250 kb)			0.931857
ENSG00000101188	NTSR1	20	q13.33	61340189	61394123	2.22036	0.0263944	0.387423	FALSE	FALSE	Trans (>250 kb)			0.80347
ENSG00000007376	RPUSD1	16	p13.3	834974	838397	2.21953	0.0264507	0.387796	FALSE	FALSE	Trans (>250 kb)
ENSG00000113522	RAD50	5	q31.1	131891711	131980313	2.21861	0.0265132	0.388252	FALSE	FALSE	Trans (>250 kb)			0.0189481
ENSG00000132740	IGHMBP2	11	q13.3	68671310	68708070	2.21853	0.026519	0.388252	FALSE	FALSE	Trans (>250 kb)			0.379612
ENSG00000099957	P2RX6	22	q11.21	21364097	21383119	2.21715	0.026613	0.388592	FALSE	FALSE	Trans (>250 kb)			0.325117
ENSG00000186716	BCR	22	q11.23	23521891	23660224	2.21589	0.0266988	0.389557	FALSE	FALSE	Trans (>250 kb)			0.0205479
ENSG00000160753	RUSC1	1	q22	155290687	155300905	2.21519	0.0267467	0.389702	FALSE	FALSE	Trans (>250 kb)			0.0832417
ENSG00000064270	ATP2C2	16	q24.1	84402133	84497793	2.21446	0.0267971	0.39016	FALSE	FALSE	Trans (>250 kb)			0.405109
ENSG00000068024	HDAC4	2	q37.3	239969864	240323348	2.21212	0.0269586	0.39146	FALSE	FALSE	Trans (>250 kb)			0.20333
ENSG00000064932	SBNO2	19	p13.3	1107636	1174282	2.21167	0.0269895	0.391653	FALSE	FALSE	Trans (>250 kb)			0.349215
ENSG00000076984	MAP2K7	19	p13.2	7968728	7979363	2.21034	0.0270817	0.391717	FALSE	FALSE	Trans (>250 kb)			0.211129
ENSG00000067798	NAV3	12	q21.2	78224685	78606790	2.2101	0.0270983	0.391717	FALSE	FALSE	Trans (>250 kb)			0.918458
ENSG00000060069	CTDP1	18	q23	77439801	77514510	2.20991	0.0271112	0.391717	FALSE	FALSE	Trans (>250 kb)			0.391711
ENSG00000054523	KIF1B	1	p36.22	10270863	10441661	2.20804	0.0272417	0.393469	FALSE	FALSE	Trans (>250 kb)			0.594891
ENSG00000160703	NLRX1	11	q23.3	119037277	119054725	2.20765	0.0272688	0.393474	FALSE	FALSE	Trans (>250 kb)			0.450005
ENSG00000115808	STRN	2	p22.2	37070783	37193615	2.20714	0.0273043	0.393474	FALSE	FALSE	Trans (>250 kb)			0.679882
ENSG00000161681	SHANK1	19	q13.33	51165084	51222707	2.20586	0.0273936	0.393647	FALSE	FALSE	Trans (>250 kb)			0.544796
ENSG00000204464	C1orf195	1	p36.21	15490840	15497813	2.20443	0.0274939	0.394396	FALSE	FALSE	Trans (>250 kb)			0.40021
ENSG00000140835	CHST4	16	q22.2	71559136	71572649	2.20315	0.0275842	0.395291	FALSE	FALSE	Trans (>250 kb)			0.761074
ENSG00000078808	SDF4	1	p36.33	1152288	1167411	2.20215	0.027655	0.395291	FALSE	FALSE	Trans (>250 kb)			0.474447
ENSG00000153201	RANBP2	2	q12.3	109335937	109402267	2.20121	0.027721	0.395922	FALSE	FALSE	Trans (>250 kb)			0.0276472
ENSG00000198324	FAM109A	12	q24.12	111798455	111806925	2.20088	0.0277447	0.396022	FALSE	FALSE	Trans (>250 kb)			0.280822
ENSG00000005339	CREBBP	16	p13.3	3775055	3930727	2.19852	0.0279124	0.397081	FALSE	FALSE	Trans (>250 kb)			0.167933
ENSG00000176946	THAP4	2	q37.3	242523820	242576864	2.19805	0.0279456	0.397262	FALSE	FALSE	Trans (>250 kb)			0.973053
ENSG00000124571	XPO5	6	p21.1	43490072	43543812	2.19735	0.0279956	0.397429	FALSE	FALSE	Trans (>250 kb)			0.875962
ENSG00000172123	SLFN12	17	q12	33738079	33760302	2.19692	0.0280264	0.397511	FALSE	FALSE	Trans (>250 kb)			0.294821
ENSG00000146834	MEPCE	7	q22.1	100026413	100031741	2.1951	0.0281562	0.397981	FALSE	FALSE	Trans (>250 kb)			0.0950405
ENSG00000114923	SLC4A3	2	q35	220492049	220506702	2.19114	0.0284416	0.399142	FALSE	FALSE	Trans (>250 kb)			0.475102
ENSG00000100503	NIN	14	q22.1	51186481	51297839	2.19074	0.0284705	0.399142	FALSE	FALSE	Trans (>250 kb)			0.932257
ENSG00000122958	VPS26A	10	q22.1	70883268	70932617	2.19033	0.0285003	0.399142	FALSE	FALSE	Trans (>250 kb)			0.761074
ENSG00000158406	HIST1H4H	6	p22.2	26281283	26285762	2.19005	0.0285209	0.399142	FALSE	FALSE	Trans (>250 kb)			0.147735
ENSG00000165733	BMS1	10	q11.21	43278249	43330385	2.18952	0.0285592	0.399142	FALSE	FALSE	Trans (>250 kb)			0.894961
ENSG00000142949	PTPRF	1	p34.2	43990858	44089343	2.18908	0.028591	0.399142	FALSE	FALSE	Trans (>250 kb)			0.0264474
ENSG00000078618	NRD1	1	p32.3	52254863	52344477	2.18904	0.0285936	0.399142	FALSE	FALSE	Trans (>250 kb)			0.0824418
ENSG00000162430	SEPN1	1	p36.11	26126667	26144713	2.18857	0.028628	0.399142	FALSE	FALSE	Trans (>250 kb)			0.265323
ENSG00000111142	METAP2	12	q22	95867296	95909615	2.18812	0.0286605	0.399142	FALSE	FALSE	Trans (>250 kb)			0.70458
ENSG00000104903	LYL1	19	p13.2	13209847	13213975	2.18809	0.0286627	0.399142	FALSE	FALSE	Trans (>250 kb)			0.123238
ENSG00000155256	ZFYVE27	10	q24.2	99496878	99520664	2.18797	0.0286715	0.399142	FALSE	FALSE	Trans (>250 kb)			0.869863
ENSG00000084731	KIF3C	2	p23.3	26149471	26205618	2.18779	0.028685	0.399142	FALSE	FALSE	Trans (>250 kb)			0.167733
ENSG00000127580	WDR24	16	p13.3	734622	740444	2.18374	0.0289813	0.402455	FALSE	FALSE	Trans (>250 kb)
ENSG00000196961	AP2A1	19	q13.33	50270225	50310370	2.18324	0.0290179	0.402462	FALSE	FALSE	Trans (>250 kb)			0.622388
ENSG00000125386	FAM193A	4	p16.3	2626988	2734292	2.18252	0.0290711	0.402462	FALSE	FALSE	Trans (>250 kb)			0.574593
ENSG00000126749	EMG1	12	p13.31	7072408	7105520	2.18185	0.0291205	0.402462	FALSE	FALSE	Trans (>250 kb)
ENSG00000186918	ZNF395	8	p21.1	28203102	28260218	2.18171	0.029131	0.402462	FALSE	FALSE	Trans (>250 kb)			0.911759
ENSG00000140521	POLG	15	q26.1	89859534	89878092	2.17911	0.0293234	0.40356	FALSE	FALSE	Trans (>250 kb)			0.957754
ENSG00000111674	ENO2	12	p13.31	7022909	7032861	2.17892	0.0293374	0.40356	FALSE	FALSE	Trans (>250 kb)
ENSG00000142751	GPN2	1	p36.11	27202624	27216788	2.1774	0.0294506	0.40356	FALSE	FALSE	Trans (>250 kb)			0.469503
ENSG00000183624	HMCES	3	q21.3	128997671	129025029	2.17684	0.0294926	0.403678	FALSE	FALSE	Trans (>250 kb)			0.342916
ENSG00000055483	USP36	17	q25.3	76783463	76837523	2.17654	0.0295146	0.403678	FALSE	FALSE	Trans (>250 kb)			0.470703
ENSG00000097007	ABL1	9	q34.12	133589333	133763062	2.17499	0.0296305	0.403678	FALSE	FALSE	Trans (>250 kb)			0.360614
ENSG00000163374	YY1AP1	1	q22	155629237	155658791	2.17367	0.0297301	0.403678	FALSE	FALSE	Trans (>250 kb)			0.40111
ENSG00000126952	NXF5	X	q22.1	101087085	101112549	2.17365	0.0297316	0.403678	FALSE	FALSE	Trans (>250 kb)
ENSG00000157350	ST3GAL2	16	q22.1	70413338	70473140	2.17342	0.0297491	0.403678	FALSE	FALSE	Trans (>250 kb)			0.650685
ENSG00000143376	SNX27	1	q21.3	151584541	151671567	2.17293	0.0297856	0.403678	FALSE	FALSE	Trans (>250 kb)			0.60359
ENSG00000137216	TMEM63B	6	p21.1	44094651	44123256	2.17236	0.0298283	0.403678	FALSE	FALSE	Trans (>250 kb)			0.643486
ENSG00000186185	KIF18B	17	q21.31	43002077	43025082	2.17233	0.0298311	0.403678	FALSE	FALSE	Trans (>250 kb)			0.153535
ENSG00000115568	ZNF142	2	q35	219502639	219524378	2.1719	0.0298635	0.40371	FALSE	FALSE	Trans (>250 kb)			5.21897e-05
ENSG00000076108	BAZ2A	12	q13.3	56989380	57030600	2.17025	0.0299876	0.404233	FALSE	FALSE	Trans (>250 kb)			0.0820418
ENSG00000189134	NKAPL	6	p22.1	28227098	28228736	2.17011	0.0299984	0.404233	FALSE	FALSE	Trans (>250 kb)			0.020148
ENSG00000197780	TAF13	1	p13.3	109605108	109618624	2.16958	0.0300387	0.404233	FALSE	FALSE	Trans (>250 kb)			0.510399
ENSG00000172232	AZU1	19	p13.3	825097	832017	2.16935	0.0300562	0.404233	FALSE	FALSE	Trans (>250 kb)			0.469403
ENSG00000160299	PCNT	21	q22.3	47744036	47865682	2.16818	0.0301452	0.404838	FALSE	FALSE	Trans (>250 kb)			0.0878412
ENSG00000106246	PTCD1	7	q22.1	99014362	99063787	2.16673	0.0302555	0.405248	FALSE	FALSE	Trans (>250 kb)			0.355414
ENSG00000148840	PPRC1	10	q24.32	103892787	103910082	2.1665	0.0302732	0.405248	FALSE	FALSE	Trans (>250 kb)			0.30322
ENSG00000189410	SH2D5	1	p36.12	21046225	21059330	2.16508	0.0303814	0.405659	FALSE	FALSE	Trans (>250 kb)			0.188131
ENSG00000178385	PLEKHM3	2	q33.3	208693027	208890284	2.16177	0.0306356	0.407281	FALSE	FALSE	Trans (>250 kb)			0.987751
ENSG00000117523	PRRC2C	1	q24.3	171454651	171562650	2.1612	0.03068	0.407339	FALSE	FALSE	Trans (>250 kb)			0.238826
ENSG00000196663	TECPR2	14	q32.31	102829300	102968818	2.16052	0.0307324	0.407339	FALSE	FALSE	Trans (>250 kb)			0.812269
ENSG00000182134	TDRKH	1	q21.3	151742583	151763892	2.16029	0.03075	0.407339	FALSE	FALSE	Trans (>250 kb)			0.145935
ENSG00000159459	UBR1	15	q15.2	43235095	43398311	2.15946	0.0308142	0.407744	FALSE	FALSE	Trans (>250 kb)			0.80037
ENSG00000144674	GOLGA4	3	p22.2	37284668	37408242	2.15724	0.0309873	0.408594	FALSE	FALSE	Trans (>250 kb)			0.752875
ENSG00000144357	UBR3	2	q31.1	170683968	170940641	2.15712	0.0309959	0.408594	FALSE	FALSE	Trans (>250 kb)			0.956354
ENSG00000148334	PTGES2	9	q34.11	130882972	130890741	2.157	0.0310059	0.408594	FALSE	FALSE	Trans (>250 kb)			0.593291
ENSG00000160539	PPAPDC3	9	q34.13	134165081	134184649	2.15586	0.0310946	0.408649	FALSE	FALSE	Trans (>250 kb)			0.478002
ENSG00000166169	POLL	10	q24.32	103338639	103348027	2.15473	0.0311828	0.408649	FALSE	FALSE	Trans (>250 kb)			0.516098
ENSG00000185933	CALHM1	10	q24.33	105213144	105218645	2.15215	0.0313853	0.410075	FALSE	FALSE	Trans (>250 kb)			0.919058
ENSG00000156463	SH3RF2	5	q32	145316142	145461354	2.15148	0.031438	0.410407	FALSE	FALSE	Trans (>250 kb)			0.176232
ENSG00000011132	APBA3	19	p13.3	3750817	3761697	2.15083	0.0314897	0.410407	FALSE	FALSE	Trans (>250 kb)			0.113139
ENSG00000150630	VEGFC	4	q34.3	177604689	177713881	2.15022	0.0315375	0.410407	FALSE	FALSE	Trans (>250 kb)			0.942956
ENSG00000174567	GOLT1A	1	q32.1	204167288	204183220	2.14971	0.0315779	0.410407	FALSE	FALSE	Trans (>250 kb)			0.986351
ENSG00000169116	PARM1	4	q13.3	75858305	75975325	2.14901	0.0316338	0.410407	FALSE	FALSE	Trans (>250 kb)			0.313419
ENSG00000123607	TTC21B	2	q24.3	166713985	166810353	2.14894	0.0316395	0.410407	FALSE	FALSE	Trans (>250 kb)			0.10414
ENSG00000157985	AGAP1	2	q37.2	236402733	237040444	2.14729	0.0317703	0.410927	FALSE	FALSE	Trans (>250 kb)			0.705579
ENSG00000107954	NEURL1	10	q24.33	105253736	105352309	2.14657	0.0318276	0.410927	FALSE	FALSE	Trans (>250 kb)			0.838466
ENSG00000127554	GFER	16	p13.3	2034208	2037750	2.14603	0.0318709	0.410927	FALSE	FALSE	Trans (>250 kb)			0.521398
ENSG00000141905	NFIC	19	p13.3	3359561	3469215	2.1458	0.0318889	0.410927	FALSE	FALSE	Trans (>250 kb)			0.251625
ENSG00000123636	BAZ2B	2	q24.2	160175490	160473203	2.14578	0.0318908	0.410927	FALSE	FALSE	Trans (>250 kb)			0.090341
ENSG00000256797	KLRF2	12	p13.31	10034088	10048432	2.14506	0.0319478	0.410927	FALSE	FALSE	Trans (>250 kb)			0.0866413
ENSG00000071564	TCF3	19	p13.3	1609291	1652604	2.14434	0.0320053	0.410927	FALSE	FALSE	Trans (>250 kb)			0.90406
ENSG00000198028	ZNF560	19	p13.2	9577183	9609283	2.14352	0.0320714	0.410999	FALSE	FALSE	Trans (>250 kb)			0.854865
ENSG00000116127	ALMS1	2	p13.1	73612886	73837920	2.13918	0.0324215	0.413462	FALSE	FALSE	Trans (>250 kb)			0.725377
ENSG00000103066	PLA2G15	16	q22.1	68279207	68294961	2.13758	0.0325508	0.413778	FALSE	FALSE	Trans (>250 kb)			0.30202
ENSG00000187240	DYNC2H1	11	q22.3	102980160	103350591	2.13499	0.0327621	0.414689	FALSE	FALSE	Trans (>250 kb)			0.923058
ENSG00000158161	EYA3	1	p35.3	28296855	28415207	2.13456	0.0327973	0.41499	FALSE	FALSE	Trans (>250 kb)			0.609889
ENSG00000168056	LTBP3	11	q13.1	65306276	65326401	2.13405	0.0328386	0.415198	FALSE	FALSE	Trans (>250 kb)			0.327217
ENSG00000143333	RGS16	1	q25.3	182567758	182573543	2.13334	0.0328967	0.415541	FALSE	FALSE	Trans (>250 kb)			0.670683
ENSG00000085185	BCORL1	X	q26.1	129115083	129192058	2.13262	0.0329558	0.415541	FALSE	FALSE	Trans (>250 kb)
ENSG00000170381	SEMA3E	7	q21.11	82993222	83278326	2.13035	0.0331429	0.416003	FALSE	FALSE	Trans (>250 kb)			0.644786
ENSG00000188991	SLC15A5	12	p12.3	16341419	16430619	2.12974	0.0331927	0.416003	FALSE	FALSE	Trans (>250 kb)			0.514299
ENSG00000234769	WASH4P	16	p13.3	64043	69452	2.12958	0.0332059	0.416003	FALSE	FALSE	Trans (>250 kb)			0.254069
ENSG00000072818	ACAP1	17	p13.1	7239848	7254797	2.12943	0.0332185	0.416003	FALSE	FALSE	Trans (>250 kb)			0.511499
ENSG00000141258	SGSM2	17	p13.3	2240792	2284352	2.12841	0.0333029	0.416616	FALSE	FALSE	Trans (>250 kb)			0.456904
ENSG00000130810	PPAN	19	p13.2	10216965	10225414	2.12789	0.0333462	0.41692	FALSE	FALSE	Trans (>250 kb)			0.652085
ENSG00000243725	TTC4	1	p32.3	55181495	55208330	2.12594	0.0335085	0.418342	FALSE	FALSE	Trans (>250 kb)			0.521998
ENSG00000080511	RDH8	19	p13.2	10123925	10132955	2.12514	0.0335751	0.418631	FALSE	FALSE	Trans (>250 kb)			0.0972403
ENSG00000172602	RND1	12	q13.12	49250928	49259681	2.12474	0.0336087	0.418665	FALSE	FALSE	Trans (>250 kb)			0.846665
ENSG00000108256	NUFIP2	17	q11.2	27582854	27621136	2.12462	0.033618	0.418665	FALSE	FALSE	Trans (>250 kb)			0.355414
ENSG00000108469	RECQL5	17	q25.1	73622925	73663269	2.12373	0.0336929	0.418934	FALSE	FALSE	Trans (>250 kb)			0.513899
ENSG00000062650	WAPAL	10	q23.2	88195013	88281572	2.12094	0.0339266	0.420954	FALSE	FALSE	Trans (>250 kb)			0.635786
ENSG00000198522	GPN1	2	p23.3	27851114	27874375	2.11923	0.0340708	0.421838	FALSE	FALSE	Trans (>250 kb)			0.706079
ENSG00000187239	FNBP1	9	q34.11	132649466	132805473	2.1192	0.0340738	0.421838	FALSE	FALSE	Trans (>250 kb)			0.000585698
ENSG00000110395	CBL	11	q23.3	119076752	119178859	2.11893	0.0340964	0.421882	FALSE	FALSE	Trans (>250 kb)			0.432607
ENSG00000080371	RAB21	12	q21.1	72148654	72184699	2.11824	0.0341547	0.422385	FALSE	FALSE	Trans (>250 kb)			0.485401
ENSG00000090615	GOLGA3	12	q24.33	133345495	133405444	2.1164	0.0343107	0.422964	FALSE	FALSE	Trans (>250 kb)			0.205929
ENSG00000181754	AMIGO1	1	p13.3	110046797	110052360	2.11499	0.0344306	0.42381	FALSE	FALSE	Trans (>250 kb)			0.991351
ENSG00000168884	TNIP2	4	p16.3	2743375	2758103	2.11377	0.0345348	0.424311	FALSE	FALSE	Trans (>250 kb)			0.825167
ENSG00000151623	NR3C2	4	q31.23	148999913	149365850	2.11272	0.0346245	0.424311	FALSE	FALSE	Trans (>250 kb)			0.368513
ENSG00000160058	BSDC1	1	p35.1	32830704	32860332	2.11227	0.034663	0.424366	FALSE	FALSE	Trans (>250 kb)			0.628287
ENSG00000241322	CDRT1	17	p12	15468798	15522826	2.11039	0.0348251	0.425044	FALSE	FALSE	Trans (>250 kb)			0.385511
ENSG00000137103	TMEM8B	9	p13.3	35814448	35854844	2.10949	0.0349025	0.425044	FALSE	FALSE	Trans (>250 kb)			0.536696
ENSG00000064989	CALCRL	2	q32.1	188207856	188313187	2.10918	0.0349292	0.425044	FALSE	FALSE	Trans (>250 kb)			0.384912
ENSG00000054356	PTPRN	2	q35	220154345	220174370	2.10901	0.0349435	0.425044	FALSE	FALSE	Trans (>250 kb)			1.37945e-05
ENSG00000128731	HERC2	15	q13.1	28356186	28567298	2.10858	0.0349808	0.425044	FALSE	FALSE	Trans (>250 kb)
ENSG00000011275	RNF216	7	p22.1	5659678	5821370	2.10657	0.0351546	0.425658	FALSE	FALSE	Trans (>250 kb)			0.00914909
ENSG00000070413	DGCR2	22	q11.21	19023795	19109967	2.10556	0.0352427	0.425658	FALSE	FALSE	Trans (>250 kb)			0.488201
ENSG00000117472	TSPAN1	1	p34.1	46640745	46651630	2.1051	0.0352829	0.425658	FALSE	FALSE	Trans (>250 kb)			0.405909
ENSG00000079313	REXO1	19	p13.3	1815248	1848452	2.10509	0.035283	0.425658	FALSE	FALSE	Trans (>250 kb)			0.613089
ENSG00000258366	RTEL1	20	q13.33	62289163	62328416	2.10481	0.0353078	0.425658	FALSE	FALSE	Trans (>250 kb)			0.456604
ENSG00000148411	NACC2	9	q34.3	138898383	138987131	2.10352	0.0354205	0.425658	FALSE	FALSE	Trans (>250 kb)			0.870463
ENSG00000066777	ARFGEF1	8	q13.2	68085747	68255912	2.10338	0.0354322	0.425658	FALSE	FALSE	Trans (>250 kb)			0.636286
ENSG00000055163	CYFIP2	5	q33.3	156693089	156822606	2.10317	0.0354507	0.425658	FALSE	FALSE	Trans (>250 kb)			0.273223
ENSG00000143786	CNIH3	1	q42.12	224622362	224928251	2.1031	0.0354572	0.425658	FALSE	FALSE	Trans (>250 kb)			0.0368463
ENSG00000174996	KLC2	11	q13.2	66024765	66035331	2.10272	0.0354906	0.425658	FALSE	FALSE	Trans (>250 kb)			0.191531
ENSG00000184478	OR56A3	11	p15.4	5968570	5969591	2.10263	0.0354979	0.425658	FALSE	FALSE	Trans (>250 kb)			0.319418
ENSG00000126705	AHDC1	1	p36.11	27860546	27930942	2.10243	0.0355155	0.425658	FALSE	FALSE	Trans (>250 kb)			0.40031
ENSG00000163848	ZNF148	3	q21.2	124944405	125094198	2.10138	0.035608	0.426079	FALSE	FALSE	Trans (>250 kb)			0.366713
ENSG00000257923	CUX1	7	q22.1	101458959	101927249	2.10117	0.0356258	0.426079	FALSE	FALSE	Trans (>250 kb)			0.787371
ENSG00000036448	MYOM2	8	p23.3	1993155	2113475	2.10092	0.035648	0.426131	FALSE	FALSE	Trans (>250 kb)			0.758074
ENSG00000182771	GRID1	10	q23.2	87359312	88126250	2.0997	0.0357551	0.427154	FALSE	FALSE	Trans (>250 kb)			0.752175
ENSG00000073605	GSDMB	17	q12	38060848	38076107	2.09895	0.0358215	0.427399	FALSE	FALSE	Trans (>250 kb)			0.454805
ENSG00000135298	BAI3	6	q12	69345259	70099403	2.09866	0.0358466	0.427399	FALSE	FALSE	Trans (>250 kb)			0.211129
ENSG00000127952	STYXL1	7	q11.23	75625656	75677322	2.09787	0.0359169	0.427399	FALSE	FALSE	Trans (>250 kb)			0.314319
ENSG00000040199	PHLPP2	16	q22.2	71671738	71758604	2.09737	0.0359606	0.427399	FALSE	FALSE	Trans (>250 kb)			0.911159
ENSG00000128563	PRKRIP1	7	q22.1	102004319	102067123	2.09713	0.0359817	0.427399	FALSE	FALSE	Trans (>250 kb)			0.524498
ENSG00000170525	PFKFB3	10	p15.1	6186881	6277495	2.09578	0.0361019	0.427447	FALSE	FALSE	Trans (>250 kb)			0.10054
ENSG00000100401	RANGAP1	22	q13.2	41641615	41682255	2.09563	0.0361151	0.427447	FALSE	FALSE	Trans (>250 kb)			0.80097
ENSG00000107864	CPEB3	10	q23.32	93806449	94050844	2.09562	0.0361163	0.427447	FALSE	FALSE	Trans (>250 kb)			0.805469
ENSG00000173456	RNF26	11	q23.3	119205237	119208023	2.09532	0.0361429	0.427447	FALSE	FALSE	Trans (>250 kb)			0.293121
ENSG00000136935	GOLGA1	9	q33.3	127640646	127710771	2.09326	0.0363261	0.428821	FALSE	FALSE	Trans (>250 kb)			0.710879
ENSG00000179097	HTR1F	3	p11.1	88039846	88042919	2.092	0.0364389	0.429495	FALSE	FALSE	Trans (>250 kb)			0.925457
ENSG00000101940	WDR13	X	p11.23	48448430	48463581	2.09183	0.0364541	0.429495	FALSE	FALSE	Trans (>250 kb)
ENSG00000177200	CHD9	16	q12.2	53088945	53363062	2.09058	0.0365654	0.430172	FALSE	FALSE	Trans (>250 kb)			0.0459454
ENSG00000066933	MYO9A	15	q23	72114632	72410918	2.08942	0.0366697	0.430325	FALSE	FALSE	Trans (>250 kb)			0.0108489
ENSG00000132357	CARD6	5	p13.1	40841286	40860275	2.08935	0.0366762	0.430325	FALSE	FALSE	Trans (>250 kb)			0.670183
ENSG00000122122	SASH3	X	q26.1	128913955	128929177	2.08711	0.0368784	0.430891	FALSE	FALSE	Trans (>250 kb)
ENSG00000220256	AC093802.1	2	q37.3	240684554	240724577	2.08706	0.0368829	0.430891	FALSE	FALSE	Trans (>250 kb)			0.521798
ENSG00000145833	DDX46	5	q31.1	134094469	134190823	2.08698	0.0368898	0.430891	FALSE	FALSE	Trans (>250 kb)			0.00964904
ENSG00000166016	ABTB2	11	p13	34172535	34379555	2.08674	0.0369113	0.430891	FALSE	FALSE	Trans (>250 kb)			0.0279472
ENSG00000130703	OSBPL2	20	q13.33	60813580	60871268	2.08542	0.0370313	0.431485	FALSE	FALSE	Trans (>250 kb)			0.853665
ENSG00000170442	KRT86	12	q13.13	52643084	52702947	2.08515	0.0370556	0.431485	FALSE	FALSE	Trans (>250 kb)			0.135036
ENSG00000105063	PPP6R1	19	q13.42	55741148	55770363	2.08366	0.0371915	0.431994	FALSE	FALSE	Trans (>250 kb)			0.893061
ENSG00000088926	F11	4	q35.2	187187099	187210835	2.08299	0.0372518	0.4324	FALSE	FALSE	Trans (>250 kb)			0.642286
ENSG00000101935	AMMECR1	X	q23	109437414	109683461	2.08171	0.0373686	0.433144	FALSE	FALSE	Trans (>250 kb)
ENSG00000116337	AMPD2	1	p13.3	110158726	110174673	2.08133	0.0374035	0.433144	FALSE	FALSE	Trans (>250 kb)			0.524598
ENSG00000256188	TAS2R30	12	p13.2	11285557	11287243	2.08007	0.0375191	0.433721	FALSE	FALSE	Trans (>250 kb)			0.561394
ENSG00000141837	CACNA1A	19	p13.2	13317256	13734804	2.07905	0.0376128	0.434127	FALSE	FALSE	Trans (>250 kb)			0.0986401
ENSG00000154025	SLC5A10	17	p11.2	18853658	18925908	2.07896	0.0376214	0.434127	FALSE	FALSE	Trans (>250 kb)			0.942356
ENSG00000136720	HS6ST1	2	q14.3	128994290	129076151	2.0784	0.037673	0.434127	FALSE	FALSE	Trans (>250 kb)			0.932757
ENSG00000163013	FBXO41	2	p13.1	73481810	73511559	2.07808	0.0377018	0.434127	FALSE	FALSE	Trans (>250 kb)			0.232627
ENSG00000065457	ADAT1	16	q23.1	75630879	75657198	2.07799	0.0377105	0.434127	FALSE	FALSE	Trans (>250 kb)			0.90366
ENSG00000160993	ALKBH4	7	q22.1	102096685	102105323	2.0775	0.0377552	0.434146	FALSE	FALSE	Trans (>250 kb)			0.832967
ENSG00000170759	KIF5B	10	p11.22	32297938	32345359	2.07742	0.0377629	0.434146	FALSE	FALSE	Trans (>250 kb)			0.144836
ENSG00000172350	ABCG4	11	q23.3	119019722	119033360	2.07669	0.0378301	0.434295	FALSE	FALSE	Trans (>250 kb)			0.575892
ENSG00000103507	BCKDK	16	p11.2	31117428	31124110	2.07607	0.0378871	0.434295	FALSE	FALSE	Trans (>250 kb)			0.215428
ENSG00000113360	DROSHA	5	p13.3	31400604	31532303	2.07594	0.0378996	0.434295	FALSE	FALSE	Trans (>250 kb)			0.458704
ENSG00000141084	RANBP10	16	q22.1	67757005	67840555	2.07515	0.0379728	0.434578	FALSE	FALSE	Trans (>250 kb)			0.0125487
ENSG00000051825	MPHOSPH9	12	q24.31	123636867	123728561	2.07462	0.0380221	0.434617	FALSE	FALSE	Trans (>250 kb)			0.966953
ENSG00000185621	LMLN	3	q29	197687071	197770591	2.07391	0.0380879	0.434919	FALSE	FALSE	Trans (>250 kb)			0.99585
ENSG00000169946	ZFPM2	8	q23.1	106330920	106816760	2.07281	0.0381904	0.435358	FALSE	FALSE	Trans (>250 kb)			0.176632
ENSG00000153815	CMIP	16	q23.2	81478775	81745367	2.07175	0.038289	0.435834	FALSE	FALSE	Trans (>250 kb)			0.890161
ENSG00000010404	IDS	X	q28	148558521	148615470	2.07095	0.0383638	0.436088	FALSE	FALSE	Trans (>250 kb)
ENSG00000099308	MAST3	19	p13.11	18208603	18262502	2.07092	0.0383662	0.436088	FALSE	FALSE	Trans (>250 kb)			0.584692
ENSG00000067248	DHX29	5	q11.2	54552073	54603550	2.07078	0.0383793	0.436088	FALSE	FALSE	Trans (>250 kb)			0.226227
ENSG00000139182	CLSTN3	12	p13.31	7282294	7311541	2.067	0.0387344	0.43854	FALSE	FALSE	Trans (>250 kb)
ENSG00000081692	JMJD4	1	q42.13	227918126	227923112	2.06677	0.0387559	0.43854	FALSE	FALSE	Trans (>250 kb)			0.891461
ENSG00000100312	ACR	22	q13.33	51176624	51183762	2.06625	0.0388044	0.43854	FALSE	FALSE	Trans (>250 kb)			0.331317
ENSG00000172967	XKR3	22	q11.1	17264302	17302589	2.06569	0.0388579	0.43854	FALSE	FALSE	Trans (>250 kb)			0.914459
ENSG00000198707	CEP290	12	q21.32	88442793	88535993	2.06567	0.0388593	0.43854	FALSE	FALSE	Trans (>250 kb)			0.427607
ENSG00000164070	HSPA4L	4	q28.1	128702976	128761888	2.0655	0.0388754	0.43854	FALSE	FALSE	Trans (>250 kb)			0.218528
ENSG00000179046	TRIML2	4	q35.2	189012427	189030757	2.06437	0.0389822	0.43854	FALSE	FALSE	Trans (>250 kb)			0.943656
ENSG00000114268	PFKFB4	3	p21.31	48555117	48599448	2.06405	0.0390134	0.43854	FALSE	FALSE	Trans (>250 kb)			0.139536
ENSG00000163867	ZMYM6	1	p34.3	35449523	35497569	2.06318	0.0390952	0.43854	FALSE	FALSE	Trans (>250 kb)			0.742737
ENSG00000110497	AMBRA1	11	p11.2	46417964	46615675	2.06244	0.0391655	0.43854	FALSE	FALSE	Trans (>250 kb)			0.0640436
ENSG00000179364	PACS2	14	q32.33	105766900	105864484	2.06202	0.0392059	0.43854	FALSE	FALSE	Trans (>250 kb)			0.877962
ENSG00000116954	RRAGC	1	p34.3	39303870	39325495	2.06189	0.0392183	0.43854	FALSE	FALSE	Trans (>250 kb)			0.147435
ENSG00000150967	ABCB9	12	q24.31	123405498	123466196	2.0608	0.0393221	0.43854	FALSE	FALSE	Trans (>250 kb)			0.828467
ENSG00000167291	TBC1D16	17	q25.3	77906142	78009647	2.06063	0.0393386	0.43854	FALSE	FALSE	Trans (>250 kb)			0.473003
ENSG00000122390	NAA60	16	p13.3	3493611	3536963	2.0604	0.03936	0.43854	FALSE	FALSE	Trans (>250 kb)			0.79927
ENSG00000196843	ARID5A	2	q11.2	97202480	97218375	2.05993	0.0394053	0.43854	FALSE	FALSE	Trans (>250 kb)			0.785671
ENSG00000181240	SLC25A41	19	p13.3	6426048	6433790	2.05977	0.0394204	0.43854	FALSE	FALSE	Trans (>250 kb)			0.964154
ENSG00000084112	SSH1	12	q24.11	109176466	109251366	2.0596	0.0394367	0.43854	FALSE	FALSE	Trans (>250 kb)			0.99515
ENSG00000180104	EXOC3	5	p15.33	443273	472052	2.05943	0.0394532	0.43854	FALSE	FALSE	Trans (>250 kb)			0.467303
ENSG00000068400	GRIPAP1	X	p11.23	48830134	48858675	2.05882	0.0395114	0.438553	FALSE	FALSE	Trans (>250 kb)
ENSG00000140443	IGF1R	15	q26.3	99192200	99507759	2.05822	0.0395687	0.438553	FALSE	FALSE	Trans (>250 kb)			0.0884412
ENSG00000157873	TNFRSF14	1	p36.32	2487078	2496821	2.05802	0.0395887	0.438553	FALSE	FALSE	Trans (>250 kb)			0.0090491
ENSG00000120896	SORBS3	8	p21.3	22402499	22433301	2.05791	0.0395984	0.438553	FALSE	FALSE	Trans (>250 kb)			0.161734
ENSG00000160209	PDXK	21	q22.3	45138975	45182188	2.0575	0.0396381	0.438553	FALSE	FALSE	Trans (>250 kb)			0.625187
ENSG00000155749	ALS2CR12	2	q33.1	202152994	202222121	2.05652	0.0397324	0.438799	FALSE	FALSE	Trans (>250 kb)			0.140936
ENSG00000152430	BOLL	2	q33.1	198591603	198651486	2.0548	0.0398984	0.439418	FALSE	FALSE	Trans (>250 kb)			0.448705
ENSG00000094914	AAAS	12	q13.13	53701240	53718648	2.05479	0.0398994	0.439418	FALSE	FALSE	Trans (>250 kb)			0.580192
ENSG00000164096	C4orf3	4	q26	120218207	120225600	2.05404	0.0399718	0.439609	FALSE	FALSE	Trans (>250 kb)			0.70048
ENSG00000131409	LRRC4B	19	q13.33	51020149	51071302	2.05336	0.040038	0.439741	FALSE	FALSE	Trans (>250 kb)			0.709779
ENSG00000133858	ZFC3H1	12	q21.1	72003252	72061505	2.05238	0.0401327	0.440057	FALSE	FALSE	Trans (>250 kb)			0.540096
ENSG00000135119	RNFT2	12	q24.22	117176096	117291436	2.05096	0.040271	0.4404	FALSE	FALSE	Trans (>250 kb)			0.19673
ENSG00000160460	SPTBN4	19	q13.2	40972148	41082370	2.05007	0.0403573	0.4404	FALSE	FALSE	Trans (>250 kb)			0.947355
ENSG00000175471	MCTP1	5	q15	94039446	94620279	2.04909	0.040453	0.440644	FALSE	FALSE	Trans (>250 kb)			0.0970403
ENSG00000173230	GOLGB1	3	q13.33	121382046	121468602	2.04797	0.0405632	0.441163	FALSE	FALSE	Trans (>250 kb)			0.411709
ENSG00000147526	TACC1	8	p11.22	38585704	38710546	2.04768	0.0405916	0.441163	FALSE	FALSE	Trans (>250 kb)			0.453305
ENSG00000128829	EIF2AK4	15	q15.1	40226347	40327797	2.04756	0.0406027	0.441163	FALSE	FALSE	Trans (>250 kb)			0.428607
ENSG00000197858	GPAA1	8	q24.3	145137493	145141119	2.04739	0.0406194	0.441163	FALSE	FALSE	Trans (>250 kb)
ENSG00000157106	SMG1	16	p12.3	18816175	18937776	2.04654	0.0407032	0.441163	FALSE	FALSE	Trans (>250 kb)			0.944556
ENSG00000167971	CASKIN1	16	p13.3	2227184	2246526	2.04591	0.0407655	0.441246	FALSE	FALSE	Trans (>250 kb)			0.0759963
ENSG00000116299	KIAA1324	1	p13.3	109656301	109749401	2.04574	0.0407816	0.441246	FALSE	FALSE	Trans (>250 kb)			0.19953
ENSG00000079263	SP140	2	q37.1	231067826	231223762	2.04313	0.04104	0.441576	FALSE	FALSE	Trans (>250 kb)			0.156134
ENSG00000174529	TMEM81	1	q32.1	205052258	205053645	2.04299	0.041053	0.441576	FALSE	FALSE	Trans (>250 kb)			0.170733
ENSG00000135968	GCC2	2	q12.3	109065017	109125871	2.04257	0.0410951	0.441576	FALSE	FALSE	Trans (>250 kb)			0.0090491
ENSG00000158023	WDR66	12	q24.31	122355768	122441833	2.0425	0.0411016	0.441576	FALSE	FALSE	Trans (>250 kb)			0.343916
ENSG00000134686	PHC2	1	p35.1	33789224	33896653	2.04245	0.0411072	0.441576	FALSE	FALSE	Trans (>250 kb)			0.264824
ENSG00000137486	ARRB1	11	q13.4	74975226	75062873	2.04242	0.0411102	0.441576	FALSE	FALSE	Trans (>250 kb)			0.368413
ENSG00000184524	CEND1	11	p15.5	787104	790123	2.04191	0.0411605	0.441576	FALSE	FALSE	Trans (>250 kb)
ENSG00000196547	MAN2A2	15	q26.1	91445448	91465814	2.0415	0.0412013	0.441576	FALSE	FALSE	Trans (>250 kb)			0.612589
ENSG00000137802	MAPKBP1	15	q15.1	42066632	42120053	2.03996	0.0413541	0.442615	FALSE	FALSE	Trans (>250 kb)			0.865963
ENSG00000132570	PCBD2	5	q31.1	134240596	134343649	2.03934	0.0414158	0.442796	FALSE	FALSE	Trans (>250 kb)			0.655184
ENSG00000072195	SPEG	2	q35	220299568	220363009	2.03871	0.0414787	0.443155	FALSE	FALSE	Trans (>250 kb)			0.0152485
ENSG00000109756	RAPGEF2	4	q32.1	160025330	160281321	2.03844	0.0415059	0.443155	FALSE	FALSE	Trans (>250 kb)			0.769673
ENSG00000132330	SCLY	2	q37.3	238969530	239008054	2.03579	0.0417714	0.44485	FALSE	FALSE	Trans (>250 kb)			0.5042
ENSG00000100055	CYTH4	22	q13.1	37678068	37711382	2.03578	0.0417721	0.44485	FALSE	FALSE	Trans (>250 kb)			0.855764
ENSG00000214265	SNURF	15	q11.2	25200181	25245423	2.03464	0.041887	0.445715	FALSE	FALSE	Trans (>250 kb)			0.483602
ENSG00000160959	LRRC14	8	q24.3	145743376	145750557	2.03359	0.0419933	0.446515	FALSE	FALSE	Trans (>250 kb)			0.19563
ENSG00000136848	DAB2IP	9	q33.2	124329336	124547809	2.0326	0.0420932	0.447252	FALSE	FALSE	Trans (>250 kb)			0.69668
ENSG00000166311	SMPD1	11	p15.4	6411655	6416228	2.03243	0.0421106	0.447252	FALSE	FALSE	Trans (>250 kb)			0.166833
ENSG00000174744	BRMS1	11	q13.2	66104804	66112596	2.03183	0.0421706	0.447747	FALSE	FALSE	Trans (>250 kb)			0.0290471
ENSG00000169992	NLGN2	17	p13.1	7308193	7323179	2.03086	0.0422689	0.448597	FALSE	FALSE	Trans (>250 kb)			0.0291471
ENSG00000198722	UNC13B	9	p13.3	35161999	35405335	2.02851	0.0425079	0.449359	FALSE	FALSE	Trans (>250 kb)			0.881762
ENSG00000137601	NEK1	4	q33	170314426	170533780	2.02803	0.0425576	0.449359	FALSE	FALSE	Trans (>250 kb)			1.03259e-05
ENSG00000186118	TEX38	1	p33	47134527	47139266	2.02688	0.0426743	0.449359	FALSE	FALSE	Trans (>250 kb)			0.373513
ENSG00000102870	ZNF629	16	p11.2	30789778	30798523	2.02678	0.0426848	0.449359	FALSE	FALSE	Trans (>250 kb)			0.161234
ENSG00000136929	HEMGN	9	q22.33	100689073	100707138	2.02667	0.0426959	0.449359	FALSE	FALSE	Trans (>250 kb)			0.891161
ENSG00000008394	MGST1	12	p12.3	16500076	16762193	2.02629	0.0427352	0.449359	FALSE	FALSE	Trans (>250 kb)			0.0511449
ENSG00000103024	NME3	16	p13.3	1820287	1821731	2.02616	0.0427484	0.449359	FALSE	FALSE	Trans (>250 kb)			0.465803
ENSG00000197070	ARRDC1	9	q34.3	140500106	140509812	2.02613	0.0427516	0.449359	FALSE	FALSE	Trans (>250 kb)			0.776472
ENSG00000104142	VPS18	15	q15.1	41186628	41196173	2.026	0.0427647	0.449359	FALSE	FALSE	Trans (>250 kb)			0.842566
ENSG00000185591	SP1	12	q13.13	53773960	53810230	2.02425	0.0429443	0.449759	FALSE	FALSE	Trans (>250 kb)			0.284622
ENSG00000180900	SCRIB	8	q24.3	144873090	144897549	2.02371	0.0430005	0.449902	FALSE	FALSE	Trans (>250 kb)			0.406809
ENSG00000114127	XRN1	3	q23	142025449	142166904	2.02293	0.0430807	0.450299	FALSE	FALSE	Trans (>250 kb)			0.162134
ENSG00000139112	GABARAPL1	12	p13.2	10365057	10375727	2.02177	0.0432001	0.450299	FALSE	FALSE	Trans (>250 kb)			0.580792
ENSG00000130758	MAP3K10	19	q13.2	40697651	40721482	2.02168	0.0432095	0.450299	FALSE	FALSE	Trans (>250 kb)			0.922158
ENSG00000146083	RNF44	5	q35.2	175953698	175965026	2.02126	0.0432533	0.450299	FALSE	FALSE	Trans (>250 kb)			0.0266473
ENSG00000213901	SLC23A3	2	q35	219940051	220035549	2.01905	0.0434818	0.450783	FALSE	FALSE	Trans (>250 kb)			0.505599
ENSG00000124104	SNX21	20	q13.12	44462449	44471914	2.01832	0.0435583	0.450783	FALSE	FALSE	Trans (>250 kb)			0.742576
ENSG00000069696	DRD4	11	p15.5	637293	640706	2.01786	0.0436062	0.450783	FALSE	FALSE	Trans (>250 kb)			0.680582
ENSG00000142961	MOB3C	1	p33	47073387	47082563	2.01762	0.0436311	0.450783	FALSE	FALSE	Trans (>250 kb)			0.286021
ENSG00000136699	SMPD4	2	q21.1	130908981	130940323	2.01694	0.0437015	0.4509	FALSE	FALSE	Trans (>250 kb)			0.582992
ENSG00000131711	MAP1B	5	q13.2	71403061	71505395	2.01691	0.0437048	0.4509	FALSE	FALSE	Trans (>250 kb)			0.877062
ENSG00000134668	SPOCD1	1	p35.2	32256023	32281652	2.01673	0.0437234	0.4509	FALSE	FALSE	Trans (>250 kb)			0.29822
ENSG00000147421	HMBOX1	8	p21.1	28747911	28922281	2.01546	0.0438565	0.451269	FALSE	FALSE	Trans (>250 kb)			0.707179
ENSG00000174197	MGA	15	q15.1	41913422	42062141	2.01533	0.0438705	0.451269	FALSE	FALSE	Trans (>250 kb)			0.740976
ENSG00000126934	MAP2K2	19	p13.3	4090319	4124126	2.01463	0.0439431	0.451396	FALSE	FALSE	Trans (>250 kb)			0.636686
ENSG00000165671	NSD1	5	q35.2	176560026	176727216	2.01412	0.0439972	0.451712	FALSE	FALSE	Trans (>250 kb)			0.119438
ENSG00000105821	DNAJC2	7	q22.1	102952921	102985320	2.01223	0.0441958	0.452634	FALSE	FALSE	Trans (>250 kb)			0.266723
ENSG00000139613	SMARCC2	12	q13.2	56556767	56583351	2.0121	0.0442092	0.452634	FALSE	FALSE	Trans (>250 kb)			0.990151
ENSG00000175105	ZNF654	3	p11.1	88188254	88193815	2.01056	0.0443724	0.452802	FALSE	FALSE	Trans (>250 kb)			0.813069
ENSG00000160326	SLC2A6	9	q34.2	136336217	136344259	2.01054	0.0443738	0.452802	FALSE	FALSE	Trans (>250 kb)
ENSG00000137857	DUOX1	15	q21.1	45422131	45457774	2.01029	0.0444002	0.452802	FALSE	FALSE	Trans (>250 kb)			0.827767
ENSG00000164867	NOS3	7	q36.1	150688083	150711676	2.00758	0.0446877	0.45412	FALSE	FALSE	Trans (>250 kb)			0.059944
ENSG00000173517	PEAK1	15	q24.3	77400471	77712486	2.00691	0.0447589	0.45412	FALSE	FALSE	Trans (>250 kb)			0.121138
ENSG00000108510	MED13	17	q23.2	60019966	60142643	2.00634	0.0448198	0.45412	FALSE	FALSE	Trans (>250 kb)			0.130537
ENSG00000137261	KIAA0319	6	p22.3	24544332	24646383	2.00615	0.0448404	0.45412	FALSE	FALSE	Trans (>250 kb)			0.512399
ENSG00000107581	EIF3A	10	q26.11	120794356	120840316	2.00593	0.0448632	0.45412	FALSE	FALSE	Trans (>250 kb)			0.351315
ENSG00000197540	GZMM	19	p13.3	544034	549919	2.00525	0.0449368	0.45412	FALSE	FALSE	Trans (>250 kb)
ENSG00000105426	PTPRS	19	p13.3	5158506	5340814	2.00511	0.0449509	0.45412	FALSE	FALSE	Trans (>250 kb)			0.879262
ENSG00000154122	ANKH	5	p15.2	14704910	14871887	2.00497	0.0449662	0.45412	FALSE	FALSE	Trans (>250 kb)			0.206729
ENSG00000105204	DYRK1B	19	q13.2	40315990	40324841	2.00487	0.0449768	0.45412	FALSE	FALSE	Trans (>250 kb)			0.908859
ENSG00000181215	C4orf50	4	p16.2	5958845	5991545	2.00413	0.0450561	0.454745	FALSE	FALSE	Trans (>250 kb)			0.247625
ENSG00000153317	ASAP1	8	q24.21	131064353	131455906	2.00326	0.0451493	0.454898	FALSE	FALSE	Trans (>250 kb)			0.485601
ENSG00000198157	HMGN5	X	q21.1	80369200	80457441	2.00262	0.0452184	0.454898	FALSE	FALSE	Trans (>250 kb)
ENSG00000157214	STEAP2	7	q21.13	89796904	89867451	2.00253	0.0452275	0.454898	FALSE	FALSE	Trans (>250 kb)			0.327817
ENSG00000119906	FAM178A	10	q24.31	102672326	102724893	2.00162	0.045326	0.454898	FALSE	FALSE	Trans (>250 kb)			0.568193
ENSG00000072518	MARK2	11	q13.1	63606400	63678491	2.00102	0.0453906	0.454898	FALSE	FALSE	Trans (>250 kb)			0.00334967
ENSG00000184163	FAM132A	1	p36.33	1177826	1182102	2.00081	0.0454125	0.454937	FALSE	FALSE	Trans (>250 kb)
ENSG00000067225	PKM	15	q23	72491370	72524164	1.99976	0.0455264	0.45542	FALSE	FALSE	Trans (>250 kb)			0.00834917
ENSG00000108840	HDAC5	17	q21.31	42154114	42201070	1.99876	0.0456342	0.455737	FALSE	FALSE	Trans (>250 kb)			0.10144
ENSG00000166025	AMOTL1	11	q21	94439597	94609918	1.99851	0.0456617	0.455737	FALSE	FALSE	Trans (>250 kb)			0.583092
ENSG00000133835	HSD17B4	5	q23.1	118788138	118972894	1.99593	0.045942	0.456305	FALSE	FALSE	Trans (>250 kb)			0.590091
ENSG00000146540	C7orf50	7	p22.3	1036622	1177896	1.9954	0.0459988	0.456305	FALSE	FALSE	Trans (>250 kb)			0.737976
ENSG00000147873	IFNA5	9	p21.3	21304613	21305312	1.99538	0.0460013	0.456305	FALSE	FALSE	Trans (>250 kb)			0.741176
ENSG00000196588	MKL1	22	q13.2	40806285	41032706	1.99522	0.0460185	0.456305	FALSE	FALSE	Trans (>250 kb)			0.0277472
ENSG00000074964	ARHGEF10L	1	p36.13	17866330	18024369	1.99448	0.0460994	0.456305	FALSE	FALSE	Trans (>250 kb)			0.847465
ENSG00000132535	DLG4	17	p13.1	7093209	7123021	1.99438	0.0461105	0.456305	FALSE	FALSE	Trans (>250 kb)			0.0994401
ENSG00000131778	CHD1L	1	q21.1	146714291	146767443	1.99396	0.0461567	0.456305	FALSE	FALSE	Trans (>250 kb)			0.0170483
ENSG00000147133	TAF1	X	q13.1	70586114	70752224	1.99378	0.046176	0.456305	FALSE	FALSE	Trans (>250 kb)
ENSG00000177548	RABEP2	16	p11.2	28915742	28947847	1.99329	0.0462301	0.456305	FALSE	FALSE	Trans (>250 kb)			0.327617
ENSG00000106018	VIPR2	7	q36.3	158820866	158937649	1.99316	0.0462441	0.456305	FALSE	FALSE	Trans (>250 kb)			0.69658
ENSG00000119285	HEATR1	1	q43	236712305	236767804	1.9915	0.0464264	0.457728	FALSE	FALSE	Trans (>250 kb)			0.00544946
ENSG00000153922	CHD1	5	q21.1	98190908	98262240	1.99095	0.0464865	0.457925	FALSE	FALSE	Trans (>250 kb)			0.244026
ENSG00000214360	EFCAB9	5	q35.1	171621176	171630456	1.99091	0.046491	0.457925	FALSE	FALSE	Trans (>250 kb)			0.360714
ENSG00000163625	WDFY3	4	q21.23	85590704	85887544	1.98675	0.04695	0.460332	FALSE	FALSE	Trans (>250 kb)			0.0418458
ENSG00000161682	FAM171A2	17	q21.31	42430583	42441243	1.9867	0.0469556	0.460332	FALSE	FALSE	Trans (>250 kb)			0.29932
ENSG00000196074	SYCP2	20	q13.33	58438618	58508710	1.98665	0.0469607	0.460332	FALSE	FALSE	Trans (>250 kb)			0.867763
ENSG00000039123	SKIV2L2	5	q11.2	54603588	54721409	1.98558	0.0470797	0.460856	FALSE	FALSE	Trans (>250 kb)			0.194431
ENSG00000135248	FAM71F1	7	q32.1	128349115	128371797	1.98539	0.0471007	0.460856	FALSE	FALSE	Trans (>250 kb)			0.234227
ENSG00000184678	HIST2H2BE	1	q21.2	149856010	149858232	1.9852	0.0471223	0.460856	FALSE	FALSE	Trans (>250 kb)			0.240726
ENSG00000111737	RAB35	12	q24.23	120532899	120555306	1.98479	0.0471683	0.460856	FALSE	FALSE	Trans (>250 kb)			0.0531447
ENSG00000147596	PRDM14	8	q13.3	70963886	70983928	1.98232	0.0474437	0.462706	FALSE	FALSE	Trans (>250 kb)			0.394911
ENSG00000197892	KIF13B	8	p12	28924796	29120641	1.98182	0.047499	0.462834	FALSE	FALSE	Trans (>250 kb)			0.907759
ENSG00000144036	EXOC6B	2	p13.2	72403113	73053170	1.98178	0.0475039	0.462834	FALSE	FALSE	Trans (>250 kb)			0.648485
ENSG00000143882	ATP6V1C2	2	p25.1	10861775	10925236	1.98159	0.0475256	0.462834	FALSE	FALSE	Trans (>250 kb)			0.0116488
ENSG00000131653	TRAF7	16	p13.3	2205699	2228130	1.97962	0.0477457	0.464044	FALSE	FALSE	Trans (>250 kb)			0.323318
ENSG00000110400	PVRL1	11	q23.3	119494120	119599794	1.97919	0.0477947	0.464044	FALSE	FALSE	Trans (>250 kb)			0.69938
ENSG00000185519	FAM131C	1	p36.13	16384264	16400127	1.97866	0.0478546	0.464287	FALSE	FALSE	Trans (>250 kb)			0.0619438
ENSG00000067221	STOML1	15	q24.1	74275547	74286963	1.97852	0.0478703	0.464287	FALSE	FALSE	Trans (>250 kb)			0.459504
ENSG00000167716	WDR81	17	p13.3	1619817	1641893	1.97677	0.0480681	0.464514	FALSE	FALSE	Trans (>250 kb)			0.428607
ENSG00000162599	NFIA	1	p31.3	61330931	61928465	1.97668	0.0480776	0.464514	FALSE	FALSE	Trans (>250 kb)			0.767573
ENSG00000116198	CEP104	1	p36.32	3728645	3773778	1.97645	0.0481043	0.464514	FALSE	FALSE	Trans (>250 kb)			0.770373
ENSG00000164647	STEAP1	7	q21.13	89783689	89794143	1.97574	0.0481847	0.464761	FALSE	FALSE	Trans (>250 kb)			0.215928
ENSG00000156515	HK1	10	q22.1	71029740	71161638	1.97456	0.0483178	0.465213	FALSE	FALSE	Trans (>250 kb)			0.320218
ENSG00000114107	CEP70	3	q22.3	138213186	138313380	1.97394	0.048389	0.465521	FALSE	FALSE	Trans (>250 kb)			0.870063
ENSG00000141252	VPS53	17	p13.3	411908	624957	1.97288	0.0485088	0.466021	FALSE	FALSE	Trans (>250 kb)			0.187731
ENSG00000173171	MTX1	1	q22	155178490	155183615	1.97206	0.0486026	0.466117	FALSE	FALSE	Trans (>250 kb)			0.0289471
ENSG00000170122	FOXD4	9	p24.3	116237	118417	1.97202	0.0486069	0.466117	FALSE	FALSE	Trans (>250 kb)			0.0627734
ENSG00000132612	VPS4A	16	q22.1	69345259	69358949	1.9712	0.0487007	0.466352	FALSE	FALSE	Trans (>250 kb)			0.331217
ENSG00000146904	EPHA1	7	q35	143087382	143105985	1.97032	0.0488015	0.466831	FALSE	FALSE	Trans (>250 kb)			0.317818
ENSG00000236446	CT47B1	X	q24	120006457	120009779	1.97017	0.0488192	0.466831	FALSE	FALSE	Trans (>250 kb)
ENSG00000067596	DHX8	17	q21.31	41561233	41621831	1.9695	0.048896	0.467058	FALSE	FALSE	Trans (>250 kb)			0.967653
ENSG00000146360	GPR6	6	q21	110299514	110301921	1.9687	0.0489873	0.467068	FALSE	FALSE	Trans (>250 kb)			0.425707
ENSG00000185352	HS6ST3	13	q32.1	96743093	97485671	1.96816	0.0490494	0.467068	FALSE	FALSE	Trans (>250 kb)			0.672083
ENSG00000130779	CLIP1	12	q24.31	122755979	122907179	1.96743	0.0491342	0.467107	FALSE	FALSE	Trans (>250 kb)			0.562994
ENSG00000152467	ZSCAN1	19	q13.43	58545400	58565999	1.96631	0.0492632	0.467451	FALSE	FALSE	Trans (>250 kb)			0.816668
ENSG00000141577	AZI1	17	q25.3	79163393	79196799	1.9661	0.0492867	0.467451	FALSE	FALSE	Trans (>250 kb)			0.223128
ENSG00000166272	WBP1L	10	q24.32	104503727	104576021	1.9645	0.0494726	0.468658	FALSE	FALSE	Trans (>250 kb)			0.316118
ENSG00000267952	CTD-2207O23.12	19	p13.2	7571938	7584508	1.96403	0.0495269	0.468974	FALSE	FALSE	Trans (>250 kb)			0.872463
ENSG00000120029	C10orf76	10	q24.32	103605356	103815950	1.96177	0.0497896	0.470378	FALSE	FALSE	Trans (>250 kb)			0.670683
ENSG00000115355	CCDC88A	2	p16.1	55514978	55647057	1.96161	0.0498077	0.470378	FALSE	FALSE	Trans (>250 kb)			0.448105
ENSG00000132881	RSG1	1	p36.13	16558195	16563657	1.96152	0.0498187	0.470378	FALSE	FALSE	Trans (>250 kb)			0.0848415
ENSG00000198853	RUSC2	9	p13.3	35490124	35561895	1.96116	0.0498602	0.470496	FALSE	FALSE	Trans (>250 kb)			0.369713
ENSG00000133216	EPHB2	1	p36.12	23037332	23241818	1.96067	0.0499176	0.470844	FALSE	FALSE	Trans (>250 kb)			0.244526
ENSG00000204421	LY6G6C	6	p21.33	31686425	31689622	1.96006	0.0499882	0.471344	FALSE	FALSE	Trans (>250 kb)			0.0159484
ENSG00000109466	KLHL2	4	q32.3	166128770	166244308	1.95937	0.0500689	0.471913	FALSE	FALSE	Trans (>250 kb)			0.639386
ENSG00000174151	CYB561D1	1	p13.3	110036674	110045554	1.95863	0.0501566	0.471993	FALSE	FALSE	Trans (>250 kb)			0.991651
ENSG00000204657	OR2H2	6	p22.1	29555683	29556745	1.95818	0.0502093	0.472304	FALSE	FALSE	Trans (>250 kb)			0.742076
ENSG00000113615	SEC24A	5	q31.1	133984479	134063513	1.95798	0.0502325	0.472304	FALSE	FALSE	Trans (>250 kb)			0.0188481
ENSG00000213638	ADAT3	19	p13.3	1905377	1913444	1.9575	0.0502884	0.472592	FALSE	FALSE	Trans (>250 kb)			0.864664
ENSG00000068120	COASY	17	q21.2	40713485	40718295	1.95533	0.0505438	0.472755	FALSE	FALSE	Trans (>250 kb)			0.709479
ENSG00000067836	ROGDI	16	p13.3	4846969	4852951	1.95512	0.0505684	0.472755	FALSE	FALSE	Trans (>250 kb)			0.59709
ENSG00000144406	UNC80	2	q34	210636717	210864024	1.95499	0.0505842	0.472755	FALSE	FALSE	Trans (>250 kb)			0.752175
ENSG00000002822	MAD1L1	7	p22.3	1855429	2272878	1.95443	0.0506504	0.472755	FALSE	FALSE	Trans (>250 kb)			0.674583
ENSG00000149823	VPS51	11	q13.1	64856796	64879332	1.95436	0.0506587	0.472755	FALSE	FALSE	Trans (>250 kb)			0.392011
ENSG00000153147	SMARCA5	4	q31.21	144434616	144478639	1.95432	0.0506634	0.472755	FALSE	FALSE	Trans (>250 kb)			0.855764
ENSG00000077150	NFKB2	10	q24.32	104153867	104162281	1.954	0.0507011	0.472755	FALSE	FALSE	Trans (>250 kb)			0.360414
ENSG00000179134	SAMD4B	19	q13.2	39833036	39876350	1.95347	0.0507642	0.472755	FALSE	FALSE	Trans (>250 kb)			0.747875
ENSG00000154438	ASZ1	7	q31.2	117003276	117068177	1.95335	0.0507786	0.472755	FALSE	FALSE	Trans (>250 kb)			0.0422458
ENSG00000227500	SCAMP4	19	p13.3	1905213	1926016	1.95325	0.0507905	0.472755	FALSE	FALSE	Trans (>250 kb)			0.784772
ENSG00000130669	PAK4	19	q13.2	39616410	39673456	1.95229	0.0509038	0.47348	FALSE	FALSE	Trans (>250 kb)			0.718478
ENSG00000037637	FBXO42	1	p36.13	16573334	16678949	1.95121	0.0510315	0.473515	FALSE	FALSE	Trans (>250 kb)			0.326217
ENSG00000132466	ANKRD17	4	q13.3	73939093	74124515	1.95018	0.0511546	0.474147	FALSE	FALSE	Trans (>250 kb)			0.285821
ENSG00000144040	SFXN5	2	p13.2	73169165	73302747	1.95005	0.0511704	0.474147	FALSE	FALSE	Trans (>250 kb)			0.606589
ENSG00000197081	IGF2R	6	q25.3	160390131	160534539	1.94967	0.051216	0.474321	FALSE	FALSE	Trans (>250 kb)			0.917558
ENSG00000110713	NUP98	11	p15.4	3692313	3819022	1.94946	0.0512411	0.474321	FALSE	FALSE	Trans (>250 kb)			0.925557
ENSG00000137825	ITPKA	15	q15.1	41785591	41795747	1.94858	0.0513458	0.474949	FALSE	FALSE	Trans (>250 kb)			0.922658
ENSG00000047936	ROS1	6	q22.1	117609463	117747018	1.94767	0.051454	0.475163	FALSE	FALSE	Trans (>250 kb)			0.687081
ENSG00000125510	OPRL1	20	q13.33	62711526	62731996	1.94762	0.0514608	0.475163	FALSE	FALSE	Trans (>250 kb)			0.265523
ENSG00000174243	DDX23	12	q13.12	49223547	49246625	1.94683	0.0515557	0.475417	FALSE	FALSE	Trans (>250 kb)			0.892861
ENSG00000141965	FEM1A	19	p13.3	4791728	4795571	1.94625	0.0516244	0.475469	FALSE	FALSE	Trans (>250 kb)			0.623088
ENSG00000148842	CNNM2	10	q24.32	104678050	104849978	1.94599	0.0516555	0.475469	FALSE	FALSE	Trans (>250 kb)			0.115038
ENSG00000104969	SGTA	19	p13.3	2754712	2783369	1.94454	0.0518308	0.475771	FALSE	FALSE	Trans (>250 kb)			0.30332
ENSG00000115677	HDLBP	2	q37.3	242166679	242256476	1.94425	0.051865	0.475771	FALSE	FALSE	Trans (>250 kb)			0.0578442
ENSG00000110697	PITPNM1	11	q13.2	67259239	67273734	1.94403	0.0518913	0.475771	FALSE	FALSE	Trans (>250 kb)			0.338116
ENSG00000144278	GALNT13	2	q23.3	154728426	155310361	1.94381	0.051918	0.475771	FALSE	FALSE	Trans (>250 kb)			0.635986
ENSG00000167632	TRAPPC9	8	q24.3	140742586	141468678	1.94362	0.0519414	0.475771	FALSE	FALSE	Trans (>250 kb)			0.460804
ENSG00000021776	AQR	15	q14	35147732	35262040	1.9435	0.0519553	0.475771	FALSE	FALSE	Trans (>250 kb)			0.831067
ENSG00000122375	OPN4	10	q23.2	88414314	88426605	1.94301	0.0520154	0.475771	FALSE	FALSE	Trans (>250 kb)			0.307819
ENSG00000129351	ILF3	19	p13.2	10764937	10803093	1.94214	0.0521202	0.476515	FALSE	FALSE	Trans (>250 kb)			0.4994
ENSG00000070182	SPTB	14	q23.3	65213002	65346601	1.94193	0.0521459	0.47653	FALSE	FALSE	Trans (>250 kb)			0.158134
ENSG00000051382	PIK3CB	3	q22.3	138372860	138553780	1.9402	0.0523554	0.477775	FALSE	FALSE	Trans (>250 kb)			0.915958
ENSG00000156049	GNA14	9	q21.2	80037995	80263223	1.94015	0.052362	0.477775	FALSE	FALSE	Trans (>250 kb)			0.0982402
ENSG00000105220	GPI	19	q13.11	34850385	34893061	1.94002	0.0523776	0.477775	FALSE	FALSE	Trans (>250 kb)			0.483202
ENSG00000143502	SUSD4	1	q41	223394161	223537544	1.93879	0.0525269	0.478872	FALSE	FALSE	Trans (>250 kb)			0.782772
ENSG00000163565	IFI16	1	q23.1	158969758	159024945	1.93743	0.0526924	0.479707	FALSE	FALSE	Trans (>250 kb)			0.437106
ENSG00000160712	IL6R	1	q21.3	154377669	154441926	1.93663	0.0527908	0.479816	FALSE	FALSE	Trans (>250 kb)			0.29782
ENSG00000171509	RXFP1	4	q32.1	159236463	159574524	1.93504	0.0529856	0.480698	FALSE	FALSE	Trans (>250 kb)			0.811069
ENSG00000136830	FAM129B	9	q34.11	130267618	130341268	1.9336	0.0531619	0.481327	FALSE	FALSE	Trans (>250 kb)			0.487601
ENSG00000158669	AGPAT6	8	p11.21	41434706	41482520	1.93355	0.0531685	0.481327	FALSE	FALSE	Trans (>250 kb)			0.558494
ENSG00000214050	FBXO16	8	p21.1	28205804	28347835	1.9334	0.0531867	0.481327	FALSE	FALSE	Trans (>250 kb)			0.955154
ENSG00000134109	EDEM1	3	p26.1	5229331	5261642	1.93267	0.0532764	0.481477	FALSE	FALSE	Trans (>250 kb)			0.868163
ENSG00000154305	MIA3	1	q41	222791428	222841354	1.93226	0.0533276	0.481477	FALSE	FALSE	Trans (>250 kb)			0.794571
ENSG00000164535	DAGLB	7	p22.1	6448757	6523821	1.93196	0.0533639	0.481477	FALSE	FALSE	Trans (>250 kb)			0.322618
ENSG00000106638	TBL2	7	q11.23	72983262	72993121	1.93181	0.0533831	0.481477	FALSE	FALSE	Trans (>250 kb)			0.852165
ENSG00000159733	ZFYVE28	4	p16.3	2271309	2420390	1.93179	0.0533852	0.481477	FALSE	FALSE	Trans (>250 kb)			0.154735
ENSG00000162402	USP24	1	p32.3	55532032	55680786	1.9312	0.053458	0.481578	FALSE	FALSE	Trans (>250 kb)			0.280522
ENSG00000227051	C14orf132	14	q32.2	96505661	96560417	1.9305	0.0535455	0.481731	FALSE	FALSE	Trans (>250 kb)			0.605289
ENSG00000076356	PLXNA2	1	q32.2	208195587	208417665	1.93007	0.0535987	0.481814	FALSE	FALSE	Trans (>250 kb)			0.612389
ENSG00000104524	PYCRL	8	q24.3	144686083	144691943	1.9295	0.053669	0.482215	FALSE	FALSE	Trans (>250 kb)			0.364314
ENSG00000160685	ZBTB7B	1	q21.3	154975127	154990998	1.92883	0.053752	0.482565	FALSE	FALSE	Trans (>250 kb)			0.29582
ENSG00000187806	TMEM202	15	q23	72690614	72700370	1.92843	0.0538019	0.482565	FALSE	FALSE	Trans (>250 kb)			0.112939
ENSG00000086015	MAST2	1	p34.1	46252659	46501796	1.92841	0.0538037	0.482565	FALSE	FALSE	Trans (>250 kb)			0.59539
ENSG00000184481	FOXO4	X	q13.1	70316047	70323385	1.9274	0.0539296	0.482721	FALSE	FALSE	Trans (>250 kb)
ENSG00000236980	C3orf84	3	p21.31	49215065	49229291	1.92717	0.0539588	0.482721	FALSE	FALSE	Trans (>250 kb)			0.114839
ENSG00000163930	BAP1	3	p21.1	52435029	52444366	1.92615	0.0540859	0.483154	FALSE	FALSE	Trans (>250 kb)			0.166433
ENSG00000132879	FBXO44	1	p36.22	11714432	11723384	1.92567	0.0541455	0.483154	FALSE	FALSE	Trans (>250 kb)			0.726477
ENSG00000160767	FAM189B	1	q22	155216996	155225274	1.92537	0.0541827	0.483154	FALSE	FALSE	Trans (>250 kb)			0.0276472
ENSG00000100034	PPM1F	22	q11.22	22273793	22307209	1.92516	0.0542092	0.483154	FALSE	FALSE	Trans (>250 kb)			0.0293471
ENSG00000070808	CAMK2A	5	q32	149599054	149669854	1.92508	0.0542192	0.483154	FALSE	FALSE	Trans (>250 kb)			0.416708
ENSG00000110917	MLEC	12	q24.31	121124672	121139667	1.92465	0.0542728	0.483154	FALSE	FALSE	Trans (>250 kb)			0.409209
ENSG00000176635	HORMAD2	22	q12.2	30476163	30573064	1.92455	0.0542862	0.483154	FALSE	FALSE	Trans (>250 kb)			0.739976
ENSG00000198265	HELZ	17	q24.2	65066554	65242105	1.92407	0.0543461	0.483154	FALSE	FALSE	Trans (>250 kb)			0.0511449
ENSG00000132128	LRRC41	1	p34.1	46726868	46769280	1.92281	0.0545036	0.483154	FALSE	FALSE	Trans (>250 kb)			0.769173
ENSG00000141002	TCF25	16	q24.3	89940000	89977792	1.92273	0.0545137	0.483154	FALSE	FALSE	Trans (>250 kb)			0.191731
ENSG00000108883	EFTUD2	17	q21.31	42927311	42977030	1.92199	0.0546076	0.483154	FALSE	FALSE	Trans (>250 kb)			0.158934
ENSG00000142327	RNPEPL1	2	q37.3	241505221	241520789	1.92171	0.0546417	0.483154	FALSE	FALSE	Trans (>250 kb)			0.519298
ENSG00000167965	MLST8	16	p13.3	2254249	2259417	1.9217	0.054643	0.483154	FALSE	FALSE	Trans (>250 kb)
ENSG00000125910	S1PR4	19	p13.3	3172344	3180329	1.92128	0.0546962	0.483154	FALSE	FALSE	Trans (>250 kb)			0.113239
ENSG00000263620	RP11-599B13.6	17	p13.1	8054134	8066293	1.9207	0.0547693	0.483376	FALSE	FALSE	Trans (>250 kb)			0.0291471
ENSG00000123360	PDE1B	12	q13.2	54943134	54973023	1.92065	0.0547757	0.483376	FALSE	FALSE	Trans (>250 kb)			0.153235
ENSG00000117174	ZNHIT6	1	p22.3	86115106	86174116	1.92007	0.054849	0.483783	FALSE	FALSE	Trans (>250 kb)			0.4997
ENSG00000105701	FKBP8	19	p13.11	18642561	18654887	1.91844	0.0550556	0.484681	FALSE	FALSE	Trans (>250 kb)			0.30462
ENSG00000196632	WNK3	X	p11.22	54219256	54385075	1.91745	0.0551811	0.484681	FALSE	FALSE	Trans (>250 kb)
ENSG00000116984	MTR	1	q43	236958610	237067281	1.91686	0.0552556	0.484681	FALSE	FALSE	Trans (>250 kb)			0.730977
ENSG00000156011	PSD3	8	p22	18384811	18942240	1.91673	0.0552719	0.484681	FALSE	FALSE	Trans (>250 kb)			0.554795
ENSG00000196754	S100A2	1	q21.3	153533584	153540366	1.91605	0.0553592	0.484681	FALSE	FALSE	Trans (>250 kb)			0.10384
ENSG00000197653	DNAH10	12	q24.31	124247042	124420753	1.91601	0.0553633	0.484681	FALSE	FALSE	Trans (>250 kb)			0.358714
ENSG00000267059	UQCR11	19	p13.3	1578338	1605444	1.91579	0.0553917	0.484681	FALSE	FALSE	Trans (>250 kb)			0.743076
ENSG00000135956	TMEM127	2	q11.2	96914254	96931732	1.91484	0.0555134	0.484681	FALSE	FALSE	Trans (>250 kb)			0.958054
ENSG00000169641	LUZP1	1	p36.12	23410516	23504301	1.91462	0.0555407	0.484681	FALSE	FALSE	Trans (>250 kb)			0.243926
ENSG00000160949	TONSL	8	q24.3	145654165	145669827	1.91413	0.055603	0.484681	FALSE	FALSE	Trans (>250 kb)			0.70398
ENSG00000089057	SLC23A2	20	p13	4833002	4990939	1.91382	0.0556432	0.484681	FALSE	FALSE	Trans (>250 kb)			0.89966
ENSG00000089682	RBM41	X	q22.3	106307650	106362057	1.91323	0.0557187	0.484681	FALSE	FALSE	Trans (>250 kb)
ENSG00000165752	STK32C	10	q26.3	134020996	134145351	1.91318	0.0557256	0.484681	FALSE	FALSE	Trans (>250 kb)			0.0185481
ENSG00000023228	NDUFS1	2	q33.3	206979541	207024327	1.91315	0.0557291	0.484681	FALSE	FALSE	Trans (>250 kb)			0.808069
ENSG00000197535	MYO5A	15	q21.2	52599480	52821247	1.91314	0.0557299	0.484681	FALSE	FALSE	Trans (>250 kb)			0.849765
ENSG00000128342	LIF	22	q12.2	30636436	30642840	1.91279	0.0557754	0.484797	FALSE	FALSE	Trans (>250 kb)			0.710979
ENSG00000126003	PLAGL2	20	q11.21	30780306	30795594	1.91184	0.0558971	0.484971	FALSE	FALSE	Trans (>250 kb)			0.666783
ENSG00000154832	CXXC1	18	q21.1	47808713	47814674	1.91158	0.0559306	0.484971	FALSE	FALSE	Trans (>250 kb)			0.184732
ENSG00000104093	DMXL2	15	q21.2	51739908	51915030	1.91074	0.0560374	0.484971	FALSE	FALSE	Trans (>250 kb)			0.314119
ENSG00000267795	SMIM22	16	p13.3	4838398	4846492	1.91021	0.0561067	0.484971	FALSE	FALSE	Trans (>250 kb)			0.715578
ENSG00000141026	MED9	17	p11.2	17380300	17396540	1.91007	0.0561245	0.484971	FALSE	FALSE	Trans (>250 kb)			0.715378
ENSG00000188352	FOCAD	9	p21.3	20658308	20995954	1.90999	0.0561343	0.484971	FALSE	FALSE	Trans (>250 kb)			0.818068
ENSG00000005483	KMT2E	7	q22.3	104654626	104754808	1.90984	0.0561543	0.484971	FALSE	FALSE	Trans (>250 kb)			0.974153
ENSG00000181638	ZFP41	8	q24.3	144328991	144344875	1.90859	0.0563151	0.485616	FALSE	FALSE	Trans (>250 kb)			0.00374963
ENSG00000196505	GDAP2	1	p12	118406107	118472253	1.9081	0.0563785	0.485616	FALSE	FALSE	Trans (>250 kb)			0.243026
ENSG00000182934	SRPR	11	q24.2	126132814	126139039	1.90809	0.0563792	0.485616	FALSE	FALSE	Trans (>250 kb)			0.837566
ENSG00000255833	TIFAB	5	q31.1	134779908	134788089	1.90752	0.0564538	0.485616	FALSE	FALSE	Trans (>250 kb)			0.382812
ENSG00000158373	HIST1H2BD	6	p22.2	26158349	26171577	1.90718	0.0564969	0.485616	FALSE	FALSE	Trans (>250 kb)			0.0975402
ENSG00000197603	C5orf42	5	p13.2	37106330	37249530	1.90714	0.0565028	0.485616	FALSE	FALSE	Trans (>250 kb)			0.133637
ENSG00000114933	INO80D	2	q33.3	206858445	206951027	1.90641	0.0565969	0.485616	FALSE	FALSE	Trans (>250 kb)			0.193531
ENSG00000168071	CCDC88B	11	q13.1	64107695	64125006	1.90573	0.0566849	0.485616	FALSE	FALSE	Trans (>250 kb)			0.559394
ENSG00000115020	PIKFYVE	2	q34	209130991	209223475	1.90552	0.0567123	0.485616	FALSE	FALSE	Trans (>250 kb)			0.672383
ENSG00000158786	PLA2G2F	1	p36.12	20465819	20476879	1.90532	0.056738	0.485616	FALSE	FALSE	Trans (>250 kb)			0.576692
ENSG00000146828	SLC12A9	7	q22.1	100424442	100464631	1.90516	0.0567586	0.485616	FALSE	FALSE	Trans (>250 kb)			0.568493
ENSG00000177614	PGBD5	1	q42.13	230457392	230561475	1.90499	0.056781	0.485616	FALSE	FALSE	Trans (>250 kb)			0.126437
ENSG00000005175	RPAP3	12	q13.11	48057070	48099844	1.90384	0.0569307	0.486069	FALSE	FALSE	Trans (>250 kb)			0.175232
ENSG00000170242	USP47	11	p15.3	11862970	11980870	1.90297	0.0570443	0.486537	FALSE	FALSE	Trans (>250 kb)			0.171133
ENSG00000163870	TPRA1	3	q21.3	127291912	127317094	1.90229	0.0571332	0.486838	FALSE	FALSE	Trans (>250 kb)			0.115238
ENSG00000131375	CAPN7	3	p25.1	15247659	15294425	1.90089	0.0573161	0.487313	FALSE	FALSE	Trans (>250 kb)			0.90246
ENSG00000187479	C11orf96	11	p11.2	43946892	43965888	1.90074	0.0573359	0.487313	FALSE	FALSE	Trans (>250 kb)			0.0933407
ENSG00000181982	CCDC149	4	p15.2	24807739	24981826	1.89952	0.0574962	0.488256	FALSE	FALSE	Trans (>250 kb)			0.718978
ENSG00000182240	BACE2	21	q22.2	42539728	42654445	1.89872	0.0576012	0.488361	FALSE	FALSE	Trans (>250 kb)			0.753775
ENSG00000214188	ST7-OT4	7	q31.2	116593953	116738860	1.89812	0.05768	0.488729	FALSE	FALSE	Trans (>250 kb)			0.323618
ENSG00000102977	ACD	16	q22.1	67691415	67694713	1.89786	0.0577147	0.488729	FALSE	FALSE	Trans (>250 kb)			0.0152485
ENSG00000159314	ARHGAP27	17	q21.31	43471275	43511787	1.89737	0.0577794	0.488729	FALSE	FALSE	Trans (>250 kb)			0.315218
ENSG00000164151	KIAA0947	5	p15.32	5420777	5490347	1.89347	0.0582958	0.491617	FALSE	FALSE	Trans (>250 kb)			0.240426
ENSG00000103264	FBXO31	16	q24.2	87360593	87425748	1.89344	0.0582992	0.491617	FALSE	FALSE	Trans (>250 kb)			0.0366463
ENSG00000105963	ADAP1	7	p22.3	937540	995043	1.89344	0.0582996	0.491617	FALSE	FALSE	Trans (>250 kb)			0.143636
ENSG00000108424	KPNB1	17	q21.32	45726842	45762871	1.89298	0.0583602	0.491862	FALSE	FALSE	Trans (>250 kb)			0.0552445
ENSG00000126062	TMEM115	3	p21.31	50392180	50397041	1.89278	0.0583866	0.491864	FALSE	FALSE	Trans (>250 kb)			0.867263
ENSG00000004142	POLDIP2	17	q11.2	26673659	26684545	1.89258	0.0584144	0.491864	FALSE	FALSE	39277	rs739439	5.124e-09	0.000230334
ENSG00000103855	CD276	15	q24.1	73976307	74006859	1.89237	0.0584416	0.491872	FALSE	FALSE	Trans (>250 kb)			0.740876
ENSG00000174903	RAB1B	11	q13.2	66036004	66044963	1.89124	0.0585924	0.492748	FALSE	FALSE	Trans (>250 kb)			0.029747
ENSG00000198055	GRK6	5	q35.3	176830205	176869902	1.89006	0.0587505	0.492748	FALSE	FALSE	Trans (>250 kb)			0.171833
ENSG00000139116	KIF21A	12	q12	39687030	39837192	1.88995	0.0587649	0.492748	FALSE	FALSE	Trans (>250 kb)			0.254325
ENSG00000165238	WNK2	9	q22.31	95947198	96082854	1.88911	0.0588765	0.492748	FALSE	FALSE	Trans (>250 kb)			0.377612
ENSG00000188735	TMEM120B	12	q24.31	122150658	122220907	1.88879	0.0589194	0.492748	FALSE	FALSE	Trans (>250 kb)			0.714479
ENSG00000161664	ASB16	17	q21.31	42247815	42256451	1.88858	0.0589485	0.492748	FALSE	FALSE	Trans (>250 kb)			0.159934
ENSG00000013503	POLR3B	12	q23.3	106751436	106903976	1.88776	0.0590581	0.492748	FALSE	FALSE	Trans (>250 kb)			0.641986
ENSG00000110887	DAO	12	q24.11	109252708	109294819	1.88731	0.0591187	0.492748	FALSE	FALSE	Trans (>250 kb)			0.746875
ENSG00000160293	VAV2	9	q34.2	136627016	136857726	1.8873	0.0591197	0.492748	FALSE	FALSE	Trans (>250 kb)			0.880262
ENSG00000173153	ESRRA	11	q13.1	64073044	64084215	1.88697	0.059164	0.492748	FALSE	FALSE	Trans (>250 kb)			0.90046
ENSG00000167508	MVD	16	q24.3	88718343	88729569	1.88667	0.0592045	0.492748	FALSE	FALSE	Trans (>250 kb)			0.40201
ENSG00000167967	E4F1	16	p13.3	2273567	2285743	1.88597	0.0592994	0.493161	FALSE	FALSE	Trans (>250 kb)			0.958754
ENSG00000108671	PSMD11	17	q11.2	30771279	30810336	1.8854	0.0593762	0.493218	FALSE	FALSE	Trans (>250 kb)			0.039546
ENSG00000166743	ACSM1	16	p12.3	20634559	20710212	1.8847	0.0594707	0.493279	FALSE	FALSE	Trans (>250 kb)			0.968753
ENSG00000155761	SPAG17	1	p12	118496484	118727846	1.88386	0.059584	0.493279	FALSE	FALSE	Trans (>250 kb)			0.0256474
ENSG00000151948	GLT1D1	12	q24.33	129337972	129469509	1.88371	0.0596039	0.493279	FALSE	FALSE	Trans (>250 kb)			0.431207
ENSG00000153132	CLGN	4	q31.1	141309609	141349122	1.8833	0.0596593	0.493279	FALSE	FALSE	Trans (>250 kb)			0.944256
ENSG00000177303	CASKIN2	17	q25.1	73496342	73511664	1.88276	0.0597324	0.493279	FALSE	FALSE	Trans (>250 kb)			0.79977
ENSG00000171953	ATPAF2	17	p11.2	17880723	17942523	1.88273	0.0597364	0.493279	FALSE	FALSE	Trans (>250 kb)			0.318718
ENSG00000183837	PNMA3	X	q28	152224766	152228827	1.88186	0.0598546	0.493279	FALSE	FALSE	Trans (>250 kb)
ENSG00000164620	RELL2	5	q31.3	141016517	141020644	1.88165	0.0598829	0.493279	FALSE	FALSE	Trans (>250 kb)			0.878162
ENSG00000117983	MUC5B	11	p15.5	1244296	1283406	1.88036	0.0600589	0.493279	FALSE	FALSE	Trans (>250 kb)			0.219228
ENSG00000143393	PI4KB	1	q21.3	151264273	151300191	1.88022	0.0600785	0.493279	FALSE	FALSE	Trans (>250 kb)			0.541696
ENSG00000198825	INPP5F	10	q26.11	121485609	121588652	1.88011	0.0600932	0.493279	FALSE	FALSE	Trans (>250 kb)			0.0311469
ENSG00000164100	NDST3	4	q26	118954773	119179803	1.87922	0.0602148	0.493393	FALSE	FALSE	Trans (>250 kb)			0.170033
ENSG00000214193	SH3D21	1	p34.3	36771988	36790484	1.87767	0.0604269	0.493666	FALSE	FALSE	Trans (>250 kb)			0.00584942
ENSG00000171634	BPTF	17	q24.2	65821640	65980494	1.87704	0.0605125	0.493666	FALSE	FALSE	Trans (>250 kb)			0.276222
ENSG00000122548	KIAA0087	7	p15.2	26572740	26578407	1.87683	0.060542	0.493666	FALSE	FALSE	Trans (>250 kb)			0.450105
ENSG00000140829	DHX38	16	q22.2	72127461	72146811	1.87671	0.0605574	0.493666	FALSE	FALSE	Trans (>250 kb)			0.835666
ENSG00000108669	CYTH1	17	q25.3	76670130	76778379	1.87555	0.0607172	0.494355	FALSE	FALSE	Trans (>250 kb)			0.927557
ENSG00000242732	RGAG4	X	q13.1	71346958	71351758	1.87452	0.0608584	0.494873	FALSE	FALSE	Trans (>250 kb)
ENSG00000159648	TEPP	16	q21	58010339	58022020	1.8743	0.0608885	0.494888	FALSE	FALSE	Trans (>250 kb)			0.860464
ENSG00000143669	LYST	1	q42.3	235824341	236046940	1.87283	0.0610925	0.495352	FALSE	FALSE	Trans (>250 kb)			0.317818
ENSG00000131504	DIAPH1	5	q31.3	140894583	140998622	1.87272	0.0611076	0.495352	FALSE	FALSE	Trans (>250 kb)			0.849165
ENSG00000130812	ANGPTL6	19	p13.2	10203014	10213472	1.87208	0.0611955	0.4958	FALSE	FALSE	Trans (>250 kb)			0.785671
ENSG00000165494	PCF11	11	q14.1	82868030	82898493	1.87168	0.0612515	0.496057	FALSE	FALSE	Trans (>250 kb)			0.544696
ENSG00000160999	SH2B2	7	q22.1	101928405	101962178	1.86982	0.0615094	0.496139	FALSE	FALSE	Trans (>250 kb)			0.857364
ENSG00000151233	GXYLT1	12	q12	42475647	42538681	1.86954	0.0615472	0.496139	FALSE	FALSE	Trans (>250 kb)			0.640686
ENSG00000164306	PRIMPOL	4	q35.1	185570767	185616117	1.86881	0.061649	0.49666	FALSE	FALSE	Trans (>250 kb)			0.451005
ENSG00000122133	PAEP	9	q34.3	138453602	138458801	1.86833	0.0617164	0.496775	FALSE	FALSE	Trans (>250 kb)			0.131137
ENSG00000173889	PHC3	3	q26.2	169804520	169899537	1.86754	0.0618266	0.497471	FALSE	FALSE	Trans (>250 kb)			0.285721
ENSG00000152104	PTPN14	1	q41	214522039	214725792	1.86698	0.061904	0.49784	FALSE	FALSE	Trans (>250 kb)			0.863864
ENSG00000226180	AC010536.1	16	q24.2	87727144	87729753	1.86633	0.0619954	0.498177	FALSE	FALSE	Trans (>250 kb)			0.826167
ENSG00000143970	ASXL2	2	p23.3	25956622	26101385	1.86599	0.0620424	0.498177	FALSE	FALSE	Trans (>250 kb)			0.720678
ENSG00000186472	PCLO	7	q21.11	82383329	82792246	1.8659	0.0620557	0.498177	FALSE	FALSE	Trans (>250 kb)			0.548095
ENSG00000134014	ELP3	8	p21.1	27947190	28048673	1.8651	0.0621679	0.498294	FALSE	FALSE	Trans (>250 kb)			0.936856
ENSG00000106683	LIMK1	7	q11.23	73497263	73536855	1.86498	0.0621848	0.498294	FALSE	FALSE	Trans (>250 kb)			0.238226
ENSG00000148358	GPR107	9	q34.11	132815705	132902448	1.86491	0.0621943	0.498294	FALSE	FALSE	Trans (>250 kb)			0.0433457
ENSG00000157193	LRP8	1	p32.3	53711217	53793742	1.86487	0.0622003	0.498294	FALSE	FALSE	Trans (>250 kb)			0.842766
ENSG00000185684	EP400NL	12	q24.33	132568828	132613029	1.86433	0.0622756	0.498316	FALSE	FALSE	Trans (>250 kb)			0.267923
ENSG00000168818	STX18	4	p16.2	4417469	4544073	1.86413	0.0623037	0.498362	FALSE	FALSE	Trans (>250 kb)			0.915058
ENSG00000198677	TTC37	5	q15	94799599	94890711	1.86273	0.0625007	0.498732	FALSE	FALSE	Trans (>250 kb)			0.642086
ENSG00000163050	ADCK3	1	q42.13	227085237	227175246	1.86242	0.0625442	0.498732	FALSE	FALSE	Trans (>250 kb)			0.485601
ENSG00000136068	FLNB	3	p14.3	57994127	58157982	1.86155	0.0626671	0.498742	FALSE	FALSE	Trans (>250 kb)			0.0182482
ENSG00000142002	DPP9	19	p13.3	4675236	4724685	1.85946	0.0629625	0.500541	FALSE	FALSE	Trans (>250 kb)			0.308319
ENSG00000132906	CASP9	1	p36.21	15817327	15853029	1.85928	0.0629872	0.500541	FALSE	FALSE	Trans (>250 kb)			0.188831
ENSG00000141279	NPEPPS	17	q21.32	45600308	45700642	1.85874	0.0630635	0.500722	FALSE	FALSE	Trans (>250 kb)			0.120138
ENSG00000203392	AC105020.1	15	q24.2	75970672	75973093	1.85738	0.063257	0.501802	FALSE	FALSE	Trans (>250 kb)			0.90056
ENSG00000164741	DLC1	8	p22	12940870	13373167	1.85655	0.0633755	0.502034	FALSE	FALSE	Trans (>250 kb)			0.506799
ENSG00000176248	ANAPC2	9	q34.3	140069236	140082989	1.85599	0.0634553	0.502034	FALSE	FALSE	Trans (>250 kb)
ENSG00000114270	COL7A1	3	p21.31	48601506	48632700	1.85589	0.063469	0.502034	FALSE	FALSE	Trans (>250 kb)			0.319518
ENSG00000135931	ARMC9	2	q37.1	232063260	232239548	1.85563	0.0635058	0.502034	FALSE	FALSE	Trans (>250 kb)			0.684682
ENSG00000108830	RND2	17	q21.31	41177258	41184057	1.85531	0.0635513	0.502034	FALSE	FALSE	Trans (>250 kb)			0.153335
ENSG00000049656	CLPTM1L	5	p15.33	1317859	1345214	1.8549	0.0636107	0.502034	FALSE	FALSE	Trans (>250 kb)			0.726577
ENSG00000183307	CECR6	22	q11.1	17597189	17602257	1.85475	0.0636319	0.502034	FALSE	FALSE	Trans (>250 kb)			0.117338
ENSG00000135365	PHF21A	11	p11.2	45950871	46142985	1.85473	0.0636346	0.502034	FALSE	FALSE	Trans (>250 kb)			0.0157484
ENSG00000221888	OR1C1	1	q44	247920676	247921982	1.85287	0.0639015	0.502595	FALSE	FALSE	Trans (>250 kb)			0.725077
ENSG00000082293	COL19A1	6	q13	70576463	70919679	1.85239	0.0639694	0.502595	FALSE	FALSE	Trans (>250 kb)			0.223728
ENSG00000175793	SFN	1	p36.11	27189633	27190947	1.85218	0.0640002	0.502595	FALSE	FALSE	Trans (>250 kb)			0.482002
ENSG00000188760	TMEM198	2	q35	220408385	220415317	1.85191	0.0640386	0.502595	FALSE	FALSE	Trans (>250 kb)			0.641386
ENSG00000188878	FBF1	17	q25.1	73905655	73937221	1.85148	0.0641004	0.502595	FALSE	FALSE	Trans (>250 kb)			0.0112489
ENSG00000165507	C10orf10	10	q11.21	45466429	45474258	1.85126	0.064132	0.502595	FALSE	FALSE	Trans (>250 kb)			0.233727
ENSG00000119397	CNTRL	9	q33.2	123837141	123939888	1.85108	0.0641578	0.502595	FALSE	FALSE	Trans (>250 kb)			0.407609
ENSG00000104368	PLAT	8	p11.21	42032236	42065242	1.85094	0.0641783	0.502595	FALSE	FALSE	Trans (>250 kb)			0.807769
ENSG00000099899	TRMT2A	22	q11.21	20099389	20104915	1.85076	0.0642046	0.502595	FALSE	FALSE	Trans (>250 kb)			0.280922
ENSG00000100359	SGSM3	22	q13.1	40766595	40806293	1.85062	0.0642247	0.502595	FALSE	FALSE	Trans (>250 kb)			0.0175482
ENSG00000213927	CCL27	9	p13.3	34661877	34664045	1.85049	0.0642433	0.502595	FALSE	FALSE	Trans (>250 kb)			0.461404
ENSG00000256713	PGA5	11	q12.2	61008514	61018920	1.85017	0.0642893	0.502801	FALSE	FALSE	Trans (>250 kb)			0.622488
ENSG00000148634	HERC4	10	q21.3	69681665	69835105	1.84946	0.0643908	0.503201	FALSE	FALSE	Trans (>250 kb)			0.258824
ENSG00000107130	NCS1	9	q34.11	132934857	132999583	1.849	0.0644577	0.50326	FALSE	FALSE	Trans (>250 kb)			0.566593
ENSG00000164796	CSMD3	8	q23.3	113235157	114449328	1.84826	0.0645649	0.50326	FALSE	FALSE	Trans (>250 kb)			0.234627
ENSG00000061987	MON2	12	q14.1	62860597	62991363	1.84779	0.0646328	0.503506	FALSE	FALSE	Trans (>250 kb)			0.40071
ENSG00000116544	DLGAP3	1	p34.3	35331037	35395186	1.84711	0.0647318	0.503833	FALSE	FALSE	Trans (>250 kb)			0.69628
ENSG00000176994	SMCR8	17	p11.2	18218624	18226517	1.84539	0.0649814	0.504738	FALSE	FALSE	Trans (>250 kb)			0.514699
ENSG00000149016	TUT1	11	q12.3	62342517	62359649	1.84513	0.0650181	0.504738	FALSE	FALSE	Trans (>250 kb)			0.69878
ENSG00000162408	NOL9	1	p36.31	6581407	6614595	1.84434	0.0651341	0.504738	FALSE	FALSE	Trans (>250 kb)			0.0109489
ENSG00000138031	ADCY3	2	p23.3	25042038	25142708	1.84423	0.06515	0.504738	FALSE	FALSE	Trans (>250 kb)			0.722978
ENSG00000132182	NUP210	3	p25.1	13357737	13461809	1.84361	0.0652403	0.504894	FALSE	FALSE	Trans (>250 kb)			0.0610439
ENSG00000105810	CDK6	7	q21.2	92234235	92465908	1.84353	0.0652514	0.504894	FALSE	FALSE	Trans (>250 kb)			0.454905
ENSG00000103647	CORO2B	15	q23	68871308	69020145	1.84285	0.0653508	0.504894	FALSE	FALSE	Trans (>250 kb)			0.805669
ENSG00000095777	MYO3A	10	p12.1	26223196	26501456	1.84181	0.0655029	0.505006	FALSE	FALSE	Trans (>250 kb)			0.0342466
ENSG00000183826	BTBD9	6	p21.2	38136227	38607924	1.8403	0.0657246	0.505733	FALSE	FALSE	Trans (>250 kb)			0.846765
ENSG00000090432	MUL1	1	p36.12	20825943	20834654	1.84012	0.0657511	0.505733	FALSE	FALSE	Trans (>250 kb)			0.148035
ENSG00000160216	AGPAT3	21	q22.3	45285067	45406417	1.83982	0.0657947	0.505733	FALSE	FALSE	Trans (>250 kb)			0.219328
ENSG00000108448	TRIM16L	17	p11.2	18601311	18639431	1.83975	0.0658046	0.505733	FALSE	FALSE	Trans (>250 kb)			0.142636
ENSG00000168172	HOOK3	8	p11.21	42752075	42885682	1.83863	0.0659693	0.50629	FALSE	FALSE	Trans (>250 kb)			0.19663
ENSG00000164366	CCDC127	5	p15.33	196986	218330	1.83839	0.0660049	0.506361	FALSE	FALSE	Trans (>250 kb)			0.111939
ENSG00000128573	FOXP2	7	q31.1	113726382	114333827	1.8383	0.0660185	0.506361	FALSE	FALSE	Trans (>250 kb)			0.276522
ENSG00000167106	FAM102A	9	q34.11	130702858	130742792	1.83777	0.066097	0.50645	FALSE	FALSE	Trans (>250 kb)			0.422908
ENSG00000198742	SMURF1	7	q22.1	98625061	98741723	1.83749	0.0661372	0.50645	FALSE	FALSE	Trans (>250 kb)			0.240526
ENSG00000165076	PRSS37	7	q34	141536086	141541287	1.837	0.0662095	0.506608	FALSE	FALSE	Trans (>250 kb)			0.430207
ENSG00000178163	ZNF518B	4	p16.1	10441498	10459034	1.83601	0.0663562	0.507089	FALSE	FALSE	Trans (>250 kb)			0.40141
ENSG00000139697	SBNO1	12	q24.31	123773656	123849390	1.83198	0.0669544	0.510139	FALSE	FALSE	Trans (>250 kb)			0.99895
ENSG00000128928	IVD	15	q15.1	40697686	40728146	1.83159	0.0670126	0.510222	FALSE	FALSE	Trans (>250 kb)			0.706979
ENSG00000108852	MPP2	17	q21.31	41952725	41987068	1.83068	0.0671482	0.5106	FALSE	FALSE	Trans (>250 kb)			0.339816
ENSG00000127054	CPSF3L	1	p36.33	1246965	1260071	1.8303	0.0672053	0.5106	FALSE	FALSE	Trans (>250 kb)
ENSG00000203910	C1orf146	1	p22.1	92683497	92711370	1.8297	0.0672951	0.510796	FALSE	FALSE	Trans (>250 kb)			0.371013
ENSG00000167772	ANGPTL4	19	p13.2	8428173	8439257	1.82938	0.0673429	0.510796	FALSE	FALSE	Trans (>250 kb)			0.283322
ENSG00000118482	PHF3	6	q12	64345725	64489229	1.82919	0.0673705	0.510796	FALSE	FALSE	Trans (>250 kb)			0.856364
ENSG00000136854	STXBP1	9	q34.11	130374544	130457460	1.82872	0.0674412	0.511083	FALSE	FALSE	Trans (>250 kb)			0.557094
ENSG00000143748	NVL	1	q42.11	224415036	224518089	1.82811	0.0675324	0.511217	FALSE	FALSE	Trans (>250 kb)			0.000114299
ENSG00000177669	MBOAT4	8	p12	29989340	30002202	1.82753	0.0676207	0.511217	FALSE	FALSE	Trans (>250 kb)			0.548295
ENSG00000005436	GCFC2	2	p12	75879126	75938115	1.82751	0.0676232	0.511217	FALSE	FALSE	Trans (>250 kb)			0.574093
ENSG00000119912	IDE	10	q23.33	94211441	94333833	1.82702	0.0676967	0.511364	FALSE	FALSE	Trans (>250 kb)			0.644386
ENSG00000164270	HTR4	5	q32	147830595	148056798	1.82676	0.0677355	0.511364	FALSE	FALSE	Trans (>250 kb)			0.110839
ENSG00000127364	TAS2R4	7	q34	141478242	141479235	1.8266	0.0677599	0.511364	FALSE	FALSE	Trans (>250 kb)			0.0123488
ENSG00000056586	RC3H2	9	q33.2	125606835	125667620	1.82596	0.0678563	0.51161	FALSE	FALSE	Trans (>250 kb)			0.278622
ENSG00000143545	RAB13	1	q21.3	153954127	153958834	1.82492	0.0680128	0.512102	FALSE	FALSE	Trans (>250 kb)			0.0873413
ENSG00000100258	LMF2	22	q13.33	50941376	50946135	1.82421	0.0681207	0.512102	FALSE	FALSE	Trans (>250 kb)			0.4998
ENSG00000130227	XPO7	8	p21.3	21777180	21864096	1.82398	0.068155	0.512102	FALSE	FALSE	Trans (>250 kb)			0.520098
ENSG00000146373	RNF217	6	q22.31	125283691	125413779	1.82387	0.0681714	0.512102	FALSE	FALSE	Trans (>250 kb)			0.29652
ENSG00000169217	CD2BP2	16	p11.2	30362087	30366682	1.8235	0.0682276	0.512102	FALSE	FALSE	Trans (>250 kb)			0.523098
ENSG00000011021	CLCN6	1	p36.22	11866207	11903201	1.82344	0.0682362	0.512102	FALSE	FALSE	Trans (>250 kb)			0.462604
ENSG00000141376	BCAS3	17	q23.2	58754814	59470199	1.82342	0.0682393	0.512102	FALSE	FALSE	Trans (>250 kb)			0.69538
ENSG00000124140	SLC12A5	20	q13.12	44650356	44688784	1.82318	0.0682762	0.512102	FALSE	FALSE	Trans (>250 kb)			0.161034
ENSG00000164134	NAA15	4	q31.1	140222609	140341187	1.82275	0.0683417	0.512102	FALSE	FALSE	Trans (>250 kb)			0.663684
ENSG00000187987	ZSCAN23	6	p22.1	28399707	28411279	1.82226	0.0684148	0.512102	FALSE	FALSE	Trans (>250 kb)			0.776872
ENSG00000118960	HS1BP3	2	p24.1	20760208	20850849	1.8211	0.0685924	0.512326	FALSE	FALSE	Trans (>250 kb)			0.90446
ENSG00000134058	CDK7	5	q13.2	68530668	68573250	1.82084	0.0686312	0.512326	FALSE	FALSE	Trans (>250 kb)			0.621788
ENSG00000171478	SPACA5B	X	p11.23	47990039	47991995	1.82033	0.0687087	0.512481	FALSE	FALSE	Trans (>250 kb)
ENSG00000165188	RNF183	9	q32	116059373	116065656	1.81995	0.0687672	0.512483	FALSE	FALSE	Trans (>250 kb)			0.30322
ENSG00000165271	NOL6	9	p13.3	33461439	33473928	1.81994	0.0687684	0.512483	FALSE	FALSE	Trans (>250 kb)			0.817068
ENSG00000148690	FRA10AC1	10	q23.33	95427640	95462329	1.81945	0.0688435	0.512736	FALSE	FALSE	Trans (>250 kb)			0.0348465
ENSG00000144524	COPS7B	2	q37.1	232646381	232673963	1.81944	0.0688446	0.512736	FALSE	FALSE	Trans (>250 kb)			0.688581
ENSG00000110318	KIAA1377	11	q22.1	101785746	101871789	1.81863	0.0689673	0.513295	FALSE	FALSE	Trans (>250 kb)			0.0554445
ENSG00000120071	KANSL1	17	q21.31	44107282	44302733	1.81739	0.0691568	0.514183	FALSE	FALSE	Trans (>250 kb)			0.039646
ENSG00000155229	MMS19	10	q24.1	99218081	99258551	1.81574	0.069411	0.515019	FALSE	FALSE	Trans (>250 kb)			0.0151485
ENSG00000177706	FAM20C	7	p22.3	192969	300711	1.81513	0.0695046	0.515019	FALSE	FALSE	Trans (>250 kb)			0.489701
ENSG00000149639	SOGA1	20	q11.23	35405845	35492089	1.81493	0.0695347	0.515019	FALSE	FALSE	Trans (>250 kb)			0.243626
ENSG00000183735	TBK1	12	q14.2	64845660	64895888	1.81436	0.0696216	0.515019	FALSE	FALSE	Trans (>250 kb)			6.27079e-06
ENSG00000063245	EPN1	19	q13.42	56186592	56221224	1.81412	0.0696586	0.515019	FALSE	FALSE	Trans (>250 kb)			0.657284
ENSG00000116580	GON4L	1	q22	155719508	155829191	1.81412	0.0696589	0.515019	FALSE	FALSE	Trans (>250 kb)			0.133237
ENSG00000008086	CDKL5	X	p22.13	18443703	18671749	1.81393	0.069688	0.515019	FALSE	FALSE	Trans (>250 kb)
ENSG00000175115	PACS1	11	q13.1	65837834	66012218	1.81268	0.0698816	0.515527	FALSE	FALSE	Trans (>250 kb)			0.210429
ENSG00000136448	NMT1	17	q21.31	43128978	43186384	1.81204	0.0699793	0.515804	FALSE	FALSE	Trans (>250 kb)			0.29882
ENSG00000167930	ITFG3	16	p13.3	284545	319942	1.81199	0.0699875	0.515804	FALSE	FALSE	Trans (>250 kb)			0.0107489
ENSG00000089060	SLC8B1	12	q24.13	113736564	113797298	1.81119	0.070111	0.516076	FALSE	FALSE	Trans (>250 kb)			0.882062
ENSG00000185825	BCAP31	X	q28	152965947	152990152	1.81106	0.0701316	0.516076	FALSE	FALSE	Trans (>250 kb)
ENSG00000171603	CLSTN1	1	p36.22	9789084	9884584	1.8108	0.070172	0.516076	FALSE	FALSE	Trans (>250 kb)			0.089741
ENSG00000005001	PRSS22	16	p13.3	2902728	2908171	1.81041	0.070232	0.516375	FALSE	FALSE	Trans (>250 kb)			0.464804
ENSG00000174946	GPR171	3	q25.1	150915619	150920988	1.80954	0.0703671	0.516531	FALSE	FALSE	Trans (>250 kb)			0.925357
ENSG00000141522	ARHGDIA	17	q25.3	79825597	79829282	1.8093	0.0704045	0.516531	FALSE	FALSE	Trans (>250 kb)
ENSG00000162600	OMA1	1	p32.1	58881056	59012474	1.80908	0.0704388	0.516531	FALSE	FALSE	Trans (>250 kb)			0.635386
ENSG00000090565	RAB11FIP3	16	p13.3	475619	573011	1.80895	0.0704592	0.516531	FALSE	FALSE	Trans (>250 kb)			9.2941e-05
ENSG00000170776	AKAP13	15	q25.3	85923802	86292586	1.80831	0.0705585	0.516711	FALSE	FALSE	Trans (>250 kb)			0.372213
ENSG00000226979	LTA	6	p21.33	31539831	31542101	1.808	0.0706064	0.516711	FALSE	FALSE	Trans (>250 kb)			0.615688
ENSG00000127080	IPPK	9	q22.31	95375466	95432547	1.80757	0.0706742	0.516776	FALSE	FALSE	Trans (>250 kb)			0.522398
ENSG00000268223	ARL14EPL	5	q23.1	115387163	115395815	1.80756	0.0706757	0.516776	FALSE	FALSE	Trans (>250 kb)			0.70078
ENSG00000116786	PLEKHM2	1	p36.21	16010827	16061264	1.80741	0.0706987	0.516776	FALSE	FALSE	Trans (>250 kb)			0.136436
ENSG00000074800	ENO1	1	p36.23	8921061	8939308	1.80707	0.0707521	0.516951	FALSE	FALSE	Trans (>250 kb)			0.248225
ENSG00000180535	BHLHA15	7	q21.3	97840739	97842291	1.80653	0.0708356	0.517197	FALSE	FALSE	Trans (>250 kb)			0.59979
ENSG00000143179	UCK2	1	q24.1	165796768	165880855	1.80632	0.0708685	0.517205	FALSE	FALSE	Trans (>250 kb)			0.924458
ENSG00000198216	CACNA1E	1	q25.3	181382238	181777219	1.80573	0.0709609	0.517651	FALSE	FALSE	Trans (>250 kb)			0.468703
ENSG00000116151	MORN1	1	p36.32	2252692	2323146	1.80558	0.0709833	0.517651	FALSE	FALSE	Trans (>250 kb)			0.0758424
ENSG00000138074	SLC5A6	2	p23.3	27422455	27435826	1.80488	0.0710933	0.518148	FALSE	FALSE	Trans (>250 kb)			0.538496
ENSG00000166224	SGPL1	10	q22.1	72575717	72640930	1.80446	0.0711587	0.518236	FALSE	FALSE	Trans (>250 kb)			0.367813
ENSG00000173821	RNF213	17	q25.3	78234665	78372586	1.8042	0.0712007	0.518236	FALSE	FALSE	Trans (>250 kb)			0.181932
ENSG00000150593	PDCD4	10	q25.2	112631565	112659764	1.80401	0.0712292	0.518236	FALSE	FALSE	Trans (>250 kb)			0.539796
ENSG00000168067	MAP4K2	11	q13.1	64556290	64570713	1.80353	0.0713051	0.518236	FALSE	FALSE	Trans (>250 kb)			0.148335
ENSG00000204438	GPANK1	6	p21.33	31629006	31634060	1.80284	0.0714129	0.518236	FALSE	FALSE	Trans (>250 kb)			0.00674933
ENSG00000079805	DNM2	19	p13.2	10828755	10944164	1.80283	0.0714147	0.518236	FALSE	FALSE	Trans (>250 kb)			0.748975
ENSG00000112739	PRPF4B	6	p25.2	4021501	4065217	1.80269	0.0714368	0.518236	FALSE	FALSE	Trans (>250 kb)			0.106139
ENSG00000004777	ARHGAP33	19	q13.12	36265434	36279724	1.8023	0.0714976	0.518236	FALSE	FALSE	Trans (>250 kb)			0.316318
ENSG00000073711	PPP2R3A	3	q22.2	135684515	135866733	1.80226	0.0715047	0.518236	FALSE	FALSE	Trans (>250 kb)			0.625887
ENSG00000122863	CHST3	10	q22.1	73724123	73773322	1.8022	0.0715138	0.518236	FALSE	FALSE	Trans (>250 kb)			0.69718
ENSG00000135040	NAA35	9	q21.33	88556061	88637213	1.80178	0.07158	0.518236	FALSE	FALSE	Trans (>250 kb)			0.772373
ENSG00000188994	ZNF292	6	q14.3	87862551	87973914	1.80166	0.0715991	0.518236	FALSE	FALSE	Trans (>250 kb)			0.613789
ENSG00000182446	NPLOC4	17	q25.3	79523913	79615495	1.80045	0.071789	0.518236	FALSE	FALSE	Trans (>250 kb)			0.134637
ENSG00000166435	XRRA1	11	q13.4	74518784	74660245	1.80014	0.0718381	0.518236	FALSE	FALSE	Trans (>250 kb)			0.519498
ENSG00000197150	ABCB8	7	q36.1	150725510	150744869	1.79995	0.0718685	0.518236	FALSE	FALSE	Trans (>250 kb)			0.19613
ENSG00000104897	SF3A2	19	p13.3	2236520	2248678	1.7995	0.0719399	0.518236	FALSE	FALSE	Trans (>250 kb)			0.0289471
ENSG00000176204	LRRTM4	2	p12	76974845	77820445	1.79947	0.0719449	0.518236	FALSE	FALSE	Trans (>250 kb)			0.563394
ENSG00000197226	TBC1D9B	5	q35.3	179289066	179334859	1.79938	0.0719591	0.518236	FALSE	FALSE	Trans (>250 kb)			0.280822
ENSG00000106009	BRAT1	7	p22.3	2577511	2595361	1.79918	0.0719908	0.518236	FALSE	FALSE	Trans (>250 kb)			0.389811
ENSG00000085733	CTTN	11	q13.3	70244510	70282690	1.79906	0.0720095	0.518236	FALSE	FALSE	Trans (>250 kb)			0.0911409
ENSG00000100014	SPECC1L	22	q11.23	24666786	24813708	1.79895	0.0720273	0.518236	FALSE	FALSE	Trans (>250 kb)			0.918858
ENSG00000189433	GJB4	1	p34.3	35225342	35229325	1.79841	0.0721127	0.518238	FALSE	FALSE	Trans (>250 kb)			0.881162
ENSG00000135372	NAT10	11	p13	34127149	34169217	1.7973	0.0722887	0.518603	FALSE	FALSE	Trans (>250 kb)			0.178432
ENSG00000196482	ESRRG	1	q41	216676588	217311097	1.79715	0.0723112	0.518603	FALSE	FALSE	Trans (>250 kb)			0.418908
ENSG00000122966	CIT	12	q24.23	120123595	120315095	1.79657	0.0724034	0.518603	FALSE	FALSE	Trans (>250 kb)			0.0165483
ENSG00000166436	TRIM66	11	p15.4	8633584	8693413	1.79637	0.0724352	0.518603	FALSE	FALSE	Trans (>250 kb)			0.272023
ENSG00000128271	ADORA2A	22	q11.23	24813847	24838328	1.79634	0.0724404	0.518603	FALSE	FALSE	Trans (>250 kb)			0.956654
ENSG00000213563	C8orf82	8	q24.3	145751117	145754516	1.79623	0.0724584	0.518603	FALSE	FALSE	Trans (>250 kb)			0.223428
ENSG00000116688	MFN2	1	p36.22	12040238	12073571	1.79598	0.0724981	0.518603	FALSE	FALSE	Trans (>250 kb)			0.00179152
ENSG00000164849	GPR146	7	p22.3	1084212	1098897	1.79582	0.0725225	0.518603	FALSE	FALSE	Trans (>250 kb)			0.435706
ENSG00000167178	ISLR2	15	q24.1	74392652	74430881	1.79518	0.072625	0.518933	FALSE	FALSE	Trans (>250 kb)			0.957454
ENSG00000105738	SIPA1L3	19	q13.13	38397868	38699012	1.79412	0.0727939	0.518933	FALSE	FALSE	Trans (>250 kb)			0.708979
ENSG00000132321	IQCA1	2	q37.3	237232794	237416185	1.79394	0.072823	0.518933	FALSE	FALSE	Trans (>250 kb)			0.816268
ENSG00000135503	ACVR1B	12	q13.13	52345451	52390862	1.79371	0.0728597	0.518933	FALSE	FALSE	Trans (>250 kb)			0.261224
ENSG00000103044	HAS3	16	q22.1	69139467	69152622	1.79294	0.0729822	0.518933	FALSE	FALSE	Trans (>250 kb)			0.167333
ENSG00000165233	C9orf89	9	q22.31	95858500	95875565	1.79225	0.0730931	0.518933	FALSE	FALSE	Trans (>250 kb)			0.941056
ENSG00000173960	UBXN2A	2	p23.3	24150155	24227779	1.79134	0.0732383	0.518933	FALSE	FALSE	Trans (>250 kb)			0.30252
ENSG00000173175	ADCY5	3	q21.1	123001143	123168605	1.79127	0.0732493	0.518933	FALSE	FALSE	Trans (>250 kb)			0.236426
ENSG00000140983	RHOT2	16	p13.3	718086	724174	1.79106	0.0732844	0.518933	FALSE	FALSE	Trans (>250 kb)
ENSG00000196968	FUT11	10	q22.2	75532049	75540009	1.79098	0.0732964	0.518933	FALSE	FALSE	Trans (>250 kb)			0.0837416
ENSG00000135569	TAAR5	6	q23.2	132909731	132910877	1.79058	0.073361	0.518933	FALSE	FALSE	Trans (>250 kb)			0.529797
ENSG00000123268	ATF1	12	q13.12	51157493	51214905	1.79054	0.0733665	0.518933	FALSE	FALSE	Trans (>250 kb)			0.171733
ENSG00000145041	VPRBP	3	p21.2	51433298	51534010	1.78998	0.0734568	0.518933	FALSE	FALSE	Trans (>250 kb)			0.776472
ENSG00000038382	TRIO	5	p15.2	14143811	14532235	1.78989	0.0734713	0.518933	FALSE	FALSE	Trans (>250 kb)			0.759074
ENSG00000122386	ZNF205	16	p13.3	3162561	3170518	1.78979	0.0734874	0.518933	FALSE	FALSE	Trans (>250 kb)			0.249225
ENSG00000100228	RAB36	22	q11.22	23487513	23506537	1.78973	0.0734969	0.518933	FALSE	FALSE	Trans (>250 kb)			0.0785421
ENSG00000117148	ACTL8	1	p36.13	18081808	18153558	1.78882	0.0736434	0.518933	FALSE	FALSE	Trans (>250 kb)			0.536296
ENSG00000154767	XPC	3	p25.1	14186647	14220283	1.78879	0.0736484	0.518933	FALSE	FALSE	Trans (>250 kb)			0.663684
ENSG00000126550	HTN1	4	q13.3	70916119	70924562	1.78872	0.0736599	0.518933	FALSE	FALSE	Trans (>250 kb)			0.436006
ENSG00000119383	PPP2R4	9	q34.11	131873229	131911225	1.78845	0.0737028	0.518933	FALSE	FALSE	Trans (>250 kb)			0.070143
ENSG00000176058	TPRN	9	q34.3	140086069	140098645	1.78804	0.0737694	0.518933	FALSE	FALSE	Trans (>250 kb)
ENSG00000173208	ABCD2	12	q12	39943835	40013553	1.78801	0.0737744	0.518933	FALSE	FALSE	Trans (>250 kb)			0.181832
ENSG00000153406	NMRAL1	16	p13.3	4511681	4545764	1.78767	0.0738287	0.519105	FALSE	FALSE	Trans (>250 kb)			0.464604
ENSG00000166313	APBB1	11	p15.4	6416355	6440644	1.78743	0.0738683	0.519138	FALSE	FALSE	Trans (>250 kb)			0.194231
ENSG00000198054	DSCR8	21	q22.13	39493545	39560110	1.78535	0.0742046	0.520619	FALSE	FALSE	Trans (>250 kb)			0.633187
ENSG00000183495	EP400	12	q24.33	132434508	132565005	1.78502	0.0742576	0.520619	FALSE	FALSE	Trans (>250 kb)			0.0205479
ENSG00000137171	KLC4	6	p21.1	43008515	43042837	1.78384	0.0744494	0.521685	FALSE	FALSE	Trans (>250 kb)			0.444206
ENSG00000214447	FAM187A	17	q21.31	42977135	42982758	1.78344	0.0745144	0.521686	FALSE	FALSE	Trans (>250 kb)			0.172833
ENSG00000163866	SMIM12	1	p34.3	35178338	35325417	1.78312	0.0745672	0.521686	FALSE	FALSE	Trans (>250 kb)			0.523898
ENSG00000118007	STAG1	3	q22.3	136055077	136471220	1.78299	0.0745878	0.521686	FALSE	FALSE	Trans (>250 kb)			0.686081
ENSG00000151148	UBE3B	12	q24.11	109915207	109974507	1.78208	0.0747364	0.522012	FALSE	FALSE	Trans (>250 kb)			0.0628437
ENSG00000197779	ZNF81	X	p11.23	47696301	47861960	1.78146	0.0748374	0.522012	FALSE	FALSE	Trans (>250 kb)
ENSG00000188649	CC2D2B	10	q24.1	97733786	97792441	1.78141	0.074846	0.522012	FALSE	FALSE	Trans (>250 kb)			0.223228
ENSG00000099821	POLRMT	19	p13.3	617223	633597	1.78141	0.074846	0.522012	FALSE	FALSE	Trans (>250 kb)
ENSG00000138246	DNAJC13	3	q22.1	132136370	132257876	1.78136	0.0748545	0.522012	FALSE	FALSE	Trans (>250 kb)			0.674283
ENSG00000130985	UBA1	X	p11.23	47050260	47074527	1.78023	0.0750376	0.522254	FALSE	FALSE	Trans (>250 kb)
ENSG00000173465	SSSCA1	11	q13.1	65337901	65341413	1.78014	0.0750534	0.522254	FALSE	FALSE	Trans (>250 kb)			0.433507
ENSG00000124882	EREG	4	q13.3	75230860	75254468	1.77985	0.0750997	0.522254	FALSE	FALSE	Trans (>250 kb)			0.746275
ENSG00000032219	ARID4A	14	q23.1	58765103	58840605	1.77876	0.0752787	0.522706	FALSE	FALSE	Trans (>250 kb)			0.0557444
ENSG00000112159	MDN1	6	q15	90352218	90529442	1.77753	0.0754818	0.523868	FALSE	FALSE	Trans (>250 kb)			0.589891
ENSG00000164008	C1orf50	1	p34.2	43232940	43263968	1.77742	0.0754988	0.523868	FALSE	FALSE	Trans (>250 kb)			0.264124
ENSG00000106665	CLIP2	7	q11.23	73703805	73820273	1.77701	0.075567	0.523941	FALSE	FALSE	Trans (>250 kb)			0.168033
ENSG00000084734	GCKR	2	p23.3	27719709	27746554	1.77655	0.0756426	0.523941	FALSE	FALSE	Trans (>250 kb)			0.5048
ENSG00000114554	PLXNA1	3	q21.3	126707437	126756235	1.7765	0.0756508	0.523941	FALSE	FALSE	Trans (>250 kb)			0.623088
ENSG00000108094	CUL2	10	p11.21	35297479	35379570	1.77623	0.075695	0.523941	FALSE	FALSE	Trans (>250 kb)			0.0330467
ENSG00000182111	ZNF716	7	p11.2	57509883	57533252	1.77449	0.0759826	0.524709	FALSE	FALSE	Trans (>250 kb)			0.266923
ENSG00000171823	FBXL14	12	p13.33	1675159	1703331	1.77448	0.0759835	0.524709	FALSE	FALSE	Trans (>250 kb)			0.181732
ENSG00000151465	CDC123	10	p13	12237964	12292588	1.7744	0.0759962	0.524709	FALSE	FALSE	Trans (>250 kb)			0.814269
ENSG00000035928	RFC1	4	p14	39289076	39367995	1.77422	0.0760261	0.524754	FALSE	FALSE	Trans (>250 kb)			0.766473
ENSG00000181830	SLC35C1	11	p11.2	45825623	45834566	1.77382	0.0760925	0.525054	FALSE	FALSE	Trans (>250 kb)			0.686081
ENSG00000102312	PORCN	X	p11.23	48367350	48379202	1.77314	0.0762057	0.5256	FALSE	FALSE	Trans (>250 kb)
ENSG00000169851	PCDH7	4	p15.1	30722037	31148422	1.77143	0.0764899	0.526027	FALSE	FALSE	Trans (>250 kb)			0.975252
ENSG00000215262	KCNU1	8	p11.23	36641842	36793646	1.7708	0.0765938	0.526027	FALSE	FALSE	Trans (>250 kb)			0.60049
ENSG00000115526	CHST10	2	q11.2	101008327	101034118	1.77074	0.0766032	0.526027	FALSE	FALSE	Trans (>250 kb)			0.39591
ENSG00000115216	NRBP1	2	p23.3	27650657	27665126	1.77063	0.0766223	0.526027	FALSE	FALSE	Trans (>250 kb)			0.756574
[truncated: 17,980 more rows]

## Sheet: GenePrioritization_MetaBrainCer
Gene ID	Gene symbol	Chromosome	Band	Start	End	Enrichment Z-score	Enrichment P-value	Enrichment Q-value	Bonferroni significant	FDR 5% significant
[truncated: 19,431 more rows]

[truncated: 9 more sheets: Reactome_MetaBrain, GO_BP_MetaBrain, GO_CC_MetaBrain, GO_MF_MetaBrain, KEGG_MetaBrain, HPO_MetaBrain, Expression_MetaBrain, Expression_HCA, GtexV8_relative]
