# Supplementary material for: Brain expression quantitative trait locus and network analyses reveal downstream effects and putative drivers for brain-related diseases
Source: Nat Genet. 2023 Feb 23;55(3):377–88. doi: 10.1038/s41588-023-01300-6 (PMC10011140; doi:10.1038/s41588-023-01300-6)
Supplement: Supplementary file 4 — Supplementary Tables 1–31. [file 41588_2023_1300_MOESM4_ESM.zip › Supplementary Table 4 - Primary and non primary eQTL gene enrichment.xlsx]

## Sheet: Primary eQTL
Source	Term Name	Term ID	Adjusted P-value	Negative log10 of adjusted P-value	Term Size	Query Size	Intersection Size	Effective Domain Size
GO:MF	catalytic activity	GO:0003824	1.11613e-18	17.9523	5519	10571	3315	19304
GO:MF	ion binding	GO:0043167	1.39918e-13	12.8541	5937	10571	3508	19304
GO:MF	small molecule binding	GO:0036094	2.25544e-10	9.64677	2456	10571	1508	19304
GO:MF	anion binding	GO:0043168	1.18392e-09	8.92668	2361	10571	1448	19304
GO:MF	nucleotide binding	GO:0000166	4.02056e-09	8.39571	2125	10571	1308	19304
GO:MF	nucleoside phosphate binding	GO:1901265	4.83208e-09	8.31587	2126	10571	1308	19304
GO:MF	binding	GO:0005488	1.8604e-07	6.73039	16451	10571	9159	19304
GO:MF	ribonucleotide binding	GO:0032553	1.0169e-06	5.99272	1891	10571	1155	19304
GO:MF	purine ribonucleotide binding	GO:0032555	1.9403e-06	5.71213	1874	10571	1143	19304
GO:MF	purine nucleotide binding	GO:0017076	1.9722e-06	5.70505	1888	10571	1151	19304
GO:MF	adenyl nucleotide binding	GO:0030554	2.13925e-06	5.66974	1542	10571	951	19304
GO:MF	adenyl ribonucleotide binding	GO:0032559	2.17158e-06	5.66322	1530	10571	944	19304
GO:MF	cation binding	GO:0043169	5.7126e-06	5.24317	4272	10571	2498	19304
GO:MF	molecular_function	GO:0003674	1.09134e-05	4.96204	17935	10571	9918	19304
GO:MF	ATP binding	GO:0005524	1.2177e-05	4.91446	1467	10571	902	19304
GO:MF	metal ion binding	GO:0046872	1.77279e-05	4.75134	4186	10571	2444	19304
GO:MF	purine ribonucleoside triphosphate binding	GO:0035639	3.00732e-05	4.52182	1804	10571	1093	19304
GO:MF	carbohydrate derivative binding	GO:0097367	6.31355e-05	4.19973	2236	10571	1337	19304
GO:MF	catalytic activity, acting on a tRNA	GO:0140101	8.22787e-05	4.08471	125	10571	96	19304
GO:MF	oxidoreductase activity	GO:0016491	0.000211329	3.67504	739	10571	469	19304
GO:MF	transferase activity	GO:0016740	0.000218774	3.66001	2277	10571	1355	19304
GO:MF	catalytic activity, acting on RNA	GO:0140098	0.000397109	3.40109	381	10571	254	19304
GO:MF	hydrolase activity	GO:0016787	0.000887351	3.0519	2297	10571	1360	19304
GO:MF	calcium ion binding	GO:0005509	0.00206513	2.68505	712	10571	447	19304
GO:MF	protein binding	GO:0005515	0.00291044	2.53604	14555	10571	8099	19304
GO:MF	modified amino acid binding	GO:0072341	0.00443363	2.35324	90	10571	69	19304
GO:MF	peptide antigen binding	GO:0042605	0.00642345	2.19223	23	10571	22	19304
GO:MF	pentosyltransferase activity	GO:0016763	0.0409356	1.3879	54	10571	43	19304
GO:BP	localization	GO:0051179	4.15337e-06	5.3816	6602	10571	3808	19304
GO:BP	macromolecule localization	GO:0033036	5.31581e-06	5.27443	3085	10571	1837	19304
GO:BP	establishment of localization	GO:0051234	2.00229e-05	4.69847	5122	10571	2976	19304
GO:BP	protein localization	GO:0008104	3.81619e-05	4.41837	2624	10571	1567	19304
GO:BP	small molecule metabolic process	GO:0044281	7.64533e-05	4.1166	1867	10571	1132	19304
GO:BP	oxoacid metabolic process	GO:0043436	0.000114642	3.94066	1028	10571	645	19304
GO:BP	transport	GO:0006810	0.000136654	3.86438	4974	10571	2883	19304
GO:BP	small molecule catabolic process	GO:0044282	0.000144698	3.83954	427	10571	287	19304
GO:BP	alpha-amino acid metabolic process	GO:1901605	0.000228674	3.64078	201	10571	146	19304
GO:BP	carboxylic acid metabolic process	GO:0019752	0.000257088	3.58992	996	10571	624	19304
GO:BP	organic acid metabolic process	GO:0006082	0.000339633	3.46899	1059	10571	660	19304
GO:BP	organic substance transport	GO:0071702	0.000531231	3.27472	2593	10571	1538	19304
GO:BP	cellular lipid metabolic process	GO:0044255	0.00106445	2.97287	1046	10571	649	19304
GO:BP	cellular amino acid metabolic process	GO:0006520	0.00109947	2.95882	333	10571	226	19304
GO:BP	sulfur compound metabolic process	GO:0006790	0.00241057	2.61788	378	10571	252	19304
GO:BP	microtubule-based process	GO:0007017	0.00272537	2.56457	917	10571	571	19304
GO:BP	organic acid catabolic process	GO:0016054	0.00289305	2.53864	256	10571	177	19304
GO:BP	carbohydrate derivative biosynthetic process	GO:1901137	0.00347625	2.45889	659	10571	419	19304
GO:BP	cellular localization	GO:0051641	0.00440015	2.35653	3479	10571	2027	19304
GO:BP	carbohydrate derivative metabolic process	GO:1901135	0.00581995	2.23508	1114	10571	683	19304
GO:BP	carboxylic acid catabolic process	GO:0046395	0.00861743	2.06462	241	10571	166	19304
GO:BP	organophosphate metabolic process	GO:0019637	0.00966273	2.0149	1015	10571	624	19304
GO:BP	protein transport	GO:0015031	0.0141834	1.84822	1716	10571	1025	19304
GO:BP	nitrogen compound transport	GO:0071705	0.0163782	1.78573	2173	10571	1284	19304
GO:BP	organophosphate biosynthetic process	GO:0090407	0.0184883	1.7331	607	10571	384	19304
GO:BP	cilium organization	GO:0044782	0.0191867	1.717	435	10571	282	19304
GO:BP	cellular component organization or biogenesis	GO:0071840	0.019692	1.70571	6694	10571	3806	19304
GO:BP	cellular protein localization	GO:0034613	0.0225912	1.64606	1825	10571	1085	19304
GO:BP	membrane lipid metabolic process	GO:0006643	0.0228794	1.64056	216	10571	149	19304
GO:BP	plasma membrane bounded cell projection assembly	GO:0120031	0.0230616	1.63711	608	10571	384	19304
GO:BP	tRNA metabolic process	GO:0006399	0.0248108	1.60536	184	10571	129	19304
GO:BP	cell projection assembly	GO:0030031	0.0251188	1.6	622	10571	392	19304
GO:BP	establishment of protein localization	GO:0045184	0.0318487	1.49691	1826	10571	1084	19304
GO:BP	cellular macromolecule localization	GO:0070727	0.0379865	1.42037	1838	10571	1090	19304
GO:BP	cytoskeleton organization	GO:0007010	0.0467913	1.32984	1448	10571	867	19304
GO:BP	cell projection organization	GO:0030030	0.0493259	1.30692	1615	10571	962	19304
GO:CC	cytoplasm	GO:0005737	1.08455e-16	15.9647	11746	10571	6732	19304
GO:CC	organelle membrane	GO:0031090	1.18426e-12	11.9266	3584	10571	2171	19304
GO:CC	mitochondrion	GO:0005739	1.04931e-11	10.9791	1632	10571	1037	19304
GO:CC	endomembrane system	GO:0012505	5.60465e-11	10.2515	4597	10571	2731	19304
GO:CC	organelle	GO:0043226	2.13319e-09	8.67097	13641	10571	7683	19304
GO:CC	membrane-bounded organelle	GO:0043227	1.32719e-08	7.87707	12834	10571	7240	19304
GO:CC	intracellular anatomical structure	GO:0005622	2.02251e-08	7.69411	14523	10571	8145	19304
GO:CC	cell projection	GO:0042995	3.82824e-08	7.417	2323	10571	1414	19304
GO:CC	bounding membrane of organelle	GO:0098588	1.93487e-07	6.71335	2136	10571	1301	19304
GO:CC	plasma membrane bounded cell projection	GO:0120025	2.43667e-07	6.6132	2221	10571	1349	19304
GO:CC	mitochondrial matrix	GO:0005759	6.02145e-06	5.2203	479	10571	321	19304
GO:CC	intracellular organelle	GO:0043229	7.51838e-06	5.12388	12880	10571	7231	19304
GO:CC	endoplasmic reticulum	GO:0005783	2.58426e-05	4.58766	1970	10571	1188	19304
GO:CC	Golgi apparatus	GO:0005794	0.000568836	3.24501	1577	10571	951	19304
GO:CC	organelle subcompartment	GO:0031984	0.000797479	3.09828	1742	10571	1044	19304
GO:CC	cilium	GO:0005929	0.000868135	3.06141	668	10571	423	19304
GO:CC	cell projection membrane	GO:0031253	0.00127557	2.8943	344	10571	229	19304
GO:CC	vesicle	GO:0031982	0.00316565	2.49954	3881	10571	2243	19304
GO:CC	leading edge membrane	GO:0031256	0.00343228	2.46442	179	10571	126	19304
GO:CC	intracellular membrane-bounded organelle	GO:0043231	0.00406786	2.39063	11829	10571	6619	19304
GO:CC	membrane	GO:0016020	0.00435201	2.36131	9318	10571	5247	19304
GO:CC	vesicle membrane	GO:0012506	0.00517367	2.2862	1177	10571	713	19304
GO:CC	nuclear outer membrane-endoplasmic reticulum membrane network	GO:0042175	0.0053837	2.26892	1139	10571	691	19304
GO:CC	cell leading edge	GO:0031252	0.00707543	2.15025	425	10571	274	19304
GO:CC	endoplasmic reticulum membrane	GO:0005789	0.0100566	1.99755	1117	10571	676	19304
GO:CC	peroxisome	GO:0005777	0.0149258	1.82606	144	10571	102	19304
GO:CC	microbody	GO:0042579	0.0149258	1.82606	144	10571	102	19304
GO:CC	endoplasmic reticulum subcompartment	GO:0098827	0.016318	1.78733	1122	10571	677	19304
GO:CC	microtubule cytoskeleton	GO:0015630	0.0282528	1.54894	1299	10571	776	19304
GO:CC	integral component of organelle membrane	GO:0031301	0.0329654	1.48194	384	10571	246	19304
GO:CC	ruffle	GO:0001726	0.0365614	1.43698	180	10571	123	19304
GO:CC	actin cytoskeleton	GO:0015629	0.0478102	1.32048	513	10571	321	19304
GO:CC	envelope	GO:0031975	0.0484465	1.31474	1219	10571	728	19304
GO:CC	organelle envelope	GO:0031967	0.0484465	1.31474	1219	10571	728	19304
KEGG	Metabolic pathways	KEGG:01100	1.46412e-06	5.83442	1471	10571	908	19304
KEGG	Herpes simplex virus 1 infection	KEGG:05168	2.05997e-05	4.68614	492	10571	325	19304
KEGG	Pyrimidine metabolism	KEGG:00240	0.00298409	2.52519	55	10571	45	19304
WP	Genes related to primary cilium development (based on CRISPR)	WP:WP4536	0.00842434	2.07446	103	10571	76	19304
WP	Fluoropyrimidine Activity	WP:WP1601	0.0425637	1.37096	33	10571	28	19304
TF	Factor: ZF5; motif: GGSGCGCGS; match class: 1	TF:M10438_1	4.16333e-70	69.3806	14542	10571	8509	19304
TF	Factor: E2F-1:HES-7; motif: GGCRCGTGSYNNWNGGCGCSM; match class: 1	TF:M08525_1	2.35828e-69	68.6274	14928	10571	8702	19304
TF	Factor: ZF5; motif: GSGCGCGR; match class: 1	TF:M00716_1	1.66468e-68	67.7787	13800	10571	8122	19304
TF	Factor: E2F-3:HES-7; motif: NNNSGCGCSNNNNNCRCGYGNN; match class: 1	TF:M08526_1	2.12688e-67	66.6723	14676	10571	8567	19304
TF	Factor: E2F-2; motif: GCGCGCGCNCS; match class: 1	TF:M11529_1	1.98111e-63	62.7031	14165	10571	8290	19304
TF	Factor: E2F; motif: GGCGSG	TF:M00803	4.61483e-63	62.3358	12894	10571	7627	19304
TF	Factor: ZF5; motif: GSGCGCGR	TF:M00716	1.78655e-57	56.748	15744	10571	9068	19304
TF	Factor: ZF5; motif: NRNGNGCGCGCWN; match class: 1	TF:M00333_1	1.3098e-56	55.8828	12164	10571	7212	19304
TF	Factor: E2F; motif: GGCGSG; match class: 1	TF:M00803_1	2.01346e-56	55.6961	10021	10571	6056	19304
TF	Factor: E2F-4; motif: SNGGGCGGGAANN; match class: 1	TF:M09894_1	2.05331e-56	55.6875	13639	10571	7988	19304
TF	Factor: ZF5; motif: GGSGCGCGS	TF:M10438	2.62389e-56	55.5811	15869	10571	9126	19304
TF	Factor: E2F-2; motif: GCGCGCGCGYW; match class: 1	TF:M11531_1	2.0532e-53	52.6876	12089	10571	7157	19304
TF	Factor: E2F-2; motif: GCGCGCGCNCS	TF:M11529	3.05921e-53	52.5144	15904	10571	9132	19304
TF	Factor: E2F-2; motif: GCGCGCGCGYW	TF:M11531	3.42933e-53	52.4648	12995	10571	7636	19304
TF	Factor: TCF-1; motif: ACATCGRGRCGCTGW; match class: 1	TF:M11603_1	1.25219e-51	50.9023	12897	10571	7577	19304
TF	Factor: E2F-3:HES-7; motif: NNNSGCGCSNNNNNCRCGYGNN	TF:M08526	3.57692e-51	50.4465	16485	10571	9412	19304
TF	Factor: E2F-1:HES-7; motif: GGCRCGTGSYNNWNGGCGCSM	TF:M08525	2.68834e-50	49.5705	16669	10571	9499	19304
TF	Factor: E2F-4; motif: SNGGGCGGGAANN	TF:M09894	1.80764e-47	46.7429	15837	10571	9076	19304
TF	Factor: ZF5; motif: NRNGNGCGCGCWN	TF:M00333	6.48207e-47	46.1883	14756	10571	8524	19304
TF	Factor: E2F-2; motif: NWTTTGGCGCCAWWNN	TF:M11530	1.01243e-45	44.9946	14267	10571	8266	19304
TF	Factor: TCF-1; motif: ACATCGRGRCGCTGW	TF:M11601	3.21588e-44	43.4927	14491	10571	8375	19304
TF	Factor: BEN; motif: CAGCGRNV	TF:M01240	1.52721e-42	41.8161	16138	10571	9207	19304
TF	Factor: E2F-3; motif: GGCGGGN	TF:M02089	4.09635e-42	41.3876	12888	10571	7525	19304
TF	Factor: E2F-1:Elk-1; motif: SGCGCSNNAMCGGAAGT	TF:M08205	5.53436e-42	41.2569	14113	10571	8168	19304
TF	Factor: TCF-1; motif: ACATCGRGRCGCTGW; match class: 1	TF:M11601_1	8.9405e-42	41.0486	10840	10571	6426	19304
TF	Factor: Churchill; motif: CGGGNN	TF:M00986	2.29902e-41	40.6385	13889	10571	8048	19304
TF	Factor: E2F-1:Elk-1; motif: SGCGCSNNAMCGGAAGT; match class: 1	TF:M08205_1	2.58158e-41	40.5881	10217	10571	6085	19304
TF	Factor: BEN; motif: CAGCGRNV; match class: 1	TF:M01240_1	4.203e-41	40.3764	12949	10571	7552	19304
TF	Factor: IRX-1; motif: NACRYNNNNNNNNRYGNN; match class: 1	TF:M11018_1	1.43098e-40	39.8444	15584	10571	8919	19304
TF	Factor: E2F-3:TBR2; motif: ANGTGYKANGGCGCSTTNNCRNNT; match class: 1	TF:M08207_1	3.34505e-40	39.4756	15135	10571	8688	19304
TF	Factor: TCF-1; motif: ACATCGRGRCGCTGW	TF:M11603	1.20629e-39	38.9185	15989	10571	9120	19304
TF	Factor: E2F-1; motif: NGGGCGGGARV	TF:M07206	4.4199e-39	38.3546	14254	10571	8227	19304
TF	Factor: IRX-1; motif: NACRYNNNNNNNNRYGNN	TF:M11018	9.31068e-38	37.031	16610	10571	9423	19304
TF	Factor: E2F-1; motif: NNNNGGCGGGAARN	TF:M09892	3.19681e-37	36.4953	13253	10571	7692	19304
TF	Factor: E2F-3:TBR2; motif: ANGTGYKANGGCGCSTTNNCRNNT	TF:M08207	3.41952e-37	36.466	16673	10571	9452	19304
TF	Factor: p300; motif: ACNTCCG; match class: 1	TF:M04826_1	2.5804e-36	35.5883	14944	10571	8571	19304
TF	Factor: E2F-2; motif: NWTTTGGCGCCAWWNN; match class: 1	TF:M11530_1	5.0637e-36	35.2955	13152	10571	7632	19304
TF	Factor: Egr-1; motif: GCGCATGCG; match class: 1	TF:M04869_1	1.01476e-34	33.9936	10034	10571	5947	19304
TF	Factor: E2F-1; motif: WWTGGCGCCAAA	TF:M04515	5.27638e-34	33.2777	13047	10571	7565	19304
TF	Factor: E2F-1; motif: WWTGGCGCCAAA; match class: 1	TF:M04515_1	7.63055e-34	33.1174	11913	10571	6959	19304
TF	Factor: MAZ; motif: GGGMGGGGSSGGGGGGGGGGGG; match class: 1	TF:M09636_1	1.41188e-33	32.8502	13771	10571	7945	19304
TF	Factor: AP-2; motif: MKCCCSCNGGCG	TF:M00189	1.968e-32	31.706	10377	10571	6120	19304
TF	Factor: E2F-3; motif: GGCGGGN; match class: 1	TF:M02089_1	3.38411e-32	31.4706	9181	10571	5464	19304
TF	Factor: pax-6; motif: NYACGCNYSANYGMNCN; match class: 1	TF:M11882_1	1.08906e-31	30.9629	11167	10571	6544	19304
TF	Factor: E2F-4; motif: NNTTCCCGCCNN	TF:M04823	1.65543e-31	30.7811	12494	10571	7256	19304
TF	Factor: Kaiso; motif: GCMGGGRGCRGS	TF:M03876	1.58232e-30	29.8007	13340	10571	7700	19304
TF	Factor: AP-2gamma:Elk-1; motif: NGCCKNRGGSGRCGGAAGTG; match class: 1	TF:M08441_1	2.53486e-30	29.596	12457	10571	7229	19304
TF	Factor: Egr-1; motif: GCGCATGCG	TF:M04869	2.75226e-30	29.5603	10993	10571	6441	19304
TF	Factor: Sp1; motif: NGGGGCGGGGN	TF:M07395	3.61981e-30	29.4413	10429	10571	6134	19304
TF	Factor: Sp2; motif: TGGGCGCGCCCA	TF:M06948	4.74564e-30	29.3237	8694	10571	5182	19304
TF	Factor: GKLF; motif: NNCCMCRCCCN	TF:M12173	1.11844e-29	28.9514	9788	10571	5781	19304
TF	Factor: E2F-1; motif: NGGGCGGGARV; match class: 1	TF:M07206_1	1.17277e-29	28.9308	10641	10571	6246	19304
TF	Factor: E2F-1; motif: TTTGGCGCCAAA; match class: 1	TF:M04516_1	1.59679e-29	28.7968	10002	10571	5897	19304
TF	Factor: MAZ; motif: GGGMGGGGSSGGGGGGGGGGGG	TF:M09636	2.85379e-29	28.5446	15865	10571	9009	19304
TF	Factor: ETF; motif: GVGGMGG	TF:M00695	5.3572e-29	28.2711	10241	10571	6024	19304
TF	Factor: E2F-1:TBR2; motif: NGGTGNNANGGCGCNNTNNCRNNN	TF:M08523	8.36982e-29	28.0773	11889	10571	6915	19304
TF	Factor: pax-6; motif: NYACGCNYSANYGMNCN	TF:M11882	2.2644e-28	27.645	15165	10571	8644	19304
TF	Factor: E2F-1; motif: TTTGGCGCCAAA	TF:M04516	4.7182e-28	27.3262	11125	10571	6498	19304
TF	Factor: RNF96; motif: BCCCGCRGCC	TF:M01199	5.94606e-28	27.2258	8310	10571	4956	19304
TF	Factor: Sp1; motif: GGGGCGGGGC	TF:M00931	6.0936e-28	27.2151	10065	10571	5921	19304
TF	Factor: E2F-1:TBR2; motif: NGGTGNNANGGCGCNNTNNCRNNN; match class: 1	TF:M08523_1	8.58063e-28	27.0665	7253	10571	4367	19304
TF	Factor: E2F-1; motif: NNNSSCGCSAANN	TF:M07250	1.26368e-27	26.8984	10489	10571	6150	19304
TF	Factor: Sp1; motif: NGGGGGCGGGGYN	TF:M00196	1.32251e-27	26.8786	10027	10571	5898	19304
TF	Factor: AP-2; motif: GSCCSCRGGCNRNRNN	TF:M00800	2.84762e-27	26.5455	8921	10571	5289	19304
TF	Factor: Sp1; motif: GGGGCGGGGT	TF:M00008	3.63943e-27	26.439	9833	10571	5789	19304
TF	Factor: Sp1; motif: NGGGGGCGGGGCCNGGGGGGGG	TF:M10071	9.42115e-27	26.0259	8319	10571	4953	19304
TF	Factor: sp4; motif: NNGNARGRGGCGGRGCNNRR	TF:M10072	1.00206e-25	24.9991	10263	10571	6014	19304
TF	Factor: Sp1; motif: NNGGGGCGGGGNN	TF:M00932	6.29118e-25	24.2013	10198	10571	5973	19304
TF	Factor: Hey1; motif: NGCRCGYGYN	TF:M11058	6.56602e-25	24.1827	12887	10571	7424	19304
TF	Factor: SP2; motif: GNNGGGGGCGGGGSN	TF:M03807	1.02397e-24	23.9897	8243	10571	4897	19304
TF	Factor: Hey1; motif: NGCRCGYGYN; match class: 1	TF:M11058_1	1.17851e-24	23.9287	10679	10571	6233	19304
TF	Factor: Churchill; motif: CGGGNN; match class: 1	TF:M00986_1	1.36211e-24	23.8658	10162	10571	5951	19304
TF	Factor: SP2; motif: GGGCGGGAC	TF:M01783	1.56402e-24	23.8058	8957	10571	5290	19304
TF	Factor: ETF; motif: CCCCGCCCCYN	TF:M07039	3.95628e-24	23.4027	16005	10571	9054	19304
TF	Factor: p300; motif: ACNTCCG	TF:M04826	4.63961e-24	23.3335	17411	10571	9763	19304
TF	Factor: ctcf; motif: CCRSCAGGGGGCGCN	TF:M10426	5.57225e-24	23.254	9124	10571	5378	19304
TF	Factor: E2F-4; motif: NTTTCSCGCC	TF:M07380	6.17629e-24	23.2093	12755	10571	7347	19304
TF	Factor: AP-2gamma:Elk-1; motif: NGCCKNRGGSGRCGGAAGTG	TF:M08441	7.49e-24	23.1255	15967	10571	9033	19304
TF	Factor: AP-2alpha; motif: NGCCYSNNGSN	TF:M01857	7.60424e-24	23.1189	8984	10571	5300	19304
TF	Factor: RUNX2; motif: NRACCGCAAACCGCAN	TF:M04106	1.55213e-23	22.8091	13564	10571	7775	19304
TF	Factor: WT1; motif: CGCCCCCNCN	TF:M02036	2.53642e-23	22.5958	9546	10571	5605	19304
TF	Factor: Kaiso; motif: GCMGGGRGCRGS; match class: 1	TF:M03876_1	4.88014e-23	22.3116	8911	10571	5254	19304
TF	Factor: E2F-4; motif: GCGGGAAANA	TF:M02090	7.02017e-23	22.1537	11707	10571	6777	19304
TF	Factor: TF3C-beta; motif: CCNGGAGGGCTTCCTGGAGGAG	TF:M04863	7.64786e-23	22.1165	13311	10571	7636	19304
TF	Factor: TF3C-beta; motif: CCNGGAGGGCTTCCTGGAGGAG; match class: 1	TF:M04863_1	1.72775e-22	21.7625	8371	10571	4952	19304
TF	Factor: Sp2; motif: NYSGCCCCGCCCCCY	TF:M03567	1.95796e-22	21.7082	7546	10571	4494	19304
TF	Factor: Sp6; motif: WGGGCGG	TF:M05361	2.1344e-22	21.6707	8412	10571	4974	19304
TF	Factor: Sp2; motif: WGGGCGG	TF:M05332	2.1344e-22	21.6707	8412	10571	4974	19304
TF	Factor: CPBP; motif: NGGGCGG	TF:M05444	2.1344e-22	21.6707	8412	10571	4974	19304
TF	Factor: AP2; motif: GCCYGSGGSN	TF:M08867	8.52436e-22	21.0693	9844	10571	5757	19304
TF	Factor: E2F-4; motif: TTTTGGCGCCAWWN	TF:M11535	9.02618e-22	21.0445	10640	10571	6191	19304
TF	Factor: ER71:Pax-5; motif: ACCGGAACYACGCWTSANTG	TF:M08266	1.09395e-21	20.961	14050	10571	8020	19304
TF	Factor: GKLF; motif: NNCCMCRCCCN; match class: 1	TF:M12173_1	1.34147e-21	20.8724	4858	10571	2976	19304
TF	Factor: E2F-1; motif: NNNNGGCGGGAARN; match class: 1	TF:M09892_1	1.65626e-21	20.7809	8995	10571	5289	19304
TF	Factor: Hey2; motif: NNCACGYGNN	TF:M11052	1.94827e-21	20.7104	12239	10571	7053	19304
TF	Factor: GKLF; motif: GCCMCRCCCNNN	TF:M01588	2.98588e-21	20.5249	8728	10571	5140	19304
TF	Factor: ETV7; motif: NCCGGAANNN	TF:M02071	3.83541e-21	20.4162	9895	10571	5780	19304
TF	Factor: E2F-4; motif: NNTTCCCGCCNN; match class: 1	TF:M04823_1	5.08699e-21	20.2935	7694	10571	4566	19304
TF	Factor: SP1; motif: NRGKGGGCGGGGCN	TF:M09765	5.1444e-21	20.2887	7313	10571	4354	19304
TF	Factor: KLF3; motif: NNNNNNGGGCGGGGCNNGN	TF:M09970	5.6029e-21	20.2516	7583	10571	4504	19304
TF	Factor: SP4; motif: NWRGCCACGCCCMCTYN	TF:M03922	6.23722e-21	20.205	5904	10571	3564	19304
TF	Factor: Sp1; motif: NWRGCCMCGCCCMCN	TF:M12151	6.53547e-21	20.1847	6668	10571	3993	19304
TF	Factor: AP-2beta; motif: NSCCNNNGGSN	TF:M11478	9.34798e-21	20.0293	9745	10571	5695	19304
TF	Factor: SP2; motif: GGGCGGGAC; match class: 1	TF:M01783_1	1.47045e-20	19.8325	4255	10571	2625	19304
TF	Factor: CHD2; motif: TCTCGCGAG; match class: 1	TF:M04710_1	1.77376e-20	19.7511	11229	10571	6501	19304
TF	Factor: ZIC4; motif: NNCCNCCCRYNGYGN	TF:M12227	2.46248e-20	19.6086	10842	10571	6290	19304
TF	Factor: Sp1; motif: NGGGGCGGGGN; match class: 1	TF:M07395_1	3.79641e-20	19.4206	6232	10571	3743	19304
TF	Factor: Sp1; motif: NWRGCCACGCCCMCN	TF:M12152	5.20307e-20	19.2837	7172	10571	4268	19304
TF	Factor: AP-2rep; motif: NGGGGCGGGGC	TF:M09967	1.19627e-19	18.9222	3925	10571	2430	19304
TF	Factor: TR4; motif: ACCCCGS; match class: 1	TF:M04934_1	1.26247e-19	18.8988	15103	10571	8560	19304
TF	Factor: E2F-4; motif: NGGCGGGAARN	TF:M07084	1.34073e-19	18.8727	10628	10571	6168	19304
TF	Factor: SP1; motif: RCCMCRCCCMC	TF:M03920	2.04419e-19	18.6895	7119	10571	4234	19304
TF	Factor: AP-2gamma; motif: GCCYNNGGS	TF:M00470	2.37527e-19	18.6243	9205	10571	5388	19304
TF	Factor: HES-7; motif: GNCACGYGNN	TF:M11066	2.43987e-19	18.6126	11234	10571	6495	19304
TF	Factor: Sp2; motif: TGGGCGCGCCCA; match class: 1	TF:M06948_1	3.93963e-19	18.4045	6076	10571	3648	19304
TF	Factor: ER81; motif: RCCGGAARYN	TF:M02065	4.36619e-19	18.3599	12264	10571	7049	19304
TF	Factor: TEL1; motif: CNCGGAANNN	TF:M02070	5.59857e-19	18.2519	10602	10571	6149	19304
TF	Factor: ER71:Pax-5; motif: ACCGGAACYACGCWTSANTG; match class: 1	TF:M08266_1	5.98829e-19	18.2227	8780	10571	5151	19304
TF	Factor: Sp1; motif: CCCCGCCCCN	TF:M00933	6.02452e-19	18.2201	9495	10571	5544	19304
TF	Factor: AP-2; motif: MKCCCSCNGGCG; match class: 1	TF:M00189_1	6.75933e-19	18.1701	5967	10571	3585	19304
TF	Factor: TIEG1; motif: NCCCNSNCCCCGCCCCC	TF:M12351	6.91657e-19	18.1601	12042	10571	6928	19304
TF	Factor: E2F-1; motif: TTGGCGCGRAANNGNM	TF:M00938	8.69637e-19	18.0607	7176	10571	4261	19304
TF	Factor: Elk-1; motif: NNCCGGAAGTN	TF:M11435	9.06085e-19	18.0428	11462	10571	6614	19304
TF	Factor: AP-2; motif: SNNNCCNCAGGCN	TF:M00915	9.08176e-19	18.0418	9421	10571	5502	19304
TF	Factor: E2F-7; motif: GRGGCGGGAANNN	TF:M09896	1.04543e-18	17.9807	9754	10571	5684	19304
TF	Factor: Sp1; motif: NGGGGGCGGGGYN; match class: 1	TF:M00196_1	1.40893e-18	17.8511	5813	10571	3496	19304
TF	Factor: BTEB2; motif: RGGGNGKGGN	TF:M07277	1.43194e-18	17.8441	8298	10571	4882	19304
TF	Factor: BTEB4; motif: NCCACGCCCM	TF:M12186	1.70545e-18	17.7682	8910	10571	5219	19304
TF	Factor: EKLF; motif: NGGGYGKGGCNNGG	TF:M09969	1.81834e-18	17.7403	4501	10571	2752	19304
TF	Factor: Sp2; motif: GGGGCGGGG	TF:M10435	1.98554e-18	17.7021	7526	10571	4453	19304
TF	Factor: Sp1; motif: GGGGCGGGGC	TF:M07063	1.98554e-18	17.7021	7526	10571	4453	19304
TF	Factor: MOVO-B; motif: GNGGGGG	TF:M01104	2.47281e-18	17.6068	10085	10571	5862	19304
TF	Factor: AP-2beta; motif: NSCCNNNGGSN; match class: 1	TF:M11478_1	3.49514e-18	17.4565	7879	10571	4647	19304
TF	Factor: E2F-1; motif: NKTSSCGC	TF:M00428	5.42153e-18	17.2659	8743	10571	5123	19304
TF	Factor: CHD2; motif: TCTCGCGAG	TF:M04710	5.55503e-18	17.2553	13810	10571	7867	19304
TF	Factor: Egr-1; motif: NGCGTGCGY	TF:M04950	6.33537e-18	17.1982	10713	10571	6201	19304
TF	Factor: Sp1; motif: GGGGCGGGGC; match class: 1	TF:M00931_1	7.89173e-18	17.1028	5805	10571	3486	19304
TF	Factor: E2F-3:FOXO6; motif: NAATGACACGCGCCCMC	TF:M08209	8.19149e-18	17.0866	13352	10571	7622	19304
TF	Factor: BTEB2; motif: GCCCCRCCCH	TF:M07409	9.02659e-18	17.0445	5092	10571	3083	19304
TF	Factor: BTEB1; motif: GGGGGCGGGGCNGSGGGNGS	TF:M09723	1.06538e-17	16.9725	9937	10571	5776	19304
TF	Factor: IRX2a; motif: ACRYGNNNNACRYGT	TF:M11022	1.07742e-17	16.9676	9311	10571	5433	19304
TF	Factor: Elk-1:Pax-5; motif: ACCGGAACYACGCWTSANYG	TF:M08225	1.11957e-17	16.9509	13722	10571	7818	19304
TF	Factor: BTEB3; motif: CCNNSCCNSCCCCKCCCCC	TF:M09826	1.2615e-17	16.8991	11211	10571	6469	19304
TF	Factor: BTEB4; motif: NCCACGCCCM; match class: 1	TF:M12186_1	1.32152e-17	16.8789	3850	10571	2374	19304
TF	Factor: Elk-1; motif: NNNNCCGGAARTNN	TF:M00025	1.41546e-17	16.8491	10023	10571	5822	19304
TF	Factor: E2F-4; motif: NTTTCSCGCC; match class: 1	TF:M07380_1	1.42219e-17	16.847	7821	10571	4610	19304
TF	Factor: LKLF; motif: NGGGCGG	TF:M05499	1.6083e-17	16.7936	7719	10571	4553	19304
TF	Factor: KLF17; motif: NGGGCGG	TF:M05386	1.6083e-17	16.7936	7719	10571	4553	19304
TF	Factor: CTCF; motif: NCCRSTAGGGGGCGC	TF:M08911	1.85243e-17	16.7323	8907	10571	5209	19304
TF	Factor: Sp1; motif: NGGGGGCGGGGCCNGGGGGGGG; match class: 1	TF:M10071_1	2.54009e-17	16.5952	4534	10571	2763	19304
TF	Factor: TFAP2A; motif: NGCCCYNNGGGCN; match class: 1	TF:M04148_1	2.98021e-17	16.5258	9385	10571	5470	19304
TF	Factor: Foxn2; motif: NNGCGTCNNNNNGACGCNN; match class: 1	TF:M11541_1	3.14901e-17	16.5018	5373	10571	3238	19304
TF	Factor: TFAP2A; motif: NGCCCYNNGGGCN	TF:M04148	4.01534e-17	16.3963	9814	10571	5704	19304
TF	Factor: E2F-3:FOXI1; motif: NGACACCGCGCCCAC; match class: 1	TF:M08208_1	4.40474e-17	16.3561	6963	10571	4129	19304
TF	Factor: ELK1; motif: NACTTCCGSCGGAAGYN	TF:M03971	7.72202e-17	16.1123	11044	10571	6372	19304
TF	Factor: E2F-3:FOXI1; motif: NGACACCGCGCCCAC	TF:M08208	1.89024e-16	15.7235	12295	10571	7045	19304
TF	Factor: Sp3; motif: GGGGCGGGGSNN	TF:M07615	2.29225e-16	15.6397	6674	10571	3962	19304
TF	Factor: Foxn2; motif: NNGCGTCNNNNNGACGCNN	TF:M11541	4.00944e-16	15.3969	5620	10571	3369	19304
TF	Factor: c-Myc:Max; motif: GCCAYGYGSN	TF:M00322	4.53616e-16	15.3433	7688	10571	4524	19304
TF	Factor: ETF; motif: CCCCGCCCCYN; match class: 1	TF:M07039_1	4.58868e-16	15.3383	13306	10571	7584	19304
TF	Factor: WT1; motif: GNGGGGGCGGGG	TF:M03893	5.86822e-16	15.2315	8123	10571	4764	19304
TF	Factor: ETF; motif: GVGGMGG; match class: 1	TF:M00695_1	7.09982e-16	15.1488	6923	10571	4097	19304
TF	Factor: GKLF; motif: GCCMCRCCCNNN; match class: 1	TF:M01588_1	7.20968e-16	15.1421	3884	10571	2382	19304
TF	Factor: LRF; motif: NRGGGKCKY	TF:M10115	8.67699e-16	15.0616	7422	10571	4374	19304
TF	Factor: GCMa:Erg; motif: ATGCGGGCGGAARKG	TF:M08487	9.21693e-16	15.0354	13631	10571	7755	19304
TF	Factor: PEA3; motif: NACCGGAAGTN	TF:M11430	1.13363e-15	14.9455	10615	10571	6129	19304
TF	Factor: AP-2gamma; motif: GCCYNCRGSN	TF:M03811	1.32403e-15	14.8781	8670	10571	5063	19304
TF	Factor: E2F-4; motif: NGGCGGGAARN; match class: 1	TF:M07084_1	1.93843e-15	14.7126	5333	10571	3202	19304
TF	Factor: sp4; motif: NNNGCYCCGCCCCCY	TF:M10530	2.26905e-15	14.6442	8047	10571	4717	19304
TF	Factor: Sp1; motif: GGGGCGGGGT; match class: 1	TF:M00008_1	4.92398e-15	14.3077	4836	10571	2918	19304
TF	Factor: Sp1; motif: NNGGGGCGGGGNN; match class: 1	TF:M00932_1	5.2637e-15	14.2787	5938	10571	3539	19304
TF	Factor: pax-6; motif: NYACGCNTSRNYGCNYN; match class: 1	TF:M11883_1	5.99267e-15	14.2224	7586	10571	4458	19304
TF	Factor: GABP-alpha; motif: CTTCCK	TF:M01660	7.08697e-15	14.1495	10850	10571	6250	19304
TF	Factor: AP-2alpha; motif: NSCCNCRGGSN	TF:M07348	1.07293e-14	13.9694	7884	10571	4621	19304
TF	Factor: E2F-1; motif: NTTTTGGCGCCAWWWN	TF:M11533	1.07596e-14	13.9682	12828	10571	7317	19304
TF	Factor: ZIC4; motif: NNCCNCCCRYNGYGN; match class: 1	TF:M12227_1	1.12715e-14	13.948	5786	10571	3451	19304
TF	Factor: c-Ets-2; motif: NACCGGAAGYRCTTCCGGTN; match class: 1	TF:M11417_1	1.32324e-14	13.8784	13712	10571	7789	19304
TF	Factor: Erg; motif: NACCGGAARTN	TF:M11396	2.18822e-14	13.6599	10518	10571	6065	19304
TF	Factor: sp4; motif: NNGNARGRGGCGGRGCNNRR; match class: 1	TF:M10072_1	2.49231e-14	13.6034	6119	10571	3635	19304
TF	Factor: SP4; motif: SCCCCGCCCCS	TF:M01273	2.78446e-14	13.5553	3225	10571	1993	19304
TF	Factor: HNRPUL1; motif: NCNCAGN; match class: 1	TF:M09746_1	4.00044e-14	13.3979	7415	10571	4356	19304
TF	Factor: ER71:E2A; motif: CASSTGNACCGGAWRYN; match class: 1	TF:M08568_1	4.14664e-14	13.3823	14773	10571	8348	19304
TF	Factor: RREB-1; motif: GGGWCSA	TF:M05439	4.77672e-14	13.3209	8428	10571	4916	19304
TF	Factor: Pax-5; motif: RRMSWGANWYCTNRAGCGKRACSRYNSM	TF:M00144	5.20519e-14	13.2836	12917	10571	7359	19304
TF	Factor: CPBP; motif: SNCCCNN; match class: 1	TF:M01822_1	6.69415e-14	13.1743	18230	10571	10122	19304
TF	Factor: E2F-1; motif: NTTTTGGCGCCAWWWN; match class: 1	TF:M11533_1	7.83197e-14	13.1061	8533	10571	4972	19304
TF	Factor: SP2; motif: GNNGGGGGCGGGGSN; match class: 1	TF:M03807_1	1.10687e-13	12.9559	4130	10571	2507	19304
TF	Factor: Elk-1:Pax-5; motif: ACCGGAACYACGCWTSANYG; match class: 1	TF:M08225_1	1.28074e-13	12.8925	7827	10571	4580	19304
TF	Factor: AP2; motif: GCCYGSGGSN; match class: 1	TF:M08867_1	1.3902e-13	12.8569	5084	10571	3047	19304
TF	Factor: KLF3; motif: NNNNNNGGGCGGGGCNNGN; match class: 1	TF:M09970_1	1.68785e-13	12.7727	3724	10571	2274	19304
TF	Factor: pax-6; motif: NYACGCNTSRNYGCNYN	TF:M11883	1.91074e-13	12.7188	13161	10571	7485	19304
TF	Factor: ETS1; motif: ACCGGAARYN	TF:M03977	2.11875e-13	12.6739	10283	10571	5928	19304
TF	Factor: Hey2; motif: NNCACGYGNN; match class: 1	TF:M11052_1	2.27329e-13	12.6433	9295	10571	5387	19304
TF	Factor: AP-2; motif: GSCCSCRGGCNRNRNN; match class: 1	TF:M00800_1	2.70902e-13	12.5672	4179	10571	2532	19304
TF	Factor: Egr-3; motif: NTGCGTGGGCGK	TF:M00245	2.98562e-13	12.525	7139	10571	4195	19304
TF	Factor: HDAC1; motif: KGCARGGTC	TF:M07041	2.98881e-13	12.5245	12232	10571	6984	19304
TF	Factor: Elk-1; motif: NRSCGGAAGNN	TF:M11434	3.39245e-13	12.4695	8020	10571	4683	19304
TF	Factor: RUNX2; motif: NRACCGCAAACCGCAN; match class: 1	TF:M04106_1	3.68048e-13	12.4341	8216	10571	4791	19304
TF	Factor: GCMa:PEA3; motif: ATRCGGGCGGAAGTR	TF:M08313	4.18393e-13	12.3784	15070	10571	8497	19304
TF	Factor: CPBP; motif: GNNRGGGHGGGGNNGGGRN	TF:M09973	4.41617e-13	12.355	10602	10571	6099	19304
TF	Factor: HNRPUL1; motif: NCNCAGN	TF:M09746	4.45704e-13	12.351	13363	10571	7590	19304
TF	Factor: KROX; motif: CCCGCCCCCRCCCC	TF:M00982	4.68725e-13	12.3291	7661	10571	4483	19304
TF	Factor: pax-6; motif: NYACGCNTSANYGCNYN	TF:M11881	5.01978e-13	12.2993	12875	10571	7328	19304
TF	Factor: pax-2; motif: NCGTCACGCNYSRNYGCNYN	TF:M11877	5.2175e-13	12.2825	11247	10571	6449	19304
TF	Factor: E2F-3:FOXO6; motif: NAATGACACGCGCCCMC; match class: 1	TF:M08209_1	5.97467e-13	12.2237	7614	10571	4456	19304
TF	Factor: Sp2; motif: GGSNNGGGGGCGGGGCCNGNGS	TF:M09658	6.13641e-13	12.2121	5173	10571	3092	19304
TF	Factor: Sp2; motif: NYSGCCCCGCCCCCY; match class: 1	TF:M03567_1	6.45521e-13	12.1901	3546	10571	2168	19304
TF	Factor: Sp2; motif: GYCCCGCCYCYNNNN	TF:M07129	7.79043e-13	12.1084	6129	10571	3628	19304
TF	Factor: pax-6; motif: NYACGCWTSANYGMNCN	TF:M11880	9.06874e-13	12.0425	12801	10571	7286	19304
TF	Factor: Egr-1; motif: GCGGGGGCGG	TF:M07354	1.37873e-12	11.8605	7638	10571	4466	19304
TF	Factor: RNF96; motif: BCCCGCRGCC; match class: 1	TF:M01199_1	1.57502e-12	11.8027	4242	10571	2562	19304
TF	Factor: c-Ets-2; motif: NACCGGAAGYRCTTCCGGTN	TF:M11417	1.71919e-12	11.7647	13998	10571	7924	19304
TF	Factor: Egr-1; motif: GCGGGGGCGG	TF:M01873	2.8793e-12	11.5407	6598	10571	3885	19304
TF	Factor: PAX5; motif: RNGCGTGACCNN	TF:M09817	3.04014e-12	11.5171	12221	10571	6969	19304
TF	Factor: PEA3; motif: NACCGGAAGTN	TF:M11427	3.24825e-12	11.4883	10338	10571	5947	19304
TF	Factor: E2F-4; motif: GCGGGAAANA; match class: 1	TF:M02090_1	3.31683e-12	11.4793	6264	10571	3698	19304
TF	Factor: SAP-1; motif: NNCCGGAAGTGN	TF:M09905	3.73883e-12	11.4273	8088	10571	4711	19304
TF	Factor: AP-2alphaA; motif: ANMGCCTNAGGCKNT; match class: 1	TF:M01047_1	4.80809e-12	11.318	9028	10571	5228	19304
TF	Factor: AP-2alphaA; motif: ANMGCCTNAGGCKNT	TF:M01047	4.80809e-12	11.318	9028	10571	5228	19304
TF	Factor: AP-2beta; motif: GCNNNGGSCNGVGGGN	TF:M01858	6.53045e-12	11.1851	7267	10571	4254	19304
TF	Factor: ZNF37A; motif: CCYYGGCTCCNTSCCMN	TF:M12354	8.39647e-12	11.0759	10725	10571	6154	19304
TF	Factor: RUNX3; motif: NRACCGCAAACCGCAN	TF:M04109	9.81425e-12	11.0081	9560	10571	5517	19304
TF	Factor: E2F-4; motif: TTTTGGCGCCAWWN; match class: 1	TF:M11535_1	1.01653e-11	10.9929	6381	10571	3759	19304
TF	Factor: Fli-1; motif: NACCGGAARTN	TF:M11404	1.24137e-11	10.9061	8550	10571	4961	19304
TF	Factor: Sp1; motif: NWRGCCACGCCCMCN; match class: 1	TF:M12152_1	1.42895e-11	10.845	2788	10571	1723	19304
TF	Factor: Fli-1; motif: NACCGGAARTN	TF:M11400	1.55272e-11	10.8089	9726	10571	5606	19304
TF	Factor: AP-2alpha; motif: NGCCYSNNGSN; match class: 1	TF:M01857_1	1.65177e-11	10.7821	4535	10571	2720	19304
TF	Factor: KLF15; motif: RCCMCRCCCMCN	TF:M12160	2.46467e-11	10.6082	12448	10571	7083	19304
TF	Factor: HES-7; motif: GNCACGYGNN; match class: 1	TF:M11066_1	2.95547e-11	10.5294	7984	10571	4645	19304
TF	Factor: ELK1; motif: NACTTCCGSCGGAAGYN; match class: 1	TF:M03971_1	3.12003e-11	10.5058	7012	10571	4106	19304
TF	Factor: Sp3; motif: NGCCACGCCCMCN	TF:M12153	3.14916e-11	10.5018	6065	10571	3578	19304
TF	Factor: CTCF; motif: WGCGCCMYCTAGYGGYN	TF:M03895	5.06646e-11	10.2953	9046	10571	5228	19304
TF	Factor: AP-2; motif: SNNNCCNCAGGCN; match class: 1	TF:M00915_1	5.7878e-11	10.2375	4474	10571	2681	19304
TF	Factor: Erm; motif: NNSCGGAWGYN	TF:M11424	6.14344e-11	10.2116	7957	10571	4627	19304
TF	Factor: ELK-1; motif: ACCGGAAGTN	TF:M02059	6.75756e-11	10.1702	9203	10571	5313	19304
TF	Factor: SP1; motif: RCCMCRCCCMC; match class: 1	TF:M03920_1	7.04531e-11	10.1521	2956	10571	1815	19304
TF	Factor: meis1:Elf-1; motif: NTGCCGGAAGTN	TF:M08377	7.07162e-11	10.1505	11008	10571	6299	19304
TF	Factor: E2F-6; motif: NGGGCGGGARRNN	TF:M09895	7.67619e-11	10.1149	7646	10571	4454	19304
TF	Factor: E2F-1:DP-1; motif: TTTCSCGC	TF:M00736	8.00245e-11	10.0968	10185	10571	5850	19304
TF	Factor: Erg; motif: NACCGGAARYN	TF:M11392	8.73094e-11	10.0589	8496	10571	4923	19304
TF	Factor: Egr-1; motif: NGCGTGCGY; match class: 1	TF:M04950_1	1.00192e-10	9.99916	5427	10571	3216	19304
TF	Factor: ZNF37A; motif: CCYYGGCTCCNTSCCMN; match class: 1	TF:M12354_1	1.00817e-10	9.99647	5509	10571	3262	19304
TF	Factor: SREBP-1; motif: RTCRCGTGAY	TF:M11081	1.04062e-10	9.98271	10807	10571	6188	19304
TF	Factor: ERG; motif: ACCGGAART	TF:M01752	1.56831e-10	9.80457	9257	10571	5339	19304
TF	Factor: E2F; motif: TTTCGCGC	TF:M00425	1.57771e-10	9.80197	10825	10571	6196	19304
TF	Factor: AP-2gamma; motif: GCCYNNGGS; match class: 1	TF:M00470_1	1.97552e-10	9.70432	5503	10571	3256	19304
TF	Factor: Erm; motif: ACCGGAAGTN	TF:M02069	2.38375e-10	9.62274	6752	10571	3953	19304
TF	Factor: ctcf; motif: YGGCCACCAGRKGGCRSYN	TF:M09890	3.05611e-10	9.51483	8290	10571	4804	19304
TF	Factor: GCMa:Erg; motif: ATGCGGGCGGAARKG; match class: 1	TF:M08487_1	3.31961e-10	9.47891	8590	10571	4969	19304
TF	Factor: E2F-7; motif: GRGGCGGGAANNN; match class: 1	TF:M09896_1	3.5292e-10	9.45232	4445	10571	2658	19304
TF	Factor: FLI1; motif: ACCGGAARTN	TF:M03988	3.85455e-10	9.41403	8136	10571	4718	19304
TF	Factor: EGR1; motif: NACGCCCACGCANW	TF:M03896	3.91485e-10	9.40728	5999	10571	3531	19304
TF	Factor: ZNF692; motif: SYNGGSCCCASCCNC	TF:M09734	4.08471e-10	9.38884	11427	10571	6519	19304
TF	Factor: PAX5; motif: RNGCGTGACCNN; match class: 1	TF:M09817_1	4.96538e-10	9.30405	6024	10571	3544	19304
TF	Factor: ctcf; motif: CCRSCAGGGGGCGCN; match class: 1	TF:M10426_1	5.527e-10	9.25751	4280	10571	2563	19304
TF	Factor: Erg; motif: ACCGGAAGTN	TF:M02062	5.7985e-10	9.23668	7884	10571	4577	19304
TF	Factor: PATZ; motif: GGGGNGGGGGMKGGRRNGGNRN	TF:M10026	6.15659e-10	9.21066	8214	10571	4759	19304
TF	Factor: HES-1; motif: GNCACGTGNC; match class: 1	TF:M08767_1	6.30648e-10	9.20021	7516	10571	4373	19304
TF	Factor: ER-beta; motif: RGGTCASCNTGMCCY	TF:M09910	7.70206e-10	9.11339	9319	10571	5366	19304
TF	Factor: KLF15; motif: NCCMCGCCCMCN	TF:M12158	8.09375e-10	9.09185	10829	10571	6191	19304
TF	Factor: EGR; motif: CGCCCCCGCNN	TF:M08878	8.4492e-10	9.07318	7318	10571	4262	19304
TF	Factor: TIEG1; motif: NCCCNSNCCCCGCCCCC; match class: 1	TF:M12351_1	1.02218e-09	8.99047	8017	10571	4648	19304
TF	Factor: SREBP-1; motif: RTCRCGTGAY; match class: 1	TF:M11081_1	1.15031e-09	8.93919	7705	10571	4475	19304
TF	Factor: NGFI-C; motif: WTGCGTGGGYGG	TF:M00244	1.19071e-09	8.92419	6043	10571	3551	19304
TF	Factor: HES-1; motif: GNCACGTGNC	TF:M08767	1.3965e-09	8.85496	7618	10571	4426	19304
TF	Factor: ERG; motif: ACCGGAARTN	TF:M03975	1.72169e-09	8.76404	9780	10571	5615	19304
TF	Factor: EGR-1; motif: TGCGTGGGCGK	TF:M01972	1.73478e-09	8.76076	5244	10571	3102	19304
TF	Factor: LRF; motif: GGGGKYNNB	TF:M01100	1.78172e-09	8.74916	7378	10571	4292	19304
TF	Factor: AP-2alpha; motif: GCCNNNRGS	TF:M00469	2.64562e-09	8.57747	5053	10571	2993	19304
TF	Factor: E2F1; motif: NNNNNGCGSSAAAN	TF:M08874	3.06579e-09	8.51346	7074	10571	4121	19304
TF	Factor: GCMa:PEA3; motif: ATRCGGGCGGAAGTR; match class: 1	TF:M08313_1	3.53341e-09	8.45181	9503	10571	5460	19304
TF	Factor: Egr-1; motif: ACCGCCC	TF:M04918	3.95162e-09	8.40322	5521	10571	3254	19304
TF	Factor: SP1; motif: NRGKGGGCGGGGCN; match class: 1	TF:M09765_1	4.31622e-09	8.3649	3248	10571	1969	19304
TF	Factor: ZFX; motif: SNAGGCCNCR	TF:M10121	5.56717e-09	8.25437	3905	10571	2342	19304
TF	Factor: CNOT3; motif: GGCCGCGSSS	TF:M01253	5.62461e-09	8.24991	3861	10571	2317	19304
TF	Factor: LBP-1; motif: NRCCGGTNNNNACCGGYN	TF:M11490	5.65405e-09	8.24764	6611	10571	3861	19304
TF	Factor: FLI-1; motif: NAYTTCCGGT	TF:M08913	5.67199e-09	8.24626	8136	10571	4706	19304
TF	Factor: LBP-1; motif: NRCCGGTNNNNACCGGYN; match class: 1	TF:M11490_1	5.68141e-09	8.24554	5874	10571	3450	19304
TF	Factor: p53; motif: RGRCWWGYCYNGRCWWGYYY	TF:M01652	6.00206e-09	8.2217	7892	10571	4571	19304
TF	Factor: Elf-1; motif: ACTTCCGGG	TF:M04714	6.20227e-09	8.20745	7621	10571	4421	19304
TF	Factor: Pax-5; motif: BCNNNRNGCANBGNTGNRTAGCSGCHNB	TF:M00143	9.94146e-09	8.00255	11133	10571	6345	19304
TF	Factor: SP1; motif: NCCCCKCCCCC	TF:M07226	1.10441e-08	7.95687	8089	10571	4677	19304
TF	Factor: IRX2a; motif: ACRYGNNNNACRYGT; match class: 1	TF:M11022_1	1.25336e-08	7.90192	6138	10571	3594	19304
TF	Factor: Erg; motif: NACCGGATATCCGGTN; match class: 1	TF:M11393_1	1.26103e-08	7.89928	13350	10571	7542	19304
TF	Factor: BTEB1; motif: GGGGGCGGGGCNGSGGGNGS; match class: 1	TF:M09723_1	1.30409e-08	7.88469	5986	10571	3509	19304
TF	Factor: E2F-3:T-bet; motif: AGGTGTNANGGCGCST	TF:M08529	1.49632e-08	7.82498	11188	10571	6373	19304
TF	Factor: AP-2gamma; motif: NSCCYNNRGSN	TF:M11482	1.65047e-08	7.78239	6562	10571	3829	19304
TF	Factor: ER81; motif: RCCGGAARYN; match class: 1	TF:M02065_1	1.65326e-08	7.78166	6571	10571	3834	19304
TF	Factor: ETS1; motif: GCCGGAWGTACTTCCGGN; match class: 1	TF:M03978_1	1.67727e-08	7.7754	6343	10571	3707	19304
TF	Factor: TFAP2C; motif: NGCCCNNRGGCA	TF:M04152	1.7074e-08	7.76766	7539	10571	4371	19304
TF	Factor: AP-2alpha; motif: NGCCTSAGGCN	TF:M11480	1.82756e-08	7.73813	6037	10571	3536	19304
TF	Factor: ETS1; motif: GCCGGAWGTACTTCCGGN	TF:M03978	2.26e-08	7.64589	11807	10571	6707	19304
TF	Factor: BTEB2; motif: RGGGNGKGGN; match class: 1	TF:M07277_1	2.51927e-08	7.59873	4081	10571	2436	19304
TF	Factor: Sp1; motif: NWRGCCMCGCCCMCN; match class: 1	TF:M12151_1	2.55145e-08	7.59321	2484	10571	1525	19304
TF	Factor: Egr-1; motif: NNCRCCCMCGCNN	TF:M12140	3.13181e-08	7.5042	5251	10571	3094	19304
TF	Factor: ZNF586; motif: CAGGCCYRGAGG	TF:M10491	3.36993e-08	7.47238	13535	10571	7637	19304
TF	Factor: BTEB2; motif: NCCACRCCCN	TF:M12165	3.5575e-08	7.44886	4757	10571	2816	19304
TF	Factor: EKLF; motif: NGGGYGKGGCNNGG; match class: 1	TF:M09969_1	4.58612e-08	7.33855	1467	10571	932	19304
TF	Factor: sp4; motif: NNNGCYCCGCCCCCY; match class: 1	TF:M10530_1	5.28524e-08	7.27694	3703	10571	2219	19304
TF	Factor: DEC1; motif: NGCACGTGAS	TF:M09876	5.62005e-08	7.25026	8511	10571	4902	19304
TF	Factor: Egr-1; motif: CCGCCCMCG	TF:M04797	6.2908e-08	7.20129	5021	10571	2962	19304
TF	Factor: pax-6; motif: NYACGCNTSANYGCNYN; match class: 1	TF:M11881_1	6.85812e-08	7.16379	6975	10571	4052	19304
TF	Factor: Elf-1; motif: NANGCGGAAGTN	TF:M11448	6.92381e-08	7.15965	7390	10571	4282	19304
TF	Factor: ZF5; motif: NGAGCGCGC	TF:M10111	7.51839e-08	7.12388	2610	10571	1594	19304
TF	Factor: TR4; motif: ACCCCGS	TF:M04934	7.53403e-08	7.12297	17683	10571	9818	19304
TF	Factor: c-Ets-2; motif: NCCGGAAGTG	TF:M08759	7.7683e-08	7.10967	8131	10571	4691	19304
TF	Factor: PEA3; motif: RCCGGAAGYN	TF:M02066	7.79226e-08	7.10834	6904	10571	4012	19304
TF	Factor: Fli-1; motif: NACCGGAWWTCCGGTY	TF:M11399	8.31216e-08	7.08029	12669	10571	7167	19304
TF	Factor: Elk-1:Pax-9; motif: ACCGGAACYACGCWYSANTG	TF:M08226	8.33563e-08	7.07906	11798	10571	6696	19304
TF	Factor: RUNX2; motif: WRACCGCANWAACCGCAN	TF:M04107	8.4393e-08	7.07369	12088	10571	6853	19304
TF	Factor: BTEB2; motif: GCCCCRCCCH; match class: 1	TF:M07409_1	8.84463e-08	7.05332	1798	10571	1124	19304
TF	Factor: Rb:E2F-1:DP-1; motif: TTTSGCGC	TF:M00740	8.99512e-08	7.04599	10220	10571	5837	19304
TF	Factor: PEA3; motif: NACCGGAAGTN; match class: 1	TF:M11430_1	9.46773e-08	7.02375	4782	10571	2826	19304
TF	Factor: AP-2gamma; motif: GCCYNCRGSN; match class: 1	TF:M03811_1	1.01462e-07	6.9937	3725	10571	2229	19304
TF	Factor: ZBTB7C; motif: GKCCCGGGCKG	TF:M03806	1.04546e-07	6.98069	2982	10571	1806	19304
TF	Factor: E2F-1; motif: NNNSSCGCSAANN; match class: 1	TF:M07250_1	1.08967e-07	6.9627	5398	10571	3171	19304
TF	Factor: Elf-1; motif: AWCCCGGAAGTN	TF:M07415	1.2353e-07	6.90823	7809	10571	4511	19304
TF	Factor: c-Ets-1; motif: NNNRCCGGAWRYNNNN	TF:M01078	1.25604e-07	6.901	7368	10571	4267	19304
TF	Factor: Pax-5; motif: BCNNNRNGCANBGNTGNRTAGCSGCHNB; match class: 1	TF:M00143_1	1.27877e-07	6.89321	4948	10571	2918	19304
TF	Factor: ZNF501; motif: NNNCSACGCGAACAC	TF:M12085	1.40027e-07	6.85379	8303	10571	4783	19304
TF	Factor: Sp2; motif: GGGGCGGGG; match class: 1	TF:M10435_1	1.56804e-07	6.80464	3432	10571	2061	19304
TF	Factor: Sp1; motif: GGGGCGGGGC; match class: 1	TF:M07063_1	1.56804e-07	6.80464	3432	10571	2061	19304
TF	Factor: c-ets-2; motif: ACCGGAWRTN	TF:M02064	1.59338e-07	6.79768	10709	10571	6101	19304
TF	Factor: ETV4; motif: ACCGGAAGTN	TF:M03982	1.64407e-07	6.78408	6687	10571	3888	19304
TF	Factor: CTCF; motif: NCCRSTAGGGGGCGC; match class: 1	TF:M08911_1	2.05966e-07	6.68621	3864	10571	2305	19304
TF	Factor: Erg; motif: NACCGGATATCCGGTN	TF:M11393	2.0624e-07	6.68563	13798	10571	7770	19304
TF	Factor: PEA3; motif: NACCGGAAGTN	TF:M11428	2.16223e-07	6.6651	7028	10571	4076	19304
TF	Factor: E2F-2; motif: NTTTTGGCGCCAWWWN	TF:M11528	2.49418e-07	6.60307	10134	10571	5785	19304
TF	Factor: BTEB2; motif: WGGGTGKGGCNGGN	TF:M09972	2.95341e-07	6.52968	8993	10571	5159	19304
TF	Factor: GKLF; motif: NNNRGGNGNGGSN	TF:M07289	3.2512e-07	6.48796	14325	10571	8050	19304
TF	Factor: Kaiso; motif: TCTCGCGAG; match class: 1	TF:M04691_1	3.41452e-07	6.46667	10265	10571	5855	19304
TF	Factor: RUNX3; motif: NRACCGCANWAACCRCAN	TF:M04110	3.59427e-07	6.44439	9084	10571	5208	19304
TF	Factor: AP-2alpha; motif: NGCCTSAGGCN; match class: 1	TF:M11480_1	3.97792e-07	6.40034	5707	10571	3338	19304
TF	Factor: ctcf; motif: CCNCNAGRKGGCRSTN	TF:M07249	4.1e-07	6.38722	6558	10571	3812	19304
TF	Factor: HDAC1; motif: KGCARGGTC; match class: 1	TF:M07041_1	4.32957e-07	6.36356	6199	10571	3612	19304
TF	Factor: Erg; motif: NACCGGATATCCGGTN	TF:M11397	4.45024e-07	6.35162	11741	10571	6657	19304
TF	Factor: E2F-1; motif: NTTTCGCGCS	TF:M00940	4.49859e-07	6.34692	7634	10571	4408	19304
TF	Factor: Fli-1; motif: ACCGGAAGYN	TF:M02073	4.63701e-07	6.33376	5719	10571	3344	19304
TF	Factor: HES-1; motif: GGCRCGTGNC	TF:M11061	4.63833e-07	6.33364	6117	10571	3566	19304
TF	Factor: EHF; motif: CSCGGAARTN	TF:M02052	4.64977e-07	6.33257	9880	10571	5643	19304
TF	Factor: ZGPAT; motif: GRGGCWGNGGNG	TF:M09739	4.94683e-07	6.30567	8006	10571	4613	19304
TF	Factor: SP4; motif: NWRGCCACGCCCMCTYN; match class: 1	TF:M03922_1	5.86644e-07	6.23163	2092	10571	1289	19304
TF	Factor: Zfx; motif: SNSCAGGCCKCGSCSS	TF:M01593	6.21827e-07	6.20633	4093	10571	2430	19304
TF	Factor: c-ets-1; motif: ACCGGAWGTN	TF:M02063	6.22301e-07	6.206	7438	10571	4298	19304
TF	Factor: SP1; motif: GGGGYGGGGNS; match class: 1	TF:M01303_1	7.81591e-07	6.10702	3441	10571	2060	19304
TF	Factor: KLF15; motif: RCCACGCCCCCC	TF:M12157	8.30166e-07	6.08084	3526	10571	2108	19304
TF	Factor: LUMAN; motif: CYCAGCYYCY	TF:M09729	8.39414e-07	6.07602	10429	10571	5940	19304
TF	Factor: p53; motif: RGRCWWGYCYNGRCWWGYYY; match class: 1	TF:M01652_1	8.40245e-07	6.07559	5116	10571	3004	19304
TF	Factor: FLI1; motif: ACCGGAAATCCGGT	TF:M03989	8.49125e-07	6.07103	10213	10571	5822	19304
TF	Factor: Kaiso; motif: TCTCGCGAG	TF:M04691	8.6727e-07	6.06185	14781	10571	8289	19304
TF	Factor: Zbtb37; motif: NYACCGCRNTCACCGCR	TF:M12345	8.86995e-07	6.05208	5438	10571	3184	19304
TF	Factor: Elk-1; motif: NNCCGGAAGTN; match class: 1	TF:M11435_1	9.79299e-07	6.00908	5607	10571	3278	19304
TF	Factor: RREB-1; motif: GGGWCSA; match class: 1	TF:M05439_1	1.02057e-06	5.99116	3142	10571	1889	19304
TF	Factor: DP-1; motif: NRNNGGCGGGAANN	TF:M10098	1.18332e-06	5.9269	6904	10571	3999	19304
TF	Factor: Elf-1; motif: NAMCCGGAAGTN	TF:M11447	1.24448e-06	5.90501	7531	10571	4346	19304
TF	Factor: E2F; motif: NNTTTCGCGCN	TF:M08875	1.25957e-06	5.89978	6077	10571	3539	19304
TF	Factor: ZNF614; motif: NCYCWGCCYYNNN	TF:M09862	1.36894e-06	5.86362	9151	10571	5238	19304
TF	Factor: Erg; motif: NACCGGATATCCGGTN; match class: 1	TF:M11397_1	1.37398e-06	5.86202	11475	10571	6507	19304
TF	Factor: ER81; motif: NNCCGGAWGYN	TF:M11419	1.39838e-06	5.85438	5567	10571	3254	19304
TF	Factor: HIC1; motif: NNNGGKTGCCCSNNNNNN	TF:M01073	1.41252e-06	5.85001	4014	10571	2382	19304
TF	Factor: ctcf; motif: NNNCCASYAGRKGGCRSYNN	TF:M09602	1.42861e-06	5.84509	7272	10571	4202	19304
TF	Factor: TFAP2A; motif: NGCCYSAGGCN	TF:M04147	1.65375e-06	5.78153	4968	10571	2918	19304
TF	Factor: BEN; motif: CWGCGAYA	TF:M01241	1.70755e-06	5.76763	7326	10571	4231	19304
TF	Factor: GABPA; motif: ACCGGAAGTN	TF:M03990	1.72162e-06	5.76406	5145	10571	3017	19304
TF	Factor: BTEB3; motif: CCNNSCCNSCCCCKCCCCC; match class: 1	TF:M09826_1	1.76167e-06	5.75408	7357	10571	4248	19304
TF	Factor: c-Myc; motif: NSCACGTGGN	TF:M04743	1.76604e-06	5.753	4703	10571	2769	19304
TF	Factor: AP-2alpha; motif: GCCNNNRGS; match class: 1	TF:M00469_1	1.77249e-06	5.75142	3267	10571	1958	19304
TF	Factor: pax-2; motif: NCGTCACGCNYSRNYGCNYN; match class: 1	TF:M11877_1	1.81414e-06	5.74133	5174	10571	3033	19304
TF	Factor: ER71:SREBP-2; motif: NTSACGTGACGGAARY	TF:M08457	1.82094e-06	5.7397	11789	10571	6676	19304
TF	Factor: CPBP; motif: GNNRGGGHGGGGNNGGGRN; match class: 1	TF:M09973_1	1.86847e-06	5.72851	6465	10571	3753	19304
TF	Factor: Sp3; motif: GGGGCGGGGSNN; match class: 1	TF:M07615_1	1.8734e-06	5.72737	2846	10571	1718	19304
TF	Factor: GABP-alpha; motif: CTTCCK; match class: 1	TF:M01660_1	1.98165e-06	5.70297	4998	10571	2934	19304
TF	Factor: E2F-1; motif: NKTSSCGC; match class: 1	TF:M00428_1	2.04735e-06	5.68881	3557	10571	2122	19304
TF	Factor: MOVO-B; motif: GNGGGGG; match class: 1	TF:M01104_1	2.13467e-06	5.67067	5524	10571	3228	19304
TF	Factor: ESE-1; motif: NWTRCGGAWGCN; match class: 1	TF:M11382_1	2.20895e-06	5.65581	4012	10571	2379	19304
TF	Factor: FXR; motif: NRGGKCANTGRCCNNNNGG	TF:M10014	2.79521e-06	5.55359	5503	10571	3215	19304
TF	Factor: Sp2; motif: GYCCCGCCYCYNNNN; match class: 1	TF:M07129_1	2.86018e-06	5.54361	2377	10571	1448	19304
TF	Factor: TEL1; motif: CNCGGAANNN; match class: 1	TF:M02070_1	3.11181e-06	5.50699	4736	10571	2785	19304
TF	Factor: ZNF586; motif: CAGGCCYRGAGG; match class: 1	TF:M10491_1	3.75413e-06	5.42549	7514	10571	4331	19304
TF	Factor: ETV7; motif: NCCGGAANNN; match class: 1	TF:M02071_1	3.9395e-06	5.40456	4334	10571	2558	19304
TF	Factor: Fli-1; motif: NACCGGATATCCGGTN; match class: 1	TF:M11401_1	4.17545e-06	5.3793	11526	10571	6529	19304
TF	Factor: MAZ; motif: GGGMGGGGS	TF:M10432	4.28329e-06	5.36822	9058	10571	5181	19304
TF	Factor: RUNX2; motif: WRACCGCANWAACCGCAN; match class: 1	TF:M04107_1	4.76842e-06	5.32163	6333	10571	3675	19304
TF	Factor: SP1; motif: GGGGYGGGGNS	TF:M01303	5.35661e-06	5.27111	7720	10571	4443	19304
TF	Factor: PUR1; motif: GGGNCAGNN	TF:M01721	5.39056e-06	5.26837	8900	10571	5093	19304
TF	Factor: Fli-1; motif: NACCGGATATCCGGTN	TF:M11401	5.51279e-06	5.25863	11676	10571	6609	19304
TF	Factor: Elf-1; motif: NANCCGGAAGTN	TF:M11451	5.7842e-06	5.23776	6720	10571	3889	19304
TF	Factor: c-Myc:Max; motif: GCCAYGYGSN; match class: 1	TF:M00322_1	5.80609e-06	5.23612	2806	10571	1691	19304
TF	Factor: RUNX3; motif: NRACCGCAAACCGCAN; match class: 1	TF:M04109_1	5.92099e-06	5.22761	3798	10571	2254	19304
TF	Factor: E2F; motif: TTTSGCGS	TF:M00427	6.09917e-06	5.21473	9322	10571	5324	19304
TF	Factor: AP-2rep; motif: NGGGGCGGGGC; match class: 1	TF:M09967_1	6.48985e-06	5.18777	1356	10571	854	19304
TF	Factor: DEC1; motif: NGCACGTGAS; match class: 1	TF:M09876_1	7.35072e-06	5.13367	6096	10571	3541	19304
TF	Factor: c-Ets-1(p54); motif: NCMGGAWGYN	TF:M00032	7.38474e-06	5.13166	7647	10571	4401	19304
TF	Factor: Pax-5; motif: RRMSWGANWYCTNRAGCGKRACSRYNSM; match class: 1	TF:M00144_1	7.57114e-06	5.12084	7002	10571	4044	19304
TF	Factor: WT1; motif: NGCGGGGGGGTSMMCYN	TF:M05327	7.62622e-06	5.11769	5431	10571	3170	19304
TF	Factor: TFAP2A; motif: YGCCCNNRGGCN	TF:M04146	7.63316e-06	5.1173	6384	10571	3701	19304
TF	Factor: Myc; motif: CACGTGS	TF:M00799	8.08172e-06	5.0925	4865	10571	2853	19304
TF	Factor: WT1; motif: CGCCCCCNCN; match class: 1	TF:M02036_1	8.70254e-06	5.06035	5196	10571	3038	19304
TF	Factor: N-Myc; motif: NNCCACGTGNNN	TF:M00055	9.27385e-06	5.03274	4069	10571	2405	19304
TF	Factor: ETS1; motif: ACCGGAARYN; match class: 1	TF:M03977_1	9.27988e-06	5.03246	4540	10571	2670	19304
TF	Factor: nerf; motif: NNNCCGGAAGTGN	TF:M09901	9.64656e-06	5.01563	5238	10571	3061	19304
TF	Factor: ER71; motif: ACCGGAARYN	TF:M02067	9.84661e-06	5.00671	5797	10571	3373	19304
TF	Factor: HSF4; motif: CTGCMRN; match class: 1	TF:M07322_1	9.86102e-06	5.00608	11503	10571	6512	19304
TF	Factor: AP-2alpha; motif: NNNGSCCTGRGGSN	TF:M04896	1.2027e-05	4.91984	5632	10571	3280	19304
TF	Factor: PEA3; motif: NACCGGAAGTN	TF:M11425	1.20665e-05	4.91842	7261	10571	4185	19304
TF	Factor: PLAG1; motif: CCCCCKWNNNGGSCCC	TF:M01973	1.5477e-05	4.81031	6047	10571	3510	19304
TF	Factor: AP-2alpha; motif: NSCCNCRGGSN; match class: 1	TF:M07348_1	1.56288e-05	4.80607	2881	10571	1730	19304
TF	Factor: E2F-1:DP-2; motif: TTTSSCGC	TF:M00737	1.62549e-05	4.78901	8587	10571	4915	19304
TF	Factor: ZNF511; motif: GGRRGRGGCWGNG	TF:M09738	1.79697e-05	4.74546	10618	10571	6027	19304
TF	Factor: nerf; motif: NRRNSCGGAAGNRNNNN	TF:M09606	1.9103e-05	4.7189	6119	10571	3549	19304
TF	Factor: Fli-1; motif: NACCGGAWWTCCGGTY; match class: 1	TF:M11399_1	1.98325e-05	4.70262	11245	10571	6368	19304
TF	Factor: ESE-1; motif: NWTRCGGAWGCN	TF:M11382	2.32634e-05	4.63333	10095	10571	5740	19304
TF	Factor: SP1:SP3; motif: CCSCCCCCYCC	TF:M01219	2.41771e-05	4.6166	6681	10571	3860	19304
TF	Factor: Elk-1; motif: NRCCGGAAGTN	TF:M11433	2.89108e-05	4.53894	7528	10571	4328	19304
TF	Factor: E2F-1; motif: TTTSGCGS	TF:M00431	3.00907e-05	4.52157	7127	10571	4106	19304
TF	Factor: rfx3:SRF; motif: TRGCAACNNNNNCCNWATANGGN; match class: 1	TF:M08623_1	3.01208e-05	4.52113	7916	10571	4542	19304
TF	Factor: Sohlh2; motif: NNCACGTGNN; match class: 1	TF:M11075_1	3.48395e-05	4.45793	7854	10571	4507	19304
TF	Factor: Elk-1; motif: RCCGGAAGTGN	TF:M09904	3.61159e-05	4.4423	7974	10571	4573	19304
TF	Factor: AP-2gamma; motif: NTGSCCTGRGGSNN; match class: 1	TF:M09591_1	3.73157e-05	4.42811	2757	10571	1656	19304
TF	Factor: DEAF1; motif: NCGNNYTCGGGNRTTTCCGDARNNN	TF:M01001	4.08472e-05	4.38884	2245	10571	1363	19304
TF	Factor: ZXDB; motif: NGGGGTC	TF:M06191	4.39915e-05	4.35663	5771	10571	3351	19304
TF	Factor: ZXDA; motif: NGGGGTC	TF:M06190	4.39915e-05	4.35663	5771	10571	3351	19304
TF	Factor: C-Myc; motif: NGCCACGTGNN	TF:M07601	4.53457e-05	4.34346	5730	10571	3328	19304
TF	Factor: AP-2beta; motif: NSCCYNRGGSN	TF:M11477	5.33501e-05	4.27286	8045	10571	4610	19304
TF	Factor: HIC1; motif: NSNNNNTGCCCSSNN	TF:M01072	6.12212e-05	4.2131	4084	10571	2405	19304
TF	Factor: PEA3; motif: NACCGGAAGTN; match class: 1	TF:M11427_1	6.17429e-05	4.20941	4488	10571	2632	19304
TF	Factor: ERG; motif: ACCGGAWATCCGGT	TF:M03976	6.68087e-05	4.17517	12505	10571	7045	19304
TF	Factor: pax-6; motif: NYACGCWTSANYGMNCN; match class: 1	TF:M11880_1	7.00704e-05	4.15447	6877	10571	3963	19304
TF	Factor: KLF14; motif: NRCCACRCCCMCN	TF:M12183	7.13845e-05	4.1464	6713	10571	3872	19304
TF	Factor: Osx; motif: CCNCCCCCNNN	TF:M07329	7.21149e-05	4.14197	6659	10571	3842	19304
TF	Factor: USF; motif: NCACGTGN	TF:M00217	8.31888e-05	4.07994	4003	10571	2358	19304
TF	Factor: BTEB4; motif: RCCACGCCCC	TF:M12185	8.93626e-05	4.04884	2215	10571	1343	19304
TF	Factor: XBP-1; motif: WNNGMCACGTC	TF:M01770	9.49101e-05	4.02269	10778	10571	6105	19304
TF	Factor: GABP-alpha; motif: NNNRCCGGAAGTGN	TF:M09935	0.000108894	3.963	4304	10571	2526	19304
TF	Factor: USF2; motif: CASGYG	TF:M00726	0.000116152	3.93497	5789	10571	3356	19304
TF	Factor: USF2; motif: CASGYG; match class: 1	TF:M00726_1	0.000116152	3.93497	5789	10571	3356	19304
TF	Factor: MAX; motif: CACGTG	TF:M08950	0.000116152	3.93497	5789	10571	3356	19304
TF	Factor: MAX; motif: CACGTG; match class: 1	TF:M08950_1	0.000116152	3.93497	5789	10571	3356	19304
TF	Factor: Elk-1:Pax-9; motif: ACCGGAACYACGCWYSANTG; match class: 1	TF:M08226_1	0.000116839	3.93241	5484	10571	3186	19304
TF	Factor: TFEA; motif: YRCACGTGACN	TF:M11090	0.000121278	3.91622	6032	10571	3491	19304
TF	Factor: AhR,; motif: NRCGTGNGN	TF:M00976	0.000121774	3.91445	4264	10571	2503	19304
TF	Factor: TFAP2C; motif: NGCCCNNRGGCA; match class: 1	TF:M04152_1	0.00012717	3.89562	5431	10571	3156	19304
TF	Factor: MYC; motif: NNCCACGTGCNN; match class: 1	TF:M09812_1	0.000155095	3.8094	5114	10571	2978	19304
TF	Factor: EGR-1; motif: TGCGTGGGCGK; match class: 1	TF:M01972_1	0.000168727	3.77281	1449	10571	899	19304
TF	Factor: MYC; motif: NNCCACGTGCNN	TF:M09812	0.000198067	3.70319	5367	10571	3118	19304
TF	Factor: Erg; motif: NACCGGAWWTCCGGTN; match class: 1	TF:M11395_1	0.000207465	3.68306	7776	10571	4454	19304
TF	Factor: GKLF; motif: NNRRGRRNGNSNNN	TF:M07040	0.000223859	3.65002	12412	10571	6988	19304
TF	Factor: AP-2beta; motif: GCNNNGGSCNGVGGGN; match class: 1	TF:M01858_1	0.000230269	3.63776	3085	10571	1835	19304
TF	Factor: Pax-5; motif: NNRNKCAGYSRAGCRTGAC	TF:M07223	0.000245265	3.61036	5473	10571	3176	19304
TF	Factor: E2F-1; motif: TTGGCGCGRAANNGNM; match class: 1	TF:M00938_1	0.000283332	3.5477	2527	10571	1517	19304
TF	Factor: Pax-3; motif: NNNNNNCGTCACGSTYNNNNN	TF:M00327	0.000288573	3.53974	13023	10571	7317	19304
TF	Factor: ELF1; motif: NCCGGAARTN	TF:M02053	0.000290556	3.53677	5893	10571	3409	19304
TF	Factor: ZIC4; motif: GRCCCCCCGCNGNGN	TF:M03932	0.000295923	3.52882	2666	10571	1596	19304
TF	Factor: c-Myc:Max; motif: NNACCACGTGGTNN; match class: 1	TF:M00118_1	0.00031076	3.50757	6807	10571	3916	19304
TF	Factor: c-Myc:Max; motif: NNACCACGTGGTNN	TF:M00118	0.00031076	3.50757	6807	10571	3916	19304
TF	Factor: Sp1; motif: CCCCGCCCCN; match class: 1	TF:M00933_1	0.000328781	3.48309	5069	10571	2949	19304
TF	Factor: Erg; motif: NACCGGAARTN; match class: 1	TF:M11396_1	0.000354967	3.44981	4830	10571	2815	19304
TF	Factor: SP4; motif: SCCCCGCCCCS; match class: 1	TF:M01273_1	0.000357233	3.44705	996	10571	632	19304
TF	Factor: CP2; motif: NNNNCCAGNCNN	TF:M07602	0.000414797	3.38216	10812	10571	6115	19304
TF	Factor: EGR1; motif: NGNGKGGGYGGNGS	TF:M09761	0.000419672	3.37709	5048	10571	2936	19304
TF	Factor: KLF14; motif: NRCCACGCCCMCN	TF:M12184	0.000447336	3.34937	2460	10571	1477	19304
TF	Factor: meis1:Elf-1; motif: NTGCCGGAAGTN; match class: 1	TF:M08377_1	0.000477995	3.32058	4915	10571	2861	19304
TF	Factor: ITF-2; motif: NGCAGSTGKS	TF:M09962	0.000484608	3.31461	4647	10571	2711	19304
TF	Factor: CTCF; motif: WGCGCCMYCTAGYGGYN; match class: 1	TF:M03895_1	0.000506056	3.2958	3427	10571	2025	19304
TF	Factor: AP-2gamma; motif: NSCCYNNRGSN; match class: 1	TF:M11482_1	0.000554869	3.25581	2019	10571	1224	19304
TF	Factor: GKLF; motif: WGGGYGKGGC	TF:M09971	0.000601906	3.22047	5417	10571	3140	19304
TF	Factor: ER-beta; motif: RGGTCASCNTGMCCY; match class: 1	TF:M09910_1	0.00066447	3.17752	3992	10571	2342	19304
TF	Factor: AP-2beta; motif: NSCCYNRGGSN; match class: 1	TF:M11477_1	0.000684368	3.16471	6779	10571	3896	19304
TF	Factor: AhR:Arnt; motif: GRGKATYGCGTGMCWNSCC	TF:M00237	0.000686371	3.16344	6193	10571	3571	19304
TF	Factor: E2F-4:DP-1; motif: TTTSGCGC	TF:M00738	0.000733243	3.13475	9616	10571	5458	19304
TF	Factor: Egr-2; motif: NTGCGTRGGCGK	TF:M00246	0.000759556	3.11944	6086	10571	3511	19304
TF	Factor: E2F-6; motif: NGGGCGGGARRNN; match class: 1	TF:M09895_1	0.000760943	3.11865	2664	10571	1591	19304
TF	Factor: LRF; motif: NGNAGNGGGTYN	TF:M04617	0.000789853	3.10245	6036	10571	3483	19304
TF	Factor: MYCN; motif: NNCCACGTGGNN; match class: 1	TF:M09814_1	0.000790347	3.10218	2023	10571	1225	19304
TF	Factor: MYCN; motif: NNCCACGTGGNN	TF:M09814	0.000790347	3.10218	2023	10571	1225	19304
TF	Factor: c-Myc; motif: KACCACGTGSYY; match class: 1	TF:M01154_1	0.000805552	3.09391	3656	10571	2152	19304
TF	Factor: E2F-1; motif: TTTSGCGCGMNR	TF:M00516	0.000818293	3.08709	6761	10571	3885	19304
TF	Factor: ZSCAN18; motif: TRRCGRCGNMCC	TF:M05432	0.000843154	3.07409	4035	10571	2365	19304
TF	Factor: ATF-3; motif: GGCGCSSNSNGRTSACGTSA	TF:M04744	0.000843474	3.07393	9855	10571	5588	19304
TF	Factor: GABP; motif: CACTTCCGGNNN	TF:M01258	0.000866663	3.06215	2760	10571	1645	19304
TF	Factor: Elk-1:TBR2; motif: TNRCACCGGAAGN	TF:M08213	0.000871425	3.05977	6136	10571	3538	19304
TF	Factor: CTCF; motif: NNNGCCASCAGRKGGCRSNN	TF:M01200	0.000887176	3.05199	3854	10571	2263	19304
TF	Factor: Erg; motif: NACCGGAWWTCCGGTN	TF:M11395	0.000924559	3.03407	8509	10571	4849	19304
TF	Factor: c-Myc; motif: NSCACGTGGN; match class: 1	TF:M04743_1	0.000937727	3.02792	3011	10571	1787	19304
TF	Factor: c-Ets-2; motif: NCCGGAAGTG; match class: 1	TF:M08759_1	0.000983678	3.00715	2842	10571	1691	19304
TF	Factor: SP8; motif: NCCACGCCCMCN	TF:M12148	0.000983678	3.00715	2842	10571	1691	19304
TF	Factor: E2F-4:DP-2; motif: TTTCSCGC	TF:M00739	0.00107546	2.96841	5516	10571	3192	19304
TF	Factor: ROX; motif: GNNNCASGTGGS	TF:M09764	0.00110809	2.95542	5651	10571	3267	19304
TF	Factor: Egr-1; motif: WTGCGTGGGCGK	TF:M00243	0.00117406	2.93031	5228	10571	3031	19304
TF	Factor: TWIST; motif: CACCTGG	TF:M03582	0.00119833	2.92142	8232	10571	4695	19304
TF	Factor: E2F-1:DP-1; motif: TTTCSCGC; match class: 1	TF:M00736_1	0.00121676	2.9148	4559	10571	2657	19304
TF	Factor: Myc; motif: CACGTGS; match class: 1	TF:M00799_1	0.00123492	2.90836	2657	10571	1585	19304
TF	Factor: KLF16; motif: GMCACGCCCCC	TF:M03914	0.00125516	2.9013	3298	10571	1948	19304
TF	Factor: ZNF501; motif: NNGCGACGCGAACAN	TF:M12086	0.00130038	2.88593	1791	10571	1090	19304
TF	Factor: TFAP2A; motif: YGCCCNNRGGCN; match class: 1	TF:M04146_1	0.00133373	2.87493	3710	10571	2180	19304
TF	Factor: Erg; motif: NACCGGATATCCGGTN	TF:M11391	0.00139867	2.85429	9857	10571	5586	19304
TF	Factor: Elf-1; motif: NANGCGGAAGTR	TF:M11452	0.00159788	2.79646	6090	10571	3509	19304
TF	Factor: GABP; motif: VCCGGAAGNGCR	TF:M00341	0.00170699	2.76777	8038	10571	4586	19304
TF	Factor: c-Krox; motif: NCGACCACCN	TF:M12232	0.00177754	2.75018	2933	10571	1740	19304
TF	Factor: slug; motif: KCACCTGN	TF:M03565	0.00180586	2.74332	2919	10571	1732	19304
TF	Factor: ITF-2; motif: NCACCTGN	TF:M11155	0.00180586	2.74332	2919	10571	1732	19304
TF	Factor: E2F; motif: TTTSGCGS; match class: 1	TF:M00426_1	0.00187999	2.72585	5748	10571	3318	19304
TF	Factor: NF-1C; motif: NYTGGCNNYNNGCCARN	TF:M10002	0.00230757	2.63685	6577	10571	3777	19304
TF	Factor: E2F-1; motif: NTTSGCGG	TF:M00430	0.00243234	2.61397	7875	10571	4494	19304
TF	Factor: HSF4; motif: CTGCMRN	TF:M07322	0.00244435	2.61184	16171	10571	8992	19304
TF	Factor: Elf-1; motif: NNANCCGGAAGTGS	TF:M09900	0.00249843	2.60233	5092	10571	2951	19304
TF	Factor: KLF17; motif: NGMCMCRCCCTN	TF:M12188	0.00250956	2.6004	3584	10571	2106	19304
TF	Factor: E2F; motif: TTTCGCGC; match class: 1	TF:M00425_1	0.00254867	2.59369	5250	10571	3039	19304
TF	Factor: Elk-1; motif: NNNNCCGGAARTNN; match class: 1	TF:M00025_1	0.00255541	2.59254	4507	10571	2624	19304
TF	Factor: ZNF436; motif: TCCTCCAGGAAGCCY	TF:M10477	0.00267765	2.57225	14180	10571	7928	19304
TF	Factor: c-Myc:Max; motif: NNNNNNNCACGTGNNNNNNN; match class: 1	TF:M00615_1	0.00277777	2.5563	6505	10571	3736	19304
TF	Factor: c-Myc:Max; motif: NNNNNNNCACGTGNNNNNNN	TF:M00615	0.00277777	2.5563	6505	10571	3736	19304
TF	Factor: AP-2gamma; motif: NTGSCCTGRGGSNN	TF:M09591	0.00287938	2.5407	8131	10571	4634	19304
TF	Factor: Elk-1:Pax-1; motif: ACCGGAACTACGCWTSANTG	TF:M08224	0.0029258	2.53376	8722	10571	4959	19304
TF	Factor: ERG; motif: ACCGGAWATCCGGT; match class: 1	TF:M03976_1	0.00339657	2.46896	7614	10571	4348	19304
TF	Factor: TAFII250; motif: RARRWGGCGGMGGNGR	TF:M10086	0.00350362	2.45548	9081	10571	5155	19304
TF	Factor: EGR1; motif: NACGCCCACGCANW; match class: 1	TF:M03896_1	0.00361964	2.44134	2075	10571	1249	19304
TF	Factor: Fli-1; motif: NACCGGAARTN; match class: 1	TF:M11400_1	0.00387981	2.41119	4079	10571	2382	19304
TF	Factor: E2F; motif: TTTSGCGS	TF:M00426	0.00388066	2.41109	11658	10571	6562	19304
TF	Factor: CTCF; motif: YNRCCASYAGRKGGCRSYN	TF:M02242	0.00422378	2.3743	5724	10571	3300	19304
TF	Factor: LBP9; motif: ACYRGTNNNNACYRGT	TF:M11492	0.00423994	2.37264	7419	10571	4239	19304
TF	Factor: Sp6; motif: WGGGCGG; match class: 1	TF:M05361_1	0.00433824	2.36269	3264	10571	1923	19304
TF	Factor: CPBP; motif: NGGGCGG; match class: 1	TF:M05444_1	0.00433824	2.36269	3264	10571	1923	19304
TF	Factor: Sp2; motif: WGGGCGG; match class: 1	TF:M05332_1	0.00433824	2.36269	3264	10571	1923	19304
TF	Factor: ERG; motif: ACCGGAART; match class: 1	TF:M01752_1	0.00462934	2.33448	3616	10571	2121	19304
TF	Factor: ER71:E2A; motif: CASSTGNACCGGAWRYN	TF:M08568	0.00475608	2.32275	17818	10571	9854	19304
TF	Factor: AHR; motif: CACGCN	TF:M01855	0.00481094	2.31777	8284	10571	4715	19304
TF	Factor: Erm:HES-7; motif: NCGGANGNNNNNCRCGYG	TF:M08700	0.00483297	2.31579	2014	10571	1213	19304
TF	Factor: Sp2; motif: NTWAGTCCCGCCCMCTT	TF:M12155	0.00490303	2.30954	4490	10571	2611	19304
TF	Factor: ARNTLIKE; motif: NNNSCACGTG	TF:M08868	0.0051522	2.28801	4963	10571	2875	19304
TF	Factor: ZNF614; motif: NCYCWGCCYYNNN; match class: 1	TF:M09862_1	0.00520867	2.28327	4096	10571	2390	19304
TF	Factor: Sp2; motif: GGSNNGGGGGCGGGGCCNGNGS; match class: 1	TF:M09658_1	0.0053827	2.269	1992	10571	1200	19304
TF	Factor: ELF2; motif: CCCGGAARYN	TF:M02054	0.00544963	2.26363	2972	10571	1757	19304
TF	Factor: SP9; motif: RCCACGCCCMCY	TF:M12149	0.00559215	2.25242	2320	10571	1387	19304
TF	Factor: BTEB2; motif: NCCACRCCCN; match class: 1	TF:M12165_1	0.00560872	2.25114	908	10571	573	19304
TF	Factor: Erm; motif: NNSCGGAWGYN; match class: 1	TF:M11424_1	0.00561476	2.25067	2762	10571	1638	19304
TF	Factor: c-Myc; motif: CACGTGGC	TF:M03867	0.00578913	2.23739	7198	10571	4115	19304
TF	Factor: GABPalpha; motif: RCCGGAWRYN	TF:M02074	0.00598795	2.22272	4483	10571	2606	19304
TF	Factor: Elf-1; motif: NAANCMGGAAGTGN	TF:M09605	0.00661821	2.17926	5646	10571	3254	19304
TF	Factor: Sp2; motif: NTAAGYCCCGCCCMCTN	TF:M12156	0.00773364	2.11162	4230	10571	2463	19304
TF	Factor: ZNF436; motif: TCCTCCAGGAAGCCY; match class: 1	TF:M10477_1	0.00801222	2.09625	8479	10571	4819	19304
TF	Factor: ctcf; motif: YGGCCACCAGRKGGCRSYN; match class: 1	TF:M09890_1	0.00808815	2.09215	2802	10571	1659	19304
TF	Factor: ELK1; motif: ACCGGAAGTN	TF:M03970	0.00809071	2.09201	4672	10571	2710	19304
TF	Factor: SP9; motif: NCCACGCCCMCN	TF:M12150	0.00853386	2.06885	2295	10571	1371	19304
TF	Factor: Pet-1; motif: GCNGGAAGYG	TF:M09918	0.00960986	2.01728	13305	10571	7449	19304
TF	Factor: NRF-1; motif: SYGCGCMTGCGCRNNGSN	TF:M09641	0.0106643	1.97207	3160	10571	1860	19304
TF	Factor: Arnt; motif: NNNNNRTCACGTGAYNNNNN	TF:M00539	0.0110999	1.95468	6513	10571	3732	19304
TF	Factor: Arnt; motif: NNNNNRTCACGTGAYNNNNN; match class: 1	TF:M00539_1	0.0110999	1.95468	6513	10571	3732	19304
TF	Factor: c-ets-2; motif: ACCGGAWRTN; match class: 1	TF:M02064_1	0.0116142	1.93501	4477	10571	2599	19304
TF	Factor: BTEB2; motif: NMCACGCCCN	TF:M12164	0.0125684	1.90072	2894	10571	1709	19304
TF	Factor: EGR1; motif: NCNCCGCCCCCGCN	TF:M07208	0.0128045	1.89264	6042	10571	3470	19304
TF	Factor: Elk-1:T-bet; motif: TCACACCGGAAGNN	TF:M08231	0.0128967	1.88952	6484	10571	3715	19304
TF	Factor: EHF; motif: CSCGGAARTN; match class: 1	TF:M02052_1	0.0131102	1.88239	3946	10571	2301	19304
TF	Factor: CSX; motif: NKRAGWGS	TF:M10008	0.0140549	1.85217	9937	10571	5615	19304
TF	Factor: Sp3; motif: NGCCACGCCCMCN; match class: 1	TF:M12153_1	0.0142697	1.84559	1892	10571	1139	19304
TF	Factor: NF-kappaB; motif: GGGGATYCCC	TF:M00051	0.014577	1.83633	6258	10571	3589	19304
TF	Factor: Egr-1; motif: CCGCCCMCG; match class: 1	TF:M04797_1	0.0146326	1.83468	1540	10571	937	19304
TF	Factor: NR1B1; motif: NRGGNCRTGACCTN	TF:M11796	0.0151748	1.81888	10441	10571	5890	19304
TF	Factor: GKLF; motif: NNNRGGNGNGGSN; match class: 1	TF:M07289_1	0.0158014	1.80131	10328	10571	5828	19304
TF	Factor: SP8; motif: RNCACGCCCMCN	TF:M12147	0.0158285	1.80056	2414	10571	1436	19304
TF	Factor: Elk-1; motif: NRSCGGAAGNN; match class: 1	TF:M11434_1	0.0164023	1.7851	2852	10571	1684	19304
TF	Factor: REST; motif: NNNNGGNGCTGTCCATGGTGCT	TF:M01256	0.0172403	1.76346	2598	10571	1540	19304
TF	Factor: Kaiso; motif: SARNYCTCGCGAGAN	TF:M09966	0.0177395	1.75106	2304	10571	1373	19304
TF	Factor: PUR1; motif: GGGNCAGNN; match class: 1	TF:M01721_1	0.0207191	1.68363	3322	10571	1948	19304
TF	Factor: LRF; motif: NGKGGGTSNCN	TF:M07387	0.0212675	1.67228	5114	10571	2951	19304
TF	Factor: CPBP; motif: SNCCCNN	TF:M01822	0.0227627	1.64278	18900	10571	10399	19304
TF	Factor: NRSE; motif: TTYAGCWCCDCGGASAGYRCC	TF:M00325	0.0229484	1.63925	1555	10571	944	19304
TF	Factor: GKLF; motif: NNCCACRCCCN	TF:M12174	0.0232524	1.63353	2551	10571	1512	19304
TF	Factor: GLI; motif: MCVNNGACCACCCAV	TF:M03871	0.0241043	1.61791	3247	10571	1905	19304
TF	Factor: Pet-1; motif: GCNGGAAGYG; match class: 1	TF:M09918_1	0.0252627	1.59752	6987	10571	3989	19304
TF	Factor: NRF-1; motif: GCGCMTGCGCN	TF:M07052	0.0253382	1.59622	2073	10571	1240	19304
TF	Factor: KLF17; motif: NGGGCGG; match class: 1	TF:M05386_1	0.0269739	1.56906	2464	10571	1462	19304
TF	Factor: LKLF; motif: NGGGCGG; match class: 1	TF:M05499_1	0.0269739	1.56906	2464	10571	1462	19304
TF	Factor: E2F-3:T-bet; motif: AGGTGTNANGGCGCST; match class: 1	TF:M08529_1	0.0278448	1.55526	4690	10571	2713	19304
TF	Factor: ELK-1; motif: ACCGGAAGTN; match class: 1	TF:M02059_1	0.0294528	1.53087	3665	10571	2139	19304
TF	Factor: CP2; motif: NNNNCCAGNCNN; match class: 1	TF:M07602_1	0.0297199	1.52695	4508	10571	2611	19304
TF	Factor: MECP2; motif: CCGGNNTTWA	TF:M01299	0.0318996	1.49622	5104	10571	2943	19304
TF	Factor: NR1B2; motif: NTGACCY	TF:M02111	0.0329779	1.48178	9407	10571	5319	19304
TF	Factor: Kaiso; motif: GNTCTCGCGAGRNNNNGGN	TF:M09632	0.033355	1.47684	2920	10571	1719	19304
TF	Factor: Elk-1; motif: RCCGGAAGTGN; match class: 1	TF:M09904_1	0.0334593	1.47548	2667	10571	1576	19304
TF	Factor: GABP-alpha; motif: AACCGGAAR; match class: 1	TF:M04748_1	0.0370939	1.4307	10141	10571	5720	19304
TF	Factor: LRF; motif: NRGGGKCKY; match class: 1	TF:M10115_1	0.0388412	1.41071	2259	10571	1344	19304
TF	Factor: ARNTLIKE; motif: NNNSCACGTG; match class: 1	TF:M08868_1	0.038929	1.40973	2785	10571	1642	19304
TF	Factor: Elf-1; motif: AWCCCGGAAGTN; match class: 1	TF:M07415_1	0.0390729	1.40812	2333	10571	1386	19304
TF	Factor: AP-2gamma:HES-7; motif: NNCACGYGNNNNNNSCCNNNGGS	TF:M08662	0.0398459	1.39962	1936	10571	1160	19304
TF	Factor: MTF-1; motif: TGCGCAC	TF:M01243	0.0414603	1.38237	2782	10571	1640	19304
TF	Factor: NR1B1; motif: NRGGNCRTGACCTN; match class: 1	TF:M11796_1	0.0426453	1.37013	4768	10571	2754	19304
TF	Factor: SALL2; motif: GGGTGGG	TF:M04595	0.0433567	1.36294	12698	10571	7111	19304
TF	Factor: E2F; motif: NCSCGCSAAAN	TF:M00919	0.0475191	1.32313	6010	10571	3444	19304
TF	Factor: SAP-1; motif: NRCCGGAWGYN	TF:M11437	0.0491999	1.30804	2695	10571	1590	19304
TF	Factor: ZGPAT; motif: GRGGCWGNGGNG; match class: 1	TF:M09739_1	0.0495731	1.30475	2665	10571	1573	19304
MIRNA	MIRNA root	MIRNA:000000	1.83002e-38	37.7375	14648	10571	8420	19304
MIRNA	hsa-miR-1827	MIRNA:hsa-miR-1827	9.28271e-06	5.03233	823	10571	529	19304
MIRNA	hsa-miR-665	MIRNA:hsa-miR-665	3.00952e-05	4.5215	730	10571	471	19304
MIRNA	hsa-miR-7106-5p	MIRNA:hsa-miR-7106-5p	9.27616e-05	4.03263	775	10571	495	19304
MIRNA	hsa-miR-7160-5p	MIRNA:hsa-miR-7160-5p	0.00011237	3.94935	481	10571	319	19304
MIRNA	hsa-miR-3929	MIRNA:hsa-miR-3929	0.000189216	3.72304	491	10571	324	19304
MIRNA	hsa-miR-4478	MIRNA:hsa-miR-4478	0.000189216	3.72304	491	10571	324	19304
MIRNA	hsa-miR-4419b	MIRNA:hsa-miR-4419b	0.000230314	3.63768	490	10571	323	19304
MIRNA	hsa-miR-6849-3p	MIRNA:hsa-miR-6849-3p	0.000349344	3.45675	718	10571	458	19304
MIRNA	hsa-miR-4279	MIRNA:hsa-miR-4279	0.000665874	3.17661	482	10571	316	19304
MIRNA	hsa-miR-6799-5p	MIRNA:hsa-miR-6799-5p	0.00084718	3.07202	671	10571	428	19304
MIRNA	hsa-miR-766-3p	MIRNA:hsa-miR-766-3p	0.00115477	2.93751	598	10571	384	19304
MIRNA	hsa-miR-1976	MIRNA:hsa-miR-1976	0.00116929	2.93208	489	10571	319	19304
MIRNA	hsa-miR-6747-3p	MIRNA:hsa-miR-6747-3p	0.00202058	2.69452	491	10571	319	19304
MIRNA	hsa-miR-192-5p	MIRNA:hsa-miR-192-5p	0.00271619	2.56604	984	10571	608	19304
MIRNA	hsa-miR-650	MIRNA:hsa-miR-650	0.0033189	2.47901	421	10571	276	19304
MIRNA	hsa-miR-3612	MIRNA:hsa-miR-3612	0.00364826	2.43791	418	10571	274	19304
MIRNA	hsa-miR-940	MIRNA:hsa-miR-940	0.00405958	2.39152	700	10571	441	19304
MIRNA	hsa-miR-4768-3p	MIRNA:hsa-miR-4768-3p	0.0051904	2.2848	645	10571	408	19304
MIRNA	hsa-miR-6808-5p	MIRNA:hsa-miR-6808-5p	0.00619207	2.20816	656	10571	414	19304
MIRNA	hsa-miR-6893-5p	MIRNA:hsa-miR-6893-5p	0.00675925	2.1701	653	10571	412	19304
MIRNA	hsa-miR-6720-5p	MIRNA:hsa-miR-6720-5p	0.007731	2.11176	513	10571	329	19304
MIRNA	hsa-miR-508-5p	MIRNA:hsa-miR-508-5p	0.00870783	2.06009	463	10571	299	19304
MIRNA	hsa-miR-6512-3p	MIRNA:hsa-miR-6512-3p	0.00914871	2.03864	512	10571	328	19304
MIRNA	hsa-miR-661	MIRNA:hsa-miR-661	0.0136924	1.86352	453	10571	292	19304
MIRNA	hsa-miR-6727-3p	MIRNA:hsa-miR-6727-3p	0.0176471	1.75333	454	10571	292	19304
MIRNA	hsa-miR-4722-3p	MIRNA:hsa-miR-4722-3p	0.0248281	1.60506	452	10571	290	19304
MIRNA	hsa-miR-6086	MIRNA:hsa-miR-6086	0.0251374	1.59968	540	10571	342	19304
MIRNA	hsa-miR-6884-5p	MIRNA:hsa-miR-6884-5p	0.0297717	1.5262	517	10571	328	19304
MIRNA	hsa-miR-6780a-5p	MIRNA:hsa-miR-6780a-5p	0.0307441	1.51224	650	10571	406	19304
MIRNA	hsa-miR-4722-5p	MIRNA:hsa-miR-4722-5p	0.0318206	1.49729	587	10571	369	19304
MIRNA	hsa-miR-1273h-5p	MIRNA:hsa-miR-1273h-5p	0.0354462	1.45043	649	10571	405	19304
MIRNA	hsa-miR-6779-5p	MIRNA:hsa-miR-6779-5p	0.0365503	1.43711	656	10571	409	19304
MIRNA	hsa-miR-939-3p	MIRNA:hsa-miR-939-3p	0.0397753	1.40039	432	10571	277	19304
MIRNA	hsa-miR-1304-3p	MIRNA:hsa-miR-1304-3p	0.0407725	1.38963	515	10571	326	19304
MIRNA	hsa-miR-3689a-3p	MIRNA:hsa-miR-3689a-3p	0.046989	1.328	647	10571	403	19304
MIRNA	hsa-miR-3689b-3p	MIRNA:hsa-miR-3689b-3p	0.046989	1.328	647	10571	403	19304
MIRNA	hsa-miR-3689c	MIRNA:hsa-miR-3689c	0.046989	1.328	647	10571	403	19304
HPA	kidney	HPA:0270000	6.14273e-23	22.2116	7955	10571	4708	19304
HPA	kidney; cells in tubules[‚â•Low]	HPA:0270361	1.00799e-22	21.9965	7666	10571	4546	19304
HPA	stomach 2; glandular cells[‚â•Low]	HPA:0550051	2.94004e-22	21.5316	7469	10571	4433	19304
HPA	stomach 2	HPA:0550000	2.94004e-22	21.5316	7469	10571	4433	19304
HPA	cerebral cortex; neuropil[‚â•Low]	HPA:0100211	5.15115e-22	21.2881	4922	10571	3000	19304
HPA	cerebral cortex	HPA:0100000	1.35782e-21	20.8672	7959	10571	4700	19304
HPA	adrenal gland; glandular cells[‚â•Low]	HPA:0020051	1.60243e-21	20.7952	7267	10571	4315	19304
HPA	adrenal gland	HPA:0020000	1.77715e-21	20.7503	7273	10571	4318	19304
HPA	stomach 1; glandular cells[‚â•Low]	HPA:0540051	4.64275e-21	20.3332	7507	10571	4445	19304
HPA	stomach 1	HPA:0540000	4.64275e-21	20.3332	7507	10571	4445	19304
HPA	gallbladder	HPA:0220000	1.42282e-20	19.8469	7512	10571	4444	19304
HPA	gallbladder; glandular cells[‚â•Low]	HPA:0220051	1.42282e-20	19.8469	7512	10571	4444	19304
HPA	colon	HPA:0130000	5.01703e-20	19.2996	7974	10571	4696	19304
HPA	duodenum; glandular cells[‚â•Low]	HPA:0150051	9.3419e-19	18.0296	7621	10571	4490	19304
HPA	duodenum	HPA:0150000	9.3419e-19	18.0296	7621	10571	4490	19304
HPA	testis; Leydig cells[‚â•Low]	HPA:0570731	1.13489e-18	17.945	7036	10571	4164	19304
HPA	fallopian tube	HPA:0210000	1.49541e-18	17.8252	7318	10571	4320	19304
HPA	bronchus	HPA:0060000	1.97304e-18	17.7049	7291	10571	4304	19304
HPA	thyroid gland; glandular cells[‚â•Low]	HPA:0590051	6.6136e-18	17.1796	6979	10571	4126	19304
HPA	thyroid gland	HPA:0590000	6.6136e-18	17.1796	6979	10571	4126	19304
HPA	urinary bladder	HPA:0610000	1.08845e-17	16.9632	7160	10571	4225	19304
HPA	urinary bladder; urothelial cells[‚â•Low]	HPA:0610831	1.08845e-17	16.9632	7160	10571	4225	19304
HPA	small intestine; glandular cells[‚â•Low]	HPA:0480051	2.01818e-17	16.695	7605	10571	4470	19304
HPA	small intestine	HPA:0480000	2.01818e-17	16.695	7605	10571	4470	19304
HPA	rectum	HPA:0400000	2.17749e-17	16.662	7510	10571	4417	19304
HPA	rectum; glandular cells[‚â•Low]	HPA:0400051	2.17749e-17	16.662	7510	10571	4417	19304
HPA	adrenal gland; glandular cells[‚â•Medium]	HPA:0020052	3.27225e-17	16.4852	5877	10571	3504	19304
HPA	kidney; cells in tubules[‚â•Medium]	HPA:0270362	3.85699e-17	16.4138	6333	10571	3759	19304
HPA	colon; glandular cells[‚â•Low]	HPA:0130051	3.88679e-17	16.4104	7431	10571	4371	19304
HPA	pancreas	HPA:0350000	4.92212e-17	16.3078	7258	10571	4274	19304
HPA	seminal vesicle; glandular cells[‚â•Low]	HPA:0430051	7.6825e-17	16.1145	6690	10571	3956	19304
HPA	seminal vesicle	HPA:0430000	7.6825e-17	16.1145	6690	10571	3956	19304
HPA	stomach 1; glandular cells[‚â•Medium]	HPA:0540052	3.22722e-16	15.4912	6218	10571	3687	19304
HPA	appendix	HPA:0030000	3.48058e-16	15.4583	7599	10571	4456	19304
HPA	heart muscle	HPA:0240000	3.60529e-16	15.4431	6208	10571	3681	19304
HPA	heart muscle; cardiomyocytes[‚â•Low]	HPA:0241101	3.60529e-16	15.4431	6208	10571	3681	19304
HPA	gallbladder; glandular cells[‚â•Medium]	HPA:0220052	3.78438e-16	15.422	6473	10571	3829	19304
HPA	pancreas; exocrine glandular cells[‚â•Low]	HPA:0350471	9.26258e-16	15.0333	6798	10571	4007	19304
HPA	testis; Leydig cells[‚â•Medium]	HPA:0570732	1.97038e-15	14.7055	5298	10571	3164	19304
HPA	lung	HPA:0300000	2.30932e-15	14.6365	7178	10571	4215	19304
HPA	appendix; glandular cells[‚â•Low]	HPA:0030051	2.58686e-15	14.5872	7159	10571	4204	19304
HPA	epididymis	HPA:0180000	2.82548e-15	14.5489	7192	10571	4222	19304
HPA	epididymis; glandular cells[‚â•Low]	HPA:0180051	2.82548e-15	14.5489	7192	10571	4222	19304
HPA	nasopharynx	HPA:0320000	3.50159e-15	14.4557	7055	10571	4145	19304
HPA	salivary gland; glandular cells[‚â•Low]	HPA:0420051	3.80883e-15	14.4192	6761	10571	3981	19304
HPA	salivary gland	HPA:0420000	3.80883e-15	14.4192	6761	10571	3981	19304
HPA	small intestine; glandular cells[‚â•Medium]	HPA:0480052	5.15806e-15	14.2875	6478	10571	3822	19304
HPA	endometrium 1	HPA:0160000	5.67896e-15	14.2457	6911	10571	4063	19304
HPA	endometrium 1; glandular cells[‚â•Low]	HPA:0160051	7.992e-15	14.0973	6680	10571	3933	19304
HPA	lung; macrophages[‚â•Low]	HPA:0300411	8.84144e-15	14.0535	6652	10571	3917	19304
HPA	prostate	HPA:0390000	1.07855e-14	13.9672	6544	10571	3856	19304
HPA	prostate; glandular cells[‚â•Low]	HPA:0390051	1.07855e-14	13.9672	6544	10571	3856	19304
HPA	liver	HPA:0290000	2.79894e-14	13.553	6171	10571	3644	19304
HPA	liver; hepatocytes[‚â•Low]	HPA:0290401	3.38167e-14	13.4709	5626	10571	3338	19304
HPA	breast	HPA:0050000	4.06868e-14	13.3905	7040	10571	4127	19304
HPA	cerebellum	HPA:0090000	4.55856e-14	13.3412	7075	10571	4146	19304
HPA	caudate	HPA:0080000	4.62955e-14	13.3345	6836	10571	4013	19304
HPA	testis	HPA:0570000	7.84293e-14	13.1055	8846	10571	5123	19304
HPA	duodenum; glandular cells[‚â•Medium]	HPA:0150052	1.71852e-13	12.7648	6499	10571	3820	19304
HPA	endometrium 2	HPA:0170000	2.87888e-13	12.5408	6772	10571	3970	19304
HPA	cerebral cortex; neuronal cells[‚â•Low]	HPA:0100131	3.09868e-13	12.5088	6584	10571	3865	19304
HPA	cerebellum; Purkinje cells[‚â•Low]	HPA:0090161	3.64757e-13	12.438	5464	10571	3238	19304
HPA	skin 1	HPA:0460000	6.65561e-13	12.1768	6958	10571	4070	19304
HPA	parathyroid gland	HPA:0360000	8.00774e-13	12.0965	5787	10571	3416	19304
HPA	parathyroid gland; glandular cells[‚â•Low]	HPA:0360051	8.00774e-13	12.0965	5787	10571	3416	19304
HPA	stomach 2; glandular cells[‚â•Medium]	HPA:0550052	9.48676e-13	12.0229	6153	10571	3620	19304
HPA	endometrium 2; glandular cells[‚â•Low]	HPA:0170051	9.68166e-13	12.0141	6587	10571	3862	19304
HPA	colon; glandular cells[‚â•Medium]	HPA:0130052	2.22629e-12	11.6524	6299	10571	3698	19304
HPA	tonsil	HPA:0600000	2.70906e-12	11.5672	7634	10571	4439	19304
HPA	rectum; glandular cells[‚â•Medium]	HPA:0400052	6.66554e-12	11.1762	6431	10571	3767	19304
HPA	placenta	HPA:0380000	8.78355e-12	11.0563	7340	10571	4271	19304
HPA	tonsil; squamous epithelial cells[‚â•Low]	HPA:0600221	9.68097e-12	11.0141	6529	10571	3820	19304
HPA	caudate; neuronal cells[‚â•Low]	HPA:0080131	1.01534e-11	10.9934	6047	10571	3551	19304
HPA	breast; glandular cells[‚â•Low]	HPA:0050051	1.0302e-11	10.9871	6675	10571	3901	19304
HPA	hippocampus	HPA:0250000	1.20654e-11	10.9185	6696	10571	3912	19304
HPA	skin 2; epidermal cells[‚â•Low]	HPA:0470681	1.42539e-11	10.8461	6629	10571	3874	19304
HPA	skin 2	HPA:0470000	1.42539e-11	10.8461	6629	10571	3874	19304
HPA	pancreas; exocrine glandular cells[‚â•Medium]	HPA:0350472	3.86384e-11	10.413	5180	10571	3060	19304
HPA	bronchus; respiratory epithelial cells[‚â•Low]	HPA:0060101	4.0646e-11	10.391	6244	10571	3655	19304
HPA	esophagus; squamous epithelial cells[‚â•Low]	HPA:0190221	4.17686e-11	10.3792	6544	10571	3822	19304
HPA	esophagus	HPA:0190000	4.17686e-11	10.3792	6544	10571	3822	19304
HPA	cerebral cortex; neuropil[‚â•Medium]	HPA:0100212	8.06547e-11	10.0934	2577	10571	1580	19304
HPA	testis; cells in seminiferous ducts[‚â•Low]	HPA:0570741	1.22171e-10	9.91303	3341	10571	2016	19304
HPA	appendix; glandular cells[‚â•Medium]	HPA:0030052	3.04403e-10	9.51655	5785	10571	3390	19304
HPA	thyroid gland; glandular cells[‚â•Medium]	HPA:0590052	4.31857e-10	9.36466	5473	10571	3214	19304
HPA	colon; endothelial cells[‚â•Low]	HPA:0130201	4.53796e-10	9.34314	5679	10571	3329	19304
HPA	liver; hepatocytes[‚â•Medium]	HPA:0290402	6.35875e-10	9.19663	3656	10571	2189	19304
HPA	cervix, uterine	HPA:0110000	1.16804e-09	8.93254	6798	10571	3948	19304
HPA	seminal vesicle; glandular cells[‚â•Medium]	HPA:0430052	1.35963e-09	8.86658	5116	10571	3009	19304
HPA	hippocampus; neuronal cells[‚â•Low]	HPA:0250131	1.36669e-09	8.86433	6109	10571	3564	19304
HPA	skeletal muscle	HPA:0440000	1.7239e-09	8.76349	5790	10571	3385	19304
HPA	skeletal muscle; myocytes[‚â•Low]	HPA:0440341	1.7239e-09	8.76349	5790	10571	3385	19304
HPA	pancreas; pancreatic endocrine cells[‚â•Low]	HPA:0351181	2.61016e-09	8.58333	5507	10571	3225	19304
HPA	fallopian tube; glandular cells[‚â•Low]	HPA:0210051	3.22264e-09	8.49179	6109	10571	3560	19304
HPA	nasopharynx; respiratory epithelial cells[‚â•Low]	HPA:0320101	1.15798e-08	7.9363	6102	10571	3550	19304
HPA	placenta; trophoblastic cells[‚â•Low]	HPA:0380521	1.39955e-08	7.85401	6411	10571	3721	19304
HPA	breast; myoepithelial cells[‚â•Low]	HPA:0050091	1.42755e-08	7.84541	5573	10571	3254	19304
HPA	bronchus; respiratory epithelial cells[‚â•Medium]	HPA:0060102	1.55093e-08	7.80941	5207	10571	3049	19304
HPA	colon; peripheral nerve/ganglion[‚â•Low]	HPA:0130241	3.46747e-08	7.45999	5044	10571	2954	19304
HPA	skin 1; fibroblasts[‚â•Low]	HPA:0460651	3.65322e-08	7.43732	4734	10571	2780	19304
HPA	cerebellum; Purkinje cells[‚â•Medium]	HPA:0090162	4.67518e-08	7.3302	4046	10571	2392	19304
HPA	epididymis; glandular cells[‚â•Medium]	HPA:0180052	5.32349e-08	7.2738	5570	10571	3246	19304
HPA	parathyroid gland; glandular cells[‚â•Medium]	HPA:0360052	7.58095e-08	7.12028	4318	10571	2543	19304
HPA	smooth muscle	HPA:0490000	1.13151e-07	6.94634	5342	10571	3115	19304
HPA	smooth muscle; smooth muscle cells[‚â•Low]	HPA:0490691	1.13151e-07	6.94634	5342	10571	3115	19304
HPA	urinary bladder; urothelial cells[‚â•Medium]	HPA:0610832	1.39093e-07	6.85669	5844	10571	3394	19304
HPA	heart muscle; cardiomyocytes[‚â•Medium]	HPA:0241102	1.48808e-07	6.82738	4279	10571	2518	19304
HPA	lung; macrophages[‚â•Medium]	HPA:0300412	3.29142e-07	6.48262	4740	10571	2773	19304
HPA	skin 1; keratinocytes[‚â•Low]	HPA:0460661	3.30814e-07	6.48042	6073	10571	3517	19304
HPA	salivary gland; glandular cells[‚â•Medium]	HPA:0420052	3.75808e-07	6.42503	4759	10571	2783	19304
HPA	vagina	HPA:0620000	8.13188e-07	6.08981	5891	10571	3411	19304
HPA	vagina; squamous epithelial cells[‚â•Low]	HPA:0620221	8.13188e-07	6.08981	5891	10571	3411	19304
HPA	HPA root	HPA:0000000	8.13664e-07	6.08955	10813	10571	6121	19304
HPA	endometrium 1; glandular cells[‚â•Medium]	HPA:0160052	8.95484e-07	6.04794	5033	10571	2932	19304
HPA	soft tissue 2	HPA:0510000	1.0463e-06	5.98034	5106	10571	2972	19304
HPA	endometrium 2; glandular cells[‚â•Medium]	HPA:0170052	1.07542e-06	5.96842	4779	10571	2789	19304
HPA	cervix, uterine; glandular cells[‚â•Low]	HPA:0110051	1.27278e-06	5.89525	5581	10571	3236	19304
HPA	kidney; cells in tubules[High]	HPA:0270363	1.29204e-06	5.88872	2465	10571	1482	19304
HPA	prostate; glandular cells[‚â•Medium]	HPA:0390052	1.33717e-06	5.87381	4697	10571	2742	19304
HPA	skin 1; melanocytes[‚â•Low]	HPA:0460671	1.46804e-06	5.83326	5394	10571	3131	19304
HPA	testis; cells in seminiferous ducts[‚â•Medium]	HPA:0570742	1.65072e-06	5.78233	2593	10571	1554	19304
HPA	cerebral cortex; endothelial cells[‚â•Low]	HPA:0100201	2.25601e-06	5.64666	4566	10571	2666	19304
HPA	bone marrow; hematopoietic cells[‚â•Low]	HPA:0040081	2.51589e-06	5.59931	6370	10571	3671	19304
HPA	bone marrow	HPA:0040000	2.51589e-06	5.59931	6370	10571	3671	19304
HPA	breast; glandular cells[‚â•Medium]	HPA:0050052	2.51666e-06	5.59917	4996	10571	2906	19304
HPA	tonsil; germinal center cells[‚â•Low]	HPA:0600431	2.95064e-06	5.53008	5864	10571	3389	19304
HPA	cerebellum; cells in granular layer[‚â•Low]	HPA:0090181	3.54911e-06	5.44988	4463	10571	2606	19304
HPA	soft tissue 1	HPA:0500000	5.8295e-06	5.23437	5262	10571	3050	19304
HPA	oral mucosa	HPA:0330000	7.10341e-06	5.14853	6123	10571	3528	19304
HPA	oral mucosa; squamous epithelial cells[‚â•Low]	HPA:0330221	7.10341e-06	5.14853	6123	10571	3528	19304
HPA	placenta; trophoblastic cells[‚â•Medium]	HPA:0380522	8.03295e-06	5.09513	5102	10571	2959	19304
HPA	lymph node	HPA:0310000	8.36511e-06	5.07753	6395	10571	3678	19304
HPA	fallopian tube; glandular cells[‚â•Medium]	HPA:0210052	9.21505e-06	5.0355	5046	10571	2927	19304
HPA	ovary	HPA:0340000	9.26977e-06	5.03293	5315	10571	3077	19304
HPA	cerebral cortex; endothelial cells[‚â•Medium]	HPA:0100202	1.41499e-05	4.84925	2438	10571	1457	19304
HPA	kidney; cells in glomeruli[‚â•Low]	HPA:0270351	1.47416e-05	4.83146	5056	10571	2930	19304
HPA	tonsil; non-germinal center cells[‚â•Low]	HPA:0600441	2.33258e-05	4.63216	5986	10571	3445	19304
HPA	cervix, uterine; squamous epithelial cells[‚â•Low]	HPA:0110221	2.61058e-05	4.58326	5356	10571	3094	19304
HPA	lymph node; non-germinal center cells[‚â•Low]	HPA:0310441	3.21102e-05	4.49336	5939	10571	3417	19304
HPA	nasopharynx; respiratory epithelial cells[‚â•Medium]	HPA:0320102	5.89257e-05	4.2297	5036	10571	2911	19304
HPA	cerebellum; cells in molecular layer[‚â•Low]	HPA:0090191	7.11042e-05	4.1481	4361	10571	2533	19304
HPA	small intestine; glandular cells[High]	HPA:0480053	7.53862e-05	4.12271	2747	10571	1625	19304
HPA	spleen	HPA:0530000	8.69435e-05	4.06076	5777	10571	3321	19304
HPA	skin 1; Langerhans[‚â•Low]	HPA:0460641	0.000147786	3.83037	4653	10571	2692	19304
HPA	fallopian tube; ciliated cells (tip of cilia)[‚â•Medium]	HPA:0210882	0.000229173	3.63984	463	10571	304	19304
HPA	skin 1; fibroblasts[‚â•Medium]	HPA:0460652	0.000266167	3.57485	3320	10571	1942	19304
HPA	caudate; neuronal cells[‚â•Medium]	HPA:0080132	0.000367287	3.43499	4038	10571	2343	19304
HPA	liver; cholangiocytes[‚â•Low]	HPA:0291161	0.000657399	3.18217	3885	10571	2254	19304
HPA	tonsil; squamous epithelial cells[‚â•Medium]	HPA:0600222	0.000697902	3.15621	4860	10571	2798	19304
HPA	fallopian tube; ciliated cells (tip of cilia)[‚â•Low]	HPA:0210881	0.000813802	3.08948	538	10571	346	19304
HPA	testis; Leydig cells[High]	HPA:0570733	0.00115426	2.9377	1728	10571	1034	19304
HPA	fallopian tube; ciliated cells (ciliary rootlets)[‚â•Low]	HPA:0210871	0.00135076	2.86942	662	10571	418	19304
HPA	cervix, uterine; glandular cells[‚â•Medium]	HPA:0110052	0.00137478	2.86177	3950	10571	2286	19304
HPA	cerebral cortex; glial cells[‚â•Low]	HPA:0100121	0.00153869	2.81285	4826	10571	2774	19304
HPA	soft tissue 1; fibroblasts[‚â•Low]	HPA:0500651	0.00157206	2.80353	4168	10571	2407	19304
HPA	lung; alveolar cells[‚â•Low]	HPA:0301171	0.00184101	2.73494	5051	10571	2898	19304
HPA	breast; myoepithelial cells[‚â•Medium]	HPA:0050092	0.00190754	2.71953	3714	10571	2152	19304
HPA	spleen; cells in red pulp[‚â•Low]	HPA:0530711	0.00191711	2.71735	5217	10571	2990	19304
HPA	hippocampus; neuronal cells[‚â•Medium]	HPA:0250132	0.00210087	2.6776	4139	10571	2389	19304
HPA	stomach 2; glandular cells[High]	HPA:0550053	0.00219352	2.65886	2362	10571	1391	19304
HPA	ovary; follicle cells[‚â•Low]	HPA:0340451	0.00267377	2.57288	3234	10571	1881	19304
HPA	duodenum; glandular cells[High]	HPA:0150053	0.00320977	2.49353	2791	10571	1631	19304
HPA	adipose tissue	HPA:0010000	0.00362015	2.44127	3873	10571	2237	19304
HPA	adipose tissue; adipocytes[‚â•Low]	HPA:0010011	0.00362015	2.44127	3873	10571	2237	19304
HPA	caudate; glial cells[‚â•Low]	HPA:0080121	0.00382996	2.41681	4492	10571	2582	19304
HPA	skin 1; melanocytes[‚â•Medium]	HPA:0460672	0.0056534	2.24769	3717	10571	2147	19304
HPA	placenta; decidual cells[‚â•Low]	HPA:0380511	0.00600678	2.22136	4740	10571	2717	19304
HPA	cerebral cortex; neuronal cells[‚â•Medium]	HPA:0100132	0.00657507	2.1821	4894	10571	2802	19304
HPA	testis; cells in seminiferous ducts[High]	HPA:0570743	0.00774532	2.11096	825	10571	508	19304
HPA	appendix; lymphoid tissue[‚â•Low]	HPA:0030071	0.00872395	2.05929	5002	10571	2860	19304
HPA	cerebellum; cells in granular layer[‚â•Medium]	HPA:0090182	0.00905566	2.04308	2869	10571	1669	19304
HPA	fallopian tube; ciliated cells (ciliary rootlets)[‚â•Medium]	HPA:0210872	0.0091387	2.03912	494	10571	314	19304
HPA	stomach 1; glandular cells[High]	HPA:0540053	0.0109112	1.96213	2391	10571	1399	19304
HPA	skin 2; epidermal cells[‚â•Medium]	HPA:0470682	0.0153674	1.8134	4761	10571	2722	19304
HPA	spleen; cells in white pulp[‚â•Low]	HPA:0530721	0.0181965	1.74001	4267	10571	2446	19304
HPA	bronchus; ciliated cells (ciliary rootlets)[‚â•Medium]	HPA:0060872	0.0208061	1.68181	269	10571	178	19304
HPA	colon; endothelial cells[‚â•Medium]	HPA:0130202	0.0211749	1.67418	3668	10571	2111	19304
HPA	skeletal muscle; myocytes[‚â•Medium]	HPA:0440342	0.0241168	1.61768	3709	10571	2133	19304
HPA	gallbladder; glandular cells[High]	HPA:0220053	0.027176	1.56582	2797	10571	1622	19304
HPA	colon; peripheral nerve/ganglion[‚â•Medium]	HPA:0130242	0.0304939	1.51579	3411	10571	1965	19304
HPA	bronchus; ciliated cells (ciliary rootlets)[‚â•Low]	HPA:0060871	0.0349531	1.45651	351	10571	226	19304
HP	Autosomal recessive inheritance	HP:0000007	3.13131e-28	27.5043	2662	10571	1732	19304
HP	Abnormal renal insterstitial morphology	HP:0032581	0.0201654	1.69539	46	10571	39	19304
HP	Abnormal circulating proteinogenic amino acid concentration	HP:0033107	0.0249063	1.60369	77	10571	60	19304
HP	Abnormal tubulointerstitial morphology	HP:0001969	0.0314557	1.5023	45	10571	38	19304
HP	Aminoaciduria	HP:0003355	0.032964	1.48196	108	10571	80	19304

## Sheet: Non-primary eQTL
Source	Term Name	Term ID	Adjusted P-value	Negative log10 of adjusted P-value	Term Size	Query Size	Intersection Size	Effective Domain Size
GO:MF	catalytic activity	GO:0003824	1.18823e-15	14.9251	5519	8809	2789	19304
GO:MF	ion binding	GO:0043167	5.55186e-13	12.2556	5937	8809	2962	19304
GO:MF	cation binding	GO:0043169	2.83467e-09	8.5475	4272	8809	2144	19304
GO:MF	metal ion binding	GO:0046872	7.9893e-09	8.09749	4186	8809	2099	19304
GO:MF	small molecule binding	GO:0036094	2.53487e-05	4.59604	2456	8809	1243	19304
GO:MF	anion binding	GO:0043168	0.000118628	3.92581	2361	8809	1191	19304
GO:MF	hydrolase activity	GO:0016787	0.000260142	3.58479	2297	8809	1157	19304
GO:MF	hydrolase activity, acting on ester bonds	GO:0016788	0.000307699	3.51187	744	8809	404	19304
GO:MF	nucleotide binding	GO:0000166	0.000631963	3.19931	2125	8809	1071	19304
GO:MF	nucleoside phosphate binding	GO:1901265	0.000702731	3.15321	2126	8809	1071	19304
GO:MF	oxidoreductase activity	GO:0016491	0.00157679	2.80223	739	8809	397	19304
GO:MF	binding	GO:0005488	0.00317409	2.49838	16451	8809	7613	19304
GO:MF	transferase activity	GO:0016740	0.0036643	2.43601	2277	8809	1135	19304
GO:MF	calcium ion binding	GO:0005509	0.00553517	2.25687	712	8809	380	19304
GO:MF	oxidoreductase activity, acting on CH-OH group of donors	GO:0016614	0.00592912	2.22701	133	8809	85	19304
GO:MF	molecular_function	GO:0003674	0.00657811	2.1819	17935	8809	8258	19304
GO:MF	oxidoreductase activity, acting on the CH-OH group of donors, NAD or NADP as acceptor	GO:0016616	0.00897208	2.04711	123	8809	79	19304
GO:MF	adenyl ribonucleotide binding	GO:0032559	0.0107879	1.96706	1530	8809	774	19304
GO:MF	ATP binding	GO:0005524	0.0130154	1.88554	1467	8809	743	19304
GO:MF	carbohydrate binding	GO:0030246	0.0138983	1.85704	272	8809	157	19304
GO:MF	GTPase regulator activity	GO:0030695	0.0191327	1.71822	475	8809	259	19304
GO:MF	GTPase activator activity	GO:0005096	0.0191619	1.71756	447	8809	245	19304
GO:MF	adenyl nucleotide binding	GO:0030554	0.019838	1.7025	1542	8809	777	19304
GO:MF	ribonucleotide binding	GO:0032553	0.025513	1.59324	1891	8809	942	19304
GO:MF	vitamin binding	GO:0019842	0.0351796	1.45371	145	8809	89	19304
GO:MF	carbohydrate derivative binding	GO:0097367	0.0395794	1.40253	2236	8809	1103	19304
GO:BP	small molecule metabolic process	GO:0044281	5.49284e-08	7.2602	1867	8809	987	19304
GO:BP	small molecule catabolic process	GO:0044282	2.79428e-06	5.55373	427	8809	256	19304
GO:BP	organic acid catabolic process	GO:0016054	8.16599e-06	5.08799	256	8809	163	19304
GO:BP	organic acid metabolic process	GO:0006082	1.66742e-05	4.77796	1059	8809	573	19304
GO:BP	oxoacid metabolic process	GO:0043436	2.09481e-05	4.67885	1028	8809	557	19304
GO:BP	carboxylic acid metabolic process	GO:0019752	4.58128e-05	4.33901	996	8809	539	19304
GO:BP	cilium organization	GO:0044782	5.49182e-05	4.26028	435	8809	255	19304
GO:BP	carboxylic acid catabolic process	GO:0046395	6.80374e-05	4.16725	241	8809	152	19304
GO:BP	cellular lipid metabolic process	GO:0044255	0.000122558	3.91166	1046	8809	561	19304
GO:BP	cilium assembly	GO:0060271	0.000172176	3.76403	414	8809	242	19304
GO:BP	obsolete oxidation-reduction process	GO:0055114	0.000707927	3.15001	464	8809	265	19304
GO:BP	lipid metabolic process	GO:0006629	0.00130271	2.88515	1403	8809	728	19304
GO:BP	organophosphate metabolic process	GO:0019637	0.00164299	2.78436	1015	8809	538	19304
GO:BP	fatty acid metabolic process	GO:0006631	0.0019273	2.71505	390	8809	225	19304
GO:BP	cell projection assembly	GO:0030031	0.00261293	2.58287	622	8809	342	19304
GO:BP	monocarboxylic acid metabolic process	GO:0032787	0.00319848	2.49506	639	8809	350	19304
GO:BP	carbohydrate derivative metabolic process	GO:1901135	0.00351488	2.45409	1114	8809	584	19304
GO:BP	localization	GO:0051179	0.00530152	2.2756	6602	8809	3163	19304
GO:BP	plasma membrane bounded cell projection assembly	GO:0120031	0.00847902	2.07165	608	8809	332	19304
GO:BP	alpha-amino acid metabolic process	GO:1901605	0.0125419	1.90164	201	8809	123	19304
GO:BP	dicarboxylic acid metabolic process	GO:0043648	0.0157781	1.80195	99	8809	67	19304
GO:BP	cell adhesion	GO:0007155	0.0176957	1.75213	1465	8809	748	19304
GO:BP	organophosphate catabolic process	GO:0046434	0.0188623	1.7244	150	8809	95	19304
GO:BP	monocarboxylic acid catabolic process	GO:0072329	0.0307839	1.51168	131	8809	84	19304
GO:BP	biological adhesion	GO:0022610	0.0313514	1.50374	1472	8809	749	19304
GO:BP	sulfur compound metabolic process	GO:0006790	0.0327249	1.48512	378	8809	213	19304
GO:BP	cellular lipid catabolic process	GO:0044242	0.0366549	1.43587	227	8809	135	19304
GO:CC	cytoplasm	GO:0005737	8.49365e-10	9.07091	11746	8809	5593	19304
GO:CC	membrane	GO:0016020	5.91935e-09	8.22773	9318	8809	4481	19304
GO:CC	cilium	GO:0005929	6.06613e-09	8.21709	668	8809	389	19304
GO:CC	endomembrane system	GO:0012505	2.3914e-08	7.62135	4597	8809	2287	19304
GO:CC	organelle membrane	GO:0031090	1.08586e-07	6.96423	3584	8809	1802	19304
GO:CC	endoplasmic reticulum	GO:0005783	2.08583e-05	4.68072	1970	8809	1010	19304
GO:CC	organelle subcompartment	GO:0031984	4.75957e-05	4.32243	1742	8809	897	19304
GO:CC	intrinsic component of membrane	GO:0031224	8.24017e-05	4.08406	5694	8809	2757	19304
GO:CC	ciliary plasm	GO:0097014	9.99727e-05	4.00012	132	8809	89	19304
GO:CC	bounding membrane of organelle	GO:0098588	0.000216878	3.66378	2136	8809	1080	19304
GO:CC	axoneme	GO:0005930	0.000221974	3.6537	130	8809	87	19304
GO:CC	non-motile cilium	GO:0097730	0.000633331	3.19837	163	8809	104	19304
GO:CC	integral component of membrane	GO:0016021	0.000700969	3.1543	5540	8809	2672	19304
GO:CC	cell periphery	GO:0071944	0.00078066	3.10754	5837	8809	2809	19304
GO:CC	microtubule cytoskeleton	GO:0015630	0.000876199	3.0574	1299	8809	672	19304
GO:CC	microtubule organizing center	GO:0005815	0.00179967	2.74481	810	8809	431	19304
GO:CC	mitochondrial matrix	GO:0005759	0.00205461	2.68727	479	8809	266	19304
GO:CC	endoplasmic reticulum membrane	GO:0005789	0.00424699	2.37192	1117	8809	578	19304
GO:CC	collagen-containing extracellular matrix	GO:0062023	0.00429465	2.36707	421	8809	235	19304
GO:CC	endoplasmic reticulum subcompartment	GO:0098827	0.00622419	2.20592	1122	8809	579	19304
GO:CC	nuclear outer membrane-endoplasmic reticulum membrane network	GO:0042175	0.0085837	2.06633	1139	8809	586	19304
GO:CC	centrosome	GO:0005813	0.00903118	2.04426	617	8809	331	19304
GO:CC	Golgi apparatus	GO:0005794	0.0096598	2.01503	1577	8809	796	19304
GO:CC	extracellular matrix	GO:0031012	0.00986104	2.00608	561	8809	303	19304
GO:CC	Golgi membrane	GO:0000139	0.0116607	1.93328	718	8809	380	19304
GO:CC	external encapsulating structure	GO:0030312	0.0117889	1.92853	562	8809	303	19304
GO:CC	peroxisomal matrix	GO:0005782	0.0162589	1.78891	52	8809	38	19304
GO:CC	microbody lumen	GO:0031907	0.0162589	1.78891	52	8809	38	19304
GO:CC	plasma membrane	GO:0005886	0.0166933	1.77746	5340	8809	2557	19304
GO:CC	motile cilium	GO:0031514	0.0169521	1.77078	206	8809	122	19304
GO:CC	basement membrane	GO:0005604	0.0286699	1.54257	97	8809	63	19304
GO:CC	plasma membrane region	GO:0098590	0.0388192	1.41095	1237	8809	627	19304
KEGG	Metabolic pathways	KEGG:01100	6.29205e-09	8.20121	1471	8809	791	19304
KEGG	Herpes simplex virus 1 infection	KEGG:05168	0.000775947	3.11017	492	8809	273	19304
KEGG	Purine metabolism	KEGG:00230	0.00159733	2.79661	125	8809	81	19304
KEGG	Valine, leucine and isoleucine degradation	KEGG:00280	0.0157337	1.80317	48	8809	35	19304
REAC	Metabolism	REAC:R-HSA-1430728	8.61409e-06	5.06479	2070	8809	1063	19304
REAC	Defective B3GALTL causes Peters-plus syndrome (PpS)	REAC:R-HSA-5083635	0.00286136	2.54343	35	8809	29	19304
REAC	Metabolism of lipids	REAC:R-HSA-556833	0.00533658	2.27274	729	8809	389	19304
REAC	O-glycosylation of TSR domain-containing proteins	REAC:R-HSA-5173214	0.00827231	2.08237	36	8809	29	19304
REAC	Diseases of metabolism	REAC:R-HSA-5668914	0.00932731	2.03024	241	8809	142	19304
WP	Fluoropyrimidine Activity	WP:WP1601	0.0170972	1.76708	33	8809	26	19304
WP	Phosphodiesterases in neuronal function	WP:WP4222	0.0446145	1.35052	51	8809	36	19304
TF	Factor: E2F-2; motif: GCGCGCGCNCS; match class: 1	TF:M11529_1	1.24708e-38	37.9041	14165	8809	6883	19304
TF	Factor: E2F-3:HES-7; motif: NNNSGCGCSNNNNNCRCGYGNN; match class: 1	TF:M08526_1	6.87749e-38	37.1626	14676	8809	7098	19304
TF	Factor: ZF5; motif: GGSGCGCGS; match class: 1	TF:M10438_1	1.01358e-37	36.9941	14542	8809	7040	19304
TF	Factor: E2F-2; motif: GCGCGCGCGYW; match class: 1	TF:M11531_1	5.24137e-33	32.2806	12089	8809	5944	19304
TF	Factor: ZF5; motif: NRNGNGCGCGCWN; match class: 1	TF:M00333_1	1.86385e-32	31.7296	12164	8809	5974	19304
TF	Factor: ZF5; motif: NRNGNGCGCGCWN	TF:M00333	3.83692e-32	31.416	14756	8809	7103	19304
TF	Factor: E2F; motif: GGCGSG	TF:M00803	1.61786e-31	30.7911	12894	8809	6291	19304
TF	Factor: ZF5; motif: GSGCGCGR; match class: 1	TF:M00716_1	6.07677e-31	30.2163	13800	8809	6684	19304
TF	Factor: E2F-4; motif: SNGGGCGGGAANN; match class: 1	TF:M09894_1	8.74935e-31	30.058	13639	8809	6613	19304
TF	Factor: E2F-2; motif: GCGCGCGCGYW	TF:M11531	2.85185e-30	29.5449	12995	8809	6328	19304
TF	Factor: E2F-2; motif: GCGCGCGCNCS	TF:M11529	9.27617e-30	29.0326	15904	8809	7577	19304
TF	Factor: E2F-1:HES-7; motif: GGCRCGTGSYNNWNGGCGCSM; match class: 1	TF:M08525_1	1.34845e-29	28.8702	14928	8809	7163	19304
TF	Factor: E2F-1:HES-7; motif: GGCRCGTGSYNNWNGGCGCSM	TF:M08525	1.55742e-29	28.8076	16669	8809	7893	19304
TF	Factor: E2F; motif: GGCGSG; match class: 1	TF:M00803_1	2.14325e-29	28.6689	10021	8809	4992	19304
TF	Factor: E2F-3:HES-7; motif: NNNSGCGCSNNNNNCRCGYGNN	TF:M08526	3.15835e-29	28.5005	16485	8809	7816	19304
TF	Factor: E2F-4; motif: SNGGGCGGGAANN	TF:M09894	1.45601e-28	27.8368	15837	8809	7543	19304
TF	Factor: ZF5; motif: GGSGCGCGS	TF:M10438	1.78287e-28	27.7489	15869	8809	7556	19304
TF	Factor: TCF-1; motif: ACATCGRGRCGCTGW; match class: 1	TF:M11603_1	7.5256e-28	27.1235	12897	8809	6270	19304
TF	Factor: ZF5; motif: GSGCGCGR	TF:M00716	2.955e-26	25.5294	15744	8809	7492	19304
TF	Factor: E2F-1; motif: NGGGCGGGARV	TF:M07206	5.26267e-24	23.2788	14254	8809	6840	19304
TF	Factor: TCF-1; motif: ACATCGRGRCGCTGW	TF:M11601	1.03952e-23	22.9832	14491	8809	6941	19304
TF	Factor: E2F-1; motif: NNNNGGCGGGAARN	TF:M09892	3.12151e-23	22.5056	13253	8809	6397	19304
TF	Factor: E2F-3; motif: GGCGGGN	TF:M02089	8.37496e-23	22.077	12888	8809	6233	19304
TF	Factor: E2F-1:Elk-1; motif: SGCGCSNNAMCGGAAGT	TF:M08205	2.45903e-22	21.6092	14113	8809	6768	19304
TF	Factor: AP-2; motif: MKCCCSCNGGCG	TF:M00189	1.10667e-21	20.956	10377	8809	5100	19304
TF	Factor: E2F-4; motif: NNTTCCCGCCNN	TF:M04823	3.38887e-21	20.4699	12494	8809	6047	19304
TF	Factor: TCF-1; motif: ACATCGRGRCGCTGW	TF:M11603	4.0699e-20	19.3904	15989	8809	7562	19304
TF	Factor: BEN; motif: CAGCGRNV	TF:M01240	4.23272e-20	19.3734	16138	8809	7625	19304
TF	Factor: p300; motif: ACNTCCG; match class: 1	TF:M04826_1	9.69005e-20	19.0137	14944	8809	7112	19304
TF	Factor: TCF-1; motif: ACATCGRGRCGCTGW; match class: 1	TF:M11601_1	7.21026e-19	18.142	10840	8809	5288	19304
TF	Factor: Churchill; motif: CGGGNN	TF:M00986	1.17728e-18	17.9291	13889	8809	6645	19304
TF	Factor: BEN; motif: CAGCGRNV; match class: 1	TF:M01240_1	8.2754e-18	17.0822	12949	8809	6224	19304
TF	Factor: E2F-2; motif: NWTTTGGCGCCAWWNN	TF:M11530	9.8867e-18	17.0049	14267	8809	6804	19304
TF	Factor: AP-2; motif: GSCCSCRGGCNRNRNN	TF:M00800	1.01798e-17	16.9923	8921	8809	4405	19304
TF	Factor: MAZ; motif: GGGMGGGGSSGGGGGGGGGGGG	TF:M09636	3.04859e-17	16.5159	15865	8809	7492	19304
TF	Factor: ETF; motif: GVGGMGG	TF:M00695	1.10141e-16	15.9581	10241	8809	4999	19304
TF	Factor: E2F-1; motif: NGGGCGGGARV; match class: 1	TF:M07206_1	1.21954e-16	15.9138	10641	8809	5180	19304
TF	Factor: MAZ; motif: GGGMGGGGSSGGGGGGGGGGGG; match class: 1	TF:M09636_1	1.37225e-16	15.8626	13771	8809	6578	19304
TF	Factor: Egr-1; motif: GCGCATGCG; match class: 1	TF:M04869_1	1.41931e-16	15.8479	10034	8809	4904	19304
TF	Factor: E2F-4; motif: NTTTCSCGCC	TF:M07380	1.53286e-16	15.8145	12755	8809	6128	19304
TF	Factor: Egr-1; motif: GCGCATGCG	TF:M04869	2.20428e-16	15.6567	10993	8809	5337	19304
TF	Factor: E2F-3:TBR2; motif: ANGTGYKANGGCGCSTTNNCRNNT; match class: 1	TF:M08207_1	4.72768e-16	15.3254	15135	8809	7170	19304
TF	Factor: E2F-1; motif: WWTGGCGCCAAA; match class: 1	TF:M04515_1	4.87059e-16	15.3124	11913	8809	5748	19304
TF	Factor: E2F-3; motif: GGCGGGN; match class: 1	TF:M02089_1	6.77215e-16	15.1693	9181	8809	4509	19304
TF	Factor: RNF96; motif: BCCCGCRGCC	TF:M01199	8.69533e-16	15.0607	8310	8809	4108	19304
TF	Factor: Sp1; motif: NGGGGGCGGGGYN	TF:M00196	4.50766e-15	14.346	10027	8809	4888	19304
TF	Factor: Sp1; motif: NGGGGGCGGGGCCNGGGGGGGG	TF:M10071	5.93266e-15	14.2268	8319	8809	4105	19304
TF	Factor: AP2; motif: GCCYGSGGSN	TF:M08867	1.18818e-14	13.9251	9844	8809	4801	19304
TF	Factor: E2F-1; motif: TTTGGCGCCAAA	TF:M04516	1.4854e-14	13.8282	11125	8809	5381	19304
TF	Factor: E2F-1; motif: TTTGGCGCCAAA; match class: 1	TF:M04516_1	1.51827e-14	13.8187	10002	8809	4872	19304
TF	Factor: E2F-1; motif: WWTGGCGCCAAA	TF:M04515	1.82599e-14	13.7385	13047	8809	6241	19304
TF	Factor: IRX-1; motif: NACRYNNNNNNNNRYGNN; match class: 1	TF:M11018_1	1.88039e-14	13.7258	15584	8809	7353	19304
TF	Factor: E2F-2; motif: NWTTTGGCGCCAWWNN; match class: 1	TF:M11530_1	2.17279e-14	13.663	13152	8809	6287	19304
TF	Factor: Kaiso; motif: GCMGGGRGCRGS	TF:M03876	5.57903e-14	13.2534	13340	8809	6367	19304
TF	Factor: E2F-4; motif: NGGCGGGAARN	TF:M07084	5.87778e-14	13.2308	10628	8809	5151	19304
TF	Factor: Sp2; motif: TGGGCGCGCCCA	TF:M06948	7.0982e-14	13.1489	8694	8809	4268	19304
TF	Factor: Sp1; motif: GGGGCGGGGT	TF:M00008	9.32743e-14	13.0302	9833	8809	4788	19304
TF	Factor: KLF3; motif: NNNNNNGGGCGGGGCNNGN	TF:M09970	1.39841e-13	12.8544	7583	8809	3753	19304
TF	Factor: IRX-1; motif: NACRYNNNNNNNNRYGNN	TF:M11018	2.19519e-13	12.6585	16610	8809	7785	19304
TF	Factor: Sp1; motif: GGGGCGGGGC	TF:M00931	3.85539e-13	12.4139	10065	8809	4888	19304
TF	Factor: AP-2gamma:Elk-1; motif: NGCCKNRGGSGRCGGAAGTG	TF:M08441	9.8051e-13	12.0085	15967	8809	7506	19304
TF	Factor: E2F-4; motif: NNTTCCCGCCNN; match class: 1	TF:M04823_1	1.18006e-12	11.9281	7694	8809	3796	19304
TF	Factor: E2F-3:TBR2; motif: ANGTGYKANGGCGCSTTNNCRNNT	TF:M08207	1.23109e-12	11.9097	16673	8809	7807	19304
TF	Factor: E2F-1; motif: NNNNGGCGGGAARN; match class: 1	TF:M09892_1	1.48211e-12	11.8291	8995	8809	4394	19304
TF	Factor: SP2; motif: GGGCGGGAC	TF:M01783	1.71043e-12	11.7669	8957	8809	4376	19304
TF	Factor: pax-6; motif: NYACGCNYSANYGMNCN	TF:M11882	1.77148e-12	11.7517	15165	8809	7157	19304
TF	Factor: Sp1; motif: NGGGGCGGGGN	TF:M07395	1.87649e-12	11.7267	10429	8809	5047	19304
TF	Factor: pax-6; motif: NYACGCNYSANYGMNCN; match class: 1	TF:M11882_1	1.89973e-12	11.7213	11167	8809	5381	19304
TF	Factor: ETF; motif: CCCCGCCCCYN	TF:M07039	4.05781e-12	11.3917	16005	8809	7518	19304
TF	Factor: E2F-3:FOXO6; motif: NAATGACACGCGCCCMC	TF:M08209	5.9829e-12	11.2231	13352	8809	6355	19304
TF	Factor: E2F-7; motif: GRGGCGGGAANNN	TF:M09896	1.01163e-11	10.995	9754	8809	4733	19304
TF	Factor: SP2; motif: GNNGGGGGCGGGGSN	TF:M03807	1.90095e-11	10.721	8243	8809	4038	19304
TF	Factor: AP-2beta; motif: NSCCNNNGGSN	TF:M11478	2.01366e-11	10.696	9745	8809	4726	19304
TF	Factor: Hey1; motif: NGCRCGYGYN	TF:M11058	4.6532e-11	10.3322	12887	8809	6140	19304
TF	Factor: Sp1; motif: NNGGGGCGGGGNN	TF:M00932	5.45711e-11	10.263	10198	8809	4928	19304
TF	Factor: BTEB1; motif: GGGGGCGGGGCNGSGGGNGS	TF:M09723	7.28552e-11	10.1375	9937	8809	4808	19304
TF	Factor: p300; motif: ACNTCCG	TF:M04826	7.46859e-11	10.1268	17411	8809	8107	19304
TF	Factor: AP-2; motif: GSCCSCRGGCNRNRNN; match class: 1	TF:M00800_1	9.22481e-11	10.035	4179	8809	2132	19304
TF	Factor: E2F-1:Elk-1; motif: SGCGCSNNAMCGGAAGT; match class: 1	TF:M08205_1	1.00707e-10	9.99694	10217	8809	4934	19304
TF	Factor: AP-2gamma:Elk-1; motif: NGCCKNRGGSGRCGGAAGTG; match class: 1	TF:M08441_1	1.51314e-10	9.82012	12457	8809	5943	19304
TF	Factor: WT1; motif: CGCCCCCNCN	TF:M02036	1.71403e-10	9.76598	9546	8809	4626	19304
TF	Factor: AP-2beta; motif: NSCCNNNGGSN; match class: 1	TF:M11478_1	2.64407e-10	9.57773	7879	8809	3859	19304
TF	Factor: AP-2; motif: SNNNCCNCAGGCN	TF:M00915	3.32375e-10	9.47837	9421	8809	4566	19304
TF	Factor: SP1; motif: NRGKGGGCGGGGCN	TF:M09765	3.6137e-10	9.44205	7313	8809	3596	19304
TF	Factor: sp4; motif: NNGNARGRGGCGGRGCNNRR	TF:M10072	3.89252e-10	9.40977	10263	8809	4949	19304
TF	Factor: AP-2alpha; motif: NGCCYSNNGSN	TF:M01857	4.22392e-10	9.37428	8984	8809	4365	19304
TF	Factor: TF3C-beta; motif: CCNGGAGGGCTTCCTGGAGGAG; match class: 1	TF:M04863_1	4.84963e-10	9.31429	8371	8809	4083	19304
TF	Factor: AP-2; motif: MKCCCSCNGGCG; match class: 1	TF:M00189_1	5.39445e-10	9.26805	5967	8809	2968	19304
TF	Factor: AP-2gamma; motif: GCCYNNGGS	TF:M00470	5.51239e-10	9.25866	9205	8809	4465	19304
TF	Factor: Churchill; motif: CGGGNN; match class: 1	TF:M00986_1	7.78605e-10	9.10868	10162	8809	4900	19304
TF	Factor: Sp2; motif: NYSGCCCCGCCCCCY	TF:M03567	1.37173e-09	8.86273	7546	8809	3698	19304
TF	Factor: TF3C-beta; motif: CCNGGAGGGCTTCCTGGAGGAG	TF:M04863	1.39975e-09	8.85395	13311	8809	6315	19304
TF	Factor: c-Myc:Max; motif: GCCAYGYGSN	TF:M00322	1.57536e-09	8.80262	7688	8809	3763	19304
TF	Factor: Sp2; motif: WGGGCGG	TF:M05332	1.80305e-09	8.74399	8412	8809	4096	19304
TF	Factor: CPBP; motif: NGGGCGG	TF:M05444	1.80305e-09	8.74399	8412	8809	4096	19304
TF	Factor: Sp6; motif: WGGGCGG	TF:M05361	1.80305e-09	8.74399	8412	8809	4096	19304
TF	Factor: ctcf; motif: CCRSCAGGGGGCGCN	TF:M10426	2.06183e-09	8.68575	9124	8809	4422	19304
TF	Factor: ETF; motif: CCCCGCCCCYN; match class: 1	TF:M07039_1	2.1381e-09	8.66997	13306	8809	6311	19304
TF	Factor: Sp1; motif: GGGGCGGGGT; match class: 1	TF:M00008_1	4.93463e-09	8.30675	4836	8809	2428	19304
TF	Factor: AP-2gamma; motif: GCCYNCRGSN	TF:M03811	7.48578e-09	8.12576	8670	8809	4208	19304
TF	Factor: ZIC4; motif: NNCCNCCCRYNGYGN	TF:M12227	8.09436e-09	8.09182	10842	8809	5198	19304
TF	Factor: E2F-4; motif: NTTTCSCGCC; match class: 1	TF:M07380_1	1.25181e-08	7.90246	7821	8809	3815	19304
TF	Factor: E2F-1; motif: NNNSSCGCSAANN	TF:M07250	2.31181e-08	7.63605	10489	8809	5033	19304
TF	Factor: ER71:Pax-5; motif: ACCGGAACYACGCWTSANTG	TF:M08266	2.58332e-08	7.58782	14050	8809	6631	19304
TF	Factor: SP4; motif: NWRGCCACGCCCMCTYN	TF:M03922	2.63967e-08	7.57845	5904	8809	2922	19304
TF	Factor: Sp1; motif: NWRGCCACGCCCMCN	TF:M12152	3.74327e-08	7.42675	7172	8809	3510	19304
TF	Factor: Egr-1; motif: NGCGTGCGY	TF:M04950	4.02725e-08	7.39499	10713	8809	5132	19304
TF	Factor: GKLF; motif: NNCCMCRCCCN	TF:M12173	4.39706e-08	7.35684	9788	8809	4711	19304
TF	Factor: IRX2a; motif: ACRYGNNNNACRYGT	TF:M11022	4.61938e-08	7.33542	9311	8809	4493	19304
TF	Factor: GCMa:Erg; motif: ATGCGGGCGGAARKG	TF:M08487	5.14122e-08	7.28893	13631	8809	6442	19304
TF	Factor: Sp2; motif: TGGGCGCGCCCA; match class: 1	TF:M06948_1	5.50326e-08	7.25938	6076	8809	2999	19304
TF	Factor: TIEG1; motif: NCCCNSNCCCCGCCCCC	TF:M12351	8.02609e-08	7.0955	12042	8809	5729	19304
TF	Factor: Sp1; motif: NGGGGGCGGGGYN; match class: 1	TF:M00196_1	9.10181e-08	7.04087	5813	8809	2874	19304
TF	Factor: Sp1; motif: NWRGCCMCGCCCMCN	TF:M12151	1.17098e-07	6.93145	6668	8809	3271	19304
TF	Factor: TFAP2A; motif: NGCCCYNNGGGCN; match class: 1	TF:M04148_1	1.24593e-07	6.90451	9385	8809	4522	19304
TF	Factor: Kaiso; motif: GCMGGGRGCRGS; match class: 1	TF:M03876_1	1.27637e-07	6.89402	8911	8809	4305	19304
TF	Factor: Sp1; motif: NGGGGGCGGGGCCNGGGGGGGG; match class: 1	TF:M10071_1	1.35752e-07	6.86725	4534	8809	2272	19304
TF	Factor: SP2; motif: GGGCGGGAC; match class: 1	TF:M01783_1	1.43117e-07	6.84431	4255	8809	2140	19304
TF	Factor: E2F-4; motif: TTTTGGCGCCAWWN	TF:M11535	1.67239e-07	6.77666	10640	8809	5092	19304
TF	Factor: E2F-1; motif: NKTSSCGC	TF:M00428	1.91451e-07	6.71794	8743	8809	4226	19304
TF	Factor: E2F-1; motif: TTGGCGCGRAANNGNM	TF:M00938	1.97801e-07	6.70377	7176	8809	3504	19304
TF	Factor: HSF4; motif: CTGCMRN; match class: 1	TF:M07322_1	2.84644e-07	6.5457	11503	8809	5480	19304
TF	Factor: ETF; motif: GVGGMGG; match class: 1	TF:M00695_1	4.39122e-07	6.35741	6923	8809	3383	19304
TF	Factor: BTEB4; motif: NCCACGCCCM; match class: 1	TF:M12186_1	5.09853e-07	6.29256	3850	8809	1943	19304
TF	Factor: Hey1; motif: NGCRCGYGYN; match class: 1	TF:M11058_1	5.26599e-07	6.27852	10679	8809	5104	19304
TF	Factor: Sp1; motif: NGGGGCGGGGN; match class: 1	TF:M07395_1	5.55465e-07	6.25534	6232	8809	3061	19304
TF	Factor: TFAP2A; motif: NGCCCYNNGGGCN	TF:M04148	5.94831e-07	6.22561	9814	8809	4710	19304
TF	Factor: E2F-1:TBR2; motif: NGGTGNNANGGCGCNNTNNCRNNN	TF:M08523	6.55503e-07	6.18343	11889	8809	5650	19304
TF	Factor: Sp1; motif: GGGGCGGGGC; match class: 1	TF:M00931_1	8.53414e-07	6.06884	5805	8809	2860	19304
TF	Factor: E2F-1:TBR2; motif: NGGTGNNANGGCGCNNTNNCRNNN; match class: 1	TF:M08523_1	1.15297e-06	5.93818	7253	8809	3531	19304
TF	Factor: Pax-5; motif: RRMSWGANWYCTNRAGCGKRACSRYNSM	TF:M00144	1.1539e-06	5.93783	12917	8809	6109	19304
TF	Factor: sp4; motif: NNNGCYCCGCCCCCY	TF:M10530	1.21296e-06	5.91615	8047	8809	3897	19304
TF	Factor: SP2; motif: GNNGGGGGCGGGGSN; match class: 1	TF:M03807_1	1.21393e-06	5.91581	4130	8809	2072	19304
TF	Factor: GKLF; motif: NNCCMCRCCCN; match class: 1	TF:M12173_1	1.22591e-06	5.91154	4858	8809	2415	19304
TF	Factor: AP-2beta; motif: GCNNNGGSCNGVGGGN	TF:M01858	1.2674e-06	5.89708	7267	8809	3537	19304
TF	Factor: Foxn2; motif: NNGCGTCNNNNNGACGCNN; match class: 1	TF:M11541_1	1.35209e-06	5.86899	5373	8809	2656	19304
TF	Factor: Sp1; motif: NWRGCCACGCCCMCN; match class: 1	TF:M12152_1	1.59408e-06	5.79749	2788	8809	1432	19304
TF	Factor: CPBP; motif: SNCCCNN; match class: 1	TF:M01822_1	1.74716e-06	5.75767	18230	8809	8422	19304
TF	Factor: Foxn2; motif: NNGCGTCNNNNNGACGCNN	TF:M11541	1.84821e-06	5.73325	5620	8809	2770	19304
TF	Factor: E2F-4; motif: GCGGGAAANA	TF:M02090	2.14652e-06	5.66827	11707	8809	5562	19304
TF	Factor: EKLF; motif: NGGGYGKGGCNNGG	TF:M09969	2.45102e-06	5.61065	4501	8809	2244	19304
TF	Factor: CTCF; motif: NCCRSTAGGGGGCGC	TF:M08911	2.56805e-06	5.5904	8907	8809	4288	19304
TF	Factor: pax-2; motif: NCGTCACGCNYSRNYGCNYN	TF:M11877	2.7e-06	5.56864	11247	8809	5353	19304
TF	Factor: Sp1; motif: CCCCGCCCCN	TF:M00933	3.06335e-06	5.5138	9495	8809	4556	19304
TF	Factor: E2F-1; motif: NTTTTGGCGCCAWWWN	TF:M11533	3.29246e-06	5.48248	12828	8809	6064	19304
TF	Factor: Hey2; motif: NNCACGYGNN	TF:M11052	3.6405e-06	5.43884	12239	8809	5799	19304
TF	Factor: MOVO-B; motif: GNGGGGG	TF:M01104	3.70794e-06	5.43087	10085	8809	4824	19304
TF	Factor: HES-7; motif: GNCACGYGNN	TF:M11066	4.06281e-06	5.39117	11234	8809	5345	19304
TF	Factor: E2F-4; motif: NGGCGGGAARN; match class: 1	TF:M07084_1	4.17806e-06	5.37903	5333	8809	2632	19304
TF	Factor: BTEB3; motif: CCNNSCCNSCCCCKCCCCC	TF:M09826	4.55161e-06	5.34184	11211	8809	5334	19304
TF	Factor: ER81; motif: RCCGGAARYN	TF:M02065	4.65202e-06	5.33236	12264	8809	5809	19304
TF	Factor: pax-6; motif: NYACGCWTSANYGMNCN	TF:M11880	4.81728e-06	5.3172	12801	8809	6050	19304
TF	Factor: TR4; motif: ACCCCGS; match class: 1	TF:M04934_1	5.85917e-06	5.23216	15103	8809	7073	19304
TF	Factor: Sp2; motif: GGGGCGGGG	TF:M10435	6.84154e-06	5.16485	7526	8809	3648	19304
TF	Factor: Sp1; motif: GGGGCGGGGC	TF:M07063	6.84154e-06	5.16485	7526	8809	3648	19304
TF	Factor: E2F-1; motif: NTTTTGGCGCCAWWWN; match class: 1	TF:M11533_1	7.32334e-06	5.13529	8533	8809	4111	19304
TF	Factor: KLF3; motif: NNNNNNGGGCGGGGCNNGN; match class: 1	TF:M09970_1	7.71648e-06	5.11258	3724	8809	1872	19304
TF	Factor: Sp2; motif: GYCCCGCCYCYNNNN	TF:M07129	8.14243e-06	5.08925	6129	8809	3000	19304
TF	Factor: SP1; motif: RCCMCRCCCMC	TF:M03920	8.30336e-06	5.08075	7119	8809	3459	19304
TF	Factor: pax-6; motif: NYACGCNTSRNYGCNYN	TF:M11883	9.23416e-06	5.0346	13161	8809	6208	19304
TF	Factor: PAX5; motif: RNGCGTGACCNN	TF:M09817	1.14716e-05	4.94037	12221	8809	5785	19304
TF	Factor: WT1; motif: GNGGGGGCGGGG	TF:M03893	1.20306e-05	4.91971	8123	8809	3920	19304
TF	Factor: E2F-6; motif: NGGGCGGGARRNN	TF:M09895	1.55651e-05	4.80785	7646	8809	3699	19304
TF	Factor: BTEB2; motif: RGGGNGKGGN	TF:M07277	1.57106e-05	4.80381	8298	8809	3999	19304
TF	Factor: ZNF37A; motif: CCYYGGCTCCNTSCCMN; match class: 1	TF:M12354_1	1.859e-05	4.73072	5509	8809	2707	19304
TF	Factor: HSF4; motif: CTGCMRN	TF:M07322	2.07404e-05	4.68318	16171	8809	7536	19304
TF	Factor: AP2; motif: GCCYGSGGSN; match class: 1	TF:M08867_1	2.44605e-05	4.61153	5084	8809	2507	19304
TF	Factor: AP-2alpha; motif: NGCCYSNNGSN; match class: 1	TF:M01857_1	2.72828e-05	4.56411	4535	8809	2249	19304
TF	Factor: CHD2; motif: TCTCGCGAG; match class: 1	TF:M04710_1	3.03961e-05	4.51718	11229	8809	5332	19304
TF	Factor: AP-2rep; motif: NGGGGCGGGGC	TF:M09967	3.11902e-05	4.50598	3925	8809	1961	19304
TF	Factor: AP-2gamma; motif: NSCCYNNRGSN	TF:M11482	3.22252e-05	4.4918	6562	8809	3194	19304
TF	Factor: GKLF; motif: GCCMCRCCCNNN; match class: 1	TF:M01588_1	3.591e-05	4.44478	3884	8809	1941	19304
TF	Factor: E2F-1; motif: NTTTCGCGCS	TF:M00940	4.27801e-05	4.36876	7634	8809	3688	19304
TF	Factor: ETV7; motif: NCCGGAANNN	TF:M02071	4.42356e-05	4.35423	9895	8809	4724	19304
TF	Factor: AP-2alphaA; motif: ANMGCCTNAGGCKNT; match class: 1	TF:M01047_1	4.45352e-05	4.3513	9028	8809	4328	19304
TF	Factor: AP-2alphaA; motif: ANMGCCTNAGGCKNT	TF:M01047	4.45352e-05	4.3513	9028	8809	4328	19304
TF	Factor: HIC1; motif: NSNNNNTGCCCSSNN	TF:M01072	4.8833e-05	4.31129	4084	8809	2034	19304
TF	Factor: AP-2alpha; motif: GCCNNNRGS	TF:M00469	4.98118e-05	4.30267	5053	8809	2489	19304
TF	Factor: E2F-1:DP-1; motif: TTTCSCGC	TF:M00736	5.35267e-05	4.27143	10185	8809	4855	19304
TF	Factor: E2F-4; motif: TTTTGGCGCCAWWN; match class: 1	TF:M11535_1	6.91733e-05	4.16006	6381	8809	3106	19304
TF	Factor: Sp3; motif: GGGGCGGGGSNN	TF:M07615	8.06294e-05	4.09351	6674	8809	3241	19304
TF	Factor: RUNX2; motif: NRACCGCAAACCGCAN	TF:M04106	8.32804e-05	4.07946	13564	8809	6377	19304
TF	Factor: Sp1; motif: NNGGGGCGGGGNN; match class: 1	TF:M00932_1	0.000105007	3.97878	5938	8809	2898	19304
TF	Factor: HNRPUL1; motif: NCNCAGN; match class: 1	TF:M09746_1	0.000106048	3.9745	7415	8809	3582	19304
TF	Factor: Sp2; motif: GGSNNGGGGGCGGGGCCNGNGS	TF:M09658	0.000113033	3.9468	5173	8809	2541	19304
TF	Factor: CHD2; motif: TCTCGCGAG	TF:M04710	0.00011909	3.92413	13810	8809	6485	19304
TF	Factor: BTEB4; motif: NCCACGCCCM	TF:M12186	0.000127964	3.89291	8910	8809	4268	19304
TF	Factor: E2F-3:FOXI1; motif: NGACACCGCGCCCAC; match class: 1	TF:M08208_1	0.000132863	3.8766	6963	8809	3372	19304
TF	Factor: Elk-1; motif: NNNNCCGGAARTNN	TF:M00025	0.000134558	3.87109	10023	8809	4776	19304
TF	Factor: pax-6; motif: NYACGCNTSANYGCNYN	TF:M11881	0.000157625	3.80237	12875	8809	6065	19304
TF	Factor: LRF; motif: NRGGGKCKY	TF:M10115	0.000188293	3.72517	7422	8809	3582	19304
TF	Factor: Egr-3; motif: NTGCGTGGGCGK	TF:M00245	0.000201604	3.6955	7139	8809	3451	19304
TF	Factor: BTEB2; motif: GCCCCRCCCH	TF:M07409	0.000208825	3.68022	5092	8809	2500	19304
TF	Factor: ctcf; motif: CCRSCAGGGGGCGCN; match class: 1	TF:M10426_1	0.000227096	3.64379	4280	8809	2119	19304
TF	Factor: Pax-5; motif: RRMSWGANWYCTNRAGCGKRACSRYNSM; match class: 1	TF:M00144_1	0.000272673	3.56436	7002	8809	3386	19304
TF	Factor: Elk-1; motif: NNCCGGAAGTN	TF:M11435	0.000278191	3.55566	11462	8809	5425	19304
TF	Factor: c-Ets-2; motif: NACCGGAAGYRCTTCCGGTN	TF:M11417	0.000303072	3.51845	13998	8809	6564	19304
TF	Factor: E2F-3:FOXI1; motif: NGACACCGCGCCCAC	TF:M08208	0.000333711	3.47663	12295	8809	5800	19304
TF	Factor: c-Ets-2; motif: NACCGGAAGYRCTTCCGGTN; match class: 1	TF:M11417_1	0.000388689	3.4104	13712	8809	6435	19304
TF	Factor: CPBP; motif: GNNRGGGHGGGGNNGGGRN	TF:M09973	0.00040068	3.3972	10602	8809	5033	19304
TF	Factor: RUNX2; motif: NRACCGCAAACCGCAN; match class: 1	TF:M04106_1	0.000406137	3.39133	8216	8809	3943	19304
TF	Factor: Sp1; motif: GGGGCGGGGC; match class: 1	TF:M07063_1	0.000431354	3.36517	3432	8809	1716	19304
TF	Factor: Sp2; motif: GGGGCGGGG; match class: 1	TF:M10435_1	0.000431354	3.36517	3432	8809	1716	19304
TF	Factor: AP-2gamma; motif: GCCYNNGGS; match class: 1	TF:M00470_1	0.000515171	3.28805	5503	8809	2687	19304
TF	Factor: Fli-1; motif: NACCGGATATCCGGTN	TF:M11401	0.000531536	3.27447	11676	8809	5518	19304
TF	Factor: CNOT3; motif: GGCCGCGSSS	TF:M01253	0.000608168	3.21598	3861	8809	1917	19304
TF	Factor: LKLF; motif: NGGGCGG	TF:M05499	0.000615668	3.21065	7719	8809	3712	19304
TF	Factor: KLF17; motif: NGGGCGG	TF:M05386	0.000615668	3.21065	7719	8809	3712	19304
TF	Factor: SP4; motif: SCCCCGCCCCS	TF:M01273	0.000661181	3.17968	3225	8809	1616	19304
TF	Factor: TR4; motif: ACCCCGS	TF:M04934	0.00067476	3.17085	17683	8809	8176	19304
TF	Factor: ZIC4; motif: NNCCNCCCRYNGYGN; match class: 1	TF:M12227_1	0.000843125	3.07411	5786	8809	2816	19304
TF	Factor: sp4; motif: NNGNARGRGGCGGRGCNNRR; match class: 1	TF:M10072_1	0.000950712	3.02195	6119	8809	2970	19304
TF	Factor: AHR; motif: CACGCN	TF:M01855	0.000975558	3.01075	8284	8809	3969	19304
TF	Factor: ELK1; motif: NACTTCCGSCGGAAGYN	TF:M03971	0.00102212	2.9905	11044	8809	5228	19304
TF	Factor: IRX2a; motif: ACRYGNNNNACRYGT; match class: 1	TF:M11022_1	0.00109708	2.95976	6138	8809	2978	19304
TF	Factor: E2F-3:T-bet; motif: AGGTGTNANGGCGCST	TF:M08529	0.00126093	2.89931	11188	8809	5292	19304
TF	Factor: KROX; motif: CCCGCCCCCRCCCC	TF:M00982	0.00126553	2.89773	7661	8809	3681	19304
TF	Factor: TEL1; motif: CNCGGAANNN	TF:M02070	0.00128267	2.89188	10602	8809	5026	19304
TF	Factor: AP-2alpha; motif: NSCCNCRGGSN	TF:M07348	0.00140126	2.85348	7884	8809	3783	19304
TF	Factor: Sp2; motif: NYSGCCCCGCCCCCY; match class: 1	TF:M03567_1	0.00151762	2.81884	3546	8809	1764	19304
TF	Factor: Sp3; motif: NGCCACGCCCMCN	TF:M12153	0.00158947	2.79875	6065	8809	2942	19304
TF	Factor: pax-6; motif: NYACGCWTSANYGMNCN; match class: 1	TF:M11880_1	0.0015928	2.79784	6877	8809	3318	19304
TF	Factor: Egr-1; motif: GCGGGGGCGG	TF:M07354	0.00159804	2.79641	7638	8809	3669	19304
TF	Factor: SP1; motif: RCCMCRCCCMC; match class: 1	TF:M03920_1	0.00173943	2.75959	2956	8809	1484	19304
TF	Factor: Sp2; motif: GYCCCGCCYCYNNNN; match class: 1	TF:M07129_1	0.00175263	2.75631	2377	8809	1208	19304
TF	Factor: E2F-7; motif: GRGGCGGGAANNN; match class: 1	TF:M09896_1	0.00179364	2.74626	4445	8809	2186	19304
TF	Factor: pax-6; motif: NYACGCNTSRNYGCNYN; match class: 1	TF:M11883_1	0.00190105	2.72101	7586	8809	3644	19304
TF	Factor: EGR-1; motif: TGCGTGGGCGK	TF:M01972	0.00194841	2.71032	5244	8809	2559	19304
TF	Factor: RNF96; motif: BCCCGCRGCC; match class: 1	TF:M01199_1	0.00208901	2.68006	4242	8809	2090	19304
TF	Factor: WT1; motif: NGCGGGGGGGTSMMCYN	TF:M05327	0.00237984	2.62345	5431	8809	2645	19304
TF	Factor: GKLF; motif: GCCMCRCCCNNN	TF:M01588	0.00243473	2.61355	8728	8809	4167	19304
TF	Factor: Elk-1; motif: NRSCGGAAGNN	TF:M11434	0.00248916	2.60395	8020	8809	3842	19304
TF	Factor: Erg; motif: NACCGGATATCCGGTN	TF:M11393	0.00307742	2.51181	13798	8809	6462	19304
TF	Factor: Fli-1; motif: NACCGGATATCCGGTN; match class: 1	TF:M11401_1	0.00338057	2.47101	11526	8809	5439	19304
TF	Factor: ctcf; motif: YGGCCACCAGRKGGCRSYN	TF:M09890	0.00343111	2.46456	8290	8809	3964	19304
TF	Factor: c-Krox; motif: NCGACCACCN	TF:M12232	0.00343312	2.46431	2933	8809	1470	19304
TF	Factor: pax-2; motif: NCGTCACGCNYSRNYGCNYN; match class: 1	TF:M11877_1	0.00355479	2.44919	5174	8809	2523	19304
TF	Factor: E2F-3:FOXO6; motif: NAATGACACGCGCCCMC; match class: 1	TF:M08209_1	0.00357764	2.4464	7614	8809	3653	19304
TF	Factor: GCMa:Erg; motif: ATGCGGGCGGAARKG; match class: 1	TF:M08487_1	0.00377547	2.42303	8590	8809	4101	19304
TF	Factor: c-Myc:Max; motif: GCCAYGYGSN; match class: 1	TF:M00322_1	0.00399191	2.39882	2806	8809	1409	19304
TF	Factor: ZFX; motif: SNAGGCCNCR	TF:M10121	0.00426862	2.36971	3905	8809	1928	19304
TF	Factor: E2F-1; motif: NKTSSCGC; match class: 1	TF:M00428_1	0.00438724	2.35781	3557	8809	1764	19304
TF	Factor: HNRPUL1; motif: NCNCAGN	TF:M09746	0.00447342	2.34936	13363	8809	6265	19304
TF	Factor: DP-1; motif: NRNNGGCGGGAANN	TF:M10098	0.00464588	2.33293	6904	8809	3324	19304
TF	Factor: KLF14; motif: NRCCACRCCCMCN	TF:M12183	0.00524806	2.28	6713	8809	3235	19304
TF	Factor: E2F-1; motif: TTTSGCGS	TF:M00431	0.00540237	2.26742	7127	8809	3426	19304
TF	Factor: EGR1; motif: NACGCCCACGCANW	TF:M03896	0.00558591	2.25291	5999	8809	2904	19304
TF	Factor: GABP-alpha; motif: CTTCCK	TF:M01660	0.00596706	2.22424	10850	8809	5129	19304
TF	Factor: Egr-1; motif: WTGCGTGGGCGK	TF:M00243	0.00619069	2.20826	5228	8809	2545	19304
TF	Factor: E2F; motif: TTTCGCGC	TF:M00425	0.0066021	2.18032	10825	8809	5117	19304
TF	Factor: Hey2; motif: NNCACGYGNN; match class: 1	TF:M11052_1	0.00667657	2.17545	9295	8809	4420	19304
TF	Factor: RUNX3; motif: NRACCGCAAACCGCAN	TF:M04109	0.00670868	2.17336	9560	8809	4541	19304
TF	Factor: Egr-1; motif: NNCRCCCMCGCNN	TF:M12140	0.00700312	2.15471	5251	8809	2555	19304
TF	Factor: KLF15; motif: NCCMCGCCCMCN	TF:M12158	0.00749222	2.12539	10829	8809	5118	19304
TF	Factor: sp4; motif: NNNGCYCCGCCCCCY; match class: 1	TF:M10530_1	0.00760123	2.11912	3703	8809	1830	19304
TF	Factor: LBP-1; motif: NRCCGGTNNNNACCGGYN	TF:M11490	0.00831601	2.08009	6611	8809	3185	19304
TF	Factor: KLF15; motif: RCCMCRCCCMCN	TF:M12160	0.00945214	2.02447	12448	8809	5849	19304
TF	Factor: Sp3; motif: GGGGCGGGGSNN; match class: 1	TF:M07615_1	0.00952287	2.02123	2846	8809	1424	19304
TF	Factor: TFAP2C; motif: NGCCCNNRGGCA	TF:M04152	0.00995616	2.00191	7539	8809	3612	19304
TF	Factor: Pax-5; motif: BCNNNRNGCANBGNTGNRTAGCSGCHNB	TF:M00143	0.0101051	1.99546	11133	8809	5254	19304
TF	Factor: Fli-1; motif: NACCGGAWWTCCGGTY	TF:M11399	0.0103537	1.9849	12669	8809	5948	19304
TF	Factor: AP-2rep; motif: NGGGGCGGGGC; match class: 1	TF:M09967_1	0.0103698	1.98423	1356	8809	709	19304
TF	Factor: Egr-1; motif: CCGCCCMCG	TF:M04797	0.0113981	1.94317	5021	8809	2445	19304
TF	Factor: TFAP2A; motif: YGCCCNNRGGCN	TF:M04146	0.0114528	1.94109	6384	8809	3078	19304
TF	Factor: E2F-1; motif: NNNSSCGCSAANN; match class: 1	TF:M07250_1	0.0125235	1.90228	5398	8809	2620	19304
TF	Factor: HDAC1; motif: KGCARGGTC	TF:M07041	0.0141772	1.84841	12232	8809	5749	19304
TF	Factor: Elk-1:Pax-5; motif: ACCGGAACYACGCWTSANYG	TF:M08225	0.014243	1.8464	13722	8809	6419	19304
TF	Factor: Erg; motif: NACCGGATATCCGGTN; match class: 1	TF:M11397_1	0.0159457	1.79736	11475	8809	5406	19304
TF	Factor: HDAC1; motif: KGCARGGTC; match class: 1	TF:M07041_1	0.0166814	1.77777	6199	8809	2990	19304
TF	Factor: BTEB1; motif: GGGGGCGGGGCNGSGGGNGS; match class: 1	TF:M09723_1	0.0175118	1.75667	5986	8809	2891	19304
TF	Factor: ZNF37A; motif: CCYYGGCTCCNTSCCMN	TF:M12354	0.0180166	1.74433	10725	8809	5065	19304
TF	Factor: Sp1; motif: NWRGCCMCGCCCMCN; match class: 1	TF:M12151_1	0.0181998	1.73993	2484	8809	1249	19304
TF	Factor: AP-2beta; motif: NSCCYNRGGSN	TF:M11477	0.0203156	1.69217	8045	8809	3840	19304
TF	Factor: AP-2; motif: SNNNCCNCAGGCN; match class: 1	TF:M00915_1	0.0213928	1.66973	4474	8809	2186	19304
TF	Factor: E2F-2; motif: NTTTTGGCGCCAWWWN	TF:M11528	0.0214636	1.6683	10134	8809	4795	19304
TF	Factor: Erg; motif: NACCGGATATCCGGTN	TF:M11397	0.0229403	1.6394	11741	8809	5524	19304
TF	Factor: AP-2gamma:HES-7; motif: NNCACGYGNNNNNNSCCNNNGGS	TF:M08662	0.0239704	1.62033	1936	8809	986	19304
TF	Factor: Egr-1; motif: ACCGCCC	TF:M04918	0.0249499	1.60293	5521	8809	2673	19304
TF	Factor: RREB-1; motif: GGGWCSA	TF:M05439	0.0264048	1.57832	8428	8809	4014	19304
TF	Factor: Fli-1; motif: NACCGGAWWTCCGGTY; match class: 1	TF:M11399_1	0.0281558	1.55043	11245	8809	5298	19304
TF	Factor: Egr-1; motif: GCGGGGGCGG	TF:M01873	0.02923	1.53417	6598	8809	3171	19304
TF	Factor: ER-beta; motif: RGGTCASCNTGMCCY	TF:M09910	0.0297863	1.52598	9319	8809	4421	19304
TF	Factor: ctcf; motif: CCNCNAGRKGGCRSTN	TF:M07249	0.0316329	1.49986	6558	8809	3152	19304
TF	Factor: Pax-5; motif: GTYAYGCTTSRCTGVNYN	TF:M04754	0.0323709	1.48984	5103	8809	2477	19304
TF	Factor: TIEG1; motif: NCCCNSNCCCCGCCCCC; match class: 1	TF:M12351_1	0.0324129	1.48928	8017	8809	3824	19304
TF	Factor: ETS1; motif: GCCGGAWGTACTTCCGGN	TF:M03978	0.0352094	1.45334	11807	8809	5551	19304
TF	Factor: TFAP2C; motif: NGCCCNNRGGCA; match class: 1	TF:M04152_1	0.0354914	1.44988	5431	8809	2629	19304
TF	Factor: Egr-1; motif: NGCGTGCGY; match class: 1	TF:M04950_1	0.0363066	1.44001	5427	8809	2627	19304
TF	Factor: ZSCAN18; motif: TRRCGRCGNMCC	TF:M05432	0.0397206	1.40098	4035	8809	1977	19304
TF	Factor: Pax-5; motif: BCNNNRNGCANBGNTGNRTAGCSGCHNB; match class: 1	TF:M00143_1	0.0436193	1.36032	4948	8809	2403	19304
TF	Factor: Rb:E2F-1:DP-1; motif: TTTSGCGC	TF:M00740	0.04557	1.34132	10220	8809	4829	19304
TF	Factor: TWIST; motif: CACCTGG; match class: 1	TF:M03582_1	0.0456483	1.34057	2495	8809	1250	19304
TF	Factor: ctcf; motif: NNNCCASYAGRKGGCRSYNN	TF:M09602	0.045701	1.34007	7272	8809	3479	19304
TF	Factor: Erg; motif: NACCGGAARTN	TF:M11396	0.0496567	1.30402	10518	8809	4964	19304
MIRNA	MIRNA root	MIRNA:000000	1.91947e-24	23.7168	14648	8809	7003	19304
MIRNA	hsa-miR-665	MIRNA:hsa-miR-665	0.000570842	3.24348	730	8809	398	19304
MIRNA	hsa-miR-6499-3p	MIRNA:hsa-miR-6499-3p	0.000574019	3.24107	871	8809	468	19304
MIRNA	hsa-miR-4768-3p	MIRNA:hsa-miR-4768-3p	0.00153518	2.81384	645	8809	353	19304
MIRNA	hsa-miR-4786-5p	MIRNA:hsa-miR-4786-5p	0.00847187	2.07202	259	8809	153	19304
MIRNA	hsa-miR-192-5p	MIRNA:hsa-miR-192-5p	0.0088491	2.0531	984	8809	515	19304
MIRNA	hsa-miR-7160-5p	MIRNA:hsa-miR-7160-5p	0.0235102	1.62874	481	8809	264	19304
MIRNA	hsa-miR-1827	MIRNA:hsa-miR-1827	0.032703	1.48541	823	8809	432	19304
MIRNA	hsa-miR-1304-3p	MIRNA:hsa-miR-1304-3p	0.0499476	1.30149	515	8809	279	19304
HPA	kidney	HPA:0270000	1.32048e-13	12.8793	7955	8809	3904	19304
HPA	kidney; cells in tubules[‚â•Low]	HPA:0270361	3.88893e-13	12.4102	7666	8809	3766	19304
HPA	fallopian tube	HPA:0210000	4.89269e-13	12.3105	7318	8809	3604	19304
HPA	stomach 2; glandular cells[‚â•Low]	HPA:0550051	1.95667e-12	11.7085	7469	8809	3668	19304
HPA	stomach 2	HPA:0550000	1.95667e-12	11.7085	7469	8809	3668	19304
HPA	gallbladder; glandular cells[‚â•Low]	HPA:0220051	1.47992e-11	10.8298	7512	8809	3679	19304
HPA	gallbladder	HPA:0220000	1.47992e-11	10.8298	7512	8809	3679	19304
HPA	colon	HPA:0130000	1.37843e-10	9.86061	7974	8809	3882	19304
HPA	stomach 1	HPA:0540000	2.91938e-10	9.53471	7507	8809	3663	19304
HPA	stomach 1; glandular cells[‚â•Low]	HPA:0540051	2.91938e-10	9.53471	7507	8809	3663	19304
HPA	adrenal gland; glandular cells[‚â•Low]	HPA:0020051	4.5006e-10	9.34673	7267	8809	3550	19304
HPA	bronchus	HPA:0060000	5.67803e-10	9.2458	7291	8809	3560	19304
HPA	adrenal gland	HPA:0020000	6.54208e-10	9.18428	7273	8809	3551	19304
HPA	small intestine	HPA:0480000	8.7787e-10	9.05657	7605	8809	3703	19304
HPA	small intestine; glandular cells[‚â•Low]	HPA:0480051	8.7787e-10	9.05657	7605	8809	3703	19304
HPA	nasopharynx	HPA:0320000	1.25199e-09	8.9024	7055	8809	3447	19304
HPA	kidney; cells in tubules[‚â•Medium]	HPA:0270362	1.51382e-09	8.81992	6333	8809	3111	19304
HPA	duodenum	HPA:0150000	4.82774e-09	8.31626	7621	8809	3702	19304
HPA	duodenum; glandular cells[‚â•Low]	HPA:0150051	4.82774e-09	8.31626	7621	8809	3702	19304
HPA	thyroid gland; glandular cells[‚â•Low]	HPA:0590051	6.21289e-09	8.20671	6979	8809	3404	19304
HPA	thyroid gland	HPA:0590000	6.21289e-09	8.20671	6979	8809	3404	19304
HPA	liver	HPA:0290000	7.5108e-09	8.12431	6171	8809	3028	19304
HPA	gallbladder; glandular cells[‚â•Medium]	HPA:0220052	9.99912e-09	8.00004	6473	8809	3167	19304
HPA	appendix	HPA:0030000	1.25931e-08	7.89987	7599	8809	3687	19304
HPA	colon; glandular cells[‚â•Low]	HPA:0130051	1.37852e-08	7.86059	7431	8809	3609	19304
HPA	testis; Leydig cells[‚â•Low]	HPA:0570731	1.819e-08	7.74017	7036	8809	3425	19304
HPA	lung; macrophages[‚â•Low]	HPA:0300411	1.85682e-08	7.73123	6652	8809	3247	19304
HPA	liver; hepatocytes[‚â•Low]	HPA:0290401	2.11345e-08	7.67501	5626	8809	2769	19304
HPA	lung	HPA:0300000	2.52768e-08	7.59728	7178	8809	3489	19304
HPA	heart muscle	HPA:0240000	3.26114e-08	7.48663	6208	8809	3038	19304
HPA	heart muscle; cardiomyocytes[‚â•Low]	HPA:0241101	3.26114e-08	7.48663	6208	8809	3038	19304
HPA	rectum	HPA:0400000	5.80427e-08	7.23625	7510	8809	3638	19304
HPA	rectum; glandular cells[‚â•Low]	HPA:0400051	5.80427e-08	7.23625	7510	8809	3638	19304
HPA	cerebral cortex; neuropil[‚â•Low]	HPA:0100211	6.9203e-08	7.15987	4922	8809	2434	19304
HPA	pancreas	HPA:0350000	1.15768e-07	6.93641	7258	8809	3518	19304
HPA	seminal vesicle; glandular cells[‚â•Low]	HPA:0430051	1.46166e-07	6.83515	6690	8809	3254	19304
HPA	seminal vesicle	HPA:0430000	1.46166e-07	6.83515	6690	8809	3254	19304
HPA	appendix; glandular cells[‚â•Low]	HPA:0030051	1.46547e-07	6.83402	7159	8809	3471	19304
HPA	endometrium 2	HPA:0170000	3.08069e-07	6.51135	6772	8809	3288	19304
HPA	endometrium 1	HPA:0160000	4.72351e-07	6.32573	6911	8809	3350	19304
HPA	placenta	HPA:0380000	4.90347e-07	6.3095	7340	8809	3548	19304
HPA	cerebral cortex	HPA:0100000	5.09389e-07	6.29295	7959	8809	3833	19304
HPA	endometrium 2; glandular cells[‚â•Low]	HPA:0170051	5.68017e-07	6.24564	6587	8809	3199	19304
HPA	pancreas; exocrine glandular cells[‚â•Low]	HPA:0350471	6.45939e-07	6.18981	6798	8809	3296	19304
HPA	breast	HPA:0050000	7.62039e-07	6.11802	7040	8809	3407	19304
HPA	stomach 1; glandular cells[‚â•Medium]	HPA:0540052	1.15629e-06	5.93693	6218	8809	3024	19304
HPA	duodenum; glandular cells[‚â•Medium]	HPA:0150052	1.22506e-06	5.91184	6499	8809	3154	19304
HPA	prostate	HPA:0390000	1.42731e-06	5.84548	6544	8809	3174	19304
HPA	prostate; glandular cells[‚â•Low]	HPA:0390051	1.42731e-06	5.84548	6544	8809	3174	19304
HPA	salivary gland	HPA:0420000	1.85156e-06	5.73246	6761	8809	3273	19304
HPA	salivary gland; glandular cells[‚â•Low]	HPA:0420051	1.85156e-06	5.73246	6761	8809	3273	19304
HPA	urinary bladder	HPA:0610000	1.99026e-06	5.70109	7160	8809	3457	19304
HPA	urinary bladder; urothelial cells[‚â•Low]	HPA:0610831	1.99026e-06	5.70109	7160	8809	3457	19304
HPA	epididymis; glandular cells[‚â•Low]	HPA:0180051	2.70569e-06	5.56772	7192	8809	3470	19304
HPA	epididymis	HPA:0180000	2.70569e-06	5.56772	7192	8809	3470	19304
HPA	endometrium 1; glandular cells[‚â•Low]	HPA:0160051	4.08218e-06	5.38911	6680	8809	3231	19304
HPA	testis; cells in seminiferous ducts[‚â•Low]	HPA:0570741	5.21948e-06	5.28237	3341	8809	1669	19304
HPA	small intestine; glandular cells[‚â•Medium]	HPA:0480052	5.28168e-06	5.27723	6478	8809	3136	19304
HPA	testis	HPA:0570000	5.6308e-06	5.24943	8846	8809	4226	19304
HPA	fallopian tube; ciliated cells (tip of cilia)[‚â•Low]	HPA:0210881	7.232e-06	5.14074	538	8809	308	19304
HPA	cervix, uterine	HPA:0110000	8.91092e-06	5.05008	6798	8809	3281	19304
HPA	skeletal muscle; myocytes[‚â•Low]	HPA:0440341	1.22199e-05	4.91293	5790	8809	2812	19304
HPA	skeletal muscle	HPA:0440000	1.22199e-05	4.91293	5790	8809	2812	19304
HPA	fallopian tube; ciliated cells (tip of cilia)[‚â•Medium]	HPA:0210882	1.50229e-05	4.82325	463	8809	268	19304
HPA	colon; glandular cells[‚â•Medium]	HPA:0130052	1.76526e-05	4.75319	6299	8809	3046	19304
HPA	fallopian tube; ciliated cells (tip of cilia)[High]	HPA:0210883	2.24198e-05	4.64937	264	8809	163	19304
HPA	testis; Leydig cells[‚â•Medium]	HPA:0570732	2.50418e-05	4.60134	5298	8809	2579	19304
HPA	fallopian tube; glandular cells[‚â•Low]	HPA:0210051	2.88565e-05	4.53976	6109	8809	2955	19304
HPA	adrenal gland; glandular cells[‚â•Medium]	HPA:0020052	3.07283e-05	4.51246	5877	8809	2847	19304
HPA	liver; hepatocytes[‚â•Medium]	HPA:0290402	3.14252e-05	4.50272	3656	8809	1809	19304
HPA	HPA root	HPA:0000000	3.70695e-05	4.43098	10813	8809	5111	19304
HPA	bronchus; ciliated cells (tip of cilia)[‚â•Low]	HPA:0060881	5.43494e-05	4.26481	400	8809	233	19304
HPA	stomach 2; glandular cells[‚â•Medium]	HPA:0550052	5.93383e-05	4.22667	6153	8809	2971	19304
HPA	kidney; cells in tubules[High]	HPA:0270363	5.93505e-05	4.22658	2465	8809	1242	19304
HPA	fallopian tube; ciliated cells (ciliary rootlets)[‚â•Low]	HPA:0210871	6.54934e-05	4.1838	662	8809	366	19304
HPA	rectum; glandular cells[‚â•Medium]	HPA:0400052	9.13711e-05	4.03919	6431	8809	3097	19304
HPA	breast; glandular cells[‚â•Low]	HPA:0050051	0.000121012	3.91717	6675	8809	3208	19304
HPA	placenta; trophoblastic cells[‚â•Low]	HPA:0380521	0.000140465	3.85243	6411	8809	3085	19304
HPA	parathyroid gland	HPA:0360000	0.000163327	3.78694	5787	8809	2795	19304
HPA	parathyroid gland; glandular cells[‚â•Low]	HPA:0360051	0.000163327	3.78694	5787	8809	2795	19304
HPA	fallopian tube; ciliated cells (cilia axoneme)[‚â•Low]	HPA:0210861	0.000244801	3.61119	196	8809	123	19304
HPA	skin 1	HPA:0460000	0.000244823	3.61115	6958	8809	3334	19304
HPA	breast; myoepithelial cells[‚â•Low]	HPA:0050091	0.000249875	3.60228	5573	8809	2693	19304
HPA	bronchus; respiratory epithelial cells[‚â•Low]	HPA:0060101	0.000249912	3.60221	6244	8809	3004	19304
HPA	tonsil	HPA:0600000	0.000345453	3.46161	7634	8809	3643	19304
HPA	bronchus; ciliated cells (cilia axoneme)[‚â•Medium]	HPA:0060862	0.000428808	3.36774	233	8809	142	19304
HPA	bronchus; ciliated cells (cilia axoneme)[‚â•Low]	HPA:0060861	0.000462511	3.33488	254	8809	153	19304
HPA	nasopharynx; respiratory epithelial cells[‚â•Low]	HPA:0320101	0.000477803	3.32075	6102	8809	2934	19304
HPA	colon; endothelial cells[‚â•Low]	HPA:0130201	0.000478756	3.31989	5679	8809	2738	19304
HPA	heart muscle; cardiomyocytes[‚â•Medium]	HPA:0241102	0.000697638	3.15637	4279	8809	2084	19304
HPA	appendix; glandular cells[‚â•Medium]	HPA:0030052	0.000769203	3.11396	5785	8809	2784	19304
HPA	tonsil; squamous epithelial cells[‚â•Low]	HPA:0600221	0.000912329	3.03985	6529	8809	3127	19304
HPA	fallopian tube; ciliated cells (cilia axoneme)[‚â•Medium]	HPA:0210862	0.00111894	2.95119	187	8809	116	19304
HPA	bronchus; ciliated cells (tip of cilia)[‚â•Medium]	HPA:0060882	0.00127224	2.89543	342	8809	197	19304
HPA	nasopharynx; ciliated cells (tip of cilia)[‚â•Low]	HPA:0320881	0.00140143	2.85343	269	8809	159	19304
HPA	thyroid gland; glandular cells[‚â•Medium]	HPA:0590052	0.00146422	2.83439	5473	8809	2635	19304
HPA	soft tissue 1	HPA:0500000	0.00148048	2.8296	5262	8809	2537	19304
HPA	cervix, uterine; glandular cells[‚â•Low]	HPA:0110051	0.00148246	2.82902	5581	8809	2685	19304
HPA	seminal vesicle; glandular cells[‚â•Medium]	HPA:0430052	0.00204975	2.6883	5116	8809	2467	19304
HPA	parathyroid gland; glandular cells[‚â•Medium]	HPA:0360052	0.00221928	2.65379	4318	8809	2095	19304
HPA	fallopian tube; ciliated cells (cilia axoneme)[High]	HPA:0210863	0.00266694	2.57399	132	8809	85	19304
HPA	testis; cells in seminiferous ducts[‚â•Medium]	HPA:0570742	0.00285981	2.54366	2593	8809	1284	19304
HPA	fallopian tube; glandular cells[‚â•Medium]	HPA:0210052	0.00295258	2.5298	5046	8809	2432	19304
HPA	bronchus; ciliated cells (tip of cilia)[High]	HPA:0060883	0.00307485	2.51218	203	8809	123	19304
HPA	fallopian tube; ciliated cells (ciliary rootlets)[‚â•Medium]	HPA:0210872	0.00334659	2.4754	494	8809	272	19304
HPA	esophagus; squamous epithelial cells[‚â•Low]	HPA:0190221	0.00361833	2.44149	6544	8809	3124	19304
HPA	esophagus	HPA:0190000	0.00361833	2.44149	6544	8809	3124	19304
HPA	skin 2; epidermal cells[‚â•Low]	HPA:0470681	0.00425435	2.37117	6629	8809	3162	19304
HPA	skin 2	HPA:0470000	0.00425435	2.37117	6629	8809	3162	19304
HPA	urinary bladder; urothelial cells[‚â•Medium]	HPA:0610832	0.00447728	2.34899	5844	8809	2799	19304
HPA	endometrium 2; glandular cells[‚â•Medium]	HPA:0170052	0.00451166	2.34566	4779	8809	2305	19304
HPA	nasopharynx; ciliated cells (cilia axoneme)[‚â•Low]	HPA:0320861	0.00480058	2.31871	193	8809	117	19304
HPA	bronchus; respiratory epithelial cells[‚â•Medium]	HPA:0060102	0.0050529	2.29646	5207	8809	2503	19304
HPA	colon; peripheral nerve/ganglion[‚â•Low]	HPA:0130241	0.00530714	2.27514	5044	8809	2427	19304
HPA	bronchus; ciliated cells (cilia axoneme)[High]	HPA:0060863	0.00603565	2.21928	145	8809	91	19304
HPA	nasopharynx; respiratory epithelial cells[‚â•Medium]	HPA:0320102	0.00636471	2.19622	5036	8809	2422	19304
HPA	smooth muscle; smooth muscle cells[‚â•Low]	HPA:0490691	0.00831997	2.07988	5342	8809	2562	19304
HPA	smooth muscle	HPA:0490000	0.00831997	2.07988	5342	8809	2562	19304
HPA	cerebral cortex; neuropil[‚â•Medium]	HPA:0100212	0.0111111	1.95424	2577	8809	1269	19304
HPA	epididymis; glandular cells[‚â•Medium]	HPA:0180052	0.0153181	1.8148	5570	8809	2663	19304
HPA	endometrium 1; glandular cells[‚â•Medium]	HPA:0160052	0.0157697	1.80218	5033	8809	2414	19304
HPA	nasopharynx; ciliated cells (cilia axoneme)[‚â•Medium]	HPA:0320862	0.0175228	1.7564	178	8809	107	19304
HPA	cerebral cortex; endothelial cells[‚â•Low]	HPA:0100201	0.0184996	1.73284	4566	8809	2196	19304
HPA	lung; macrophages[‚â•Medium]	HPA:0300412	0.0236713	1.62578	4740	8809	2275	19304
HPA	nasopharynx; ciliated cells (tip of cilia)[‚â•Medium]	HPA:0320882	0.0264394	1.57775	237	8809	137	19304
HPA	cervix, uterine; squamous epithelial cells[‚â•Low]	HPA:0110221	0.0289393	1.53851	5356	8809	2559	19304
HPA	prostate; glandular cells[‚â•Medium]	HPA:0390052	0.0310128	1.50846	4697	8809	2253	19304
HPA	cerebellum; Purkinje cells[‚â•Low]	HPA:0090161	0.0419422	1.37735	5464	8809	2606	19304
HPA	pancreas; pancreatic endocrine cells[‚â•Low]	HPA:0351181	0.0467473	1.33024	5507	8809	2625	19304
HP	Autosomal recessive inheritance	HP:0000007	2.20867e-28	27.6559	2662	8809	1493	19304
HP	Abnormality of the cardiovascular system	HP:0001626	0.00168605	2.77313	2328	8809	1169	19304
HP	Abnormal retinal morphology	HP:0000479	0.0107818	1.96731	871	8809	460	19304
HP	Retinal dystrophy	HP:0000556	0.0127812	1.89343	331	8809	190	19304
HP	Abnormality of the abdominal organs	HP:0002012	0.0147886	1.83007	1107	8809	574	19304
HP	Abnormal posterior eye segment morphology	HP:0004329	0.0201057	1.69668	1194	8809	615	19304
HP	Abnormality of bone mineral density	HP:0004348	0.0209962	1.67786	509	8809	279	19304
HP	Abnormal fundus morphology	HP:0001098	0.0232142	1.63425	1191	8809	613	19304
HP	Restrictive ventilatory defect	HP:0002091	0.0319022	1.49618	80	8809	55	19304
HP	Abnormal bone structure	HP:0003330	0.0410044	1.38717	680	8809	362	19304

## Sheet: Enrichment overlap 
term	# significant primary	# significant non primary	overlap	% of primary overlapping	% of non-primary overlapping
GO:MF	26	23	19	73.0769	82.6087
GO:BP	36	27	16	44.4444	59.2593
GO:CC	34	32	14	41.1765	43.75
KEGG	3	4	2	66.6667	50
REAC	1	5	1	100	20
WP	2	2	1	50	50
TF	577	288	286	49.5667	99.3056
MIRNA	38	9	7	18.4211	77.7778
HPA	178	127	113	63.4831	88.9764
HP	5	10	1	20	10
