# Supplementary material for: Brain expression quantitative trait locus and network analyses reveal downstream effects and putative drivers for brain-related diseases
Source: Nat Genet. 2023 Feb 23;55(3):377–88. doi: 10.1038/s41588-023-01300-6 (PMC10011140; doi:10.1038/s41588-023-01300-6)
Supplement: Supplementary file 4 — Supplementary Tables 1–31. [file 41588_2023_1300_MOESM4_ESM.zip › Supplementary Table 5 - CisEQTL Replication.xlsx]

## Sheet: MetaBrain-Concordance
MetaBrain discovery dataset	MetaBrain replication dataset	Number of eQTLs in Discovery	Number of eQTLs in replication	Proportion shared	Concordant	Concordance	Number of eQTLs in replication (q-value<0.05)	Concordant (q-value<0.05)	Concordance (q-value<0.05)
basalganglia-EUR	cerebellum-EUR	1880	1880	1	1747	0.929255	1737	1663	0.957398
basalganglia-EUR	cortex-AFR	1880	1823	0.969681	1664	0.912781	1449	1416	0.977226
basalganglia-EUR	cortex-EAS	1880	1098	0.584043	907	0.826047	489	481	0.98364
basalganglia-EUR	cortex-EUR	1880	1880	1	1809	0.962234	1874	1805	0.96318
basalganglia-EUR	hippocampus-EUR	1880	1868	0.993617	1794	0.960385	1751	1718	0.981154
basalganglia-EUR	spinalcord-EUR	1880	1768	0.940426	1642	0.928733	1452	1424	0.980716
cerebellum-EUR	basalganglia-EUR	10582	8721	0.824135	6816	0.781562	3140	3013	0.959554
cerebellum-EUR	cortex-AFR	10582	8602	0.81289	6492	0.754708	3046	2879	0.945174
cerebellum-EUR	cortex-EAS	10582	4779	0.451616	3275	0.68529	527	503	0.954459
cerebellum-EUR	cortex-EUR	10582	10581	0.999905	9009	0.851432	8834	8043	0.91046
cerebellum-EUR	hippocampus-EUR	10582	8682	0.82045	6650	0.765953	2594	2491	0.960293
cerebellum-EUR	spinalcord-EUR	10582	8939	0.844736	6750	0.755118	2162	2093	0.968085
cortex-AFR	basalganglia-EUR	4798	3398	0.708212	2959	0.870806	2088	2043	0.978448
cortex-AFR	cerebellum-EUR	4798	3713	0.773864	3201	0.862106	2881	2690	0.933704
cortex-AFR	cortex-EAS	4798	2209	0.4604	1740	0.787687	673	656	0.97474
cortex-AFR	cortex-EUR	4798	3826	0.797416	3599	0.940669	3669	3521	0.959662
cortex-AFR	hippocampus-EUR	4798	3394	0.707378	2967	0.87419	2069	2014	0.973417
cortex-AFR	spinalcord-EUR	4798	3235	0.674239	2601	0.804019	1378	1332	0.966618
cortex-EAS	basalganglia-EUR	313	254	0.811502	235	0.925197	204	200	0.980392
cortex-EAS	cerebellum-EUR	313	288	0.920128	258	0.895833	256	240	0.9375
cortex-EAS	cortex-AFR	313	284	0.907348	248	0.873239	213	207	0.971831
cortex-EAS	cortex-EUR	313	298	0.952077	277	0.92953	298	277	0.92953
cortex-EAS	hippocampus-EUR	313	253	0.808307	229	0.905138	197	194	0.984772
cortex-EAS	spinalcord-EUR	313	245	0.782748	221	0.902041	188	184	0.978723
cortex-EUR	basalganglia-EUR	16173	13649	0.843937	11277	0.826214	4969	4885	0.983095
cortex-EUR	cerebellum-EUR	16173	15775	0.975391	13034	0.826244	9690	9088	0.937874
cortex-EUR	cortex-AFR	16173	13767	0.851234	11630	0.844774	5950	5865	0.985714
cortex-EUR	cortex-EAS	16173	7418	0.458666	5226	0.704503	735	718	0.976871
cortex-EUR	hippocampus-EUR	16173	13514	0.83559	11082	0.820038	4057	4011	0.988662
cortex-EUR	spinalcord-EUR	16173	13382	0.827428	10179	0.760649	2713	2652	0.977516
hippocampus-EUR	basalganglia-EUR	1265	1255	0.992095	1217	0.969721	1171	1163	0.993168
hippocampus-EUR	cerebellum-EUR	1265	1265	1	1182	0.934387	1198	1145	0.95576
hippocampus-EUR	cortex-AFR	1265	1229	0.971542	1142	0.929211	1022	994	0.972603
hippocampus-EUR	cortex-EAS	1265	738	0.583399	631	0.855014	341	337	0.98827
hippocampus-EUR	cortex-EUR	1265	1265	1	1222	0.966008	1249	1214	0.971978
hippocampus-EUR	spinalcord-EUR	1265	1188	0.93913	1111	0.935185	982	972	0.989817
spinalcord-EUR	basalganglia-EUR	998	908	0.90982	863	0.950441	818	806	0.98533
spinalcord-EUR	cerebellum-EUR	998	994	0.995992	893	0.89839	876	833	0.950913
spinalcord-EUR	cortex-AFR	998	898	0.8998	793	0.883073	657	640	0.974125
spinalcord-EUR	cortex-EAS	998	516	0.517034	443	0.858527	276	269	0.974638
spinalcord-EUR	cortex-EUR	998	997	0.998998	948	0.950853	993	946	0.952669
spinalcord-EUR	hippocampus-EUR	998	913	0.91483	864	0.946331	802	786	0.98005

## Sheet: MetaBrain-Rb
MetaBrain discovery dataset	MetaBrain replication dataset	Number of eQTLs	Rb	Rb se	Number of eQTLs (GTEx muscle SNPs)	Rb (GTEx muscle SNPs)	Rb se (GTEx muscle SNPs)
basalganglia-EUR	cerebellum-EUR	1880	0.896218	0.00558914	2950	0.858994	0.00975589
basalganglia-EUR	cortex-AFR	1648	0.865156	0.00739537	2828	0.91471	0.00888885
basalganglia-EUR	cortex-EAS	1098	0.807271	0.0130406	1833	0.849514	0.0166003
basalganglia-EUR	cortex-EUR	1880	0.940614	0.00396227	2953	0.958693	0.00413799
basalganglia-EUR	hippocampus-EUR	1868	0.961178	0.00470037	2937	1.00788	0.00555137
basalganglia-EUR	spinalcord-EUR	1767	0.931646	0.00627505	2787	0.973729	0.00695546
cerebellum-EUR	basalganglia-EUR	8716	0.767955	0.00647235	2950	0.85924	0.00974055
cerebellum-EUR	cortex-AFR	7727	0.711206	0.0072562	2999	0.840551	0.0086639
cerebellum-EUR	cortex-EAS	4779	0.672436	0.0143122	1945	0.750009	0.0161668
cerebellum-EUR	cortex-EUR	10576	0.78481	0.00420841	3356	0.885118	0.00630551
cerebellum-EUR	hippocampus-EUR	8676	0.759439	0.00732854	2949	0.855951	0.0103541
cerebellum-EUR	spinalcord-EUR	8931	0.769706	0.00746077	2922	0.850173	0.0103663
cortex-AFR	basalganglia-EUR	3397	0.863367	0.00618201	2828	0.914727	0.00887916
cortex-AFR	cerebellum-EUR	3712	0.815686	0.00723944	2999	0.840575	0.00866241
cortex-AFR	cortex-EAS	2209	0.787442	0.0132039	1914	0.807187	0.01729
cortex-AFR	cortex-EUR	3825	0.916417	0.0037197	3012	0.942939	0.00560502
cortex-AFR	hippocampus-EUR	3393	0.881445	0.00641067	2833	0.908267	0.00930156
cortex-AFR	spinalcord-EUR	3233	0.812507	0.00955132	2690	0.866407	0.0111906
cortex-EAS	basalganglia-EUR	254	0.892772	0.0167169	1833	0.849574	0.0166083
cortex-EAS	cerebellum-EUR	288	0.835316	0.0207278	1945	0.750025	0.0161675
cortex-EAS	cortex-AFR	257	0.812008	0.0228042	1914	0.807244	0.0172978
cortex-EAS	cortex-EUR	298	0.892376	0.0118114	1953	0.823262	0.01454
cortex-EAS	hippocampus-EUR	253	0.866581	0.0179641	1837	0.81958	0.0182148
cortex-EAS	spinalcord-EUR	245	0.895541	0.0213905	1738	0.829801	0.0189082
cortex-EUR	basalganglia-EUR	13639	0.9199	0.00365177	2953	0.958675	0.00414326
cortex-EUR	cerebellum-EUR	15765	0.828523	0.00401929	3356	0.885111	0.00630567
cortex-EUR	cortex-AFR	12329	0.922455	0.0031593	3012	0.942946	0.00560864
cortex-EUR	cortex-EAS	7418	0.77509	0.0117413	1953	0.823372	0.0145302
cortex-EUR	hippocampus-EUR	13502	0.934477	0.00384352	2951	0.958957	0.00490919
cortex-EUR	spinalcord-EUR	13348	0.866373	0.0056006	2924	0.921899	0.00699382
hippocampus-EUR	basalganglia-EUR	1255	0.960972	0.00467074	2937	1.0079	0.00554672
hippocampus-EUR	cerebellum-EUR	1265	0.895802	0.0067373	2949	0.855859	0.0103346
hippocampus-EUR	cortex-AFR	1098	0.873404	0.00835908	2833	0.90821	0.00925759
hippocampus-EUR	cortex-EAS	738	0.831652	0.014136	1837	0.81941	0.0181863
hippocampus-EUR	cortex-EUR	1265	0.944989	0.00463249	2951	0.958815	0.00490333
hippocampus-EUR	spinalcord-EUR	1186	0.93322	0.00677594	2778	0.947444	0.00932416
spinalcord-EUR	basalganglia-EUR	908	0.922151	0.00627387	2787	0.973727	0.00695383
spinalcord-EUR	cerebellum-EUR	994	0.859563	0.00903858	2922	0.85009	0.0103726
spinalcord-EUR	cortex-AFR	810	0.828689	0.0108339	2690	0.866351	0.0111893
spinalcord-EUR	cortex-EAS	516	0.811012	0.0165422	1738	0.829723	0.0188972
spinalcord-EUR	cortex-EUR	997	0.903617	0.00664057	2924	0.921943	0.0069859
spinalcord-EUR	hippocampus-EUR	913	0.91592	0.00737586	2778	0.947387	0.00933219

## Sheet: MetaBrain-Pi1
MetaBrain discovery dataset	MetaBrain replication dataset	Number of eQTLs in replication	Pi1
basalganglia-EUR	cerebellum-EUR	1880	0.902089
basalganglia-EUR	cortex-AFR	1648	0.792972
basalganglia-EUR	cortex-EUR	1880	0.9501
basalganglia-EUR	hippocampus-EUR	1868	0.908742
basalganglia-EUR	spinalcord-EUR	1767	0.872009
cerebellum-EUR	basalganglia-EUR	8716	0.534227
cerebellum-EUR	cortex-AFR	7727	0.475041
cerebellum-EUR	cortex-EUR	10576	0.842038
cerebellum-EUR	hippocampus-EUR	8676	0.460067
cerebellum-EUR	spinalcord-EUR	8931	0.388129
cortex-AFR	basalganglia-EUR	3397	0.694891
cortex-AFR	cerebellum-EUR	3712	0.729569
cortex-AFR	cortex-EUR	3825	0.907244
cortex-AFR	hippocampus-EUR	3393	0.726858
cortex-AFR	spinalcord-EUR	3233	0.586665
cortex-EAS	basalganglia-EUR	254	0.777141
cortex-EAS	cerebellum-EUR	288	0.845265
cortex-EAS	cortex-AFR	257	0.764818
cortex-EAS	cortex-EUR	298	0.952673
cortex-EAS	hippocampus-EUR	253	0.826783
cortex-EAS	spinalcord-EUR	245	0.849274
cortex-EUR	basalganglia-EUR	13639	0.551674
cortex-EUR	cerebellum-EUR	15765	0.661382
cortex-EUR	cortex-AFR	12329	0.571343
cortex-EUR	hippocampus-EUR	13502	0.498303
cortex-EUR	spinalcord-EUR	13348	0.392006
hippocampus-EUR	basalganglia-EUR	1255	0.875084
hippocampus-EUR	cerebellum-EUR	1265	0.866281
hippocampus-EUR	cortex-AFR	1098	0.817199
hippocampus-EUR	cortex-EUR	1265	0.928455
hippocampus-EUR	spinalcord-EUR	1186	0.839263
spinalcord-EUR	basalganglia-EUR	908	0.865785
spinalcord-EUR	cerebellum-EUR	994	0.796348
spinalcord-EUR	cortex-AFR	810	0.798008
spinalcord-EUR	cortex-EUR	997	0.938616
spinalcord-EUR	hippocampus-EUR	913	0.878165

## Sheet: MetaBrain-aFC
MetaBrain discovery dataset	MetaBrain replication dataset	Number of eQTLs in discovery dataset	Shared	Same direction of effect	Proportion same direction of effect	Correlation of aFC	Shared (q-value<0.05)	Same direction of effect (q-value<0.05)	Proportion same direction of effect (q-value<0.05)	Correlation of aFC (q-value<0.05)
Basalganglia-EUR	Cerebellum-EUR	1880	1880	1749	0.930319	0.832331	1737	1663	0.957398	0.866007
Basalganglia-EUR	Cortex-AFR	1823	1823	1657	0.908941	0.760458	1449	1414	0.975845	0.820764
Basalganglia-EUR	Cortex-EAS	1098	1098	906	0.825137	0.696217	489	480	0.981595	0.862411
Basalganglia-EUR	Cortex-EUR	1880	1880	1814	0.964894	0.887689	1874	1810	0.965848	0.888178
Basalganglia-EUR	Hippocampus-EUR	1868	1868	1799	0.963062	0.881841	1751	1719	0.981725	0.904628
Basalganglia-EUR	Spinalcord-EUR	1768	1767	1646	0.931522	0.812562	1451	1423	0.980703	0.88208
Cerebellum-EUR	Basalganglia-EUR	8716	8716	6802	0.780404	0.676369	3140	3013	0.959554	0.851922
Cerebellum-EUR	Cortex-AFR	8597	8592	6436	0.749069	0.632781	3046	2879	0.945174	0.818626
Cerebellum-EUR	Cortex-EAS	4779	4778	3290	0.688573	0.496907	527	503	0.954459	0.811798
Cerebellum-EUR	Cortex-EUR	10576	10576	9020	0.852874	0.757816	8834	8039	0.910007	0.810148
Cerebellum-EUR	Hippocampus-EUR	8677	8676	6663	0.767981	0.665253	2594	2491	0.960293	0.870484
Cerebellum-EUR	Spinalcord-EUR	8934	8931	6812	0.762737	0.65391	2162	2093	0.968085	0.871619
Cortex-AFR	Basalganglia-EUR	3397	3397	2947	0.86753	0.788434	2087	2042	0.978438	0.880994
Cortex-AFR	Cerebellum-EUR	3712	3712	3196	0.860991	0.742426	2880	2690	0.934028	0.798396
Cortex-AFR	Cortex-EAS	2209	2209	1729	0.782707	0.60731	673	654	0.971768	0.811431
Cortex-AFR	Cortex-EUR	3825	3825	3591	0.938824	0.870005	3669	3519	0.959117	0.880952
Cortex-AFR	Hippocampus-EUR	3393	3393	2943	0.867374	0.794038	2069	2014	0.973417	0.876784
Cortex-AFR	Spinalcord-EUR	3234	3233	2598	0.803588	0.710585	1378	1332	0.966618	0.836652
Cortex-EAS	Basalganglia-EUR	254	254	230	0.905512	0.841074	204	200	0.980392	0.89632
Cortex-EAS	Cerebellum-EUR	288	288	260	0.902778	0.7762	256	240	0.9375	0.822215
Cortex-EAS	Cortex-AFR	284	284	252	0.887324	0.688381	213	207	0.971831	0.767413
Cortex-EAS	Cortex-EUR	298	298	276	0.926174	0.84521	298	276	0.926174	0.84521
Cortex-EAS	Hippocampus-EUR	253	253	226	0.893281	0.789829	197	194	0.984772	0.859037
Cortex-EAS	Spinalcord-EUR	245	245	221	0.902041	0.827689	188	184	0.978723	0.905729
Cortex-EUR	Basalganglia-EUR	13649	13639	11230	0.823374	0.810869	4969	4885	0.983095	0.911517
Cortex-EUR	Cerebellum-EUR	15775	15765	13034	0.826768	0.779009	9690	9087	0.937771	0.856711
Cortex-EUR	Cortex-AFR	13767	13748	11523	0.838158	0.816674	5950	5863	0.985378	0.901717
Cortex-EUR	Cortex-EAS	7418	7418	5159	0.69547	0.553525	735	718	0.976871	0.859155
Cortex-EUR	Hippocampus-EUR	13514	13502	11099	0.822026	0.804666	4057	4011	0.988662	0.914529
Cortex-EUR	Spinalcord-EUR	13382	13348	10260	0.768654	0.720746	2712	2651	0.977507	0.883267
Hippocampus-EUR	Basalganglia-EUR	1255	1255	1220	0.972112	0.896671	1171	1163	0.993168	0.909133
Hippocampus-EUR	Cerebellum-EUR	1265	1265	1185	0.936759	0.841968	1198	1145	0.95576	0.855409
Hippocampus-EUR	Cortex-AFR	1229	1228	1131	0.92101	0.759634	1022	994	0.972603	0.794783
Hippocampus-EUR	Cortex-EAS	738	738	613	0.830623	0.666618	341	337	0.98827	0.875704
Hippocampus-EUR	Cortex-EUR	1265	1265	1224	0.967589	0.901895	1249	1217	0.97438	0.924734
Hippocampus-EUR	Spinalcord-EUR	1188	1186	1110	0.935919	0.851445	981	972	0.990826	0.911552
Spinalcord-EUR	Basalganglia-EUR	908	908	864	0.951542	0.855244	818	806	0.98533	0.88326
Spinalcord-EUR	Cerebellum-EUR	994	994	906	0.911469	0.825662	876	833	0.950913	0.868575
Spinalcord-EUR	Cortex-AFR	898	898	800	0.890869	0.770211	657	640	0.974125	0.852033
Spinalcord-EUR	Cortex-EAS	516	516	448	0.868217	0.69969	276	268	0.971014	0.850634
Spinalcord-EUR	Cortex-EUR	997	997	947	0.94985	0.864722	993	945	0.951662	0.865794
Spinalcord-EUR	Hippocampus-EUR	913	913	860	0.94195	0.856993	802	786	0.98005	0.891298

## Sheet: GTEx-Concordance
MetaBrain discovery dataset	GTEx dataset	Number of eQTLs in Discovery	Number of eQTLs in replication	Proportion shared	Concordant	Concordance	Number of eQTLs in replication (q-value<0.05)	Concordant (q-value<0.05)	Concordance (q-value<0.05)
Cortex-EUR-noGTEx	Adipose_Subcutaneous	16135	13370	0.828633	9872	0.738425	7056	6147	0.871173
Cortex-EUR-noGTEx	Adipose_Visceral_Omentum	16135	13425	0.832042	9905	0.737858	6419	5653	0.880667
Cortex-EUR-noGTEx	Adrenal_Gland	16135	13249	0.821134	9421	0.711126	4281	3848	0.898855
Cortex-EUR-noGTEx	Artery_Aorta	16135	13260	0.821816	9846	0.74259	6464	5686	0.879641
Cortex-EUR-noGTEx	Artery_Coronary	16135	13440	0.832972	9675	0.71992	4033	3685	0.913712
Cortex-EUR-noGTEx	Artery_Tibial	16135	13110	0.812519	9755	0.744145	7210	6264	0.868793
Cortex-EUR-noGTEx	Brain_Amygdala	16135	13576	0.841401	11003	0.810534	4020	3946	0.981592
Cortex-EUR-noGTEx	Brain_Anterior_cingulate_cortex_BA24	16135	13600	0.842888	11558	0.849915	5622	5529	0.983458
Cortex-EUR-noGTEx	Brain_Caudate_basal_ganglia	16135	13620	0.844128	11370	0.834863	6798	6578	0.967638
Cortex-EUR-noGTEx	Brain_Cerebellar_Hemisphere	16135	13475	0.835141	10488	0.778388	5873	5431	0.92474
Cortex-EUR-noGTEx	Brain_Cerebellum	16135	13559	0.840347	10678	0.787579	6783	6237	0.919505
Cortex-EUR-noGTEx	Brain_Cortex	16135	13664	0.846855	12131	0.887872	8383	8228	0.98151
Cortex-EUR-noGTEx	Brain_Frontal_Cortex_BA9	16135	13636	0.845119	11978	0.878475	7591	7436	0.979581
Cortex-EUR-noGTEx	Brain_Hippocampus	16135	13642	0.845491	11262	0.825599	5323	5214	0.979523
Cortex-EUR-noGTEx	Brain_Hypothalamus	16135	13781	0.854106	11160	0.809869	5088	4958	0.97445
Cortex-EUR-noGTEx	Brain_Nucleus_accumbens_basal_ganglia	16135	13621	0.84419	11273	0.82768	6557	6326	0.96477
Cortex-EUR-noGTEx	Brain_Putamen_basal_ganglia	16135	13455	0.833901	11060	0.82206	6115	5934	0.970401
Cortex-EUR-noGTEx	Brain_Spinal_cord_cervical_c-1	16135	13716	0.850077	10444	0.761502	3902	3757	0.96284
Cortex-EUR-noGTEx	Brain_Substantia_nigra	16135	13570	0.841029	10394	0.766011	3291	3205	0.973868
Cortex-EUR-noGTEx	Breast_Mammary_Tissue	16135	13682	0.84797	9983	0.729698	5539	4954	0.894385
Cortex-EUR-noGTEx	Cells_Cultured_fibroblasts	16135	12451	0.771676	8835	0.709639	6813	5642	0.828123
Cortex-EUR-noGTEx	Cells_EBV-transformed_lymphocytes	16135	12330	0.764177	7937	0.643767	2407	2046	0.850021
Cortex-EUR-noGTEx	Colon_Sigmoid	16135	13530	0.83855	10016	0.740336	5815	5193	0.893035
Cortex-EUR-noGTEx	Colon_Transverse	16135	13667	0.847041	9877	0.722743	5349	4744	0.886895
Cortex-EUR-noGTEx	Esophagus_Gastroesophageal_Junction	16135	13381	0.829315	9907	0.740433	5784	5214	0.901452
Cortex-EUR-noGTEx	Esophagus_Mucosa	16135	13311	0.824977	9395	0.70586	6698	5525	0.824873
Cortex-EUR-noGTEx	Esophagus_Muscularis	16135	13323	0.82572	10049	0.754316	7053	6241	0.884872
Cortex-EUR-noGTEx	Heart_Atrial_Appendage	16135	13070	0.81004	9706	0.742674	5824	5200	0.892857
Cortex-EUR-noGTEx	Heart_Left_Ventricle	16135	12544	0.77744	9276	0.739536	5428	4831	0.890015
Cortex-EUR-noGTEx	Kidney_Cortex	16135	13494	0.836319	8864	0.656933	1088	1010	0.928309
Cortex-EUR-noGTEx	Liver	16135	12812	0.79405	8501	0.66357	2990	2584	0.864214
Cortex-EUR-noGTEx	Lung	16135	13747	0.851999	10059	0.731777	6698	5842	0.872201
Cortex-EUR-noGTEx	Minor_Salivary_Gland	16135	13625	0.844438	9399	0.689885	2649	2419	0.913175
Cortex-EUR-noGTEx	Muscle_Skeletal	16135	12516	0.775705	9009	0.719856	6584	5512	0.837181
Cortex-EUR-noGTEx	Nerve_Tibial	16135	13598	0.842764	10296	0.757226	8051	7039	0.874301
Cortex-EUR-noGTEx	Ovary	16135	13494	0.836319	9429	0.698807	2973	2725	0.916583
Cortex-EUR-noGTEx	Pancreas	16135	13037	0.807995	9110	0.698834	4948	4266	0.862167
Cortex-EUR-noGTEx	Pituitary	16135	13979	0.866377	10438	0.746745	5297	4847	0.915046
Cortex-EUR-noGTEx	Prostate	16135	13840	0.857763	9860	0.712479	4121	3774	0.915797
Cortex-EUR-noGTEx	Skin_Not_Sun_Exposed_Suprapubic	16135	13637	0.845181	9684	0.710179	6783	5714	0.8424
Cortex-EUR-noGTEx	Skin_Sun_Exposed_Lower_leg	16135	13611	0.84357	9699	0.712638	7302	6082	0.832922
Cortex-EUR-noGTEx	Small_Intestine_Terminal_Ileum	16135	13771	0.853486	9506	0.690341	3054	2753	0.901441
Cortex-EUR-noGTEx	Spleen	16135	13379	0.829191	9380	0.701151	4797	4194	0.874296
Cortex-EUR-noGTEx	Stomach	16135	13535	0.83886	9749	0.720334	4765	4288	0.899895
Cortex-EUR-noGTEx	Testis	16135	14684	0.910071	9726	0.662399	6190	4813	0.777544
Cortex-EUR-noGTEx	Thyroid	16135	13631	0.844809	9982	0.732355	7683	6539	0.8511
Cortex-EUR-noGTEx	Uterus	16135	13481	0.835513	9326	0.69184	2358	2195	0.930874
Cortex-EUR-noGTEx	Vagina	16135	13680	0.847846	9312	0.680752	2198	2021	0.919472
Cortex-EUR-noGTEx	Whole_Blood	16135	11973	0.742051	8111	0.677497	5767	4599	0.797468

## Sheet: GTEx-Rb
MetaBrain discovery dataset	GTEx dataset	Number of eQTLs	Rb	Rb se	Number of eQTLs (GTEx muscle SNPs)	Rb (GTEx muscle SNPs)	Rb se (GTEx muscle SNPs)
cortex-EUR-noGTEx	Adipose_Subcutaneous	13364	0.675305	0.00598641	2393	0.839207	0.00796079
cortex-EUR-noGTEx	Adipose_Visceral_Omentum	13420	0.68259	0.00598431	2388	0.844797	0.00817983
cortex-EUR-noGTEx	Adrenal_Gland	13244	0.674915	0.00703086	2385	0.841357	0.00865626
cortex-EUR-noGTEx	Artery_Aorta	13255	0.691733	0.00608589	2386	0.855495	0.00761825
cortex-EUR-noGTEx	Artery_Coronary	13432	0.69251	0.0070742	2397	0.852377	0.00878378
cortex-EUR-noGTEx	Artery_Tibial	13104	0.68759	0.00594657	2386	0.85231	0.00716828
cortex-EUR-noGTEx	Brain_Amygdala	13566	0.879997	0.00606678	2395	0.932919	0.00596196
cortex-EUR-noGTEx	Brain_Anterior_cingulate_cortex_BA24	13592	0.908864	0.00495573	2391	0.951892	0.00527152
cortex-EUR-noGTEx	Brain_Caudate_basal_ganglia	13612	0.864347	0.00417512	2393	0.93354	0.00527433
cortex-EUR-noGTEx	Brain_Cerebellar_Hemisphere	13467	0.762429	0.00629786	2383	0.861129	0.00854561
cortex-EUR-noGTEx	Brain_Cerebellum	13553	0.771589	0.00532485	2389	0.862483	0.00803509
cortex-EUR-noGTEx	Brain_Cortex	13657	0.92105	0.00319441	2396	0.959776	0.00476843
cortex-EUR-noGTEx	Brain_Frontal_Cortex_BA9	13629	0.927232	0.00351798	2394	0.963592	0.00480449
cortex-EUR-noGTEx	Brain_Hippocampus	13632	0.871843	0.00486255	2398	0.936049	0.00574908
cortex-EUR-noGTEx	Brain_Hypothalamus	13774	0.859934	0.00486868	2403	0.939608	0.00523704
cortex-EUR-noGTEx	Brain_Nucleus_accumbens_basal_ganglia	13614	0.860994	0.00426018	2391	0.930677	0.00518446
cortex-EUR-noGTEx	Brain_Putamen_basal_ganglia	13445	0.86249	0.00433564	2386	0.932767	0.00508107
cortex-EUR-noGTEx	Brain_Spinal_cord_cervical_c-1	13702	0.794775	0.00607823	2401	0.896234	0.00691173
cortex-EUR-noGTEx	Brain_Substantia_nigra	13550	0.836432	0.00609988	2397	0.920776	0.00630983
cortex-EUR-noGTEx	Breast_Mammary_Tissue	13677	0.682746	0.00595275	2399	0.848542	0.00785314
cortex-EUR-noGTEx	Cells_Cultured_fibroblasts	12446	0.631395	0.00714974	2313	0.797914	0.00967714
cortex-EUR-noGTEx	Cells_EBV-transformed_lymphocytes	12313	0.549365	0.0108901	2295	0.72047	0.013712
cortex-EUR-noGTEx	Colon_Sigmoid	13524	0.704983	0.00595182	2398	0.868854	0.007166
cortex-EUR-noGTEx	Colon_Transverse	13661	0.67365	0.00633718	2398	0.841646	0.00808667
cortex-EUR-noGTEx	Esophagus_Gastroesophageal_Junction	13376	0.711554	0.00577023	2393	0.865247	0.00767473
cortex-EUR-noGTEx	Esophagus_Mucosa	13306	0.61509	0.00727857	2376	0.809885	0.00931731
cortex-EUR-noGTEx	Esophagus_Muscularis	13318	0.713162	0.00552123	2391	0.865699	0.00707094
cortex-EUR-noGTEx	Heart_Atrial_Appendage	13064	0.701314	0.00607854	2383	0.861783	0.0075563
cortex-EUR-noGTEx	Heart_Left_Ventricle	12539	0.69519	0.00640254	2362	0.851871	0.0082282
cortex-EUR-noGTEx	Kidney_Cortex	13415	0.680012	0.0126966	2375	0.815927	0.013315
cortex-EUR-noGTEx	Liver	12805	0.581799	0.00919378	2333	0.767912	0.0118489
cortex-EUR-noGTEx	Lung	13742	0.666245	0.00613426	2397	0.825951	0.00911079
cortex-EUR-noGTEx	Minor_Salivary_Gland	13607	0.668118	0.00869143	2398	0.830766	0.00928406
cortex-EUR-noGTEx	Muscle_Skeletal	12511	0.630605	0.00746407	2410	0.811459	0.00948818
cortex-EUR-noGTEx	Nerve_Tibial	13592	0.704844	0.00553109	2399	0.856844	0.00713874
cortex-EUR-noGTEx	Ovary	13482	0.680501	0.00783404	2393	0.832988	0.00926689
cortex-EUR-noGTEx	Pancreas	13032	0.621335	0.00775646	2353	0.805273	0.0101319
cortex-EUR-noGTEx	Pituitary	13973	0.723447	0.00578628	2404	0.860104	0.00780761
cortex-EUR-noGTEx	Prostate	13834	0.681352	0.00699531	2402	0.840084	0.00893566
cortex-EUR-noGTEx	Skin_Not_Sun_Exposed_Suprapubic	13631	0.628257	0.00688489	2392	0.811446	0.00919989
cortex-EUR-noGTEx	Skin_Sun_Exposed_Lower_leg	13605	0.631033	0.00682274	2391	0.812469	0.00914839
cortex-EUR-noGTEx	Small_Intestine_Terminal_Ileum	13759	0.651595	0.00822985	2397	0.815483	0.00952653
cortex-EUR-noGTEx	Spleen	13373	0.635083	0.00743992	2374	0.79251	0.0110494
cortex-EUR-noGTEx	Stomach	13530	0.668334	0.00681213	2389	0.845218	0.00796754
cortex-EUR-noGTEx	Testis	14678	0.510478	0.00882194	2410	0.679012	0.0154613
cortex-EUR-noGTEx	Thyroid	13626	0.664388	0.00624738	2396	0.823612	0.00900815
cortex-EUR-noGTEx	Uterus	13464	0.690441	0.00856839	2389	0.855008	0.00902223
cortex-EUR-noGTEx	Vagina	13666	0.665404	0.00907718	2396	0.841185	0.00900671
cortex-EUR-noGTEx	Whole_Blood	11968	0.546715	0.00837664	2259	0.722841	0.0125548

## Sheet: GTEx-Pi1
MetaBrain dataset	GTEx dataset	Number of eQTLs in replication	Pi1
Cortex-EUR-noGTEx	Adipose_Subcutaneous	13366	0.610843
Cortex-EUR-noGTEx	Adipose_Visceral_Omentum	13421	0.577362
Cortex-EUR-noGTEx	Adrenal_Gland	13245	0.451156
Cortex-EUR-noGTEx	Artery_Aorta	13256	0.570393
Cortex-EUR-noGTEx	Artery_Coronary	13436	0.489797
Cortex-EUR-noGTEx	Artery_Tibial	13106	0.606046
Cortex-EUR-noGTEx	Brain_Amygdala	13572	0.471238
Cortex-EUR-noGTEx	Brain_Anterior_cingulate_cortex_BA24	13596	0.574621
Cortex-EUR-noGTEx	Brain_Caudate_basal_ganglia	13616	0.627706
Cortex-EUR-noGTEx	Brain_Cerebellar_Hemisphere	13471	0.553753
Cortex-EUR-noGTEx	Brain_Cerebellum	13555	0.618069
Cortex-EUR-noGTEx	Brain_Cortex	13660	0.687987
Cortex-EUR-noGTEx	Brain_Frontal_Cortex_BA9	13632	0.670023
Cortex-EUR-noGTEx	Brain_Hippocampus	13638	0.561181
Cortex-EUR-noGTEx	Brain_Hypothalamus	13777	0.547006
Cortex-EUR-noGTEx	Brain_Nucleus_accumbens_basal_ganglia	13617	0.608441
Cortex-EUR-noGTEx	Brain_Putamen_basal_ganglia	13451	0.609037
Cortex-EUR-noGTEx	Brain_Spinal_cord_cervical_c-1	13712	0.452641
Cortex-EUR-noGTEx	Brain_Substantia_nigra	13566	0.429595
Cortex-EUR-noGTEx	Breast_Mammary_Tissue	13678	0.526915
Cortex-EUR-noGTEx	Cells_Cultured_fibroblasts	12447	0.62645
Cortex-EUR-noGTEx	Cells_EBV-transformed_lymphocytes	12326	0.331265
Cortex-EUR-noGTEx	Colon_Sigmoid	13526	0.560808
Cortex-EUR-noGTEx	Colon_Transverse	13663	0.496236
Cortex-EUR-noGTEx	Esophagus_Gastroesophageal_Junction	13377	0.553765
Cortex-EUR-noGTEx	Esophagus_Mucosa	13307	0.586917
Cortex-EUR-noGTEx	Esophagus_Muscularis	13319	0.617377
Cortex-EUR-noGTEx	Heart_Atrial_Appendage	13066	0.566048
Cortex-EUR-noGTEx	Heart_Left_Ventricle	12540	0.563522
Cortex-EUR-noGTEx	Kidney_Cortex	13490	0.197496
Cortex-EUR-noGTEx	Liver	12808	0.407835
Cortex-EUR-noGTEx	Lung	13743	0.576381
Cortex-EUR-noGTEx	Minor_Salivary_Gland	13621	0.376955
Cortex-EUR-noGTEx	Muscle_Skeletal	12512	0.613314
Cortex-EUR-noGTEx	Nerve_Tibial	13594	0.655333
Cortex-EUR-noGTEx	Ovary	13490	0.389927
Cortex-EUR-noGTEx	Pancreas	13033	0.524192
Cortex-EUR-noGTEx	Pituitary	13975	0.540469
Cortex-EUR-noGTEx	Prostate	13836	0.465004
Cortex-EUR-noGTEx	Skin_Not_Sun_Exposed_Suprapubic	13633	0.585353
Cortex-EUR-noGTEx	Skin_Sun_Exposed_Lower_leg	13607	0.620173
Cortex-EUR-noGTEx	Small_Intestine_Terminal_Ileum	13767	0.391536
Cortex-EUR-noGTEx	Spleen	13375	0.499945
Cortex-EUR-noGTEx	Stomach	13531	0.482391
Cortex-EUR-noGTEx	Testis	14680	0.565734
Cortex-EUR-noGTEx	Thyroid	13627	0.637532
Cortex-EUR-noGTEx	Uterus	13477	0.360177
Cortex-EUR-noGTEx	Vagina	13676	0.326128
Cortex-EUR-noGTEx	Whole_Blood	11969	0.592223

## Sheet: GTEx-aFC
MetaBrain discovery dataset	GTEx dataset	Number of eQTLs in discovery dataset	Shared	Same direction of effect	Proportion same direction of effect	Correlation of aFC	Shared (q-value<0.05)	Same direction of effect (q-value<0.05)	Proportion same direction of effect (q-value<0.05)	Correlation of aFC (q-value<0.05)
Cortex-EUR-noGTEx	Adipose_Subcutaneous	13367	11723	8629	0.736703	0.665109	6186	5388	0.870999	0.77007
Cortex-EUR-noGTEx	Adipose_Visceral_Omentum	13422	11767	8683	0.738664	0.665855	5654	4976	0.880085	0.787908
Cortex-EUR-noGTEx	Adrenal_Gland	13246	11618	8249	0.711305	0.638499	3787	3405	0.899129	0.79688
Cortex-EUR-noGTEx	Artery_Aorta	13257	11624	8602	0.740594	0.665732	5663	4965	0.876744	0.785614
Cortex-EUR-noGTEx	Artery_Coronary	13437	11783	8477	0.720711	0.63997	3556	3249	0.913667	0.801478
Cortex-EUR-noGTEx	Artery_Tibial	13107	11490	8561	0.745407	0.688015	6318	5474	0.866413	0.780894
Cortex-EUR-noGTEx	Brain_Anterior_cingulate_cortex_BA24	13597	11932	9992	0.838607	0.811165	4939	4855	0.982993	0.89048
Cortex-EUR-noGTEx	Brain_Caudate_basal_ganglia	13617	11949	9846	0.824623	0.787583	5938	5744	0.967329	0.871682
Cortex-EUR-noGTEx	Brain_Cerebellar_Hemisphere	13472	11807	9102	0.771291	0.710663	5139	4742	0.922748	0.804659
Cortex-EUR-noGTEx	Brain_Cerebellum	13556	11887	9292	0.781892	0.712322	5930	5451	0.919224	0.798683
Cortex-EUR-noGTEx	Brain_Cortex	13661	11987	10544	0.880722	0.857846	7334	7206	0.982547	0.905775
Cortex-EUR-noGTEx	Brain_Frontal_Cortex_BA9	13633	11959	10399	0.869991	0.838056	6670	6529	0.978861	0.891615
Cortex-EUR-noGTEx	Brain_Hippocampus	13639	11965	9762	0.816767	0.745797	4672	4582	0.980736	0.835869
Cortex-EUR-noGTEx	Brain_Hypothalamus	13778	12084	9654	0.799437	0.775346	4460	4346	0.974439	0.890964
Cortex-EUR-noGTEx	Brain_Nucleus_accumbens_basal_ganglia	13618	11949	9819	0.822431	0.797159	5732	5525	0.963887	0.883276
Cortex-EUR-noGTEx	Brain_Putamen_basal_ganglia	13452	11808	9661	0.819145	0.788722	5347	5186	0.96989	0.880236
Cortex-EUR-noGTEx	Breast_Mammary_Tissue	13679	11992	8741	0.729389	0.654425	4856	4338	0.893328	0.797236
Cortex-EUR-noGTEx	Cells_EBV-transformed_lymphocytes	12327	10817	7006	0.65039	0.468692	2109	1789	0.848269	0.672808
Cortex-EUR-noGTEx	Cells_Cultured_fibroblasts	12448	10922	7734	0.709151	0.612831	5962	4944	0.829252	0.704022
Cortex-EUR-noGTEx	Colon_Sigmoid	13527	11852	8721	0.736198	0.680078	5112	4563	0.892606	0.806014
Cortex-EUR-noGTEx	Colon_Transverse	13664	11977	8700	0.726817	0.634339	4691	4164	0.887657	0.778619
Cortex-EUR-noGTEx	Esophagus_Gastroesophageal_Junction	13378	11720	8730	0.745771	0.695726	5074	4576	0.901853	0.824925
Cortex-EUR-noGTEx	Esophagus_Mucosa	13308	11664	8260	0.708648	0.598769	5812	4807	0.827082	0.710137
Cortex-EUR-noGTEx	Esophagus_Muscularis	13320	11676	8743	0.749379	0.704218	6162	5437	0.882343	0.799537
Cortex-EUR-noGTEx	Heart_Atrial_Appendage	13067	11457	8495	0.742375	0.67118	5094	4561	0.895367	0.801308
Cortex-EUR-noGTEx	Heart_Left_Ventricle	12541	11001	8143	0.741014	0.662269	4767	4243	0.890078	0.78182
Cortex-EUR-noGTEx	Liver	12809	11232	7439	0.662658	0.527588	2633	2278	0.865173	0.744473
Cortex-EUR-noGTEx	Lung	13744	12051	8828	0.733223	0.636273	5877	5119	0.871023	0.757807
Cortex-EUR-noGTEx	Muscle_Skeletal	12513	10966	7903	0.721077	0.643277	5791	4835	0.834916	0.734336
Cortex-EUR-noGTEx	Nerve_Tibial	13595	11919	9027	0.758062	0.699213	7041	6153	0.873882	0.784212
Cortex-EUR-noGTEx	Ovary	13491	11819	8256	0.700373	0.603264	2609	2389	0.915677	0.8081
Cortex-EUR-noGTEx	Pancreas	13034	11426	8029	0.702819	0.605185	4356	3746	0.859963	0.748382
Cortex-EUR-noGTEx	Pituitary	13976	12257	9098	0.743058	0.674133	4631	4241	0.915785	0.820051
Cortex-EUR-noGTEx	Prostate	13837	12126	8690	0.717056	0.627114	3611	3305	0.915259	0.796408
Cortex-EUR-noGTEx	Skin_Not_Sun_Exposed_Suprapubic	13634	11956	8534	0.71516	0.618583	5916	4991	0.843644	0.733164
Cortex-EUR-noGTEx	Skin_Sun_Exposed_Lower_leg	13608	11930	8543	0.716695	0.627541	6384	5324	0.83396	0.724415
Cortex-EUR-noGTEx	Small_Intestine_Terminal_Ileum	13768	12076	8394	0.695559	0.572998	2702	2431	0.899704	0.768528
Cortex-EUR-noGTEx	Spleen	13376	11727	8265	0.705506	0.589989	4224	3685	0.872396	0.741999
Cortex-EUR-noGTEx	Stomach	13532	11857	8598	0.725998	0.636663	4167	3744	0.898488	0.787627
Cortex-EUR-noGTEx	Testis	14681	12877	8534	0.662989	0.483615	5419	4220	0.778741	0.608828
Cortex-EUR-noGTEx	Thyroid	13628	11950	8853	0.741706	0.660022	6721	5731	0.8527	0.759482
Cortex-EUR-noGTEx	Uterus	13478	11810	8188	0.694428	0.587479	2058	1917	0.931487	0.81505
Cortex-EUR-noGTEx	Vagina	13677	11984	8130	0.679936	0.55309	1941	1781	0.917568	0.797565
Cortex-EUR-noGTEx	Whole_Blood	11970	10503	7116	0.678813	0.528391	5029	4011	0.797574	0.640606
Cortex-EUR-noGTEx	Brain_Amygdala	13573	11909	9612	0.807935	0.742804	3529	3466	0.982148	0.855642
Cortex-EUR-noGTEx	Brain_Spinal_cord_cervical_c-1	13713	12024	9110	0.759293	0.683533	3414	3295	0.965144	0.836882
Cortex-EUR-noGTEx	Brain_Substantia_nigra	13567	11898	9065	0.763304	0.705268	2893	2817	0.97373	0.865274
Cortex-EUR-noGTEx	Kidney_Cortex	13491	11809	7659	0.652496	0.482614	956	887	0.927824	0.793292
Cortex-EUR-noGTEx	Minor_Salivary_Gland	13622	11943	8288	0.695127	0.577301	2340	2134	0.911966	0.785637
