# Supplementary material for: Brain expression quantitative trait locus and network analyses reveal downstream effects and putative drivers for brain-related diseases
Source: Nat Genet. 2023 Feb 23;55(3):377–88. doi: 10.1038/s41588-023-01300-6 (PMC10011140; doi:10.1038/s41588-023-01300-6)
Supplement: Supplementary file 4 — Supplementary Tables 1–31. [file 41588_2023_1300_MOESM4_ESM.zip › Supplementary Table 6 - Cerebellum_eqtl_high_cort_expr_gproftable.v2.rebuttal.xlsx]

## Sheet: cerebellum_eqtl_high_cort_expr_
query	significant	p_value	term_size	query_size	intersection_size	precision	recall	term_id	source	term_name	effective_domain_size	source_order
Cerebellum	TRUE	0.00022419	607	267	28	0.104869	0.0461285	GO:0048667	GO:BP	cell morphogenesis involved in neuron differentiation	18123	15013
Cerebellum	TRUE	0.00057607	754	267	31	0.116105	0.0411141	GO:0000904	GO:BP	cell morphogenesis involved in differentiation	18123	308
Cerebellum	TRUE	0.00067963	455	267	23	0.0861423	0.0505495	GO:0010975	GO:BP	regulation of neuron projection development	18123	5106
Cerebellum	TRUE	0.0007056	642	267	28	0.104869	0.0436137	GO:0120035	GO:BP	regulation of plasma membrane bounded cell projection organization	18123	22820
Cerebellum	TRUE	0.00076989	684	267	29	0.108614	0.0423977	GO:0120039	GO:BP	plasma membrane bounded cell projection morphogenesis	18123	22822
Cerebellum	TRUE	0.00086832	688	267	29	0.108614	0.0421512	GO:0048858	GO:BP	cell projection morphogenesis	18123	15193
Cerebellum	TRUE	0.00122914	660	267	28	0.104869	0.0424242	GO:0031344	GO:BP	regulation of cell projection organization	18123	8301
Cerebellum	TRUE	0.00143161	705	267	29	0.108614	0.0411347	GO:0032990	GO:BP	cell part morphogenesis	18123	9204
Cerebellum	TRUE	0.00165725	670	267	28	0.104869	0.041791	GO:0048812	GO:BP	neuron projection morphogenesis	18123	15148
Cerebellum	TRUE	0.00181269	754	267	30	0.11236	0.0397878	GO:0055080	GO:BP	cation homeostasis	18123	16834
Cerebellum	TRUE	0.00189691	797	267	31	0.116105	0.0388959	GO:0032989	GO:BP	cellular component morphogenesis	18123	9203
Cerebellum	TRUE	0.00251122	766	267	30	0.11236	0.0391645	GO:0098771	GO:BP	inorganic ion homeostasis	18123	22147
Cerebellum	TRUE	0.00295864	814	267	31	0.116105	0.0380835	GO:0050801	GO:BP	ion homeostasis	18123	15376
Cerebellum	TRUE	0.00461885	4116	267	94	0.35206	0.0228377	GO:0065008	GO:BP	regulation of biological quality	18123	18664
Cerebellum	TRUE	0.00484924	2439	267	64	0.2397	0.0262403	GO:0051128	GO:BP	regulation of cellular component organization	18123	15644
Cerebellum	TRUE	0.00541743	671	267	27	0.101124	0.0402385	GO:0055065	GO:BP	metal ion homeostasis	18123	16820
Cerebellum	TRUE	0.00644685	1021	267	35	0.131086	0.0342801	GO:0031175	GO:BP	neuron projection development	18123	8239
Cerebellum	TRUE	0.00647355	2621	267	67	0.250936	0.0255628	GO:0050793	GO:BP	regulation of developmental process	18123	15370
Cerebellum	TRUE	0.00675071	373	267	19	0.0711611	0.0509383	GO:0050767	GO:BP	regulation of neurogenesis	18123	15350
Cerebellum	TRUE	0.00798694	1698	267	49	0.183521	0.0288575	GO:0022008	GO:BP	neurogenesis	18123	7567
Cerebellum	TRUE	0.00934703	1859	267	52	0.194757	0.027972	GO:0010557	GO:BP	positive regulation of macromolecule biosynthetic process	18123	4721
Cerebellum	TRUE	0.00995868	2017	267	55	0.205993	0.0272682	GO:0043933	GO:BP	protein-containing complex subunit organization	18123	12553
Cerebellum	TRUE	0.0107758	1045	267	35	0.131086	0.0334928	GO:0000902	GO:BP	cell morphogenesis	18123	306
Cerebellum	TRUE	0.0112376	3731	267	86	0.322097	0.0230501	GO:0032774	GO:BP	RNA biosynthetic process	18123	9045
Cerebellum	TRUE	0.0114746	1048	267	35	0.131086	0.033397	GO:0022603	GO:BP	regulation of anatomical structure morphogenesis	18123	7618
Cerebellum	TRUE	0.0119692	1623	267	47	0.17603	0.0289587	GO:1903508	GO:BP	positive regulation of nucleic acid-templated transcription	18123	26537
Cerebellum	TRUE	0.0119692	1623	267	47	0.17603	0.0289587	GO:0045893	GO:BP	positive regulation of transcription, DNA-templated	18123	13647
Cerebellum	TRUE	0.0120544	1427	267	43	0.161049	0.0301332	GO:0030182	GO:BP	neuron differentiation	18123	7753
Cerebellum	TRUE	0.0121679	1624	267	47	0.17603	0.0289409	GO:1902680	GO:BP	positive regulation of RNA biosynthetic process	18123	25803
Cerebellum	TRUE	0.0124922	1576	267	46	0.172285	0.0291878	GO:0048699	GO:BP	generation of neurons	18123	15044
Cerebellum	TRUE	0.0173756	3713	267	85	0.318352	0.0228925	GO:0006351	GO:BP	transcription, DNA-templated	18123	2362
Cerebellum	TRUE	0.0177555	3715	267	85	0.318352	0.0228802	GO:0097659	GO:BP	nucleic acid-templated transcription	18123	21966
Cerebellum	TRUE	0.0183261	2484	267	63	0.235955	0.0253623	GO:0007399	GO:BP	nervous system development	18123	3289
Cerebellum	TRUE	0.0198257	678	267	26	0.0973783	0.0383481	GO:0030003	GO:BP	cellular cation homeostasis	18123	7690
Cerebellum	TRUE	0.0209853	986	267	33	0.123596	0.0334686	GO:0019725	GO:BP	cellular homeostasis	18123	6957
Cerebellum	TRUE	0.0209878	3847	267	87	0.325843	0.022615	GO:0051252	GO:BP	regulation of RNA metabolic process	18123	15753
Cerebellum	TRUE	0.0219839	854	267	30	0.11236	0.0351288	GO:0055082	GO:BP	cellular chemical homeostasis	18123	16836
Cerebellum	TRUE	0.024872	1976	267	53	0.198502	0.0268219	GO:0031328	GO:BP	positive regulation of cellular biosynthetic process	18123	8286
Cerebellum	TRUE	0.0268025	1724	267	48	0.179775	0.0278422	GO:0065003	GO:BP	protein-containing complex assembly	18123	18660
Cerebellum	TRUE	0.0282811	1985	267	53	0.198502	0.0267002	GO:0042592	GO:BP	homeostatic process	18123	11869
Cerebellum	TRUE	0.0290618	693	267	26	0.0973783	0.037518	GO:0006873	GO:BP	cellular ion homeostasis	18123	2829
Cerebellum	TRUE	0.0303423	1238	267	38	0.142322	0.0306947	GO:0048878	GO:BP	chemical homeostasis	18123	15212
Cerebellum	TRUE	0.0310845	453	267	20	0.0749064	0.0441501	GO:0051960	GO:BP	regulation of nervous system development	18123	16267
Cerebellum	TRUE	0.0376336	6880	267	135	0.505618	0.0196221	GO:0071840	GO:BP	cellular component organization or biogenesis	18123	19815
Cerebellum	TRUE	0.0404899	5863	267	119	0.445693	0.0202968	GO:0048522	GO:BP	positive regulation of cellular process	18123	14889
Cerebellum	TRUE	0.041864	2013	267	53	0.198502	0.0263289	GO:0009891	GO:BP	positive regulation of biosynthetic process	18123	4224
Cerebellum	TRUE	0.00012423	14027	277	239	0.862816	0.0170386	GO:0043226	GO:CC	organelle	18964	2127
Cerebellum	TRUE	0.00060817	12046	277	212	0.765343	0.0175992	GO:0043231	GO:CC	intracellular membrane-bounded organelle	18964	2132
Cerebellum	TRUE	0.00103459	13117	277	225	0.812274	0.0171533	GO:0043229	GO:CC	intracellular organelle	18964	2130
Cerebellum	TRUE	0.00230269	595	277	24	0.0866426	0.0403361	GO:0044297	GO:CC	cell body	18964	2306
Cerebellum	TRUE	0.00811542	4453	277	95	0.34296	0.0213339	GO:0031981	GO:CC	nuclear lumen	18964	1452
Cerebellum	TRUE	0.0131738	750	277	26	0.0938628	0.0346667	GO:0031966	GO:CC	mitochondrial membrane	18964	1439
Cerebellum	TRUE	0.0138558	13201	277	222	0.801444	0.0168169	GO:0043227	GO:CC	membrane-bounded organelle	18964	2128
Cerebellum	TRUE	0.0159391	5579	277	112	0.404332	0.0200753	GO:0070013	GO:CC	intracellular organelle lumen	18964	2720
Cerebellum	TRUE	0.0159391	5579	277	112	0.404332	0.0200753	GO:0043233	GO:CC	organelle lumen	18964	2134
Cerebellum	TRUE	0.0159391	5579	277	112	0.404332	0.0200753	GO:0031974	GO:CC	membrane-enclosed lumen	18964	1446
Cerebellum	TRUE	0.0189408	7607	277	143	0.516245	0.0187985	GO:0005634	GO:CC	nucleus	18964	295
Cerebellum	TRUE	0.020649	816	277	27	0.0974729	0.0330882	GO:0016604	GO:CC	nuclear body	18964	899
Cerebellum	TRUE	0.0294143	4112	277	87	0.314079	0.0211576	GO:0005654	GO:CC	nucleoplasm	18964	312
Cerebellum	TRUE	0.0377205	800	277	26	0.0938628	0.0325	GO:0005740	GO:CC	mitochondrial envelope	18964	387
Cerebellum	TRUE	0.0381027	160	277	10	0.0361011	0.0625	GO:0043204	GO:CC	perikaryon	18964	2120
Cerebellum	TRUE	0.0480071	502	277	19	0.0685921	0.0378486	GO:0005743	GO:CC	mitochondrial inner membrane	18964	390
Cerebellum	TRUE	0.0123523	14767	277	245	0.884477	0.016591	GO:0005515	GO:MF	protein binding	18679	1879
Cerebellum	TRUE	0.0477521	1203	277	35	0.126354	0.0290939	GO:0000987	GO:MF	cis-regulatory region sequence-specific DNA binding	18679	136
Cerebellum	TRUE	4.32e-07	6143	197	151	0.766497	0.0245808	HPA:0250131	HPA	hippocampus; neuronal cells[‚â•Low]	10877	297
Cerebellum	TRUE	3.1e-06	4162	197	114	0.57868	0.0273907	HPA:0250132	HPA	hippocampus; neuronal cells[‚â•Medium]	10877	298
Cerebellum	TRUE	3.91e-06	6734	197	158	0.80203	0.023463	HPA:0250000	HPA	hippocampus	10877	293
Cerebellum	TRUE	8.32e-06	7114	197	163	0.827411	0.0229126	HPA:0090000	HPA	cerebellum	10877	82
Cerebellum	TRUE	5.38e-05	8005	197	174	0.883249	0.0217364	HPA:0100000	HPA	cerebral cortex	10877	161
Cerebellum	TRUE	0.00015577	6874	197	156	0.791878	0.0226942	HPA:0080000	HPA	caudate	10877	69
Cerebellum	TRUE	0.00015615	4923	197	123	0.624365	0.0249848	HPA:0100132	HPA	cerebral cortex; neuronal cells[‚â•Medium]	10877	169
Cerebellum	TRUE	0.00044801	1812	197	59	0.299492	0.0325607	HPA:0100133	HPA	cerebral cortex; neuronal cells[High]	10877	170
Cerebellum	TRUE	0.00074566	6624	197	150	0.761421	0.0226449	HPA:0100131	HPA	cerebral cortex; neuronal cells[‚â•Low]	10877	168
Cerebellum	TRUE	0.00502277	4388	197	108	0.548223	0.0246126	HPA:0090191	HPA	cerebellum; cells in molecular layer[‚â•Low]	10877	113
Cerebellum	TRUE	0.0174945	4074	197	100	0.507614	0.0245459	HPA:0090162	HPA	cerebellum; Purkinje cells[‚â•Medium]	10877	96
Cerebellum	TRUE	0.020575	6084	197	136	0.690355	0.0223537	HPA:0080131	HPA	caudate; neuronal cells[‚â•Low]	10877	73
Cerebellum	TRUE	0.0483214	7560	197	159	0.807107	0.0210317	HPA:0220051	HPA	gallbladder; glandular cells[‚â•Low]	10877	273
Cerebellum	TRUE	0.0483214	7560	197	159	0.807107	0.0210317	HPA:0220000	HPA	gallbladder	10877	272
Cerebellum	TRUE	2.59e-06	10502	291	204	0.701031	0.0194249	TF:M08205_1	TF	Factor: E2F-1:Elk-1; motif: SGCGCSNNAMCGGAAGT; match class: 1	19917	1365
Cerebellum	TRUE	2.41e-05	10721	291	204	0.701031	0.0190281	TF:M07395	TF	Factor: Sp1; motif: NGGGGCGGGGN	19917	7506
Cerebellum	TRUE	8.38e-05	10922	291	205	0.704467	0.0187695	TF:M09973	TF	Factor: CPBP; motif: GNNRGGGHGGGGNNGGGRN	19917	900
Cerebellum	TRUE	0.00011924	14305	291	248	0.852234	0.0173366	TF:M00986	TF	Factor: Churchill; motif: CGGGNN	19917	794
Cerebellum	TRUE	0.00012951	16373	291	271	0.931271	0.0165516	TF:M10438	TF	Factor: ZF5; motif: GGSGCGCGS	19917	8794
Cerebellum	TRUE	0.00013261	13334	291	236	0.810997	0.0176991	TF:M01240_1	TF	Factor: BEN; motif: CAGCGRNV; match class: 1	19917	481
Cerebellum	TRUE	0.00013906	13661	291	240	0.824742	0.0175683	TF:M09892	TF	Factor: E2F-1; motif: NNNNGGCGGGAARN	19917	1376
Cerebellum	TRUE	0.0002836	13735	291	240	0.824742	0.0174736	TF:M07039_1	TF	Factor: ETF; motif: CCCCGCCCCYN; match class: 1	19917	2071
Cerebellum	TRUE	0.00034146	6648	291	140	0.4811	0.021059	TF:M09973_1	TF	Factor: CPBP; motif: GNNRGGGHGGGGNNGGGRN; match class: 1	19917	901
Cerebellum	TRUE	0.00042326	10303	291	194	0.666667	0.0188295	TF:M00196	TF	Factor: Sp1; motif: NGGGGGCGGGGYN	19917	7512
Cerebellum	TRUE	0.00051108	14041	291	243	0.835052	0.0173065	TF:M09894_1	TF	Factor: E2F-4; motif: SNGGGCGGGAANN; match class: 1	19917	1443
Cerebellum	TRUE	0.00075632	15001	291	254	0.872852	0.0169322	TF:M10438_1	TF	Factor: ZF5; motif: GGSGCGCGS; match class: 1	19917	8795
Cerebellum	TRUE	0.00088538	12068	291	217	0.745704	0.0179814	TF:M02090	TF	Factor: E2F-4; motif: GCGGGAAANA	19917	1448
Cerebellum	TRUE	0.00209613	15626	291	260	0.893471	0.0166389	TF:M08207_1	TF	Factor: E2F-3:TBR2; motif: ANGTGYKANGGCGCSTTNNCRNNT; match class: 1	19917	1411
Cerebellum	TRUE	0.00291411	14230	291	243	0.835052	0.0170766	TF:M00716_1	TF	Factor: ZF5; motif: GSGCGCGR; match class: 1	19917	8791
Cerebellum	TRUE	0.00308054	10034	291	187	0.642612	0.0186366	TF:M09896	TF	Factor: E2F-7; motif: GRGGCGGGAANNN	19917	1458
Cerebellum	TRUE	0.00357631	15594	291	259	0.890034	0.016609	TF:M04934_1	TF	Factor: TR4; motif: ACCCCGS; match class: 1	19917	5677
Cerebellum	TRUE	0.00385957	6076	291	127	0.436426	0.0209019	TF:M00932_1	TF	Factor: Sp1; motif: NNGGGGCGGGGNN; match class: 1	19917	7511
Cerebellum	TRUE	0.00399751	14592	291	247	0.848797	0.0169271	TF:M11529_1	TF	Factor: E2F-2; motif: GCGCGCGCNCS; match class: 1	19917	1403
Cerebellum	TRUE	0.00490397	8440	291	163	0.560137	0.0193128	TF:M10026	TF	Factor: PATZ; motif: GGGGNGGGGGMKGGRRNGGNRN	19917	6036
Cerebellum	TRUE	0.00526169	14705	291	248	0.852234	0.016865	TF:M07206	TF	Factor: E2F-1; motif: NGGGCGGGARV	19917	1374
Cerebellum	TRUE	0.00568318	7463	291	148	0.508591	0.0198312	TF:M08523_1	TF	Factor: E2F-1:TBR2; motif: NGGTGNNANGGCGCNNTNNCRNNN; match class: 1	19917	1367
Cerebellum	TRUE	0.00611942	7866	291	154	0.52921	0.0195779	TF:M00982	TF	Factor: KROX; motif: CCCGCCCCCRCCCC	19917	4418
Cerebellum	TRUE	0.00624353	14560	291	246	0.845361	0.0168956	TF:M08205	TF	Factor: E2F-1:Elk-1; motif: SGCGCSNNAMCGGAAGT	19917	1364
Cerebellum	TRUE	0.00683409	12836	291	224	0.769759	0.0174509	TF:M12160	TF	Factor: KLF15; motif: RCCMCRCCCMCN	19917	4362
Cerebellum	TRUE	0.00723315	10490	291	192	0.659794	0.0183032	TF:M00932	TF	Factor: Sp1; motif: NNGGGGCGGGGNN	19917	7510
Cerebellum	TRUE	0.00730004	16656	291	270	0.927835	0.0162104	TF:M01240	TF	Factor: BEN; motif: CAGCGRNV	19917	480
Cerebellum	TRUE	0.00784712	10500	291	192	0.659794	0.0182857	TF:M00695	TF	Factor: ETF; motif: GVGGMGG	19917	2068
Cerebellum	TRUE	0.00801674	10645	291	194	0.666667	0.0182245	TF:M07289_1	TF	Factor: GKLF; motif: NNNRGGNGNGGSN; match class: 1	19917	3029
Cerebellum	TRUE	0.00815535	12403	291	218	0.749141	0.0175764	TF:M12351	TF	Factor: TIEG1; motif: NCCCNSNCCCCGCCCCC	19917	8388
Cerebellum	TRUE	0.00937363	14202	291	241	0.828179	0.0169694	TF:M09636_1	TF	Factor: MAZ; motif: GGGMGGGGSSGGGGGGGGGGGG; match class: 1	19917	4783
Cerebellum	TRUE	0.00995269	7857	291	153	0.525773	0.0194731	TF:M09895	TF	Factor: E2F-6; motif: NGGGCGGGARRNN	19917	1454
Cerebellum	TRUE	0.0101797	11033	291	199	0.683849	0.0180368	TF:M12354	TF	Factor: ZNF37A; motif: CCYYGGCTCCNTSCCMN	19917	9616
Cerebellum	TRUE	0.010599	5934	291	123	0.42268	0.020728	TF:M00931_1	TF	Factor: Sp1; motif: GGGGCGGGGC; match class: 1	19917	7515
Cerebellum	TRUE	0.0123747	10344	291	189	0.649485	0.0182715	TF:M00931	TF	Factor: Sp1; motif: GGGGCGGGGC	19917	7514
Cerebellum	TRUE	0.0126827	16527	291	268	0.920962	0.0162159	TF:M07039	TF	Factor: ETF; motif: CCCCGCCCCYN	19917	2070
Cerebellum	TRUE	0.0131086	6272	291	128	0.439863	0.0204082	TF:M10072_1	TF	Factor: sp4; motif: NNGNARGRGGCGGRGCNNRR; match class: 1	19917	7551
Cerebellum	TRUE	0.0138383	10217	291	187	0.642612	0.0183028	TF:M09723	TF	Factor: BTEB1; motif: GGGGGCGGGGCNGSGGGNGS	19917	584
Cerebellum	TRUE	0.0158749	10945	291	197	0.676976	0.0179991	TF:M07084	TF	Factor: E2F-4; motif: NGGCGGGAARN	19917	1440
Cerebellum	TRUE	0.0170113	3985	291	90	0.309278	0.0225847	TF:M10008_1	TF	Factor: CSX; motif: NKRAGWGS; match class: 1	19917	5545
Cerebellum	TRUE	0.0176104	16380	291	266	0.914089	0.0162393	TF:M09636	TF	Factor: MAZ; motif: GGGMGGGGSSGGGGGGGGGGGG	19917	4782
Cerebellum	TRUE	0.0201215	14054	291	238	0.817869	0.0169347	TF:M08487	TF	Factor: GCMa:Erg; motif: ATGCGGGCGGAARKG	19917	2904
Cerebellum	TRUE	0.0221609	8758	291	165	0.56701	0.0188399	TF:M04953	TF	Factor: Sp1; motif: GGNDGGRGGCGGGG	19917	7490
Cerebellum	TRUE	0.0242155	10571	291	191	0.656357	0.0180683	TF:M10072	TF	Factor: sp4; motif: NNGNARGRGGCGGRGCNNRR	19917	7550
Cerebellum	TRUE	0.0248705	15130	291	251	0.862543	0.0165896	TF:M08526_1	TF	Factor: E2F-3:HES-7; motif: NNNSGCGCSNNNNNCRCGYGNN; match class: 1	19917	1417
Cerebellum	TRUE	0.0281713	10947	291	196	0.67354	0.0179044	TF:M07206_1	TF	Factor: E2F-1; motif: NGGGCGGGARV; match class: 1	19917	1375
Cerebellum	TRUE	0.0293217	16345	291	265	0.910653	0.0162129	TF:M09894	TF	Factor: E2F-4; motif: SNGGGCGGGAANN	19917	1442
Cerebellum	TRUE	0.0331756	12880	291	222	0.762887	0.017236	TF:M04823	TF	Factor: E2F-4; motif: NNTTCCCGCCNN	19917	1438
Cerebellum	TRUE	0.0337433	9772	291	179	0.61512	0.0183176	TF:M00933	TF	Factor: Sp1; motif: CCCCGCCCCN	19917	7504
Cerebellum	TRUE	0.0348591	3531	291	81	0.278351	0.0229397	TF:M00982_1	TF	Factor: KROX; motif: CCCGCCCCCRCCCC; match class: 1	19917	4419
Cerebellum	TRUE	0.0352751	12512	291	217	0.745704	0.0173434	TF:M00333_1	TF	Factor: ZF5; motif: NRNGNGCGCGCWN; match class: 1	19917	8801
Cerebellum	TRUE	0.0358152	9572	291	176	0.604811	0.018387	TF:M11022	TF	Factor: IRX2a; motif: ACRYGNNNNACRYGT	19917	4204
Cerebellum	TRUE	0.0369143	5949	291	121	0.415808	0.0203396	TF:M00196_1	TF	Factor: Sp1; motif: NGGGGGCGGGGYN; match class: 1	19917	7513
Cerebellum	TRUE	0.0387688	6207	291	125	0.429553	0.0201386	TF:M01973	TF	Factor: PLAG1; motif: CCCCCKWNNNGGSCCC	19917	6342
Cerebellum	TRUE	0.0414294	10429	291	188	0.646048	0.0180267	TF:M00986_1	TF	Factor: Churchill; motif: CGGGNN; match class: 1	19917	795
Cerebellum	TRUE	0.0473233	6041	291	122	0.419244	0.0201953	TF:M12158_1	TF	Factor: KLF15; motif: NCCMCGCCCMCN; match class: 1	19917	4359
Cerebellum	TRUE	0.049246	14722	291	245	0.841924	0.0166418	TF:M11530	TF	Factor: E2F-2; motif: NWTTTGGCGCCAWWNN	19917	1404
