# Supplementary material for: Brain expression quantitative trait locus and network analyses reveal downstream effects and putative drivers for brain-related diseases
Source: Nat Genet. 2023 Feb 23;55(3):377–88. doi: 10.1038/s41588-023-01300-6 (PMC10011140; doi:10.1038/s41588-023-01300-6)
Supplement: Supplementary file 4 — Supplementary Tables 1–31. [file 41588_2023_1300_MOESM4_ESM.zip › Supplementary Table 7 - eQTLgen replication cis.xlsx]

## Sheet: Summary
Brain region	Significant eQTLs in Brain region	Shared with eQTLgen	Concordant (same direction of effect)	Percentage concordant (same direction of effect)	Shared and significant at BH-FDR < 0.05	Concordant and significant at BH-FDR<0.05	Percentage concordant and significant at BH-FDR < 0.05	Pi1	Rb	Rb SE	Rb P
basalganglia-EUR	1880	1422	1122	0.78903	1237	1025	0.828618	0.910006	0.645583	0.0148906	0
cerebellum-EUR	10577	7406	5175	0.698758	5664	4247	0.749823	0.830646	0.500273	0.00922645	0
cortex-AFR	4797	2951	2114	0.716367	2344	1795	0.765785	0.850387	0.531811	0.0142647	3.27058e-304
cortex-EAS	313	233	200	0.858369	220	194	0.881818	0.92694	0.71796	0.0365779	8.86772e-86
cortex-EUR+AFR, no ENA	16413	10960	7659	0.698814	8488	6287	0.740693	0.85151	0.515926	0.00877805	0
cortex-EUR+AFR, no ENA, no AMP-AD	14254	9633	6687	0.694176	7523	5539	0.736275	0.840847	0.501218	0.00951589	0
cortex-EUR	16169	11065	7730	0.698599	8448	6302	0.745975	0.830336	0.516206	0.00878604	0
hippocampus-EUR	1265	958	757	0.790188	843	695	0.824437	0.952656	0.65142	0.0186552	3.83711e-267
spinalcord-EUR	998	705	567	0.804255	621	525	0.845411	0.902227	0.676417	0.0176182	1.72922976044436e-322

## Sheet: Basalganglia-EUR
Gene	SNP	Alleles	EffectAllele	basalganglia-EUR-Z	basalganglia-EUR-P	eQTLGen-Z	eQTLGen-P	eQTLGen-FDR	Concordant	basalganglia-EUR-AF	basalganglia-EUR-N	basalganglia-EUR-Beta	basalganglia-EUR-SE	EQTLGen-AF	EQTLGen-N	EQTLGen-Beta	EQTLGen-SE
ENSG00000172322.14	12:9959313:rs7298632:G_A	G/A	A	4.6761	2.92383e-06	196.633	3.2717e-310	0	TRUE	0.253659	205	0.504534	0.107896	0.255313	30603	1.21158	0.00616164
ENSG00000164308.16	5:96916885:rs2910686:T_C	C/T	T	-12.6927	6.49356e-37	-163.657	3.2717e-310	0	TRUE	0.528986	207	-0.93716	0.0738348	0.565826	26454	-1.0119	0.00618304
ENSG00000100376.12	22:45330464:rs7285172:A_G	G/A	A	10.7961	3.5922e-27	161.627	3.2717e-310	0	TRUE	0.125	208	1.28129	0.118681	0.137136	31567	1.38325	0.00855828
ENSG00000174652.19	19:9403601:rs10405193:G_A	A/G	G	-11.5074	1.2107e-30	-149.752	3.2717e-310	0	TRUE	0.410628	207	-0.897789	0.0780184	0.436771	31566	-0.918809	0.00613553
ENSG00000006282.21	17:50548567:rs8076632:C_G	C/G	G	-11.2752	1.73969e-29	-149.299	3.2717e-310	0	TRUE	0.372596	208	-0.900762	0.0798887	0.320049	27395	-1.01527	0.00680025
ENSG00000124587.14	6:42961020:rs2296805:T_G	T/G	G	8.88095	6.62903e-19	148.448	3.2717e-310	0	TRUE	0.548077	208	0.744986	0.0838858	0.565772	31568	0.914698	0.00616174
ENSG00000134202.11	1:109740350:rs1332018:G_T	G/T	T	9.40677	5.11627e-21	141.462	3.2717e-310	0	TRUE	0.557692	208	0.777791	0.0826842	0.589904	31097	0.899589	0.00635924
ENSG00000177868.12	1:42830524:rs33953680:C_T	C/T	T	9.09711	9.27639e-20	141.364	3.2717e-310	0	TRUE	0.310096	208	0.815607	0.0896555	0.294109	31086	0.970778	0.0068672
ENSG00000187624.9	17:410351:rs7503725:G_T	T/G	G	-9.39797	5.56252e-21	-138.162	3.2717e-310	0	TRUE	0.752404	208	-0.894417	0.0951713	0.752152	31565	-1.00536	0.00727669
ENSG00000258289.8	14:64920544:rs4902336:C_T	T/C	C	-10.2428	1.27535e-24	-137.738	3.2717e-310	0	TRUE	0.810096	208	-1.04389	0.101915	0.784885	31470	-1.05537	0.00766215
ENSG00000013573.17	12:31089791:rs41313157:T_C	C/T	T	14.1258	2.63223e-45	130.211	3.2717e-310	0	TRUE	0.526442	208	0.990952	0.0701517	0.546718	26275	0.889558	0.00683167
ENSG00000240344.9	2:200867394:rs3888610:C_T	C/T	T	-10.4046	2.36256e-25	-127.127	3.2717e-310	0	TRUE	0.254808	208	-0.949403	0.0912484	0.22087	31568	-0.991876	0.00780224
ENSG00000183844.17	21:41325787:rs2838014:C_G	C/G	G	5.81207	6.17046e-09	126.107	3.2717e-310	0	TRUE	0.153846	208	0.732551	0.12604	0.159989	30220	1.1326	0.00898128
ENSG00000130177.16	13:114292933:rs9590507:T_C	T/C	C	4.63318	3.60095e-06	124.403	3.2717e-310	0	TRUE	0.233173	208	0.511466	0.110392	0.212392	30062	1.00787	0.00810164
ENSG00000178952.11	16:28816177:rs62036617:T_C	C/T	T	-4.70633	2.52221e-06	-124.123	3.2717e-310	0	TRUE	0.60628	207	-0.449963	0.0956082	0.610992	31568	-0.830633	0.00669201
ENSG00000084072.16	1:39753393:rs1046988:C_T	T/C	C	-10.8309	2.45774e-27	-123.535	3.2717e-310	0	TRUE	0.591346	208	-0.863779	0.0797515	0.635123	31644	-0.837848	0.00678224
ENSG00000213462.5	7:64963434:rs12538650:T_C	T/C	C	10.2952	7.40707e-25	121.542	3.2717e-310	0	TRUE	0.360577	208	0.855594	0.0831062	0.395293	22593	0.909376	0.00748201
ENSG00000101639.18	18:13081304:rs554719:T_C	T/C	C	-10.4835	1.02888e-25	-121.108	3.2717e-310	0	TRUE	0.627404	208	-0.859904	0.0820247	0.615913	31569	-0.818827	0.00676114
ENSG00000121716.20	7:100355205:rs76798830:C_T	C/T	T	10.8311	2.45253e-27	119.56	3.2717e-310	0	TRUE	0.199519	208	1.06252	0.0980996	0.181331	31183	1.02892	0.00860589
ENSG00000090382.6	12:69391206:rs7976537:A_T	A/T	T	-4.8548	1.20509e-06	-119.547	3.2717e-310	0	TRUE	0.394231	208	-0.461623	0.0950858	0.379893	30688	-0.821207	0.00686932
ENSG00000141560.15	17:82717229:rs2280251:G_C	G/C	C	-6.4687	9.88498e-11	-116.74	3.2717e-310	0	TRUE	0.401442	208	-0.590341	0.0912612	0.408021	30195	-0.802337	0.00687288
ENSG00000141698.17	17:41839920:rs4514730:C_T	T/C	C	4.89848	9.65809e-07	115.184	3.2717e-310	0	TRUE	0.262136	206	0.519321	0.106017	0.245309	25570	0.96053	0.00833909
ENSG00000186468.13	5:82274575:rs226203:G_A	A/G	G	-9.47844	2.58117e-21	-115.04	3.2717e-310	0	TRUE	0.322115	208	-0.831086	0.0876818	0.302451	30803	-0.843935	0.00733602
ENSG00000139192.12	12:6463421:rs2534713:G_C	C/G	G	-6.72306	1.77943e-11	-114.679	3.2717e-310	0	TRUE	0.716346	208	-0.662773	0.098582	0.706855	31683	-0.841313	0.00733624
ENSG00000038002.9	4:177440833:rs13133517:T_C	T/C	C	-7.5871	3.27138e-14	-113.139	3.2717e-310	0	TRUE	0.372596	208	-0.6809	0.0897444	0.338307	31684	-0.801697	0.00708593
ENSG00000116791.14	1:74753020:rs4145871:C_T	T/C	C	8.30863	9.68119e-17	111.412	3.2717e-310	0	TRUE	0.310096	208	0.763143	0.0918494	0.324765	25744	0.861232	0.00773014
ENSG00000117226.12	1:89015900:rs12121223:C_T	C/T	T	-11.8035	3.74465e-32	-111.358	3.2717e-310	0	TRUE	0.353365	208	-0.936888	0.0793738	0.296009	31684	-0.821539	0.00737743
ENSG00000198467.15	9:35686393:rs760401:G_A	A/G	G	7.35881	1.85561e-13	109.938	3.2717e-310	0	TRUE	0.699519	208	0.700983	0.0952577	0.729503	31567	0.837588	0.0076187
ENSG00000214078.12	20:35770605:rs28685274:T_C	T/C	C	-7.53878	4.74394e-14	-108.271	3.2717e-310	0	TRUE	0.132353	204	-0.974016	0.129201	0.109421	31569	-1.17871	0.0108867
ENSG00000106733.21	9:75092779:rs10869500:A_T	T/A	A	11.7656	5.86938e-32	108.223	3.2717e-310	0	TRUE	0.634615	208	0.928243	0.0788945	0.623735	25064	0.823711	0.00761122
ENSG00000187010.21	1:25235176:rs55794721:G_A	G/A	A	-9.21199	3.20142e-20	-107.2	3.2717e-310	0	TRUE	0.387019	208	-0.78148	0.084833	0.369716	27526	-0.794959	0.00741569
ENSG00000065060.17	6:34830321:rs112327514:A_G	A/G	G	7.47255	7.86545e-14	107.069	3.2717e-310	0	TRUE	0.317073	205	0.703074	0.0940875	0.335674	26080	0.827427	0.007728
ENSG00000197345.13	11:68899730:rs636049:A_C	C/A	A	10.757	5.49227e-27	106.824	3.2717e-310	0	TRUE	0.721154	208	0.942758	0.0876412	0.670018	31470	0.775768	0.00726209
ENSG00000166435.15	11:74964851:rs9787775:T_G	G/T	T	-14.6841	8.14866e-49	-106.456	3.2717e-310	0	TRUE	0.713942	208	-1.11631	0.0760215	0.741328	30871	-0.836756	0.00786011
ENSG00000101290.14	20:5192105:rs2295510:C_T	C/T	T	7.04232	1.89059e-12	-105.242	3.2717e-310	0	FALSE	0.447115	208	0.624031	0.0886114	0.433425	31470	-0.728048	0.00691784
ENSG00000183605.17	10:119161076:rs10749291:T_C	T/C	C	8.33623	7.66955e-17	105.119	3.2717e-310	0	TRUE	0.5	208	0.707716	0.0848964	0.477902	31684	0.719836	0.00684783
ENSG00000164048.14	3:48316765:rs4130995:C_T	C/T	T	4.25477	2.09261e-05	102.769	3.2717e-310	0	TRUE	0.355769	208	0.41793	0.0982261	0.320366	31565	0.758767	0.00738324
ENSG00000196655.12	11:119021567:rs4938621:C_T	C/T	T	8.76726	1.83066e-18	102.641	3.2717e-310	0	TRUE	0.213942	208	0.895683	0.102162	0.217069	31684	0.856823	0.00834774
ENSG00000103479.16	16:53468034:rs4281707:G_A	A/G	G	5.79185	6.96167e-09	99.6939	3.2717e-310	0	TRUE	0.526442	208	0.527765	0.0911221	0.555769	31568	0.696373	0.00698511
ENSG00000127337.7	12:69361223:rs12811632:G_A	G/A	A	-5.54782	2.89259e-08	-98.8503	3.2717e-310	0	TRUE	0.456522	207	-0.510739	0.0920613	0.442666	31569	-0.692118	0.00700167
ENSG00000182093.16	21:39401561:rs2837008:C_T	T/C	C	6.40034	1.55033e-10	98.7522	3.2717e-310	0	TRUE	0.322115	208	0.613813	0.0959032	0.297418	31644	0.750793	0.0076028
ENSG00000177697.19	11:833589:rs7947690:T_G	G/T	T	-9.86666	5.80632e-23	-97.9782	3.2717e-310	0	TRUE	0.319712	208	-0.85611	0.086768	0.273921	22910	-0.861595	0.00879374
ENSG00000111671.9	12:6867132:rs12302749:C_T	C/T	T	9.2499	2.24704e-20	97.8953	3.2717e-310	0	TRUE	0.270531	207	0.8608	0.0930604	0.278195	31146	0.765434	0.0078189
ENSG00000004534.15	3:49955886:rs11130227:A_G	G/A	A	8.66615	4.46981e-18	97.7743	3.2717e-310	0	TRUE	0.446602	206	0.735191	0.0848348	0.524986	25511	0.739281	0.0075611
ENSG00000140400.17	15:75426328:rs8028182:G_T	G/T	T	5.94655	2.73861e-09	96.0882	3.2717e-310	0	TRUE	0.204327	208	0.668488	0.112416	0.198017	31086	0.849115	0.00883683
ENSG00000180537.13	6:13910936:rs1467729:A_G	A/G	G	-5.11111	3.20274e-07	95.7456	3.2717e-310	0	FALSE	0.354369	206	-0.49593	0.0970299	0.371013	26292	0.744259	0.00777329
ENSG00000139899.11	14:24429574:rs5025771:C_G	C/G	G	5.36618	8.04208e-08	95.5185	3.2717e-310	0	TRUE	0.735577	208	0.559113	0.104192	0.734325	31352	0.760073	0.00795734
ENSG00000138744.16	4:76065346:rs4859416:A_G	A/G	G	-5.92189	3.18269e-09	-93.8179	3.2717e-310	0	TRUE	0.526442	208	-0.537921	0.0908361	0.540028	31355	-0.664228	0.00707997
ENSG00000239672.7	17:51148970:rs12936304:C_T	T/C	C	-6.58146	4.65845e-11	-93.7224	3.2717e-310	0	TRUE	0.618357	207	-0.605501	0.092001	0.614238	28801	-0.702253	0.00749291
ENSG00000120539.14	10:27179833:rs11015588:T_C	C/T	T	-8.20115	2.38105e-16	-93.0358	3.2717e-310	0	TRUE	0.36715	207	-0.726452	0.0885794	0.350627	31355	-0.689251	0.00740845
ENSG00000037474.15	5:6618210:rs10475339:G_C	C/G	G	12.9143	3.73884e-38	91.6723	3.2717e-310	0	TRUE	0.316425	207	1.01559	0.078641	0.335982	31566	0.68645	0.00748809
ENSG00000162994.16	2:55232237:rs17046778:T_G	T/G	G	8.26483	1.39891e-16	91.3393	3.2717e-310	0	TRUE	0.144231	208	1.00073	0.121082	0.148615	25690	0.984235	0.0107756
ENSG00000110074.11	11:126293796:rs611953:A_G	G/A	A	-5.75481	8.67375e-09	-89.6434	3.2717e-310	0	TRUE	0.252404	208	-0.603281	0.104831	0.218591	31684	-0.769562	0.0085847
ENSG00000153113.23	5:96654353:rs10075736:C_T	T/C	C	-8.01248	1.12417e-15	-89.0806	3.2717e-310	0	TRUE	0.832524	206	-0.92307	0.115204	0.836152	26274	-0.920095	0.0103288
ENSG00000214087.8	17:81682485:rs7503637:G_A	G/A	A	-8.76066	1.94111e-18	-88.6648	3.2717e-310	0	TRUE	0.165865	208	-0.98695	0.112657	0.146066	25528	-0.971504	0.010957
ENSG00000135778.12	1:232955717:rs12725558:T_A	T/A	A	8.95045	3.54049e-19	-88.6127	3.2717e-310	0	FALSE	0.168269	208	0.996682	0.111356	0.139622	26493	-0.975498	0.0110086
ENSG00000170430.10	10:129650500:rs2008387:G_A	A/G	G	6.31764	2.65586e-10	88.2569	3.2717e-310	0	TRUE	0.646635	208	0.593539	0.0939495	0.672888	31569	0.670496	0.00759709
ENSG00000110871.15	12:120588091:rs10849766:G_A	A/G	G	-4.68784	2.76103e-06	-88.0716	3.2717e-310	0	TRUE	0.671498	207	-0.466414	0.0994944	0.691447	23722	-0.759921	0.00862845
ENSG00000095485.18	10:100244149:rs17668357:G_C	G/C	C	8.09063	5.93555e-16	86.5516	3.2717e-310	0	TRUE	0.388889	207	0.710959	0.0878743	0.397241	31355	0.634581	0.00733182
ENSG00000138381.10	2:189824558:rs5743052:G_A	A/G	G	7.39374	1.42753e-13	86.2308	3.2717e-310	0	TRUE	0.791667	204	0.800439	0.108259	0.796142	31350	0.768514	0.0089123
ENSG00000178252.18	3:48815206:rs9682444:A_G	G/A	A	5.63931	1.7073e-08	85.0282	3.2717e-310	0	TRUE	0.301471	204	0.565878	0.100345	0.352247	31599	0.638767	0.00751242
ENSG00000118197.14	1:200680631:rs10919999:G_A	G/A	A	-5.21346	1.85352e-07	-84.838	3.2717e-310	0	TRUE	0.403382	207	-0.491054	0.0941897	0.424096	31569	-0.61651	0.00726691
ENSG00000132740.8	11:68858937:rs655816:A_G	G/A	A	-6.18806	6.09103e-10	-84.6098	3.2717e-310	0	TRUE	0.724638	207	-0.625439	0.101072	0.671408	31684	-0.646292	0.0076385
ENSG00000129925.11	16:380842:rs3785289:C_G	C/G	G	-7.51667	5.61879e-14	-84.0265	3.2717e-310	0	TRUE	0.620192	208	-0.673368	0.0895832	0.550934	27192	-0.645432	0.00768129
ENSG00000155393.13	16:50086757:rs2005402:G_C	C/G	G	-7.5342	4.91357e-14	-83.4981	3.2717e-310	0	TRUE	0.272947	207	-0.736363	0.0977361	0.275874	31256	-0.67563	0.00809156
ENSG00000149084.13	11:43798926:rs1878850:T_C	C/T	T	-5.5234	3.32505e-08	-82.7926	3.2717e-310	0	TRUE	0.307692	208	-0.547939	0.0992032	0.301672	26280	-0.70071	0.00846344
ENSG00000186792.17	3:50295266:rs13100173:G_A	A/G	G	5.73323	9.8538e-09	82.2807	3.2717e-310	0	TRUE	0.514493	207	0.523732	0.0913502	0.55825	23456	0.67389	0.00819014
ENSG00000128944.13	15:40382719:rs17733008:T_C	T/C	C	8.1291	4.32475e-16	81.8772	3.2717e-310	0	TRUE	0.103365	208	1.14049	0.140297	0.125028	25361	0.977534	0.011939
ENSG00000151632.17	10:5001312:rs67362530:G_A	G/A	A	5.60874	2.03804e-08	81.2629	3.2717e-310	0	TRUE	0.134615	208	0.750904	0.133881	0.126548	31017	0.891079	0.0109654
ENSG00000175575.12	11:73953405:rs117816201:G_A	G/A	A	-6.58159	4.65447e-11	-81.2072	3.2717e-310	0	TRUE	0.067308	208	-1.17166	0.178021	0.0850934	30406	-1.06989	0.0131748
ENSG00000109047.8	17:9912263:rs1047342:T_C	C/T	T	9.6234	6.36893e-22	80.4925	3.2717e-310	0	TRUE	0.387019	208	0.805791	0.0837324	0.40941	30935	0.598413	0.00743439
ENSG00000041802.11	3:194656983:rs112097663:C_T	C/T	T	6.5491	5.7884e-11	80.4781	3.2717e-310	0	TRUE	0.146635	208	0.826491	0.126199	0.165475	26164	0.847611	0.0105322
ENSG00000136108.15	13:52477492:rs9526927:C_T	T/C	C	6.31834	2.64385e-10	80.4713	3.2717e-310	0	TRUE	0.485577	208	0.56773	0.0898543	0.503728	31017	0.587753	0.00730389
ENSG00000205464.12	5:82291010:rs862243:C_G	G/C	C	9.6985	3.05963e-22	80.4026	3.2717e-310	0	TRUE	0.31401	207	0.851592	0.0878066	0.294859	26494	0.686793	0.00854192
ENSG00000135541.21	6:135391300:rs12190426:G_A	G/A	A	-6.22159	4.9214e-10	-80.3225	3.2717e-310	0	TRUE	0.201923	208	-0.697717	0.112144	0.211258	31564	-0.71362	0.00888443
ENSG00000120675.6	13:43023570:rs17553284:C_T	T/C	C	9.31604	1.20766e-20	80.2553	3.2717e-310	0	TRUE	0.754808	208	0.891845	0.0957323	0.763783	14263	0.928521	0.0115696
ENSG00000020922.12	11:94478988:rs680695:A_G	A/G	G	7.51059	5.88613e-14	80.1726	3.2717e-310	0	TRUE	0.300481	208	0.712382	0.0948503	0.315619	26494	0.672264	0.00838521
ENSG00000177042.14	11:677200:rs6597995:G_A	A/G	G	9.01957	1.88833e-19	80.1702	3.2717e-310	0	TRUE	0.526699	206	0.753552	0.0835463	0.523896	30064	0.594196	0.00741169
ENSG00000135951.15	2:99202509:rs11674894:C_T	C/T	T	5.3085	1.10529e-07	79.9839	3.2717e-310	0	TRUE	0.665865	208	0.517823	0.0975459	0.611829	31231	0.598278	0.00747998
ENSG00000113971.20	3:132719255:rs3860502:C_T	C/T	T	-7.75873	8.57849e-15	-79.668	3.2717e-310	0	TRUE	0.161058	208	-0.911362	0.117463	0.173253	31568	-0.764428	0.00959517
ENSG00000185651.14	22:21585900:rs4820091:T_G	T/G	G	4.83409	1.33755e-06	79.4742	3.2717e-310	0	TRUE	0.170673	208	0.597314	0.123563	0.221128	31684	0.694646	0.00874052
ENSG00000198756.12	1:183966697:rs7539021:A_G	G/A	A	-7.20927	5.62513e-13	-79.4584	3.2717e-310	0	TRUE	0.379808	208	-0.651428	0.0903598	0.397686	26492	-0.633824	0.00797681
ENSG00000184293.7	12:9726488:rs2401393:G_A	A/G	G	7.39943	1.36773e-13	78.3014	3.2717e-310	0	TRUE	0.502439	205	0.649291	0.0877488	0.494848	31569	0.570343	0.00728395
ENSG00000223496.3	16:70251998:rs4985407:A_G	G/A	A	9.73933	2.04898e-22	78.2915	3.2717e-310	0	TRUE	0.521635	208	0.792199	0.0813401	0.513297	28817	0.59249	0.00756774
ENSG00000182362.14	21:46296398:rs2839202:A_T	T/A	A	8.04391	8.7015e-16	78.0775	3.2717e-310	0	TRUE	0.295673	208	0.754767	0.0938309	0.303382	26453	0.665655	0.00852557
ENSG00000134324.11	2:11784824:rs3795974:T_C	C/T	T	-5.87892	4.12951e-09	-77.4957	3.2717e-310	0	TRUE	0.40625	208	-0.543467	0.0924433	0.394071	31352	-0.580197	0.00748682
ENSG00000166928.11	11:60372389:rs6591574:T_C	T/C	C	5.51975	3.39492e-08	77.3481	3.2717e-310	0	TRUE	0.699519	208	0.551291	0.0998762	0.733156	26493	0.686165	0.00887112
ENSG00000142632.17	1:16203554:rs221045:C_T	T/C	C	5.03844	4.69351e-07	76.9987	3.2717e-310	0	TRUE	0.283654	208	0.517354	0.102681	0.247172	31684	0.650808	0.0084522
ENSG00000254415.3	19:51627385:rs872629:C_A	A/C	C	5.65199	1.586e-08	76.6897	3.2717e-310	0	TRUE	0.875	208	0.780138	0.138029	0.879454	19544	1.0445	0.0136198
ENSG00000071894.17	8:144396341:rs2280836:A_G	A/G	G	-10.9931	4.1268e-28	-76.6826	3.2717e-310	0	TRUE	0.439904	208	-0.863568	0.0785557	0.461794	11402	-0.827339	0.0107891
ENSG00000161265.15	19:35743588:rs28656784:T_C	T/C	C	6.95985	3.40628e-12	76.4853	3.2717e-310	0	TRUE	0.122549	204	0.944583	0.135719	0.151581	31355	0.781869	0.0102225
ENSG00000120008.16	10:120880389:rs4751804:G_A	G/A	A	-8.19888	2.4264e-16	-76.4493	3.2717e-310	0	TRUE	0.355072	207	-0.731602	0.0892319	0.330773	31355	-0.595715	0.00779228
ENSG00000136819.15	9:129792383:rs7030912:A_G	A/G	G	-4.97611	6.48746e-07	-75.8997	3.2717e-310	0	TRUE	0.207729	207	-0.56973	0.114493	0.182935	31568	-0.718499	0.00946643
ENSG00000142102.16	11:295343:rs2242565:G_A	A/G	G	-6.15331	7.58823e-10	-75.8624	3.2717e-310	0	TRUE	0.25	208	-0.640835	0.104145	0.230922	17573	-0.8334	0.0109857
ENSG00000097046.13	1:91546924:rs17501512:G_C	G/C	C	-5.49259	3.96071e-08	-75.7786	3.2717e-310	0	TRUE	0.483173	208	-0.503612	0.0916893	0.461118	31231	-0.559029	0.00737713
ENSG00000147576.17	8:66402990:rs10957372:C_T	T/C	C	-7.34071	2.12467e-13	-75.3319	3.2717e-310	0	TRUE	0.454327	208	-0.644193	0.0877563	0.474689	31684	-0.551892	0.00732614
ENSG00000133704.10	12:30679845:rs10444423:T_G	G/T	T	7.36575	1.76155e-13	74.8767	3.2717e-310	0	TRUE	0.671569	204	0.690098	0.0936901	0.744584	31569	0.629683	0.0084096
ENSG00000159445.13	1:151950332:rs2932586:C_T	T/C	C	-8.11995	4.66371e-16	-74.8239	3.2717e-310	0	TRUE	0.442308	208	-0.698483	0.0860207	0.411734	31682	-0.556786	0.00744129
ENSG00000022556.16	19:54970301:rs269913:T_C	C/T	T	-7.95412	1.80409e-15	-74.8028	3.2717e-310	0	TRUE	0.497596	208	-0.682988	0.0858659	0.519977	31141	-0.552371	0.00738437
ENSG00000055483.19	17:78733957:rs7502213:A_T	T/A	A	-5.81649	6.00977e-09	-74.7034	3.2717e-310	0	TRUE	0.473558	208	-0.529697	0.0910682	0.466857	31467	-0.550087	0.00736362
ENSG00000171298.13	17:80122684:rs12941055:A_C	C/A	A	5.25113	1.51169e-07	74.3917	3.2717e-310	0	TRUE	0.658654	208	0.510208	0.0971617	0.670601	31678	0.580195	0.00779919
ENSG00000158825.6	1:20589745:rs66731853:G_A	G/A	A	5.33376	9.62025e-08	74.3507	3.2717e-310	0	TRUE	0.365385	208	0.509353	0.0954961	0.297682	31558	0.597065	0.00803039
ENSG00000089063.15	20:5090383:rs1550699:G_A	A/G	G	-6.68875	2.25078e-11	-73.9373	3.2717e-310	0	TRUE	0.475845	207	-0.596887	0.0892374	0.478617	21844	-0.6333	0.00856537
ENSG00000166796.12	11:18410067:rs11604103:C_T	C/T	T	10.0611	8.20754e-24	73.6628	3.2717e-310	0	TRUE	0.127404	208	1.21337	0.1206	0.11419	31526	0.85198	0.0115659
ENSG00000188321.13	19:9324196:rs28384491:C_T	C/T	T	-7.37338	1.66354e-13	-73.5914	3.2717e-310	0	TRUE	0.098558	208	-1.0799	0.146459	0.0841719	23452	-1.1031	0.0149895
ENSG00000119718.11	14:75180354:rs59594872:A_C	A/C	C	-5.64836	1.61983e-08	-73.4656	3.2717e-310	0	TRUE	0.487981	208	-0.515875	0.0913317	0.522422	31678	-0.540125	0.00735208
ENSG00000188690.15	10:125811921:rs9651507:T_G	T/G	G	-8.5401	1.3411e-17	-73.2153	3.2717e-310	0	TRUE	0.454106	207	-0.724916	0.0848838	0.47105	31569	-0.539709	0.00737153
ENSG00000198937.9	6:37494264:rs2776916:C_T	C/T	T	6.39675	1.58714e-10	73.1983	3.2717e-310	0	TRUE	0.709135	208	0.631257	0.0986839	0.682652	25574	0.632287	0.00863801
ENSG00000099940.12	22:20892269:rs12163206:C_T	C/T	T	-6.70177	2.05915e-11	-73.0426	3.2717e-310	0	TRUE	0.07971	207	-1.10238	0.16449	0.0678217	31394	-1.07182	0.0146739
ENSG00000107611.15	10:17161935:rs7912093:A_T	T/A	A	-5.21364	1.85168e-07	-72.9708	3.2717e-310	0	TRUE	0.680288	208	-0.515464	0.0988683	0.697222	31568	-0.584677	0.00801248
ENSG00000103168.16	16:84180359:rs2278043:G_A	G/A	A	-8.06382	7.39434e-16	-72.8383	3.2717e-310	0	TRUE	0.423077	208	-0.698483	0.0866194	0.44786	31453	-0.54022	0.0074167
ENSG00000110455.14	11:44063819:rs178506:G_A	G/A	A	6.82007	9.09963e-12	72.6026	3.2717e-310	0	TRUE	0.454327	208	0.607111	0.0890183	0.448188	21216	0.634299	0.00873659
ENSG00000138376.11	2:214809015:rs17489231:T_G	T/G	G	5.60809	2.04572e-08	71.1363	3.2717e-310	0	TRUE	0.697115	208	0.5577	0.0994457	0.719644	31470	0.585916	0.00823653
ENSG00000165171.11	7:73838940:rs10252756:A_G	G/A	A	11.329	9.42767e-30	70.9977	3.2717e-310	0	TRUE	0.266827	208	0.987564	0.0871713	0.270439	9188	0.947506	0.0133456
ENSG00000125618.17	2:113231750:rs7563094:T_C	T/C	C	-6.95925	3.42093e-12	-70.9535	3.2717e-310	0	TRUE	0.36715	207	-0.638761	0.0917859	0.381988	31568	-0.539735	0.00760689
ENSG00000178202.13	11:108526913:rs10890853:G_A	A/G	G	4.60532	4.11823e-06	70.8417	3.2717e-310	0	TRUE	0.836538	208	0.581672	0.126304	0.838269	31684	0.710129	0.0100242
ENSG00000167766.18	19:52612589:rs1046679:C_T	C/T	T	6.63053	3.34475e-11	70.8019	3.2717e-310	0	TRUE	0.353365	208	0.617907	0.0931911	0.3207	31470	0.561571	0.00793159
ENSG00000185043.12	15:90188917:rs112205200:C_T	T/C	C	5.75666	8.57949e-09	70.6715	3.2717e-310	0	TRUE	0.704327	208	0.574419	0.0997834	0.677508	30688	0.565959	0.00800831
ENSG00000145725.19	5:103176745:rs152134:C_G	C/G	G	-5.29129	1.2146e-07	-70.502	3.2717e-310	0	TRUE	0.295122	205	-0.537418	0.101567	0.293595	14263	-0.789325	0.0111958
ENSG00000130518.17	19:18275557:rs12983444:A_G	A/G	G	-6.45193	1.10432e-10	-70.3189	3.2717e-310	0	TRUE	0.512019	208	-0.577676	0.0895353	0.539085	27069	-0.557506	0.00792826
ENSG00000173226.17	3:121794241:rs6789860:T_C	C/T	T	-8.22013	2.0329e-16	-70.1852	3.2717e-310	0	TRUE	0.345588	204	-0.741681	0.0902275	0.370489	31353	-0.539528	0.0076872
ENSG00000059122.16	16:2936322:rs9928222:T_C	C/T	T	-11.5721	5.7056e-31	-70.1241	3.2717e-310	0	TRUE	0.466346	208	-0.887065	0.0766554	0.51185	31235	-0.521718	0.00743992
ENSG00000166965.12	15:90985645:rs150333865:G_A	A/G	G	-7.72713	1.09996e-14	-69.9187	3.2717e-310	0	TRUE	0.856796	206	-0.956939	0.123841	0.853667	26277	-0.792365	0.0113327
ENSG00000164111.15	4:121660079:rs59255781:C_T	C/T	T	-7.71036	1.25468e-14	-69.8861	3.2717e-310	0	TRUE	0.259615	208	-0.760405	0.0986212	0.283541	31565	-0.574287	0.00821747
ENSG00000149499.11	11:62604301:rs2516633:A_C	C/A	A	4.54896	5.3913e-06	69.7677	3.2717e-310	0	TRUE	0.317308	208	0.457001	0.100463	0.285242	31684	0.571479	0.00819117
ENSG00000157978.11	1:25559101:rs61776822:G_A	A/G	G	7.62052	2.52646e-14	69.3421	3.2717e-310	0	TRUE	0.466346	208	0.662195	0.0868963	0.515413	23209	0.586145	0.00845295
ENSG00000104497.14	8:81842762:rs62514357:T_C	T/C	C	-6.47989	9.1792e-11	-69.3301	3.2717e-310	0	TRUE	0.211538	208	-0.70959	0.109507	0.204877	31569	-0.636851	0.00918578
ENSG00000120451.10	11:130916450:rs3751033:C_A	A/C	C	10.226	1.51708e-24	69.3267	3.2717e-310	0	TRUE	0.5	208	0.817985	0.079991	0.505639	29778	0.527235	0.00760508
ENSG00000176209.11	8:42542386:rs2974339:T_C	T/C	C	-7.86996	3.54766e-15	-68.8598	3.2717e-310	0	TRUE	0.644231	208	-0.707493	0.0898979	0.620316	26609	-0.566643	0.00822894
ENSG00000156414.19	14:103933822:rs6576012:T_C	T/C	C	-5.16256	2.43601e-07	-68.7316	3.2717e-310	0	TRUE	0.727053	207	-0.536096	0.103843	0.708133	30240	-0.571717	0.00831811
ENSG00000183891.6	2:19889239:rs80296077:G_A	G/A	A	7.17066	7.46365e-13	68.6631	3.2717e-310	0	TRUE	0.084135	208	1.13407	0.158154	0.0706331	26275	1.07647	0.0156776
ENSG00000106066.15	7:29153655:rs4509208:C_T	C/T	T	-5.46504	4.62794e-08	-68.15	3.2717e-310	0	TRUE	0.374396	207	-0.518813	0.0949331	0.390919	31569	-0.518962	0.00761499
ENSG00000168038.11	3:41895335:rs73087378:G_A	G/A	A	9.19548	3.73324e-20	68.0927	3.2717e-310	0	TRUE	0.161836	207	1.03394	0.11244	0.14506	26076	0.780163	0.0114574
ENSG00000118961.15	2:20684826:rs10182643:G_C	G/C	C	-8.72992	2.54856e-18	-67.8628	3.2717e-310	0	TRUE	0.25	208	-0.845617	0.0968643	0.248075	31569	-0.584168	0.00860807
ENSG00000116874.11	1:119012523:rs2645303:G_T	G/T	T	-5.95324	2.62891e-09	-67.7122	3.2717e-310	0	TRUE	0.447115	208	-0.542643	0.0911509	0.42919	31086	-0.512182	0.0075641
ENSG00000115523.16	2:85695737:rs2070966:G_T	G/T	T	-8.95239	3.47854e-19	-67.3459	3.2717e-310	0	TRUE	0.377404	208	-0.769329	0.0859355	0.397177	31567	-0.512201	0.00760553
ENSG00000144115.16	2:88147373:rs10865489:G_T	T/G	G	-9.97526	1.95581e-23	-67.1164	3.2717e-310	0	TRUE	0.266827	208	-0.90942	0.0911675	0.265023	31470	-0.56694	0.00844711
ENSG00000169738.8	17:82034979:rs9903249:G_A	G/A	A	5.0727	3.92217e-07	66.7744	3.2717e-310	0	TRUE	0.130435	207	0.698148	0.137629	0.134208	21635	0.857493	0.0128416
ENSG00000153406.13	16:4487669:rs4786503:T_C	C/T	T	5.90058	3.62233e-09	66.6678	3.2717e-310	0	TRUE	0.269231	208	0.603653	0.102304	0.290878	30153	0.558036	0.0083704
ENSG00000130414.12	2:240027895:rs10166776:G_A	G/A	A	-5.6483	1.62047e-08	-66.6259	3.2717e-310	0	TRUE	0.346154	208	-0.542016	0.0959609	0.342333	30927	-0.527968	0.00792437
ENSG00000163576.18	3:19946945:rs11128927:G_C	C/G	G	-11.7899	4.40209e-32	-66.209	3.2717e-310	0	TRUE	0.632212	208	-0.928108	0.0787208	0.615847	25016	-0.561361	0.00847863
ENSG00000125450.11	17:75223549:rs4789151:G_A	G/A	A	-6.94884	3.68295e-12	-66.1371	3.2717e-310	0	TRUE	0.774038	208	-0.733898	0.105614	0.77594	26484	-0.638483	0.00965393
ENSG00000188000.5	19:9140308:rs59149515:A_C	A/C	C	6.42967	1.27879e-10	65.9095	3.2717e-310	0	TRUE	0.057692	208	1.23488	0.192059	0.0658147	22594	1.14518	0.017375
ENSG00000167720.13	17:2304032:rs3744270:G_A	G/A	A	-6.52665	6.72591e-11	-65.8685	3.2717e-310	0	TRUE	0.342233	206	-0.616922	0.0945235	0.311638	26404	-0.573533	0.00870724
ENSG00000101751.10	18:54299403:rs34162186:C_G	G/C	C	6.70016	2.08194e-11	65.5956	3.2717e-310	0	TRUE	0.579327	208	0.603487	0.0900706	0.589087	31566	0.497779	0.00758861
ENSG00000130653.16	9:137546725:rs2254149:A_G	A/G	G	8.48623	2.13449e-17	65.3681	3.2717e-310	0	TRUE	0.528846	208	0.718393	0.084654	0.462692	24871	0.543024	0.00830717
ENSG00000135698.10	16:82149798:rs2288050:T_C	C/T	T	6.92972	4.21666e-12	65.0553	3.2717e-310	0	TRUE	0.372596	208	0.633389	0.0914017	0.342358	31345	0.513981	0.00790068
ENSG00000164344.16	4:186197204:rs62350518:C_T	T/C	C	-5.39133	6.99371e-08	-64.7519	3.2717e-310	0	TRUE	0.846154	208	-0.686244	0.127286	0.840236	31564	-0.660872	0.0102062
ENSG00000140386.13	15:76364462:rs117129193:A_G	A/G	G	-6.28621	3.25304e-10	-63.9982	3.2717e-310	0	TRUE	0.502404	208	-0.565076	0.0898914	0.510577	30846	-0.484292	0.00756728
ENSG00000214435.8	10:102861311:rs12241517:A_G	G/A	A	6.81125	9.67544e-12	63.8077	3.2717e-310	0	TRUE	0.647343	207	0.633244	0.0929703	0.645157	29823	0.512204	0.00802731
ENSG00000089177.18	20:16554911:rs4814508:T_C	C/T	T	-5.11463	3.14351e-07	-63.1965	3.2717e-310	0	TRUE	0.478365	208	-0.47313	0.0925052	0.499641	31355	-0.475358	0.0075219
ENSG00000152749.8	13:94560673:rs9301977:G_A	A/G	G	-5.67751	1.36669e-08	-62.6651	3.2717e-310	0	TRUE	0.360577	208	-0.539427	0.0950111	0.410162	26609	-0.515539	0.00822689
ENSG00000134014.17	8:28116369:rs11781887:T_C	T/C	C	5.56767	2.58169e-08	62.5186	3.2717e-310	0	TRUE	0.413462	208	0.517124	0.0928798	0.434756	31184	0.476043	0.00761442
ENSG00000196209.13	20:1480295:rs1884387:G_A	G/A	A	-6.04049	1.53642e-09	-62.0953	3.2717e-310	0	TRUE	0.134615	208	-0.800346	0.132497	0.144106	31253	-0.667245	0.0107455
ENSG00000157322.17	16:70075947:rs4985487:T_G	G/T	T	7.9528	1.82338e-15	61.549	3.2717e-310	0	TRUE	0.65534	206	0.721109	0.0906736	0.630598	5173	0.952566	0.0154765
ENSG00000131626.18	11:70392781:rs576588:T_G	G/T	T	5.24657	1.54956e-07	61.4754	3.2717e-310	0	TRUE	0.639423	208	0.50344	0.095956	0.655038	31562	0.486437	0.00791271
ENSG00000109854.13	11:20364060:rs10437608:G_A	G/A	A	8.32043	8.76439e-17	61.4261	3.2717e-310	0	TRUE	0.516827	208	0.70711	0.0849848	0.524735	31261	0.46468	0.00756486
ENSG00000139624.13	12:50184922:rs11169302:T_G	G/T	T	5.20645	1.92484e-07	61.4126	3.2717e-310	0	TRUE	0.622596	208	0.495322	0.0951362	0.624599	24274	0.535504	0.00871977
ENSG00000181444.13	7:149775223:rs855676:C_T	T/C	C	6.23315	4.57149e-10	60.6376	3.2717e-310	0	TRUE	0.860577	208	0.809864	0.129929	0.871961	31684	0.682409	0.0112539
ENSG00000135972.9	2:104992000:rs2163229:C_G	C/G	G	-5.7202	1.06396e-08	-60.2486	3.2717e-310	0	TRUE	0.230769	208	-0.618761	0.108171	0.214871	31342	-0.554642	0.00920589
ENSG00000165730.16	10:68653322:rs16925558:C_T	C/T	T	5.38084	7.41406e-08	60.2147	3.2717e-310	0	TRUE	0.128641	206	0.741405	0.137786	0.150521	31349	0.6367	0.0105738
ENSG00000197766.8	19:860852:rs1629038:G_C	C/G	G	5.43836	5.37739e-08	59.8472	3.2717e-310	0	TRUE	0.388889	207	0.512855	0.0943033	0.437757	14570	0.633128	0.0105791
ENSG00000145476.16	4:186191475:rs7663027:G_C	G/C	C	-6.32486	2.53465e-10	-59.6305	3.2717e-310	0	TRUE	0.365385	208	-0.589761	0.0932449	0.363394	30603	-0.474327	0.00795444
ENSG00000105499.14	19:48126987:rs35408335:T_C	T/C	C	4.7226	2.32851e-06	59.4675	3.2717e-310	0	TRUE	0.038647	207	1.14409	0.24226	0.0478838	31065	1.05871	0.0178032
ENSG00000144182.17	2:99149685:rs11684507:A_G	A/G	G	5.47954	4.26436e-08	59.4114	3.2717e-310	0	TRUE	0.686275	204	0.545851	0.0996162	0.626268	30687	0.469435	0.00790143
ENSG00000180817.12	10:70206759:rs12767368:G_A	G/A	A	4.70176	2.57925e-06	59.3699	3.2717e-310	0	TRUE	0.293689	206	0.48332	0.102796	0.327074	14263	0.67094	0.011301
ENSG00000105928.16	7:24733022:rs2521765:G_C	C/G	G	-6.54256	6.04759e-11	-59.2549	3.2717e-310	0	TRUE	0.528846	208	-0.585219	0.089448	0.52552	31564	-0.448029	0.00756104
ENSG00000164978.18	9:34267125:rs12005844:G_A	G/A	A	-6.7861	1.15206e-11	-59.2415	3.2717e-310	0	TRUE	0.191748	206	-0.767754	0.113136	0.196462	31561	-0.562985	0.00950322
ENSG00000166750.10	17:35244527:rs11080327:G_A	G/A	A	8.19759	2.45256e-16	59.1001	3.2717e-310	0	TRUE	0.478365	208	0.699493	0.0853291	0.483233	31555	0.446701	0.00755838
ENSG00000105607.13	19:12899706:rs8012:A_G	G/A	A	-5.99667	2.0141e-09	-59.0929	3.2717e-310	0	TRUE	0.451923	208	-0.545485	0.0909647	0.434107	30382	-0.458059	0.00775151
ENSG00000189269.12	22:23649233:rs6003823:C_T	T/C	C	7.6023	2.90923e-14	58.6591	3.2717e-310	0	TRUE	0.658654	208	0.695393	0.0914715	0.64785	26493	0.501924	0.00855662
ENSG00000007341.19	1:112538554:rs7512948:G_A	A/G	G	-6.01079	1.84623e-09	-58.5664	3.2717e-310	0	TRUE	0.516827	208	-0.544355	0.090563	0.46018	31569	-0.444137	0.00758348
ENSG00000120915.14	8:27544977:rs4149259:C_T	C/T	T	5.26417	1.40827e-07	58.153	3.2717e-310	0	TRUE	0.177885	208	0.633999	0.120437	0.158612	31684	0.601104	0.0103366
ENSG00000170509.12	4:87267362:rs13130929:G_A	G/A	A	6.84479	7.65875e-12	57.996	3.2717e-310	0	TRUE	0.241546	207	0.709727	0.103689	0.277951	30895	0.494574	0.00852772
ENSG00000145020.15	3:49340655:rs4955430:G_A	A/G	G	-7.0984	1.26205e-12	-57.7233	3.2717e-310	0	TRUE	0.254808	208	-0.716588	0.100951	0.260626	31567	-0.497724	0.00862259
ENSG00000131943.17	19:29683700:rs11084099:T_G	G/T	T	4.81792	1.45061e-06	-57.6581	3.2717e-310	0	FALSE	0.237981	208	0.52612	0.109201	0.253686	28135	-0.528276	0.00916221
ENSG00000128039.11	4:55350848:rs36110240:C_T	C/T	T	6.58476	4.55612e-11	57.6402	3.2717e-310	0	TRUE	0.182692	208	0.76002	0.115421	0.132449	30077	0.657913	0.0114141
ENSG00000237541.4	6:32644187:rs9273042:C_T	C/T	T	10.3145	6.06067e-25	57.6385	3.2717e-310	0	TRUE	0.235577	208	0.969317	0.0939763	0.25099	3410	1.14564	0.0198763
ENSG00000106392.10	7:7216859:rs4318980:G_A	G/A	A	8.52653	1.50799e-17	57.6197	3.2717e-310	0	TRUE	0.487981	208	0.71993	0.0844341	0.440374	31565	0.439417	0.00762616
ENSG00000237765.7	4:15596855:rs11726647:C_T	T/C	C	5.25576	1.47412e-07	57.5153	3.2717e-310	0	TRUE	0.730769	208	0.545832	0.103854	0.757657	26181	0.552697	0.00960956
ENSG00000214113.10	6:5260461:rs111557465:C_T	C/T	T	5.79028	7.02679e-09	57.3756	3.2717e-310	0	TRUE	0.100962	208	0.874447	0.15102	0.0927472	25149	0.829326	0.0144543
ENSG00000130312.6	19:17301853:rs12976380:G_A	G/A	A	6.57856	4.75035e-11	57.1448	3.2717e-310	0	TRUE	0.418269	208	0.594908	0.0904314	0.40166	23694	0.501998	0.00878467
ENSG00000166275.16	10:102852578:rs11191419:T_A	A/T	T	6.40407	1.51288e-10	56.915	3.2717e-310	0	TRUE	0.649038	208	0.601265	0.0938879	0.647907	30688	0.457459	0.00803758
ENSG00000197226.12	5:179874260:rs272441:A_G	G/A	A	-7.13241	9.8623e-13	-56.8108	3.2717e-310	0	TRUE	0.09375	208	-1.0754	0.150776	0.089022	30535	-0.767708	0.0135134
ENSG00000180104.16	5:477604:rs13356700:A_G	A/G	G	-7.03745	1.9579e-12	-56.5517	3.2717e-310	0	TRUE	0.536058	208	-0.621802	0.0883562	0.478714	25983	-0.468602	0.00828625
ENSG00000197417.8	17:3611981:rs62069929:T_C	T/C	C	8.68357	3.8354e-18	56.2352	3.2717e-310	0	TRUE	0.252404	208	0.83965	0.0966941	0.227506	21992	0.598057	0.0106349
ENSG00000214530.9	11:72786417:rs481206:C_T	C/T	T	5.93891	2.86927e-09	55.9709	3.2717e-310	0	TRUE	0.358173	208	0.561554	0.0945551	0.318664	14263	0.64399	0.0115058
ENSG00000204084.13	1:37891198:rs34349547:G_C	C/G	G	-5.35651	8.48451e-08	-55.797	3.2717e-310	0	TRUE	0.698068	207	-0.537392	0.100325	0.720409	31240	-0.474308	0.0085006
ENSG00000152348.16	5:82012724:rs76989448:C_T	C/T	T	-7.07745	1.46828e-12	-55.668	3.2717e-310	0	TRUE	0.105769	208	-1.01291	0.143118	0.0846866	30662	-0.769469	0.0138225
ENSG00000128928.10	15:40361837:rs7165012:A_G	A/G	G	4.52347	6.08352e-06	55.6235	3.2717e-310	0	TRUE	0.57971	207	0.429657	0.0949841	0.557427	30803	0.430107	0.00773247
ENSG00000185324.22	16:89641859:rs77651727:C_T	C/T	T	-4.71579	2.40779e-06	-55.5548	3.2717e-310	0	TRUE	0.069712	208	-0.862954	0.182993	0.0755718	21661	-0.944769	0.0170061
ENSG00000133313.15	18:74497823:rs8083001:T_C	T/C	C	5.53822	3.05564e-08	-55.4722	3.2717e-310	0	FALSE	0.257212	208	0.579931	0.104714	0.254558	31674	-0.483031	0.00870763
ENSG00000250565.7	2:46541996:rs3754553:T_C	C/T	T	6.38772	1.6838e-10	55.4678	3.2717e-310	0	TRUE	0.524038	208	0.573371	0.0897614	0.515023	31568	0.421632	0.00760139
ENSG00000100024.15	22:24471914:rs3966269:G_C	C/G	G	5.76905	7.97192e-09	55.3672	3.2717e-310	0	TRUE	0.398551	207	0.537511	0.0931715	0.436684	31569	0.424154	0.00766074
ENSG00000126870.16	7:158893646:rs59915797:C_T	C/T	T	-4.78294	1.72754e-06	-55.2846	3.2717e-310	0	TRUE	0.222222	207	-0.536551	0.11218	0.24279	31567	-0.489983	0.00886291
ENSG00000134184.13	1:109703431:rs115929572:G_A	G/A	A	4.99185	5.98039e-07	55.2609	3.2717e-310	0	TRUE	0.072115	208	0.894097	0.179111	0.0724966	21880	0.954317	0.0172693
ENSG00000160963.14	7:101366390:rs6945102:T_C	T/C	C	6.41804	1.38036e-10	-55.2594	3.2717e-310	0	FALSE	0.495098	204	0.579677	0.0903199	0.501793	20085	-0.513754	0.00929714
ENSG00000111666.11	12:101786450:rs6539012:C_T	C/T	T	-5.55578	2.76374e-08	-55.1857	3.2717e-310	0	TRUE	0.581731	208	-0.515304	0.0927509	0.56481	31462	-0.423706	0.00767782
ENSG00000149231.14	11:96388691:rs11021568:C_T	C/T	T	7.37512	1.64194e-13	55.1654	3.2717e-310	0	TRUE	0.134615	208	0.943251	0.127896	0.137295	31569	0.609226	0.0110436
ENSG00000196151.10	2:159257489:rs6746645:C_T	T/C	C	5.87503	4.22766e-09	55.1089	3.2717e-310	0	TRUE	0.735577	208	0.604869	0.102956	0.698105	26486	0.494013	0.0089643
ENSG00000157823.17	15:89875181:rs986505:T_A	A/T	T	7.14713	8.86103e-13	55.0534	3.2717e-310	0	TRUE	0.233173	208	0.742524	0.103891	0.273369	26488	0.508379	0.00923429
ENSG00000160284.15	21:46229888:rs915804:G_C	C/G	G	4.90642	9.2752e-07	55.0124	3.2717e-310	0	TRUE	0.451923	208	0.457599	0.0932652	0.478689	25476	0.461243	0.00838435
ENSG00000128891.15	15:40552023:rs12913296:G_A	A/G	G	10.9739	5.10208e-28	54.9054	3.2717e-310	0	TRUE	0.560386	207	0.863992	0.0787315	0.574079	26278	0.458744	0.00835518
ENSG00000164615.5	5:134800643:rs2108665:C_T	C/T	T	7.6332	2.28994e-14	54.8301	3.2717e-310	0	TRUE	0.105769	208	1.07555	0.140904	0.112819	26569	0.712594	0.0129964
ENSG00000083097.14	6:83183749:rs643160:G_A	A/G	G	5.51663	3.45563e-08	54.6999	3.2717e-310	0	TRUE	0.71256	207	0.559376	0.101398	0.76493	31565	0.490675	0.0089703
ENSG00000113318.11	5:80699297:rs836815:A_G	G/A	A	5.64781	1.62504e-08	54.6823	3.2717e-310	0	TRUE	0.285024	207	0.572364	0.101343	0.3233	14263	0.629356	0.0115093
ENSG00000136144.12	13:49601944:rs4409984:C_T	T/C	C	-4.95305	7.30583e-07	-54.3459	3.2717e-310	0	TRUE	0.352657	207	-0.481735	0.0972602	0.419369	31566	-0.419152	0.00771267
ENSG00000197020.11	19:21725251:rs7252798:C_T	T/C	C	-11.3888	4.75411e-30	-54.0301	3.2717e-310	0	TRUE	0.536408	206	-0.881392	0.077391	0.563442	14261	-0.587706	0.0108774
ENSG00000188312.14	9:92204204:rs10081693:T_G	T/G	G	9.27536	1.77014e-20	53.9358	3.2717e-310	0	TRUE	0.137019	208	1.11231	0.119921	0.157963	14256	0.798171	0.0147985
ENSG00000125877.13	20:3204667:rs11699145:G_A	A/G	G	6.46043	1.04405e-10	53.7698	3.2717e-310	0	TRUE	0.850962	208	0.811711	0.125643	0.889507	31270	0.656169	0.0122033
ENSG00000177409.12	7:93233816:rs6976346:T_C	T/C	C	-5.6449	1.6528e-08	-53.7074	3.2717e-310	0	TRUE	0.081731	208	-0.940761	0.166657	0.0735289	31354	-0.786352	0.0146414
ENSG00000162461.8	1:15737649:rs1108185:A_G	A/G	G	-5.92378	3.14623e-09	-53.7006	3.2717e-310	0	TRUE	0.199519	208	-0.672251	0.113484	0.223803	31567	-0.490846	0.00914043
ENSG00000133466.14	22:37211417:rs4821600:G_C	C/G	G	5.54599	2.92296e-08	53.6884	3.2717e-310	0	TRUE	0.524038	208	0.50818	0.0916302	0.497263	31561	0.409118	0.00762023
ENSG00000136243.17	7:23190155:rs1618339:T_C	T/C	C	-6.12465	9.08837e-10	-53.6538	3.2717e-310	0	TRUE	0.362981	208	-0.574794	0.0938493	0.398851	30966	-0.421157	0.00784952
ENSG00000130348.11	6:106659315:rs3101499:A_C	C/A	A	7.89309	2.94788e-15	53.6042	3.2717e-310	0	TRUE	0.577295	207	0.688487	0.0872265	0.592613	31567	0.415681	0.00775464
ENSG00000111364.16	12:123578195:rs7960812:C_T	C/T	T	-7.52944	5.09581e-14	-53.532	3.2717e-310	0	TRUE	0.127451	204	-0.988819	0.131327	0.117673	31568	-0.633074	0.0118261
ENSG00000163412.13	3:71706864:rs1447901:A_G	G/A	A	-5.31871	1.04504e-07	-53.4773	3.2717e-310	0	TRUE	0.418269	208	-0.495999	0.0932555	0.337045	31353	-0.432488	0.00808732
ENSG00000168411.14	16:74474804:rs3815826:T_C	C/T	T	-5.46882	4.53054e-08	-53.3921	3.2717e-310	0	TRUE	0.826923	208	-0.662707	0.121179	0.791743	31684	-0.500314	0.00937056
ENSG00000197958.13	9:127428531:rs7033779:T_A	A/T	T	-6.22884	4.69894e-10	-53.2951	3.2717e-310	0	TRUE	0.396635	208	-0.573107	0.0920086	0.394931	6419	-0.801159	0.0150325
ENSG00000101019.22	20:35302258:rs6060355:G_A	A/G	G	4.91096	9.06335e-07	52.9064	3.2717e-310	0	TRUE	0.627404	208	0.471416	0.0959927	0.604232	26489	0.447019	0.00844923
ENSG00000198130.16	2:190334804:rs291431:G_A	A/G	G	-7.83092	4.84329e-15	-52.8014	3.2717e-310	0	TRUE	0.411058	208	-0.685761	0.087571	0.389129	31678	-0.41249	0.00781211
ENSG00000120647.10	12:448228:rs11613357:G_A	G/A	A	-6.52994	6.57942e-11	-52.7714	3.2717e-310	0	TRUE	0.209135	208	-0.717141	0.109823	0.180037	31014	-0.528269	0.0100105
ENSG00000111581.10	12:68694873:rs2546508:T_G	G/T	T	5.54657	2.9133e-08	52.628	3.2717e-310	0	TRUE	0.706731	208	0.557525	0.100517	0.662288	31565	0.424657	0.00806903
ENSG00000030110.13	6:33573730:rs511515:A_G	G/A	A	4.77859	1.76528e-06	52.5068	3.2717e-310	0	TRUE	0.254808	208	0.51038	0.106805	0.275479	13840	0.645085	0.0122857
ENSG00000100106.22	22:37804117:rs11703407:C_T	C/T	T	-6.33878	2.31586e-10	-52.28	3.2717e-310	0	TRUE	0.286058	208	-0.629577	0.0993214	0.298132	31684	-0.435613	0.0083323
ENSG00000146707.14	7:76379656:rs6975108:C_T	C/T	T	-8.94882	3.59297e-19	-52.1705	3.2717e-310	0	TRUE	0.277778	207	-0.833804	0.0931747	0.252292	28379	-0.481623	0.0092317
ENSG00000161981.10	16:38245:rs73493038:C_T	T/C	C	5.51387	3.51019e-08	52.0613	3.2717e-310	0	TRUE	0.793269	208	0.623553	0.113088	0.838288	21260	0.645795	0.0124045
ENSG00000103932.12	15:41525169:rs2274858:A_G	G/A	A	5.13913	2.76014e-07	52.0239	3.2717e-310	0	TRUE	0.5	208	0.474696	0.092369	0.480619	31673	0.397095	0.00763294
ENSG00000183793.14	16:15036083:rs3198697:C_T	T/C	C	-5.93255	2.98271e-09	-51.8701	3.2717e-310	0	TRUE	0.603365	208	-0.549874	0.0926877	0.61607	5502	-0.833207	0.0160633
ENSG00000226124.7	2:199760858:rs2346586:T_C	C/T	T	6.95158	3.61207e-12	51.6959	3.2717e-310	0	TRUE	0.367788	208	0.636713	0.0915925	0.326675	5502	0.862067	0.0166757
ENSG00000171806.12	1:169928954:rs2145046:G_C	C/G	G	-5.53838	3.05275e-08	-51.6213	3.2717e-310	0	TRUE	0.092233	206	-0.879757	0.158847	0.0955777	24842	-0.748566	0.0145011
ENSG00000168071.22	11:64245438:rs60031276:A_G	G/A	A	4.71481	2.41935e-06	51.6097	3.2717e-310	0	TRUE	0.617788	208	0.452165	0.0959031	0.64062	30971	0.414712	0.00803554
ENSG00000135587.9	6:109449796:rs752262:G_C	C/G	G	-5.22767	1.7166e-07	-51.4858	3.2717e-310	0	TRUE	0.649038	208	-0.504883	0.096579	0.665364	31683	-0.416385	0.00808738
ENSG00000108592.17	17:63724689:rs4968595:T_C	T/C	C	7.54668	4.46482e-14	51.1974	3.2717e-310	0	TRUE	0.596618	207	0.669533	0.0887188	0.637416	31564	0.407285	0.00795518
ENSG00000137944.18	1:88952720:rs1409152:C_T	C/T	T	-9.23235	2.64763e-20	-51.1003	3.2717e-310	0	TRUE	0.504831	207	-0.763801	0.082731	0.477975	26493	-0.424016	0.00829772
ENSG00000065268.10	19:988906:rs3815158:C_T	C/T	T	-6.32593	2.51713e-10	-50.9984	3.2717e-310	0	TRUE	0.519324	207	-0.56964	0.0900484	0.54062	23871	-0.444752	0.00872089
ENSG00000149292.16	11:113289477:rs3897583:C_T	C/T	T	-7.81094	5.67648e-15	-50.9265	3.2717e-310	0	TRUE	0.65625	208	-0.709002	0.0907704	0.679037	31470	-0.417936	0.00820665
ENSG00000065665.21	10:12172261:rs10906094:C_G	G/C	C	-5.94977	2.68525e-09	-50.7269	3.2717e-310	0	TRUE	0.52439	205	-0.543332	0.0913199	0.510619	31678	-0.387716	0.0076432
ENSG00000114054.14	3:136310145:rs480330:C_T	C/T	T	4.53928	5.64471e-06	50.2562	3.2717e-310	0	TRUE	0.391827	208	0.434879	0.0958035	0.369872	31230	0.400646	0.00797208
ENSG00000153208.17	2:112024781:rs72825668:T_G	T/G	G	5.21793	1.80937e-07	50.1904	3.2717e-310	0	TRUE	0.033816	207	1.33375	0.255609	0.0397623	28929	1.0242	0.0204062
ENSG00000188171.16	19:20637666:rs10418857:A_G	A/G	G	5.00435	5.6052e-07	49.8649	3.2717e-310	0	TRUE	0.219512	205	0.563657	0.112634	0.230772	20997	0.546109	0.0109518
ENSG00000203666.12	1:244970360:rs61844237:G_C	C/G	G	11.5837	4.98407e-31	49.4505	3.2717e-310	0	TRUE	0.485577	208	0.885961	0.0764834	0.491382	28165	0.399775	0.00808435
ENSG00000242612.7	16:401306:rs1698237:T_C	C/T	T	-5.77644	7.62994e-09	-49.3858	3.2717e-310	0	TRUE	0.46875	208	-0.526848	0.0912065	0.520254	22232	-0.445021	0.00901112
ENSG00000127399.15	7:150323400:rs3735174:T_C	T/C	C	7.5868	3.27906e-14	49.3501	3.2717e-310	0	TRUE	0.247596	208	0.76272	0.100533	0.268132	31478	0.427756	0.00866779
ENSG00000103111.15	16:77213180:rs2278046:C_T	T/C	C	-5.46763	4.56091e-08	49.2791	3.2717e-310	0	FALSE	0.701923	208	-0.548003	0.100227	0.68771	31568	0.407802	0.00827535
ENSG00000036565.15	8:20168994:rs67671257:A_G	A/G	G	5.64053	1.69527e-08	49.1547	3.2717e-310	0	TRUE	0.403846	208	0.524903	0.0930592	0.365231	31521	0.391851	0.00797178
ENSG00000136235.16	7:23282797:rs4282457:A_G	A/G	G	-8.40973	4.10945e-17	-48.9437	3.2717e-310	0	TRUE	0.366505	206	-0.741878	0.0882166	0.401586	31176	-0.385307	0.00787244
ENSG00000132436.11	7:50501142:rs3779082:C_A	C/A	A	6.47904	9.23103e-11	48.7913	3.2717e-310	0	TRUE	0.545673	208	0.581961	0.0898222	0.562885	31568	0.377493	0.00773689
ENSG00000139197.10	12:7207547:rs3825405:C_A	A/C	C	-8.50913	1.75246e-17	-48.6861	3.2717e-310	0	TRUE	0.5	208	-0.718633	0.0844543	0.50702	14263	-0.533916	0.0109665
ENSG00000180953.11	15:79914616:rs8024713:C_G	C/G	G	-6.83669	8.10429e-12	-48.6238	3.2717e-310	0	TRUE	0.358173	208	-0.631723	0.0924019	0.394259	9188	-0.654585	0.0134622
ENSG00000184983.11	22:42273098:rs117529804:C_T	C/T	T	5.6397	1.70345e-08	48.5387	3.2717e-310	0	TRUE	0.048077	208	1.20376	0.213445	0.0405886	25966	1.03349	0.0212921
ENSG00000075975.16	3:12683274:rs112358666:C_T	T/C	C	-4.97707	6.45543e-07	-48.5374	3.2717e-310	0	TRUE	0.895122	205	-0.757753	0.152249	0.925139	31270	-0.711203	0.0146527
ENSG00000228716.7	5:80659260:rs1643652:G_A	G/A	A	-8.79732	1.40125e-18	-48.5078	3.2717e-310	0	TRUE	0.280488	205	-0.82401	0.093666	0.252359	6421	-0.843027	0.0173792
ENSG00000188707.6	7:150331869:rs3735172:A_G	A/G	G	-5.62412	1.86456e-08	-48.5	3.2717e-310	0	TRUE	0.25	208	-0.593291	0.10549	0.266977	26609	-0.455535	0.00939248
ENSG00000166582.10	17:16340194:rs3112518:G_A	G/A	A	9.09185	9.73696e-20	48.4003	3.2717e-310	0	TRUE	0.439614	207	0.761048	0.0837067	0.485319	26186	0.405425	0.00837649
ENSG00000163320.11	3:88054626:rs72921637:G_A	G/A	A	4.7333	2.20899e-06	48.2908	3.2717e-310	0	TRUE	0.128019	207	0.66139	0.139731	0.120937	31684	0.567831	0.0117586
ENSG00000137513.10	11:78565628:rs7940720:C_T	C/T	T	5.82245	5.79919e-09	47.7833	3.2717e-310	0	TRUE	0.814904	208	0.681585	0.117062	0.783727	31567	0.446064	0.00933514
ENSG00000182013.18	19:46467482:rs11083832:C_T	T/C	C	7.35876	1.85631e-13	47.4923	3.2717e-310	0	TRUE	0.257212	208	0.735251	0.0999151	0.270513	26070	0.449176	0.00945787
ENSG00000122515.15	7:44774573:rs13231886:G_A	G/A	A	-5.93791	2.88676e-09	47.4214	3.2717e-310	0	FALSE	0.387019	208	-0.552707	0.093081	0.407362	31684	0.37048	0.0078125
ENSG00000144895.12	3:150549316:rs6787881:G_T	G/T	T	-5.02834	4.94757e-07	46.8566	3.2717e-310	0	FALSE	0.847826	207	-0.649495	0.129167	0.87778	31560	0.550578	0.0117503
ENSG00000164346.10	5:74729044:rs6894177:A_G	A/G	G	11.0978	1.2862e-28	46.6396	3.2717e-310	0	TRUE	0.150485	206	1.20972	0.109006	0.112761	9188	0.978111	0.0209717
ENSG00000133028.12	17:10733813:rs10521170:G_A	G/A	A	5.08279	3.71929e-07	-46.4585	3.2717e-310	0	FALSE	0.471154	208	0.470854	0.092637	0.435651	31346	-0.361956	0.00779096
ENSG00000118514.14	6:134993044:rs7741626:C_T	T/C	C	10.2614	1.05121e-24	46.3725	3.2717e-310	0	TRUE	0.509662	207	0.821335	0.0800409	0.488374	30779	0.361494	0.00779544
ENSG00000104979.9	19:13775403:rs4926168:T_C	T/C	C	-6.14072	8.21458e-10	-46.2558	3.2717e-310	0	TRUE	0.281553	206	-0.618432	0.10071	0.263365	27278	-0.432954	0.00936
ENSG00000182919.14	11:93765386:rs630811:G_A	A/G	G	8.96109	3.21481e-19	46.2445	3.2717e-310	0	TRUE	0.362981	208	0.776077	0.0866051	0.372023	31354	0.36967	0.00799382
ENSG00000167264.18	16:67526710:rs7196853:T_C	T/C	C	4.3949	1.10822e-05	46.1734	3.2717e-310	0	TRUE	0.127404	208	0.61819	0.140661	0.104147	23398	0.668976	0.0144883
ENSG00000170425.3	17:15987696:rs4792708:T_C	C/T	T	6.27109	3.58541e-10	46.1066	3.2717e-310	0	TRUE	0.410194	206	0.575581	0.0917833	0.426767	26484	0.389699	0.00845214
ENSG00000166140.17	15:40773528:rs2289218:T_A	T/A	A	-4.92077	8.62044e-07	-45.9534	3.2717e-310	0	TRUE	0.451923	208	-0.458797	0.0932369	0.485485	31565	-0.354283	0.00770962
ENSG00000213221.5	9:136362043:rs3812553:G_T	G/T	T	6.33452	2.38088e-10	45.9137	3.2717e-310	0	TRUE	0.043269	208	1.39759	0.22063	0.0400478	23701	1.03069	0.0224484
ENSG00000175643.10	16:11332474:rs12597893:A_G	A/G	G	8.43321	3.363e-17	45.7349	3.2717e-310	0	TRUE	0.418269	208	0.723593	0.0858028	0.475483	25573	0.389334	0.00851285
ENSG00000089335.21	19:34661110:rs12982639:G_A	G/A	A	-4.87083	1.11129e-06	-45.6669	3.2717e-310	0	TRUE	0.106796	206	-0.735752	0.151053	0.111185	31353	-0.56174	0.0123008
ENSG00000103852.13	15:99289326:rs1567418:A_G	A/G	G	-7.35123	1.96385e-13	-45.5064	3.2717e-310	0	TRUE	0.487981	208	-0.642416	0.0873889	0.454166	31562	-0.352402	0.00774401
ENSG00000156253.7	21:29014615:rs9980192:A_G	G/A	A	9.45292	3.29494e-21	45.443	3.2717e-310	0	TRUE	0.251208	207	0.895253	0.0947064	0.254076	31569	0.40247	0.00885658
ENSG00000243708.10	15:41635132:rs28526689:G_A	A/G	G	-4.68086	2.85671e-06	-45.3034	3.2717e-310	0	TRUE	0.668269	208	-0.463621	0.099046	0.64132	31554	-0.364346	0.00804235
ENSG00000197558.12	7:149833805:rs6960187:G_A	G/A	A	4.92456	8.45488e-07	44.9902	3.2717e-310	0	TRUE	0.233173	208	0.540363	0.109728	0.224247	21121	0.501358	0.0111437
ENSG00000156795.8	8:123426642:rs28485832:G_C	G/C	C	5.79063	7.0123e-09	44.8768	3.2717e-310	0	TRUE	0.314904	208	0.56723	0.0979565	0.325105	31568	0.369679	0.00823763
ENSG00000151348.14	11:44056697:rs7928485:T_C	T/C	C	4.81341	1.4838e-06	44.8491	3.2717e-310	0	TRUE	0.180288	208	0.582316	0.120978	0.165549	30732	0.471533	0.0105138
ENSG00000184898.7	2:151383985:rs34130563:A_G	A/G	G	-4.94568	7.58778e-07	-44.798	3.2717e-310	0	TRUE	0.423077	208	-0.464268	0.0938734	0.391809	24589	-0.397905	0.00888221
ENSG00000067836.12	16:4797523:rs1982515:T_C	C/T	T	7.7373	1.01549e-14	-44.693	3.2717e-310	0	FALSE	0.524038	208	0.669342	0.0865085	0.54443	31352	-0.347481	0.00777485
ENSG00000167325.15	11:4096500:rs10835611:G_C	C/G	G	-6.4352	1.23311e-10	-44.6775	3.2717e-310	0	TRUE	0.65625	208	-0.606642	0.0942693	0.647984	31561	-0.361092	0.0080822
ENSG00000134077.16	3:9365020:rs11547584:G_A	G/A	A	-6.73867	1.59843e-11	-44.3755	3.2717e-310	0	TRUE	0.213942	208	-0.729915	0.108317	0.174832	31569	-0.451104	0.0101656
ENSG00000168765.17	1:109636928:rs17024628:G_A	G/A	A	5.88064	4.08672e-09	44.3741	3.2717e-310	0	TRUE	0.158654	208	0.730748	0.124263	0.165585	26277	0.502267	0.0113189
ENSG00000006744.19	17:12993236:rs9908102:C_T	C/T	T	5.40587	6.44936e-08	44.3155	3.2717e-310	0	TRUE	0.622596	208	0.511995	0.0947109	0.619167	31240	0.35414	0.00799134
ENSG00000055950.16	10:100976078:rs735137:C_G	C/G	G	5.37814	7.52583e-08	-44.2988	3.2717e-310	0	FALSE	0.209135	208	0.607502	0.112958	0.203314	31352	-0.426416	0.00962591
ENSG00000107959.16	10:3151220:rs76088740:C_T	C/T	T	-7.42053	1.16649e-13	-44.1516	3.2717e-310	0	TRUE	0.074519	208	-1.23189	0.166011	0.044083	31355	-0.833365	0.0188751
ENSG00000133103.17	13:39657157:rs9548870:A_G	G/A	A	-4.94603	7.57416e-07	43.8733	3.2717e-310	0	FALSE	0.592683	205	-0.469903	0.095006	0.625359	31559	0.350264	0.00798353
ENSG00000155542.12	5:56909530:rs185220:A_G	G/A	A	-9.66515	4.23991e-22	-43.6876	3.2717e-310	0	TRUE	0.15625	208	-1.08416	0.112172	0.162664	8184	-0.833194	0.0190716
ENSG00000184517.12	16:75128400:rs1895505:T_C	T/C	C	-4.81286	1.48785e-06	-43.5377	3.2717e-310	0	TRUE	0.357488	207	-0.468057	0.0972513	0.336909	31012	-0.359054	0.00824697
ENSG00000198874.13	7:67152439:rs35470341:G_T	G/T	T	8.67133	4.2711e-18	43.4826	3.2717e-310	0	TRUE	0.209135	208	0.895913	0.103319	0.224751	25377	0.446072	0.0102586
ENSG00000120370.12	1:170414161:rs72707650:T_A	T/A	A	-5.54549	2.93132e-08	-43.4367	3.2717e-310	0	TRUE	0.123786	206	-0.773814	0.139539	0.141237	31441	-0.48309	0.0111217
ENSG00000075234.17	22:46283760:rs7284287:G_T	G/T	T	5.91106	3.39914e-09	43.3754	3.2717e-310	0	TRUE	0.045894	207	1.28416	0.217247	0.0284695	29412	1.04252	0.0240348
ENSG00000105483.18	19:48229673:rs116950953:C_T	C/T	T	-5.29913	1.16356e-07	-43.1882	3.2717e-310	0	TRUE	0.045673	208	-1.1681	0.220433	0.0458418	30329	-0.813804	0.0188432
ENSG00000161692.18	17:44755497:rs139453940:A_T	A/T	T	-9.94612	2.62199e-23	-43.0421	3.2717e-310	0	TRUE	0.154589	207	-1.11226	0.111829	0.153412	31569	-0.461954	0.0107326
ENSG00000144559.10	3:11793687:rs4684812:A_G	G/A	A	6.70099	2.07012e-11	42.9744	3.2717e-310	0	TRUE	0.526442	208	0.59674	0.0890525	0.511031	8267	0.604468	0.0140658
ENSG00000117748.10	1:27914572:rs17185052:G_A	G/A	A	9.10022	9.01489e-20	42.8796	3.2717e-310	0	TRUE	0.069712	208	1.48172	0.162823	0.0428244	28015	0.866754	0.0202137
ENSG00000167280.16	17:79084221:rs12939800:A_G	A/G	G	-5.54664	2.91218e-08	-42.7636	3.2717e-310	0	TRUE	0.067633	207	-1.0129	0.182616	0.0503423	26771	-0.817764	0.0191229
ENSG00000043514.17	1:39905631:rs77120407:C_T	C/T	T	-4.76443	1.89391e-06	-42.7263	3.2717e-310	0	TRUE	0.125	208	-0.670676	0.140767	0.135971	31566	-0.482364	0.0112896
ENSG00000164880.16	7:1461472:rs4725103:A_G	G/A	A	7.02523	2.13717e-12	42.6318	3.2717e-310	0	TRUE	0.512019	208	0.619492	0.088181	0.503758	23354	0.38002	0.00891401
ENSG00000087076.9	19:48835841:rs8110220:T_C	T/C	C	-5.76062	8.38065e-09	-42.6177	3.2717e-310	0	TRUE	0.230769	208	-0.622533	0.108067	0.231153	31300	-0.392812	0.0092171
ENSG00000183060.15	15:99733412:rs11631604:T_C	T/C	C	-9.28691	1.58829e-20	-42.4933	3.2717e-310	0	TRUE	0.644928	207	-0.801357	0.0862888	0.666032	30603	-0.353895	0.00832826
ENSG00000126602.11	16:3688886:rs2072379:C_T	C/T	T	5.24087	1.59824e-07	42.4289	3.2717e-310	0	TRUE	0.685096	208	0.519946	0.09921	0.689541	14263	0.511621	0.0120583
ENSG00000165650.12	10:117277560:rs14240:T_C	C/T	T	-5.13009	2.89607e-07	-42.4146	3.2717e-310	0	TRUE	0.439904	208	-0.477416	0.093062	0.514865	31681	-0.327967	0.0077324
ENSG00000142089.16	11:323649:rs7944394:C_T	T/C	C	7.58537	3.31541e-14	42.4116	3.2717e-310	0	TRUE	0.540865	208	0.660517	0.0870777	0.563063	20171	0.407915	0.009618
ENSG00000055211.14	6:149617860:rs9406345:T_C	T/C	C	-6.01125	1.84102e-09	-42.3032	3.2717e-310	0	TRUE	0.338235	204	-0.579776	0.0964486	0.358473	22594	-0.39946	0.0094428
ENSG00000167711.13	17:1734897:rs8070192:G_A	A/G	G	-4.84196	1.28562e-06	-42.2592	3.2717e-310	0	TRUE	0.759615	208	-0.526663	0.10877	0.779808	18046	-0.512071	0.0121174
ENSG00000075399.14	16:89719713:rs34141697:A_T	T/A	A	-4.6639	3.10271e-06	-42.2216	3.2717e-310	0	TRUE	0.752404	208	-0.504089	0.108083	0.759659	22479	-0.448576	0.0106243
ENSG00000163945.17	4:1190181:rs6839063:T_A	T/A	A	-4.54601	5.46717e-06	-42.1945	3.2717e-310	0	TRUE	0.492718	206	-0.427069	0.0939437	0.543575	25243	-0.364382	0.00863576
ENSG00000125630.15	2:112544150:rs13412193:G_A	G/A	A	6.19759	5.73337e-10	42.1793	3.2717e-310	0	TRUE	0.087379	206	0.992658	0.160168	0.0815544	14262	0.860433	0.0203994
ENSG00000197013.10	19:21518702:rs7258901:A_G	A/G	G	5.70066	1.19346e-08	41.94	3.2717e-310	0	TRUE	0.227053	207	0.621757	0.109068	0.194715	9184	0.715931	0.0170704
ENSG00000160948.14	8:144380181:rs35847380:C_T	C/T	T	7.26778	3.65433e-13	41.9382	3.2717e-310	0	TRUE	0.094203	207	1.09145	0.150176	0.0773377	18988	0.770729	0.0183777
ENSG00000026103.22	10:88996308:rs6586166:C_T	T/C	C	-9.84702	7.06036e-23	41.9158	3.2717e-310	0	FALSE	0.451691	207	-0.802501	0.0814968	0.505066	30482	0.33016	0.00787675
ENSG00000161640.15	19:49953261:rs6509448:T_C	T/C	C	4.52689	5.98579e-06	41.6154	3.2717e-310	0	TRUE	0.367788	208	0.439156	0.0970105	0.379778	26609	0.360159	0.00865447
ENSG00000105185.12	19:32583708:rs34040260:A_C	A/C	C	6.10281	1.04217e-09	41.6011	3.2717e-310	0	TRUE	0.346154	208	0.57922	0.0949102	0.403901	29778	0.337737	0.00811846
ENSG00000141994.16	19:5785924:rs2446193:A_G	A/G	G	-5.2652	1.40038e-07	-41.346	3.2717e-310	0	TRUE	0.144231	208	-0.690227	0.131092	0.169141	14263	-0.617083	0.0149249
ENSG00000204149.12	10:49890696:rs3877001:C_T	C/T	T	-5.93356	2.96434e-09	-41.3092	3.2717e-310	0	TRUE	0.335749	207	-0.570865	0.0962095	0.261135	6421	-0.737632	0.0178564
ENSG00000140575.13	15:90399833:rs7168898:G_A	G/A	A	8.14609	3.75872e-16	41.2292	3.2717e-310	0	TRUE	0.198068	207	0.874162	0.107311	0.184629	31566	0.411968	0.00999214
ENSG00000182670.13	21:37093903:rs2835595:G_T	T/G	G	-5.36337	8.16834e-08	-41.0945	3.2717e-310	0	TRUE	0.478049	205	-0.496571	0.0925856	0.499585	31569	-0.318678	0.00775477
ENSG00000005801.18	11:3371127:rs2269734:T_G	G/T	T	-4.7849	1.71073e-06	-40.9978	3.2717e-310	0	TRUE	0.178744	207	-0.582422	0.121721	0.24298	31569	-0.370691	0.00904173
ENSG00000154889.17	18:11905954:rs8097892:C_T	C/T	T	-7.19358	6.31155e-13	-40.9086	3.2717e-310	0	TRUE	0.413462	208	-0.640897	0.089093	0.434209	24614	-0.359954	0.00879899
ENSG00000180185.11	16:1844478:rs12599341:T_C	T/C	C	7.16814	7.60259e-13	40.736	3.2717e-310	0	TRUE	0.154589	207	0.872241	0.121683	0.179758	31355	0.412854	0.0101349
ENSG00000196981.4	3:122397710:rs1986617:T_A	T/A	A	5.23559	1.64462e-07	40.5754	3.2717e-310	0	TRUE	0.329327	208	0.513414	0.0980623	0.29153	31354	0.347525	0.00856492
ENSG00000112031.16	6:152999825:rs2038333:T_C	T/C	C	-7.48547	7.12908e-14	-40.5286	3.2717e-310	0	TRUE	0.668269	208	-0.691842	0.0924246	0.687151	11494	-0.539277	0.0133061
ENSG00000182118.8	1:231051252:rs11122206:C_T	T/C	C	6.60878	3.87511e-11	40.376	3.2717e-310	0	TRUE	0.665865	208	0.624498	0.0944953	0.685065	31250	0.338973	0.0083954
ENSG00000102858.13	16:4686315:rs841225:C_T	C/T	T	10.1403	3.66096e-24	40.3547	3.2717e-310	0	TRUE	0.572115	208	0.821999	0.0810628	0.587321	31346	0.319188	0.00790955
ENSG00000141295.14	17:47860557:rs62066132:T_C	C/T	T	4.8293	1.37014e-06	40.3071	3.2717e-310	0	TRUE	0.815534	206	0.581389	0.120388	0.844226	14263	0.623533	0.0154696
ENSG00000143156.14	1:169336775:rs2090514:T_C	C/T	T	-5.53369	3.13564e-08	-40.2664	3.2717e-310	0	TRUE	0.605769	208	-0.518341	0.0936701	0.587577	26491	-0.344965	0.00856707
ENSG00000172954.13	2:30405067:rs34600627:G_A	A/G	G	-4.79706	1.61008e-06	-40.2315	3.2717e-310	0	TRUE	0.807692	208	-0.566268	0.118045	0.799147	31231	-0.391773	0.00973796
ENSG00000163931.16	3:53237660:rs111716390:T_C	T/C	C	4.99083	6.01212e-07	-40.2021	3.2717e-310	0	FALSE	0.211538	208	0.566214	0.113451	0.194154	14163	-0.572126	0.0142313
ENSG00000100373.10	22:45288498:rs2673092:C_A	A/C	C	4.69778	2.63007e-06	-40.1875	3.2717e-310	0	FALSE	0.230769	208	0.519794	0.110647	0.245965	11156	-0.583889	0.0145291
ENSG00000161618.10	19:49455154:rs7252519:A_T	T/A	A	5.93335	2.96814e-09	40.1855	3.2717e-310	0	TRUE	0.211165	206	0.661894	0.111555	0.251902	14259	0.519539	0.0129285
ENSG00000158604.15	7:44582687:rs217358:G_A	A/G	G	5.7232	1.04537e-08	40.1413	3.2717e-310	0	TRUE	0.540865	208	0.523385	0.0914498	0.567799	31469	0.31503	0.00784802
ENSG00000122417.15	1:86430858:rs3737672:G_A	A/G	G	6.13359	8.5919e-10	39.9428	3.2717e-310	0	TRUE	0.663462	208	0.585655	0.0954833	0.643579	31470	0.324305	0.00811924
ENSG00000196821.10	6:34832658:rs112563428:C_T	C/T	T	4.96191	6.98045e-07	39.8316	3.2717e-310	0	TRUE	0.115942	207	0.720086	0.145123	0.121381	31566	0.473673	0.0118919
ENSG00000139531.13	12:56083910:rs2271194:A_T	A/T	T	5.74765	9.04937e-09	39.7811	3.2717e-310	0	TRUE	0.603365	208	0.535117	0.093102	0.602373	31239	0.317257	0.00797508
ENSG00000114857.18	3:42648793:rs339729:C_A	C/A	A	-4.60911	4.04391e-06	-39.6814	3.2717e-310	0	TRUE	0.204327	208	-0.533855	0.115826	0.23086	31682	-0.365137	0.00920171
ENSG00000178927.18	17:82450543:rs9912066:A_C	A/C	C	-4.6688	3.02967e-06	-39.6269	3.2717e-310	0	TRUE	0.129808	208	-0.647976	0.138789	0.137519	30526	-0.454142	0.0114604
ENSG00000163041.11	1:226078328:rs4271181:A_G	G/A	A	6.65198	2.89184e-11	39.4849	3.2717e-310	0	TRUE	0.257212	208	0.677553	0.101857	0.25606	8269	0.645271	0.0163422
ENSG00000183426.17	16:15036083:rs3198697:C_T	T/C	C	8.01759	1.07838e-15	39.084	3.2717e-310	0	TRUE	0.603365	208	0.702318	0.0875972	0.61607	6421	0.637381	0.016308
ENSG00000147419.18	8:27765692:rs10102309:T_C	T/C	C	-6.26881	3.63815e-10	-39.0802	3.2717e-310	0	TRUE	0.563415	205	-0.571823	0.0912171	0.519448	31684	-0.303499	0.00776607
ENSG00000131697.18	1:5913715:rs11120772:G_A	G/A	A	5.1809	2.20817e-07	38.9902	3.2717e-310	0	TRUE	0.408654	208	0.4863	0.0938639	0.427913	31191	0.308094	0.00790183
ENSG00000138095.19	2:43937342:rs4507144:T_A	A/T	T	-7.2109	5.55819e-13	-38.8776	3.2717e-310	0	TRUE	0.603865	207	-0.647792	0.0898351	0.58647	31564	-0.306941	0.00789506
ENSG00000134809.9	11:57556955:rs2649652:A_G	G/A	A	5.0721	3.93446e-07	-38.7754	3.2717e-310	0	FALSE	0.224638	207	0.563322	0.111063	0.214054	31566	-0.367595	0.0094801
ENSG00000179698.14	8:144109615:rs34324679:C_A	C/A	A	6.11444	9.68953e-10	38.7418	3.2717e-310	0	TRUE	0.128019	207	0.827776	0.13538	0.0974349	10253	0.852073	0.0219936
ENSG00000127947.16	7:77933110:rs2471615:T_C	T/C	C	5.75098	8.87281e-09	38.6716	3.2717e-310	0	TRUE	0.701456	206	0.57472	0.0999343	0.717475	30687	0.33856	0.00875474
ENSG00000171130.18	7:149878636:rs6947011:C_T	T/C	C	-8.5759	9.83147e-18	38.5628	3.2717e-310	0	FALSE	0.362981	208	-0.751574	0.0876379	0.410354	30765	0.308674	0.00800444
ENSG00000132749.11	11:68696468:rs7951412:A_G	G/A	A	-6.40778	1.47658e-10	-38.5621	3.2717e-310	0	TRUE	0.367788	208	-0.595402	0.0929187	0.320437	31470	-0.321874	0.00834689
ENSG00000037757.14	19:13758437:rs6511887:G_A	A/G	G	10.221	1.59683e-24	38.5505	3.2717e-310	0	TRUE	0.5625	208	0.824185	0.0806364	0.543408	30294	0.30698	0.00796306
ENSG00000176014.13	18:12279076:rs4073975:C_T	T/C	C	4.6685	3.03413e-06	-38.5442	3.2717e-310	0	FALSE	0.644231	208	0.45487	0.0974339	0.675237	30803	-0.323898	0.00840328
ENSG00000018699.13	2:32678481:rs111896629:G_A	G/A	A	-5.40829	6.36279e-08	-38.5393	3.2717e-310	0	TRUE	0.125	208	-0.750729	0.138811	0.103239	31178	-0.495562	0.0128586
ENSG00000162769.13	1:212915152:rs12042181:T_C	C/T	T	-5.6397	1.70351e-08	-38.5387	3.2717e-310	0	TRUE	0.706731	208	-0.565653	0.100299	0.715341	31684	-0.331585	0.00860395
ENSG00000137261.14	6:24632414:rs761100:A_C	C/A	A	5.76143	8.34043e-09	-38.4981	3.2717e-310	0	FALSE	0.444712	208	0.527878	0.0916227	0.437897	31684	-0.301289	0.00782607
ENSG00000205810.8	12:10447990:rs1851073:G_C	C/G	G	6.89058	5.55658e-12	38.4632	3.2717e-310	0	TRUE	0.139423	208	0.880035	0.127716	0.124387	26280	0.494632	0.0128599
ENSG00000133398.4	5:6372135:rs4592:G_A	A/G	G	5.92832	3.06056e-09	38.3715	3.2717e-310	0	TRUE	0.480676	207	0.539179	0.0909498	0.505543	31684	0.298035	0.00776709
ENSG00000103671.10	15:64765929:rs7182488:G_A	A/G	G	5.92498	3.12339e-09	38.3428	3.2717e-310	0	TRUE	0.139423	208	0.775733	0.130926	0.132943	31184	0.44192	0.0115255
ENSG00000142794.18	1:21446869:rs10799691:C_G	C/G	G	-10.1112	4.92626e-24	-38.2895	3.2717e-310	0	TRUE	0.766827	208	-0.959963	0.0949403	0.755041	22310	-0.408284	0.0106631
ENSG00000127578.7	16:625215:rs2269556:G_A	A/G	G	-7.0636	1.62238e-12	-38.1391	3.2717e-310	0	TRUE	0.759615	208	-0.727847	0.103042	0.732744	23866	-0.382982	0.0100417
ENSG00000106771.13	9:109098517:rs1519466:C_T	T/C	C	-5.44725	5.11555e-08	-38.1319	3.2717e-310	0	TRUE	0.133495	206	-0.737717	0.135429	0.133714	25690	-0.480858	0.0126104
ENSG00000162836.12	1:147647471:rs1344:G_A	G/A	A	8.69786	3.38201e-18	38.1216	3.2717e-310	0	TRUE	0.564904	208	0.736587	0.084686	0.577312	14263	0.435278	0.0114181
ENSG00000112110.10	6:159760705:rs11759329:G_C	C/G	G	4.76329	1.90461e-06	38.04	3.2717e-310	0	TRUE	0.403846	208	0.451951	0.0948821	0.418925	26454	0.326386	0.00858006
ENSG00000167984.18	16:3627347:rs62037803:C_T	C/T	T	-6.45221	1.10231e-10	-38.0146	3.2717e-310	0	TRUE	0.173077	208	-0.763294	0.1183	0.118959	25322	-0.507503	0.0133502
ENSG00000164530.15	6:36955339:rs62406522:C_T	C/T	T	6.6908	2.2196e-11	-37.7854	3.2717e-310	0	FALSE	0.134615	208	0.871869	0.130309	0.137729	31569	-0.426814	0.0112957
ENSG00000203880.12	20:64255659:rs60461814:C_T	T/C	C	5.26449	1.4058e-07	37.7531	3.2717e-310	0	TRUE	0.789855	207	0.5964	0.113287	0.834667	13015	0.598016	0.0158402
ENSG00000142856.16	1:63543803:rs217448:G_T	G/T	T	-12.1556	5.35516e-34	-37.7371	3.2717e-310	0	TRUE	0.683824	204	-0.985605	0.0810822	0.68921	14262	-0.460349	0.0121988
ENSG00000168803.15	15:43296690:rs28594657:C_A	C/A	A	-8.11929	4.68926e-16	-37.4815	1.8369e-307	7.17602e-307	TRUE	0.139423	208	-1.00144	0.123341	0.102466	31679	-0.480484	0.0128192
ENSG00000148824.19	10:133412537:rs11101744:G_C	G/C	C	7.03932	1.93186e-12	37.4751	2.3529e-307	9.16664e-307	TRUE	0.245192	208	0.720961	0.102419	0.22018	31567	0.352187	0.00939789
ENSG00000198677.11	5:95471654:rs10866765:A_G	A/G	G	5.42371	5.83749e-08	37.4394	8.9358e-307	3.47178e-306	TRUE	0.211538	208	0.609454	0.112369	0.185407	14263	0.544276	0.0145375
ENSG00000135437.9	12:55721994:rs3138141:C_A	C/A	A	-5.41218	6.22631e-08	-37.3983	4.1485e-306	1.6074e-305	TRUE	0.235577	208	-0.58544	0.108171	0.181219	8850	-0.678138	0.0181329
ENSG00000162585.17	1:2179409:rs11587831:T_G	T/G	G	-4.98661	6.14482e-07	-37.3705	1.1737e-305	4.53533e-305	TRUE	0.235577	208	-0.544507	0.109194	0.214044	27069	-0.381859	0.0102182
ENSG00000186470.14	6:26378453:rs1624064:T_C	T/C	C	6.93371	4.09937e-12	37.1855	1.175e-302	4.52805e-302	TRUE	0.456731	208	0.615075	0.0887079	0.443872	31684	0.291036	0.0078266
ENSG00000144843.11	3:119579783:rs13324934:G_T	G/T	T	-5.31801	1.04906e-07	-37.1692	2.1468e-302	8.25067e-302	TRUE	0.052885	208	-1.09308	0.205543	0.0352474	31006	-0.791968	0.0213071
ENSG00000115138.11	2:25170853:rs3754861:A_C	A/C	C	4.82234	1.41885e-06	37.0552	1.492e-300	5.71866e-300	TRUE	0.074519	208	0.853847	0.177061	0.0696944	29863	0.582229	0.0157125
ENSG00000215305.10	20:2875642:rs6051456:T_A	T/A	A	-4.90844	9.18038e-07	-37.0517	1.6799e-300	6.42155e-300	TRUE	0.408654	208	-0.463446	0.0944181	0.424436	23727	-0.334584	0.00903019
ENSG00000185880.13	15:44762001:rs28812298:C_G	C/G	G	-6.7389	1.59589e-11	-36.7709	5.3695e-296	2.04703e-295	TRUE	0.129808	208	-0.890639	0.132164	0.10559	31256	-0.46854	0.0127421
ENSG00000113734.17	5:173048937:rs141178159:G_A	A/G	G	4.90323	9.42745e-07	36.7587	8.4114e-296	3.19813e-295	TRUE	0.867788	208	0.671958	0.137044	0.868663	31354	0.425518	0.011576
ENSG00000197457.10	20:63731744:rs6122158:G_A	G/A	A	4.90997	9.10918e-07	-36.6283	1.0103e-293	3.83106e-293	FALSE	0.263285	207	0.518553	0.105612	0.226645	26294	-0.372139	0.0101599
ENSG00000100814.18	14:20329677:rs1889361:G_A	G/A	A	-6.18432	6.23691e-10	-36.6265	1.0871e-293	4.11132e-293	TRUE	0.480676	207	-0.558896	0.090373	0.49703	29946	-0.292842	0.00799535
ENSG00000147408.14	8:19457523:rs10888163:G_T	T/G	G	-6.55152	5.6953e-11	-36.4984	1.1843e-291	4.46704e-291	TRUE	0.555288	208	-0.588517	0.089829	0.54919	31350	-0.28691	0.00786089
ENSG00000011376.12	3:45485320:rs12639021:A_G	A/G	G	-8.55053	1.22528e-17	-36.4588	4.954e-291	1.86365e-290	TRUE	0.305288	208	-0.783035	0.0915774	0.311216	31179	-0.308829	0.00847063
ENSG00000176386.9	9:113296774:rs10817475:A_G	G/A	A	6.55785	5.45878e-11	36.4563	5.4469e-291	2.04367e-290	TRUE	0.711538	208	0.646044	0.0985145	0.710117	11496	0.501709	0.0137619
ENSG00000212127.5	12:10922316:rs11054078:G_C	C/G	G	-6.47579	9.43199e-11	-36.4193	2.1148e-290	7.9138e-290	TRUE	0.594203	207	-0.591033	0.0912682	0.599981	31565	-0.289846	0.00795857
ENSG00000171488.15	1:89621984:rs1215511:C_A	C/A	A	4.53479	5.76608e-06	-36.3822	8.1402e-290	3.03815e-289	FALSE	0.454327	208	0.425978	0.0939356	0.44059	31355	-0.286655	0.00787899
ENSG00000163918.10	3:186784111:rs3900626:C_T	C/T	T	-4.99902	5.7622e-07	-36.2839	2.8929e-288	1.07689e-287	TRUE	0.185096	208	-0.596279	0.119279	0.181332	26479	-0.399411	0.0110079
ENSG00000185627.18	11:212262:rs12574034:T_C	T/C	C	7.87119	3.51276e-15	36.2718	4.505e-288	1.67261e-287	TRUE	0.295673	208	0.742312	0.0943074	0.286464	31567	0.312844	0.00862499
ENSG00000165502.7	14:49598999:rs2281836:G_C	C/G	G	-8.11459	4.87409e-16	-36.2536	8.6573e-288	3.20591e-287	TRUE	0.264423	208	-0.786203	0.0968875	0.256107	9187	-0.573123	0.0158087
ENSG00000124523.16	6:13578906:rs2804910:G_A	G/A	A	-7.26945	3.60942e-13	-36.2195	2.9923e-287	1.10521e-286	TRUE	0.323671	207	-0.681552	0.0937555	0.315081	31684	-0.303506	0.00837962
ENSG00000215012.9	22:19873634:rs737853:A_G	A/G	G	-5.45773	4.82268e-08	-36.2164	3.3361e-287	1.229e-286	TRUE	0.528846	208	-0.501368	0.0918639	0.467466	25942	-0.310906	0.00858468
ENSG00000172803.18	11:65856268:rs11227332:A_G	A/G	G	6.14245	8.12557e-10	36.2019	5.7036e-287	2.09574e-286	TRUE	0.193237	207	0.703178	0.114478	0.177064	31684	0.369187	0.010198
ENSG00000186716.21	22:23320710:rs4632463:C_T	T/C	C	-7.04527	1.85107e-12	36.1414	5.115e-286	1.87462e-285	FALSE	0.420673	208	-0.628702	0.0892376	0.387874	19960	0.359649	0.00995117
ENSG00000169299.14	4:37823928:rs3756142:A_G	A/G	G	-6.79719	1.06683e-11	-36.0438	1.7373e-284	6.35075e-284	TRUE	0.620192	208	-0.621126	0.0913799	0.573434	30935	-0.287027	0.00796328
ENSG00000197062.11	6:28271903:rs2394049:A_G	A/G	G	-5.29322	1.20183e-07	-35.9977	9.0552e-284	3.30167e-283	TRUE	0.384615	208	-0.500778	0.0946075	0.400428	25690	-0.316234	0.00878485
ENSG00000175489.10	19:18402122:rs1560117:C_T	T/C	C	5.08064	3.76158e-07	35.9783	1.8211e-283	6.62303e-283	TRUE	0.519324	207	0.471254	0.0927547	0.540727	27340	0.301687	0.00838525
ENSG00000103811.16	15:78931980:rs62013198:T_A	T/A	A	4.70949	2.48334e-06	35.8541	1.5932e-281	5.77941e-281	TRUE	0.0625	208	0.906777	0.192542	0.0750247	31353	0.532711	0.0148577
ENSG00000143552.9	1:153969609:rs78314980:T_G	T/G	G	5.63286	1.77242e-08	35.6541	2.0429e-278	7.39187e-278	TRUE	0.036058	208	1.37984	0.244962	0.054282	25454	0.680652	0.0190904
ENSG00000123975.5	9:89348767:rs10119002:G_A	A/G	G	-5.67787	1.3638e-08	-35.609	1.0094e-277	3.64306e-277	TRUE	0.086538	208	-0.9213	0.162261	0.072982	28754	-0.558693	0.0156897
ENSG00000100441.10	14:24424005:rs1004664:G_T	G/T	T	4.72839	2.26303e-06	-35.5364	1.3574e-276	4.88664e-276	FALSE	0.695652	207	0.479801	0.101472	0.691439	25860	-0.330327	0.00929544
ENSG00000105750.15	19:20953990:rs17618121:G_T	G/T	T	4.89259	9.95185e-07	-35.3093	4.2128e-273	1.51278e-272	FALSE	0.131068	206	0.676048	0.138178	0.134747	31569	-0.403646	0.0114317
ENSG00000180398.12	2:46922671:rs13432591:A_G	A/G	G	-6.68508	2.30795e-11	-35.2877	9.0357e-273	3.23646e-272	TRUE	0.100962	208	-0.987028	0.147646	0.103027	31528	-0.453402	0.0128487
ENSG00000136514.3	3:187363309:rs60968393:T_C	T/C	C	5.59033	2.26644e-08	35.2033	1.7864e-271	6.38256e-271	TRUE	0.401442	208	0.521351	0.0932595	0.354617	31470	0.287703	0.00817262
ENSG00000119326.15	9:109012183:rs12343956:T_G	T/G	G	4.6669	3.05782e-06	35.0324	7.279e-269	2.59417e-268	TRUE	0.088942	208	0.76477	0.163871	0.07995	30846	0.509998	0.0145579
ENSG00000241878.11	22:31661515:rs760908:G_T	T/G	G	-4.51755	6.25604e-06	34.9704	6.3424e-268	2.25472e-267	FALSE	0.829327	208	-0.561806	0.124361	0.834699	31470	0.368176	0.0105282
ENSG00000178802.18	15:74882685:rs6495126:A_G	A/G	G	5.3733	7.73079e-08	34.8736	1.8558e-266	6.58092e-266	TRUE	0.689904	208	0.533736	0.0993311	0.684148	31684	0.29246	0.00838628
ENSG00000166341.8	11:6657901:rs12294943:T_C	C/T	T	-5.98831	2.12031e-09	-34.8501	4.2577e-266	1.50608e-265	TRUE	0.829327	208	-0.720732	0.120356	0.849374	31684	-0.379841	0.0108993
ENSG00000196365.12	19:5730327:rs4807049:A_G	A/G	G	-6.22194	4.91057e-10	-34.5586	1.0587e-261	3.73566e-261	TRUE	0.461165	206	-0.564191	0.0906778	0.454724	31226	-0.272553	0.00788668
ENSG00000241058.4	10:18671151:rs7086911:G_A	G/A	A	5.15895	2.48336e-07	34.5493	1.4552e-261	5.12202e-261	TRUE	0.487981	208	0.476458	0.0923555	0.556516	26488	0.295563	0.00855483
ENSG00000165271.17	9:33467579:rs2275228:T_C	T/C	C	7.49109	6.83038e-14	34.3942	3.1e-259	1.08844e-258	TRUE	0.228365	208	0.776447	0.103649	0.20078	31355	0.336575	0.0097858
ENSG00000025434.19	11:47224252:rs7395496:A_G	G/A	A	4.3251	1.52459e-05	-34.3703	6.9832e-259	2.44584e-258	FALSE	0.157767	206	0.559693	0.129406	0.165213	31565	-0.36164	0.0105219
ENSG00000188493.15	19:40746867:rs7255821:T_C	C/T	T	6.20435	5.49244e-10	34.2778	1.6927e-257	5.91405e-257	TRUE	0.331731	208	0.593484	0.0956562	0.345162	30902	0.284658	0.00830443
ENSG00000213413.2	7:100225998:rs858511:A_G	A/G	G	-6.64059	3.12435e-11	-34.1429	1.7102e-255	5.96055e-255	TRUE	0.743961	207	-0.678957	0.102244	0.7391	13752	-0.450138	0.0131839
ENSG00000175691.9	19:2936537:rs35699176:G_A	A/G	G	-6.41022	1.45306e-10	-34.0915	9.892e-255	3.43922e-254	TRUE	0.935096	208	-1.16578	0.181862	0.956446	19115	-0.829434	0.0243296
ENSG00000172922.9	11:65695976:rs4930304:T_G	T/G	G	-5.35124	8.73524e-08	-33.9976	2.401e-253	8.32737e-253	TRUE	0.410628	207	-0.501072	0.0936365	0.328174	26111	-0.310052	0.00911983
ENSG00000172785.18	9:204014:rs573246:A_G	G/A	A	-8.26281	1.42284e-16	-33.8163	1.1399e-250	3.94389e-250	TRUE	0.545673	208	-0.70598	0.0854406	0.559164	6421	-0.553747	0.0163752
ENSG00000235750.10	1:175170427:rs60259517:C_T	C/T	T	5.78373	7.30632e-09	33.7635	6.7981e-250	2.34633e-249	TRUE	0.125	208	0.795827	0.137598	0.145491	26453	0.407621	0.0120728
ENSG00000167965.18	16:2195284:rs258291:A_T	A/T	T	5.73122	9.97108e-09	33.7457	1.2404e-249	4.27082e-249	TRUE	0.487981	208	0.522417	0.0911528	0.51035	18793	0.338107	0.0100192
ENSG00000175567.10	11:73983709:rs659366:C_T	T/C	C	-6.95658	3.48631e-12	-33.7156	3.4383e-249	1.18098e-248	TRUE	0.603865	207	-0.629338	0.0904666	0.617648	31684	-0.270794	0.00803172
ENSG00000067533.6	1:218322724:rs56238934:T_C	T/C	C	8.8802	6.67392e-19	33.6314	5.8718e-248	2.01198e-247	TRUE	0.418269	208	0.751598	0.0846375	0.427007	31564	0.265887	0.00790591
ENSG00000040531.14	17:3660774:rs760273:G_A	G/A	A	-6.08221	1.18536e-09	-33.5908	2.2857e-247	7.81314e-247	TRUE	0.165865	208	-0.73871	0.121454	0.193962	27399	-0.355663	0.0105881
ENSG00000166881.10	12:56990342:rs191785641:G_A	G/A	A	5.12921	2.90956e-07	33.5591	6.6545e-247	2.26923e-246	TRUE	0.026442	208	1.47677	0.287914	0.0185232	19597	1.22255	0.0364299
ENSG00000138111.14	10:102476221:rs11595149:C_T	T/C	C	5.30542	1.12417e-07	33.4308	4.8939e-245	1.66486e-244	TRUE	0.47343	207	0.48998	0.0923547	0.470612	31565	0.261972	0.00783625
ENSG00000205809.9	12:10448707:rs35909400:T_C	T/C	C	9.27291	1.81133e-20	33.3252	1.6776e-243	5.69343e-243	TRUE	0.139423	208	1.10402	0.119058	0.12517	23511	0.453825	0.0136181
ENSG00000101104.12	20:44906262:rs16989481:G_A	A/G	G	6.11845	9.44871e-10	-33.3065	3.1193e-243	1.05611e-242	FALSE	0.751208	207	0.640098	0.104618	0.718101	20947	-0.352458	0.0105823
ENSG00000189306.11	22:42550365:rs136988:C_T	C/T	T	6.29996	2.97722e-10	33.2411	2.7541e-242	9.30245e-242	TRUE	0.199519	208	0.708274	0.112425	0.139293	20299	0.464004	0.0139587
ENSG00000087365.16	11:66037134:rs35611816:T_C	T/C	C	-5.84077	5.19607e-09	-33.2182	5.8401e-242	1.96792e-241	TRUE	0.288462	208	-0.58587	0.100307	0.268779	31353	-0.294096	0.00885345
ENSG00000157601.14	21:41426138:rs2071430:G_T	G/T	T	6.58012	4.70068e-11	33.1358	9.1313e-241	3.06967e-240	TRUE	0.140097	207	0.847327	0.128771	0.125723	31017	0.394364	0.0119014
ENSG00000188295.14	1:247104366:rs2270616:G_T	G/T	T	6.36879	1.90526e-10	32.9622	2.8288e-238	9.48715e-238	TRUE	0.437198	207	0.57701	0.0905997	0.388441	31559	0.264672	0.00802956
ENSG00000167272.11	12:120473983:rs540520:G_A	G/A	A	4.88931	1.0119e-06	32.9015	2.0988e-237	7.02234e-237	TRUE	0.295673	208	0.49749	0.101751	0.292377	31599	0.282929	0.00859927
ENSG00000145439.12	4:169014221:rs6553399:C_T	T/C	C	5.64166	1.6842e-08	32.822	2.8589e-236	9.54309e-236	TRUE	0.247596	208	0.596821	0.105788	0.207618	31684	0.316133	0.00963174
ENSG00000117016.10	1:40643265:rs11803360:G_C	C/G	G	-4.60786	4.06831e-06	-32.8105	4.1847e-236	1.39359e-235	TRUE	0.716019	206	-0.479339	0.104026	0.674145	31484	-0.274324	0.00836085
ENSG00000110768.12	11:18286028:rs4757637:C_A	A/C	C	-7.54693	4.45641e-14	-32.7687	1.6391e-235	5.44579e-235	TRUE	0.302885	208	-0.713472	0.0945381	0.354391	31470	-0.268525	0.00819454
ENSG00000164366.4	5:230453:rs11958564:C_G	C/G	G	5.84969	4.92495e-09	-32.7595	2.2164e-235	7.34667e-235	FALSE	0.111111	207	0.847442	0.14487	0.126401	23512	-0.444584	0.0135711
ENSG00000196418.12	1:247124720:rs4925710:T_C	T/C	C	-8.25853	1.4748e-16	-32.7154	9.4331e-235	3.1195e-234	TRUE	0.264423	208	-0.796727	0.0964732	0.276096	31465	-0.286873	0.00876874
ENSG00000167670.16	19:4455865:rs12459922:A_G	G/A	A	7.31672	2.54103e-13	32.5786	8.1893e-233	2.7019e-232	TRUE	0.730769	208	0.721248	0.0985753	0.755672	31566	0.296806	0.00911047
ENSG00000147439.13	8:22594175:rs3064:G_C	G/C	C	5.81431	6.08835e-09	32.5595	1.5414e-232	5.07377e-232	TRUE	0.321256	207	0.567376	0.0975826	0.342273	31345	0.269555	0.00827883
ENSG00000189366.9	3:125978646:rs11927101:T_C	T/C	C	-6.55487	5.56916e-11	-32.4611	3.7645e-231	1.23629e-230	TRUE	0.245192	208	-0.680095	0.103754	0.272727	4339	-0.701829	0.0216206
ENSG00000066185.13	1:42530814:rs72659953:G_A	G/A	A	-6.21221	5.22445e-10	-32.3947	3.2488e-230	1.06447e-229	TRUE	0.135266	207	-0.819575	0.13193	0.145869	31568	-0.359328	0.0110922
ENSG00000188404.10	1:169662499:rs7549451:C_T	C/T	T	-7.31654	2.54451e-13	-32.1961	1.9948e-227	6.52093e-227	TRUE	0.252404	208	-0.736456	0.100656	0.236958	31567	-0.296514	0.00920963
ENSG00000137713.16	11:111795404:rs648544:C_T	T/C	C	6.96702	3.23713e-12	32.1746	4.0264e-227	1.3132e-226	TRUE	0.338942	208	0.64979	0.0932665	0.367093	31033	0.263574	0.00819199
ENSG00000144026.12	2:95300817:rs111998380:C_T	C/T	T	-5.88153	4.06501e-09	-32.0902	6.0016e-226	1.95292e-225	TRUE	0.057692	208	-1.1452	0.194712	0.0352986	29607	-0.702523	0.0218921
ENSG00000142606.16	1:2600066:rs6681973:C_T	T/C	C	-5.47332	4.41686e-08	-31.9844	1.797e-224	5.8341e-224	TRUE	0.360577	208	-0.522508	0.0954646	0.355376	9097	-0.469716	0.0146858
ENSG00000136982.6	8:119858354:rs28700049:G_T	G/T	T	-6.35673	2.06097e-10	31.9833	1.8674e-224	6.04884e-224	FALSE	0.165049	206	-0.771355	0.121345	0.154475	31568	0.346631	0.0108379
ENSG00000079332.15	10:70166864:rs10159731:G_A	G/A	A	4.75044	2.02976e-06	31.944	6.5452e-224	2.11529e-223	TRUE	0.353365	208	0.462785	0.0974194	0.409746	31567	0.254432	0.00796495
ENSG00000176945.17	3:196007744:rs11926303:G_A	G/A	A	6.82886	8.55915e-12	31.8728	6.3615e-223	2.05126e-222	TRUE	0.439614	207	0.610873	0.0894545	0.396829	25545	0.282659	0.00886833
ENSG00000156990.14	3:9846429:rs71314367:C_T	C/T	T	-5.23468	1.65268e-07	-31.7024	1.4397e-220	4.6318e-220	TRUE	0.081731	208	-0.880627	0.168229	0.0610419	31180	-0.521931	0.0164634
ENSG00000070759.17	1:45355721:rs9429158:A_G	A/G	G	4.49049	7.10599e-06	31.6547	6.5548e-220	2.10405e-219	TRUE	0.242788	208	0.490267	0.109179	0.231839	31684	0.293375	0.00926797
ENSG00000130695.15	1:26233875:rs3795689:C_G	C/G	G	4.4729	7.71643e-06	31.5807	6.8186e-219	2.18379e-218	TRUE	0.1875	208	0.536646	0.119977	0.174116	25483	0.361882	0.0114589
ENSG00000142937.12	1:44834176:rs7527787:A_G	A/G	G	-5.54692	2.90752e-08	-31.4035	1.8069e-216	5.77396e-216	TRUE	0.178049	205	-0.66773	0.120379	0.16963	17854	-0.431056	0.0137264
ENSG00000196476.12	20:277550:rs6132242:C_G	G/C	C	-5.40633	6.43283e-08	-31.3391	1.3653e-215	4.35304e-215	TRUE	0.430288	208	-0.501299	0.0927245	0.395092	31560	-0.251278	0.00801804
ENSG00000123179.14	13:49691102:rs9568308:C_T	C/T	T	-5.80999	6.24777e-09	-31.0054	4.5588e-211	1.45025e-210	TRUE	0.096154	208	-0.896274	0.154264	0.104306	14177	-0.582975	0.0188024
ENSG00000176531.10	19:43475287:rs2599437:T_C	T/C	C	5.0559	4.28374e-07	-30.9845	8.6921e-211	2.75897e-210	FALSE	0.314904	208	0.503636	0.0996137	0.29396	26177	-0.291937	0.00942204
ENSG00000181007.9	19:36267995:rs4806292:C_T	C/T	T	5.55472	2.78051e-08	-30.8425	7.0833e-209	2.24331e-208	FALSE	0.653846	208	0.534205	0.0961713	0.661007	30723	-0.258871	0.00839331
ENSG00000172260.15	1:72346566:rs2568960:A_G	G/A	A	-4.63044	3.64893e-06	-30.8315	9.886e-209	3.12398e-208	TRUE	0.415865	208	-0.43857	0.0947146	0.382573	31568	-0.24875	0.00806806
ENSG00000205560.12	22:50583170:rs131756:C_T	T/C	C	-5.41876	6.00133e-08	-30.8287	1.0778e-208	3.3983e-208	TRUE	0.461538	208	-0.498881	0.0920656	0.465619	9099	-0.435942	0.0141408
ENSG00000133059.17	1:205155316:rs61822628:G_C	C/G	G	4.52841	5.9429e-06	-30.8136	1.7228e-208	5.41996e-208	FALSE	0.752404	208	0.490777	0.108377	0.755624	31353	-0.282116	0.00915556
ENSG00000144485.11	2:238241004:rs1374385:C_G	C/G	G	5.81517	6.05735e-09	30.7775	5.2588e-208	1.65078e-207	TRUE	0.365385	208	0.549129	0.0944304	0.336389	31146	0.257119	0.00835411
ENSG00000140043.11	14:73852011:rs8020267:A_G	G/A	A	5.97494	2.30174e-09	30.757	9.9182e-208	3.10654e-207	TRUE	0.09375	208	0.928499	0.155399	0.0871286	31385	0.428878	0.0139441
ENSG00000162620.16	1:74203829:rs12134868:G_A	A/G	G	7.96803	1.61223e-15	30.7484	1.2845e-207	4.01442e-207	TRUE	0.516908	207	0.68555	0.0860376	0.52428	25758	0.26642	0.00866451
ENSG00000119227.8	3:196949287:rs745738:T_C	T/C	C	7.95238	1.82968e-15	30.7232	2.7892e-207	8.6979e-207	TRUE	0.295673	208	0.74819	0.0940838	0.299239	26270	0.287582	0.00936042
ENSG00000227124.11	3:75800034:rs6549798:C_T	C/T	T	-4.64118	3.46425e-06	-30.6463	2.9513e-206	9.18326e-206	TRUE	0.519231	208	-0.433546	0.0934129	0.449318	4998	-0.565386	0.0184487
ENSG00000196284.16	6:45083461:rs12191521:A_T	A/T	T	6.23706	4.45882e-10	30.5774	2.4452e-205	7.59187e-205	TRUE	0.289855	207	0.619899	0.0993896	0.265353	23511	0.313206	0.0102431
ENSG00000119147.10	2:106067572:rs12993816:C_A	C/A	A	-4.65695	3.20936e-06	-30.3761	1.133e-202	3.51008e-202	TRUE	0.18599	207	-0.559636	0.120172	0.184783	31230	-0.308632	0.0101603
ENSG00000123610.5	2:151234248:rs66588921:T_C	T/C	C	-5.92295	3.16225e-09	-30.3673	1.4806e-202	4.57699e-202	TRUE	0.463592	206	-0.540911	0.0913246	0.449706	31355	-0.24026	0.0079118
ENSG00000124116.19	20:45791998:rs2664539:G_A	A/G	G	-7.61923	2.55195e-14	-30.3362	3.7977e-202	1.17144e-201	TRUE	0.302885	208	-0.718822	0.0943431	0.348514	28653	-0.261778	0.00862924
ENSG00000103550.14	16:19708624:rs8044607:C_A	C/A	A	11.524	9.98326e-31	30.0895	6.6683e-199	2.05245e-198	TRUE	0.211538	208	1.08082	0.0937883	0.177548	18238	0.402418	0.013374
ENSG00000170092.14	7:75518475:rs794375:T_C	C/T	T	4.51716	6.26746e-06	30.0437	2.6309e-198	8.08022e-198	TRUE	0.601449	207	0.432623	0.0957732	0.565222	4656	0.574793	0.0191319
ENSG00000181031.16	17:216884:rs8066107:G_A	A/G	G	8.95114	3.51841e-19	30.0342	3.5326e-198	1.08262e-197	TRUE	0.295673	208	0.817111	0.0912858	0.258121	14263	0.394095	0.0131215
ENSG00000239704.11	17:15550774:rs9906036:G_A	A/G	G	-5.19467	2.05085e-07	-29.9947	1.1472e-197	3.50821e-197	TRUE	0.442308	208	-0.482463	0.0928765	0.429564	31191	-0.239179	0.00797403
ENSG00000089351.14	19:35032215:rs8100085:T_A	T/A	A	-4.61254	3.97768e-06	-29.9921	1.2404e-197	3.78508e-197	TRUE	0.370192	208	-0.446097	0.0967138	0.360126	28135	-0.259275	0.00864477
ENSG00000126790.12	14:59479381:rs1752436:T_C	T/C	C	-5.12533	2.97021e-07	-29.8852	3.0643e-196	9.3307e-196	TRUE	0.427885	208	-0.478568	0.0933732	0.433068	25650	-0.261771	0.00875922
ENSG00000111321.11	12:6384185:rs10849448:A_G	G/A	A	7.9276	2.2342e-15	29.8099	2.9161e-195	8.86046e-195	TRUE	0.2657	207	0.772566	0.0974527	0.229789	28379	0.292875	0.00982476
ENSG00000100360.15	22:36774871:rs5750306:C_T	T/C	C	5.39845	6.72192e-08	29.692	9.7403e-194	2.95324e-193	TRUE	0.240291	206	0.582633	0.107926	0.273003	14263	0.382953	0.0128975
ENSG00000189171.14	1:153619176:rs9726753:G_A	A/G	G	-10.0297	1.12863e-23	29.6649	2.1726e-193	6.57327e-193	FALSE	0.475962	208	-0.808371	0.0805978	0.523018	25939	0.256447	0.00864479
ENSG00000099785.10	19:8443507:rs17160489:G_A	A/G	G	8.50383	1.83443e-17	29.6594	2.5809e-193	7.79202e-193	TRUE	0.317308	208	0.771655	0.0907421	0.332012	31684	0.246785	0.00832065
ENSG00000109794.13	4:186177427:rs4862656:C_T	C/T	T	6.69052	2.22379e-11	29.6474	3.642e-193	1.09723e-192	TRUE	0.598558	208	0.607049	0.0907327	0.557742	26480	0.255192	0.00860757
ENSG00000134285.11	12:48919497:rs7297958:T_C	T/C	C	-8.40779	4.17816e-17	-29.5882	2.1071e-192	6.33466e-192	TRUE	0.430288	208	-0.71928	0.0855493	0.432513	31569	-0.234453	0.00792387
ENSG00000021488.13	19:32965746:rs4805835:A_T	T/A	A	6.1228	9.19461e-10	29.5555	5.5974e-192	1.67922e-191	TRUE	0.15534	206	0.765972	0.125102	0.130006	30741	0.349494	0.011825
ENSG00000065600.12	1:212276874:rs351417:C_T	C/T	T	-4.81133	1.49926e-06	-29.5381	9.31e-192	2.78712e-191	TRUE	0.372596	208	-0.46282	0.0961936	0.360545	26065	-0.265036	0.00897267
ENSG00000151773.13	13:43859429:rs12874535:A_G	A/G	G	6.39982	1.55556e-10	29.4769	5.6771e-191	1.69597e-190	TRUE	0.543902	205	0.57934	0.0905243	0.503522	31484	0.231767	0.00786266
ENSG00000163131.11	1:150888753:rs6669855:C_T	C/T	T	4.55725	5.18265e-06	29.3948	6.4376e-190	1.91913e-189	TRUE	0.391304	207	0.437506	0.0960021	0.360273	31566	0.240419	0.00817896
ENSG00000173715.16	11:66847541:rs55981088:C_T	C/T	T	-5.85901	4.65644e-09	-29.1365	1.2351e-186	3.67429e-186	TRUE	0.115385	208	-0.83302	0.142178	0.0896742	30400	-0.407918	0.0140002
ENSG00000187824.8	17:10714486:rs440655:G_T	G/T	T	-9.40928	4.99531e-21	-29.1316	1.4207e-186	4.21761e-186	TRUE	0.478155	206	-0.776101	0.0824825	0.43521	31470	-0.231116	0.00793351
ENSG00000171314.9	10:97435443:rs77309868:C_T	C/T	T	-6.38549	1.70854e-10	-29.1313	1.4374e-186	4.2583e-186	TRUE	0.067308	208	-1.14255	0.178929	0.063531	6418	-0.990692	0.0340078
ENSG00000188199.10	10:79686046:rs2983793:A_G	A/G	G	-5.65128	1.59255e-08	-29.0727	7.9264e-186	2.34331e-185	TRUE	0.359903	207	-0.53861	0.0953076	0.437123	3225	-0.64961	0.0223443
ENSG00000092036.18	14:22956973:rs2273626:C_A	A/C	C	7.28281	3.26935e-13	29.0607	1.1305e-185	3.33521e-185	TRUE	0.46875	208	0.638721	0.0877025	0.457413	28993	0.238793	0.00821703
ENSG00000214872.8	11:57542460:rs2729382:C_T	C/T	T	6.94184	3.8704e-12	29.0198	3.7236e-185	1.09626e-184	TRUE	0.411058	208	0.623291	0.0897877	0.448094	25670	0.253419	0.00873264
ENSG00000122678.17	7:43956642:rs2527815:C_A	A/C	C	4.54805	5.41448e-06	28.8092	1.6451e-182	4.83333e-182	TRUE	0.454327	208	0.427112	0.0939109	0.472126	31569	0.226703	0.0078691
ENSG00000180481.11	12:75400895:rs11180488:C_T	C/T	T	-12.1525	5.56458e-34	-28.7391	1.2359e-181	3.62361e-181	TRUE	0.365196	204	-0.951682	0.0783117	0.382427	29536	-0.23998	0.0083503
ENSG00000148690.12	10:93700616:rs1998840:T_G	T/G	G	7.8839	3.17323e-15	28.6562	1.3418e-180	3.92601e-180	TRUE	0.137019	208	0.986343	0.125108	0.110283	31566	0.359449	0.0125435
ENSG00000153029.14	1:181052721:rs3845423:C_T	C/T	T	4.92733	8.33597e-07	-28.5623	1.9705e-179	5.7537e-179	FALSE	0.26087	207	0.521743	0.105888	0.283328	31355	-0.249886	0.00874881
ENSG00000155085.15	6:109346560:rs9487064:G_A	A/G	G	7.10301	1.2207e-12	28.5037	1.051e-178	3.06255e-178	TRUE	0.574519	208	0.631894	0.0889615	0.589816	26493	0.247978	0.00869987
ENSG00000134575.12	11:47210487:rs11039131:C_T	C/T	T	4.27649	1.89859e-05	28.4979	1.2473e-178	3.62712e-178	TRUE	0.298077	208	0.439474	0.102765	0.316142	31017	0.242919	0.0085241
ENSG00000101460.13	20:34381837:rs6058029:T_C	T/C	C	-4.41275	1.02066e-05	-28.4451	5.587e-178	1.62137e-177	TRUE	0.497549	204	-0.417463	0.0946037	0.481674	31354	-0.224458	0.00789092
ENSG00000160201.11	21:43107559:rs17115876:T_G	G/T	T	10.7406	6.56144e-27	28.4218	1.0815e-177	3.13216e-177	TRUE	0.519231	208	0.845321	0.0787033	0.543905	14178	0.329615	0.0115973
ENSG00000204531.18	6:31189086:rs142447162:C_T	C/T	T	4.65574	3.22815e-06	28.3336	1.333e-176	3.8527e-176	TRUE	0.076923	208	0.815209	0.175098	0.0545743	5636	1.0992	0.0387949
ENSG00000100577.19	14:77345772:rs7157591:T_C	T/C	C	-4.90486	9.34932e-07	-28.3168	2.1466e-176	6.19161e-176	TRUE	0.628019	207	-0.472068	0.096245	0.596962	29613	-0.234067	0.00826601
ENSG00000104518.11	8:143568892:rs80190095:A_G	A/G	G	-5.19293	2.07007e-07	-28.1565	1.9896e-174	5.72715e-174	TRUE	0.190244	205	-0.61426	0.118288	0.20366	24858	-0.308682	0.0109631
ENSG00000104899.8	19:2248684:rs4807216:C_T	C/T	T	6.91534	4.66736e-12	28.1473	2.5786e-174	7.40761e-174	TRUE	0.879808	208	0.940152	0.135952	0.86039	23863	0.36573	0.0129934
ENSG00000106404.13	7:101218928:rs10487887:C_G	C/G	G	5.33706	9.44649e-08	28.1074	7.9546e-174	2.28053e-173	TRUE	0.069712	208	0.96366	0.18056	0.0586781	31567	0.470126	0.0167261
ENSG00000103226.18	16:16259309:rs2856553:T_C	C/T	T	5.70948	1.13318e-08	28.0896	1.3125e-173	3.75528e-173	TRUE	0.774038	208	0.622353	0.109003	0.847137	5257	0.709852	0.025271
ENSG00000124613.8	6:27508813:rs6931659:A_G	G/A	A	-5.57051	2.53997e-08	-27.9956	1.8278e-172	5.21914e-172	TRUE	0.235577	208	-0.600371	0.107777	0.23811	26278	-0.282528	0.0100919
ENSG00000171714.11	11:22231121:rs7935209:A_G	G/A	A	5.69914	1.20412e-08	27.9024	2.495e-171	7.11e-171	TRUE	0.219807	207	0.628837	0.110339	0.176116	31566	0.288	0.0103217
ENSG00000124813.23	6:45475439:rs2819865:A_G	A/G	G	6.23309	4.57328e-10	27.7356	2.5851e-169	7.35202e-169	TRUE	0.685096	208	0.603957	0.0968952	0.691138	31684	0.235629	0.00849555
ENSG00000169689.15	17:82015025:rs9895872:C_T	C/T	T	7.88452	3.1576e-15	27.5248	8.8659e-167	2.51643e-166	TRUE	0.550481	208	0.681867	0.0864818	0.568946	22538	0.257496	0.00935506
ENSG00000126005.17	20:35278225:rs591590:A_G	A/G	G	8.01628	1.08994e-15	27.4837	2.7423e-166	7.76803e-166	TRUE	0.78125	208	0.830991	0.103663	0.763495	22241	0.301583	0.0109732
ENSG00000133661.16	10:79979389:rs4319455:G_A	G/A	A	5.9829	2.19204e-09	27.4596	5.336e-166	1.50851e-165	TRUE	0.550481	208	0.544677	0.091039	0.582491	26609	0.238023	0.00866813
ENSG00000071967.12	2:171556757:rs2542938:G_C	G/C	C	5.14311	2.70222e-07	-27.3967	2.9942e-165	8.44792e-165	FALSE	0.310096	208	0.513502	0.0998426	0.295655	31468	-0.236507	0.00863269
ENSG00000054219.11	2:159941086:rs61094689:A_C	A/C	C	-5.84788	4.97886e-09	-27.2482	1.736e-163	4.8883e-163	TRUE	0.1875	208	-0.680747	0.116409	0.219276	26494	-0.282165	0.0103554
ENSG00000117395.12	1:43204179:rs4660248:G_A	G/A	A	-4.73753	2.16337e-06	-27.146	2.8383e-162	7.97641e-162	TRUE	0.735577	208	-0.500369	0.105618	0.760587	26494	-0.272591	0.0100417
ENSG00000186446.12	3:44721338:rs56084453:A_G	A/G	G	4.51349	6.37679e-06	27.1065	8.2764e-162	2.32131e-161	TRUE	0.192308	208	0.535865	0.118725	0.208492	31299	0.263622	0.00972542
ENSG00000213672.8	3:48692683:rs12493578:T_C	C/T	T	-5.61945	1.91571e-08	-27.0957	1.1035e-161	3.08893e-161	TRUE	0.319712	208	-0.550464	0.097957	0.361118	31470	-0.222277	0.0082034
ENSG00000196912.12	2:97600855:rs7589964:A_G	G/A	A	7.58203	3.40183e-14	26.9184	1.3377e-159	3.73715e-159	TRUE	0.252404	208	0.757473	0.0999037	0.301628	5258	0.536179	0.0199187
ENSG00000110888.17	12:30745488:rs73079992:T_G	T/G	G	-5.9283	3.06083e-09	-26.7937	3.8161e-158	1.06402e-157	TRUE	0.114078	206	-0.849137	0.143234	0.109138	31569	-0.338152	0.0126206
ENSG00000171928.14	17:18777256:rs4924925:T_G	G/T	T	4.99437	5.90284e-07	26.7008	4.6072e-157	1.28208e-156	TRUE	0.557971	207	0.466921	0.0934894	0.512955	5079	0.496333	0.0185887
ENSG00000180834.7	3:183818875:rs10428248:G_C	G/C	C	4.69892	2.61536e-06	26.6325	2.8622e-156	7.94931e-156	TRUE	0.178744	207	0.572974	0.121937	0.166421	31556	0.281483	0.0105691
ENSG00000007541.16	16:573103:rs4984894:T_C	C/T	T	5.3697	7.88678e-08	-26.4829	1.5297e-154	4.24022e-154	FALSE	0.538462	208	0.494917	0.0921684	0.546041	23537	-0.24159	0.00912247
ENSG00000187764.11	9:89447123:rs9330435:G_A	G/A	A	-4.95004	7.41999e-07	-26.3216	1.0855e-152	3.00308e-152	TRUE	0.305288	208	-0.49845	0.100696	0.298001	31684	-0.226153	0.00859193
ENSG00000124588.20	6:3021258:rs6905363:A_G	G/A	A	-7.26888	3.6249e-13	26.3097	1.4814e-152	4.09039e-152	FALSE	0.516908	207	-0.638088	0.0877836	0.505459	30902	0.20934	0.00795678
ENSG00000134899.21	13:102856829:rs4150290:A_T	A/T	T	4.57315	4.8045e-06	26.2966	2.0974e-152	5.78004e-152	TRUE	0.59375	208	0.435177	0.0951592	0.578886	31569	0.209678	0.00797357
ENSG00000166938.13	15:66525207:rs12911848:G_A	G/A	A	-5.31933	1.04149e-07	-26.1659	6.4809e-151	1.78256e-150	TRUE	0.420673	208	-0.495656	0.0931801	0.407099	31684	-0.209323	0.00799984
ENSG00000131966.14	14:58225515:rs79224182:A_G	A/G	G	-5.1657	2.39541e-07	-26.1195	2.1838e-150	5.99491e-150	TRUE	0.062802	207	-0.984911	0.190664	0.0466705	14263	-0.716236	0.0274215
ENSG00000198089.16	22:31603237:rs2070274:G_A	A/G	G	-4.9954	5.87126e-07	-26.0246	2.5954e-149	7.1111e-149	TRUE	0.353365	208	-0.484149	0.0969189	0.348879	31567	-0.215018	0.0082621
ENSG00000112339.15	6:135011632:rs6910530:C_T	T/C	C	8.98109	2.68097e-19	26.0116	3.6419e-149	9.9592e-149	TRUE	0.514423	208	0.747879	0.0832727	0.490148	31527	0.205028	0.00788219
ENSG00000078487.17	7:100440067:rs111265471:T_C	T/C	C	6.48514	8.86515e-11	-25.9163	4.3516e-148	1.18771e-147	FALSE	0.202899	207	0.722534	0.111414	0.181314	31565	-0.264916	0.010222
ENSG00000141127.15	17:18866036:rs2386404:T_C	C/T	T	-7.52434	5.29863e-14	25.8579	1.9881e-147	5.41586e-147	FALSE	0.451456	206	-0.65975	0.0876822	0.461292	26279	0.223436	0.00864092
ENSG00000198826.11	15:32654844:rs55654632:T_G	T/G	G	-5.09163	3.55006e-07	-25.8483	2.536e-147	6.8952e-147	TRUE	0.245192	208	-0.547182	0.107467	0.215221	26280	-0.270917	0.0104811
ENSG00000196352.15	1:207399097:rs116059019:G_A	G/A	A	5.24525	1.5607e-07	-25.7868	1.2406e-146	3.36667e-146	FALSE	0.084135	208	0.870643	0.165987	0.0795004	29817	-0.386069	0.0149716
ENSG00000134201.12	1:109710619:rs3754446:A_C	A/C	C	-8.00911	1.15541e-15	-25.7636	2.2697e-146	6.14764e-146	TRUE	0.298077	208	-0.750515	0.0937077	0.34613	22350	-0.252425	0.00979774
ENSG00000150477.15	18:37111709:rs323331:A_G	G/A	A	-4.87545	1.08561e-06	25.7213	6.7717e-146	1.83068e-145	FALSE	0.293269	208	-0.497406	0.102023	0.314026	31568	0.21828	0.00848635
ENSG00000187091.13	3:38004532:rs9843506:A_C	A/C	C	4.68368	2.81765e-06	25.6841	1.7643e-145	4.7606e-145	TRUE	0.21256	207	0.535014	0.114229	0.219434	31559	0.244477	0.00951862
ENSG00000214309.5	7:100243202:rs145410269:C_T	C/T	T	5.80266	6.52716e-09	25.6195	9.2753e-145	2.49801e-144	TRUE	0.052885	208	1.17932	0.203238	0.0359737	29718	0.558168	0.0217868
ENSG00000164039.15	4:103099265:rs6830624:T_C	T/C	C	4.77769	1.77316e-06	25.2881	4.329e-141	1.16367e-140	TRUE	0.317308	208	0.477758	0.0999976	0.292194	14263	0.322091	0.0127369
ENSG00000214226.9	17:56852283:rs148105345:G_A	G/A	A	-4.85592	1.1983e-06	-25.219	2.4668e-140	6.61847e-140	TRUE	0.129808	208	-0.671348	0.138254	0.127017	25845	-0.329088	0.0130492
ENSG00000115604.10	2:102314197:rs10191914:T_C	T/C	C	-8.77791	1.66536e-18	25.1995	4.0463e-140	1.08359e-139	FALSE	0.541063	207	-0.739056	0.0841949	0.505907	31569	0.198601	0.00788116
ENSG00000197888.2	4:68507651:rs146077283:T_G	T/G	G	5.11998	3.05561e-07	25.1495	1.4347e-139	3.83486e-139	TRUE	0.43932	206	0.478698	0.0934959	0.405548	18170	0.264136	0.0105026
ENSG00000132199.20	18:686370:rs2847617:A_G	A/G	G	5.91303	3.35865e-09	-25.1241	2.7058e-139	7.21885e-139	FALSE	0.230769	208	0.63666	0.107671	0.237544	26110	-0.255273	0.0101605
ENSG00000140368.13	15:77064970:rs33931897:G_C	G/C	C	-5.0782	3.81021e-07	-25.1046	4.4302e-139	1.17973e-138	TRUE	0.382212	208	-0.483295	0.0951704	0.380455	30304	-0.207889	0.0082809
ENSG00000185730.8	8:143328628:rs2450771:A_G	G/A	A	4.87436	1.09164e-06	-25.076	9.0898e-139	2.41602e-138	FALSE	0.295673	208	0.496124	0.101783	0.257533	23741	-0.259754	0.0103587
ENSG00000065621.15	10:104275555:rs276204:C_G	C/G	G	-5.86664	4.44706e-09	25.033	2.6741e-138	7.09435e-138	FALSE	0.322115	208	-0.570176	0.0971895	0.345752	31184	0.208669	0.00833576
ENSG00000042286.15	10:70171890:rs2310991:C_A	C/A	A	-5.71456	1.09989e-08	-25.0235	3.3847e-138	8.96284e-138	TRUE	0.382212	208	-0.53604	0.0938025	0.433634	31557	-0.199025	0.00795354
ENSG00000171160.18	10:97684973:rs10786364:C_A	C/A	A	-5.31279	1.07958e-07	-24.8335	3.8889e-136	1.02788e-135	TRUE	0.4375	208	-0.492713	0.0927409	0.433462	31684	-0.197164	0.00793942
ENSG00000070476.15	3:126470157:rs777498:C_A	C/A	A	4.55424	5.25757e-06	24.7199	6.5192e-135	1.71991e-134	TRUE	0.620192	208	0.438716	0.0963314	0.607848	31468	0.199892	0.00808629
ENSG00000251287.8	3:130119658:rs2587960:C_T	C/T	T	5.9657	2.43592e-09	24.5572	3.6231e-133	9.54083e-133	TRUE	0.25	208	0.624189	0.10463	0.211664	4339	0.604687	0.0246236
ENSG00000075131.10	15:66361927:rs34770766:C_T	C/T	T	7.48276	7.27792e-14	24.5307	6.9677e-133	1.83144e-132	TRUE	0.100962	208	1.0809	0.144451	0.0750359	31569	0.367086	0.0149643
ENSG00000125388.20	4:2931304:rs55754437:C_T	C/T	T	-4.59427	4.34269e-06	-24.5219	8.6068e-133	2.25809e-132	TRUE	0.269231	208	-0.483871	0.105321	0.279621	29799	-0.221582	0.00903609
ENSG00000185736.16	10:1251048:rs7100066:A_G	G/A	A	-5.04427	4.55249e-07	24.5014	1.4273e-132	3.73779e-132	FALSE	0.716346	208	-0.517888	0.102668	0.716938	31684	0.214042	0.0087359
ENSG00000189339.12	1:1659060:rs79113395:G_A	G/A	A	-9.8586	6.29229e-23	-24.4262	8.9674e-132	2.34405e-131	TRUE	0.266827	208	-0.902185	0.0915125	0.212638	7752	-0.461982	0.0189134
ENSG00000204653.10	19:50509559:rs1274698:G_A	G/A	A	-5.90874	3.44745e-09	-24.4077	1.4202e-131	3.70555e-131	TRUE	0.692308	208	-0.580826	0.0982996	0.684158	30971	-0.20897	0.00856164
ENSG00000132507.18	17:7304645:rs7503161:A_C	C/A	A	6.22431	4.83665e-10	24.3452	6.5173e-131	1.69736e-130	TRUE	0.423077	208	0.567135	0.091116	0.422296	14260	0.285979	0.0117468
ENSG00000108556.10	17:4858665:rs111985639:T_C	T/C	C	4.65664	3.21416e-06	24.3185	1.2524e-130	3.25578e-130	TRUE	0.099515	206	0.728968	0.156544	0.0972673	31569	0.323592	0.0133064
ENSG00000144791.10	3:45669875:rs2673023:T_C	C/T	T	5.33003	9.81987e-08	24.3123	1.4566e-130	3.77972e-130	TRUE	0.295673	208	0.537142	0.100777	0.240704	31269	0.225289	0.00926648
ENSG00000136856.18	9:127410945:rs11791288:T_C	T/C	C	-6.23836	4.42179e-10	-24.2962	2.1398e-130	5.54243e-130	TRUE	0.21256	207	-0.687562	0.110215	0.237186	31569	-0.225225	0.00926996
ENSG00000132622.11	20:3753520:rs45495794:T_C	T/C	C	6.10237	1.04509e-09	24.2597	5.2366e-130	1.3539e-129	TRUE	0.060096	208	1.15938	0.189988	0.0539606	30030	0.433895	0.0178854
ENSG00000232859.9	17:27879388:rs3751972:C_A	A/C	C	-7.51377	5.74488e-14	-24.2274	1.1446e-129	2.95394e-129	TRUE	0.242788	208	-0.761979	0.101411	0.239556	24713	-0.252345	0.0104157
ENSG00000136051.14	12:105207919:rs7975115:T_C	T/C	C	-4.60362	4.15212e-06	-24.2226	1.286e-129	3.31285e-129	TRUE	0.091346	208	-0.746345	0.162121	0.0870469	31061	-0.341534	0.0140998
ENSG00000119685.20	14:75872085:rs2884861:C_T	T/C	C	-5.18198	2.19543e-07	-24.22	1.3697e-129	3.52209e-129	TRUE	0.182692	208	-0.618771	0.119408	0.158357	31569	-0.261607	0.0108013
ENSG00000177963.14	11:212262:rs12574034:T_C	T/C	C	5.02571	5.01582e-07	24.2054	1.9517e-129	5.0096e-129	TRUE	0.295673	208	0.509884	0.101455	0.286464	31567	0.211127	0.00872232
ENSG00000116221.15	1:54227752:rs11589005:A_G	A/G	G	5.21531	1.83514e-07	-24.1709	4.4916e-129	1.15082e-128	FALSE	0.163462	208	0.650273	0.124685	0.138631	26104	-0.302756	0.0125256
ENSG00000174705.13	5:172470424:rs2731702:G_C	G/C	C	4.70021	2.59889e-06	-24.1575	6.2125e-129	1.58888e-128	FALSE	0.379808	208	0.451447	0.0960482	0.385875	30518	-0.198973	0.00823649
ENSG00000106853.20	9:111603814:rs966627:G_C	G/C	C	-5.71074	1.12488e-08	-24.0687	5.3063e-128	1.35468e-127	TRUE	0.300481	208	-0.567819	0.09943	0.33272	25889	-0.222014	0.00922419
ENSG00000257218.6	12:120450707:rs7134710:C_A	C/A	A	9.01125	2.03728e-19	24.01	2.1864e-127	5.57179e-127	TRUE	0.108173	208	1.20634	0.13387	0.127152	31563	0.284267	0.0118395
ENSG00000136104.20	13:50910309:rs9535526:C_T	T/C	C	-7.71026	1.25566e-14	-23.9901	3.5194e-127	8.95275e-127	TRUE	0.382212	208	-0.68606	0.0889802	0.424052	31593	-0.191382	0.00797753
ENSG00000169629.12	2:112358021:rs55979927:G_A	G/A	A	-9.26286	1.99026e-20	-23.9434	1.0773e-126	2.73557e-126	TRUE	0.170673	208	-1.01568	0.109651	0.167944	21828	-0.302605	0.0126383
ENSG00000167555.14	19:52417804:rs8106133:A_G	G/A	A	-8.01925	1.06389e-15	-23.7943	3.8168e-125	9.67467e-125	TRUE	0.204327	208	-0.852233	0.106273	0.237264	29810	-0.226928	0.00953708
ENSG00000031691.7	6:49214917:rs34352746:C_T	C/T	T	4.60868	4.05226e-06	23.7709	6.697e-125	1.69451e-124	TRUE	0.176329	207	0.566014	0.122815	0.147844	31231	0.265572	0.0111722
ENSG00000128311.14	22:37016103:rs11703941:C_T	C/T	T	4.73368	2.20489e-06	23.7437	1.2794e-124	3.23145e-124	TRUE	0.120192	208	0.678115	0.143253	0.13149	30518	0.281803	0.0118686
ENSG00000027847.14	5:177609255:rs36092039:G_A	G/A	A	4.79101	1.65944e-06	23.7274	1.8896e-124	4.7642e-124	TRUE	0.34375	208	0.469346	0.097964	0.347162	31482	0.196873	0.00829729
ENSG00000198951.12	22:42089667:rs2284087:T_C	C/T	T	4.4733	7.70212e-06	23.6506	1.1637e-123	2.92882e-123	TRUE	0.461538	208	0.420199	0.0939348	0.457383	31470	0.187571	0.00793093
ENSG00000163040.14	2:131527737:rs1812766:C_A	A/C	C	5.68861	1.28075e-08	-23.6429	1.3998e-123	3.51681e-123	FALSE	0.75	208	0.599183	0.10533	0.70149	4338	-0.522073	0.0220816
ENSG00000256043.3	4:155953681:rs2292538:G_A	A/G	G	6.29884	2.99892e-10	23.5778	6.5127e-123	1.63334e-122	TRUE	0.677885	208	0.605648	0.0961524	0.651299	31592	0.195117	0.00827545
ENSG00000197465.14	4:143997121:rs4302420:G_A	G/A	A	5.15548	2.52976e-07	-23.555	1.1104e-122	2.77991e-122	FALSE	0.235437	206	0.563411	0.109284	0.204902	8765	-0.427445	0.0181467
ENSG00000066923.17	7:100225998:rs858511:A_G	A/G	G	-6.05484	1.4056e-09	-23.5504	1.2494e-122	3.1224e-122	TRUE	0.743961	207	-0.628444	0.103792	0.7391	31352	-0.212302	0.0090148
ENSG00000157578.13	21:39445201:rs9983404:G_C	G/C	C	-9.24531	2.34552e-20	-23.5334	1.8569e-122	4.63248e-122	TRUE	0.53125	208	-0.764716	0.0827139	0.532032	31056	-0.187578	0.00797071
ENSG00000049860.14	5:74684240:rs820869:C_T	C/T	T	-5.41766	6.03827e-08	23.3972	4.5421e-121	1.13115e-120	FALSE	0.567308	208	-0.501883	0.0926383	0.574392	9188	0.339127	0.0144943
ENSG00000164347.18	5:74786118:rs12187244:T_C	T/C	C	-5.69425	1.23916e-08	-23.3738	7.8587e-121	1.95368e-120	TRUE	0.242788	208	-0.605633	0.106359	0.251859	31524	-0.212614	0.00909626
ENSG00000135074.15	5:157557446:rs73814819:T_C	T/C	C	-4.97883	6.39704e-07	23.3481	1.4442e-120	3.58404e-120	FALSE	0.153846	208	-0.639534	0.128451	0.127759	31484	0.276344	0.0118358
ENSG00000164924.18	8:100931091:rs3134380:G_A	A/G	G	4.50031	6.78556e-06	23.2609	1.1061e-119	2.7402e-119	TRUE	0.55314	207	0.424589	0.0943468	0.495074	28802	0.192048	0.00825626
ENSG00000196839.13	20:44642461:rs452159:G_T	G/T	T	5.40972	6.31227e-08	23.1752	8.1007e-119	2.00334e-118	TRUE	0.252404	208	0.571691	0.105678	0.230979	13100	0.33296	0.0143671
ENSG00000162377.6	1:52690195:rs428366:T_C	T/C	C	-4.57757	4.70405e-06	23.1617	1.1108e-118	2.74229e-118	FALSE	0.358173	208	-0.44616	0.0974665	0.356496	25690	0.211146	0.00911617
ENSG00000122687.18	7:2238591:rs7799006:C_T	T/C	C	-5.86187	4.57694e-09	-23.0863	6.3715e-118	1.57024e-117	TRUE	0.649038	208	-0.557858	0.0951674	0.63137	31683	-0.188524	0.00816605
ENSG00000111215.12	12:11104636:rs2597964:A_G	G/A	A	-5.27997	1.29204e-07	-23.0682	9.6155e-118	2.36561e-117	TRUE	0.441463	205	-0.492696	0.0933142	0.50049	27526	-0.19476	0.00844279
ENSG00000204138.13	1:28349072:rs12144013:A_G	A/G	G	-5.6392	1.70846e-08	-23.0499	1.4709e-117	3.61247e-117	TRUE	0.394608	204	-0.531286	0.0942131	0.406153	26276	-0.202696	0.00879379
ENSG00000149743.14	11:64317591:rs4930698:G_C	G/C	C	-4.75707	1.96427e-06	-23.0356	2.0415e-117	5.00519e-117	TRUE	0.0625	208	-0.915042	0.192354	0.0647989	29776	-0.380084	0.0164998
ENSG00000111850.11	6:87349382:rs75733845:A_G	G/A	A	-6.35456	2.09029e-10	-23.0332	2.1678e-117	5.3057e-117	TRUE	0.872596	208	-0.855093	0.134564	0.880459	25360	-0.312001	0.0135457
ENSG00000138642.14	4:88387194:rs113532468:T_A	T/A	A	4.56505	4.9938e-06	23.0257	2.5833e-117	6.31177e-117	TRUE	0.076923	208	0.800788	0.175417	0.069495	25393	0.397665	0.0172705
ENSG00000148600.15	10:84194464:rs7916271:C_T	T/C	C	-5.55727	2.74029e-08	-23.0008	4.5761e-117	1.11616e-116	TRUE	0.468599	207	-0.510567	0.0918737	0.494659	30433	-0.184871	0.00803757
ENSG00000111452.13	12:130981411:rs12821379:G_C	G/C	C	5.16674	2.38212e-07	22.9984	4.8363e-117	1.17761e-116	TRUE	0.134615	208	0.698712	0.135233	0.127802	13100	0.41723	0.0181417
ENSG00000104892.17	19:45341973:rs10416849:C_G	C/G	G	4.90951	9.13043e-07	22.8935	5.4057e-116	1.314e-115	TRUE	0.367788	208	0.472555	0.096253	0.395981	30688	0.187358	0.00818391
ENSG00000213625.9	1:65371436:rs6588136:C_G	C/G	G	-7.62376	2.46387e-14	22.785	6.4583e-115	1.56718e-114	FALSE	0.599034	207	-0.675542	0.08861	0.589725	26492	0.199297	0.00874684
ENSG00000213214.4	7:143996247:rs11766148:G_A	G/A	A	-5.25655	1.4678e-07	-22.7736	8.3393e-115	2.02018e-114	TRUE	0.1875	208	-0.620379	0.11802	0.181186	10239	-0.403091	0.0176999
ENSG00000182993.5	12:14803998:rs11830399:G_C	C/G	G	7.41866	1.18315e-13	22.7534	1.3341e-114	3.22634e-114	TRUE	0.430288	208	0.653273	0.0880582	0.417016	31314	0.182893	0.00803804
ENSG00000177666.17	11:820268:rs7925131:A_G	G/A	A	5.14737	2.64165e-07	22.7524	1.3586e-114	3.28002e-114	TRUE	0.254808	208	0.54546	0.105969	0.273178	23239	0.234252	0.0102957
ENSG00000167094.16	9:127787292:rs3217737:G_A	A/G	G	4.45843	8.2562e-06	22.7222	2.691e-114	6.48577e-114	TRUE	0.557692	208	0.420491	0.0943137	0.57316	28790	0.189751	0.00835092
ENSG00000181240.14	19:6452294:rs173229:A_G	G/A	A	5.84115	5.18419e-09	-22.6881	5.8587e-114	1.40966e-113	FALSE	0.425481	208	0.536879	0.0919133	0.451697	25728	-0.198996	0.00877095
ENSG00000158683.8	7:47984108:rs2708905:C_T	C/T	T	-5.19375	2.06103e-07	-22.5809	6.6926e-113	1.60758e-112	TRUE	0.528846	208	-0.479964	0.0924119	0.514972	31517	-0.178523	0.00790592
ENSG00000124532.14	6:24423702:rs62401890:C_G	C/G	G	-5.60694	2.0593e-08	22.5505	1.3308e-112	3.19123e-112	FALSE	0.168269	208	-0.684891	0.12215	0.150729	31563	0.248863	0.0110358
ENSG00000197841.15	19:34739858:rs10409513:T_A	A/T	T	-5.79443	6.85542e-09	-22.5226	2.493e-112	5.96809e-112	TRUE	0.658654	208	-0.555959	0.0959473	0.66622	26492	-0.205536	0.00912578
ENSG00000075239.14	11:108121619:rs3741056:G_C	C/G	G	-5.02652	4.99458e-07	22.4603	1.0127e-111	2.42027e-111	FALSE	0.677885	208	-0.498016	0.0990777	0.667	14174	0.278147	0.012384
ENSG00000181315.11	6:26646351:rs2451750:A_T	T/A	A	5.03081	4.88411e-07	22.4593	1.0358e-111	2.47132e-111	TRUE	0.595122	205	0.477532	0.0949215	0.601451	5502	0.418536	0.0186353
ENSG00000100350.14	22:36358218:rs62230201:C_T	C/T	T	-5.04448	4.54751e-07	-22.4325	1.901e-111	4.52801e-111	TRUE	0.598558	208	-0.476259	0.0944119	0.56568	27425	-0.191492	0.00853637
ENSG00000132313.15	2:86178681:rs6749090:G_T	T/G	G	4.46329	8.07111e-06	22.4201	2.5119e-111	5.97311e-111	TRUE	0.471014	207	0.419724	0.0940392	0.451201	31684	0.17758	0.00792055
ENSG00000198912.11	1:3907240:rs76419011:C_T	C/T	T	5.27437	1.3321e-07	22.4121	3.0063e-111	7.13683e-111	TRUE	0.158654	208	0.664743	0.126033	0.151558	25742	0.272803	0.0121721
ENSG00000156381.9	14:102527728:rs4900538:T_C	C/T	T	-5.37252	7.76447e-08	22.3891	5.0376e-111	1.19391e-110	FALSE	0.349515	206	-0.51988	0.0967666	0.398742	26968	0.195084	0.00871335
ENSG00000198721.12	6:4119947:rs9328220:A_C	A/C	C	-6.32449	2.54064e-10	-22.2318	1.6921e-109	4.0036e-109	TRUE	0.330918	207	-0.604732	0.0956175	0.285388	25359	-0.216496	0.0097381
ENSG00000140365.16	15:75336073:rs114064595:C_T	C/T	T	-4.56924	4.89486e-06	-22.2108	2.6889e-109	6.35152e-109	TRUE	0.026442	208	-1.33107	0.29131	0.0286385	16995	-0.712048	0.0320586
ENSG00000188393.9	12:9926928:rs10505741:C_T	C/T	T	5.82122	5.84196e-09	22.1731	6.2596e-109	1.47614e-108	TRUE	0.050725	207	1.20861	0.207621	0.0535218	28551	0.408764	0.0184351
ENSG00000205078.6	16:77206320:rs9928151:G_C	G/C	C	-8.42088	3.73661e-17	-22.0744	5.5699e-108	1.31132e-107	TRUE	0.673077	208	-0.760072	0.0902603	0.657211	21005	-0.224319	0.010162
ENSG00000140104.14	14:104980738:rs2033932:C_T	T/C	C	-5.87454	4.24015e-09	-21.9923	3.42e-107	8.03841e-107	TRUE	0.802885	208	-0.670513	0.114139	0.798374	31339	-0.217276	0.00987962
ENSG00000166260.11	17:54966723:rs12952523:G_T	T/G	G	5.21979	1.7913e-07	-21.973	5.2434e-107	1.23038e-106	FALSE	0.759615	208	0.563152	0.107888	0.745218	31684	-0.198813	0.00904805
ENSG00000197253.13	16:1226730:rs4984773:C_T	T/C	C	8.89367	5.91207e-19	-21.9677	5.8536e-107	1.3713e-106	FALSE	0.311594	207	0.802772	0.0902633	0.287065	5897	-0.429891	0.0195692
ENSG00000243317.8	7:135558162:rs6961420:C_T	C/T	T	4.76137	1.92279e-06	21.9401	1.0743e-106	2.51259e-106	TRUE	0.596154	208	0.451787	0.0948859	0.627679	8254	0.343365	0.0156501
ENSG00000127463.15	1:19223265:rs710870:G_A	G/A	A	-6.56451	5.22037e-11	-21.9391	1.0982e-106	2.56427e-106	TRUE	0.408654	208	-0.595898	0.0907756	0.423372	25476	-0.194879	0.00888272
ENSG00000196458.11	12:132924495:rs61951591:A_G	A/G	G	4.4766	7.5841e-06	21.8751	4.4951e-106	1.04787e-105	TRUE	0.259615	208	0.478117	0.106804	0.284697	31644	0.191247	0.00874266
ENSG00000113638.14	5:40700037:rs13355305:G_T	G/T	T	4.82503	1.39981e-06	-21.8711	4.907e-106	1.14202e-105	FALSE	0.667476	206	0.478269	0.0991224	0.673895	31683	-0.183956	0.00841091
ENSG00000119632.4	14:94135142:rs8007371:T_C	C/T	T	-5.34837	8.87518e-08	-21.8523	7.3753e-106	1.71367e-105	TRUE	0.387019	208	-0.504783	0.0943807	0.407554	24672	-0.19829	0.00907409
ENSG00000105520.10	19:11329496:rs62131129:G_A	A/G	G	-4.7937	1.63733e-06	-21.8442	8.7872e-106	2.0384e-105	TRUE	0.463768	207	-0.448213	0.0935004	0.509145	25697	-0.19098	0.00874281
ENSG00000086619.14	1:236254242:rs1749562:G_C	G/C	C	6.12696	8.95728e-10	21.8245	1.3611e-105	3.15225e-105	TRUE	0.274038	208	0.619879	0.101172	0.266098	31355	0.195732	0.00896846
ENSG00000104714.14	8:729799:rs11784674:G_A	A/G	G	-5.09073	3.5669e-07	-21.7529	6.4707e-105	1.49615e-104	TRUE	0.454327	208	-0.472699	0.0928549	0.482562	31470	-0.172229	0.00791754
ENSG00000243477.5	3:50295266:rs13100173:G_A	A/G	G	-4.87067	1.11218e-06	-21.7454	7.6364e-105	1.76282e-104	TRUE	0.514493	207	-0.453671	0.0931433	0.55825	31298	-0.173714	0.00798855
ENSG00000137824.16	15:40602388:rs143265539:G_A	G/A	A	-4.47957	7.47937e-06	-21.7327	1.0048e-104	2.31576e-104	TRUE	0.14878	205	-0.593298	0.132445	0.108869	23656	-0.317623	0.014615
ENSG00000197943.10	16:81842764:rs67823242:G_C	C/G	G	-8.19454	2.51556e-16	-21.689	2.6173e-104	6.02233e-104	TRUE	0.661058	208	-0.737975	0.090057	0.668076	30817	-0.184123	0.00848922
ENSG00000127022.15	5:179699631:rs13182141:C_T	C/T	T	-6.47434	9.5224e-11	-21.6552	5.4531e-104	1.25272e-103	TRUE	0.524155	207	-0.58102	0.0897418	0.513908	14263	-0.252415	0.0116561
ENSG00000203791.15	10:124791987:rs10901821:T_C	T/C	C	-6.48189	9.05831e-11	-21.5097	1.2659e-102	2.9034e-102	TRUE	0.675481	208	-0.619123	0.0955159	0.69324	31440	-0.184657	0.0085848
ENSG00000100151.16	22:38010140:rs139901:T_C	C/T	T	6.95458	3.53612e-12	21.4388	5.8092e-102	1.33022e-101	TRUE	0.4375	208	0.619121	0.0890234	0.430453	31354	0.171653	0.00800665
ENSG00000196584.3	7:152667965:rs3218422:T_A	T/A	A	7.53335	4.94547e-14	21.4322	6.6941e-102	1.53039e-101	TRUE	0.235437	206	0.774563	0.102818	0.218918	29785	0.210737	0.00983272
ENSG00000184389.9	1:33324895:rs11554674:G_A	G/A	A	4.61801	3.87433e-06	21.4165	9.3977e-102	2.14503e-101	TRUE	0.243961	207	0.503188	0.108962	0.229809	25476	0.223517	0.0104367
ENSG00000121570.12	3:109318900:rs7638063:T_C	C/T	T	4.87607	1.08218e-06	21.4078	1.1302e-101	2.57555e-101	TRUE	0.545673	208	0.454852	0.0932825	0.510271	31558	0.169236	0.00790535
ENSG00000176623.12	8:86511865:rs4129535:G_T	T/G	G	-8.3708	5.72305e-17	-21.3721	2.4348e-101	5.53966e-101	TRUE	0.804878	205	-0.900558	0.107583	0.729702	25534	-0.211071	0.00987601
ENSG00000129673.9	17:76482816:rs7224108:C_T	C/T	T	-5.36189	8.23571e-08	-21.3044	1.0379e-100	2.35766e-100	TRUE	0.658537	205	-0.522956	0.0975321	0.644708	23367	-0.203939	0.00957264
ENSG00000038945.15	8:16191355:rs435181:T_C	T/C	C	-4.66893	3.02778e-06	-21.2967	1.2155e-100	2.75668e-100	TRUE	0.074879	207	-0.82927	0.177615	0.0843808	31354	-0.303776	0.014264
ENSG00000154845.15	18:9609299:rs627112:C_T	C/T	T	4.8647	1.14632e-06	-21.2332	4.6941e-100	1.0629e-99	FALSE	0.326923	208	0.481787	0.0990374	0.296948	31470	-0.18392	0.00866191
ENSG00000196126.11	6:32591764:rs9270522:T_A	A/T	T	10.3762	3.1817e-25	21.081	1.1885e-98	2.68688e-98	TRUE	0.285366	205	0.918841	0.0885527	0.287006	3550	0.521389	0.0247326
ENSG00000101224.17	20:3777779:rs910654:C_G	C/G	G	5.42981	5.64155e-08	21.0777	1.277e-98	2.88237e-98	TRUE	0.259615	208	0.568276	0.104659	0.278451	28431	0.195676	0.00928356
ENSG00000221923.9	19:52380577:rs62108319:G_A	G/A	A	12.0464	2.02503e-33	-21.017	4.5851e-98	1.03328e-97	FALSE	0.371359	206	0.940848	0.0781018	0.39695	31254	-0.170613	0.00811783
ENSG00000140323.6	15:40357408:rs71472433:A_C	A/C	C	7.17021	7.48832e-13	20.9454	2.0666e-97	4.64985e-97	TRUE	0.177885	208	0.823163	0.114803	0.150769	31672	0.230983	0.0110279
ENSG00000149218.5	11:95045850:rs613081:T_C	T/C	C	-4.53416	5.78337e-06	-20.9284	2.9401e-97	6.60477e-97	TRUE	0.495169	207	-0.425094	0.0937538	0.514713	31256	-0.166322	0.00794721
ENSG00000136444.10	17:50455432:rs2412324:T_C	T/C	C	-6.92174	4.46126e-12	-20.9132	4.0606e-97	9.10753e-97	TRUE	0.540865	208	-0.613962	0.0887005	0.527101	31679	-0.165277	0.00790298
ENSG00000115234.11	2:27523079:rs7589217:A_G	G/A	A	-5.01042	5.43109e-07	20.9049	4.822e-97	1.07982e-96	FALSE	0.605769	208	-0.474849	0.0947722	0.598815	26494	0.183776	0.00879103
ENSG00000108107.14	19:55384395:rs3745272:G_C	C/G	G	4.93868	7.86532e-07	20.8768	8.7029e-97	1.94584e-96	TRUE	0.152913	206	0.63926	0.129439	0.136128	24351	0.273426	0.0130971
ENSG00000139433.10	12:109867425:rs7135254:A_G	A/G	G	-4.85735	1.18968e-06	-20.8648	1.1186e-96	2.49709e-96	TRUE	0.459135	208	-0.452904	0.093241	0.465556	14261	-0.243982	0.0116935
ENSG00000111254.8	12:4649022:rs714621:G_C	C/G	G	-6.67286	2.5086e-11	-20.8324	2.1923e-96	4.88629e-96	TRUE	0.408654	208	-0.604011	0.0905174	0.455289	31679	-0.165066	0.00792352
ENSG00000167842.15	17:5492198:rs8068792:T_A	T/A	A	4.86608	1.13837e-06	20.8219	2.7467e-96	6.11237e-96	TRUE	0.133495	206	0.667552	0.137185	0.12884	31185	0.247149	0.0118697
ENSG00000127328.21	12:69733437:rs766255:C_G	G/C	C	4.92373	8.49116e-07	20.7911	5.2211e-96	1.16006e-95	TRUE	0.067308	208	0.911811	0.185187	0.0731514	31568	0.315624	0.0151807
ENSG00000138750.15	4:76145734:rs61102074:G_T	G/T	T	5.99728	2.00654e-09	20.7518	1.1858e-95	2.63059e-95	TRUE	0.163462	208	0.734213	0.122424	0.152518	31353	0.228936	0.0110321
ENSG00000134744.14	1:52532430:rs12409239:G_A	G/A	A	4.4518	8.51548e-06	20.7139	2.6011e-95	5.76131e-95	TRUE	0.05314	207	0.93181	0.209311	0.0565854	31025	0.357442	0.0172561
ENSG00000164088.18	3:52256458:rs1767:C_G	C/G	G	4.69596	2.65359e-06	-20.6716	6.2154e-95	1.37454e-94	FALSE	0.144231	208	0.623144	0.132698	0.106044	31682	-0.264937	0.0128165
ENSG00000129204.16	17:5250721:rs143649705:G_A	A/G	G	-6.27486	3.49957e-10	-20.5966	2.9562e-94	6.52751e-94	TRUE	0.927885	208	-1.09057	0.173799	0.955617	20830	-0.485073	0.0235511
ENSG00000099917.17	22:20535740:rs5995758:T_A	T/A	A	-5.07091	3.9591e-07	-20.5321	1.1103e-93	2.44782e-93	TRUE	0.271845	206	-0.529447	0.104409	0.260735	30902	-0.186846	0.00910017
ENSG00000075413.18	14:103537810:rs10135868:T_C	C/T	T	-4.59353	4.35811e-06	20.486	2.8703e-93	6.31821e-93	FALSE	0.579327	208	-0.434695	0.0946319	0.631082	31566	0.167864	0.00819407
ENSG00000183828.15	14:105179842:rs4983590:G_A	A/G	G	-8.54137	1.32641e-17	-20.4077	1.4256e-92	3.13324e-92	TRUE	0.382212	208	-0.741519	0.086815	0.381763	24815	-0.186996	0.00916303
ENSG00000008517.16	16:3065271:rs45499297:T_C	T/C	C	-5.99465	2.03931e-09	20.3158	9.3219e-92	2.04564e-91	FALSE	0.108173	208	-0.873798	0.145763	0.0812756	18966	0.377645	0.0185887
ENSG00000169203.16	16:30163605:rs6565176:T_C	C/T	T	5.9332	2.97088e-09	20.1986	1.0071e-90	2.20662e-90	TRUE	0.432692	208	0.542989	0.091517	0.44842	5502	0.373565	0.0184946
ENSG00000133739.16	8:85175106:rs6605609:A_C	C/A	A	-7.53991	4.70277e-14	-20.1021	7.0594e-90	1.54438e-89	TRUE	0.318841	207	-0.704306	0.0934103	0.301344	31568	-0.173252	0.0086186
ENSG00000184677.18	1:22420411:rs10917228:G_A	G/A	A	4.81474	1.47391e-06	20.0459	2.1962e-89	4.79723e-89	TRUE	0.439904	208	0.451098	0.093691	0.464802	31355	0.159478	0.00795564
ENSG00000125818.18	20:1104748:rs73069838:G_C	G/C	C	-5.48569	4.11866e-08	-19.9419	1.7589e-88	3.83613e-88	TRUE	0.112981	208	-0.794097	0.144758	0.100721	31569	-0.262057	0.013141
ENSG00000064199.6	11:124684677:rs74578997:A_G	A/G	G	-4.80989	1.51011e-06	-19.9166	2.91e-88	6.33694e-88	TRUE	0.028846	208	-1.3366	0.277885	0.0181152	28122	-0.625294	0.0313956
ENSG00000101310.17	20:18720296:rs6045568:T_A	A/T	T	5.56963	2.55283e-08	19.8869	5.2948e-88	1.15125e-87	TRUE	0.084541	207	0.917594	0.16475	0.0769855	31567	0.295069	0.0148373
ENSG00000032742.17	13:20650362:rs11620505:G_A	G/A	A	5.69185	1.25672e-08	19.8332	1.5393e-87	3.34181e-87	TRUE	0.149758	207	0.728975	0.128073	0.138056	31068	0.229204	0.0115566
ENSG00000188997.8	11:78058839:rs632663:T_C	C/T	T	-7.12374	1.05039e-12	-19.7265	1.2746e-86	2.76293e-86	TRUE	0.140097	207	-0.903975	0.126896	0.151171	26609	-0.236987	0.0120136
ENSG00000085491.17	1:108194929:rs606166:T_C	T/C	C	-4.72798	2.26766e-06	19.6907	2.596e-86	5.61874e-86	FALSE	0.225962	208	-0.526701	0.111401	0.228259	31569	0.185573	0.00942441
ENSG00000122729.19	9:32465291:rs10970992:T_C	T/C	C	4.97755	6.43953e-07	-19.6227	9.8761e-86	2.13432e-85	FALSE	0.072115	208	0.891808	0.179166	0.0822101	31562	-0.282614	0.0144024
ENSG00000164002.11	1:40545723:rs10889467:A_G	G/A	A	-5.55405	2.79131e-08	-19.5915	1.8309e-85	3.95074e-85	TRUE	0.841346	208	-0.695539	0.125231	0.806541	25535	-0.21784	0.0111191
ENSG00000145217.14	4:993488:rs11936407:T_C	T/C	C	-4.63666	3.54085e-06	-19.5042	1.0113e-84	2.17889e-84	TRUE	0.629808	208	-0.448211	0.0966668	0.65698	26944	-0.175753	0.00901102
ENSG00000151233.11	12:42193250:rs12049942:G_A	G/A	A	-5.41947	5.97746e-08	-19.49	1.3296e-84	2.86035e-84	TRUE	0.379227	207	-0.513723	0.0947921	0.380803	31256	-0.159567	0.00818711
ENSG00000088002.11	19:48589294:rs10401347:G_A	A/G	G	7.44933	9.38144e-14	19.4583	2.4836e-84	5.33486e-84	TRUE	0.471154	208	0.650088	0.087268	0.429023	18656	0.201497	0.0103553
ENSG00000090432.7	1:20490185:rs381142:G_C	G/C	C	-5.72549	1.03133e-08	-19.4534	2.7167e-84	5.82677e-84	TRUE	0.365385	208	-0.541821	0.0946331	0.362461	31682	-0.159813	0.00821516
ENSG00000163382.12	1:156559242:rs12757164:G_A	A/G	G	-5.4032	6.54628e-08	-19.4121	6.0864e-84	1.30344e-83	TRUE	0.389423	208	-0.508748	0.0941568	0.386786	31470	-0.157937	0.00813599
ENSG00000101236.17	20:3937049:rs47794:A_G	G/A	A	-8.03996	8.98665e-16	19.403	7.2797e-84	1.55665e-83	FALSE	0.545673	208	-0.691501	0.086008	0.577665	31554	0.155448	0.00801154
ENSG00000176222.9	19:43887948:rs10424336:C_T	T/C	C	7.07224	1.52451e-12	19.387	9.9366e-84	2.1216e-83	TRUE	0.454327	208	0.62527	0.0884119	0.462121	26492	0.167749	0.00865263
ENSG00000070731.11	17:76570053:rs12601644:T_C	C/T	T	-5.65366	1.5707e-08	-19.3127	4.1922e-83	8.93749e-83	TRUE	0.497585	207	-0.51723	0.0914859	0.464863	30803	-0.155068	0.00802934
ENSG00000165055.15	7:128381666:rs61283864:G_A	G/A	A	4.99313	5.9409e-07	19.3054	4.8567e-83	1.03387e-82	TRUE	0.120192	208	0.711397	0.142475	0.110342	25942	0.268585	0.0139124
ENSG00000215251.4	20:3157634:rs3827132:C_A	C/A	A	-5.32455	1.01203e-07	-19.2932	6.1025e-83	1.29712e-82	TRUE	0.461538	208	-0.491256	0.0922625	0.483976	26492	-0.166554	0.00863279
ENSG00000166347.19	18:74284609:rs74810966:C_T	C/T	T	4.87044	1.11348e-06	-19.1394	1.1863e-81	2.51779e-81	FALSE	0.192308	208	0.574049	0.117864	0.147852	30746	-0.216161	0.011294
ENSG00000181409.14	17:81101017:rs4075483:C_T	T/C	C	5.84114	5.18436e-09	19.1108	2.053e-81	4.35077e-81	TRUE	0.579327	208	0.537693	0.0920527	0.616987	18583	0.201946	0.0105671
ENSG00000162623.16	1:74720825:rs11485555:C_G	G/C	C	4.61531	3.92516e-06	19.0264	1.0349e-80	2.18992e-80	TRUE	0.367788	208	0.446943	0.0968393	0.368757	26489	0.170174	0.00894409
ENSG00000139629.16	12:51362485:rs3782473:T_C	C/T	T	6.47944	9.20612e-11	18.9569	3.8657e-80	8.16794e-80	TRUE	0.769231	208	0.687781	0.106148	0.724041	31684	0.167525	0.00883714
ENSG00000182986.13	19:52896854:rs11669971:G_C	C/G	G	4.62391	3.76566e-06	18.9227	7.4297e-80	1.56751e-79	TRUE	0.228365	208	0.514275	0.111221	0.205225	27921	0.197014	0.0104115
ENSG00000095383.20	9:98223445:rs7036186:T_G	T/G	G	6.64249	3.08427e-11	18.8839	1.5502e-79	3.26575e-79	TRUE	0.377404	208	0.610244	0.0918698	0.34966	31555	0.156751	0.00830075
ENSG00000142185.16	21:44387493:rs62218769:G_A	G/A	A	-5.05571	4.28801e-07	18.8496	2.9607e-79	6.22798e-79	FALSE	0.235577	208	-0.551232	0.109032	0.195295	31344	0.188842	0.0100183
ENSG00000171853.16	2:3340836:rs11127414:T_C	T/C	C	4.69122	2.71581e-06	18.834	3.9907e-79	8.38224e-79	TRUE	0.304348	207	0.476392	0.10155	0.328691	25574	0.176069	0.00934845
ENSG00000085721.12	16:15021598:rs76711645:T_C	T/C	C	4.85323	1.21464e-06	18.8212	5.0816e-79	1.06579e-78	TRUE	0.113527	207	0.712439	0.146797	0.0985775	26094	0.274524	0.0145859
ENSG00000122481.17	1:95154248:rs79662819:C_T	C/T	T	4.94619	7.56801e-07	18.8107	6.1834e-79	1.29306e-78	TRUE	0.098558	208	0.769595	0.155594	0.0849648	28633	0.280189	0.0148952
ENSG00000068654.16	2:86105686:rs4832245:G_A	A/G	G	-6.69074	2.2205e-11	-18.8105	6.1834e-79	1.29306e-78	TRUE	0.139423	208	-0.859088	0.1284	0.160744	31300	-0.203544	0.0108208
ENSG00000131126.18	19:43361688:rs28464741:G_T	G/T	T	4.54889	5.39287e-06	18.7804	1.0925e-78	2.28126e-78	TRUE	0.367647	204	0.445042	0.0978353	0.376868	28880	0.160277	0.00853426
ENSG00000243667.7	2:68219537:rs13028330:C_T	C/T	T	-5.91757	3.26732e-09	-18.7623	1.5332e-78	3.19679e-78	TRUE	0.275362	207	-0.602133	0.101753	0.240297	30814	-0.175887	0.0093745
ENSG00000136448.12	17:45095905:rs2301597:T_C	C/T	T	5.21861	1.80266e-07	18.7559	1.7359e-78	3.61413e-78	TRUE	0.449519	208	0.483665	0.0926808	0.438452	22324	0.177495	0.00946345
ENSG00000115602.17	2:102315787:rs10183388:C_T	C/T	T	-8.67879	4.00014e-18	18.545	8.9168e-77	1.85376e-76	FALSE	0.543478	207	-0.733247	0.0844873	0.508606	31355	0.147328	0.00794433
ENSG00000187837.3	6:26046337:rs7756117:G_A	G/A	A	6.48682	8.76689e-11	18.5384	1.0081e-76	2.09273e-76	TRUE	0.6875	208	0.625773	0.0964684	0.657071	31684	0.154307	0.00832365
ENSG00000157259.8	7:92468215:rs10262461:G_A	G/A	A	-5.17415	2.28952e-07	-18.5258	1.2741e-76	2.64106e-76	TRUE	0.149038	208	-0.670498	0.129586	0.120336	31231	-0.22659	0.012231
ENSG00000183628.13	22:18907087:rs416659:G_C	C/G	G	10.048	9.37358e-24	-18.5198	1.4244e-76	2.94832e-76	FALSE	0.302885	208	0.879673	0.0875469	0.322363	14445	-0.230407	0.0124411
ENSG00000169062.15	13:114298948:rs3752107:G_A	G/A	A	-4.9691	6.72657e-07	-18.5028	1.9602e-76	4.05146e-76	TRUE	0.081731	208	-0.840801	0.169206	0.067194	25538	-0.324845	0.0175565
ENSG00000161542.17	17:76313393:rs2279056:A_G	A/G	G	-5.06541	4.07529e-07	-18.4437	5.8483e-76	1.20701e-75	TRUE	0.283654	208	-0.51982	0.102622	0.321495	31346	-0.156868	0.00850524
ENSG00000221947.8	8:70925519:rs56289931:A_G	A/G	G	7.3323	2.26236e-13	18.4168	9.6333e-76	1.9853e-75	TRUE	0.524038	208	0.641658	0.0875112	0.493066	25352	0.16251	0.00882398
ENSG00000169398.19	8:140831843:rs13438888:A_T	T/A	A	4.84261	1.28146e-06	18.3987	1.348e-75	2.77403e-75	TRUE	0.461538	208	0.451496	0.093234	0.468045	31565	0.145973	0.00793386
ENSG00000099219.14	9:5684411:rs78470093:G_A	G/A	A	5.53741	3.06977e-08	18.3633	2.5889e-75	5.31997e-75	TRUE	0.057692	208	1.08704	0.196308	0.0212972	21200	0.612851	0.0333737
ENSG00000198843.13	3:150606535:rs11922033:T_C	T/C	C	4.58654	4.50658e-06	18.2347	2.7425e-74	5.62747e-74	TRUE	0.161836	207	0.583131	0.12714	0.163899	14261	0.288328	0.015812
ENSG00000175322.11	18:14047481:rs8086527:A_G	G/A	A	6.21776	5.04295e-10	18.2152	3.9242e-74	8.04065e-74	TRUE	0.252404	208	0.644448	0.103646	0.238468	26278	0.185284	0.010172
ENSG00000118997.14	2:196158623:rs4850671:C_G	G/C	C	7.64749	2.04943e-14	18.031	1.1126e-72	2.27643e-72	TRUE	0.411058	208	0.673256	0.0880363	0.379199	29825	0.151339	0.00839326
ENSG00000128266.9	22:23115299:rs2157710:C_T	T/C	C	5.32645	1.00148e-07	18.0213	1.3283e-72	2.71385e-72	TRUE	0.485507	207	0.491201	0.0922191	0.442218	27279	0.154432	0.0085694
ENSG00000232653.8	15:32627393:rs62001766:G_A	A/G	G	-8.52032	1.59109e-17	-18.0061	1.7481e-72	3.56642e-72	TRUE	0.826923	208	-0.95071	0.111581	0.825628	5502	-0.439623	0.0244152
ENSG00000120725.13	5:138931688:rs13178601:G_A	G/A	A	5.12903	2.91244e-07	17.917	8.7202e-72	1.77652e-71	TRUE	0.322115	208	0.507042	0.0988573	0.313524	31355	0.153439	0.0085639
ENSG00000185745.10	10:89377764:rs304502:C_T	C/T	T	-5.64391	1.66235e-08	-17.9076	1.0251e-71	2.0854e-71	TRUE	0.1875	208	-0.660206	0.116977	0.208651	31684	-0.174189	0.00972711
ENSG00000055732.13	1:84955644:rs60969677:C_T	T/C	C	6.66897	2.57608e-11	17.8696	2.0345e-71	4.13294e-71	TRUE	0.701923	208	0.648822	0.0972897	0.744128	31470	0.162414	0.00908885
ENSG00000078674.17	8:17935344:rs478420:G_A	G/A	A	-7.96091	1.70774e-15	-17.8476	3.0281e-71	6.14259e-71	TRUE	0.639423	208	-0.711654	0.0893935	0.621805	31643	-0.145568	0.00815617
ENSG00000123739.11	4:109731578:rs9995011:A_C	A/C	C	5.89868	3.66419e-09	17.7814	9.849e-71	1.99505e-70	TRUE	0.596154	208	0.545549	0.0924865	0.573866	31684	0.142133	0.00799338
ENSG00000188659.9	15:82287841:rs7403041:G_T	T/G	G	5.794	6.87313e-09	17.6838	5.6097e-70	1.13471e-69	TRUE	0.471154	208	0.528075	0.0911417	0.493789	9181	0.256688	0.0145154
ENSG00000130517.14	19:18346216:rs10403547:T_C	T/C	C	-4.68294	2.82788e-06	-17.6825	5.7101e-70	1.15338e-69	TRUE	0.282609	207	-0.486051	0.103792	0.279705	26280	-0.170821	0.00966048
ENSG00000151779.13	2:15393771:rs13417550:A_G	A/G	G	-4.92194	8.56896e-07	17.6343	1.3411e-69	2.70503e-69	FALSE	0.707317	205	-0.505224	0.102647	0.661206	31569	0.147553	0.00836739
ENSG00000233927.5	19:8325429:rs2972572:A_G	A/G	G	-8.94783	3.62546e-19	-17.6342	1.3506e-69	2.72033e-69	TRUE	0.57767	206	-0.757365	0.0846424	0.549787	9187	-0.257169	0.0145836
ENSG00000125734.15	19:6742300:rs11085200:G_T	T/G	G	7.073	1.51617e-12	17.5613	4.866e-69	9.78706e-69	TRUE	0.67233	206	0.665941	0.0941526	0.709318	20015	0.191829	0.0109234
ENSG00000142188.17	21:33446894:rs9976356:A_G	A/G	G	-5.82778	5.617e-09	-17.5599	4.9875e-69	1.00173e-68	TRUE	0.456098	205	-0.535221	0.0918397	0.442386	30688	-0.141999	0.00808653
ENSG00000243335.9	7:66316659:rs9969300:G_A	G/A	A	4.77448	1.8017e-06	-17.5576	5.2213e-69	1.04721e-68	FALSE	0.5625	208	0.447968	0.0938255	0.471463	6414	-0.303341	0.0172769
ENSG00000136425.14	15:78127969:rs3784330:T_C	T/C	C	6.31094	2.77339e-10	17.5512	5.8236e-69	1.16636e-68	TRUE	0.276442	208	0.633819	0.100432	0.262956	30935	0.159488	0.00908699
ENSG00000149089.13	11:34870724:rs72924541:A_G	A/G	G	13.5217	1.16387e-41	17.5482	6.1612e-69	1.23224e-68	TRUE	0.358173	208	1.0087	0.0745987	0.31175	11496	0.246563	0.0140506
ENSG00000138107.13	10:102485191:rs3781290:G_C	G/C	C	4.56778	4.9293e-06	-17.5046	1.3215e-68	2.63929e-68	FALSE	0.348558	208	0.448048	0.098089	0.355754	31568	-0.144816	0.008273
ENSG00000101752.11	18:21878242:rs8095895:G_A	A/G	G	-5.48093	4.23102e-08	17.4616	2.8095e-68	5.60324e-68	FALSE	0.795673	208	-0.622993	0.113666	0.780012	31231	0.167848	0.00961241
ENSG00000185158.12	17:31876529:rs11657849:G_A	A/G	G	4.95741	7.14387e-07	17.3925	9.4206e-68	1.8762e-67	TRUE	0.176471	204	0.608203	0.122686	0.15211	28489	0.201821	0.0116039
ENSG00000151611.16	4:145652672:rs113431093:G_C	C/G	G	5.32616	1.0031e-07	17.3866	1.0387e-67	2.06578e-67	TRUE	0.896635	208	0.804656	0.151076	0.910064	31566	0.240723	0.0138453
ENSG00000131591.17	1:1098246:rs6604965:C_G	C/G	G	-6.08795	1.14366e-09	-17.3248	3.0576e-67	6.0725e-67	TRUE	0.185096	208	-0.708052	0.116304	0.168789	28794	-0.191745	0.0110676
ENSG00000136824.19	9:104094352:rs3818626:C_T	T/C	C	8.47704	2.30992e-17	-17.3082	4.0656e-67	8.06316e-67	FALSE	0.497596	208	0.716628	0.0845375	0.464014	31599	-0.137407	0.00793884
ENSG00000186529.16	19:15640756:rs1290616:C_T	C/T	T	-7.15926	8.1112e-13	-17.3016	4.575e-67	9.06079e-67	TRUE	0.413462	208	-0.638446	0.0891775	0.403488	31464	-0.139921	0.00808718
ENSG00000124299.15	19:33362354:rs56187503:C_T	T/C	C	-6.70521	2.01114e-11	-17.2571	9.9129e-67	1.96052e-66	TRUE	0.579327	208	-0.603862	0.0900586	0.588313	31566	-0.138904	0.00804912
ENSG00000137601.16	4:169354321:rs10016247:T_C	C/T	T	5.20172	1.97455e-07	17.248	1.1584e-66	2.28784e-66	TRUE	0.180288	208	0.624066	0.119973	0.167994	31350	0.183377	0.0106318
ENSG00000153885.14	19:33801816:rs287103:A_G	A/G	G	-5.2764	1.31745e-07	-17.2432	1.2631e-66	2.49116e-66	TRUE	0.653846	208	-0.510671	0.096784	0.656382	30934	-0.145275	0.00842507
ENSG00000163281.12	4:44699239:rs13125773:G_T	G/T	T	6.61331	3.75814e-11	17.2316	1.5437e-66	3.04036e-66	TRUE	0.235577	208	0.694541	0.105022	0.207729	31519	0.168385	0.00977186
ENSG00000127952.17	7:76296546:rs6971811:G_A	G/A	A	-5.17864	2.23511e-07	-17.0537	3.2753e-65	6.44188e-65	TRUE	0.175481	208	-0.628231	0.121312	0.183632	31346	-0.175101	0.0102677
ENSG00000146223.15	6:42922513:rs11758978:A_G	G/A	A	4.62596	3.72871e-06	17.0264	5.2326e-65	1.02773e-64	TRUE	0.75	208	0.498758	0.107817	0.758532	9184	0.289019	0.0169748
ENSG00000196670.13	5:180865941:rs113165919:A_G	A/G	G	4.66788	3.0433e-06	16.9912	9.5417e-65	1.87149e-64	TRUE	0.052885	208	0.972909	0.208426	0.0490965	17851	0.412858	0.0242983
ENSG00000184110.14	16:28821978:rs62036621:C_A	A/C	C	-5.69423	1.2393e-08	-16.8552	9.6083e-64	1.88196e-63	TRUE	0.60628	207	-0.532605	0.0935342	0.610501	5501	-0.321342	0.0190648
ENSG00000138363.15	2:215314528:rs7594345:C_T	T/C	C	-8.29853	1.0541e-16	-16.752	5.4754e-63	1.07098e-62	TRUE	0.5	207	-0.70659	0.0851464	0.502228	14256	-0.196496	0.0117297
ENSG00000004142.12	17:28388929:rs6505077:G_C	C/G	G	-4.75001	2.03405e-06	-16.6291	4.2827e-62	8.36538e-62	TRUE	0.34375	208	-0.465725	0.0980471	0.408612	31561	-0.134058	0.00806164
ENSG00000187630.17	14:24009590:rs147027077:A_T	A/T	T	-6.08173	1.1889e-09	-16.521	2.5907e-61	5.05346e-61	TRUE	0.081731	208	-1.00291	0.164905	0.046131	5258	-0.748826	0.0453257
ENSG00000184313.20	1:54580719:rs300269:G_A	A/G	G	-5.01371	5.33914e-07	-16.4461	8.9298e-61	1.73948e-60	TRUE	0.413462	208	-0.47149	0.0940401	0.506668	18879	-0.168089	0.0102206
ENSG00000131845.14	19:57367204:rs2301663:G_A	G/A	A	5.94521	2.7611e-09	16.3728	2.9913e-60	5.81892e-60	TRUE	0.516827	208	0.539283	0.0907088	0.52797	30321	0.132598	0.00809865
ENSG00000166478.10	11:9435797:rs7104568:A_G	G/A	A	4.69066	2.72331e-06	16.3718	3.0309e-60	5.8879e-60	TRUE	0.565217	207	0.442135	0.0942587	0.598594	30935	0.133698	0.00816636
ENSG00000182628.13	17:59150137:rs12150181:G_C	C/G	G	6.05322	1.41983e-09	16.3615	3.5956e-60	6.97537e-60	TRUE	0.637019	208	0.569099	0.094016	0.705801	26081	0.156411	0.00955969
ENSG00000159199.14	17:48776263:rs11079835:G_A	G/A	A	-4.66623	3.06778e-06	16.3465	4.6145e-60	8.93981e-60	FALSE	0.298077	208	-0.475874	0.101983	0.257732	31556	0.14814	0.00906251
ENSG00000154358.21	1:228066129:rs1832734:G_C	G/C	C	4.80309	1.56232e-06	-16.344	4.8156e-60	9.31671e-60	FALSE	0.59375	208	0.454921	0.0947142	0.567649	31476	-0.130936	0.00801128
ENSG00000174915.12	11:492677:rs34690033:G_C	G/C	C	-4.74924	2.04185e-06	-16.3177	7.3746e-60	1.42482e-59	TRUE	0.139423	208	-0.638498	0.134442	0.12344	26564	-0.214147	0.0131236
ENSG00000163959.10	3:196310928:rs113314116:G_T	G/T	T	-5.36048	8.29993e-08	-16.3085	8.5735e-60	1.65421e-59	TRUE	0.254808	208	-0.56535	0.105466	0.229325	25574	-0.170644	0.0104635
ENSG00000067208.14	1:92527599:rs4568842:C_T	T/C	C	5.14546	2.66871e-07	16.2492	2.263e-59	4.36041e-59	TRUE	0.179612	206	0.621645	0.120814	0.198076	31385	0.162052	0.00997291
ENSG00000173272.16	2:131544152:rs61296876:T_C	T/C	C	-5.71791	1.07845e-08	-16.1611	9.47e-59	1.82224e-58	TRUE	0.091346	208	-0.904576	0.158201	0.0897711	25429	-0.249419	0.0154333
ENSG00000124275.15	5:7942268:rs113465863:A_G	A/G	G	-4.68639	2.7807e-06	-16.1324	1.5104e-58	2.90242e-58	TRUE	0.038462	208	-1.13631	0.24247	0.0456405	31225	-0.308034	0.0190941
ENSG00000051596.9	5:175912981:rs7735794:G_A	G/A	A	7.42681	1.11249e-13	16.1156	1.9823e-58	3.80409e-58	TRUE	0.233173	208	0.765582	0.103084	0.203017	6083	0.355716	0.0220727
ENSG00000089597.18	11:62646201:rs118093058:G_T	G/T	T	-6.13134	8.71429e-10	-16.0957	2.7302e-58	5.23227e-58	TRUE	0.122596	208	-0.843517	0.137575	0.123523	14173	-0.28793	0.0178886
ENSG00000197563.11	18:62114858:rs17642243:A_G	A/G	G	-5.61776	1.93448e-08	-16.0857	3.2088e-58	6.1412e-58	TRUE	0.253623	207	-0.591121	0.105224	0.234081	31568	-0.150576	0.00936083
ENSG00000131379.10	3:14669081:rs4684237:C_T	C/T	T	-8.53077	1.45377e-17	-16.0238	8.6877e-58	1.66047e-57	TRUE	0.199519	208	-0.900797	0.105594	0.205607	30765	-0.159177	0.00993379
ENSG00000182087.14	19:1011216:rs2240160:G_A	G/A	A	4.8706	1.11262e-06	15.9983	1.3152e-57	2.51035e-57	TRUE	0.221154	208	0.545142	0.111925	0.215474	13117	0.237927	0.014872
ENSG00000154227.13	15:100575979:rs140689841:G_C	G/C	C	-5.59523	2.20334e-08	-15.8132	2.5152e-56	4.79439e-56	TRUE	0.171498	207	-0.679921	0.121518	0.152286	25574	-0.193659	0.0122467
ENSG00000080345.18	2:151340381:rs4664357:G_C	G/C	C	-5.03598	4.75399e-07	15.763	5.5915e-56	1.06441e-55	FALSE	0.628019	207	-0.483327	0.0959746	0.587973	31352	0.12739	0.00808159
ENSG00000056558.11	9:120877952:rs11794516:A_G	G/A	A	-5.39507	6.84984e-08	-15.7602	5.8448e-56	1.11114e-55	TRUE	0.449519	208	-0.49804	0.0923141	0.439576	31523	-0.125966	0.00799266
ENSG00000166529.15	7:100031857:rs12534494:G_A	G/A	A	5.50043	3.78857e-08	15.7341	8.8443e-56	1.67912e-55	TRUE	0.290865	208	0.554819	0.100868	0.307769	26176	0.148284	0.00942435
ENSG00000197774.13	16:1785230:rs2745170:G_T	T/G	G	6.19381	5.87271e-10	15.6805	2.0595e-55	3.90481e-55	TRUE	0.391827	208	0.571603	0.0922861	0.429577	31345	0.126022	0.00803684
ENSG00000197599.12	16:1437130:rs11639937:G_A	G/A	A	6.14816	7.83892e-10	15.6475	3.4607e-55	6.55275e-55	TRUE	0.139423	208	0.800529	0.130206	0.0928938	18192	0.280714	0.0179399
ENSG00000163933.10	3:53030006:rs12489490:C_A	C/A	A	-4.50382	6.67424e-06	-15.6454	3.56e-55	6.73181e-55	TRUE	0.246377	207	-0.490235	0.108849	0.244641	26404	-0.157649	0.0100764
ENSG00000159212.12	21:34702039:rs13049495:A_G	A/G	G	4.787	1.69293e-06	15.5801	9.9555e-55	1.88004e-54	TRUE	0.192308	208	0.565198	0.118069	0.190475	31564	0.157312	0.010097
ENSG00000120306.11	5:140186049:rs28477538:C_T	C/T	T	-5.44208	5.26627e-08	-15.4805	4.6908e-54	8.84658e-54	TRUE	0.241546	207	-0.584471	0.107398	0.219748	25575	-0.164535	0.0106285
ENSG00000153721.19	6:154542991:rs6925881:G_C	G/C	C	4.8013	1.57641e-06	-15.4736	5.2299e-54	9.85022e-54	FALSE	0.319712	208	0.478919	0.0997479	0.342186	31017	-0.130444	0.0084301
ENSG00000204514.10	19:57746752:rs2074080:G_A	G/A	A	-4.58104	4.62672e-06	-15.4725	5.3118e-54	9.99124e-54	TRUE	0.350962	208	-0.448518	0.0979074	0.321996	26181	-0.144057	0.00931052
ENSG00000171503.12	4:158699202:rs78126162:T_C	T/C	C	-4.94565	7.58908e-07	-15.4233	1.1394e-53	2.14033e-53	TRUE	0.045673	208	-1.09864	0.222143	0.0439528	24938	-0.335303	0.02174
ENSG00000168827.14	3:158673673:rs6767485:G_A	A/G	G	5.13877	2.76535e-07	-15.4164	1.2699e-53	2.38232e-53	FALSE	0.602439	205	0.488088	0.0949813	0.629634	31565	-0.126583	0.00821095
ENSG00000145287.10	4:83229160:rs4431216:T_C	C/T	T	5.40056	6.6433e-08	15.3345	4.4903e-53	8.41266e-53	TRUE	0.675481	208	0.529628	0.0980691	0.663734	31517	0.128804	0.00839963
ENSG00000165568.18	10:4824555:rs76557208:C_T	C/T	T	-5.53598	3.09495e-08	-15.3222	5.4346e-53	1.01684e-52	TRUE	0.064904	208	-1.02858	0.185799	0.0725341	31566	-0.234243	0.0152878
ENSG00000099330.9	19:17254278:rs139891465:C_T	C/T	T	-4.76668	1.87287e-06	-15.3044	7.1458e-53	1.33526e-52	TRUE	0.045894	207	-1.06273	0.22295	0.0231983	25486	-0.448263	0.0292898
ENSG00000188372.15	7:76430915:rs34573489:G_A	G/A	A	8.10693	5.19139e-16	15.2516	1.6065e-52	2.99796e-52	TRUE	0.079327	208	1.2821	0.158149	0.0652127	28160	0.259224	0.0169965
ENSG00000042429.12	11:93843390:rs55841324:T_C	T/C	C	4.69453	2.67222e-06	15.2256	2.3915e-52	4.45703e-52	TRUE	0.223558	208	0.525324	0.111901	0.218326	25752	0.161675	0.0106186
ENSG00000007171.18	17:27877072:rs1986311:T_G	G/T	T	7.93957	2.02886e-15	15.213	2.9083e-52	5.41309e-52	TRUE	0.242788	208	0.795327	0.100173	0.257057	28841	0.144367	0.00948969
ENSG00000178297.13	19:2426830:rs6945:G_C	C/G	G	-4.96554	6.85107e-07	-15.1313	1.0084e-51	1.87444e-51	TRUE	0.478365	208	-0.460819	0.0928035	0.516549	25742	-0.132857	0.00878029
ENSG00000128272.14	22:39508608:rs4820379:A_G	A/G	G	5.27477	1.32925e-07	15.1277	1.0651e-51	1.97725e-51	TRUE	0.333333	207	0.516326	0.0978861	0.338166	28581	0.133213	0.00880593
ENSG00000042317.17	14:88469581:rs2297129:A_G	G/A	A	8.59087	8.63122e-18	15.1239	1.125e-51	2.08572e-51	TRUE	0.694712	208	0.785764	0.091465	0.655436	31146	0.127045	0.0084003
ENSG00000174775.17	11:565129:rs1599725:C_T	C/T	T	-4.85788	1.18651e-06	-15.0815	2.1402e-51	3.96271e-51	TRUE	0.396635	208	-0.4614	0.0949798	0.315649	26732	-0.139744	0.00926591
ENSG00000100288.19	22:50582239:rs86337:C_A	A/C	C	-6.17337	6.68493e-10	-15.081	2.1532e-51	3.9816e-51	TRUE	0.403846	208	-0.567094	0.0918613	0.391419	22836	-0.143871	0.00953988
ENSG00000155957.17	12:66099655:rs11176038:T_C	C/T	T	4.92544	8.41701e-07	15.0419	3.896e-51	7.19495e-51	TRUE	0.5625	208	0.460673	0.0935293	0.557005	31564	0.120091	0.00798379
ENSG00000146733.14	7:55790974:rs10262809:C_A	C/A	A	4.59593	4.30819e-06	15.0177	5.631e-51	1.03856e-50	TRUE	0.141827	208	0.6154	0.133901	0.173751	26275	0.172164	0.0114641
ENSG00000122033.14	13:27448777:rs4771123:C_T	C/T	T	4.55047	5.35263e-06	15.0162	5.7512e-51	1.05935e-50	TRUE	0.257212	208	0.48677	0.106971	0.244261	13426	0.211516	0.0140858
ENSG00000197134.13	19:22086217:rs62111027:T_C	T/C	C	5.09668	3.45663e-07	15.0113	6.2016e-51	1.14084e-50	TRUE	0.131068	206	0.701148	0.137569	0.146033	26494	0.183884	0.0122497
ENSG00000196313.11	7:72893994:rs10231271:G_A	A/G	G	4.83884	1.30597e-06	14.8312	9.2347e-50	1.69661e-49	TRUE	0.485577	208	0.450031	0.0930038	0.462179	4339	0.311533	0.0210053
ENSG00000008283.16	17:63428139:rs9889828:C_T	C/T	T	-8.93415	4.10326e-19	-14.8031	1.3968e-49	2.5629e-49	TRUE	0.487981	208	-0.744962	0.0833836	0.513722	31351	-0.117867	0.00796233
ENSG00000158428.4	2:218342196:rs3816562:C_T	T/C	C	5.14954	2.61133e-07	-14.6908	7.3837e-49	1.35304e-48	FALSE	0.487981	208	0.475686	0.0923746	0.459524	25443	-0.130128	0.00885777
ENSG00000112234.9	6:98871364:rs2743877:T_A	A/T	T	-6.39125	1.64538e-10	14.5964	2.9694e-48	5.43435e-48	FALSE	0.5	208	-0.572972	0.0896495	0.511889	31569	0.115822	0.007935
ENSG00000132953.16	13:20897916:rs7321635:A_C	C/A	A	-5.32503	1.00933e-07	-14.5764	3.969e-48	7.25439e-48	TRUE	0.391827	208	-0.501722	0.0942195	0.360802	31352	-0.120805	0.00828769
ENSG00000136783.10	9:104750323:rs10512333:A_C	A/C	C	-5.17399	2.29148e-07	-14.5356	7.2079e-48	1.31574e-47	TRUE	0.213942	208	-0.582256	0.112535	0.222199	30721	-0.140574	0.00967105
ENSG00000124164.15	20:58403122:rs2268924:A_G	A/G	G	6.7922	1.10436e-11	14.5089	1.0657e-47	1.94285e-47	TRUE	0.317308	208	0.647308	0.0953017	0.356013	31567	0.120195	0.00828426
ENSG00000101190.13	20:62842845:rs73157336:C_G	C/G	G	9.31663	1.20088e-20	14.4985	1.2401e-47	2.2579e-47	TRUE	0.230769	208	0.910675	0.0977472	0.192787	31568	0.145784	0.0100551
ENSG00000176148.16	11:33142603:rs11032166:A_G	A/G	G	-4.40674	1.04936e-05	14.4626	2.0876e-47	3.79612e-47	FALSE	0.230769	208	-0.490424	0.111289	0.257219	31354	0.131692	0.00910569
ENSG00000160200.17	21:43066214:rs234708:T_C	C/T	T	8.2611	1.44331e-16	14.4126	4.3117e-47	7.83044e-47	TRUE	0.644231	208	0.734126	0.0888653	0.649943	31595	0.119809	0.00831277
ENSG00000111664.10	12:6839862:rs5441:A_G	G/A	A	5.47264	4.43386e-08	14.4089	4.5556e-47	8.26284e-47	TRUE	0.34375	208	0.528181	0.0965131	0.371594	26219	0.1297	0.00900139
ENSG00000151689.13	2:190371714:rs2582755:C_T	T/C	C	6.56941	5.0514e-11	14.3709	7.8914e-47	1.4295e-46	TRUE	0.423077	208	0.593294	0.0903116	0.437099	31561	0.11494	0.00799811
ENSG00000129646.14	17:76307751:rs3803738:G_C	G/C	C	-4.76261	1.91102e-06	-14.3492	1.0777e-46	1.94973e-46	TRUE	0.254808	208	-0.508841	0.106841	0.245473	14169	-0.196639	0.0137039
ENSG00000172058.15	5:71011637:rs4976210:T_C	C/T	T	6.92802	4.26785e-12	14.3068	1.9844e-46	3.58554e-46	TRUE	0.245192	208	0.711713	0.10273	0.227958	7280	0.278736	0.0194828
ENSG00000115561.16	2:86549016:rs11890032:G_A	A/G	G	-5.06801	4.01993e-07	-14.2138	7.523e-46	1.35758e-45	TRUE	0.865854	205	-0.692312	0.136604	0.835469	24938	-0.170971	0.0120285
ENSG00000104870.13	19:49581197:rs3760707:T_C	T/C	C	-4.56506	4.99348e-06	-14.1629	1.5522e-45	2.7975e-45	TRUE	0.161058	208	-0.580509	0.127163	0.191965	31684	-0.142403	0.0100547
ENSG00000105669.14	19:18900435:rs1127821:T_C	C/T	T	-5.80576	6.40766e-09	-14.1266	2.6116e-45	4.70088e-45	TRUE	0.536058	208	-0.529495	0.0912017	0.536852	13840	-0.169067	0.011968
ENSG00000139133.7	12:33842930:rs6488189:C_T	C/T	T	-4.98102	6.32493e-07	-14.1202	2.8437e-45	5.11219e-45	TRUE	0.364078	206	-0.481811	0.0967293	0.365819	6421	-0.254768	0.0180428
ENSG00000079337.16	12:47750195:rs12423645:C_T	C/T	T	6.72271	1.78377e-11	14.0424	8.6001e-45	1.54411e-44	TRUE	0.151442	208	0.83337	0.123963	0.144283	31354	0.159091	0.0113293
ENSG00000140848.17	16:57267123:rs72778736:C_T	T/C	C	4.6369	3.53677e-06	14.0078	1.3966e-44	2.50437e-44	TRUE	0.716346	208	0.480136	0.103547	0.715895	31347	0.123662	0.00882812
ENSG00000186501.14	1:27195682:rs143243510:A_G	A/G	G	4.61824	3.87002e-06	14.0004	1.5543e-44	2.78365e-44	TRUE	0.021635	208	1.48219	0.320943	0.0128672	19919	0.61935	0.044238
ENSG00000159423.17	1:18902477:rs146450609:G_A	G/A	A	5.42312	5.85671e-08	-13.9986	1.5897e-44	2.84346e-44	FALSE	0.038647	207	1.2939	0.23859	0.0284216	21578	-0.403681	0.0288372
ENSG00000034533.11	3:131083019:rs13072727:C_G	C/G	G	-4.6722	2.97987e-06	-13.9479	3.2355e-44	5.78e-44	TRUE	0.180288	208	-0.566878	0.12133	0.19612	31569	-0.139371	0.00999227
ENSG00000110435.12	11:34874669:rs7126410:T_C	T/C	C	5.25408	1.48769e-07	13.9422	3.5194e-44	6.27928e-44	TRUE	0.447115	208	0.486813	0.0926543	0.423503	31684	0.111748	0.00801512
ENSG00000221995.5	17:29106385:rs56365334:G_A	A/G	G	5.39388	6.89522e-08	13.9264	4.3665e-44	7.78091e-44	TRUE	0.53125	208	0.49637	0.0920248	0.542716	25899	0.122372	0.00878707
ENSG00000162882.15	2:42795580:rs13006059:A_G	G/A	A	-7.25401	4.04594e-13	-13.9018	6.1768e-44	1.0993e-43	TRUE	0.401442	208	-0.648178	0.0893544	0.380525	31566	-0.11361	0.00817234
ENSG00000103485.19	16:29680919:rs12596940:C_T	C/T	T	4.76416	1.8964e-06	-13.8339	1.5893e-43	2.82498e-43	FALSE	0.262019	208	0.504384	0.10587	0.236896	30503	-0.131319	0.00949259
ENSG00000174529.7	1:205085278:rs2369526:C_T	C/T	T	-4.71554	2.41069e-06	-13.8009	2.5134e-43	4.46199e-43	TRUE	0.480676	207	-0.440788	0.0934755	0.466553	30935	-0.110876	0.00803398
ENSG00000085063.16	11:33703446:rs1047581:T_C	C/T	T	-4.95541	7.21788e-07	13.7247	7.2128e-43	1.27888e-42	FALSE	0.71875	208	-0.511052	0.10313	0.714138	14263	0.178675	0.0130185
ENSG00000170627.11	12:54441724:rs117648856:C_T	C/T	T	4.83561	1.32741e-06	13.7075	9.1685e-43	1.62361e-42	TRUE	0.091787	207	0.780236	0.161352	0.0731919	14261	0.309599	0.0225861
ENSG00000177683.14	7:108562481:rs40941:C_T	C/T	T	5.27857	1.30193e-07	13.7067	9.2701e-43	1.63956e-42	TRUE	0.357488	207	0.508186	0.0962733	0.323485	31639	0.116133	0.00847271
ENSG00000136059.14	3:38010450:rs9857730:T_C	T/C	C	-7.00883	2.40324e-12	13.6816	1.3114e-42	2.31654e-42	FALSE	0.206731	208	-0.763214	0.108893	0.20043	31346	0.136091	0.00994698
ENSG00000152465.18	10:15166012:rs10906845:A_G	A/G	G	-4.50368	6.67851e-06	-13.6541	1.9057e-42	3.36217e-42	TRUE	0.259615	208	-0.480753	0.106747	0.22312	14263	-0.19292	0.0141291
ENSG00000178226.11	16:31121779:rs59735493:G_A	A/G	G	-6.13468	8.53303e-10	-13.6283	2.7221e-42	4.79656e-42	TRUE	0.718447	206	-0.617917	0.100725	0.677481	26080	-0.127205	0.00933392
ENSG00000099282.10	10:69508078:rs1227967:T_C	C/T	T	-5.02843	4.94502e-07	-13.583	5.0376e-42	8.86568e-42	TRUE	0.540865	208	-0.467153	0.0929024	0.505882	31681	-0.107617	0.00792291
ENSG00000172661.18	10:45711015:rs139616278:C_T	C/T	T	-4.7242	2.31023e-06	-13.5301	1.0374e-41	1.82346e-41	TRUE	0.204327	208	-0.545908	0.115556	0.163599	5258	-0.350628	0.0259146
ENSG00000144647.6	3:43106160:rs729654:C_T	T/C	C	-5.68528	1.30596e-08	13.4744	2.2068e-41	3.87416e-41	FALSE	0.541262	206	-0.522599	0.0919214	0.541113	25484	0.11935	0.00885753
ENSG00000169826.8	10:43206695:rs1254958:C_T	C/T	T	9.99796	1.55576e-23	13.4282	4.1334e-41	7.24747e-41	TRUE	0.194712	208	1.01737	0.101758	0.187727	11402	0.225939	0.0168257
ENSG00000135976.19	2:97648394:rs1800649:C_T	T/C	C	-6.40906	1.46425e-10	-13.4124	5.1018e-41	8.93443e-41	TRUE	0.364734	207	-0.597752	0.0932667	0.346437	26394	-0.122267	0.00911594
ENSG00000160953.16	19:1364856:rs2526132:T_C	C/T	T	5.0296	4.9151e-07	13.3891	7.0118e-41	1.22642e-40	TRUE	0.252404	208	0.536022	0.106573	0.277491	23872	0.136339	0.0101829
ENSG00000129347.21	19:10565861:rs3745244:C_A	C/A	A	8.05245	8.11563e-16	13.3201	1.7711e-40	3.09399e-40	TRUE	0.283654	208	0.764718	0.0949672	0.277095	21903	0.141623	0.0106323
ENSG00000161551.14	19:51868910:rs6509582:T_C	T/C	C	-6.10021	1.05931e-09	-13.3121	1.9661e-40	3.43042e-40	TRUE	0.209135	208	-0.67732	0.111032	0.234184	31353	-0.125178	0.00940331
ENSG00000183688.4	17:521640:rs16953156:G_A	G/A	A	5.21472	1.84091e-07	13.2897	2.66e-40	4.63544e-40	TRUE	0.038462	208	1.25027	0.239758	0.0246555	25471	0.378391	0.0284725
ENSG00000136813.14	9:111439523:rs2418164:C_G	G/C	C	-4.58844	4.46571e-06	-13.2257	6.2437e-40	1.08672e-39	TRUE	0.716346	208	-0.475582	0.103648	0.698803	31347	-0.114814	0.00868113
ENSG00000132259.13	11:6193588:rs61876692:G_A	G/A	A	6.05222	1.42865e-09	13.216	7.1126e-40	1.23644e-39	TRUE	0.036058	208	1.46764	0.242496	0.0224589	19177	0.453382	0.0343055
ENSG00000144741.17	3:66236632:rs146159281:G_A	G/A	A	-9.79931	1.13362e-22	-13.2121	7.4611e-40	1.29544e-39	TRUE	0.317308	208	-0.853831	0.0871318	0.318606	21752	-0.135408	0.0102488
ENSG00000170222.12	17:10714903:rs376174:T_C	T/C	C	-5.59483	2.20833e-08	-13.1486	1.7335e-39	3.00614e-39	TRUE	0.475845	207	-0.513151	0.0917188	0.434228	25559	-0.116936	0.00889343
ENSG00000137274.13	6:3138265:rs7765391:A_G	G/A	A	-6.28787	3.21843e-10	-13.1177	2.6038e-39	4.50987e-39	TRUE	0.158654	208	-0.773492	0.123013	0.186445	21903	-0.160296	0.0122198
ENSG00000174165.8	11:66538467:rs11227523:C_T	C/T	T	-4.67188	2.98453e-06	13.1145	2.7233e-39	4.71111e-39	FALSE	0.223301	206	-0.525537	0.112489	0.25834	31484	0.119072	0.00907943
ENSG00000137494.14	11:83261055:rs1278402:A_G	A/G	G	4.75597	1.97496e-06	13.0947	3.5353e-39	6.10838e-39	TRUE	0.237981	208	0.520023	0.109341	0.249051	31466	0.120373	0.00919252
ENSG00000177426.20	18:3447873:rs151472:T_C	C/T	T	-5.19982	1.99484e-07	-13.0044	1.155e-38	1.99322e-38	TRUE	0.274038	208	-0.537702	0.103408	0.284603	31684	-0.114184	0.00878043
ENSG00000167840.13	17:5250721:rs143649705:G_A	A/G	G	-6.80876	9.84436e-12	-12.9962	1.2858e-38	2.21625e-38	TRUE	0.927885	208	-1.167	0.171396	0.955617	25691	-0.277484	0.0213511
ENSG00000153291.16	6:46656919:rs7739815:A_T	A/T	T	11.7251	9.48352e-32	12.963	1.9885e-38	3.41916e-38	TRUE	0.310096	208	0.96438	0.0822495	0.295973	29901	0.1158	0.00893315
ENSG00000135390.20	12:53693469:rs11170646:G_A	G/A	A	8.32002	8.79448e-17	12.9629	1.9885e-38	3.41916e-38	TRUE	0.300481	208	0.770703	0.0926323	0.327747	31568	0.109616	0.00845616
ENSG00000080824.18	14:102067511:rs7156796:T_C	C/T	T	4.5189	6.21609e-06	-12.941	2.6348e-38	4.52498e-38	FALSE	0.100962	208	0.70175	0.155292	0.0936904	28095	-0.186794	0.0144342
ENSG00000081760.17	12:125142507:rs11058046:C_T	T/C	C	-5.89374	3.7756e-09	-12.9048	4.2401e-38	7.27313e-38	TRUE	0.766827	208	-0.632588	0.107332	0.750038	31355	-0.118701	0.0091982
ENSG00000121101.15	17:58749592:rs34556895:G_T	T/G	G	-5.573	2.50386e-08	-12.9025	4.3629e-38	7.47475e-38	TRUE	0.637019	208	-0.530035	0.0951075	0.703851	31181	-0.112866	0.00874758
ENSG00000130943.7	22:46261901:rs6007748:A_G	A/G	G	-6.84689	7.54744e-12	-12.8611	7.4412e-38	1.27333e-37	TRUE	0.189904	208	-0.77317	0.112923	0.145308	29758	-0.149179	0.0115992
ENSG00000243789.11	15:41673344:rs2004162:A_G	G/A	A	-4.81875	1.44461e-06	-12.834	1.0603e-37	1.8122e-37	TRUE	0.666667	207	-0.47638	0.0988598	0.636106	5913	-0.24195	0.0188522
ENSG00000101181.17	20:62193559:rs6062133:G_A	G/A	A	5.00246	5.6602e-07	12.8182	1.3001e-37	2.21938e-37	TRUE	0.149038	208	0.650676	0.130071	0.11802	24733	0.178044	0.01389
ENSG00000228570.7	10:79819135:rs4933802:C_T	T/C	C	9.9437	2.68647e-23	12.7579	2.8205e-37	4.80905e-37	TRUE	0.367788	208	0.832378	0.0837091	0.450034	3225	0.311542	0.0244196
ENSG00000198892.6	1:201853827:rs10920265:C_T	C/T	T	-5.86911	4.38151e-09	12.7492	3.1577e-37	5.37754e-37	FALSE	0.199519	208	-0.666932	0.113634	0.214243	31566	0.123352	0.00967526
ENSG00000162004.17	16:720983:rs9935916:G_A	G/A	A	-4.66935	3.02152e-06	-12.7178	4.6973e-37	7.98991e-37	TRUE	0.483173	208	-0.435853	0.0933433	0.496232	23124	-0.117868	0.00926792
ENSG00000175970.11	12:120742216:rs34708625:T_C	T/C	C	5.23455	1.65388e-07	-12.6347	1.3574e-36	2.30612e-36	FALSE	0.233173	208	0.570522	0.108992	0.253284	26077	-0.126828	0.010038
ENSG00000087077.14	7:100818710:rs314364:T_A	T/A	A	5.60359	2.0996e-08	-12.6284	1.4724e-36	2.49851e-36	FALSE	0.539024	205	0.516992	0.0922609	0.502386	14172	-0.149184	0.0118134
ENSG00000232112.3	3:48392923:rs9809843:T_C	C/T	T	5.06684	4.04478e-07	12.5436	4.2988e-36	7.28593e-36	TRUE	0.558824	204	0.476128	0.0939695	0.554788	5501	0.237255	0.0189144
ENSG00000152760.10	1:66761882:rs6696874:A_G	G/A	A	4.495	6.95701e-06	12.5204	5.7598e-36	9.75052e-36	TRUE	0.848558	208	0.586933	0.130575	0.840926	31569	0.1359	0.0108543
ENSG00000034239.11	8:48735351:rs3750259:C_A	C/A	A	-10.1192	4.54065e-24	-12.5013	7.3533e-36	1.24333e-35	TRUE	0.615385	208	-0.834806	0.0824971	0.591525	31146	-0.101644	0.0081307
ENSG00000126247.11	19:36149867:rs14100:T_C	C/T	T	-4.75456	1.98883e-06	-12.4173	2.1028e-35	3.55128e-35	TRUE	0.067308	208	-0.883603	0.185844	0.0393484	24290	-0.288854	0.0232622
ENSG00000144231.11	2:127844028:rs12692069:T_C	T/C	C	-5.62248	1.88232e-08	12.4133	2.2106e-35	3.72891e-35	FALSE	0.533816	207	-0.515932	0.0917623	0.530555	31568	0.0987492	0.00795512
ENSG00000123146.20	19:14382490:rs62122578:G_A	A/G	G	-6.44314	1.17025e-10	-12.4025	2.5361e-35	4.27291e-35	TRUE	0.711538	208	-0.636637	0.0988085	0.76068	22839	-0.135552	0.0109294
ENSG00000145979.18	6:13280726:rs445714:G_A	A/G	G	6.33677	2.34636e-10	12.3909	2.931e-35	4.9324e-35	TRUE	0.177885	208	0.743799	0.117378	0.163528	26494	0.145124	0.0117121
ENSG00000141854.9	19:14070187:rs111271889:A_G	G/A	A	-5.54961	2.86314e-08	-12.3883	3.0276e-35	5.08894e-35	TRUE	0.628019	207	-0.526497	0.0948711	0.63646	16934	-0.139314	0.0112456
ENSG00000070413.20	22:19045894:rs55679525:T_A	A/T	T	-6.29127	3.14869e-10	-12.3668	3.9526e-35	6.63589e-35	TRUE	0.774038	208	-0.676031	0.107455	0.801148	31479	-0.123185	0.00996094
ENSG00000159063.13	11:78073334:rs10751280:A_G	A/G	G	8.01691	1.08438e-15	-12.2585	1.5109e-34	2.53361e-34	FALSE	0.463768	207	0.690182	0.0860908	0.459073	31561	-0.0976799	0.00796834
ENSG00000173535.14	8:23088911:rs9644029:A_G	G/A	A	-6.45527	1.08028e-10	-12.1999	3.1159e-34	5.21886e-34	TRUE	0.783654	208	-0.701583	0.108684	0.798592	31566	-0.120784	0.0099004
ENSG00000186020.13	19:36557215:rs3096616:C_T	C/T	T	5.24472	1.56519e-07	12.1791	4.0218e-34	6.72823e-34	TRUE	0.305288	208	0.524745	0.100052	0.278291	30746	0.109328	0.00897667
ENSG00000118181.11	11:119023168:rs111322300:T_C	T/C	C	-5.05665	4.26684e-07	-12.1724	4.3607e-34	7.28662e-34	TRUE	0.211538	208	-0.572869	0.11329	0.215415	14262	-0.174409	0.0143282
ENSG00000141458.13	18:23457554:rs1995329:C_G	C/G	G	-4.40681	1.04904e-05	12.1595	5.1133e-34	8.53417e-34	FALSE	0.3125	208	-0.445793	0.10116	0.356458	31569	0.100801	0.00828986
ENSG00000172113.9	3:48098741:rs13089844:G_A	A/G	G	-6.85719	7.0229e-12	-12.1517	5.6116e-34	9.35486e-34	TRUE	0.354369	206	-0.637284	0.0929366	0.340725	31017	-0.102696	0.0084512
ENSG00000165695.9	9:132818753:rs370741:C_T	T/C	C	-6.45246	1.1005e-10	-12.1473	5.9219e-34	9.86059e-34	TRUE	0.413462	208	-0.586398	0.0908797	0.425395	26493	-0.106442	0.00876259
ENSG00000137804.14	15:41333950:rs59000092:A_G	A/G	G	9.97872	1.88893e-23	12.0561	1.8033e-33	2.99917e-33	TRUE	0.236715	207	0.948059	0.0950081	0.262946	31355	0.109107	0.00904991
ENSG00000164989.17	9:15761079:rs7872912:C_T	T/C	C	8.76195	1.91898e-18	12.0507	1.9208e-33	3.19086e-33	TRUE	0.557692	208	0.739227	0.0843678	0.529347	25574	0.106451	0.00883355
ENSG00000100243.21	22:42592673:rs137099:G_A	G/A	A	-5.8699	4.3606e-09	-11.9839	4.3101e-33	7.15165e-33	TRUE	0.286058	208	-0.589849	0.100487	0.24785	27399	-0.118259	0.00986815
ENSG00000070371.16	22:19281350:rs5748099:T_C	C/T	T	-5.21427	1.84545e-07	-11.9795	4.5561e-33	7.55102e-33	TRUE	0.757282	206	-0.563177	0.108007	0.750282	31679	-0.109703	0.00915758
ENSG00000142494.13	17:19535247:rs2453581:C_T	T/C	C	-4.80472	1.54967e-06	-11.9742	4.8509e-33	8.03024e-33	TRUE	0.615942	207	-0.460511	0.0958456	0.637409	26955	-0.10699	0.00893502
ENSG00000077463.15	19:4189169:rs4806973:C_G	C/G	G	4.80419	1.55378e-06	11.9428	7.0799e-33	1.17065e-32	TRUE	0.126829	205	0.675931	0.140696	0.11083	26617	0.164449	0.0137697
ENSG00000160352.16	19:20998149:rs2081055:A_C	C/A	A	4.73416	2.19961e-06	11.9236	8.917e-33	1.4727e-32	TRUE	0.165865	208	0.592898	0.125238	0.173726	25284	0.139559	0.0117044
ENSG00000039068.19	16:68655516:rs7196626:G_A	A/G	G	4.97811	6.42078e-07	-11.901	1.1694e-32	1.9291e-32	FALSE	0.23913	207	0.542048	0.108886	0.227987	31470	-0.112818	0.00947969
ENSG00000110660.15	11:107875618:rs7481935:G_A	G/A	A	7.86963	3.55687e-15	11.8693	1.711e-32	2.81928e-32	TRUE	0.347087	206	0.714136	0.0907458	0.398195	31343	0.0966252	0.00814076
ENSG00000138600.10	15:50752984:rs71471515:A_C	A/C	C	-4.64475	3.40487e-06	-11.8509	2.1264e-32	3.4997e-32	TRUE	0.069712	208	-0.851185	0.183257	0.0799002	30538	-0.176453	0.0148894
ENSG00000104626.14	8:9014994:rs2953810:C_T	C/T	T	-4.70263	2.56825e-06	11.8424	2.3561e-32	3.87326e-32	FALSE	0.613527	207	-0.451152	0.0959361	0.590317	31565	0.0956297	0.00807519
ENSG00000196693.15	10:42371543:rs146999439:C_T	C/T	T	-4.64929	3.33076e-06	11.7819	4.8447e-32	7.95515e-32	FALSE	0.069712	208	-0.851939	0.183241	0.0634342	29851	0.197371	0.016752
ENSG00000002933.9	7:150806549:rs717658:A_T	A/T	T	5.98328	2.18689e-09	-11.7418	7.7629e-32	1.27322e-31	FALSE	0.459135	208	0.543742	0.090877	0.476063	31561	-0.093374	0.00795227
ENSG00000206535.8	3:100457516:rs7643442:G_A	G/A	A	-6.01945	1.75008e-09	-11.7299	8.967e-32	1.46902e-31	TRUE	0.673077	208	-0.580609	0.0964555	0.711413	26181	-0.112836	0.00961955
ENSG00000090487.11	15:64955267:rs67054282:A_G	A/G	G	-5.72965	1.00641e-08	-11.7277	9.1814e-32	1.50241e-31	TRUE	0.46875	208	-0.523165	0.0913084	0.423084	30589	-0.0957572	0.00816504
ENSG00000132970.14	13:26560222:rs75947067:A_T	A/T	T	-4.99471	5.89233e-07	-11.686	1.4995e-31	2.45091e-31	TRUE	0.112981	208	-0.730967	0.146348	0.116021	31566	-0.144916	0.0124008
ENSG00000186567.13	19:44662645:rs714948:C_A	C/A	A	5.10073	3.38354e-07	11.6169	3.3858e-31	5.52768e-31	TRUE	0.098558	208	0.791003	0.155077	0.113033	30165	0.149038	0.0128294
ENSG00000002016.18	12:958088:rs7955986:C_T	C/T	T	6.7403	1.58059e-11	11.5748	5.53e-31	9.01796e-31	TRUE	0.637019	208	0.622609	0.0923712	0.631012	26391	0.104147	0.00899772
ENSG00000121957.14	1:108930395:rs10607:C_T	C/T	T	-4.73364	2.20526e-06	11.509	1.1912e-30	1.94031e-30	FALSE	0.211538	208	-0.539943	0.114065	0.207877	26395	0.123133	0.0106989
ENSG00000164167.12	4:146181710:rs9308199:C_T	T/C	C	-5.4971	3.8609e-08	11.311	1.1576e-29	1.88342e-29	FALSE	0.632212	208	-0.522277	0.0950096	0.686761	31558	0.0968751	0.00856468
ENSG00000164300.17	5:80142882:rs4703803:A_C	A/C	C	4.85927	1.1782e-06	11.304	1.2537e-29	2.03744e-29	TRUE	0.336538	208	0.477804	0.0983284	0.306682	31684	0.097188	0.00859767
ENSG00000198848.12	16:55831276:rs114002469:G_A	G/A	A	6.06519	1.318e-09	11.2858	1.5458e-29	2.50928e-29	TRUE	0.084135	208	0.987487	0.162812	0.0659167	5258	0.438247	0.0388317
ENSG00000107099.15	9:257754:rs491032:T_C	C/T	T	-5.18987	2.10436e-07	-11.24	2.5938e-29	4.20568e-29	TRUE	0.543269	208	-0.480652	0.0926134	0.538688	31569	-0.0895545	0.00796749
ENSG00000118004.17	2:3606600:rs11123637:T_C	C/T	T	7.52372	5.32384e-14	11.2039	3.9061e-29	6.32628e-29	TRUE	0.346154	208	0.687456	0.0913719	0.33785	29273	0.0976903	0.00871931
ENSG00000066084.13	12:50504945:rs61927768:G_A	G/A	A	-4.60099	4.20493e-06	-11.1917	4.4726e-29	7.23554e-29	TRUE	0.27451	204	-0.485833	0.105593	0.258531	31266	-0.102017	0.00911545
ENSG00000104490.18	8:101649041:rs1111881:A_G	G/A	A	-4.57345	4.79758e-06	-11.1722	5.5908e-29	9.03422e-29	TRUE	0.764423	208	-0.503683	0.110132	0.761314	31354	-0.104453	0.00934933
ENSG00000215845.11	1:161083854:rs11577230:C_T	C/T	T	6.15982	7.28263e-10	11.1684	5.822e-29	9.39714e-29	TRUE	0.125	208	0.839801	0.136335	0.117378	20999	0.168814	0.0151154
ENSG00000113621.14	5:134886474:rs319602:T_C	C/T	T	-4.92348	8.50186e-07	-11.1454	7.5405e-29	1.21571e-28	TRUE	0.435096	208	-0.460795	0.0935914	0.4189	31684	-0.0895634	0.0080359
ENSG00000170275.14	3:33079929:rs6769803:C_T	C/T	T	-5.24614	1.55319e-07	-11.1344	8.5126e-29	1.37089e-28	TRUE	0.173913	207	-0.639078	0.121819	0.14328	31565	-0.126236	0.0113375
ENSG00000145113.22	3:195932298:rs4927680:A_G	G/A	A	-4.97324	6.58436e-07	-11.1221	9.8049e-29	1.57721e-28	TRUE	0.632212	208	-0.478041	0.0961227	0.643203	25105	-0.103357	0.00929293
ENSG00000204764.14	5:171120126:rs29650:C_T	C/T	T	4.87268	1.10096e-06	11.0824	1.5238e-28	2.44841e-28	TRUE	0.714976	207	0.50246	0.103118	0.690982	29315	0.0988418	0.00891881
ENSG00000047849.21	3:48076703:rs12486033:G_A	A/G	G	4.72729	2.27532e-06	-10.985	4.5224e-28	7.2583e-28	FALSE	0.620192	208	0.453796	0.0959949	0.637052	30597	-0.0921683	0.00839037
ENSG00000244045.13	17:28376663:rs7212510:T_A	T/A	A	4.44837	8.65248e-06	10.9722	5.1992e-28	8.33513e-28	TRUE	0.555288	208	0.419394	0.0942803	0.502057	31568	0.087169	0.00794454
ENSG00000013810.19	4:1763198:rs67275758:A_T	T/A	A	-4.62026	3.83266e-06	10.951	6.5573e-28	1.05005e-27	FALSE	0.788462	208	-0.528227	0.114328	0.822054	10248	0.198838	0.018157
ENSG00000103227.18	16:943497:rs2382944:G_A	G/A	A	5.77617	7.64198e-09	10.906	1.0814e-27	1.72975e-27	TRUE	0.189904	208	0.670276	0.116041	0.235578	31563	0.102096	0.00936149
ENSG00000023041.11	10:112363398:rs61872332:T_C	T/C	C	-4.74897	2.04451e-06	-10.9011	1.1375e-27	1.81744e-27	TRUE	0.137681	207	-0.643239	0.135448	0.100343	30606	-0.146362	0.0134263
ENSG00000111077.17	12:53045355:rs12368925:T_A	T/A	A	8.34633	7.04166e-17	10.8388	2.2492e-27	3.58963e-27	TRUE	0.576923	208	0.716893	0.0858932	0.602505	23828	0.101206	0.00933743
ENSG00000160505.16	19:55857446:rs382657:G_T	G/T	T	6.60592	3.95056e-11	10.8137	2.9679e-27	4.73134e-27	TRUE	0.379808	208	0.606715	0.0918442	0.399343	29678	0.0904486	0.00836426
ENSG00000103056.12	16:68369751:rs1868157:G_C	C/G	G	-4.44968	8.59989e-06	-10.7892	3.8714e-27	6.16476e-27	TRUE	0.435096	208	-0.420492	0.0944993	0.419076	30820	-0.087909	0.00814787
ENSG00000169972.12	1:1226936:rs3766187:G_T	G/T	T	-4.67507	2.9386e-06	-10.7346	6.987e-27	1.11136e-26	TRUE	0.117788	208	-0.676406	0.144684	0.0889489	18713	-0.194323	0.0181025
ENSG00000148296.7	9:133430112:rs28729234:C_T	C/T	T	4.83019	1.364e-06	-10.7019	9.9605e-27	1.58255e-26	FALSE	0.108173	208	0.722992	0.149682	0.116118	14175	-0.197602	0.0184642
ENSG00000145365.11	4:112284436:rs4834255:C_A	C/A	A	-4.59685	4.28931e-06	-10.6687	1.4245e-26	2.26076e-26	TRUE	0.507246	207	-0.430456	0.0936415	0.476717	31231	-0.085313	0.00799657
ENSG00000184619.5	17:8356425:rs435769:G_A	G/A	A	-5.6489	1.61478e-08	-10.6579	1.6e-26	2.53645e-26	TRUE	0.221154	208	-0.621372	0.109999	0.273941	31557	-0.0949542	0.00890928
ENSG00000156239.12	21:28876736:rs62222241:T_C	T/C	C	-5.6074	2.05382e-08	-10.5682	4.1845e-26	6.62623e-26	TRUE	0.152174	207	-0.714877	0.127488	0.205311	31355	-0.104293	0.00986859
ENSG00000254004.7	19:36440668:rs4806326:A_G	G/A	A	-5.72841	1.01378e-08	-10.5386	5.7346e-26	9.07075e-26	TRUE	0.353365	208	-0.546055	0.095324	0.426735	31561	-0.084659	0.00803323
ENSG00000166439.6	11:74842789:rs2298746:C_T	T/C	C	-7.20923	5.62709e-13	-10.5225	6.8116e-26	1.07623e-25	TRUE	0.716346	208	-0.701381	0.0972893	0.718761	26181	-0.102062	0.00969941
ENSG00000086232.13	7:6040320:rs62456202:C_T	C/T	T	5.21882	1.80062e-07	-10.4866	9.9546e-26	1.57108e-25	FALSE	0.423077	208	0.487009	0.0933178	0.43006	31341	-0.0844546	0.00805358
ENSG00000183291.17	1:86904391:rs507966:A_T	A/T	T	5.63362	1.76461e-08	10.4865	9.9757e-26	1.57267e-25	TRUE	0.235577	208	0.606277	0.107618	0.223464	31567	0.100014	0.00953737
ENSG00000114744.9	3:149741554:rs7633238:A_G	A/G	G	4.99545	5.86976e-07	-10.4366	1.691e-25	2.6629e-25	FALSE	0.680288	208	0.496248	0.0993399	0.684044	30971	-0.0900427	0.00862759
ENSG00000162383.12	1:53167576:rs1298238:A_G	A/G	G	7.81012	5.71354e-15	-10.4251	1.9026e-25	2.99281e-25	FALSE	0.360577	208	0.701253	0.0897878	0.328368	31355	-0.0884941	0.00848856
ENSG00000100564.9	14:67599127:rs10131404:G_A	G/A	A	5.24024	1.60365e-07	10.4237	1.9308e-25	3.03381e-25	TRUE	0.581731	208	0.489541	0.0934195	0.563737	24792	0.0941866	0.00903581
ENSG00000214402.7	9:136979510:rs35848246:T_C	C/T	T	-6.2467	4.19227e-10	-10.3844	2.92e-25	4.58305e-25	TRUE	0.947115	208	-1.25574	0.201025	0.965869	18992	-0.29263	0.0281797
ENSG00000185344.14	12:123711752:rs67178535:C_A	C/A	A	4.93384	8.06289e-07	10.3744	3.2424e-25	5.08345e-25	TRUE	0.382212	208	0.471014	0.095466	0.361827	31473	0.0859049	0.00828047
ENSG00000235098.8	1:1409623:rs1240713:T_C	T/C	C	-7.74289	9.71853e-15	-10.3409	4.5972e-25	7.19958e-25	TRUE	0.100962	208	-1.11017	0.14338	0.0890676	8644	-0.274418	0.0265372
ENSG00000139343.10	12:95866473:rs56000372:T_G	G/T	T	-5.31571	1.06241e-07	-10.3192	5.7822e-25	9.04542e-25	TRUE	0.905797	207	-0.838934	0.157821	0.925738	14263	-0.232158	0.0224976
ENSG00000120071.14	17:46748690:rs9896243:C_G	G/C	C	-5.92413	3.13959e-09	-10.2923	7.641e-25	1.19401e-24	TRUE	0.788462	208	-0.657865	0.111048	0.813189	25533	-0.116614	0.0113302
ENSG00000072135.13	2:130361627:rs79175580:A_G	A/G	G	-4.51708	6.26977e-06	-10.2651	1.0111e-24	1.57825e-24	TRUE	0.212195	205	-0.520338	0.115193	0.19414	31561	-0.103124	0.0100461
ENSG00000127311.9	12:66299005:rs10878403:T_C	T/C	C	8.42558	3.58957e-17	10.2471	1.2182e-24	1.89943e-24	TRUE	0.538462	208	0.715499	0.0849198	0.520238	31684	0.0813455	0.00793839
ENSG00000011590.14	19:35740745:rs2242523:C_T	C/T	T	6.49589	8.25423e-11	10.2098	1.796e-24	2.79727e-24	TRUE	0.458333	204	0.587525	0.0904455	0.479796	31481	0.0813102	0.00796394
ENSG00000133983.16	14:70297525:rs35547503:C_G	C/G	G	-4.69008	2.73095e-06	-10.1591	3.0154e-24	4.69136e-24	TRUE	0.098558	208	-0.733651	0.156426	0.10026	26491	-0.146664	0.0144367
ENSG00000185272.14	21:14312201:rs887774:T_C	C/T	T	4.53711	5.70313e-06	10.1396	3.6785e-24	5.71675e-24	TRUE	0.757212	208	0.4949	0.109078	0.774609	31529	0.0964794	0.00951511
ENSG00000170776.21	15:85072391:rs116861222:A_G	A/G	G	4.68405	2.81255e-06	10.1036	5.3251e-24	8.26669e-24	TRUE	0.040865	208	1.10327	0.235538	0.0294663	27202	0.25567	0.0253048
ENSG00000119537.18	18:63320913:rs62098660:G_A	G/A	A	5.5927	2.23569e-08	-9.9538	2.4273e-23	3.76404e-23	FALSE	0.480769	208	0.511689	0.0914924	0.429612	31350	-0.0801764	0.00805485
ENSG00000120262.10	6:151494729:rs2859823:G_A	A/G	G	-4.89375	9.89326e-07	9.9469	2.599e-23	4.0259e-23	FALSE	0.862981	208	-0.660754	0.13502	0.881263	25646	0.135513	0.0136236
ENSG00000162869.16	2:48449683:rs76875602:G_C	C/G	G	-4.89733	9.7147e-07	9.9319	3.0213e-23	4.67496e-23	FALSE	0.853365	208	-0.642731	0.131241	0.861835	25571	0.127027	0.0127898
ENSG00000152926.15	7:65018239:rs71562939:C_G	C/G	G	4.81406	1.47894e-06	9.892	4.5093e-23	6.96981e-23	TRUE	0.149038	208	0.628669	0.13059	0.12863	24253	0.133887	0.0135349
ENSG00000132612.16	16:69255711:rs13339473:A_T	A/T	T	5.49284	3.95524e-08	9.8867	4.7592e-23	7.34808e-23	TRUE	0.335749	207	0.534044	0.0972256	0.291824	31555	0.086437	0.00874275
ENSG00000137714.3	11:110367697:rs2247772:T_C	T/C	C	4.64329	3.42907e-06	9.8572	6.3804e-23	9.84049e-23	TRUE	0.334951	206	0.461153	0.0993161	0.346311	31343	0.0826185	0.00838154
ENSG00000178078.11	19:4334313:rs60010631:C_T	C/T	T	6.49432	8.3412e-11	9.8498	6.8817e-23	1.06021e-22	TRUE	0.326923	208	0.618928	0.0953031	0.328116	24729	0.0941452	0.00955808
ENSG00000116885.18	1:36407337:rs56119314:T_C	T/C	C	5.19338	2.0651e-07	9.8443	7.2615e-23	1.11752e-22	TRUE	0.233173	208	0.566552	0.109091	0.217559	31355	0.0951332	0.00966379
ENSG00000133805.15	11:10470194:rs10840422:A_T	T/A	A	-8.47816	2.28787e-17	-9.8171	9.5133e-23	1.46248e-22	TRUE	0.557692	208	-0.721509	0.0851021	0.555862	31560	-0.0785227	0.00799856
ENSG00000142178.9	21:43414945:rs3366:G_A	A/G	G	10.8711	1.58206e-27	-9.8157	9.6271e-23	1.47837e-22	FALSE	0.189904	208	1.08516	0.0998205	0.166995	28917	-0.109253	0.0111304
ENSG00000107779.13	10:86858290:rs4934277:G_A	G/A	A	-4.45515	8.38358e-06	-9.7222	2.4248e-22	3.7196e-22	TRUE	0.262136	206	-0.476636	0.106986	0.266383	11495	-0.144454	0.0148581
ENSG00000005471.17	7:87472091:rs4148812:C_G	C/G	G	4.50938	6.50182e-06	9.6895	3.3449e-22	5.12548e-22	TRUE	0.298077	208	0.461325	0.102303	0.241719	30433	0.0915957	0.00945308
ENSG00000198093.11	19:51918338:rs55931982:C_G	G/C	C	5.1654	2.39921e-07	9.658	4.5377e-22	6.94576e-22	TRUE	0.810096	208	0.607875	0.117682	0.804519	31185	0.0973712	0.0100819
ENSG00000128805.14	10:48588001:rs935286:T_C	C/T	T	-4.66755	3.04817e-06	-9.5816	9.5368e-22	1.45821e-21	TRUE	0.180288	208	-0.566367	0.121341	0.17146	31354	-0.101369	0.0105795
ENSG00000150867.14	10:22622788:rs1778304:T_C	C/T	T	5.03514	4.77487e-07	9.4895	2.3192e-21	3.54232e-21	TRUE	0.611111	207	0.479127	0.0951565	0.627695	30498	0.0793649	0.00836345
ENSG00000145241.11	4:67581482:rs2242331:A_G	A/G	G	5.01547	5.2903e-07	9.4412	3.6853e-21	5.62285e-21	TRUE	0.310096	208	0.502148	0.10012	0.323255	9188	0.14819	0.0156961
ENSG00000164106.8	4:173410670:rs4695836:G_A	A/G	G	-7.27112	3.56512e-13	9.4248	4.3011e-21	6.55537e-21	FALSE	0.617788	208	-0.655093	0.0900952	0.557019	29822	0.0775739	0.00823082
ENSG00000189143.9	7:73832131:rs1127155:A_G	G/A	A	6.01175	1.83534e-09	9.417	4.6504e-21	7.08016e-21	TRUE	0.266827	208	0.615102	0.102317	0.270464	12010	0.136286	0.0144723
ENSG00000163138.19	4:20683755:rs55863541:C_A	C/A	A	-6.30031	2.97047e-10	-9.367	7.4623e-21	1.13491e-20	TRUE	0.069712	208	-1.11154	0.176427	0.0910628	26195	-0.142008	0.0151605
ENSG00000100197.22	22:42075734:rs45441993:C_A	C/A	A	6.00723	1.88719e-09	9.347	9.0169e-21	1.36988e-20	TRUE	0.223558	208	0.652586	0.108633	0.179179	26394	0.105906	0.0113304
ENSG00000188227.13	19:37202737:rs320888:A_G	A/G	G	5.35405	8.6005e-08	9.3149	1.2195e-20	1.85072e-20	TRUE	0.647343	207	0.51615	0.0964036	0.645661	31354	0.0776613	0.00833732
ENSG00000084463.8	12:14776708:rs11612057:A_T	A/T	T	-6.05993	1.36182e-09	-9.3048	1.3424e-20	2.03507e-20	TRUE	0.199519	208	-0.685406	0.113105	0.2037	14173	-0.136806	0.0147027
ENSG00000100348.10	22:36517448:rs76174946:T_C	T/C	C	4.6159	3.91398e-06	9.2936	1.4916e-20	2.25884e-20	TRUE	0.040865	208	1.08872	0.235864	0.0420015	29836	0.18939	0.0203785
ENSG00000197256.10	19:11162051:rs111427795:T_G	G/T	T	-4.71138	2.46044e-06	-9.2345	2.5974e-20	3.92926e-20	TRUE	0.635266	207	-0.457154	0.0970319	0.67	31261	-0.0784352	0.00849371
ENSG00000142583.18	1:9067100:rs2478869:C_A	A/C	C	-4.80162	1.57389e-06	9.2221	2.9161e-20	4.40669e-20	FALSE	0.370192	208	-0.462591	0.0963406	0.394997	31560	0.074987	0.00813123
ENSG00000125991.19	20:35554486:rs60267524:C_T	C/T	T	5.5178	3.43275e-08	-9.1591	5.2283e-20	7.8924e-20	FALSE	0.180288	208	0.657267	0.119118	0.160923	31355	-0.0994017	0.0108528
ENSG00000048342.16	4:15591453:rs13110674:A_C	A/C	C	4.59438	4.34047e-06	9.1519	5.5993e-20	8.44348e-20	TRUE	0.311594	207	0.464434	0.101088	0.33132	26274	0.0846855	0.00925333
ENSG00000106477.19	7:130394854:rs7793239:T_C	T/C	C	4.92044	8.635e-07	9.1085	8.3606e-20	1.2594e-19	TRUE	0.228365	208	0.54391	0.110541	0.213706	25476	0.0982787	0.0107898
ENSG00000057468.7	1:76007614:rs4949686:G_C	G/C	C	5.5373	3.07175e-08	9.1053	8.6108e-20	1.29572e-19	TRUE	0.240385	208	0.593118	0.107113	0.21015	30015	0.0910907	0.0100041
ENSG00000132010.16	19:12108775:rs7249074:C_G	G/C	C	-5.19805	2.01394e-07	-9.0645	1.2529e-19	1.88332e-19	TRUE	0.856098	205	-0.687492	0.13226	0.861682	31684	-0.104168	0.0114918
ENSG00000119673.14	14:73566890:rs11626972:A_G	A/G	G	-7.15363	8.45121e-13	-9.0019	2.2164e-19	3.32811e-19	TRUE	0.399038	208	-0.64163	0.0896929	0.445353	21586	-0.0870079	0.00966551
ENSG00000255529.9	15:57708783:rs1062707:C_T	T/C	C	6.44938	1.1231e-10	8.963	3.1596e-19	4.7394e-19	TRUE	0.274038	208	0.647177	0.100347	0.254482	30765	0.0828488	0.00924342
ENSG00000102738.8	13:40948202:rs9532679:A_C	A/C	C	4.77006	1.84167e-06	-8.9258	4.4169e-19	6.61837e-19	FALSE	0.189904	208	0.566109	0.118679	0.159039	30902	-0.0980483	0.0109848
ENSG00000101546.13	18:80064423:rs11664651:A_C	C/A	A	-4.56119	5.08652e-06	-8.8528	8.5351e-19	1.27757e-18	TRUE	0.211538	208	-0.522091	0.114464	0.178331	26490	-0.100328	0.0113329
ENSG00000162384.14	1:53207016:rs1072706:T_C	T/C	C	-5.4566	4.8533e-08	8.8391	9.6579e-19	1.44412e-18	FALSE	0.28744	207	-0.554058	0.101539	0.33775	30605	0.0754457	0.00853545
ENSG00000168778.12	12:123619502:rs15587:A_G	A/G	G	4.80355	1.55879e-06	8.8075	1.2808e-18	1.91313e-18	TRUE	0.285024	207	0.496052	0.103268	0.261415	31684	0.0795282	0.0090296
ENSG00000108244.16	17:40944480:rs929268:C_T	C/T	T	4.9037	9.40496e-07	-8.7805	1.626e-18	2.4262e-18	FALSE	0.262019	208	0.517645	0.105562	0.230023	26280	-0.0908722	0.0103493
ENSG00000169169.14	19:49691142:rs1075453:G_C	C/G	G	5.68913	1.2769e-08	8.7697	1.7898e-18	2.66782e-18	TRUE	0.603365	208	0.530406	0.0932315	0.624571	31566	0.0719907	0.00820903
ENSG00000169857.8	15:34016171:rs80087923:T_C	T/C	C	5.03177	4.85973e-07	-8.7559	2.023e-18	3.01226e-18	FALSE	0.105769	208	0.757403	0.150524	0.0990224	26494	-0.127163	0.0145231
ENSG00000106526.10	7:150278283:rs35524345:T_C	C/T	T	4.71967	2.36228e-06	8.7412	2.3024e-18	3.4247e-18	TRUE	0.894231	208	0.715104	0.151516	0.893028	21610	0.135799	0.0155355
ENSG00000103351.13	16:3533173:rs3751837:C_T	C/T	T	8.04388	8.70404e-16	8.7367	2.4023e-18	3.56956e-18	TRUE	0.25	208	0.795434	0.0988869	0.215021	31470	0.084662	0.00969038
ENSG00000101307.15	20:1913821:rs6081134:T_A	A/T	T	-11.4203	3.30936e-30	-8.7314	2.5154e-18	3.73371e-18	TRUE	0.581731	208	-0.889907	0.0779229	0.615714	30604	-0.0724641	0.00829925
ENSG00000122952.17	10:56402291:rs72800978:A_G	A/G	G	-5.63043	1.7976e-08	-8.7264	2.6291e-18	3.89842e-18	TRUE	0.052885	208	-1.14901	0.204071	0.0376287	25550	-0.202557	0.023212
ENSG00000126217.21	13:113061473:rs9549650:A_C	C/A	A	6.26595	3.70563e-10	-8.7259	2.6384e-18	3.90813e-18	FALSE	0.197115	208	0.708282	0.113037	0.199706	21697	-0.104596	0.0119868
ENSG00000215114.9	8:58416879:rs13277646:A_G	A/G	G	-5.93087	3.01336e-09	-8.6665	4.4522e-18	6.58796e-18	TRUE	0.26699	206	-0.610428	0.102924	0.275583	9188	-0.142505	0.0164432
ENSG00000168936.11	4:1707735:rs798740:G_A	A/G	G	4.79612	1.61766e-06	8.6563	4.8775e-18	7.20978e-18	TRUE	0.209756	205	0.551655	0.115021	0.205115	27187	0.0918096	0.0106061
ENSG00000170954.11	19:53114565:rs12985137:C_T	T/C	C	-5.87877	4.1333e-09	-8.6265	6.3203e-18	9.33278e-18	TRUE	0.463942	208	-0.53521	0.0910412	0.443497	31684	-0.0688987	0.00798687
ENSG00000185163.10	12:132129709:rs7138351:T_C	T/C	C	7.50741	6.03078e-14	8.6096	7.3316e-18	1.08149e-17	TRUE	0.181159	207	0.849317	0.11313	0.200128	31528	0.0855944	0.00994174
ENSG00000146834.14	7:100245886:rs138506889:C_T	C/T	T	-4.39029	1.13198e-05	-8.5679	1.053e-17	1.55167e-17	TRUE	0.06068	206	-0.866349	0.197333	0.0490908	29112	-0.164137	0.0191572
ENSG00000183281.14	2:87220821:rs7583477:G_A	A/G	G	-5.41446	6.14728e-08	8.5297	1.466e-17	2.15802e-17	FALSE	0.485437	206	-0.499377	0.0922302	0.523589	3563	0.200279	0.0234802
ENSG00000141519.15	17:80033814:rs11657363:T_G	G/T	T	-5.28685	1.24439e-07	-8.5155	1.6602e-17	2.44137e-17	TRUE	0.762019	208	-0.571502	0.108099	0.741371	30923	-0.0781069	0.00917232
ENSG00000184967.7	12:132151444:rs11246947:A_G	A/G	G	5.01211	5.38351e-07	8.501	1.8829e-17	2.766e-17	TRUE	0.283654	208	0.514943	0.10274	0.286683	28165	0.0791046	0.00930533
ENSG00000203697.11	1:223862100:rs72749591:A_G	A/G	G	5.79428	6.86156e-09	8.4857	2.1461e-17	3.14939e-17	TRUE	0.052885	208	1.17786	0.203279	0.0539951	23120	0.174333	0.0205443
ENSG00000178562.18	2:203732310:rs17533699:G_C	G/C	C	-4.61338	3.96166e-06	-8.4851	2.1535e-17	3.15699e-17	TRUE	0.161058	208	-0.586086	0.12704	0.161879	14261	-0.136058	0.016035
ENSG00000198373.12	16:70102965:rs2549066:A_G	G/A	A	-4.77023	1.84014e-06	8.3687	5.8208e-17	8.52438e-17	FALSE	0.649758	207	-0.466479	0.0977896	0.613571	30077	0.0699928	0.00836364
ENSG00000086504.17	16:373420:rs1573732:C_T	C/T	T	-4.82158	1.42425e-06	-8.3495	6.8611e-17	1.00375e-16	TRUE	0.622596	208	-0.462519	0.0959268	0.547594	27273	-0.071735	0.00859153
ENSG00000134545.13	12:10560477:rs7963418:C_A	A/C	C	-8.76678	1.83846e-18	8.2979	1.0588e-16	1.54739e-16	FALSE	0.86715	207	-1.08405	0.123654	0.866682	31138	0.0977133	0.0117757
ENSG00000101363.12	20:37316771:rs1806940:G_T	G/T	T	4.64602	3.38405e-06	-8.2793	1.2401e-16	1.8105e-16	FALSE	0.716346	208	0.480992	0.103528	0.745894	31684	-0.0754646	0.00911486
ENSG00000242866.10	15:43803865:rs694461:C_T	T/C	C	4.79843	1.5991e-06	8.2662	1.383e-16	2.01705e-16	TRUE	0.229469	207	0.532035	0.110877	0.281553	26234	0.0801339	0.00969417
ENSG00000184227.8	14:73526314:rs35417585:A_G	A/G	G	6.70127	2.06611e-11	8.2311	1.8566e-16	2.70501e-16	TRUE	0.269231	208	0.671752	0.100243	0.223719	28368	0.0828227	0.0100622
ENSG00000108786.10	17:42661847:rs7218686:T_C	C/T	T	4.46428	8.03373e-06	8.2287	1.8941e-16	2.75682e-16	TRUE	0.045673	208	1.00152	0.22434	0.0550334	25530	0.159476	0.0193804
ENSG00000123552.17	6:99463586:rs11154867:G_A	G/A	A	4.69877	2.61729e-06	-8.2036	2.3291e-16	3.38648e-16	FALSE	0.292683	205	0.484591	0.103131	0.296463	31355	-0.0716542	0.00873448
ENSG00000106086.20	7:30075001:rs11975645:T_C	T/C	C	5.04973	4.42444e-07	8.1728	3.0181e-16	4.3838e-16	TRUE	0.168269	208	0.62462	0.123694	0.142321	31568	0.0929987	0.0113791
ENSG00000104738.18	8:47972876:rs762679:T_A	A/T	T	-5.8859	3.95892e-09	-8.1136	4.9061e-16	7.11885e-16	TRUE	0.173077	208	-0.706254	0.119991	0.154825	7158	-0.186604	0.0229989
ENSG00000015475.18	22:17684569:rs73163153:T_G	T/G	G	-5.17453	2.28482e-07	-8.0573	7.7934e-16	1.12969e-15	TRUE	0.247596	208	-0.553264	0.106921	0.204538	30932	-0.0802267	0.00995702
ENSG00000144909.8	3:125676451:rs13058844:A_G	G/A	A	-7.3323	2.26232e-13	8.0421	8.824e-16	1.27777e-15	FALSE	0.86715	207	-0.945964	0.129013	0.855754	31568	0.091004	0.011316
ENSG00000237172.4	16:67148096:rs9033:A_G	A/G	G	4.51219	6.41607e-06	7.9175	2.4253e-15	3.50842e-15	TRUE	0.456731	208	0.423863	0.0939372	0.457575	31345	0.0634095	0.00800877
ENSG00000137103.20	9:35833451:rs10738948:T_C	C/T	T	7.00983	2.38609e-12	7.8765	3.3695e-15	4.86934e-15	TRUE	0.389423	208	0.633911	0.0904318	0.386354	30721	0.0651945	0.00827709
ENSG00000108587.15	17:30325896:rs3110060:A_C	A/C	C	4.62976	3.66099e-06	7.8704	3.5351e-15	5.10346e-15	TRUE	0.415865	208	0.438511	0.0947159	0.404924	31345	0.0639729	0.00812829
ENSG00000172346.15	22:41359101:rs5751084:A_G	G/A	A	-5.15505	2.53567e-07	-7.836	4.6587e-15	6.71873e-15	TRUE	0.817308	208	-0.61592	0.119479	0.789514	30405	-0.0778713	0.00993764
ENSG00000165714.11	12:12328310:rs9805085:C_T	C/T	T	4.66049	3.15464e-06	7.8065	5.8845e-15	8.47797e-15	TRUE	0.151442	208	0.606531	0.130143	0.142293	30902	0.0897964	0.0115028
ENSG00000250361.8	4:143583062:rs6838614:T_C	T/C	C	4.53628	5.72556e-06	7.8027	6.0645e-15	8.72846e-15	TRUE	0.177885	208	0.554794	0.122302	0.174432	10333	0.14261	0.0182771
ENSG00000164118.13	4:174292714:rs11947136:G_T	G/T	T	-4.68152	2.84758e-06	7.743	9.7251e-15	1.39829e-14	FALSE	0.509615	208	-0.436714	0.0932846	0.45936	25356	0.0689145	0.00890023
ENSG00000267127.7	18:80084000:rs72974398:C_T	C/T	T	5.55647	2.75279e-08	7.7415	9.8328e-15	1.41235e-14	TRUE	0.122596	208	0.775107	0.139496	0.138446	4339	0.238976	0.0308695
ENSG00000100053.10	22:25201364:rs2269672:T_C	T/C	C	-4.50126	6.75526e-06	-7.739	1.002e-14	1.43778e-14	TRUE	0.519231	208	-0.421652	0.0936743	0.510939	29094	-0.0641144	0.00828458
ENSG00000152457.18	10:14933814:rs41297042:C_G	C/G	G	-4.6748	2.94243e-06	-7.6874	1.5016e-14	2.1525e-14	TRUE	0.153846	208	-0.604302	0.129268	0.128231	30264	-0.0933642	0.0121451
ENSG00000137124.8	9:38392405:rs4878803:T_A	A/T	T	5.74615	9.12954e-09	7.6829	1.5565e-14	2.22895e-14	TRUE	0.165865	208	0.703626	0.122452	0.151705	25863	0.0940595	0.0122427
ENSG00000171574.18	19:58467807:rs11671164:T_C	T/C	C	4.90179	9.49648e-07	7.621	2.5172e-14	3.60106e-14	TRUE	0.298077	208	0.497464	0.101486	0.296136	30077	0.067994	0.00892193
ENSG00000132294.15	8:131910573:rs10095944:T_C	T/C	C	6.18326	6.27925e-10	7.5713	3.6979e-14	5.28484e-14	TRUE	0.189904	208	0.710386	0.114889	0.196176	26494	0.0827387	0.0109279
ENSG00000112130.17	6:37381257:rs2284922:G_A	A/G	G	5.29847	1.16776e-07	-7.568	3.796e-14	5.41959e-14	FALSE	0.65625	208	0.5134	0.0968958	0.641531	31684	-0.0626353	0.00827634
ENSG00000172687.13	19:21425308:rs17618778:C_T	C/T	T	-6.53718	6.26885e-11	7.5339	4.9285e-14	7.02942e-14	FALSE	0.274272	206	-0.656946	0.100494	0.230551	6420	0.157164	0.0208609
ENSG00000143036.17	1:94837100:rs4847361:C_T	C/T	T	6.25477	3.98104e-10	7.5277	5.1602e-14	7.35251e-14	TRUE	0.884615	208	0.88062	0.140792	0.875344	31021	0.0914065	0.0121427
ENSG00000175106.16	17:15546581:rs143003089:C_G	C/G	G	-5.48288	4.18444e-08	-7.5057	6.1055e-14	8.69071e-14	TRUE	0.087805	205	-0.89351	0.162963	0.0709116	24843	-0.131037	0.0174584
ENSG00000151062.15	12:1802694:rs12580035:C_T	C/T	T	4.58339	4.57497e-06	-7.4663	8.2419e-14	1.172e-13	FALSE	0.180288	208	0.5571	0.121548	0.176513	31352	-0.0781368	0.0104653
ENSG00000134574.11	11:47238591:rs4647759:G_C	C/G	G	-6.35505	2.08357e-10	-7.4548	9.0004e-14	1.27858e-13	TRUE	0.908654	208	-0.989682	0.155732	0.895014	31569	-0.0967003	0.0129716
ENSG00000111615.14	12:75490746:rs7973388:A_T	A/T	T	-4.75256	2.00858e-06	-7.4164	1.2035e-13	1.70796e-13	TRUE	0.370192	208	-0.458329	0.0964384	0.387089	31565	-0.060547	0.00816394
ENSG00000092203.14	14:21506273:rs1263796:T_C	T/C	C	-5.87423	4.24806e-09	-7.4137	1.2273e-13	1.74e-13	TRUE	0.538462	208	-0.535048	0.091084	0.492804	29408	-0.0610881	0.0082399
ENSG00000185619.18	4:765921:rs6810428:A_G	G/A	A	-4.74265	2.10946e-06	-7.3888	1.4838e-13	2.10156e-13	TRUE	0.572115	208	-0.446449	0.094135	0.573547	31684	-0.0592987	0.00802548
ENSG00000163453.11	4:57087112:rs4242004:C_A	C/A	A	5.68147	1.33541e-08	-7.3511	1.9673e-13	2.78358e-13	FALSE	0.673077	208	0.5525	0.097246	0.645529	31086	-0.0615786	0.00837678
ENSG00000180113.16	6:46677138:rs2270450:C_T	C/T	T	-6.27209	3.56226e-10	7.3439	2.0761e-13	2.93461e-13	FALSE	0.3125	208	-0.608401	0.0970012	0.295821	31176	0.0643829	0.00876685
ENSG00000206127.11	15:32607667:rs12594943:C_T	C/T	T	4.98875	6.07719e-07	7.3221	2.443e-13	3.4498e-13	TRUE	0.379808	208	0.476276	0.0954699	0.334937	3831	0.176009	0.024038
ENSG00000117335.19	1:207749736:rs2761437:A_G	G/A	A	-5.21343	1.85377e-07	-7.2956	2.9689e-13	4.18827e-13	TRUE	0.211538	208	-0.588605	0.112902	0.222069	31569	-0.0697967	0.00956696
ENSG00000090054.15	9:92112369:rs2297568:G_A	A/G	G	-4.6786	2.88845e-06	-7.2839	3.2455e-13	4.57394e-13	TRUE	0.625	208	-0.450698	0.0963319	0.617832	31566	-0.0596091	0.00818367
ENSG00000157111.13	5:73123440:rs638333:T_C	T/C	C	6.00434	1.92113e-09	-7.227	4.9305e-13	6.94175e-13	FALSE	0.235577	208	0.640436	0.106662	0.271592	31300	-0.0648878	0.00897852
ENSG00000149541.10	11:62657425:rs661182:C_T	T/C	C	6.10187	1.04832e-09	7.2237	5.0629e-13	7.12111e-13	TRUE	0.336538	208	0.583088	0.0955588	0.288521	31353	0.0636172	0.00880673
ENSG00000044459.15	9:17442652:rs10963102:G_A	G/A	A	6.61315	3.76238e-11	7.1823	6.8598e-13	9.63897e-13	TRUE	0.177885	208	0.770702	0.116541	0.155044	31561	0.0789176	0.0109878
ENSG00000085117.12	11:44615283:rs2303865:G_A	G/A	A	4.77721	1.77748e-06	7.1766	7.1466e-13	1.0032e-12	TRUE	0.137019	208	0.646591	0.135349	0.159603	24515	0.0884034	0.0123183
ENSG00000177981.11	12:48124481:rs10875746:A_C	A/C	C	5.25936	1.4456e-07	7.1123	1.1421e-12	1.60164e-12	TRUE	0.264423	208	0.549301	0.104443	0.199312	31639	0.0707194	0.00994325
ENSG00000243244.6	2:48529416:rs6733533:A_C	C/A	A	4.63312	3.60196e-06	7.1076	1.1825e-12	1.65667e-12	TRUE	0.403846	208	0.44077	0.0951347	0.422867	26195	0.0627972	0.00883522
ENSG00000142675.18	1:26197016:rs12117236:T_C	T/C	C	-7.12674	1.02778e-12	-7.0973	1.2713e-12	1.77932e-12	TRUE	0.275362	207	-0.702635	0.0985914	0.253747	31564	-0.0648623	0.00913901
ENSG00000145348.16	4:106158872:rs6821561:A_T	T/A	A	-4.63949	3.49263e-06	7.0493	1.7995e-12	2.51612e-12	FALSE	0.298544	206	-0.475266	0.102439	0.304437	8230	0.119044	0.0168873
ENSG00000106635.8	7:73416216:rs42238:C_T	C/T	T	-4.47334	7.70059e-06	-7.0426	1.8869e-12	2.63573e-12	TRUE	0.207729	207	-0.517498	0.115685	0.182512	25738	-0.0802835	0.0113997
ENSG00000198547.9	20:32630948:rs113170412:G_C	C/G	G	-6.80334	1.02222e-11	-7.0245	2.1499e-12	2.99721e-12	TRUE	0.740291	206	-0.690743	0.10153	0.743799	21371	-0.0777444	0.0110676
ENSG00000066557.6	1:70175494:rs34121744:T_A	T/A	A	-4.99788	5.79647e-07	-7.0243	2.1499e-12	2.99721e-12	TRUE	0.142512	207	-0.663753	0.132807	0.161401	31528	-0.0759749	0.010816
ENSG00000124508.17	6:26378453:rs1624064:T_C	T/C	C	5.53277	3.15214e-08	6.9759	3.0414e-12	4.23592e-12	TRUE	0.456731	208	0.508445	0.0918971	0.443872	31470	0.0559223	0.0080165
ENSG00000140995.16	16:89952096:rs9923654:T_C	T/C	C	-4.99734	5.81278e-07	6.9697	3.1784e-12	4.42239e-12	FALSE	0.182692	208	-0.599125	0.119889	0.16811	29562	0.0765855	0.0109883
ENSG00000145850.9	5:157050529:rs1393209:G_A	A/G	G	-4.60427	4.13915e-06	6.9656	3.2747e-12	4.55193e-12	FALSE	0.199519	208	-0.538111	0.116872	0.155922	31569	0.0763545	0.0109617
ENSG00000243284.1	1:159856126:rs11587021:C_T	C/T	T	6.5024	7.90471e-11	6.9652	3.284e-12	4.5604e-12	TRUE	0.341346	208	0.612941	0.0942638	0.390849	26193	0.0623099	0.00894589
ENSG00000198133.8	14:67472766:rs17104363:T_C	T/C	C	4.80254	1.56666e-06	6.8207	9.0661e-12	1.25776e-11	TRUE	0.139423	208	0.644952	0.134294	0.108276	25867	0.0964204	0.0141364
ENSG00000160221.18	21:44070803:rs35985715:G_A	A/G	G	-8.67711	4.05962e-18	6.8135	9.5186e-12	1.31924e-11	FALSE	0.858173	208	-1.0449	0.120421	0.821658	31569	0.0707837	0.0103887
ENSG00000155066.16	2:94999988:rs7582368:C_G	C/G	G	4.23872	2.24795e-05	6.6857	2.2967e-11	3.18005e-11	TRUE	0.721154	208	0.444633	0.104898	0.780196	30735	0.0650699	0.0097327
ENSG00000198954.8	10:68860673:rs10998464:T_C	T/C	C	4.67556	2.93149e-06	6.6076	3.906e-11	5.40305e-11	TRUE	0.230769	208	0.51757	0.110697	0.243489	31644	0.0611556	0.00925534
ENSG00000100271.17	22:43030203:rs5996259:G_A	A/G	G	4.86774	1.12883e-06	6.5918	4.3394e-11	5.99672e-11	TRUE	0.826087	207	0.59788	0.122825	0.837066	30939	0.0717043	0.0108778
ENSG00000107736.21	10:71576016:rs35383128:G_C	G/C	C	-4.75431	1.99129e-06	-6.583	4.6105e-11	6.36518e-11	TRUE	0.086538	208	-0.787391	0.165616	0.0789145	29101	-0.101135	0.0153631
ENSG00000174792.10	4:75541871:rs72647457:G_A	G/A	A	-4.57278	4.81288e-06	-6.5697	5.0383e-11	6.94904e-11	TRUE	0.165865	208	-0.574563	0.125648	0.209064	28979	-0.0670587	0.0102073
ENSG00000141569.12	17:75900965:rs9902371:A_G	G/A	A	-6.59725	4.18858e-11	6.5686	5.0722e-11	6.98902e-11	FALSE	0.754808	208	-0.683734	0.103639	0.730678	31559	0.058898	0.0089666
ENSG00000215790.7	1:1659060:rs79113395:G_A	G/A	A	8.46614	2.53656e-17	-6.5582	5.4461e-11	7.49695e-11	FALSE	0.266827	208	0.809329	0.095596	0.212638	7752	-0.128367	0.0195735
ENSG00000095917.14	16:1207940:rs2738896:T_C	T/C	C	-5.16422	2.41439e-07	-6.5458	5.9099e-11	8.12754e-11	TRUE	0.259615	208	-0.543711	0.105284	0.19458	14539	-0.0968236	0.0147917
ENSG00000122507.21	7:33155214:rs4723263:G_C	C/G	G	5.78387	7.30019e-09	6.515	7.2593e-11	9.97365e-11	TRUE	0.521635	208	0.526895	0.0910973	0.582075	31529	0.052567	0.00806862
ENSG00000173988.12	13:46225432:rs1230459:A_G	A/G	G	-5.00794	5.50149e-07	6.4776	9.3317e-11	1.28086e-10	FALSE	0.262019	208	-0.527477	0.105328	0.263197	4530	0.153827	0.0237475
ENSG00000154262.13	17:69121746:rs976698:T_A	A/T	T	-4.93279	8.1064e-07	-6.4744	9.5063e-11	1.30356e-10	TRUE	0.311594	207	-0.495156	0.100381	0.320109	31566	-0.0551973	0.00852547
ENSG00000131238.17	1:40068401:rs3122422:C_G	G/C	C	5.72994	1.00463e-08	-6.438	1.209e-10	1.65626e-10	FALSE	0.247573	206	0.607442	0.106012	0.268031	31557	-0.0578181	0.00898076
ENSG00000050327.15	7:144377836:rs720475:G_A	G/A	A	7.32778	2.33993e-13	6.437	1.2202e-10	1.66999e-10	TRUE	0.264423	208	0.726265	0.0991111	0.245218	31684	0.0593988	0.00922772
ENSG00000113812.14	3:53899584:rs57398949:C_T	C/T	T	-9.19176	3.8647e-20	-6.3822	1.7456e-10	2.38677e-10	TRUE	0.370192	208	-0.787067	0.0856275	0.306791	31567	-0.0550434	0.00862452
ENSG00000160695.14	11:119073965:rs3825061:C_T	C/T	T	-7.11515	1.11789e-12	-6.3789	1.7825e-10	2.43488e-10	TRUE	0.375	208	-0.646216	0.0908226	0.388513	31679	-0.0519601	0.00814562
ENSG00000163389.12	3:119617049:rs3772131:G_C	G/C	C	4.48662	7.23614e-06	6.3567	2.0627e-10	2.81493e-10	TRUE	0.310096	208	0.45412	0.101217	0.318771	25734	0.0600809	0.00945159
ENSG00000078246.17	12:2892178:rs2907603:G_A	A/G	G	7.31786	2.5196e-13	6.2941	3.0899e-10	4.21269e-10	TRUE	0.574879	207	0.648452	0.0886123	0.58344	31675	0.0506935	0.00805413
ENSG00000198791.12	8:17248031:rs73200921:T_C	T/C	C	5.06192	4.15047e-07	6.2255	4.8033e-10	6.54243e-10	TRUE	0.060096	208	0.985322	0.194654	0.051015	29656	0.116102	0.0186495
ENSG00000183066.14	22:42006382:rs133317:G_A	G/A	A	6.15322	7.59274e-10	6.1865	6.1554e-10	8.37606e-10	TRUE	0.396135	207	0.568506	0.0923916	0.41538	30645	0.050678	0.00819171
ENSG00000213347.10	5:177301457:rs1128287:G_T	T/G	G	5.14655	2.65318e-07	6.1634	7.1289e-10	9.69149e-10	TRUE	0.233173	208	0.562023	0.109204	0.229066	31683	0.0582295	0.00944762
ENSG00000129946.10	19:485953:rs10419509:C_A	C/A	A	-6.13118	8.72303e-10	-6.1573	7.3949e-10	1.00435e-09	TRUE	0.40625	208	-0.56328	0.0918713	0.361241	12969	-0.0794733	0.0129072
ENSG00000088854.12	20:3345345:rs6084342:G_A	G/A	A	-5.9257	3.10973e-09	6.1534	7.5839e-10	1.02904e-09	FALSE	0.504808	208	-0.537489	0.0907048	0.526025	26181	0.0538161	0.00874575
ENSG00000107902.14	10:124608688:rs7079225:A_C	A/C	C	-5.73947	9.49747e-09	-6.1316	8.689e-10	1.17786e-09	TRUE	0.369565	207	-0.542798	0.0945729	0.352429	27061	-0.0551323	0.0089915
ENSG00000180096.12	16:30392537:rs8060853:A_G	G/A	A	-5.9496	2.68795e-09	-6.1298	8.7879e-10	1.19013e-09	TRUE	0.300481	208	-0.588175	0.0988595	0.331843	31470	-0.0518583	0.00846003
ENSG00000138777.20	4:105440854:rs1994636:A_G	A/G	G	5.37625	7.60541e-08	6.1213	9.2757e-10	1.255e-09	TRUE	0.543269	208	0.495839	0.0922276	0.570484	31684	0.0490954	0.00802042
ENSG00000114904.13	3:52789432:rs4687551:T_C	T/C	C	-4.66881	3.02953e-06	-6.1177	9.4876e-10	1.28245e-09	TRUE	0.355769	208	-0.454897	0.0974333	0.367988	30816	-0.0510672	0.00834745
ENSG00000158793.14	1:161200999:rs115411586:C_T	C/T	T	4.5729	4.81017e-06	6.1069	1.0165e-09	1.37271e-09	TRUE	0.050481	208	0.976174	0.213469	0.0337808	29734	0.138527	0.0226837
ENSG00000198231.13	17:63571559:rs12452187:A_G	G/A	A	-5.45283	4.95733e-08	-6.0953	1.093e-09	1.47462e-09	TRUE	0.596154	208	-0.509654	0.0934658	0.643504	31231	-0.0508893	0.00834893
ENSG00000099810.21	9:21692018:rs10811582:G_A	A/G	G	4.87434	1.09173e-06	6.0921	1.1151e-09	1.50301e-09	TRUE	0.372596	208	0.468263	0.0960669	0.377128	31684	0.0499038	0.00819157
ENSG00000118420.17	6:82998864:rs11751698:C_T	T/C	C	-4.34637	1.3841e-05	-6.0591	1.3697e-09	1.84443e-09	TRUE	0.814904	208	-0.525353	0.120872	0.855481	25476	-0.0762865	0.0125904
ENSG00000196586.16	6:75842835:rs3798442:C_G	C/G	G	-5.40982	6.309e-08	-6.0256	1.6848e-09	2.26659e-09	TRUE	0.140097	207	-0.717014	0.132539	0.13654	31569	-0.0697997	0.0115839
ENSG00000124107.5	20:45259575:rs7272937:C_G	C/G	G	-4.78371	1.72089e-06	-5.9115	3.388e-09	4.55363e-09	TRUE	0.276442	208	-0.497754	0.104052	0.247216	31352	-0.0546934	0.00925203
ENSG00000074416.14	3:127684175:rs782448:C_T	T/C	C	-5.32374	1.01656e-07	-5.8643	4.5076e-09	6.0527e-09	TRUE	0.475962	208	-0.490302	0.0920973	0.478034	31684	-0.0466117	0.00794839
ENSG00000196335.13	7:23680147:rs56391241:G_A	G/A	A	6.21362	5.17772e-10	5.8503	4.9098e-09	6.58654e-09	TRUE	0.389423	208	0.573778	0.092342	0.474436	29188	0.0484624	0.00828375
ENSG00000105856.14	7:107141000:rs2302453:G_A	G/A	A	-5.13397	2.83698e-07	5.8351	5.3791e-09	7.20931e-09	FALSE	0.483092	207	-0.47556	0.0926302	0.47895	31464	0.0465379	0.00797551
ENSG00000093072.18	22:17200081:rs5992639:G_A	G/A	A	6.94554	3.77008e-12	-5.8041	6.4751e-09	8.67005e-09	FALSE	0.540865	208	0.615677	0.0886434	0.52327	30518	-0.0470114	0.00809969
ENSG00000197937.12	19:53114565:rs12985137:C_T	T/C	C	-5.23598	1.64116e-07	-5.8029	6.5139e-09	8.7138e-09	TRUE	0.463942	208	-0.483869	0.0924123	0.443497	31684	-0.0463768	0.007992
ENSG00000162601.11	1:58657199:rs232851:C_T	C/T	T	-5.2914	1.21383e-07	5.7759	7.6497e-09	1.02236e-08	FALSE	0.543902	205	-0.492141	0.0930076	0.598707	31256	0.0471052	0.00815547
ENSG00000021300.14	11:73789881:rs7125433:G_T	G/T	T	4.7476	2.05843e-06	-5.6737	1.3966e-08	1.86476e-08	FALSE	0.205314	207	0.548559	0.115544	0.1852	31684	-0.0579915	0.0102211
ENSG00000198515.13	4:48006903:rs321645:A_G	A/G	G	5.95778	2.55684e-09	-5.658	1.5315e-08	2.04296e-08	FALSE	0.235577	208	0.636196	0.106784	0.227245	28016	-0.0570071	0.0100755
ENSG00000099817.12	19:1086353:rs12471:C_A	A/C	C	5.10531	3.30261e-07	5.645	1.6518e-08	2.20137e-08	TRUE	0.471014	207	0.473729	0.0927915	0.445821	14742	0.0660688	0.011704
ENSG00000107521.19	10:98439231:rs61873921:G_T	T/G	G	5.73106	9.98047e-09	-5.6344	1.7567e-08	2.33898e-08	FALSE	0.716346	208	0.579289	0.101079	0.706374	31015	-0.0496489	0.00881175
ENSG00000134779.15	18:36748886:rs948633:A_G	G/A	A	-4.65468	3.24482e-06	-5.6209	1.9008e-08	2.52847e-08	TRUE	0.747596	208	-0.499971	0.107413	0.746146	25312	-0.0573658	0.0102058
ENSG00000027001.10	13:23870418:rs11617019:T_C	T/C	C	6.37757	1.7992e-10	5.601	2.1336e-08	2.83549e-08	TRUE	0.141463	205	0.825582	0.129451	0.134168	31568	0.0653688	0.0116709
ENSG00000186523.14	8:11320584:rs2572398:A_C	A/C	C	5.17243	2.31066e-07	-5.5928	2.2318e-08	2.96323e-08	FALSE	0.444712	208	0.480369	0.0928709	0.463481	6420	-0.0987377	0.0176544
ENSG00000103148.16	16:128544:rs2562191:G_A	A/G	G	9.57887	9.81116e-22	-5.5664	2.6006e-08	3.44968e-08	FALSE	0.651442	208	0.820996	0.085709	0.619446	31126	-0.0459274	0.00825082
ENSG00000100239.16	22:50439289:rs5770908:G_A	G/A	A	5.84188	5.1616e-09	5.5579	2.732e-08	3.6206e-08	TRUE	0.317308	208	0.570378	0.097636	0.320607	30287	0.0483614	0.00870139
ENSG00000140451.13	15:64855512:rs832879:A_C	C/A	A	6.08293	1.18008e-09	-5.5561	2.7571e-08	3.65046e-08	FALSE	0.384058	207	0.566151	0.0930722	0.356151	31354	-0.0463112	0.0083352
ENSG00000184209.15	12:123458667:rs7975122:T_C	T/C	C	-4.75402	1.9941e-06	5.5203	3.3861e-08	4.4791e-08	FALSE	0.218447	206	-0.53809	0.113186	0.206547	25329	0.0605491	0.0109684
ENSG00000152240.13	18:45875264:rs11082492:C_A	A/C	C	-4.53811	5.67615e-06	-5.4956	3.8938e-08	5.1459e-08	TRUE	0.858173	208	-0.608359	0.134056	0.845297	28917	-0.06316	0.0114928
ENSG00000157017.16	3:10275076:rs164939:C_G	G/C	C	-4.56135	5.08269e-06	-5.4804	4.2437e-08	5.6031e-08	TRUE	0.702899	207	-0.467624	0.102519	0.751699	14259	-0.0750386	0.0136922
ENSG00000169242.12	1:155170407:rs4971088:T_A	A/T	T	5.36213	8.22456e-08	-5.4755	4.3652e-08	5.75818e-08	FALSE	0.548309	207	0.496205	0.0925387	0.52544	31355	-0.0437664	0.00799313
ENSG00000165409.17	14:80667145:rs8005643:C_T	T/C	C	-4.54818	5.4113e-06	-5.4749	4.3801e-08	5.77248e-08	TRUE	0.463942	208	-0.426447	0.0937622	0.493593	30280	-0.0444769	0.00812377
ENSG00000169609.14	15:83009642:rs6603042:G_T	G/T	T	-7.08418	1.39867e-12	5.456	4.8753e-08	6.41915e-08	FALSE	0.295673	208	-0.683149	0.0964331	0.327565	31569	0.0462435	0.00847571
ENSG00000182240.16	21:41247822:rs914187:T_C	C/T	T	5.60249	2.1129e-08	5.4371	5.4185e-08	7.12776e-08	TRUE	0.396635	208	0.523395	0.0934218	0.409542	31684	0.0439022	0.00807456
ENSG00000114988.11	2:95801505:rs114615899:G_A	G/A	A	4.37567	1.21058e-05	5.4113	6.2604e-08	8.22762e-08	TRUE	0.087805	205	0.730231	0.166884	0.126871	23101	0.075592	0.0139693
ENSG00000166263.13	17:54969306:rs7208403:C_A	C/A	A	-4.58366	4.56904e-06	-5.3444	9.0717e-08	1.19113e-07	TRUE	0.40625	208	-0.436086	0.0951392	0.40041	31470	-0.0434569	0.0081313
ENSG00000213809.9	12:10447769:rs2734442:G_A	A/G	G	4.43587	9.16995e-06	5.3235	1.0185e-07	1.33608e-07	TRUE	0.140097	207	0.600235	0.135314	0.124075	25646	0.0712619	0.0133863
ENSG00000128829.12	15:40036464:rs8208:G_A	G/A	A	4.72377	2.31512e-06	5.2853	1.2543e-07	1.64388e-07	TRUE	0.747596	208	0.506678	0.107261	0.715137	31679	0.0465013	0.00879823
ENSG00000185864.16	16:21592709:rs141620458:G_A	G/A	A	4.8587	1.1816e-06	5.2641	1.4095e-07	1.84559e-07	TRUE	0.125604	207	0.682673	0.140505	0.0752199	5409	0.191406	0.0363606
ENSG00000037042.9	17:42619976:rs1024091:C_T	T/C	C	5.61547	1.96025e-08	-5.2358	1.6409e-07	2.14661e-07	FALSE	0.471154	208	0.513975	0.0915284	0.444704	26494	-0.045748	0.00873753
ENSG00000011028.14	17:62559897:rs146385050:C_A	C/A	A	-4.44105	8.95226e-06	-5.2293	1.7006e-07	2.22266e-07	TRUE	0.213942	208	-0.507448	0.114263	0.168489	28673	-0.058313	0.0111512
ENSG00000204604.11	19:52838899:rs1062967:T_C	C/T	T	4.99553	5.86738e-07	5.223	1.7605e-07	2.29883e-07	TRUE	0.610577	208	0.474624	0.0950096	0.554964	31250	0.0420204	0.00804527
ENSG00000131196.17	18:79552681:rs445605:G_A	A/G	G	-5.01664	5.25836e-07	5.1691	2.3535e-07	3.07035e-07	FALSE	0.408654	208	-0.47257	0.0942005	0.370023	22995	0.0498947	0.00965249
ENSG00000147592.9	8:70666283:rs11987501:A_C	A/C	C	5.94245	2.80785e-09	5.118	3.0879e-07	4.02474e-07	TRUE	0.475962	208	0.539388	0.0907685	0.412624	31684	0.041281	0.00806585
ENSG00000243056.2	5:140368329:rs11168051:A_G	A/G	G	-4.58356	4.57134e-06	-5.1177	3.0945e-07	4.02965e-07	TRUE	0.741546	207	-0.490288	0.106967	0.688733	25432	-0.048984	0.00957148
ENSG00000196588.17	22:40484900:rs1807582:G_A	G/A	A	4.80073	1.58088e-06	5.114	3.1541e-07	4.1035e-07	TRUE	0.065217	207	0.906459	0.188817	0.0838798	30540	0.074614	0.0145901
ENSG00000163913.11	3:129411175:rs73202271:G_A	A/G	G	4.82723	1.38449e-06	5.0667	4.0456e-07	5.25854e-07	TRUE	0.896635	208	0.737222	0.152722	0.921007	31299	0.0750486	0.0148121
ENSG00000204147.10	10:50857162:rs4567398:C_T	C/T	T	6.26086	3.82862e-10	5.0481	4.4646e-07	5.79786e-07	TRUE	0.113527	207	0.889394	0.142056	0.114085	27565	0.0675963	0.0133904
ENSG00000144792.9	3:44738957:rs140587615:C_T	C/T	T	5.33287	9.66727e-08	5.0366	4.7387e-07	6.1482e-07	TRUE	0.146341	205	0.698286	0.13094	0.130781	25568	0.066027	0.0131094
ENSG00000203778.8	6:112102954:rs2227238:C_T	C/T	T	5.43745	5.40477e-08	5.0271	4.9769e-07	6.45137e-07	TRUE	0.557692	208	0.50226	0.0923705	0.517815	25575	0.0444617	0.0088444
ENSG00000179750.16	22:38962032:rs12628403:A_C	A/C	C	-4.89389	9.88605e-07	-5.0184	5.2049e-07	6.74077e-07	TRUE	0.084135	208	-0.818536	0.167257	0.09304	26641	-0.0748068	0.0149065
ENSG00000173517.10	15:76996316:rs72742444:C_T	C/T	T	-4.65546	3.23265e-06	-5.0169	5.2485e-07	6.79105e-07	TRUE	0.21875	208	-0.52544	0.112865	0.22411	24079	-0.0547953	0.0109221
ENSG00000130193.8	8:142732775:rs2585135:A_G	A/G	G	6.67569	2.46073e-11	-4.9917	5.9881e-07	7.74098e-07	FALSE	0.485507	207	0.595482	0.0892016	0.55233	25567	-0.0443715	0.00888905
ENSG00000178623.12	2:240621671:rs4676411:G_T	T/G	G	5.11652	3.11227e-07	4.9764	6.4711e-07	8.35777e-07	TRUE	0.610577	208	0.484847	0.0947611	0.663391	20661	0.0517746	0.010404
ENSG00000163629.13	4:86746550:rs17454432:G_A	G/A	A	-6.66823	2.58909e-11	-4.9412	7.7564e-07	1.00087e-06	TRUE	0.111111	207	-0.946137	0.141887	0.0926625	31355	-0.0680234	0.0137666
ENSG00000184925.12	9:136967987:rs61641581:T_C	T/C	C	-5.07196	3.93738e-07	-4.935	8.0151e-07	1.03332e-06	TRUE	0.278846	208	-0.523133	0.103142	0.259376	23167	-0.0522812	0.010594
ENSG00000163162.9	2:101213844:rs6543025:G_A	G/A	A	5.12905	2.91206e-07	4.9213	8.6015e-07	1.10791e-06	TRUE	0.399038	208	0.483836	0.0943326	0.433926	30862	0.039952	0.00811817
ENSG00000130584.11	20:63770545:rs6089984:G_A	A/G	G	4.61994	3.83858e-06	4.9119	9.0244e-07	1.16133e-06	TRUE	0.346154	208	0.453425	0.0981452	0.320997	26156	0.0459793	0.0093608
ENSG00000021355.13	6:2807794:rs1350850:C_T	T/C	C	-4.67601	2.92515e-06	-4.8547	1.2063e-06	1.55096e-06	TRUE	0.794686	207	-0.541082	0.115715	0.804658	31567	-0.0487153	0.0100347
ENSG00000188039.14	19:16718029:rs12973121:T_C	T/C	C	-8.0534	8.05237e-16	-4.8288	1.3736e-06	1.76446e-06	TRUE	0.401442	208	-0.703286	0.0873278	0.36765	14678	-0.058405	0.0120951
ENSG00000063854.13	16:1803858:rs2575339:T_C	C/T	T	7.25127	4.12871e-13	4.8053	1.546e-06	1.98413e-06	TRUE	0.268116	207	0.718423	0.0990755	0.296994	31343	0.0419877	0.00873779
ENSG00000197912.15	16:89728897:rs74606487:A_G	A/G	G	-4.93055	8.19983e-07	-4.7701	1.8404e-06	2.35983e-06	TRUE	0.153846	208	-0.633984	0.128583	0.119601	31354	-0.0586815	0.0123019
ENSG00000081665.14	19:19781987:rs12327770:A_G	A/G	G	5.2099	1.88939e-07	4.7561	1.9747e-06	2.52975e-06	TRUE	0.151442	208	0.670169	0.128634	0.151895	20339	0.0656648	0.0138064
ENSG00000186088.16	7:77420778:rs11765294:C_T	T/C	C	-5.27347	1.33865e-07	-4.7356	2.1819e-06	2.79267e-06	TRUE	0.341346	208	-0.512124	0.0971132	0.357364	21006	-0.0481858	0.0101752
ENSG00000166199.13	11:43903080:rs12805948:T_C	T/C	C	4.71722	2.39095e-06	-4.7031	2.5612e-06	3.2752e-06	FALSE	0.091346	208	0.763	0.161748	0.0762469	31026	-0.0711152	0.0151209
ENSG00000055813.6	2:56447083:rs2869828:T_C	C/T	T	6.19344	5.8864e-10	4.6142	3.9461e-06	5.04165e-06	TRUE	0.55314	207	0.562358	0.090799	0.550993	24536	0.0418593	0.00907184
ENSG00000142156.14	21:46018034:rs8133541:A_C	A/C	C	5.11727	3.09988e-07	4.5253	6.0338e-06	7.70203e-06	TRUE	0.331731	208	0.502197	0.0981376	0.349872	31569	0.0377492	0.0083418
ENSG00000173068.18	9:17110946:rs10756853:C_G	C/G	G	-4.82989	1.36608e-06	4.5114	6.4462e-06	8.22107e-06	FALSE	0.402439	205	-0.460895	0.0954255	0.444319	26481	0.0394368	0.0087416
ENSG00000170074.19	5:177754013:rs11249686:A_G	A/G	G	10.7466	6.14664e-27	4.4752	7.6268e-06	9.71802e-06	TRUE	0.524038	208	0.845978	0.0787203	0.553427	5258	0.0876164	0.0195782
ENSG00000157168.20	8:32638986:rs4543501:T_G	T/G	G	5.47453	4.38673e-08	-4.3942	1.1108e-05	1.41411e-05	FALSE	0.358173	208	0.523377	0.0956022	0.380286	31346	-0.0361401	0.0082245
ENSG00000167723.14	17:3534518:rs4790146:G_C	G/C	C	-6.99996	2.56034e-12	-4.385	1.1599e-05	1.47529e-05	TRUE	0.103365	208	-1.01419	0.144885	0.136817	30315	-0.0518044	0.011814
ENSG00000213023.11	19:50647941:rs73042536:C_T	C/T	T	-5.32861	9.89649e-08	-4.3582	1.3114e-05	1.6665e-05	TRUE	0.177885	208	-0.640833	0.120263	0.168569	11673	-0.0761282	0.0174678
ENSG00000008394.13	12:16232604:rs7313087:G_C	G/C	C	-4.62122	3.81489e-06	-4.3386	1.4326e-05	1.81889e-05	TRUE	0.213942	208	-0.526153	0.113856	0.219182	31569	-0.0417251	0.00961719
ENSG00000138079.14	2:44311345:rs7609180:A_G	G/A	A	-5.45444	4.91268e-08	-4.2837	1.8373e-05	2.33063e-05	TRUE	0.185096	208	-0.644054	0.118079	0.222235	30012	-0.042043	0.00981464
ENSG00000228696.9	17:46748690:rs9896243:C_G	G/C	C	-8.21413	2.13713e-16	-4.2504	2.1339e-05	2.70446e-05	TRUE	0.788462	208	-0.856886	0.104319	0.813189	8267	-0.0847168	0.0199315
ENSG00000182149.21	16:71641233:rs8058188:G_A	A/G	G	4.6935	2.68568e-06	4.2221	2.4214e-05	3.0661e-05	TRUE	0.276442	208	0.489274	0.104245	0.314298	8269	0.0706449	0.0167322
ENSG00000180376.17	3:56557031:rs79600744:C_A	C/A	A	6.09938	1.0648e-09	-4.1954	2.7215e-05	3.44304e-05	FALSE	0.475962	208	0.551494	0.090418	0.461802	8677	-0.0638167	0.0152111
ENSG00000132185.16	1:161726298:rs1417582:T_C	C/T	T	-4.88714	1.02312e-06	4.1842	2.8617e-05	3.61719e-05	FALSE	0.288462	208	-0.500911	0.102496	0.338179	31595	0.0351742	0.00840644
ENSG00000023909.10	1:93909020:rs2273406:G_A	G/A	A	-5.5296	3.20965e-08	-4.1348	3.5526e-05	4.4865e-05	TRUE	0.157005	207	-0.697281	0.1261	0.161106	31440	-0.0448406	0.0108447
ENSG00000176153.12	14:64854480:rs139661418:G_A	A/G	G	4.69849	2.62087e-06	4.0653	4.795e-05	6.05012e-05	TRUE	0.885366	205	0.692054	0.147293	0.858119	29015	0.0483512	0.0118936
ENSG00000146070.17	6:46743287:rs12211537:C_G	C/G	G	-5.05599	4.28156e-07	-4.0611	4.8863e-05	6.15986e-05	TRUE	0.475845	207	-0.469417	0.0928436	0.474896	8850	-0.0610704	0.0150379
ENSG00000114735.9	3:50462513:rs34866311:C_T	T/C	C	4.33415	1.46322e-05	4.0321	5.5257e-05	6.95974e-05	TRUE	0.963592	206	1.09134	0.2518	0.96465	26334	0.0951143	0.0235893
ENSG00000145198.14	3:184236184:rs1709657:G_A	A/G	G	5.0051	5.58327e-07	3.9351	8.3127e-05	0.000104608	TRUE	0.757212	208	0.540692	0.108028	0.781109	23920	0.0434961	0.0110534
ENSG00000159228.13	21:36027135:rs13047144:T_C	C/T	T	6.08775	1.14507e-09	-3.9329	8.3892e-05	0.000105477	FALSE	0.308252	206	0.59794	0.0982202	0.278065	31567	-0.0349263	0.00888055
ENSG00000154764.6	3:13793590:rs6442409:T_C	C/T	T	5.10334	3.33719e-07	-3.9232	8.7381e-05	0.000109767	FALSE	0.350962	208	0.494226	0.0968436	0.339791	31684	-0.0328968	0.00838519
ENSG00000188732.11	7:23681954:rs4722245:G_A	G/A	A	8.54255	1.31294e-17	3.9223	8.7744e-05	0.000110125	TRUE	0.411058	208	0.732404	0.085736	0.489458	25690	0.0346051	0.00882266
ENSG00000149548.15	11:124896695:rs4078483:C_G	G/C	C	4.74174	2.1189e-06	3.8984	9.683e-05	0.000121422	TRUE	0.269231	208	0.497909	0.105005	0.296506	30918	0.0343172	0.0088029
ENSG00000150760.12	10:127452339:rs1051039:G_C	C/G	G	5.11351	3.16224e-07	3.8848	0.00010241	0.000128306	TRUE	0.461165	206	0.476064	0.0930993	0.472807	31681	0.0309047	0.00795528
ENSG00000148362.11	9:137009585:rs7048567:A_G	A/G	G	5.84764	4.98595e-09	-3.8664	0.00011045	0.000138257	FALSE	0.665865	208	0.563286	0.0963271	0.704423	23522	-0.0390539	0.0101009
ENSG00000119636.16	14:74202656:rs11622838:A_G	G/A	A	4.77785	1.77175e-06	3.8526	0.00011697	0.00014629	TRUE	0.298077	208	0.486144	0.101749	0.33577	24901	0.0365444	0.00948565
ENSG00000112619.8	6:42704696:rs34722725:C_T	C/T	T	7.16739	7.64408e-13	-3.8354	0.00012536	0.000156645	FALSE	0.28125	208	0.699922	0.0976537	0.275133	30231	-0.0349191	0.00910443
ENSG00000129167.9	11:18013149:rs3741200:A_G	A/G	G	-4.81865	1.44534e-06	-3.8107	0.00013863	0.000173075	TRUE	0.560096	208	-0.451427	0.0936834	0.564212	13247	-0.0471883	0.0123831
ENSG00000189350.12	2:28924146:rs11676658:A_G	A/G	G	7.61932	2.55014e-14	3.8093	0.00013942	0.000173908	TRUE	0.211538	208	0.808783	0.106149	0.207198	26081	0.0411408	0.0108001
ENSG00000146587.18	7:4975871:rs147237612:A_T	A/T	T	5.10921	3.23513e-07	-3.7901	0.00015053	0.000187602	FALSE	0.132212	208	0.697095	0.136439	0.114935	31229	-0.0475383	0.0125428
ENSG00000165929.13	14:91842981:rs1884840:A_G	G/A	A	8.0364	9.25187e-16	-3.7522	0.00017529	0.000218268	FALSE	0.391827	208	0.705076	0.0877353	0.433331	31684	-0.0300732	0.00801482
ENSG00000146411.6	6:134051573:rs2811689:G_T	G/T	T	4.49667	6.90278e-06	3.7516	0.00017571	0.0002186	TRUE	0.524038	208	0.421436	0.0937218	0.503308	25637	0.0331275	0.00883022
ENSG00000178852.16	17:47274928:rs8064871:C_G	G/C	C	4.38514	1.15911e-05	3.7502	0.00017669	0.000219627	TRUE	0.802885	208	0.51707	0.117914	0.772496	25575	0.039543	0.0105442
ENSG00000111012.10	12:57723572:rs238516:T_C	C/T	T	-4.98506	6.19412e-07	3.7063	0.00021039	0.000261288	FALSE	0.449519	208	-0.464378	0.0931539	0.446028	31561	0.0296709	0.00800553
ENSG00000112599.9	6:42192479:rs2894442:G_A	A/G	G	-7.76742	8.01028e-15	-3.6743	0.00023841	0.000295828	TRUE	0.377451	204	-0.696898	0.0897207	0.363473	11495	-0.0503507	0.0137035
ENSG00000129422.14	8:17676853:rs11203892:A_T	A/T	T	7.2569	3.96067e-13	3.6736	0.00023916	0.0002965	TRUE	0.673077	208	0.67755	0.0933664	0.680066	31354	0.0314435	0.00855932
ENSG00000184497.13	13:113815461:rs7400290:A_G	A/G	G	-4.9077	9.2152e-07	3.6729	0.00023991	0.000297171	FALSE	0.22439	205	-0.549592	0.111986	0.257978	14369	0.0494969	0.0134762
ENSG00000153898.13	1:85057715:rs12022421:A_C	A/C	C	5.60158	2.1241e-08	-3.6579	0.00025419	0.000314585	FALSE	0.449519	208	0.514646	0.0918751	0.49343	31561	-0.029115	0.00795949
ENSG00000139537.11	12:48960344:rs10875901:G_A	A/G	G	-7.88955	3.03265e-15	-3.4912	0.0004805	0.000594149	TRUE	0.415049	206	-0.691293	0.0876213	0.396316	31355	-0.0284968	0.00816247
ENSG00000183044.12	16:8798157:rs9939787:C_T	C/T	T	-4.88986	1.00907e-06	3.4843	0.00049361	0.000609829	FALSE	0.134615	208	-0.665227	0.136042	0.157453	31683	0.0379955	0.0109048
ENSG00000104341.17	8:97794891:rs2513949:T_G	G/T	T	5.12021	3.05194e-07	3.4751	0.00051085	0.00063058	TRUE	0.451456	206	0.477433	0.0932449	0.446995	28759	0.0291379	0.00838477
ENSG00000115935.17	2:174560051:rs3087907:T_G	T/G	G	-6.85946	6.91203e-12	3.4616	0.00053697	0.000662247	FALSE	0.456731	208	-0.609709	0.0888859	0.515164	31470	0.0276033	0.00797414
ENSG00000165915.14	11:47395085:rs55876153:G_A	G/A	A	4.95428	7.25975e-07	3.4302	0.00060358	0.000743753	TRUE	0.357488	207	0.480371	0.0969608	0.325219	31468	0.0291823	0.00850746
ENSG00000150594.7	10:111209419:rs10885113:A_G	G/A	A	-5.19283	2.07118e-07	3.4115	0.00064583	0.000795126	FALSE	0.504808	208	-0.479112	0.0922642	0.513398	31684	0.0271092	0.00794641
ENSG00000050393.11	6:13777704:rs6904811:G_A	A/G	G	-7.17332	7.32015e-13	-3.3669	0.00076046	0.000935445	TRUE	0.724638	207	-0.706316	0.0984643	0.68315	26179	-0.0316198	0.00939138
ENSG00000077454.16	7:100598902:rs112888745:T_C	T/C	C	4.86122	1.16666e-06	3.3287	0.00087284	0.00107276	TRUE	0.103365	208	0.741885	0.152613	0.0803736	29863	0.0500899	0.0150479
ENSG00000204257.15	6:33000359:rs116416291:G_A	G/A	A	5.65259	1.58045e-08	3.3138	0.00092037	0.0011302	TRUE	0.045673	208	1.23593	0.218648	0.0523713	12642	0.0935081	0.0282178
ENSG00000130529.16	19:49166304:rs73048855:C_G	C/G	G	-4.69452	2.67227e-06	3.2858	0.00101765	0.00124857	FALSE	0.064904	208	-0.888408	0.189243	0.0591294	27957	0.058902	0.0179262
ENSG00000166743.9	16:20946615:rs1267463:T_C	C/T	T	4.60802	4.06511e-06	3.2718	0.00106865	0.00131002	TRUE	0.369565	207	0.446832	0.0969682	0.379571	31470	0.0268693	0.0082124
ENSG00000183542.5	12:10464132:rs7342353:T_C	T/C	C	6.04794	1.46708e-09	-3.231	0.00123272	0.00150984	FALSE	0.166667	207	0.735258	0.121572	0.157432	6421	-0.0782202	0.0242093
ENSG00000196502.11	16:28598008:rs62031562:A_T	T/A	A	5.28058	1.28775e-07	-3.2225	0.00127122	0.00155566	FALSE	0.634615	208	0.504878	0.0956103	0.629041	23713	-0.0306258	0.00950373
ENSG00000180336.18	17:44606051:rs28461595:G_A	G/A	A	-4.536	5.73317e-06	-3.2215	0.00127477	0.00155866	TRUE	0.225962	208	-0.507276	0.111833	0.244328	24800	-0.0336568	0.0104476
ENSG00000004468.13	4:15735725:rs4698412:G_A	G/A	A	-5.17729	2.25128e-07	-3.2088	0.00133383	0.00162947	TRUE	0.504808	208	-0.477843	0.0922958	0.550238	31086	-0.0258647	0.00806054
ENSG00000204267.15	6:32837530:rs2071466:C_T	C/T	T	4.6203	3.83189e-06	-3.1708	0.0015202	0.00185556	FALSE	0.276442	208	0.482358	0.1044	0.275297	13566	-0.043081	0.0135868
ENSG00000135643.5	12:70561225:rs10879162:T_C	T/C	C	-4.70299	2.56377e-06	-3.1655	0.00154763	0.00188742	TRUE	0.209135	208	-0.539038	0.114616	0.209361	31355	-0.0310647	0.00981353
ENSG00000166682.13	11:113711782:rs3863293:T_C	T/C	C	9.95378	2.42789e-23	-3.1492	0.00163606	0.00199355	FALSE	0.271635	208	0.902987	0.090718	0.293878	31569	-0.0275083	0.008735
ENSG00000023516.9	13:42223718:rs418933:A_G	G/A	A	4.68202	2.84067e-06	-3.1471	0.00164842	0.00200689	FALSE	0.173077	208	0.577133	0.123266	0.154141	31527	-0.0347039	0.0110273
ENSG00000085514.16	7:100319793:rs112622797:G_A	G/A	A	6.60166	4.06593e-11	3.1463	0.00165407	0.00201205	TRUE	0.197115	208	0.739795	0.112062	0.180224	30844	0.0329516	0.0104731
ENSG00000138621.12	15:75104790:rs74247779:G_A	G/A	A	4.58829	4.46886e-06	3.1353	0.00171737	0.00208727	TRUE	0.082524	206	0.782502	0.170543	0.104704	28799	0.0426615	0.0136068
ENSG00000153714.6	9:12775489:rs10491742:G_A	G/A	A	7.78468	6.98885e-15	3.1312	0.00174094	0.0021141	TRUE	0.608173	208	0.688036	0.0883833	0.614566	7444	0.0526923	0.0168282
ENSG00000100523.14	14:53153435:rs1959355:G_T	T/G	G	-5.02784	4.96029e-07	-3.123	0.00178896	0.00217056	TRUE	0.179612	206	-0.609005	0.121127	0.155476	31441	-0.034364	0.0110035
ENSG00000197870.12	12:10997455:rs79420812:C_T	C/T	T	-4.53872	5.65979e-06	3.1089	0.00187849	0.00227725	FALSE	0.177885	208	-0.555065	0.122296	0.201854	24791	0.0347776	0.0111865
ENSG00000148655.15	10:76429770:rs61866893:A_G	A/G	G	-4.94907	7.45708e-07	3.0926	0.00198411	0.00240324	FALSE	0.379808	208	-0.472888	0.0955509	0.329426	26490	0.0285816	0.00924194
ENSG00000104228.13	8:27247210:rs10481349:G_A	A/G	G	4.52554	6.02412e-06	3.085	0.00203415	0.00246175	TRUE	0.614634	205	0.437881	0.0967577	0.618214	31565	0.0252693	0.00819101
ENSG00000185340.15	22:29334013:rs5763144:C_T	C/T	T	5.84087	5.19274e-09	-3.0746	0.00210785	0.00254878	FALSE	0.317308	208	0.570293	0.0976384	0.352433	31354	-0.0256969	0.00835781
ENSG00000169598.15	1:3879978:rs12071660:G_A	A/G	G	-6.08433	1.16977e-09	-3.0714	0.00213058	0.00257407	TRUE	0.449519	208	-0.552526	0.0908113	0.464924	26856	-0.026566	0.00864947
ENSG00000173041.12	7:64563203:rs2862795:A_G	G/A	A	7.24039	4.4739e-13	-3.042	0.00235168	0.00283879	FALSE	0.783654	208	0.770496	0.106416	0.743395	31684	-0.0276642	0.00909409
ENSG00000156521.14	10:70325213:rs10999269:C_T	C/T	T	-4.84769	1.24906e-06	-2.9999	0.0026998	0.00325625	TRUE	0.060096	208	-0.947938	0.195544	0.0527612	30662	-0.0541802	0.0180607
ENSG00000161243.9	19:39054061:rs672576:A_G	G/A	A	4.62402	3.76368e-06	2.9971	0.00272651	0.00328568	TRUE	0.127404	208	0.647482	0.140026	0.141273	30097	0.0350673	0.0117004
ENSG00000172167.8	8:120464953:rs10102834:A_G	G/A	A	6.56854	5.08125e-11	2.9896	0.00279526	0.00336567	TRUE	0.323671	207	0.627663	0.0955559	0.338058	31569	0.0251478	0.00841177
ENSG00000197535.14	15:52531864:rs1075178:T_G	T/G	G	-4.75828	1.95245e-06	2.9517	0.00316132	0.00380321	FALSE	0.201923	208	-0.551889	0.115985	0.187623	31559	0.0300894	0.0101939
ENSG00000242616.4	9:111702772:rs1358910:A_C	A/C	C	-6.21482	5.13836e-10	-2.9445	0.00323581	0.00388954	TRUE	0.569712	208	-0.565182	0.0909411	0.566681	9186	-0.0438183	0.0148814
ENSG00000177707.11	3:110938460:rs56682688:A_G	A/G	G	5.50271	3.7399e-08	2.9269	0.00342469	0.0041131	TRUE	0.052885	208	1.12629	0.204679	0.0577439	26846	0.0541435	0.0184986
ENSG00000100276.10	22:29363537:rs112776192:A_G	A/G	G	-5.15547	2.52991e-07	2.8714	0.00408658	0.0049039	FALSE	0.115385	208	-0.745002	0.144507	0.128543	31354	0.0342553	0.0119298
ENSG00000153832.12	2:229865428:rs76396572:T_C	T/C	C	-4.86608	1.13831e-06	-2.867	0.00414121	0.00496526	TRUE	0.036232	207	-1.21235	0.249143	0.0299288	14261	-0.0996016	0.0347407
ENSG00000165269.13	9:33389308:rs55770537:C_G	C/G	G	6.25929	3.86735e-10	2.8619	0.00421243	0.00504533	TRUE	0.096154	208	0.954935	0.152563	0.099438	18358	0.0498996	0.0174358
ENSG00000183495.13	12:131338384:rs61934489:T_C	T/C	C	-4.84415	1.27154e-06	-2.8615	0.00421509	0.00504533	TRUE	0.098558	208	-0.755343	0.155929	0.100999	24303	-0.0430663	0.0150503
ENSG00000214026.11	11:1956322:rs12812:G_A	G/A	A	-7.64915	2.02314e-14	2.8367	0.00455967	0.0054532	FALSE	0.151442	208	-0.924225	0.120827	0.162269	14178	0.045677	0.0161022
ENSG00000080031.10	19:55207327:rs76990668:T_C	T/C	C	-5.30833	1.10637e-07	2.7906	0.00526104	0.00628672	FALSE	0.055288	208	-1.0687	0.201326	0.0551023	20580	0.0602699	0.0215975
ENSG00000198018.7	10:99685834:rs3740078:A_C	A/C	C	4.92187	8.57226e-07	-2.7658	0.00567833	0.00677967	FALSE	0.290865	208	0.502864	0.102169	0.297662	31684	-0.0240269	0.00868716
ENSG00000105889.15	7:22495207:rs10230152:A_G	A/G	G	4.76481	1.89031e-06	2.7489	0.00598139	0.00713552	TRUE	0.082126	207	0.809683	0.16993	0.0888759	7931	0.0766642	0.027889
ENSG00000126775.8	14:55280368:rs7146748:G_A	A/G	G	-4.85445	1.20721e-06	-2.7234	0.00646529	0.00770632	TRUE	0.548077	208	-0.453247	0.0933673	0.5664	31566	-0.021869	0.00803004
ENSG00000088298.13	20:36053189:rs142849987:C_T	C/T	T	-4.55435	5.25478e-06	2.7206	0.0065203	0.00776538	FALSE	0.033654	208	-1.18074	0.259255	0.0148705	11060	0.151084	0.0555332
ENSG00000141959.17	21:44309598:rs12483015:G_A	G/A	A	4.71347	2.43539e-06	-2.6889	0.00716664	0.008528	FALSE	0.086538	208	0.781283	0.165755	0.068749	23039	-0.0494986	0.0184085
ENSG00000174807.4	11:65787126:rs118057726:G_A	G/A	A	4.34181	1.41315e-05	-2.6814	0.00733148	0.00871686	FALSE	0.03125	208	1.17153	0.269826	0.0239094	28204	-0.0738936	0.0275578
ENSG00000177106.16	11:703175:rs7107522:A_G	A/G	G	5.33661	9.46988e-08	-2.6691	0.00760322	0.0090324	FALSE	0.175481	208	0.645117	0.120885	0.135538	30588	-0.0315224	0.0118101
ENSG00000177025.3	19:57954580:rs1428175:C_T	C/T	T	5.50943	3.59997e-08	2.6652	0.00769883	0.00913834	TRUE	0.266827	208	0.570509	0.103551	0.223872	30859	0.025734	0.00965557
ENSG00000180914.10	3:8769477:rs968389:A_G	A/G	G	6.66828	2.58818e-11	-2.6592	0.00783265	0.00928943	FALSE	0.471154	208	0.594499	0.0891533	0.465937	30293	-0.0216548	0.00814335
ENSG00000198182.13	19:37590044:rs12981750:A_T	T/A	A	5.10944	3.23121e-07	-2.6429	0.0082175	0.00973774	FALSE	0.248792	207	0.547372	0.10713	0.250038	31355	-0.0243692	0.00922063
ENSG00000188130.14	22:50257517:rs5771111:C_G	G/C	C	6.14424	8.03485e-10	2.6269	0.0086192	0.0102052	TRUE	0.28125	208	0.61641	0.100323	0.28091	23540	0.0269331	0.0102528
ENSG00000176920.13	19:48705244:rs507855:A_G	G/A	A	-4.54452	5.50596e-06	2.6262	0.00863441	0.0102148	FALSE	0.429952	207	-0.430201	0.0946636	0.556564	25648	0.0233375	0.00888642
ENSG00000120885.22	8:27598736:rs2279590:T_C	C/T	T	4.65442	3.24898e-06	-2.613	0.00896988	0.0106028	FALSE	0.425481	208	0.43925	0.0943728	0.394471	31300	-0.0213663	0.00817693
ENSG00000185869.14	19:37797025:rs3848625:T_A	A/T	T	4.34953	1.3643e-05	2.5824	0.00981727	0.0115948	TRUE	0.46875	208	0.40914	0.0940654	0.461639	26193	0.0226294	0.00876292
ENSG00000169224.13	1:247531647:rs6702693:G_C	G/C	C	5.08676	3.64227e-07	2.5795	0.00989721	0.0116795	TRUE	0.180288	208	0.611815	0.120276	0.168414	25305	0.0306349	0.0118763
ENSG00000154803.13	17:17228555:rs1708618:T_C	C/T	T	-7.56025	4.02293e-14	2.5599	0.0104732	0.012349	FALSE	0.432692	208	-0.662629	0.0876464	0.451135	31081	0.0206314	0.00805946
ENSG00000211445.12	5:150977788:rs1382323:C_T	T/C	C	-5.20769	1.91206e-07	-2.4795	0.0131604	0.0155046	TRUE	0.661836	207	-0.508712	0.0976848	0.627487	31568	-0.0204085	0.00823087
ENSG00000149488.13	20:2538478:rs2422775:C_T	T/C	C	4.55701	5.18858e-06	2.4496	0.0143094	0.0168444	TRUE	0.435096	208	0.429724	0.0942994	0.457352	29898	0.0201063	0.00820797
ENSG00000164109.14	4:120214579:rs9997147:C_T	T/C	C	4.56978	4.88237e-06	2.4427	0.0145819	0.0171509	TRUE	0.326829	205	0.458369	0.100304	0.351265	9184	0.0377439	0.0154517
ENSG00000104728.16	8:1811280:rs56249647:C_T	C/T	T	5.52455	3.30325e-08	2.4193	0.0155547	0.01828	TRUE	0.15625	208	0.69663	0.126097	0.184665	26066	0.0273041	0.011286
ENSG00000105136.20	19:57449851:rs8103381:T_C	T/C	C	-6.87989	5.99001e-12	-2.3929	0.0167203	0.0196336	TRUE	0.620192	208	-0.627289	0.0911773	0.639246	26489	-0.0216466	0.00904619
ENSG00000175161.13	3:84951736:rs13093660:G_A	A/G	G	-5.56423	2.63314e-08	-2.3877	0.0169588	0.0198972	TRUE	0.644231	208	-0.531645	0.095547	0.695033	29999	-0.021171	0.00886668
ENSG00000131652.14	16:3280179:rs458522:C_T	C/T	T	-4.63803	3.51751e-06	2.3838	0.0171349	0.0200873	FALSE	0.274038	208	-0.485349	0.104646	0.252992	26487	0.0238219	0.00999323
ENSG00000135823.14	1:180980990:rs10753232:C_T	C/T	T	5.21643	1.82405e-07	-2.3775	0.0174257	0.0204113	FALSE	0.456731	208	0.482827	0.0925589	0.409515	31346	-0.0193079	0.00812111
ENSG00000169519.21	11:28350247:rs4572130:T_C	C/T	T	4.85503	1.20366e-06	2.3763	0.0174825	0.020461	TRUE	0.717391	207	0.502116	0.103422	0.696939	7931	0.0410398	0.0172705
ENSG00000143322.21	1:179143300:rs2791941:G_A	G/A	A	4.69489	2.66743e-06	2.362	0.0181864	0.0212674	TRUE	0.429952	207	0.443086	0.094376	0.380078	31470	0.0193943	0.00821095
ENSG00000173890.17	3:169386754:rs1879795:A_G	A/G	G	4.47941	7.48508e-06	-2.361	0.0182159	0.0212843	FALSE	0.28744	207	0.464458	0.103687	0.2931	14260	-0.0307079	0.0130063
ENSG00000262246.6	16:4447198:rs6500601:G_C	C/G	G	-5.47349	4.41268e-08	-2.3554	0.0185028	0.0216018	TRUE	0.240385	208	-0.587148	0.107271	0.230541	31567	-0.022255	0.00944851
ENSG00000104361.10	8:98167145:rs2514343:A_C	C/A	A	-4.64911	3.33377e-06	-2.3508	0.018723	0.021841	TRUE	0.375	208	-0.448125	0.0963896	0.361641	31350	-0.0195377	0.00831107
ENSG00000187486.5	11:17424198:rs2237987:C_A	C/A	A	4.58559	4.52712e-06	2.3487	0.0188441	0.0219642	TRUE	0.157005	207	0.590224	0.128713	0.16016	14255	0.0379201	0.0161451
ENSG00000132744.8	11:67645535:rs2290958:T_C	C/T	T	-4.65589	3.22585e-06	2.3324	0.0196797	0.0229193	FALSE	0.180288	208	-0.565086	0.12137	0.155091	26075	0.0282119	0.0120956
ENSG00000100290.3	22:43124257:rs2076079:A_G	A/G	G	-5.19091	2.0927e-07	2.3315	0.0197217	0.0229495	FALSE	0.682692	208	-0.514508	0.0991171	0.681822	27399	0.0213816	0.00917073
ENSG00000235109.7	6:28354216:rs213238:T_C	T/C	C	7.26438	3.74744e-13	-2.317	0.0205037	0.02384	FALSE	0.338942	208	0.672003	0.0925066	0.360249	25689	-0.0212905	0.00918881
ENSG00000163125.15	1:151260604:rs4636463:T_C	C/T	T	4.45197	8.50869e-06	-2.3162	0.0205473	0.0238712	FALSE	0.209135	208	0.512834	0.115193	0.188552	14262	-0.0350544	0.0151345
ENSG00000064309.14	11:125973396:rs57047734:G_C	C/G	G	-5.60124	2.12819e-08	-2.2803	0.0225958	0.0262296	TRUE	0.647343	207	-0.536904	0.0958544	0.633533	31237	-0.0189323	0.00830256
ENSG00000119703.14	14:75038783:rs175076:A_G	A/G	G	-4.61039	4.01912e-06	-2.2492	0.0245125	0.0284313	TRUE	0.466346	208	-0.431597	0.093614	0.509097	24726	-0.0202299	0.00899426
ENSG00000241258.7	7:65989196:rs1964692:G_A	G/A	A	-4.4905	7.10555e-06	-2.1872	0.0287279	0.0332935	TRUE	0.074879	207	-0.800443	0.178252	0.106949	31355	-0.0282593	0.0129203
ENSG00000117834.12	1:48254629:rs11205462:C_T	C/T	T	7.68365	1.54621e-14	2.1852	0.0288742	0.0334357	TRUE	0.360577	208	0.692425	0.0901166	0.380661	26609	0.019507	0.00892685
ENSG00000176732.7	2:24215843:rs74470633:A_G	A/G	G	5.27046	1.36082e-07	2.1775	0.0294507	0.0340756	TRUE	0.227053	207	0.580586	0.110159	0.249726	28979	0.0208941	0.00959546
ENSG00000146205.13	2:241234501:rs3755325:G_A	G/A	A	4.70657	2.51924e-06	2.1657	0.0303418	0.035078	TRUE	0.478365	208	0.439156	0.0933071	0.489778	29432	0.017855	0.00824444
ENSG00000160188.10	21:42481667:rs9976598:T_C	T/C	C	6.81739	9.27072e-12	2.1643	0.030449	0.0351734	TRUE	0.427885	208	0.610765	0.0895892	0.382532	12181	0.0285257	0.0131801
ENSG00000250506.7	17:76025223:rs2665964:A_G	A/G	G	4.78616	1.69999e-06	2.1253	0.0335532	0.0387279	TRUE	0.730769	208	0.502113	0.104909	0.747044	25455	0.0216663	0.0101945
ENSG00000173273.16	8:9549072:rs11991621:C_T	C/T	T	-4.85107	1.22795e-06	-2.1089	0.0349446	0.040301	TRUE	0.185096	208	-0.58045	0.119654	0.184843	31676	-0.0215836	0.0102345
ENSG00000170231.15	5:159621328:rs2421053:T_C	C/T	T	-4.75081	2.02605e-06	2.0958	0.0361177	0.0416202	FALSE	0.40625	208	-0.450456	0.0948167	0.409994	31054	0.0170973	0.0081579
ENSG00000103855.18	15:73706665:rs7176654:A_G	A/G	G	-4.75074	2.02678e-06	-2.0755	0.0379495	0.0436957	TRUE	0.53125	208	-0.443328	0.0933177	0.539352	29510	-0.0171384	0.00825749
ENSG00000135476.11	12:53266501:rs7398228:T_C	C/T	T	6.37852	1.78812e-10	2.0639	0.0390367	0.0449111	TRUE	0.296117	206	0.629	0.0986124	0.315638	14263	0.0262885	0.0127373
ENSG00000160223.17	21:44220377:rs2838533:T_C	T/C	C	13.0602	5.55793e-39	2.0636	0.0390746	0.0449185	TRUE	0.314904	208	1.02187	0.0782434	0.294398	27283	0.0193813	0.00939199
ENSG00000101004.15	20:25092205:rs62211640:T_G	T/G	G	-4.34077	1.41983e-05	-1.9645	0.0494605	0.0568117	TRUE	0.100962	208	-0.676429	0.155831	0.0832201	31565	-0.0283049	0.0144082
ENSG00000073050.11	19:43572002:rs3213263:T_C	C/T	T	4.63383	3.58957e-06	-1.9466	0.0515587	0.0591739	FALSE	0.411058	208	0.439615	0.0948707	0.412135	14263	-0.0234121	0.0120272
ENSG00000104679.11	8:23282900:rs7826635:T_C	T/C	C	4.76198	1.91701e-06	1.9204	0.0548326	0.0628807	TRUE	0.317308	208	0.476341	0.10003	0.283385	26181	0.0186218	0.00969683
ENSG00000134248.13	1:109781789:rs1887551:T_C	T/C	C	-4.47102	7.78478e-06	-1.9166	0.0552888	0.0633526	TRUE	0.235577	208	-0.493401	0.110355	0.23925	17657	-0.0239038	0.012472
ENSG00000196415.10	19:786857:rs143074816:C_T	C/T	T	-5.15141	2.58537e-07	-1.914	0.0555946	0.0636518	TRUE	0.075243	206	-0.905562	0.175789	0.0731251	19516	-0.0372089	0.0194404
ENSG00000239713.9	22:39076169:rs7291971:C_G	C/G	G	-6.59106	4.36692e-11	1.9088	0.0562879	0.0643937	FALSE	0.572115	208	-0.594041	0.0901282	0.57345	30975	0.0155053	0.00812308
ENSG00000162971.11	2:199835887:rs2949005:T_C	T/C	C	5.18512	2.15873e-07	1.864	0.0623217	0.0712391	TRUE	0.550481	208	0.480918	0.0927495	0.598992	30436	0.0154144	0.0082695
ENSG00000170085.18	5:176171343:rs2098606:C_T	T/C	C	4.55396	5.26446e-06	-1.8526	0.0639397	0.0730299	FALSE	0.524038	208	0.426322	0.0936155	0.522122	25570	-0.0163994	0.00885209
ENSG00000196381.11	19:37659854:rs6508739:A_G	G/A	A	4.96861	6.74362e-07	1.8503	0.0642847	0.0733651	TRUE	0.394231	208	0.471308	0.0948571	0.405743	14262	0.0223086	0.0120567
ENSG00000146453.13	6:159802149:rs55996733:G_A	A/G	G	6.14398	8.04813e-10	1.848	0.0646023	0.0736684	TRUE	0.439904	208	0.558315	0.0908719	0.442761	31569	0.0148057	0.00801172
ENSG00000100399.16	22:41883649:rs13055841:A_G	A/G	G	-4.72198	2.33557e-06	1.8436	0.0652415	0.0743376	FALSE	0.336538	208	-0.465629	0.0986088	0.292485	25514	0.0179397	0.00973077
ENSG00000241945.8	21:44131077:rs7067:C_T	C/T	T	-11.2277	2.98182e-29	-1.8241	0.0681521	0.0775919	TRUE	0.730769	208	-0.979287	0.0872207	0.701981	31684	-0.0158419	0.00868475
ENSG00000108312.15	17:44772984:rs68017435:T_C	T/C	C	4.48333	7.34875e-06	-1.8236	0.0682126	0.0775986	FALSE	0.286058	208	0.464477	0.103601	0.319198	25213	-0.0174194	0.00955221
ENSG00000086730.17	7:73903956:rs13241670:T_C	T/C	C	-4.55755	5.17525e-06	-1.8204	0.0686677	0.0780539	TRUE	0.242788	208	-0.496928	0.109034	0.216456	30633	-0.0178574	0.00980958
ENSG00000048462.11	16:11977484:rs2869492:T_C	T/C	C	7.1124	1.14042e-12	-1.809	0.0704199	0.0799818	FALSE	0.423077	208	0.633038	0.0890048	0.430869	31684	-0.0145112	0.00802165
ENSG00000068885.15	3:160453304:rs56394279:C_T	T/C	C	-5.30805	1.10802e-07	-1.7736	0.0761293	0.0863974	TRUE	0.492788	208	-0.488515	0.0920328	0.454171	26276	-0.0155381	0.00876075
ENSG00000171502.15	1:86151439:rs6576806:C_A	A/C	C	-5.67569	1.38134e-08	1.7631	0.0779005	0.0883369	FALSE	0.167476	206	-0.696379	0.122695	0.169886	30551	0.0189924	0.0107722
ENSG00000185201.16	11:307539:rs111412325:G_A	G/A	A	4.72051	2.35248e-06	-1.7569	0.0789178	0.0894192	FALSE	0.069712	208	0.863735	0.182975	0.0557787	16029	-0.0427529	0.0243343
ENSG00000186230.7	19:57438168:rs3746224:T_C	T/C	C	7.54216	4.62233e-14	-1.7475	0.080568	0.0912163	FALSE	0.516827	208	0.655736	0.0869427	0.51276	26275	-0.0152503	0.0087269
ENSG00000100162.15	22:41940233:rs73165147:A_G	G/A	A	-6.06649	1.30731e-09	-1.7278	0.08406	0.0950941	TRUE	0.887019	208	-0.866056	0.14276	0.894859	31354	-0.022493	0.0130183
ENSG00000118690.13	6:108916280:rs1951358:G_A	A/G	G	4.66589	3.07278e-06	1.7061	0.0879709	0.0994392	TRUE	0.833333	207	0.58531	0.125444	0.829137	31470	0.0180669	0.0105896
ENSG00000132330.18	2:238086035:rs2264132:T_C	C/T	T	5.87639	4.19297e-09	-1.6788	0.093191	0.105256	FALSE	0.180288	208	0.694061	0.11811	0.205851	31684	-0.0164937	0.00982467
ENSG00000135924.15	2:219730179:rs62183519:G_A	G/A	A	-4.61535	3.92439e-06	1.6765	0.0936599	0.105702	FALSE	0.038462	208	-1.12069	0.242819	0.033327	31240	0.0373659	0.0222881
ENSG00000122512.16	7:6022897:rs3801032:T_G	G/T	T	6.12572	9.02756e-10	1.6578	0.0973578	0.109788	TRUE	0.213942	208	0.674092	0.110043	0.190262	31385	0.0168573	0.0101685
ENSG00000130560.9	9:135974990:rs11789650:C_T	C/T	T	5.23024	1.69295e-07	1.6161	0.106094	0.119545	TRUE	0.225962	208	0.576428	0.110211	0.187927	23662	0.0190157	0.0117664
ENSG00000197181.12	8:22321229:rs4385468:T_G	T/G	G	-6.76729	1.31218e-11	1.604	0.10867	0.122351	FALSE	0.524038	208	-0.601436	0.088874	0.571515	31352	0.0129437	0.00806962
ENSG00000103021.9	16:58309808:rs73554593:A_G	A/G	G	-5.94956	2.68856e-09	-1.5983	0.109954	0.123698	TRUE	0.135266	207	-0.790079	0.132796	0.13152	29273	-0.019544	0.012228
ENSG00000243811.10	22:39012836:rs4443098:G_A	A/G	G	-4.61028	4.02126e-06	-1.5929	0.111205	0.125007	TRUE	0.6875	208	-0.464507	0.100755	0.676153	14716	-0.0198403	0.0124555
ENSG00000250486.4	4:164978834:rs71641138:A_G	A/G	G	-5.16585	2.39353e-07	1.5895	0.11197	0.125767	FALSE	0.154589	207	-0.660978	0.127952	0.165169	25023	0.0191333	0.0120373
ENSG00000144746.7	3:69105192:rs7039:C_G	C/G	G	-5.23523	1.64778e-07	1.5836	0.113285	0.127144	FALSE	0.519324	207	-0.483938	0.0924387	0.518004	31680	0.0125902	0.00795036
ENSG00000179630.11	13:43859429:rs12874535:A_G	A/G	G	4.69275	2.69553e-06	-1.5752	0.115256	0.129254	FALSE	0.543902	205	0.44217	0.094224	0.503522	25490	-0.0139526	0.00885767
ENSG00000118939.17	13:75561213:rs55927305:A_G	A/G	G	-6.45213	1.10287e-10	-1.5437	0.122637	0.137423	TRUE	0.153846	208	-0.800336	0.124042	0.138152	14258	-0.0264904	0.0171603
ENSG00000213658.11	16:28811776:rs62036613:A_G	G/A	A	-4.38644	1.15219e-05	-1.5251	0.127259	0.14249	TRUE	0.609223	206	-0.423566	0.0965626	0.617812	25577	-0.0138763	0.00909858
ENSG00000197557.7	2:178395926:rs34253857:A_G	A/G	G	4.59203	4.38964e-06	1.5118	0.130636	0.146156	TRUE	0.356796	206	0.449789	0.0979501	0.344808	31684	0.0126349	0.0083575
ENSG00000136010.14	12:105094554:rs1210669:C_T	T/C	C	6.34517	2.22178e-10	-1.4733	0.140643	0.157228	FALSE	0.180488	205	0.744924	0.1174	0.189185	23940	-0.0171906	0.0116681
ENSG00000137806.9	15:41278988:rs11635565:G_A	G/A	A	-5.96272	2.48068e-09	1.4679	0.142159	0.158798	FALSE	0.219807	207	-0.653738	0.109637	0.234644	13753	0.0208839	0.0142271
ENSG00000184984.9	15:33984537:rs6495424:A_G	A/G	G	8.0419	8.84568e-16	-1.4573	0.145006	0.161851	FALSE	0.372596	208	0.712247	0.088567	0.369499	30236	-0.0122774	0.00842477
ENSG00000131023.13	6:149808470:rs11155689:T_C	T/C	C	6.4582	1.05954e-10	1.4502	0.147059	0.164014	TRUE	0.351942	206	0.607553	0.0940746	0.373433	31527	0.011939	0.00823264
ENSG00000124783.14	6:7297441:rs72818961:T_C	T/C	C	-5.7238	1.04165e-08	1.4176	0.156308	0.174192	FALSE	0.036058	208	-1.3991	0.244436	0.026202	29825	0.0363356	0.0256318
ENSG00000185585.20	9:125017035:rs34415828:A_G	A/G	G	5.25933	1.44583e-07	1.415	0.157127	0.174969	TRUE	0.384058	207	0.499145	0.0949067	0.414897	31684	0.0114083	0.00806241
ENSG00000163046.15	2:132234633:rs114611013:A_C	A/C	C	-5.91508	3.31719e-09	1.4136	0.157538	0.175289	FALSE	0.055288	208	-1.17405	0.198485	0.0335171	7349	0.0647751	0.0458228
ENSG00000049247.13	1:8227892:rs7522902:T_A	T/A	A	-4.58552	4.52865e-06	-1.4011	0.161154	0.179172	TRUE	0.038462	208	-1.11412	0.242964	0.0640735	26453	-0.0248737	0.017753
ENSG00000141759.15	18:79812586:rs4798916:C_G	G/C	C	4.50512	6.63358e-06	-1.396	0.162775	0.180833	FALSE	0.908654	208	0.731809	0.16244	0.897398	31556	-0.0183124	0.0131178
ENSG00000213160.10	2:170501534:rs10191689:G_A	A/G	G	-4.71828	2.37841e-06	-1.3616	0.173261	0.192332	TRUE	0.310096	208	-0.475352	0.100747	0.304743	23625	-0.0136079	0.00999407
ENSG00000136936.10	9:97717263:rs61047578:C_T	C/T	T	5.67347	1.3993e-08	1.3433	0.179207	0.198777	TRUE	0.341346	208	0.545924	0.0962239	0.301702	30819	0.0117876	0.00877513
ENSG00000117305.15	1:23646051:rs11579413:T_C	T/C	C	4.4401	8.99174e-06	1.3423	0.179531	0.198982	TRUE	0.324519	208	0.444381	0.100084	0.259075	31141	0.012276	0.00914547
ENSG00000145194.18	3:184283358:rs56172794:C_T	C/T	T	-5.52499	3.29515e-08	1.3166	0.187973	0.208175	FALSE	0.512077	207	-0.507128	0.0917882	0.486676	31017	0.0105757	0.00803262
ENSG00000148396.18	9:136110604:rs150052479:T_G	T/G	G	4.67397	2.95439e-06	-1.3051	0.191825	0.212276	FALSE	0.038462	208	1.13358	0.242531	0.0352871	17342	-0.0379796	0.029101
ENSG00000175395.16	10:37420549:rs75666621:T_C	T/C	C	-4.48119	7.42269e-06	1.3036	0.192438	0.212789	FALSE	0.048077	208	-0.980764	0.218862	0.0397295	26369	0.0290613	0.0222931
ENSG00000111832.13	6:116571518:rs147899431:G_C	G/C	C	-4.57699	4.71719e-06	1.3007	0.193395	0.213682	FALSE	0.043269	208	-1.05127	0.229685	0.0339969	20936	0.0350743	0.0269657
ENSG00000140534.14	15:89500752:rs12101521:A_G	A/G	G	-4.75023	2.03191e-06	1.2915	0.196565	0.217015	FALSE	0.399038	208	-0.451723	0.0950951	0.364689	25690	0.0118367	0.00916504
ENSG00000011260.14	17:51341729:rs1034923:C_T	C/T	T	-4.78362	1.72164e-06	1.2813	0.200123	0.220772	FALSE	0.407767	206	-0.45497	0.0951099	0.410345	14178	0.0154678	0.012072
ENSG00000140254.12	15:45215071:rs12440793:G_A	G/A	A	-4.9027	9.45296e-07	-1.2713	0.203586	0.224418	TRUE	0.264423	208	-0.516034	0.105255	0.307669	29306	-0.0113774	0.00894944
ENSG00000164610.9	7:32911942:rs62467397:G_A	A/G	G	-6.35418	2.09545e-10	1.2506	0.211007	0.232419	FALSE	0.807692	208	-0.723383	0.113844	0.803617	28797	0.0131172	0.0104887
ENSG00000138161.14	10:122864920:rs10794575:A_G	G/A	A	-5.00964	5.45335e-07	1.2387	0.215494	0.237176	FALSE	0.461538	208	-0.465417	0.0929043	0.463264	31684	0.00986793	0.00796636
ENSG00000178201.4	19:57503726:rs7253388:T_C	C/T	T	5.61228	1.99682e-08	1.1984	0.230839	0.25387	TRUE	0.420673	208	0.519445	0.0925551	0.422348	30232	0.00986676	0.00823328
ENSG00000160321.15	19:22179100:rs1852420:C_T	C/T	T	-4.46186	8.12505e-06	-1.1957	0.231775	0.254701	TRUE	0.246377	207	-0.48607	0.108939	0.259458	11158	-0.018259	0.0152706
ENSG00000196208.14	2:11580860:rs13004648:G_A	A/G	G	-5.30614	1.11973e-07	-1.1769	0.239275	0.262741	TRUE	0.862981	208	-0.710025	0.133812	0.874783	30650	-0.0143621	0.0122033
ENSG00000149600.11	20:32021660:rs8115026:C_A	C/A	A	4.59647	4.29706e-06	-1.1705	0.24176	0.265264	FALSE	0.052885	208	0.959408	0.208727	0.0774601	24064	-0.0199585	0.0170513
ENSG00000122367.19	10:86676061:rs2803566:C_T	C/T	T	-5.04413	4.55597e-07	1.1678	0.242968	0.266385	FALSE	0.34375	208	-0.491501	0.0974402	0.365421	29409	0.00999916	0.00856239
ENSG00000103534.17	16:19509859:rs4780814:A_G	G/A	A	-4.82343	1.41113e-06	-1.1593	0.246375	0.269911	TRUE	0.717391	207	-0.499178	0.10349	0.754379	31252	-0.0107722	0.009292
ENSG00000185437.13	21:39426921:rs2837024:G_T	G/T	T	4.69178	2.70838e-06	-1.1463	0.25163	0.275456	FALSE	0.207729	207	0.54039	0.115178	0.191402	31569	-0.0115959	0.0101159
ENSG00000167881.15	17:76917623:rs730713:C_G	C/G	G	-4.73578	2.18216e-06	1.1431	0.253039	0.276785	FALSE	0.146635	208	-0.623624	0.131684	0.119125	24819	0.0158383	0.0138555
ENSG00000109066.13	17:75429818:rs35584364:C_T	T/C	C	4.66901	3.02654e-06	-1.1314	0.257887	0.281872	FALSE	0.300481	208	0.475036	0.101742	0.335024	28533	-0.0100341	0.00886871
ENSG00000170160.17	17:16869539:rs7221580:G_A	G/A	A	-4.65166	3.29268e-06	1.1222	0.261862	0.285997	FALSE	0.137019	208	-0.63122	0.135698	0.081756	5488	0.0390895	0.0348329
ENSG00000169918.9	15:31804086:rs905434:A_T	A/T	T	5.76958	7.94682e-09	1.111	0.266568	0.290913	TRUE	0.375	208	0.542508	0.0940289	0.398822	30846	0.00913482	0.00822216
ENSG00000053524.12	3:183935371:rs143126421:G_A	G/A	A	5.12174	3.02731e-07	1.1081	0.267862	0.292101	TRUE	0.144928	207	0.673644	0.131526	0.129087	25939	0.0145094	0.0130939
ENSG00000095319.14	9:128883380:rs4836632:C_G	G/C	C	-4.93335	8.0831e-07	1.1062	0.26864	0.292725	FALSE	0.288462	208	-0.505154	0.102396	0.293967	26156	0.010616	0.00959682
ENSG00000158296.14	20:46576843:rs413635:C_T	T/C	C	5.72026	1.06363e-08	-1.0839	0.278365	0.303089	FALSE	0.163462	208	0.705005	0.123247	0.153356	29939	-0.0122927	0.0113411
ENSG00000173805.15	17:41719629:rs6503656:G_C	C/G	G	4.76785	1.86202e-06	-1.0665	0.286152	0.31133	FALSE	0.116505	206	0.694815	0.145729	0.13904	28891	-0.0128231	0.0120236
ENSG00000037280.16	5:180616731:rs3765095:C_A	C/A	A	-7.43052	1.08169e-13	1.064	0.287419	0.31247	FALSE	0.278846	208	-0.722195	0.0971931	0.269426	25949	0.010527	0.0098938
ENSG00000053702.15	12:2807120:rs11062364:A_T	A/T	T	-7.7118	1.24061e-14	1.0568	0.290694	0.315788	FALSE	0.165865	208	-0.896408	0.116239	0.193018	25974	0.0117481	0.0111167
ENSG00000197857.13	19:12306693:rs11667652:C_G	C/G	G	-4.71731	2.38984e-06	-1.0337	0.30123	0.326984	TRUE	0.221154	208	-0.529668	0.112282	0.235769	23731	-0.0111778	0.0108134
ENSG00000134020.8	8:22927646:rs2175192:G_A	G/A	A	-4.82514	1.39907e-06	-1.0313	0.302353	0.327953	TRUE	0.173077	208	-0.593023	0.122903	0.191589	29940	-0.0107087	0.0103836
ENSG00000145708.11	5:77267372:rs2011227:G_A	A/G	G	5.0661	4.06058e-07	-1.0247	0.305552	0.33117	FALSE	0.793269	208	0.578693	0.114229	0.801823	30606	-0.0103898	0.0101393
ENSG00000109654.15	4:153268236:rs7694716:T_A	A/T	T	4.56507	4.9933e-06	1.0159	0.309629	0.335334	TRUE	0.521635	208	0.427173	0.0935742	0.513424	31482	0.00809999	0.00797321
ENSG00000123545.6	6:96746568:rs7765182:A_C	A/C	C	4.98008	6.35567e-07	-0.9954	0.319445	0.3457	FALSE	0.153846	208	0.639678	0.128447	0.147788	31470	-0.0111798	0.0112315
ENSG00000138316.11	10:70662598:rs10823595:G_A	G/A	A	8.10436	5.30215e-16	0.9938	0.320418	0.34649	TRUE	0.245192	208	0.805212	0.0993554	0.254209	30715	0.00920868	0.00926613
ENSG00000162066.15	16:2059251:rs28709874:G_C	G/C	C	-5.08183	3.73809e-07	-0.9824	0.325903	0.352153	TRUE	0.502451	204	-0.474069	0.0932871	0.552358	19577	-0.00998421	0.0101631
ENSG00000109534.17	4:109813207:rs7440009:C_T	T/C	C	-5.08689	3.63989e-07	-0.9781	0.327975	0.353962	TRUE	0.375	208	-0.485834	0.0955072	0.360854	28250	-0.00856813	0.00875997
ENSG00000117266.15	1:205521591:rs10900501:G_A	A/G	G	4.52017	6.17887e-06	0.9779	0.328074	0.353962	TRUE	0.778846	208	0.509552	0.112728	0.789705	27862	0.0101653	0.010395
ENSG00000123329.19	12:58203787:rs7307220:G_C	G/C	C	-4.43979	9.00481e-06	-0.9654	0.334244	0.360288	TRUE	0.319712	208	-0.446096	0.100477	0.321521	31672	-0.0082125	0.00850683
ENSG00000136888.7	9:114664342:rs76833619:C_T	C/T	T	-4.75738	1.96123e-06	-0.9652	0.334445	0.360288	TRUE	0.103365	208	-0.727608	0.152943	0.104025	31237	-0.0126487	0.0131047
ENSG00000162702.8	1:201218636:rs10920144:T_C	C/T	T	4.43669	9.13521e-06	-0.962	0.335949	0.361635	FALSE	0.115385	208	0.650768	0.146679	0.110852	14178	-0.0181961	0.0189149
ENSG00000153157.13	6:10829086:rs518204:C_T	C/T	T	5.03419	4.79867e-07	0.9607	0.336653	0.362118	TRUE	0.641827	208	0.486029	0.0965455	0.693578	31346	0.00832277	0.00866324
ENSG00000169752.17	15:75858740:rs4886747:G_A	A/G	G	-7.33491	2.21871e-13	-0.9486	0.342722	0.368368	TRUE	0.149038	208	-0.9001	0.122714	0.178906	8680	-0.0187835	0.0198013
ENSG00000114331.15	3:195356148:rs6437374:C_G	C/G	G	-8.59643	8.22367e-18	-0.9436	0.345476	0.371048	TRUE	0.646635	208	-0.757382	0.0881043	0.638653	25613	-0.00867842	0.00919714
ENSG00000136143.16	13:47262972:rs4143234:G_A	G/A	A	4.40391	1.06317e-05	0.9346	0.349994	0.375617	TRUE	0.408654	208	0.420083	0.0953886	0.384081	31470	0.0076592	0.00819516
ENSG00000173210.19	5:149221680:rs13171669:A_G	A/G	G	-5.20709	1.91821e-07	-0.9315	0.351543	0.376994	TRUE	0.430288	208	-0.484991	0.0931405	0.402428	31563	-0.00756021	0.00811616
ENSG00000127540.12	19:1725420:rs8112448:C_T	C/T	T	-4.8029	1.56383e-06	-0.9075	0.364195	0.390268	TRUE	0.485577	208	-0.447023	0.0930735	0.466411	5995	-0.0166119	0.0183051
ENSG00000113048.16	5:72219789:rs6831:A_G	G/A	A	4.81711	1.45653e-06	-0.9022	0.366844	0.392811	FALSE	0.348558	208	0.470108	0.0975914	0.387463	31470	-0.00738164	0.00818182
ENSG00000128699.14	2:189664270:rs4667297:C_T	C/T	T	-6.47018	9.78855e-11	-0.8995	0.36844	0.394222	TRUE	0.717391	207	-0.644095	0.0995483	0.729979	31644	-0.00805343	0.00895323
ENSG00000111275.13	12:111939733:rs11066095:C_T	C/T	T	-4.79237	1.64822e-06	-0.8861	0.37551	0.401485	TRUE	0.117073	205	-0.698086	0.145666	0.178123	31568	-0.00921671	0.0104014
ENSG00000080573.7	19:9988094:rs11085513:A_G	G/A	A	5.13059	2.88833e-07	0.8655	0.38671	0.413149	TRUE	0.646635	208	0.495797	0.0966354	0.672424	31565	0.0073395	0.00848006
ENSG00000167543.16	17:30551271:rs216449:A_G	G/A	A	-4.51367	6.3716e-06	-0.8305	0.4062	0.433646	TRUE	0.557692	208	-0.425238	0.0942113	0.511631	31170	-0.00665425	0.00801234
ENSG00000100888.13	14:20908711:rs1957338:G_C	G/C	C	-4.77492	1.79776e-06	0.8264	0.408577	0.435857	FALSE	0.701923	208	-0.485875	0.101756	0.72295	26488	0.00802254	0.00970782
ENSG00000165733.8	10:43003034:rs55642459:C_T	C/T	T	4.74532	2.08176e-06	0.8247	0.409599	0.436619	TRUE	0.137019	208	0.642698	0.135438	0.113949	29836	0.0106248	0.0128832
ENSG00000108239.9	10:94068796:rs4918070:G_T	G/T	T	4.94062	7.78736e-07	-0.7971	0.425335	0.453053	FALSE	0.246377	207	0.532965	0.107874	0.267082	8850	-0.0135413	0.0169882
ENSG00000100764.14	14:90191260:rs55904667:A_G	A/G	G	4.64382	3.4202e-06	-0.7959	0.426032	0.453456	FALSE	0.125	208	0.655313	0.141115	0.132549	6420	-0.0207131	0.0260247
ENSG00000116062.15	2:47560118:rs11903353:T_C	C/T	T	4.67998	2.86906e-06	0.7803	0.435155	0.462821	TRUE	0.865385	208	0.639449	0.136635	0.86777	14263	0.0136384	0.0174785
ENSG00000010282.15	3:42710601:rs339662:T_C	C/T	T	4.64123	3.4634e-06	0.7639	0.444986	0.472923	TRUE	0.25	208	0.50025	0.107784	0.24513	28927	0.00738297	0.00966484
ENSG00000163605.15	3:72996072:rs34000567:C_T	T/C	C	5.03742	4.71851e-07	0.7564	0.449409	0.477038	TRUE	0.483173	208	0.466596	0.0926261	0.479336	19159	0.00773472	0.0102257
ENSG00000179241.13	11:35883253:rs72931444:A_G	A/G	G	-4.63172	3.62637e-06	-0.756	0.449529	0.477038	TRUE	0.100962	208	-0.71765	0.154942	0.0749895	31138	-0.0115023	0.0152147
ENSG00000005206.17	19:3118066:rs56269545:C_T	C/T	T	-4.73846	2.15345e-06	-0.7479	0.45446	0.481911	TRUE	0.201923	208	-0.549814	0.116032	0.185053	23213	-0.00893809	0.0119509
ENSG00000155093.19	7:158447198:rs61461018:A_G	A/G	G	-4.84988	1.23538e-06	0.7435	0.45724	0.484497	FALSE	0.112981	208	-0.711953	0.146798	0.0998246	27309	0.0106127	0.014274
ENSG00000163568.15	1:159838453:rs17365054:T_G	T/G	G	-4.49959	6.80847e-06	-0.74	0.459179	0.486189	TRUE	0.141827	208	-0.603656	0.134158	0.137316	31525	-0.00856247	0.0115709
ENSG00000164946.19	9:15045242:rs9407589:T_C	T/C	C	5.36369	8.15374e-08	0.6994	0.484302	0.512409	TRUE	0.125	208	0.745293	0.138952	0.147867	29821	0.00806783	0.0115354
ENSG00000198754.5	1:39509569:rs941280:C_G	G/C	C	-4.88511	1.03368e-06	-0.6965	0.486053	0.513879	TRUE	0.163462	208	-0.613468	0.125579	0.17055	4159	-0.0203032	0.0291504
ENSG00000140105.18	14:100645590:rs10138818:G_C	G/C	C	4.64982	3.32224e-06	0.694	0.487808	0.515351	TRUE	0.091346	208	0.753133	0.16197	0.126709	17488	0.0111554	0.0160741
ENSG00000133706.18	5:146147264:rs35658996:C_G	C/G	G	5.19062	2.09597e-07	-0.6659	0.505411	0.533552	FALSE	0.297101	207	0.525111	0.101165	0.283913	31569	-0.00587739	0.00882624
ENSG00000181788.4	3:151033560:rs773788:C_T	T/C	C	4.67634	2.92035e-06	0.6429	0.520354	0.548919	TRUE	0.146635	208	0.616546	0.131844	0.180877	31300	0.00667555	0.0103835
ENSG00000141562.18	17:82454007:rs58441535:A_G	A/G	G	-4.75324	2.00186e-06	-0.602	0.547041	0.576644	TRUE	0.130435	207	-0.658638	0.138566	0.139807	30603	-0.00701672	0.0116557
ENSG00000123094.15	12:26027502:rs61914243:A_G	A/G	G	4.5615	5.0789e-06	0.5999	0.54864	0.5779	TRUE	0.074519	208	0.811971	0.178005	0.0610206	30475	0.0101513	0.0169217
ENSG00000213967.11	19:23886364:rs4932736:G_A	G/A	A	-4.67759	2.90264e-06	-0.5894	0.555459	0.58465	TRUE	0.221154	208	-0.525634	0.112373	0.219006	19690	-0.00718153	0.0121845
ENSG00000168282.6	14:48841232:rs74889547:T_C	T/C	C	-4.51552	6.31625e-06	0.5859	0.55801	0.586901	FALSE	0.028846	208	-1.26231	0.27955	0.051566	28200	0.0111557	0.0190402
ENSG00000182272.12	11:381072:rs79979374:C_T	C/T	T	-5.4129	6.20113e-08	0.5759	0.56475	0.593551	FALSE	0.091346	208	-0.862428	0.159328	0.0722058	23149	0.0103407	0.0179558
ENSG00000168310.11	4:184206165:rs2871395:G_A	G/A	A	-5.27782	1.30726e-07	0.5725	0.567051	0.595529	FALSE	0.338942	208	-0.513375	0.0972701	0.324331	31528	0.00487022	0.00850694
ENSG00000204381.11	11:112358675:rs118064842:G_A	G/A	A	4.93131	8.16818e-07	-0.563	0.573435	0.601789	FALSE	0.048077	208	1.06939	0.216857	0.0651543	28174	-0.00961004	0.0170693
ENSG00000012223.13	3:46467057:rs10865941:T_C	C/T	T	-4.97974	6.36688e-07	0.557	0.577391	0.605494	FALSE	0.625	208	-0.476702	0.0957282	0.603292	31563	0.00453158	0.00813569
ENSG00000170322.14	11:129853830:rs7114881:G_A	A/G	G	5.67911	1.35396e-08	0.5472	0.584241	0.612226	TRUE	0.485577	208	0.518373	0.0912771	0.475704	31684	0.00435264	0.00795438
ENSG00000174013.8	3:196918200:rs60587099:G_A	G/A	A	4.63536	3.56311e-06	0.5377	0.590853	0.618699	TRUE	0.213235	204	0.532913	0.114967	0.215646	20339	0.00648231	0.0120556
ENSG00000155508.13	5:154872221:rs1403559:G_C	G/C	C	4.55933	5.13161e-06	0.533	0.594034	0.621572	TRUE	0.891827	208	0.686231	0.150511	0.913701	6199	0.0170466	0.0319823
ENSG00000154175.17	3:101079215:rs6806272:G_T	G/T	T	-5.26315	1.41608e-07	-0.517	0.605156	0.632744	TRUE	0.394231	208	-0.496045	0.0942488	0.489884	29316	-0.0042711	0.00826132
ENSG00000198039.11	7:64861763:rs6968379:G_C	G/C	C	-5.59982	2.14574e-08	-0.503	0.614964	0.642527	TRUE	0.453659	205	-0.517341	0.0923854	0.480146	31569	-0.00400676	0.00796573
ENSG00000162688.17	1:98979915:rs61784651:C_T	C/T	T	4.91305	8.96713e-07	-0.4963	0.619612	0.646908	FALSE	0.182692	208	0.590079	0.120104	0.158787	30902	-0.00546227	0.011006
ENSG00000079257.8	3:159267046:rs13321770:G_C	G/C	C	4.79712	1.60961e-06	0.4922	0.622719	0.649675	TRUE	0.178744	207	0.583761	0.12169	0.187276	31568	0.00502098	0.0102011
ENSG00000203710.11	1:207627210:rs1408078:T_C	T/C	C	-6.6508	2.91512e-11	-0.4721	0.636927	0.66401	TRUE	0.807692	208	-0.751339	0.11297	0.796572	31561	-0.00466793	0.00988758
ENSG00000188573.8	5:168551717:rs17664707:C_G	C/G	G	5.34364	9.10989e-08	0.4712	0.637498	0.664119	TRUE	0.157005	207	0.676717	0.12664	0.176194	20824	0.00606035	0.0128615
ENSG00000198551.10	19:11448881:rs1971206:G_A	A/G	G	4.64836	3.34589e-06	-0.4559	0.648534	0.675121	FALSE	0.963942	208	1.1635	0.250303	0.973475	15681	-0.0160205	0.0351403
ENSG00000142082.15	11:246370:rs12801133:C_T	C/T	T	-6.76628	1.32131e-11	-0.4488	0.653576	0.679872	TRUE	0.189904	208	-0.765718	0.113167	0.202759	31567	-0.00444257	0.00989878
ENSG00000186205.13	1:220790074:rs61830265:C_T	C/T	T	-4.49651	6.90786e-06	-0.4468	0.655019	0.680876	TRUE	0.193237	207	-0.53422	0.118808	0.180938	24819	-0.00520932	0.0116592
ENSG00000122696.14	9:37884240:rs2005084:A_G	A/G	G	7.68808	1.49358e-14	0.4403	0.659792	0.685136	TRUE	0.139423	208	0.960282	0.124905	0.143389	22706	0.00589538	0.0133895
ENSG00000174945.13	7:2701387:rs1724889:G_A	G/A	A	-4.78575	1.70347e-06	0.4399	0.660082	0.685136	FALSE	0.307692	208	-0.482517	0.100824	0.254812	21041	0.00492109	0.0111868
ENSG00000173801.17	17:42063295:rs1966328:G_A	G/A	A	-4.56956	4.88761e-06	0.4084	0.68298	0.708267	FALSE	0.252404	208	-0.491669	0.107597	0.212765	31064	0.00400349	0.00980287
ENSG00000188352.12	9:20694596:rs7869373:A_G	A/G	G	-5.21316	1.85653e-07	0.4078	0.683421	0.708267	FALSE	0.170732	205	-0.642941	0.12333	0.167581	25472	0.00483744	0.0118623
ENSG00000007516.13	16:1361125:rs62011305:A_T	T/A	A	-5.38629	7.1928e-08	-0.4071	0.683861	0.708267	TRUE	0.377404	208	-0.510367	0.0947531	0.369624	23863	-0.00386049	0.0094829
ENSG00000149131.15	11:57598250:rs28362944:T_C	T/C	C	4.72336	2.31976e-06	0.4017	0.687978	0.712013	TRUE	0.040865	208	1.11164	0.235349	0.039715	26616	0.00891532	0.022194
ENSG00000117245.12	1:20717420:rs604659:T_C	T/C	C	6.22445	4.83258e-10	-0.3857	0.699793	0.723713	FALSE	0.605769	208	0.573368	0.0921156	0.644624	30512	-0.00326213	0.00845768
ENSG00000168811.7	3:159973324:rs1014486:T_C	T/C	C	-4.62556	3.73582e-06	0.3809	0.703352	0.72649	FALSE	0.389423	208	-0.44287	0.0957439	0.418881	31684	0.00306688	0.00805167
ENSG00000183527.12	21:39267387:rs62223011:A_G	G/A	A	-6.75155	1.46272e-11	-0.3808	0.7035	0.72649	TRUE	0.550481	208	-0.602675	0.0892646	0.526252	31568	-0.0030352	0.00797058
ENSG00000181744.8	3:144635858:rs1091544:C_G	C/G	G	4.5275	5.96846e-06	0.3763	0.706768	0.729336	TRUE	0.42029	207	0.430006	0.0949765	0.416113	31569	0.00303821	0.0080739
ENSG00000166272.18	10:102811679:rs284863:G_T	G/T	T	-4.61632	3.90608e-06	0.3543	0.723039	0.745585	FALSE	0.576923	208	-0.436315	0.0945158	0.581568	25562	0.00317647	0.00896549
ENSG00000180855.16	19:12439652:rs12982475:A_G	G/A	A	4.49046	7.10697e-06	-0.3523	0.724688	0.746203	FALSE	0.538462	208	0.421668	0.0939031	0.518732	23613	-0.00324456	0.00920965
ENSG00000188385.12	10:132141923:rs11592585:A_G	G/A	A	-9.0745	1.14196e-19	0.3521	0.724688	0.746203	FALSE	0.637019	208	-0.783126	0.0862995	0.667869	21911	0.00357123	0.0101427
ENSG00000144821.10	3:108104377:rs80003826:G_A	G/A	A	-5.10655	3.28089e-07	-0.3476	0.728141	0.749216	TRUE	0.076923	208	-0.8857	0.173444	0.0786004	23770	-0.00592397	0.0170425
ENSG00000135547.9	6:125801134:rs9385385:C_T	C/T	T	-5.28498	1.2572e-07	-0.3459	0.729343	0.74991	TRUE	0.382212	208	-0.500684	0.0947372	0.433847	31141	-0.00279662	0.00808505
ENSG00000086570.12	5:151618468:rs7706276:T_C	T/C	C	5.10002	3.39612e-07	-0.3399	0.734007	0.754161	FALSE	0.4375	208	0.475214	0.0931788	0.487072	30962	-0.00273273	0.00803979
ENSG00000242110.8	5:34007995:rs3195676:C_T	C/T	T	11.7919	4.29884e-32	-0.3325	0.739587	0.759345	FALSE	0.543478	207	0.899865	0.0763124	0.514865	31211	-0.00266283	0.00800852
ENSG00000136636.13	1:216122240:rs1830857:G_A	A/G	G	4.48256	7.37534e-06	0.3316	0.740342	0.759572	TRUE	0.084135	208	0.75605	0.168665	0.0648284	31354	0.00537804	0.0162184
ENSG00000145358.6	4:100214009:rs4450933:G_A	G/A	A	4.54725	5.43514e-06	0.321	0.748362	0.767246	TRUE	0.204327	208	0.527341	0.115969	0.230794	31681	0.00302661	0.00942869
ENSG00000185304.15	2:87218683:rs62145255:C_T	C/T	T	4.40332	1.06607e-05	-0.3199	0.748968	0.767315	FALSE	0.410628	207	0.420647	0.0955296	0.475324	3563	-0.0075883	0.0237209
ENSG00000197070.14	9:136664675:rs7041558:A_G	G/A	A	4.46191	8.12316e-06	-0.3181	0.750333	0.76816	FALSE	0.355769	208	0.436537	0.0978362	0.337692	21878	-0.00321554	0.0101086
ENSG00000164008.16	1:42832396:rs11580112:T_C	T/C	C	-6.67919	2.4027e-11	-0.3017	0.762805	0.780365	TRUE	0.44686	207	-0.59888	0.0896637	0.474006	31562	-0.00240489	0.00797113
ENSG00000165891.16	12:77043602:rs10779156:T_C	T/C	C	-5.25562	1.47528e-07	0.2852	0.775491	0.792774	FALSE	0.324519	208	-0.5171	0.09839	0.317261	31569	0.00243875	0.00855103
ENSG00000186575.18	22:30352229:rs10427610:A_G	G/A	A	4.61288	3.97134e-06	-0.265	0.790855	0.8079	FALSE	0.186893	206	0.555018	0.120319	0.173517	31061	-0.0028076	0.0105947
ENSG00000186889.10	2:62504619:rs12463386:C_T	T/C	C	4.42005	9.86788e-06	-0.2586	0.795944	0.812514	FALSE	0.747596	208	0.476985	0.107914	0.757902	29309	-0.00249351	0.00964233
ENSG00000214279.13	10:133403471:rs56153177:G_A	G/A	A	-5.75035	8.906e-09	0.2433	0.80785	0.82396	FALSE	0.223301	206	-0.631463	0.109813	0.212651	21838	0.00284513	0.0116939
ENSG00000185658.13	21:38584030:rs881837:G_A	A/G	G	4.56346	5.03186e-06	-0.2428	0.808315	0.82396	FALSE	0.649038	208	0.446953	0.0979418	0.644958	31315	-0.00202746	0.00835031
ENSG00000170684.9	19:45081434:rs8100183:C_T	C/T	T	-4.61073	4.01259e-06	0.2356	0.813743	0.828899	FALSE	0.181373	204	-0.563747	0.122269	0.157707	30077	0.00263563	0.0111869
ENSG00000203734.11	6:139482164:rs3010290:A_G	G/A	A	4.91405	8.92136e-07	-0.2337	0.81514	0.829728	FALSE	0.34375	208	0.48016	0.0977117	0.332173	24181	-0.00225627	0.00965458
ENSG00000175110.11	3:139416582:rs75694829:A_T	A/T	T	4.48578	7.26486e-06	-0.2267	0.820579	0.834666	FALSE	0.078049	205	0.78809	0.175686	0.0858924	31061	-0.00324603	0.0143186
ENSG00000115339.14	2:165857585:rs2304002:G_A	A/G	G	-5.20259	1.9653e-07	0.2255	0.821513	0.835018	FALSE	0.550481	208	-0.482351	0.0927137	0.540701	14263	0.00267916	0.011881
ENSG00000254126.8	2:106505496:rs4366906:C_T	C/T	T	5.05266	4.3569e-07	-0.2217	0.82447	0.837426	FALSE	0.302885	208	0.508796	0.100699	0.303117	5164	-0.00474647	0.0214094
ENSG00000007062.11	4:16062568:rs11734224:G_T	T/G	G	-4.99803	5.79179e-07	-0.2194	0.826183	0.838567	TRUE	0.246377	207	-0.538495	0.107741	0.238101	8268	-0.00400582	0.0182581
ENSG00000119698.12	14:94815604:rs4418997:T_C	C/T	T	-4.785	1.70986e-06	-0.2131	0.831171	0.843028	TRUE	0.314904	208	-0.479395	0.100187	0.271788	30895	-0.00192699	0.00904267
ENSG00000151012.13	4:138309666:rs4863780:C_A	C/A	A	-4.91167	9.03042e-07	0.2077	0.835541	0.846857	FALSE	0.146635	208	-0.644418	0.131201	0.129	31230	0.00247931	0.011937
ENSG00000014257.16	3:132325207:rs61793790:G_C	G/C	C	6.12882	8.85359e-10	-0.2057	0.836947	0.847677	FALSE	0.048077	208	1.29274	0.210928	0.0489559	29832	-0.00390279	0.0189732
ENSG00000134917.10	11:130835758:rs11222341:C_T	T/C	C	-5.21517	1.83652e-07	-0.2049	0.837728	0.847865	TRUE	0.774038	208	-0.57496	0.110248	0.759743	28834	-0.00199711	0.00974677
ENSG00000163964.15	3:196736078:rs4916543:C_T	C/T	T	4.98781	6.10665e-07	0.1872	0.851661	0.861352	TRUE	0.219807	207	0.559298	0.112133	0.200325	26165	0.00204459	0.0109219
ENSG00000253731.2	5:141386068:rs3806833:T_C	T/C	C	-5.4756	4.36022e-08	-0.178	0.858566	0.867719	TRUE	0.052885	208	-1.12144	0.204807	0.0639956	24727	-0.00327043	0.0183732
ENSG00000134138.20	15:37156047:rs2701502:G_A	A/G	G	-4.58736	4.48896e-06	0.1708	0.864381	0.872976	FALSE	0.180288	208	-0.557538	0.121538	0.204194	30129	0.00172606	0.0101057
ENSG00000119559.16	19:1192506:rs7252287:G_A	G/A	A	4.7745	1.80151e-06	0.1639	0.869889	0.877915	TRUE	0.487981	208	0.444585	0.0931165	0.454187	18809	0.00169723	0.0103553
ENSG00000092929.11	17:76621122:rs8077313:A_G	G/A	A	-5.00019	5.72751e-07	-0.1472	0.882974	0.890489	TRUE	0.241546	207	-0.542327	0.108461	0.2183	31353	-0.001423	0.00966714
ENSG00000187134.14	10:4927092:rs12258513:T_G	T/G	G	7.20364	5.8625e-13	0.1253	0.900365	0.907384	TRUE	0.405797	207	0.644697	0.089496	0.405711	14262	0.00151091	0.0120583
ENSG00000114030.13	3:122633831:rs2877628:T_C	C/T	T	4.44331	8.85861e-06	-0.1194	0.905117	0.911527	FALSE	0.620192	208	0.428967	0.0965422	0.633555	31428	-0.000988404	0.00827809
ENSG00000120693.13	13:36883549:rs9576130:G_C	G/C	C	8.4577	2.72694e-17	-0.1174	0.906543	0.912317	FALSE	0.257212	208	0.818358	0.0967588	0.19738	25235	-0.00131294	0.0111835
ENSG00000108823.16	17:50168801:rs16948744:G_A	A/G	G	-4.92175	8.57739e-07	0.1048	0.916535	0.92172	FALSE	0.627404	208	-0.472344	0.0959708	0.619606	14259	0.00127828	0.0121974
ENSG00000145386.10	4:122048017:rs45551434:C_A	C/A	A	-4.60056	4.21365e-06	-0.1002	0.920027	0.924578	TRUE	0.040865	208	-1.08544	0.235936	0.0259999	29402	-0.00259656	0.0259138
ENSG00000196867.8	19:55899708:rs182734612:A_G	G/A	A	4.68949	2.73884e-06	-0.0516	0.958847	0.962231	FALSE	0.944712	208	0.956731	0.204016	0.95868	28998	-0.00107655	0.0208633
ENSG00000213906.10	14:24900949:rs11158959:G_A	G/A	A	-4.8688	1.12277e-06	-0.0515	0.958847	0.962231	TRUE	0.314904	208	-0.486939	0.100012	0.307756	30280	-0.0004534	0.00880388
ENSG00000170949.17	19:53089789:rs7258976:A_G	G/A	A	-6.3196	2.62235e-10	-0.0443	0.964586	0.967307	TRUE	0.391827	208	-0.581357	0.0919927	0.390451	31684	-0.000360729	0.00814287
ENSG00000118894.15	16:4744023:rs142963670:G_A	G/A	A	4.74813	2.05305e-06	-0.0411	0.967136	0.969181	FALSE	0.041463	205	1.11645	0.235135	0.0212448	18873	-0.00146704	0.0356945
ENSG00000163879.11	1:37564524:rs61776189:A_G	G/A	A	-4.50418	6.6631e-06	0.0377	0.969847	0.971213	FALSE	0.747596	208	-0.485263	0.107736	0.787892	29227	0.000381437	0.0101177
ENSG00000147889.17	9:21772585:rs1335497:C_A	A/C	C	4.70836	2.49722e-06	0.0186	0.98532	0.986013	TRUE	0.134615	208	0.642954	0.136556	0.118004	29820	0.000236082	0.0126926
ENSG00000152689.18	2:33909861:rs1705130:T_C	C/T	T	5.10273	3.34795e-07	-0.0007	0.999362	0.999362	FALSE	0.127404	208	0.707369	0.138626	0.138491	31185	-8.11464e-06	0.0115923

## Sheet: Cerebellum-EUR
Gene	SNP	Alleles	EffectAllele	cerebellum-EUR-Z	cerebellum-EUR-P	eQTLGen-Z	eQTLGen-P	eQTLGen-FDR	Concordant	cerebellum-EUR-AF	cerebellum-EUR-N	cerebellum-EUR-Beta	cerebellum-EUR-SE	EQTLGen-AF	EQTLGen-N	EQTLGen-Beta	EQTLGen-SE
ENSG00000172322.14	12:9960659:rs999185:C_T	C/T	T	9.61339	7.02006e-22	198.021	3.2717e-310	0	TRUE	0.252546	491	0.647753	0.0673803	0.254653	30599	1.21641	0.00614283
ENSG00000164308.16	5:96916885:rs2910686:T_C	T/C	C	21.2027	9.01705e-100	163.657	3.2717e-310	0	TRUE	0.413442	491	0.992708	0.0468199	0.434174	26454	1.0119	0.00618304
ENSG00000100376.12	22:45330464:rs7285172:A_G	A/G	G	-17.3216	3.23375e-67	-161.627	3.2717e-310	0	TRUE	0.88313	492	-1.35468	0.0782075	0.862864	31567	-1.38325	0.00855828
ENSG00000174652.19	19:9424305:rs7246415:A_G	A/G	G	21.4327	6.61826e-102	151.992	3.2717e-310	0	TRUE	0.587576	491	0.998652	0.0465947	0.561167	31568	0.926268	0.0060942
ENSG00000006282.21	17:50547162:rs9890200:A_C	A/C	C	-11.9886	4.07786e-33	-149.471	3.2717e-310	0	TRUE	0.343496	492	-0.708009	0.0590569	0.330402	27304	-1.00849	0.00674709
ENSG00000177868.12	1:42831411:rs17386017:T_G	T/G	G	12.2067	2.86409e-34	142.37	3.2717e-310	0	TRUE	0.304878	492	0.740557	0.0606683	0.292592	31468	0.972828	0.00683309
ENSG00000134202.11	1:109741163:rs4970777:C_T	T/C	C	-20.429	9.22909e-93	-141.768	3.2717e-310	0	TRUE	0.446138	492	-0.963681	0.0471721	0.408696	31300	-0.899464	0.00634462
ENSG00000187164.20	10:116891485:rs10510025:C_T	C/T	T	-4.74058	2.13107e-06	140.772	3.2717e-310	0	FALSE	0.247967	492	-0.342231	0.0721919	0.250667	31684	1.01206	0.0071894
ENSG00000187624.9	17:410351:rs7503725:G_T	G/T	T	23.1625	1.08674e-118	138.162	3.2717e-310	0	TRUE	0.265244	492	1.15684	0.0499445	0.247848	31565	1.00536	0.00727669
ENSG00000258289.8	14:64912565:rs7143764:A_G	A/G	G	14.3126	1.82621e-46	137.904	3.2717e-310	0	TRUE	0.183333	420	1.04634	0.0731062	0.216205	31470	1.05423	0.00764467
ENSG00000183844.17	21:41317710:rs66817580:G_T	G/T	T	8.19432	2.52013e-16	135.075	3.2717e-310	0	TRUE	0.143293	492	0.699369	0.085348	0.149649	30721	1.20997	0.00895779
ENSG00000240344.9	2:200877622:rs2136600:C_T	C/T	T	-14.9683	1.18305e-50	-133.105	3.2717e-310	0	TRUE	0.237271	491	-0.930426	0.0621598	0.235129	31569	-0.999702	0.00751064
ENSG00000013573.17	12:31075804:rs4931423:G_A	G/A	A	-24.1827	3.38486e-129	-130.564	3.2717e-310	0	TRUE	0.440937	491	-1.05004	0.043421	0.453571	26278	-0.890942	0.0068238
ENSG00000186470.14	6:26375015:rs2073530:T_C	T/C	C	-12.6181	1.67771e-36	-130.206	3.2717e-310	0	TRUE	0.105906	491	-1.1371	0.0901164	0.106779	31569	-1.35339	0.0103942
ENSG00000188056.12	6:41227292:rs6901021:T_C	T/C	C	-6.648	2.971e-11	-125.994	3.2717e-310	0	TRUE	0.793279	491	-0.501781	0.0754785	0.796784	25531	-1.08807	0.00863588
ENSG00000213462.5	7:64963434:rs12538650:T_C	T/C	C	14.682	8.4133e-49	121.542	3.2717e-310	0	TRUE	0.370408	490	0.809342	0.055125	0.395293	22593	0.909376	0.00748201
ENSG00000052749.13	10:97375196:rs10786336:A_C	A/C	C	9.0255	1.78883e-19	119.953	3.2717e-310	0	TRUE	0.340164	488	0.564498	0.0625448	0.325966	31567	0.844109	0.00703701
ENSG00000137106.18	9:37422659:rs4878690:C_T	T/C	C	-13.9224	4.63144e-44	-119.769	3.2717e-310	0	TRUE	0.658537	492	-0.792734	0.0569395	0.688696	30397	-0.864702	0.00721977
ENSG00000121716.20	7:100355205:rs76798830:C_T	C/T	T	21.4366	6.09416e-102	119.56	3.2717e-310	0	TRUE	0.208333	492	1.20998	0.0564448	0.181331	31183	1.02892	0.00860589
ENSG00000141698.17	17:41836970:rs9896980:G_A	A/G	G	8.95457	3.41052e-19	118.632	3.2717e-310	0	TRUE	0.260692	491	0.603483	0.0673939	0.247886	25688	0.974288	0.0082127
ENSG00000197147.13	1:89576340:rs922104:C_T	C/T	T	-14.4161	4.0982e-47	116.846	3.2717e-310	0	FALSE	0.523374	492	-0.771514	0.0535175	0.538242	31254	0.782071	0.00669317
ENSG00000186468.13	5:82281146:rs226196:C_A	C/A	A	18.9537	4.11603e-80	116.097	3.2717e-310	0	TRUE	0.723577	492	1.02712	0.0541912	0.706694	30933	0.855622	0.00736989
ENSG00000084072.16	1:39738494:rs7513045:G_T	G/T	T	12.643	1.22325e-36	116.087	3.2717e-310	0	TRUE	0.371951	492	0.724474	0.0573025	0.340047	30777	0.8237	0.00709557
ENSG00000139192.12	12:6461655:rs2534711:T_G	T/G	G	11.9836	4.33222e-33	114.72	3.2717e-310	0	TRUE	0.29065	492	0.740222	0.0617697	0.294881	31684	0.840066	0.00732276
ENSG00000171763.19	15:45361394:rs1049508:A_G	A/G	G	10.7115	8.99373e-27	113.79	3.2717e-310	0	TRUE	0.242363	491	0.718172	0.0670471	0.288399	31684	0.840719	0.00738832
ENSG00000214078.12	20:35665734:rs113203744:C_G	C/G	G	-9.67645	3.79671e-22	-113.362	3.2717e-310	0	TRUE	0.103909	486	-0.931369	0.0962511	0.105537	31568	-1.2379	0.0109199
ENSG00000180767.10	3:126517237:rs1687481:C_T	C/T	T	-5.76969	7.94181e-09	-113.282	3.2717e-310	0	TRUE	0.290816	490	-0.392715	0.0680653	0.30842	31560	-0.823185	0.00726668
ENSG00000138744.16	4:75938887:rs11931349:G_A	G/A	A	14.6951	6.92482e-49	112.759	3.2717e-310	0	TRUE	0.386179	492	0.802127	0.0545845	0.398041	31352	0.77595	0.0068815
ENSG00000038002.9	4:177442224:rs11131799:G_A	G/A	A	15.6632	2.69833e-55	112.55	3.2717e-310	0	TRUE	0.654472	492	0.857721	0.0547602	0.653231	31150	0.798826	0.00709754
ENSG00000176485.11	11:63614504:rs3809072:C_A	C/A	A	-13.3441	1.28273e-40	-111.974	3.2717e-310	0	TRUE	0.528455	492	-0.730213	0.0547219	0.543489	30817	-0.763416	0.00681779
ENSG00000101290.14	20:5193393:rs6053188:C_T	C/T	T	10.9995	3.84271e-28	-111.804	3.2717e-310	0	FALSE	0.490854	492	0.628397	0.0571296	0.467222	31464	-0.755716	0.00675929
ENSG00000117226.12	1:89015900:rs12121223:C_T	C/T	T	-20.4584	5.05586e-93	-111.358	3.2717e-310	0	TRUE	0.340122	491	-1.0125	0.0494907	0.296009	31684	-0.821539	0.00737743
ENSG00000089169.15	12:112885262:rs10850089:C_T	C/T	T	5.90758	3.47161e-09	111.247	3.2717e-310	0	TRUE	0.405488	492	0.370648	0.062741	0.39246	31679	0.767521	0.00689927
ENSG00000149591.17	11:117198345:rs585849:A_G	A/G	G	8.42102	3.73235e-17	110.821	3.2717e-310	0	TRUE	0.742886	492	0.574255	0.0681931	0.722149	31681	0.834349	0.00752879
ENSG00000127952.17	7:76069258:rs76083953:G_C	G/C	C	12.9408	2.65007e-38	110.804	3.2717e-310	0	TRUE	0.100815	491	1.18438	0.0915234	0.090593	28588	1.35032	0.0121865
ENSG00000198467.15	9:35690533:rs13291033:T_A	T/A	A	-21.3293	6.07373e-101	-110.305	3.2717e-310	0	TRUE	0.315041	492	-1.05508	0.0494662	0.268855	31474	-0.842116	0.00763441
ENSG00000026297.15	6:166966850:rs2757053:A_C	A/C	C	14.4731	1.7913e-47	109.771	3.2717e-310	0	TRUE	0.328252	492	0.822878	0.0568556	0.349702	26494	0.82907	0.00755272
ENSG00000138381.10	2:189661479:rs2289226:C_T	C/T	T	16.4216	1.33964e-60	108.965	3.2717e-310	0	TRUE	0.744919	492	0.965215	0.0587771	0.719869	31470	0.824145	0.00756339
ENSG00000116791.14	1:74733056:rs2345436:A_C	C/A	A	8.92831	4.32583e-19	108.665	3.2717e-310	0	TRUE	0.335366	492	0.55926	0.062639	0.321694	24968	0.857746	0.00789346
ENSG00000106733.21	9:75092779:rs10869500:A_T	A/T	T	-21.0652	1.6601e-98	-108.223	3.2717e-310	0	TRUE	0.413265	490	-0.989923	0.0469933	0.376265	25064	-0.823711	0.00761122
ENSG00000168903.9	5:181003797:rs72494581:T_C	T/C	C	12.0703	1.51563e-33	107.546	3.2717e-310	0	TRUE	0.296629	445	0.768818	0.063695	0.322496	22368	0.883169	0.00821198
ENSG00000187010.21	1:25235176:rs55794721:G_A	G/A	A	-18.0662	5.88795e-73	-107.2	3.2717e-310	0	TRUE	0.425813	492	-0.903099	0.0499885	0.369716	27526	-0.794959	0.00741569
ENSG00000197345.13	11:68899730:rs636049:A_C	A/C	C	-23.347	1.47758e-120	-106.824	3.2717e-310	0	TRUE	0.29878	492	-1.11997	0.0479706	0.329982	31470	-0.775768	0.00726209
ENSG00000166435.15	11:74949098:rs2165163:G_C	G/C	C	23.8582	8.31771e-126	106.684	3.2717e-310	0	TRUE	0.280488	492	1.15278	0.0483178	0.258511	30786	0.839081	0.00786509
ENSG00000185043.12	15:90233143:rs9744242:T_C	T/C	C	15.1701	5.57573e-52	105.55	3.2717e-310	0	TRUE	0.5	419	0.84205	0.055507	0.503063	31470	0.723137	0.00685115
ENSG00000183605.17	10:119161076:rs10749291:T_C	T/C	C	18.176	7.99199e-74	105.119	3.2717e-310	0	TRUE	0.481707	492	0.896957	0.0493484	0.477902	31684	0.719836	0.00684783
ENSG00000183665.5	8:124457806:rs7812363:C_T	C/T	T	-4.33217	1.47645e-05	104.346	3.2717e-310	0	FALSE	0.400407	492	-0.27663	0.0638549	0.393481	31676	0.732071	0.00701584
ENSG00000198952.8	1:156240631:rs11264460:G_A	G/A	A	-8.97166	2.92065e-19	-104.092	3.2717e-310	0	TRUE	0.491954	435	-0.5589	0.0622961	0.496386	24508	-0.783052	0.0075227
ENSG00000168385.18	2:241246239:rs75590598:G_A	G/A	A	11.5955	4.34395e-31	103.381	3.2717e-310	0	TRUE	0.084521	491	1.17861	0.101644	0.0983053	31355	1.19746	0.011583
ENSG00000196655.12	11:119022047:rs117289748:C_G	C/G	G	14.91	2.8392e-50	102.33	3.2717e-310	0	TRUE	0.245935	492	0.916019	0.0614367	0.215002	31484	0.859882	0.00840301
ENSG00000108384.15	17:59025779:rs34843288:T_C	T/C	C	-12.7594	2.76357e-37	101.554	3.2717e-310	0	FALSE	0.22551	490	-0.844955	0.0662222	0.213426	31569	0.856397	0.00843289
ENSG00000183172.9	22:42090719:rs1801311:G_A	G/A	A	-16.1169	1.93949e-58	-101.519	3.2717e-310	0	TRUE	0.305499	491	-0.902978	0.0560266	0.331197	26140	-0.798943	0.00786985
ENSG00000004534.15	3:49960849:rs2883057:C_T	C/T	T	-15.0848	2.04038e-51	-101.468	3.2717e-310	0	TRUE	0.521429	490	-0.797125	0.0528431	0.485099	26225	-0.751217	0.00740353
ENSG00000103479.16	16:53433810:rs6499617:A_G	G/A	A	17.2382	1.37211e-66	100.97	3.2717e-310	0	TRUE	0.523422	491	0.869317	0.0504296	0.546319	31565	0.701777	0.00695035
ENSG00000198715.13	1:156303270:rs11264467:C_T	C/T	T	-5.51938	3.40195e-08	-100.672	3.2717e-310	0	TRUE	0.303571	420	-0.399924	0.072458	0.2921	26609	-0.816675	0.00811224
ENSG00000160213.7	21:43781951:rs35285321:G_A	G/A	A	-8.94479	3.72672e-19	-100.271	3.2717e-310	0	TRUE	0.337067	491	-0.559939	0.0625994	0.349036	27279	-0.769836	0.00767757
ENSG00000178952.11	16:28579541:rs112047757:C_T	C/T	T	4.70583	2.5284e-06	100.096	3.2717e-310	0	TRUE	0.403485	373	0.341207	0.0725074	0.383332	31569	0.713846	0.00713159
ENSG00000100109.17	22:26508999:rs2097470:C_T	C/T	T	7.69921	1.3691e-14	-99.1783	3.2717e-310	0	FALSE	0.131365	491	0.687039	0.0892351	0.140065	31684	-0.991684	0.009999
ENSG00000172728.16	8:33504882:rs2676424:G_A	A/G	G	10.4567	1.36471e-25	98.9495	3.2717e-310	0	TRUE	0.38391	491	0.620504	0.0593401	0.41249	31355	0.700681	0.0070812
ENSG00000177697.19	11:833668:rs7924806:C_T	C/T	T	14.3852	6.41304e-47	98.4454	3.2717e-310	0	TRUE	0.66565	492	0.815565	0.0566949	0.727854	23239	0.861903	0.00875513
ENSG00000196352.15	1:207316614:rs6671700:C_T	C/T	T	-8.22268	1.9901e-16	97.2673	3.2717e-310	0	FALSE	0.719462	483	-0.551538	0.0670752	0.700433	31146	0.745112	0.00766046
ENSG00000140400.17	15:75305894:rs7497596:G_C	C/G	G	9.75317	1.78792e-22	97.0004	3.2717e-310	0	TRUE	0.255081	492	0.652938	0.0669463	0.227262	29863	0.825918	0.00851459
ENSG00000173917.10	17:48536740:rs9905940:A_C	C/A	A	-9.26061	2.03262e-20	-95.7976	3.2717e-310	0	TRUE	0.232724	492	-0.644696	0.069617	0.213574	31684	-0.817675	0.00853544
ENSG00000131634.14	16:1530024:rs4786275:A_G	A/G	G	4.61688	3.89553e-06	95.1563	3.2717e-310	0	TRUE	0.150713	491	0.403146	0.08732	0.120083	30487	1.04096	0.0109394
ENSG00000177000.12	1:11792243:rs1476413:C_T	C/T	T	11.7046	1.2073e-31	93.8007	3.2717e-310	0	TRUE	0.275407	492	0.738724	0.063114	0.287835	31470	0.730039	0.00778287
ENSG00000239672.7	17:51148690:rs12952884:C_T	T/C	C	-17.6313	1.41601e-69	-93.7554	3.2717e-310	0	TRUE	0.595528	492	-0.896507	0.0508474	0.613147	28800	-0.702085	0.00748847
ENSG00000102575.13	19:11579875:rs74180000:T_C	T/C	C	5.92569	3.10986e-09	93.0891	3.2717e-310	0	TRUE	0.336049	491	0.386736	0.0652643	0.334085	31254	0.698478	0.00750333
ENSG00000120539.14	10:27184695:rs10764684:G_T	G/T	T	16.0354	7.23598e-58	92.9756	3.2717e-310	0	TRUE	0.647658	491	0.867799	0.0541179	0.648468	31355	0.688494	0.0074051
ENSG00000037474.15	5:6610278:rs7717596:T_C	T/C	C	-21.4218	8.36426e-102	-92.3568	3.2717e-310	0	TRUE	0.672764	492	-1.04692	0.0488716	0.661351	31567	-0.689141	0.00746172
ENSG00000110074.11	11:126269205:rs1786702:T_C	C/T	T	-16.4819	4.95037e-61	-92.2076	3.2717e-310	0	TRUE	0.239837	492	-0.987718	0.0599274	0.222266	31568	-0.783409	0.00849614
ENSG00000112303.14	6:132754858:rs2300079:C_A	C/A	A	-4.1633	3.13675e-05	-92.1967	3.2717e-310	0	TRUE	0.330957	491	-0.277483	0.0666497	0.338744	26492	-0.736366	0.00798691
ENSG00000164978.18	9:34151465:rs10971957:C_T	C/T	T	13.1721	1.2697e-39	90.2992	3.2717e-310	0	TRUE	0.57622	492	0.730636	0.0554683	0.577472	31678	0.647679	0.00717259
ENSG00000153113.23	5:96661562:rs4267886:T_C	T/C	C	11.1885	4.63995e-29	90.1682	3.2717e-310	0	TRUE	0.164634	492	0.858723	0.0767502	0.163603	26280	0.929164	0.0103048
ENSG00000089177.18	20:16571690:rs35834087:C_T	C/T	T	-9.27482	1.77914e-20	-90.1562	3.2717e-310	0	TRUE	0.130346	491	-0.810909	0.0874312	0.148586	31270	-0.902992	0.0100159
ENSG00000106868.16	9:112186246:rs10817281:G_C	C/G	G	14.9857	9.10862e-51	90.1385	3.2717e-310	0	TRUE	0.648676	491	0.829789	0.0553721	0.674688	31568	0.682868	0.00757577
ENSG00000164048.14	3:48197712:rs2361685:T_C	T/C	C	9.84939	6.89608e-23	89.9846	3.2717e-310	0	TRUE	0.319388	490	0.616542	0.0625969	0.279309	31569	0.712075	0.0079133
ENSG00000111666.11	12:101697239:rs3809260:G_T	T/G	G	-13.611	3.4443e-42	-89.7734	3.2717e-310	0	TRUE	0.420732	492	-0.749127	0.0550383	0.414766	31382	-0.64877	0.00722675
ENSG00000164111.15	4:121692304:rs28454132:C_A	C/A	A	15.8754	9.38275e-57	89.7487	3.2717e-310	0	TRUE	0.193089	492	1.04261	0.0656748	0.188533	31569	0.81509	0.00908192
ENSG00000065060.17	6:34831353:rs6457794:T_C	T/C	C	12.16	5.07646e-34	88.946	3.2717e-310	0	TRUE	0.346067	445	0.742324	0.0610464	0.319231	21994	0.780161	0.00877118
ENSG00000214087.8	17:81682485:rs7503637:G_A	G/A	A	-13.9507	3.11734e-44	-88.6648	3.2717e-310	0	TRUE	0.16291	488	-1.02242	0.0732884	0.146066	25528	-0.971504	0.010957
ENSG00000135778.12	1:232955717:rs12725558:T_A	T/A	A	14.1257	2.63604e-45	-88.6127	3.2717e-310	0	FALSE	0.156504	492	1.0454	0.0740071	0.139622	26493	-0.975498	0.0110086
ENSG00000182923.17	3:134640105:rs6775611:C_T	C/T	T	-7.54136	4.65102e-14	-88.0521	3.2717e-310	0	TRUE	0.340816	490	-0.481092	0.0637938	0.330546	31684	-0.666493	0.0075693
ENSG00000068097.14	17:60078969:rs1078378:A_G	A/G	G	6.00909	1.86568e-09	88.0274	3.2717e-310	0	TRUE	0.07971	414	0.739462	0.123057	0.0998523	31484	1.0482	0.0119076
ENSG00000170430.10	10:129470629:rs1711651:G_A	G/A	A	12.3698	3.80727e-35	87.6969	3.2717e-310	0	TRUE	0.667683	492	0.731143	0.0591071	0.691974	31240	0.680745	0.00776247
ENSG00000198945.7	6:130027974:rs6569648:C_T	C/T	T	-6.03702	1.56983e-09	-87.6808	3.2717e-310	0	TRUE	0.760204	490	-0.435758	0.0721809	0.772526	31300	-0.749035	0.00854275
ENSG00000143198.13	1:165602336:rs10800113:A_G	A/G	G	-6.95641	3.49056e-12	-87.6581	3.2717e-310	0	TRUE	0.568228	491	-0.427592	0.0614673	0.580725	26485	-0.679558	0.00775237
ENSG00000196653.12	3:44721338:rs56084453:A_G	A/G	G	14.7498	3.0843e-49	86.5208	3.2717e-310	0	TRUE	0.219512	492	0.945945	0.0641326	0.208492	31299	0.764719	0.00883856
ENSG00000095485.18	10:100267650:rs12784396:C_T	T/C	C	-15.8511	1.38222e-56	-86.3272	3.2717e-310	0	TRUE	0.584521	491	-0.834818	0.0526664	0.605679	31470	-0.633121	0.00733397
ENSG00000172954.13	2:30623982:rs7565907:C_T	C/T	T	-6.73652	1.62226e-11	-86.241	3.2717e-310	0	TRUE	0.588415	492	-0.417549	0.061983	0.606889	31565	-0.632179	0.00733038
ENSG00000129925.11	16:375605:rs11646097:T_C	T/C	C	14.9358	1.92836e-50	-86.2376	3.2717e-310	0	FALSE	0.558282	489	0.796984	0.0533608	0.55857	26861	-0.663098	0.0076892
ENSG00000197355.11	9:137081079:rs41307440:C_G	C/G	G	8.81657	1.18024e-18	-85.6829	3.2717e-310	0	FALSE	0.365854	492	0.542251	0.0615037	0.378359	23868	-0.707153	0.00825314
ENSG00000119599.17	14:72926683:rs12587742:G_A	G/A	A	15.1749	5.18468e-52	85.2357	3.2717e-310	0	TRUE	0.223577	492	0.958288	0.0631495	0.20888	30817	0.759759	0.00891363
ENSG00000118197.14	1:200675973:rs11582610:C_T	C/T	T	-14.5429	6.47816e-48	-85.0176	3.2717e-310	0	TRUE	0.409553	492	-0.788424	0.0542136	0.423303	31569	-0.617725	0.00726585
ENSG00000198890.9	1:107055366:rs1730850:C_T	C/T	T	10.438	1.66196e-25	84.7873	3.2717e-310	0	TRUE	0.661224	490	0.637202	0.0610461	0.67771	31469	0.652456	0.00769521
ENSG00000089127.13	12:112934172:rs61266553:A_G	G/A	A	-4.14052	3.4652e-05	84.688	3.2717e-310	0	FALSE	0.415	300	-0.333664	0.0805851	0.331477	31567	0.64632	0.00763177
ENSG00000135951.15	2:99160942:rs2516833:T_C	C/T	T	-17.9762	2.99563e-72	-84.5212	3.2717e-310	0	TRUE	0.373469	490	-0.92151	0.0512629	0.393975	31564	-0.621687	0.00735539
ENSG00000155393.13	16:50072683:rs2287197:T_C	T/C	C	18.0611	6.4573e-73	84.1607	3.2717e-310	0	TRUE	0.718941	491	0.993844	0.0550269	0.720546	31256	0.67731	0.00804782
ENSG00000116698.21	1:183493378:rs2702203:A_T	A/T	T	-4.57796	4.6954e-06	-83.9614	3.2717e-310	0	TRUE	0.35	420	-0.323197	0.0705986	0.362902	31353	-0.630067	0.00750425
ENSG00000178252.18	3:48800834:rs7653459:A_G	G/A	A	11.4153	3.50854e-30	83.3757	3.2717e-310	0	TRUE	0.366803	488	0.67357	0.0590061	0.36394	31148	0.627771	0.00752942
ENSG00000110906.13	12:109452275:rs4766601:G_C	G/C	C	8.74415	2.24702e-18	82.5916	3.2717e-310	0	TRUE	0.242886	492	0.604743	0.0691597	0.242997	31565	0.694997	0.00841486
ENSG00000186792.17	3:50295266:rs13100173:G_A	G/A	A	-13.1895	1.00916e-39	-82.2807	3.2717e-310	0	TRUE	0.494908	491	-0.723379	0.0548453	0.44175	23456	-0.67389	0.00819014
ENSG00000128944.13	15:40382719:rs17733008:T_C	T/C	C	17.1015	1.44632e-65	81.8772	3.2717e-310	0	TRUE	0.121951	492	1.31941	0.077152	0.125028	25361	0.977534	0.011939
ENSG00000136108.15	13:52455350:rs3892337:C_G	C/G	G	-17.7637	1.34933e-70	-81.8384	3.2717e-310	0	TRUE	0.498984	492	-0.884027	0.0497658	0.496622	31355	-0.593322	0.00724992
ENSG00000151632.17	10:4942141:rs4531365:A_G	A/G	G	11.2965	1.36537e-29	81.5275	3.2717e-310	0	TRUE	0.123984	492	0.973713	0.0861959	0.12861	31352	0.883408	0.0108357
ENSG00000114742.14	3:39083802:rs2056613:G_T	G/T	T	4.67577	2.9285e-06	81.2575	3.2717e-310	0	TRUE	0.270325	492	0.328403	0.070235	0.275157	26225	0.710093	0.0087388
ENSG00000175575.12	11:73953405:rs117816201:G_A	G/A	A	-7.46378	8.40726e-14	-81.2072	3.2717e-310	0	TRUE	0.063008	492	-0.928119	0.12435	0.0850934	30406	-1.06989	0.0131748
ENSG00000183891.6	2:19901956:rs2304588:A_G	A/G	G	10.2011	1.95968e-24	81.0825	3.2717e-310	0	TRUE	0.087398	492	1.04615	0.102553	0.0890112	26395	1.10886	0.0136757
ENSG00000182117.5	15:34336823:rs73374490:C_T	C/T	T	-5.62448	1.86062e-08	80.9436	3.2717e-310	0	FALSE	0.154082	490	-0.48233	0.0857554	0.155933	31176	0.81223	0.0100345
ENSG00000104497.14	8:81815285:rs2600606:A_T	A/T	T	-12.7711	2.37686e-37	-80.7354	3.2717e-310	0	TRUE	0.247951	488	-0.819566	0.0641733	0.281634	31684	-0.649366	0.00804313
ENSG00000119718.11	14:75140342:rs175438:G_A	G/A	A	-6.41617	1.39746e-10	-80.6363	3.2717e-310	0	TRUE	0.485656	488	-0.394615	0.0615031	0.471896	31566	-0.585398	0.00725974
ENSG00000205464.12	5:82281146:rs226196:C_A	C/A	A	-21.6008	1.76721e-103	-80.4673	3.2717e-310	0	TRUE	0.723577	492	-1.10308	0.0510668	0.706694	26607	-0.68712	0.00853912
ENSG00000161016.17	8:144792397:rs2954658:C_T	C/T	T	-14.5002	1.20797e-47	-80.2913	3.2717e-310	0	TRUE	0.51626	492	-0.774232	0.0533946	0.505949	30335	-0.592105	0.00737445
ENSG00000120675.6	13:43023570:rs17553284:C_T	C/T	T	-19.703	2.03354e-86	-80.2553	3.2717e-310	0	TRUE	0.223577	492	-1.1271	0.0572045	0.236217	14263	-0.928521	0.0115696
ENSG00000165730.16	10:68843604:rs55746511:G_A	G/A	A	12.4472	1.44769e-35	80.1278	3.2717e-310	0	TRUE	0.132383	491	1.02184	0.0820939	0.152341	31341	0.81138	0.0101261
ENSG00000177042.14	11:679915:rs28392994:G_A	G/A	A	-16.6425	3.42767e-62	-80.1119	3.2717e-310	0	TRUE	0.490835	491	-0.849443	0.0510405	0.475685	30060	-0.593897	0.00741334
ENSG00000166839.17	15:64914691:rs11635855:A_G	A/G	G	12.8869	5.3362e-38	-79.9164	3.2717e-310	0	FALSE	0.398374	492	0.725583	0.0563041	0.408739	30902	-0.595278	0.00744876
ENSG00000109047.8	17:9912909:rs1129463:A_G	A/G	G	-16.0501	5.70503e-58	-79.8423	3.2717e-310	0	TRUE	0.599593	492	-0.845995	0.0527095	0.587809	30935	-0.593799	0.00743714
ENSG00000183307.4	22:17117519:rs12170331:G_A	G/A	A	11.9649	5.42872e-33	-79.737	3.2717e-310	0	FALSE	0.243878	490	0.782987	0.0654405	0.250814	31186	-0.671281	0.00841868
ENSG00000116157.6	1:52601914:rs6588431:T_C	T/C	C	-6.74184	1.56389e-11	-79.6109	3.2717e-310	0	TRUE	0.575203	492	-0.415999	0.0617041	0.608553	31684	-0.5915	0.00742989
ENSG00000171055.15	2:36582924:rs13385408:T_C	T/C	C	19.8019	2.86947e-87	79.6059	3.2717e-310	0	TRUE	0.35874	492	0.981815	0.049582	0.341659	31559	0.609693	0.00765889
ENSG00000198756.12	1:183966697:rs7539021:A_G	A/G	G	12.6942	6.3696e-37	79.4584	3.2717e-310	0	TRUE	0.588415	492	0.713697	0.0562224	0.602314	26492	0.633824	0.00797681
ENSG00000113303.12	5:180933107:rs4701011:G_C	G/C	C	-4.30219	1.69115e-05	-79.3424	3.2717e-310	0	TRUE	0.262032	374	-0.349184	0.0811642	0.29496	30318	-0.642958	0.00810359
ENSG00000055483.19	17:78797803:rs3826552:G_A	A/G	G	-15.0257	4.9859e-51	-79.3331	3.2717e-310	0	TRUE	0.443089	492	-0.798339	0.0531317	0.445982	31467	-0.580763	0.00732056
ENSG00000113971.20	3:132714013:rs16839527:T_C	T/C	C	-16.6504	3.00375e-62	-79.188	3.2717e-310	0	TRUE	0.160569	492	-1.15626	0.0694435	0.174584	31684	-0.757134	0.00956123
ENSG00000185808.13	21:37074321:rs1543749:A_G	A/G	G	-16.7952	2.64422e-63	-78.8113	3.2717e-310	0	TRUE	0.526477	491	-0.855458	0.0509346	0.500471	31599	-0.573191	0.00727295
ENSG00000188820.13	6:116462456:rs117361304:T_G	T/G	G	-6.94102	3.89292e-12	-78.7938	3.2717e-310	0	TRUE	0.090447	492	-0.736256	0.106073	0.0994927	26004	-1.03711	0.0131624
ENSG00000133687.16	12:29787273:rs302343:T_G	T/G	G	-5.56671	2.59599e-08	-78.7456	3.2717e-310	0	TRUE	0.299797	492	-0.375675	0.067486	0.326104	31351	-0.612944	0.00778385
ENSG00000110871.15	12:120470656:rs11065132:C_T	C/T	T	14.7117	5.42451e-49	78.6572	3.2717e-310	0	TRUE	0.330717	446	0.859098	0.0583957	0.302952	22662	0.712591	0.00905945
ENSG00000100284.21	22:35297785:rs138722:T_C	T/C	C	-6.41752	1.38509e-10	-78.5794	3.2717e-310	0	TRUE	0.642091	373	-0.465126	0.0724775	0.638541	31355	-0.597011	0.00759755
ENSG00000145214.14	4:960459:rs3733345:G_T	G/T	T	7.38094	1.57177e-13	78.5679	3.2717e-310	0	TRUE	0.566057	492	0.450468	0.0610312	0.519715	23538	0.645119	0.00821098
ENSG00000198933.9	17:47691870:rs4794052:T_C	T/C	C	-4.6504	3.31286e-06	-78.564	3.2717e-310	0	TRUE	0.577393	491	-0.294016	0.0632238	0.571123	30935	-0.582704	0.00741693
ENSG00000145730.20	5:102670001:rs2657447:C_T	T/C	C	12.9664	1.89661e-38	78.3522	3.2717e-310	0	TRUE	0.419388	490	0.724268	0.0558571	0.40408	31378	0.5829	0.00743948
ENSG00000184293.7	12:9723754:rs11052710:C_T	C/T	T	-9.56898	1.07967e-21	-78.3083	3.2717e-310	0	TRUE	0.496945	491	-0.560682	0.0585937	0.506096	31568	-0.570405	0.00728409
ENSG00000223496.3	16:70251998:rs4985407:A_G	A/G	G	-19.5538	3.82668e-85	-78.2915	3.2717e-310	0	TRUE	0.496951	492	-0.935216	0.0478277	0.486703	28817	-0.59249	0.00756774
ENSG00000159445.13	1:151869294:rs10888445:A_T	T/A	A	-19.1342	1.31126e-81	-78.1679	3.2717e-310	0	TRUE	0.434959	492	-0.93166	0.0486909	0.407428	30736	-0.586032	0.00749709
ENSG00000127507.18	19:14781494:rs7507710:G_T	T/G	G	4.37909	1.19175e-05	77.7961	3.2717e-310	0	TRUE	0.572154	492	0.276811	0.063212	0.565255	30077	0.583813	0.0075044
ENSG00000183092.16	14:100527708:rs7142209:C_T	C/T	T	-9.46537	2.92514e-21	-77.6156	3.2717e-310	0	TRUE	0.403571	420	-0.604326	0.063846	0.395219	31464	-0.579788	0.00746999
ENSG00000041802.11	3:194648851:rs3821403:C_A	C/A	A	19.4694	1.9965e-84	77.6105	3.2717e-310	0	TRUE	0.150407	492	1.30489	0.0670227	0.147031	26185	0.863476	0.0111258
ENSG00000168961.17	17:27619815:rs112305547:C_T	C/T	T	-5.59417	2.21679e-08	-77.5976	3.2717e-310	0	TRUE	0.213415	492	-0.422048	0.0754443	0.21733	26492	-0.737825	0.00950834
ENSG00000134324.11	2:11784824:rs3795974:T_C	T/C	C	19.9606	1.21318e-88	77.4957	3.2717e-310	0	TRUE	0.614837	492	0.97198	0.048695	0.605929	31352	0.580197	0.00748682
ENSG00000166275.16	10:102852007:rs12775431:A_C	A/C	C	-13.5524	7.66436e-42	-77.3931	3.2717e-310	0	TRUE	0.261179	492	-0.83926	0.0619269	0.242734	31353	-0.660534	0.00853479
ENSG00000120253.14	6:149749393:rs11155676:C_G	C/G	G	8.10225	5.39498e-16	-77.3684	3.2717e-310	0	FALSE	0.363229	446	0.526652	0.0650007	0.360996	27475	-0.622697	0.00804847
ENSG00000097046.13	1:91502721:rs13447464:G_A	G/A	A	-16.6243	4.64481e-62	-76.8092	3.2717e-310	0	TRUE	0.484756	492	-0.848548	0.0510425	0.460794	31563	-0.562948	0.00732917
ENSG00000254415.3	19:51627384:rs1106476:T_A	T/A	A	-9.06135	1.28841e-19	-76.7324	3.2717e-310	0	TRUE	0.118902	492	-0.82618	0.0911762	0.120239	19429	-1.04846	0.0136639
ENSG00000142632.17	1:16200034:rs221035:G_A	A/G	G	15.9248	4.26102e-57	76.6826	3.2717e-310	0	TRUE	0.262195	492	0.937614	0.0588774	0.247285	31684	0.648456	0.00845637
ENSG00000124275.15	5:7870860:rs1801394:A_G	G/A	A	8.39311	4.73449e-17	76.4499	3.2717e-310	0	TRUE	0.439024	492	0.504257	0.0600799	0.448177	31299	0.564021	0.00737766
ENSG00000103811.16	15:78942615:rs34593439:G_A	G/A	A	-6.94779	3.71058e-12	-76.2474	3.2717e-310	0	TRUE	0.097561	492	-0.712325	0.102525	0.103044	31355	-0.919866	0.0120642
ENSG00000149577.16	11:117166349:rs6589602:T_C	T/C	C	6.98923	2.76402e-12	75.9044	3.2717e-310	0	TRUE	0.611224	490	0.436748	0.0624887	0.566566	31680	0.559743	0.00737432
ENSG00000142102.16	11:295527:rs1060819:T_C	T/C	C	12.4057	2.43467e-35	75.8322	3.2717e-310	0	TRUE	0.751016	492	0.798201	0.0643416	0.770723	17577	0.83517	0.0110134
ENSG00000161265.15	19:35755517:rs11549030:C_G	C/G	G	13.1975	9.06758e-40	75.7029	3.2717e-310	0	TRUE	0.158427	445	1.02709	0.0778248	0.146803	27524	0.829425	0.0109563
ENSG00000130518.17	19:18287474:rs12610373:A_T	T/A	A	13.5349	9.73552e-42	75.598	3.2717e-310	0	TRUE	0.363544	491	0.766274	0.0566148	0.352443	27066	0.618017	0.00817504
ENSG00000140471.17	15:100574435:rs36053285:T_C	T/C	C	-9.63815	5.51726e-22	75.584	3.2717e-310	0	FALSE	0.4389	491	-0.568341	0.0589678	0.430472	26394	0.602401	0.00796995
ENSG00000120008.16	10:120895799:rs10886795:T_C	T/C	C	-12.2239	2.317e-34	-75.4435	3.2717e-310	0	TRUE	0.34248	492	-0.719201	0.0588356	0.327867	31355	-0.590413	0.00782589
ENSG00000140386.13	15:76721928:rs147629910:T_A	T/A	A	13.3198	1.77598e-40	75.2027	3.2717e-310	0	TRUE	0.31278	446	0.813628	0.0610841	0.316139	27066	0.632236	0.00840709
ENSG00000157978.11	1:25566389:rs3924486:T_G	T/G	G	10.3432	4.49462e-25	74.9053	3.2717e-310	0	TRUE	0.49187	492	0.597749	0.0577918	0.505238	24929	0.606203	0.00809293
ENSG00000022556.16	19:54963134:rs514148:A_G	A/G	G	13.598	4.11702e-42	74.7705	3.2717e-310	0	TRUE	0.429448	489	0.748268	0.0550279	0.44078	29861	0.565581	0.00756423
ENSG00000101605.12	18:3247258:rs4798075:A_C	A/C	C	9.35805	8.12235e-21	74.6584	3.2717e-310	0	TRUE	0.786585	492	0.670858	0.0716879	0.820005	31684	0.711895	0.00953536
ENSG00000135862.6	1:183026264:rs10911197:T_C	C/T	T	13.8596	1.11244e-43	74.5246	3.2717e-310	0	TRUE	0.45723	491	0.752701	0.0543089	0.471238	31568	0.547923	0.00735224
ENSG00000116171.18	1:52959256:rs6588445:T_C	T/C	C	-7.34616	2.03983e-13	-74.5075	3.2717e-310	0	TRUE	0.448065	491	-0.447452	0.0609096	0.446297	31228	-0.552627	0.00741707
ENSG00000146859.6	7:135017674:rs4728345:T_G	T/G	G	-4.83162	1.35424e-06	74.444	3.2717e-310	0	FALSE	0.487705	488	-0.302261	0.062559	0.479124	31684	0.546136	0.0073362
ENSG00000100347.15	22:43988399:rs12158715:C_G	C/G	G	-5.06542	4.07508e-07	-73.9859	3.2717e-310	0	TRUE	0.10061	492	-0.52334	0.103316	0.121976	31568	-0.830611	0.0112266
ENSG00000089063.15	20:5086085:rs6053095:G_T	G/T	T	8.25301	1.54452e-16	73.8898	3.2717e-310	0	TRUE	0.526253	419	0.529557	0.0641653	0.521439	21845	0.632966	0.00856635
ENSG00000166796.12	11:18410016:rs11599997:A_G	A/G	G	17.0768	2.20897e-65	73.8765	3.2717e-310	0	TRUE	0.130346	491	1.28202	0.0750738	0.115431	31527	0.850066	0.0115066
ENSG00000148384.13	9:136432987:rs10781542:A_G	G/A	A	10.7248	7.78395e-27	73.8663	3.2717e-310	0	TRUE	0.549797	492	0.618682	0.0576869	0.565288	27399	0.581291	0.0078695
ENSG00000214941.8	17:16193822:rs178812:G_T	T/G	G	-6.13402	8.56853e-10	-73.6547	3.2717e-310	0	TRUE	0.43228	443	-0.399371	0.0651076	0.466841	15683	-0.718537	0.00975548
ENSG00000188321.13	19:9324196:rs28384491:C_T	C/T	T	-13.2661	3.6384e-40	-73.5914	3.2717e-310	0	TRUE	0.09248	492	-1.25283	0.0944382	0.0841719	23452	-1.1031	0.0149895
ENSG00000166527.8	12:8514205:rs4534636:T_A	T/A	A	4.90035	9.56667e-07	73.2681	3.2717e-310	0	TRUE	0.183155	374	0.449039	0.0916341	0.184964	31350	0.69635	0.00950414
ENSG00000149499.11	11:62612647:rs12798970:C_G	C/G	G	-7.74144	9.82995e-15	-73.2191	3.2717e-310	0	TRUE	0.638776	490	-0.485949	0.0627724	0.678755	30817	-0.582924	0.00796137
ENSG00000198937.9	6:37494264:rs2776916:C_T	T/C	C	-9.69359	3.21028e-22	-73.1983	3.2717e-310	0	TRUE	0.304878	492	-0.615092	0.0634535	0.317348	25574	-0.632287	0.00863801
ENSG00000176473.13	14:100377141:rs12892212:G_A	G/A	A	10.238	1.34026e-24	73.1689	3.2717e-310	0	TRUE	0.511179	492	0.592812	0.0579033	0.478771	30159	0.549593	0.0075113
ENSG00000146066.3	5:176392950:rs13167355:G_A	G/A	A	-4.88719	1.02284e-06	-73.1636	3.2717e-310	0	TRUE	0.101833	491	-0.503578	0.10304	0.084464	26165	-1.04792	0.014323
ENSG00000099940.12	22:20834676:rs5760899:T_C	T/C	C	-8.87952	6.71473e-19	-72.9917	3.2717e-310	0	TRUE	0.064155	491	-1.07344	0.12089	0.0682076	31509	-1.0667	0.014614
ENSG00000188690.15	10:125802596:rs3814624:C_T	C/T	T	-6.51327	7.35336e-11	-72.9285	3.2717e-310	0	TRUE	0.459524	420	-0.429756	0.0659816	0.466848	31680	-0.537374	0.0073685
ENSG00000103168.16	16:84180359:rs2278043:G_A	G/A	A	-20.424	1.02393e-92	-72.8383	3.2717e-310	0	TRUE	0.430894	492	-0.967227	0.0473574	0.44786	31453	-0.54022	0.0074167
ENSG00000110455.14	11:44063299:rs178505:C_T	C/T	T	11.7246	9.5338e-32	72.8077	3.2717e-310	0	TRUE	0.479675	492	0.661434	0.0564141	0.450942	21327	0.634051	0.00870857
ENSG00000141560.15	17:82721166:rs2246816:T_C	C/T	T	-11.5141	1.11962e-30	-72.6051	3.2717e-310	0	TRUE	0.251016	492	-0.751341	0.0652538	0.274767	29947	-0.612838	0.0084407
ENSG00000164124.11	4:158173634:rs12648410:T_C	C/T	T	-5.28829	1.23467e-07	-72.5747	3.2717e-310	0	TRUE	0.148374	492	-0.461327	0.0872357	0.153651	31684	-0.740311	0.0102007
ENSG00000178202.13	11:108509254:rs3741060:A_G	A/G	G	-4.20463	2.61515e-05	-72.2981	3.2717e-310	0	TRUE	0.143293	492	-0.375868	0.0893939	0.157184	31684	-0.731078	0.010112
ENSG00000120451.10	11:130894645:rs10750454:A_T	A/T	T	-11.9388	7.42828e-33	-72.2898	3.2717e-310	0	TRUE	0.330285	492	-0.712572	0.0596854	0.371664	31463	-0.552235	0.00763918
ENSG00000136869.16	9:117684418:rs13296664:C_T	C/T	T	-5.75796	8.51373e-09	-72.1096	3.2717e-310	0	TRUE	0.290389	489	-0.392513	0.0681688	0.266441	31563	-0.601528	0.00834185
ENSG00000169738.8	17:82043165:rs8069378:C_T	C/T	T	6.44334	1.16869e-10	71.8055	3.2717e-310	0	TRUE	0.119919	492	0.607179	0.0942336	0.125199	21958	0.931733	0.0129758
ENSG00000177409.12	7:93148429:rs75504870:G_A	G/A	A	-8.73014	2.54357e-18	-71.7995	3.2717e-310	0	TRUE	0.04065	492	-1.31139	0.150214	0.0479615	31351	-1.24351	0.0173192
ENSG00000164535.15	7:6416460:rs13235365:C_T	C/T	T	8.33818	7.54416e-17	71.7034	3.2717e-310	0	TRUE	0.265784	491	0.563745	0.06761	0.236676	31231	0.625471	0.00872303
ENSG00000166928.11	11:60391176:rs6591578:G_A	G/A	A	8.79942	1.37527e-18	71.6093	3.2717e-310	0	TRUE	0.645325	492	0.545022	0.0619385	0.646171	26493	0.595521	0.00831625
ENSG00000198734.11	1:169561743:rs3766119:C_A	C/A	A	-7.18642	6.65124e-13	-71.387	3.2717e-310	0	TRUE	0.293456	489	-0.479955	0.0667864	0.301007	31684	-0.573816	0.00803811
ENSG00000152749.8	13:94588176:rs7991607:C_T	T/C	C	-6.2242	4.84022e-10	-71.3439	3.2717e-310	0	TRUE	0.338446	489	-0.404884	0.06505	0.324801	26156	-0.609425	0.00854208
ENSG00000165171.11	7:73834332:rs4473910:G_A	G/A	A	-21.1799	1.46467e-99	-71.2802	3.2717e-310	0	TRUE	0.723577	492	-1.09189	0.0515533	0.728146	9188	-0.948379	0.0133049
ENSG00000138376.11	2:214809599:rs1129804:C_G	C/G	G	7.42866	1.09704e-13	71.048	3.2717e-310	0	TRUE	0.706301	492	0.49304	0.06637	0.719636	31266	0.586926	0.00826098
ENSG00000076067.13	12:56529206:rs7975238:A_G	A/G	G	-10.12	4.5058e-24	-70.733	3.2717e-310	0	TRUE	0.469388	490	-0.589111	0.0582127	0.490071	26487	-0.563813	0.00797101
ENSG00000153406.13	16:4475264:rs4786500:C_T	T/C	C	19.4761	1.75229e-84	70.578	3.2717e-310	0	TRUE	0.272449	490	1.04911	0.0538668	0.27611	30935	0.589022	0.00834569
ENSG00000254999.4	3:10017980:rs73017232:T_C	T/C	C	-4.50415	6.66406e-06	-70.452	3.2717e-310	0	TRUE	0.097561	492	-0.474235	0.105289	0.0958394	25688	-0.966624	0.0137203
ENSG00000125124.12	16:56541536:rs12446809:C_T	C/T	T	11.3285	9.48687e-30	70.2047	3.2717e-310	0	TRUE	0.498969	485	0.646901	0.0571041	0.506815	30688	0.526132	0.00749426
ENSG00000116688.16	1:11976223:rs61776496:T_C	T/C	C	6.46445	1.01665e-10	-70.2002	3.2717e-310	0	FALSE	0.359631	488	0.41383	0.0640162	0.395466	31564	-0.531446	0.00757043
ENSG00000005156.12	17:35004556:rs1052536:C_T	C/T	T	-13.4081	5.42303e-41	-70.1296	3.2717e-310	0	TRUE	0.48167	491	-0.73263	0.0546409	0.466835	31684	-0.519542	0.00740831
ENSG00000059122.16	16:2936322:rs9928222:T_C	T/C	C	22.779	7.39792e-115	70.1241	3.2717e-310	0	TRUE	0.492886	492	1.01331	0.0444844	0.48815	31235	0.521718	0.00743992
ENSG00000160209.19	21:43734263:rs2299806:C_T	C/T	T	-5.92014	3.21661e-09	69.9766	3.2717e-310	0	FALSE	0.168699	492	-0.486919	0.0822478	0.180937	31225	0.676287	0.00966448
ENSG00000171729.14	1:15154116:rs7520111:A_T	A/T	T	9.16296	5.04906e-20	-69.4083	3.2717e-310	0	FALSE	0.777551	490	0.65028	0.0709683	0.764624	31146	-0.610042	0.00878918
ENSG00000189306.11	22:42512180:rs144737997:G_C	G/C	C	-9.71783	2.53119e-22	-68.9615	3.2717e-310	0	TRUE	0.124744	489	-0.860955	0.0885953	0.138108	29907	-0.759145	0.0110082
ENSG00000168653.11	1:39023179:rs7416577:C_G	C/G	G	-15.4709	5.4545e-54	-68.9401	3.2717e-310	0	TRUE	0.309959	492	-0.874679	0.0565371	0.28198	31568	-0.568463	0.00824575
ENSG00000114770.17	3:183920057:rs562:T_C	T/C	C	10.7142	8.73392e-27	-68.7083	3.2717e-310	0	FALSE	0.492886	492	0.615173	0.0574167	0.480007	31684	-0.509674	0.00741793
ENSG00000168038.11	3:41792415:rs73828280:A_T	A/T	T	15.2217	2.53827e-52	68.6538	3.2717e-310	0	TRUE	0.16291	488	1.08646	0.0713755	0.151061	25995	0.773582	0.0112679
ENSG00000075826.17	10:100519538:rs3750632:G_C	G/C	C	-13.8942	6.86982e-44	-68.573	3.2717e-310	0	TRUE	0.207739	491	-0.925937	0.0666421	0.218454	31481	-0.616917	0.0089965
ENSG00000135919.13	2:224064942:rs12694628:A_G	A/G	G	5.43145	5.58971e-08	68.567	3.2717e-310	0	TRUE	0.369121	489	0.349518	0.0643506	0.321545	30935	0.549885	0.00801967
ENSG00000104763.19	8:18070189:rs10102520:G_T	T/G	G	-12.3195	7.11604e-35	68.5496	3.2717e-310	0	FALSE	0.469388	490	-0.689022	0.0559295	0.489016	31567	0.509184	0.00742796
ENSG00000176945.17	3:195750217:rs3103934:A_G	G/A	A	12.6661	9.1133e-37	68.5032	3.2717e-310	0	TRUE	0.172764	492	0.927512	0.0732279	0.187177	26149	0.707135	0.0103227
ENSG00000166140.17	15:40811664:rs2412567:T_C	C/T	T	12.3052	8.49125e-35	68.4913	3.2717e-310	0	TRUE	0.618902	492	0.706315	0.0573996	0.614007	31569	0.522432	0.00762771
ENSG00000071894.17	8:144397708:rs2977835:T_C	T/C	C	-21.2091	7.86671e-100	-68.4112	3.2717e-310	0	TRUE	0.361789	492	-1.01698	0.0479501	0.379956	14176	-0.725786	0.0106092
ENSG00000108107.14	19:55385959:rs17700376:A_G	A/G	G	-8.028	9.90747e-16	-68.3747	3.2717e-310	0	TRUE	0.337067	491	-0.509539	0.0634702	0.34548	27399	-0.567715	0.008303
ENSG00000156414.19	14:103928103:rs10149651:A_G	A/G	G	-10.0319	1.10339e-23	-68.3063	3.2717e-310	0	TRUE	0.701629	491	-0.637395	0.0635367	0.707205	30155	-0.568817	0.00832744
ENSG00000116874.11	1:119035214:rs2247883:A_T	A/T	T	-15.8147	2.46316e-56	-68.2354	3.2717e-310	0	TRUE	0.421589	491	-0.831847	0.0525996	0.431944	31354	-0.513303	0.00752253
ENSG00000147576.17	8:66469384:rs2465990:T_C	T/C	C	14.7315	4.04801e-49	68.229	3.2717e-310	0	TRUE	0.459551	445	0.812368	0.055145	0.481973	27736	0.536479	0.00786292
ENSG00000188000.5	19:9153725:rs73494602:G_A	G/A	A	12.5132	6.32269e-36	68.0414	3.2717e-310	0	TRUE	0.065041	492	1.4089	0.112593	0.0650704	22594	1.18224	0.0173752
ENSG00000132842.13	5:78044022:rs11746090:G_A	G/A	A	-5.543	2.97331e-08	-67.9114	3.2717e-310	0	TRUE	0.319106	492	-0.367778	0.06635	0.27812	31684	-0.562535	0.00828337
ENSG00000134014.17	8:28090090:rs4732816:A_C	A/C	C	13.7436	5.5648e-43	67.7997	3.2717e-310	0	TRUE	0.319106	492	0.798989	0.0581354	0.332232	31177	0.538142	0.00793723
ENSG00000126838.10	12:9021088:rs12811795:A_G	A/G	G	-5.49268	3.95873e-08	-67.62	3.2717e-310	0	TRUE	0.264766	491	-0.385599	0.0702023	0.281196	13755	-0.785596	0.0116178
ENSG00000144115.16	2:88168057:rs10469888:T_G	T/G	G	17.041	4.0755e-65	67.6166	3.2717e-310	0	TRUE	0.722561	492	0.962158	0.0564613	0.73524	31470	0.570812	0.00844189
ENSG00000065135.11	1:109594224:rs3525:T_A	T/A	A	4.28362	1.83878e-05	-67.5356	3.2717e-310	0	FALSE	0.184318	491	0.346133	0.080804	0.189673	31684	-0.639824	0.00947388
ENSG00000118961.15	2:20688505:rs13385191:A_G	A/G	G	-11.0223	2.98299e-28	-67.5144	3.2717e-310	0	TRUE	0.25	492	-0.726696	0.0659296	0.248171	31184	-0.584596	0.00865883
ENSG00000113318.11	5:80618955:rs34235624:A_G	A/G	G	9.17694	4.43526e-20	67.4178	3.2717e-310	0	TRUE	0.128049	492	0.809014	0.0881573	0.128129	14260	1.04009	0.0154275
ENSG00000183617.5	19:3761654:rs2302307:G_A	G/A	A	16.6327	4.03837e-62	67.3637	3.2717e-310	0	TRUE	0.635163	492	0.881237	0.0529821	0.630088	14257	0.719683	0.0106835
ENSG00000170486.11	12:52641071:rs3847852:C_T	C/T	T	-4.69817	2.62506e-06	-67.1912	3.2717e-310	0	TRUE	0.317347	490	-0.315414	0.0671355	0.303755	31682	-0.543026	0.0080818
ENSG00000137764.20	15:67517485:rs28673019:T_A	T/A	A	-9.07721	1.11396e-19	-67.1767	3.2717e-310	0	TRUE	0.256619	491	-0.613705	0.0676095	0.2547	31565	-0.57399	0.00854448
ENSG00000173226.17	3:121779191:rs80047370:T_C	T/C	C	13.2091	7.77863e-40	67.0717	3.2717e-310	0	TRUE	0.152439	492	1.00654	0.0762006	0.123552	31024	0.764686	0.011401
ENSG00000171298.13	17:80101429:rs2304850:C_T	C/T	T	-18.7005	4.90707e-78	-66.6458	3.2717e-310	0	TRUE	0.265369	488	-1.03474	0.0553323	0.269424	30817	-0.565684	0.00848792
ENSG00000160284.15	21:46184081:rs62215189:A_G	A/G	G	-12.0562	1.79986e-33	-66.5985	3.2717e-310	0	TRUE	0.218496	492	-0.817179	0.0677811	0.229836	25676	-0.645035	0.00968543
ENSG00000125450.11	17:75224904:rs1871269:C_T	T/C	C	20.4799	3.25186e-93	66.4361	3.2717e-310	0	TRUE	0.23374	492	1.13344	0.0553439	0.216645	26608	0.647444	0.00974536
ENSG00000095321.17	9:129117788:rs7029872:C_T	T/C	C	-9.65309	4.76974e-22	-66.4132	3.2717e-310	0	TRUE	0.336066	488	-0.599405	0.0620946	0.296879	30688	-0.548642	0.00826104
ENSG00000120647.10	12:399693:rs2369280:G_T	G/T	T	9.83643	7.84491e-23	66.2834	3.2717e-310	0	TRUE	0.758656	491	0.670476	0.0681626	0.742708	31465	0.566202	0.00854214
ENSG00000102882.12	16:30130700:rs57149692:G_C	G/C	C	5.64229	1.67804e-08	66.2712	3.2717e-310	0	TRUE	0.42551	490	0.353246	0.0626069	0.40872	30688	0.508946	0.00767974
ENSG00000163576.18	3:19946945:rs11128927:G_C	G/C	C	20.164	2.02881e-90	66.209	3.2717e-310	0	TRUE	0.365854	492	0.98749	0.048973	0.384153	25016	0.561361	0.00847863
ENSG00000101751.10	18:54291217:rs1903141:T_A	T/A	A	-17.8062	6.32678e-71	-65.8649	3.2717e-310	0	TRUE	0.406504	492	-0.901206	0.050612	0.404465	31568	-0.500795	0.00760337
ENSG00000149084.13	11:43825155:rs2037297:A_G	A/G	G	12.0764	1.40806e-33	65.8024	3.2717e-310	0	TRUE	0.678733	442	0.75424	0.0624559	0.690097	22527	0.613946	0.00933015
ENSG00000116830.12	1:117060534:rs2274253:G_T	G/T	T	10.6784	1.28516e-26	65.614	3.2717e-310	0	TRUE	0.051829	492	1.38361	0.129571	0.0568041	30971	1.06721	0.016265
ENSG00000167065.13	22:30667654:rs79182040:T_C	T/C	C	-4.63139	3.63226e-06	-65.3834	3.2717e-310	0	TRUE	0.176829	492	-0.378813	0.0817926	0.15829	31239	-0.672117	0.0102796
ENSG00000130653.16	9:137546725:rs2254149:A_G	G/A	A	-11.4372	2.72437e-30	-65.3681	3.2717e-310	0	TRUE	0.503049	492	-0.648136	0.056669	0.537308	24871	-0.543024	0.00830717
ENSG00000213639.10	2:28846685:rs12185717:C_A	A/C	C	-7.01736	2.26093e-12	-65.3612	3.2717e-310	0	TRUE	0.502058	486	-0.42896	0.0611284	0.508493	31684	-0.487541	0.00745919
ENSG00000160226.16	21:44343928:rs11702291:G_A	G/A	A	10.6697	1.41131e-26	65.2612	3.2717e-310	0	TRUE	0.230143	491	0.728805	0.0683062	0.228809	23538	0.658906	0.0100964
ENSG00000180104.16	5:430102:rs957791:C_T	T/C	C	12.2295	2.16381e-34	65.2498	3.2717e-310	0	TRUE	0.528455	492	0.683924	0.0559243	0.560406	26534	0.52975	0.0081188
ENSG00000129083.12	11:14476318:rs2575836:T_G	T/G	G	7.99926	1.25172e-15	65.2488	3.2717e-310	0	TRUE	0.613035	491	0.492963	0.0616261	0.636251	31684	0.505877	0.00775304
ENSG00000091640.8	17:4967598:rs4790718:G_A	G/A	A	9.74147	2.0062e-22	65.1618	3.2717e-310	0	TRUE	0.077236	492	1.06506	0.109332	0.0680548	31561	0.966872	0.014838
ENSG00000144182.17	2:99160942:rs2516833:T_C	C/T	T	-14.5723	4.21252e-48	-65.1221	3.2717e-310	0	TRUE	0.373469	490	-0.803781	0.055158	0.393975	31350	-0.499533	0.00767072
ENSG00000125637.16	2:113187253:rs3791335:A_G	G/A	A	-5.27845	1.30283e-07	-64.9075	3.2717e-310	0	TRUE	0.595672	439	-0.351987	0.0666838	0.584575	26942	-0.527655	0.00812933
ENSG00000132740.8	11:68954837:rs10792006:T_C	C/T	T	10.6924	1.10455e-26	64.7162	3.2717e-310	0	TRUE	0.465164	488	0.617634	0.0577637	0.501416	31562	0.48405	0.00747959
ENSG00000167720.13	17:2299881:rs1885986:C_G	C/G	G	-17.6075	2.15644e-69	-64.7071	3.2717e-310	0	TRUE	0.354675	492	-0.918935	0.0521899	0.320148	26608	-0.558874	0.00863699
ENSG00000130414.12	2:240024509:rs7588754:G_T	G/T	T	-8.30708	9.80862e-17	-64.6616	3.2717e-310	0	TRUE	0.302846	492	-0.539727	0.0649719	0.298501	30911	-0.533384	0.00824886
ENSG00000239697.11	17:7549435:rs80067372:G_A	G/A	A	5.83369	5.42157e-09	64.3042	3.2717e-310	0	TRUE	0.286585	492	0.397763	0.0681838	0.25801	31229	0.552619	0.00859383
ENSG00000079459.13	8:11807507:rs1736062:A_G	A/G	G	4.32413	1.53139e-05	64.0826	3.2717e-310	0	TRUE	0.744944	445	0.325751	0.0753334	0.761268	22527	0.651308	0.0101636
ENSG00000140391.15	15:77067172:rs34443712:T_G	T/G	G	5.9259	3.10586e-09	63.9913	3.2717e-310	0	TRUE	0.644048	420	0.410226	0.069226	0.662922	31554	0.506975	0.00792256
ENSG00000180834.7	3:183800211:rs263044:A_G	A/G	G	-11.6958	1.33909e-31	-63.6803	3.2717e-310	0	TRUE	0.442857	420	-0.705592	0.0603286	0.453659	31682	-0.478446	0.00751326
ENSG00000135972.9	2:105053582:rs73945014:A_G	A/G	G	-9.22711	2.78031e-20	-63.487	3.2717e-310	0	TRUE	0.22488	418	-0.696701	0.0755059	0.213617	31350	-0.582307	0.00917207
ENSG00000106772.18	9:76725985:rs7866240:G_A	G/A	A	12.0959	1.11038e-33	-63.45	3.2717e-310	0	FALSE	0.404762	420	0.732235	0.0605358	0.412993	31567	-0.482994	0.0076122
ENSG00000134759.14	18:36143755:rs1785930:A_G	A/G	G	-7.20458	5.82231e-13	63.3544	3.2717e-310	0	FALSE	0.373469	490	-0.452411	0.0627949	0.368725	14263	0.686833	0.0108411
ENSG00000020922.12	11:94484490:rs659349:T_C	T/C	C	18.2978	8.61484e-75	63.3489	3.2717e-310	0	TRUE	0.389002	491	0.923524	0.0504718	0.420967	26609	0.518479	0.0081845
ENSG00000237765.7	4:15692635:rs7667175:A_G	A/G	G	-8.66867	4.37196e-18	-63.3467	3.2717e-310	0	TRUE	0.264228	492	-0.583753	0.0673405	0.273175	26181	-0.578515	0.00913252
ENSG00000197013.10	19:21569207:rs4808279:A_G	A/G	G	-16.2624	1.82579e-59	-63.334	3.2717e-310	0	TRUE	0.577551	490	-0.847553	0.0521175	0.58841	9188	-0.792092	0.0125066
ENSG00000144026.12	2:95156702:rs3112998:A_G	A/G	G	12.0213	2.74597e-33	62.9983	3.2717e-310	0	TRUE	0.574187	492	0.681392	0.0566821	0.603908	31086	0.486471	0.00772197
ENSG00000139190.16	12:6477562:rs2532515:T_C	T/C	C	-18.7013	4.83334e-78	-62.944	3.2717e-310	0	TRUE	0.493902	492	-0.911654	0.0487482	0.513438	31568	-0.472421	0.00750541
ENSG00000121691.7	11:34445943:rs482322:T_C	T/C	C	-7.39967	1.3652e-13	-62.9163	3.2717e-310	0	TRUE	0.287169	491	-0.495036	0.0668997	0.29413	30721	-0.5243	0.0083333
ENSG00000136197.12	7:42920627:rs668537:A_C	C/A	A	11.7063	1.18366e-31	62.671	3.2717e-310	0	TRUE	0.129328	491	0.984323	0.0840851	0.113818	31569	0.740612	0.0118175
ENSG00000162704.16	1:183758265:rs6424910:T_C	C/T	T	4.24985	2.13911e-05	62.6484	3.2717e-310	0	TRUE	0.513238	491	0.266475	0.0627021	0.497916	31231	0.472531	0.00754258
ENSG00000167136.7	9:128854888:rs2759013:G_A	A/G	G	-12.5232	5.57446e-36	-62.4082	3.2717e-310	0	TRUE	0.240326	491	-0.814246	0.065019	0.292485	30902	-0.520041	0.0083329
ENSG00000164010.15	1:42845494:rs11210731:A_G	A/G	G	-5.13572	2.81072e-07	-62.311	3.2717e-310	0	TRUE	0.174134	491	-0.421004	0.0819758	0.168435	31566	-0.625296	0.0100351
ENSG00000166896.9	12:57912314:rs9971803:C_T	C/T	T	-11.5974	4.25027e-31	-62.2233	3.2717e-310	0	TRUE	0.323171	492	-0.700532	0.0604045	0.326304	14252	-0.697061	0.0112026
ENSG00000131626.18	11:70277631:rs1788973:T_C	T/C	C	-11.4689	1.89061e-30	-62.1233	3.2717e-310	0	TRUE	0.343177	491	-0.684607	0.0596925	0.34333	31567	-0.491527	0.00791212
ENSG00000173801.17	17:41784523:rs7214868:A_C	A/C	C	-10.439	1.64471e-25	62.0131	3.2717e-310	0	FALSE	0.216463	492	-0.731133	0.0700383	0.145798	27890	0.69749	0.0112475
ENSG00000196209.13	20:1482330:rs6135062:G_A	G/A	A	-7.59648	3.04289e-14	-61.9183	3.2717e-310	0	TRUE	0.117108	491	-0.713149	0.0938789	0.145222	31256	-0.663393	0.010714
ENSG00000134575.12	11:47246999:rs7129661:T_G	T/G	G	-7.75476	8.85106e-15	-61.8604	3.2717e-310	0	TRUE	0.315476	420	-0.53851	0.0694425	0.330458	31350	-0.495819	0.00801513
ENSG00000137070.17	9:34649445:rs2070074:A_G	A/G	G	11.039	2.47819e-28	61.588	3.2717e-310	0	TRUE	0.081466	491	1.15265	0.104416	0.0948927	31684	0.788934	0.0128099
ENSG00000115129.14	2:24064728:rs10191964:G_A	G/A	A	-6.50526	7.75563e-11	-61.5756	3.2717e-310	0	TRUE	0.150407	492	-0.556686	0.0855747	0.173454	31355	-0.613375	0.00996134
ENSG00000109854.13	11:20364060:rs10437608:G_A	A/G	G	-9.68147	3.61484e-22	-61.4261	3.2717e-310	0	TRUE	0.506098	492	-0.565769	0.0584384	0.475265	31261	-0.46468	0.00756486
ENSG00000160255.18	21:44908920:rs760459:A_T	A/T	T	4.69485	2.66806e-06	61.3096	3.2717e-310	0	TRUE	0.765784	491	0.346074	0.0737135	0.807077	22850	0.67352	0.0109856
ENSG00000214435.8	10:102865480:rs10786717:A_G	G/A	A	17.5645	4.60603e-69	61.2089	3.2717e-310	0	TRUE	0.633401	491	0.911536	0.0518964	0.672306	29158	0.50834	0.008305
ENSG00000007341.19	1:112516598:rs351372:T_A	T/A	A	-5.42421	5.82125e-08	-60.889	3.2717e-310	0	TRUE	0.509146	492	-0.335992	0.0619431	0.523351	31562	-0.459017	0.00753858
ENSG00000135698.10	16:82160800:rs2967349:G_C	C/G	G	14.3725	7.69995e-47	60.8775	3.2717e-310	0	TRUE	0.231707	492	0.911339	0.0634085	0.199724	31355	0.575034	0.00944576
ENSG00000132436.11	7:50429143:rs11764792:C_T	C/T	T	19.0357	8.63422e-81	60.6965	3.2717e-310	0	TRUE	0.479633	491	0.922314	0.0484518	0.47343	31684	0.457075	0.00753049
ENSG00000079257.8	3:158664440:rs2099198:T_C	C/T	T	-11.2718	1.80933e-29	-60.4677	3.2717e-310	0	TRUE	0.62831	491	-0.663417	0.0588566	0.631953	31558	-0.472449	0.00781324
ENSG00000148484.18	10:16817401:rs2248852:G_C	G/C	C	12.0481	1.98372e-33	60.4644	3.2717e-310	0	TRUE	0.132114	492	0.996726	0.0827286	0.151233	31683	0.634806	0.0104988
ENSG00000204070.10	20:45416930:rs1028307:A_C	A/C	C	5.43242	5.5596e-08	60.3388	3.2717e-310	0	TRUE	0.768293	492	0.39867	0.0733872	0.773498	31684	0.542346	0.00898834
ENSG00000143537.13	1:155062156:rs45444697:C_G	C/G	G	-11.4711	1.84286e-30	-60.3364	3.2717e-310	0	TRUE	0.227642	492	-0.774652	0.0675307	0.195872	22663	-0.66284	0.0109857
ENSG00000125445.11	17:75264217:rs4788878:A_G	G/A	A	-13.2008	8.68584e-40	-60.3154	3.2717e-310	0	TRUE	0.184694	490	-0.933315	0.0707016	0.170243	26609	-0.652472	0.0108177
ENSG00000117481.10	1:46358245:rs6674538:A_G	A/G	G	9.38062	6.5588e-21	60.0402	3.2717e-310	0	TRUE	0.283296	443	0.638823	0.0681003	0.242784	24090	0.594987	0.00990982
ENSG00000101457.13	20:45791641:rs6032541:G_A	G/A	A	8.81927	1.15208e-18	60.038	3.2717e-310	0	TRUE	0.64664	491	0.547023	0.0620259	0.652525	30820	0.480526	0.00800369
ENSG00000100991.12	20:35029778:rs28820635:G_A	G/A	A	3.93868	8.19299e-05	-60.0187	3.2717e-310	0	FALSE	0.198171	328	0.376967	0.0957089	0.203606	27520	-0.597416	0.00995384
ENSG00000023892.11	6:35229258:rs4711409:T_A	A/T	T	-5.37405	7.6987e-08	-59.8445	3.2717e-310	0	TRUE	0.165254	236	-0.62865	0.116979	0.150466	30098	-0.644938	0.0107769
ENSG00000088833.17	20:1439691:rs932524:C_T	T/C	C	10.3957	2.59458e-25	59.6997	3.2717e-310	0	TRUE	0.610714	420	0.656052	0.0631082	0.569074	31684	0.45405	0.00760557
ENSG00000057608.17	10:5813440:rs3736461:G_C	G/C	C	-8.04365	8.72038e-16	-59.6861	3.2717e-310	0	TRUE	0.215447	492	-0.586335	0.0728942	0.19173	14173	-0.805033	0.0134878
ENSG00000051620.11	6:138404540:rs2274659:G_A	G/A	A	-8.39769	4.55348e-17	-59.6543	3.2717e-310	0	TRUE	0.053862	492	-1.10906	0.132068	0.0623272	30762	-0.941856	0.0157886
ENSG00000145476.16	4:186191475:rs7663027:G_C	G/C	C	-15.9982	1.31626e-57	-59.6305	3.2717e-310	0	TRUE	0.36687	492	-0.85826	0.0536474	0.363394	30603	-0.474327	0.00795444
ENSG00000172992.12	17:45058935:rs55897749:T_C	C/T	T	-15.4474	7.85153e-54	-59.5846	3.2717e-310	0	TRUE	0.379837	491	-0.833183	0.0539367	0.369427	27281	-0.497154	0.00834367
ENSG00000197226.12	5:179908060:rs152234:A_G	G/A	A	-6.1379	8.3617e-10	-59.3181	3.2717e-310	0	TRUE	0.092742	372	-0.739235	0.120438	0.0914895	30761	-0.785785	0.013247
ENSG00000184898.7	2:151340700:rs7574216:T_C	T/C	C	-5.2939	1.19734e-07	-59.2289	3.2717e-310	0	TRUE	0.709459	370	-0.413274	0.0780661	0.717925	26080	-0.541052	0.00913493
ENSG00000105607.13	19:12899706:rs8012:A_G	A/G	G	16.555	1.47376e-61	59.0929	3.2717e-310	0	TRUE	0.550813	492	0.850285	0.0513613	0.565893	30382	0.458059	0.00775151
ENSG00000163389.12	3:119469366:rs75416321:G_T	G/T	T	13.5133	1.30612e-41	59.0915	3.2717e-310	0	TRUE	0.071138	492	1.43118	0.105909	0.0619786	25744	1.0135	0.0171514
ENSG00000156603.18	11:57810940:rs581217:T_C	T/C	C	9.22782	2.76186e-20	59.0636	3.2717e-310	0	TRUE	0.227926	487	0.650282	0.0704697	0.260824	31568	0.508011	0.00860108
ENSG00000171051.8	19:51755288:rs4802861:C_T	T/C	C	-4.66635	3.06593e-06	-59.0334	3.2717e-310	0	TRUE	0.337067	491	-0.308252	0.0660585	0.321119	31468	-0.478202	0.00810053
ENSG00000189269.12	22:23635894:rs9306386:G_A	G/A	A	-16.9251	2.93605e-64	-59.0215	3.2717e-310	0	TRUE	0.35947	491	-0.894494	0.05285	0.347929	26481	-0.506173	0.00857607
ENSG00000106605.11	7:43783526:rs849163:T_C	T/C	C	-9.3354	1.00614e-20	59.0088	3.2717e-310	0	FALSE	0.493902	492	-0.548636	0.0587695	0.497131	31569	0.445747	0.00755391
ENSG00000173327.8	11:65613445:rs2004649:G_A	G/A	A	6.43034	1.27316e-10	59.0038	3.2717e-310	0	TRUE	0.384146	492	0.404787	0.0629495	0.460086	31482	0.447689	0.00758745
ENSG00000134779.15	18:36781799:rs948636:G_C	G/C	C	-10.8394	2.24049e-27	-58.893	3.2717e-310	0	TRUE	0.304878	492	-0.67439	0.0622168	0.280732	25520	-0.544309	0.00924233
ENSG00000125618.17	2:113239311:rs1139015:A_G	A/G	G	-6.99888	2.58013e-12	-58.8015	3.2717e-310	0	TRUE	0.309959	492	-0.460078	0.065736	0.303697	31231	-0.485468	0.00825605
ENSG00000100350.14	22:36507049:rs146532334:C_T	C/T	T	5.90124	3.60775e-09	58.6899	3.2717e-310	0	TRUE	0.045825	491	0.870247	0.147469	0.0453614	26322	1.1559	0.0196951
ENSG00000128915.12	15:60421457:rs28453311:G_C	G/C	C	-8.77881	1.6521e-18	58.6858	3.2717e-310	0	FALSE	0.291411	489	-0.574165	0.0654035	0.259998	26392	0.547704	0.00933283
ENSG00000166750.10	17:35200432:rs11656060:A_G	A/G	G	8.71297	2.96029e-18	58.5521	3.2717e-310	0	TRUE	0.368633	373	0.602741	0.0691774	0.340927	27156	0.499437	0.00852978
ENSG00000013810.19	4:1739598:rs2077363:A_G	A/G	G	-8.23838	1.74564e-16	-58.4993	3.2717e-310	0	TRUE	0.4389	491	-0.496556	0.0602735	0.445035	14259	-0.625965	0.0107004
ENSG00000197375.12	5:132384378:rs274559:A_G	G/A	A	9.73193	2.2038e-22	-58.4232	3.2717e-310	0	FALSE	0.594705	491	0.57917	0.0595124	0.5796	31683	-0.446729	0.00764643
ENSG00000146707.14	7:76599824:rs10258554:A_G	A/G	G	-15.9155	4.94375e-57	-58.3359	3.2717e-310	0	TRUE	0.204268	492	-1.02248	0.0642443	0.221279	27055	-0.569388	0.00976051
ENSG00000144455.14	3:4363235:rs6808388:T_C	C/T	T	7.90865	2.60201e-15	58.2409	3.2717e-310	0	TRUE	0.482014	417	0.511073	0.064622	0.438329	31684	0.443166	0.0076092
ENSG00000120915.14	8:27544977:rs4149259:C_T	C/T	T	11.5762	5.44194e-31	58.153	3.2717e-310	0	TRUE	0.185976	492	0.84084	0.0726354	0.158612	31684	0.601104	0.0103366
ENSG00000166452.12	11:8981385:rs10769978:A_G	A/G	G	7.52635	5.21771e-14	58.0828	3.2717e-310	0	TRUE	0.428733	442	0.481571	0.0639847	0.397808	21162	0.53571	0.00922321
ENSG00000170509.12	4:87309988:rs10433879:G_C	G/C	C	18.6986	5.08228e-78	58.0563	3.2717e-310	0	TRUE	0.276423	492	1.01907	0.0544996	0.269786	30770	0.50057	0.00862214
ENSG00000138757.14	4:75658517:rs6841467:G_T	G/T	T	-7.09788	1.26681e-12	-58.0558	3.2717e-310	0	TRUE	0.401639	488	-0.441235	0.0621643	0.367139	31525	-0.455908	0.00785292
ENSG00000106392.10	7:7246814:rs10246303:A_T	A/T	T	11.4685	1.9e-30	57.8255	3.2717e-310	0	TRUE	0.436864	491	0.655287	0.0571382	0.45153	31679	0.439045	0.00759259
ENSG00000115523.16	2:85700604:rs55665393:T_C	T/C	C	-12.1789	4.02497e-34	-57.7464	3.2717e-310	0	TRUE	0.37191	445	-0.731506	0.0600632	0.38678	27156	-0.48016	0.00831498
ENSG00000139624.13	12:50140005:rs12819883:G_T	G/T	T	-16.6212	4.89394e-62	-57.7375	3.2717e-310	0	TRUE	0.369654	491	-0.878998	0.0528841	0.342029	24607	-0.514861	0.00891728
ENSG00000110203.9	11:72139545:rs116309149:G_A	G/A	A	5.98326	2.18714e-09	57.7203	3.2717e-310	0	TRUE	0.043699	492	0.900856	0.150563	0.024166	29655	1.46337	0.0253528
ENSG00000145020.15	3:49375063:rs6775069:A_G	G/A	A	-12.9221	3.37843e-38	-57.6486	3.2717e-310	0	TRUE	0.27685	419	-0.843606	0.065284	0.26189	31567	-0.496365	0.00861018
ENSG00000128039.11	4:55350848:rs36110240:C_T	C/T	T	10.6842	1.20672e-26	57.6402	3.2717e-310	0	TRUE	0.178571	490	0.802534	0.0751141	0.132449	30077	0.657913	0.0114141
ENSG00000214113.10	6:5260461:rs111557465:C_T	C/T	T	9.75308	1.78947e-22	57.3756	3.2717e-310	0	TRUE	0.088415	492	1.00254	0.102792	0.0927472	25149	0.829326	0.0144543
ENSG00000115866.11	2:135891313:rs2839740:G_T	G/T	T	5.88088	4.08092e-09	57.3093	3.2717e-310	0	TRUE	0.160569	492	0.493594	0.083932	0.175594	26493	0.617223	0.01077
ENSG00000171488.15	1:89693160:rs1343779:C_T	C/T	T	5.53415	3.12743e-08	-57.3041	3.2717e-310	0	FALSE	0.353659	492	0.358028	0.0646943	0.365723	31459	-0.45136	0.00787657
ENSG00000197563.11	18:62262431:rs17069663:A_G	A/G	G	-7.14165	9.22157e-13	-57.2923	3.2717e-310	0	TRUE	0.068228	491	-0.860293	0.120461	0.0819242	31569	-0.791272	0.0138111
ENSG00000213995.11	13:110633370:rs422789:C_T	C/T	T	9.60468	7.63979e-22	-57.1004	3.2717e-310	0	FALSE	0.134529	446	0.85791	0.0893221	0.164746	27816	-0.617435	0.0108131
ENSG00000144504.15	2:240542361:rs13423333:C_T	C/T	T	-5.78106	7.42291e-09	57.0554	3.2717e-310	0	FALSE	0.147619	420	-0.541195	0.0936152	0.177349	26449	0.612843	0.0107412
ENSG00000170412.18	17:74447148:rs6980:C_G	G/C	C	7.69341	1.4327e-14	57.0415	3.2717e-310	0	TRUE	0.126016	492	0.698215	0.090755	0.105123	30688	0.713804	0.0125138
ENSG00000138468.16	3:101513077:rs9682313:T_C	C/T	T	4.90796	9.20278e-07	57.013	3.2717e-310	0	TRUE	0.597959	490	0.312174	0.0636056	0.598156	31385	0.441837	0.00774976
ENSG00000158483.16	11:71772678:rs7928041:C_T	C/T	T	-7.05125	1.77315e-12	-56.9993	3.2717e-310	0	TRUE	0.563136	491	-0.4323	0.0613083	0.580792	5164	-0.890545	0.0156238
ENSG00000175221.15	19:883725:rs4417648:A_G	G/A	A	8.77689	1.68058e-18	-56.8499	3.2717e-310	0	FALSE	0.696939	490	0.567099	0.0646127	0.714144	23789	-0.541251	0.0095207
ENSG00000130312.6	19:17309039:rs7252571:T_C	T/C	C	11.513	1.13451e-30	56.8427	3.2717e-310	0	TRUE	0.426804	485	0.662327	0.0575285	0.398996	23693	0.500226	0.00880018
ENSG00000160310.18	21:46635747:rs17305503:G_C	G/C	C	-5.40456	6.4969e-08	-56.6914	3.2717e-310	0	TRUE	0.083333	492	-0.605654	0.112064	0.0877296	31480	-0.760748	0.0134191
ENSG00000171806.12	1:169823156:rs143298868:C_T	C/T	T	-15.5683	1.19514e-54	-56.4166	3.2717e-310	0	TRUE	0.112016	491	-1.28891	0.0827904	0.0932364	24841	-0.819574	0.0145272
ENSG00000167468.17	19:1104079:rs4807542:G_A	G/A	A	12.2726	1.2704e-34	56.3203	3.2717e-310	0	TRUE	0.181911	492	0.887395	0.0723068	0.195773	22910	0.621462	0.0110344
ENSG00000105499.14	19:48156152:rs436303:G_A	G/A	A	6.21387	5.16968e-10	56.2967	3.2717e-310	0	TRUE	0.047862	491	0.894381	0.143933	0.0459898	31059	1.02723	0.0182467
ENSG00000101158.15	20:58989434:rs41314904:G_A	G/A	A	-10.7908	3.80431e-27	-56.268	3.2717e-310	0	TRUE	0.211382	492	-0.757639	0.0702115	0.172625	25569	-0.621065	0.0110376
ENSG00000184840.12	5:177589094:rs186803:T_C	C/T	T	-7.29234	3.0461e-13	-56.1444	3.2717e-310	0	TRUE	0.458333	492	-0.443227	0.0607798	0.462475	26225	-0.464561	0.0082744
ENSG00000197417.8	17:3611304:rs62069928:C_T	C/T	T	18.7283	2.90965e-78	56.1255	3.2717e-310	0	TRUE	0.240854	492	1.06683	0.0569634	0.223981	21991	0.60036	0.0106967
ENSG00000170248.15	3:33867556:rs7651053:G_C	G/C	C	16.7123	1.0657e-62	-56.1132	3.2717e-310	0	FALSE	0.288187	491	0.940095	0.0562515	0.264065	31644	-0.482537	0.00859936
ENSG00000171033.13	8:78539135:rs10504676:G_A	G/A	A	4.46752	7.91328e-06	-56.0594	3.2717e-310	0	FALSE	0.101833	491	0.462099	0.103435	0.0939908	30337	-0.742393	0.013243
ENSG00000010626.15	12:6904912:rs2239163:C_G	C/G	G	17.6754	6.48783e-70	56.0282	3.2717e-310	0	TRUE	0.273374	492	0.988733	0.0559383	0.279008	31466	0.474841	0.00847503
ENSG00000214530.9	11:72793096:rs519790:C_G	C/G	G	10.2799	8.68104e-25	55.9586	3.2717e-310	0	TRUE	0.347561	492	0.62439	0.0607388	0.316771	14260	0.644955	0.0115256
ENSG00000104728.16	8:1858063:rs4875950:A_C	A/C	C	17.1909	3.10873e-66	55.9414	3.2717e-310	0	TRUE	0.274949	491	0.970769	0.0564701	0.284519	25612	0.517141	0.00924434
ENSG00000114054.14	3:136517066:rs711975:T_C	T/C	C	7.65897	1.87431e-14	55.9297	3.2717e-310	0	TRUE	0.390244	492	0.473116	0.0617728	0.439137	31684	0.427104	0.00763645
ENSG00000152348.16	5:81972251:rs111549985:C_G	C/G	G	16.636	3.82417e-62	55.885	3.2717e-310	0	TRUE	0.215447	492	1.03195	0.0620311	0.233869	31269	0.5034	0.00900778
ENSG00000104341.17	8:97780458:rs2449504:A_C	A/C	C	9.01173	2.02831e-19	-55.8793	3.2717e-310	0	FALSE	0.162602	492	0.721285	0.0800385	0.13713	31200	-0.620023	0.0110958
ENSG00000164615.5	5:134749309:rs145506998:C_T	C/T	T	10.0001	1.52278e-23	55.7095	3.2717e-310	0	TRUE	0.084694	490	1.04557	0.104556	0.112676	26452	0.724667	0.013008
ENSG00000197043.14	5:151148753:rs4958442:T_C	C/T	T	-8.11763	4.7539e-16	-55.5951	3.2717e-310	0	TRUE	0.39939	492	-0.496184	0.0611243	0.375849	30969	-0.439793	0.00791065
ENSG00000185324.22	16:89641859:rs77651727:C_T	C/T	T	-11.7589	6.35267e-32	-55.5548	3.2717e-310	0	TRUE	0.074187	492	-1.26376	0.107472	0.0755718	21661	-0.944769	0.0170061
ENSG00000196151.10	2:159284557:rs714156:T_C	T/C	C	-9.69831	3.06528e-22	-55.514	3.2717e-310	0	TRUE	0.285569	492	-0.627156	0.0646665	0.311166	26608	-0.492074	0.00886397
ENSG00000141252.20	17:537257:rs7219151:G_A	G/A	A	-11.8767	1.56468e-32	-55.5068	3.2717e-310	0	TRUE	0.472561	492	-0.668565	0.0562923	0.423128	31256	-0.428721	0.00772375
ENSG00000250565.7	2:46541996:rs3754553:T_C	C/T	T	10.8568	1.85035e-27	55.4678	3.2717e-310	0	TRUE	0.52439	492	0.622468	0.0573341	0.515023	31568	0.421632	0.00760139
ENSG00000110218.9	11:94128854:rs4753126:C_T	T/C	C	-10.2981	7.18614e-25	-55.4384	3.2717e-310	0	TRUE	0.494919	492	-0.59556	0.057832	0.497633	31480	-0.421779	0.00760807
ENSG00000133313.15	18:74502032:rs7241558:A_T	A/T	T	16.1875	6.17776e-59	-55.4321	3.2717e-310	0	FALSE	0.246951	492	0.966612	0.0597134	0.255247	31567	-0.483029	0.00871388
ENSG00000100024.15	22:24454929:rs7288789:C_T	C/T	T	-8.77368	1.7292e-18	-55.3234	3.2717e-310	0	TRUE	0.5611	491	-0.524564	0.0597883	0.562103	31555	-0.423803	0.00766046
ENSG00000151376.16	11:86646140:rs10898518:T_G	T/G	G	6.07662	1.22742e-09	55.3064	3.2717e-310	0	TRUE	0.111789	492	0.592915	0.0975731	0.12768	31567	0.62974	0.0113864
ENSG00000160963.14	7:101356814:rs4257954:C_G	G/C	C	-23.1654	1.01699e-118	55.2747	3.2717e-310	0	FALSE	0.502041	490	-1.02247	0.0441378	0.498773	20083	0.513898	0.00929717
ENSG00000128891.15	15:40556152:rs17673703:G_A	G/A	A	-15.2973	7.96771e-53	-55.2594	3.2717e-310	0	TRUE	0.456301	492	-0.805981	0.0526877	0.42319	26280	-0.461769	0.00835638
ENSG00000257704.4	19:47275600:rs6612:C_G	C/G	G	-7.57069	3.7126e-14	55.1945	3.2717e-310	0	FALSE	0.299797	492	-0.498521	0.0658489	0.321596	30092	0.459003	0.0083161
ENSG00000149231.14	11:96374941:rs11021562:A_G	A/G	G	16.6934	1.4639e-62	55.1579	3.2717e-310	0	TRUE	0.143878	490	1.2131	0.0726692	0.137338	31568	0.609079	0.0110425
ENSG00000134184.13	1:109710593:rs145858840:G_T	G/T	T	7.84493	4.33191e-15	55.1496	3.2717e-310	0	TRUE	0.078252	492	0.877899	0.111907	0.0729579	21888	0.949697	0.0172204
ENSG00000146386.8	6:139040189:rs66596792:A_G	A/G	G	-5.21331	1.85501e-07	-54.7836	3.2717e-310	0	TRUE	0.308943	492	-0.350142	0.0671631	0.327897	25262	-0.490838	0.00895958
ENSG00000182362.14	21:46298719:rs58081720:A_G	A/G	G	-13.0099	1.07482e-38	-54.75	3.2717e-310	0	TRUE	0.614943	435	-0.769074	0.0591145	0.581856	21956	-0.496858	0.00907503
ENSG00000168071.22	11:64343211:rs479552:G_C	G/C	C	-18.3528	3.13344e-75	-54.7411	3.2717e-310	0	TRUE	0.348577	492	-0.945966	0.0515433	0.385703	31598	-0.427542	0.00781026
ENSG00000101255.11	20:376988:rs6051554:C_T	C/T	T	9.10481	8.64213e-20	54.7329	3.2717e-310	0	TRUE	0.447959	490	0.540894	0.0594076	0.421627	31232	0.42362	0.00773977
ENSG00000165526.9	11:126219185:rs597828:C_G	C/G	G	-5.80035	6.61774e-09	-54.6185	3.2717e-310	0	TRUE	0.196538	491	-0.45061	0.0776867	0.208982	30960	-0.515586	0.00943976
ENSG00000128656.14	2:174904860:rs17270504:G_A	G/A	A	-17.381	1.14978e-67	-54.3887	3.2717e-310	0	TRUE	0.375	492	-0.900879	0.0518313	0.379464	31565	-0.42655	0.00784262
ENSG00000242612.7	16:417585:rs1698231:T_C	T/C	C	14.0466	8.07722e-45	54.3697	3.2717e-310	0	TRUE	0.497619	420	0.799542	0.0569205	0.495862	26946	0.444668	0.00817861
ENSG00000188312.14	9:92343356:rs10992312:A_G	A/G	G	18.1744	8.23892e-74	54.0832	3.2717e-310	0	TRUE	0.188008	492	1.147	0.0631108	0.163528	14263	0.788703	0.0145831
ENSG00000196683.10	7:22822848:rs2270105:G_A	G/A	A	-13.7356	6.21182e-43	-54.0239	3.2717e-310	0	TRUE	0.324187	492	-0.795344	0.0579037	0.344013	31469	-0.433646	0.00802692
ENSG00000136144.12	13:49585356:rs7994201:T_A	T/A	A	6.84659	7.56304e-12	53.9467	3.2717e-310	0	TRUE	0.635714	490	0.434181	0.0634156	0.579236	31477	0.416681	0.00772395
ENSG00000214274.9	14:20684198:rs117466368:G_C	G/C	C	5.20352	1.95546e-07	53.9307	3.2717e-310	0	TRUE	0.029213	445	1.0056	0.193254	0.0368066	30546	1.10732	0.0205323
ENSG00000126870.16	7:158881830:rs28679564:C_G	G/C	C	13.6057	3.70404e-42	53.816	3.2717e-310	0	TRUE	0.79065	492	0.908753	0.0667921	0.766487	31566	0.484526	0.00900338
ENSG00000159231.6	21:36161752:rs8134897:G_A	G/A	A	-8.46551	2.55042e-17	-53.7999	3.2717e-310	0	TRUE	0.887755	490	-0.800146	0.0945184	0.856291	31566	-0.584189	0.0108585
ENSG00000139187.10	12:9040132:rs17730391:G_T	G/T	T	13.5878	4.72774e-42	-53.7892	3.2717e-310	0	FALSE	0.269048	420	0.881113	0.0648457	0.283282	30779	-0.460002	0.00855195
ENSG00000105854.13	7:95434390:rs2374993:T_G	T/G	G	4.28879	1.79647e-05	53.769	3.2717e-310	0	TRUE	0.122967	492	0.408757	0.0953082	0.112744	31644	0.646868	0.0120305
ENSG00000166938.13	15:66280354:rs4776774:A_G	A/G	G	9.4118	4.87718e-21	53.7658	3.2717e-310	0	TRUE	0.049797	492	1.26974	0.13491	0.0644431	31354	0.836702	0.015562
ENSG00000108846.16	17:50635819:rs9303560:A_G	G/A	A	7.22173	5.13307e-13	53.7234	3.2717e-310	0	TRUE	0.397358	492	0.447347	0.0619446	0.415592	30902	0.419348	0.00780568
ENSG00000125877.13	20:3213028:rs75402132:G_A	G/A	A	-10.2003	1.97594e-24	-53.712	3.2717e-310	0	TRUE	0.139228	492	-0.853398	0.0836638	0.111843	31349	-0.651296	0.0121257
ENSG00000133466.14	22:37211417:rs4821600:G_C	G/C	C	-11.6881	1.46679e-31	-53.6884	3.2717e-310	0	TRUE	0.52439	492	-0.660061	0.0564731	0.502737	31561	-0.409118	0.00762023
ENSG00000105404.11	19:41963821:rs9304600:G_A	G/A	A	4.40545	1.05566e-05	53.6785	3.2717e-310	0	TRUE	0.658996	478	0.294644	0.0668817	0.640416	27921	0.450674	0.00839579
ENSG00000144820.8	3:100624895:rs139882985:A_G	A/G	G	6.50405	7.81838e-11	53.6026	3.2717e-310	0	TRUE	0.018767	373	1.66304	0.255693	0.0187797	16630	1.99935	0.0372995
ENSG00000152684.11	5:52792437:rs115018790:G_A	G/A	A	-6.05415	1.41159e-09	-53.5825	3.2717e-310	0	TRUE	0.035714	490	-1.0052	0.166035	0.0321412	23321	-1.32735	0.0247721
ENSG00000070540.13	17:68445542:rs7223365:C_T	C/T	T	-10.7172	8.455e-27	-53.5149	3.2717e-310	0	TRUE	0.153061	490	-0.855816	0.0798546	0.1513	26160	-0.619849	0.0115827
ENSG00000162461.8	1:15729869:rs3817269:G_A	G/A	A	-19.3822	1.09178e-83	-53.5133	3.2717e-310	0	TRUE	0.25813	492	-1.06323	0.0548561	0.223354	31683	-0.488805	0.00913426
ENSG00000174007.8	3:196710438:rs9875088:G_C	C/G	G	7.37527	1.64007e-13	53.4224	3.2717e-310	0	TRUE	0.658859	491	0.471026	0.0638655	0.678191	25561	0.479689	0.00897918
ENSG00000157823.17	15:89863652:rs12594774:A_G	A/G	G	-8.77431	1.71957e-18	-53.3815	3.2717e-310	0	TRUE	0.773469	490	-0.62248	0.0709435	0.744914	26493	-0.50551	0.00946977
ENSG00000103202.13	16:396095:rs7188541:T_G	T/G	G	-6.80182	1.03305e-11	53.3647	3.2717e-310	0	FALSE	0.44501	491	-0.417531	0.0613852	0.43728	19904	0.504319	0.00945042
ENSG00000136045.12	12:107681361:rs4964609:A_T	A/T	T	4.38803	1.14381e-05	53.351	3.2717e-310	0	TRUE	0.195519	491	0.346345	0.0789294	0.21936	31568	0.491421	0.0092111
ENSG00000112308.13	6:24719750:rs3813687:G_A	G/A	A	11.3179	1.07031e-29	53.2329	3.2717e-310	0	TRUE	0.189409	491	0.820862	0.0725279	0.175709	31559	0.533328	0.0100188
ENSG00000198130.16	2:190316859:rs291460:G_A	G/A	A	6.42185	1.34631e-10	53.2171	3.2717e-310	0	TRUE	0.601833	491	0.402087	0.0626124	0.609249	31684	0.415124	0.00780058
ENSG00000123892.12	11:88183504:rs302645:C_T	C/T	T	4.70388	2.55261e-06	53.1964	3.2717e-310	0	TRUE	0.348577	492	0.30784	0.0654439	0.368823	26277	0.456967	0.00859019
ENSG00000136828.19	9:127082647:rs12555503:A_G	A/G	G	7.0429	1.88279e-12	-53.178	3.2717e-310	0	FALSE	0.511179	492	0.42809	0.0607832	0.50117	31568	-0.405504	0.0076254
ENSG00000128928.10	15:40380923:rs17671250:T_C	T/C	C	-10.432	1.77035e-25	-53.1428	3.2717e-310	0	TRUE	0.1222	491	-0.919619	0.0881533	0.125202	30935	-0.61798	0.0116287
ENSG00000101639.18	18:12981071:rs1964084:G_A	G/A	A	-13.6411	2.27997e-42	-53.0949	3.2717e-310	0	TRUE	0.372748	444	-0.79471	0.0582584	0.37991	21488	-0.49614	0.00934439
ENSG00000197958.13	9:127451019:rs2247303:A_G	A/G	G	15.37	2.60365e-53	52.9578	3.2717e-310	0	TRUE	0.583333	492	0.8169	0.0531491	0.605343	6336	0.801343	0.0151317
ENSG00000111364.16	12:123613219:rs11057306:A_G	G/A	A	11.6373	2.66332e-31	52.9324	3.2717e-310	0	TRUE	0.875	492	0.993337	0.0853581	0.882765	31300	0.630037	0.0119027
ENSG00000104783.14	19:43790716:rs10422108:C_T	C/T	T	-6.88652	5.71742e-12	-52.8702	3.2717e-310	0	TRUE	0.413265	490	-0.426571	0.0619428	0.41563	31470	-0.4098	0.00775105
ENSG00000138074.15	2:27235922:rs62130680:T_C	T/C	C	-6.85438	7.16216e-12	-52.8178	3.2717e-310	0	TRUE	0.143293	492	-0.59585	0.0869299	0.141212	31684	-0.577621	0.0109361
ENSG00000169967.16	2:127353225:rs2090573:T_C	T/C	C	5.09864	3.42101e-07	52.7531	3.2717e-310	0	TRUE	0.761798	445	0.389976	0.0764863	0.7277	27071	0.48499	0.00919358
ENSG00000170852.11	7:32896778:rs12536400:C_G	C/G	G	7.15333	8.46968e-13	52.7217	3.2717e-310	0	TRUE	0.338095	420	0.492592	0.0688619	0.397907	31061	0.414031	0.00785315
ENSG00000151148.14	12:109478124:rs117721594:C_G	C/G	G	7.31149	2.64199e-13	52.7068	3.2717e-310	0	TRUE	0.074187	492	0.844665	0.115526	0.0609826	31394	0.842513	0.0159849
ENSG00000013288.9	4:6606103:rs7659958:T_C	T/C	C	-8.3233	8.55484e-17	-52.6678	3.2717e-310	0	TRUE	0.190041	492	-0.633194	0.0760748	0.176867	24943	-0.586272	0.0111315
ENSG00000080546.13	6:109032013:rs12206423:C_T	C/T	T	4.87676	1.07841e-06	52.4871	3.2717e-310	0	TRUE	0.117108	491	0.472669	0.0969228	0.128128	31568	0.599373	0.0114194
ENSG00000167074.15	22:41331027:rs9611556:G_A	G/A	A	-4.53259	5.82649e-06	52.2567	3.2717e-310	0	FALSE	0.207627	118	-0.671321	0.14811	0.23459	31146	0.473777	0.00906634
ENSG00000174600.14	12:108324698:rs17322313:T_C	T/C	C	5.88586	3.95981e-09	52.2367	3.2717e-310	0	TRUE	0.307927	492	0.392859	0.0667462	0.296084	31256	0.438886	0.00840186
ENSG00000134809.9	11:57533539:rs2467329:C_T	C/T	T	4.14291	3.42933e-05	52.2023	3.2717e-310	0	TRUE	0.414784	487	0.264811	0.063919	0.448182	31562	0.400852	0.00767882
ENSG00000250673.2	4:146217503:rs6854775:A_C	A/C	C	16.1643	9.00388e-59	52.1513	3.2717e-310	0	TRUE	0.367886	492	0.863591	0.0534258	0.36354	5492	0.846	0.016222
ENSG00000114544.16	3:125978329:rs7638833:C_T	C/T	T	-8.1316	4.2367e-16	52.0994	3.2717e-310	0	FALSE	0.620935	492	-0.501668	0.0616936	0.608828	31231	0.409729	0.00786436
ENSG00000136573.14	8:11493510:rs4840568:G_A	G/A	A	7.6612	1.84201e-14	-52.0507	3.2717e-310	0	FALSE	0.247454	491	0.535436	0.0698893	0.277446	31682	-0.443265	0.00851602
ENSG00000108395.14	17:59210093:rs6503905:A_G	G/A	A	4.48466	7.30315e-06	-52.0492	3.2717e-310	0	FALSE	0.321138	492	0.30012	0.0669215	0.360336	31056	-0.417191	0.00801532
ENSG00000011295.16	17:16000288:rs758853:C_A	A/C	C	-8.87758	6.83322e-19	-51.9294	3.2717e-310	0	TRUE	0.461303	491	-0.527532	0.0594229	0.476644	31385	-0.398238	0.00766883
ENSG00000133731.10	8:81645866:rs2955020:A_G	G/A	A	4.38743	1.14697e-05	51.8729	3.2717e-310	0	TRUE	0.652749	491	0.288476	0.0657505	0.644221	31569	0.413929	0.00797967
ENSG00000183793.14	16:15036083:rs3198697:C_T	C/T	T	6.91711	4.60945e-12	51.8701	3.2717e-310	0	TRUE	0.405295	491	0.429181	0.0620463	0.38393	5502	0.833207	0.0160633
ENSG00000135211.6	7:77962651:rs848465:G_A	G/A	A	4.83827	1.30973e-06	51.8264	3.2717e-310	0	TRUE	0.466463	492	0.302071	0.0624336	0.496844	25826	0.434071	0.00837549
ENSG00000226124.7	2:199760858:rs2346586:T_C	T/C	C	-8.63168	6.04565e-18	-51.6959	3.2717e-310	0	TRUE	0.629762	420	-0.568416	0.0658522	0.673325	5502	-0.862067	0.0166757
ENSG00000172247.4	11:47581177:rs2030166:C_T	C/T	T	-9.58002	9.70265e-22	-51.6283	3.2717e-310	0	TRUE	0.354379	491	-0.586648	0.0612366	0.350608	25646	-0.454702	0.00880723
ENSG00000135953.11	2:102725187:rs6543181:C_A	C/A	A	-7.82291	5.16161e-15	-51.5926	3.2717e-310	0	TRUE	0.551829	492	-0.472921	0.0604534	0.558228	31231	-0.399038	0.0077344
ENSG00000130348.11	6:106629627:rs2054365:G_A	G/A	A	-18.8765	1.77938e-79	-51.5732	3.2717e-310	0	TRUE	0.418699	492	-0.928912	0.0492099	0.402965	31684	-0.401191	0.00777906
ENSG00000166401.15	18:63961924:rs56390579:C_T	C/T	T	5.91199	3.38002e-09	-51.5184	3.2717e-310	0	FALSE	0.273034	445	0.428306	0.0724471	0.268563	27608	-0.472483	0.00917115
ENSG00000065665.21	10:12152990:rs10906088:C_T	C/T	T	-15.1574	6.76756e-52	-51.4294	3.2717e-310	0	TRUE	0.435714	490	-0.805693	0.0531551	0.427342	31569	-0.397429	0.00772765
ENSG00000011485.15	19:46375732:rs4239538:G_A	G/A	A	-6.68423	2.32146e-11	-51.3955	3.2717e-310	0	TRUE	0.287169	491	-0.451359	0.0675259	0.282234	31569	-0.43655	0.00849394
ENSG00000108592.17	17:63722480:rs1470697:T_C	T/C	C	20.5425	8.98249e-94	51.3736	3.2717e-310	0	TRUE	0.60387	491	0.98291	0.0478476	0.637623	31684	0.407914	0.00794014
ENSG00000196189.13	1:156168070:rs11586011:G_A	G/A	A	7.80427	5.98456e-15	51.3701	3.2717e-310	0	TRUE	0.237271	491	0.552176	0.070753	0.222224	31231	0.474751	0.00924177
ENSG00000213246.7	17:58354169:rs2877877:A_G	A/G	G	-6.98856	2.77717e-12	-51.3432	3.2717e-310	0	TRUE	0.166667	420	-0.612388	0.0876271	0.181781	31684	-0.508142	0.00989696
ENSG00000065268.10	19:987101:rs11673559:G_A	G/A	A	-13.0502	6.33753e-39	-51.3406	3.2717e-310	0	TRUE	0.545825	491	-0.720713	0.0552262	0.536397	23868	-0.447172	0.00870992
ENSG00000176022.7	1:1235997:rs7536250:A_G	A/G	G	-8.90772	5.20909e-19	-51.2927	3.2717e-310	0	TRUE	0.10061	492	-0.876006	0.0983423	0.0877892	23534	-0.792342	0.0154475
ENSG00000136235.16	7:23253479:rs199348:C_A	C/A	A	-14.1509	1.84496e-45	-51.1167	3.2717e-310	0	TRUE	0.409553	492	-0.773378	0.0546524	0.40336	31300	-0.400095	0.00782708
ENSG00000104805.16	19:48892534:rs7255322:T_C	T/C	C	6.66948	2.56704e-11	-51.0832	3.2717e-310	0	FALSE	0.106335	442	0.693615	0.103998	0.111066	21996	-0.732862	0.0143464
ENSG00000176476.9	16:28483100:rs42861:A_G	A/G	G	3.93078	8.46705e-05	-51.0483	3.2717e-310	0	FALSE	0.46945	491	0.247478	0.0629591	0.45926	30303	-0.399288	0.00782176
ENSG00000095002.14	2:47539696:rs35569589:G_C	G/C	C	4.56989	4.87989e-06	51.011	3.2717e-310	0	TRUE	0.196138	492	0.359343	0.0786328	0.193111	31191	0.497078	0.00974453
ENSG00000149292.16	11:113289477:rs3897583:C_T	C/T	T	-11.5619	6.42855e-31	-50.9265	3.2717e-310	0	TRUE	0.693089	492	-0.708659	0.0612928	0.679037	31470	-0.417936	0.00820665
ENSG00000107099.15	9:370199:rs12156499:A_G	A/G	G	7.52141	5.41888e-14	50.8876	3.2717e-310	0	TRUE	0.168024	491	0.607887	0.0808209	0.13218	31240	0.577631	0.0113511
ENSG00000113621.14	5:134972028:rs12654977:G_A	A/G	G	-12.8549	8.07039e-38	-50.8259	3.2717e-310	0	TRUE	0.897149	491	-1.16811	0.0908687	0.869706	31569	-0.577713	0.0113665
ENSG00000168883.20	2:85616225:rs11544042:C_T	C/T	T	-6.0788	1.21086e-09	-50.8219	3.2717e-310	0	TRUE	0.056008	491	-0.813573	0.133838	0.0607151	30077	-0.832687	0.0163844
ENSG00000144867.12	3:133822930:rs6773354:C_T	C/T	T	4.4516	8.52328e-06	-50.8205	3.2717e-310	0	FALSE	0.153455	492	0.386036	0.0867186	0.15189	31683	-0.540882	0.010643
ENSG00000198690.10	15:30801678:rs7163291:C_T	C/T	T	-12.3912	2.91485e-35	50.6441	3.2717e-310	0	FALSE	0.140244	492	-0.993133	0.080148	0.153681	26391	0.583538	0.0115223
ENSG00000241962.9	2:99160223:rs2969379:G_A	A/G	G	4.29788	1.72443e-05	50.635	3.2717e-310	0	TRUE	0.358163	490	0.281095	0.0654032	0.377142	28128	0.421674	0.00832772
ENSG00000031691.7	6:49479282:rs2501959:A_G	A/G	G	8.28078	1.22375e-16	50.6176	3.2717e-310	0	TRUE	0.35947	491	0.515855	0.0622954	0.372584	31567	0.400713	0.00791648
ENSG00000162769.13	1:212871540:rs41296726:G_A	G/A	A	8.90015	5.5771e-19	50.5916	3.2717e-310	0	TRUE	0.191388	418	0.717437	0.0806095	0.197082	31569	0.486794	0.00962204
ENSG00000175471.19	5:94579304:rs7707464:C_A	A/C	C	-7.23036	4.81717e-13	-50.5889	3.2717e-310	0	TRUE	0.292683	492	-0.481647	0.0666145	0.236386	31684	-0.454993	0.00899393
ENSG00000130731.16	16:636337:rs117667029:G_A	G/A	A	11.9765	4.71615e-33	50.493	3.2717e-310	0	TRUE	0.137195	492	0.97646	0.0815311	0.134781	18864	0.714487	0.0141502
ENSG00000137944.18	1:88969840:rs2810876:T_A	T/A	A	15.9045	5.90125e-57	50.4333	3.2717e-310	0	TRUE	0.497967	492	0.824088	0.0518149	0.516818	26489	0.418828	0.0083046
ENSG00000133028.12	17:10673040:rs56363722:T_G	T/G	G	10.117	4.64445e-24	-50.3438	3.2717e-310	0	FALSE	0.47319	373	0.657179	0.0649579	0.430456	31231	-0.391261	0.00777178
ENSG00000168237.18	3:52274829:rs6445358:C_G	C/G	G	-6.78778	1.13871e-11	-50.213	3.2717e-310	0	TRUE	0.503049	492	-0.413838	0.060968	0.50436	31568	-0.384626	0.00765988
ENSG00000123179.14	13:49737971:rs9596187:C_T	C/T	T	-14.2259	6.33232e-46	-50.1982	3.2717e-310	0	TRUE	0.49898	490	-0.764581	0.0537459	0.49766	14263	-0.547993	0.0109166
ENSG00000115816.15	2:37234330:rs6743782:G_A	G/A	A	-5.81989	5.88856e-09	-50.1306	3.2717e-310	0	TRUE	0.374745	491	-0.371088	0.063762	0.371961	31567	-0.397279	0.00792488
ENSG00000112701.18	6:75557234:rs1414595:C_T	C/T	T	-4.24585	2.17765e-05	-50.0882	3.2717e-310	0	TRUE	0.362768	419	-0.298698	0.0703505	0.353489	31470	-0.401921	0.00802426
ENSG00000017797.13	18:9439546:rs117549632:T_C	T/C	C	4.86204	1.16184e-06	49.9981	3.2717e-310	0	TRUE	0.090631	491	0.52789	0.108574	0.0757599	31230	0.727477	0.0145501
ENSG00000054219.11	2:159910991:rs925407:A_C	A/C	C	10.6492	1.75876e-26	49.9718	3.2717e-310	0	TRUE	0.566057	492	0.617493	0.057985	0.566105	26609	0.417904	0.0083628
ENSG00000155093.19	7:157618297:rs2052016:C_A	C/A	A	4.21403	2.5086e-05	49.9347	3.2717e-310	0	TRUE	0.042683	492	0.652897	0.154934	0.0354172	30077	1.05852	0.0211981
ENSG00000108654.15	17:64506317:rs1991401:A_G	A/G	G	-4.50092	6.76609e-06	-49.8734	3.2717e-310	0	TRUE	0.354379	491	-0.294268	0.0653796	0.323254	14178	-0.584066	0.011711
ENSG00000139714.12	12:121625105:rs12313273:T_C	T/C	C	8.56112	1.11774e-17	49.819	3.2717e-310	0	TRUE	0.176171	491	0.668925	0.0781352	0.194803	14263	0.687369	0.0137973
ENSG00000152359.15	5:75697661:rs7380748:A_C	A/C	C	8.5347	1.40518e-17	49.765	3.2717e-310	0	TRUE	0.20852	446	0.652172	0.0764142	0.209766	27603	0.498342	0.0100139
ENSG00000036565.15	8:20170953:rs11989477:G_A	G/A	A	5.83082	5.51572e-09	49.7015	3.2717e-310	0	TRUE	0.363821	492	0.37367	0.0640854	0.363054	31644	0.395685	0.00796123
ENSG00000136280.16	7:45071883:rs1001349:A_T	A/T	T	8.63972	5.63511e-18	49.6524	3.2717e-310	0	TRUE	0.375	420	0.567391	0.0656724	0.391579	31569	0.389901	0.00785262
ENSG00000100744.15	14:96363661:rs35946663:G_A	G/A	A	11.7869	4.56044e-32	49.5391	3.2717e-310	0	TRUE	0.445067	446	0.693424	0.0588301	0.408466	26441	0.419231	0.00846262
ENSG00000136104.20	13:50909867:rs112702177:G_C	G/C	C	-9.1592	5.22826e-20	-49.5383	3.2717e-310	0	TRUE	0.030488	492	-1.56975	0.171385	0.0280412	31019	-1.15973	0.0234108
ENSG00000127399.15	7:150323292:rs1962004:G_A	G/A	A	19.6045	1.41594e-85	49.5191	3.2717e-310	0	TRUE	0.25	492	1.08145	0.0551632	0.255406	31482	0.435877	0.0088022
ENSG00000109861.16	11:88337746:rs11600158:A_G	A/G	G	8.12679	4.40796e-16	49.5016	3.2717e-310	0	TRUE	0.098778	491	0.816043	0.100414	0.0871206	31567	0.672956	0.0135946
ENSG00000125885.13	20:5997495:rs236126:C_T	C/T	T	-8.14931	3.65993e-16	-49.2816	3.2717e-310	0	TRUE	0.181818	374	-0.711924	0.0873599	0.179506	26267	-0.536024	0.0108768
ENSG00000130363.11	6:158985877:rs113512146:G_A	G/A	A	-7.24238	4.40878e-13	-49.2057	3.2717e-310	0	TRUE	0.032432	370	-1.40653	0.194209	0.0208796	29836	-1.3549	0.0275355
ENSG00000064547.14	19:19672611:rs7249670:T_C	T/C	C	5.66307	1.48691e-08	-49.1355	3.2717e-310	0	FALSE	0.257637	491	0.400354	0.0706956	0.242441	31566	-0.4398	0.00895077
ENSG00000149548.15	11:125071624:rs12276686:C_T	C/T	T	9.54949	1.30334e-21	49.0724	3.2717e-310	0	TRUE	0.151423	492	0.780041	0.0816841	0.148769	31246	0.531525	0.0108314
ENSG00000184983.11	22:42090076:rs1989202:G_A	G/A	A	10.8264	2.57964e-27	49.0037	3.2717e-310	0	TRUE	0.057927	492	1.32771	0.122636	0.03553	25962	1.11146	0.0226811
ENSG00000076554.15	8:80137200:rs1365190:C_G	C/G	G	3.96564	7.32004e-05	49.0031	3.2717e-310	0	TRUE	0.429372	446	0.263641	0.0664813	0.456062	27478	0.402473	0.00821321
ENSG00000122034.15	13:27424632:rs1049302:T_C	T/C	C	6.46812	9.9232e-11	48.7677	3.2717e-310	0	TRUE	0.803901	487	0.500914	0.0774436	0.763547	30067	0.450558	0.00923887
ENSG00000180953.11	15:79914616:rs8024713:C_G	C/G	G	-17.8984	1.21283e-71	-48.6238	3.2717e-310	0	TRUE	0.386965	491	-0.912255	0.0509684	0.394259	9188	-0.654585	0.0134622
ENSG00000103932.12	15:41527085:rs2297379:G_A	A/G	G	8.56038	1.12493e-17	48.5544	3.2717e-310	0	TRUE	0.599796	491	0.520102	0.0607568	0.589066	31679	0.378245	0.00779012
ENSG00000182636.8	15:23695254:rs28706770:G_A	G/A	A	-6.66134	2.71344e-11	-48.5472	3.2717e-310	0	TRUE	0.513211	492	-0.406906	0.0610848	0.50636	30803	-0.377058	0.00776683
ENSG00000162929.14	2:61109583:rs1177261:G_C	G/C	C	-6.45594	1.0755e-10	48.5215	3.2717e-310	0	FALSE	0.580285	492	-0.400411	0.0620222	0.543255	26181	0.407745	0.00840339
ENSG00000137513.10	11:78568744:rs10501429:T_G	G/T	T	-14.173	1.3456e-45	-48.4461	3.2717e-310	0	TRUE	0.197154	492	-0.956977	0.067521	0.214185	31300	-0.455214	0.0093963
ENSG00000136243.17	7:23184748:rs2286272:T_C	T/C	C	-17.3046	4.34484e-67	-48.3401	3.2717e-310	0	TRUE	0.362805	492	-0.904611	0.0522758	0.348507	31354	-0.39082	0.00808479
ENSG00000135541.21	6:135302695:rs2207000:C_T	C/T	T	-13.1255	2.35338e-39	-48.3273	3.2717e-310	0	TRUE	0.208333	492	-0.886695	0.0675554	0.181837	31684	-0.480344	0.00993939
ENSG00000169660.16	17:82419814:rs1141463:T_G	T/G	G	7.83609	4.64786e-15	48.31	3.2717e-310	0	TRUE	0.276986	491	0.52681	0.0672286	0.305274	30729	0.407944	0.00844429
ENSG00000075975.16	3:12574465:rs79836657:G_A	G/A	A	5.88441	3.99485e-09	48.2987	3.2717e-310	0	TRUE	0.093686	491	0.622834	0.105845	0.0785272	31355	0.691724	0.0143218
ENSG00000166582.10	17:16342167:rs12603712:G_A	G/A	A	12.2097	2.75897e-34	48.2596	3.2717e-310	0	TRUE	0.452041	490	0.6862	0.0562012	0.483581	26081	0.405133	0.00839487
ENSG00000196365.12	19:5708709:rs35335072:C_T	C/T	T	-17.2535	1.05398e-66	-48.1806	3.2717e-310	0	TRUE	0.360489	491	-0.904774	0.0524402	0.344601	30902	-0.3933	0.00816304
ENSG00000153208.17	2:111968675:rs144730971:G_A	G/A	A	6.7889	1.12989e-11	48.1477	3.2717e-310	0	TRUE	0.02439	492	1.34157	0.197612	0.031022	28844	1.11238	0.0231036
ENSG00000140265.12	15:43393134:rs2584700:A_G	A/G	G	4.96806	6.76257e-07	-48.1398	3.2717e-310	0	FALSE	0.280749	374	0.391525	0.0788084	0.28525	31231	-0.411588	0.00854986
ENSG00000174106.3	12:65271195:rs10878255:G_A	G/A	A	8.62326	6.50763e-18	-47.7324	3.2717e-310	0	FALSE	0.32622	492	0.546507	0.0633759	0.322616	31470	-0.393017	0.00823376
ENSG00000174136.13	5:98783014:rs331552:T_C	T/C	C	7.81049	5.69666e-15	47.7283	3.2717e-310	0	TRUE	0.478659	492	0.470138	0.0601931	0.518007	25444	0.405659	0.00849933
ENSG00000182134.16	1:151769395:rs7529549:G_A	G/A	A	-11.0249	2.89754e-28	-47.6929	3.2717e-310	0	TRUE	0.489679	436	-0.660453	0.0599054	0.500381	27400	-0.39154	0.00820961
ENSG00000159267.14	21:36950492:rs7277523:G_T	G/T	T	-11.4465	2.44778e-30	-47.5211	3.2717e-310	0	TRUE	0.5611	491	-0.653962	0.0571319	0.556411	31528	-0.367971	0.00774331
ENSG00000182013.18	19:46467482:rs11083832:C_T	C/T	T	-10.7875	3.94186e-27	-47.4923	3.2717e-310	0	TRUE	0.722561	492	-0.69072	0.0640294	0.729487	26070	-0.449176	0.00945787
ENSG00000144362.12	2:169686616:rs1058345:A_G	A/G	G	-4.87274	1.10063e-06	-47.4772	3.2717e-310	0	TRUE	0.409184	490	-0.309171	0.0634492	0.416736	31529	-0.370474	0.00780319
ENSG00000030110.13	6:33573942:rs513349:A_G	A/G	G	-5.86114	4.59704e-09	-47.4459	3.2717e-310	0	TRUE	0.380855	491	-0.372362	0.0635307	0.434966	14263	-0.526612	0.0110992
ENSG00000143156.14	1:169204029:rs1208371:C_T	T/C	C	-10.4949	9.12164e-26	-47.3215	3.2717e-310	0	TRUE	0.398167	491	-0.618304	0.058915	0.411901	26493	-0.401085	0.00847575
ENSG00000214021.16	3:9789996:rs293791:G_C	G/C	C	7.03845	1.94385e-12	47.2319	3.2717e-310	0	TRUE	0.174797	492	0.563118	0.080006	0.179977	30935	0.477368	0.0101069
ENSG00000171766.16	15:45284003:rs1706772:T_C	T/C	C	-3.91548	9.02241e-05	47.1983	3.2717e-310	0	FALSE	0.782875	327	-0.362949	0.092696	0.748461	27485	0.446224	0.00945424
ENSG00000143149.12	1:165698544:rs12408101:T_G	G/T	T	8.69294	3.53168e-18	47.1425	3.2717e-310	0	TRUE	0.723577	492	0.576917	0.0663662	0.753758	30406	0.428354	0.00908636
ENSG00000108262.15	17:29583688:rs2303623:C_T	T/C	C	4.17607	2.96595e-05	47.1224	3.2717e-310	0	TRUE	0.591463	492	0.26615	0.0637322	0.567086	31675	0.365272	0.00775155
ENSG00000141994.16	19:5798274:rs11878476:T_C	T/C	C	-11.9198	9.32812e-33	-47.079	3.2717e-310	0	TRUE	0.167683	492	-0.895971	0.0751663	0.20098	11486	-0.709673	0.0150741
ENSG00000026103.22	10:88984568:rs7916294:C_A	C/A	A	-5.76397	8.21571e-09	-47.0382	3.2717e-310	0	TRUE	0.324187	492	-0.379948	0.0659177	0.335638	30935	-0.386876	0.00822472
ENSG00000163945.17	4:1347765:rs111391498:A_G	A/G	G	10.3664	3.52425e-25	46.9943	3.2717e-310	0	TRUE	0.039634	492	1.53455	0.148031	0.0339624	20752	1.21072	0.0257631
ENSG00000182118.8	1:231038158:rs6660782:A_G	A/G	G	10.8864	1.33765e-27	46.9849	3.2717e-310	0	TRUE	0.369919	492	0.645314	0.0592769	0.358424	31251	0.378763	0.00806137
ENSG00000149289.11	11:110093651:rs7119747:A_G	G/A	A	5.28171	1.27986e-07	46.9691	3.2717e-310	0	TRUE	0.286735	490	0.362887	0.0687065	0.312627	20583	0.474596	0.0101044
ENSG00000204920.11	19:43984200:rs62116613:G_A	G/A	A	-8.18603	2.69984e-16	-46.9598	3.2717e-310	0	TRUE	0.118902	492	-0.756382	0.0923992	0.0998319	29471	-0.622369	0.0132532
ENSG00000145979.18	6:13334075:rs2439556:A_G	A/G	G	14.0044	1.46513e-44	46.8491	3.2717e-310	0	TRUE	0.247917	480	0.881963	0.0629776	0.239046	26154	0.461316	0.00984686
ENSG00000152778.9	10:89406076:rs303208:C_T	C/T	T	-9.31977	1.16597e-20	-46.7845	3.2717e-310	0	TRUE	0.229675	492	-0.651194	0.0698723	0.262449	31684	-0.408548	0.00873255
ENSG00000163918.10	3:186801017:rs3917109:C_A	C/A	A	-13.5293	1.05024e-41	-46.7623	3.2717e-310	0	TRUE	0.243381	491	-0.858687	0.0634687	0.26962	26606	-0.439126	0.0093906
ENSG00000164346.10	5:74752138:rs6898684:T_G	T/G	G	15.7142	1.20951e-55	46.6858	3.2717e-310	0	TRUE	0.11609	491	1.27693	0.0812596	0.112006	9188	0.98177	0.0210293
ENSG00000203797.10	6:110416044:rs9374176:C_T	C/T	T	9.05822	1.32595e-19	46.6755	3.2717e-310	0	TRUE	0.415479	491	0.542946	0.0599396	0.456537	26494	0.391307	0.00838356
ENSG00000136718.9	2:130343161:rs11542411:G_A	G/A	A	9.43256	4.00212e-21	46.631	3.2717e-310	0	TRUE	0.194106	492	0.699645	0.0741735	0.191968	31355	0.457212	0.0098049
ENSG00000130332.15	19:2326903:rs12976273:G_A	A/G	G	-12.5698	3.09551e-36	-46.6036	3.2717e-310	0	TRUE	0.369877	488	-0.724362	0.0576272	0.368659	14262	-0.532831	0.0114333
ENSG00000125510.17	20:64074752:rs4408777:A_G	A/G	G	8.05166	8.16766e-16	-46.5717	3.2717e-310	0	FALSE	0.452138	491	0.485209	0.060262	0.457524	23354	-0.413756	0.00888429
ENSG00000130684.14	20:25681080:rs3764695:C_T	C/T	T	-7.87842	3.31541e-15	-46.5666	3.2717e-310	0	TRUE	0.052953	491	-1.0578	0.134265	0.0469552	26110	-0.925621	0.0198774
ENSG00000182670.13	21:37072795:rs2298684:G_A	G/A	A	15.3823	2.15123e-53	46.5513	3.2717e-310	0	TRUE	0.501016	492	0.805913	0.0523922	0.472961	31481	0.359421	0.00772096
ENSG00000243708.10	15:41823549:rs3959569:G_C	G/C	C	7.84682	4.26735e-15	46.4873	3.2717e-310	0	TRUE	0.34248	492	0.496957	0.0633324	0.346356	31298	0.377686	0.00812449
ENSG00000165501.17	14:49608601:rs28396798:C_T	C/T	T	6.11103	9.89901e-10	46.4504	3.2717e-310	0	TRUE	0.538066	486	0.378877	0.0619988	0.553567	29246	0.372839	0.0080266
ENSG00000008516.17	16:3055806:rs117271496:G_A	G/A	A	5.08145	3.74575e-07	46.4169	3.2717e-310	0	TRUE	0.051829	492	0.712283	0.140173	0.0376438	20411	1.14795	0.0247313
ENSG00000116213.16	1:3654319:rs6697769:C_T	C/T	T	6.10086	1.05503e-09	46.4078	3.2717e-310	0	TRUE	0.492886	492	0.375086	0.061481	0.492641	14233	0.512752	0.0110488
ENSG00000092094.11	14:20451464:rs3120067:T_C	C/T	T	-15.367	2.72584e-53	-46.3315	3.2717e-310	0	TRUE	0.391837	490	-0.826037	0.053754	0.414525	26493	-0.39296	0.00848149
ENSG00000103852.13	15:99240999:rs55909409:C_T	T/C	C	13.9406	3.58978e-44	46.2837	3.2717e-310	0	TRUE	0.503061	490	0.753647	0.0540614	0.549653	31559	0.358321	0.00774184
ENSG00000175643.10	16:11345446:rs12149160:G_T	G/T	T	-11.8507	2.13454e-32	-46.2172	3.2717e-310	0	TRUE	0.541667	492	-0.668748	0.0564312	0.524487	25483	-0.393764	0.00851986
ENSG00000147679.12	8:116722970:rs16888699:A_G	A/G	G	-5.48346	4.17084e-08	-46.1961	3.2717e-310	0	TRUE	0.078411	491	-0.631881	0.115234	0.104024	30606	-0.591339	0.0128006
ENSG00000123360.12	12:54558958:rs10876566:T_C	T/C	C	7.66015	1.85713e-14	-46.1743	3.2717e-310	0	FALSE	0.705285	492	0.506279	0.0660926	0.72976	30902	-0.404519	0.0087607
ENSG00000170425.3	17:15987696:rs4792708:T_C	C/T	T	8.87774	6.82345e-19	46.1066	3.2717e-310	0	TRUE	0.419388	490	0.533398	0.0600826	0.426767	26484	0.389699	0.00845214
ENSG00000089327.15	19:35194041:rs9807816:T_G	G/T	T	5.1354	2.81551e-07	46.0871	3.2717e-310	0	TRUE	0.185976	492	0.409912	0.079821	0.212917	31684	0.432952	0.0093942
ENSG00000135124.14	12:121210329:rs28360467:G_T	G/T	T	-10.1551	3.14378e-24	-46.0817	3.2717e-310	0	TRUE	0.100815	491	-0.978462	0.0963515	0.090059	29992	-0.635164	0.0137834
ENSG00000165948.11	14:94100686:rs3818119:C_T	C/T	T	7.62903	2.36522e-14	46.0285	3.2717e-310	0	TRUE	0.5	491	0.460382	0.0603461	0.499404	23925	0.403359	0.00876324
ENSG00000244617.2	2:70116300:rs6728352:G_A	G/A	A	-6.15308	7.59909e-10	-45.9593	3.2717e-310	0	TRUE	0.0611	491	-0.789909	0.128376	0.0736593	26609	-0.734104	0.0159729
ENSG00000158985.13	5:131354020:rs810078:A_G	A/G	G	4.27269	1.93133e-05	45.9458	3.2717e-310	0	TRUE	0.831301	492	0.357155	0.0835902	0.811921	28080	0.478482	0.010414
ENSG00000254685.6	1:74244766:rs481387:C_T	T/C	C	-12.3533	4.6726e-35	-45.944	3.2717e-310	0	TRUE	0.429592	490	-0.696108	0.0563498	0.420225	14263	-0.514361	0.0111954
ENSG00000197208.6	5:132328701:rs272891:G_T	G/T	T	9.35597	8.28329e-21	-45.9278	3.2717e-310	0	FALSE	0.689162	489	0.595297	0.0636275	0.669246	31355	-0.377332	0.00821577
ENSG00000116678.19	1:65422548:rs4655802:G_A	G/A	A	7.25859	3.91145e-13	45.8798	3.2717e-310	0	TRUE	0.583503	491	0.446514	0.0615153	0.606543	28703	0.378352	0.00824658
ENSG00000144580.13	2:218658710:rs4674324:T_G	T/G	G	-9.13872	6.31961e-20	45.685	3.2717e-310	0	FALSE	0.582143	420	-0.583895	0.0638925	0.585497	9188	0.61755	0.0135176
ENSG00000089335.21	19:34676785:rs10413838:T_G	T/G	G	-14.0021	1.51335e-44	-45.6696	3.2717e-310	0	TRUE	0.102642	492	-1.24371	0.0888233	0.11092	31353	-0.562356	0.0123136
ENSG00000010165.20	1:171799044:rs35930163:G_A	G/A	A	-6.76682	1.31643e-11	-45.6572	3.2717e-310	0	TRUE	0.189796	490	-0.527147	0.0779017	0.194636	31354	-0.445926	0.00976682
ENSG00000165682.14	12:10002813:rs11053543:C_T	C/T	T	4.31206	1.61737e-05	45.5981	3.2717e-310	0	TRUE	0.216463	492	0.327651	0.0759846	0.216904	31566	0.42651	0.00935368
ENSG00000168275.15	1:234373513:rs10910420:G_C	C/G	G	-9.25987	2.0469e-20	-45.5968	3.2717e-310	0	TRUE	0.51626	492	-0.545106	0.0588676	0.516652	25354	-0.389541	0.00854316
ENSG00000099968.18	22:17698145:rs7291752:T_C	T/C	C	-8.12506	4.47151e-16	45.545	3.2717e-310	0	FALSE	0.50818	489	-0.487805	0.0600372	0.500868	31355	0.352284	0.00773485
ENSG00000103723.15	15:82708330:rs4627310:T_A	T/A	A	10.418	2.05168e-25	45.5409	3.2717e-310	0	TRUE	0.194106	492	0.760051	0.0729554	0.197479	31569	0.441013	0.00968388
ENSG00000126267.11	19:35658859:rs4806187:A_G	G/A	A	11.9165	9.70977e-33	45.5377	3.2717e-310	0	TRUE	0.510163	492	0.669434	0.0561771	0.479236	31132	0.353716	0.00776754
ENSG00000164880.16	7:1491624:rs4436031:G_A	G/A	A	-14.9567	1.40733e-50	-45.5087	3.2717e-310	0	TRUE	0.421748	492	-0.800517	0.0535221	0.437942	23658	-0.404361	0.00888535
ENSG00000124357.13	2:71051275:rs74183179:G_A	G/A	A	-6.43286	1.25226e-10	-45.4447	3.2717e-310	0	TRUE	0.269663	445	-0.464759	0.0722477	0.286066	10512	-0.634036	0.0139518
ENSG00000156253.7	21:29014615:rs9980192:A_G	A/G	G	-19.0548	5.98957e-81	-45.443	3.2717e-310	0	TRUE	0.760692	491	-1.08058	0.0567089	0.745924	31569	-0.40247	0.00885658
ENSG00000176125.6	7:100911543:rs4727469:C_T	T/C	C	5.25774	1.45837e-07	45.4388	3.2717e-310	0	TRUE	0.533605	491	0.327237	0.0622391	0.522986	31569	0.350763	0.00771946
ENSG00000173890.17	3:170104413:rs16854848:T_C	T/C	C	6.86462	6.66689e-12	45.4063	3.2717e-310	0	TRUE	0.115854	492	0.653191	0.0951532	0.118181	14258	0.77854	0.0171461
ENSG00000182919.14	11:93767849:rs10765633:C_T	C/T	T	-9.87829	5.17075e-23	-45.3586	3.2717e-310	0	TRUE	0.640327	367	-0.675276	0.0683596	0.630486	31017	-0.365381	0.00805538
ENSG00000079335.20	1:100489633:rs1432419:A_G	A/G	G	4.29363	1.75772e-05	45.3404	3.2717e-310	0	TRUE	0.477459	488	0.270097	0.0629064	0.473824	31529	0.350369	0.00772752
ENSG00000099330.9	19:17228303:rs14129:G_A	A/G	G	13.1895	1.00855e-39	45.3041	3.2717e-310	0	TRUE	0.88313	492	1.12493	0.0852896	0.891691	31684	0.56122	0.0123878
ENSG00000119326.15	9:108969227:rs139146261:G_A	G/A	A	7.13171	9.913e-13	45.1183	3.2717e-310	0	TRUE	0.025562	489	1.37519	0.192828	0.0345487	28639	0.997394	0.0221062
ENSG00000221838.10	7:100103241:rs999886:A_G	A/G	G	-9.68896	3.35938e-22	-45.0807	3.2717e-310	0	TRUE	0.575356	491	-0.573125	0.0591524	0.56493	31565	-0.35079	0.00778137
ENSG00000134900.12	13:102584853:rs1887353:G_A	G/A	A	5.0081	5.49689e-07	45.0659	3.2717e-310	0	TRUE	0.549797	492	0.313021	0.0625029	0.561693	31529	0.350577	0.00777921
ENSG00000124243.17	20:50900709:rs17726865:G_C	G/C	C	8.92067	4.63455e-19	-45.0248	3.2717e-310	0	FALSE	0.269857	491	0.594914	0.0666894	0.266693	31568	-0.39278	0.00872363
ENSG00000197558.12	7:149833805:rs6960187:G_A	G/A	A	12.9752	1.6909e-38	44.9902	3.2717e-310	0	TRUE	0.226626	492	0.852827	0.0657273	0.224247	21121	0.501358	0.0111437
ENSG00000134287.10	12:48957540:rs863855:T_G	G/T	T	-4.59822	4.26121e-06	-44.9573	3.2717e-310	0	TRUE	0.080448	491	-0.528242	0.11488	0.0976643	31149	-0.587976	0.0130785
ENSG00000116106.12	2:221480427:rs3770145:T_C	T/C	C	-7.32319	2.42147e-13	-44.8844	3.2717e-310	0	TRUE	0.409553	492	-0.450807	0.0615589	0.421263	31562	-0.350788	0.00781536
ENSG00000054282.16	1:243222005:rs6662118:A_G	A/G	G	9.1042	8.69033e-20	44.746	3.2717e-310	0	TRUE	0.385714	420	0.589758	0.0647787	0.405701	14263	0.505247	0.0112915
ENSG00000134077.16	3:9383692:rs7638655:C_T	C/T	T	-10.7647	5.05085e-27	-44.411	3.2717e-310	0	TRUE	0.185336	491	-0.795184	0.0738694	0.174876	31568	-0.451405	0.0101643
ENSG00000111843.14	6:10723216:rs1045911:A_C	A/C	C	7.44782	9.48985e-14	44.381	3.2717e-310	0	TRUE	0.138211	492	0.652172	0.0875655	0.102828	29893	0.578824	0.0130422
ENSG00000006744.19	17:12993236:rs9908102:C_T	C/T	T	12.7493	3.14594e-37	44.3155	3.2717e-310	0	TRUE	0.626016	492	0.728253	0.0571211	0.619167	31240	0.35414	0.00799134
ENSG00000102606.18	13:111280751:rs2296353:C_G	C/G	G	10.2693	9.69355e-25	44.3035	3.2717e-310	0	TRUE	0.29878	492	0.649035	0.0632017	0.305444	31561	0.371473	0.00838472
ENSG00000067836.12	16:4795531:rs1982514:A_G	A/G	G	-7.21947	5.21909e-13	44.3025	3.2717e-310	0	FALSE	0.47955	489	-0.439275	0.0608459	0.470105	30932	0.346065	0.00781141
ENSG00000134265.13	18:10547562:rs614780:T_C	T/C	C	-14.4464	2.64113e-47	-44.2998	3.2717e-310	0	TRUE	0.447047	491	-0.776727	0.0537661	0.467139	14259	-0.49296	0.0111278
ENSG00000135205.15	7:77256452:rs3108428:A_G	G/A	A	-5.65031	1.60154e-08	-44.1808	3.2717e-310	0	TRUE	0.309959	492	-0.377427	0.0667975	0.29584	31684	-0.37321	0.00844732
ENSG00000055950.16	10:101001239:rs55646950:C_T	C/T	T	11.1668	5.92733e-29	-44.1634	3.2717e-310	0	FALSE	0.214431	492	0.774715	0.0693766	0.20521	31351	-0.423732	0.00959464
ENSG00000144559.10	3:11808893:rs6442289:G_T	T/G	G	16.867	7.87512e-64	44.1428	3.2717e-310	0	TRUE	0.577236	492	0.866417	0.0513677	0.560018	8267	0.62215	0.014094
ENSG00000166548.16	16:66501979:rs145436750:G_A	G/A	A	-4.53121	5.86468e-06	44.0985	3.2717e-310	0	FALSE	0.043699	492	-0.692318	0.152789	0.0484821	31394	0.795125	0.0180307
ENSG00000107020.10	9:5350548:rs4742085:C_T	C/T	T	-4.21941	2.44948e-05	-44.0733	3.2717e-310	0	TRUE	0.369654	491	-0.274015	0.0649416	0.366657	25569	-0.389901	0.00884665
ENSG00000184517.12	16:75140682:rs11639930:G_A	G/A	A	-7.9695	1.59314e-15	-44.0725	3.2717e-310	0	TRUE	0.343496	492	-0.503489	0.0631769	0.335818	31018	-0.363464	0.00824695
ENSG00000105656.13	19:18456229:rs731945:C_T	C/T	T	-4.06667	4.76892e-05	-44.0367	3.2717e-310	0	TRUE	0.321138	492	-0.273103	0.0671563	0.326084	27399	-0.387807	0.00880644
ENSG00000168792.5	17:29571810:rs565977:T_C	C/T	T	7.58425	3.34414e-14	44.0254	3.2717e-310	0	TRUE	0.304878	492	0.496949	0.0655238	0.29923	29227	0.385091	0.00874701
ENSG00000142089.16	11:320836:rs34481144:C_T	C/T	T	-11.005	3.61511e-28	-43.9446	3.2717e-310	0	TRUE	0.489817	491	-0.629188	0.0571729	0.465384	18436	-0.436515	0.0099333
ENSG00000121933.19	1:111490897:rs2252197:A_G	G/A	A	10.1482	3.37426e-24	43.9329	3.2717e-310	0	TRUE	0.375764	491	0.607932	0.0599052	0.386932	31568	0.348492	0.00793237
ENSG00000104450.12	8:100213610:rs2514682:C_G	G/C	C	-9.83002	8.35997e-23	43.9101	3.2717e-310	0	FALSE	0.396341	492	-0.585718	0.0595846	0.397342	31462	0.347235	0.00790785
ENSG00000197448.14	7:143293579:rs4647296:G_A	G/A	A	-4.03898	5.36835e-05	-43.8999	3.2717e-310	0	TRUE	0.049161	417	-0.634588	0.157116	0.0482428	31566	-0.791573	0.0180313
ENSG00000174606.14	1:213008574:rs3002284:T_C	T/C	C	9.61188	7.12354e-22	43.8863	3.2717e-310	0	TRUE	0.325203	492	0.600176	0.0624411	0.323963	31469	0.362861	0.00826821
ENSG00000170390.16	4:150148116:rs59085186:C_T	C/T	T	-6.62216	3.53989e-11	43.8116	3.2717e-310	0	FALSE	0.242363	491	-0.472502	0.0713517	0.213161	31569	0.413361	0.00943496
ENSG00000012963.15	14:93227485:rs11621915:C_T	C/T	T	4.33873	1.43307e-05	-43.8015	3.2717e-310	0	FALSE	0.297764	492	0.296848	0.0684182	0.313484	31684	-0.364212	0.00831507
ENSG00000117569.18	1:96659919:rs12750228:C_T	C/T	T	6.0777	1.21921e-09	43.7598	3.2717e-310	0	TRUE	0.516667	420	0.402315	0.0661954	0.505738	31524	0.338449	0.00773424
ENSG00000162877.13	1:205813590:rs9438393:A_G	A/G	G	17.9718	3.24158e-72	-43.7396	3.2717e-310	0	FALSE	0.377033	492	0.9185	0.0511079	0.395017	31684	-0.345167	0.00789141
ENSG00000116260.17	1:180155244:rs35481032:T_C	T/C	C	12.7811	2.09139e-37	43.7321	3.2717e-310	0	TRUE	0.326531	490	0.753974	0.0589914	0.36287	30219	0.358782	0.00820408
ENSG00000121310.17	1:52898377:rs495985:C_T	C/T	T	8.1226	4.56315e-16	43.7289	3.2717e-310	0	TRUE	0.554933	446	0.510766	0.0628821	0.548804	27819	0.360376	0.00824114
ENSG00000189190.10	19:52781467:rs4802995:C_G	G/C	C	-9.9486	2.55748e-23	-43.7163	3.2717e-310	0	TRUE	0.480691	492	-0.579184	0.0582176	0.534902	10333	-0.560087	0.0128119
ENSG00000155542.12	5:56909530:rs185220:A_G	G/A	A	-15.2113	2.97446e-52	-43.6876	3.2717e-310	0	TRUE	0.160569	492	-1.08929	0.0716106	0.162664	8184	-0.833194	0.0190716
ENSG00000010292.13	12:6482916:rs2109427:A_C	A/C	C	-6.52246	6.91645e-11	-43.5807	3.2717e-310	0	TRUE	0.715476	420	-0.475295	0.0728706	0.715153	31684	-0.372574	0.00854905
ENSG00000110628.15	11:2904344:rs438263:C_A	C/A	A	-5.12394	2.99218e-07	-43.559	3.2717e-310	0	TRUE	0.408537	492	-0.323771	0.0631879	0.399282	21100	-0.414714	0.00952074
ENSG00000123104.12	12:26833165:rs61751917:G_A	G/A	A	15.3364	4.36694e-53	-43.525	3.2717e-310	0	FALSE	0.119919	492	1.23787	0.0807144	0.0945583	31482	-0.575737	0.0132277
ENSG00000161692.18	17:44712872:rs77512027:G_A	G/A	A	-15.7401	8.03524e-56	-43.5125	3.2717e-310	0	TRUE	0.169043	491	-1.09258	0.0694142	0.158476	31568	-0.460588	0.0105852
ENSG00000100483.14	14:50116365:rs11157729:G_T	G/T	T	-10.0239	1.19738e-23	-43.4951	3.2717e-310	0	TRUE	0.165988	491	-0.783296	0.0781432	0.168616	23488	-0.515621	0.0118547
ENSG00000139668.9	13:51749466:rs73199746:T_A	T/A	A	6.88487	5.784e-12	43.3553	3.2717e-310	0	TRUE	0.166327	490	0.563965	0.0819137	0.168655	26278	0.487909	0.0112537
ENSG00000185627.18	11:246456:rs10794304:G_A	A/G	G	14.7874	1.76714e-49	43.3543	3.2717e-310	0	TRUE	0.267276	492	0.886325	0.059938	0.249556	31566	0.387351	0.00893454
ENSG00000120860.11	12:102061951:rs3751129:G_A	G/A	A	-9.04631	1.47881e-19	-43.3437	3.2717e-310	0	TRUE	0.203252	492	-0.663567	0.0733522	0.216791	11493	-0.643219	0.01484
ENSG00000121577.13	3:119671372:rs6794484:G_A	G/A	A	10.4291	1.82597e-25	43.2783	3.2717e-310	0	TRUE	0.402863	489	0.614965	0.0589663	0.390673	31569	0.342986	0.00792514
ENSG00000160948.14	8:144428520:rs190185812:G_C	G/C	C	11.5759	5.45911e-31	43.2553	3.2717e-310	0	TRUE	0.051829	492	1.47578	0.127487	0.050212	16397	1.03624	0.0239564
ENSG00000135596.18	6:109645257:rs13191995:C_A	C/A	A	-7.38221	1.55687e-13	-43.2371	3.2717e-310	0	TRUE	0.296939	490	-0.489602	0.0663219	0.264525	26489	-0.411607	0.00951977
ENSG00000163161.13	2:127350331:rs72845991:A_G	A/G	G	-14.0693	5.86202e-45	-43.2168	3.2717e-310	0	TRUE	0.262195	492	-0.861128	0.0612061	0.278877	31567	-0.372673	0.00862334
ENSG00000105483.18	19:48229673:rs116950953:C_T	C/T	T	-9.3027	1.36921e-20	-43.1882	3.2717e-310	0	TRUE	0.056911	492	-1.18046	0.126895	0.0458418	30329	-0.813804	0.0188432
ENSG00000116857.17	1:201140775:rs10920129:C_T	C/T	T	-5.42498	5.79621e-08	-43.059	3.2717e-310	0	TRUE	0.238821	492	-0.394008	0.0726285	0.230843	31684	-0.394561	0.00916326
ENSG00000125148.7	16:56633702:rs2270836:C_T	C/T	T	-4.6303	3.65134e-06	-42.9701	3.2717e-310	0	TRUE	0.431911	492	-0.291705	0.0629992	0.404718	31141	-0.340831	0.00793182
ENSG00000085982.13	2:233566769:rs62192778:G_A	G/A	A	11.0382	2.49984e-28	-42.94	3.2717e-310	0	FALSE	0.15752	492	0.864784	0.0783446	0.139129	9096	-0.838811	0.0195345
ENSG00000117748.10	1:27914572:rs17185052:G_A	G/A	A	13.051	6.27163e-39	42.8796	3.2717e-310	0	TRUE	0.070122	492	1.40427	0.107599	0.0428244	28015	0.866754	0.0202137
ENSG00000131100.13	22:17615879:rs12162752:A_C	A/C	C	-7.11219	1.14213e-12	-42.8155	3.2717e-310	0	TRUE	0.184318	491	-0.557329	0.0783625	0.170724	31568	-0.440259	0.0102827
ENSG00000167280.16	17:79084221:rs12939800:A_G	A/G	G	-6.51821	7.11513e-11	-42.7636	3.2717e-310	0	TRUE	0.068228	491	-0.791435	0.121419	0.0503423	26771	-0.817764	0.0191229
ENSG00000138399.18	2:169573878:rs2353192:G_C	G/C	C	9.60848	7.36288e-22	42.7117	3.2717e-310	0	TRUE	0.139228	492	0.811906	0.0844989	0.154229	14262	0.659317	0.0154364
ENSG00000105497.8	19:51561224:rs8108872:A_G	A/G	G	8.69938	3.33688e-18	42.6971	3.2717e-310	0	TRUE	0.723577	492	0.577288	0.0663596	0.755703	31682	0.383879	0.00899074
ENSG00000122912.15	10:68463376:rs61855139:G_A	G/A	A	9.94296	2.70651e-23	42.6398	3.2717e-310	0	TRUE	0.077273	440	1.13426	0.114076	0.0915744	27384	0.611732	0.0143465
ENSG00000172123.12	17:35419351:rs72483215:T_A	T/A	A	6.28229	3.33613e-10	42.5791	3.2717e-310	0	TRUE	0.10102	490	0.640627	0.101973	0.0960784	31355	0.560975	0.0131749
ENSG00000146842.17	7:130194217:rs11984107:T_C	T/C	C	-5.3795	7.46934e-08	-42.4869	3.2717e-310	0	TRUE	0.068919	370	-0.751814	0.139755	0.0698864	31568	-0.645026	0.0151818
ENSG00000103184.12	16:4976483:rs7191632:T_C	T/C	C	-5.39027	7.03538e-08	-42.4812	3.2717e-310	0	TRUE	0.559959	492	-0.336379	0.0624049	0.564151	31256	-0.333166	0.00784266
ENSG00000159110.19	21:33220817:rs2186277:T_C	T/C	C	7.4307	1.08023e-13	-42.4447	3.2717e-310	0	FALSE	0.582317	492	0.455441	0.0612919	0.576755	28795	-0.347281	0.00818196
ENSG00000111361.13	12:123618346:rs71458808:G_A	G/A	A	5.11719	3.10125e-07	42.3818	3.2717e-310	0	TRUE	0.263453	446	0.378014	0.0738715	0.241307	27822	0.406975	0.00960258
ENSG00000167711.13	17:1734897:rs8070192:G_A	G/A	A	16.6914	1.51276e-62	42.2592	3.2717e-310	0	TRUE	0.218496	492	1.02891	0.0616427	0.220192	18046	0.512071	0.0121174
ENSG00000141219.15	17:73242877:rs2270727:C_T	C/T	T	7.32558	2.37873e-13	42.2428	3.2717e-310	0	TRUE	0.519093	419	0.476867	0.0650962	0.520032	31682	0.326822	0.00773676
ENSG00000139531.13	12:55991020:rs705699:G_A	G/A	A	-12.1614	4.99211e-34	-42.2056	3.2717e-310	0	TRUE	0.389228	492	-0.69722	0.0573308	0.385997	31684	-0.335105	0.00793981
ENSG00000101294.17	20:31505017:rs6119457:G_A	G/A	A	-4.76363	1.90137e-06	42.1599	3.2717e-310	0	FALSE	0.159193	446	-0.425275	0.0892752	0.159676	27439	0.476132	0.0112935
ENSG00000159214.13	1:43853701:rs3011225:G_A	A/G	G	-3.99243	6.53995e-05	42.1109	3.2717e-310	0	FALSE	0.228477	302	-0.377098	0.0944533	0.234479	31346	0.386196	0.00917094
ENSG00000152404.15	11:107347012:rs11212174:C_G	C/G	G	-6.05295	1.42212e-09	-42.1039	3.2717e-310	0	TRUE	0.247619	420	-0.46404	0.0766634	0.206402	26492	-0.43755	0.0103921
ENSG00000106804.7	9:121013482:rs7029078:G_C	G/C	C	5.41795	6.02876e-08	42.0669	3.2717e-310	0	TRUE	0.634146	492	0.348341	0.0642939	0.641931	31683	0.339221	0.00806385
ENSG00000124767.7	6:38694694:rs1781717:C_T	C/T	T	-8.23374	1.8146e-16	-42.0098	3.2717e-310	0	TRUE	0.530675	489	-0.494406	0.0600463	0.489054	31569	-0.325482	0.00774777
ENSG00000170802.16	2:48327816:rs79247094:G_A	G/A	A	15.1099	1.3933e-51	41.9374	3.2717e-310	0	TRUE	0.11609	491	1.24362	0.0823049	0.103873	14258	0.768003	0.0183131
ENSG00000165650.12	10:117270004:rs363230:C_T	C/T	T	8.42708	3.54397e-17	41.8951	3.2717e-310	0	TRUE	0.502033	492	0.502268	0.0596017	0.488947	31674	0.324132	0.00773674
ENSG00000005020.13	7:26851482:rs2030134:C_T	C/T	T	-7.95442	1.79974e-15	41.8589	3.2717e-310	0	FALSE	0.216704	443	-0.606743	0.0762775	0.203324	26887	0.434567	0.0103817
ENSG00000116127.18	2:73353563:rs6546823:A_T	A/T	T	7.55756	4.10701e-14	41.8389	3.2717e-310	0	TRUE	0.293578	327	0.598744	0.0792245	0.294648	27001	0.382719	0.00914745
ENSG00000089775.11	14:64505025:rs761546:G_C	G/C	C	10.8385	2.26036e-27	41.7845	3.2717e-310	0	TRUE	0.465092	487	0.624969	0.0576617	0.461762	29862	0.333354	0.00797794
ENSG00000167535.8	12:48825355:rs11168751:C_G	C/G	G	-10.9723	5.1923e-28	41.7674	3.2717e-310	0	FALSE	0.182927	492	-0.81096	0.0739096	0.178528	31011	0.426119	0.0102022
ENSG00000054277.14	1:241638293:rs688659:C_T	C/T	T	5.16679	2.38149e-07	41.7598	3.2717e-310	0	TRUE	0.655488	492	0.337571	0.0653347	0.669404	23841	0.392427	0.00939724
ENSG00000101442.10	20:38746749:rs2748660:T_C	T/C	C	-6.30395	2.90155e-10	-41.7217	3.2717e-310	0	TRUE	0.224593	492	-0.463218	0.0734806	0.228926	30935	-0.388453	0.00931058
ENSG00000105928.16	7:24729659:rs2237318:C_T	C/T	T	5.13422	2.83313e-07	41.6486	3.2717e-310	0	TRUE	0.331301	492	0.33878	0.0659846	0.340524	31684	0.339952	0.00816239
ENSG00000139178.11	12:7102774:rs10841811:T_C	T/C	C	-4.30741	1.65181e-05	-41.6458	3.2717e-310	0	TRUE	0.148374	492	-0.379207	0.0880361	0.154158	31684	-0.446103	0.0107118
ENSG00000149485.19	11:61785208:rs174537:G_T	G/T	T	-13.8609	1.09259e-43	41.6354	3.2717e-310	0	FALSE	0.32622	492	-0.799273	0.0576637	0.330483	31683	0.342383	0.00822335
ENSG00000119969.15	10:94407171:rs1749352:A_T	T/A	A	-11.0497	2.19848e-28	-41.6098	3.2717e-310	0	TRUE	0.549898	491	-0.634273	0.0574016	0.550728	31355	-0.325187	0.00781515
ENSG00000105185.12	19:32581212:rs11084660:C_G	C/G	G	10.5502	5.0681e-26	41.5917	3.2717e-310	0	TRUE	0.370902	488	0.63086	0.0597959	0.403018	29778	0.337784	0.00812143
ENSG00000140575.13	15:90423286:rs7181256:T_C	T/C	C	14.2274	6.19843e-46	41.5782	3.2717e-310	0	TRUE	0.190041	492	0.973069	0.0683942	0.186219	31568	0.413889	0.00995447
ENSG00000127838.14	2:218356632:rs3892153:A_T	A/T	T	-4.52469	6.04843e-06	-41.5064	3.2717e-310	0	TRUE	0.381874	491	-0.291182	0.0643539	0.337354	31348	-0.341345	0.00822392
ENSG00000163421.9	3:71732550:rs4677042:C_G	C/G	G	4.69863	2.61911e-06	41.4976	3.2717e-310	0	TRUE	0.102642	492	0.482833	0.10276	0.12318	31240	0.491786	0.0118509
ENSG00000263002.8	19:44141595:rs4802210:A_G	G/A	A	4.44116	8.9477e-06	-41.3891	3.2717e-310	0	FALSE	0.642276	492	0.28962	0.0652127	0.626123	31470	-0.332061	0.00802292
ENSG00000147443.13	8:21897611:rs1806942:T_G	T/G	G	4.6974	2.63497e-06	41.383	3.2717e-310	0	TRUE	0.636179	492	0.304509	0.064825	0.650294	31563	0.336386	0.00812861
ENSG00000172171.11	17:30897814:rs58611761:T_C	T/C	C	-7.23388	4.69368e-13	-41.3662	3.2717e-310	0	TRUE	0.107216	485	-0.713236	0.0985966	0.111837	20087	-0.628611	0.0151963
ENSG00000178075.20	3:113834157:rs13087470:G_A	G/A	A	-6.89351	5.44304e-12	-41.3625	3.2717e-310	0	TRUE	0.251016	492	-0.483988	0.0702092	0.235698	28703	-0.395135	0.00955299
ENSG00000173145.11	10:94323139:rs17438643:T_C	T/C	C	8.68787	3.69302e-18	41.2651	3.2717e-310	0	TRUE	0.184524	420	0.711465	0.0818918	0.168982	31355	0.428258	0.0103782
ENSG00000143552.9	1:154155073:rs114697636:C_G	C/G	G	6.72123	1.80193e-11	41.1893	3.2717e-310	0	TRUE	0.037602	492	1.07794	0.160378	0.0290859	5436	2.05218	0.0498231
ENSG00000042445.14	2:85347139:rs6547615:C_A	C/A	A	7.87169	3.49878e-15	41.1719	3.2717e-310	0	TRUE	0.652749	491	0.497176	0.06316	0.624958	14263	0.476025	0.0115619
ENSG00000104388.15	8:60504671:rs7822391:G_A	G/A	A	6.2054	5.45572e-10	41.1622	3.2717e-310	0	TRUE	0.249491	491	0.44067	0.071014	0.237997	31256	0.376521	0.00914726
ENSG00000014164.7	8:143527387:rs10103541:A_G	A/G	G	-8.99565	2.34847e-19	-41.1559	3.2717e-310	0	TRUE	0.484487	419	-0.569253	0.063281	0.52062	23775	-0.365016	0.00886912
ENSG00000177239.15	9:137111973:rs10747048:C_G	G/C	C	11.6233	3.13794e-31	41.1556	3.2717e-310	0	TRUE	0.245238	420	0.810829	0.069759	0.221497	23985	0.437334	0.0106263
ENSG00000112031.16	6:152990813:rs6917114:G_A	A/G	G	20.4882	2.74078e-93	41.0801	3.2717e-310	0	TRUE	0.319106	492	1.0293	0.0502384	0.316093	11491	0.544222	0.0132478
ENSG00000117862.12	1:51973747:rs77272464:C_A	C/A	A	-5.60142	2.12598e-08	-41.0571	3.2717e-310	0	TRUE	0.063008	492	-0.712543	0.127207	0.0604194	29827	-0.686397	0.0167181
ENSG00000197457.10	20:63639284:rs909333:T_G	T/G	G	11.2363	2.70433e-29	-41.0141	3.2717e-310	0	FALSE	0.232724	492	0.756186	0.0672984	0.227813	25987	-0.41569	0.0101353
ENSG00000197442.10	6:136782216:rs9494568:A_G	A/G	G	-8.60718	7.48812e-18	40.9704	3.2717e-310	0	FALSE	0.632172	488	-0.53236	0.0618507	0.626699	14261	0.474414	0.0115794
ENSG00000196981.4	3:122444175:rs4677952:T_C	C/T	T	-11.95	6.49021e-33	-40.9599	3.2717e-310	0	TRUE	0.588764	445	-0.708307	0.0592724	0.582667	27609	-0.343208	0.00837911
ENSG00000154889.17	18:11905954:rs8097892:C_T	T/C	C	14.488	1.44195e-47	40.9086	3.2717e-310	0	TRUE	0.557927	492	0.778611	0.0537416	0.565791	24614	0.359954	0.00879899
ENSG00000122417.15	1:86345010:rs1830675:T_C	T/C	C	-10.6696	1.41253e-26	-40.8488	3.2717e-310	0	TRUE	0.333333	492	-0.650219	0.0609414	0.357078	31351	-0.331755	0.00812154
ENSG00000005801.18	11:3376222:rs7103474:C_G	G/C	C	-9.76926	1.52562e-22	-40.8157	3.2717e-310	0	TRUE	0.217791	489	-0.692303	0.0708654	0.244083	31568	-0.368566	0.00903001
ENSG00000120370.12	1:170525951:rs12729774:A_G	A/G	G	-9.21878	3.00502e-20	-40.7247	3.2717e-310	0	TRUE	0.14939	492	-0.761289	0.0825803	0.150159	31527	-0.442512	0.0108659
ENSG00000133678.14	10:80078900:rs3824727:A_C	A/C	C	5.98087	2.21954e-09	40.7083	3.2717e-310	0	TRUE	0.10387	491	0.603959	0.100982	0.108125	22466	0.59681	0.0146606
ENSG00000145029.13	3:49452587:rs73073004:A_G	A/G	G	4.8114	1.49875e-06	40.6918	3.2717e-310	0	TRUE	0.265244	328	0.41126	0.0854761	0.222122	27727	0.403826	0.009924
ENSG00000108578.15	17:30331992:rs3110095:C_T	C/T	T	-4.44322	8.86203e-06	-40.6881	3.2717e-310	0	TRUE	0.496951	492	-0.277777	0.0625169	0.474706	30597	-0.320817	0.00788478
ENSG00000160294.11	21:46457681:rs1007893:T_C	T/C	C	-5.82684	5.6486e-09	-40.686	3.2717e-310	0	TRUE	0.521341	492	-0.359643	0.0617217	0.495189	31679	-0.315162	0.00774621
ENSG00000141503.17	17:4863509:rs4790711:G_C	G/C	C	-5.91741	3.27058e-09	-40.6204	3.2717e-310	0	TRUE	0.573171	492	-0.368498	0.0622736	0.559513	31565	-0.317461	0.00781531
ENSG00000111906.18	6:125271379:rs2104026:C_T	C/T	T	-5.46016	4.75711e-08	-40.6189	3.2717e-310	0	TRUE	0.104888	491	-0.552138	0.101121	0.108553	31569	-0.506585	0.0124717
ENSG00000100731.16	14:70953025:rs2526848:T_C	T/C	C	10.3941	2.63769e-25	40.5771	3.2717e-310	0	TRUE	0.557026	491	0.60453	0.0581609	0.538504	30150	0.322774	0.00795457
ENSG00000128534.8	7:118302632:rs41933:T_A	T/A	A	-8.60203	7.83205e-18	40.5693	3.2717e-310	0	FALSE	0.33244	373	-0.610707	0.0709957	0.305656	26399	0.371837	0.00916547
ENSG00000256269.10	11:119086536:rs1799992:T_C	T/C	C	11.6472	2.37176e-31	40.5596	3.2717e-310	0	TRUE	0.410112	445	0.69488	0.0596608	0.397142	27402	0.343912	0.00847917
ENSG00000161533.12	17:75954135:rs4788913:G_A	A/G	G	4.74312	2.10454e-06	-40.5535	3.2717e-310	0	FALSE	0.351129	487	0.31129	0.0656299	0.331037	31566	-0.334377	0.00824532
ENSG00000197020.11	19:21583371:rs4809141:T_G	T/G	G	-6.987	2.80835e-12	-40.5471	3.2717e-310	0	TRUE	0.324324	444	-0.475416	0.0680429	0.334872	10509	-0.551074	0.013591
ENSG00000117595.12	1:209806290:rs7545542:C_T	C/T	T	-15.4491	7.64772e-54	-40.5403	3.2717e-310	0	TRUE	0.367886	492	-0.838054	0.0542461	0.385374	31465	-0.323709	0.00798488
ENSG00000055211.14	6:149658280:rs1125:G_A	G/A	A	-5.36075	8.28786e-08	-40.5269	3.2717e-310	0	TRUE	0.354806	489	-0.348189	0.0649515	0.343826	22709	-0.386623	0.0095399
ENSG00000181381.13	4:168385861:rs2029384:T_C	C/T	T	-5.84704	5.00384e-09	-40.5108	3.2717e-310	0	TRUE	0.107724	492	-0.58136	0.099428	0.127557	21006	-0.570595	0.014085
ENSG00000124491.15	6:6331012:rs12199357:A_G	A/G	G	6.36701	1.92754e-10	40.374	3.2717e-310	0	TRUE	0.300813	492	0.425402	0.0668135	0.307142	31566	0.339666	0.00841298
ENSG00000185112.6	3:194686252:rs1773219:A_G	A/G	G	-4.92938	8.24918e-07	-40.3636	3.2717e-310	0	TRUE	0.639326	445	-0.335069	0.0679738	0.62898	22333	-0.381675	0.00945593
ENSG00000136710.10	2:130339680:rs56017827:G_C	G/C	C	4.61295	3.96996e-06	40.2708	3.2717e-310	0	TRUE	0.198171	492	0.361182	0.0782974	0.191602	25981	0.435499	0.0108143
ENSG00000111581.10	12:68686990:rs187986843:T_C	T/C	C	-7.93591	2.08954e-15	-40.2556	3.2717e-310	0	TRUE	0.028455	492	-1.43263	0.180524	0.0197063	24891	-1.25781	0.0312455
ENSG00000136044.12	12:105242058:rs1196794:T_A	T/A	A	9.13814	6.35355e-20	40.1841	3.2717e-310	0	TRUE	0.410569	492	0.547531	0.0599171	0.384785	31569	0.320593	0.0079781
ENSG00000180185.11	16:1847069:rs62038441:A_C	A/C	C	16.6764	1.94724e-62	40.1321	3.2717e-310	0	TRUE	0.144603	491	1.20899	0.0724971	0.17616	31354	0.410278	0.0102232
ENSG00000221823.11	2:68202500:rs6719706:C_T	C/T	T	-4.51084	6.45715e-06	40.0919	3.2717e-310	0	FALSE	0.638756	418	-0.31715	0.0703085	0.671068	30974	0.334288	0.00833804
ENSG00000228716.7	5:80655314:rs408626:T_C	T/C	C	17.4353	4.45267e-68	40.0617	3.2717e-310	0	TRUE	0.44898	490	0.87965	0.0504522	0.42342	6409	0.640436	0.0159862
ENSG00000142396.10	19:58315155:rs11084541:T_G	T/G	G	-9.61417	6.96676e-22	-40.0126	3.2717e-310	0	TRUE	0.066057	492	-1.13217	0.11776	0.0508423	20628	-0.863853	0.0215895
ENSG00000133612.19	7:151089959:rs10270107:G_A	A/G	G	7.47518	7.70973e-14	40.0014	3.2717e-310	0	TRUE	0.752033	492	0.522937	0.0699564	0.731352	24729	0.393267	0.00983132
ENSG00000113758.13	5:177435962:rs4976695:T_A	T/A	A	4.25536	2.08716e-05	-39.9773	3.2717e-310	0	FALSE	0.54277	491	0.267695	0.0629078	0.50816	26949	-0.334661	0.00837127
ENSG00000136816.16	9:129790715:rs9722901:A_G	G/A	A	-5.81062	6.22413e-09	39.8819	3.2717e-310	0	FALSE	0.72673	419	-0.433301	0.0745705	0.77044	31567	0.368258	0.00923371
ENSG00000089154.11	12:120168359:rs6490286:T_C	C/T	T	-8.07226	6.90098e-16	-39.8711	3.2717e-310	0	TRUE	0.206301	492	-0.597601	0.0740314	0.211218	26494	-0.412166	0.0103375
ENSG00000164344.16	4:186191475:rs7663027:G_C	G/C	C	-12.2329	2.07346e-34	-39.8172	3.2717e-310	0	TRUE	0.36687	492	-0.708542	0.0579209	0.363394	30817	-0.325194	0.00816718
ENSG00000174137.12	4:1746473:rs4507432:A_G	A/G	G	-6.11731	9.51701e-10	-39.8013	3.2717e-310	0	TRUE	0.76626	492	-0.444212	0.0726156	0.781823	24094	-0.425248	0.0106843
ENSG00000178927.18	17:82454991:rs72857495:A_C	A/C	C	-11.2963	1.36921e-29	-39.784	3.2717e-310	0	TRUE	0.123457	486	-0.980236	0.0867753	0.139137	30611	-0.453022	0.011387
ENSG00000100441.10	14:24429352:rs2273632:C_T	T/C	C	6.84413	7.69427e-12	39.7379	3.2717e-310	0	TRUE	0.294715	492	0.457287	0.0668145	0.266134	25856	0.383865	0.00965991
ENSG00000196867.8	19:56575446:rs4239476:C_T	T/C	C	-7.47159	7.92283e-14	-39.7243	3.2717e-310	0	TRUE	0.268717	374	-0.57486	0.0769394	0.281108	31684	-0.342609	0.00862467
ENSG00000180817.12	10:70233092:rs7089860:C_G	C/G	G	8.33963	7.45211e-17	39.7205	3.2717e-310	0	TRUE	0.300448	446	0.566503	0.067929	0.320645	10428	0.549218	0.0138271
ENSG00000138658.15	4:112614924:rs2087111:A_G	G/A	A	5.78497	7.25268e-09	39.7016	3.2717e-310	0	TRUE	0.465377	491	0.358097	0.0619014	0.424706	26609	0.338293	0.00852089
ENSG00000126088.14	1:45001990:rs4660290:G_A	A/G	G	-5.37761	7.5481e-08	-39.6938	3.2717e-310	0	TRUE	0.313646	491	-0.359429	0.066838	0.3079	30820	-0.337812	0.00851045
ENSG00000129562.11	14:22578122:rs5742771:G_A	G/A	A	9.36977	7.26912e-21	39.6782	3.2717e-310	0	TRUE	0.083503	491	0.995488	0.106245	0.0918095	25090	0.59503	0.0149964
ENSG00000002919.14	17:48067838:rs12950225:A_G	A/G	G	8.22119	2.01488e-16	39.6525	3.2717e-310	0	TRUE	0.599593	492	0.501541	0.0610059	0.573702	31682	0.310908	0.00784081
ENSG00000117868.17	7:158731197:rs2013:T_C	T/C	C	11.4717	1.83085e-30	39.6056	3.2717e-310	0	TRUE	0.16565	492	0.873754	0.0761662	0.18113	31469	0.400069	0.0101013
ENSG00000162174.12	11:62318014:rs12792678:A_G	G/A	A	10.107	5.14437e-24	39.6052	3.2717e-310	0	TRUE	0.395445	483	0.604243	0.0597847	0.389212	26492	0.342887	0.00865762
ENSG00000145439.12	4:169013000:rs17543599:G_T	G/T	T	6.66955	2.5658e-11	39.5542	3.2717e-310	0	TRUE	0.187373	491	0.522288	0.0783092	0.170619	31684	0.407756	0.0103088
ENSG00000165502.7	14:49645349:rs7146248:C_T	C/T	T	15.1177	1.23728e-51	39.535	3.2717e-310	0	TRUE	0.788095	420	1.02717	0.0679446	0.759552	9188	0.630888	0.0159577
ENSG00000126602.11	16:3678707:rs7203664:T_C	C/T	T	-13.7614	4.35036e-43	-39.5205	3.2717e-310	0	TRUE	0.324187	492	-0.796422	0.0578736	0.337573	13925	-0.474868	0.0120157
ENSG00000015676.18	7:44368369:rs13328332:A_G	A/G	G	8.06689	7.21114e-16	39.4585	3.2717e-310	0	TRUE	0.187373	491	0.619905	0.0768457	0.180331	28798	0.416539	0.0105564
ENSG00000110717.13	11:68031100:rs1122731:G_A	G/A	A	-5.51993	3.39135e-08	39.438	3.2717e-310	0	FALSE	0.234756	492	-0.402884	0.0729871	0.216462	31560	0.372104	0.00943516
ENSG00000138095.19	2:43924433:rs10205130:G_C	G/C	C	8.93471	4.08238e-19	39.4263	3.2717e-310	0	TRUE	0.390816	490	0.542416	0.0607089	0.413505	31568	0.311055	0.00788953
ENSG00000037757.14	19:13760740:rs375486:T_C	T/C	C	-9.95996	2.28159e-23	-39.3874	3.2717e-310	0	TRUE	0.429592	490	-0.586125	0.0588481	0.460286	30356	-0.312825	0.00794225
ENSG00000161618.10	19:49462396:rs2914663:A_G	G/A	A	13.5271	1.08226e-41	39.3617	3.2717e-310	0	TRUE	0.219959	491	0.889479	0.0657554	0.233551	14166	0.524764	0.0133319
ENSG00000157796.18	4:39283604:rs7662880:C_T	C/T	T	-5.42783	5.70422e-08	-39.3579	3.2717e-310	0	TRUE	0.434292	487	-0.340726	0.0627739	0.424185	31567	-0.309442	0.00786225
ENSG00000131697.18	1:5996108:rs1295101:A_G	A/G	G	-9.26848	1.88816e-20	-39.3477	3.2717e-310	0	TRUE	0.341463	492	-0.574915	0.062029	0.348491	31644	-0.320501	0.00814537
ENSG00000180992.7	6:44126005:rs1935611:C_T	C/T	T	-5.73425	9.79469e-09	-39.3462	3.2717e-310	0	TRUE	0.512195	492	-0.354071	0.0617467	0.509003	31353	-0.306819	0.00779794
ENSG00000197841.15	19:34734627:rs2862789:C_T	C/T	T	-10.1198	4.51304e-24	-39.3154	3.2717e-310	0	TRUE	0.305499	491	-0.637732	0.0630182	0.317881	26609	-0.355803	0.00904997
ENSG00000106153.13	7:56359109:rs9692243:C_A	C/A	A	6.84097	7.86572e-12	-39.3146	3.2717e-310	0	FALSE	0.269231	442	0.493271	0.0721053	0.196001	17666	-0.505242	0.0128513
ENSG00000088298.13	20:35131380:rs3746428:G_A	G/A	A	4.76481	1.89031e-06	-39.3081	3.2717e-310	0	FALSE	0.180894	492	0.385807	0.08097	0.18165	31560	-0.396216	0.0100798
ENSG00000167232.14	19:23374517:rs8105269:G_C	G/C	C	4.44797	8.66855e-06	39.2868	3.2717e-310	0	TRUE	0.233051	118	0.633779	0.142487	0.203706	26494	0.41193	0.0104852
ENSG00000138449.10	2:189581122:rs12693542:G_A	A/G	G	5.04881	4.4457e-07	39.2638	3.2717e-310	0	TRUE	0.279472	492	0.349726	0.0692691	0.274377	30603	0.347051	0.00883897
ENSG00000129007.14	15:68218432:rs8025947:A_G	A/G	G	-7.17728	7.11098e-13	39.2398	3.2717e-310	0	FALSE	0.570265	491	-0.44015	0.0613255	0.559112	31463	0.307626	0.00783964
ENSG00000131979.19	14:54892935:rs113585929:C_T	C/T	T	-9.0432	1.52158e-19	-39.2315	3.2717e-310	0	TRUE	0.128049	492	-0.798914	0.0883443	0.112973	31568	-0.481618	0.0122763
ENSG00000107611.15	10:17138101:rs10904884:T_C	T/C	C	-11.735	8.43446e-32	-39.1247	3.2717e-310	0	TRUE	0.541667	492	-0.663652	0.0565533	0.535601	31563	-0.304928	0.00779374
ENSG00000196735.12	6:32652567:rs17612788:G_A	G/A	A	-13.7893	2.95736e-43	-39.1172	3.2717e-310	0	TRUE	0.594456	487	-0.763145	0.0553434	0.556581	8478	-0.55655	0.0142278
ENSG00000183426.17	16:15036083:rs3198697:C_T	C/T	T	-12.3015	8.88765e-35	-39.084	3.2717e-310	0	TRUE	0.405295	491	-0.699084	0.056829	0.38393	6421	-0.637381	0.016308
ENSG00000167414.4	19:46618488:rs9304662:A_G	A/G	G	-5.23466	1.65287e-07	-39.0443	3.2717e-310	0	TRUE	0.413265	490	-0.330464	0.06313	0.39514	31229	-0.312041	0.00799196
ENSG00000168899.5	2:85591150:rs1374370:G_A	G/A	A	-4.33047	1.48791e-05	-39.0386	3.2717e-310	0	TRUE	0.292683	492	-0.297789	0.068766	0.274481	31565	-0.340061	0.00871089
ENSG00000215012.9	22:19856969:rs11913285:A_G	A/G	G	-9.96746	2.11567e-23	-38.9874	3.2717e-310	0	TRUE	0.203252	492	-0.720227	0.0722578	0.194818	26494	-0.415873	0.0106668
ENSG00000100373.10	22:45287365:rs2673088:C_T	T/C	C	6.38257	1.74145e-10	-38.973	3.2717e-310	0	FALSE	0.254582	491	0.449281	0.0703919	0.242474	14263	-0.511844	0.0131333
ENSG00000135269.18	7:116211123:rs143664050:G_A	G/A	A	-5.30443	1.13028e-07	-38.9662	3.2717e-310	0	TRUE	0.019058	446	-1.25983	0.237505	0.0179061	25636	-1.26089	0.0323585
ENSG00000102858.13	16:4686833:rs841224:G_A	A/G	G	-20.1576	2.30913e-90	-38.8754	3.2717e-310	0	TRUE	0.432927	492	-0.959796	0.0476147	0.413458	30837	-0.310362	0.00798351
ENSG00000169592.15	16:29971827:rs9925102:T_C	T/C	C	-12.5483	4.06242e-36	-38.8332	3.2717e-310	0	TRUE	0.458333	420	-0.741057	0.0590565	0.441956	31684	-0.303492	0.00781528
ENSG00000104320.13	8:89939160:rs12680687:G_T	G/T	T	-4.02684	5.65308e-05	-38.8158	3.2717e-310	0	TRUE	0.286585	492	-0.279337	0.0693686	0.275339	31644	-0.337478	0.00869436
ENSG00000237541.4	6:32620923:rs9271472:C_T	C/T	T	16.4358	1.06012e-60	38.8149	3.2717e-310	0	TRUE	0.320136	442	0.933504	0.056797	0.280144	1755	1.07018	0.0275713
ENSG00000147419.18	8:27728910:rs7465373:A_G	A/G	G	12.9208	3.43753e-38	38.8117	3.2717e-310	0	TRUE	0.455285	492	0.714697	0.0553138	0.453513	31566	0.303131	0.0078103
ENSG00000011021.23	1:11804205:rs3753586:T_C	T/C	C	6.62871	3.38627e-11	38.7948	3.2717e-310	0	TRUE	0.047959	490	0.949304	0.143211	0.0522694	28473	0.711853	0.0183492
ENSG00000179698.14	8:144109615:rs34324679:C_A	C/A	A	16.2455	2.40301e-59	38.7418	3.2717e-310	0	TRUE	0.119145	491	1.29056	0.0794411	0.0974349	10253	0.852073	0.0219936
ENSG00000170634.13	2:54150945:rs4671891:T_G	T/G	G	-6.90328	5.08162e-12	-38.7293	3.2717e-310	0	TRUE	0.507848	446	-0.439453	0.0636585	0.474774	26192	-0.329558	0.00850926
ENSG00000079277.21	1:46612530:rs12048342:G_A	G/A	A	10.0385	1.03207e-23	38.6914	3.2717e-310	0	TRUE	0.263723	419	0.706568	0.0703856	0.24866	26488	0.378369	0.00977915
ENSG00000103160.12	16:84116899:rs16962855:G_A	G/A	A	8.40987	4.1047e-17	38.6777	3.2717e-310	0	TRUE	0.256098	492	0.574334	0.0682929	0.258571	31472	0.344013	0.00889435
ENSG00000110880.10	12:108727919:rs11114039:G_A	G/A	A	-7.46118	8.57523e-14	-38.6753	3.2717e-310	0	TRUE	0.362805	492	-0.468879	0.0628424	0.366531	31568	-0.312122	0.00807032
ENSG00000054967.13	11:73429093:rs10898920:T_A	T/A	A	5.27765	1.30851e-07	38.6491	3.2717e-310	0	TRUE	0.218496	492	0.396093	0.0750511	0.22731	31563	0.358659	0.00927989
ENSG00000127328.21	12:69710390:rs1582530:G_A	G/A	A	4.83993	1.29887e-06	-38.6261	3.2717e-310	0	FALSE	0.647358	492	0.315502	0.0651873	0.674603	31684	-0.320054	0.00828595
ENSG00000196950.14	2:195745822:rs4314003:G_A	G/A	A	9.56884	1.08113e-21	38.6081	3.2717e-310	0	TRUE	0.585202	446	0.592323	0.0619012	0.590086	22745	0.35656	0.00923537
ENSG00000163041.11	1:226066225:rs3768543:T_C	C/T	T	-13.6486	2.0583e-42	-38.5573	3.2717e-310	0	TRUE	0.746951	492	-0.852351	0.0624498	0.755002	8265	-0.641944	0.0166491
ENSG00000176014.13	18:12279076:rs4073975:C_T	C/T	T	-15.167	5.84749e-52	38.5442	3.2717e-310	0	FALSE	0.329268	492	-0.849289	0.0559958	0.324763	30803	0.323898	0.00840328
ENSG00000018699.13	2:32678481:rs111896629:G_A	G/A	A	-7.2154	5.37769e-13	-38.5393	3.2717e-310	0	TRUE	0.123984	492	-0.663716	0.0919861	0.103239	31178	-0.495562	0.0128586
ENSG00000070718.12	8:42170559:rs10958709:G_A	G/A	A	-11.5653	6.17511e-31	-38.477	3.2717e-310	0	TRUE	0.429878	492	-0.660365	0.0570986	0.411853	31684	-0.303554	0.00788922
ENSG00000198874.13	7:67135549:rs71563165:C_T	C/T	T	9.24162	2.42798e-20	38.4755	3.2717e-310	0	TRUE	0.237838	370	0.719231	0.0778253	0.230314	22745	0.415161	0.0107903
ENSG00000162836.12	1:147646379:rs12045115:C_T	C/T	T	-14.0751	5.40248e-45	-38.4429	3.2717e-310	0	TRUE	0.432927	492	-0.76463	0.054325	0.417434	14263	-0.43936	0.0114289
ENSG00000215305.10	20:2864484:rs730819:G_A	G/A	A	-5.47203	4.44908e-08	-38.3977	3.2717e-310	0	TRUE	0.393293	492	-0.346716	0.0633616	0.418674	23842	-0.345893	0.00900816
ENSG00000176783.15	5:179591968:rs72824520:C_T	C/T	T	8.37672	5.44229e-17	-38.3284	3.2717e-310	0	FALSE	0.117886	492	0.774697	0.0924821	0.109689	31528	-0.477436	0.0124565
ENSG00000174749.6	4:112107346:rs4834204:G_A	G/A	A	7.22821	4.89389e-13	-38.328	3.2717e-310	0	FALSE	0.276531	490	0.490722	0.0678898	0.269601	31526	-0.33623	0.00877243
ENSG00000180398.12	2:46909811:rs35433380:G_T	G/T	T	-15.4763	5.01392e-54	-38.2617	3.2717e-310	0	TRUE	0.182927	492	-1.04658	0.0676244	0.173851	31529	-0.393026	0.010272
ENSG00000131849.12	19:58401421:rs35138622:C_A	C/A	A	-8.32555	8.39379e-17	-38.185	3.2717e-310	0	TRUE	0.214868	491	-0.605515	0.0727297	0.201066	27309	-0.397196	0.0104019
ENSG00000164930.12	8:103290182:rs2642369:A_T	A/T	T	-8.48842	2.09461e-17	-38.1768	3.2717e-310	0	TRUE	0.294297	491	-0.555052	0.0653892	0.301753	31484	-0.324028	0.00848756
ENSG00000138613.14	15:63277703:rs117618017:C_T	C/T	T	6.43493	1.2353e-10	38.1622	3.2717e-310	0	TRUE	0.158537	492	0.539406	0.0838248	0.123496	22699	0.527725	0.0138285
ENSG00000127578.7	16:625215:rs2269556:G_A	G/A	A	14.8227	1.04565e-49	38.1391	3.2717e-310	0	TRUE	0.242886	492	0.916173	0.0618089	0.267256	23866	0.382982	0.0100417
ENSG00000131389.17	3:14478377:rs2241781:A_T	A/T	T	9.88305	4.93098e-23	38.1267	3.2717e-310	0	TRUE	0.209776	491	0.707433	0.0715804	0.214951	31146	0.363487	0.00953367
ENSG00000142856.16	1:63480593:rs12754236:A_G	A/G	G	17.4097	6.96454e-68	38.0972	3.2717e-310	0	TRUE	0.282341	487	0.972949	0.0558854	0.312026	14262	0.463833	0.012175
ENSG00000133398.4	5:6370117:rs271396:T_C	C/T	T	14.1772	1.26816e-45	38.088	3.2717e-310	0	TRUE	0.497613	419	0.805224	0.0567972	0.505115	31567	0.296451	0.00778331
ENSG00000112667.12	6:43217825:rs79630229:T_C	T/C	C	-5.59356	2.22455e-08	-38.0416	3.2717e-310	0	TRUE	0.081301	492	-0.632658	0.113105	0.0898351	25360	-0.57456	0.0151035
ENSG00000101439.9	20:23603479:rs726217:G_A	G/A	A	8.84363	9.26613e-19	38.0373	3.2717e-310	0	TRUE	0.60387	491	0.535906	0.060598	0.591097	31684	0.300565	0.00790186
ENSG00000004777.18	19:35622756:rs2285414:A_G	G/A	A	5.47873	4.28389e-08	38.0366	3.2717e-310	0	TRUE	0.434524	420	0.368415	0.0672445	0.425176	31684	0.298895	0.0078581
ENSG00000072958.8	19:16245143:rs12972292:G_A	A/G	G	-4.73698	2.16926e-06	-38.036	3.2717e-310	0	TRUE	0.299097	443	-0.339094	0.0715844	0.309619	27010	-0.344849	0.00906638
ENSG00000167984.18	16:3627347:rs62037803:C_T	C/T	T	-14.2458	4.76039e-46	-38.0146	3.2717e-310	0	TRUE	0.142127	489	-1.0967	0.0769839	0.118959	25322	-0.507503	0.0133502
ENSG00000163029.16	2:17811697:rs963068:A_G	A/G	G	-4.2327	2.30901e-05	-38.0049	3.2717e-310	0	TRUE	0.322154	492	-0.283633	0.0670098	0.335151	31569	-0.313327	0.00824438
ENSG00000214226.9	17:56833667:rs117486106:C_G	C/G	G	8.07193	6.91952e-16	38.0035	3.2717e-310	0	TRUE	0.105615	374	0.886192	0.109787	0.120039	24429	0.514032	0.0135259
ENSG00000107679.14	10:122389425:rs12269675:C_T	C/T	T	7.47636	7.64116e-14	37.9816	3.2717e-310	0	TRUE	0.160569	492	0.615181	0.0822835	0.150385	31567	0.413547	0.0108881
ENSG00000133193.12	17:73218611:rs9901287:G_A	G/A	A	-4.91403	8.92236e-07	37.9698	3.2717e-310	0	FALSE	0.591463	492	-0.31114	0.0633167	0.575972	31565	0.299037	0.00787564
ENSG00000169902.15	7:66795302:rs2055682:A_G	A/G	G	-4.44121	8.9454e-06	-37.9614	3.2717e-310	0	TRUE	0.536993	419	-0.300685	0.0677035	0.560153	31566	-0.297659	0.00784111
ENSG00000059691.12	4:151686779:rs1877188:T_C	T/C	C	-11.8704	1.68689e-32	-37.9613	3.2717e-310	0	TRUE	0.369654	491	-0.69173	0.0582736	0.37115	24824	-0.342838	0.00903124
ENSG00000122223.13	1:160865797:rs1412849:G_A	G/A	A	4.09006	4.31255e-05	37.9512	3.2717e-310	0	TRUE	0.163951	491	0.346678	0.084761	0.206032	31566	0.36521	0.00962316
ENSG00000254521.7	19:51501489:rs3810110:G_A	G/A	A	-4.24819	2.15501e-05	-37.9443	3.2717e-310	0	TRUE	0.602642	492	-0.271809	0.0639822	0.629743	26225	-0.334068	0.00880416
ENSG00000137267.6	6:3157165:rs909962:A_G	G/A	A	11.1002	1.2519e-28	37.9038	3.2717e-310	0	TRUE	0.260163	492	0.721292	0.0649802	0.272395	19608	0.415001	0.0109488
ENSG00000004864.13	7:96316595:rs1859277:C_T	C/T	T	-7.75328	8.955e-15	-37.8963	3.2717e-310	0	TRUE	0.656504	492	-0.491334	0.0633711	0.662295	31300	-0.313165	0.00826374
ENSG00000198920.11	17:6578174:rs2165844:T_C	T/C	C	-7.34528	2.05327e-13	-37.8299	3.2717e-310	0	TRUE	0.416497	491	-0.451322	0.0614438	0.385632	31682	-0.302009	0.00798333
ENSG00000128268.12	22:39456715:rs6001599:A_G	G/A	A	-5.87647	4.19118e-09	37.8117	3.2717e-310	0	FALSE	0.280488	492	-0.4031	0.0685956	0.24379	31170	0.344886	0.00912114
ENSG00000157578.13	21:39396344:rs2299741:C_T	C/T	T	-20.5121	1.68016e-93	-37.7453	3.2717e-310	0	TRUE	0.67378	492	-1.02401	0.0499225	0.703065	31061	-0.324096	0.00858638
ENSG00000168803.15	15:43296241:rs491648:T_C	T/C	C	-14.3298	1.42431e-46	-37.7359	3.2717e-310	0	TRUE	0.119145	491	-1.18529	0.0827147	0.120875	31557	-0.450728	0.0119443
ENSG00000128833.13	15:52236310:rs2007854:G_A	G/A	A	6.58423	4.57261e-11	37.7209	3.2717e-310	0	TRUE	0.033537	492	1.11767	0.16975	0.036661	31179	0.786057	0.0208388
ENSG00000142794.18	1:21460257:rs12738545:A_G	G/A	A	20.0622	1.57917e-89	37.6712	3.2717e-310	0	TRUE	0.222904	489	1.14159	0.0569023	0.215461	22310	0.420593	0.0111648
ENSG00000142552.8	19:49515533:rs1997594:C_A	C/A	A	5.30081	1.15288e-07	-37.636	5.5438e-310	0	FALSE	0.078252	492	0.611971	0.115449	0.0794862	28469	-0.569112	0.0151215
ENSG00000171469.11	19:9605477:rs10409980:G_A	G/A	A	-9.17449	4.53722e-20	-37.6257	8.1399e-310	0	TRUE	0.130346	491	-0.803427	0.0875718	0.132479	14260	-0.62682	0.0166594
ENSG00000091127.14	7:105540506:rs6961863:C_T	C/T	T	8.93912	3.92291e-19	-37.6207	9.826e-310	0	FALSE	0.16565	492	0.710963	0.0795339	0.187502	31568	-0.375276	0.00997524
ENSG00000157014.11	3:10278036:rs4684675:G_T	T/G	G	-4.53763	5.68889e-06	37.5716	0	6.10187e-308	FALSE	0.244919	492	-0.32955	0.072626	0.249094	31569	0.338252	0.00900287
ENSG00000101363.12	20:37316993:rs1043453:A_G	G/A	A	6.02459	1.69543e-09	-37.5394	0	2.02853e-307	FALSE	0.460285	491	0.372211	0.061782	0.496679	26757	-0.316335	0.00842676
ENSG00000114650.20	3:47493346:rs12630641:G_T	G/T	T	-5.78687	7.17081e-09	37.5227	3.9138e-308	3.77909e-307	FALSE	0.568106	301	-0.451685	0.0780533	0.601808	31065	0.300776	0.00801584
ENSG00000103671.10	15:64528480:rs16948036:A_G	A/G	G	4.47879	7.50671e-06	37.4771	2.1828e-307	2.10492e-306	TRUE	0.113265	490	0.442477	0.0987938	0.102325	31569	0.481524	0.0128485
ENSG00000137261.14	6:24642219:rs7759592:G_A	A/G	G	-6.87207	6.32779e-12	-37.4413	8.2906e-307	7.98442e-306	TRUE	0.375	364	-0.494968	0.072026	0.398558	31558	-0.297852	0.00795518
ENSG00000198677.11	5:95471654:rs10866765:A_G	A/G	G	6.11165	9.86065e-10	37.4394	8.9358e-307	8.59461e-306	TRUE	0.207317	492	0.463344	0.0758133	0.185407	14263	0.544276	0.0145375
ENSG00000135437.9	12:55721801:rs3138142:C_T	C/T	T	-8.66035	4.70334e-18	-37.4074	2.962e-306	2.84521e-305	TRUE	0.239837	492	-0.602305	0.0695475	0.179367	8850	-0.681004	0.0182051
ENSG00000138942.16	22:31416867:rs5749270:C_T	C/T	T	5.36436	8.12354e-08	37.4015	3.7079e-306	3.55709e-305	TRUE	0.263789	417	0.407676	0.0759971	0.283781	11496	0.516596	0.0138122
ENSG00000171115.4	7:150475072:rs59777480:G_A	G/A	A	5.68528	1.306e-08	37.3953	4.6763e-306	4.48029e-305	TRUE	0.341463	492	0.370233	0.0651214	0.335554	31564	0.308448	0.0082483
ENSG00000181016.9	7:112472224:rs2074796:G_A	G/A	A	11.878	1.53944e-32	37.3828	7.4369e-306	7.11598e-305	TRUE	0.245935	492	0.775145	0.0652587	0.244786	26609	0.367366	0.00982715
ENSG00000178607.16	17:64085417:rs2003092:A_G	A/G	G	-11.8388	2.45822e-32	-37.3598	1.7446e-305	1.66716e-304	TRUE	0.224033	491	-0.799185	0.0675054	0.233789	31569	-0.343778	0.00920183
ENSG00000131669.10	9:93136985:rs13287380:C_A	C/A	A	13.9524	3.04319e-44	37.3477	2.7527e-305	2.62713e-304	TRUE	0.462398	492	0.755129	0.0541219	0.506226	27399	0.311288	0.00833487
ENSG00000142937.12	1:44743989:rs16832210:A_G	A/G	G	-9.62456	6.29731e-22	-37.2691	5.1787e-304	4.93609e-303	TRUE	0.138776	490	-0.815556	0.0847369	0.133965	17853	-0.557758	0.0149657
ENSG00000112685.14	6:703249:rs2788213:G_A	G/A	A	-6.5426	6.046e-11	-37.2676	5.5383e-304	5.27206e-303	TRUE	0.671748	492	-0.42602	0.0651149	0.677868	31465	-0.311124	0.00834838
ENSG00000113734.17	5:173062998:rs112427077:C_T	C/T	T	-6.75162	1.46203e-11	-37.2275	2.4415e-303	2.32115e-302	TRUE	0.110204	490	-0.658772	0.0975724	0.117919	31023	-0.453388	0.0121789
ENSG00000090661.12	19:8207262:rs12982350:C_G	C/G	G	6.15039	7.72924e-10	37.2242	2.7712e-303	2.63122e-302	TRUE	0.492828	488	0.379351	0.0616791	0.469866	20718	0.354731	0.00952957
ENSG00000162076.13	16:2918302:rs12709139:C_T	T/C	C	-6.38422	1.72274e-10	-37.2197	3.2891e-303	3.11896e-302	TRUE	0.670241	373	-0.472069	0.0739431	0.665303	27071	-0.330623	0.00888301
ENSG00000110060.9	11:125907161:rs485878:G_A	A/G	G	4.95525	7.22363e-07	37.2162	3.7055e-303	3.50933e-302	TRUE	0.558943	492	0.3105	0.0626608	0.564696	31644	0.292055	0.00784754
ENSG00000100577.19	14:77320018:rs7160188:G_C	G/C	C	9.51833	1.75982e-21	37.2159	3.7892e-303	3.58401e-302	TRUE	0.29878	492	0.609198	0.0640026	0.29581	31351	0.318676	0.0085629
ENSG00000112139.16	6:37641197:rs71569388:T_C	T/C	C	-8.17129	3.05102e-16	37.1984	7.297e-303	6.89306e-302	FALSE	0.130081	492	-0.726629	0.0889246	0.104892	30077	0.483968	0.0130105
ENSG00000132376.20	17:1494462:rs11869948:A_G	A/G	G	-6.92197	4.45402e-12	-37.1786	1.5133e-302	1.42771e-301	TRUE	0.083333	420	-0.818686	0.118274	0.0636854	23313	-0.685079	0.0184267
ENSG00000110768.12	11:18353235:rs4150653:G_A	A/G	G	-8.18472	2.72942e-16	-37.1756	1.692e-302	1.59427e-301	TRUE	0.308554	491	-0.530433	0.0648078	0.323708	31354	-0.310518	0.00835272
ENSG00000185880.13	15:44729568:rs17588305:C_T	C/T	T	-12.2778	1.19205e-34	-37.1283	9.7841e-302	9.20725e-301	TRUE	0.095528	492	-1.16499	0.0948862	0.104316	31244	-0.47553	0.0128078
ENSG00000172469.16	6:95571342:rs77668448:C_A	C/A	A	-8.52548	1.52184e-17	-37.1139	1.6705e-301	1.57002e-300	TRUE	0.077393	491	-0.950225	0.111457	0.0755643	31529	-0.547374	0.0147485
ENSG00000135899.17	2:230197900:rs1007661:T_C	C/T	T	5.61308	1.98755e-08	37.0589	1.2959e-300	1.2164e-299	TRUE	0.140244	492	0.499569	0.0890008	0.127925	31567	0.432273	0.0116645
ENSG00000082258.13	2:134925447:rs6740755:C_T	C/T	T	8.05899	7.69288e-16	37.0567	1.406e-300	1.31808e-299	TRUE	0.237805	492	0.567172	0.0703776	0.231694	31569	0.342177	0.00923388
ENSG00000115138.11	2:25170853:rs3754861:A_C	A/C	C	6.43005	1.27561e-10	37.0552	1.492e-300	1.39693e-299	TRUE	0.068089	492	0.781573	0.12155	0.0696944	29863	0.582229	0.0157125
ENSG00000175711.8	17:83051760:rs57923322:T_G	T/G	G	-11.5621	6.40854e-31	-37.0095	8.0252e-300	7.50437e-299	TRUE	0.254582	491	-0.750896	0.0649443	0.259328	30188	-0.336131	0.00908228
ENSG00000115486.12	2:85542588:rs1078004:C_G	C/G	G	13.3923	6.70809e-41	36.9958	1.3378e-299	1.2494e-298	TRUE	0.465228	417	0.777447	0.0580518	0.45836	31300	0.290478	0.00785164
ENSG00000239998.6	19:54594257:rs28524012:G_C	G/C	C	-5.00228	5.66548e-07	-36.9914	1.5744e-299	1.46851e-298	TRUE	0.105618	445	-0.53084	0.106119	0.108403	9269	-0.815763	0.0220528
ENSG00000164530.15	6:36952273:rs9470445:C_T	C/T	T	5.91318	3.3556e-09	-36.9729	3.1108e-299	2.89794e-298	FALSE	0.154786	491	0.504056	0.0852427	0.140309	31563	-0.414819	0.0112196
ENSG00000142065.14	19:36261957:rs62113155:G_T	G/T	T	10.5833	3.56343e-26	36.955	6.0989e-299	5.67443e-298	TRUE	0.186099	446	0.814006	0.0769145	0.16373	17880	0.509042	0.0137747
ENSG00000161328.11	11:535098:rs112690925:T_G	T/G	G	-10.3051	6.68035e-25	-36.9228	1.9906e-298	1.84973e-297	TRUE	0.193648	488	-0.756493	0.0734094	0.201489	19001	-0.456119	0.0123533
ENSG00000066926.11	18:57571588:rs2272783:A_G	A/G	G	-7.11575	1.11305e-12	-36.9162	2.5216e-298	2.34022e-297	TRUE	0.043699	492	-1.05662	0.14849	0.060809	31354	-0.603887	0.0163583
ENSG00000160094.15	1:33289942:rs12748225:G_T	G/T	T	-5.06717	4.03766e-07	-36.8708	1.3478e-297	1.24929e-296	TRUE	0.251016	492	-0.363191	0.0716752	0.267367	31677	-0.324096	0.00879004
ENSG00000183060.15	15:99733402:rs35747287:G_C	C/G	G	19.037	8.42642e-81	36.8644	1.7322e-297	1.60358e-296	TRUE	0.342342	444	0.999024	0.0524781	0.32937	26349	0.333201	0.00903856
ENSG00000119383.19	9:129147457:rs2480452:C_T	C/T	T	-7.95755	1.75483e-15	-36.8445	3.5689e-297	3.29978e-296	TRUE	0.087398	492	-0.845474	0.106248	0.0754051	31300	-0.545996	0.0148189
ENSG00000103249.18	16:1449703:rs742410:T_C	T/C	C	-8.84477	9.17139e-19	-36.8379	4.5521e-297	4.2036e-296	TRUE	0.101351	444	-0.906842	0.102529	0.0745312	26992	-0.589062	0.0159906
ENSG00000089220.5	12:118153011:rs795482:A_G	A/G	G	-8.58715	8.91534e-18	-36.8332	5.4332e-297	5.01099e-296	TRUE	0.498984	492	-0.510572	0.0594577	0.516442	14263	-0.417017	0.0113218
ENSG00000132603.15	16:69342783:rs1048818:C_T	T/C	C	5.09838	3.42576e-07	36.8301	6.0685e-297	5.58996e-296	TRUE	0.693483	491	0.343898	0.0674524	0.701868	31684	0.313208	0.00850413
ENSG00000170633.16	12:121391347:rs7295405:G_A	G/A	A	5.85715	4.70886e-09	36.7237	3.0687e-295	2.8232e-294	TRUE	0.107943	491	0.582333	0.0994226	0.110207	31352	0.458568	0.012487
ENSG00000085871.9	4:139671487:rs8192024:C_A	C/A	A	-10.9319	8.111e-28	-36.6925	9.5835e-295	8.80588e-294	TRUE	0.309184	490	-0.67749	0.0619735	0.312626	14261	-0.448011	0.0122099
ENSG00000011376.12	3:45514273:rs17077951:C_T	C/T	T	-9.37578	6.86663e-21	-36.6168	1.5455e-293	1.41834e-292	TRUE	0.323469	490	-0.589527	0.0628777	0.310139	31184	-0.310384	0.00847655
ENSG00000112763.17	6:26414197:rs3208733:C_T	C/T	T	6.20299	5.54003e-10	36.5906	4.065e-293	3.72591e-292	TRUE	0.429878	492	0.384677	0.0620148	0.430381	31470	0.288496	0.00788444
ENSG00000139620.12	12:48682028:rs2277365:T_G	T/G	G	11.9435	7.02454e-33	36.506	8.9068e-292	8.15374e-291	TRUE	0.259524	420	0.812181	0.0680022	0.277876	25690	0.350553	0.00960261
ENSG00000147408.14	8:19457523:rs10888163:G_T	G/T	T	8.07749	6.61124e-16	36.4984	1.1843e-291	1.08283e-290	TRUE	0.434959	492	0.488061	0.0604223	0.45081	31350	0.28691	0.00786089
ENSG00000151552.12	4:17484845:rs2315246:A_T	T/A	A	6.36834	1.91082e-10	36.4696	3.3648e-291	3.07271e-290	TRUE	0.353909	486	0.41039	0.0644422	0.338682	31560	0.300457	0.00823856
ENSG00000176386.9	9:113296774:rs10817475:A_G	A/G	G	-10.0589	8.39677e-24	-36.4563	5.4469e-291	4.96795e-290	TRUE	0.285714	490	-0.647548	0.0643759	0.289883	11496	-0.501709	0.0137619
ENSG00000170175.11	17:7452302:rs12600861:A_C	A/C	C	8.25259	1.55003e-16	36.4082	3.1576e-290	2.87641e-289	TRUE	0.346311	488	0.520089	0.0630214	0.360403	31562	0.295679	0.00812123
ENSG00000105287.12	19:46673623:rs874462:G_A	G/A	A	-9.25708	2.10098e-20	-36.3893	6.2629e-290	5.69816e-289	TRUE	0.398374	492	-0.55629	0.0600935	0.36229	31355	-0.296131	0.00813785
ENSG00000112977.15	5:10750470:rs2918411:T_C	T/C	C	6.63202	3.31111e-11	-36.3564	2.0819e-289	1.89185e-288	FALSE	0.337398	492	0.428408	0.0645969	0.31483	31469	-0.30567	0.0084076
ENSG00000175445.17	8:20033101:rs10103634:G_A	G/A	A	-5.78205	7.37947e-09	36.3156	9.2457e-289	8.39138e-288	FALSE	0.325203	492	-0.380754	0.0658511	0.326093	31684	0.301531	0.00830307
ENSG00000124523.16	6:13575661:rs2841506:C_T	C/T	T	-13.3038	2.20002e-40	-36.3119	1.0462e-288	9.48367e-288	TRUE	0.297352	491	-0.796289	0.0598543	0.314553	31565	-0.304938	0.00839773
ENSG00000198355.5	22:50005637:rs137855:G_A	G/A	A	-7.78403	7.02508e-15	36.2629	6.2002e-288	5.61353e-287	FALSE	0.47541	488	-0.470566	0.0604528	0.521922	20915	0.344291	0.0094943
ENSG00000134444.14	18:62177434:rs62096121:T_G	T/G	G	-6.32681	2.50282e-10	-36.2511	9.5137e-288	8.60299e-287	TRUE	0.230143	491	-0.461219	0.0728991	0.223503	31185	-0.341317	0.00941537
ENSG00000204237.5	17:81676240:rs139960739:G_A	G/A	A	-8.79022	1.49267e-18	-36.2284	2.1593e-287	1.95022e-286	TRUE	0.074157	445	-1.03799	0.118085	0.0587658	21278	-0.724703	0.0200037
ENSG00000157637.13	17:81294933:rs115343321:T_C	T/C	C	11.361	6.53785e-30	36.2199	2.9707e-287	2.67978e-286	TRUE	0.126016	492	0.971329	0.0854967	0.116684	23458	0.506882	0.0139946
ENSG00000096063.16	6:35811212:rs880062:C_T	C/T	T	8.98662	2.54941e-19	36.1843	1.079e-286	9.7215e-286	TRUE	0.29878	492	0.580086	0.06455	0.328836	31681	0.299853	0.00828682
ENSG00000159348.13	1:202952503:rs12084955:T_C	T/C	C	8.61526	6.9784e-18	36.1835	1.1107e-286	9.99495e-286	TRUE	0.305499	491	0.556291	0.0645705	0.28386	30614	0.317608	0.00877769
ENSG00000228486.10	2:97632177:rs4069261:A_C	A/C	C	-8.89964	5.60271e-19	-36.1412	5.115e-286	4.59729e-285	TRUE	0.751527	491	-0.609861	0.0685264	0.704006	16923	-0.414643	0.0114729
ENSG00000188404.10	1:169694797:rs4987363:G_A	G/A	A	6.66211	2.69917e-11	36.0922	3.028e-285	2.71823e-284	TRUE	0.124236	491	0.61723	0.0926478	0.101649	31568	0.465821	0.0129064
ENSG00000243317.8	7:135672728:rs3110823:A_C	A/C	C	-11.1524	6.96695e-29	-36.0265	3.2072e-284	2.87561e-283	TRUE	0.174797	492	-0.836343	0.0749919	0.164313	8258	-0.703256	0.0195205
ENSG00000117280.13	1:205770138:rs708723:C_T	C/T	T	12.7205	4.5498e-37	36.025	3.3732e-284	3.02079e-283	TRUE	0.514228	492	0.703832	0.0553305	0.5606	26395	0.308425	0.0085614
ENSG00000198755.11	6:35457639:rs13214239:A_G	G/A	A	12.2047	2.93489e-34	35.9644	3.0363e-283	2.7158e-282	TRUE	0.441057	492	0.686541	0.0562523	0.443008	6419	0.582951	0.0162091
ENSG00000115364.14	2:75654125:rs34356427:A_G	A/G	G	9.83721	7.7838e-23	-35.9336	9.1298e-283	8.15625e-282	FALSE	0.246951	492	0.664763	0.0675764	0.261701	31569	-0.318883	0.00887424
ENSG00000122882.11	10:73411567:rs7072391:T_A	T/A	A	-5.81711	5.98744e-09	-35.9206	1.4465e-282	1.2907e-281	TRUE	0.066826	419	-0.774045	0.133064	0.0765794	28489	-0.553497	0.0154089
ENSG00000119977.21	10:95809796:rs7900437:G_A	G/A	A	6.79826	1.05891e-11	35.8838	5.5057e-282	4.90676e-281	TRUE	0.047862	491	0.971545	0.142911	0.0558416	24255	0.691432	0.0192686
ENSG00000196793.13	10:43541729:rs58585629:C_A	C/A	A	7.3794	1.59e-13	35.8429	2.3811e-281	2.11952e-280	TRUE	0.11609	491	0.697469	0.0945157	0.126883	30902	0.424436	0.0118416
ENSG00000137574.11	8:55784036:rs16922237:C_T	C/T	T	4.08251	4.45512e-05	-35.8235	4.7402e-281	4.2144e-280	FALSE	0.152439	492	0.356092	0.0872237	0.168793	31355	-0.374332	0.0104494
ENSG00000161905.12	17:4660194:rs9911552:T_C	T/C	C	14.1926	1.01775e-45	-35.7936	1.389e-280	1.23345e-279	FALSE	0.220225	445	0.952508	0.0671129	0.196028	26942	-0.379496	0.0106024
ENSG00000116288.13	1:7969434:rs2641116:T_G	T/G	G	-6.17703	6.53168e-10	35.7924	1.45e-280	1.28607e-279	FALSE	0.171182	406	-0.550223	0.0890756	0.190354	28463	0.373806	0.0104437
ENSG00000123975.5	9:89311173:rs3211663:C_T	C/T	T	-12.2824	1.12582e-34	-35.7597	4.6589e-280	4.12725e-279	TRUE	0.094512	492	-1.17092	0.0953329	0.0718141	28760	-0.565087	0.0158023
ENSG00000198160.14	1:66953406:rs3008871:G_A	A/G	G	7.67911	1.60196e-14	35.7522	6.115e-280	5.41072e-279	TRUE	0.255624	489	0.531767	0.0692485	0.256219	31568	0.319534	0.00893746
ENSG00000119147.10	2:106073280:rs66989638:G_A	G/A	A	-10.6821	1.23469e-26	-35.7362	1.0761e-279	9.51026e-279	TRUE	0.118902	492	-0.947894	0.0887368	0.127541	31345	-0.419411	0.0117363
ENSG00000168661.14	19:34927289:rs55712935:C_T	C/T	T	-17.1027	1.41808e-65	-35.6966	4.4637e-279	3.94019e-278	TRUE	0.299327	446	-0.971723	0.0568171	0.328204	24962	-0.331872	0.00929701
ENSG00000175334.8	11:65974812:rs60109456:A_G	A/G	G	5.11271	3.17578e-07	35.6576	1.7966e-278	1.584e-277	TRUE	0.352642	492	0.332409	0.0650163	0.38642	31349	0.286699	0.00804034
ENSG00000040275.17	5:169589645:rs17558380:G_A	G/A	A	-5.92555	3.11253e-09	-35.6079	1.0535e-277	9.27731e-277	TRUE	0.058045	491	-0.781227	0.13184	0.0620011	25516	-0.63796	0.0179162
ENSG00000188659.9	15:82190186:rs12442655:C_T	C/T	T	10.1901	2.19621e-24	35.5885	2.1178e-277	1.86276e-276	TRUE	0.036885	488	1.57144	0.154213	0.0432166	9186	1.21046	0.0340128
ENSG00000140463.14	15:72686190:rs11637927:C_A	C/A	A	7.38959	1.47285e-13	35.5707	3.9915e-277	3.50665e-276	TRUE	0.070122	492	0.875241	0.118443	0.0591077	31569	0.588602	0.0165474
ENSG00000123268.9	12:50486639:rs11614785:C_G	C/G	G	-7.09541	1.28969e-12	35.4941	6.0831e-276	5.33785e-275	FALSE	0.352642	492	-0.450905	0.0635489	0.341286	31566	0.292163	0.00823132
ENSG00000122335.17	6:158151347:rs6909229:C_G	G/C	C	-7.81102	5.67294e-15	-35.3781	3.6955e-274	3.23892e-273	TRUE	0.300407	491	-0.512791	0.0656497	0.293651	31355	-0.304187	0.00859818
ENSG00000181026.15	15:88621350:rs117218125:C_G	C/G	G	4.94447	7.63515e-07	35.3596	7.1385e-274	6.24914e-273	TRUE	0.028027	446	0.976638	0.197521	0.0392404	25717	0.784151	0.0221765
ENSG00000139405.16	12:113187390:rs61941444:A_C	A/C	C	-7.74688	9.41744e-15	-35.3291	2.0923e-273	1.82947e-272	TRUE	0.058045	491	-0.998006	0.128827	0.0609572	31569	-0.576384	0.0163147
ENSG00000100056.12	22:19144867:rs1936950:A_T	A/T	T	-9.0686	1.20555e-19	-35.317	3.2205e-273	2.81262e-272	TRUE	0.073171	492	-1.02757	0.11331	0.0867961	14153	-0.714777	0.0202389
ENSG00000138303.18	10:72239078:rs11000231:A_G	A/G	G	5.27151	1.35306e-07	35.2818	1.1247e-272	9.81099e-272	TRUE	0.036585	492	0.87086	0.165201	0.0446548	27469	0.712814	0.0202034
ENSG00000115750.17	2:9917868:rs12618415:T_C	T/C	C	-14.1776	1.26133e-45	-35.1707	5.6305e-271	4.90582e-270	TRUE	0.68764	445	-0.851062	0.0600287	0.366752	25457	-0.315854	0.0089806
ENSG00000101224.17	20:3808327:rs4815608:G_A	G/A	A	9.93965	2.7982e-23	35.1406	1.6179e-270	1.40801e-269	TRUE	0.597561	492	0.589652	0.0593232	0.600153	27281	0.300381	0.00854799
ENSG00000083845.9	19:58392099:rs8109932:A_G	G/A	A	7.89533	2.89549e-15	35.132	2.1739e-270	1.88966e-269	TRUE	0.60874	492	0.48587	0.0615389	0.603523	6410	0.58085	0.0165334
ENSG00000147439.13	8:22644317:rs4242434:C_A	C/A	A	7.9931	1.31593e-15	35.067	2.1475e-269	1.86452e-268	TRUE	0.288618	492	0.529045	0.0661877	0.335921	31675	0.289418	0.0082533
ENSG00000105750.15	19:20945279:rs34492986:A_G	A/G	G	7.79662	6.35869e-15	-35.0665	2.1778e-269	1.88862e-268	FALSE	0.133333	420	0.739639	0.0948666	0.128539	31569	-0.40908	0.0116658
ENSG00000117597.18	1:209828509:rs11119351:G_T	G/T	T	4.9913	5.99745e-07	-35.0368	6.1948e-269	5.36593e-268	FALSE	0.719839	373	0.393988	0.078935	0.738581	25271	-0.346362	0.00988567
ENSG00000104883.8	19:7485958:rs34970001:G_A	G/A	A	-5.50378	3.71733e-08	35.0189	1.1643e-268	1.00734e-267	FALSE	0.285132	491	-0.377546	0.0685976	0.275565	31684	0.305499	0.00872383
ENSG00000165644.11	10:75202161:rs56134657:G_A	G/A	A	-5.99868	1.98924e-09	34.9882	3.4251e-268	2.95989e-267	FALSE	0.043699	492	-0.90302	0.150536	0.053781	31060	0.610382	0.0174454
ENSG00000114473.14	3:197881583:rs76173621:C_A	C/A	A	6.94259	3.84975e-12	34.9426	1.6774e-267	1.44788e-266	TRUE	0.122967	492	0.643172	0.0926415	0.111746	26493	0.471092	0.0134819
ENSG00000134825.16	11:61792609:rs174538:G_A	G/A	A	7.43996	1.00712e-13	34.9253	3.0821e-267	2.65728e-266	TRUE	0.300407	491	0.490955	0.0659888	0.301289	25690	0.328118	0.00939484
ENSG00000117505.13	1:93223262:rs573056:G_T	G/T	T	5.31783	1.05009e-07	34.9247	3.1474e-267	2.71042e-266	TRUE	0.177381	420	0.464935	0.0874294	0.178248	31569	0.356347	0.0102033
ENSG00000181027.11	19:46734810:rs12709897:A_G	A/G	G	-6.97102	3.14663e-12	-34.8824	1.3842e-266	1.19064e-265	TRUE	0.622197	446	-0.457151	0.0655788	0.571763	26857	-0.297503	0.00852873
ENSG00000166341.8	11:6657901:rs12294943:T_C	T/C	C	5.15357	2.55576e-07	34.8501	4.2577e-266	3.65807e-265	TRUE	0.153455	492	0.443995	0.086153	0.150626	31684	0.379841	0.0108993
ENSG00000163141.20	1:151046704:rs6587553:A_G	G/A	A	6.5834	4.59796e-11	34.8125	1.5791e-265	1.35513e-264	TRUE	0.228659	492	0.479074	0.07277	0.20572	31684	0.335756	0.00964471
ENSG00000138085.16	2:27269806:rs113353646:C_T	C/T	T	10.1423	3.58714e-24	34.7604	9.7202e-265	8.33192e-264	TRUE	0.225051	491	0.704691	0.0694807	0.231457	25360	0.357535	0.0102857
ENSG00000132313.15	2:86312434:rs6734695:A_G	G/A	A	6.51518	7.26028e-11	34.7448	1.6607e-264	1.42187e-263	TRUE	0.082317	492	0.72505	0.111286	0.0813264	31567	0.496492	0.0142897
ENSG00000174238.15	17:1559418:rs73298816:A_G	A/G	G	4.38888	1.13934e-05	34.7404	1.9488e-264	1.66661e-263	TRUE	0.297352	491	0.300565	0.0684832	0.265772	31355	0.308173	0.00887074
ENSG00000171853.16	2:3378669:rs7601188:G_T	G/T	T	-8.69172	3.56995e-18	-34.7335	2.4514e-264	2.09401e-263	TRUE	0.456301	492	-0.517947	0.0595908	0.476136	25690	-0.299855	0.00863303
ENSG00000141480.18	17:4721864:rs2036657:G_A	A/G	G	-6.12102	9.29763e-10	34.7275	3.0409e-264	2.59457e-263	FALSE	0.286585	492	-0.415998	0.0679622	0.281397	30054	0.308859	0.00889378
ENSG00000157601.14	21:41420841:rs56003111:C_T	C/T	T	5.16272	2.43387e-07	34.7009	7.6624e-264	6.53023e-263	TRUE	0.109756	492	0.51281	0.0993294	0.10671	30902	0.44354	0.0127818
ENSG00000112992.18	5:43327782:rs7737396:G_A	A/G	G	5.18982	2.10501e-07	34.6979	8.4449e-264	7.18884e-263	TRUE	0.494395	446	0.337516	0.0650342	0.502793	27808	0.288096	0.00830297
ENSG00000125912.11	19:3186495:rs537248:T_C	T/C	C	-7.53074	5.04531e-14	-34.6811	1.5238e-263	1.29567e-262	TRUE	0.522403	491	-0.455526	0.0604888	0.488482	18500	-0.34951	0.0100778
ENSG00000125246.15	13:99866380:rs41281112:C_T	C/T	T	-5.51625	3.46317e-08	-34.677	1.7386e-263	1.47661e-262	TRUE	0.027439	492	-1.04465	0.189378	0.0207156	24891	-1.06576	0.0307338
ENSG00000204947.9	7:149129016:rs6952706:A_G	G/A	A	-10.5838	3.54267e-26	-34.6601	3.136e-263	2.66039e-262	TRUE	0.159138	487	-0.835907	0.0789798	0.163372	31478	-0.366711	0.0105802
ENSG00000141076.18	16:68996789:rs113827003:C_T	T/C	C	5.91345	3.35014e-09	34.6385	6.6325e-263	5.62017e-262	TRUE	0.972619	420	1.20127	0.203141	0.969009	29066	0.812433	0.0234546
ENSG00000164088.18	3:52307199:rs3844291:A_C	A/C	C	-11.1672	5.90393e-29	-34.6273	9.7786e-263	8.27661e-262	TRUE	0.335366	492	-0.673501	0.0603108	0.348377	31565	-0.283911	0.00819905
ENSG00000159199.14	17:48925077:rs62075845:G_T	G/T	T	10.6319	2.1171e-26	-34.5935	3.1751e-262	2.68434e-261	FALSE	0.492813	487	0.613878	0.0577392	0.525807	31560	-0.270669	0.00782428
ENSG00000115073.8	2:97658891:rs11692435:G_A	G/A	A	11.0971	1.29562e-28	34.5733	6.3886e-262	5.39498e-261	TRUE	0.074338	491	1.20706	0.108772	0.109512	28109	0.457315	0.0132274
ENSG00000159692.15	4:1218398:rs1250091:C_T	C/T	T	4.42658	9.57404e-06	-34.5155	4.6802e-261	3.94779e-260	FALSE	0.380361	443	0.299768	0.0677201	0.338002	22738	-0.333538	0.00966344
ENSG00000129103.18	7:56037633:rs73140793:T_C	T/C	C	12.1081	9.56822e-34	34.4888	1.189e-260	1.00179e-259	TRUE	0.209776	491	0.832783	0.068779	0.246886	31569	0.31248	0.00906034
ENSG00000122359.18	10:80193200:rs2819945:G_A	G/A	A	-9.28464	1.62252e-20	-34.4605	3.1243e-260	2.62938e-259	TRUE	0.420732	492	-0.553053	0.0595664	0.448194	31684	-0.270253	0.0078424
ENSG00000134285.11	12:48879990:rs2934998:C_T	T/C	C	15.7577	6.07615e-56	34.449	4.6609e-260	3.91812e-259	TRUE	0.523469	490	0.82105	0.0521045	0.526664	31684	0.269095	0.0078114
ENSG00000137601.16	4:169612585:rs10520157:G_T	G/T	T	9.68491	3.49535e-22	34.4415	6.057e-260	5.08596e-259	TRUE	0.164634	492	0.762972	0.0787795	0.129308	31468	0.401654	0.0116619
ENSG00000138185.20	10:95920642:rs4504994:A_G	A/G	G	5.8215	5.83233e-09	34.4306	8.7281e-260	7.32053e-259	TRUE	0.637014	489	0.374365	0.0643073	0.625816	31566	0.278002	0.00807428
ENSG00000182986.13	19:52897507:rs3810115:C_A	C/A	A	-20.0416	2.38914e-89	-34.4292	9.2866e-260	7.78015e-259	TRUE	0.488776	490	-0.949415	0.0473722	0.492542	31141	-0.270839	0.00786656
ENSG00000165271.17	9:33467579:rs2275228:T_C	T/C	C	14.1465	1.96358e-45	34.3942	3.1e-259	2.59419e-258	TRUE	0.237805	492	0.893096	0.0631321	0.20078	31355	0.336575	0.0097858
ENSG00000125247.15	13:100670811:rs9513781:G_T	G/T	T	5.91687	3.28133e-09	-34.3734	6.2553e-259	5.22875e-258	FALSE	0.336049	491	0.386199	0.0652708	0.30425	31354	-0.292878	0.00852048
ENSG00000198792.13	22:38221326:rs2235265:T_C	T/C	C	-5.78224	7.37113e-09	-34.3281	2.9793e-258	2.48756e-257	TRUE	0.279472	492	-0.397491	0.0687434	0.299241	31684	-0.292409	0.00851805
ENSG00000163933.10	3:53091569:rs2564921:T_C	C/T	T	14.1044	3.56609e-45	34.3096	5.6438e-258	4.70698e-257	TRUE	0.433174	419	0.80968	0.057406	0.436657	26609	0.293447	0.00855292
ENSG00000188493.15	19:40746867:rs7255821:T_C	T/C	C	-11.5187	1.06179e-30	-34.2778	1.6927e-257	1.41014e-256	TRUE	0.64939	492	-0.68296	0.0592913	0.654838	30902	-0.284658	0.00830443
ENSG00000171421.13	5:1796699:rs4975847:T_C	C/T	T	8.59664	8.20837e-18	34.2692	2.2735e-257	1.89186e-256	TRUE	0.346545	492	0.536977	0.0624635	0.359046	6083	0.59294	0.0173024
ENSG00000121413.12	19:58087417:rs2260914:A_G	G/A	A	-11.2317	2.85081e-29	-34.2078	1.8387e-256	1.52833e-255	TRUE	0.224033	491	-0.766754	0.0682672	0.230716	31016	-0.320032	0.00935553
ENSG00000141504.11	17:7626829:rs858521:G_C	G/C	C	16.2343	2.88372e-59	34.1996	2.4513e-256	2.03524e-255	TRUE	0.393075	491	0.855597	0.0527029	0.396057	31681	0.272808	0.00797694
ENSG00000100461.18	14:22929781:rs4982711:T_G	G/T	T	-12.7808	2.0978e-37	-34.1872	3.7215e-256	3.08639e-255	TRUE	0.430995	442	-0.741732	0.0580347	0.412249	27314	-0.290992	0.00851172
ENSG00000171222.10	20:35800867:rs6058324:G_T	G/T	T	-4.48167	7.40611e-06	-34.1739	5.8858e-256	4.87587e-255	TRUE	0.096515	373	-0.541282	0.120777	0.10861	30556	-0.436031	0.0127592
ENSG00000078043.16	18:46805187:rs530205:C_T	T/C	C	-9.37989	6.60389e-21	-34.1737	5.9668e-256	4.93744e-255	TRUE	0.566057	492	-0.555686	0.0592422	0.540802	26176	-0.293243	0.00858096
ENSG00000165055.15	7:128501969:rs12539729:A_T	T/A	A	8.58972	8.71809e-18	34.1274	2.9141e-255	2.40869e-254	TRUE	0.370902	488	0.530507	0.0617606	0.372767	24239	0.313117	0.00917495
ENSG00000182551.14	2:3499996:rs11127433:T_C	T/C	C	-10.2309	1.44165e-24	34.1238	3.273e-255	2.70232e-254	FALSE	0.153481	316	-0.978548	0.0956462	0.14837	27524	0.400766	0.0117445
ENSG00000151470.13	4:129112510:rs337263:C_T	T/C	C	-9.33372	1.0222e-20	34.0984	7.7901e-255	6.42466e-254	FALSE	0.173824	489	-0.725592	0.0777388	0.168852	13925	0.52398	0.0153667
ENSG00000175691.9	19:2936537:rs35699176:G_A	G/A	A	8.46271	2.61241e-17	34.0915	9.892e-255	8.14907e-254	TRUE	0.03252	492	1.42104	0.167918	0.0435541	19115	0.829434	0.0243296
ENSG00000076864.19	1:21809909:rs7414984:A_G	G/A	A	-5.03866	4.68798e-07	34.08	1.4495e-254	1.19278e-253	FALSE	0.507128	491	-0.313607	0.0622402	0.532079	30902	0.269715	0.00791417
ENSG00000070495.14	17:76715641:rs2240772:T_C	T/C	C	-4.2878	1.80448e-05	34.0743	1.7787e-254	1.46205e-253	FALSE	0.386965	491	-0.275815	0.0643255	0.395524	31470	0.272785	0.00800559
ENSG00000070081.17	11:17273499:rs214092:G_T	G/T	T	-7.90486	2.68227e-15	-34.0391	5.9044e-254	4.84789e-253	TRUE	0.588415	492	-0.48235	0.0610194	0.58781	13750	-0.400476	0.0117652
ENSG00000144843.11	3:119579762:rs138015439:C_A	C/A	A	-8.53167	1.44243e-17	-33.9417	1.6116e-252	1.32176e-251	TRUE	0.046748	492	-1.20252	0.140947	0.0295746	30181	-0.800344	0.02358
[truncated: 6,503 more rows]

## Sheet: Cortex-AFR
Gene	SNP	Alleles	EffectAllele	cortex-AFR-Z	cortex-AFR-P	eQTLGen-Z	eQTLGen-P	eQTLGen-FDR	Concordant	cortex-AFR-AF	cortex-AFR-N	cortex-AFR-Beta	cortex-AFR-SE	EQTLGen-AF	EQTLGen-N	EQTLGen-Beta	EQTLGen-SE
[truncated: 2,951 more rows]

[truncated: 6 more sheets: Cortex-EAS, Cortex-EURandAFR, Cortex-EURandAFRnoAMPAD, Cortex-EUR, Hippocampus-EUR, Spinalcord-EUR]
