# Supplementary material for: Brain expression quantitative trait locus and network analyses reveal downstream effects and putative drivers for brain-related diseases
Source: Nat Genet. 2023 Feb 23;55(3):377–88. doi: 10.1038/s41588-023-01300-6 (PMC10011140; doi:10.1038/s41588-023-01300-6)
Supplement: Supplementary file 4 — Supplementary Tables 1–31. [file 41588_2023_1300_MOESM4_ESM.zip › Supplementary Table 8 - Deconvoluted ieQTLs cis.xlsx]

## Sheet: Decon-eQTL Cortex EUR
Gene	Gene symbol	SNP	Alleles	Allele assessed	N	HW pval	Minor allele	MAF	Overall z-score	Astrocyte pvalue	EndothelialCell pvalue	Excitatory pvalue	Inhibitory pvalue	Microglia pvalue	Oligodendrocyte pvalue	OtherNeuron pvalue	Astrocyte beta	EndothelialCell beta	Excitatory beta	Inhibitory beta	Microglia beta	Oligodendrocyte beta	OtherNeuron beta	Astrocyte interaction beta	EndothelialCell interaction beta	Excitatory interaction beta	Inhibitory interaction beta	Microglia interaction beta	Oligodendrocyte interaction beta	OtherNeuron interaction beta	Astrocyte BH-FDR	EndothelialCell BH-FDR	Excitatory BH-FDR	Inhibitory BH-FDR	Microglia BH-FDR	Oligodendrocyte BH-FDR	OtherNeuron BH-FDR	Astrocyte Perm-FDR	EndothelialCell Perm-FDR	Excitatory Perm-FDR	Inhibitory Perm-FDR	Microglia Perm-FDR	Oligodendrocyte Perm-FDR	OtherNeuron Perm-FDR
ENSG00000228716.7	DHFR	5:80655314:rs408626:T_C	T/C	C	2432	0.590559	2	0.429276	40.9236	0.378299	0.136288	0.356556	0.0821727	0.000176106	0.000103288	0.16809	0.375927	2.15768	0.0968276	1.5447	0.976638	1.3479	0.199015	0.283707	0.906444	0.414925	2.52109	2.0079	1.12772	0.37804	1	1	1	0.880687	0.015537	0.00503816	0.694407	0.597087	0.478187	0.525859	1.03111	0.0843183	0.00770498	0.513345
ENSG00000174652.19	ZNF266	19:9419405:rs1978711:G_C	G/C	C	2683	0.214447	0	0.405516	54.6036	0.0146317	2.25157e-07	1	0.119064	0.616854	3.15763e-05	9.05388e-06	0.668025	0	0	2.1424	1.23801	1.07972	0.179552	0.552667	2.28595	0	1.92435	0.248079	0.866886	0.725869	0.22193	0.000112565	1	0.974736	1	0.00182364	0.000861368	0.144863	0.000372549	1	1.01852	0.74284	0.00364545	0.00585075
ENSG00000100376.12	FAM118A	22:45333097:rs6007595:G_C	C/G	G	2440	0.377001	2	0.132172	41.5505	9.89676e-08	7.29175e-07	0.000289587	0.484693	0.28087	0.044464	0.527427	0	1.74215	1.6459	0.0088672	1.79452	0	0.313626	2.05603	3.60949	1.7774	1.24651	0.675497	0.683249	0.236476	1.33512e-05	0.000304783	0.0160165	1	1	0.421797	1	4.2328e-05	0.000672131	0.00735792	0.995909	0.687398	0.273623	0.628381
ENSG00000162836.12	ACP6	1:147647471:rs1344:G_A	G/A	A	2439	0.867932	0	0.419639	41.319	2.40625e-35	0.0992703	1	0.0790136	1	1	1	2.09767	0.864319	0	2.73171	0	0	0	2.1923	0.746255	0	2.02069	0	0	0	1.53381e-31	0.992197	1	0.867493	1	1	1	0	0.430772	1	1.02854	1	1	1
ENSG00000188312.14	CENPP	9:92325922:rs7860297:A_G	A/G	G	2680	0.634033	2	0.171269	39.7557	0.184603	0.564543	0.000900132	0.159362	0.600719	1.25992e-05	0.000326054	0.108671	1.09812	0.882537	1.99576	0	0.981679	1.11891	0.511332	-0.422714	1.84803	2.52706	-0.117264	1.86914	1.4274	0.866019	1	0.0384433	1	1	0.000838751	0.0153384	0.465821	0.718412	0.0165963	1.01214	0.741949	0.00212533	0.04269
ENSG00000071894.17	CPSF1	8:144396341:rs2280836:A_G	G/A	A	2550	0.967507	0	0.416863	44.3296	0.208975	0.430195	3.20562e-13	1	0.801008	1	0.999999	0	0.848636	1.34126	0	0	0	0	0.261602	-0.479959	2.02192	0	-0.150478	0	0	0.906008	1	1.90078e-10	1	1	1	1	0.485388	0.671179	0	1	0.749526	1	0.678139
ENSG00000280670.3	CCDC163	1:45517172:rs6667191:A_G	G/A	A	2678	0.725781	2	0.327857	49.795	4.88682e-25	0.00558984	1	0.0680446	0.654826	3.70327e-06	1	1.95753	0.00160478	0	0.301021	2.88302	0.53692	0	2.36434	1.39647	0	-2.25758	-0.226213	1.01494	0	7.32936e-22	0.269632	1	0.821854	1	0.000282701	1	0	0.132053	1	1.02251	0.74537	0.00100599	1
ENSG00000147813.16	NAPRT	8:143599607:rs10282929:T_G	T/G	G	2682	0.0337555	2	0.206562	-46.8724	1.36587e-21	5.19261e-05	0.150988	1	1	7.09377e-06	5.47532e-11	0	0	0	0	0	0	0	-1.48918	-1.08478	-0.246768	0	0	-0.699697	-1.05539	1.45107e-18	0.0100564	0.856351	1	1	0.000503816	2.36617e-08	0	0.0089771	0.357607	1	1	0.00149861	0
ENSG00000128408.9	RIBC2	22:45413743:rs2272804:C_A	C/A	A	2440	0.382682	2	0.419262	-38.7981	0.91919	0.0956991	5.70122e-22	1	0.173216	1	0.544581	0.322795	0	1.20847	0	0.139195	0	0	0.0304361	-0.674469	-2.02175	0	-0.757515	0	-0.1263	1	0.980147	1.32149e-18	1	0.906693	1	1	0.733843	0.425672	0	1	0.639948	1	0.631391
ENSG00000187010.21	RHD	1:25257119:rs72660908:C_G	C/G	G	2680	0.0350442	2	0.391791	-47.2018	9.72973e-07	4.81114e-07	1.30202e-12	0.792126	0.0107719	0.0794626	0.704091	0.175039	0	0.163327	0.0374598	0	0.104872	0	-1.04117	-1.97054	-1.19888	0.374301	-1.2096	-0.482509	0.0739671	0.000101672	0.000219053	6.6395e-10	1	0.246545	0.574061	1	0.000278689	0.000535714	0	0.967836	0.339194	0.35776	0.646355
ENSG00000163682.16	RPL9	4:39453758:rs2249563:A_G	G/A	A	2680	0.184662	2	0.302985	38.8581	0.0089295	0.219208	0.999998	0.495046	0.0234358	3.97066e-08	5.39458e-05	0.979143	0	0	0	4.22603	0.932564	1.13096	0.702569	-0.439	0	-0.706189	1.32289	1.40615	0.793024	0.161587	1	1	1	0.373193	5.35661e-06	0.00373765	0.111344	0.553043	0.798936	0.994278	0.414839	6.34921e-05	0.016106
ENSG00000164308.16	ERAP2	5:96916885:rs2910686:T_C	C/T	T	2682	0.632601	0	0.412006	-58.1431	6.82612e-06	7.28109e-13	1	0.0352803	3.35918e-25	0.864744	0.477315	0.296801	1.56431	0	0.747281	1.88778	0.554217	0.407524	-0.982108	-2.91393	0	-2.15957	-4.38291	-0.0308043	-0.0994386	0.000545598	1.42805e-09	1	0.673814	4.50784e-22	1	1	0.00104389	0	1	1.05278	0	0.759346	0.616957
ENSG00000238083.7	LRRC37A2	17:46212466:rs2696466:G_A	A/G	G	2675	0.0373174	2	0.385234	40.7834	0.00222831	0.827254	1.04412e-09	0.464424	0.0582536	0.91456	0.99788	0.182403	0.926683	0.519495	0.140759	0	0.696431	0.489248	0.987196	-0.136872	2.47283	1.09498	-0.680518	0.0373701	0.000872355	0.061026	1	3.09557e-07	1	0.586653	1	1	0.0499398	0.772829	0	0.995548	0.521155	0.766232	0.657129
ENSG00000115602.17	IL1RL1	2:102305323:rs10179654:T_G	T/G	G	2438	0.0349093	0	0.478056	-40.0035	0.00235579	0.45615	0.321021	1	0.00229471	1	0.911936	0.161586	2.99657	0.500469	0	4.25699	0	0	-1.04803	-0.509056	-0.297011	0	-1.88168	0	-0.0205254	0.0636287	1	1	1	0.0975137	1	1	0.0516494	0.681082	0.503549	1	0.214822	1	0.656677
ENSG00000108379.10	WNT3	17:46830897:rs9904865:T_C	T/C	C	2438	0.718628	2	0.341263	40.6063	2.33714e-06	0.799555	0.229338	1	0.101007	1	1.87521e-13	0.158648	0	1.83574	0	0	0	0.852878	1.40562	-0.129024	0.388845	0	0.664363	0	2.05493	0.000215906	1	1	1	0.737293	1	1.40624e-10	0.000557971	0.767038	0.432724	1	0.580307	1	0
ENSG00000143318.13	CASQ1	1:160193169:rs617599:G_A	G/A	A	2682	0.329398	2	0.388516	-42.7914	0.433115	1	0.00443977	1	1	0.584688	1.59297e-14	0	0	0.34169	0	0	0.684396	1.85377	0.193447	0	-1.05226	0	0	-0.172858	-1.75954	1	1	0.118564	1	1	1	1.35386e-11	0.621448	1	0.048608	1	1	0.705864	0
ENSG00000144115.16	THNSL2	2:88153221:rs7582011:A_T	T/A	A	2440	0.324623	2	0.245082	-39.4348	6.97263e-18	0.000406063	0.999998	0.49386	0.422236	1.13738e-32	0.340861	0	0.0338154	0	0	0	0	0	-1.49355	-1.23375	0	-0.537146	-0.354164	-2.22421	0.179229	4.97068e-15	0.0490807	1	1	1	1.52631e-29	0.900706	0	0.0316476	0.798344	0.994001	0.72327	0	0.58814
ENSG00000101639.18	CEP192	18:13068133:rs578208:T_C	T/C	C	2681	0.237619	0	0.38605	-38.5758	3.96914e-08	0.467953	0.898113	0.234595	0.520752	2.49393e-08	0.214332	1.15574	0.77665	0	1.98448	1.36334	1.71413	0	-1.63671	-0.444757	0.0291707	-1.85644	-0.373216	-1.49193	0.204525	5.95301e-06	1	1	1	1	3.60706e-06	0.756378	2.94118e-05	0.687388	0.773899	1.01107	0.732905	3.97727e-05	0.535766
ENSG00000037474.15	NSUN2	5:6610278:rs7717596:T_C	T/C	C	2681	0.295117	0	0.30511	-48.9195	0.00465161	0.000181855	0.974398	0.378651	0.935869	3.43832e-14	0.189888	0.859585	0.954283	0.048146	0	0.808409	1.29445	0.985918	-0.906286	-2.23287	-0.0140331	-1.08531	0.0460716	-2.31747	-0.365462	0.104495	0.0269579	1	1	1	1.16889e-11	0.725264	0.0775612	0.0194767	0.79161	0.999834	0.748434	0	0.52475
ENSG00000013725.14	CD6	11:61008737:rs11230563:C_T	C/T	T	2681	0.699443	2	0.342223	-39.5816	0.43703	0.409464	3.16081e-15	0.818403	0.939895	0.609537	1.68799e-05	0	0	0.0471231	0	0	0.0871569	0.747903	0.192337	0.394054	-2.20745	0.272173	0.0326965	0.185345	-1.03947	1	1	2.779e-12	1	1	1	0.00145401	0.623321	0.664778	0	0.965431	0.748899	0.712025	0.00837838
ENSG00000187824.8	TMEM220	17:10729375:rs424603:G_T	G/T	T	2439	0.253073	2	0.454695	-40.8658	1.1922e-14	0.550733	1	0.515274	0.00575455	0.564472	0.423776	2.44431	0.344562	0	10.3131	0.878995	0	0	-1.54578	-0.312116	0	-0.825372	-1.4281	-0.0709809	-0.0779111	4.98322e-12	1	1	1	0.169367	1	0.970191	0	0.713441	1	0.993734	0.280468	0.700636	0.609257
ENSG00000166682.13	TMPRSS5	11:113711782:rs3863293:T_C	T/C	C	2682	0.12538	2	0.294556	43.2066	0.617536	0.692773	1	0.837874	9.80523e-21	1.33556e-37	1	2.67224	0.52045	0	0.85464	0.096699	0.745432	0	0.147081	-0.224418	0	-0.280132	5.43668	3.23635	0	1	1	1	1	1.04168e-17	2.12829e-34	1	0.680906	0.747976	1	0.96364	0	0	1
ENSG00000186468.13	RPS23	5:82273269:rs111772743:C_T	T/C	C	2678	0.0461083	0	0.308252	43.9325	0.0374444	0.25473	0.999999	0.500901	0.000676171	2.90207e-08	4.69318e-08	0.351265	0	0	1.59807	3.28824	0.177119	0	0.573182	-0.487366	0	0.962603	1.97901	1.41127	0.986322	0.393207	1	1	1	0.0418455	4.13375e-06	8.7789e-06	0.233922	0.57956	0.824742	0.994052	0.139138	5.02793e-05	0.000235294
ENSG00000188611.15	ASAH2	10:50756905:rs1133222:C_T	C/T	T	2366	0.647265	0	0.234784	43.5911	1	1	2.12697e-12	0.348542	0.463239	2.16468e-05	5.45465e-27	0	0	0	0.387552	0	0	0	0	0	1.16347	1.42795	-0.260619	0.983894	2.04208	1	1	1.02323e-09	1	1	0.00132003	1.98682e-23	1	1	0	1.00397	0.726708	0.00288038	0
ENSG00000182919.14	C11orf54	11:93757854:rs670871:T_C	T/C	C	2682	0.966966	0	0.369687	-39.281	0.000864612	0.977368	0.999998	0.915909	1.63055e-05	5.32694e-06	1	1.56262	0.695897	0	6.47505	2.03857	1.91358	0	-0.906086	0.0147391	0	-0.14394	-2.32786	-1.0513	0	0.0294719	1	1	1	0.00243124	0.00039029	1	0.0276444	0.792738	0.810954	0.952893	0.0339942	0.00122701	1
ENSG00000228696.9	ARL17B	17:46709947:rs538628:G_C	G/C	C	2682	0.673766	2	0.200969	39.7362	1.78579e-08	0.031706	1.63503e-07	0.984589	4.75408e-11	0.426967	0.00327359	0.55357	0.671132	0.879378	1.65955	0.551658	1.01366	0	1.89274	1.50318	1.62391	0.0272921	4.04638	0.245665	-0.374612	2.9352e-06	0.659192	2.91914e-05	1	2.42429e-08	1	0.0762252	1.93548e-05	0.291315	2.12766e-05	0.946629	0.00012	0.651561	0.123638
ENSG00000164346.10	NSA2	5:74817010:rs72764669:G_C	G/C	C	2683	0.14191	2	0.119456	40.5092	0.0846451	0.014412	0.0567153	0.866489	0.201399	0.000566119	3.90749e-06	0.593604	0.279233	0	0	4.08844	1.49011	1.85863	0.785919	1.98837	0.890168	0.258613	0.985873	1.46817	1.85065	0.607087	0.449421	0.540652	1	0.956116	0.0200278	0.000416859	0.339462	0.20569	0.217685	0.958168	0.655991	0.0226167	0.00339331
ENSG00000197728.11	RPS26	12:56042145:rs778467133:C_G	C/G	G	2437	0.192948	0	0.405416	-58.3011	3.19152e-08	1.30266e-05	1	0.560053	1.45913e-05	1.60527e-12	0.375365	0.620698	0.121756	0	0	1.65821	0.747362	1.16594	-1.19023	-1.98903	0	-0.400071	-1.97758	-1.3614	-0.135904	4.90206e-06	0.0033214	1	1	0.00228241	4.49775e-10	0.931816	2.40964e-05	0.00373	1	0.995111	0.0334908	0	0.598023
ENSG00000169684.13	CHRNA5	15:78548878:rs8053:T_C	T/C	C	2682	0.219065	0	0.419463	-44.6473	0.0051619	0.488296	2.44519e-05	0.916394	0.000211216	1	0.0309254	0.493186	0.105633	0.900988	3.03863	0.457632	0	0.400565	-0.836941	0.426561	-1.42851	0.142612	-2.10482	0	-0.59596	0.111869	1	0.00209916	1	0.0179513	1	0.307409	0.0819838	0.696352	0.00117172	0.952891	0.0911933	1	0.310903
ENSG00000152348.16	ATG10	5:82016580:rs111907176:A_G	G/A	A	2681	0.0174815	0	0.249161	-39.6594	0.361498	0.203427	0.999999	0.608169	0.568818	4.26872e-18	9.64978e-09	0.858339	0.413945	0	0.653072	0	2.32433	1.37291	-0.32498	-0.845255	0	-0.84569	0.235374	-2.91412	-1.63917	1	1	1	1	1	2.22122e-15	2.34324e-06	0.589101	0.540588	0.824623	0.987645	0.736856	0	8.57143e-05
ENSG00000144741.17	SLC25A26	3:66236632:rs146159281:G_A	G/A	A	2604	0.665568	2	0.285138	-39.5807	0.000884533	1	0.999998	1	0.914045	0.000400565	7.84175e-19	0	0	0	0	0.599595	1.3828	1.03218	-0.862966	0	0	0	0.0617451	-0.916008	-1.74779	0.0299906	1	1	1	1	0.0151982	1.11078e-15	0.0280199	1	0.813734	1	0.747571	0.0182902	0
ENSG00000205809.9	KLRC2	12:10448707:rs35909400:T_C	T/C	C	2439	0.367915	2	0.144731	39.6405	9.23858e-08	4.88956e-05	1	0.0273123	0.0168792	3.58644e-27	0.00669158	1.15171	1.06139	0	3.29771	1.67637	1.36362	0.998658	1.68437	2.47615	0	3.22598	1.45236	3.08118	0.545382	1.25296e-05	0.00958993	1	0.622605	0.311184	3.26584e-24	0.123291	4.25532e-05	0.00856923	1	1.07026	0.377326	0	0.170996
ENSG00000134202.11	GSTM3	1:109740350:rs1332018:G_T	G/T	T	2437	0.59326	0	0.439885	46.5453	5.95345e-34	0.886319	0.999998	0.910711	0.304376	1	0.00458245	1.54355	0.959947	0	0	0	0	0.242654	2.63347	-0.075096	0	-0.092733	0.536634	0	0.548897	2.52992e-30	1	1	1	1	1	0.0967604	0	0.783035	0.803088	0.953603	0.695011	1	0.145593
ENSG00000175643.10	RMI2	16:11345446:rs12149160:G_T	G/T	T	2438	0.597719	0	0.475595	-48.08	0.0650794	0.60714	3.18343e-08	1	0.710023	1	3.4645e-13	0.206995	0.0808615	1.03249	0	0	0	0.480259	-0.534242	0.283585	-1.48655	0	-0.116399	0	-1.80601	0.531837	1	6.87863e-06	1	1	1	2.38741e-10	0.30253	0.730434	0	1	0.747254	1	0
ENSG00000164106.8	SCRG1	4:173410236:rs9996723:G_C	C/G	G	2438	0.742573	0	0.440525	-38.965	2.19676e-31	1	1	0.689562	0.743333	0.0812331	1	3.23004	0	0	2.35326	0.810209	0	0	-2.24713	0	0	-0.484267	-0.148609	0.279156	0	6.22342e-28	1	1	1	1	0.577741	1	0	1	1	0.977296	0.749772	0.359559	1
ENSG00000189350.12	TOGARAM2	2:28957257:rs74175081:G_A	G/A	A	2439	0.487371	2	0.226117	48.9962	0.00185995	0.550651	4.16951e-14	1	1	0.649041	0.0333954	2.24617	1.51697	0	0	0	0	0.385856	1.01221	0.346476	2.84438	0	0	-0.051423	0.539065	0.0530821	1	3.03743e-11	1	1	1	0.320398	0.0446054	0.71363	0	1	1	0.722328	0.319462
ENSG00000133433.10	GSTT2B	22:23924644:rs5760119:C_G	G/C	C	2679	0.425577	0	0.413214	-39.0477	0.0242603	0.0270433	0.222957	1	1	3.13989e-05	0.000656006	1.10383	0.314061	0.782637	0	0	0.303779	0.247621	-0.684941	-1.33047	-0.523163	0	0	-1.37932	-1.06569	0.306523	0.610738	0.999085	1	1	0.00182364	0.0259842	0.189881	0.270446	0.427976	1	1	0.00363554	0.0612613
ENSG00000108384.15	RAD51C	17:58809263:rs34717648:T_A	T/A	A	2681	0.681839	2	0.208318	-38.596	1	1	0.284821	1	0.629564	0.0325336	1.34696e-23	0	0	0.569695	0	0	0.328254	0.517181	0	0	-0.399811	0	0.239964	-0.789885	-2.3904	1	1	1	1	1	0.351041	3.12212e-20	1	1	0.47925	1	0.74462	0.233478	0
ENSG00000189366.9	ALG1L	3:126018778:rs3804587:C_T	C/T	T	2683	0.126541	2	0.281401	-40.0717	4.31479e-16	1	0.670384	0.302081	1	4.25805e-11	1.26414e-09	0	0	0	0.148028	0	0.087084	0.623057	-1.61184	0	0.139948	-1.66748	0	-1.63363	-1.19716	2.50032e-13	1	1	1	1	9.69354e-09	4.16935e-07	0	1	0.696372	1.00448	1	8.92857e-06	3.8961e-05
ENSG00000136982.6	DSCC1	8:119857811:rs10955938:T_A	T/A	A	2438	0.0155712	2	0.165915	-40.8803	6.6836e-08	4.39734e-05	1	0.121893	0.242433	3.8944e-22	1.54942e-09	0	0	0	0.632473	0	0	0	-0.759176	-1.05676	0	-2.24315	-0.30157	-1.72661	-0.94384	9.28639e-06	0.00904184	1	0.980412	1	2.68366e-19	4.87724e-07	3.82514e-05	0.00826613	1	1.01697	0.675429	0	3.7037e-05
ENSG00000160201.11	U2AF1	21:43097804:rs1060112:C_T	C/T	T	2360	0.142762	2	0.435169	-41.7397	0.325462	0.000134488	0.414319	0.196235	0.000104231	6.3591e-07	0.0300878	1.05569	0	0	0	0	0.197167	0.876592	-0.235894	-1.86688	-0.227725	-1.84026	-1.80902	-1.37678	-0.525209	1	0.0206569	1	1	0.0105621	6.18847e-05	0.302742	0.568229	0.015512	0.562474	1.00831	0.0698247	0.000347328	0.307794
ENSG00000142856.16	ITGB3BP	1:63523233:rs17125090:G_A	G/A	A	2440	0.389226	2	0.303893	55.6912	0.0233332	0.144396	1.74167e-12	0.533148	0.018972	0.362848	0.271033	0.983497	0.463211	0.585085	0	1.28046	0.382934	0.288033	0.571241	0.743458	2.25646	0.639103	1.06617	0.239876	0.284819	0.300317	1	8.53988e-10	1	0.332689	1	0.828104	0.186691	0.486459	0	0.995201	0.390937	0.62176	0.562793
ENSG00000115604.10	IL18R1	2:102305323:rs10179654:T_G	T/G	G	2438	0.0349093	0	0.478056	-44.783	0.109	5.13036e-17	0.999998	0.735316	0.272749	1	1	0.118467	3.4479	0	0	4.59476	0	0	-0.453538	-3.54053	0	0.243173	-0.594168	0	0	0.685368	1.8687e-13	1	1	1	1	1	0.377513	0	0.803877	0.972583	0.684896	1	1
ENSG00000117226.12	GBP3	1:89015900:rs12121223:C_T	C/T	T	2439	0.0821814	2	0.314473	-45.7897	0.366405	4.94262e-09	0.999998	0.0731586	6.31005e-16	0.999999	0.872055	0	1.5891	0	0.0906189	3.52133	0	0.25098	-0.2417	-2.17074	0	-2.07822	-3.76404	0	-0.0270128	1	5.04088e-06	1	0.844803	4.73198e-13	1	1	0.591457	0.00012	0.803678	1.02653	0	0.762404	0.655025
ENSG00000048462.11	TNFRSF17	16:11976565:rs393329:C_T	C/T	T	2439	0.246419	2	0.381099	41.9578	0.000338858	0.0369117	0.0236307	0.918286	2.75709e-05	4.53252e-06	0.19237	0.380726	0.886637	0.611389	1.65457	0.0716117	0.687875	0	1.16361	1.30658	0.826303	0.151026	2.49361	1.39735	-0.248587	0.0143281	0.701046	0.335294	1	0.00373923	0.000337912	0.728339	0.0156468	0.30777	0.133974	0.952909	0.0421702	0.00111696	0.525872
ENSG00000128891.15	CCDC32	15:40556152:rs17673703:G_A	A/G	G	2682	0.0463456	0	0.447054	44.7907	0.268692	0.65864	7.76279e-08	0.000215617	0.879375	0.0259257	0.899443	0	1.0851	0.0835723	0.96339	0	0	1.75435	0.203798	0.243953	1.75937	5.39869	-0.0521583	0.642732	0.0402569	1	1	1.52252e-05	0.0547631	1	0.30448	1	0.535894	0.740386	7.69231e-06	1.01697	0.750002	0.206627	0.655504
ENSG00000137860.12	SLC28A2	15:45275673:rs2458225:T_C	T/C	C	2681	0.127302	0	0.351548	43.0111	0.000259373	0.522991	0.999999	0.0208803	1	1.59792e-15	0.010961	0.564016	1.26986	0	0	0	0.0334846	0.490034	1.07674	0.375416	0	2.71218	0	2.17121	0.522258	0.0116636	1	1	0.549416	1	6.17304e-13	0.169539	0.013231	0.706252	0.827921	1.04795	1	0	0.211808
ENSG00000112031.16	MTRF1L	6:153003021:rs3818130:G_A	G/A	A	2435	0.300485	0	0.313347	-40.8459	0.0678539	0.104048	0.478249	0.470029	2.42237e-06	0.00286805	0.141283	0	1.1675	0.504626	0	2.98943	0.692749	1.23233	-0.507545	-1.09677	-0.341819	0.535103	-3.00464	-1.0757	-0.544699	0.542906	1	1	1	0.000478784	0.0689875	0.642868	0.308087	0.439494	0.597023	0.996139	0.0155349	0.0606925	0.490082
ENSG00000140873.16	ADAMTS18	16:77359175:rs891134:C_G	C/G	G	2440	0.556503	0	0.404508	-47.8117	0.419104	0.0572135	0.999998	0.0962324	3.82147e-28	5.81768e-169	0.000519141	0.74247	0	0	1.56237	0.440937	0.894211	0	-0.130691	0.419365	0	-1.73092	-4.22089	-4.83666	0.38657	1	0.828849	1	0.917633	6.95972e-25	1.48333e-164	0.0217141	0.615239	0.360223	0.809877	1.02272	0	0	0.0541166
ENSG00000134201.12	GSTM5	1:109728085:rs11101996:T_C	T/C	C	2438	0.157137	2	0.382691	-41.6005	8.81164e-59	0.688581	1	0.434902	1	0.237291	0.30646	0.70102	0.323015	0	0	0	0.409137	0.373417	-3.153	-0.209727	0	-0.573543	0	-0.283348	0.187293	1.12335e-54	1	1	1	1	0.918955	0.865893	0	0.747055	1	0.997983	1	0.544889	0.575934
ENSG00000101307.15	SIRPB1	20:1913689:rs6075340:G_A	G/A	A	2439	1	2	0.366954	51.4148	0.964547	0.693172	7.28113e-38	0.577613	0.00179137	1	0.319775	0.207684	0.785907	0.362	0	0	0	0.10508	0.01226	0.217541	4.06348	-0.355464	-1.25221	0	-0.250789	1	1	9.28235e-34	1	0.0838935	1	0.880726	0.738629	0.747932	0	0.993107	0.200301	1	0.581498
ENSG00000113971.20	NPHP3	3:132719255:rs3860502:C_T	C/T	T	2438	0.943115	2	0.171247	-39.4184	2.8379e-05	0.214061	0.999997	0.360993	0.00143482	1.07575e-12	1	0	0.701913	0	1.27778	0.0338629	0.583013	0	-1.01068	-0.547253	0	-1.54013	-1.96641	-1.55991	0	0.0018365	1	1	1	0.072157	3.11685e-10	1	0.00288325	0.549623	0.797909	1.0017	0.184817	0	1
ENSG00000112619.8	PRPH2	6:42704836:rs13214506:G_A	G/A	A	2440	0.415008	2	0.273566	49.7006	1	1	1.24016e-07	1	1	2.28041e-05	1.15874e-34	0	0	1.2668	0	0	1.02928	1.41871	0	0	1.10903	0	0	0.980121	2.66003	1	1	2.34225e-05	1	1	0.00137781	1.20411e-30	1	1	1.48148e-05	1	1	0.00295972	0
ENSG00000137944.18	KYAT3	1:88952720:rs1409152:C_T	T/C	C	2681	0.229713	0	0.471279	49.4048	1.97098e-08	1	0.999999	0.0501986	0.106675	1.26336e-05	3.08237e-24	0.393639	0	0	0	0	1.27998	0.904037	1.27855	0	0	-1.95412	-0.603012	0.981003	1.9987	3.18063e-06	1	1	0.736355	0.754685	0.000838852	8.73236e-21	1.89873e-05	1	0.83447	1.01526	0.587264	0.0021224	0
ENSG00000169752.17	NRG4	15:75858740:rs4886747:G_A	A/G	G	2438	0.0183996	2	0.17781	-41.2123	1	1	1.27642e-40	1	1	0.327799	2.47063e-13	0	0	0	0	0	0.0455289	0	0	0	-1.8892	0	0	-0.181939	-1.10669	1	1	3.25449e-36	1	1	1	1.74982e-10	1	1	0	1	1	0.605512	0
ENSG00000156253.7	RWDD2B	21:29018988:rs878797:A_G	A/G	G	2440	0.914938	0	0.254098	-45.3053	0.731394	1	1	1	1	1.7608e-18	1.64796e-30	0.650236	0	0	0	0	1.73038	2.55896	-0.0711918	0	0	0	0	-2.66768	-3.08729	1	1	1	1	1	9.75981e-16	8.40362e-27	0.704474	1	1	1	1	0	0
ENSG00000159339.13	PADI4	1:17346607:rs35210719:C_T	C/T	T	2439	0.736141	2	0.401599	46.3496	0.0221566	0.0295443	1.01606e-16	1	0.134822	1	5.61718e-05	0.720848	0	0.272807	0	0	0	0.498978	0.5951	-0.893701	2.45542	0	-0.413062	0	1.01594	0.291976	0.635689	1.07944e-13	1	0.826613	1	0.00382945	0.182534	0.280645	0	1	0.613286	1	0.0163422
ENSG00000123427.17	EEF1AKMT3	12:57772620:rs2291617:G_T	T/G	G	2440	0.889189	2	0.320492	39.2969	0.0177822	0.00288264	0.0997346	0.621076	6.32431e-05	0.680449	0.964642	1.21987	2.8919	0	0.528277	3.36135	0.00790155	0	0.651408	1.60037	0.47647	0.667086	2.08669	0.107981	0.00895262	0.25301	0.183048	0.716723	1	0.00723099	1	1	0.161751	0.0953217	0.293353	0.985621	0.0580538	0.72952	0.657264
ENSG00000180481.11	GLIPR1L2	12:75415978:rs4019400:G_T	G/T	T	2675	0.0327002	2	0.398879	-57.2259	1.22426e-18	0.756248	0.999999	0.136123	0.00304323	4.20204e-63	0.555319	0.482811	0.475501	0	0.542504	0.377399	0.164838	0	-1.55687	0.139188	0	-1.67173	-1.31105	-2.90744	0.0593317	1.00693e-15	1	1	1	0.113441	2.67849e-59	1	0	0.762663	0.824636	1.01444	0.22833	0	0.631563
ENSG00000179344.16	HLA-DQB1	6:32660662:rs9273508:G_A	G/A	A	2230	0.129598	2	0.388117	-38.7531	0.621059	0.193114	0.981066	1	2.42023e-13	0.246412	0.00124533	0	0	0.925716	0	3.51817	0	0.130819	0.117563	-0.890899	-0.00867408	0	-4.27071	-0.295156	-1.08851	1	1	1	1	1.50509e-10	0.932159	0.040124	0.681756	0.533763	0.793494	1	0	0.551951	0.081129
ENSG00000118514.14	ALDH8A1	6:134974272:rs4896123:T_G	T/G	G	2436	1	2	0.485632	-43.5033	0.785628	0.228009	0.000385196	0.645591	0.779167	7.82359e-06	0.288592	0	0	1.39296	0	0.0387001	0.20026	0.702998	0.0454831	-0.634428	-1.13942	-0.36884	0.151939	-1.40894	-0.317679	1	1	0.0197613	1	1	0.000547096	0.847721	0.714893	0.558538	0.0088008	0.983584	0.749331	0.00160714	0.569848
ENSG00000149231.14	CCDC82	11:96388691:rs11021568:C_T	C/T	T	2683	0.00512537	2	0.155609	38.6512	0.0180642	0.0493586	0.269491	0.506983	0.70036	8.32057e-12	0.000284313	0	0	0	2.50242	1.32139	3.5662	0.802076	0.815663	1.34129	-0.34887	1.28601	-0.291874	2.97458	1.36371	0.256022	0.78656	1	1	1	2.16479e-09	0.0138872	0.163392	0.342825	0.467476	0.994596	0.74769	0	0.0397605
ENSG00000064012.21	CASP8	2:201289197:rs6743068:A_G	G/A	A	2683	0.568269	2	0.283079	44.2894	0.580959	0.51056	1.71356e-08	0.804785	0.0120683	1	3.82609e-09	0.462625	1.97903	0	0.640785	3.87482	0	0.931115	0.165781	0.375169	1.71424	-0.344095	1.42369	0	1.42953	1	1	3.97187e-06	1	0.26198	1	1.03781e-06	0.670749	0.704202	0	0.966809	0.349167	1	4.25532e-05
ENSG00000187688.15	TRPV2	17:16415618:rs3813769:T_C	T/C	C	2679	0.268134	2	0.298246	-45.7745	1	1	7.86806e-18	1	0.103499	0.0392149	8.92824e-17	0	0	0	0	1.0588	0	0.36416	0	0	-1.68897	0	0.846266	-0.508904	-1.53126	1	1	9.55295e-15	1	0.743353	0.394112	8.75551e-14	1	1	0	1	0.582112	0.258223	0
ENSG00000203666.12	EFCAB2	1:244970360:rs61844237:G_C	C/G	G	2426	0.515675	0	0.487428	43.4237	0.00300788	0.0683259	0.999999	0.151941	0.118639	4.23408e-26	1	1.20444	0.705322	0	0.773677	1.91104	0.609056	0	0.714006	0.912007	0	1.74837	0.768829	2.34412	0	0.0769013	0.868015	1	1	0.787874	3.59855e-23	1	0.0605015	0.376439	0.826868	1.01543	0.599953	0	1
ENSG00000112599.9	GUCA1B	6:42198814:rs6907587:C_T	C/T	T	2603	0.586494	0	0.374184	44.23	0.000191874	0.0132122	0.0247153	0.852339	0.950749	0.632144	0.000844928	0.676363	0	0	0	1.56213	1.80228	0	0.942383	1.2649	0.502265	0.282857	-0.0362915	0.130963	0.563649	0.00914432	0.428044	0.342667	1	1	1	0.0309973	0.0108598	0.196874	0.136849	0.961524	0.748669	0.717569	0.0685626
ENSG00000160223.17	ICOSLG	21:44225067:rs4818887:T_C	T/C	C	2364	0.471334	0	0.310279	-49.6541	0.128648	0.00426295	0.999998	0.58378	2.23981e-13	4.07106e-103	0.27791	0	0.943776	0	1.56261	1.60538	2.32272	0	0.229958	-1.13021	0	-0.60723	-3.30247	-4.51159	0.0713095	0.738603	0.230769	1	1	1.42771e-10	5.18999e-99	0.836305	0.403562	0.115565	0.802325	0.991183	0	0	0.566018
ENSG00000197417.8	SHPK	17:3611304:rs62069928:C_T	C/T	T	2436	0.56501	2	0.227627	43.712	8.43349e-20	1.24192e-05	1	5.43263e-06	0.0145409	1.16382e-05	1	2.20724	0	0	3.31607	0	1.6921	0	2.30405	2.25063	0	6.10138	-0.661464	1.03538	0	7.6796e-17	0.00319851	1	0.005894	0.286514	0.000778846	1	0	0.00360606	1	1.13091	0.362148	0.00202887	1
ENSG00000092094.11	OSGEP	14:20451884:rs1320150:C_T	T/C	C	2682	0.547153	2	0.402125	-42.1275	3.20165e-05	0.801447	1	1	1	3.8294e-06	0.00452187	1.40614	0.0747283	0	0	0	1.0787	0.962084	-1.11476	0.147065	0	0	0	-1.20404	-0.574992	0.00203572	1	1	1	1	0.00029059	0.0958886	0.00316708	0.767208	1	1	1	0.00101786	0.144691
ENSG00000142178.9	SIK1	21:43414945:rs3366:G_A	A/G	G	2365	0.153944	2	0.186258	42.9513	0.0302427	1.30333e-12	0.146237	0.674075	0.0128268	1	0.60589	0.262201	2.2072	0.882958	1.16016	1.86263	0	0.666645	0.838336	5.63908	0.609193	-0.723917	1.71928	0	0.179589	0.350228	2.37364e-09	0.845518	1	0.269838	1	1	0.212324	0	0.352514	0.979539	0.353173	1	0.639375
ENSG00000106733.21	NMRK1	9:75092384:rs11144225:A_T	A/T	T	2680	0.777855	2	0.398321	-54.9166	0.999998	1	8.651e-16	1	0.0585765	0.836904	9.0132e-07	0	0	0.364411	0	0	0.702956	0.657787	0	0	-1.92004	0	-0.806717	-0.0619597	-1.12728	1	1	8.82299e-13	1	0.587308	1	0.000116655	0.760823	1	0	1	0.520896	0.754012	0.00139086
ENSG00000142794.18	NBPF3	1:21474853:rs7531217:G_A	A/G	G	2439	0.859554	2	0.220172	46.2787	0.757964	0.857289	3.36986e-08	3.67614e-08	1	0.0248295	0.0142308	0.530853	0.894505	1.04577	0.689201	0	0.219012	1.0269	0.109105	-0.122204	2.7026	8.61688	0	0.839274	0.852512	1	1	7.22027e-06	0.000156217	1	0.295762	0.195602	0.708286	0.778624	0	1.09367	1	0.20157	0.231501
ENSG00000059122.16	FLYWCH1	16:2936322:rs9928222:T_C	T/C	C	2677	0.969165	0	0.499253	45.6369	0.000653016	1	0.000121935	1	1	0.775977	0.0590703	0	0	2.43493	0	0	0	0.0868899	0.85811	0	1.01568	0	0	0.0693424	0.553413	0.0237614	1	0.00781153	1	1	1	0.431799	0.0234229	1	0.00382161	1	1	0.746397	0.385751
ENSG00000204428.12	LY6G5C	6:31697417:rs805274:C_T	T/C	C	2551	0.339098	2	0.269306	-38.523	0.755105	0.0633801	1.39318e-05	0.493938	0.0961935	0.892944	0.00332008	0.958098	0.796355	0	0	0.98977	0	0	-0.0993192	-1.12835	-0.998919	0.789023	-1.02617	0.0293317	-0.510695	1	0.849643	0.00133356	1	0.720307	1	0.0768277	0.708108	0.368923	0.000804511	0.994022	0.572725	0.764389	0.12431
ENSG00000108592.17	FTSJ3	17:63838987:rs894413:A_G	A/G	G	2683	0.244268	0	0.401603	44.1841	0.0555036	0.00203088	0.170917	0.301069	0.102935	0.0175945	1	0.512333	1.61672	0	0	3.00909	0.678294	0	0.582956	1.77882	0.180887	-0.990678	0.953778	0.610258	0	0.490004	0.148114	0.903184	1	0.74223	0.240668	1	0.28197	0.0792436	0.379783	1.00446	0.581913	0.169599	1
ENSG00000143194.13	MAEL	1:166986075:rs7551881:G_T	G/T	T	2681	0.380337	2	0.362178	-39.1283	0.644724	0.388304	0.523134	1	0.468367	0.000106793	2.00706e-10	0.41971	0	0.617739	0	0	0	1.23586	-0.146902	-0.364511	-0.230113	0	0.305186	-1.27379	-1.77997	1	1	1	1	1	0.00517168	8.12284e-08	0.687199	0.65433	0.623758	1	0.727519	0.00784411	3.1746e-05
ENSG00000166435.15	XRRA1	11:74935168:rs10899052:T_C	T/C	C	2681	0.204137	2	0.271354	57.0453	0.527104	0.00203318	3.35737e-20	0.908244	0.230447	6.54836e-07	0.0771956	0	0.0283538	1.71715	0.775832	0.0549316	0.122332	0	-0.0708604	1.69239	2.64726	-0.149403	-0.593991	1.46336	0.489956	1	0.148114	6.58484e-17	1	1	6.32437e-05	0.488643	0.655856	0.0790943	0	0.954442	0.669716	0.000348485	0.415427
ENSG00000188234.13	AGAP4	10:46027442:rs1197101009:T_G	T/G	G	2364	0.834636	2	0.439298	-41.9694	0.0226854	0.0196519	2.54204e-05	1	1	0.768069	0.192834	0	0	1.57611	0	0	0.102606	0.10168	-0.545955	-1.27178	-1.16347	0	0	0.103117	-0.409757	0.295559	0.522487	0.00215864	1	1	1	0.729034	0.184288	0.234878	0.00118667	1	1	0.744495	0.526051
ENSG00000177084.17	POLE	12:132650320:rs5744896:C_T	C/T	T	2682	0.812146	0	0.420395	-52.4543	0.999998	0.875433	2.71684e-31	1	0.631799	1	1	0	1.8359	1.44398	0	0.387164	0	0	0	-0.0795601	-2.42952	0	0.250381	0	0	1	1	1.38542e-27	1	1	1	1	0.754044	0.782018	0	1	0.745059	1	1
ENSG00000136824.19	SMC2	9:104094352:rs3818626:C_T	C/T	T	2682	0.937976	0	0.455817	-43.7239	0.999999	0.911384	0.999999	0.12235	0.0252034	6.17277e-13	3.0733e-05	0	0.532269	0	4.55792	3.02806	2.00406	0.88221	0	0.0540504	0	-2.33908	-1.31635	-2.08489	-1.04106	1	1	1	0.981089	0.389287	1.85161e-10	0.00236153	0.769109	0.786283	0.824416	1.01676	0.424678	0	0.0116586
ENSG00000136104.20	RNASEH2B	13:50922184:rs7988945:G_A	G/A	A	2439	1	0	0.400984	46.0173	0.000553251	1	0.386192	1	0.975369	3.12926e-08	3.337e-09	0	0	0	0	2.17159	0.868123	1.18192	0.820856	0	0.250103	0	0.0142889	1.40513	1.20793	0.0209291	1	1	1	1	4.35994e-06	9.50036e-07	0.0212389	1	0.545819	1	0.746719	6.01093e-05	4.49438e-05
ENSG00000166582.10	CENPV	17:16343294:rs917609:G_A	G/A	A	2435	0.0714033	2	0.448049	39.0743	0.547016	1	9.24801e-07	1	1	0.616159	0.858553	0	0	1.53474	0	0	0.391091	1.59753	-0.11012	0	1.63011	0	0	0.163788	-0.054271	1	1	0.000133975	1	1	1	1	0.661998	1	0.000142045	1	1	0.714707	0.654897
ENSG00000034239.11	EFCAB1	8:48735351:rs3750259:C_A	C/A	A	2390	0.308053	0	0.403556	-50.8442	0.0295301	0.0288755	0.00324563	0.762504	0.569316	0.0114428	2.79755e-33	0.320502	0	0.471118	0	0.281332	0.0178543	0.507348	-0.595621	0.862877	-0.939313	0.196306	0.282596	-0.750357	-2.8833	0.345697	0.629657	0.0969015	1	1	0.18032	1.78323e-29	0.209994	0.278976	0.0401077	0.970032	0.736809	0.132979	0
ENSG00000241945.8	PWP2	21:44118844:rs756554:C_A	A/C	C	2609	0.712971	2	0.199502	48.31	2.66221e-05	0.75017	5.89312e-05	0.661298	0.00403833	2.94346e-11	0.0071281	0.833743	0.884117	0.403252	0	0.419064	0.832273	0.663682	1.35177	-0.207533	1.79483	-0.236046	1.6598	2.30891	0.898622	0.00174494	1	0.00429305	1	0.137287	6.88527e-09	0.128624	0.00271208	0.761973	0.00226571	0.982938	0.252716	9.17431e-06	0.175882
ENSG00000196912.12	ANKRD36B	2:97571475:rs10195004:A_G	A/G	G	2681	0.384319	0	0.332712	-41.9741	0.533647	0.185942	0.000583234	0.00743256	0.396124	0.432906	0.578666	0.10037	0.0615535	0.395772	2.86174	0.606142	1.65225	0.998103	0.238926	-0.968277	-1.81938	-4.82111	0.577028	0.324491	-0.214307	1	1	0.0272857	0.351592	1	1	1	0.656928	0.526002	0.0119009	1.0344	0.720083	0.654258	0.633376
ENSG00000008283.16	CYB561	17:63355760:rs4968642:G_A	G/A	A	2669	0.416215	0	0.498127	-50.2661	0.999999	1	2.22398e-14	1	1	0.601689	4.9377e-18	0	0	1.24761	0	0	0	1.43143	0	0	-1.31646	0	0	0.084371	-2.01691	1	1	1.71833e-11	1	1	1	6.29483e-15	0.785496	1	0	1	1	0.710741	0
ENSG00000234719.9	NPIPB2	16:11976565:rs393329:C_T	C/T	T	2439	0.246419	2	0.381099	54.8035	4.25663e-24	0.246999	0.360867	0.50581	0.0284138	6.78396e-07	0.421106	0.429911	0.348036	0.87224	0	0.166633	0.30093	0.201202	2.59584	0.61498	0.360391	0.554805	1.09365	1.41485	0.227767	5.42656e-21	1	1	1	0.413423	6.5272e-05	0.967639	0	0.573457	0.529017	0.995377	0.437675	0.000354717	0.608338
ENSG00000183628.13	DGCR6	22:18909196:rs431289:T_C	C/T	T	2366	0.923667	2	0.311708	38.771	0.00527818	0.00602707	0.179725	1	0.243689	0.749849	0.262365	1.02482	0.781827	1.01756	0	0	0.418713	0.488449	1.19231	2.27404	0.755224	0	0.678209	0.13507	0.480882	0.113376	0.278884	0.919269	1	1	1	0.816493	0.0828273	0.135613	0.387841	1	0.676252	0.742149	0.558019
ENSG00000188690.15	UROS	10:125820725:rs10901450:G_C	C/G	G	2681	0.311123	0	0.453935	43.1657	0.0246705	1	1	1	1	0.0447052	1.44933e-38	0.432792	0	0	0	0	1.61245	2.01965	0.425886	0	0	0	0	0.44991	2.48202	0.309743	1	1	1	1	0.42204	3.69537e-34	0.191596	1	1	1	1	0.273845	0
ENSG00000165929.13	TC2N	14:91838973:rs12589716:A_G	A/G	G	2440	0.648402	0	0.422541	-38.5099	1	1	6.11524e-07	0.0163068	1	0.580041	0.0178154	0	0	0.805512	1.42941	0	0.964892	2.23513	0	0	-1.51804	-3.13299	0	-0.174807	-0.661038	1	1	9.39279e-05	0.491458	1	1	0.224649	1	1	8.43373e-05	1.03579	1	0.705996	0.25395
ENSG00000138744.16	NAAA	4:75938887:rs11931349:G_A	A/G	G	2440	0.932664	0	0.397336	-39.2837	0.710152	0.718342	1.78532e-06	0.634913	0.0377261	1	5.91412e-05	0.160817	0	1.20936	0	1.21486	0	1.08991	0.108596	0.195625	-1.50843	-0.425803	-1.19277	0	-1.09213	1	1	0.000235857	1	0.477231	1	0.00398922	0.701119	0.754401	0.000202073	0.983942	0.470342	1	0.0168624
ENSG00000013573.17	DDX11	12:31073901:rs7953706:T_A	T/A	A	2438	0.304596	2	0.44114	-60.395	0.000144458	5.58515e-10	0.000480954	0.56398	4.69508e-07	2.25595e-05	0.209008	0	0	0.431986	0	0	0.314947	0	-0.773704	-2.41975	-0.694301	0.399806	-2.14969	-0.977822	0.189915	0.0072586	7.12022e-07	0.0234472	1	0.000117363	0.00136627	0.750378	0.00908481	0.0001	0.0104111	0.994606	0.00839216	0.00294062	0.533974
ENSG00000240344.9	PPIL3	2:200877622:rs2136600:C_T	C/T	T	2390	0.693511	2	0.238494	-41.7633	0.00377491	1	1	1	0.340735	1.72808e-09	3.77853e-07	0.631174	0	0	0	0.891707	0	0.626812	-0.724146	0	0	0	-0.630055	-1.69187	-1.15179	0.0905446	1	1	1	1	3.16985e-07	5.56777e-05	0.0691675	1	1	1	0.707162	2.8777e-05	0.000831395
ENSG00000182600.9	SNORC	2:232870999:rs2592116:G_A	G/A	A	2683	0.81036	0	0.407007	45.2643	2.84478e-15	0.859851	0.999999	0.0795038	1	1.23149e-06	0.075098	1.14872	0.0626686	0	0.0136118	0	1.45681	0.462898	1.71145	0.0987865	0	2.51464	0	1.12157	0.342985	1.36855e-12	1	1	0.86963	1	0.000108648	0.48326	0	0.779168	0.836601	1.02894	1	0.000512111	0.41296
ENSG00000159445.13	THEM4	1:151905747:rs9943281:G_T	T/G	G	2681	0.0541439	2	0.434912	-39.1527	0.000132924	0.340116	1	0.86303	0.98023	9.8768e-08	0.00382077	0.115955	0.834519	0	0	0.438293	1.17918	1.42209	-1.1104	-0.556421	0	-0.125379	-0.0150072	-1.45004	-0.593609	0.00683297	1	1	1	1	1.19918e-05	0.0846342	0.00873185	0.630636	1	0.95892	0.746087	0.00012381	0.13243
ENSG00000198502.6	HLA-DRB5	6:32612634:rs9271256:A_G	G/A	A	2308	0.577116	2	0.154679	43.7454	0.343101	0.00452688	0.999999	1	2.86216e-41	0.0190285	5.4409e-08	0	1.20242	0	0	6.58321	0.627653	1.10648	-0.110497	1.94311	0	0	9.80445	0.919387	1.99196	1	0.238475	1	1	1.45953e-37	0.250474	9.98033e-06	0.577991	0.118905	0.823383	1	0	0.175083	0.000258993
ENSG00000257218.6	GATC	12:120464204:rs542407:T_C	T/C	C	2682	0.364137	0	0.336503	44.3562	0.480868	0.984091	0.0195626	0.609576	0.0307028	1.70591e-08	4.63019e-08	0	1.07934	0	1.09781	1.59748	0.298779	0	0.15141	0.00944184	0.627434	-0.811332	1.28524	1.61516	1.25909	1	1	0.300658	1	0.429936	2.58902e-06	8.7789e-06	0.63864	0.793543	0.120101	0.98742	0.445954	3.57143e-05	0.000238806
ENSG00000166796.12	LDHC	11:18412342:rs3740714:A_C	A/C	C	2440	0.333855	2	0.119057	40.0037	2.81316e-15	0.469526	0.244495	0.981717	0.0966417	5.41224e-25	2.91652e-08	0.706299	0.207965	0.90991	0	0	0.501341	0.880595	3.2142	-0.557741	0.632126	-0.0113509	-0.572474	4.45098	2.18516	1.36855e-12	1	1	1	0.720911	4.31237e-22	6.19687e-06	0	0.688549	0.446087	0.946943	0.57265	0	0.000158333
ENSG00000095485.18	CWF19L1	10:100267650:rs12784396:C_T	C/T	T	2389	0.866813	2	0.422562	45.1462	6.89406e-06	1	1	1	0.0263703	2.66015e-05	4.32483e-13	0.420311	0	0	0	0	1.82692	1.47831	1.06992	0	0	0	-1.17625	1.07987	1.69952	0.000549306	1	1	1	0.399503	0.00157734	2.90185e-10	0.00105313	1	1	1	0.430575	0.00324419	0
ENSG00000165171.11	METTL27	7:73838913:rs10282443:G_A	G/A	A	2682	0.216523	0	0.266033	-46.3825	0.000114121	0.00526177	0.00104616	1	0.380161	0.079943	0.407961	1.56076	0.941365	0.161059	0	0	0.659044	0.739144	-1.17483	-1.65369	-1.39738	0	0.231898	-0.581876	-0.253759	0.00606198	0.257999	0.0430224	1	1	0.574756	0.956486	0.00787083	0.126927	0.0184306	1	0.716155	0.358053	0.60473
ENSG00000136235.16	GPNMB	7:23253479:rs199348:C_A	A/C	C	2683	0.904166	0	0.402721	38.5956	0.112273	1.20962e-06	0.999999	0.179173	0.00130168	1	0.000966257	0.442985	1.20099	0	0	3.59565	0	0.499723	0.448059	2.373	0	-1.11838	1.7465	0	0.609255	0.696843	0.000434389	1	1	0.0678708	1	0.0335649	0.383602	0.000859155	0.824275	1.01109	0.179462	1	0.0719918
ENSG00000213462.5	ERV3-1	7:64983544:rs35281840:G_C	G/C	C	2680	0.322332	2	0.374067	42.012	0.865116	0.766527	0.00154885	0.642019	0.158123	0.793212	4.22066e-05	0.262325	0.793924	1.33579	1.08072	2.86256	0.302316	0	0.0550971	0.196098	1.15161	-0.720323	0.844912	0.0870308	1.29788	1	1	0.0571846	1	0.877382	1	0.0030835	0.726783	0.763026	0.0242116	0.983685	0.630417	0.749068	0.0141433
ENSG00000149089.13	APIP	11:34904791:rs1117050:C_T	C/T	T	2437	0.749545	2	0.332786	47.527	0.00164897	0.560856	1	0.0022395	0.184045	2.60868e-35	0.476818	0.394749	0.256506	0	0.793302	4.57622	2.48318	0.0147548	0.808747	0.315	0	4.03496	0.708269	2.84364	0.128326	0.0477911	1	1	0.197156	0.926843	3.91256e-32	1	0.040818	0.717204	1	1.02321	0.646664	0	0.617148
ENSG00000237651.6	C2orf74	2:61145163:rs3213944:C_G	G/C	C	2682	0.905623	0	0.424124	-55.7006	0.00666467	1	0.86957	1	0.279441	7.83194e-18	4.2179e-27	0.704754	0	0	0	0.559324	1.10037	1.19693	-0.630474	0	0.0306143	0	-0.586433	-2.07758	-2.35287	0.133173	1	1	1	1	3.91551e-15	1.79239e-23	0.0947288	1	0.765026	1	0.686864	0	0
ENSG00000124587.14	PEX6	6:42977112:rs6907751:C_T	T/C	C	2680	0.415957	0	0.47444	-45.7635	0.606772	0.869937	7.72428e-10	1	0.265717	1	0.999998	0.878986	0.714003	1.70839	0	0	0	0	-0.169426	-0.107254	-1.65153	0	-0.460983	0	0	1	1	2.46183e-07	1	1	1	1	0.677996	0.780498	0	1	0.685282	1	0.657837
ENSG00000261701.7	HPR	16:72074194:rs2000999:A_G	G/A	A	2682	0.0475455	2	0.193139	48.8667	3.67092e-25	3.72196e-06	1	0.963655	0.00380677	0.31755	0.986367	3.15968	0.128943	0	1.0218	0.391175	0.672954	0.0393744	3.04996	2.68523	0	0.0601504	1.64846	0.24872	-0.00329424	6.23983e-22	0.00114336	1	1	0.131698	1	1	0	0.00160241	1	0.949835	0.246794	0.601053	0.657442
ENSG00000103168.16	TAF1C	16:84180359:rs2278043:G_A	G/A	A	2680	0.272433	2	0.440299	-39.2167	0.0136077	0.993175	6.56982e-05	1	0.695501	0.999999	0.999998	0	3.96304	0.934078	0	0.0861282	0	0	-0.649974	-0.00524879	-1.04226	0	-0.235987	0	0	0.21143	1	0.00469217	1	1	1	1	0.13916	0.794471	0.00241737	1	0.746933	0.761527	0.662217
ENSG00000203722.8	RAET1G	6:149863746:rs9322225:G_C	G/C	C	2678	0.393208	2	0.38891	44.1791	0.328027	0.134677	1.61087e-12	0.0334159	1	0.0793615	0.395671	0.416797	0.0729111	0.698204	0	0	0.109473	0.374893	0.322884	-0.921873	2.69357	2.37791	0	0.574047	0.269807	1	1	8.05339e-10	0.661184	1	0.573549	0.947198	0.568861	0.477126	0	1.05426	1	0.357411	0.602284
ENSG00000182698.12	RESP18	2:219328674:rs11892648:C_T	T/C	C	2678	0.813312	0	0.286408	39.7079	0.0131599	1	0.000730164	0.271305	0.92414	0.158129	4.58993e-09	0.0808208	0	0	0	0.330597	0.548405	0.790891	0.646869	0	1.03505	1.56644	0.0599933	0.401013	1.29245	0.206723	1	0.0327764	1	1	0.789622	1.22674e-06	0.136597	1	0.0142641	1.00265	0.747454	0.475108	4.21053e-05
ENSG00000242110.8	AMACR	5:34012459:rs253200:G_A	G/A	A	2680	1	0	0.457836	51.4663	0.347249	1	0.254314	0.547184	0.662811	3.16185e-13	1.41677e-34	0.289869	0	0.244467	0	0	0	0.639792	0.238251	0	-0.372296	-0.541872	-0.133759	2.08105	3.04453	1	1	1	1	1	9.71296e-11	1.20411e-30	0.579563	1	0.455168	0.995031	0.745346	0	0
ENSG00000187624.9	C17orf97	17:409857:rs11150882:G_A	G/A	A	2309	0.586833	2	0.25812	42.4904	0.0100577	0.727626	0.000274604	1	1	0.772499	0.122639	0.0907802	0.0149815	1.87976	0	0	0.256837	1.52803	0.946061	0.252666	1.69093	0	0	0.117096	0.57901	0.173236	1	0.0153543	1	1	1	0.605024	0.117819	0.756546	0.007125	1	1	0.745519	0.473046
ENSG00000163576.18	EFHB	3:19946945:rs11128927:G_C	C/G	G	2683	0.902476	0	0.382594	-56.9611	5.12572e-24	1	1	0.00273679	0.828591	5.68282e-25	5.28757e-18	1.11186	0	0	0.846891	0.807623	0.846043	0.532452	-2.03137	0	0	-3.43347	-0.100132	-2.02003	-1.40587	6.22335e-21	1	1	0.21537	1	4.39075e-22	6.41986e-15	0	1	1	1.01045	0.750534	0	0
ENSG00000185829.17	ARL17A	17:46128324:rs4471723:C_T	C/T	T	2682	0.776878	2	0.217375	41.1266	0.00212928	0.0454159	2.92006e-15	0.537841	0.292604	0.871397	0.791205	0.414955	1.36579	1.23715	1.07015	0.146175	0.529014	0	1.08179	1.4137	2.48389	0.932889	-0.66826	0.0529234	-0.031987	0.0588832	0.760321	2.65903e-12	1	1	1	1	0.0484794	0.332088	0	0.996677	0.690295	0.760459	0.651226
ENSG00000157578.13	LCA5L	21:39397881:rs2837005:T_C	C/T	T	2681	0.514445	2	0.333085	48.0137	0.0712411	0.624703	7.37087e-14	0.40896	0.823784	0.329596	0.378964	1.40612	0.835591	0	0	0.790441	0.427637	0.401359	0.523771	-0.267145	2.57172	0.820121	0.11784	0.26076	0.210978	0.555314	1	5.22042e-11	1	1	1	0.935513	0.313962	0.734883	0	0.998732	0.750443	0.605554	0.599397
ENSG00000120675.6	DNAJC15	13:43023570:rs17553284:C_T	C/T	T	2438	0.0994544	2	0.232158	-47.6837	2.14419e-11	0.374485	0.999999	0.131035	0.0093906	1.89104e-07	2.32997e-05	0	0	0	1.70969	0	0	0.658396	-1.38616	-0.342206	0	-2.41541	-1.22531	-1.26773	-0.717855	5.46705e-09	1	1	1	0.229467	2.1525e-05	0.00186815	0	0.648027	0.819554	1.01902	0.328623	0.000178571	0.0098805
ENSG00000189339.12	SLC35E2B	1:1665061:rs72634819:C_T	C/T	T	2093	0.222439	2	0.250836	-38.4431	1	0.55466	8.95057e-26	0.922747	1	1	0.0296811	0	0	0.21135	2.37987	0	0	0	0	0.312069	-2.41693	-0.175997	0	0	-0.554135	1	1	2.5357e-22	1	1	1	0.30019	1	0.715056	0	0.952522	1	1	0.305996
ENSG00000183060.15	LYSMD4	15:99733412:rs11631604:T_C	T/C	C	2673	0.247434	0	0.34437	-41.6582	1	0.0486703	0.0455927	1	1	2.40114e-07	0.247906	0	0	2.33736	0	0	0.194165	0.849385	0	-0.907185	-0.752967	0	0	-1.84834	-0.388835	1	0.781764	0.483089	1	1	2.63887e-05	0.796523	1	0.34091	0.193595	1	1	0.000193966	0.549957
ENSG00000121716.20	PILRB	7:100355205:rs76798830:C_T	C/T	T	2683	0.345713	2	0.189527	47.9135	0.365312	3.51047e-06	9.41772e-13	1	1	0.557775	0.31878	0.499958	1.5022	1.14913	0	0	0	0	-0.320441	3.04889	2.7893	0	0	-0.0709486	-0.310759	1	0.00110502	5.10901e-10	1	1	1	0.879694	0.591347	0.00159259	0	1	1	0.699962	0.581145
ENSG00000177984.7	LCN15	9:136769006:rs11145876:A_G	G/A	A	2679	0.830067	2	0.235349	40.931	1	0.235817	5.79941e-09	1	0.907338	1	6.23857e-06	0	0	2.44947	0	0	0	1.13779	0	0.586012	1.94634	0	-0.0255166	0	1.41883	1	1	1.47868e-06	1	1	1	0.000628715	1	0.566169	0	1	0.748512	1	0.00462451
ENSG00000134160.13	TRPM1	15:31102119:rs3809579:C_T	C/T	T	2439	0.771884	0	0.424969	-44.4999	0.00276251	0.0118531	1	0.922971	0.429351	1.46703e-42	0.152514	0.619123	0.618398	0	1.74778	0	0.874025	0.568233	-0.860054	-1.46336	0	0.132012	0.234513	-3.71192	0.290212	0.0722417	0.407391	1	1	1	2.67178e-39	0.664613	0.0574051	0.188985	1	0.952528	0.724744	0	0.499774
ENSG00000103550.14	KNOP1	16:19717694:rs4782272:G_C	G/C	C	2682	0.739575	2	0.176361	40.7083	0.27652	4.82475e-05	0.999998	0.105994	0.183954	7.29482e-12	0.692168	1.258	1.26842	0	3.13325	1.03102	2.91739	0	0.400889	2.95994	0	2.39191	0.902542	2.2095	-0.0292494	1	0.00953617	1	0.943599	0.926749	1.97868e-09	1	0.540947	0.00851938	0.805892	1.02064	0.646654	0	0.645855
ENSG00000258289.8	CHURC1	14:64928346:rs67330703:C_T	C/T	T	2683	0.636643	2	0.205926	41.7685	0.167829	0.391678	0.999997	0.776495	0.987068	1.81107e-07	8.78903e-24	0.786137	1.17869	0	5.91678	2.25945	2.6735	0.225757	0.46467	0.583704	0	0.480635	0.0111257	1.5734	2.52509	0.829772	1	1	1	1	2.08945e-05	2.24094e-20	0.447946	0.654781	0.797985	0.9689	0.746492	0.000176471	0
ENSG00000128944.13	KNSTRN	15:40386111:rs75278386:C_T	C/T	T	2683	0.483661	2	0.126351	41.6856	0.000688208	1	9.32834e-08	0.681277	0.269814	0.173799	2.30854e-10	0.309501	0	1.1896	0	1.15084	1.04194	1.6295	1.17147	0	2.26747	0.635766	0.684226	0.524009	2.18337	0.0248544	1	1.81561e-05	1	1	0.821821	9.05551e-08	0.0242606	1	7.63359e-06	0.978637	0.685342	0.492886	3.07692e-05
ENSG00000189171.14	S100A13	1:153616367:rs4072425:G_A	G/A	A	2634	0.0726678	2	0.482346	39.5301	3.04404e-15	1	0.999999	0.278918	0.567247	0.00013451	1	2.6894	0	0	0	1.70939	0.774886	0	1.5657	0	0	1.17439	-0.292947	0.823431	0	1.43729e-12	1	1	1	1	0.00626985	1	0	1	0.851636	1.00277	0.737363	0.00904022	1
ENSG00000172058.15	SERF1A	5:71012424:rs28409706:C_T	C/T	T	2429	0.0107731	0	0.265541	-39.6826	0.0222437	0.359273	1.80065e-07	0.0559499	0.517468	0.75595	0.0615882	0	0.739533	0.313381	0	0	1.27279	0.943473	0.534301	-0.647395	-2.90578	-3.23267	0.180355	-0.13321	-0.759233	0.29228	1	3.16629e-05	0.76198	1	1	0.439138	0.182622	0.642012	2.06897e-05	1.01394	0.732424	0.742861	0.389346
ENSG00000111671.9	SPSB2	12:6873183:rs6489739:A_C	A/C	C	2681	0.741884	2	0.288139	41.7154	8.97094e-11	0.0601238	1	0.679044	0.000103518	0.101347	0.463413	1.21011	1.67329	0	0	2.45269	1.0054	0.00417702	1.97129	1.11689	0	-0.516193	2.14638	0.401368	-0.143585	2.02418e-08	0.83938	1	1	0.0105621	0.639139	0.99594	0	0.364754	1	0.979626	0.0700964	0.39292	0.615588
ENSG00000250312.8	ZNF718	4:125609:rs10006358:G_A	A/G	G	2439	1	2	0.444444	50.1626	0.628678	0.14191	3.07854e-09	2.44645e-17	0.351208	0.00225068	0.126246	0.514937	0	0	0	1.00361	0	1.08575	0.126132	0.784891	2.00943	9.99517	0.508439	-0.663806	0.344828	1	1	8.53191e-07	6.23772e-13	1	0.0579708	0.612715	0.683402	0.483779	0	0.182	0.71058	0.052639	0.476747
ENSG00000065621.15	GSTO2	10:104279545:rs276203:A_G	A/G	G	2682	0.286207	2	0.345824	-41.8807	0.873297	1	0.0558512	1	1	4.91973e-08	1.1452e-05	0.399439	0	0.413467	0	0	0.233838	1.16777	0.0451578	0	-0.735083	0	0	-1.60616	-1.24322	1	1	0.53634	1	1	6.43273e-06	0.00103912	0.728769	1	0.215837	1	1	7.69231e-05	0.00663701
ENSG00000150893.11	FREM2	13:38763925:rs9532275:A_G	A/G	G	2439	0.607695	2	0.384174	-45.7565	9.2962e-79	0.960085	0.999999	0.000676308	1	0.967749	0.238153	1.7372	0	0	2.91758	0	0	0.228852	-2.80726	0.0154902	0	-3.71421	0	0.00550095	0.188328	2.37025e-74	1	1	0.0952697	1	1	0.788346	0	0.791125	0.8531	0.917155	1	0.770883	0.548023
ENSG00000277149.5	TYW1B	7:72748929:rs1457108370:C_A	C/A	A	2683	0.0393892	2	0.23183	41.3849	2.31212e-05	0.613375	0.498738	1	0.00137454	9.33084e-05	0.00116996	0.685896	1.30712	0	0	1.57934	0.593018	2.10121	1.51315	0.361878	0.246251	0	2.19665	1.38478	1.01413	0.00155475	1	1	1	0.070234	0.00461063	0.0381463	0.00249471	0.731914	0.609618	1	0.182391	0.0072345	0.0782187
ENSG00000120669.16	SOHLH2	13:36238725:rs9575656:G_A	G/A	A	2678	0.00510444	2	0.461165	46.7384	0.0557208	0.0965271	0.037812	3.82908e-05	0.953869	0.870528	2.07162e-16	0.818623	0.845817	0	0.502519	0	0.624761	0.636136	0.541433	0.890365	0.870604	5.62692	-0.0166875	0.0415316	1.86723	0.490748	0.983665	0.439048	0.0221886	1	1	1.9563e-13	0.282314	0.42732	0.175537	1.16032	0.747885	0.760299	0
ENSG00000162877.13	PM20D1	1:205813590:rs9438393:A_G	G/A	A	2439	0.356593	0	0.407544	-40.1823	0.138147	6.01551e-05	3.49846e-07	0.000225522	0.000287842	0.029031	0.692315	0.185223	0.453978	0	1.4544	0	0.0505261	0.470832	0.447578	-2.35356	-2.03885	-5.27237	-1.78727	0.664182	-0.0976649	0.762542	0.010922	5.68155e-05	0.0547631	0.0224437	0.329126	1	0.415266	0.00945714	5.09554e-05	0.976657	0.101431	0.221137	0.645843
ENSG00000011376.12	LARS2	3:45496481:rs12638088:C_T	C/T	T	2683	0.0357776	2	0.328736	-41.9839	2.52606e-21	0.339977	0.0533952	0.681507	1	1	0.740282	1.8072	0	0.0155059	0.93895	0	0	0.088534	-2.02767	0.483121	-0.602359	-0.605082	0	0	0.0994029	2.57628e-18	1	0.525972	1	1	1	1	0	0.630671	0.211422	0.978506	1	1	0.649389
ENSG00000170074.19	FAM153A	5:177754013:rs11249686:A_G	A/G	G	2682	0.0210821	0	0.445377	43.4378	1	0.882039	8.18572e-07	1	1	1	0.000105556	0	0.283469	1.46434	0	0	0	1.12657	0	-0.0824974	1.35537	0	0	0	1.20398	1	1	0.000122053	1	1	1	0.00642328	1	0.782737	0.000134503	1	1	1	0.023537
ENSG00000042317.17	SPATA7	14:88396185:rs3179969:G_A	G/A	A	2438	0.928217	2	0.340853	-42.0923	0.00607363	1	0.06535	0.299178	1	8.45814e-07	0.00408295	0	0	0.181498	0	0	0.756932	1.63732	-0.461435	0	-0.685429	-1.16365	0	-1.39762	-0.745445	0.125189	1	0.578954	1	1	7.92858e-05	0.0887699	0.089996	1	0.233944	1.00413	1	0.000389706	0.137055
ENSG00000223496.3	EXOSC6	16:70251998:rs4985407:A_G	G/A	A	2678	0.727895	2	0.492718	50.5495	0.429119	1	0.0146676	0.591389	1	0.00834109	1.04763e-06	0	0	0.778032	0	0	0.779661	2.10096	0.125462	0	0.796156	0.461888	0	0.825171	1.3906	1	1	0.25737	1	1	0.147867	0.000132234	0.620052	1	0.1029	0.989233	1	0.113261	0.00151485
ENSG00000006282.21	SPATA20	17:50547162:rs9890200:A_C	A/C	C	2439	0.186793	2	0.358754	-42.1084	1.56889e-17	0.368528	0.83733	0.837242	1	1	0.0482805	0.835723	0.169658	0.523962	0	0	0	0.559321	-2.12321	-0.569433	0.0737662	-0.143458	0	0	-0.594108	1.08114e-14	1	1	1	1	1	0.391323	0	0.646879	0.754681	0.963591	1	1	0.363237
ENSG00000038002.9	AGA	4:177442224:rs11131799:G_A	A/G	G	2438	0.438446	2	0.33306	-39.2379	7.28278e-06	1	0.999999	0.00466741	0.321116	4.55728e-09	0.391588	0.166804	0	0	3.26771	1.99138	3.03538	0	-0.983217	0	0	-3.79312	-0.555316	-1.31471	-0.0743182	0.000573115	1	1	0.280672	1	7.74891e-07	0.944351	0.00109259	1	0.832804	1.02023	0.700122	2.68456e-05	0.601499
ENSG00000140623.13	SEPTIN12	16:4797523:rs1982515:T_C	C/T	T	2680	0.151631	0	0.472761	-41.4446	0.44554	0.000430701	0.674111	0.650345	0.000218619	9.85318e-18	0.987848	0.655782	0	0.50885	0	0.412846	0.906068	0.168301	-0.21911	-2.08296	0.160756	0.52432	-2.02576	-2.4752	0.00450535	1	0.0513159	1	1	0.018336	4.74012e-15	1	0.62609	0.0326215	0.698209	0.983422	0.0919934	0	0.657356
ENSG00000026103.22	FAS	10:88992261:rs6586163:A_C	A/C	C	2438	0.627059	2	0.497334	39.8816	4.49101e-25	0.218891	1	0.176399	0.0040447	1	0.244847	0.169604	1.68546	0	0.191902	4.50047	0	0	2.5883	-0.570557	0	1.52385	1.37968	0	-0.11318	7.1567e-22	1	1	1	0.137321	1	0.79446	0	0.553081	1	1.00974	0.252691	1	0.549631
ENSG00000197020.11	ZNF100	19:21767600:rs6511291:T_C	T/C	C	2437	0.967368	0	0.450144	-42.2413	7.16711e-08	0.0353534	1	0.205299	2.16286e-05	0.377009	0.804856	1.30281	0.556196	0	5.5231	0.611342	1.30557	0.326343	-1.31831	-1.08352	0	-1.46272	-2.10734	-0.195707	-0.0423619	9.82472e-06	0.689141	1	1	0.00304676	1	1	3.76344e-05	0.302829	1	1.00471	0.037884	0.627874	0.65173
ENSG00000197345.13	MRPL21	11:68911166:rs583182:C_T	C/T	T	2683	0.617036	2	0.306001	-47.3185	0.00816875	1	1	1	0.174255	2.84047e-07	2.73879e-20	0.280715	0	0	0	0	1.0894	1.34425	-0.55055	0	0	0	-0.396666	-1.19146	-1.6691	0.153424	1	1	1	0.908215	3.05584e-05	4.36444e-17	0.106819	1	1	1	0.640295	0.000219409	0
ENSG00000162782.16	TDRD5	1:179592019:rs76644806:C_T	C/T	T	2438	0.683949	2	0.273995	43.5075	1	1	1.15265e-17	0.734653	0.743427	0.0360662	0.0126035	0	0	1.24221	0.824559	0.168195	0	1.94648	0	0	2.57306	-0.443842	0.172635	-0.346329	0.695442	1	1	1.33586e-14	1	1	0.371939	0.183524	1	1	0	0.972623	0.749688	0.245487	0.222779
ENSG00000214941.8	ZSWIM7	17:15973341:rs2779212:T_C	T/C	C	2437	0.737547	0	0.40952	-38.9152	0.0113055	0.488039	0.999999	0.653514	0.910499	2.05662e-07	7.09041e-18	1.25338	1.06324	0	0.0824509	1.61062	1.06392	0.0362388	-0.756799	0.41501	0	-0.649112	-0.0646583	-1.29962	-1.70519	0.187426	1	1	1	1	2.2999e-05	8.21746e-15	0.125934	0.696783	0.823095	0.982951	0.748055	0.000188596	0
ENSG00000109047.8	RCVRN	17:9912094:rs1047339:A_G	A/G	G	2682	0.176036	0	0.414057	-47.2384	0.840333	0.999998	8.99534e-34	1	0.430586	1	0.190936	0.00497608	0	1.32983	0	1.46796	0	0	0.0556794	0	-3.04768	0	0.381791	0	0.341202	1	1	7.64514e-30	1	1	1	0.726826	0.722441	0.793112	0	1	0.724481	1	0.525357
ENSG00000165271.17	NOL6	9:33467579:rs2275228:T_C	T/C	C	2682	0.718828	2	0.201529	38.9693	1	1	8.9191e-15	1	1	0.0316549	0.00896074	0	0	2.10687	0	0	0	1.52298	0	0	2.46004	0	0	-0.394062	0.860909	1	1	7.10657e-12	1	1	0.345182	0.148648	1	1	0	1	1	0.23026	0.193718
ENSG00000204525.16	HLA-C	6:31272403:rs2524093:C_A	C/A	A	2552	0.340246	2	0.320729	41.6376	0.322813	6.85252e-07	1	0.59713	0.941348	0.0799717	0.868899	0	4.16063	0	0	7.62446	0	0.0461434	0.208374	2.44435	0	-0.570656	-0.0431668	0.32532	-0.0309078	1	0.000296133	1	1	1	0.574756	1	0.566723	0.000644068	1	0.98892	0.749114	0.358072	0.655071
ENSG00000205464.12	ATP6AP1L	5:82279106:rs226197:G_A	G/A	A	2681	0.0515007	0	0.30828	-48.779	5.45927e-17	0.0784784	0.999997	1	1	2.83173e-23	0.862557	1.73732	0	0	0	0	2.06085	0.230552	-2.0609	-0.768352	0	0	0	-2.50298	-0.0324623	3.395e-14	0.90829	1	1	1	2.12355e-20	1	0	0.393518	0.797963	1	1	0	0.655166
ENSG00000168038.11	ULK4	3:41934106:rs1716653:C_A	C/A	A	2438	0.40064	0	0.175349	-38.4086	0.0688723	1	0.0220616	0.000246194	0.3098	0.0536611	0.000818073	1.24254	0	0.56764	1.5344	2.11119	0.508152	1.64003	-0.664539	0	-1.18323	-6.85167	-0.653538	-0.824674	-1.31607	0.544614	1	0.321799	0.0556993	1	0.468721	0.0301858	0.30863	1	0.128547	0.950161	0.696868	0.299886	0.0673386
ENSG00000241186.10	TDGF1	3:46577748:rs80045772:T_A	T/A	A	2438	0.314546	2	0.257793	38.3416	0.415658	6.00384e-38	1	0.948067	0.340154	0.0117797	0.0604136	0	3.73607	0	1.67996	0	0	0.350884	0.209847	7.4988	0	0.0996437	0.502089	-0.671138	-0.408725	1	1.5308e-33	1	1	1	0.183699	0.435881	0.614251	0	1	0.951212	0.70738	0.13509	0.387952
ENSG00000167720.13	SRR	17:2304032:rs3744270:G_A	G/A	A	2358	0.390776	2	0.351145	-38.2671	2.31715e-05	0.837971	1	0.00617153	0.311751	0.00399227	2.33321e-12	1.49862	1.03433	0	4.45743	0	0	0	-1.09093	0.11206	0	-3.73168	-0.482803	-0.567097	-1.11478	0.00155475	1	1	0.319828	1	0.0882834	1.38348e-09	0.00248684	0.77477	1	1.02309	0.697462	0.0742333	0
ENSG00000186792.17	HYAL3	3:50295266:rs13100173:G_A	G/A	A	2439	0.744727	2	0.46392	-38.1872	1	1	4.80692e-15	1	1	1	0.000659631	0	0	2.01871	0	0	0	0.823314	0	0	-1.31884	0	0	0	-0.907753	1	1	4.0854e-12	1	1	1	0.0260753	1	1	0	1	1	1	0.0613085
ENSG00000148290.10	SURF1	9:133356490:rs523304:G_A	A/G	G	2680	0.0694771	0	0.492351	38.1181	0.013787	0.0110878	0.999997	1	0.242578	2.4413e-09	3.07223e-06	1.66667	0	0	0	1.41632	0.885822	0.348207	0.606094	0.835203	0	0	0.633281	1.3634	0.843655	0.213453	0.393921	1	1	1	4.35285e-07	0.000343565	0.140401	0.183333	0.797944	1	0.675645	2.7972e-05	0.0029386
ENSG00000154889.17	MPPE1	18:11905954:rs8097892:C_T	C/T	T	2438	0.306628	2	0.450984	-38.0096	0.233744	0.00623198	0.999998	0.233682	0.0681928	8.04085e-09	0.123494	0.765488	0.605209	0	0.846967	0	1.03879	0.905801	-0.38277	-1.68812	0	-1.74125	-0.857628	-1.63767	-0.333246	0.953868	0.283943	1	1	0.627933	1.33128e-06	0.607159	0.509322	0.137987	0.813616	1.01188	0.538534	3.8961e-05	0.474145
ENSG00000182993.5	C12orf60	12:14803998:rs11830399:G_C	C/G	G	2439	0.172089	2	0.427224	38.0053	9.82375e-31	1	0.999999	0.000963823	0.896449	2.36928e-06	1	1.50095	0	0	1.78146	1.45138	1.93058	0	2.16323	0	0	3.76446	-0.0622017	0.959332	0	2.50476e-27	1	1	0.118293	1	0.0001955	1	0	1	0.831732	0.945493	0.748438	0.000757282	1
ENSG00000172803.18	SNX32	11:65834089:rs17854357:G_C	G/C	C	2680	0.263261	2	0.165672	38.0021	1	1	3.48883e-11	1	1	1	0.0662591	0	0	2.82839	0	0	0	1.55449	0	0	2.14236	0	0	0	0.679663	1	1	1.36853e-08	1	1	1	0.455808	1	1	0	1	1	1	0.398721
ENSG00000177042.14	TMEM80	11:679915:rs28392994:G_A	G/A	A	2680	0.510913	2	0.484888	-37.9522	0.0299343	0.00110476	0.532088	1	0.992651	0.0046231	0.133696	1.64203	0.932678	0	0	0.446096	0.634658	0.205029	-0.700273	-2.00299	-0.14997	0	0.0055511	-0.80405	-0.373013	0.348318	0.0974678	1	1	1	0.097903	0.628829	0.211477	0.0556298	0.627993	1	0.746869	0.0807766	0.484122
ENSG00000134765.9	DSC1	18:31156906:rs2118343:C_G	C/G	G	2440	0.824443	0	0.352049	37.9472	0.0851662	1	8.90147e-31	0.61445	0.265613	1	0.113396	0	0	0.403248	0	0	0	0.484446	-0.401454	0	2.34961	-0.519205	0.660435	0	0.473533	0.60861	1	3.78268e-27	1	1	1	0.583975	0.34025	1	0	0.986674	0.685164	1	0.462902
ENSG00000214026.11	MRPL23	11:1956322:rs12812:G_A	G/A	A	2365	0.767489	2	0.167019	-37.9068	2.37193e-13	0.261125	0.999999	1	0.000480408	1.00368e-12	1.02364e-12	0	0	0	0	0	0	0	-1.207	-0.308376	0	0	-1.12433	-1.39238	-1.26378	7.55965e-11	1	1	1	0.0324707	2.94147e-10	6.36579e-10	0	0.583358	0.841661	1	0.122311	0	0
ENSG00000151360.10	ALLC	2:3577209:rs9808287:G_A	G/A	A	2682	1	2	0.120433	37.8744	0.846167	0.119233	1.65177e-33	1	0.436102	0.518762	0.897071	0.405441	2.83485	0.831695	0	0	0	0.807405	-0.0737276	1.12564	5.20607	0	-0.133705	-0.0601334	-0.044309	1	1	1.05288e-29	1	1	1	1	0.724145	0.458232	0	1	0.72604	0.690458	0.655509
ENSG00000197253.13	TPSB2	16:1227472:rs2745145:A_G	A/G	G	2433	0.920651	0	0.284012	-37.7963	0.108814	0.380765	1.1855e-08	0.47526	0.557194	0.118057	0.984648	0.385586	0	0.628375	0	0.701726	0.897573	1.11327	-0.51825	0.328373	-2.72657	-0.88301	0.361876	-0.569703	-0.00662581	0.685183	1	2.87874e-06	1	1	0.682158	1	0.377447	0.649463	0	0.994149	0.737257	0.416052	0.657752
ENSG00000185105.5	MYADML2	17:81940768:rs2293098:G_A	A/G	G	2552	0.649681	2	0.398119	37.7766	0.999998	1	0.0224654	1	1	0.04577	8.57298e-10	0	0	1.54465	0	0	0.754047	1.67597	0	0	0.674055	0	0	0.680202	1.85799	1	1	0.324717	1	1	0.428135	2.95385e-07	0.763616	1	0.129732	1	1	0.277071	4.05405e-05
ENSG00000125734.15	GPR108	19:6737228:rs340135:T_C	T/C	C	2437	0.84772	2	0.302421	-37.7452	0.000268017	0.735833	1	0.24975	0.155036	9.65843e-11	1	0.597892	2.55172	0	0	0.781042	0	0	-1.11257	0.197787	0	1.2641	-0.877684	-1.6885	0	0.0119469	1	1	1	0.871272	2.1048e-08	1	0.0134895	0.757651	1	1.01021	0.62843	8.54701e-06	1
ENSG00000176040.13	TMPRSS7	3:112011640:rs3749309:T_C	C/T	T	2440	0.367374	2	0.444057	37.6424	0.750332	1	1.40236e-13	0.782526	0.0107098	0.128772	0.414982	0.0800974	0	1.00625	0	0.14135	0	0.884826	-0.0973264	0	2.48766	-0.248684	1.50159	-0.368565	0.250321	1	1	9.13438e-11	1	0.245786	0.714136	0.962151	0.707312	1	0	0.968807	0.338704	0.433774	0.606719
ENSG00000237541.4	HLA-DQA2	6:32623671:rs9271605:G_A	G/A	A	2309	0.289117	2	0.315071	37.6409	0.752101	0.122729	1	0.277318	3.89499e-83	0.856634	1.27503e-06	0.349576	0	0	0	3.45504	1.0499	1.25287	-0.0754945	-0.415928	0	1.37137	10.6394	0.0434227	0.941165	1	1	1	1	9.93105e-79	1	0.00015936	0.707531	0.461503	1	1.00211	0	0.757823	0.00171078
ENSG00000134962.7	KLB	4:39454122:rs17510142:G_A	G/A	A	2683	0.0186974	2	0.200522	-37.6379	0.844155	1	1.67082e-18	0.404843	0.891454	1	0.00144867	0	0	0.402991	0	0.324217	0	0.035011	-0.0319574	0	-1.87738	-1.39416	0.0943905	0	-0.931303	1	1	2.50593e-15	1	1	1	0.0445556	0.723298	1	0	0.999556	0.749038	1	0.086994
ENSG00000176681.14	LRRC37A	17:46212466:rs2696466:G_A	A/G	G	2675	0.0373174	2	0.385234	37.6378	0.0018849	0.50959	0.000362234	0.267951	0.664511	0.995717	0.908024	0.370259	0.787551	0.774778	0	1.01893	0.795292	0.421889	1.09882	0.466118	1.64832	1.56971	-0.290996	-0.001981	0.040425	0.0536974	1	0.0188873	1	1	1	1	0.0449587	0.704058	0.00848875	1.00509	0.74553	0.771551	0.656383
ENSG00000166275.16	BORCS7	10:102863821:rs9527:C_T	C/T	T	2682	0.617596	2	0.261931	-37.6306	7.79931e-06	0.999999	1	0.0415704	0.11308	0.0001932	1.65902e-09	0.604467	0	0	0	0.778303	0	0.902416	-1.19499	0	0	-3.45241	1.01373	-0.841281	-1.26276	0.000609997	1	1	0.697133	0.769836	0.00827902	5.09639e-07	0.00114724	0.786639	1	1.02665	0.591889	0.0113143	3.61446e-05
ENSG00000105287.12	PRKD2	19:46673623:rs874462:G_A	G/A	A	2437	0.112343	2	0.381412	-37.5253	0.0284246	5.95418e-05	1	0.789773	0.666522	1	0.672731	0.382273	4.10386	0	0	2.55202	0	0	-0.7119	-2.04593	0	0.264193	0.265125	0	-0.0438649	0.337561	0.0109219	1	1	1	1	1	0.205785	0.00946763	1	0.968101	0.745428	1	0.643859
ENSG00000232629.9	HLA-DQB2	6:32663736:rs281863271:G_A	G/A	A	2423	0.318678	2	0.18799	37.5093	0.000125106	0.279967	1.56627e-05	1	0.00882642	0.688402	4.03916e-05	0.247497	0	0.291905	0	2.0965	0.734472	0.874016	1.50645	-0.306026	2.3802	0	-1.86916	0.178338	1.69793	0.00653653	1	0.0014417	1	0.220851	1	0.00298511	0.00840369	0.595933	0.000862816	1	0.321642	0.731561	0.0137884
ENSG00000184619.5	KRBA2	17:8376006:rs1695213:T_C	C/T	T	2682	0.692762	2	0.326622	-37.3959	1.25614e-08	0.0190922	0.999999	0.0077874	0.0281203	0.00838382	1	0.346206	0	0	0.154929	1.86686	2.00922	0	-1.31739	-0.966943	0	-3.85734	1.22906	-0.651956	0	2.10709e-06	0.515672	1	0.36101	0.412914	0.148137	1	1.31579e-05	0.232226	0.846326	1.04045	0.438042	0.11332	1
ENSG00000118961.15	LDAH	2:20684786:rs10171934:A_C	A/C	C	2440	0.619609	2	0.241803	-37.2439	9.27401e-16	1	0.49984	0.250599	0.490197	1	0.000209718	0	0	0.496551	4.0589	0	0	0.657616	-1.81292	0	-0.16916	-1.79061	0.312405	0	-0.939888	4.92624e-13	1	1	1	1	1	0.0111632	0	1	0.610818	1.00959	0.730892	1	0.03438
ENSG00000180185.11	FAHD1	16:1831899:rs3895165:C_T	C/T	T	2680	0.712272	2	0.155037	37.1358	0.160973	1	0.920969	0.0713685	0.14075	0.019698	1.00327e-13	0.174953	0	0.60643	0	0.324878	1.43641	3.36437	0.538839	0	0.0528596	2.85326	1.075	1.00301	3.03186	0.81306	1	1	0.834613	0.842219	0.255462	8.25171e-11	0.439708	1	0.779836	1.0226	0.619291	0.178086	0
ENSG00000114331.15	ACAP2	3:195356148:rs6437374:C_G	C/G	G	2440	0.928977	0	0.34877	-37.1225	2.03831e-19	0.50967	1	0.00110431	0.525122	0.0632057	0.0408516	1.13315	0.339745	0	4.80451	2.81305	0	0.189829	-2.74312	0.391613	0	-4.76236	-0.36986	0.42837	0.422165	1.7921e-16	1	1	0.129159	1	0.509663	0.356604	0	0.704101	1	0.957688	0.732931	0.322397	0.342102
ENSG00000137411.18	VARS2	6:30893223:rs1264320:C_T	C/T	T	2551	0.443892	2	0.368287	37.0243	0.527147	0.0205907	0.0544412	1	1	1	0.906284	1.52198	0.683688	1.58043	0	0	0	0.472915	0.208459	1.51985	0.698937	0	0	0	-0.0364348	1	0.536263	0.531427	1	1	1	1	0.655849	0.240563	0.213671	1	1	1	0.656337
ENSG00000142675.18	CNKSR1	1:26170849:rs8768:A_C	C/A	A	2681	0.530787	2	0.244498	-37.0007	0.187918	0.00607453	0.000287017	1	0.561597	0.268796	1	0.0447241	0	0.513368	0	0.572513	1.02782	0	-0.455358	-1.51601	-0.923554	0	0.39597	-0.403872	0	0.870048	0.279067	0.0159783	1	1	0.962787	1	0.467712	0.135605	0.00735371	1	0.736554	0.56878	1
ENSG00000189157.14	FAM47E	4:76273728:rs4859657:C_T	C/T	T	2436	0.556638	2	0.406609	-36.9993	0.691263	1	0.00693439	1	1	0.080846	0.120223	0.372786	0	0.145905	0	0	1.23394	2.25688	0.113944	0	-1.16276	0	0	-0.531394	-0.432188	1	1	0.159061	1	1	0.576751	0.599709	0.697266	1	0.0645023	1	1	0.359151	0.470634
ENSG00000196275.14	GTF2IRD2	7:74726591:rs810366:C_G	G/C	C	2436	0.710485	2	0.20587	36.9919	3.77163e-13	0.579363	0.999999	0.776853	0.304667	2.31392e-16	0.146911	1.05562	1.3205	0	5.2445	1.92726	2.06009	0	2.1785	0.33028	0	-0.447039	0.616186	2.28223	0.238827	1.17275e-10	1	1	1	1	9.67182e-14	0.653829	0	0.722351	0.826713	0.968831	0.694776	0	0.494937
ENSG00000188199.10	NUTM2B	10:79686046:rs2983793:A_G	A/G	G	2438	0.192121	2	0.40361	-36.9824	0.173501	0.423499	3.07886e-08	0.040263	0.891615	0.660439	0.704056	0	1.05221	0.684921	2.75314	0	0.3627	0	-0.431445	-0.455901	-1.74897	-3.11825	0.0511707	-0.143995	0.109809	0.841507	1	6.76738e-06	0.692756	1	1	1	0.4539	0.670463	0	1.03372	0.748965	0.725007	0.646453
ENSG00000141519.15	CCDC40	17:80047415:rs7212525:T_C	T/C	C	2682	0.191473	2	0.230239	36.9472	0.0907281	0.0011483	5.01069e-05	1	0.267951	1	0.977784	1.76889	2.89907	0	0	0.101429	0	0.418481	0.646117	2.28187	1.46632	0	-0.724697	0	0.00801921	0.626061	0.100203	0.00372471	1	1	1	1	0.348521	0.057024	0.00198834	1	0.685546	1	0.657709
ENSG00000148604.15	RGR	10:84245117:rs2279227:T_C	T/C	C	2227	0.396608	2	0.492591	36.8895	8.46748e-25	0.08507	1	0.467661	0.400259	1	0.107544	1.6469	0.0625496	0	1.57235	1.6573	0	0.0901603	2.64096	-0.90664	0	0.956038	0.444295	0	0.288018	1.19942e-21	0.942237	1	1	1	1	0.569246	0	0.408478	1	0.995183	0.720105	1	0.455468
ENSG00000135778.12	NTPCR	1:232955717:rs12725558:T_A	T/A	A	2438	0.152156	2	0.149918	36.8127	0.0290113	1	0.790791	0.128273	1	2.89415e-21	1.4088e-17	0.503231	0	1.20611	0.496848	0	0.905982	1.48858	0.686634	0	-0.124893	2.57376	0	3.80781	3.14359	0.34228	1	1	0.997385	1	1.89211e-18	1.49668e-14	0.208237	1	0.741002	1.02023	1	0	0
ENSG00000125618.17	PAX8	2:113235767:rs7589901:A_C	C/A	A	2439	0.759789	0	0.365109	36.7682	0.118554	0.387812	0.000492425	0.572112	0.435391	0.829657	0.00363078	0	1.68943	0	0	0.299813	0.265693	0.465488	0.519737	0.471229	1.37204	0.844481	0.477477	-0.0669671	0.715602	0.712694	1	0.023915	1	1	1	0.0817173	0.39102	0.654083	0.0105619	0.993975	0.725918	0.753404	0.129504
ENSG00000188130.14	MAPK12	22:50254911:rs5771280:A_T	T/A	A	2681	0.0567698	2	0.29448	36.7285	0.134827	0.0674102	0.062989	1	1	1	0.000742754	2.04261	0.758914	0.42825	0	0	0	1.59736	0.504333	1.16164	0.651394	0	0	0	1.01053	0.753325	0.864634	0.568506	1	1	1	0.0282657	0.410667	0.375186	0.22953	1	1	1	0.0644582
ENSG00000085514.16	PILRA	7:100375779:rs6965458:G_A	G/A	A	2683	0.313991	2	0.189154	36.7256	0.397501	0.00118832	1.67085e-05	1	0.480702	0.731413	0.999518	0.528008	1.24277	0.415286	0	6.22864	0	0.622606	0.297594	2.24996	1.72488	0	-0.462071	-0.0406539	0.00019021	1	0.101333	0.00152694	1	1	1	1	0.606684	0.0573411	0.000892473	1	0.73061	0.739302	0.657309
ENSG00000162620.16	LRRIQ3	1:74198025:rs11806946:G_A	G/A	A	2439	0.745848	2	0.48565	-36.6239	0.000133524	0.792888	0.825652	0.00628208	0.033493	3.74237e-08	0.244397	0.296431	1.1609	0.24628	0	1.08987	0.574452	0.544134	-1.22686	0.161964	-0.0982096	-3.75513	-1.23523	-1.60326	-0.358342	0.00685003	1	1	0.320873	0.449222	5.10263e-06	0.79388	0.00874044	0.765682	0.750893	1.02068	0.455668	6.41711e-05	0.549492
ENSG00000160221.18	GATD3A	21:44136304:rs2071135:A_G	G/A	A	2607	0.468274	2	0.181243	36.6225	0.000319157	0.000690145	0.778407	0.269477	0.00946987	0.00110672	0.00235287	1.42641	0.202403	0.112694	0	0.402445	1.7234	1.10061	1.36677	2.72946	0.158531	1.9268	1.8057	1.33934	1.17376	0.0136079	0.0690064	1	1	0.231056	0.0341209	0.0608428	0.014995	0.041698	0.736973	1.00345	0.329672	0.0345357	0.106163
ENSG00000130348.11	QRSL1	6:106629627:rs2054365:G_A	G/A	A	2682	0.936085	2	0.403244	-36.6218	7.15362e-05	0.152443	1	0.00970284	0.000301541	6.23083e-05	0.00158411	0.477017	0	0	3.01516	1.36823	1.41515	0.0920577	-1.04444	0.620217	0	-3.63637	-1.93042	-0.958644	-0.589331	0.00413596	1	1	0.397421	0.0232555	0.00327562	0.0471297	0.00582993	0.494024	1	1.04271	0.103427	0.00561237	0.0900758
ENSG00000146707.14	POMZP3	7:76624412:rs28537489:A_G	A/G	G	2434	0.441942	2	0.219597	-36.5043	0.604322	0.0031809	0.00364767	0.894767	0.946598	0.00107922	0.00317622	0.439885	0	0	0.431916	0.773869	0.079954	0	-0.145262	-1.49841	-0.756992	0.204398	-0.0467781	-1.04069	-0.655393	1	0.19496	0.104032	1	1	0.0335571	0.0747514	0.677309	0.100293	0.0428311	0.954444	0.749464	0.0340744	0.122093
ENSG00000214435.8	AS3MT	10:102856743:rs4919690:T_C	T/C	C	2683	0.554836	2	0.267611	-36.504	4.41947e-17	0.241108	0.999998	0.164258	0.175958	0.857959	0.195675	0.554381	0	0	0.905549	0.13898	1.35569	0.260436	-1.94042	-0.662474	0	-2.16534	-0.811859	-0.0473204	0.269313	2.81708e-14	1	1	1	0.910835	1	0.732373	0	0.568962	0.809733	1.01106	0.641029	0.75784	0.527397
ENSG00000177414.13	UBE2U	1:64256332:rs1069697:C_T	T/C	C	2437	0.724656	2	0.358638	36.4562	0.230542	0.307524	7.12526e-08	1	1	0.942183	0.0118022	1.33123	0	0	0	0	1.11451	0.882935	0.351539	-0.327215	2.51851	0	0	0.0244428	0.727533	0.946934	1	1.41932e-05	1	1	1	0.176493	0.505924	0.612346	7.8125e-06	1	1	0.768551	0.217108
ENSG00000127311.9	HELB	12:66302475:rs3741605:T_C	T/C	C	2438	0.93514	0	0.46493	36.4411	0.0584963	0.0371715	0.620831	0.0858559	0.0452638	0.0249184	0.17681	0	0.448088	0.430676	4.50299	6.73689	0	0.0550387	0.452363	1.24258	-0.177959	-2.45749	1.16565	0.613781	0.391498	0.504049	0.701046	1	0.888473	0.519626	0.296302	0.707581	0.28885	0.308305	0.674082	1.02609	0.489765	0.201951	0.518344
ENSG00000182534.13	MXRA7	17:76681074:rs11869629:T_C	C/T	T	2440	0.6405	0	0.18627	-36.401	0.0454889	0.282486	1.61012e-05	0.412012	1	0.632003	0.199217	0.737425	1.52311	0	0	0	0.693239	2.7203	-0.735019	-0.681063	-2.10528	0.454928	0	-0.175556	-0.41933	0.438334	1	0.00147673	1	1	1	0.738503	0.256208	0.596867	0.000877698	0.997664	1	0.717582	0.529815
ENSG00000155542.12	SETD9	5:56909530:rs185220:A_G	G/A	A	2440	0.822652	2	0.161475	-36.3924	0.000864502	0.962359	0.999999	0.632749	9.55366e-10	4.24472e-44	0.23097	0.0287095	0.0609	0	3.14048	0.0120867	0	0	-0.670814	0.0292153	0	-0.777172	-2.84247	-2.62053	0.227767	0.0294719	1	1	1	4.2735e-07	8.32521e-41	0.779488	0.0276814	0.790735	0.859043	0.984158	0.000473684	0	0.54479
ENSG00000153291.16	SLC25A27	6:46677138:rs2270450:C_T	C/T	T	2681	0.848591	2	0.281425	36.3065	1	1	0.00143611	1	1	0.0910088	0.00105859	0	0	1.06961	0	0	1.75657	2.52469	0	0	1.04589	0	0	0.605943	1.11472	1	1	0.0541666	1	1	0.607448	0.0352361	1	1	0.0229808	1	1	0.375545	0.0740914
ENSG00000169689.15	CENPX	17:82022880:rs3934983:C_A	C/A	A	2682	0.723086	0	0.429903	36.2664	0.0082093	0.956768	1	1	0.484823	2.38831e-06	0.00188833	0.922812	0.553941	0	0	1.34209	0.719709	1.3107	0.845965	-0.0332917	0	0	0.426312	1.25299	0.649341	0.15359	1	1	1	1	0.000196435	0.053093	0.106882	0.790906	1	1	0.730664	0.000758065	0.0974007
ENSG00000084072.16	PPIE	1:39753393:rs1046988:C_T	C/T	T	2679	0.773241	2	0.37626	36.2276	0.337635	1	0.999999	1	0.145378	9.96621e-31	0.319928	1.15432	0	0	0	1.42753	1.94466	1.38261	0.234484	0	0	0	0.788591	2.76726	0.18799	1	1	1	1	0.851627	1.21004e-27	0.880726	0.57468	1	0.838333	1	0.622528	0	0.581605
ENSG00000127578.7	WFIKKN1	16:629274:rs35915772:G_A	G/A	A	2678	0.473311	2	0.226475	36.169	0.70465	0.0603001	0.000100156	1	0.543821	1	0.200288	0	0.853631	2.57693	0	1.7483	0	0.0127793	-0.0835991	1.40425	1.41484	0	0.439913	0	0.464466	1	0.83938	0.00666755	1	1	1	0.739572	0.699712	0.365443	0.00332898	1	0.735435	1	0.530096
ENSG00000196653.12	ZNF502	3:44721338:rs56084453:A_G	A/G	G	2683	0.259993	2	0.219717	36.065	1.23696e-07	0.701818	1	0.648164	0.831515	0.00402152	0.0032869	2.4642	0	0	7.00947	1.27398	1.11337	0.601872	1.60725	-0.0855001	0	-0.732593	0.137545	0.844967	0.731212	1.63413e-05	1	1	1	1	0.0887089	0.0764653	4.14508e-05	0.74995	1	0.983547	0.750672	0.0746104	0.123901
ENSG00000228570.7	NUTM2E	10:79817858:rs10885307:G_T	G/T	T	2429	0.163594	0	0.401811	-36.0103	0.0394837	0.735805	0.000216698	7.13222e-05	0.910152	0.754458	0.158928	0.402949	1.07019	0.980081	0	0	0.798885	0.0886812	-0.717655	0.22777	-1.568	-5.9597	0.036815	-0.119264	-0.507372	0.403817	1	0.0127015	0.0319036	1	1	0.678566	0.238899	0.757683	0.00592874	1.13467	0.74822	0.742464	0.5066
ENSG00000196655.12	TRAPPC4	11:119023168:rs111322300:T_C	T/C	C	2681	0.241286	2	0.237971	36.0087	0.000410967	1	0.999998	0.869245	0.772138	0.00115827	1.4477e-07	1.29903	0	0	0.0664041	1.31911	1.95863	1.86957	1.06709	0	0	0.286037	-0.18327	0.910055	1.15668	0.0163725	1	1	1	1	0.0351994	2.38142e-05	0.0174234	1	0.8009	0.957499	0.749126	0.0353456	0.000458065
ENSG00000122025.14	FLT3	13:28027857:rs79566936:G_A	G/A	A	2438	0.700534	2	0.196473	35.9074	0.825479	1	0.448905	1.04601e-07	1	0.00148488	6.7908e-10	0	0	1.06161	5.32389	0	1.63155	2.18737	0.0635364	0	0.380647	10.2975	0	1.34369	2.25141	1	1	1	0.000288103	1	0.042491	2.40479e-07	0.719219	1	0.583612	0.943333	1	0.0412778	2.77778e-05
ENSG00000188385.12	JAKMIP3	10:132141923:rs11592585:A_G	A/G	G	2439	0.786578	2	0.339893	35.819	1	0.000438748	0.652766	1	0.800524	4.58058e-07	1	0	0.596348	1.38097	0	1.05324	2.55879	0	0	1.84245	0.105622	0	0.136843	1.42223	0	1	0.0517906	1	1	1	4.59807e-05	1	1	0.032912	0.689843	1	0.749656	0.000318898	1
ENSG00000138400.13	MDH1B	2:206765180:rs3828294:G_A	G/A	A	2438	0.095991	2	0.264766	35.8174	0.0364351	1	0.202191	0.282437	1	0.15085	6.47844e-09	1.81334	0	0	0.166666	0	1.34796	2.02781	0.610683	0	0.472263	1.9927	0	0.524425	1.86306	0.387723	1	0.961298	1	1	0.771732	1.63545e-06	0.231146	1	0.408805	1.00218	1	0.465412	6.93069e-05
ENSG00000169609.14	C15orf40	15:83009642:rs6603042:G_T	G/T	T	2681	0.461333	2	0.33495	-35.8159	0.000714102	0.155914	0.999998	1	0.251741	0.042029	0.284437	1.07481	1.48219	0	0	0.43441	1.02414	0	-1.07144	-0.874221	0	0	-0.729609	-0.561133	-0.202909	0.0255006	1	1	1	1	0.408925	0.844037	0.0246989	0.496636	0.799512	1	0.680424	0.2664	0.569092
ENSG00000136108.15	CKAP2	13:52455350:rs3892337:C_G	C/G	G	2682	0.103745	0	0.472782	-35.8053	0.46174	0.628154	0.201313	0.240899	0.0370164	0.773452	0.00148433	0.509772	0.250728	0.803175	4.27705	1.19156	0.135109	1.35945	-0.245512	0.326275	-0.571854	-1.90449	-1.25581	-0.105769	-1.0313	1	1	0.959417	1	0.472613	1	0.0453245	0.632196	0.735479	0.40782	1.00812	0.467785	0.745488	0.0879102
ENSG00000127399.15	LRRC61	7:150323292:rs1962004:G_A	A/G	G	2683	0.0386319	0	0.267611	-35.7937	0.0635815	0.125528	0.256506	1	0.219412	1	0.0103133	0.424871	0.789346	1.25103	0	1.03252	0	2.04022	-0.680939	-1.08255	-0.417798	0	-0.817695	0	-0.825218	0.52464	1	1	1	0.985441	1	0.163735	0.29889	0.463907	0.456868	1	0.665382	1	0.207175
ENSG00000141560.15	FN3KRP	17:82722518:rs2246577:T_C	C/T	T	2681	0.401922	2	0.410108	-35.7761	0.0106665	1	0.999999	1	0.525771	1.11224e-06	1.78539e-06	0.648471	0	0	0	0.533577	2.58125	0.727996	-0.647852	0	0	0	-0.38696	-1.28487	-0.989227	0.179845	1	1	1	1	0.000100921	0.00021272	0.121548	1	0.831527	1	0.732579	0.000501779	0.00201402
ENSG00000196126.11	HLA-DRB1	6:32607592:rs9271055:G_T	T/G	G	2304	0.57694	2	0.154731	35.705	0.999998	0.00548962	1	1	2.23583e-08	0.0355711	4.40989e-08	0	0	0	0	13.3875	0	1.2408	0	1.29308	0	0	3.34275	0.580933	1.34723	1	0.266607	1	1	7.60091e-06	0.369474	8.51811e-06	0.762695	0.130594	1	1	0.00221333	0.244173	0.000227273
ENSG00000183605.17	SFXN4	10:119161076:rs10749291:T_C	T/C	C	2436	0.543207	2	0.493842	35.6723	1.19417e-12	0.172422	0.760019	0.782989	0.858374	0.098597	0.0388472	1.27775	0	0	2.28365	0	1.19745	0.595571	1.78717	0.771636	-0.103971	-0.384482	-0.0572792	0.512494	0.539139	3.34592e-10	1	1	1	1	0.630057	0.347662	0	0.512448	0.73033	0.96806	0.750151	0.387964	0.33645
ENSG00000186529.16	CYP4F3	19:15640756:rs1290616:C_T	C/T	T	2439	0.800367	2	0.401189	-35.6698	1.28774e-05	0.806815	0.999998	0.425692	0.011006	7.7756e-13	1	1.10666	0.129848	0	0.424753	1.84617	1.41126	0	-1.0198	-0.135088	0	-1.07255	-1.43632	-1.7302	0	0.000943493	1	1	1	0.250108	2.30528e-10	1	0.00166379	0.768709	0.803203	0.999719	0.341962	0	1
ENSG00000160349.9	LCN1	9:135523355:rs900906877:C_G	C/G	G	2440	0.366325	2	0.440984	35.6689	0.275666	0.76833	1.86533e-11	1	0.338332	0.407889	0.775511	0.353907	0	0.180691	0	0	0.725277	1.09084	-0.325124	-0.102049	2.77025	0	-0.333607	0.292834	0.096592	1	1	8.06108e-09	1	1	1	1	0.540188	0.763409	0	1	0.707394	0.641611	0.650879
ENSG00000196735.12	HLA-DQA1	6:32652795:rs17612852:G_A	G/A	A	2303	0.830425	0	0.264438	-35.6389	0.999999	1	0.999999	1	1.97347e-19	0.0343424	6.7335e-05	0	0	0	0	11.5987	0.266169	1.24297	0	0	0	0	-4.48237	-0.592173	-0.995924	1	1	1	1	2.0127e-16	0.361681	0.00445933	0.764897	1	0.842136	1	0	0.239563	0.0182935
ENSG00000084628.10	NKAIN1	1:31208167:rs7549197:T_C	C/T	T	2390	0.353735	2	0.25	-35.5711	1	0.000610195	0.00641732	0.0594445	0.00291992	2.1491e-49	8.45358e-07	0	0	0	0	0	0	0	0	-1.12317	-0.401719	1.89777	-1.06524	-3.04188	1.04943	1	0.0637029	0.151083	0.780516	0.111444	6.08839e-46	0.000111832	1	0.0387869	0.061289	1.01596	0.227269	0	0.00138021
ENSG00000132436.11	FIGNL1	7:50429143:rs11764792:C_T	C/T	T	2436	0.935365	2	0.482964	35.5153	1	0.994039	0.000497928	0.383803	0.771805	0.361124	0.42768	0	0.167387	0.540736	2.56401	1.44632	1.46787	1.50832	0	0.00452421	1.35458	1.29171	0.167903	0.32115	0.260146	1	1	0.0240448	1	1	1	0.971937	1	0.794283	0.0106042	0.997594	0.749172	0.620858	0.609451
ENSG00000179698.14	WDR97	8:144109615:rs34324679:C_A	C/A	A	2549	0.421383	2	0.110632	35.4379	0.631648	0.0022293	1.33659e-06	1	1	0.549808	4.08842e-08	0.356052	0.433712	2.17156	0	0	0	0.428031	-0.223441	2.76766	2.78428	0	0	-0.102595	2.36892	1	0.155786	0.000182241	1	1	1	8.01921e-06	0.683688	0.0827912	0.00015508	1	1	0.697001	0.000209302
ENSG00000239389.8	PCDHA13	5:140896089:rs13174119:G_A	G/A	A	2680	0.0221896	2	0.338433	35.4174	0.0203724	1	0.00133989	0.448277	0.931163	1	0.00317094	1.61898	0	1.05101	6.28474	0	0	0.708579	0.700846	0	1.22681	1.15497	-0.0231273	0	0.905557	0.278328	1	0.0511423	1	1	1	0.0747514	0.175656	1	0.0217216	0.997174	0.748184	1	0.122276
ENSG00000113812.14	ACTR8	3:53881903:rs2276843:C_T	C/T	T	2682	0.96384	2	0.30742	-35.3362	0.00411964	0.594004	0.908336	0.0148632	0.685733	0.134121	3.71736e-06	0.347229	0.144162	0.368763	1.37228	1.11778	0.509118	0.250422	-1.05554	0.388506	-0.0591567	-4.4835	0.267363	-0.561437	-1.35248	0.0959254	1	1	0.476089	1	0.73117	0.000401617	0.0724393	0.727652	0.776487	1.04199	0.746653	0.443074	0.0033178
ENSG00000102858.13	MGRN1	16:4686315:rs841225:C_T	C/T	T	2681	0.693453	0	0.428012	35.326	1	0.0884821	0.185576	1	1	0.0966874	0.23547	0	0	2.64875	0	0	0.0434961	0.724247	0	0.73061	0.3885	0	0	0.585116	0.387761	1	0.955539	0.930799	1	1	0.625745	0.785616	1	0.414437	0.393449	1	1	0.385981	0.547256
ENSG00000109775.11	UFSP2	4:185434793:rs4861666:C_T	T/C	C	2633	0.764358	2	0.265287	-35.3215	1.66304e-05	0.470489	0.999999	0.0247533	0.00457331	2.60668e-06	0.956931	0	0.170755	0	0	0.614784	0.697971	0.913804	-1.33123	0.472354	0	-3.02772	-1.83795	-1.30445	-0.0118117	0.00118113	1	1	0.590399	0.146674	0.000211664	1	0.00198886	0.688816	0.851576	1.0538	0.260127	0.000805732	0.656955
ENSG00000180398.12	MCFD2	2:46909811:rs35433380:G_T	G/T	T	2683	0.553107	2	0.178345	-35.2733	1.75129e-06	0.601838	0.382844	0.215434	0.447574	1	4.72321e-17	0	0	0	0	0.520862	0	0.396698	-1.35346	-0.18918	0.326676	-1.81806	0.556557	0	-2.1942	0.000166887	1	1	1	1	1	4.81711e-14	0.000451128	0.730177	0.543295	1.00767	0.726273	1	0
ENSG00000163586.10	FABP1	2:88136482:rs6735524:G_A	A/G	G	2438	0.141943	0	0.458162	35.2329	2.76476e-15	0.745601	0.100451	0.955631	0.323851	0.0135139	0.0506333	1.21148	0.0814109	0	1.80319	0	0.671064	0	2.23284	0.207384	0.514578	0.0881245	-0.385745	0.739857	-0.421245	1.36855e-12	1	0.718777	1	1	0.200354	0.400682	0	0.761043	0.294308	0.950555	0.701315	0.145122	0.368467
ENSG00000184984.9	CHRM5	15:33985176:rs11856529:A_G	A/G	G	2440	0.0358515	2	0.382787	35.2084	0.205593	0.846518	0.573099	0.569758	1.34112e-26	8.44692e-63	7.01112e-06	0.0191954	0.228793	0	0.186263	0	1.20238	0	-0.315725	-0.0938595	-0.127353	-0.689457	5.44234	4.5158	-0.744613	0.900934	1	1	1	1.94142e-23	3.58952e-59	0.000695574	0.482942	0.776733	0.648467	0.994913	0	0	0.00500389
ENSG00000232859.9	LYRM9	17:27879388:rs3751972:C_A	A/C	C	2681	0.576556	2	0.255502	-35.2005	0.00778065	1	0.999998	1	1	0.0200209	2.90007e-07	0.462129	0	0	0	0	1.30303	2.31316	-0.630371	0	0	0	0	-0.664752	-1.13447	0.148158	1	1	1	1	0.257814	4.40137e-05	0.103662	1	0.808253	1	1	0.179398	0.000720238
ENSG00000019186.10	CYP24A1	20:54173204:rs2248137:C_G	C/G	G	2440	0.646706	2	0.415984	-35.1812	1	0.0361767	1.98406e-11	0.33454	1	0.960657	1.29378e-08	0	0	0.321259	0	0	0.232856	0.866351	0	0.8845	-1.92236	0.910397	0	-0.0160151	-1.3723	1	0.695001	8.43124e-09	1	1	1	3.01708e-06	1	0.305432	0	1.00634	1	0.770196	9.17431e-05
ENSG00000255374.3	TAS2R43	12:11143135:rs1839859:G_A	G/A	A	2678	0.0886396	2	0.48301	-35.1434	0.216279	0.860517	0.0161268	0.810671	0.110925	2.77011e-05	0.00163473	0.758619	0.828141	0	1.78382	0.526068	0.840024	0.450824	-0.392042	-0.104688	-0.98047	-0.331495	-0.949525	-1.16753	-0.76002	0.919141	1	0.270525	1	0.762539	0.00163494	0.0481376	0.49209	0.779186	0.108043	0.96588	0.588598	0.0033287	0.0913803
ENSG00000196418.12	ZNF124	1:247124299:rs6700824:G_A	G/A	A	2434	0.179606	2	0.303821	-35.0889	0.824134	0.11693	0.0114431	0.181956	0.00705664	0.312112	0.0866435	0	0	0	6.93633	2.30426	0.513848	1.67981	-0.0348516	-0.529214	-0.666439	-2.19672	-1.49673	-0.300217	-0.399814	1	1	0.217667	1	0.191204	1	0.513773	0.719406	0.456403	0.0878039	1.0103	0.29752	0.596807	0.428126
ENSG00000148600.15	CDHR1	10:84190650:rs7099098:C_T	C/T	T	2678	0.338766	2	0.333271	35.0848	0.58399	1	0.0196196	0.0628299	0.44712	0.00207793	3.2382e-06	0	0	0.880905	0	0	1.62206	1.69823	-0.0782703	0	0.823975	-2.49473	-0.198475	1.1167	1.51589	1	1	0.301169	0.795615	1	0.0550738	0.000358975	0.671741	1	0.120227	1.01698	0.726122	0.050578	0.00301739
ENSG00000204219.11	TCEA3	1:23424647:rs71514235:T_G	T/G	G	2469	0.00697558	2	0.316322	-35.0421	9.5553e-11	0.796579	0.999998	0.13862	0.430458	1	0.00095192	0.282438	1.93471	0	1.08461	2.68141	0	0	-1.98654	0.157633	0	-2.25039	-0.47513	0	-0.463931	2.11854e-08	1	1	1	1	1	0.0333394	0	0.766624	0.802289	1.0133	0.724706	1	0.0717253
ENSG00000185627.18	PSMD13	11:243712:rs6598062:A_G	A/G	G	2681	0.396648	0	0.262402	-35.0378	0.000120109	1	0.936405	1	0.0316966	0.0213364	4.74317e-05	0.315459	0	0	0	0	2.47165	2.69555	-1.03918	0	-0.025863	0	0.945072	-0.712675	-1.20763	0.00631425	1	1	1	0.436848	0.268914	0.00338758	0.00814433	1	0.78325	1	0.449392	0.185891	0.015056
ENSG00000170509.12	HSD17B13	4:87309988:rs10433879:G_C	G/C	C	2680	0.405306	2	0.270522	34.9883	0.258004	0.0789566	2.30007e-05	0.530458	0.00359242	0.683347	0.106299	0.335063	0.539096	1.52447	0	1.22469	0.331075	0	0.433181	1.26804	1.72536	0.77842	1.96565	-0.146038	-0.292752	0.99101	0.910808	0.00198796	1	0.127393	1	0.56664	0.527862	0.39462	0.00112203	0.994754	0.243202	0.729923	0.454379
ENSG00000156171.14	DRAM2	1:111139496:rs3762374:T_C	C/T	T	2608	0.24321	2	0.279525	34.948	0.185864	0.000261057	1	0.763134	0.407777	0.23816	0.0771663	1.04791	0.617667	0	3.59509	8.239	0.725575	0.101227	0.380917	2.09071	0	-0.380457	0.462501	0.272283	0.330054	0.867837	0.0357858	1	1	1	0.920276	0.488643	0.466759	0.0247688	1	0.970101	0.721064	0.545568	0.415613
ENSG00000037757.14	MRI1	19:13763444:rs62111893:G_T	G/T	T	2430	0.0561635	2	0.424897	-34.9437	0.174466	0.0958273	0.999999	0.782089	0.568231	9.82195e-08	0.152191	1.50241	1.70438	0	0	0	0.25658	0.501865	-0.457324	-1.09456	0	0.326166	0.350354	-1.53166	-0.310115	0.844093	0.980147	1	1	1	1.19823e-05	0.664442	0.454916	0.425719	0.826922	0.969156	0.736927	0.000119617	0.500024
ENSG00000232653.8	GOLGA8N	15:32608094:rs7179495:A_C	C/A	A	2438	0.480882	2	0.221493	34.8507	0.00043728	0.574798	0.184807	0.294228	0.440249	3.11464e-08	0.940435	0.879527	1.66228	0	2.76304	1.72524	2.24659	0.112297	1.39496	0.415928	0.576285	1.85964	0.536905	1.95187	0.0256728	0.0171528	1	0.930312	1	1	4.35994e-06	1	0.0180862	0.721688	0.393099	1.0053	0.72676	6.04396e-05	0.656622
ENSG00000188039.14	NWD1	19:16720249:rs12983375:C_T	C/T	T	2436	0.424887	2	0.406199	-34.8442	4.94733e-30	0.782329	0.999999	0.0109193	1	1	1	3.63917	0	0	0	0	0	0	-1.78577	0.0914347	0	-3.12441	0	0	0	1.14675e-26	1	1	0.413071	1	1	1	0	0.764334	0.823741	1.02772	1	1	1
ENSG00000161618.10	ALDH16A1	19:49453017:rs7259076:C_G	G/C	C	2439	0.197049	2	0.221812	34.8066	0.429582	0.0969276	0.999998	0.95789	0.000331529	5.30161e-06	0.172683	0.233586	1.31004	0	0	5.69031	2.23918	0.502791	0.283641	1.16907	0	-0.030988	2.51747	1.38531	0.305496	1	0.984607	1	1	0.0246513	0.000389554	0.701769	0.620314	0.427391	0.817656	0.95054	0.105845	0.00121614	0.516198
ENSG00000160200.17	CBS	21:43065240:rs234706:G_A	G/A	A	2365	0.556998	2	0.349894	-34.7733	2.42983e-18	0.597185	0.883607	0.220288	0.991001	0.041469	0.788883	0.867909	1.61796	0	2.61664	0.3549	0	0	-2.21672	-0.352681	0.0420458	-1.94797	0.006957	-0.547195	0.056733	1.87738e-15	1	1	1	1	0.406061	1	0	0.72882	0.76897	1.00965	0.74642	0.264893	0.651116
ENSG00000215018.10	COL28A1	7:7553002:rs6977577:A_C	A/C	C	2223	0.452949	0	0.304768	34.701	1.22389e-08	1	0.0926839	0.472418	1	0.000154804	3.94613e-06	1.12366	0	0	0	0	0	0	1.42943	0	-0.453619	0.443396	0	0.97415	1.20383	2.06659e-06	1	0.692197	1	1	0.00699829	0.000419227	1.3245e-05	1	0.282485	0.994778	1	0.00995213	0.00341667
ENSG00000134285.11	FKBP11	12:48924763:rs2293449:G_A	A/G	G	2683	0.311256	0	0.453783	34.6286	0.999999	1	2.31146e-15	0.346075	1	0.999999	0.0464158	0	0	1.40981	0	0	0	2.19439	0	0	1.37678	-0.750863	0	0	0.517354	1	1	2.18279e-12	1	1	1	0.383743	0.787107	1	0	1.00485	1	0.759578	0.358827
ENSG00000177666.17	PNPLA2	11:820268:rs7925131:A_G	G/A	A	2683	0.0865402	2	0.296124	34.6217	0.29221	0.00222857	1.03167e-09	1	0.974395	0.258343	1	0.48644	0	1.03962	0	2.21599	0	0	0.365827	-1.65015	2.13296	0	0.0212064	-0.213	0	1	0.155786	3.09466e-07	1	1	0.949288	1	0.551068	0.0830028	0	1	0.746913	0.561591	1
ENSG00000004534.15	RBM6	3:50043006:rs2526748:A_G	A/G	G	2683	0.562459	0	0.499068	34.5791	0.189492	0.136034	0.438368	0.00266093	0.0199708	0.0109641	0.497524	0.814343	2.78411	0.747445	0	0	0	0	0.442993	0.979428	0.260857	3.33921	-1.39	0.593068	0.186229	0.873844	1	1	0.212427	0.342484	0.176485	1	0.469613	0.478009	0.576959	1.01836	0.397532	0.130796	0.620336
ENSG00000064309.14	CDON	11:125973245:rs11220293:A_G	A/G	G	2439	0.793213	2	0.364699	34.5655	0.999999	0.678864	0.000657548	0.357529	1	1	0.00294571	0	1.07754	1.57038	2.28917	0	0	1.63324	0	0.230507	1.08859	1.26388	0	0	0.836153	1	1	0.0299384	1	1	1	0.0710209	0.796028	0.745652	0.0130929	1.00306	1	1	0.117958
ENSG00000181404.17	WASHC1	9:47352:rs9408289:A_G	A/G	G	2308	0.233175	2	0.42526	-34.5019	0.277939	0.00226281	0.474041	1	0.213412	0.159339	0.0540724	0.782981	0.402903	0.201553	0	0	1.2821	0.393697	-0.376881	-2.09314	-0.342189	0	-0.577868	-0.492953	-0.57525	1	0.157206	1	1	0.97597	0.792326	0.412961	0.541653	0.0832071	0.595051	1	0.662741	0.476704	0.375127
ENSG00000129167.9	TPH1	11:18013045:rs3741202:G_C	C/G	G	2679	0.552619	2	0.422546	34.4359	0.346341	0.0172416	0.999999	0.281952	0.502347	8.93594e-06	2.22063e-05	1.60592	0.227433	0	3.32577	0	1.69592	0.580299	0.291167	1.50963	0	-1.54298	-0.315208	1.18306	0.886085	1	0.494174	1	1	1	0.000609197	0.00179744	0.580105	0.224097	0.818767	1.00223	0.731679	0.00172193	0.00967937
ENSG00000186088.16	GSAP	7:77416489:rs4727380:G_C	G/C	C	2437	0.202142	0	0.359253	34.3721	0.0538859	0.87799	0.860558	0.974497	1	0.0193849	3.37925e-06	0.933493	1.05619	0	2.50431	0	0.342328	1.61925	0.630152	0.0966647	0.0503974	0.0480512	0	0.687012	1.15393	0.483601	1	1	1	1	0.253465	0.000371383	0.278937	0.782677	0.761729	0.947525	1	0.176934	0.00311207
ENSG00000041802.11	LSG1	3:194648851:rs3821403:C_A	C/A	A	2683	0.939935	2	0.150764	34.3388	0.999998	0.647272	2.12282e-05	0.833349	0.000490423	0.164903	0.404282	0	0	0.932896	2.56282	4.25404	0	0.537762	0	-0.357335	2.77582	0.454482	3.19149	-0.53094	-0.371628	1	1	0.0018664	1	0.0325633	0.803156	0.954362	0.758848	0.737492	0.00107931	0.964437	0.121414	0.482434	0.604428
ENSG00000165269.13	AQP7	9:33388291:rs3064817:C_T	C/T	T	2681	0.446351	2	0.0982842	34.2981	0.681749	0.617362	3.75117e-10	1	1	0.284313	2.23652e-09	0	2.65864	1.38297	0	0	0	1.00595	0.1608	0.411014	3.83172	0	0	-0.258841	2.46854	1	1	1.27525e-07	1	1	0.983333	6.63075e-07	0.696225	0.732498	0	1	1	0.579869	3.48837e-05
ENSG00000130701.4	RBBP8NL	20:62417346:rs6061521:G_A	A/G	G	2682	0.00840328	0	0.433072	-34.2901	0.780678	0.800698	0.135988	0.618088	1	0.0348063	2.05807e-05	0.043568	1.20277	1.01197	0	0	0.856109	1.14997	-0.103372	-0.17677	-0.703451	0.454739	0	-0.797329	-1.49049	1	1	0.821897	1	1	0.36551	0.001704	0.713736	0.767029	0.341381	0.985861	1	0.241897	0.00934853
ENSG00000242441.8	GTF2A1L	2:48595242:rs2140551:G_A	A/G	G	2439	0.38962	2	0.445264	-34.289	0.0558364	0.815935	0.0349383	0.00018946	3.77096e-06	0.665368	0.935857	0.192038	2.22199	0.677045	0	0	0	0.297133	-0.649719	-0.159227	-0.836927	-4.85099	-2.91372	-0.0913638	-0.0246891	0.491087	1	0.421218	0.0525072	0.000712209	1	1	0.282474	0.769858	0.168362	1.0374	0.0190741	0.725994	0.656613
ENSG00000243955.6	GSTA1	6:52799068:rs9395823:A_C	A/C	C	2433	0.804047	0	0.430333	-34.2325	0.384417	0.860637	1.63687e-07	0.244289	0.632634	0.000158812	0.700892	0	0	0.442839	0	0.40367	1.61965	0.683989	0.164542	0.0647607	-2.1245	1.36673	0.293022	-1.30076	0.135297	1	1	2.91914e-05	1	1	0.00714151	1	0.599963	0.779133	2.11268e-05	1.00796	0.74454	0.0101305	0.645981
ENSG00000135828.11	RNASEL	1:182590629:rs12041279:G_A	G/A	A	2436	0.291255	2	0.359811	34.1759	0.114546	0.0952957	0.0587528	0.429073	0.490126	0.635362	5.38879e-09	0.868314	1.73314	0	2.93552	0.855855	0	0.54529	-0.554038	1.13524	0.884782	1.36099	-0.468445	0.13702	1.67917	0.701723	0.978899	0.548612	1	1	1	1.40202e-06	0.385522	0.424821	0.221096	0.997766	0.730944	0.718105	6.12245e-05
ENSG00000163382.12	NAXE	1:156607997:rs6427323:G_C	G/C	C	2682	0.44571	2	0.254474	-34.15	0.0281762	0.999999	0.999999	1	0.74659	9.26201e-07	1.07924e-07	0.444187	0	0	0	0.128546	1.23873	1.37202	-0.547613	0	0	0	-0.206741	-1.26086	-1.15469	0.335705	1	1	1	1	8.60731e-05	1.84681e-05	0.204782	0.788653	0.821372	1	0.749694	0.000441606	0.000402685
ENSG00000088002.11	SULT2B1	19:48589294:rs10401347:G_A	G/A	A	2414	0.0272854	0	0.466446	-34.1296	0.0549472	1	0.0550412	0.720575	1	0.170084	5.67062e-06	0.293317	0	1.37447	0	0	0.698925	0.313056	-0.617027	0	-0.84091	0.32383	0	-0.536086	-1.61634	0.4873	1	0.533779	1	1	0.815083	0.000580658	0.280605	1	0.214722	0.972479	1	0.489197	0.00435743
ENSG00000188269.9	OR7A5	19:14836381:rs66824756:T_C	T/C	C	2437	1	2	0.389824	34.1127	0.899228	0.00895016	0.964051	1	6.31008e-10	3.98101e-05	1	0.843478	1.49266	0	0	2.875	1.9499	0	0.038881	1.56434	-0.00598634	0	3.69311	1.05962	0	1	0.346697	1	1	2.92524e-07	0.00221624	1	0.730764	0.163988	0.788876	1	0.000363636	0.00422052	1
ENSG00000137513.10	NARS2	11:78572758:rs4945303:A_G	G/A	A	2438	0.113192	2	0.221493	-34.0538	0.150904	1	2.40408e-06	0.0737655	0.366419	0.800901	1.77169e-05	0	0	0.0077807	0	2.29772	0.024943	0.0770631	0.466514	0	-1.45959	-2.41537	-0.596289	0.10437	-1.12138	0.793385	1	0.000306484	0.845683	1	1	0.00151436	0.43031	1	0.00025	1.02483	0.713767	0.749949	0.00867114
ENSG00000144559.10	TAMM41	3:11808893:rs6442289:G_T	G/T	T	2438	0.28284	2	0.430066	-34.0147	0.787628	0.242239	0.000891556	0.305427	0.611861	0.128806	0.799772	0.491116	0	1.31612	0	0	0	0.716602	-0.0910713	-0.637841	-1.34459	-0.981977	0.22075	-0.489657	-0.0856993	1	1	0.0381409	1	1	0.714136	1	0.714228	0.570253	0.0164664	1.00352	0.741871	0.433605	0.652098
ENSG00000173226.17	IQCB1	3:121833645:rs9834039:G_C	G/C	C	2681	0.775455	0	0.385117	33.9724	0.383153	1	1.46327e-05	0.108111	0.0520555	0.47939	0.00464693	0.116651	0	0	0	0.818803	1.09257	1.27567	-0.241108	0	1.43345	1.90595	1.15602	-0.201578	0.672305	1	1	0.00137672	0.950848	0.556666	1	0.0978388	0.598914	1	0.000837638	1.02227	0.507669	0.673937	0.146706
ENSG00000129347.21	KRI1	19:10566005:rs3218222:T_C	T/C	C	2439	0.401305	0	0.260968	33.9476	0.213233	0.271894	0.985347	1	0.0216597	9.10533e-05	1	0.403868	2.04599	0	0	1.73816	1.10559	0	0.41446	0.721677	-0.00445884	0	1.51231	1.11819	0	0.913266	1	1	1	0.360011	0.00452551	1	0.488895	0.591119	0.795267	1	0.408437	0.0071462	1
ENSG00000104899.8	AMH	19:2248684:rs4807216:C_T	C/T	T	2681	0.182171	0	0.14379	33.9423	0.0371629	1.25691e-06	8.8943e-07	1	0.0645631	0.71584	0.00135189	0	0	0	0	0	0	0	0.43651	2.00913	0.978014	0	-1.12384	-0.0935369	0.663541	0.391608	0.000445103	0.000129587	1	0.61447	1	0.0426072	0.233091	0.000875	0.000142857	1	0.533239	0.736987	0.0845748
ENSG00000136425.14	CIB2	15:78131254:rs11547207:A_C	A/C	C	2552	0.278147	2	0.258425	33.9279	0.000350127	0.304305	0.501069	0.333512	0.384646	0.377068	0.00091693	1.84799	1.81375	0	1.00432	0.687319	0	1.07365	1.31776	0.708985	0.26468	1.64719	-0.553582	0.2682	1.03267	0.0146588	1	1	1	1	1	0.0324257	0.0159409	0.610368	0.611485	1.00678	0.717651	0.627828	0.0702358
ENSG00000110900.15	TSPAN11	12:30896829:rs61916712:C_T	C/T	T	2440	0.936339	2	0.148975	33.91	1.2847e-10	0.329354	0.999997	0.313512	0.341345	5.47556e-14	1	2.324	2.64687	0	4.68304	0.481079	0.439478	0	2.219	0.661291	0	1.46888	0.619337	2.17945	0	2.70711e-08	1	1	1	1	1.78988e-11	1	0	0.624827	0.797589	1.00364	0.707107	0	1
ENSG00000106868.16	SUSD1	9:112176453:rs3860162:C_A	C/A	A	2682	0.856858	2	0.310589	-33.8947	1	1	0.158953	1	0.741532	0.0757033	2.13657e-07	0	0	0.627008	0	0.306051	0.308261	2.52309	0	0	-0.482612	0	0.183156	-0.610867	-1.35711	1	1	0.873263	1	1	0.560292	3.38361e-05	1	1	0.365661	1	0.749216	0.350136	0.00063354
ENSG00000120451.10	SNX19	11:130916450:rs3751033:C_A	C/A	A	2681	0.23037	2	0.476874	-33.8725	0.184575	0.063722	0.232955	0.0334261	0.00584444	0.000410181	1	0.904969	0.760466	0	0	1.20659	2.29195	0	-0.419903	-1.12866	0.197157	-2.93176	-1.67561	-0.987717	0	0.866019	0.84988	1	0.661184	0.16975	0.0154254	1	0.465842	0.369335	0.435598	1.05366	0.279792	0.0184661	1
ENSG00000146205.13	ANO7	2:241217672:rs111770284:C_T	C/T	T	2682	0.599598	2	0.179157	33.8101	0.0654254	0.0726384	0.363488	0.997372	0.14995	3.22598e-06	0.584991	0.210132	1.27427	0.719623	0	4.09661	1.88216	0	0.815471	1.47086	0.461576	-0.00212069	1.14922	1.93933	-0.156366	0.533159	0.887428	1	1	0.863698	0.000253085	1	0.303273	0.384653	0.531465	0.94493	0.627191	0.000923077	0.635513
ENSG00000065268.10	WDR18	19:990819:rs2240149:G_A	G/A	A	2680	0.0758904	0	0.428545	-33.8005	0.000193777	0.957096	0.796961	1	1	0.000370481	0.0297435	0.681844	0.200638	0.451954	0	0	0.936158	1.87357	-1.14614	-0.0337096	0.112844	0	0	-1.21896	-0.708342	0.00921777	1	1	1	1	0.0142047	0.300583	0.0109366	0.79078	0.742155	1	1	0.0173218	0.306253
ENSG00000197362.15	ZNF786	7:149076134:rs7811446:T_G	T/G	G	2376	0.38433	2	0.380682	-33.7937	0.999999	1	1.43301e-13	1	1	1	0.22276	0	0	1.36212	0	0	0	1.82985	0	0	-1.46033	0	0	0	-0.366707	1	1	9.13438e-11	1	1	1	0.769701	0.77961	1	0	1	1	1	0.541494
ENSG00000097046.13	CDC7	1:91502721:rs13447464:G_A	G/A	A	2440	0.114118	2	0.488115	-33.7868	1	1	0.000830319	0.0139228	0.714848	1	0.00343835	0	0	0.974108	0.543931	1.76049	0	2.48963	0	0	-0.900981	-3.24799	0.193884	0	-0.816928	1	1	0.0360704	0.462788	1	1	0.0787669	1	1	0.015587	1.04039	0.747007	1	0.126289
ENSG00000163492.15	CCDC141	2:178829048:rs2366913:C_T	T/C	C	2435	0.00434447	0	0.46345	33.7584	0.0379221	0.314788	0.222995	0.0329725	1	0.260148	5.99766e-09	0.876137	1.96812	0	5.16171	0	1.12804	0	0.613142	0.564557	0.308036	-2.97096	0	0.313217	1.23332	0.395622	1	0.999085	0.65989	1	0.950968	1.52922e-06	0.234938	0.616094	0.427986	1.05693	1	0.562133	7e-05
ENSG00000103351.13	CLUAP1	16:3584745:rs12933120:C_A	C/A	A	2683	0.56335	2	0.135296	33.7019	9.43444e-05	1	0.00444085	0.879212	1	0.38213	0.1057	2.26487	0	0	1.09061	0	0.507752	2.6315	1.63382	0	1.59907	0.343354	0	0.455087	0.705914	0.00516201	1	0.118564	1	1	1	0.565711	0.00688197	1	0.0485675	0.956797	1	0.629968	0.454136
ENSG00000139537.11	CCDC65	12:48924763:rs2293449:G_A	A/G	G	2683	0.311256	0	0.453783	33.6354	1	1	9.06616e-12	0.966955	1	1	0.00089726	0	0	1.42764	0	0	0	2.32546	0	0	1.15786	-0.0325978	0	0	0.851466	1	1	3.98552e-09	1	1	1	0.0320412	1	1	0	0.949046	1	1	0.0697815
ENSG00000241106.8	HLA-DOB	6:32829584:rs241440:C_T	C/T	T	2552	0.612199	2	0.26587	-33.5863	4.48474e-05	0.192995	0.3941	0.582033	0.740721	0.00243145	0.862785	0.181911	0.682769	0	0	1.06682	0.0853639	0.696196	-1.34128	-0.914192	-0.333382	0.824343	0.247453	-1.02291	0.0474082	0.00271609	1	1	1	1	0.0610786	1	0.00415439	0.533542	0.550607	0.991131	0.749082	0.0549517	0.655128
ENSG00000180921.7	FAM83H	8:143740421:rs13252381:C_T	C/T	T	2226	0.796285	0	0.439353	-33.5612	0.620658	0.642896	0.0118137	1	1	1	0.0030752	1.0415	1.24422	0.466115	0	0	0	1.90599	-0.181335	-0.318814	-0.943823	0	0	0	-0.909216	1	1	0.220831	1	1	1	0.0735538	0.681542	0.736584	0.0887412	1	1	1	0.120951
ENSG00000113048.16	MRPS27	5:72219789:rs6831:A_G	G/A	A	2681	0.0660352	2	0.362365	33.5138	0.00250345	1	0.00277402	1	1	0.159358	3.34043e-08	0	0	0.40134	0	0	1.29832	2.18507	-0.568314	0	0.991991	0	0	0.454003	1.5363	0.0666985	1	0.0878625	1	1	0.792326	6.86862e-06	0.0536479	1	0.0363863	1	1	0.476572	0.000201613
ENSG00000134545.13	KLRC1	12:10550852:rs16915318:C_T	C/T	T	2438	0.131313	2	0.159557	33.463	0.00156832	0.0130241	0.000819544	0.964126	0.128773	7.05448e-05	0.00251386	0.529973	0	0.7197	1.09168	1.63468	0.578996	0.772736	1.29328	-0.982106	1.84763	-0.0906226	1.1773	1.80105	1.28472	0.0460684	0.423625	0.0358186	1	0.815887	0.00363792	0.0637137	0.0395968	0.195277	0.015482	0.949684	0.611058	0.00605061	0.109576
ENSG00000214087.8	ARL16	17:81682485:rs7503637:G_A	G/A	A	2678	0.41101	2	0.169716	-33.4626	0.000404334	1	0.999999	0.367937	0.210768	0.00375139	2.15681e-10	0	0	0	0	0.596261	0.568384	1.35483	-0.826576	0	0	-0.60642	0.808169	-0.888509	-1.35676	0.0162096	1	1	1	0.973584	0.0842724	8.59253e-08	0.0172547	1	0.85169	1.0002	0.662468	0.0714784	3.125e-05
ENSG00000138381.10	ASNSD1	2:189661479:rs2289226:C_T	T/C	C	2681	0.764333	2	0.261843	-33.4526	0.092105	1	0.576405	0.0317195	0.0528489	0.0595352	0.0108587	0	0	0.308062	0	1.13103	0.279301	2.0442	-0.520848	0	-0.233819	3.24699	-1.20954	-0.695058	-0.737828	0.631378	1	1	0.651367	0.560986	0.494936	0.168576	0.351394	1	0.650413	1.05905	0.509647	0.314254	0.210983
ENSG00000130653.16	PNPLA7	9:137546725:rs2254149:A_G	G/A	A	2683	0.29451	0	0.462915	-33.405	0.431399	0.712104	0.0114409	1	1	0.794007	0.337471	1.41547	0	1.91907	0	0	0.188722	0	-0.27213	-0.178483	-1.01452	0	0	0.0983958	-0.354207	1	1	0.217667	1	1	1	0.897877	0.620659	0.752603	0.0878524	1	1	0.749098	0.587213
ENSG00000153898.13	MCOLN2	1:84996969:rs11161504:G_T	T/G	G	2437	0.255412	0	0.473738	33.3103	1.71215e-18	0.0681279	1	0.635397	0.297711	0.880773	0.59108	0.382224	0.741263	0	0.404096	0.92915	0.989482	0.695245	2.51407	1.15871	0	-0.650438	-0.6197	-0.0398922	-0.111085	1.36421e-15	0.866853	1	1	1	1	1	0	0.376085	1	0.984111	0.691809	0.762209	0.637053
ENSG00000172785.18	CBWD1	9:186620:rs3008111:A_T	A/T	T	2423	0.562668	0	0.434173	-33.2385	1.85605e-06	0.815675	1	0.427221	0.894657	0.00410856	1.32613e-09	0.136032	0.284022	0	2.38589	3.12487	0.895479	1.61447	-1.36048	0.134693	0	-1.10234	-0.0783041	-0.732194	-1.28912	0.000174626	1	1	1	1	0.0903069	4.28004e-07	0.000479705	0.769707	1	0.999233	0.74869	0.0756845	3.79747e-05
ENSG00000139192.12	TAPBPL	12:6460379:rs2009527:C_T	C/T	T	2682	0.492403	2	0.302013	33.2203	0.000432527	0.000855982	1	0.535619	0.0138727	0.237692	1	2.83631	0.287128	0	3.46177	2.7649	0.325215	0	0.979121	1.84497	0	-0.83277	1.37709	-0.286922	0	0.017045	0.0814365	1	1	0.278391	0.91964	1	0.0179985	0.0480448	1	0.995227	0.356695	0.545189	1
ENSG00000031691.7	CENPQ	6:49492265:rs2501968:A_G	A/G	G	2682	0.547855	2	0.405108	33.1	0.307458	0.470832	0.999997	0.181193	0.00225459	2.49054e-22	1	0.948229	0.456059	0	2.67199	3.46791	2.07164	0	-0.273936	0.372976	0	1.74519	1.58362	2.21505	0	1	1	1	1	0.0966812	1.76393e-19	1	0.558593	0.688698	0.798039	1.01075	0.214562	0	1
ENSG00000136243.17	NUP42	7:23188768:rs10279691:A_G	A/G	G	2679	0.642781	2	0.354983	-33.0878	0.023248	0.519281	0.999999	0.10311	0.613671	0.20437	1.2802e-08	0.099063	1.12172	0	1.5449	0.866445	0.871732	1.64105	-0.740368	-0.38787	0	-2.54522	0.308857	-0.333128	-1.17333	0.299674	1	1	0.93553	1	0.868906	3.01708e-06	0.186359	0.705901	0.851522	1.02095	0.742473	0.517706	9.25926e-05
ENSG00000020922.12	MRE11	11:94453355:rs509744:T_C	T/C	C	2440	0.0766671	2	0.319262	33.0828	0.140157	0.000406166	0.999999	8.78001e-05	0.123719	0.00161992	0.117737	0.560032	0.0608879	0	4.19449	3.57083	2.348	0.217852	-0.432223	2.05986	0	5.41414	0.868766	0.809102	0.308674	0.76736	0.0490807	1	0.0344406	0.803193	0.0453272	0.594492	0.417529	0.0315071	0.839968	1.07766	0.606432	0.0433052	0.46816
ENSG00000166558.10	SLC38A8	16:84041373:rs9928085:C_T	C/T	T	2683	0.00122697	2	0.24003	-33.0385	0.694912	1	1.6372e-07	1	0.635036	0.00020215	0.000731688	0.052855	0	0	0	0	0	0.895589	0.114433	0	-1.48841	0	0.282724	-1.13532	-0.869997	1	1	2.91914e-05	1	1	0.00859037	0.0279279	0.697621	1	2.0979e-05	1	0.744784	0.0116317	0.0639671
ENSG00000162383.12	SLC1A7	1:53140408:rs11206109:C_T	C/T	T	2438	0.370202	2	0.259229	33.0068	0.999997	1.40862e-22	0.149411	1	0.00203932	0.848638	0.971311	0	2.77687	0.221943	0	4.17186	0	0	0	6.07673	-0.366004	0	1.95578	0.0479165	0.00952095	1	1.79578e-18	0.853582	1	0.0906772	1	1	0.743576	0	0.356194	1	0.20766	0.756501	0.657492
ENSG00000155393.13	HEATR3	16:50063533:rs12933325:G_C	G/C	C	2438	0.014971	0	0.28548	33.005	0.00603229	0.187397	0.999999	1	0.975865	1.74877e-05	0.000290864	0	0	0	0	2.45484	0.570228	1.70425	0.674944	0.364648	0	0	0.0159603	1.16801	0.813663	0.124539	1	1	1	1	0.00110095	0.0140992	0.0896243	0.52694	0.819554	1	0.746704	0.00254815	0.0401749
ENSG00000172346.15	CSDC2	22:41558820:rs12484722:T_C	T/C	C	2650	0.341745	2	0.20566	32.9973	3.53378e-11	0.208197	0.226833	0.683132	1	0.392595	0.0545851	0.497225	0.148161	0	8.82908	0	0.564993	2.88097	2.46967	0.884655	-0.388584	0.713481	0	0.277278	0.584108	8.42063e-09	1	1	1	1	1	0.414831	0	0.544701	0.431496	0.978447	1	0.63499	0.376106
ENSG00000055955.17	ITIH4	3:52837913:rs3733047:A_G	G/A	A	2683	0.958117	2	0.242639	32.9652	0.037276	0.841136	0.1666	0.0972177	1	0.0382595	0.0926022	0.925936	2.20545	0.861106	0	0	0	1.49859	0.80591	0.142882	0.674632	-1.47685	0	0.754061	0.631817	0.39209	1	0.893146	0.919675	1	0.386427	0.528652	0.233271	0.775602	0.374946	1.02228	1	0.254086	0.434835
ENSG00000171759.10	PAH	12:102956689:rs34631206:G_C	G/C	C	2439	0.510066	2	0.313448	32.9594	0.837832	0.377969	0.00981301	0.27481	1	0.960475	8.93121e-05	1.08825	1.26334	0.292119	1.33518	0	0.634131	1.41372	-0.0660477	0.550076	1.26773	1.6345	0	-0.0182122	1.16765	1	1	0.199206	1	1	1	0.00563661	0.7218	0.650004	0.080324	1.00066	1	0.770235	0.0215693
ENSG00000189269.12	DRICH1	22:23635894:rs9306386:G_A	A/G	G	2681	0.93406	0	0.371317	32.928	0.101897	0.831073	1.5057e-05	1	0.455043	1	0.952918	0.183024	1.18524	0.585232	0	0.49101	0	0.997947	0.583252	0.147958	1.41978	0	0.466725	0	-0.0176311	0.662604	1	0.00139098	1	1	1	1	0.366347	0.773919	0.000836957	1	0.726549	1	0.656952
ENSG00000125450.11	NUP85	17:75216354:rs7222849:C_T	C/T	T	2631	0.911334	0	0.22634	-32.8826	0.015021	0.00121448	0.00881058	0.00480298	0.0150177	0.997808	0.768627	0	1.41903	0	0	3.04132	1.78678	0.631447	0.487002	-2.08166	-1.00954	-3.69004	-1.6411	0.000961266	0.0942096	0.226056	0.102876	0.186843	0.28209	0.291381	1	1	0.147074	0.0580166	0.0754276	1.01209	0.365599	0.771452	0.651012
ENSG00000078674.17	PCM1	8:17935344:rs478420:G_A	A/G	G	2440	0.359032	2	0.364959	32.8742	0.10044	1	0.245533	3.00964e-05	0.931098	0.0133624	0.887967	0.787881	0	0	2.54507	2.92731	2.56196	1.12319	0.51265	0	0.403369	6.76547	-0.0560575	0.843742	0.0430775	0.657938	1	1	0.0196802	1	0.199771	1	0.36412	1	0.446632	1.22763	0.748231	0.144796	0.655113
ENSG00000214279.13	SCART1	10:133419430:rs2243619:C_T	C/T	T	2681	0.0327481	0	0.331406	32.832	0.506819	0.251935	0.624744	0.747767	1	0.000103344	0.000139422	1.2659	0.666513	0	0	0	1.46066	0.198712	0.237535	0.73807	0.104268	-0.375442	0	1.18933	1.00442	1	1	1	1	1	0.00503816	0.00788212	0.648988	0.576975	0.676022	0.971299	1	0.00769216	0.0268537
ENSG00000182986.13	ZNF320	19:52897507:rs3810115:C_A	C/A	A	2436	0.807097	2	0.46757	-32.8305	0.187111	0.26082	0.00630059	0.602087	0.14741	0.104951	0.00476585	1.25828	1.48029	0	3.79589	0	0.0829397	0.301216	-0.405502	0.687754	-0.833294	-0.757488	-0.623784	-0.476992	-0.690209	0.868782	1	0.149299	1	0.85752	0.646963	0.0996142	0.467139	0.583097	0.0605809	0.987926	0.624791	0.397145	0.14867
ENSG00000078246.17	TULP3	12:2922666:rs758615:T_C	C/T	T	2675	0.607347	0	0.426355	32.8121	1.65496e-05	0.549036	1	0.042155	0.0240987	0.985816	1	2.06959	1.12574	0	3.77752	1.82688	0.789377	0	1.14979	-0.312179	0	2.62111	1.22934	0.00427355	0	0.00117867	1	1	0.699171	0.379204	1	1	0.00198603	0.712854	1	1.025	0.418568	0.771094	1
ENSG00000154479.13	CCDC173	2:169586241:rs76654283:T_C	T/C	C	2683	0.257152	2	0.138278	-32.8117	1.54987e-06	0.0618343	1	0.718782	0.286725	0.230594	0.0027182	0.17593	0	0	1.61266	0.856382	0.0295758	0.314965	-1.27301	-0.938046	0	-0.761005	-0.826329	-0.474879	-0.796193	0.000153167	0.845878	1	1	1	0.907464	0.067222	0.000410853	0.367851	1	0.972973	0.689605	0.538638	0.113536
ENSG00000278535.5	DHRS11	17:36582169:rs12949679:G_A	G/A	A	2682	0.106246	2	0.395414	-32.8001	0.241322	0.932638	0.579524	1	1	0.0167634	3.52874e-09	0.0397699	0	1.04584	0	0	0.756294	1.23367	0.389666	0.0382648	-0.251366	0	0	-0.87805	-1.83246	0.965683	1	1	1	1	0.231913	9.7796e-07	0.515433	0.788701	0.652083	1	1	0.164244	4.34783e-05
ENSG00000235109.7	ZSCAN31	6:28229974:rs34024998:G_C	G/C	C	2679	0.832082	2	0.351064	32.7926	0.00149018	1	5.31263e-06	1	0.0192701	1	0.117607	0.747703	0	1.78068	0	0	0	0	1.0785	0	1.43091	0	-1.41997	0	-0.336058	0.0442834	1	0.000599363	1	0.335378	1	0.594356	0.0383438	1	0.000411504	1	0.392488	1	0.468103
ENSG00000015592.16	STMN4	8:27245507:rs17366947:A_G	A/G	G	2683	0.0528292	2	0.374581	-32.7625	1	1	0.0376762	1	0.000255787	1.48936e-44	0.270586	0	0	0	0	0	0.679596	1.74329	0	0	0.479952	0	-1.41094	-3.47809	0.249475	1	1	0.438854	1	0.0205771	3.16452e-41	0.82801	1	1	0.175471	1	0.0975253	0	0.563099
ENSG00000176222.9	ZNF404	19:43863186:rs8104290:A_G	A/G	G	2440	0.0968529	0	0.497131	-32.7399	8.53877e-10	1	1	0.0983776	1	7.60014e-07	0.106686	2.41356	0	0	0.392873	0	1.3066	0	-1.39064	0	0	-2.24365	0	-1.20106	0.186614	1.64934e-07	1	1	0.92286	1	7.17706e-05	0.56765	7.57576e-06	1	1	1.02127	1	0.000377778	0.454854
ENSG00000163281.12	GNPDA2	4:44685384:rs12499960:A_G	A/G	G	2671	0.103905	0	0.244103	-32.7094	0.852332	1	0.000635231	0.0194001	0.498015	1	0.00727269	0.121316	0	2.35498	0	0	0	1.63783	0.0596089	0	-1.27738	-3.45016	0.213074	0	-0.883492	1	1	0.0292355	0.531875	1	1	0.130402	0.724821	1	0.0127726	1.04464	0.731667	1	0.177634
ENSG00000151917.18	BEND6	6:56976601:rs9357934:G_A	A/G	G	2676	0.258498	2	0.21917	-32.6661	1	1	0.311034	0.97588	1	0.225821	5.14504e-05	0	0	0.839858	0.067334	0	0.759132	2.02454	0	0	-0.392401	0.0558449	0	-0.521488	-1.30921	1	1	1	1	1	0.902576	0.00362384	1	1	0.497326	0.947582	1	0.535973	0.0157762
ENSG00000163827.13	LRRC2	3:46563096:rs2385855:A_G	G/A	A	2277	0.364975	0	0.363197	32.6645	0.670852	1	0.000677773	1	0.208627	1	0.000462821	0.0190578	0	0.901945	0	0	0	2.44455	0.122093	0	0.824196	0	-0.473132	0	1.00418	1	1	0.0307494	1	0.969904	1	0.0200009	0.69412	1	0.0134502	1	0.661063	1	0.0510559
ENSG00000198203.10	SULT1C2	2:108287884:rs6760918:G_A	G/A	A	2311	0.0820444	2	0.164864	32.6489	0.180265	1.03044e-09	1	0.133453	0.0900221	3.73921e-06	0.000151977	0.755211	3.15074	0	2.09317	0	0.981484	0.789077	0.531818	4.58917	0	2.78175	-0.573929	1.57165	1.03762	0.857822	1.2511e-06	1	1	0.70386	0.000284593	0.00849772	0.461849	9.52381e-05	1	1.01447	0.56758	0.00100299	0.0283991
ENSG00000182118.8	FAM89A	1:231036061:rs4075892:G_A	A/G	G	2438	0.93017	0	0.362592	-32.621	5.67741e-05	0.00399752	1	0.985605	0.319077	1	1	0.774025	3.10655	0	3.9294	5.79032	0	0	-1.08992	-1.4471	0	0.0244156	-0.536286	0	0	0.00334312	0.223375	1	1	1	1	1	0.00488684	0.112669	1	0.946407	0.699466	1	1
ENSG00000168803.15	ADAL	15:43325295:rs956391:C_T	T/C	C	2438	1	2	0.127358	-32.4694	4.15302e-12	1	0.666084	0.0872202	0.75474	0.000270695	1.64574e-06	0	0	0	0	0	0.104611	0.0541608	-1.43491	0	-0.127267	-1.77035	-0.141654	-1.01461	-1.16674	1.12648e-09	1	1	0.893473	1	0.0109381	0.00019887	0	1	0.694615	1.02625	0.75014	0.014046	0.00192891
ENSG00000133805.15	AMPD3	11:10452342:rs11042811:C_T	C/T	T	2438	0.902984	2	0.471903	32.442	0.0391021	0.2685	0.999998	0.0823825	1.18859e-06	3.84197e-25	1	0	0	0	0.102346	2.76578	3.52158	0	-0.394442	0.404556	0	2.04635	2.31272	2.18286	0	0.401707	1	1	0.881085	0.000254667	3.15996e-22	1	0.238079	0.588667	0.809781	1.03074	0.0116218	0	1
ENSG00000153714.6	LURAP1L	9:12759782:rs1326788:C_T	C/T	T	2431	0.331105	0	0.400041	32.3342	1	0.524191	0.192305	1	1.11589e-08	6.85375e-63	0.00233212	0	0.141563	0	0	0	0.752355	0.303441	0	-0.265943	-0.316202	0	2.75863	3.96349	-0.699497	1	1	0.942559	1	4.12344e-06	3.495e-59	0.0604289	1	0.705944	0.399426	1	0.00153623	0	0.105637
ENSG00000105136.20	ZNF419	19:57494298:rs7248266:C_G	G/C	C	2680	0.928271	2	0.311754	32.207	0.354431	0.89772	0.00125335	0.65845	0.0825397	0.406943	0.000447802	1.72737	0.903096	0.38794	0	0	0	1.13162	0.311353	0.0825862	1.31259	0.471222	-0.451192	-0.177104	0.981854	1	1	0.0489381	1	0.683281	1	0.019484	0.584153	0.784389	0.0207856	0.982248	0.561293	0.641056	0.0501553
ENSG00000269713.7	NBPF9	1:148989861:nors:T_C	C/T	T	1930	0.84797	2	0.387047	-32.194	0.688741	0.000606599	0.00244967	0.454429	0.386205	1	0.432915	0.387423	0	0.550113	1.56629	1.29869	0	0.37162	0.141426	-2.34194	-1.03775	-1.19767	-0.536165	0	0.247746	1	0.0637029	0.0802816	1	1	1	0.974403	0.696936	0.0392375	0.0334692	0.994429	0.718119	1	0.609597
ENSG00000138316.11	ADAMTS14	10:70663294:rs12761076:G_A	G/A	A	2682	0.268044	2	0.258576	32.1697	0.101124	0.115056	0.999998	0.267575	0.000258134	2.26318e-15	1	0.252852	0	0	1.35042	2.31722	4.94809	0	0.380092	-0.46269	0	1.55346	2.11501	2.0397	0	0.660237	1	1	1	0.0206321	8.61257e-13	1	0.365185	0.453141	0.800176	1.00577	0.0972194	0	1
ENSG00000084636.18	COL16A1	1:31707795:rs4354582:C_T	C/T	T	2436	0.20869	0	0.486248	32.153	0.072412	0.646339	1	0.892199	0.0573096	2.94251e-08	1	2.04219	0	0	3.89249	0	3.01515	0	0.398215	0.156295	0	-0.183882	0.698584	1.39557	0	0.5593	1	1	1	0.583089	4.16807e-06	1	0.315965	0.737498	1	0.954951	0.519794	5e-05	1
ENSG00000188732.11	FAM221A	7:23681366:rs4722244:C_T	C/T	T	2440	0.745485	2	0.476025	32.1206	0.000616536	0.908236	0.999998	0.354104	1.84466e-09	4.82127e-57	0.182048	0.286665	0	0	3.02112	2.07388	1.38104	0	-0.708569	-0.0328658	0	1.09396	2.87939	3.45127	-0.128302	0.0227211	1	1	1	7.97174e-07	1.75611e-53	0.714873	0.0226223	0.785925	0.809877	1.00251	0.000745763	0	0.521018
ENSG00000124713.6	GNMT	6:42963523:rs2296804:C_G	G/C	C	2683	0.812808	2	0.426016	32.0539	0.726571	0.81421	0.000157305	0.453384	0.655797	0.904169	0.00629138	0.330084	0.336187	1.54416	1.51827	0.786835	0.18158	0.209349	-0.121845	-0.167498	1.54121	1.27948	-0.28409	0.0453849	0.9353	1	1	0.00966462	1	1	1	0.118648	0.704355	0.769982	0.00462651	0.994684	0.74529	0.76568	0.166641
ENSG00000171298.13	GAA	17:80101429:rs2304850:C_T	C/T	T	2676	0.721628	2	0.254671	-32.0502	0.966873	0.422033	0.00110187	1	0.911452	0.921246	0.705255	0.258932	0.545487	0	0	4.67869	0.757999	0.407553	0.0163847	-0.607542	-1.20864	0	-0.084649	0.0328467	-0.101301	1	1	0.0444908	1	1	1	1	0.738943	0.670188	0.0190143	1	0.747753	0.76727	0.646426
ENSG00000111254.8	AKAP3	12:4648730:rs979877:T_C	T/C	C	2440	0.351522	0	0.485246	32.0238	0.00286659	0.250744	1	0.294312	0.0404818	0.00115287	1	0.822639	0.691859	0	1.2428	2.16317	2.93573	0	0.768529	0.610311	0	1.36602	1.0865	0.770393	0	0.074278	1	1	1	0.493033	0.0351192	1	0.0587652	0.576063	1	1.00486	0.477524	0.035282	1
ENSG00000197958.13	RPL12	9:127428531:rs7033779:T_A	T/A	A	2681	0.660188	0	0.40843	31.9971	0.132237	0.04843	1	0.36221	0.789638	0.000899631	0.701119	0.626239	0	0	1.84206	6.74772	0.992796	0.934942	0.373511	0.602926	0	1.18836	0.139372	0.764855	-0.068409	0.747759	0.781708	1	1	1	0.0288527	1	0.408022	0.341028	1	1.00152	0.749849	0.0301421	0.646025
ENSG00000176209.11	SMIM19	8:42570530:rs73633616:A_G	A/G	G	2433	0.259312	0	0.371763	-31.9945	0.00450592	0.325489	1	1	0.827115	0.0745679	5.84013e-05	0.783162	0	0	0	0.0655466	1.59985	3.2373	-0.74557	-0.420701	0	0	-0.132195	-0.487543	-0.852508	0.102388	1	1	1	1	0.557554	0.00394975	0.0763948	0.622859	1	1	0.75021	0.348758	0.0167772
ENSG00000156239.12	N6AMT1	21:28875211:rs62222238:C_T	C/T	T	2438	0.788327	2	0.185193	-31.9883	0.861443	1	0.000767788	0.298535	0.395401	0.0414627	0.211735	0.120259	0	0	0	0.660822	1.83552	0.147087	0.0590476	0	-1.20463	-2.01887	0.661193	-0.756697	-0.371425	1	1	0.034105	1	1	0.406061	0.75284	0.726174	1	0.0148467	1.00459	0.720173	0.264963	0.534333
ENSG00000128294.16	TPST2	22:26525759:rs4275:A_G	A/G	G	2678	1	2	0.430919	31.9855	0.999999	0.0218013	0.00473799	1	0.497229	1	0.281927	0	4.67236	0.115436	0	0	0	1.68531	0	1.14679	0.950397	0	-0.21895	0	0.304511	1	0.549357	0.124023	1	1	1	0.84103	0.785495	0.2459	0.0507023	1	0.731691	1	0.56766
ENSG00000204520.13	MICA	6:31422278:rs10223421:G_T	G/T	T	2546	0.366764	2	0.271013	-31.9702	0.00015464	0.019696	0.999999	0.838852	0.708128	1	1	1.03354	2.64894	0	0	1.12571	0	0	-1.24365	-1.4062	0	-0.196873	-0.230829	0	0	0.00771595	0.523113	1	1	1	1	1	0.00951859	0.23514	0.825154	0.963444	0.746968	1	1
ENSG00000122674.12	CCZ1	7:6829673:rs10265409:C_T	C/T	T	2680	0.0132504	2	0.434515	31.9477	7.54878e-05	0.491831	0.300724	0.324207	0.299541	2.77328e-06	0.000167534	0.110584	0.785623	0	1.57704	1.2033	0.854594	0.94046	1.28813	0.442438	-0.275203	1.5283	0.63438	1.4795	1.04934	0.00431919	1	1	1	1	0.000223061	0.00918627	0.00600225	0.697044	0.489545	1.00555	0.691791	0.000835962	0.0300473
ENSG00000100197.22	CYP2D6	22:42140302:rs2743456:G_A	G/A	A	2434	0.756519	2	0.205629	31.9396	0.0307091	0.00186135	0.512006	0.781665	0.934589	0.178969	1.88689e-05	0.68531	1.52698	0.942654	1.11738	0	0.345684	0.248155	0.888127	2.39247	-0.39399	-0.48774	-0.0206869	0.60275	1.74975	0.353335	0.138768	1	1	1	0.828601	0.00159748	0.213848	0.074731	0.618104	0.969444	0.748297	0.496174	0.00899336
ENSG00000164615.5	CAMLG	5:134741122:rs12657663:G_A	G/A	A	2682	0.250289	2	0.0926547	31.9164	0.749497	0.571095	0.0494202	1	0.476408	0.195316	2.35218e-07	0.966344	0	0.0491276	0	1.30143	1.33227	3.4467	0.172072	0.495607	1.34941	0	0.668105	0.67876	2.55489	1	1	0.50463	1	1	0.854786	3.70207e-05	0.706897	0.720191	0.202447	1	0.729862	0.510387	0.000685185
ENSG00000117834.12	SLC5A9	1:48421430:rs1416047:C_G	C/G	G	2431	0.868713	2	0.431304	31.902	0.00357567	0.264759	1	0.00794517	0.0280504	0.00805682	1	0.761768	1.56985	0	4.62581	2.17322	2.11795	0	0.890118	0.655985	0	3.88767	1.3114	0.69294	0	0.0871595	1	1	0.361186	0.412914	0.14473	1	0.0670115	0.585826	1	1.0332	0.438011	0.111297	1
ENSG00000242715.8	CCDC169	13:36256161:rs9546924:C_T	C/T	T	2439	0.755663	2	0.204182	-31.8951	0.999998	0.867136	2.61159e-09	0.0386271	1	0.671137	3.87958e-06	0	0	0.587064	5.31835	0	0	0.348981	0	0.0937664	-1.23239	-3.7309	0	-0.0751581	-1.28686	1	1	7.39864e-07	0.683663	1	1	0.00041562	0.75485	0.780049	0	1.03392	1	0.728169	0.00339076
ENSG00000230453.9	ANKRD18B	9:33524777:rs7866888:C_A	C/A	A	2680	0.689015	2	0.406157	31.8673	0.88839	0.622032	6.59627e-05	1	0.331422	1	0.18289	0.812005	0	1.46752	0	0	0	1.65328	0.0434722	0.215292	1.36841	0	0.46824	0	0.393732	1	1	0.00469791	1	1	1	0.715535	0.729949	0.734999	0.00242737	1	0.705137	1	0.521092
ENSG00000188321.13	ZNF559	19:9324196:rs28384491:C_T	C/T	T	2440	0.80244	2	0.0887295	-31.8664	7.49593e-14	0.309118	1	0.00079484	0.0146066	1.13888e-18	0.000166235	0	0	0	0	0	0	0	-1.15938	-0.207029	0	-4.31103	-0.66969	-1.64407	-0.463765	2.54832e-11	1	1	0.103398	0.286922	6.59954e-16	0.00913467	0	0.613088	1	0.912612	0.362236	0	0.0299116
ENSG00000113889.14	KNG1	3:186718517:rs1523435:G_A	G/A	A	2429	0.289153	2	0.327089	-31.8605	1	1	5.25654e-08	0.774948	0.170799	0.211502	1.25924e-05	0	0	1.07537	1.14173	0	0.315482	0.121459	0	0	-1.20815	-0.434374	0.556715	-0.444797	-1.32713	1	1	1.08086e-05	1	0.90163	0.881299	0.00111993	1	1	8.06452e-06	0.96899	0.638105	0.524402	0.00701049
ENSG00000186446.12	ZNF501	3:44721338:rs56084453:A_G	A/G	G	2683	0.259993	2	0.219717	31.8536	3.14344e-05	0.66491	0.999998	0.975726	0.0843461	0.00854387	1	2.3193	0.557623	0	13.8483	1.8055	1.5071	0	1.29091	0.264712	0	-0.0448914	1.04886	0.710845	0	0.00200371	1	1	1	0.688404	0.149929	1	0.003105	0.742835	0.800291	0.94752	0.56298	0.114545	1
ENSG00000171130.18	ATP6V0E2	7:149876888:rs7806830:A_G	G/A	A	2681	0.867414	2	0.362924	-31.775	0.154659	1	0.999999	1	1	0.00568074	4.80149e-05	0.44472	0	0	0	0	1.92116	3.15444	-0.29417	0	0	0	0	-0.708646	-0.823081	0.800994	1	1	1	1	0.112984	0.00341965	0.433908	1	0.81913	1	1	0.0907994	0.0151285
ENSG00000131379.10	C3orf20	3:14671551:rs11717438:G_T	G/T	T	2440	0.746773	2	0.325205	-31.6566	0.0102041	0.644021	0.0015098	0.793229	0.693076	3.41702e-07	0.110413	0	0.200956	0.161748	1.28798	1.27621	0	0	-0.677589	0.335409	-1.28345	-0.426913	0.271225	-1.59233	0.542595	0.17432	1	0.0561481	1	1	3.61509e-05	0.576411	0.118334	0.736683	0.0238409	0.967394	0.747069	0.000253112	0.459074
ENSG00000164978.18	NUDT2	9:34151465:rs10971957:C_T	C/T	T	2678	0.425012	0	0.411688	31.6513	0.0263291	1	1	1	0.964361	1.11816e-06	0.00292165	0.713351	0	0	0	1.0793	2.40399	1.36913	0.55314	0	0	0	-0.0257392	1.20394	0.606657	0.322746	1	1	1	1	0.000101098	0.0706098	0.198191	1	1	1	0.746822	0.0005	0.117445
ENSG00000085491.17	SLC25A24	1:108197797:rs828994:C_T	C/T	T	2438	0.44754	2	0.223134	-31.6453	0.999998	0.00211594	0.423675	0.888646	0.000160389	0.487343	0.0270893	0	3.94444	0	4.99223	0	0	0.32301	0	-1.16831	-0.143279	-0.203846	-2.05263	-0.0981604	-0.524101	1	0.152202	1	1	0.0146051	1	0.283949	0.75136	0.0811723	0.568569	0.95601	0.0817679	0.677069	0.295153
ENSG00000164111.15	ANXA5	4:121674826:rs73844249:C_A	C/A	A	2682	0.27924	2	0.288218	-31.6141	0.000721666	0.463097	1	0.00974185	1.2128e-05	0.830603	1	0	3.03519	0	1.46683	5.7358	0.421655	0	-0.659214	0.274831	0	-3.19065	-2.17184	0.0458256	0	0.0256272	1	1	0.397421	0.0019119	1	1	0.0247618	0.685159	1	1.03844	0.0306957	0.753725	1
ENSG00000188372.15	ZP3	7:76623230:rs1799232:G_A	G/A	A	2432	0.280205	0	0.423314	31.5952	0.00979331	0.202439	0.193669	1	0.997299	0.168596	0.0277422	0.725526	0.327067	0	0	1.40425	0.972468	0.882521	0.811549	0.8318	0.595974	0	-0.0022073	0.411162	0.577481	0.170211	1	0.945126	1	1	0.812148	0.288123	0.116022	0.540093	0.400755	1	0.747151	0.487454	0.297704
ENSG00000021488.13	SLC7A9	19:32875923:rs61743316:C_G	C/G	G	2440	0.0385889	2	0.211066	-31.5945	0.383212	0.152062	4.40388e-12	1	0.7049	1	1	0.309152	0	0.770483	0	0.779832	0	0	-0.32229	-1.06501	-1.36995	0	0.269992	0	0	1	1	2.0051e-09	1	1	1	1	0.598936	0.493762	0	1	0.747302	1	1
ENSG00000105185.12	PDCD5	19:32581212:rs11084660:C_G	C/G	G	2431	0.297714	2	0.372275	31.5844	0.633116	0.150193	0.00482037	1	0.0917861	0.0177629	0.0258787	1.35628	0	0	0	0	0	2.25864	0.146723	0.841474	1.07384	0	-0.698383	-0.717668	0.588545	1	1	0.124961	1	0.708222	0.241225	0.277939	0.683629	0.491667	0.0511017	1	0.568928	0.16995	0.291337
ENSG00000148824.19	MTG1	10:133415735:rs7921041:G_C	G/C	C	2682	0.176523	2	0.219426	31.5784	0.182879	0.59584	0.577004	0.0376988	0.710821	0.0412714	0.0419045	0.266756	1.87469	0.489357	0.0338046	1.1489	2.79596	0.548202	0.530038	0.413598	0.310663	3.72029	0.258136	0.822108	0.788655	0.863492	1	1	0.678818	1	0.405353	0.361569	0.464632	0.728704	0.650633	1.03529	0.74751	0.264434	0.344804
ENSG00000169629.12	RGPD8	2:112429728:rs71414642:G_A	G/A	A	2681	0.941852	2	0.156658	-31.5109	0.999998	1	8.21291e-12	0.725939	0.837859	0.6241	0.00693169	0	0	0.472944	0	0.761898	0	0.32517	0	0	-1.58981	-0.464929	-0.1552	0.215076	-0.936662	1	1	3.67377e-09	1	1	1	0.126241	0.7492	1	0	0.972562	0.750487	0.716435	0.17366
ENSG00000102547.19	CAB39L	13:49387116:rs13378689:C_T	T/C	C	2435	0.625848	2	0.475154	-31.4946	0.00779089	0.0481598	0.787251	0.618538	0.000413537	0.999999	0.438265	0	0.748372	1.83023	0.10256	0.389041	0	0.321675	-0.725506	-1.36243	-0.102189	0.814429	-2.40082	0	0.25567	0.148242	0.781126	1	1	0.0286313	1	0.977268	0.10371	0.340696	0.740244	0.985909	0.113315	0.758018	0.610087
ENSG00000140575.13	IQGAP1	15:90424517:rs10520687:C_G	C/G	G	2683	0.949154	2	0.185799	31.4851	1	8.04519e-07	0.999999	0.0945888	0.21238	0.000761202	1	0	2.57734	0	0.335139	5.77296	2.36155	0	0	2.36773	0	-2.2533	-0.761904	0.90559	0	1	0.000330852	1	0.91133	0.974106	0.0252713	1	1	0.000709677	0.850781	1.0214	0.661663	0.027099	1
ENSG00000172519.9	OR10H5	19:15774000:rs10421246:A_T	A/T	T	2439	0.870051	0	0.449159	31.4284	0.00129779	0.336265	5.29518e-07	0.398243	1	0.161087	0.817307	0.0379961	0.435492	0.225697	0	0	0	0.721734	1.19323	-0.688528	1.99541	-0.975558	0	-0.353999	-0.0827924	0.0405015	1	8.23238e-05	1	1	0.795438	1	0.0357858	0.630058	5.4878e-05	1.00161	1	0.478287	0.651958
ENSG00000010626.15	LRRC23	12:6904912:rs2239163:C_G	C/G	G	2682	0.924051	2	0.281879	31.4065	0.0387057	0.770899	1	1	0.000327554	0.00128381	0.106883	2.38201	0.814733	0	0	1.05831	1.46587	0.426961	0.722636	0.197438	0	0	2.4082	0.913896	0.368748	0.399878	1	1	1	0.024568	0.0379295	0.567766	0.237102	0.763737	1	1	0.105906	0.0375133	0.454967
ENSG00000128335.14	APOL2	22:36239710:rs5756111:G_A	G/A	A	2437	0.393278	2	0.387362	-31.4051	0.999998	1	1.02366e-10	1	0.00289956	1	0.250214	0	0	1.41882	0	0	0	0.865792	0	0	-1.62285	0	1.92255	0	-0.382264	1	1	3.83828e-08	1	0.11084	1	0.799411	0.761094	1	0	1	0.226498	1	0.551056
ENSG00000103479.16	RBL2	16:53482627:rs9302647:G_C	C/G	G	2678	0.907529	0	0.477595	31.3842	0.164152	0.000166435	0.999999	0.132656	0.636641	0.713211	1	1.45181	1.4247	0	5.22506	3.19687	0.903066	0	0.417213	2.15798	0	2.2242	-0.278664	0.0931319	0	0.819774	0.0249623	1	1	1	1	1	0.443064	0.0181765	0.824742	1.01643	0.74503	0.736636	1
ENSG00000221923.9	ZNF880	19:52384651:rs2042913:T_C	T/C	C	1240	0.716149	2	0.37379	31.3696	1.99012e-08	0.263446	0.589794	0.097292	0.00197327	0.460618	0.021453	1.4322	0	0	3.24159	0.76811	0.61777	0.363319	1.89154	0.781863	-0.140065	2.76435	2.25608	0.274062	0.656459	3.19132e-06	1	1	0.919675	0.0892063	1	0.249084	1.88679e-05	0.584877	0.657022	1.02206	0.206509	0.666486	0.271087
ENSG00000143891.17	GALM	2:38666808:rs7590835:C_T	C/T	T	2314	1	2	0.123163	31.3583	0.943519	0.966995	5.59201e-06	1	0.00604518	1	0.240377	2.81921	2.19849	0	0	2.56411	0	0	-0.0338487	-0.0379553	2.11807	0	2.31928	0	0.446658	1	1	0.000622618	1	0.17377	1	0.790002	0.737361	0.790965	0.000432314	1	0.283224	1	0.548278
ENSG00000165076.13	PRSS37	7:141802143:rs17524275:C_G	G/C	C	2681	0.00862153	2	0.495524	-31.3283	0.224579	1	3.76228e-09	0.281905	0.261744	1	0.765822	0.901021	0	1.74753	0.534127	0	0	0	-0.388715	0	-1.59594	-1.65472	0.445164	0	-0.0514395	0.935175	1	1.03147e-06	1	1	1	1	0.49995	1	0	1.00227	0.683837	1	0.651167
ENSG00000050628.20	PTGER3	1:70529879:rs2651244:G_A	G/A	A	2438	0.270218	2	0.394176	31.3194	0.674837	1	0.00261225	0.897043	0.775473	0.737912	0.000293603	0	0	0.422722	0.252479	1.81684	0.543712	3.14606	-0.0644499	0	1.05876	-0.176648	-0.150545	0.113415	1.02218	1	1	0.0844164	1	1	1	0.0142005	0.694502	1	0.0350368	0.95409	0.749242	0.741305	0.0404042
ENSG00000112339.15	HBS1L	6:135004780:rs12526055:C_T	C/T	T	2434	0.967625	2	0.483155	-31.305	1	1	1	0.0719502	0.0435288	1.62211e-32	0.0377946	0	0	0	0.750049	0.730522	3.70205	1.127	0	0	0	-2.38867	-0.883587	-2.45765	0.312196	1	1	1	0.836408	0.510982	2.06794e-29	0.342205	1	1	1	1.0226	0.486199	0	0.332959
ENSG00000119411.11	BSPRY	9:113344807:rs2093691:G_A	G/A	A	2677	0.558238	0	0.449384	31.2825	0.00556993	0.509959	0.00875922	0.106494	0.103411	0.577595	0.0931214	0.458145	0	0.711638	0	0	0.0966137	1.17118	0.933748	-0.358385	1.02766	-2.08333	-0.696109	0.197804	0.546827	0.117856	1	0.186267	0.944447	0.743353	1	0.530176	0.0855685	0.703881	0.0751635	1.02008	0.582381	0.70517	0.435642
ENSG00000069974.16	RAB27A	15:55314015:rs11638111:C_T	T/C	C	2289	0.153977	2	0.1564	31.2816	0.877904	0.110287	0.00819389	0.125487	0.0192612	1	0.23661	0.0619767	4.40369	0	0.95876	7.40078	0	0	-0.0647358	1.15475	0.955226	2.72281	1.68086	0	0.371965	1	1	0.177201	0.990304	0.335378	1	0.786363	0.729154	0.447656	0.071676	1.01881	0.392899	1	0.547273
ENSG00000161692.18	DBF4B	17:44757761:rs34839354:T_C	T/C	C	2682	0.00103431	2	0.16648	-31.2796	0.109771	0.259255	0.282085	1	1	0.0224717	0.755347	0.428293	0.258643	0.446016	0	0	0.623187	0	-0.668395	-1.00678	-0.533883	0	0	-0.956034	0.120467	0.688204	1	1	1	1	0.277867	1	0.379002	0.582419	0.476761	1	1	0.191117	0.651033
ENSG00000147408.14	CSGALNACT1	8:19459759:rs4625053:A_G	A/G	G	2438	1	2	0.431501	31.2583	2.1115e-27	0.694741	0.0127398	0.976404	0.899052	1	0.847266	2.16159	0	0	5.12202	0	0	0.298631	2.91157	0.139198	-0.446959	0.0413328	-0.0383809	0	0.0446291	4.14129e-24	1	0.23235	1	1	1	1	0	0.748584	0.093083	0.9477	0.748554	1	0.654638
ENSG00000167984.18	NLRC3	16:3584745:rs12933120:C_A	C/A	A	2683	0.56335	2	0.135296	-31.2508	0.271983	2.84516e-06	3.69664e-08	0.960541	1	1	0.0956347	0.101202	0	0.0895208	0	0	0	0.160855	-0.328444	-1.92607	-1.10395	0.100565	0	0	-0.471737	1	0.000918268	7.72567e-06	1	1	1	0.537143	0.5377	0.00139241	0	0.950796	1	1	0.439286
ENSG00000058085.15	LAMC2	1:183186170:rs2276543:G_A	G/A	A	2683	0.000848291	2	0.269661	31.2392	0.857764	0.12559	0.0418776	0.535414	0.387309	1	4.36735e-07	0.27331	0.888957	1.28841	0.859634	2.00785	0	1.14429	0.0677679	1.17887	0.826549	-1.03645	0.583772	0	1.65048	1	1	0.461631	1	1	1	6.36311e-05	0.725662	0.463547	0.184767	0.995326	0.718471	1	0.000914286
ENSG00000156795.8	WDYHV1	8:123426480:rs13258309:A_G	A/G	G	2680	0.827873	2	0.333022	-31.2389	0.380936	0.805036	0.999998	0.999739	0.0205801	0.000284259	5.0787e-08	0	0.97998	0	3.1995	1.57445	2.03761	0.351591	-0.220978	-0.13196	0	0.000491379	-1.38766	-0.991124	-1.10372	1	1	1	1	0.348667	0.0113601	9.38345e-06	0.598051	0.767984	0.798341	0.944672	0.401282	0.014453	0.00026087
ENSG00000274750.2	HIST1H3E	6:26215937:rs11751062:C_T	C/T	T	2438	0.34626	2	0.0822395	31.2257	0.934833	2.5499e-05	0.642092	1	1.0243e-08	2.72096e-29	0.00426245	0	1.1441	0.91117	0	3.90497	1.41447	0	0.0345406	4.07491	0.192658	0	5.21162	5.13141	-0.470948	1	0.00583632	1	1	3.84069e-06	3.15347e-26	0.0918678	0.735999	0.00590991	0.6848	1	0.0015	0	0.140442
ENSG00000084207.17	GSTP1	11:67575109:rs4930444:G_A	G/A	A	2678	0.0356446	2	0.42009	-31.223	0.109534	0.016138	0.999998	0.0159052	0.638834	0.0844339	1	1.91845	0	0	0	5.13524	1.24674	0	-0.350762	-1.02137	0	1.99845	0.241962	-0.392515	0	0.687538	0.478202	1	0.485672	1	0.586118	1	0.378586	0.217609	0.811318	1.03415	0.744871	0.363968	1
ENSG00000181315.11	ZNF322	6:26640944:rs2494705:T_C	T/C	C	2675	0.77702	0	0.394206	-31.2157	0.0636365	0.0710915	0.858364	0.898774	0.038719	0.113641	0.682868	0.424147	1.58888	0	6.57281	3.2226	1.8288	0.358848	-0.601287	-1.15529	-0.051857	0.185724	-1.24219	-0.486501	0.103502	0.524924	0.879541	1	1	0.48387	0.672353	1	0.299037	0.381485	0.761217	0.954411	0.473764	0.410819	0.644224
ENSG00000067533.6	RRP15	1:218285209:rs946213:C_T	C/T	T	2432	0.966654	0	0.413651	-31.2148	0.449694	1	0.0549081	0.00206793	0.504937	0.0917942	0.136016	0.169832	0	0	2.33991	1.94956	1.43787	2.61222	-0.211528	0	-0.830734	-5.00733	0.393749	-0.518091	-0.423681	1	1	0.533127	0.18984	1	0.609568	0.633307	0.627371	1	0.214425	1.02527	0.732059	0.376746	0.486082
ENSG00000042286.15	AIFM2	10:70140490:rs6480442:C_T	C/T	T	2435	0.00287889	2	0.350719	-31.2095	0.626833	0.0372019	0.00608974	1	1	1	0.118384	2.4819	1.49275	0	0	0	0	0	-0.158551	-1.22044	-0.681864	0	0	0	-0.298713	1	0.701046	0.146058	1	1	1	0.596373	0.6832	0.30811	0.0593409	1	1	1	0.469156
ENSG00000148690.12	FRA10AC1	10:93707752:rs7909452:T_C	T/C	C	2682	0.13432	0	0.429157	-31.1855	0.000129064	0.346045	0.901387	1	0.110701	0.000707913	0.0174794	0.220731	0	0.268354	0	0.27052	1.97501	1.38015	-1.28077	0.427822	0.0538771	0	-0.987778	-1.17501	-0.782022	0.00667785	1	1	1	0.762536	0.0237183	0.221996	0.00855285	0.634833	0.774904	1	0.588896	0.0258081	0.251987
ENSG00000123179.14	EBPL	13:49709253:rs9562915:T_C	T/C	C	2683	0.699239	2	0.22568	-31.1151	0.00165133	0.0494776	0.999998	0.947513	0.31995	0.764343	0.000425486	0.521499	0.137284	0	0.0487321	1.71358	0.027794	0.916054	-0.92416	-1.32152	0	-0.108187	-0.693928	-0.087524	-0.775088	0.0477911	0.78698	1	1	1	1	0.0186723	0.0407889	0.343022	0.800711	0.951065	0.699826	0.744026	0.0486988
ENSG00000110074.11	FOXRED1	11:126278537:rs591163:T_C	T/C	C	2440	0.0257563	0	0.238525	31.1031	0.999999	1	0.377352	1	1	0.00424252	0.000652506	0	0	1.85504	0	0	0	0.792063	0	0	0.218073	0	0	1.02985	1.21668	1	1	1	1	1	0.0921393	0.0259538	0.773783	1	0.539491	1	1	0.076879	0.0612059
ENSG00000103023.11	PRSS54	16:58279286:rs7200791:T_G	G/T	T	2682	0.621169	2	0.312453	31.0431	0.619387	1	3.17293e-08	0.408406	1	0.765757	0.659195	1.4158	0	0.0532829	0	0	1.45671	1.31877	0.143138	0	2.53192	-0.571933	0	0.10993	-0.152703	1	1	6.87863e-06	1	1	1	1	0.681005	1	0	0.9992	1	0.744445	0.64186
ENSG00000171943.12	SRGAP2C	1:121375092:rs1286833607:A_G	A/G	G	2257	0.5423	0	0.409615	-31.0185	0.999998	0.948111	0.999998	0.00282742	0.0156966	1.72782e-05	7.22783e-08	0	0.488806	0	7.18438	4.67787	3.25645	0	0	-0.0272712	0	-4.038	-1.3175	-1.06917	-0.914418	1	1	1	0.221138	0.294695	0.00109131	1.27095e-05	0.753218	0.790283	0.80494	1.02091	0.364605	0.00254839	0.000296552
ENSG00000255274.9	SMIM35	11:118089303:rs948460:A_T	A/T	T	2680	0.783103	2	0.301119	31.0008	0.292862	0.217555	0.999998	0.0342359	1.13595e-14	0.000646936	1.46961e-07	0.614052	0.293289	0	2.82068	2.06336	0.67023	1.59071	-0.374742	0.844644	0	3.26114	5.10626	0.973717	1.25255	1	1	1	0.667876	7.62192e-12	0.022052	2.40197e-05	0.551356	0.551771	0.800038	1.05499	0	0.0243369	0.000467949
ENSG00000111615.14	KRR1	12:75512214:rs1552039:G_A	A/G	G	2606	0.564338	0	0.248849	-30.9636	0.0235402	0.244123	0.00651541	0.811425	0.139674	0.671205	0.280072	0	0	0	1.05178	2.053	1.23322	2.97186	0.504699	-0.684926	-1.21913	0.454414	-1.07856	-0.163218	-0.390035	0.302066	1	0.152605	1	0.839329	1	0.838439	0.187605	0.57171	0.0619108	0.965724	0.618159	0.728131	0.56656
ENSG00000157978.11	LDLRAP1	1:25564683:rs3856239:G_A	G/A	A	2682	0.613134	2	0.45824	30.9499	0.999999	0.102027	1	0.441396	0.00982393	2.59693e-05	1	0	0.419786	0	0.890895	3.15537	5.52198	0	0	0.517049	0	-0.809858	1.15244	0.814024	0	1	1	1	1	0.236303	0.00155068	1	0.764556	0.436082	1	0.998005	0.333634	0.00321077	1
ENSG00000160505.16	NLRP4	19:55857446:rs382657:G_T	G/T	T	2438	0.413317	2	0.378384	30.9384	0.0106793	0.186856	0.999997	0.865275	4.83097e-44	0.308545	0.2244	0.543152	0	0	0	2.53043	1.27471	1.1975	0.681379	-0.408586	0	0.192971	8.13596	0.267667	0.248041	0.179845	1	1	1	4.10584e-40	1	0.771199	0.121501	0.526548	0.7981	0.958932	0	0.594402	0.54177
ENSG00000168385.18	SEPTIN2	2:241249816:rs12475607:T_C	T/C	C	2683	0.510491	2	0.0972792	30.8908	2.31309e-05	1	1	0.268083	0.781848	1.3732e-06	1	2.5316	0	0	11.4097	3.91271	1.68451	0	1.54646	0	0	2.22494	-0.213478	1.59106	0	0.00155475	1	1	1	1	0.000120733	1	0.00248813	1	1	1.00478	0.749768	0.000562069	1
ENSG00000078487.17	ZCWPW1	7:100419831:rs7783159:G_A	G/A	A	2683	0.267398	2	0.194186	30.8891	0.000100387	0.255233	0.999998	0.768056	0.0140918	1.23845e-12	1	0.674158	0	0	2.56225	0.0492155	4.77548	0	1.189	0.603119	0	0.476298	-1.58711	1.99135	0	0.00542281	1	1	1	0.281097	3.50853e-10	1	0.00713559	0.57996	0.804655	0.969265	0.358477	0	1
ENSG00000151849.15	CENPJ	13:24967329:rs2483380:C_T	C/T	T	2438	0.220044	2	0.397457	-30.8885	1	0.7999	7.47071e-23	0.759072	0.557756	0.999999	0.999999	0	0	2.06301	0	1.5803	0	0	0	0.100796	-1.55838	-0.215593	-0.33796	0	0	1	1	1.90481e-19	1	1	1	1	1	0.766864	0	0.970423	0.736821	0.760835	0.674394
ENSG00000196584.3	XRCC2	7:152645889:rs3218560:G_T	G/T	T	2439	0.176032	2	0.220582	30.8794	0.00040351	5.90647e-06	0.0324338	0.16678	0.327139	0.000367776	0.169993	0.776638	0.435406	0	0	0	1.09554	0.75724	1.17995	3.00758	-0.677116	-2.20699	0.542059	1.16699	0.323901	0.016202	0.00171133	0.401245	1	1	0.0141436	0.69704	0.0172488	0.00226136	0.160207	1.00756	0.70319	0.0172594	0.514343
ENSG00000162461.8	SLC25A34	1:15735883:rs12744547:A_G	A/G	G	2679	0.254169	2	0.23143	-30.8606	0.02315	0.746713	0.000962518	1	0.913216	1	0.863314	0.947074	1.85303	0	0	0	0	0.471482	-0.830066	-0.218529	-1.01296	0	0.0619798	0	-0.0450653	0.298732	1	0.0402977	1	1	1	1	0.185936	0.761345	0.0173136	1	0.747556	1	0.655232
ENSG00000204152.11	TIMM23B	10:49830251:rs7067802:G_C	G/C	C	2683	0.0232413	2	0.276183	30.8581	0.856488	0.780151	0.999997	0.703469	0.231215	2.00496e-07	1.41259e-13	0.422264	0.889643	0	3.73596	0.183581	2.67813	1.21438	0.0687114	-0.199064	0	0.681094	-0.865875	1.62489	2.00241	1	1	1	1	1	2.26197e-05	1.12552e-10	0.725424	0.763815	0.798114	0.976946	0.67014	0.000190265	0
ENSG00000221947.8	XKR9	8:70695768:rs77934996:G_A	G/A	A	1037	0.171746	0	0.499518	30.8436	0.220051	0.719852	0.000545178	1	0.5908	0.405872	1.60916e-13	0	0	1.03578	0	0	0	0	-0.405241	-0.183529	1.40637	0	0.277332	0.30619	2.92747	0.924997	1	0.0259336	1	1	1	1.2433e-10	0.494765	0.755032	0.0113563	1	0.740011	0.640121	0
ENSG00000165794.10	SLC39A2	14:20999997:rs2149666:T_G	T/G	G	2682	0.362947	0	0.371365	-30.8373	0.489318	0.456418	1.52584e-10	0.978773	0.398435	0.749607	0.278922	0.995294	0	0	0	0	1.20755	0.793728	-0.197382	0.228841	-2.7626	0.0201994	0.293821	0.103797	0.321026	1	1	5.6383e-08	1	1	1	0.837107	0.641942	0.681261	0	0.947151	0.719363	0.742024	0.566175
ENSG00000115523.16	GNLY	2:85699115:rs10180451:G_T	G/T	T	2439	0.217092	2	0.389709	-30.835	0.955312	0.809947	1	1	3.7101e-22	5.03172e-06	0.0561795	0.417964	1.91754	0	0	2.71129	0	0.454502	-0.017168	0.139603	0	0	-5.56824	-1.01453	-0.356137	1	1	1	1	4.11288e-19	0.000371866	0.420587	0.737507	0.769201	1	1	0	0.00118551	0.379368
ENSG00000278662.5	GOLGA6L10	15:82225117:rs62012011:A_G	A/G	G	2439	0.119749	2	0.227552	-30.8152	0.35564	0.435095	1.49034e-05	0.133396	0.577932	1	0.117492	0.324715	0.759971	0.637444	0	0	0	0	-0.417407	-0.641948	-1.14619	-2.19777	-0.349526	0	-0.394009	1	1	0.00138937	1	1	1	0.594031	0.584632	0.672835	0.000845588	1.01477	0.738024	1	0.467914
ENSG00000213672.8	NCKIPSD	3:48692683:rs12493578:T_C	C/T	T	2682	0.802603	2	0.364467	-30.8093	0.999998	1	2.00572e-05	1	1	1	0.335994	0	0	2.7625	0	0	0	0.91688	0	0	-0.877676	0	0	0	-0.273356	1	1	0.00178188	1	1	1	0.8963	0.752149	1	0.00103136	1	1	1	0.586623
ENSG00000125877.13	ITPA	20:3204667:rs11699145:G_A	G/A	A	2680	0.528523	2	0.122015	-30.8063	0.193733	1	1	1	0.483279	0.00664823	4.65442e-11	0.769247	0	0	0	0	0.659006	0.24346	-0.434926	0	0	0	0.527652	-0.967935	-1.76233	0.882388	1	1	1	1	0.126406	2.0461e-08	0.473848	1	1	1	0.731202	0.099387	0
ENSG00000139629.16	GALNT6	12:51360845:rs2241545:A_G	G/A	A	2682	1	0	0.251864	30.7979	0.999999	1	1	0.0669966	0.0187199	4.49429e-17	1	0	0	0	0	2.56826	4.85986	0	0	0	0	1.62982	0.943971	1.55182	0	1	1	1	0.814654	0.3294	2.01037e-14	1	0.787569	1	1	1.01922	0.388439	0	1
ENSG00000075826.17	SEC31B	10:100501781:rs7477246:C_T	C/T	T	2682	0.627161	2	0.198359	-30.7861	0.387275	0.138357	0.00543839	1	1	1	0.866073	0.37332	0.165873	1.30879	0	0	0	0.316336	0.397743	-1.26774	-1.01851	0	0	0	0.0671729	1	1	0.135712	1	1	1	1	0.601474	0.479445	0.0553536	1	1	1	0.655093
ENSG00000140104.14	CLBA1	14:104982000:rs2819458:A_G	A/G	G	2683	0.0277625	2	0.204063	30.7713	0.475448	0.924263	0.655118	0.88976	1	0.14516	1.55447e-05	0.724403	0	0.768801	0	0	0.776281	3.42445	0.277848	-0.0264809	0.248515	0.221727	0	0.669944	1.77777	1	1	1	1	1	0.759547	0.0013527	0.636279	0.787178	0.690527	0.955547	1	0.458861	0.00801706
ENSG00000183346.7	CABCOCO1	10:61672290:rs12765373:T_A	T/A	A	2440	0.885474	2	0.0762295	30.7406	0.328963	0.500627	1	0.654274	1.5228e-06	3.51945e-07	9.24213e-11	0.445487	0	0	4.61955	1.26471	2.60594	2.17515	0.499608	-0.392048	0	1.11764	5.2021	3.21036	3.55554	1	1	1	1	0.000310614	3.67768e-05	3.92744e-08	0.569261	0.700294	1	0.98253	0.012576	0.000270492	1.66667e-05
ENSG00000116783.15	TNNI3K	1:74204488:rs12046751:A_G	A/G	G	2439	1	2	0.401394	30.7378	0.0388939	1	0.40321	0.935269	0.154353	0.338483	0.191477	0.150147	0	1.99706	0	0	1.47512	0.460159	0.687587	0	0.392871	0.0878246	0.762144	0.357783	0.466286	0.400838	1	1	1	0.871272	1	0.727476	0.237568	1	0.555059	0.951604	0.629281	0.610475	0.525577
ENSG00000180535.3	BHLHA15	7:98192803:rs11765552:T_A	T/A	A	2389	0.127217	0	0.456467	-30.7232	0.280819	0.451266	0.000630309	0.395461	0.485298	0.45853	0.0518481	0.384834	0	1.03933	3.18368	0	0	1.59323	-0.345635	-0.399928	-1.25648	-1.30575	-0.259724	0.154755	-0.628901	1	1	0.0290615	1	1	1	0.405637	0.543103	0.679266	0.0126673	1.00092	0.730523	0.665177	0.371361
ENSG00000171160.18	MORN4	10:97633477:rs11189303:G_A	G/A	A	2682	0.623438	2	0.195377	-30.7074	0.68129	1	0.0470723	1	1	0.566326	8.57212e-13	0	0	0.641553	0	0	0	1.97832	0.109025	0	-0.546803	0	0	-0.0995654	-1.82806	1	1	0.491126	1	1	1	5.46408e-10	0.696248	1	0.196889	1	1	0.700973	0
ENSG00000215790.7	SLC35E2A	1:1669613:rs72634826:G_A	G/A	A	2091	0.113614	2	0.248207	30.6856	0.0459801	1	5.06249e-06	0.0543239	1	1	0.0753465	0	0	2.35648	2.28316	0	0	0.880171	0.687504	0	1.82932	3.28467	0	0	0.630924	0.441443	1	0.000576243	0.755459	1	1	0.483785	0.257884	1	0.000401786	1.014	1	1	0.413126
ENSG00000214078.12	CPNE1	20:35664060:rs73905926:G_C	G/C	C	2683	0.396021	2	0.101379	-30.6633	0.0363915	0.657422	0.000566013	1	0.512345	0.429917	0.117602	0	1.78036	0	0	0.134912	0	0	-0.691612	-0.205541	-0.939909	0	-0.596067	-0.229396	-0.290689	0.387421	1	0.0266758	1	1	1	0.594356	0.230981	0.739964	0.0116488	1	0.731937	0.652579	0.468179
ENSG00000105928.16	GSDME	7:24709810:rs2721811:A_G	A/G	G	2365	0.615775	2	0.434884	30.6546	0.89504	0.10465	0.139013	0.619559	0.133483	1	0.000902579	0.798411	0	0.932921	0	0.255697	0	2.22914	-0.0402571	1.00299	0.455176	0.40406	0.798574	0	0.904947	1	1	0.827293	1	0.824915	1	0.0321411	0.729515	0.44171	0.344072	0.985346	0.613939	1	0.069905
ENSG00000165806.20	CASP7	10:113679635:rs7918733:T_C	C/T	T	2682	0.220321	2	0.382364	30.6451	0.000570411	0.481339	1	0.717922	0.00358513	1	1	2.7276	1.8282	0	0	3.18886	0	0	0.981857	0.369291	0	-0.389443	1.55105	0	0	0.0213714	1	1	1	0.127312	1	1	0.0216112	0.693796	1	0.973482	0.243226	1	1
ENSG00000117335.19	CD46	1:207769813:rs2724360:C_T	T/C	C	2680	0.860907	2	0.208769	-30.6378	0.999998	0.0439496	0.999998	0.115263	0.372977	1.40236e-10	1	0	4.06663	0	5.48971	1.22815	0	0	0	-0.882611	0	2.96066	-0.644578	-1.73649	0	1	0.754344	1	0.966271	1	3.03016e-08	1	0.75936	0.329762	0.817527	1.01976	0.716216	8.47458e-06	1
ENSG00000120071.14	KANSL1	17:46712837:rs169201:A_G	A/G	G	2681	0.630917	2	0.201417	30.6332	0.11086	0.187995	1.06689e-06	0.0968423	0.00539213	0.854159	1	0.564196	0	2.03123	1.33242	0.791774	0.253379	0	0.58267	-0.649386	1.96179	2.74265	1.92367	0.0670544	0	0.691776	1	0.000151969	0.919675	0.162895	1	1	0.380687	0.528033	0.000156425	1.02335	0.27469	0.757367	1
ENSG00000103148.16	NPRL3	16:128544:rs2562191:G_A	G/A	A	2682	0.868854	2	0.372483	-30.6026	0.617903	0.756721	0.000172673	1	0.346338	0.265208	0.884054	0.883796	1.13434	1.03241	0	0	0.00049884	0	-0.192361	-0.222814	-1.36859	0	0.443459	0.413875	0.0361876	1	1	0.0104825	1	1	0.957599	1	0.681126	0.762749	0.00499762	1	0.708576	0.565895	0.655028
ENSG00000164880.16	INTS1	7:1503178:rs3752715:T_C	T/C	C	2680	0.113753	2	0.42444	-30.5852	0.999998	1	4.30758e-05	1	1	0.999998	0.267052	0	0	2.60359	0	0	0	1.01346	0	0	-0.976798	0	0	0	-0.318805	1	1	0.00327852	1	1	1	0.822936	0.745986	1	0.00178507	1	1	0.769857	0.560866
ENSG00000176623.12	RMDN1	8:86484947:rs11539113:G_A	G/A	A	2681	0.477784	2	0.255688	30.5336	0.00137316	0.744602	0.999999	0.0270491	0.578356	0.0220274	1	2.17563	0.310231	0	10.2743	1.8851	2.54851	0	0.946465	0.188382	0	3.25547	0.32765	0.571121	0	0.0419802	1	1	0.618682	1	0.274234	1	0.036795	0.760438	0.851316	1.0677	0.737768	0.189009	1
ENSG00000146574.15	CCZ1B	7:6829673:rs10265409:C_T	C/T	T	2680	0.0132504	2	0.434515	-30.5237	0.00740291	0.750801	0.22598	0.0584356	0.974235	0.00554648	0.00107955	0.305737	1.37021	0	0	1.993	0.939358	0.624725	-0.868912	-0.206453	-0.28507	-2.73911	-0.019999	-0.821506	-0.824169	0.143756	1	1	0.775602	1	0.110743	0.0357473	0.10117	0.761982	0.430507	1.01495	0.74685	0.089206	0.0747727
ENSG00000239672.7	NME1	17:51153819:rs7207370:A_G	A/G	G	2679	0.0147381	2	0.408361	30.5166	0.202915	1	1	1	0.466544	0.234178	1.62297e-06	0.174317	0	0	0	0	2.10812	4.06207	0.278319	0	0	0	-0.235543	0.304863	1.07427	0.897651	1	1	1	1	0.914059	0.000197163	0.481511	1	1	1	0.727306	0.54229	0.00192823
ENSG00000118322.14	ATP10B	5:160854173:rs10515816:A_G	G/A	A	2439	0.615296	2	0.169947	30.4966	4.70731e-11	1	0.999998	0.000351889	0.699307	0.464897	1	0.241283	0	0	7.09484	2.56886	5.81059	0	1.73341	0	0	6.47833	-0.239503	0.195198	0	1.11132e-08	1	1	0.0679705	1	1	1	0	1	0.817656	0.93897	0.747475	0.667713	1
ENSG00000164008.16	C1orf50	1:42779889:rs10493114:A_G	A/G	G	2683	0.490892	2	0.239284	30.4478	0.462353	0.0176422	0.999999	0.344038	0.0873718	0.000184283	0.268579	1.34366	0.362438	0	5.09392	0	2.36535	1.49351	0.264391	1.64636	0	-1.47003	1.06676	1.12149	0.251312	1	0.499804	1	1	0.69843	0.00803192	0.825173	0.632309	0.226198	0.836601	1.00635	0.566934	0.0110923	0.561735
ENSG00000060558.4	GNA15	19:3149992:rs764262269:G_C	G/C	C	2438	0.173446	0	0.261895	-30.4371	1	1	7.63291e-05	1	0.00154754	0.00284905	0.000116575	0	0	0.616519	0	2.50409	0	2.23302	0	0	-1.40081	0	2.01247	-0.992426	-1.31841	1	1	0.00531739	1	0.0766167	0.068725	0.00689635	1	1	0.00271038	1	0.191478	0.0604957	0.0245754
ENSG00000204138.13	PHACTR4	1:28365021:rs4908402:A_G	A/G	G	2677	0.201992	2	0.305379	-30.4034	0.370793	0.811551	0.999998	0.195824	0.000351311	0.000518447	1	0.561768	2.49427	0	5.18397	2.19485	1.45212	0	-0.248031	-0.126797	0	1.64429	-1.9264	-0.80271	0	1	1	1	1	0.0254471	0.0186444	1	0.593928	0.76951	0.802995	1.00921	0.106707	0.0213441	1
ENSG00000231887.7	PRH1	12:10966520:rs6488331:C_T	C/T	T	2439	0.945789	2	0.181837	30.3744	0.00633098	0.862881	0.0504126	0.171239	0.94128	0.0020978	0.697909	0.372188	0	0	0	1.51693	4.12896	1.04917	1.1064	0.114342	0.911294	-2.19778	0.0553227	1.29192	0.139521	0.128931	1	0.509259	1	1	0.0554851	1	0.0922843	0.779744	0.204336	1.01152	0.749203	0.0508817	0.64594
ENSG00000118197.14	DDX59	1:200677522:rs10919997:C_T	C/T	T	2437	0.900057	2	0.410135	-30.3667	0.00203739	0.607186	1	0.0345086	8.07036e-06	0.0105372	0.208694	1.15878	1.10305	0	6.48186	2.45302	0.576991	0	-0.791448	0.261359	0	-2.55982	-2.2264	-0.571728	-0.118923	0.0567858	1	1	0.669721	0.0013718	0.172341	0.749738	0.0470788	0.730348	1	1.05552	0.0261133	0.128406	0.533521
ENSG00000244588.5	RAD21L1	20:1225242:rs397020:T_C	T/C	C	2439	0.715281	0	0.48606	30.365	0.135647	0.816587	3.09805e-05	0.343893	0.151738	0.0885702	0.711505	0.705097	0	0.325775	2.21698	1.17384	0	0.665284	0.541949	-0.103517	1.87849	-1.60405	0.939973	-0.488148	0.130328	0.756612	1	0.00253176	1	0.867651	0.600285	1	0.412289	0.770011	0.00138782	1.0066	0.628465	0.371756	0.646942
ENSG00000182362.14	YBEY	21:46333581:rs7283664:G_A	A/G	G	2433	0.0959771	2	0.159474	30.3591	0.0339144	0.00148684	1	0.452843	0.756224	4.05115e-08	1.25295e-06	1.39857	0	0	2.58844	1.32093	2.9364	0.685264	0.675251	1.96266	0	1.30988	-0.21418	1.67195	1.1305	0.374431	0.11729	1	1	1	5.43644e-06	0.000157371	0.224779	0.0645108	1	0.994555	0.750233	6.31579e-05	0.0016798
ENSG00000006744.19	ELAC2	17:12992667:rs1044564:G_C	G/C	C	2683	0.68305	0	0.383526	30.354	0.0769226	1	0.902396	1	0.899358	0.0021824	0.0219917	0.753436	0	0.796154	0	0	0.941495	1.36449	0.5481	0	-0.053985	0	-0.052089	1.12363	0.787519	0.577758	1	1	1	1	0.0572698	0.252464	0.324991	1	0.775225	1	0.748487	0.0522152	0.273395
ENSG00000104783.14	KCNN4	19:43793565:rs10413172:G_A	G/A	A	2437	0.530896	2	0.413213	-30.3292	0.411037	0.730545	0.000612446	1	0.000772176	1	0.809559	0	0.844496	0.337982	0	3.90337	0	1.12548	-0.182618	0.216745	-1.19077	0	-2.1172	0	-0.0767463	1	1	0.0283919	1	0.0464964	1	1	0.612732	0.757003	0.0124182	1	0.148634	1	0.651793
ENSG00000119888.10	EPCAM	2:47375102:rs35079997:T_C	T/C	C	2439	0.877236	2	0.0707257	30.2548	0.00156091	0.291384	0.0830837	0.0201578	0.499324	2.55584e-05	1.06188e-21	0.667597	0.488001	0	1.65271	0	2.27575	2.1958	1.56022	1.00095	1.18047	4.96753	-0.540429	2.06307	4.57352	0.0459036	1	0.659987	0.540445	1	0.00153694	2.08268e-18	0.0394856	0.60293	0.268447	1.04538	0.731693	0.00320991	0
ENSG00000181240.14	SLC25A41	19:6436294:rs2860181:C_T	C/T	T	2670	0.129728	2	0.469663	30.2192	0.0696296	0.169642	1.82138e-06	1	0.783337	1	0.219485	0.833597	0	1.32338	0	0	0	0.537876	0.562644	-0.507822	1.51083	0	-0.0950491	0	0.366041	0.546596	1	0.00023938	1	1	1	0.764659	0.309476	0.509981	0.000206186	1	0.749579	1	0.539285
ENSG00000237765.7	FAM200B	4:15690435:rs6815254:T_C	T/C	C	2677	0.850263	2	0.287262	-30.2166	0.124398	1	0.46882	0.344063	0.57607	0.000111912	0.00178791	0.434476	0	0	0	1.88768	1.03549	1.1037	-0.45063	0	-0.285217	1.17536	0.382061	-1.1915	-0.800217	0.727158	1	1	1	1	0.00536359	0.0513359	0.398059	1	0.592949	1.00625	0.738099	0.00805451	0.0952905
ENSG00000158683.8	PKD1L1	7:47974514:rs2708862:A_C	A/C	C	2682	1	0	0.496458	-30.2057	0.00243291	0.0203596	0.00410544	0.0163281	0.174773	0.505512	0.394097	0.362438	0	0.438959	0	0.78808	0	0.813199	-1.05454	1.37538	-1.19593	2.40254	-0.862188	0.171224	-0.282789	0.0650231	0.533708	0.112698	0.49152	0.908667	1	0.946433	0.052501	0.239653	0.0462446	1.03537	0.640786	0.685738	0.602101
ENSG00000196071.5	OR2L13	1:247965627:rs6664332:G_A	G/A	A	2439	0.0616953	2	0.333333	30.1943	1	1	0.000650431	1	0.978436	2.16232e-05	0.000103368	0	0	1.92848	0	0	0.867187	0.63806	0	0	1.04136	0	-0.0065053	1.44046	1.2164	1	1	0.0296673	1	1	0.00132003	0.00635075	1	1	0.0129624	1	0.746307	0.00288489	0.0234169
ENSG00000197134.13	ZNF257	19:22076665:rs11667209:A_G	A/G	G	2434	0.798362	2	0.272802	-30.1941	0.00428433	0.433791	0.820432	0.100679	0.00255353	2.04886e-05	0.180996	0.275151	0.472102	0	0.629788	0	0.398525	0.653657	-0.885544	-0.555849	0.098252	-2.91244	-1.79394	-1.33281	-0.37147	0.0986788	1	1	0.931761	0.103184	0.00126183	0.713821	0.0741734	0.672732	0.749238	1.02381	0.220672	0.00278261	0.520785
ENSG00000180376.17	CCDC66	3:56545510:rs6791987:C_T	C/T	T	2438	0.316357	2	0.413864	-30.1762	0.694296	0.316061	0.0385487	0.672622	0.16247	0.00204409	1	0.30131	0	1.36569	1.73175	2.18088	0.46552	0	-0.139964	0.469057	-0.689252	0.676516	-0.863076	-1.05098	0	1	1	0.443936	1	0.88383	0.0544598	1	0.697327	0.617177	0.177483	0.980136	0.63159	0.0501839	1
ENSG00000116791.14	CRYZ	1:74753020:rs4145871:C_T	T/C	C	2440	0.483988	2	0.318238	30.1649	0.809562	0.871573	0.18805	0.721385	0.0836912	0.686875	0.000251865	1.01964	0	1.82026	0	1.67064	0	0.583594	0.0856892	-0.0542914	0.585999	0.415558	1.2263	0.11948	1.29877	1	1	0.935533	1	0.686373	1	0.0126913	0.71763	0.781337	0.395747	0.972607	0.56255	0.73106	0.0372767
ENSG00000133028.12	SCO1	17:10695987:rs4792019:T_C	T/C	C	2422	0.388232	2	0.447977	30.1621	0.572991	1	3.46326e-05	0.00929501	0.298067	0.999999	0.43088	0.63012	0	1.10376	0	1.13077	0	0.750911	-0.206285	0	1.74022	3.82496	-0.729018	0	-0.274496	1	1	0.00275086	0.388337	1	1	0.973337	0.669058	1	0.00152648	1.03606	0.691903	0.757885	0.609505
ENSG00000152778.9	IFIT5	10:89406076:rs303208:C_T	C/T	T	2439	0.743823	2	0.246822	-30.1244	0.855961	0.128873	1	0.226801	0.000216566	0.521831	0.000807509	0.499169	0	0	7.73215	1.37786	1.75894	0.6149	0.0588314	-0.531538	0	-1.94712	-2.65853	-0.202775	-0.813455	1	1	1	1	0.0182237	1	0.0299534	0.725509	0.467856	1	1.00702	0.0916865	0.691426	0.0670175
ENSG00000184227.8	ACOT1	14:73566890:rs11626972:A_G	A/G	G	2437	0.264428	2	0.428601	-30.103	7.6695e-10	0.0918174	0.999999	0.452212	1	0.0140562	0.107042	1.6836	0	0	0.100908	0	0.208014	1.23567	-1.53489	-0.81947	0	-1.28148	0	-0.702804	-0.360705	1.51588e-07	0.967171	1	1	1	0.205618	0.567766	7.75194e-06	0.419698	0.841004	0.994852	1	0.148184	0.454678
ENSG00000175711.8	B3GNTL1	17:83051760:rs57923322:T_G	T/G	G	2436	0.611453	2	0.234195	-30.0977	0.089457	1	0.166079	1	1	0.712866	9.28029e-07	0	0	0.535709	0	0	1.05192	1.28696	-0.327116	0	-0.556887	0	0	-0.159325	-1.46766	0.621326	1	0.89246	1	1	1	0.000119505	0.346181	1	0.374653	1	1	0.736559	0.00140909
ENSG00000168071.22	CCDC88B	11:64343211:rs479552:G_C	G/C	C	2681	0.535146	2	0.37169	-30.0848	0.0198058	0.859187	0.0190041	1	0.373142	1	0.999998	0.00806789	1.54741	0.974573	0	5.18154	0	0	-0.782067	0.117429	-0.589398	0	-0.540425	0	0	0.272819	1	0.295456	1	1	1	1	0.172623	0.77919	0.117926	1	0.716379	1	0.660643
ENSG00000164347.18	GFM2	5:74766533:rs17647023:G_T	G/T	T	2439	0.783209	2	0.243132	-30.0647	1	1	0.0121437	1	0.98961	0.0434911	1.88923e-06	0	0	0.474686	0	0.780192	0.210321	0.977638	0	0	-1.08195	0	0.00919811	0.914141	-1.48632	1	1	0.225288	1	1	0.417034	0.000223008	1	1	0.0904767	1	0.746598	0.270976	0.00208796
ENSG00000134077.16	THUMPD3	3:9383692:rs7638655:C_T	C/T	T	2682	0.0784324	2	0.189784	-30.0424	0.0253612	0.18924	0.999999	0.248134	0.00618181	0.0715253	0.009188	0.523854	0	0	1.08877	1.11506	1.27382	0.0237728	-0.798047	0.804456	0	-1.92387	-2.00266	-0.568276	-0.660159	0.315124	1	1	1	0.175716	0.543409	0.150751	0.194296	0.529722	0.818931	1.00979	0.284466	0.340893	0.195424
ENSG00000114547.10	ROPN1B	3:125984509:rs11929488:C_T	C/T	T	2679	0.0364712	2	0.427585	-30.0224	7.427e-13	1	0.999999	0.196131	1	0.48583	5.10165e-05	1.73663	0	0	2.98915	0	0.235664	1.32929	-1.62703	0	0	-1.8921	0	-0.181076	-0.933513	2.20193e-10	1	1	1	1	1	0.00361324	0	1	0.818767	1.00836	1	0.676643	0.0157361
ENSG00000160999.10	SH2B2	7:102285204:rs803074:G_C	C/G	G	2680	0.966927	2	0.368843	30.0025	0.705885	0.0485602	0.00882158	0.121039	0.0131908	1	0.10949	1.41453	0.895153	0	0.559474	0.181243	0	2.02468	0.125389	1.26802	0.740339	2.43016	-1.58182	0	0.41186	1	0.781764	0.186843	0.97879	0.273198	1	0.573934	0.699815	0.341038	0.0754705	1.0174	0.354775	1	0.457817
ENSG00000205078.6	SYCE1L	16:77199441:rs8398:C_T	C/T	T	2682	0.172923	2	0.288963	29.9927	0.00672183	0.0231843	1	0.486007	0.362815	1.42151e-08	0.558592	0.951787	0.637183	0	3.56751	0	1.00331	2.16943	0.926256	1.46345	0	1.18962	-0.444682	1.54837	-0.124306	0.13376	0.565742	1	1	1	2.18339e-06	1	0.0951023	0.252528	1	0.995065	0.712896	3.61446e-05	0.631602
ENSG00000126790.12	L3HYPDH	14:59482730:rs1253103:G_C	G/C	C	2440	0.529523	2	0.407172	-29.97	0.0117008	0.0214709	0.638654	1	0.313397	0.302198	0.563071	1.03126	0	0	0	2.16069	1.63736	0.835573	-0.655881	-1.32284	-0.105261	0	-0.564744	-0.280686	-0.130561	0.19124	0.545264	1	1	1	1	1	0.127933	0.244165	0.682712	1	0.697971	0.591454	0.631925
ENSG00000213625.9	LEPROT	1:65390760:rs7545720:G_T	T/G	G	2681	0.0360741	2	0.423722	29.9559	5.80305e-06	0.483441	0.999998	0.0589733	0.0642673	1	1	2.64282	1.00401	0	7.27725	3.47593	0	0	1.12951	-0.322488	0	2.24156	0.892168	0	0	0.000476052	1	1	0.779617	0.612341	1	1	0.000958065	0.694584	0.814923	1.01741	0.531996	1	1
ENSG00000100033.16	PRODH	22:18914154:rs452378:C_T	T/C	C	2365	0.509949	2	0.0672304	29.9146	1.80059e-51	0.170568	0.16385	0.176428	0.48651	4.09469e-06	0.00506046	2.20985	0.853842	0	0.656012	0	0.274707	0.424517	7.93419	1.33797	-0.430186	3.41717	-0.290733	2.26429	1.05783	1.53032e-47	1	0.887547	1	1	0.000308882	0.103789	0	0.510127	0.372249	1.00962	0.730231	0.0010503	0.152792
ENSG00000188629.12	ZNF177	19:9324196:rs28384491:C_T	C/T	T	2440	0.80244	2	0.0887295	-29.8939	1.23077e-20	0.311688	0.100932	0.870393	1	0.000895966	0.0203597	0	0	0	1.14903	0	0	0	-1.81422	-0.241349	-0.291791	0.338533	0	-0.731575	-0.386299	1.20696e-17	1	0.720659	1	1	0.0288103	0.242369	0	0.613579	0.29512	0.957371	1	0.030149	0.266765
ENSG00000122375.12	OPN4	10:86659255:rs3740334:T_C	T/C	C	2439	0.135048	2	0.142066	-29.892	0.975349	0.778546	2.07654e-07	0.114294	1	0.00571143	0.0053023	0.0484803	0.171617	0	0	0	0.566982	0	-0.0137683	-0.188279	-1.35997	-2.0627	0	-0.766173	-0.68634	1	1	3.55338e-05	0.964724	1	0.113415	0.107126	0.739593	0.763499	2.68456e-05	1.02122	1	0.0909883	0.156134
ENSG00000145476.16	CYP4V2	4:186199599:rs2292426:A_G	A/G	G	2679	0.294105	0	0.359089	-29.8889	9.65934e-15	1	0.999999	0.127902	0.645201	0.0972764	1	3.98784	0	0	6.15171	0	0.521186	0	-1.60751	0	0	-2.01871	-0.161158	-0.356475	0	4.10474e-12	1	1	0.997385	1	0.626956	1	0	1	0.824393	1.02036	0.745056	0.386637	1
ENSG00000176945.17	MUC20	3:195982791:rs6804822:G_A	G/A	A	2667	0.214339	2	0.249344	29.8835	0.378792	0.176228	2.21282e-05	1	0.646801	1	0.556114	1.03998	1.64845	1.62955	0	0	0	0.0620988	0.356713	1.09325	1.62113	0	-0.327733	0	0.205489	1	1	0.0019322	1	1	1	1	0.597157	0.516333	0.00109247	1	0.745049	1	0.631651
ENSG00000183066.14	WBP2NL	22:41996807:rs1062753:G_A	G/A	A	2682	0.677925	2	0.298098	-29.8686	6.02757e-13	0.945733	1	0.378801	1	0.00082907	0.119057	1.66034	0.453117	0	1.10462	0	0.372229	0.0611833	-1.77148	-0.044367	0	-1.3553	0	-0.974717	0.352428	1.80806e-10	1	1	1	1	0.0271358	0.597675	0	0.790227	1	0.999733	1	0.0287112	0.469682
ENSG00000104497.14	SNX16	8:81816848:rs774479:C_T	C/T	T	2439	0.337321	2	0.254818	-29.8666	0.999999	1	8.10105e-06	0.195951	0.446644	0.962052	0.266181	0	0	1.29859	0	0.336124	0.341249	0.722271	0	0	-1.24027	-1.84978	-0.528445	0.0206129	-0.449703	1	1	0.000843072	1	1	1	0.82155	0.765564	1	0.000555102	1.00834	0.726328	0.770429	0.560109
ENSG00000188659.9	SAXO2	15:82272708:rs28522807:A_G	A/G	G	2438	0.143971	0	0.478261	-29.8189	0.768069	0.0346872	0.00292205	0.529903	1	1	0.00273285	0.130901	0.465798	2.06602	0	0	0	0.116016	0.102397	-1.3655	-0.918315	-0.564452	0	0	-0.896068	1	0.684359	0.0907703	1	1	1	0.0673882	0.711108	0.300971	0.0376764	0.99465	1	1	0.113696
ENSG00000262246.6	CORO7	16:4410048:rs11076830:A_G	A/G	G	2683	0.70897	0	0.237048	29.7974	1	0.640679	0.15946	0.429676	0.0172407	2.4785e-18	0.425813	0	1.02619	0	0.452152	0	0.858016	0.194767	0	-0.263057	-0.54959	1.39499	1.51078	2.90448	0.240091	1	1	0.8752	1	0.315211	1.34456e-15	0.970691	1	0.737131	0.366549	0.997788	0.380215	0	0.609092
ENSG00000166896.9	ATP23	12:57941547:rs3751326:G_C	C/G	G	2683	0.180554	2	0.31625	-29.7947	0.0561389	0.519792	0.00517962	1	0.131501	1	0.0144912	0	0	1.32393	0	0	0	1.58989	-0.391877	-0.249731	-0.648027	0	-0.691394	0	-0.741342	0.492389	1	0.131277	1	0.821163	1	0.197689	0.283089	0.706176	0.0535795	1	0.612761	1	0.233119
ENSG00000139197.10	PEX5	12:7216033:rs10161170:T_C	T/C	C	2682	0.384686	2	0.276286	-29.7782	1	0.00144938	0.198685	0.943407	1	8.51371e-08	0.217291	0	0	0.737742	0	0	0.615889	1.02082	0	-1.19528	-0.466448	-0.0515023	0	-1.72456	0.428266	1	0.115484	0.955466	1	1	1.0589e-05	0.760787	1	0.0636406	0.405827	0.951086	1	0.000112195	0.537497
ENSG00000142102.16	PGGHG	11:295670:rs7104019:G_A	G/A	A	2682	0.0336583	0	0.247949	29.7504	0.954206	6.18146e-06	0.999998	0.558989	0.00569172	1	1	0.823282	2.11973	0	0.820752	3.2529	0	0	-0.0186097	2.46973	0	-0.951848	1.82625	0	0	1	0.00176465	1	1	0.168355	1	1	0.737697	0.00230337	0.80258	0.995377	0.279253	1	1
ENSG00000118004.17	COLEC11	2:3580793:rs2071639:C_A	C/A	A	2682	1	2	0.120246	29.7487	0.963314	0.010793	1.29184e-06	0.710723	0.307639	0.0756996	0.000162057	1.2667	3.05458	0	0	0	0	1.30269	-0.0216473	2.2608	2.36239	-0.242926	-0.230807	-0.2824	1.51559	1	0.38759	0.000178044	1	1	0.560292	0.00898255	0.738467	0.180462	0.000156757	0.975855	0.696033	0.350226	0.029587
ENSG00000135898.10	GPR55	2:230930676:rs6742145:G_C	G/C	C	2437	0.0315127	2	0.271645	-29.7395	0.534946	1	3.0441e-19	1	0.609962	1	0.265903	0	0	0.857406	0	0.582783	0	0.420137	-0.196691	0	-1.97007	0	0.313842	0	0.358352	1	1	4.85096e-16	1	1	1	0.821252	0.65773	1	0	1	0.742167	1	0.560093
ENSG00000164344.16	KLKB1	4:186197204:rs62350518:C_T	C/T	T	2683	0.459904	2	0.174059	29.7236	0.000527346	0.526017	0.00395546	0.530077	1	0.330011	0.990696	3.66999	0	0	0	0	0.648952	0.585076	1.30811	-0.154517	1.52595	1.1369	0	0.432376	0.00465433	0.0202192	1	0.109424	1	1	1	1	0.0207624	0.706483	0.0449696	0.994704	1	0.605625	0.657155
ENSG00000103227.18	LMF1	16:962393:rs7404696:T_C	T/C	C	2639	0.769236	2	0.274346	29.7014	0.0896698	0.507206	0.748874	0.788781	1	0.00224012	0.27269	1.4048	1.8968	0	0	0	2.75331	0.497035	0.667506	0.47866	0.129419	-0.200918	0	1.13127	0.374986	0.622197	1	1	1	1	0.0578101	0.8296	0.34666	0.702963	0.726661	0.968097	1	0.0524737	0.563413
ENSG00000274512.5	TBC1D3L	17:38254553:rs8066255:A_G	A/G	G	2438	0.935333	2	0.146226	-29.7009	0.0141596	0.00973562	3.04843e-18	1	0.6236	1	0.066921	0	0	0	0	0	0	0	-0.42609	-0.853236	-1.73196	0	-0.142012	0	-0.276998	0.217418	0.36185	4.09084e-15	1	1	1	0.458367	0.142591	0.169698	0	1	0.744084	1	0.400234
ENSG00000167670.16	CHAF1A	19:4454086:rs1127888:C_T	C/T	T	2680	0.809305	2	0.276493	-29.7001	0.999999	0.0142264	0.674192	1	1	4.44089e-05	0.345926	0	0	0.951958	0	0	0.911474	1.24723	0	-1.15767	-0.153075	0	0	-1.41978	-0.329692	1	0.446165	1	1	1	0.00242461	0.906109	0.764434	0.204196	0.698248	1	1	0.00450535	0.590009
ENSG00000285551.1	AC067752.1	10:62399574:rs3758490:G_T	G/T	T	2682	0.192114	0	0.385533	29.696	0.710976	0.206451	3.2309e-12	1	0.0576369	0.613595	1	0	0.132202	1.3065	0	0.409845	0.148831	0	-0.0876869	-0.822051	1.80778	0	1.21209	0.161141	0	1	1	1.52306e-09	1	0.584814	1	1	0.700889	0.542427	0	1	0.520836	0.713696	1
ENSG00000185187.13	SIGIRR	11:403545:rs35828848:T_C	C/T	T	2679	0.0740279	2	0.203807	-29.6957	0.040298	0.144758	0.999999	0.890332	0.0136763	0.395176	0.755069	0.636075	1.78071	0	0	1.06493	0.71693	0	-0.793503	-1.09058	0	-0.141208	-1.74563	-0.270545	-0.0290476	0.408215	1	1	1	0.276969	1	1	0.241127	0.486284	0.818767	0.955427	0.356085	0.63495	0.651114
ENSG00000095917.14	TPSD1	16:1244821:rs3874639:A_G	A/G	G	2428	0.542817	0	0.494852	29.6472	1.99201e-17	0.780797	0.943846	0.764444	1	0.519882	0.813894	1.20555	0.363058	0.417483	0.178759	0	0.518618	0.688048	2.66488	0.199222	-0.0373563	-0.515857	0	0.256657	0.0875883	1.33658e-14	1	1	1	1	1	1	0	0.764273	0.784574	0.970204	1	0.690914	0.651767
ENSG00000079101.16	CLUL1	18:591690:rs12957470:G_C	G/C	C	2438	0.843324	2	0.287736	29.646	1	1	3.61953e-05	0.436134	0.193916	0.0116387	0.0436544	0	0	0.359966	0	0	2.1978	2.38176	0	0	1.57436	0.936202	-0.369946	0.896136	0.673514	1	1	0.00285719	1	0.943659	0.182504	0.36905	1	1	0.00158824	0.997207	0.652046	0.134378	0.349242
ENSG00000250565.7	ATP6V1E2	2:46541996:rs3754553:T_C	T/C	C	2682	0.0816068	2	0.477256	-29.6399	0.105085	0.344282	0.215517	0.616709	0.183093	0.099844	0.0608211	0.303276	1.12224	0	0	0	1.91968	1.4769	-0.536538	-0.594626	-0.48806	0.519259	-0.634893	-0.496087	-0.49065	0.673811	1	0.985464	1	0.925668	0.634273	0.436218	0.372094	0.63357	0.421094	0.986119	0.646511	0.390441	0.387553
ENSG00000136457.10	CHAD	17:50476555:rs2898945:C_G	G/C	C	2683	0.66318	2	0.42117	-29.6276	0.00239429	0.430166	0.224612	1	1	0.461555	0.0107238	0.755854	2.99891	0.191173	0	0	0	0.440941	-1.02645	-0.49658	-0.490174	0	0	0.167491	-0.664747	0.0643279	1	1	1	1	1	0.167334	0.0520516	0.671217	0.429125	1	1	0.666381	0.209916
ENSG00000143631.10	FLG	1:152194931:rs34372395:A_G	A/G	G	2431	0.329457	2	0.229124	29.6151	0.0558768	0.352404	0.00890321	0.00666232	0.282172	0.971377	0.0256638	0.840761	0	1.82277	4.11578	0	0	0.552311	0.74917	-0.507564	1.07872	5.00467	0.737536	-0.00560946	0.793507	0.491103	1	0.187292	0.330616	1	1	0.276716	0.282459	0.637713	0.0757438	1.02361	0.688205	0.770883	0.290628
ENSG00000080166.16	DCT	13:94506264:rs2389133:C_T	C/T	T	2437	0.124057	2	0.319245	29.6091	0.000280416	0.149669	0.536928	0.498287	1	0.236986	8.14672e-06	1.47543	0	1.32762	0	0	0	0.243502	1.21424	0.767352	-0.250531	-0.959721	0	0.341643	1.45634	0.0123721	1	1	1	1	0.918851	0.000793443	0.0138666	0.491237	0.630034	0.993847	1	0.544869	0.00555939
ENSG00000198467.15	TPM2	9:35690533:rs13291033:T_A	T/A	A	2440	0.617391	2	0.282377	-29.6024	0.925025	1.44131e-19	0.999997	1	0.774435	1	0.0131603	0	5.35604	0	0	0	0	0.0992575	-0.0117049	-2.67927	0	0	0.12139	0	-0.496283	1	1.22497e-15	1	1	1	1	0.187533	0.734837	0	0.798393	1	0.749598	1	0.22584
ENSG00000181061.13	HIGD1A	3:42778483:rs17238972:C_G	C/G	G	2683	0.614353	2	0.221394	-29.5706	0.000360608	1	1	1	1	0.0927671	0.0235839	1.16402	0	0	0	0	1.22437	1.6702	-0.93949	0	0	0	0	-0.518314	-0.584764	0.0149773	1	1	1	1	0.612338	0.262007	0.0162365	1	1	1	1	0.378279	0.279876
ENSG00000103485.19	QPRT	16:29679875:rs12596308:T_C	C/T	T	2672	0.216029	2	0.250374	29.562	0.000452274	0.583342	1	0.78102	0.297805	0.0353765	0.131177	2.60079	0.437358	0	2.55213	0.87131	0.942791	0.984075	1.26744	0.392263	0	0.480277	0.747364	0.644304	0.36463	0.0176056	1	1	1	1	0.368612	0.623502	0.0184473	0.724081	1	0.969487	0.691794	0.24363	0.481655
ENSG00000204516.10	MICB	6:31497713:rs2534673:G_C	G/C	C	2549	0.417263	2	0.32601	29.5524	0.817657	0.836834	9.08968e-05	1	0.511483	1	0.156908	0	3.11706	0.197083	0	6.34748	0	0.113265	0.0589821	0.131841	1.394	0	-0.434107	0	-0.453282	1	1	0.00611503	1	1	1	0.674437	0.718736	0.774672	0.00309763	1	0.731962	1	0.504694
ENSG00000153495.11	TEX29	13:111327803:rs942650:T_C	T/C	C	2439	0.962921	2	0.320418	29.5504	0.603912	1	9.42425e-05	1	1	0.706608	0.74762	0	0	2.2824	0	0	0.722181	1.05168	0.12731	0	1.55981	0	0	0.136972	0.11157	1	1	0.00629032	1	1	1	1	0.677028	1	0.00317539	1	1	0.735331	0.650167
ENSG00000106392.10	C1GALT1	7:7185820:rs4720726:G_A	G/A	A	2680	0.209523	2	0.313993	29.5381	0.571513	0.405587	0.999999	1.02037e-06	0.113675	8.64717e-12	1	0	1.1594	0	1.0463	3.94601	3.67925	0	-0.170731	0.495314	0	7.42935	0.94613	1.79723	0	1	1	1	0.00173442	0.770512	2.22704e-09	1	0.667877	0.662906	0.83447	1.0396	0.591867	0	1
ENSG00000163956.13	LRPAP1	4:3515322:rs1741550:T_C	T/C	C	2680	0.247789	2	0.318657	29.4842	0.0228662	1	4.26645e-07	1	1	0.282628	0.277396	0	0	0.352055	0	0	0.295917	3.5678	-0.383268	0	1.78362	0	0	-0.348434	0.34499	0.296995	1	6.75662e-05	1	1	0.981233	0.835728	0.18505	1	4.96894e-05	1	1	0.578747	0.565677
ENSG00000022556.16	NLRP2	19:54963134:rs514148:A_G	A/G	G	2297	0.163295	2	0.445146	29.4779	1	1	0.000352225	0.717703	1	0.019331	0.000109161	0	0	1.58737	0	0	0.4491	1.1646	0	0	1.03982	-0.265282	0	0.812348	1.18486	1	1	0.0185648	1	1	0.25302	0.00654887	1	1	0.0083913	0.973935	1	0.176666	0.0237788
ENSG00000068654.16	POLR1A	2:86089051:rs1991106:T_C	C/T	T	2683	0.694146	2	0.14331	-29.4762	0.999999	1	6.72868e-10	0.0946105	1	0.435239	0.216999	0	0	1.39764	0	0	0.0460486	0.228945	0	0	-1.13116	-2.13139	0	-0.350217	-0.529708	1	1	2.17166e-07	0.91133	1	1	0.760213	0.785107	1	0	1.02119	1	0.655976	0.537189
ENSG00000065457.10	ADAT1	16:75538815:rs2641800:G_A	G/A	A	2439	0.708371	2	0.253998	29.4367	1	0.957491	1.10656e-05	0.00242188	0.75311	0.733754	0.756193	0	0	0.812354	1.13024	0	2.60598	1.67142	0	-0.0142101	1.72905	5.0928	-0.0806765	-0.135893	-0.110371	1	1	0.0011021	0.20371	1	1	1	1	0.790722	0.000691406	1.01526	0.750062	0.740371	0.651159
ENSG00000157322.17	CLEC18A	16:69978703:rs62050642:C_T	T/C	C	2679	0.177502	0	0.383539	29.3822	0.0129951	0.00147768	0.404617	1	0.824281	0.366961	0.645627	0.415102	0.0884121	1.15062	0	1.46262	0.0558637	0	0.86326	2.19113	0.288846	0	0.14371	0.31796	-0.113617	0.205161	0.11729	1	1	1	1	1	0.135785	0.0645483	0.555625	1	0.750378	0.623367	0.641567
ENSG00000092036.18	HAUS4	14:22946929:rs1815231:A_G	A/G	G	2679	0.785221	0	0.456327	-29.3692	0.0185017	0.721584	0.999998	0.116535	0.00260118	0.0644107	1	1.58265	1.36954	0	4.28416	5.21033	0.573978	0	-0.60007	-0.176187	0	-1.96834	-1.46973	-0.389061	0	0.260054	1	1	0.966271	0.103953	0.513377	1	0.16563	0.755163	0.801874	1.01571	0.220025	0.324468	1
ENSG00000257949.7	TEN1	17:76001393:rs2069528:G_A	A/G	G	2681	0.310129	2	0.255502	-29.3465	0.419868	0.0372188	1	0.448309	0.0232004	0.0146619	0.0283915	0.926978	0	0	0.992462	1.70997	1.41409	0.459094	-0.23388	-0.884713	0	1.14303	-1.46942	-0.693978	-0.495206	1	0.701046	1	1	0.370871	0.21194	0.292116	0.615864	0.30778	1	0.997111	0.413255	0.152163	0.300591
ENSG00000204961.6	PCDHA9	5:140874202:rs11741879:T_C	T/C	C	2440	0.0479798	2	0.0901639	-29.3424	1	1	2.46937e-19	0.334068	0.0886779	0.00347411	2.84344e-06	0	0	0	0.383113	0	0	0	0	0	-1.44806	-2.18445	-0.479727	-0.525191	-0.856139	1	1	4.19744e-16	1	0.700657	0.0796577	0.000320793	1	1	0	1.00671	0.566797	0.0683129	0.00281858
ENSG00000243646.10	IL10RB	21:33268483:rs2834167:A_G	A/G	G	2440	0.796014	2	0.267213	29.3218	0.183202	0.023282	0.98505	0.520544	0.202418	1.15956e-06	0.599028	0.140398	2.25582	0	1.30557	7.72179	0.755992	0	0.369332	1.2549	0.00603638	0.75086	-0.675716	1.32884	0.117842	0.86406	0.566602	1	1	0.956672	0.000103738	1	0.464894	0.25284	0.795213	0.993028	0.655783	0.000494737	0.63854
ENSG00000171806.12	METTL18	1:169867519:rs12135559:T_C	C/T	T	2682	1	0	0.101603	29.3216	1.95206e-05	0.405606	1	0.802008	2.28207e-07	4.27175e-05	0.0292579	0.294915	0	0	0.571996	0	0	0	0.909513	0.521079	0	-0.614249	2.51013	1.13842	0.439099	0.00134156	1	1	1	5.99854e-05	0.00234734	0.2978	0.00221024	0.66285	1	0.966874	0.00578351	0.00440733	0.304483
ENSG00000120008.16	WDR11	10:120896372:rs754870:C_G	C/G	G	2678	0.761336	2	0.334765	-29.3215	0.625986	0.403624	0.999999	0.00539866	0.0153868	0.0111534	0.273543	1.25379	1.5222	0	0	0	1.2953	0.834896	-0.170055	-0.554779	0	-4.12704	-1.097	-0.7394	-0.249989	1	1	1	0.301292	0.293002	0.178005	0.830299	0.683073	0.661914	0.831764	1.02596	0.36474	0.131836	0.563434
ENSG00000181333.12	HEPHL1	11:94129327:rs1138800:A_C	C/A	A	2682	0.0601375	2	0.362789	-29.2969	0.003485	0.377633	0.0497193	0.0321737	0.773811	0.0446406	0.284991	0	0.00976611	0.560818	0	0.961459	0.136242	0.859811	-0.920063	0.590905	-0.857499	-2.91354	-0.184499	-0.759774	-0.391062	0.0856868	1	0.505155	0.653453	1	0.42204	0.844186	0.0661273	0.649764	0.202774	1.05664	0.749246	0.273881	0.568958
ENSG00000170523.3	KRT83	12:52321579:rs1540095:C_T	T/C	C	2439	0.316693	0	0.367569	29.2711	0.919925	0.65692	0.00197935	1	1	0.0444588	4.71706e-08	0.564944	0	0	0	0	1.97345	0.556534	-0.0305888	-0.192019	0.995395	0	0	0.611891	1.34579	1	1	0.0686632	1	1	0.421797	8.7789e-06	0.733911	0.739883	0.0288041	1	1	0.273702	0.000233577
ENSG00000138095.19	LRPPRC	2:43928847:rs13384238:T_C	T/C	C	2438	0.106524	2	0.391715	29.233	1	1	0.357929	0.412274	1	0.958631	0.0029116	0	0	0.197007	0.0469571	0	3.12533	3.44165	0	0	0.316933	1.33925	0	0.0203913	0.902126	1	1	1	1	1	1	0.0704673	1	1	0.526609	0.997421	1	0.770125	0.117334
ENSG00000235098.8	ANKRD65	1:1418181:rs4970447:A_G	A/G	G	2440	0.683764	2	0.0811475	-29.2311	1.85586e-06	0.0288756	0.999998	1	0.0306226	9.415e-19	1	0	0	0	0	0.00414562	0	0	-0.854501	-0.696775	0	0	-1.22966	-2.33982	0	0.000174626	0.629657	1	1	0.42966	5.58266e-16	1	0.000481481	0.278738	0.80159	1	0.445838	0	1
ENSG00000146530.14	VWDE	7:12403916:rs62448595:C_T	C/T	T	2439	0.6925	2	0.189217	-29.2185	0.999999	1	1.12574e-08	1	1	0.925977	0.000115368	0	0	0.774532	0	0	0.230716	0.78664	0	0	-1.1802	0	0	-0.0384247	-1.21002	1	1	2.78671e-06	1	1	1	0.00687158	0.765564	1	0	1	1	0.76783	0.0245771
ENSG00000197841.15	ZNF181	19:34734627:rs2862789:C_T	T/C	C	2680	0.0981915	0	0.332649	29.2146	0.0361676	0.55746	1	0.877192	0.386372	0.000116138	1	2.38127	0	0	0.96249	3.27076	0.703538	0	0.510083	0.178245	0	0.236579	0.521156	1.01687	0	0.386977	1	1	1	1	0.00552459	1	0.230883	0.716004	1	0.956908	0.717944	0.00821455	1
ENSG00000122194.18	PLG	6:160787925:rs1247570:T_C	C/T	T	2437	0.222349	2	0.468814	-29.2102	0.387774	1	0.000113739	0.641099	1	0.541818	0.000716785	0	0	1.78183	0	0	0	1.07898	-0.173451	0	-1.1219	0.382925	0	0.137437	-0.983664	1	1	0.00737917	1	1	1	0.0275654	0.601763	1	0.0035827	0.984257	1	0.695753	0.0634495
ENSG00000173210.19	ABLIM3	5:149221680:rs13171669:A_G	A/G	G	2683	0.199037	2	0.401789	-29.1979	1	0.00068923	0.0105718	0.0399371	1	0.580581	0.36928	0	0.333592	0.285723	0	0	0.861195	2.02894	0	-1.70024	-0.998216	-2.24798	0	0.181006	0.293888	1	0.0690064	0.207826	0.692756	1	1	0.92669	1	0.0418228	0.0836955	1.03743	1	0.705868	0.596535
ENSG00000204172.12	AGAP9	10:47428738:nors:A_G	A/G	G	2365	0.163667	2	0.216913	-29.1859	0.399182	0.0512861	0.0108637	1	1	0.619651	0.363044	0.399099	0	0.524167	0	0	0.766191	0	-0.338579	-1.40651	-0.928623	0	0	-0.214002	-0.270605	1	0.797726	0.211282	1	1	1	0.920407	0.607324	0.348955	0.0849718	1	1	0.715543	0.594232
ENSG00000178201.4	VN1R1	19:57512627:rs4801230:A_G	A/G	G	2682	0.0743833	0	0.465511	-29.1801	1.00055e-05	0.362294	0.207312	0.441201	1	1	0.0398505	0.162593	0	1.66292	0.150405	0	0	1.1008	-1.5262	0.454141	-0.431252	1.15881	0	0	-0.627069	0.000754766	1	0.969045	1	1	1	0.351702	0.0013787	0.643216	0.41278	0.998008	1	1	0.338736
ENSG00000205560.12	CPT1B	22:50583170:rs131756:C_T	T/C	C	2673	0.698666	2	0.481669	-29.165	0.339818	0.937731	0.000944636	1	0.990101	0.36183	1	0.0575008	2.45757	1.39235	0	2.76948	0.0111153	0	-0.332239	-0.0531706	-0.888967	0	-0.00782739	0.286177	0	1	1	0.0396794	1	1	1	1	0.576061	0.789621	0.0170807	1	0.74653	0.621261	1
ENSG00000163453.11	IGFBP7	4:57087112:rs4242004:C_A	A/C	C	2436	0.235561	2	0.360837	-29.1626	8.81087e-07	0.274823	1	0.153785	0.189165	1	1	0	4.35968	0	2.13493	4.25688	0	0	-1.13602	-0.38405	0	-1.78305	-0.653585	0	0	9.5596e-05	1	1	1	0.936046	1	1	0.00026383	0.593888	1	1.01582	0.649822	1	1
ENSG00000139899.11	CBLN3	14:24431003:rs1956905:C_G	C/G	G	2682	0.593253	0	0.273863	29.1532	0.0496505	0.0660766	0.0274392	1	0.601159	0.522815	0.51678	1.05019	0	0.020079	0	0	0.911432	0.299177	0.531982	1.30605	0.9043	0	0.280911	-0.249826	0.173556	0.46222	0.85913	0.364913	1	1	1	1	0.26835	0.3727	0.145902	1	0.742095	0.691324	0.625095
ENSG00000111906.18	HDDC2	6:125301727:rs3734642:T_G	T/G	G	2403	0.735734	2	0.185393	-29.1499	1.75377e-06	1	0.999999	0.175687	0.793027	0.0511923	0.00434545	0.912469	0	0	0.278558	0.385018	0.77876	0.574484	-1.34206	0	0	2.57257	0.199236	-0.65901	-0.736971	0.000166887	1	1	1	1	0.458626	0.0929397	0.000449438	1	0.827019	1.01018	0.749426	0.294299	0.141424
ENSG00000126005.17	MMP24OS	20:35278225:rs591590:A_G	G/A	A	2677	0.955061	2	0.219836	-29.1485	0.00303624	0.667901	0.977538	1	1	0.135656	0.0112641	0	0.410615	0.276048	0	0	1.39576	1.69696	-0.912697	0.282176	-0.0146214	0	0	-0.55737	-0.787584	0.0772604	1	1	1	1	0.734982	0.172444	0.0606896	0.74247	0.792466	1	1	0.445193	0.214306
ENSG00000188672.18	RHCE	1:25351353:rs3093614:T_A	T/A	A	2678	0.726093	2	0.457804	-29.1341	6.25594e-16	0.294808	1	1	0.483201	3.84769e-05	0.0529602	0.736062	0.0135915	0	0	0.373177	1.48582	0	-2.39764	0.644758	0	0	0.4277	-1.07642	0.317824	3.48302e-13	1	1	1	1	0.00216089	0.409686	0	0.604633	1	1	0.731176	0.0041652	0.373587
ENSG00000053372.5	MRTO4	1:19259800:rs1063984:A_G	A/G	G	2683	0.710674	2	0.239284	-29.1246	0.012175	1	0.999998	1	1	0.0896174	1.70519e-05	0.295175	0	0	0	0	1.28932	2.89354	-0.582159	0	0	0	0	-0.463043	-0.939733	0.197346	1	1	1	1	0.603692	0.00146388	0.131467	1	0.81175	1	1	0.373623	0.00843434
ENSG00000122507.21	BBS9	7:33155214:rs4723263:G_C	G/C	C	2682	0.085661	2	0.408277	-29.1142	0.634539	0.101309	0.699297	0.038855	0.0670178	0.000853366	0.9218	0.672008	2.02924	0	3.67915	3.32179	0.83187	0	-0.151392	-1.01215	0.112283	-3.05967	-1.07005	-0.909832	0.0209086	1	1	1	0.685597	0.624316	0.0277529	1	0.684605	0.434974	0.708009	1.03418	0.537179	0.0292474	0.656599
ENSG00000086619.14	ERO1B	1:236244165:rs1405628:T_G	T/G	G	2438	0.155457	2	0.275431	29.1081	0.453949	0.860783	0.000934842	0.08896	0.0344021	1	0.232636	1.78099	0	0.226313	2.06899	1.23683	0	1.81436	-0.265755	0.101075	1.38402	2.85221	1.43566	0	0.390598	1	1	0.0393978	0.897946	0.455751	1	0.78272	0.628597	0.779165	0.0169521	1.02501	0.459468	1	0.546361
ENSG00000116771.6	AGMAT	1:15493546:rs4646100:C_T	C/T	T	2682	0.713749	2	0.301454	29.1063	1	1	0.542059	1	1	0.0162582	1.31803e-06	0	0	0.615314	0	0	1.99096	3.41441	0	0	0.195773	0	0	0.843056	1.51525	1	1	1	1	1	0.226893	0.000163135	1	1	0.633183	1	1	0.161186	0.00174272
ENSG00000137806.9	NDUFAF1	15:41425115:rs28459164:A_T	T/A	A	2671	1	0	0.255522	29.103	0.0497331	1	1	1	0.178825	0.0187821	2.02552e-12	0.892604	0	0	0	0	1.2832	0.842226	0.557815	0	0	0	-0.736989	0.66918	1.69559	0.462338	1	1	1	0.915556	0.248819	1.22963e-09	0.268469	1	1	1	0.642537	0.174218	0
ENSG00000172687.13	ZNF738	19:21363039:rs7248700:T_C	T/C	C	2681	0.334747	2	0.235733	-29.0241	0.000604206	0.00485822	1	0.22408	0.852934	1.29577e-07	1	0	0	0	3.82297	3.66649	2.81871	0	-0.479686	-0.682967	0	-1.64919	-0.0876557	-1.14826	0	0.0224242	0.245287	1	1	1	1.51551e-05	1	0.0223828	0.121465	1	1.00881	0.75046	0.000133028	1
ENSG00000205426.10	KRT81	12:52314189:rs2857673:C_G	G/C	C	2438	0.933603	0	0.416735	-29.0185	0.185378	0.686825	0.718496	1	1	0.192471	1.49736e-09	0.963778	0	0.758927	0	0	1.59297	1.03322	-0.426341	-0.169766	-0.163154	0	0	-0.460351	-1.86159	0.867264	1	1	1	1	0.84997	4.77226e-07	0.466435	0.746508	0.714526	1	1	0.507665	3.75e-05
ENSG00000169826.8	CSGALNACT2	10:43177337:rs2503848:G_A	G/A	A	2435	0.00432649	0	0.188296	-29.0064	0.869377	0.000108095	1	2.90355e-06	0.478756	0.00681214	0.000876556	0.326776	0.0819306	0	5.36015	6.24316	2.70063	0	-0.0626882	-2.79228	0	-7.96114	-0.504343	-0.874133	0.390349	1	0.017334	1	0.00370159	1	0.128754	0.0315672	0.7278	0.0135912	1	1.06545	0.730046	0.100926	0.0691681
ENSG00000214946.14	TBC1D26	17:15684089:rs170912:C_A	C/A	A	2440	0.0305354	0	0.269057	28.9427	0.306373	0.707968	0.000111049	1	1	0.758435	0.169069	0.00476363	0.421172	0.881452	0	0	0	0.953629	0.372022	-0.25778	1.24853	0	0	-0.0903048	0.486984	1	1	0.00726005	1	1	1	0.6959	0.55779	0.752048	0.00354615	1	1	0.743432	0.513868
ENSG00000115935.17	WIPF1	2:174575588:rs11675139:G_A	G/A	A	2682	0.785564	0	0.459545	-28.9073	0.999998	1	0.999998	0.154551	0.198342	7.64223e-20	1	0	0	0	5.94462	6.51985	4.14397	0	0	0	0	1.56419	-0.447962	-1.50491	0	1	1	1	1	0.949697	4.87135e-17	1	0.757507	1	0.805757	1.01452	0.653338	0	1
ENSG00000204084.13	INPP5B	1:37889431:rs2291161:G_T	G/T	T	2681	0.0529443	2	0.275643	28.8979	0.000142358	0.000401954	1	1	0.343594	0.31865	1	2.25557	1.29432	0	0	0	1.50538	0	1.27188	2.1798	0	0	-0.453889	-0.264189	0	0.00719588	0.0490365	1	1	1	1	1	0.0090496	0.0315263	1	1	0.707618	0.601862	1
ENSG00000254685.6	FPGT	1:74212920:rs488813:G_A	G/A	A	2416	0.713966	2	0.485306	-28.8872	0.417862	0.938801	1	0.00204318	0.262008	0.000157594	0.0434257	1.55334	0.539939	0	2.10094	3.03206	1.67377	0.245603	-0.239631	0.0440067	0	-4.13883	-0.645589	-0.918925	-0.394811	1	1	1	0.189019	1	0.0071118	0.368129	0.614777	0.789527	1	1.0266	0.68408	0.0100796	0.348782
ENSG00000147576.17	ADHFE1	8:66468910:rs2555570:A_T	T/A	A	2680	0.816222	0	0.474627	-28.8848	6.76335e-18	1	1	0.988535	1	0.296507	1	3.66965	0	0	8.19094	0	0.763624	0	-1.46291	0	0	0.0183993	0	-0.238162	0	4.97068e-15	1	1	1	1	0.997399	1	0	1	1	0.946133	1	0.587459	1
ENSG00000160282.14	FTCD	21:46229888:rs915804:G_C	C/G	G	2681	0.533797	2	0.458971	28.8811	0.700475	0.256308	9.08076e-05	1	0.881471	0.169065	1	0.0306398	0.811157	2.44166	0	0.640646	0	0	-0.140036	0.801955	1.0905	0	0.0931314	0.278095	0	1	1	0.00611503	1	1	0.812854	1	0.699463	0.580102	0.00310053	1	0.750005	0.487835	1
ENSG00000134324.11	LPIN1	2:11784824:rs3795974:T_C	C/T	T	2439	0.641722	2	0.396884	-28.8461	1.02514e-05	0.242937	0.944684	1	0.582255	1	1	1.86198	0	0.880622	0	2.14826	0	0	-1.34924	-0.669007	0.0153345	0	-0.312539	0	0	0.000768764	1	1	1	1	1	1	0.00141176	0.570423	0.78453	1	0.739014	1	1
ENSG00000124588.20	NQO2	6:3021258:rs6905363:A_G	A/G	G	2681	0.877096	0	0.484148	28.835	1	0.572942	1.75332e-07	1	1	1	0.492955	0	0	2.10419	0	0	0	1.32437	0	-0.261212	1.40457	0	0	0	0.198011	1	1	3.10446e-05	1	1	1	1	1	0.721225	2.08333e-05	1	1	1	0.620527
ENSG00000111364.16	DDX55	12:123615876:rs11615300:A_G	A/G	G	2438	0.469502	2	0.389869	-28.8256	0.339128	0.117506	0.812318	0.636479	0.137483	0.0133834	0.205474	0.811876	0	0	2.72203	0.192446	1.63636	1.65671	-0.296638	-1.04011	-0.0644857	-0.824744	1.04151	-0.795744	-0.345178	1	1	1	1	0.832867	0.199851	0.745723	0.575549	0.457061	0.746386	0.984322	0.615652	0.144854	0.532139
ENSG00000214491.8	SEC14L6	22:30539442:rs5753193:C_G	G/C	C	2681	0.0640898	2	0.240209	-28.8241	4.29138e-09	3.81784e-05	1	0.391433	0.845056	0.648581	0.671756	1.19472	0	0	0.740872	0.398056	0.0822433	0.417852	-1.36935	-2.12356	0	-1.52272	0.136969	-0.134466	0.101504	7.92879e-07	0.00811195	1	1	1	1	1	7.24638e-06	0.00755	1	0.999706	0.749881	0.722264	0.643861
ENSG00000198951.12	NAGA	22:42070901:rs133376:C_T	C/T	T	2683	0.532403	2	0.448192	28.8164	0.000269458	0.0516231	0.999997	0.465446	0.475667	1	0.33825	0.515641	1.0232	0	3.96374	10.7162	0	0	0.89857	0.889746	0	0.83822	0.337462	0	-0.0830355	0.0119902	0.797726	1	1	1	1	0.898746	0.0135271	0.347995	0.797947	0.995019	0.729731	1	0.587535
ENSG00000163219.12	ARHGAP25	2:68735005:rs10048745:G_A	G/A	A	2440	0.791059	2	0.257172	-28.7832	1	1	1	0.835458	0.000700759	4.04673e-05	3.94196e-16	0	0	0	2.13475	7.98137	0	0.355056	0	0	0	0.300957	-1.61084	-0.780222	-1.49481	1	1	1	1	0.0431576	0.00224303	3.58957e-13	1	1	1	0.963925	0.141778	0.0042913	0
ENSG00000242616.4	GNG10	9:111671370:rs7872235:A_G	A/G	G	2439	1	0	0.397909	-28.7098	0.0360429	1	0.999999	0.24856	0.0332558	0.0328158	0.0161006	0.670923	0	0	1.28476	5.52208	0.0740864	2.63257	-0.523841	0	0	1.64338	-1.21983	-0.547478	-0.492936	0.386583	1	1	1	0.446981	0.352929	0.211997	0.23076	1	0.848316	1.01015	0.454274	0.234668	0.244686
ENSG00000163959.10	SLC51A	3:196234252:rs58954032:C_T	C/T	T	2683	1	2	0.210399	-28.695	0.0631055	0.0603577	0.115371	0.781621	0.0333388	0.0315517	0.724856	0.201622	0.265473	0	0	0	0.152223	0.916349	-0.660377	-1.28051	-0.679031	-0.288931	1.50908	-0.730404	-0.10112	0.522779	0.83938	0.764174	1	0.447389	0.344528	1	0.298014	0.364776	0.31509	0.96954	0.454371	0.22977	0.647729
ENSG00000167711.13	SERPINF2	17:1737415:rs1045794:C_T	C/T	T	2682	0.732612	2	0.216257	28.693	0.825334	0.0941997	0.351473	1	1.93355e-08	0.46766	1	0.513347	0.924416	1.72555	0	4.5815	0	0	-0.0920532	1.38271	0.303691	0	4.24842	0.220601	0	1	0.974207	1	1	6.75568e-06	1	1	0.719329	0.423136	0.523143	1	0.00209722	0.668947	1
ENSG00000111077.17	TNS2	12:53045355:rs12368925:T_A	T/A	A	2436	0.572675	0	0.3711	28.6848	0.889403	0.331657	1	0.0579448	0.143889	1.40284e-05	1	0.0704242	5.3035	0	2.03161	2.20214	0.641001	0	-0.0410411	0.522591	0	2.59058	0.836357	1.09498	0	1	1	1	0.774347	0.850312	0.000912135	1	0.729743	0.626422	1	1.0167	0.62268	0.00222194	1
ENSG00000257017.9	HP	16:72074194:rs2000999:A_G	G/A	A	2682	0.0475455	2	0.193139	28.6712	0.00832915	0.994874	0.349399	0.0157045	7.28459e-05	0.06161	0.784545	1.42499	2.05053	0.518967	0	3.47918	0.283237	0	1.10719	-0.00509927	0.470726	4.32371	2.92429	0.713617	-0.0564418	0.154562	1	1	0.483014	0.00795152	0.505026	1	0.107345	0.79463	0.521781	1.03387	0.0605451	0.320261	0.650512
ENSG00000136682.15	CBWD2	2:113462478:rs1210133:T_C	T/C	C	2682	0.439681	2	0.203952	-28.6456	0.547989	0.745242	0.00256169	0.227229	0.00299545	0.476092	0.000653503	0.420769	0	0	0	0	0.425692	1.10019	0.168478	-0.0973353	-0.903811	-0.949655	-2.01071	0.237691	-0.932445	1	1	0.0834093	1	0.112814	1	0.0259538	0.662571	0.760838	0.0346526	1.00763	0.228189	0.672297	0.061176
ENSG00000184647.11	PRSS55	8:10489752:rs56017720:G_A	G/A	A	2439	0.412845	2	0.095941	28.6449	0.000623806	0.0991283	1.48674e-06	0.138176	0.0169319	0.185921	0.584875	0.60133	0	2.0284	0	0	0	0	1.49442	-0.628077	3.04975	-2.64227	-0.893357	0.636175	-0.141606	0.0228967	0.992197	0.000199513	1	0.31148	0.83916	1	0.0227579	0.430984	0.000168421	1.01387	0.377358	0.501628	0.635548
ENSG00000205143.3	ARID3C	9:34629814:rs10972177:G_A	G/A	A	2434	0.544874	2	0.159408	28.6271	0.999999	1	4.06879e-07	0.301278	0.989996	1	0.0958637	0	0	3.2378	0	0	0	0.443759	0	0	2.65436	1.88923	-0.00811469	0	0.607404	1	1	6.48387e-05	1	1	1	0.538023	0.784142	1	5e-05	1.00467	0.746509	1	0.439649
ENSG00000222014.6	RAB6C	2:129936499:rs6760544:A_C	C/A	A	2437	0.137127	2	0.286418	-28.6175	0.138793	0.756156	0.989513	1	0.0907876	1.004e-47	0.00254338	0	1.04597	0	0	0	1.03698	0	-0.424869	0.172632	0.00395962	0	-0.889012	-3.30628	0.714726	0.763499	1	1	1	0.705713	2.32718e-44	0.064019	0.415577	0.762684	0.79607	1	0.568208	0	0.109889
ENSG00000105186.16	ANKRD27	19:32649475:rs259238:A_G	G/A	A	2678	0.0910042	2	0.276512	-28.6137	0.436914	0.5462	2.72907e-08	1	1	1	0.0129462	1.08376	0	0.867807	0	0	0	0	0.286417	0.329236	-1.55902	0	0	0	-0.528096	1	1	6.10377e-06	1	1	1	0.186175	0.623353	0.712235	0	1	1	1	0.224716
ENSG00000163933.10	RFT1	3:53072031:rs2336723:T_C	T/C	C	2683	0.407623	0	0.426761	-28.5913	4.15982e-06	0.139773	0.999998	0.762295	0.712672	1.1667e-06	0.00725417	0.935808	0.433751	0	0.505879	0.187113	1.22212	0.837533	-1.44947	0.910672	0	0.460722	0.22846	-1.31456	-0.55891	0.000360758	1	1	1	1	0.000104011	0.130162	0.000789116	0.481347	0.801259	0.970031	0.747075	0.000493007	0.177389
ENSG00000157111.13	TMEM171	5:73116775:rs481619:G_A	G/A	A	2440	0.885696	2	0.302869	28.5837	0.53834	0.632176	0.999999	0.822774	0.465941	3.286e-52	0.476014	0.557457	0.828179	0	0	0.94366	3.83609	0	0.174714	-0.266801	0	-0.220126	0.40611	3.7791	-0.0551363	1	1	1	1	1	1.04729e-48	1	0.659347	0.735933	0.847773	0.965572	0.727426	0	0.616962
ENSG00000105127.9	AKAP8	19:15411023:rs4809189:T_C	C/T	T	2439	0.628019	2	0.250923	28.571	0.966139	0.105564	0.00765928	0.990566	0.000323944	0.810341	0.00680562	0.345801	0	1.63508	0	2.28863	0	0.40122	0.016077	-0.918203	1.12725	-0.00915888	2.60967	-0.042487	1.03922	1	1	0.168789	1	0.0244367	1	0.124619	0.738837	0.44258	0.0683163	0.945835	0.105506	0.751283	0.172166
ENSG00000161055.4	SCGB3A1	5:180518336:rs6899301:C_G	C/G	G	2682	0.100203	2	0.178971	28.5704	3.36059e-05	0.826594	0.000903382	1	0.567347	0.299	0.16878	0.854016	0	0.651343	0	0	0.407875	2.2517	1.61069	-0.0575735	1.87859	0	-0.142473	-0.468236	0.609629	0.00211393	1	0.0385176	1	1	1	0.695217	0.0033037	0.77273	0.0166355	1	0.737339	0.588886	0.51348
ENSG00000145692.15	BHMT	5:79115501:rs7700970:C_T	C/T	T	2437	0.0805483	2	0.311449	-28.5448	1	0.985827	3.26654e-18	1	0.0489299	0.69753	0.0308093	0	0	1.30015	0	0	0	0.102141	0	0.00786206	-1.69427	0	1.07675	-0.064847	-0.644725	1	1	4.16434e-15	1	0.540539	1	0.306871	1	0.79374	0	1	0.500035	0.733505	0.310674
ENSG00000185532.19	PRKG1	10:51163037:rs1871631:G_A	G/A	A	2439	0.27337	0	0.478885	-28.5364	3.53482e-15	0.0326206	0.999998	0.346641	0.000181501	1	0.0643739	2.11826	0	0	6.13671	0	0	0.275654	-1.99467	0.810219	0	1.28072	-1.98826	0	0.332817	1.63868e-12	0.666448	1	1	0.0159029	1	0.449488	0	0.293172	0.811129	1.00509	0.0854192	1	0.395179
ENSG00000111850.11	SMIM8	6:87332131:rs445434:A_G	A/G	G	2434	0.417721	2	0.493632	-28.5298	0.0426036	1	0.1985	0.637595	1	0.139111	4.07234e-12	0.424802	0	0.136706	0.834337	0	0.689101	1.66836	-0.615814	0	0.575508	0.682311	0	-0.533667	-2.12337	0.420895	1	0.955283	1	1	0.744565	2.25723e-09	0.247409	1	0.405891	0.98449	1	0.450649	0
ENSG00000125337.19	KIF25	6:167999586:rs3778670:C_T	C/T	T	2439	0.932243	2	0.138171	28.5099	0.00937327	0.13966	0.887352	1	0.0283208	2.12628e-17	0.610296	0.73804	0.577341	1.71096	0	0.598038	1.32212	0	1.19452	1.24882	0.0553638	0	1.8478	3.53448	-0.0666032	0.165277	1	1	1	0.413423	9.85707e-15	1	0.11327	0.481241	0.770529	1	0.43884	0	0.639718
ENSG00000169299.14	PGM2	4:37826564:rs2059483:C_T	C/T	T	2438	0.124521	0	0.421657	-28.4992	0.00380021	0.986446	1	0.0240643	5.77588e-06	1	0.866308	0.776126	2.23208	0	0	5.26885	0	1.1565	-0.780537	0.00867429	0	-2.30094	-2.36134	0	-0.0300301	0.0910656	1	1	0.582116	0.00104445	1	1	0.0695216	0.793913	1	1.05152	0.0231277	1	0.655161
ENSG00000123975.5	CKS2	9:89348767:rs10119002:G_A	A/G	G	2440	0.814998	2	0.0954918	-28.4823	1	0.924975	3.98117e-09	1	0.00119712	0.897994	0.00792769	0	0	0	0	1.48637	0	0.103465	0	0.0774923	-1.25045	0	-2.14432	0.0547251	-0.811137	1	1	1.07987e-06	1	0.0638557	1	0.137182	1	0.78719	0	1	0.173862	0.76528	0.183626
ENSG00000122359.18	ANXA11	10:80177949:rs11201989:G_C	G/C	C	2682	0.711097	2	0.375652	-28.4765	1	1	1.19941e-06	1	0.51031	1	0.253442	0	0	1.83292	0	0.0329166	0	2.06191	0	0	-1.034	0	-0.374308	0	0.342332	1	1	0.000168701	1	1	1	0.803304	1	1	0.000154696	1	0.732157	1	0.552453
ENSG00000186716.21	BCR	22:23320484:rs12163260:G_A	G/A	A	2674	0.171456	0	0.37098	28.45	0.00232017	0.862763	0.0307038	0.41262	1	1	0.0540363	1.80867	0	0	0.857555	0	0	2.09891	0.69216	-0.0699392	0.685269	-1.25316	0	0	0.449016	0.0628665	1	0.387833	1	1	1	0.412875	0.0511583	0.779797	0.155022	0.997439	1	1	0.375032
ENSG00000186470.14	BTN3A2	6:26354019:rs9366653:G_A	G/A	A	2682	0.416742	2	0.0917226	-28.4235	0.299804	0.000391583	1	0.451942	2.43581e-07	0.441537	0.367543	0	0	0	1.41818	1.52431	0	0	0.509623	-2.4503	0	-1.75734	-3.71794	-0.255595	-0.208808	1	0.048401	1	1	6.33734e-05	1	0.925418	0.554313	0.031233	1	0.99485	0.00592857	0.658784	0.596189
ENSG00000007516.13	BAIAP3	16:1335649:rs4984814:A_C	C/A	A	2682	0.197915	0	0.449664	-28.4193	0.179586	1	0.0449127	1	1	0.910007	0.0113379	0	0	2.23169	0	0	0	2.08756	-0.247405	0	-0.581433	0	0	-0.0343752	-0.76576	0.85603	1	0.479138	1	1	1	0.172619	0.460926	1	0.19182	1	1	0.766604	0.214204
ENSG00000184206.12	GOLGA6L4	15:84598728:rs3762169:G_A	G/A	A	2682	0.554521	2	0.179157	28.4192	1.2786e-05	0.816013	0.202761	0.879289	0.326614	0.343622	0.0223729	0.699469	1.99446	0.768904	0	0	0.919799	1.10041	1.88098	0.191184	0.732302	-0.140935	-0.307429	0.424555	0.986827	0.000939495	1	0.96203	1	1	1	0.254775	0.00165706	0.769827	0.409213	0.956801	0.702923	0.612206	0.274947
ENSG00000153113.23	CAST	5:96654353:rs10075736:C_T	C/T	T	2677	0.4184	2	0.155398	28.4101	0.999997	0.180352	0.779074	0.972327	0.107084	0.00010425	1	0	2.48852	0.628562	1.05722	6.56842	1.4585	0	0	1.05266	0.0940673	0.06995	1.2465	1.56489	0	1	1	1	1	0.756738	0.00507263	1	0.74381	0.519956	0.737252	0.947139	0.588373	0.00772901	1
ENSG00000109163.6	GNRHR	4:67717121:rs11930087:C_T	C/T	T	2683	0.283243	2	0.147969	28.4006	0.999998	1	0.000249105	0.682847	1	0.0080813	0.397608	0	0	1.84086	2.6492	0	1.22996	2.16274	0	0	1.5589	0.886062	0	1.27369	0.364033	1	1	0.0141773	1	1	0.14473	0.947988	0.758848	1	0.00653348	0.978682	1	0.111271	0.60233
ENSG00000149084.13	HSD17B12	11:43856384:rs1061810:C_A	C/A	A	2679	0.0106988	2	0.304965	-28.3875	0.000746271	0.776078	1	0.000330565	0.740401	0.253065	0.857984	1.42248	1.05569	0	0.811571	2.32893	0.639195	0.288299	-1.22232	0.203079	0	-6.31976	-0.239039	-0.350431	0.0423499	0.0262451	1	1	0.0658471	1	0.942563	1	0.0252248	0.762869	1	0.942227	0.749023	0.557695	0.654973
ENSG00000142632.17	ARHGEF19	1:16203554:rs221045:C_T	C/T	T	2681	0.193011	0	0.261097	-28.3827	0.0789569	0.000660491	0.999998	0.0183405	7.17122e-05	1	1	0.827443	4.4626	0	2.27259	3.6971	0	0	-0.532517	-1.93702	0	-3.64865	-2.41369	0	0	0.586074	0.0669671	1	0.516226	0.00788124	1	1	0.32907	0.0406255	0.809409	1.03791	0.0601897	1	1
ENSG00000123545.6	NDUFAF4	6:96893041:rs9487459:T_C	C/T	T	2681	0.793926	2	0.127191	28.3717	1	1	0.220227	1	1	0.161948	0.00105213	0	0	0.538864	0	0	1.61757	4.66919	0	0	0.563121	0	0	0.684294	1.55481	1	1	0.994883	1	1	0.79637	0.035067	1	1	0.425749	1	1	0.478708	0.0738366
ENSG00000135976.19	ANKRD36	2:97600855:rs7589964:A_G	A/G	G	2682	0.375385	0	0.245339	28.3212	0.277213	1	0.813752	0.664211	0.345263	0.0853444	0.144339	0	0	1.64876	3.86561	0.377053	1.25279	0.39304	0.209929	0	-0.111932	0.865148	0.680895	0.802154	0.635084	1	1	1	1	1	0.588648	0.6501	0.541268	1	0.747418	0.981676	0.708382	0.365377	0.493639
ENSG00000075131.10	TIPIN	15:66335489:rs12906324:C_T	C/T	T	2682	1	2	0.0747576	28.2951	1.80165e-14	0.253033	0.999998	0.000109704	0.0759888	0.00725867	1.60605e-11	2.25932	0	0	3.2428	0.236486	1.57079	0.137263	3.18919	-0.306188	0	8.8424	-1.65823	1.11929	2.27683	7.40915e-12	1	1	0.0368041	0.663685	0.134416	8.18989e-09	0	0.578451	0.804014	1.00641	0.555437	0.104689	0
ENSG00000198633.10	ZNF534	19:52424612:rs75774622:G_A	G/A	A	2438	0.706243	2	0.0883921	28.2732	4.32662e-06	0.387178	0.348023	0.000386541	1	0.00114155	0.0075721	1.34998	0	2.08227	1.02096	0	0	0.25715	2.38694	-0.379473	0.643813	9.89689	0	1.89184	1.42246	0.000372089	1	1	0.0704412	1	0.0349412	0.133432	0.000797297	0.65387	0.520485	0.929209	1	0.0351705	0.180368
ENSG00000065060.17	UHRF1BP1	6:34836170:rs4259246:C_T	C/T	T	2679	0.387697	2	0.337626	28.2667	0.263064	0.00566282	0.783587	0.559199	0.292972	1	0.294594	0	0.782265	2.13624	2.33753	1.355	0	1.00107	0.312092	1.87474	0.103369	-0.978457	0.694122	0	0.344383	0.999207	0.270101	1	1	1	1	0.853357	0.532029	0.132129	0.739129	0.995276	0.690409	1	0.571552
ENSG00000178252.18	WDR6	3:48853248:rs9879971:C_T	T/C	C	2433	0.858265	2	0.348541	28.2608	0.930172	0.00416192	0.78653	0.646161	0.861277	0.386805	0.333203	2.66619	0.148399	0.729771	0.327813	1.93108	0	0.0326924	-0.0303126	1.96376	-0.115616	0.712942	0.108646	0.216804	0.312311	1	0.227718	1	1	1	1	0.893202	0.735267	0.114315	0.74005	0.983502	0.75016	0.632258	0.585456
ENSG00000242866.10	STRC	15:43646409:rs2957636:A_G	A/G	G	2678	0.10302	2	0.279873	28.2603	0.544755	1	0.0152709	1	0.659392	1	0.000551724	0	0	3.62381	0	0.185154	0	0.0451923	0.153906	0	0.710615	0	0.271484	0	1.1649	1	1	0.262727	1	1	1	0.0225438	0.661106	1	0.10493	1	0.745591	1	0.0552788
ENSG00000134245.18	WNT2B	1:112539161:rs12029985:G_C	G/C	C	2683	0.0337886	2	0.206113	28.1899	0.999998	0.00215196	9.88532e-14	1	0.0509214	0.603482	0.000298728	0	0	2.44409	0	0	0	0	0	-0.974511	2.30006	0	-0.476587	-0.0634694	1.02704	1	0.154125	6.81206e-11	1	0.552146	1	0.0142902	0.753198	0.0819747	0	1	0.506102	0.711037	0.0405253
ENSG00000124299.15	PEPD	19:33387292:rs1061338:A_G	A/G	G	2682	0.415399	2	0.254474	28.1889	0.579307	0.385918	1	1	0.340707	7.94316e-09	0.00614168	1.17422	1.0895	0	0	3.41381	2.57779	0.217505	0.190814	0.575999	0	0	0.632404	1.61318	0.612855	1	1	1	1	1	1.3237e-06	0.117299	0.670366	0.653142	1	1	0.707391	3.92157e-05	0.165614
ENSG00000149292.16	TTC12	11:113358943:rs7939992:T_C	C/T	T	2439	0.839278	0	0.476015	28.1782	2.10967e-11	0.396025	1	0.0120338	0.759859	0.74858	1	1.8075	0.924426	0	2.00895	0.292452	1.51748	0	1.67819	0.509293	0	3.6168	0.179568	0.0821472	0	5.43336e-09	1	1	0.436821	1	1	1	0	0.65823	1	1.04383	0.74981	0.741981	1
ENSG00000164048.14	ZNF589	3:48256121:rs11130162:A_G	A/G	G	2679	0.133948	2	0.365995	28.1553	0.560231	0.146195	0.120936	0.384593	0.715001	0.00110235	0.720813	0.104309	1.46655	1.08269	5.7089	0.918399	0.763563	0.386415	0.198311	0.995685	0.725926	-1.5013	-0.218189	1.14047	-0.121218	1	1	0.781317	1	1	0.0340686	1	0.665438	0.487597	0.322715	0.997369	0.746974	0.0345091	0.647394
ENSG00000188986.7	NELFB	9:137273425:rs8281:T_G	G/T	T	2550	0.109263	2	0.233922	-28.1401	0.0210937	0.947079	0.750742	0.648454	1	1	0.0949585	0.405493	0.208685	1.72229	0	0	0	0.998595	-0.846663	0.0535297	-0.132413	0.681063	0	0	-0.621081	0.283514	1	1	1	1	1	0.535513	0.178158	0.790261	0.727768	0.983564	1	1	0.438516
ENSG00000110871.15	COQ5	12:120492995:rs4767904:T_G	T/G	G	2679	0.236721	2	0.305711	28.0962	9.26378e-06	0.498907	1	0.222857	0.0795374	0.000677971	0.0111852	1.31505	0	0	0	1.43816	2.89663	0	1.26218	-0.28218	0	-1.38977	-0.989751	0.860185	0.438977	0.000707181	1	1	1	0.673199	0.0228654	0.171818	0.00130539	0.699786	1	1.00933	0.557611	0.0250503	0.213854
ENSG00000168903.9	BTNL3	5:181007216:rs4700774:G_A	G/A	A	2439	0.76255	2	0.278803	28.0894	0.00440358	1.96061e-10	0.709376	0.612064	2.23277e-06	0.142032	0.0635585	0.708374	1.60237	0.336642	0	0	0.191814	0	1.07253	4.636	-0.139848	-0.453258	2.9477	-0.544823	-0.36791	0.100788	2.77721e-07	1	1	0.000444757	0.751637	0.446556	0.0754551	0.000111111	0.711412	0.98688	0.0150391	0.454432	0.393502
ENSG00000117748.10	RPA2	1:27914572:rs17185052:G_A	G/A	A	2439	0.161321	2	0.0612956	28.0834	2.72676e-06	0.578997	1	1	0.000703357	0.000114311	3.63268e-11	1.55912	0	0	0	1.62135	1.67201	2.22428	2.69364	0.615344	0	0	3.80456	2.04657	3.37319	0.00024919	1	1	1	0.0432132	0.00545843	1.65397e-08	0.000616487	0.722592	1	1	0.141769	0.00816698	0
ENSG00000134014.17	ELP3	8:28093153:rs2305451:C_T	C/T	T	2440	0.381241	2	0.32582	28.0809	4.04783e-05	1	0.132162	1	1	0.012817	5.53043e-05	0	0	0	0	0	1.49416	2.64573	1.20873	0	-0.545401	0	0	0.900079	1.41672	0.00246908	1	0.813337	1	1	0.194174	0.0037926	0.00383014	1	0.337269	1	1	0.141345	0.0162911
ENSG00000114021.12	NIT2	3:100352226:rs13082297:G_C	G/C	C	2683	0.794106	2	0.332464	-28.0634	0.100068	1	0.467502	0.899072	1	0.994341	8.57739e-12	0	0	0.305657	0	0	1.94656	2.23942	-0.264463	0	-0.240369	0.126044	0	0.00240531	-1.5791	0.656571	1	1	1	1	1	4.46322e-09	0.363302	1	0.592322	0.954358	1	0.771589	0
ENSG00000164307.13	ERAP1	5:96774231:rs27433:T_G	G/T	T	2440	0.0774994	2	0.148361	28.0373	0.0206297	0.322067	0.738837	0.979385	0.000505181	0.000221556	0.783881	0.157254	1.57991	0.0280888	7.76995	5.72751	0.966225	0.637612	1.00895	0.854664	-0.198983	0.0523425	2.6697	1.58047	-0.0814205	0.280681	1	1	1	0.033061	0.0092759	1	0.17688	0.621003	0.723389	0.946892	0.122067	0.0123793	0.65063
ENSG00000165055.15	METTL2B	7:128501969:rs12539729:A_T	A/T	T	2673	1	0	0.373176	-28.0288	0.0754676	0.134778	1	0.926564	0.363864	0.0052624	8.21368e-05	1.45345	0	0	6.02232	1.57479	0.826474	1.72473	-0.518364	-0.701671	0	0.138003	0.539156	-0.703241	-0.812534	0.57236	1	1	1	1	0.106641	0.00526192	0.3224	0.477201	1	0.952059	0.712991	0.0865453	0.0205628
ENSG00000164627.18	KIF6	6:39716780:rs113886947:T_C	T/C	C	2440	0.0220686	2	0.0930328	28.0203	1.00975e-07	1	0.999998	0.58182	0.661197	8.72402e-09	1	0.366832	0	0	5.27594	3.26866	5.54438	0	1.72035	0	0	1.04166	-0.322286	1.94898	0	1.35503e-05	1	1	1	1	1.41679e-06	1	4.21053e-05	1	0.817887	0.991589	0.745331	3.82166e-05	1
ENSG00000215915.10	ATAD3C	1:1440430:rs4590:G_C	C/G	G	2306	0.251511	2	0.190807	-28.02	0.544944	0.00401641	0.719431	1	0.19487	0.000289388	1	0.329531	0	0	0	2.41041	1.25663	0	0.212889	-2.0486	-0.0953052	0	-0.993069	-1.32832	0	1	0.223595	1	1	0.944854	0.0115289	1	0.661218	0.11269	0.714625	1	0.652652	0.0146422	1
ENSG00000129451.12	KLK10	19:51016944:rs2569451:C_T	C/T	T	2439	0.743725	0	0.452645	-28.0166	0.157428	0.968128	0.0939821	1	0.289022	0.015611	0.0065088	0	0.104584	1.65286	0	0.290376	0.758043	0.6431	-0.308357	-0.0237153	-0.677552	0	0.631282	-0.839041	-0.888184	0.807083	1	0.696321	1	1	0.221801	0.12087	0.436932	0.791477	0.284321	1	0.689829	0.15829	0.168541
ENSG00000066230.12	SLC9A3	5:466010:rs9313086:T_G	T/G	G	2672	0.619714	0	0.311377	27.994	0.194561	0.390793	0.00270851	0.442423	1	0.161486	0.359557	0	1.93633	0.39084	0	0	0	0.889984	0.213563	0.531284	1.29814	1.01991	0	-0.435611	0.307991	0.88424	1	0.0864317	1	1	0.7956	0.917153	0.474768	0.654378	0.0358886	0.998424	1	0.478321	0.5932
ENSG00000134184.13	GSTM1	1:109687165:rs36209093:C_T	T/C	C	1188	0.158282	2	0.344697	27.9905	6.36329e-12	0.640726	0.166427	0.184938	0.444407	0.632172	0.0163186	0	1.37003	0	0	0	0.990624	0	3.44577	0.463998	0.490161	-1.55698	-0.368816	0.219708	-0.74786	1.67263e-09	1	0.892901	1	1	1	0.213187	0	0.73698	0.374855	1.01207	0.72625	0.717488	0.245412
ENSG00000124818.15	OPN5	6:47885639:rs6912591:A_G	G/A	A	2438	0.776493	2	0.309885	-27.9527	0.665138	1	0.000173635	0.00112908	1	0.545343	0.0123293	0	0	1.04234	0	0	0.42124	0.783388	-0.110084	0	-1.17346	-3.54485	0	-0.229844	-0.891666	1	1	0.0105158	0.130263	1	1	0.181187	0.69276	1	0.00501425	0.955122	1	0.696232	0.2209
ENSG00000161905.12	ALOX15	17:4670316:rs7222133:T_C	T/C	C	2440	0.921799	2	0.290574	27.9473	0.518518	0.634367	0.000169476	1	0.894409	1	0.595342	0.343263	0.277452	2.21443	0	0.456383	0	1.05197	0.263807	0.396838	1.56065	0	-0.0994894	0	0.194772	1	1	0.010313	1	1	1	1	0.652965	0.736896	0.00493556	1	0.748704	1	0.637823
ENSG00000188000.5	OR7D2	19:9153725:rs73494602:G_A	G/A	A	2683	0.288432	2	0.0581439	27.9417	2.5242e-11	1	0.573409	0.382731	0.000155406	0.000461872	3.66235e-06	0.507597	0	2.07173	2.12998	1.6344	0.288887	0.871066	4.1291	0	0.468551	2.43696	4.39899	2.31231	2.97955	6.30977e-09	1	1	1	0.0143565	0.0170367	0.000399055	0	1	0.648205	0.998193	0.0811703	0.0199682	0.00331624
ENSG00000131435.13	PDLIM4	5:132257177:rs3900945:T_C	T/C	C	2682	0.0738321	0	0.36689	-27.9311	0.0122962	0.0787269	0.835265	0.562785	0.00768534	0.700072	0.0215925	1.4054	0.83631	0	1.25975	6.44793	0	0	-0.783349	1.04846	-0.062173	-0.832542	-1.52953	-0.0887034	-0.477804	0.198177	0.909717	1	1	0.204028	1	0.249814	0.131872	0.394194	0.754308	0.994284	0.310132	0.734192	0.271771
ENSG00000198874.13	TYW1	7:67098148:rs12154876:A_G	A/G	G	2680	0.585283	2	0.229851	27.9088	2.19355e-05	0.195794	1	0.0373059	0.980822	1.97232e-16	0.932314	1.20851	0	0	1.36018	2.38601	2.44574	0	1.47076	-0.81031	0	3.44773	0.0160134	2.51257	-0.00693216	0.00148352	1	1	0.677459	1	8.38139e-14	1	0.00237401	0.535488	1	1.03947	0.746169	0	0.656761
ENSG00000187987.9	ZSCAN23	6:28450262:rs2859368:T_C	T/C	C	2675	0.365129	2	0.43215	27.8895	0.245785	0.853633	0.248604	0.50763	0.675551	0.10394	0.241616	0.856835	1.10666	1.00822	5.76532	0.669377	0.268592	0.650277	0.423683	-0.128041	0.571263	1.08926	-0.260929	0.617556	0.408421	0.972346	1	1	1	1	0.645433	0.79195	0.51851	0.777768	0.449825	0.994327	0.746711	0.396311	0.549176
ENSG00000180914.10	OXTR	3:8769477:rs968389:A_G	A/G	G	2440	0.0365727	2	0.443852	27.8731	7.10203e-09	0.39456	0.0904256	0.346111	6.12726e-06	1	0.082254	1.5253	0	0	0	2.59229	0	0.429081	1.74295	-0.45353	-0.31837	1.20174	2.65824	0	0.380008	1.24883e-06	1	0.685369	1	0.00109249	1	0.502956	1.37931e-05	0.657283	0.279482	1.00478	0.0235105	1	0.422952
ENSG00000157379.14	DHRS1	14:24299328:rs12892419:T_G	G/T	T	2438	0.373086	0	0.494053	-27.8542	0.0454426	0.75921	0.55008	1	0.857265	0.00487535	0.771444	0.547733	1.77659	0.234121	0	2.20388	1.28929	0.625544	-0.704435	-0.20702	-0.280183	0	-0.109201	-0.952951	-0.0990851	0.438334	1	1	1	1	0.101641	1	0.256257	0.762988	0.637792	1	0.750301	0.0832101	0.650961
ENSG00000243284.1	VSIG8	1:159856126:rs11587021:C_T	C/T	T	2439	0.932502	2	0.394834	27.8411	0.20184	0.060574	0.0103326	0.749732	1	0.683446	0.27556	1.04412	0.898488	0.693139	0	0	0.77287	0.221861	0.457673	1.22725	1.23232	-0.322836	0	0.144477	-0.378028	0.896101	0.840721	0.20502	1	1	1	0.833089	0.480631	0.365097	0.0826327	0.970858	1	0.729812	0.564723
ENSG00000101751.10	POLI	18:54253095:rs635857:C_G	C/G	G	2683	0.0575274	0	0.296124	-27.75	0.00062429	0.0552859	1	0.328321	0.817143	0.169216	0.0741302	1.43154	0.132354	0	5.27176	2.6938	2.44297	0	-1.05912	-1.2489	0	-1.54216	0.147508	-0.376328	0.25251	0.0228967	0.819074	1	1	1	0.812983	0.47972	0.0227353	0.356107	1	1.00635	0.750179	0.487902	0.410869
ENSG00000163749.17	CCDC158	4:76357098:rs7677266:G_A	G/A	A	2440	0.750639	2	0.257377	27.7491	1	1	6.44326e-05	0.795357	1	0.107397	0.139976	0	0	2.35159	0.90183	0	0	1.71634	0	0	1.28131	0.394274	0	0.602536	0.502584	1	1	0.00462772	1	1	0.655411	0.640613	1	1	0.00239437	0.967129	1	0.401678	0.489168
ENSG00000148735.15	PLEKHS1	10:113785832:rs74402361:C_T	C/T	T	2439	0.793357	2	0.191062	27.7399	0.910615	0.521263	5.42944e-08	1	0.0151087	1	0.10183	0.202812	0	2.25937	0	0.627099	0	0.798544	0.0440631	-0.43024	2.40045	0	1.88196	0	0.586342	1	1	1.10519e-05	1	0.291381	1	0.556478	0.732664	0.706179	8e-06	1	0.364668	1	0.449901
ENSG00000123297.19	TSFM	12:57781418:rs11172335:T_C	C/T	T	2436	0.962741	2	0.317529	-27.739	0.0754706	1	0.540797	1	1	0.700931	0.000989911	0.601496	0	0.701415	0	0	0.237308	2.32241	-0.532101	0	-0.27892	0	0	-0.148611	-1.02715	0.57236	1	1	1	1	1	0.0340159	0.32232	1	0.632368	1	1	0.73431	0.0725674
ENSG00000196821.10	ILRUN	6:34648545:rs3800461:G_C	G/C	C	2683	0.575859	2	0.117406	27.735	1	1	2.25766e-06	1	1	1	0.806961	0	0	2.64052	0	0	0	2.73865	0	0	1.56653	0	0	0	0.0991448	1	1	0.000290726	1	1	1	1	1	1	0.000237374	1	1	1	0.65181
ENSG00000188295.14	ZNF669	1:247104366:rs2270616:G_T	T/G	G	2439	0.558007	0	0.410209	-27.7311	0.448704	0.78402	0.999999	0.555242	0.092751	6.87727e-06	0.000327813	0.807939	0	0	6.17115	1.60126	1.51503	1.84009	-0.236322	0.166165	0	0.876163	-1.00605	-1.14638	-0.752393	1	1	1	1	0.710127	0.000489804	0.0153927	0.62719	0.765041	0.819402	0.995722	0.56924	0.00144693	0.0427606
ENSG00000123219.13	CENPK	5:65615017:rs72762473:C_A	C/A	A	2680	0.859232	2	0.320709	27.7199	0.999999	0.719848	0.00221118	0.723767	0.166431	0.839075	0.0602563	0	1.7408	0	4.84885	4.29309	1.32828	1.29158	0	0.198696	1.01339	0.537594	0.849089	0.0637459	0.51072	1	1	0.0747723	1	0.890931	1	0.435849	0.78789	0.755091	0.0313475	0.972849	0.633718	0.754293	0.388028
ENSG00000198892.6	SHISA4	1:201888432:rs13374557:G_A	G/A	A	2683	0.47102	2	0.201267	-27.7153	5.75756e-11	1	1	1	1	0.00111412	0.0356878	0.75961	0	0	0	0	2.02409	0.0109583	-1.64292	0	0	0	0	-0.981207	0.489931	1.32253e-08	1	1	1	1	0.0342663	0.332092	0	1	1	1	1	0.0346285	0.326718
ENSG00000167555.14	ZNF528	19:52414373:rs162123:A_G	G/A	A	2436	0.86504	2	0.233169	-27.7076	0.0120226	0.134846	0.150548	0.523111	0.485771	0.383269	0.0794275	1.16683	0	0.126607	1.30427	0	1.12917	0	-0.622476	-0.879011	-0.489476	-1.05809	-0.183899	0.311755	-0.429775	0.195248	1	0.856121	1	1	1	0.495271	0.130243	0.477303	0.357596	0.992291	0.730457	0.630391	0.418837
ENSG00000151348.14	EXT2	11:44131456:rs7117287:C_T	C/T	T	2437	0.398223	2	0.285187	-27.7006	0.301327	0.336898	3.76992e-06	0.729466	1	1	0.0282792	0.191445	0	0.200299	2.80042	0	0	1.57263	0.328589	0.483131	-1.54694	-0.515319	0	0	-0.570727	1	1	0.000464356	1	1	1	0.291917	0.555033	0.6304	0.000362319	0.97192	1	1	0.300452
ENSG00000127337.7	YEATS4	12:69391932:rs11177643:T_G	G/T	T	2682	0.458994	0	0.452461	27.6772	0.261266	0.758543	0.999997	0.0864277	0.999942	0.00235908	6.64703e-07	0.312344	0	0	2.20077	2.07977	1.63871	2.27346	0.306452	0.116367	0	2.66013	-4.44875e-05	0.792772	0.987776	0.996316	1	1	0.890362	1	0.0600895	9.06306e-05	0.53051	0.763247	0.797855	1.02617	0.747122	0.0542268	0.00117112
ENSG00000175575.12	PAAF1	11:73922734:rs60863026:G_A	G/A	A	2676	0.106719	2	0.0710015	-27.6598	0.00531287	0.874863	1	0.852107	1	3.85967e-29	0.19836	0.229924	0	0	0	0	0.129945	0	-0.663576	0.142759	0	0.49632	0	-3.23024	-0.190161	0.113834	1	1	1	1	4.2787e-26	0.73713	0.083137	0.781863	1	0.961635	1	0	0.52923
ENSG00000277462.2	ZNF670	1:247078021:rs6701582:T_C	T/C	C	2439	0.0404467	2	0.306478	-27.6435	0.999998	1	5.31339e-05	0.246346	0.873081	0.585505	0.376994	0	0	0.454027	2.12108	0.730664	0.60902	1.82292	0	0	-1.367	-1.62298	-0.0918945	0.200296	-0.300885	1	1	0.00391547	1	1	1	0.934022	0.747897	1	0.00206647	1.00807	0.75022	0.70578	0.598983
ENSG00000162384.14	CZIB	1:53214418:rs1056425:G_A	G/A	A	2683	0.784901	2	0.305628	-27.6393	0.00128998	1	0.999999	1	0.688611	0.0100803	0.540329	0.79026	0	0	0	1.63557	2.2256	1.21195	-0.889586	0	0	0	0.257559	-0.701206	-0.134954	0.0403173	1	1	1	1	0.167111	1	0.0356798	1	0.833882	1	0.746759	0.125158	0.631169
ENSG00000164989.17	CCDC171	9:15636262:rs451878:C_A	C/A	A	2432	0.967664	0	0.496094	27.6303	0.00134163	1	0.33608	0.660984	0.986449	0.11572	0.00061527	0.150437	0	1.089	2.58999	0	0.618182	1.01087	0.964172	0	-0.421937	-0.669757	0.00563361	0.582216	1.12317	0.0415291	1	1	1	1	0.676412	0.0247048	0.0365687	1	0.513268	0.983149	0.746607	0.412901	0.0590945
ENSG00000144218.19	AFF3	2:100080739:rs9784000:G_C	G/C	C	2683	0.632962	2	0.170332	27.6251	0.999998	1	1.34899e-06	1	1	1	0.5332	0	0	2.81249	0	0	0	2.11183	0	0	1.21254	0	0	0	0.213395	1	1	0.000182953	1	1	1	1	0.758848	1	0.000164894	1	1	1	0.629585
ENSG00000137713.16	PPP2R1B	11:111752364:rs4936675:T_A	T/A	A	2682	0.38509	0	0.333706	-27.6248	3.83602e-05	0.416528	1	0.584975	0.00199487	0.354851	1	1.62551	0.958009	0	4.81874	3.86431	1.30674	0	-1.20141	-0.458391	0	0.773904	-1.72419	0.232469	0	0.00236249	1	1	1	0.0897978	1	1	0.00366184	0.666857	1	0.990584	0.207258	0.617096	1
ENSG00000100413.17	POLR3H	22:41538957:rs28530678:G_C	G/C	C	2679	0.369719	2	0.202314	27.6101	0.346315	0.222514	0.665378	1	1	0.0348584	0.00157244	3.36642	0	0.360814	0	0	0	0.803163	0.373122	0.868745	-0.221897	0	0	0.848821	1.28237	1	1	1	1	1	0.365795	0.0468917	0.580203	0.554843	0.694249	1	1	0.242123	0.0897684
ENSG00000109270.13	LAMTOR3	4:99927653:rs10516458:A_G	G/A	A	2675	0.867441	0	0.223738	27.6042	0.36933	1	0.0422116	0.592571	0.754358	0.123172	3.43967e-08	0	0	0	0.955456	0.238933	0.719188	2.42352	-0.217985	0	0.522006	0.9191	-0.204343	0.476636	1.36649	1	1	0.463748	1	1	0.699256	6.96042e-06	0.593364	1	0.185674	0.989069	0.750143	0.425536	0.000198413
ENSG00000157851.17	DPYSL5	2:26851625:rs13418647:G_A	G/A	A	2681	0.745879	2	0.391645	-27.6029	1	0.185489	0.677096	0.0128049	0.00109893	2.20236e-17	0.394892	0	0	0	4.94585	0	3.58456	0.653454	0	-0.354516	0.091847	3.08085	-1.30364	-1.9408	0.185727	1	1	1	0.443521	0.0598705	1.00274e-14	0.94661	1	0.525846	0.699653	1.03509	0.167746	0	0.602264
ENSG00000100288.19	CHKB	22:50582239:rs86337:C_A	A/C	C	2440	0.0563794	2	0.422951	-27.5968	0.231086	0.713058	0.236698	1	0.378248	0.659146	0.328045	0.444979	2.36835	0.828565	0	0	0.168422	0.856655	-0.4543	-0.266253	-0.590533	0	0.407766	0.170105	-0.369447	0.947996	1	1	1	1	1	0.888481	0.506354	0.752604	0.439481	1	0.717132	0.724524	0.58397
ENSG00000070371.16	CLTCL1	22:19295331:rs5993576:T_G	T/G	G	2683	0.753018	2	0.0655982	27.5912	0.114293	0.316173	6.50352e-13	0.0690046	0.634182	0.151973	1	1.43335	1.24479	0.0926028	0	0.509885	2.94543	0	0.844123	1.02302	3.74433	-2.68525	-0.450555	0.740827	0	0.701266	1	3.6849e-10	0.8299	1	0.774815	1	0.385465	0.616987	0	1.02786	0.744721	0.467071	1
ENSG00000100987.14	VSX1	20:25072469:rs743018:G_A	G/A	A	2439	0.530922	2	0.345428	-27.5905	0.00485564	0.0329834	0.999999	0.156808	0.0087873	0.173036	1	1.95542	1.59616	0	1.01526	0	0.371839	0	-0.809405	-1.16621	0	1.95093	-1.301	-0.350882	0	0.107693	0.669442	1	1	0.2207	0.82014	1	0.079483	0.294734	0.8531	1.01229	0.321898	0.491825	1
ENSG00000167766.18	ZNF83	19:52615776:rs7257138:T_C	T/C	C	2683	0.145801	2	0.366567	27.5828	0.00449357	0.0590422	1	0.653246	0.702489	0.0972867	1	1.46614	1.75762	0	0.805739	2.9303	1.78193	0	0.796636	1.04446	0	0.61248	0.200794	0.398195	0	0.102277	0.834794	1	1	1	0.626956	1	0.0763536	0.362631	1	0.983046	0.747271	0.386485	1
ENSG00000145217.14	SLC26A1	4:991939:rs3822020:A_G	A/G	G	2682	0.271264	0	0.351976	-27.5786	0.010221	0.389367	0.00571166	0.390403	1	0.302209	0.0187059	0	1.45472	1.23254	1.20921	0	0.055602	0.656366	0.605854	-0.551277	-1.19712	1.51271	0	-0.391659	-0.853883	0.174435	1	0.140029	1	1	1	0.230519	0.118369	0.654736	0.0569615	0.999635	1	0.591398	0.257974
ENSG00000101190.13	TCFL5	20:62859854:rs4809429:G_A	G/A	A	2678	0.350991	2	0.269417	27.566	5.7238e-07	0.425623	0.999998	1	0.129085	0.0001858	1	0.544529	0	0	0	1.63347	5.37724	0	1.28987	-0.21028	0	0	0.833812	0.891432	0	6.6036e-05	1	1	1	0.815887	0.00805671	1	0.000230769	0.671248	0.811318	1	0.610582	0.0111071	1
ENSG00000162843.17	WDR64	1:241690335:rs12037241:G_T	G/T	T	2365	0.796013	2	0.393023	27.5637	1	0.688606	3.63547e-06	0.782022	0.61514	0.599164	0.613495	0	0.835011	1.74699	0	1.5094	0	0.426993	0	0.284772	1.85053	-0.254234	0.361439	-0.108912	-0.188675	1	1	0.000449969	1	1	1	1	1	0.747018	0.00034466	0.969302	0.742895	0.709987	0.639036
ENSG00000198547.9	C20orf203	20:32661173:rs7268795:C_T	C/T	T	2436	0.635961	2	0.260057	27.5543	0.208493	0.0126784	0.649999	0.940359	1	1	0.00358007	0.810006	0.404144	2.14949	0	0	0	0.406802	0.488637	1.83565	-0.181717	-0.0473044	0	0	0.945204	0.905014	0.419507	1	1	1	1	0.0809947	0.485064	0.193681	0.689041	0.951305	1	1	0.128639
ENSG00000095383.20	TBC1D2	9:98217063:rs3739664:T_C	C/T	T	2434	0.835729	2	0.42461	-27.5162	0.133933	0.0010943	0.999998	0.0381067	0.948852	0.00425704	1	0	0	0	0	4.13414	4.73851	0	-0.210817	-1.20625	0	2.4082	0.0294336	-0.601051	0	0.751696	0.0974678	1	0.682545	1	0.092219	1	0.409985	0.0557657	0.801306	1.03722	0.748788	0.0769278	1
ENSG00000163879.11	DNALI1	1:37545150:rs6704190:C_T	T/C	C	2679	0.404676	2	0.419	27.5154	0.000837257	0.110732	0.999999	1	0.440924	1	1	3.18753	1.45069	0	0	1.83472	0	0	0.94906	0.839998	0	0	-0.416634	0	0	0.0288091	1	1	1	1	1	1	0.0271552	0.448687	0.822003	1	0.726749	1	1
ENSG00000107959.16	PITRM1	10:3153491:rs2388553:C_T	C/T	T	2681	0.967993	0	0.403021	27.5073	0.999998	1	7.46127e-05	1	1	0.571508	0.288291	0	0	1.64484	0	0	0.546556	1.61999	0	0	1.13785	0	0	0.198639	0.347105	1	1	0.00522638	1	1	1	0.847132	0.752119	1	0.00266758	1	1	0.702437	0.569556
ENSG00000164366.4	CCDC127	5:208772:rs6896634:A_G	A/G	G	2440	0.644094	2	0.12541	27.5025	0.362102	0.970323	0.000217811	0.234423	0.988721	1	0.0588513	0	0.0467134	3.37555	0	0	0	0.143477	-0.22621	0.0387319	2.10605	2.64623	-0.00370506	0	0.856185	1	1	0.0127145	1	1	1	0.430692	0.589437	0.791942	0.00593119	1.0111	0.746591	1	0.385033
ENSG00000136059.14	VILL	3:38004532:rs9843506:A_C	A/C	C	2681	0.196595	2	0.220627	-27.4859	0.000128224	0.813172	0.999999	1	1	0.00826265	3.864e-05	0.441413	0.499396	0	0	0	0	1.83971	-1.08792	0.167543	0	0	0	-0.788711	-1.00363	0.0066585	1	1	1	1	0.14681	0.00289032	0.00852546	0.769963	0.821294	1	1	0.112472	0.0135559
ENSG00000057468.7	MSH4	1:75786650:rs1146635:A_G	G/A	A	2386	0.895848	2	0.375524	-27.4599	0.0970104	1	0.000111754	1	0.889284	1	0.459623	0	0	2.43112	0	1.61869	0	0.000769303	-0.351556	0	-0.930208	0	0.0903969	0	-0.255054	0.648015	1	0.00728744	1	1	1	0.993772	0.359213	1	0.00354987	1	0.749493	1	0.614998
ENSG00000152582.14	SPEF2	5:35667805:rs13177154:C_A	C/A	A	2429	0.966567	2	0.410869	27.4325	1	1	2.65545e-06	1	1	1	0.0110427	0	0	2.78576	0	0	0	0.864629	0	0	0.802112	0	0	0	0.603855	1	1	0.000336846	1	1	1	0.170227	1	1	0.000273632	1	1	1	0.212318
ENSG00000198721.12	ECI2	6:4133621:rs3177253:C_T	C/T	T	2440	0.630912	2	0.254098	-27.4233	2.32203e-06	0.276917	0.999999	0.531849	0.00700365	1	1	1.79455	0.787829	0	1.97538	2.44465	0	0	-1.26701	0.584405	0	-0.92572	-1.51262	0	0	0.00021529	1	1	1	0.190173	1	1	0.00056	0.595074	0.847773	0.995293	0.296545	1	1
ENSG00000130517.14	PGPEP1	19:18336058:rs55887446:C_T	C/T	T	2675	0.161494	2	0.261682	-27.4092	0.888037	0.00352832	0.999998	0.0160858	0.569403	0.0598949	1	1.31874	0.917426	0	0	3.85833	0.689492	0	-0.0469391	-1.96196	0	-2.66485	0.363822	-0.522158	0	1	0.207505	1	0.48826	1	0.495825	1	0.730077	0.106542	0.801522	1.03473	0.736708	0.31469	1
ENSG00000136908.17	DPM2	9:127938982:rs3824530:C_G	C/G	G	2429	0.459745	2	0.144298	27.3845	0.792904	0.344174	0.689103	1	1	0.373964	3.56771e-06	1.19508	0.922798	1.36575	0	0	0.629292	1.27196	0.140058	0.943258	0.278157	0	0	0.471767	2.34256	1	1	1	1	1	1	0.000390412	0.715076	0.633664	0.70378	1	1	0.626557	0.00325751
ENSG00000167656.5	LY6D	8:142785741:rs60714144:C_T	C/T	T	2683	0.595003	2	0.381662	-27.3815	0.740415	1	3.38035e-05	1	1	0.818309	0.441002	0.0293268	0	1.16466	0	0	1.15271	1.04449	-0.0969046	0	-1.48223	0	0	-0.0847653	-0.265457	1	1	0.00271034	1	1	1	0.979718	0.70528	1	0.00151887	1	1	0.752959	0.61085
ENSG00000170889.14	RPS9	19:54201720:rs17305304:A_G	G/A	A	2304	0.789815	0	0.375217	27.3754	0.185708	0.583984	1	0.0658374	0.00657555	0.0430419	0.37048	0.616646	1.32876	0	0	3.40127	1.95132	0.17112	0.408762	-0.325512	0	-1.68179	1.60332	0.507585	0.175484	0.867531	1	1	0.81223	0.181643	0.414305	0.927455	0.466552	0.724425	1	1.022	0.288718	0.269622	0.596611
ENSG00000108587.15	GOSR1	17:30504235:rs9896343:T_C	T/C	C	2679	0.0443233	0	0.485069	-27.3482	0.0806204	1	0.699693	0.893257	0.990456	0.014633	0.00605943	0.380023	0	1.59277	5.40514	2.07245	0.218319	0.109393	-0.616639	0	0.191474	-0.2336	-0.00775572	-1.01012	-1.04765	0.59266	1	1	1	1	0.211866	0.116535	0.332457	1	0.708169	0.954812	0.746413	0.152083	0.165333
ENSG00000183891.6	TTC32	2:19890916:rs35957485:G_A	G/A	A	2439	0.433322	2	0.0842558	27.3305	0.000587087	0.266028	0.999999	0.151928	0.0798929	0.689443	0.0204813	1.37178	1.31795	0	3.57098	2.84282	3.05065	0	1.87746	1.18889	0	3.64858	1.92916	0.17694	0.751651	0.0218525	1	1	1	0.673992	1	0.243002	0.0219416	0.586629	0.831732	1.01565	0.557742	0.731939	0.267066
ENSG00000128928.10	IVD	15:40361837:rs7165012:A_G	A/G	G	2682	0.876664	0	0.46607	27.3255	4.15054e-08	0.923238	0.999998	0.841001	1	0.330336	1	3.2481	0.397387	0	0.128332	0	1.04125	0	1.39999	-0.0568855	0	0.315876	0	0.253851	0	6.1527e-06	1	1	1	1	1	1	2.90698e-05	0.786964	0.810954	0.962919	1	0.605835	1
ENSG00000153802.12	TMPRSS11D	4:67662742:rs9991141:C_T	C/T	T	2680	0.283428	2	0.161007	27.3249	0.0142775	0.783315	0.964077	0.138006	0.059163	0.00661703	0.497839	0.760945	0	2.34395	3.58423	0	0.491066	0.756686	1.21642	0.234513	0.0306202	3.6137	1.50373	1.39544	0.331671	0.218462	1	1	1	0.589941	0.126	1	0.143068	0.764535	0.78885	1.01445	0.522003	0.0991456	0.620504
ENSG00000071967.12	CYBRD1	2:171523271:rs960749:G_A	G/A	A	2682	0.436097	0	0.454698	27.3236	0.000214127	0.868941	1	0.419727	0.289399	1	1	3.42749	1.44805	0	3.11683	1.30346	0	0	1.00072	0.0836771	0	-1.03715	0.576416	0	0	0.00990851	1	1	1	1	1	1	0.0115608	0.780321	1	0.996751	0.689867	1	1
ENSG00000122971.9	ACADS	12:120725715:rs2239760:C_A	A/C	C	2678	0.810033	0	0.406087	-27.307	4.53672e-15	1	0.999999	0.103177	0.000201196	0.865199	1	3.24429	0	0	1.75535	0	1.20239	0	-1.60187	0	0	-2.17575	1.36695	-0.0388695	0	2.06559e-12	1	1	0.93553	0.0172441	1	1	0	1	0.824742	1.02031	0.0892357	0.759484	1
ENSG00000137274.13	BPHL	6:3138265:rs7765391:A_G	G/A	A	2682	0.201408	2	0.130313	-27.2999	2.42855e-12	1	0.742022	0.26504	0.872571	0.671605	3.43241e-11	0	0	0	0	0.0556274	0.385711	0.194992	-1.62357	0	0.143607	-1.50756	0.118162	-0.207558	-1.67288	6.65814e-10	1	1	1	1	1	1.5912e-08	0	1	0.724604	1.00691	0.750226	0.728269	0
ENSG00000167695.15	TLCD3A	17:731840:rs2657621:A_C	A/C	C	2680	0.786403	2	0.477052	27.2971	0.000142524	0.812541	0.848852	0.828877	0.145929	0.996613	0.116699	1.23396	2.09217	0	2.58814	1.41005	0.208512	1.04232	1.1923	0.143437	0.0491042	-0.317117	0.853304	0.00120177	0.382558	0.00719588	1	1	1	0.853188	1	0.592486	0.00904158	0.769839	0.758415	0.963784	0.622873	0.771259	0.467261
ENSG00000011590.14	ZBTB32	19:35713788:rs107068:A_G	A/G	G	2682	0.131074	2	0.475764	27.2943	0.0027306	0.618976	0.525651	0.119401	1	0.00747583	0.0219252	0.575978	1.76746	0.762103	0	0	0.0477549	0.564262	1.01463	0.335694	-0.305823	1.88893	0	0.968402	0.79857	0.071554	1	1	0.976386	1	0.137427	0.251928	0.0569424	0.73362	0.625016	1.01893	1	0.106514	0.272972
ENSG00000284713.1	SMIM38	11:69088127:rs1060435:A_G	A/G	G	2683	0.934357	2	0.37514	-27.2874	0.372379	0.00890158	0.0153665	0.914669	1	1	0.239345	0.318511	0	1.32554	0.0546642	0	0	1.21059	0.293516	-1.44884	-0.829997	0.171528	0	0	-0.374671	1	0.345981	0.263388	1	1	1	0.789583	0.594814	0.163378	0.105306	0.953005	1	1	0.548451
ENSG00000178078.11	STAP2	19:4334405:rs55913120:C_T	C/T	T	2679	0.210006	2	0.441583	27.2606	0.798738	0.00751409	0.0182235	1	0.709219	0.147555	0.561829	1.29852	0.591781	0.392463	0	0	0	1.31998	0.0912768	1.90586	0.967239	0	-0.238568	-0.305844	-0.196365	1	0.319311	0.289678	1	1	0.764368	1	0.716065	0.152518	0.115562	1	0.747042	0.461384	0.631857
ENSG00000047188.16	YTHDC2	5:113573858:rs7713378:C_T	C/T	T	2513	0.749566	0	0.492439	27.2314	1	1	0.247174	0.367736	0.384011	0.911532	0.0371822	0	0	1.52443	0.639667	0	1.31464	2.2313	0	0	0.405375	1.4816	0.358976	0.0433867	0.703462	1	1	1	1	1	1	0.339015	1	1	0.448186	1.00033	0.717341	0.766516	0.330915
ENSG00000187553.10	CYP26C1	10:93045466:rs10748589:G_A	G/A	A	2437	0.130183	2	0.293804	-27.1897	1	1	0.742032	0.627231	0.00226853	0.000571938	0.00191124	0	0	1.37148	2.05572	0.0586604	0.384437	0.186599	0	0	-0.12325	0.752695	-1.90971	-1.39035	-1.09757	1	1	1	1	0.0967543	0.0201418	0.0532828	1	1	0.724557	0.985094	0.21434	0.0226754	0.0974562
ENSG00000172167.8	MTBP	8:120452744:rs10090927:T_C	C/T	T	2670	0.724841	2	0.326592	27.1644	0.120339	0.210879	0.94797	1	1	0.12139	0.341458	0.237427	0.739713	1.71012	0	0	1.39385	1.04302	0.557428	0.875273	0.0304681	0	0	0.589758	0.330081	0.718229	1	1	1	1	0.694432	0.901368	0.39369	0.54762	0.785113	1	1	0.422876	0.588341
ENSG00000165966.16	PDZRN4	12:41432761:rs3110389:G_A	G/A	A	2438	0.357093	2	0.248769	27.1556	1	1	1.81773e-05	0.0031261	0.292012	0.701128	0.231246	0	0	2.00708	0	0	0.886019	0.96879	0	0	1.63718	-2.90997	-0.322935	-0.146722	0.411832	1	1	0.00163192	0.229142	1	1	0.780014	1	1	0.000943662	1.01298	0.690328	0.734344	0.545115
ENSG00000100726.15	TELO2	16:1493567:rs2272972:C_G	C/G	G	2633	0.281322	2	0.378086	-27.1241	0.451213	0.722497	0.961988	1	1	0.0436346	0.0125889	1.54528	1.41553	0.707224	0	0	0.555744	0.270613	-0.27762	0.245598	-0.0229249	0	0	-0.773164	-0.856028	1	1	1	1	1	0.417781	0.183499	0.627838	0.755506	0.788204	1	1	0.271382	0.222836
ENSG00000130193.8	THEM6	8:142709156:rs1594999:G_A	G/A	A	2683	1	2	0.465151	-27.1226	0.740614	1	0.0495248	1	1	0.718995	0.695697	0.739331	0	1.98793	0	0	0.473558	0.974956	-0.0968865	0	-0.872544	0	0	-0.13369	-0.13755	1	1	0.505093	1	1	1	1	0.705259	1	0.202628	1	1	0.737201	0.645844
ENSG00000145113.22	MUC4	3:195942529:rs55874542:G_A	G/A	A	2439	0.553485	2	0.138991	27.1187	0.836667	0.0463279	0.00146966	0.922722	0.533813	1	0.801166	0.733263	2.09101	2.09595	0	0	0	0	0.0988304	1.9789	1.69871	0.175385	-0.332375	0	-0.0450353	1	0.76904	0.055187	1	1	1	1	0.72172	0.335936	0.0233873	0.95256	0.733924	1	0.651963
ENSG00000188997.8	KCTD21	11:78169460:rs636445:A_C	A/C	C	2682	0.722445	2	0.162192	-27.1069	0.226254	0.506776	0.00258072	1	0.383613	1	0.732604	0.621639	0.635504	0.395116	0	0.555689	0	0.0896903	-0.623342	0.668095	-1.11837	0	-0.820923	0	-0.156011	0.937611	1	0.0835806	1	1	1	1	0.501267	0.702873	0.0347583	1	0.717413	1	0.648346
ENSG00000170324.21	FRMPD2	10:48182406:rs769009:G_T	G/T	T	2440	0.60601	0	0.379508	-27.0846	0.341739	0.421379	0.999999	0.483794	1	0.000205727	3.518e-26	0.851921	0.487335	0	2.57885	0	0.906558	1.45446	0.303195	0.483133	0	-1.04153	0	-1.01355	-2.56463	1	1	1	1	1	0.00871896	1.12123e-22	0.576951	0.669707	0.826184	0.995959	1	0.0117837	0
ENSG00000100106.22	TRIOBP	22:37742372:rs4396807:G_C	G/C	C	2675	0.436461	2	0.33757	-27.0823	0.233201	0.467302	0.999999	0.143187	0.00896829	0.0568684	1	0.554256	4.77547	0	8.13332	2.88336	0	0	-0.292269	-0.335027	0	-1.76307	-1.2234	-0.206594	0	0.953138	1	1	1	0.223524	0.482841	1	0.508989	0.686782	0.834871	1.01187	0.323898	0.307567	1
ENSG00000120647.10	CCDC77	12:387529:rs10774154:G_A	A/G	G	2439	0.705498	2	0.201312	-27.0581	0.402802	0.987092	0.878972	0.0145022	0.0825661	5.16372e-11	0.785762	0.566316	0.1258	0	0	3.21304	1.14171	0.0378178	-0.260353	-0.0119252	-0.0285953	-2.80889	-1.13516	-1.98223	0.0733185	1	1	1	0.471637	0.683281	1.15491e-08	1	0.608052	0.793953	0.76773	1.04261	0.561261	8.77193e-06	0.650728
ENSG00000130943.7	PKDREJ	22:46267120:rs9627350:A_G	A/G	G	2683	0.164475	2	0.146664	-27.0508	0.0183885	0.337931	0.846721	0.00386438	0.52332	5.17576e-08	1	0.726622	0	0	0	0.711503	0.790269	0	-0.709917	-0.742129	0.0578073	-4.72397	-0.466431	-1.66416	0	0.258854	1	1	0.255923	1	6.73298e-06	1	0.164969	0.630747	0.757669	1.01652	0.732408	7.65306e-05	1
ENSG00000092020.10	PPP2R3C	14:35121615:rs11851907:C_G	C/G	G	2682	0.0255526	2	0.355332	-27.0351	0.000189252	0.215216	0.999998	0.431089	0.513106	0.0236663	0.732779	0	0	0	0.756139	4.10704	2.34722	1.06098	-0.847713	-0.414773	0	-1.23722	-0.345534	-0.582002	-0.0640579	0.0090532	1	1	1	1	0.286389	1	0.0107861	0.551257	0.800663	0.998169	0.73172	0.195995	0.648392
ENSG00000105668.7	UPK1A	19:35658859:rs4806187:A_G	A/G	G	2681	0.216525	2	0.49627	27.0329	0.915189	4.65953e-05	8.83453e-05	0.811158	0.20902	1	0.315554	0.744358	0	1.50501	0	0.266724	0	0	0.0339365	2.58913	0.987673	-0.207239	0.785337	0	-0.16988	1	0.00944159	0.00599738	1	0.970744	1	0.876245	0.733477	0.008592	0.003032	0.966077	0.661359	1	0.579861
ENSG00000130312.6	MRPL34	19:17312142:rs8100232:G_A	A/G	G	2681	0.630962	0	0.406378	-27.014	0.0448849	0.641988	0.336923	1	0.79848	0.13686	0.786072	1.18088	0.613942	0.261627	0	0.894646	0.369401	2.28332	-0.731743	0.327721	-0.454321	0	-0.165397	-0.53664	0.095964	0.434649	1	1	1	1	0.737589	1	0.254315	0.736826	0.513504	1	0.749563	0.446609	0.650745
ENSG00000182670.13	TTC3	21:37072795:rs2298684:G_A	G/A	A	2683	0.643105	0	0.496273	26.9952	0.999998	1	0.235915	0.0519358	1	0.0934167	0.450581	0	0	0.70376	0.334771	0	1.23196	3.97782	0	0	0.3545	-2.73998	0	0.574701	0.226514	1	1	1	0.747277	1	0.615028	0.987204	0.745331	1	0.438961	1.01767	1	0.379936	0.613151
ENSG00000151892.14	GFRA1	10:116170192:rs10749194:T_C	T/C	C	2440	0.642747	0	0.4	26.9769	7.01825e-18	1	0.690507	0.00454226	0.507244	0.347403	1	1.91706	0	0.385097	5.00472	0	0.295548	0	1.9789	0	-0.0995399	3.94772	-0.234487	-0.269508	0	4.97068e-15	1	1	0.2803	1	1	1	0	1	0.704659	1.03234	0.732215	0.613735	1
ENSG00000229924.3	FAM90A26	4:9374258:rs6414754:T_C	C/T	T	2397	0.411305	2	0.0965791	26.953	2.06525e-05	0.317542	3.56114e-08	0.401205	1	0.209407	0.470226	0.861838	0	1.19086	0	0	0	1.09173	2.24959	-0.614892	3.85914	-0.757603	0	-0.447689	0.33222	0.00140796	1	7.504e-06	1	1	0.876294	0.999279	0.00228342	0.618126	0	0.999864	1	0.521619	0.615797
ENSG00000119673.14	ACOT2	14:73566890:rs11626972:A_G	A/G	G	2437	0.264428	2	0.428601	-26.9254	5.91896e-14	0.731478	0.999998	0.847377	1	0.777937	0.396258	1.86897	0	0	4.58474	0	0.164778	1.71565	-1.86037	0.136871	0	0.315934	0	-0.0778523	-0.182884	2.09605e-11	1	1	1	1	1	0.947198	0	0.757026	0.808332	0.962055	1	0.74668	0.60206
ENSG00000198937.9	CCDC167	6:37483138:rs10692:T_C	T/C	C	2438	0.882881	0	0.290812	26.9045	0.776985	0.537827	0.999998	0.0497463	0.00285967	0.29766	9.81441e-05	1.45206	0.523735	0	1.38139	0.987345	1.39394	0.24624	0.0935257	0.392847	0	-3.08679	1.80531	0.288859	0.830391	1	1	1	0.735151	0.109644	0.998213	0.00605903	0.712681	0.709474	0.801385	1.01756	0.225032	0.58795	0.0226586
ENSG00000140400.17	MAN2C1	15:75388659:rs4368141:C_G	C/G	G	2682	0.960974	2	0.270507	26.9001	0.491513	0.0210854	0.108022	1	0.486492	0.00458624	0.677106	0.962354	0	1.54354	0	0	0.279636	0.575404	0.256628	-1.19434	0.83387	0	0.397982	1.20069	0.169184	1	0.544143	0.7425	1	1	0.0972841	1	0.642963	0.243878	0.305182	1	0.730286	0.0803278	0.643583
ENSG00000129103.18	SUMF2	7:56065511:rs7793614:C_T	C/T	T	2681	0.583042	2	0.227714	26.8974	0.0419354	0.819766	1	0.887133	0.0694263	0.0325045	0.000656305	1.45196	0.677283	0	4.76338	1.27763	2.69755	0.54307	0.704434	-0.153805	0	0.235613	1.17195	0.593722	0.774477	0.417667	1	1	1	0.632395	0.350875	0.0259842	0.245792	0.771329	1	0.956184	0.539819	0.233395	0.0611817
ENSG00000145736.14	GTF2H2	5:71325939:rs71223697:A_G	A/G	G	977	0.700018	0	0.467247	-26.8919	0.0139702	0.10024	0.796638	1	0.518163	0.000281317	0.848233	0.721762	0	0	0	2.26948	0.0796569	1.06051	-1.31659	-1.63982	-0.137028	0	-0.65065	-1.96554	-0.100488	0.215485	0.996037	1	1	1	0.0112779	1	0.141476	0.432533	0.742304	1	0.73214	0.0143679	0.655008
ENSG00000204909.8	SPINK9	5:148321873:rs4705250:G_C	G/C	C	2681	0.128031	2	0.255688	26.8851	0.448023	1	0.00617297	0.946161	0.632389	0.22262	0.00191003	0.428006	0	1.1652	1.85407	0.1492	1.24418	0.922268	-0.296502	0	1.54786	0.128081	-0.358377	0.570849	1.32943	1	1	0.14761	1	1	0.898124	0.0532828	0.626718	1	0.0599156	0.950969	0.744663	0.533569	0.097506
ENSG00000109854.13	HTATIP2	11:20364060:rs10437608:G_A	G/A	A	2440	0.902464	0	0.451639	26.8849	0.999999	0.00289321	0.999999	1	0.0132264	0.194539	1	0	0.703826	0	0	4.16291	4.25384	0	0	1.12954	0	0	1.38062	0.304345	0	1	0.183048	1	1	0.273376	0.853727	1	0.795538	0.0951638	0.835246	1	0.354882	0.50952	1
ENSG00000184949.16	FAM227A	22:38657752:rs5757212:G_C	G/C	C	2680	0.622488	2	0.315112	26.8691	0.0143311	0.854779	0.748662	1	1	1	0.0233246	1.77853	2.11618	0.885264	0	0	0	0.933995	0.887671	0.128113	0.12008	0	0	0	0.728146	0.218672	1	1	1	1	1	0.260722	0.143108	0.777973	0.726709	1	1	1	0.278995
ENSG00000135951.15	TSGA10	2:99120980:rs34272114:A_C	C/A	A	2681	0.743808	2	0.38288	-26.8324	0.246072	1	0.0387593	0.247572	0.230015	0.00239382	0.198633	0	0	0	0	1.40546	4.69301	0.259771	-0.234763	0	-0.443889	1.20278	-0.567839	-0.749423	-0.265826	0.972578	1	0.444697	1	1	0.0605604	0.737489	0.518614	1	0.177837	1.00883	0.670155	0.0546316	0.529364
ENSG00000141959.17	PFKL	21:44305974:rs9977591:T_C	T/C	C	2440	0.0350859	2	0.329508	-26.8182	0.0054243	0.872112	0.815672	1	0.302658	2.18795e-08	0.0819232	1.83444	0	0	0	0	0.17184	0.792899	-0.79915	0.085601	0.0903348	0	0.56828	-1.71027	-0.439312	0.115638	1	1	1	1	3.2061e-06	0.502356	0.0842801	0.781023	0.747902	1	0.694115	4.02299e-05	0.422548
ENSG00000221995.5	TIAF1	17:29089842:rs4965416:T_C	C/T	T	2439	0.392227	0	0.341123	26.8146	0.658932	0.0564685	0.0307683	1	0.147221	1.58912e-06	1	0	0.611376	0	0	1.30142	3.11967	0	0.0692205	1.10063	-0.50112	0	0.847906	1.44377	0	1	0.825336	0.388366	1	0.856619	0.000135059	1	0.691175	0.35902	0.155173	1	0.624284	0.000586667	1
ENSG00000166268.11	MYRFL	12:69763802:rs4332561:C_T	C/T	T	2682	1	2	0.0687919	26.8003	0.00402694	0.0363944	0.840898	0.0494841	0.75155	0.0153141	1.0149e-05	0.922107	1.46914	1.07037	3.11658	1.5033	0.25498	0.733498	1.93555	2.81604	-0.173054	6.66858	0.371312	1.77196	2.85957	0.0947416	0.696118	1	0.735151	1	0.218625	0.000944415	0.0718061	0.306101	0.755879	1.02176	0.749943	0.156211	0.00620803
ENSG00000159674.12	SPON2	4:1208236:rs1250106:G_A	G/A	A	2681	0.935771	2	0.397799	26.797	0.685683	0.481575	0.000510995	1	1	0.758155	0.119371	0.444069	0.894553	0.366363	0	0	0	3.17469	0.136427	-0.430591	1.23601	0	0	-0.0528218	0.476098	1	1	0.0244444	1	1	1	0.598451	0.696916	0.693926	0.0107448	1	1	0.743377	0.470236
ENSG00000144895.12	EIF2A	3:150577589:rs6440683:C_T	C/T	T	2557	0.5361	0	0.150567	-26.7896	0.737267	1	0.87554	0.137362	0.00115781	0.0122549	0.0184136	0	0	0.221484	0	3.50484	1.49997	3.20008	-0.129533	0	-0.0925295	2.1947	-2.75655	-1.221	-1.11681	1	1	1	1	0.0621487	0.189142	0.228504	0.705495	1	0.766888	1.01364	0.171095	0.138469	0.256651
ENSG00000169220.18	RGS14	5:177372991:rs10051765:T_C	T/C	C	2682	0.265413	2	0.342841	-26.7863	0.00147632	1	3.84451e-06	1	1	1	0.0840388	0.214361	0	0	0	0	0	3.2727	0.842674	0	-1.321	0	0	0	-0.405329	0.0439741	1	0.000469556	1	1	1	0.507157	0.0381145	1	0.000360577	1	1	1	0.424668
ENSG00000170209.5	ANKK1	11:113317227:rs73572791:A_G	A/G	G	2440	0.781194	2	0.12459	26.7622	0.441139	0.442711	5.46158e-08	1	0.81651	0.753289	0.625157	1.72432	1.42765	0.729579	0	0.813514	1.07546	0	0.397686	0.791183	2.82455	0	0.22581	-0.13914	-0.0645165	1	1	1.10519e-05	1	1	1	1	0.625068	0.675341	7.93651e-06	1	0.750101	0.742472	0.640261
ENSG00000124164.15	VAPB	20:58428945:rs2268915:G_C	G/C	C	2679	0.233036	2	0.415827	26.7419	1	1	0.0962968	1	1	0.171279	0.124181	0	0	1.04595	0	0	2.22604	2.63238	0	0	0.529041	0	0	0.47781	0.50874	1	1	0.704124	1	1	0.81734	0.608661	1	1	0.287841	1	1	0.490293	0.474832
ENSG00000180104.16	EXOC3	5:428303:rs12188321:C_G	G/C	C	2683	0.61547	0	0.48211	26.7416	0.621999	1	0.011454	1	1	0.154953	0.454048	0	0	1.11849	0	0	1.63546	1.99544	0.113485	0	0.886957	0	0	0.491766	0.240548	1	1	0.217667	1	1	0.78176	0.98908	0.681977	1	0.0875541	1	1	0.470873	0.613485
ENSG00000205810.8	KLRC3	12:10462335:rs7138294:T_C	C/T	T	2396	0.27709	2	0.184474	26.7163	0.173337	0.066428	1	0.819385	0.524092	7.86174e-14	0.368736	0.941038	2.5047	0	6.77877	1.88133	2.17698	0	0.499815	1.30163	0	-0.392343	0.430413	2.26361	0.186316	0.841507	0.861941	1	1	1	2.50564e-11	0.926072	0.453834	0.373887	1	0.965617	0.732614	0	0.596234
ENSG00000006607.14	FARP2	2:241387454:rs13395218:C_T	T/C	C	2682	0.031993	2	0.203579	-26.7153	1	0.738504	0.999999	0.483478	0.00248473	3.7115e-08	1	0	1.17186	0	6.03941	1.18643	2.96534	0	0	-0.156634	0	1.12875	-1.91133	-1.46233	0	1	1	1	1	0.102348	5.08775e-06	1	1	0.758998	0.824416	0.995778	0.219871	6.45161e-05	1
ENSG00000160695.14	VPS11	11:119045232:rs1043314:A_G	G/A	A	2682	0.876515	0	0.461596	-26.7056	0.325544	1	0.046062	1	1	0.171328	0.0116158	0.50346	0	0.506874	0	0	1.84987	1.78469	0.285281	0	-0.856614	0	0	-0.475531	-0.822081	1	1	0.48591	1	1	0.81734	0.175041	0.568151	1	0.194674	1	1	0.490344	0.216028
ENSG00000185917.13	SETD4	21:36040454:rs2255858:T_C	T/C	C	2440	0.260509	2	0.372746	-26.6975	0.720466	1	0.924556	1	1	0.000287216	0.0116493	1.1679	0	0.601274	0	0	1.50819	0.929295	-0.107486	0	0.0437241	0	0	-1.30472	-0.863193	1	1	1	1	1	0.0114603	0.175131	0.704142	1	0.780723	1	1	0.014554	0.215999
ENSG00000147894.16	C9orf72	9:27565938:rs1031153:T_C	C/T	T	2672	0.557082	2	0.271332	-26.6875	1	1	0.597218	0.446802	0.0981483	0.774701	0.00625043	0	0	1.19785	0	1.11086	1.24033	1.30239	0	0	-0.208565	-0.617057	-1.07311	-0.112881	-1.00379	1	1	1	1	0.726411	1	0.118225	1	1	0.661049	0.99702	0.575207	0.745833	0.166273
ENSG00000204147.10	ASAH2B	10:50756905:rs1133222:C_T	C/T	T	2366	0.647265	0	0.234784	-26.6771	1	1	0.956171	1	1	0.0148255	3.5789e-09	0	0	0.877098	0	0	1.74185	3.23362	0	0	-0.0198048	0	0	-0.981954	-2.133	1	1	1	1	1	0.213683	9.81195e-07	1	1	0.787056	1	1	0.153154	4.30108e-05
ENSG00000137103.20	TMEM8B	9:35831039:rs10758326:A_G	G/A	A	2682	0.265421	2	0.373229	26.6686	1	1	0.125118	0.155137	1	1	8.33764e-05	0	0	2.59475	1.17454	0	0	1.91884	0	0	0.308624	2.03891	0	0	1.17083	1	1	0.793627	1	1	1	0.00530137	1	1	0.328255	1.01382	1	1	0.0206534
ENSG00000133704.10	IPO8	12:30630541:rs11051005:A_G	A/G	G	2682	0.797507	2	0.251305	-26.6045	0.00022538	0.0297713	0.277754	0.272375	0.104774	0.220731	0.285193	0.794969	0	0.130921	0.133581	1.34445	0	0.301442	-1.33555	-1.0301	0.445653	-1.96796	1.15004	-0.354162	-0.383421	0.0103169	0.638281	1	1	0.748505	0.896248	0.844186	0.0119354	0.281783	0.473433	1.00167	0.584645	0.532597	0.568891
ENSG00000100162.15	CENPM	22:41940779:rs12483944:C_T	C/T	T	2683	0.224141	2	0.127656	26.5409	0.00294568	0.00574761	0.806616	0.405041	0.0244251	0.143957	0.0109463	1.14613	2.05545	0	0.311701	0	0.738522	1.10995	1.39942	2.50604	0.145648	-1.77688	-1.62832	0.710411	1.13973	0.0759413	0.271887	1	1	0.381499	0.756177	0.169458	0.0598524	0.132649	0.744535	0.99969	0.41962	0.456941	0.211728
ENSG00000144026.12	ZNF514	2:95235517:rs11686534:A_G	A/G	G	2396	0.433236	0	0.451795	26.5166	0.191358	0.1887	0.456504	0.160281	0.973195	0.00694272	0.937899	0.131752	1.52947	0.903885	0	0.488683	1.16016	0.236936	0.474079	0.88496	0.368741	2.16283	0.0213692	0.982353	-0.0282603	0.877726	1	1	1	1	0.130364	1	0.471642	0.528786	0.587461	1.01062	0.746604	0.102079	0.65664
ENSG00000169515.8	CCDC8	19:46435226:rs8100952:C_T	T/C	C	2436	0.678197	2	0.423235	26.4983	6.28384e-16	0.838707	0.999999	0.983232	1	1	1	3.20401	1.21175	0	8.26717	0	0	0	1.79276	0.0915151	0	-0.0248736	0	0	0	3.48302e-13	1	1	1	1	1	1	0	0.77483	0.833016	0.946828	1	1	1
ENSG00000221858.3	OR2A12	7:144177389:rs6464583:A_G	A/G	G	2440	0.364753	2	0.194057	26.4931	1.92986e-05	0.000824925	0.281077	0.379862	0.03112	0.0100457	0.851312	0.99212	0.369142	0	2.32782	0.524415	1.05237	1.2496	1.82833	2.7976	-0.427975	1.60181	1.72693	1.0707	0.0562699	0.00133607	0.0791342	1	1	0.432804	0.166864	1	0.00220924	0.0470075	0.475914	0.999782	0.447569	0.125017	0.655221
ENSG00000105248.16	YJU2	19:4246696:rs11671900:A_C	C/A	A	2681	0.956856	0	0.232562	-26.4842	0.020775	0.814072	0.999998	1	0.807858	0.000582663	4.7127e-05	1.8698	0.1523	0	0	1.40214	2.5059	0.559015	-0.819855	0.162651	0	0	0.16709	-1.01515	-1.03086	0.28149	1	1	1	1	0.0204068	0.00337807	0.177318	0.769961	0.811181	1	0.750303	0.0229176	0.0150761
ENSG00000185860.13	CCDC190	1:162862820:rs76754881:T_C	T/C	C	2438	0.209285	2	0.176374	26.4685	3.88947e-17	0.292914	1	0.696279	0.144901	0.910544	0.285368	3.44668	0	0	5.85851	0	0.723536	0	2.94048	-0.380747	0	0.701623	-0.411737	0.0334716	0.236611	2.54282e-14	1	1	1	0.851455	1	0.844186	0	0.603835	1	0.97736	0.622737	0.766656	0.568594
ENSG00000171180.2	OR2M4	1:247965627:rs6664332:G_A	G/A	A	2439	0.0616953	2	0.333333	26.4655	1	1	0.00902502	0.853991	1	0.00643688	0.000264436	0	0	2.23036	0.0263248	0	0.61986	0.871998	0	0	0.883822	0.300346	0	1.04481	1.25989	1	1	0.18908	1	1	0.123678	0.0130919	1	1	0.0763295	0.961454	1	0.097685	0.0380175
ENSG00000072952.18	MRVI1	11:10715252:rs16908224:A_G	A/G	G	2440	0.305486	2	0.25041	-26.4586	0.00142145	0.909098	1	0.625407	0.000486344	1	1	4.08795	0	0	4.55198	0	0	0	-0.571851	-0.0477311	0	-0.79457	-1.80536	0	0	0.0428907	1	1	1	0.0324777	1	1	0.0374095	0.786352	1	0.985072	0.121709	1	1
ENSG00000181396.13	OGFOD3	17:82415576:rs4789769:C_T	C/T	T	2681	0.237521	2	0.220254	-26.4385	0.0028654	0.433799	0.999997	1	0.315406	0.881779	0.0267763	0	1.85713	0	0	0.311137	1.90382	0.496279	-1.1302	-0.505146	0	0	0.800784	0.0506516	-0.594919	0.074278	1	1	1	1	1	0.282347	0.0588067	0.672659	0.798063	1	0.698256	0.762465	0.293864
ENSG00000107951.14	MTPAP	10:30325345:rs10763778:T_C	T/C	C	2438	0.486234	0	0.447498	26.4379	0.182364	1	0.913569	0.0446455	0.624604	0.00352074	9.81016e-07	1.08681	0	0	4.61126	0	1.22964	2.09536	0.31563	0	-0.0307743	3.21703	-0.185197	0.778051	1.05146	0.862041	1	1	0.717736	1	0.0805096	0.000125065	0.463959	1	0.777457	1.03097	0.74405	0.0689094	0.001435
ENSG00000127952.17	STYXL1	7:76006087:rs115332207:G_A	G/A	A	2682	0.906831	2	0.090604	26.4305	0.886113	0.0681668	0.987389	1	0.446896	0.000907694	0.0163434	1.52062	0	1.43696	0	2.61972	0.652024	0.426269	-0.0745169	1.97241	-0.0112842	0	0.775368	1.93324	1.27378	1	0.866858	1	1	1	0.0290382	0.213368	0.729799	0.37591	0.795729	1	0.726437	0.0302836	0.245473
ENSG00000168275.15	COA6	1:234373513:rs10910420:G_C	G/C	C	2681	0.176355	0	0.491794	26.4293	0.777678	1	0.787179	1	0.100319	0.282228	0.00100854	0.635377	0	1.13787	0	0.685542	0.256906	2.2288	0.0889065	0	0.117273	0	0.989205	0.382773	1.10188	1	1	1	1	0.735643	0.981047	0.0342862	0.712798	1	0.740276	1	0.579842	0.578724	0.0728453
ENSG00000105607.13	GCDH	19:12899706:rs8012:A_G	G/A	A	2679	0.328463	2	0.446435	-26.4171	1.10573e-15	1	1	0.598776	1	0.740901	1	3.57556	0	0	4.67748	0	0.971208	0	-1.35824	0	0	-0.676548	0	-0.0716148	0	5.75361e-13	1	1	1	1	1	1	0	1	1	0.988446	1	0.741708	1
ENSG00000204653.10	ASPDH	19:50514578:rs889131:G_A	A/G	G	2682	0.305748	2	0.31786	26.4043	0.909268	1	0.00243544	1	1	0.42914	0.721265	1.15125	0	0	0	0	1.88685	2.6266	-0.0328528	0	1.39203	0	0	-0.278064	-0.116573	1	1	0.080021	1	1	1	1	0.732431	1	0.0333776	1	1	0.652501	0.647521
ENSG00000267368.1	UPK3BL1	7:102718470:rs12537647:T_C	C/T	T	2435	0.102912	2	0.337782	26.3978	0.000847535	0.394714	0.31853	1	0.150175	0.129394	0.213303	1.32175	1.51762	0.0731583	0	0	1.05571	1.03326	1.20644	0.599878	0.478672	0	0.693446	0.516993	0.38993	0.0290843	1	1	1	0.863698	0.715203	0.755387	0.0273755	0.65747	0.500946	1	0.627098	0.434192	0.535513
ENSG00000036565.15	SLC18A1	8:20175596:rs58116035:C_T	C/T	T	2438	0.245372	2	0.378794	26.3966	0.027156	0.213898	1	0.426705	0.000164363	4.73499e-08	0.000230378	1.11637	0	0	2.37488	1.40724	0.837846	1.23182	0.641722	-0.417898	0	1.24571	2.40045	1.76583	0.934627	0.327994	1	1	1	0.0148608	6.22309e-06	0.0119147	0.200775	0.549566	1	0.999614	0.0824858	7.21649e-05	0.0358032
ENSG00000005156.12	LIG3	17:35024898:rs10853174:C_T	C/T	T	2681	0.613429	2	0.460463	-26.3592	0.345663	0.0600073	0.980693	0.6054	0.917191	0.0969009	0.189669	0.437311	0	1.94765	2.87805	0.129344	0.679318	0.429445	-0.328086	-0.884234	-0.0122771	-0.851634	0.0661773	-0.655379	-0.487526	1	0.83928	1	1	1	0.626282	0.724905	0.579855	0.364456	0.793327	0.987468	0.747592	0.385994	0.524629
ENSG00000083099.11	LYRM2	6:89637580:rs2273239:A_C	A/C	C	2682	0.768123	2	0.206003	26.3492	0.00202333	1	0.999999	0.631568	0.286621	0.387246	0.00166378	1.51564	0	0	3.31631	1.62746	2.11514	1.83692	1.05184	0	0	-0.879995	0.748679	0.284013	0.817435	0.0565048	1	1	1	1	1	0.0487044	0.0468631	1	0.821372	0.984423	0.689698	0.632395	0.092008
ENSG00000196151.10	WDSUB1	2:159284557:rs714156:T_C	T/C	C	2682	0.616568	2	0.305369	-26.3387	0.873365	0.162519	0.080801	0.664725	0.458102	0.201784	0.0855477	0.157586	0	1.66165	0	2.52282	0	0	-0.0575898	-1.02283	-0.498135	0.549809	-0.511092	-0.248913	-0.489753	1	1	0.6488	1	1	0.866129	0.510705	0.728686	0.503278	0.263746	0.981557	0.727356	0.516313	0.42639
ENSG00000161542.17	PRPSAP1	17:76313344:rs2279057:T_C	T/C	C	2228	0.809375	2	0.325404	-26.3171	0.738459	3.5369e-05	0.444099	0.844738	0.137406	0.635806	0.600359	0.0836839	0.264917	0	0	1.05139	1.25995	1.42048	-0.129463	-2.77647	-0.30491	0.339815	1.17542	-0.163438	-0.151286	1	0.0076805	1	1	0.832867	1	1	0.705438	0.00733333	0.580136	0.962435	0.61581	0.718369	0.638829
ENSG00000244731.8	C4A	6:31951083:rs1270942:A_G	A/G	G	2551	0.00980967	2	0.103293	-26.3128	0.708457	0.97282	0.999999	0.263586	0.961385	0.999999	1	2.5724	1.05869	0	4.68329	7.36674	0	0	-0.193349	-0.0341148	0	2.92511	-0.0473607	0	0	1	1	1	1	1	1	1	0.700582	0.791926	0.839453	1.00617	0.747237	0.763763	1
ENSG00000196284.16	SUPT3H	6:45110177:rs12198982:C_A	C/A	A	2439	0.878266	2	0.272653	26.3105	0.480766	1	0.0467589	0.00242883	0.0313439	0.940658	0.00727906	0.565035	0	0	0.526027	2.1675	1.99054	1.95162	-0.250362	0	0.880425	5.5214	1.42999	0.0297904	0.939457	1	1	0.490124	0.20371	0.434335	1	0.130425	0.638568	1	0.196479	1.01343	0.447959	0.768281	0.177627
ENSG00000100577.19	GSTZ1	14:77324073:rs4147578:G_A	G/A	A	2673	0.886572	2	0.283951	26.3071	0.00147514	0.974466	0.999999	0.0451817	0.407962	4.56829e-05	0.3333	1.56011	0	0	2.13897	0.247303	3.84971	0.0135764	1.02936	0.0159007	0	2.94806	-0.520439	1.12207	-0.209171	0.0439741	1	1	0.717756	1	0.00248353	0.893226	0.0381275	0.792165	0.851542	1.02604	0.721166	0.00459275	0.585415
ENSG00000213937.4	CLDN9	16:3006562:rs2526270:A_G	G/A	A	2609	0.325194	2	0.354542	-26.2944	0.194968	0.0131791	0.449635	1	0.908112	0.940502	1	0	0.475962	2.21001	0	1.56405	0.326552	0	-0.371357	-1.68339	-0.225069	0	0.0806738	-0.0261007	0	0.884695	0.427517	1	1	1	1	1	0.474974	0.19667	0.583885	1	0.748501	0.768209	1
ENSG00000143036.17	SLC44A3	1:94837100:rs4847361:C_T	T/C	C	2440	0.473114	2	0.129713	-26.2923	2.88159e-11	0.660452	1	0.89329	0.845687	1	1	0.639044	0	0	0.853203	6.13683	0	0	-1.90009	-0.229512	0	0.278029	0.167094	0	0	7.13319e-09	1	1	1	1	1	1	0	0.740715	1	0.954781	0.749922	1	1
ENSG00000189306.11	RRP7A	22:42512180:rs144737997:G_C	G/C	C	2675	0.0673318	2	0.12729	-26.2813	0.010111	1	0.00056708	0.571693	1	0.56826	0.0169345	0.0315748	0	0	0	0	0.162699	1.07903	-0.779848	0	-1.03925	-1.16174	0	-0.210911	-0.632609	0.173485	1	0.0266768	1	1	1	0.218512	0.117867	1	0.0116513	0.994148	1	0.70169	0.249552
ENSG00000111664.10	GNB3	12:6839304:rs1129649:T_C	T/C	C	2678	0.551963	2	0.349701	-26.2338	0.341372	0.152922	0.00355566	1	0.957411	1	0.567754	0.10941	0.925437	1.30675	0	0	0	0.826554	0.34795	-1.00102	-1.08306	0	-0.0162255	0	0.18325	1	1	0.102093	1	1	1	1	0.576703	0.494479	0.0420777	1	0.747491	1	0.632225
ENSG00000173540.12	GMPPB	3:49636229:rs62262675:A_G	A/G	G	2682	0.593171	2	0.175056	26.2321	0.000483666	0.166723	0.374783	1	0.139043	1	0.942373	0.304519	1.09702	1.55279	0	0	0	1.95638	1.57959	1.16824	0.446388	0	-0.918677	0	0.0293657	0.0187133	1	1	1	0.836718	1	1	0.0194537	0.507318	0.537991	1	0.616789	1	0.656767
ENSG00000164610.9	RP9	7:32913604:rs17468799:G_A	G/A	A	2682	0.757896	2	0.194444	26.2314	0.152172	0.961636	0.169821	1	0.898415	0.0586544	0.111894	1.26277	1.15545	0	0	1.01804	2.19464	1.40081	0.592387	0.0382683	0.611414	0	-0.0970054	0.725943	0.565076	0.795883	1	0.89985	1	1	0.490492	0.580619	0.43143	0.79093	0.3783	1	0.748662	0.311798	0.461368
ENSG00000123901.9	GPR83	11:94194858:rs11020678:T_G	T/G	G	2682	0.874303	2	0.423378	26.2286	0.0234842	1	0.686845	1	0.228217	1	0.00229891	0.386893	0	1.3149	0	0	0	3.23513	0.646162	0	0.118219	0	0.539881	0	0.872149	0.301549	1	1	1	0.997333	1	0.0597504	0.187391	1	0.702816	1	0.668628	1	0.104791
ENSG00000145198.14	VWA5B2	3:184242173:rs2668195:A_G	A/G	G	2683	0.0513662	2	0.223071	-26.2131	1	0.256982	0.00123114	1	1	0.453885	0.94252	0	0	0.749478	0	0	0.473592	2.24452	0	0.596264	-1.22705	0	0	-0.301052	0.0271538	1	1	0.0484319	1	1	1	1	1	0.580093	0.0206219	1	1	0.663172	0.656748
ENSG00000171763.19	SPATA5L1	15:45403184:rs7182723:G_A	A/G	G	2682	0.138401	0	0.266219	-26.2107	0.14765	0.105135	0.60294	0.403247	0.0492679	0.00106644	0.0205231	1.32376	0.263089	0	0	2.65198	0.429707	0.984931	-0.569016	1.20632	-0.205599	0.580104	-1.35157	-1.19196	-0.764735	0.785041	1	1	1	0.543097	0.0332002	0.243272	0.426222	0.442083	0.663799	0.999533	0.501588	0.0337937	0.267268
ENSG00000101198.15	NKAIN4	20:63252015:rs75829408:C_T	C/T	T	2683	0.665676	2	0.0989564	26.2101	7.69853e-13	1	0.999999	0.782841	0.554429	0.152747	0.396844	3.53075	0	0	7.83844	1.06392	0.754587	0	3.08941	0	0	-0.627014	-0.55994	0.571591	-0.105563	2.2562e-10	1	1	1	1	0.777052	0.94733	0	1	0.827138	0.968269	0.736705	0.46828	0.602053
ENSG00000167332.9	OR51E2	11:4734381:rs4910669:T_G	T/G	G	2439	0.538344	2	0.132841	26.195	0.999999	0.7523	0.00093149	0.187766	1	0.747744	1.99378e-06	0	5.17817	0.528117	6.21843	0	0.0506005	0.959762	0	0.256882	2.02601	2.93798	0	0.164227	2.09879	1	1	0.0393215	1	1	1	0.00023319	0.777732	0.761896	0.0169371	1.0118	1	0.742157	0.00213761
ENSG00000141698.17	NT5C3B	17:41833514:rs8075291:T_C	C/T	T	2545	0.262899	2	0.246955	26.1823	6.95035e-06	1	0.256982	1	1	0.520608	0.00456571	0	0	0	0	0	1.32316	4.47026	1.20144	0	-0.267388	0	0	0.187479	0.81731	0.000552066	1	1	1	1	1	0.0965273	0.00105607	1	0.457062	1	1	0.691222	0.145288
ENSG00000158234.12	FAIM	3:138613921:rs1672931:G_A	G/A	A	2682	0.0476069	0	0.461223	26.1504	2.03143e-05	1	0.999999	0.616581	0.523891	0.00514909	0.546658	1.3942	0	0	2.76608	2.70101	2.75576	0	0.981791	0	0	-0.689419	-0.342931	0.687663	0.0602014	0.00138862	1	1	1	1	0.105197	1	0.00226273	1	0.824416	0.986132	0.732653	0.0856162	0.631346
ENSG00000082684.16	SEMA5B	3:122913049:rs2276782:A_T	T/A	A	2437	0.330666	2	0.177267	26.1441	1	1	1.30663e-06	1	1	1	0.06118	0	0	2.24262	0	0	0	2.63957	0	0	1.42317	0	0	0	0.643376	1	1	0.000179114	1	1	1	0.437807	1	1	0.000155914	1	1	1	0.388523
ENSG00000162714.12	ZNF496	1:247298746:rs2153631:A_G	A/G	G	2681	0.934682	0	0.379523	-26.1152	0.928609	0.0173236	0.784921	0.730129	1	0.790619	0.0206173	0.425098	2.0226	0.612028	4.52069	0	1.84346	0.727291	0.0298406	-1.59451	-0.130874	-0.595022	0	-0.0977016	-0.799597	1	0.494625	1	1	1	1	0.244081	0.734894	0.224085	0.739614	0.971647	1	0.748383	0.268014
ENSG00000121350.16	PYROXD1	12:21452543:rs10841816:A_C	A/C	C	2672	0.670264	2	0.488211	-26.1106	0.147804	1	1	0.292434	0.000380441	8.47835e-06	0.0365764	0	0	0	3.4584	0.620178	3.03996	1.77738	0.256505	0	0	1.71756	-1.99897	-1.2405	-0.472162	0.785445	1	1	1	0.0271711	0.000585833	0.337278	0.426386	1	1	1.00505	0.110686	0.00168564	0.330266
ENSG00000143502.15	SUSD4	1:223344804:rs825131:T_C	T/C	C	2440	0.540777	2	0.457377	-26.1105	1	1	0.00539878	1	1	0.412135	0.021185	0	0	0.924461	0	0	0.403054	3.35849	0	0	-0.764514	0	0	0.247502	-0.634046	1	1	0.135219	1	1	1	0.247492	1	1	0.0551159	1	1	0.643609	0.270162
ENSG00000204257.15	HLA-DMA	6:32948020:rs73396802:C_T	C/T	T	2551	0.0145641	2	0.0701686	26.0935	1	0.0730985	1	0.874517	1.295e-06	3.30232e-11	0.0391674	0	0.922618	0	0	6.43935	0.0729972	0.863141	0	1.48044	0	-0.0837659	-4.19977	2.63335	0.644762	1	0.889477	1	1	0.000272881	7.65449e-09	0.349077	1	0.385586	1	0.957333	0.0119669	9.09091e-06	0.337402
ENSG00000110768.12	GTF2H1	11:18322331:rs3802968:A_G	A/G	G	2683	0.0639045	0	0.323146	26.088	0.267549	1	1	0.376637	0.759114	0.00282745	2.565e-08	0	0	0	0	0.376941	1.49418	3.00109	-0.279182	0	0	-1.06434	-0.183329	0.879412	1.37518	1	1	1	1	1	0.0684631	5.54236e-06	0.535074	1	1	1.00063	0.750093	0.0603267	0.000144068
ENSG00000141127.15	PRPSAP2	17:18883691:rs4334348:G_T	G/T	T	2680	0.664894	0	0.430037	26.0869	0.168707	1	0.999998	0.0224314	0.0656153	0.000132721	0.505255	1.39424	0	0	2.16244	2.37296	2.47171	0.308331	0.318941	0	0	3.27132	0.991066	0.915898	0.123418	0.830799	1	1	0.567518	0.619812	0.00620915	1	0.448434	1	0.800038	1.05339	0.536319	0.00897798	0.622161
ENSG00000278674.2	ELOA3B	18:47032541:rs2576050:C_T	T/C	C	2680	0.2153	0	0.47444	-26.0736	0.001412	0.212988	0.290606	0.149373	0.00901338	0.596388	0.436362	0.494314	0.860983	0.95303	0	0	0.605072	0.406285	-1.14213	-0.844801	-0.521494	-2.00342	-1.42653	-0.194855	-0.272078	0.0427463	1	1	1	0.224209	1	0.975705	0.03731	0.549097	0.483735	1.01099	0.324474	0.709208	0.609852
ENSG00000101290.14	CDS2	20:5197884:rs3746678:T_A	T/A	A	2363	0.480144	2	0.451333	26.0733	1	1	0.0291852	0.634616	1	0.547622	0.615807	0	0	1.9939	0	0	0.577046	2.24255	0	0	0.668693	0.619766	0	0.204249	0.155325	1	1	0.37759	1	1	1	1	1	1	0.150975	0.984097	1	0.697028	0.638939
ENSG00000140522.12	RLBP1	15:89220304:rs2283434:C_T	C/T	T	2682	0.67086	2	0.486018	26.0703	2.30256e-19	1	1	0.154582	1	1	0.0605099	3.52036	0	0	2.70965	0	0	0.675475	1.61598	0	0	-1.92378	0	0	0.340044	1.95695e-16	1	1	1	1	1	0.435881	0	1	1	1.0144	1	1	0.387907
ENSG00000177868.12	SVBP	1:42801459:rs2816600:G_C	G/C	C	2438	0.397109	2	0.283839	26.0464	0.0293856	0.385752	0.999998	0.743785	0.691783	0.175732	0.0058094	0.722812	0	0	0	2.12506	1.91034	2.64939	0.6853	0.480557	0	0.350109	0.255389	0.386729	0.712041	0.344855	1	1	1	1	0.823376	0.113734	0.209633	0.65303	0.800483	0.97182	0.747426	0.493738	0.162647
ENSG00000167136.7	ENDOG	9:128826609:rs6478854:G_C	G/C	C	2608	0.0198495	2	0.280675	-26.0448	0.488311	1	0.061163	1	1	0.4415	0.0218873	1.03454	0	0	0	0	1.48263	2.22008	-0.188729	0	-0.53162	0	0	-0.256416	-0.649708	1	1	0.560715	1	1	1	0.251719	0.641389	1	0.226214	1	1	0.658796	0.272838
ENSG00000183828.15	NUDT14	14:105177282:rs10139596:G_A	G/A	A	2683	0.741688	0	0.374581	26.0248	0.597322	1	0.630628	1	0.841556	0.298882	9.54328e-07	0.462643	0	0	0	0	1.76873	3.29425	0.135441	0	0.0986845	0	-0.0847701	0.300804	1.21421	1	1	1	1	1	1	0.000122274	0.67552	1	0.678707	1	0.749891	0.588815	0.00143216
ENSG00000113273.17	ARSB	5:78839453:rs25415:T_G	T/G	G	2439	0.680069	2	0.433169	-26.0008	0.144793	0.67656	0.999998	0.748484	0.849517	0.00124822	7.39498e-10	0.45315	1.53226	0	11.3999	2.97591	0	0.875736	-0.443506	0.243036	0	-0.45064	-0.110864	-0.759651	-1.30512	0.777571	1	1	1	1	0.0372669	2.58287e-07	0.422631	0.745104	0.805793	0.970949	0.750121	0.0370445	2.73973e-05
ENSG00000156381.9	ANKRD9	14:102514656:rs1998422:G_C	G/C	C	2682	1	0	0.354773	25.9815	0.00280903	0.0213913	0.0764636	1	1	1	0.0456567	1.77454	0	0.372828	0	0	0	0.342385	0.930053	1.49817	-0.619885	0	0	0	0.614468	0.0732331	0.544325	0.627888	1	1	1	0.379436	0.0580767	0.243769	0.254704	1	1	1	0.355931
ENSG00000159063.13	ALG8	11:78135711:rs10793288:G_A	G/A	A	2680	0.436374	2	0.45597	25.98	0.31559	0.936217	0.999999	1	0.352861	0.0137416	6.82985e-08	1.38491	0.892569	0	0	2.80652	1.42613	0.560495	0.321615	0.0482474	0	0	0.562989	0.651768	1.14015	1	1	1	1	1	0.202643	1.21617e-05	0.564515	0.789104	0.851368	1	0.710968	0.146376	0.000286713
ENSG00000104518.11	GSDMD	8:143563789:rs59629369:A_G	A/G	G	2681	0.716045	2	0.198806	-25.976	0.000405534	0.0644873	1	0.747542	0.0189137	0.999999	0.999999	0	3.80097	0	0	5.45014	0	0	-0.568402	-0.707042	0	0.410734	-1.36448	0	0	0.0162296	0.854125	1	1	0.331895	1	1	0.0172684	0.370983	1	0.971359	0.390326	0.762817	0.667043
ENSG00000198092.6	TMPRSS11F	4:67741216:rs2319658:T_C	T/C	C	2682	0.358393	2	0.163311	25.9682	0.733395	0.464812	0.0188024	0.257294	0.429134	0.085002	0.902336	0.740259	0.181423	2.10255	1.55669	0.178347	1.13267	0.333901	0.171372	0.719192	1.58462	2.70139	0.688443	0.850011	0.0586809	1	1	0.293744	1	1	0.587671	1	0.704971	0.685443	0.117227	1.00838	0.724922	0.364897	0.655548
ENSG00000007541.16	PIGQ	16:580405:rs2071982:T_G	T/G	G	2681	0.781785	2	0.422044	-25.9623	0.562937	0.724899	0.0188513	1	1	1	0.284147	0.300384	0.307645	2.16497	0	0	0	0.935572	0.210274	-0.238049	-0.845751	0	0	0	-0.342054	1	1	0.29402	1	1	1	0.844037	0.666392	0.756007	0.117391	1	1	1	0.569005
ENSG00000099800.8	TIMM13	19:2405208:rs4807259:A_G	A/G	G	2675	0.755263	2	0.456262	25.942	0.341661	0.420834	1	1	0.276545	0.00899205	8.44255e-06	1.7813	0	0	0	0	1.79803	1.5675	0.260681	0.384713	0	0	-0.355602	0.687652	0.917612	1	1	1	1	1	0.155648	0.000812301	0.576969	0.669386	1	1	0.686234	0.118085	0.00558868
ENSG00000185149.6	NPY2R	4:155161607:rs13132330:C_A	C/A	A	2432	0.341909	2	0.0690789	25.938	1	0.00393886	1.87635e-10	0.71468	1.05804e-12	8.42205e-93	2.14256e-11	0	0	0	0	0.200436	0.138675	0	0	2.19341	-1.1962	0.836135	6.68354	10.1118	-1.00906	1	0.221209	6.73821e-08	1	6.13111e-10	7.1579e-89	1.05056e-08	1	0.111586	0	0.974825	0	0	0
ENSG00000023516.9	AKAP11	13:42269494:rs78738581:G_A	G/A	A	2683	0.00672072	2	0.212821	-25.9368	1	1	0.796728	1	1	0.453444	0.000285536	0	0	1.56959	0	0	1.33251	1.01801	0	0	-0.104271	0	0	-0.324915	-1.47188	1	1	1	1	1	1	0.0138937	1	1	0.742344	1	1	0.663006	0.0397347
ENSG00000104738.18	MCM4	8:47972876:rs762679:T_A	T/A	A	2682	0.182167	0	0.154176	25.9197	0.00562425	1	0.735038	0.899314	0.287452	0.278175	3.86555e-05	0	0	0.16752	0	0	1.45437	1.47997	0.630534	0	0.158875	0.0771256	-0.667369	0.432575	1.13587	0.118447	1	1	1	1	0.97614	0.00289032	0.0859149	1	0.721975	0.954439	0.689752	0.575961	0.0135191
ENSG00000113396.13	SLC27A6	5:128976847:rs2526255:C_A	C/A	A	2440	0.428492	2	0.359016	-25.9	0.888111	0.865187	1	0.00478395	0.002774	1.04687e-34	0.0399562	0.411781	0.671391	0	2.98655	1.76349	1.16914	0	0.0419616	0.101384	0	-3.64996	-1.7007	-3.04702	0.276075	1	1	1	0.28209	0.107818	1.48289e-31	0.352391	0.730088	0.78002	1	1.01453	0.223456	0	0.3392
ENSG00000196365.12	LONP1	19:5708709:rs35335072:C_T	C/T	T	2681	0.828753	2	0.336069	-25.8919	0.618404	1	0.0243321	1	1	0.209191	0.438013	1.22315	0	0.345795	0	0	0.491759	1.58366	-0.164945	0	-1.10739	0	0	0.514094	-0.296096	1	1	0.339525	1	1	0.87574	0.977164	0.681058	1	0.135762	1	1	0.521367	0.610021
ENSG00000145287.10	PLAC8	4:83238066:rs4566648:T_G	T/G	G	2440	0.65497	2	0.346516	-25.89	0.944425	0.460114	0.524023	0.898063	2.06873e-29	0.614657	0.672152	0.171902	0	0.111106	0.903888	6.63846	0	0.788391	0.0221764	0.337296	-0.261777	0.195176	-5.81347	0.12434	-0.124912	1	1	1	1	4.79512e-26	1	1	0.737332	0.682733	0.623937	0.95429	0	0.714202	0.64383
ENSG00000230657.6	PRB4	12:10986084:rs10772397:T_C	C/T	T	2681	0.840501	0	0.399291	-25.8842	0.0044423	0.49388	0.0975357	0.884273	0.760226	0.343189	0.936547	0.162091	0.409069	1.03661	1.53447	0.890204	1.07131	0.967604	-1.12206	-0.511716	-0.883	0.253797	0.214265	-0.380946	-0.0302767	0.101401	1	0.709634	1	1	1	1	0.0758397	0.697408	0.290291	0.956198	0.749476	0.612134	0.656729
ENSG00000183726.11	TMEM50A	1:25358993:rs3093638:G_A	G/A	A	2683	0.668924	2	0.458256	-25.8833	0.379418	0.127292	0.999998	0.234293	0.453827	0.110977	4.11726e-10	0.034428	2.17129	0	0	2.32317	2.08158	0.0182058	0.278533	-0.914898	0	-1.4633	0.456649	-0.407091	-1.28778	1	1	1	1	1	0.664222	1.59057e-07	0.597646	0.465902	0.801259	1.01107	0.726764	0.406265	3.0303e-05
ENSG00000203663.4	OR2L2	1:247965627:rs6664332:G_A	G/A	A	2439	0.0616953	2	0.333333	25.8643	0.825164	0.639023	0.0104371	1	0.653464	5.57309e-06	0.471407	0.712608	0.399614	0.333561	0	0.729004	2.30802	0.299963	-0.0824732	0.338699	1.31794	0	-0.314402	1.63542	-0.272529	1	1	0.206244	1	1	0.000405992	1	0.719422	0.737424	0.0831256	1	0.745503	0.00125714	0.616085
ENSG00000042429.12	MED17	11:93802147:rs10831103:C_G	C/G	G	2682	0.331466	2	0.252796	25.8542	0.710152	0.95595	0.0074245	0.154289	0.0661661	0.754351	0.733646	0.854371	2.12969	0.540171	0	2.7285	0.413432	0.27156	-0.14177	-0.0410207	1.33546	-1.4466	1.24398	-0.1203	-0.12318	1	1	0.165474	1	0.619993	1	1	0.701171	0.790758	0.0670463	1.01411	0.535228	0.742612	0.648492
ENSG00000272047.2	GTF2H5	6:158171310:rs6931734:A_G	A/G	G	2683	0.533447	2	0.279724	-25.8533	0.0888256	1	0.999999	0.542462	0.988446	0.0119982	8.06481e-08	0.465826	0	0	4.39814	0	1.4496	2.0854	-0.40023	0	0	-1.00516	-0.00366226	-0.703572	-1.14872	0.618794	1	1	1	1	0.186292	1.39883e-05	0.344951	1	0.836601	0.995933	0.74659	0.136717	0.000326531
ENSG00000124116.19	WFDC3	20:45790307:rs3746494:A_G	G/A	A	2683	0.587661	0	0.363772	25.8511	6.38777e-08	0.133832	0.999999	0.182266	0.106298	0.00110622	0.00716423	0.886804	0.228426	0	1.28806	0	0.918161	0	1.73311	-0.934299	0	2.11818	-0.723376	0.933229	0.569197	8.99829e-06	1	1	1	0.75368	0.0341209	0.129081	3.8674e-05	0.475857	0.836601	1.0106	0.58709	0.0345605	0.176341
ENSG00000151632.17	AKR1C2	10:4962103:rs72769971:C_T	C/T	T	2440	0.780784	2	0.124385	25.85	1	1.44304e-06	0.351751	0.0409201	0.166532	1	0.951842	0	4.31034	0.844949	2.27426	1.93143	0	0.771798	0	4.23164	0.474841	3.77938	1.16885	0	-0.0256843	1	0.000504015	1	0.69303	0.89128	1	1	1	0.000917808	0.523338	1.02782	0.633883	1	0.656986
ENSG00000171928.14	TVP23B	17:18781329:rs75174617:G_T	G/T	T	2432	0.194145	0	0.485814	-25.8346	0.8889	0.275648	0.999999	0.154795	0.00653127	0.239438	0.0133194	2.1292	1.51179	0	3.21776	3.39916	0	0.301519	-0.0419743	-0.628798	0	-1.96327	-1.62054	-0.186933	-0.480361	1	1	1	1	0.180812	0.921781	0.18868	0.729894	0.594521	0.826969	1.0138	0.287992	0.546343	0.226521
ENSG00000083828.16	ZNF586	19:57789860:rs6510097:T_C	T/C	C	2680	0.178313	0	0.422575	25.8157	0.00288515	0.681345	0.488399	0.00242147	0.446147	0.99274	0.622359	0.723238	2.75242	0.290802	0	2.21608	0.213531	0.143755	0.950806	0.270278	0.295211	-3.45621	0.461957	0.00305265	0.159549	0.0746071	1	1	0.20371	1	1	1	0.0589696	0.745441	0.603373	1.01853	0.726189	0.771559	0.639736
ENSG00000154079.6	SDHAF4	6:70587559:rs7739098:A_G	A/G	G	2674	0.772971	2	0.376028	-25.8094	0.00981192	1	0.999999	0.914704	1	0.271763	3.35346e-09	0.272142	0	0	0	0	2.27442	2.72852	-0.533733	0	0	0.112821	0	-0.273368	-1.12089	0.170419	1	1	1	1	0.966733	9.50036e-07	0.116155	1	0.828452	0.952972	1	0.571033	4.44444e-05
ENSG00000163138.19	PACRGL	4:20721204:rs62410131:G_A	G/A	A	2683	0.725701	2	0.090943	-25.8087	0.485634	1	0.0126044	1	1	0.120093	2.8462e-08	0	0	0.400653	0	0	0	0.126069	0.310808	0	-0.710348	0	0	-0.697982	-1.92563	1	1	0.231039	1	1	0.689796	6.09829e-06	0.640394	1	0.0925967	1	1	0.42032	0.000151261
ENSG00000164251.5	F2RL1	5:76808687:rs4703719:G_T	T/G	G	2438	0.96733	2	0.445857	25.7885	8.80092e-08	0.0177882	0.999999	0.961024	3.13452e-05	0.264845	0.0127678	0.849754	0	0	6.3449	3.87007	0.245669	0.674764	1.39149	-0.826952	0	-0.0650215	2.20829	0.262615	0.482451	1.19998e-05	0.499994	1	1	0.00416255	0.957037	0.184638	4.27807e-05	0.226881	0.85367	0.950946	0.0444375	0.565536	0.223714
ENSG00000110455.14	ACCS	11:44067802:rs33952257:G_A	G/A	A	2390	0.758282	2	0.157741	25.7859	0.614959	0.14253	0.999999	0.0469874	0.145449	0.000336283	0.14267	2.34485	1.85205	0	3.0232	0	0.836263	1.13102	0.238537	1.24956	0	4.49127	1.12343	1.55059	0.453533	1	1	1	0.727848	0.851627	0.0131305	0.645892	0.679911	0.483971	0.823115	1.0263	0.622209	0.0162113	0.49146
ENSG00000187054.15	TMPRSS11A	4:67662742:rs9991141:C_T	C/T	T	2680	0.283428	2	0.161007	25.7703	0.0845645	1	0.211635	0.0696257	0.737398	0.0134674	0.747954	0.206772	0	2.89152	7.05727	0.796868	0.325409	0.215815	0.800604	0	0.768896	4.22817	0.271306	1.18459	0.149877	0.607087	1	0.976664	0.8299	1	0.200354	1	0.339544	1	0.41666	1.02728	0.749106	0.145423	0.650168
ENSG00000005436.14	GCFC2	2:75666727:rs754657023:A_C	C/A	A	2313	0.781841	0	0.250324	-25.7697	0.470248	1	1	0.135271	0.910176	1.87907e-07	0.000549823	2.23855	0	0	5.5383	0.355324	2.13933	0.849894	-0.213915	0	0	-2.51912	-0.0770907	-1.7112	-0.947531	1	1	1	1	1	2.14846e-05	0.0225383	0.635655	1	1	1.01554	0.748191	0.000174888	0.0552974
ENSG00000166529.15	ZSCAN21	7:100073252:rs6960432:G_C	G/C	C	2681	0.305717	0	0.430063	-25.7132	0.000100782	0.24531	1	0.0709294	0.00243781	0.000149443	0.102553	1.17163	0.877536	0	1.07822	0.977301	1.79777	0	-1.0646	0.614171	0	2.31902	-1.64094	-0.876256	-0.224987	0.00543266	1	1	0.831847	0.10173	0.00679206	0.557731	0.00714588	0.572488	1	1.02114	0.219872	0.00970945	0.450278
ENSG00000132481.7	TRIM47	17:75877313:rs9908862:A_G	A/G	G	2680	0.292598	2	0.151493	-25.7039	0.112414	0.552424	0.999998	0.910126	0.0238507	0.397407	1	1.19612	1.06251	0	2.87203	4.73802	0	0	-0.628723	-0.467587	0	-0.220621	-1.76485	-0.143935	0	0.696843	1	1	1	0.37748	1	1	0.383309	0.714435	0.798341	0.953845	0.417713	0.635417	1
ENSG00000122512.16	PMS2	7:6010759:rs12702467:A_G	A/G	G	2672	0.67515	2	0.244386	-25.6885	0.878991	1	0.0186294	0.92314	1	0.176291	0.0244366	0.235529	0	0	0	0	1.14399	2.64405	-0.0408632	0	-0.870576	0.138077	0	-0.419185	-0.598061	1	1	0.292484	1	1	0.823539	0.26839	0.729368	1	0.116686	0.952486	1	0.493382	0.284611
ENSG00000173517.10	PEAK1	15:77485290:rs7119:C_T	C/T	T	2682	0.145707	2	0.432513	25.6713	0.999999	0.840243	0.0161544	0.00126996	0.572576	0.840907	1	0	1.58202	1.75435	0	2.57569	1.22319	0	0	-0.127568	0.648243	4.94902	0.369141	0.0661518	0	1	1	0.270525	0.142608	1	1	1	0.772188	0.775225	0.108091	0.98835	0.737458	0.75452	1
ENSG00000072858.10	SIDT1	3:113602352:rs3773688:G_A	G/A	A	2439	0.856884	2	0.214432	25.6665	1	1	0.00858792	1	1	0.224752	6.77554e-05	0	0	1.84699	0	0	0.0607885	2.5993	0	0	0.831427	0	0	-0.422275	1.18558	1	1	0.183696	1	1	0.901199	0.00447554	1	1	0.0741367	1	1	0.535288	0.0183264
ENSG00000103852.13	TTC23	15:99251134:rs56315393:A_C	A/C	C	2439	0.0811749	2	0.4795	-25.6653	0.00301006	0.0687435	0.999999	0.470569	0.438974	1	1	1.6397	2.43287	0	5.05683	3.92136	0	0	-0.766773	-0.895285	0	0.867243	-0.392018	0	0	0.0769013	0.869852	1	1	1	1	1	0.06048	0.37718	0.848316	0.995932	0.72655	1	1
ENSG00000139780.7	METTL21C	13:102695078:rs966724:T_G	T/G	G	2439	0.154927	0	0.350964	25.6484	0.999999	1	1.01542e-12	1	1	1	0.0980587	0	0	1.761	0	0	0	0.778163	0	0	1.41636	0	0	0	0.47089	1	1	5.39376e-10	1	1	1	0.54565	0.770738	1	0	1	1	1	0.444247
ENSG00000117245.12	KIF17	1:20717433:rs604645:T_C	T/C	C	2438	0.570505	0	0.3105	25.6277	0.999999	1	0.135728	1	1	0.580547	0.00085901	0	0	2.0421	0	0	0.187062	1.50954	0	0	0.34585	0	0	0.169344	0.909407	1	1	0.82147	1	1	1	0.0311522	0.790182	1	0.341155	1	1	0.705943	0.0686074
ENSG00000091536.19	MYO15A	17:18151915:rs854772:G_A	G/A	A	2439	0.75871	0	0.360804	25.6126	1	1	1.70737e-09	1	1	1	0.091792	0	0	2.78137	0	0	0	0.38248	0	0	0.776009	0	0	0	0.424983	1	1	4.94691e-07	1	1	1	0.52673	1	1	0	1	1	1	0.434169
ENSG00000120332.16	TNN	1:175095225:rs6656523:C_T	T/C	C	2682	0.709135	0	0.292319	-25.6125	0.756339	0.157834	0.00273502	0.258068	0.0023647	0.00256139	2.08155e-06	0	0	0.769686	0	0	0.822999	1.80229	0.0453907	0.413741	-1.10614	0.932667	1.05443	-1.11983	-1.64106	1	1	0.0871686	1	0.0999881	0.0637771	0.00024015	0.708057	0.498706	0.0361575	1.00882	0.218239	0.0569707	0.00219457
ENSG00000056558.11	TRAF1	9:120929191:rs1930786:C_G	G/C	C	2683	0.60024	2	0.329482	-25.5873	0.256237	0.267541	1	0.464559	0.00851766	2.99809e-07	1	1.04519	0.462233	0	1.15936	2.24231	2.18911	0	-0.338845	0.638921	0	-1.0449	-1.54745	-1.32788	0	0.988725	1	1	1	0.216362	3.21187e-05	1	0.526777	0.587641	1	0.99555	0.318675	0.000231092	1
ENSG00000165733.8	BMS1	10:42780542:rs2506095:G_A	G/A	A	2683	0.438391	2	0.304324	25.5795	1	1	0.00695657	0.833145	0.95853	0.0911184	0.00373979	0	0	2.35002	0	0.449702	0	1.24055	0	0	0.984227	0.230592	0.0318872	-0.542222	1.00278	1	1	0.159078	1	1	0.607586	0.0833508	1	1	0.0644556	0.964518	0.7474	0.375667	0.131053
ENSG00000032742.17	IFT88	13:20675132:rs7325875:A_C	A/C	C	2366	0.392677	2	0.193787	25.5777	0.000571646	1	1	0.000444909	0.85115	0.00837483	1	1.25806	0	0	5.30938	3.49668	4.00829	0	0.951696	0	0	5.90188	0.122732	0.734913	0	0.0213714	1	1	0.0743511	1	0.148137	1	0.0215513	1	1	0.90423	0.750259	0.113362	1
ENSG00000136783.10	NIPSNAP3A	9:104747123:rs10820720:A_C	A/C	C	2440	0.0208201	2	0.189139	-25.5763	0.287517	0.976353	0.999999	0.174621	0.0410373	0.000239982	0.0766825	0.975356	0	0	1.80847	1.87431	0	1.42672	-0.340761	0.0187183	0	-2.44372	-1.52937	-0.955742	-0.458331	1	1	1	1	0.497067	0.00991704	0.487159	0.548063	0.792645	0.829656	1.00988	0.479765	0.0130227	0.414816
ENSG00000154262.13	ABCA6	17:69141997:rs3744489:C_T	T/C	C	2422	0.454334	2	0.318951	-25.5268	0.517291	0.831044	1	0.396878	1.18691e-07	5.28395e-16	0.00980409	0	2.26195	0	1.99306	0	1.36992	0	0.14359	0.10731	0	-1.23791	-2.84521	-2.15048	0.496937	1	1	1	1	3.28942e-05	2.17298e-13	0.157912	0.653188	0.773948	1	1.00136	0.00443478	0	0.201915
ENSG00000215845.11	TSTD1	1:161038745:rs10908821:C_G	C/G	G	2438	0.441789	2	0.137203	25.5254	0.0624149	1	0.999998	1	1	0.21239	5.60425e-08	0.819015	0	0	0	0	1.38392	4.36427	0.581275	0	0	0	0	0.427189	1.80502	0.520259	1	1	1	1	0.882187	1.01342e-05	0.2968	1	0.801725	1	1	0.524903	0.000262411
ENSG00000214872.8	SMTNL1	11:57545996:rs12223229:C_G	C/G	G	2682	0.553608	2	0.425429	25.5075	0.654806	0.0204371	0.349661	0.0532648	0.808186	1	0.37635	1.57073	0.969138	0.401945	0	3.00837	0	0.998181	0.150416	1.51647	0.325493	2.56145	-0.14547	0	0.266895	1	0.534446	1	0.751157	1	1	0.933134	0.689882	0.2398	0.521992	1.01422	0.750362	1	0.598614
ENSG00000103226.18	NOMO3	16:16263363:rs4992353:G_C	G/C	C	2435	0.0672977	2	0.201027	-25.5072	0.725705	1	1.37872e-13	0.266295	0.541057	0.237865	0.067725	0	0	0.0330871	0	0	0.273381	0.81144	0.106902	0	-1.77823	-1.69845	0.381923	-0.40435	-0.492677	1	1	9.13438e-11	1	1	0.920009	0.45967	0.70426	1	0	1.00566	0.736155	0.545411	0.400485
ENSG00000156414.19	TDRD9	14:103933822:rs6576012:T_C	C/T	T	2435	0.0834351	2	0.301848	25.4932	0.771159	0.773351	0.0696345	0.971046	0.260269	0.365123	0.00179799	0	0	1.94393	0	1.18442	0.166553	1.62436	-0.0429036	0.139818	0.8026	-0.0248779	0.708875	0.336762	1.1161	1	1	0.598525	1	1	1	0.0515441	0.711536	0.763267	0.242297	0.947687	0.683239	0.622802	0.0955928
ENSG00000134809.9	TIMM10	11:57516515:rs2848626:C_T	T/C	C	2682	0.954424	2	0.215324	25.4621	0.00268854	1	0.999999	1	0.437589	0.00142662	0.0102064	0.965338	0	0	0	0.864167	1.92777	3.11421	0.931012	0	0	0	0.554637	1.03289	0.611594	0.070597	1	1	1	1	0.0412878	0.162443	0.0563069	1	0.827445	1	0.726791	0.0402622	0.205951
ENSG00000106153.13	CHCHD2	7:56038453:rs111791854:C_T	C/T	T	2676	1	2	0.186659	25.4429	0.0262983	1	1	1	0.509252	0.263	5.64978e-05	2.02028	0	0	0	1.14165	1.33127	2.49373	0.702661	0	0	0	0.496494	0.358999	1.03494	0.322524	1	1	1	1	0.955024	0.0038414	0.198081	1	1	1	0.731935	0.564412	0.0163973
ENSG00000204540.11	PSORS1C1	6:31116271:rs3094216:A_G	A/G	G	2552	0.692165	2	0.226097	-25.4395	0.924885	0.461452	0.999999	0.273521	4.41871e-06	0.000239291	0.230951	0.99343	1.87656	0	1.05987	0	0.791091	0	-0.0356382	-0.518312	0	1.90447	-3.10642	-1.12218	0.314568	1	1	1	1	0.000822363	0.00990453	0.779488	0.734864	0.683853	0.847069	1.00071	0.0205182	0.0130146	0.544894
ENSG00000116830.12	TTF2	1:117061948:rs3767774:C_T	C/T	T	2439	0.0128607	2	0.0518655	25.433	6.54037e-07	0.125086	0.999998	0.261256	0.297192	1.23329e-12	1	0.540368	1.94238	0	3.63583	3.89243	3.27211	0	2.83735	1.73489	0	3.03677	1.21964	3.7325	0	7.28209e-05	1	1	1	1	3.50853e-10	1	0.000231441	0.46395	0.815463	1.00768	0.691499	0	1
ENSG00000122432.17	SPATA1	1:84473595:rs7536988:G_A	G/A	A	2679	0.662096	2	0.191116	-25.4306	6.46609e-08	0.157111	1	0.349376	0.736762	0.223729	0.608899	0.680113	0	0	0	2.89721	0.415171	0	-1.49419	-1.03539	0	-1.63132	0.242164	-0.388374	-0.0880032	9.05857e-06	1	1	1	1	0.899772	1	3.84615e-05	0.497307	1	1.00354	0.748826	0.534516	0.639659
ENSG00000133466.14	C1QTNF6	22:37212671:rs5756558:C_T	C/T	T	2437	0.570621	0	0.487895	-25.4134	0.218439	0.775106	0.358993	1	0.704817	0.00783261	1	1.48077	2.09487	0.172949	0	1.47934	1.5656	0	-0.403712	-0.177776	-0.24226	0	-0.223485	-0.77218	0	0.921982	1	1	1	1	0.14227	1	0.493285	0.762979	0.527672	1	0.747395	0.109694	1
ENSG00000203710.11	CR1	1:207577223:rs679515:T_C	C/T	T	2436	0.169125	2	0.179803	25.4098	0.999998	0.129911	1	0.360782	0.00173813	1.00915e-15	1	0	2.19252	0	2.01137	7.55957	2.05332	0	0	0.875613	0	1.3358	2.14933	2.37812	0	1	1	1	1	0.0822505	4.02036e-13	1	0.763347	0.469992	1	1.00138	0.198362	0	1
ENSG00000138376.11	BARD1	2:214809599:rs1129804:C_G	C/G	G	2439	0.632446	0	0.303813	25.4032	0.00167212	0.0694274	0.999999	0.544797	0.237986	0.392054	1	0.99147	0	0	9.18017	3.76484	1.63539	0	0.682806	0.799567	0	0.798876	0.647634	0.206076	0	0.0482831	0.871061	1	1	1	1	1	0.0411087	0.377896	0.821148	0.995046	0.673333	0.634688	1
ENSG00000205002.4	AARD	8:116938529:rs16889283:G_C	G/C	C	2440	0.227364	2	0.320902	25.3707	1	0.925229	0.134357	0.818021	1	0.528442	3.11427e-08	0	0	0.445103	4.68782	0	1.97481	2.95996	0	0.0362932	0.545442	-0.339813	0	0.215683	1.54971	1	1	0.81896	1	1	1	6.50858e-06	1	0.787314	0.339883	0.965413	1	0.693399	0.000180328
ENSG00000188171.16	ZNF626	19:20647942:rs12459054:A_G	A/G	G	2309	0.578902	2	0.214812	25.3659	0.327931	0.566634	0.256043	0.680755	1	0.320957	0.356105	1.18338	0.0602676	0.197123	4.60883	0	1.77293	2.47838	0.403743	0.465092	0.693766	-0.807974	0	0.474805	0.406415	1	1	1	1	1	1	0.914361	0.56884	0.719067	0.456717	0.978997	1	0.602748	0.592378
ENSG00000037042.9	TUBG2	17:42659763:rs2292750:C_T	C/T	T	2681	0.415706	0	0.471093	-25.3635	0.999998	1	0.363438	1	1	0.16087	0.00341059	0	0	1.5089	0	0	1.56582	2.14356	0	0	-0.294011	0	0	-0.494947	-0.95939	1	1	1	1	1	0.795111	0.0783728	0.752119	1	0.53145	1	1	0.478238	0.126015
ENSG00000103319.12	EEF2K	16:22223179:rs7201436:T_G	T/G	G	2680	0.20454	2	0.329104	-25.3364	0.0259185	0.520044	0.999999	0.971885	1	1	0.000701151	2.91937	1.97383	0	0.708536	0	0	0	-0.696845	-0.365569	0	-0.0555088	0	0	-0.622094	0.320176	1	1	1	1	1	0.0271278	0.19693	0.706222	0.818892	0.947594	1	1	0.0628316
ENSG00000242612.7	DECR2	16:411762:rs1204504:T_C	T/C	C	2680	0.088357	2	0.475746	25.3331	0.0521471	0.401599	0.251505	1	1	0.0137229	0.773492	1.27973	0.637685	0	0	0	0.941866	2.21803	0.613713	0.507977	0.300041	0	0	0.744992	-0.0730151	0.473166	1	1	1	1	0.202585	1	0.273538	0.661564	0.452478	1	1	0.146385	0.650777
ENSG00000239713.9	APOBEC3G	22:39076172:rs6519166:C_A	A/C	C	2431	0.71759	2	0.339778	25.3109	0.000530052	0.778548	0.999999	0.919092	0.231097	0.143579	0.800949	0.301535	3.38793	0	2.90456	8.11977	0.0175174	0	1.00277	0.164657	0	0.14781	0.673296	0.371391	0.0359853	0.020262	1	1	1	1	0.755435	1	0.0207706	0.763442	0.826955	0.952853	0.670323	0.45654	0.652087
ENSG00000204351.12	SKIV2L	6:31974737:rs377370:A_G	A/G	G	2551	0.252906	2	0.117797	25.3077	0.6384	0.800698	0.00105361	1	0.947058	0.409992	0.00698977	0	0.0710102	2.65111	0	0	0	0.794908	-0.201221	-0.230692	2.15996	0	-0.0169584	-0.225449	1.29441	1	1	0.0431894	1	1	1	0.126816	0.685535	0.76697	0.0184952	1	0.74915	0.642849	0.174199
ENSG00000172992.12	DCAKD	17:45058935:rs55897749:T_C	T/C	C	2677	0.131884	0	0.361786	25.3019	0.0261968	0.113288	0.999999	0.655537	0.701985	0.141963	1	3.21046	0.401824	0	0	1.19689	0.240673	0	0.635694	0.955076	0	0.643794	-0.240605	0.395725	0	0.321588	1	1	1	1	0.751637	1	0.197564	0.450636	0.818817	0.982282	0.747169	0.454507	1
ENSG00000052749.13	RRP12	10:97400112:rs9888026:A_C	A/C	C	2681	0.542823	2	0.333085	25.2887	1	1	0.000306272	1	1	1	0.0271156	0	0	3.04226	0	0	0	1.45379	0	0	0.72008	0	0	0	0.683976	1	1	0.0166248	1	1	1	0.283949	1	1	0.00763326	1	1	1	0.294888
ENSG00000261649.6	GOLGA6L7	15:28830504:rs4572359:G_C	G/C	C	1202	0.370041	2	0.175957	-25.2674	1	0.21132	9.8333e-10	0.657317	1	0.492945	0.741219	0	0	0	0	0	0.23435	0.669212	0	-0.551602	-1.89491	-0.918002	0	-0.274795	-0.116148	1	1	3.02277e-07	1	1	1	1	1	0.547927	0	0.982252	1	0.679583	0.649376
ENSG00000277399.4	GPR179	17:38343912:rs61706454:G_C	G/C	C	2552	0.464864	2	0.161638	-25.2589	0.999999	1	0.00157575	1	1	0.654835	0.00152955	0	0	1.73403	0	0	0.382254	0.147202	0	0	-0.670373	0	0	-0.221103	-1.41366	1	1	0.0578084	1	1	1	0.0461527	0.773354	1	0.0244072	1	1	0.723693	0.0889172
ENSG00000143437.21	ARNT	1:150875171:rs11204737:T_C	C/T	T	2679	0.332938	0	0.476484	-25.2492	0.631128	0.260342	0.01606	0.556132	0.894081	0.0557534	0.999998	0.676695	2.3999	0.423996	2.51729	2.75804	0.679461	0	0.156582	-0.697115	-0.672702	-0.799258	0.0778016	-0.556435	0	1	1	0.270073	1	1	0.478664	1	0.683582	0.583121	0.107837	0.995921	0.748663	0.305395	0.659757
ENSG00000171503.12	ETFDH	4:158691166:rs72693395:T_C	T/C	C	2683	0.260601	2	0.127842	-25.2372	2.75331e-24	0.801168	1	0.794912	0.875497	0.539717	0.999998	1.55815	0	0	4.09144	0.382394	0	0	-2.17694	-0.135425	0	0.525251	0.14482	-0.140661	0	3.69479e-21	1	1	1	1	1	1	0	0.767163	1	0.967249	0.749727	0.69555	0.661436
ENSG00000175164.15	ABO	9:133259473:rs626792:A_C	C/A	A	2682	0.792698	0	0.242356	25.2296	0.562546	0.000766624	0.000271651	0.822938	0.76972	0.863626	0.918438	0	3.52101	0	0	0	0	0.105213	-0.180506	1.63106	1.19821	-0.30527	-0.164934	-0.0472233	-0.0282141	1	0.0754696	0.0152564	1	1	1	1	0.666176	0.0451467	0.00709272	0.965319	0.74883	0.759134	0.656603
ENSG00000178623.12	GPR35	2:240621671:rs4676411:G_T	G/T	T	2682	0.0786971	2	0.382364	-25.22	0.12894	0.0692258	0.375072	1	0.700497	1	1	0.551167	3.18226	0.768106	0	1.41137	0	0	-0.585916	-1.37949	-0.237415	0	-0.262059	0	0	0.738887	0.871018	1	1	1	1	1	0.403803	0.378145	0.538235	1	0.747533	1	1
ENSG00000130518.17	IQCN	19:18285945:rs8103549:A_G	A/G	G	2678	0.210338	2	0.277633	-25.2112	0.126548	0.322984	0.94931	1	1	1.15076e-07	0.42444	0.94293	1.09584	0.603545	0	0	0	0.312311	-0.577364	-0.732619	-0.0255099	0	0	-1.64898	0.267836	0.732815	1	1	1	1	1.36469e-05	0.970392	0.400732	0.621535	0.785557	1	1	0.000125581	0.609324
ENSG00000106624.11	AEBP1	7:44101071:rs2537193:G_C	G/C	C	2682	0.37206	2	0.316555	25.2102	0.000377009	0.397759	0.999998	0.429576	0.339445	1	1	1.51104	3.80282	0	0	4.52676	0	0	1.04836	0.458245	0	-0.874609	0.546147	0	0	0.0154543	1	1	1	1	1	1	0.0166013	0.659935	0.800663	0.997847	0.707538	1	1
ENSG00000129055.12	ANAPC13	3:134553779:rs9827987:A_G	A/G	G	2438	0.430476	0	0.32219	25.1692	0.399111	1	0.999998	0.262991	0.282109	0.093436	1.24412e-07	0.642107	0	0	0	0	1.76585	2.53152	0.207722	0	0	-1.58912	0.397422	0.47661	1.17065	1	1	1	1	1	0.615028	2.11475e-05	0.607285	1	0.81004	1.00679	0.68828	0.379913	0.000433333
ENSG00000063854.13	HAGH	16:1827697:rs3743852:C_G	C/G	G	2682	0.81315	2	0.142804	25.1648	0.440677	1	0.374292	1	1	0.00284865	0.00979833	0	0	0.854258	0	0	2.11668	3.37597	-0.107133	0	0.40197	0	0	1.38509	1.15839	1	1	1	1	1	0.068725	0.157912	0.624799	1	0.537948	1	1	0.0605473	0.201949
ENSG00000099817.12	POLR2E	19:1088286:rs6843:T_C	C/T	T	2551	0.0548816	2	0.246374	25.1556	0.719711	1	0.146242	1	1	0.343395	0.00282229	0	0	2.20783	0	0	0.781916	1.93789	-0.0473191	0	0.60753	0	0	0.395196	1.18141	1	1	0.845518	1	1	1	0.0688778	0.704407	1	0.352446	1	1	0.612036	0.115428
ENSG00000133661.16	SFTPD	10:79973266:rs10788338:A_C	A/C	C	2438	0.647134	0	0.41735	25.1466	1.79773e-06	0.840966	0.326342	0.861661	1	0.301148	0.000924171	0.425018	0	0.71935	0	0	0.329684	0.786562	1.42586	-0.0852608	-0.457692	-0.242303	0	0.384141	1.10784	0.000170396	1	1	1	1	1	0.0325914	0.000453532	0.775609	0.507553	0.959002	1	0.590457	0.0705546
ENSG00000145194.18	ECE2	3:184282831:rs4912532:G_T	T/G	G	2683	0.0963438	2	0.477823	25.1341	0.000360672	0.325301	0.999998	0.0978447	1	1	0.0111765	2.1877	0.0875229	0	0	0	0	2.97807	0.783472	0.501394	0	1.67693	0	0	0.465242	0.0149773	1	1	0.920231	1	1	0.171818	0.0162166	0.622684	0.81175	1.02005	1	1	0.213988
ENSG00000104938.17	CLEC4M	19:7766280:rs868875:A_G	A/G	G	2438	0.558248	2	0.293683	-25.1179	1	0.947347	1.80333e-05	0.772139	1	0.224831	0.105974	0	0	1.46624	5.2535	0	0.747057	0	0	0.0327301	-1.15463	0.520039	0	-0.516266	-0.59878	1	1	0.00162471	1	1	0.901199	0.565935	1	0.790235	0.000936396	0.9688	1	0.535217	0.454119
ENSG00000039650.12	PNKP	19:49865104:rs1290649:T_A	T/A	A	2682	0.78042	2	0.412938	25.1074	0.58613	0.20668	0.457656	1	1	0.0972935	1.58742e-05	1.10633	1.79427	0	0	0	1.35106	1.05164	0.179096	0.782493	-0.241236	0	0	0.516763	1.29162	1	1	1	1	1	0.626956	0.00137202	0.672148	0.542696	0.587568	1	1	0.386407	0.00808475
ENSG00000198039.11	ZNF273	7:64850974:rs6942993:C_T	C/T	T	2680	0.509899	2	0.470336	-25.0837	0.95271	0.23729	0.070392	1	0.977732	1	0.549076	0.621268	0.785323	1.3654	0	0	0	2.04207	0.0196197	-0.761117	-0.641249	0	0.0103616	0	-0.184689	1	1	0.60181	1	1	1	1	0.737541	0.567646	0.243795	1	0.746378	1	0.631235
ENSG00000119718.11	EIF2B2	14:74989746:rs8013780:A_C	C/A	A	2432	0.0508643	2	0.471628	-25.0809	0.353098	0.116269	0.261946	0.700086	0.304873	0.143302	0.541466	0.825078	0.846416	0.721869	0	2.62358	0.110389	0.264889	-0.320781	-1.07841	-0.548705	0.369356	-0.632163	0.5402	-0.211709	1	1	1	1	1	0.754971	1	0.584201	0.455889	0.461045	0.977938	0.694968	0.456446	0.631301
ENSG00000106066.15	CPVL	7:29153130:rs12700939:A_G	A/G	G	2439	0.342411	2	0.375974	-25.0808	1	0.72078	0.565695	0.0811667	1.59136e-33	0.686997	0.000231621	0	0	0	3.04949	8.27182	0	0.860124	0	0.117294	0.133409	1.94934	-4.51133	0.0772599	-0.581228	1	1	1	0.876443	5.07186e-30	1	0.0119547	1	0.755067	0.64453	1.03021	0	0.731131	0.0358684
ENSG00000184925.12	LCN12	9:136955804:rs883108:C_G	C/G	G	2552	0.218151	2	0.229232	-25.0803	7.45202e-09	0.51501	1	0.428428	1	0.306594	0.478822	2.7461	0.340462	0	0	0	0	0.259044	-1.4476	-0.468582	0	1.3375	0	-0.190776	0.185965	1.3014e-06	1	1	1	1	1	1	1.36986e-05	0.705636	1	0.99755	1	0.592934	0.617148
ENSG00000163041.11	H3F3A	1:226078328:rs4271181:A_G	G/A	A	2682	0.119815	2	0.273304	25.0526	0.429792	0.289327	0.999997	0.0106003	0.00208869	0.598182	0.0141749	1.27588	2.2701	0	2.17846	3.64064	1.51232	0	0.25379	0.671882	0	3.84462	1.94764	0.142179	0.42451	1	1	1	0.40643	0.091504	1	0.195076	0.620421	0.601344	0.798412	1.02391	0.207881	0.709883	0.23116
ENSG00000180953.11	AC015871.1	15:79914616:rs8024713:C_G	C/G	G	2439	0.271719	2	0.359574	-25.02	0.0111419	0.155529	0.999998	0.164535	0.300392	0.381071	0.000225694	1.18333	0.502871	0	0	1.61204	0.238311	1.17128	-0.711734	-0.807695	0	1.33428	-0.56957	-0.211336	-0.719145	0.18592	1	1	1	1	1	0.0117175	0.12502	0.496079	0.803678	1.00925	0.692159	0.630072	0.0354399
ENSG00000141569.12	TRIM65	17:75905213:rs55956362:G_T	G/T	T	2682	0.398717	2	0.264355	24.994	0.0095017	0.31866	0.999998	0.67884	0.332739	0.00709015	1	1.54479	2.175	0	1.33355	2.97055	1.54129	0	0.814029	0.583814	0	0.611547	-0.581752	0.720653	0	0.166734	1	1	1	1	0.131954	1	0.114079	0.618749	0.805892	0.979626	0.705791	0.103004	1
ENSG00000196683.10	TOMM7	7:22820592:rs4722188:C_G	C/G	G	2680	0.157963	2	0.323694	-24.9601	0.0508082	1	0.999998	1	0.70395	0.244453	0.0260404	1.66356	0	0	0	3.21571	1.53344	0.739986	-0.518973	0	0	0	-0.234042	-0.304131	-0.481667	0.467046	1	1	1	1	0.928326	0.278773	0.270628	1	0.801111	1	0.74723	0.549889	0.292031
ENSG00000169402.15	RSPH10B2	7:6822249:rs2711224:G_C	G/C	C	2667	0.0125382	2	0.458005	-24.9469	0.457782	0.307366	0.103926	1	0.781149	0.479467	0.0941547	0.956301	0.270759	0.706629	0	1.01003	0.439168	0.652814	-0.288043	-0.763352	-0.837121	0	0.19255	-0.278518	-0.644357	1	1	0.731951	1	1	1	0.533243	0.630068	0.612537	0.300087	1	0.749724	0.673915	0.437231
ENSG00000118096.8	IFT46	11:118561564:rs11216897:A_G	A/G	G	2683	1	2	0.126165	-24.9412	0.204535	1	0.0032767	1	0.173424	0.434222	0.000120467	0.482	0	0	0	0	0.3688	0.129518	0.482681	0	-1.16284	0	-1.03918	0.324741	-1.22889	0.899569	1	0.0973731	1	0.907036	1	0.00703446	0.482535	1	0.0402448	1	0.640032	0.655692	0.0248326
ENSG00000113318.11	MSH3	5:80663434:rs1650677:A_G	A/G	G	2432	0.331689	2	0.273026	-24.9099	0.602674	1	0.999998	0.107381	0.950029	0.00214352	0.00155164	0.576497	0	0	2.11338	2.82887	1.48395	1.46529	-0.154508	0	0	-2.77982	-0.044689	-0.949922	-0.759197	1	1	1	0.94868	1	0.0565185	0.0464889	0.677026	1	0.816539	1.02206	0.748905	0.0516856	0.0892468
ENSG00000166260.11	COX11	17:54944688:rs12165058:T_C	T/C	C	2679	0.50892	0	0.462859	-24.8737	0.590836	1	0.939699	1	0.128877	0.0624809	0.00192545	0	0	0.936835	0	0	1.20692	3.1178	-0.100942	0	-0.0264524	0	-0.810894	-0.636365	-1.0178	1	1	1	1	0.815887	0.50795	0.0534783	0.673581	1	0.78405	1	0.611141	0.321696	0.097573
ENSG00000159210.10	SNF8	17:48930601:rs2270576:C_T	C/T	T	2682	1	2	0.306674	-24.864	0.732131	0.970635	0.999999	1	0.123918	3.46179e-05	0.107255	0.739922	0.598449	0	0	0.769633	1.8241	1.49026	-0.119646	0.0248712	0	0	-1.0587	-1.19405	-0.364879	1	1	1	1	0.803388	0.0019729	0.56858	0.704706	0.792	0.851087	1	0.606273	0.00387919	0.455221
ENSG00000165502.7	RPL36AL	14:49620639:rs1952013:C_G	C/G	G	2363	0.223947	0	0.230639	24.8594	0.0543004	0.528514	0.999999	1	0.02874	0.0574694	0.883015	0.364702	0	0	0	2.78995	1.29947	1.68046	0.604699	0.174585	0	0	1.5514	0.576826	-0.0361194	0.484746	1	1	1	0.414705	0.485702	1	0.279465	0.707144	0.836275	1	0.437178	0.309273	0.655078
ENSG00000178226.11	PRSS36	16:31143037:rs78924645:G_A	G/A	A	2438	0.446859	2	0.275226	24.8541	0.0509285	0.786051	0.0984289	1	0.40841	0.921383	0.181262	0.457416	0.882839	1.33512	0	0	0.375887	1.64496	0.776432	0.205381	0.912586	0	-0.487038	0.0408397	0.539316	0.467431	1	0.712764	1	1	1	0.714192	0.270735	0.765258	0.291584	1	0.721333	0.7672	0.520924
ENSG00000157823.17	AP3S2	15:89875181:rs986505:T_A	A/T	T	2683	0.496047	2	0.273015	24.8467	0.0557563	1	0.0411979	0.0137976	0.797005	0.114556	0.727644	1.95154	0	0.357115	0.520949	0	0.476635	1.50356	0.691835	0	1.03674	4.54885	0.130013	-0.673836	0.136895	0.49089	1	0.457976	0.461166	1	0.674085	1	0.282389	1	0.183337	1.04294	0.749826	0.411671	0.647905
ENSG00000129422.14	MTUS1	8:17650406:rs71526144:G_T	G/T	T	2682	0.257969	2	0.163311	-24.8447	0.637022	0.145037	1	0.22523	0.042169	9.5242e-08	1	0.17368	0	0	5.13636	3.78379	2.54426	0	0.116056	-0.497605	0	-1.92942	-1.32726	-1.38937	0	1	1	1	1	0.502629	1.16749e-05	1	0.685561	0.486482	1	1.00697	0.481941	0.000120192	1
ENSG00000137310.12	TCF19	6:31158455:rs17197087:C_T	C/T	T	2552	0.164267	2	0.0854232	24.8376	0.263826	0.202509	0.325134	0.00219833	0.0087944	0.0135769	0.330789	0	3.12521	0	3.35162	5.66867	1.29981	0	-0.378472	1.22707	0.622797	7.01425	2.36852	1.3223	0.453541	1	1	1	0.196044	0.2207	0.201028	0.89175	0.532589	0.539908	0.506539	1.02768	0.321747	0.145431	0.585296
ENSG00000138031.14	ADCY3	2:24927142:rs6749422:C_G	C/G	G	2679	0.877033	2	0.480776	-24.7983	0.999999	0.306475	1.13961e-06	0.648529	0.00583428	1	0.937866	0	0	3.32983	0	0	0	0	0	-0.354966	-0.754907	0.379281	-1.0349	0	0.0125114	1	1	0.000161426	1	0.16975	1	1	0.793995	0.61182	0.000155556	0.98357	0.279751	1	0.656689
ENSG00000101004.15	NINL	20:25354219:rs6050561:C_T	T/C	C	2439	0.966935	2	0.423944	24.791	0.000336698	0.0690982	1	0.949122	1	1	1	2.79972	2.27461	0	8.83131	0	0	0	0.950208	0.863287	0	0.0794075	0	0	0	0.0142605	0.871018	1	1	1	1	1	0.0155997	0.378201	1	0.951292	1	1	1
ENSG00000105492.16	SIGLEC6	19:51531686:rs1551559:C_T	C/T	T	2439	0.479914	0	0.419639	-24.7894	0.383517	1	1.60616e-07	0.580596	0.252696	0.389921	0.292575	0	0	1.70184	0.67922	0	0.433282	0.563595	0.18109	0	-1.97354	0.831918	0.379172	-0.326809	-0.355722	1	1	2.91914e-05	1	1	1	0.851138	0.599267	1	2.14286e-05	0.991635	0.680662	0.633935	0.570925
ENSG00000100290.3	BIK	22:43124257:rs2076079:A_G	A/G	G	2678	0.431859	0	0.330471	-24.7836	0.812126	0.00136724	0.00484429	0.823901	0.315339	1	0.657115	0.100138	0.971393	1.92262	5.52467	0	0	0.294298	0.0911747	-2.31593	-1.1008	-0.3843	0.312509	0	0.149286	1	0.111814	0.124961	1	1	1	1	0.718236	0.0622186	0.0511053	0.965223	0.698428	1	0.642013
ENSG00000170430.10	MGMT	10:129509012:rs10741191:C_G	G/C	C	2440	0.298175	2	0.417828	-24.7773	0.270418	0.461856	1	1	0.254132	8.6009e-06	0.180916	2.25306	0.744112	0	0	0	0.779275	0.72567	-0.35249	-0.448547	0	0	-0.360246	-1.1841	-0.263656	1	1	1	1	1	0.000591098	0.713775	0.5371	0.684073	1	1	0.681231	0.00169272	0.520997
ENSG00000088448.14	ANKRD10	13:110890696:rs9515307:G_A	G/A	A	2438	0.389829	2	0.379409	-24.76	0.620843	0.957725	0.0546947	1	0.655813	0.702533	0.55172	0.800769	0.0148297	0	0	4.75452	1.72584	0.842022	-0.146375	0.0327231	-0.715064	0	-0.265835	-0.107923	0.147916	1	1	0.532678	1	1	1	1	0.681573	0.790615	0.214212	1	0.74525	0.73437	0.631214
ENSG00000177963.14	RIC8A	11:217140:rs3825075:C_T	T/C	C	2440	0.594788	0	0.297951	-24.7585	0.870955	1	0.00233928	1	0.0683496	1	0.444694	0.238478	0	2.09755	0	0	0	2.0409	-0.0571977	0	-1.13173	0	0.621016	0	-0.270089	1	1	0.0782737	1	0.62823	1	0.982782	0.728418	1	0.0327034	1	0.538151	1	0.611805
ENSG00000117477.12	CCDC181	1:169427382:rs2235195:C_G	C/G	G	2440	0.64692	2	0.126434	-24.7578	0.962613	1	0.000243818	1	0.860374	0.846405	0.462371	0	0	0.325233	0	0.669531	0	2.08808	0.0213577	0	-1.33671	0	-0.166033	-0.0426915	-0.329633	1	1	0.0140056	1	1	1	0.99553	0.738529	1	0.00648758	1	0.749989	0.755999	0.615381
ENSG00000101076.16	HNF4A	20:44424948:rs6073435:A_T	A/T	T	2440	0.0892324	0	0.391803	24.7568	1	1	1.33129e-15	1	1	1	0.00966214	0	0	2.49766	0	0	0	0.207837	0	0	1.10072	0	0	0	0.706942	1	1	1.30553e-12	1	1	1	0.156416	1	1	0	1	1	1	0.200642
ENSG00000141994.16	DUS3L	19:5798274:rs11878476:T_C	T/C	C	2682	0.0951413	2	0.184564	-24.748	0.00744828	0.482937	1	1	0.810564	0.0157589	0.0597841	0.273463	0	0	0	1.75451	1.86388	0.39828	-1.01407	0.488796	0	0	-0.182722	-0.866624	-0.521286	0.144011	1	1	1	1	0.22284	0.434568	0.101295	0.694374	1	1	0.750112	0.159017	0.387456
ENSG00000203791.15	EEF1AKMT2	10:124750394:rs12570348:G_T	G/T	T	2682	0.214208	0	0.405108	-24.7255	0.022388	1	1	0.331234	1	0.0440949	0.00029802	0.933723	0	0	1.77443	0	2.08322	2.93657	-0.484644	0	0	-1.39373	0	-0.503868	-0.716323	0.293183	1	1	1	1	0.419824	0.0142902	0.182999	1	1	1.00701	1	0.272457	0.040597
ENSG00000174226.9	SNX31	8:100665465:rs1693568:G_A	G/A	A	2396	0.162641	2	0.464733	24.7204	0.0131575	0.0861597	0.298369	1	1.99155e-05	1	0.251141	0	0.0285465	2.15104	0	1.85738	0	0	0.694041	1.1039	-0.291676	0	2.60058	0	-0.197238	0.206723	0.947719	1	1	0.00283678	1	0.800253	0.136665	0.410868	0.488044	1	0.0366536	1	0.551347
ENSG00000155085.15	AK9	6:109634847:rs13201430:C_T	C/T	T	2679	0.422716	2	0.405002	-24.7114	1	0.787399	0.0305533	0.994433	0.99679	0.828909	0.773506	0	0	0.380577	4.50295	3.84158	2.32103	1.05575	0	-0.0990684	-0.895556	-0.012189	-0.00243604	-0.0847377	-0.107091	1	1	0.386844	1	1	1	1	1	0.764994	0.154688	0.94521	0.747042	0.753386	0.650748
ENSG00000127022.15	CANX	5:179699089:rs1134924:C_T	C/T	T	2681	0.0692149	0	0.483402	-24.6949	0.281983	0.836085	1	0.207359	0.267323	0.0614079	0.201008	1.57118	0.403825	0	6.48789	5.19958	0.804387	0.70648	-0.328896	-0.123973	0	-1.91388	-0.6694	-0.467785	-0.250176	1	1	1	1	1	0.50416	0.74002	0.54367	0.774489	1	1.00381	0.686022	0.319668	0.530105
ENSG00000197915.6	HRNR	1:152189259:rs10788826:C_T	C/T	T	2439	0.81723	0	0.323698	24.6834	0.43004	0.774285	0.0451433	0.0379009	1	0.510243	0.00640714	0.112538	0.420912	1.86404	0	0	0	0	0.296411	0.207122	0.65123	3.16606	0	0.198506	0.912039	1	1	0.480392	0.680535	1	1	0.119743	0.620374	0.763127	0.192364	1.03589	1	0.688017	0.167707
ENSG00000128699.14	ORMDL1	2:189732515:rs6741074:G_T	T/G	G	2630	0.960035	2	0.264449	24.6735	0.147473	0.535876	1	0.852548	0.983122	0.279322	0.00447042	1.49059	0.806623	0	0	2.23873	1.15425	1.99911	0.546521	0.460012	0	0.235695	-0.0151583	0.349206	0.77094	0.784774	1	1	1	1	0.977964	0.0952234	0.426087	0.709499	1	0.961452	0.746105	0.576996	0.143978
ENSG00000108823.16	SGCA	17:50166375:rs2412299:G_A	A/G	G	2682	0.0932267	2	0.358874	24.668	0.906153	1.37041e-07	0.999998	0.130642	0.0637116	0.0120835	1	0.25974	5.87898	0	0	0	0.484341	0	0.0358603	2.95249	0	1.47053	-0.931	0.669783	0	1	7.27946e-05	1	1	0.610009	0.187043	1	0.731882	0.000229167	0.805892	1.01837	0.530946	0.137162	1
ENSG00000153406.13	NMRAL1	16:4478633:rs8046295:T_C	T/C	C	2682	0.84837	0	0.280761	-24.6668	0.0443777	1	0.999998	1	0.409074	4.57758e-06	0.523321	1.15389	0	0	0	0	3.81871	1.57795	-0.516796	0	0	0	-0.465815	-1.29541	-0.140089	0.430719	1	1	1	1	0.000340276	1	0.252276	1	0.810954	1	0.721431	0.0011137	0.626754
ENSG00000135390.20	ATP5MC2	12:53664454:rs1971762:C_T	C/T	T	2683	0.962125	2	0.283638	24.6566	0.00402792	1	1	1	0.0858919	0.96161	0.0336962	1.81232	0	0	0	2.00999	2.74305	0.779651	0.865194	0	0	0	1.07194	-0.0134199	0.463661	0.0947416	1	1	1	0.693253	1	0.3219	0.0717574	1	1	1	0.56471	0.770372	0.320313
ENSG00000197580.12	BCO2	11:112198035:rs11214128:G_A	G/A	A	2438	1	2	0.246103	-24.6474	0.999998	1	1.18083e-08	1	0.17614	0.854671	0.999997	0	0	1.46941	0	0.610822	1.21808	0	0	0	-1.20304	0	-0.83482	0.0644953	0	1	1	2.87874e-06	1	0.911099	1	1	0.748699	1	0	1	0.641315	0.757507	0.657566
ENSG00000167671.12	UBXN6	19:4409759:rs2230636:A_G	A/G	G	2682	0.573951	2	0.252796	-24.6426	0.0208562	1	0.15872	1	1	0.0194377	0.000484747	0	0	0.398793	0	0	0	1.96386	-0.717089	0	0.64599	0	0	-0.923047	-1.30304	0.282107	1	0.872925	1	1	0.253765	0.0205993	0.177577	1	0.365495	1	1	0.177103	0.052095
ENSG00000130332.15	LSM7	19:2326898:rs12977961:C_T	C/T	T	2428	0.0250074	0	0.37953	24.6342	0.350384	0.572459	0.999999	1	0.0783839	0.279104	0.00864085	1.95206	0.0574827	0	0	0.746024	1.13957	1.36405	0.253825	0.352981	0	0	1.0281	0.288596	0.531959	1	1	1	1	0.669532	0.977964	0.145231	0.582074	0.721375	0.826919	1	0.556261	0.577029	0.190622
ENSG00000171103.11	TRMT61B	2:28858309:rs72784066:G_C	G/C	C	2678	0.425727	2	0.413928	24.6302	1	0.271283	0.0274854	0.0111224	0.172291	0.521831	0.0028685	0	0.348377	0.0698765	0	1.08537	1.78403	2.11972	0	-0.654138	0.887977	3.26228	0.81319	0.211731	0.81099	1	1	0.365089	0.419271	0.903936	1	0.0697883	1	0.59071	0.145923	1.03559	0.638779	0.691488	0.116496
ENSG00000112053.14	SLC26A8	6:36011904:rs2003828:C_T	C/T	T	2681	0.457783	2	0.239463	-24.6248	0.40475	1	0.0129287	1	0.91025	1	0.00214707	0	0	1.56653	0	0	0	1.27301	0.255148	0	-0.791818	0	0.0633652	0	-1.0477	1	1	0.234749	1	1	1	0.0572973	0.609273	1	0.0940249	1	0.748152	1	0.102165
ENSG00000162601.11	MYSM1	1:58692489:rs2746081:A_G	A/G	G	2680	0.237	0	0.429291	-24.6174	0.999998	1	0.698297	0.17438	0.695279	0.0116242	0.0278326	0	0	2.0241	0	0	0.766931	1.78418	0	0	0.13213	1.84567	-0.177483	-0.930264	-0.741756	1	1	1	1	1	0.182394	0.288624	0.75936	1	0.708237	1.0101	0.746903	0.13439	0.298098
ENSG00000148655.15	LRMDA	10:76429770:rs61866893:A_G	A/G	G	2438	0.752365	2	0.340853	-24.6093	7.34681e-16	0.585332	0.999998	0.966138	0.0436093	1	0.541814	0.748535	0.25461	0	2.67661	3.44709	0	0.509961	-2.11553	0.3096	0	0.059657	-1.1442	0	0.114751	3.98557e-13	1	1	1	0.511159	1	1	0	0.725133	0.806263	0.949379	0.486668	1	0.631244
ENSG00000140043.11	PTGR2	14:73852011:rs8020267:A_G	G/A	A	2439	0.711254	2	0.0899959	24.6086	1.58773e-07	0.643244	0.999998	0.139012	0.308324	0.123614	1	3.67126	0	0	7.05512	2.79328	0.687442	0	2.38077	0.389892	0	3.29036	0.876596	0.613737	0	2.04457e-05	1	1	1	1	0.700706	1	5.05051e-05	0.736679	0.815463	1.0133	0.696366	0.426315	1
ENSG00000104825.17	NFKBIB	19:38907776:rs3136642:A_G	A/G	G	2440	0.460379	2	0.370082	24.5988	0.786704	0.08746	0.999998	1	0.161236	0.695819	1	0.674584	2.677	0	0	3.25285	2.9524	0	0.0887454	1.07443	0	0	0.901425	0.107979	0	1	0.952267	1	1	0.881641	1	1	0.714475	0.413076	0.80159	1	0.631081	0.73337	1
ENSG00000198185.11	ZNF334	20:46513652:rs847053:C_G	C/G	G	2440	0.319409	2	0.1875	24.5825	0.0331062	0.602505	0.999999	0.404406	1	3.39865e-06	0.620169	3.39168	0	0	7.76681	0	0.0351289	1.38269	0.742559	0.307095	0	1.50779	0	1.67823	-0.124509	0.368285	1	1	1	1	0.000264055	1	0.221593	0.729975	0.826184	0.99986	1	0.000966463	0.639596
ENSG00000185880.13	TRIM69	15:44729568:rs17588305:C_T	C/T	T	2683	0.00657333	2	0.112747	-24.5782	0.327831	1	0.023978	1	0.141415	1	0.00393901	0	0	0	0	4.90172	0	1.12726	-0.345354	0	-0.595653	0	-1.00688	0	-0.775213	1	1	0.337513	1	0.843605	1	0.0864311	0.568884	1	0.134833	1	0.619891	1	0.134343
ENSG00000184293.7	CLECL1	12:9724600:rs7306304:G_A	A/G	G	2431	0.0962471	2	0.496915	24.5771	0.644396	0.271968	0.447664	0.494604	5.09067e-37	0.654362	0.742567	0.32985	0.474587	0	0	2.72288	0.72003	1.28554	0.144291	0.637639	-0.205942	-0.585097	7.30267	0.123919	0.0824302	1	1	1	1	2.16328e-33	1	1	0.687026	0.591065	0.582461	0.994224	0	0.723461	0.649538
ENSG00000145949.11	MYLK4	6:2765463:rs67462420:A_G	A/G	G	2438	0.153681	2	0.289992	24.5713	1	0.995017	7.09127e-06	0.79036	1	1	0.0036155	0	0	2.47354	0.0489341	0	0	1.5416	0	-0.00159687	1.2714	0.423606	0	0	0.913478	1	1	0.000750233	1	1	1	0.081579	1	0.794598	0.000493776	0.96813	1	1	0.129304
ENSG00000116874.11	WARS2	1:119012523:rs2645303:G_T	G/T	T	2440	0.900812	2	0.420287	-24.553	0.000370696	1	0.999998	0.623873	0.819175	0.00155011	5.1213e-05	0.793878	0	0	4.42986	1.4082	1.0882	1.54311	-0.902556	0	0	-0.685282	0.132942	-0.79412	-0.827027	0.0153436	1	1	1	1	0.0437203	0.00361711	0.0165227	1	0.80159	0.98532	0.750638	0.0420852	0.0157479
ENSG00000160284.15	SPATC1L	21:46185053:rs12482343:G_A	G/A	A	2683	0.432898	2	0.0801342	-24.5461	0.00358504	0.938153	0.0258623	1	0.791213	0.0805777	0.00627807	0	0	0.218101	0	0	0	0.42616	-0.855281	0.0748248	-0.673778	0	-0.11083	-0.547066	-0.960684	0.0872412	1	0.352249	1	1	0.576751	0.118484	0.0671175	0.789634	0.140768	1	0.749528	0.359125	0.166454
ENSG00000135744.8	AGT	1:230684859:rs2296797:G_T	G/T	T	2439	0.211038	2	0.217302	-24.5344	3.65749e-14	0.629881	1	0.720932	0.130105	0.999999	1	3.2152	0	0	4.21626	0	0	0	-1.52374	0.233535	0	-0.493368	0.802174	0	0	1.3714e-11	1	1	1	0.818681	1	1	0	0.735839	1	0.972351	0.611758	0.762404	1
ENSG00000166750.10	SLFN5	17:35236982:rs12940950:C_A	C/A	A	2433	0.220728	2	0.399712	24.5191	0.999999	0.423151	0.999999	0.000294571	0.00635868	1.91166e-05	0.97896	0	2.0638	0	5.71248	3.06958	2.31709	0.766713	0	0.391538	0	4.66646	1.58879	1.07852	0.00505658	1	1	1	0.0618569	0.178358	0.00119173	1	0.796621	0.670682	0.841321	0.964866	0.286348	0.0026846	0.657517
ENSG00000127364.3	TAS2R4	7:141770559:rs62477660:G_A	G/A	A	1199	0.772555	2	0.485822	24.5081	0.274695	0.964383	0.000116935	1	1	1	0.647073	0.657601	0	1.9854	0	0	0	0	0.461758	0.0224769	1.62386	0	0	0	0.138708	1	1	0.00754811	1	1	1	1	0.539716	0.79062	0.00367089	1	1	1	0.641517
ENSG00000162623.16	TYW3	1:74720825:rs11485555:C_G	G/C	C	2437	0.79579	2	0.376282	24.4883	0.999998	1	0.599963	1	0.00769739	0.112834	0.00607585	0	0	2.71951	0	0.972097	0	0.493858	0	0	-0.19754	0	1.77087	0.605265	1.03691	1	1	1	1	0.204028	0.670805	0.116574	0.747351	1	0.661932	1	0.31012	0.410029	0.165157
ENSG00000183476.12	SH2D7	15:78131254:rs11547207:A_C	A/C	C	2552	0.278147	2	0.258425	24.4799	0.136977	0.661055	0.000832406	1	0.598957	1	0.987014	1.14609	2.1608	0.957518	0	1.68791	0	0.13332	0.625158	-0.345299	1.31039	0	-0.372728	0	0.00583767	0.759478	1	0.036095	1	1	1	1	0.413697	0.740786	0.0155748	1	0.742146	1	0.657393
ENSG00000197181.12	PIWIL2	8:22300637:rs7357478:A_G	A/G	G	2679	0.162265	0	0.465845	-24.4797	0.433778	0.999601	0.0430127	0.00426155	0.03987	0.92428	2.53615e-06	1.18288	0.690678	0.0060259	0.536698	1.14223	1.78901	0	0.278514	-0.00034911	-0.768588	-4.87302	-1.33461	0.0331	-1.21438	1	1	0.468072	0.270628	0.489431	1	0.000287397	0.621734	0.795601	0.187372	1.02789	0.47612	0.767379	0.00258222
ENSG00000055732.13	MCOLN3	1:84997425:rs7552445:C_T	T/C	C	2438	0.272709	0	0.473339	24.4791	0.00977107	0.142092	0.0673592	0.0925148	0.022125	1	0.00137073	0.022285	1.95366	0	0	0.377106	0	1.71492	0.877763	-0.964398	0.517311	-1.79199	1.43001	0	0.784306	0.170057	1	0.588371	0.909717	0.363194	1	0.0430414	0.115954	0.483362	0.237989	1.02636	0.410875	1	0.0851195
ENSG00000053900.10	ANAPC4	4:25386968:rs13434763:T_C	T/C	C	2678	1	0	0.454817	-24.4671	0.18283	0.839496	0.999998	1	0.698586	0.00453079	0.0053205	1.3629	0	0	0	0.80209	2.45449	1.45884	-0.407049	-0.0812535	0	0	-0.248875	-0.796317	-0.659562	0.863423	1	1	1	1	0.0965215	0.107279	0.464597	0.775041	0.80307	1	0.747224	0.0798503	0.156444
ENSG00000109794.13	FAM149A	4:186177427:rs4862656:C_T	C/T	T	2436	0.0676138	0	0.422003	24.4537	0.0105367	1	1	0.365163	1	0.269969	1.76761e-15	1.6912	0	0	6.00746	0	0	2.17215	0.517282	0	0	1.23218	0	-0.244049	1.57239	0.178389	1	1	1	1	0.963772	1.55409e-12	0.120699	1	1	1.00037	1	0.569146	0
ENSG00000104432.14	IL7	8:78720914:rs2717538:A_G	G/A	A	2667	0.314573	2	0.281402	-24.453	0.233728	0.574808	0.000412055	0.131398	0.165567	1	0.764361	0.101238	0	0.473408	2.63405	3.49454	0	0.879995	-0.434163	-0.372892	-1.05922	-2.38344	0.924064	0	0.0990718	0.953868	1	0.0207222	1	0.889159	1	1	0.509454	0.721627	0.00922288	1.0186	0.633273	1	0.651095
ENSG00000204033.9	LRIT2	10:84190650:rs7099098:C_T	C/T	T	2678	0.338766	2	0.333271	24.4515	0.68703	0.518312	0.001103	0.603142	0.782281	0.596781	0.457976	0.0337565	0	1.5159	1.23589	1.08641	0.500883	1.12442	-0.145241	0.336112	1.71924	0.958892	-0.186979	-0.219846	0.289741	1	1	0.0444908	1	1	1	0.992689	0.697034	0.705981	0.0189684	0.987595	0.749658	0.709153	0.614716
ENSG00000101310.17	SEC23B	20:18500422:rs6045436:C_T	T/C	C	2682	0.593531	2	0.0784862	24.4487	0.0347985	0.235631	0.999998	0.160386	0.0572359	0.0106434	0.318648	1.16167	0.549055	0	6.28916	6.83187	1.98937	0	1.20806	1.29683	0	3.32881	1.95358	1.15977	-0.144046	0.379244	1	1	1	0.583038	0.173624	0.879662	0.22738	0.566789	0.805892	1.01056	0.519884	0.12912	0.581137
ENSG00000183791.5	ELOA3	18:47031513:rs2576051:G_A	G/A	A	2430	1	2	0.444856	24.4466	0.00658509	0.44615	0.0136663	0.000197114	0.486092	0.860104	0.992389	0.266279	0.992034	1.56801	0	0	0	0.333872	1.05381	0.569578	1.0789	5.38988	0.29753	-0.0385093	0.00336746	0.132158	1	0.243502	0.0538409	1	1	1	0.0941811	0.676702	0.0973697	1.04331	0.730429	0.758336	0.657118
ENSG00000177238.14	TRIM72	16:31219142:rs7186832:C_T	C/T	T	2679	0.523127	0	0.304591	24.4444	0.828546	1	0.0102192	1	1	0.999999	0.0128858	0.845054	0	0.691076	0	0	0	2.31948	-0.0640203	0	0.836985	0	0	0	0.779446	1	1	0.203402	1	1	1	0.185727	0.720107	1	0.0819766	1	1	0.76397	0.224437
ENSG00000263956.6	NBPF11	1:148259142:rs61810033:A_T	A/T	T	2439	0.525975	2	0.150267	-24.4255	0.0683878	0.749057	0.22315	0.554114	1	0.00483907	0.269372	0.568211	1.90495	0	2.39062	0	0	0	-0.774721	-0.25001	-0.411293	1.23198	0	-0.968622	-0.300252	0.544403	1	0.999589	1	1	0.101133	0.826435	0.308699	0.76175	0.428155	0.995482	1	0.082873	0.562421
ENSG00000277494.2	GPIHBP1	8:143212707:rs34039115:C_T	C/T	T	2682	0.110014	2	0.451529	24.4255	0.437007	0.853051	0.999999	0.929414	0.131524	2.10325e-08	1	0	0.28305	0	3.14727	3.67578	5.30435	0	0.187785	0.0735423	0	0.10256	0.725029	1.12573	0	1	1	1	1	0.821163	3.11782e-06	1	0.623357	0.777604	0.818931	0.9513	0.612698	4.06977e-05	1
ENSG00000141013.17	GAS8	16:90018731:rs76265950:A_C	A/C	C	2682	0.666212	2	0.0723341	24.4196	0.27858	0.00421157	6.47214e-05	1	1	1	0.219868	0	0.334435	2.17948	0	0	0	1.6172	-0.453732	3.18105	2.60923	0	0	0	0.713894	1	0.229449	0.0046354	1	1	1	0.765046	0.541868	0.1151	0.00239045	1	1	1	0.539391
ENSG00000088992.18	TESC	12:117040011:rs7978725:G_A	G/A	A	2440	0.640325	2	0.12377	-24.4094	1	1	0.282223	1	1	0.452861	0.000150835	0	0	1.78491	0	0	0.33548	0.055703	0	0	-0.25799	0	0	-0.356094	-1.5747	1	1	1	1	1	1	0.00845239	1	1	0.476868	1	1	0.662839	0.0282593
ENSG00000271425.9	NBPF10	1:146040842:nors:C_T	C/T	T	2235	0.070128	2	0.119463	24.4049	0.0368274	0.0355956	1	0.00217868	0.164934	0.700856	1	4.02648	1.89545	0	4.89259	0	0	0	1.01686	2.03991	0	7.45794	1.08205	0.148478	0	0.390269	0.691227	1	0.195598	0.887833	1	1	0.232412	0.303564	1	1.02657	0.632771	0.734395	1
ENSG00000257335.8	MGAM	7:141795804:rs1859646:A_G	G/A	A	2681	0.0134336	2	0.495897	-24.4027	0.0123522	0.21818	1	0.193976	0.108702	1	0.0947996	1.58697	2.86926	0	0	3.20065	0	0	-0.826964	-0.754808	0	-1.647	-0.991131	0	-0.199181	0.198716	1	1	1	0.759924	1	0.535468	0.132253	0.552687	1	1.01033	0.58953	1	0.438496
ENSG00000090612.21	ZNF268	12:133177659:rs12320759:T_G	T/G	G	2681	0.13033	2	0.286274	-24.3974	0.00492254	0.751675	0.999998	0.126914	0.894025	0.68875	0.0521819	1.80004	0	0	7.01931	1.25442	1.85638	0.190657	-0.756499	-0.0863715	0	-2.37928	-0.0820417	-0.107049	-0.413206	0.108761	1	1	0.993831	1	1	0.406875	0.0801378	0.762075	0.806294	1.0188	0.748808	0.73171	0.372021
ENSG00000177990.12	DPY19L2	12:63689521:rs2429406:T_C	T/C	C	2437	0.0171505	2	0.372589	24.3906	1	1	1.34473e-08	0.0918151	1	1	0.0989106	0	0	2.2075	0	0	0	1.65112	0	0	1.24903	-1.62422	0	0	0.451082	1	1	3.17467e-06	0.905613	1	1	0.548149	1	1	0	1.02374	1	1	0.445458
ENSG00000148814.18	LRRC27	10:132330501:rs7085852:T_C	T/C	C	2437	0.213139	2	0.178293	24.3893	0.640586	0.986497	0.0855801	1	1	1	2.26904e-11	0.642337	0	1.93197	0	0	0	1.98849	0.167699	0.0101419	0.686955	0	0	0	2.27298	1	1	0.669326	1	1	1	1.09158e-08	0.686617	0.793904	0.272528	1	1	1	0
ENSG00000050393.11	MCUR1	6:13782388:rs1062066:G_A	G/A	A	2438	0.575251	2	0.317678	24.3709	7.62154e-05	0.279046	0.298627	0.443513	0.382562	1	0.97767	1.44058	0	0.171094	0.633194	2.13478	0	2.22711	1.48238	-0.472591	0.401146	-1.28384	0.596295	0	0.00964855	0.00434735	1	1	1	1	1	1	0.00602461	0.595373	0.488289	0.998941	0.717052	1	0.657681
ENSG00000106018.14	VIPR2	7:159153279:rs62487877:C_A	C/A	A	2438	0.358498	2	0.363823	24.3674	0.81956	0.506309	0.00637496	0.426822	1	0.767044	9.73696e-05	0	1.25138	1.59312	1.18109	0	0.00137044	0.98417	-0.0342538	-0.384	1.01988	-1.24944	0	0.103713	1.19532	1	1	0.150781	1	1	1	0.00602581	0.718939	0.703051	0.0611707	0.999585	1	0.744566	0.0226044
ENSG00000170425.3	ADORA2B	17:15971833:rs2779210:G_A	G/A	A	2437	0.738377	0	0.413623	-24.3641	5.05977e-08	0.51643	1	0.888564	0.941731	1	1	4.57326	0	0	7.98502	0	0	0	-1.17997	-0.27029	0	-0.207152	-0.0276229	0	0	7.37194e-06	1	1	1	1	1	1	4e-05	0.706088	1	0.956065	0.749103	1	1
ENSG00000105708.9	ZNF14	19:19709666:rs56129543:G_C	G/C	C	2438	0.276341	2	0.335931	24.3582	0.0594446	1	0.999998	0.590832	0.288885	0.000202101	4.21803e-05	1.68864	0	0	5.23257	0	1.41735	1.84316	0.474204	0	0	-0.839621	-0.531262	1.00197	0.857853	0.507389	1	1	1	1	0.00859037	0.0030835	0.290751	1	0.813616	0.989958	0.689962	0.0116494	0.0141695
ENSG00000183426.17	NPIPA1	16:15036083:rs3198697:C_T	C/T	T	2470	0.340266	2	0.414372	-24.3571	0.98391	0.0240079	0.0409847	0.65554	1	0.778955	0.00363124	0.340617	1.12014	1.69723	0	0	0	0	0.00789343	-1.58657	-0.669395	0.491799	0	0.0644597	-0.63191	1	0.576652	0.457725	1	1	1	0.0817173	0.741205	0.256974	0.183193	0.982202	1	0.746762	0.129407
ENSG00000206503.13	HLA-A	6:29940334:rs9260052:C_T	C/T	T	2544	0.762107	2	0.110063	-24.3431	0.0478729	6.34025e-05	1	0.45286	0.801574	1	1	0	0.770087	0	0.37174	7.51352	0	0	-0.471632	-2.15087	0	-1.60893	-0.215685	0	0	0.45208	0.0113843	1	1	1	1	1	0.263141	0.00972535	1	0.994471	0.749416	1	1
ENSG00000181007.9	ZFP82	19:36365349:rs2967506:G_T	G/T	T	2683	0.474103	0	0.414089	-24.3158	0.858385	1	7.83921e-07	0.196104	0.159283	0.287151	0.1528	1.44505	0	0	5.20498	0.105806	0.768425	0.831528	0.0511366	0	-1.7783	-1.91347	0.846931	0.33139	0.375469	1	1	0.00011827	1	0.879122	0.985926	0.664951	0.725658	1	0.000136095	1.00848	0.630871	0.581262	0.499875
ENSG00000137804.14	NUSAP1	15:41328207:rs7169543:T_C	C/T	T	2683	0.797781	0	0.25177	-24.3111	1.16975e-05	0.0625963	1	0.8216	0.160685	0.918383	0.999159	0.740905	1.75338	0	4.94997	4.14502	0.502682	0.883051	-1.51827	-1.21178	0	0.357906	0.90799	-0.0272588	-0.000234243	0.000861996	0.848102	1	1	0.880704	1	1	0.00155491	0.369174	1	0.965351	0.630969	0.766759	0.657349
ENSG00000054219.11	LY75	2:159905297:rs3806603:T_C	T/C	C	2439	0.192884	0	0.46597	24.2976	1	0.00229077	0.999999	0.0371255	3.46208e-05	0.563983	0.481409	0	3.35307	0	4.29106	6.88852	0	0.153386	0	1.18101	0	2.52079	2.11378	-0.0832121	0.122876	1	0.158287	1	0.677459	0.00450371	1	1	1	0.0836965	0.848316	1.04	0.0460459	0.700761	0.617556
ENSG00000169371.14	SNUPN	15:75482827:rs111336837:C_T	C/T	T	2350	0.110664	2	0.250213	-24.2955	0.470873	1	0.072527	1	0.748218	0.580739	0.00515786	0.478145	0	0	0	0.516304	0.574908	2.12717	-0.223404	0	-0.905974	0	-0.224755	0.207793	-0.74317	1	1	0.611937	1	1	1	0.10492	0.635269	1	0.248029	1	0.749992	0.705757	0.153858
ENSG00000148362.11	PAXX	9:136989995:rs7860430:C_T	C/T	T	2681	0.650979	0	0.308467	24.2947	0.0142943	0.833187	0.999998	1	0.626559	0.0368837	0.0360676	0.541299	2.25581	0	0	2.24388	1.09094	0.332737	0.831081	-0.135998	0	0	-0.334299	0.582788	0.456172	0.218502	1	1	1	1	0.378288	0.334041	0.143046	0.774245	0.809409	1	0.743963	0.249059	0.32796
ENSG00000132305.20	IMMT	2:86150426:rs4569473:A_G	G/A	A	2439	0.347354	2	0.45326	24.2932	0.999998	1	0.434287	1	1	0.0465688	0.218006	0	0	0.984316	0	0	1.86417	2.93416	0	0	0.27036	0	0	0.775376	0.433749	1	1	1	1	1	0.432871	0.761755	0.763507	1	0.576058	1	1	0.279707	0.537917
ENSG00000079337.16	RAPGEF3	12:47748853:rs12422983:C_T	C/T	T	2683	0.552243	2	0.153373	24.2926	0.241329	0.742357	0.999999	0.668205	0.301871	0.000245463	1	2.89069	1.30521	0	0	1.10292	2.33134	0	0.486201	0.264206	0	-0.714319	0.81896	1.25467	0	0.965683	1	1	1	1	0.0100782	1	0.515364	0.759717	0.836601	0.980478	0.693794	0.0131787	1
ENSG00000180902.18	D2HGDH	2:241758583:rs4425108:C_G	C/G	G	2678	0.0520526	0	0.462659	-24.2915	9.56955e-05	0.212764	1	0.206174	1	0.0012815	0.78322	1.52167	0	0	1.44165	0	1.41165	1.35092	-1.31797	0.69954	0	-2.13356	0	-0.918451	-0.0614662	0.00521239	1	1	1	1	0.0379053	1	0.00694017	0.549098	1	1.00424	1	0.0375046	0.650841
ENSG00000125630.15	POLR1B	2:112544150:rs13412193:G_A	G/A	A	2680	0.302851	2	0.081903	24.2682	0.00116346	0.0178215	0.478453	0.12715	0.257014	0.0406146	0.0474939	1.0384	0	0	0	0.24528	1.19731	2.29614	1.84191	2.4511	-0.185521	-2.76232	-1.23422	1.01587	0.855758	0.0369883	0.499994	1	0.994153	1	0.401506	0.387381	0.0331347	0.226297	0.597235	1.01854	0.682841	0.262376	0.360698
ENSG00000151773.13	CCDC122	13:43872025:rs12428350:G_A	G/A	A	2427	0.0881335	2	0.49588	24.266	0.181812	0.57529	0.999998	0.0312192	0.129361	0.000460168	1	0.468275	0.461984	0	4.3355	1.58321	4.52212	0	0.358822	0.297091	0	2.99906	0.793221	0.81184	0	0.861006	1	1	0.650661	0.816819	0.0170289	1	0.46339	0.721756	0.81376	1.06478	0.611042	0.0199681	1
ENSG00000177465.4	ACOT4	14:73592128:rs3742819:C_T	C/T	T	2436	0.311798	2	0.359811	24.2519	0.407434	0.708042	0.00436074	0.867618	1	1	0.119345	1.1389	0.504749	1.05328	0	0	0	1.61189	0.278268	-0.245754	1.09292	0.195664	0	0	0.461249	1	1	0.117044	1	1	1	0.598451	0.610637	0.752068	0.04802	0.957966	1	1	0.470242
ENSG00000203697.11	CAPN8	1:223625477:rs35189569:G_A	A/G	G	2438	0.441161	0	0.482568	24.2506	0.417385	0.356009	0.00117166	0.584756	0.892056	0.950049	0.245445	1.27752	0	0.728107	0	0.948602	0.19617	0.321826	0.300795	0.42199	1.49984	0.850476	-0.0903829	0.0254289	-0.444535	1	1	0.0466052	1	1	1	0.795481	0.614689	0.64005	0.0198112	0.990844	0.748771	0.768668	0.550121
ENSG00000228049.7	POLR2J2	7:102747020:rs56304424:G_T	G/T	T	2681	0.681044	2	0.104998	24.2395	0.0166334	0.815706	0.199979	0.0246485	0.552504	0.0959102	0.00175242	1.14058	1.73115	0.0292614	0.521615	0	1.63285	1.36734	1.45709	-0.252144	1.10312	5.99996	-0.230198	1.00342	1.7734	0.241104	1	0.956917	0.589813	1	0.623787	0.0505285	0.155101	0.769679	0.406647	1.05602	0.73637	0.384821	0.0943428
ENSG00000049239.12	H6PD	1:9235385:rs9435144:T_C	C/T	T	2678	0.747603	0	0.401046	24.2351	0.561528	0.546986	1	0.747618	0.0153243	1.13735e-06	1	1.4861	2.06778	0	7.71307	2.70899	0.59219	0	-0.164745	0.334375	0	-0.434711	1.33109	1.16103	0	1	1	1	1	0.293002	0.00010247	1	0.665514	0.712283	1	0.971289	0.365321	0.000498233	1
ENSG00000090432.7	MUL1	1:20500417:rs529974:G_A	A/G	G	2681	0.074024	0	0.389593	24.2297	0.0619396	0.60589	0.931542	1	0.326531	0.00354396	0.64774	1.0487	0.103472	1.05867	0	0.0506892	0.72451	0.742369	0.646836	0.356222	0.0409955	0	-0.640971	1.0751	0.163094	0.518778	1	1	1	1	0.0808232	1	0.296062	0.72994	0.781988	1	0.703055	0.0690975	0.64153
ENSG00000137601.16	NEK1	4:169612585:rs10520157:G_T	G/T	T	2681	0.940336	2	0.151809	24.2135	0.204421	0.523256	1	0.333708	0.112949	0.516801	0.357453	3.74568	0	0	9.47405	1.02733	1.33497	0	0.570063	0.513619	0	1.86215	1.38271	0.255366	0.320378	0.899569	1	1	1	0.769399	1	0.915609	0.482695	0.70609	1	1.00648	0.591653	0.689975	0.592748
ENSG00000087365.16	SF3B2	11:66057001:rs547404:C_T	C/T	T	2682	0.845406	2	0.271999	-24.1988	0.711194	0.281818	0.0132343	0.373214	0.174994	0.834837	0.622926	0.553548	0	0	0.346013	3.12545	2.35893	0.148632	0.112434	-0.384946	-0.901419	1.57413	-0.876998	0.0648268	0.128917	1	1	0.237595	1	0.908667	1	1	0.70095	0.596668	0.0951677	1.00092	0.64065	0.754095	0.640037
ENSG00000221836.3	OR2A5	7:144177389:rs6464583:A_G	A/G	G	2440	0.364753	2	0.194057	24.1887	0.0158241	7.87185e-08	0.0577964	0.102963	0.0107498	0.0808203	0.0155108	0.88659	0.115127	0	0	0.384684	0.645438	0.573274	1.02933	4.48466	-0.821722	-1.90488	2.09589	0.676954	0.894993	0.233758	4.66764e-05	0.545993	0.93553	0.246421	0.576751	0.206769	0.151231	0.000209302	0.21987	1.02174	0.339271	0.359137	0.240532
ENSG00000175322.11	ZNF519	18:14132403:rs9958799:G_C	G/C	C	2682	0.205889	2	0.241424	24.1879	1	1	0.00237213	1	1	1	0.143821	0	0	2.64664	0	0	0	2.35029	0	0	0.893147	0	0	0	0.509647	1	1	0.0787528	1	1	1	0.648601	1	1	0.0328815	1	1	1	0.492889
ENSG00000159231.6	CBR3	21:36136345:rs879894:G_T	G/T	T	2673	0.647421	2	0.367939	-24.1799	0.00142008	0.619191	1	1	0.363873	0.279254	0.00316315	1.75751	0.955729	0	0	2.85429	0	0.287491	-1.02769	0.319486	0	0	-0.566144	-0.277412	-0.623135	0.0428907	1	1	1	1	0.977964	0.0747514	0.0374206	0.733677	1	1	0.712917	0.577018	0.122258
ENSG00000133739.16	LRRCC1	8:85150260:rs7004765:G_T	G/T	T	2440	0.547791	0	0.323566	24.1548	0.0163666	0.326297	1	0.131097	0.0675748	0.959739	1	0.778856	0	0	6.60416	1.54467	3.94784	0	0.519562	0.539721	0	1.95838	0.97937	-0.0121678	0	0.237971	1	1	1	0.625969	1	1	0.153627	0.623503	1	1.01907	0.537664	0.770256	1
ENSG00000228198.3	OR2M3	1:247950134:rs12126459:C_T	T/C	C	2428	0.0103825	2	0.357496	24.1526	0.777375	1	0.0083578	0.00414062	0.989814	0.0702844	0.0779326	0	0	2.37571	0	0	0.611617	0.561314	-0.0498864	0	1.17763	4.18193	-0.00414413	0.747832	0.667275	1	1	0.179982	0.265928	1	0.537824	0.490533	0.712734	1	0.0727508	1.02238	0.746435	0.337902	0.416468
ENSG00000083535.16	PIBF1	13:72843401:rs9573044:A_G	G/A	A	2440	0.882238	2	0.28791	-24.138	0.169704	0.162378	0.454222	0.171448	0.17936	0.201594	0.135524	0.890965	0.002167	0.403094	3.33185	1.20546	0.249074	0.260021	-0.532526	1.07475	-0.410584	-2.5077	-0.892321	-0.493768	-0.499739	0.832761	1	1	1	0.916828	0.86562	0.632849	0.449396	0.503251	0.586112	1.01117	0.642805	0.516009	0.486312
ENSG00000120915.14	EPHX2	8:27544977:rs4149259:C_T	T/C	C	2683	0.835916	0	0.167909	-24.1318	7.55524e-05	0.262621	1	0.0362283	1	0.138162	1	4.90182	0	0	5.88053	0	0.174987	0	-1.35313	-0.661918	0	-3.58762	0	-0.448238	0	0.00431919	1	1	0.675229	1	0.741585	1	0.00598879	0.584416	1	1.04489	1	0.448863	1
ENSG00000048140.18	TSPAN17	5:176654906:rs11267007:C_T	C/T	T	2683	0.657057	2	0.266679	24.1226	1	0.629256	0.0273361	1	0.0296008	1	0.0173895	0	0	2.12945	0	0	0	2.60578	0	0.246333	0.731896	0	-0.653999	0	0.806022	1	1	0.364153	1	0.421079	1	0.221358	1	0.735398	0.145493	1	0.441241	1	0.251441
ENSG00000149485.19	FADS1	11:61812288:rs174555:T_C	T/C	C	2683	0.890022	2	0.29836	-24.1155	0.0200552	1	1	0.0232798	0.0418313	0.303101	1	2.05496	0	0	8.96926	2.24533	1.86663	0	-0.513767	0	0	-3.4645	-1.18049	-0.256598	0	0.275591	1	1	0.573423	0.501378	1	1	0.174238	1	1	1.04836	0.481933	0.591788	1
ENSG00000168491.10	CCDC110	4:185470744:rs66481949:C_T	C/T	T	2225	0.282237	2	0.180449	24.1077	1	1	0.000392771	1	0.860513	0.888794	0.000156044	0	0	2.4424	0	0	0.1621	1.63066	0	0	1.28818	0	-0.0373465	-0.0579014	1.33012	1	1	0.020029	1	1	1	0.00870603	1	1	0.008886	1	0.749947	0.764023	0.0288993
ENSG00000177663.13	IL17RA	22:17045798:rs2845391:A_T	A/T	T	2439	0.217136	0	0.390119	24.0818	1	0.108559	1	0.805441	0.0360425	0.000226634	0.330517	0	0.939492	0	3.81848	11.7367	0	0.350944	0	0.641668	0	0.300157	1.09059	0.515008	0.169962	1	1	1	1	0.467164	0.00945743	0.891484	1	0.445965	1	0.966605	0.46546	0.0125827	0.585151
ENSG00000181016.9	LSMEM1	7:112470541:rs2708606:G_A	G/A	A	2681	0.913956	2	0.233122	24.0779	0.317129	0.00631882	0.115254	1	0.921833	1	0.75369	0.301918	0.946229	1.87506	0	1.85885	0	0.543044	-0.399279	2.31698	0.680685	0	0.0721728	0	0.116588	1	0.285479	0.764174	1	1	1	1	0.564767	0.138316	0.315317	1	0.747874	1	0.650968
ENSG00000119227.8	PIGZ	3:196949616:rs746037:A_G	A/G	G	2437	0.462725	2	0.291957	24.0767	0.821264	1	0.00346571	1	1	0.884283	0.22302	0	0	2.89182	0	0	0	1.1598	0.0563006	0	1.20754	0	0	-0.0287097	0.421531	1	1	0.100775	1	1	1	0.769985	0.719213	1	0.0416221	1	1	0.762988	0.541505
ENSG00000166965.12	RCCD1	15:90964265:rs112770790:A_G	G/A	A	2440	0.0938691	2	0.132582	24.0721	0.999999	0.354263	0.308488	1	1	1	3.80067e-08	0	0	2.24417	0	0	0	2.77701	0	0.708163	0.50328	0	0	0	2.38772	1	1	1	1	1	1	7.63037e-06	0.778644	0.638846	0.495488	1	1	1	0.000212598
ENSG00000102967.12	DHODH	16:72008783:rs3213422:A_C	A/C	C	2438	0.0623299	0	0.48872	-24.0704	0.0236983	0.840072	0.999999	0.321327	0.782818	9.15718e-05	1	1.78577	2.73925	0	0	1.06374	0.973781	0	-0.668873	-0.111877	0	-0.841891	-0.152593	-0.988256	0	0.302723	1	1	1	1	0.00454151	1	0.187935	0.775286	0.840907	1.00661	0.749523	0.00717315	1
ENSG00000110514.19	MADD	11:47285079:rs35233100:C_T	C/T	T	2681	1	2	0.0538978	-24.0675	1	1	0.0212181	1	1	0.236659	0.00291299	0	0	0.879249	0	0	0	0.800403	0	0	-0.67188	0	0	-0.400868	-1.5155	1	1	0.316373	1	1	0.918686	0.0704673	1	1	0.126396	1	1	0.544717	0.117261
ENSG00000166923.12	GREM1	15:32670441:rs8041254:T_C	T/C	C	2440	0.931606	0	0.381148	24.0635	0.999999	1	1	0.0384381	0.0449016	1.87455e-22	1	0	0	0	0	2.28322	5.2631	0	0	0	0	2.14582	0.779354	1.64583	0	1	1	1	0.683663	0.517099	1.36559e-19	1	0.767275	1	1	1.03573	0.488299	0	1
ENSG00000176927.15	EFCAB5	17:29934004:rs9905638:G_C	G/C	C	2680	0.188965	0	0.498321	-24.0545	0.999998	1	2.93036e-05	0.255111	0.444931	0.953827	0.497419	0	0	1.34936	0	1.02424	1.00577	0.964952	0	0	-1.57339	-1.29727	0.438767	-0.0210449	0.238582	1	1	0.00241797	1	1	1	1	0.754318	1	0.00130744	1.00799	0.726411	0.769535	0.62048
ENSG00000163964.15	PIGX	3:196718322:rs71323743:A_G	A/G	G	2678	0.0325244	2	0.228715	24.0452	0.0239456	0.752169	0.217342	0.494859	0.192604	0.224175	0.00193007	0	0	0	0.86469	0.204126	1.69439	3.55247	0.692813	0.211155	-0.422856	-1.14483	0.969375	0.419801	1.08637	0.30416	1	0.989741	1	0.941313	0.900264	0.0535483	0.188645	0.762005	0.423125	0.994195	0.651169	0.534701	0.0976659
ENSG00000152669.9	CCNO	5:55229670:rs334891:T_C	C/T	T	2683	0.850492	2	0.115915	-24.04	0.863296	0.936743	0.00183494	1	1	1	0.116918	0.179327	0.323237	0.784564	0	0	0	1.25878	-0.0828958	-0.0834192	-1.04434	0	0	0	-0.735119	1	1	0.0646209	1	1	1	0.593127	0.726387	0.789321	0.0272127	1	1	1	0.467613
ENSG00000160948.14	VPS28	8:144428520:rs190185812:G_C	G/C	C	2552	0.319883	2	0.0530956	24.0364	0.864451	0.637188	0.000560986	1	0.832403	0.977297	0.273904	1.62141	0	0.455876	0	0.895346	1.69041	0.365062	0.131863	0.67191	3.52724	0	0.311997	-0.0243308	-0.877501	1	1	0.0264879	1	1	1	0.830828	0.726667	0.737315	0.0115741	1	0.750851	0.771129	0.563649
ENSG00000164306.11	PRIMPOL	4:184650403:rs12108497:C_T	C/T	T	2439	0.427726	2	0.286183	24.0231	0.00180743	0.433541	0.999998	0.473002	0.927971	0.521012	0.584678	1.84461	1.2942	0	6.29965	3.19831	1.41671	0.0247051	0.985808	0.484301	0	1.00982	-0.0549978	0.175492	0.108272	0.0518964	1	1	1	1	1	1	0.0437061	0.672749	0.803203	0.99475	0.747781	0.69112	0.635645
ENSG00000196502.11	SULT1A1	16:28596909:rs743590:G_A	G/A	A	2680	0.0926054	2	0.357649	-24.0148	0.00846333	0.293142	0.433459	1	1	0.952214	0.0024199	0.534211	0	0.87737	0	0	0.406662	1.43951	-0.843619	0.492678	-0.361306	0	0	-0.0213543	-0.997205	0.156143	1	1	1	1	1	0.0618857	0.108258	0.604219	0.575277	1	1	0.769268	0.107278
ENSG00000005801.18	ZNF195	11:3371121:rs2269735:T_C	T/C	C	2434	0.855494	0	0.21138	24.0132	0.138578	1	0.33355	0.0383313	1	0.00911845	0.0402106	1.09424	0	0	0	0	1.41716	1.09699	0.397857	0	0.223769	2.99961	0	0.837499	0.548253	0.763299	1	1	0.683268	1	0.157196	0.353534	0.415501	1	0.511788	1.03679	1	0.119007	0.339887
ENSG00000143537.13	ADAM15	1:155062156:rs45444697:C_G	C/G	G	2682	0.0839387	2	0.203579	-24.0037	0.0885639	0.00836275	0.999999	0.933069	0.0105529	0.000159678	1	0	1.65796	0	0	1.63924	1.13572	0	0.492857	-1.66852	0	-0.0478681	-1.76827	-1.12369	0	0.618154	0.336317	1	1	0.244163	0.00716778	1	0.344645	0.159491	0.824416	0.951704	0.337896	0.0101637	1
ENSG00000146070.17	PLA2G7	6:46735776:rs1421378:A_G	G/A	A	2682	0.0949577	0	0.386092	-23.9964	0.999999	1	0.999999	1	0.0193221	0.309421	2.79356e-12	0	0	0	0	6.65072	1.26784	2.36052	0	0	0	0	-1.12772	-0.248239	-1.58878	1	1	1	1	0.335678	1	1.61881e-09	0.765579	1	0.827445	1	0.392757	0.595201	0
ENSG00000002016.18	RAD52	12:934668:rs10849594:T_C	T/C	C	2682	0.896859	2	0.18214	-23.9934	0.11282	0.332976	0.629194	1	0.350389	0.0315031	1	0.471723	1.50867	0.897902	0	1.24085	0	0	-0.756084	-0.846784	-0.158197	0	0.753814	-0.528111	0	0.697351	1	1	1	1	0.344145	1	0.383396	0.627665	0.677962	1	0.710224	0.229558	1
ENSG00000158022.6	TRIM63	1:26105630:rs72884782:T_C	T/C	C	2662	0.737964	2	0.175808	23.99	0.0992397	0.788956	0.202525	0.354243	0.631568	0.0127897	0.336422	1.0378	1.53649	0.0155087	1.59887	2.75222	1.21045	1.52967	0.691438	0.238252	0.781723	2.02658	0.394283	1.10873	0.40585	0.654105	1	0.961872	1	1	0.194174	0.896692	0.36216	0.764872	0.40907	1.00267	0.745009	0.141422	0.586747
ENSG00000203734.11	ECT2L	6:138896126:rs1138990:C_T	T/C	C	2302	0.0676596	2	0.352302	23.9709	0.0376815	0.136779	0.909968	0.0941222	1	0.627663	0.149022	2.48838	0.61893	0.38977	2.14376	0	0.208672	0.901844	0.794504	1.0246	0.0605362	2.68373	0	0.18553	0.553779	0.394079	1	1	0.91133	1	1	0.657383	0.234212	0.478164	0.776763	1.02523	1	0.71716	0.496431
ENSG00000164002.11	EXO5	1:40552495:rs4660419:T_C	T/C	C	2518	0.585948	2	0.178118	23.9569	3.3661e-05	1	0.06928	0.829278	0.225291	0.0670921	4.87103e-13	0.034265	0	0	0	0	1.20351	2.08757	1.54504	0	-0.75635	-0.403559	-0.445912	0.703148	2.78565	0.00211393	1	0.59751	1	0.995319	0.526029	3.18453e-10	0.00330049	1	0.241817	0.963761	0.668739	0.331423	0
ENSG00000237412.6	PRSS56	2:232525208:rs2853447:G_A	G/A	A	2682	0.887615	2	0.287658	23.9568	0.580398	0.255024	0.0889686	0.0373764	1	2.24152e-05	2.3761e-05	0.402671	0.846422	0	0	0	0.805722	2.04307	0.202923	0.785501	-0.603484	-2.82945	0	1.59141	1.47768	1	1	0.679782	0.677459	1	0.00136077	0.00189323	0.670396	0.579583	0.277098	1.03848	1	0.00293571	0.00996563
ENSG00000122696.14	SLC25A51	9:37880409:rs74307811:C_G	C/G	G	2678	0.0558362	2	0.148618	23.9516	0.143916	0.000116341	0.0286776	0.575117	0.446942	0.00639342	0.0331945	0.447028	0	0	4.86892	2.64146	0.65423	1.31494	0.659878	3.3588	-0.769027	1.17617	0.63798	1.10057	0.70823	0.775615	0.0183847	0.374395	1	1	0.123122	0.319678	0.421624	0.0142937	0.149645	0.993192	0.726269	0.0973323	0.3191
ENSG00000163389.12	POGLUT1	3:119464831:rs6772749:C_A	C/A	A	2681	0.217026	2	0.0671391	23.9339	0.953868	0.424473	4.86751e-07	0.0879355	0.923137	0.0694663	0.541799	0.887994	0	0.649991	0	2.986	0	0.223678	-0.0334892	-0.531265	4.11548	4.61723	-0.111823	-0.829168	-0.35926	1	1	7.61392e-05	0.894508	1	0.535586	1	0.737666	0.671413	4.90798e-05	1.02493	0.747496	0.33664	0.631279
ENSG00000183281.14	PLGLB1	2:86899127:rs6724300:G_T	G/T	T	2440	0.372738	2	0.482992	-23.9238	0.09257	0.308471	7.32433e-06	1	1	1	0.424495	0.160969	0	2.2425	0	0	0	0.127253	-0.535433	0.403577	-1.19391	0	0	0	-0.254537	0.632454	1	0.000769226	1	1	1	0.970392	0.351721	0.612772	0.000512397	1	1	1	0.609338
ENSG00000157214.14	STEAP2	7:90227294:rs110360:C_T	C/T	T	2674	0.846	0	0.466904	23.9119	0.999998	1	0.389894	1	1	0.999999	0.0116473	0	0	2.73275	0	0	0	2.15421	0	0	0.161789	0	0	0	0.727189	1	1	1	1	1	1	0.175131	0.755764	1	0.54795	1	1	0.763863	0.216099
ENSG00000203797.10	DDO	6:110422059:rs2180004:A_G	A/G	G	2437	0.46413	2	0.378129	23.9106	0.0211428	1	1	0.343978	0.000514634	9.47869e-05	1	3.4358	0	0	6.19235	0	1.70991	0	0.390677	0	0	-1.15247	1.41833	0.818618	0	0.283875	1	1	1	0.0334735	0.00467463	1	0.178343	1	1	1.0065	0.122645	0.00731335	1
ENSG00000138769.11	CDKL2	4:75626786:rs62321009:G_C	G/C	C	2680	0.348205	2	0.290112	23.9028	1	1	0.0696286	1	1	0.871301	0.00330687	0	0	1.1715	0	0	1.76304	3.09474	0	0	0.618534	0	0	0.060214	1.03238	1	1	0.598525	1	1	1	0.0766503	1	1	0.24244	1	1	0.760425	0.124055
ENSG00000198128.4	OR2L3	1:247965627:rs6664332:G_A	G/A	A	2439	0.0616953	2	0.333333	23.8853	0.974324	0.738338	0.126811	0.83973	0.328968	0.0049837	0.412294	0.32866	0	2.0065	1.26855	0	0.929348	0.75283	0.0125808	0.191169	0.867651	0.398256	0.671099	1.26269	0.338366	1	1	0.797755	1	1	0.103224	0.961166	0.739753	0.758874	0.330148	0.963188	0.704078	0.0843209	0.606541
ENSG00000141504.11	SAT2	17:7626829:rs858521:G_C	G/C	C	2516	0.208455	2	0.38911	23.8757	0.112225	0.17387	1	1	0.879186	0.365537	0.251098	1.61857	0	0	0	2.19844	1.04175	2.31976	0.490513	0.657707	0	0	-0.0992276	0.273939	0.288869	0.696843	1	1	1	1	1	0.800253	0.383545	0.513805	1	1	0.750052	0.622998	0.55134
ENSG00000263528.8	IKBKE	1:206470431:rs2297549:A_G	A/G	G	2683	0.55383	2	0.23388	-23.8718	0.73123	0.461524	0.00287625	0.241839	0.163885	1	0.00525994	0	0.0497313	0	1.18367	10.5882	0	0.11783	-0.046441	-0.374242	-0.551942	-1.85766	-0.683206	0	-0.550934	1	1	0.0899502	1	0.885102	1	0.106608	0.704729	0.683882	0.037254	1.00723	0.631381	1	0.155649
ENSG00000198130.16	HIBCH	2:190319749:rs291466:A_G	A/G	G	2683	0.315311	0	0.401789	23.8678	1.98536e-07	0.615902	0.999998	0.205974	0.824826	0.192375	1	1.98991	0	0	0	2.77991	1.55592	0	1.33781	0.166506	0	2.04165	-0.139898	-0.350768	0	2.48141e-05	1	1	1	1	0.84997	1	8.33333e-05	0.732273	0.801259	1.00437	0.750346	0.507684	1
ENSG00000181625.17	SLX1B	16:30176192:rs12373113:C_T	C/T	T	2663	0.938203	2	0.491926	-23.8612	0.102427	0.659741	2.00323e-05	1	0.687619	0.644269	0.492621	0.600244	1.45744	0.562952	0	0	0.154552	0.190117	-0.565979	0.297184	-1.78894	0	0.145263	0.162661	0.237235	0.664713	1	0.00178188	1	1	1	1	0.36748	0.740391	0.00103497	1	0.746556	0.721216	0.620434
ENSG00000164122.9	ASB5	4:176231271:rs6553938:T_G	T/G	G	2436	0.512447	2	0.449713	23.8517	0.0818752	0.685821	0.68093	0.0437884	0.00534357	0.369898	0.213081	0.557094	0.382615	1.18158	0	0	0.439865	1.6404	0.624231	0.27809	0.207893	2.97974	1.5095	0.339948	0.448826	0.596704	1	1	0.712946	0.162273	1	0.755203	0.334541	0.746695	0.701189	1.03047	0.274579	0.625311	0.535418
ENSG00000162669.16	HFM1	1:91355946:rs282057:A_G	A/G	G	2438	0.354924	0	0.323831	-23.8494	3.99472e-05	0.0435292	1	0.933175	0.405611	0.000110653	0.00405366	2.71577	0	0	7.52066	0	0.00167418	0.919889	-1.08043	0.622301	0	0.117047	-0.380074	-0.97288	-0.580002	0.00244813	0.749908	1	1	1	0.00532324	0.0883386	0.00378606	0.327785	1	0.951609	0.720836	0.00799057	0.136511
ENSG00000189129.14	PLAC9	10:80148817:rs11201879:A_C	A/C	C	2682	0.814695	2	0.446868	-23.8388	0.0588209	0.0147976	0.145725	1	0.778388	1	0.00273035	0.21666	2.02052	0.0178089	0	1.29001	0	1.23959	-0.685351	-1.6553	0.512662	0	-0.179996	0	-0.916723	0.505582	0.45567	0.845405	1	1	1	0.0673882	0.289746	0.208057	0.352296	1	0.749526	1	0.113741
ENSG00000165714.11	BORCS5	12:12357163:rs10772552:C_T	C/T	T	2683	0.785253	0	0.455274	-23.8249	0.378516	1	0.00591412	0.364538	1	0.248965	0.260362	0	0	0	0.748693	0	3.8904	1.74457	0.184453	0	-1.02975	1.42529	0	-0.365697	-0.297458	1	1	0.143067	1	1	0.935927	0.813882	0.597145	1	0.0581338	1.00123	1	0.554099	0.557045
ENSG00000011260.14	UTP18	17:51287073:rs8078941:A_G	A/G	G	2680	0.27601	2	0.457649	23.8185	0.567624	0.990519	0.999998	0.377564	0.477482	0.013327	0.000226105	0.12259	0	0	0	4.57044	1.47958	2.73078	0.159123	-0.00407221	0	0.83771	0.441193	0.664178	0.792531	1	1	1	1	1	0.19953	0.0117175	0.667123	0.794306	0.801296	1.00015	0.729902	0.144638	0.0354167
ENSG00000158553.4	POM121L2	6:27361488:rs17739702:C_G	C/G	G	2681	0.429902	2	0.0945543	23.8128	0.00125478	0.406736	1.30316e-07	0.485294	0.118106	1	0.86039	0.718482	0	2.29171	0	0	0	0.814939	1.53649	-0.249367	3.10477	-0.576397	-0.460747	0	0.0807613	0.0395466	1	2.44313e-05	1	0.786613	1	1	0.0351051	0.663371	1.47059e-05	0.995339	0.599413	1	0.655267
ENSG00000171608.16	PIK3CD	1:9690399:rs4240910:T_C	T/C	C	2436	0.0671926	2	0.470033	23.8073	0.999998	1	7.42322e-08	1	0.185037	1	0.862921	0	0	2.04907	0	2.21201	0	0.681083	0	0	1.40737	0	-0.755677	0	0.0523306	1	1	1.46721e-05	1	0.928719	1	1	0.754898	1	7.75194e-06	1	0.647338	1	0.655103
ENSG00000138448.12	ITGAV	2:186554924:rs2165655:C_T	C/T	T	2429	0.528767	2	0.343145	-23.7986	1.95178e-05	0.324387	1	0.652403	0.0240564	1	1	2.91973	0	0	10.3363	1.98765	0	0	-0.952316	0.378794	0	-0.58042	-1.15815	0	0	0.00134156	1	1	1	0.379204	1	1	0.00221622	0.622484	1	0.983212	0.419054	1	1
ENSG00000108960.9	MMD	17:55400225:rs11079166:T_C	T/C	C	2680	0.662575	2	0.419216	-23.7852	0.630613	1	0.987651	7.0655e-05	0.0300805	0.528954	0.000282423	0.0569229	0	0	2.31328	0.160771	1.0935	4.29218	-0.133393	0	-0.00345464	-6.21467	1.31978	-0.18512	-0.841311	1	1	1	0.0319036	0.425382	1	0.0138551	0.683525	1	0.795806	1.15084	0.443343	0.69314	0.0398398
ENSG00000109771.15	LRP2BP	4:185389059:rs112017996:T_C	T/C	C	2683	0.31775	2	0.0844204	-23.7847	3.24979e-11	0.63051	0.463955	0.955261	0.425818	0.0966208	0.859974	0	0.380431	0	0	0	0	0.408573	-1.83333	0.40453	-0.177121	0.167869	-0.770763	-0.800497	-0.0671086	7.89142e-09	1	1	1	1	0.625745	1	0	0.735796	0.590794	0.950503	0.723806	0.385926	0.655156
ENSG00000166130.15	IKBIP	12:98718545:rs12581119:A_G	A/G	G	2682	0.772371	2	0.276659	23.7763	1	3.57938e-08	0.999999	0.778109	0.825323	1	0.547973	0	2.00579	0	2.04969	9.47088	0	1.19726	0	2.42628	0	0.394406	-0.127071	0	0.11751	1	2.34009e-05	1	1	1	1	1	1	0.000205128	0.821372	0.969039	0.75023	1	0.631201
ENSG00000136856.18	SLC2A8	9:127411041:rs11791717:T_C	T/C	C	2683	0.620044	2	0.226426	-23.7747	0.739606	0.105246	0.464443	1	0.101624	0.0979155	0.384518	0.59446	0.312154	0	0	0	2.13996	1.09775	-0.12808	-1.16913	-0.203248	0	-0.64841	-0.578857	-0.241158	1	1	1	1	0.739268	0.628389	0.939587	0.705039	0.441881	0.59106	1	0.581307	0.387166	0.600419
ENSG00000141452.10	RMC1	18:23519867:rs1652340:A_C	A/C	C	2683	0.607568	0	0.343645	23.773	1	1	0.0349505	0.723915	0.241404	0.73838	0.746425	0	0	0.873972	0	2.26054	2.49496	0.71442	0	0	0.778196	0.267391	0.697785	0.120887	0.110565	1	1	0.421218	1	1	1	1	1	1	0.168341	0.972708	0.6752	0.741441	0.649792
ENSG00000131808.10	FSHB	11:30227818:rs12578061:T_A	T/A	A	1435	0.0718399	2	0.202439	23.7694	0.0297525	0.448206	3.00883e-08	0.179177	0.000256639	0.139265	0.0221433	1.32581	0.182804	0.521923	0	0.686412	0	0	1.00505	0.716365	2.68365	-1.02972	3.0559	-0.28267	-0.796542	0.347198	1	6.67097e-06	1	0.0205771	0.744684	0.253292	0.210978	0.677244	0	1.01087	0.0971415	0.450564	0.273896
ENSG00000146834.14	MEPCE	7:100433989:rs1073:G_A	G/A	A	2682	0.392586	2	0.196868	-23.7516	0.0213502	0.700689	0.212651	1	0.495843	1	0.290614	0.0477615	0.661348	1.6821	0	1.30897	0	0	-0.942273	-0.309684	-0.354755	0	0.532266	0	-0.191405	0.285606	1	0.979399	1	1	1	0.848871	0.179243	0.749945	0.418007	1	0.731818	1	0.5699
ENSG00000156990.14	RPUSD3	3:9843931:rs2290306:G_C	G/C	C	2683	0.160546	2	0.0667164	-23.7269	0.407899	1	0.000118384	1	1	0.694892	5.53581e-07	0	0	0.476214	0	0	0.00859163	0	-0.162741	0	-0.903016	0	0	-0.245247	-1.75027	1	1	0.0076223	1	1	1	7.79815e-05	0.610832	1	0.00369949	1	1	0.733134	0.00110497
ENSG00000169203.16	NPIPB12	16:30324709:rs7195216:A_T	A/T	T	2437	0.623686	2	0.45199	23.7203	0.173525	0.236118	0.931924	0.846439	0.63904	0.00574439	0.216743	0.701032	0.578696	1.10098	0	0.858288	0.536528	0.773812	0.541331	0.892907	-0.0454159	-0.220577	-0.32654	1.11304	0.477187	0.841507	1	1	1	1	0.113715	0.760069	0.453786	0.566698	0.782075	0.962249	0.744656	0.0911786	0.53733
ENSG00000140832.9	MARVELD3	16:71758305:rs7185997:T_C	C/T	T	2440	0.65264	0	0.341598	-23.7136	0.0723888	0.247719	0.088836	0.48799	0.401573	0.36616	0.194915	0.878245	4.14081	0.158369	0	0	0.024584	0.331035	-0.587612	-0.729725	-0.727383	-0.74382	-0.351141	-0.309002	0.412409	0.5593	1	0.67938	1	1	1	0.731733	0.315977	0.573691	0.277178	0.994383	0.719468	0.622893	0.527007
ENSG00000136872.20	ALDOB	9:101422976:rs578597:C_T	C/T	T	2439	0.110019	2	0.403854	-23.6964	0.940337	0.670097	2.06377e-06	1	0.317268	1	0.307254	0	0	2.72009	0	0.601961	0	0	-0.0124959	0.183354	-1.02978	0	-0.619506	0	-0.221107	1	1	0.000267106	1	1	1	0.866633	0.736795	0.742359	0.000233503	1	0.698454	1	0.576216
ENSG00000107147.13	KCNT1	9:135787108:rs55991563:T_C	T/C	C	2681	0.832404	2	0.239836	-23.6907	1	1	0.000397974	1	1	1	0.637693	0	0	2.42796	0	0	0	1.62133	0	0	-0.789709	0	0	0	0.156741	1	1	0.0202106	1	1	1	1	1	1	0.00898606	1	1	1	0.641583
ENSG00000109758.8	HGFAC	4:3432055:rs1055711:T_A	T/A	A	2682	0.75886	2	0.252424	23.6888	0.645548	0.0630199	0.481929	1	0.409939	1	0.00036358	1.15417	2.66611	0.124818	0	0.261959	0	1.85671	0.175759	1.40927	-0.275383	0	0.570535	0	1.22618	1	0.848636	1	1	1	1	0.0166431	0.68725	0.368831	0.599536	1	0.721545	1	0.0450395
ENSG00000184313.20	MROH7	1:54586358:rs573522:G_A	G/A	A	2437	0.12094	0	0.457735	23.6868	0.000349323	0.328029	0.310381	0.276584	1	0.831859	0.353965	3.60887	0	0	0.95168	0	0.124598	0.132648	0.911518	0.37896	0.285542	-1.64975	0	-0.0631119	-0.230493	0.0146492	1	1	1	1	1	0.912543	0.0159391	0.624186	0.49675	1.00127	1	0.754263	0.591849
ENSG00000039139.9	DNAH5	5:14013298:rs2582689:A_G	A/G	G	2436	0.648615	2	0.426108	23.6848	0.680093	1	0.991452	0.640252	0.115184	0.109701	0.000119495	1.0778	0	0.497949	2.14506	1.25724	0	2.7164	0.131367	0	0.00426498	-0.727288	0.942184	0.482145	1.2333	1	1	1	1	0.775304	0.661118	0.00702019	0.695721	1	0.796697	0.983995	0.593811	0.404755	0.0247972
ENSG00000143520.6	FLG2	1:152198985:rs1552994:A_G	A/G	G	2439	0.360582	2	0.230012	23.6809	0.669752	1	0.00258107	0.963555	0.107873	0.783786	0.735378	1.73424	0	0.346372	2.23073	0	0.670433	1.86241	-0.190892	0	1.93476	-0.102509	1.09178	-0.140879	0.160204	1	1	0.0835806	1	0.758468	1	1	0.693995	1	0.0347179	0.949987	0.589066	0.748069	0.648614
ENSG00000089063.15	TMEM230	20:5096791:rs6053109:T_C	T/C	C	2679	0.816382	0	0.480216	23.6651	0.297987	0.919671	0.999998	1	0.408352	0.0068306	0.0121578	0.298131	0.802455	0	0	2.7362	3.24204	0.849443	0.329992	-0.0627084	0	0	0.502794	0.708125	0.517833	1	1	1	1	1	0.128928	0.179583	0.553327	0.787158	0.811961	1	0.72133	0.101095	0.219587
ENSG00000148384.13	INPP5E	9:136432987:rs10781542:A_G	A/G	G	2682	0.329369	2	0.449292	-23.6625	0.734118	0.0765552	0.105661	1	1	1	0.752644	0.226627	0.00124642	2.75941	0	0	0	0.596298	0.111631	-1.11707	-0.505432	0	0	0	-0.0920735	1	0.903122	0.737049	1	1	1	1	0.705131	0.39162	0.302424	1	1	1	0.650983
ENSG00000141854.9	MISP3	19:14070187:rs111271889:A_G	A/G	G	2548	0.899037	2	0.374411	23.6495	0.376659	0.860381	0.239746	1	0.596534	0.292792	0.297876	1.13077	0	1.70228	0	0	0.633612	1.10204	0.303621	0.0861997	0.538027	0	-0.171359	0.399018	0.386954	1	1	1	1	1	0.992067	0.856927	0.596304	0.779229	0.44219	1	0.741409	0.584514	0.57282
ENSG00000162039.15	MEIOB	16:1830991:rs66461486:T_G	T/G	G	2677	0.657379	2	0.154651	-23.6482	0.349673	0.120003	0.960321	0.390997	0.91417	0.276336	4.81694e-10	0.495207	0	0.370589	2.35363	0	0	0	-0.392802	-1.12274	0.0186344	1.87001	-0.0281205	-0.4546	-1.96675	1	1	1	1	1	0.973027	1.77997e-07	0.581468	0.459615	0.788083	0.999358	0.747563	0.574236	2.89855e-05
ENSG00000231500.7	RPS18	6:33272092:rs17215231:C_T	C/T	T	2683	0.419593	2	0.0777115	-23.6476	0.0494889	0.49038	1	0.617381	0.122464	0.135925	0.589931	0.328215	0	0	0	3.11166	0.52829	0.30708	-0.812378	-0.378613	0	-0.599068	-1.5203	-0.674702	-0.177189	0.461522	1	1	1	0.800016	0.735157	1	0.267923	0.69657	1	0.986114	0.605037	0.445581	0.636735
ENSG00000161640.15	SIGLEC11	19:49955674:rs8103552:C_A	C/A	A	2680	0.590162	2	0.234142	23.6416	0.225542	1	0.595183	0.110729	1.80649e-12	0.499657	0.0013818	0.0330445	0	0	2.99019	9.47252	0.583624	1.57374	0.326382	0	-0.0929437	2.67221	4.12892	0.202027	0.853288	0.936327	1	1	0.957079	1.02356e-09	1	0.0431395	0.500714	1	0.660205	1.02171	2.22222e-05	0.682262	0.0851936
ENSG00000179639.10	FCER1A	1:159302270:rs2251746:T_C	T/C	C	2440	0.193311	2	0.264344	23.6393	0.253403	0.588783	0.742871	0.448407	2.51239e-17	0.0245832	0.00187776	0.706296	2.73441	0	0	1.70718	0	1.33435	0.44869	0.417571	0.109106	1.06223	6.13667	-0.344563	0.984372	0.983921	1	1	1	2.37253e-14	0.293307	0.052903	0.524325	0.72536	0.72486	0.9967	0	0.200031	0.0971006
ENSG00000113272.14	THG1L	5:157729871:rs56117345:G_A	G/A	A	2680	0.654356	2	0.152612	23.631	0.0534926	0.274835	0.0216194	0.250388	0.944325	0.124747	0.0509082	0	0.519792	0	1.97647	3.75766	1.95089	1.44197	-0.475822	0.911185	1.15374	2.35301	0.0577489	0.662849	0.804992	0.481205	1	0.319011	1	1	0.703476	0.402109	0.277754	0.593801	0.127579	1.00932	0.749115	0.427839	0.369383
ENSG00000136144.12	RCBTB1	13:49590427:rs1409015:C_A	A/C	C	2425	0.0792373	2	0.38701	-23.6244	0.288999	0.786368	1	0.00230881	0.000162551	7.49537e-12	1	0	1.93881	0	3.18726	1.8263	2.48267	0	0.203526	0.127722	0	-4.04043	-1.95862	-1.6347	0	1	1	1	0.198877	0.0147493	2.01168e-09	1	0.548568	0.765169	1	1.01432	0.0822456	0	1
ENSG00000143882.12	ATP6V1C2	2:10722062:rs12468286:G_A	G/A	A	2438	0.0485222	2	0.44032	-23.6243	0.12628	0.953975	0.00276679	1	0.97712	1	0.760072	0.478807	0.353283	1.69662	0	1.65573	0	0.336382	-0.530631	-0.0406956	-0.97502	0	-0.0182071	0	-0.0934591	0.732095	1	0.0878516	1	1	1	1	0.400396	0.790177	0.0363786	1	0.746402	1	0.651158
ENSG00000196313.11	POM121	7:72893994:rs10231271:G_A	G/A	A	2679	0.642611	0	0.486002	-23.6179	1	1	0.00024691	0.967036	1	0.899244	0.294248	0	0	2.8799	0.479817	0	0	0.898093	0	0	-0.902604	-0.0630091	0	0.0264081	-0.325778	1	1	0.0141154	1	1	1	0.852841	1	1	0.0065157	0.948995	1	0.765477	0.571315
ENSG00000120322.4	PCDHB8	5:141155645:rs62378894:G_A	G/A	A	2683	0.956	2	0.225867	23.6151	0.212627	0.0373059	0.999998	0.73502	0.747641	0.000363284	0.159134	1.77669	2.75238	0	6.03462	1.79641	0.153376	0.540014	0.461021	1.53018	0	-0.571557	0.232098	1.29613	0.375433	0.91184	0.701985	1	1	1	0.0140131	0.678798	0.488219	0.308018	0.807445	0.972566	0.749947	0.0171286	0.50663
ENSG00000100336.17	APOL4	22:36202255:rs6000182:C_T	C/T	T	2440	0.917119	2	0.108811	-23.611	0.0664013	0.412093	0.148295	0.524959	0.0177027	1	0.599978	0	0.252274	0	0.952552	6.25901	0	0.427139	-0.508804	-0.603051	-0.396881	-1.45059	-1.76966	0	0.16763	0.53645	1	0.850635	1	0.319891	1	1	0.304725	0.665485	0.354841	0.993026	0.382942	1	0.638769
ENSG00000156711.17	MAPK13	6:36130353:rs12210946:G_A	G/A	A	2557	0.959759	2	0.267501	23.609	1	1	3.78696e-05	1	1	1	0.254444	0	0	2.52396	0	0	0	2.60207	0	0	0.887072	0	0	0	0.384841	1	1	0.00297096	1	1	1	0.80441	1	1	0.00166769	1	1	1	0.552745
ENSG00000196748.10	CLPSL2	6:35776526:rs2766578:C_G	C/G	G	2439	0.840932	2	0.280033	23.5871	0.0304049	1	0.336248	0.718663	0.26075	0.0119802	0.0497117	0.548749	0	1.19148	0.853058	0	1.37	1.34231	0.844748	0	0.56541	-0.669358	-0.341015	1.19762	0.855876	0.351262	1	1	1	1	0.186255	0.396962	0.212772	1	0.513215	0.973149	0.683841	0.13669	0.366307
ENSG00000124839.13	RAB17	2:237587120:rs72990127:A_G	A/G	G	2439	0.430009	2	0.211152	23.582	0.319356	0.603131	0.0414596	1	0.00999832	0.67088	0.000123009	0	0.916081	1.22569	0	0	0	2.22303	0.350016	-0.413085	1.10661	0	-0.780395	0.151971	1.56771	1	1	0.460006	1	0.238144	1	0.00712807	0.565487	0.729785	0.184099	1	0.334672	0.728013	0.0249795
ENSG00000122481.17	RWDD3	1:95237334:rs35403759:C_T	C/T	T	2683	0.329499	2	0.0866567	23.581	4.33425e-06	1	1	0.239019	0.734082	0.000684142	0.20947	4.11797	0	0	0	0.324178	1.02911	0.0024941	2.06687	0	0	-2.20771	-0.328598	1.42751	0.438725	0.000372089	1	1	1	1	0.023043	0.750807	0.000794613	1	1	1.00953	0.748895	0.0251995	0.534195
ENSG00000163913.11	IFT122	3:129518742:rs6439184:A_G	A/G	G	2218	0.713136	2	0.174707	-23.5699	0.792522	1	0.000493497	1	1	1	0.254419	0	0	1.11003	0	0	0	2.08661	0.0977598	0	-1.01781	0	0	0	-0.496631	1	1	0.0239215	1	1	1	0.80441	0.715079	1	0.0105608	1	1	1	0.552835
ENSG00000173272.16	MZT2A	2:131488836:rs60415628:C_T	C/T	T	2683	0.457586	2	0.0851659	-23.5462	0.0922416	0.999999	0.999998	1	1	0.00741555	0.00487437	0.802721	0	0	0	0	0	1.85996	-0.524024	0	0	0	0	-1.12396	-0.973152	0.631378	1	1	1	1	0.136812	0.100992	0.351125	0.79106	0.809733	1	1	0.106188	0.150013
ENSG00000198755.11	RPL10A	6:35454977:rs2395626:G_T	G/T	T	2632	0.813617	0	0.453837	-23.5189	0.790694	1	1	0.160131	1.83582e-05	0.383697	0.00600611	1.40844	0	0	0	3.40075	1.87959	0.912303	0.0639293	0	0	-1.29259	-2.47591	0.211461	-0.537716	1	1	1	1	0.00265954	1	0.116102	0.714458	1	1	1.01095	0.0355341	0.630255	0.164834
ENSG00000197013.10	ZNF429	19:21518702:rs7258901:A_G	A/G	G	2682	0.76601	2	0.203766	23.5188	0.00105741	0.300009	0.0175162	0.102702	0.957818	0.0442686	0.000886082	0.0429953	0	0	4.74764	0.678169	1.01239	1.86911	1.26548	0.776427	-0.912763	3.10565	0.0394437	0.729457	1.16969	0.0344766	1	0.282664	0.93553	1	0.420535	0.0318203	0.0313593	0.608332	0.112809	1.02322	0.747589	0.272836	0.0695296
ENSG00000157837.16	SPPL3	12:120910846:rs1696357:T_C	T/C	C	2437	0.0814455	2	0.490973	-23.5105	1	1	0.00458729	0.831848	1	0.76244	0.464681	0	0	1.08186	0	0	2.64269	1.48619	0	0	-0.9276	-0.181062	0	-0.106615	0.233405	1	1	0.121079	1	1	1	0.99594	1	1	0.0495497	0.96416	1	0.74382	0.615347
ENSG00000093072.18	ADA2	22:17200081:rs5992639:G_A	A/G	G	2436	0.307198	2	0.45546	-23.5042	0.282899	0.0575311	1	0.0774148	0.0372222	0.575255	1	1.2569	0.524072	0	4.79262	7.12526	0.797015	0	-0.278892	-0.985908	0	-2.07771	-1.0585	0.128152	0	1	0.830147	1	0.862318	0.474054	1	1	0.544219	0.360772	1	1.0291	0.46857	0.703997	1
ENSG00000100626.17	GALNT16	14:69353697:rs8016546:G_A	G/A	A	2682	0.315614	2	0.175056	-23.5013	0.986186	1	1.46993e-06	1	0.181869	1	0.454309	0	0	2.12858	0	0	0	0.569295	0.00595779	0	-0.942438	0	-0.742852	0	-0.30471	1	1	0.0001983	1	0.923261	1	0.989367	0.741134	1	0.000169312	1	0.645708	1	0.613562
ENSG00000115665.9	SLC5A7	2:107987172:rs333238:A_G	G/A	A	2439	0.0608287	2	0.194547	23.5011	0.062373	1	0.661658	0.715678	0.801654	0.0160199	7.10023e-05	0.400813	0	0.895347	7.53495	1.21029	1.40321	1.68282	0.759367	0	0.263044	0.703499	-0.187139	1.18409	1.75063	0.520259	1	1	1	1	0.224799	0.00465384	0.297004	1	0.692379	0.975077	0.749428	0.159979	0.0188072
ENSG00000183542.5	KLRC4	12:10468616:rs7310149:G_T	T/G	G	2440	0.280458	2	0.183607	23.4909	0.177565	0.00574319	0.999998	0.123155	0.535244	1.32473e-07	1	1.04636	3.69955	0	6.15307	0.0650826	1.72272	0	0.497027	2.02652	0	2.71062	-0.43914	1.6386	0	0.851012	0.271887	1	0.984349	1	1.54232e-05	1	0.458387	0.132801	0.817887	1.01802	0.734403	0.000146119	1
ENSG00000267795.6	SMIM22	16:4797168:rs8118:G_A	A/G	G	2677	0.130461	0	0.471797	-23.4482	0.101887	0.287246	0.999842	0.667081	0.601438	0.000410031	0.462819	0	1.47461	0.91812	0.0308907	0.532271	2.49714	0.0972177	-0.451286	-0.713711	9.21992e-05	0.725824	-0.331101	-1.29191	-0.25605	0.662604	1	1	1	1	0.0154254	0.995749	0.366411	0.599828	0.798173	0.981535	0.741816	0.0184904	0.615454
ENSG00000100225.18	FBXO7	22:32487295:rs3827335:A_G	A/G	G	2437	0.801388	0	0.407673	23.447	0.314163	1	1	0.0609608	0.211027	4.89498e-18	1	0.230626	0	0	2.56728	3.28918	4.22088	0	-0.175825	0	0	2.2323	0.603226	1.7716	0	1	1	1	0.787794	0.973584	2.49615e-15	1	0.563402	1	1	1.01635	0.662515	0	1
ENSG00000167767.14	KRT80	12:52201242:rs7958529:C_G	C/G	G	2440	0.262632	2	0.344877	23.441	0.673889	0.754198	3.33682e-07	0.85594	0.559093	1	0.694607	0.3	0	1.75784	0	0	0	1.21743	-0.140183	-0.188293	2.05972	-0.14208	-0.192765	0	0.126915	1	1	5.45377e-05	1	1	1	1	0.694619	0.762521	5.12821e-05	0.961451	0.737066	1	0.645883
ENSG00000120693.13	SMAD9	13:36918335:rs9566169:G_A	A/G	G	2439	0.700746	0	0.243952	-23.4294	0.328597	0.00558524	0.999998	0.337325	0.066147	0.693811	1	0.879581	2.208	0	4.59404	5.03996	1.66521	0	-0.320464	-1.76684	0	-1.52217	-1.1935	0.112743	0	1	0.269632	1	1	0.619993	1	1	0.569223	0.132454	0.805793	1.00723	0.535288	0.73299	1
ENSG00000136881.11	BAAT	9:101368010:rs79172147:C_A	C/A	A	2683	0.910357	2	0.0942974	-23.4241	1	1	1.54856e-10	1	1	0.814055	0.0247519	0	0	0.216694	0	0	0.368358	0.547875	0	0	-1.57256	0	0	-0.148617	-0.801937	1	1	5.64054e-08	1	1	1	0.270257	1	1	0	1	1	0.752366	0.285788
ENSG00000217442.4	SYCE3	22:50562842:rs78789402:G_A	G/A	A	2439	0.747748	2	0.0676507	23.4204	1.78297e-07	0.468221	0.999998	0.715345	0.024405	2.6721e-07	0.00387687	2.8405	0	0	1.99094	1.44161	0.981448	0.815741	3.094	-0.342844	0	1.03346	2.53628	3.07483	1.28374	2.27302e-05	1	1	1	0.381499	2.89917e-05	0.0855832	7e-05	0.687386	0.804181	0.975015	0.419622	0.000208511	0.133496
ENSG00000114491.14	UMPS	3:124761583:rs2055983:A_G	A/G	G	2683	0.1095	2	0.18524	23.4198	0.0320944	0.386568	0.999999	0.00458493	0.290297	0.281221	0.000526433	2.69696	1.42823	0	0.903278	0.886084	0.972885	0	0.857569	0.656124	0	5.37058	-0.810757	0.347481	0.945231	0.363048	1	1	0.280341	1	0.980217	0.0219321	0.218962	0.65387	0.827138	1.02758	0.690266	0.578209	0.0543693
ENSG00000181291.7	TMEM132E	17:34568001:rs60736940:C_T	C/T	T	2439	0.963826	2	0.336408	-23.4047	0.346589	0.95545	0.0518567	1	1	1	0.996148	0.0634511	0.851566	1.40532	0	0	0	2.28147	-0.326382	0.0365423	-0.679582	0	0	0	-0.00146602	1	1	0.517491	1	1	1	1	0.580142	0.79058	0.207795	1	1	1	0.657151
ENSG00000128039.11	SRD5A3	4:55350848:rs36110240:C_T	C/T	T	2678	0.268219	2	0.180919	23.3941	0.0660535	1	0.999999	0.321294	0.65768	8.38983e-16	0.452525	0.0738546	0	0	0	1.38075	5.40278	1.02701	0.560712	0	0	-0.99564	0.312483	2.46214	0.185126	0.535159	1	1	1	1	3.39548e-13	0.987773	0.304131	1	0.85169	1.00684	0.745555	0	0.613059
ENSG00000136011.15	STAB2	12:103778741:rs11111765:G_C	G/C	C	2683	0.691869	2	0.264816	23.3893	0.795652	0.162472	0.00016105	1	0.128884	1	0.434578	0	0.0493424	2.90002	0	0	0	0.328825	-0.0549915	0.974316	1.35811	0	-1.04087	0	0.268999	1	1	0.00984725	1	0.815887	1	0.975641	0.71565	0.503276	0.00470743	1	0.611014	1	0.610002
ENSG00000118939.17	UCHL3	13:75627328:rs7985480:T_C	C/T	T	2437	0.560649	2	0.258104	23.3821	0.98503	1	0.999999	0.195477	0.00241585	0.0801731	0.000696076	0.30722	0	0	0	3.67313	1.90785	2.90066	-0.00548723	0	0	-1.44506	2.11877	0.510663	0.879262	1	1	1	1	0.101144	0.575662	0.0270135	0.741223	1	0.826613	1.00925	0.219255	0.358531	0.0626743
ENSG00000187848.15	P2RX2	12:132629069:rs4883541:G_A	G/A	A	2680	0.12316	2	0.42444	-23.3795	0.513114	0.984112	0.150842	1	0.633514	0.199419	4.65013e-08	0.409447	0.231529	0.474562	0	0.892369	0.483284	1.44804	0.238335	0.0141014	-0.669114	0	0.328754	-0.467939	-1.60757	1	1	0.856351	1	1	0.861795	8.7789e-06	0.651535	0.79351	0.357544	1	0.744668	0.513946	0.000237037
ENSG00000132911.4	NMUR2	5:152377158:rs17544525:A_C	A/C	C	2438	0.245689	2	0.180886	-23.367	0.24272	0.705369	0.376043	0.701754	0.014786	5.91377e-10	1	0	0.443773	0	1.54961	1.35414	1.19512	0	-0.47386	0.293425	-0.24691	0.745177	-1.88189	-1.9139	0	0.967623	1	1	1	0.288666	1.16886e-07	1	0.516307	0.75136	0.53896	0.977375	0.363204	3.10078e-05	1
ENSG00000163322.14	ABRAXAS1	4:83477837:rs12649417:A_T	A/T	T	2439	0.351606	2	0.498975	23.3625	0.00602111	0.483195	1	0.565329	0.0641806	0.195848	0.00112815	0.55293	2.4284	0	2.76381	1.55593	1.30245	0.331641	0.805807	-0.407527	0	0.78049	1.05836	0.31776	0.622993	0.124409	1	1	1	0.611972	0.855343	0.0370833	0.0895284	0.694611	1	0.994948	0.531816	0.510398	0.0768387
ENSG00000168765.17	GSTM4	1:109657738:rs560018:T_C	T/C	C	2681	0.155128	2	0.361805	-23.3609	3.43043e-06	0.300225	0.104519	1	0.398055	0.990076	0.254989	1.21387	0	0.346723	0	1.33891	0	0.622503	-1.48054	-0.442971	0.615023	0	-0.513368	0.0030105	-0.370528	0.000306741	1	0.733737	1	1	1	0.80531	0.000722807	0.608462	0.300887	1	0.719203	0.771657	0.553166
ENSG00000147419.18	CCDC25	8:27767423:rs10091671:G_A	A/G	G	2681	0.315201	2	0.494592	23.3586	0.999999	0.466177	0.34587	0.161567	1	0.26659	0.129583	0	0	0.611313	0	0	2.35935	3.01293	0	0.238751	0.338944	1.28686	0	0.382479	0.478676	1	1	1	1	1	0.9602	0.619768	0.785517	0.6861	0.519684	1.00944	1	0.567228	0.479799
ENSG00000161010.15	MRNIP	5:179837731:rs10277:T_C	T/C	C	2438	0.594695	0	0.449344	-23.3334	0.910689	0.219477	0.029941	1	0.387465	0.36189	0.442806	1.68238	1.34509	1.22968	0	0	0	0	-0.0406031	-0.878836	-0.714707	0	0.407335	0.169401	-0.193396	1	1	0.383187	1	1	1	0.980906	0.732631	0.553141	0.153149	1	0.718195	0.621216	0.611124
ENSG00000167653.5	PSCA	8:142670280:rs4736369:T_C	T/C	C	2681	0.149631	2	0.454495	23.3123	0.373515	0.875155	0.025117	1	0.996739	0.00187738	0.556332	0.938997	0.558738	1.2963	0	0.366595	0	0.618616	0.330732	-0.115632	0.96218	0	0.00279336	1.12706	0.204231	1	1	0.345419	1	1	0.0508687	1	0.595201	0.781975	0.138019	1	0.747094	0.0475282	0.631663
ENSG00000197568.14	HHLA3	1:70356074:rs7536099:A_G	A/G	G	2683	0.955447	2	0.222139	-23.302	0.288088	0.952017	0.808597	1	0.0677258	0.0254226	0.815984	2.35791	1.17787	0	0	0.0599457	0.480443	0.22275	-0.441927	0.0491848	-0.0593182	0	-1.43706	-0.776679	-0.0691191	1	1	1	1	0.626335	0.299954	1	0.548276	0.790375	0.744945	1	0.537614	0.20396	0.652064
ENSG00000100814.18	CCNB1IP1	14:20313202:rs2297732:A_G	A/G	G	2682	0.277536	0	0.400447	23.2998	0.294348	1	0.0150474	0.757556	0.194928	0.77853	0.515639	0.485659	0	0.248493	0	1.92326	1.06977	1.4667	0.345855	0	1.07829	-0.431292	-0.796709	0.102421	-0.227706	1	1	0.260464	1	0.944854	1	1	0.551844	1	0.104004	0.970017	0.652562	0.746721	0.624801
ENSG00000117597.18	UTP25	1:209835022:rs685248:C_G	C/G	G	2436	0.0239441	0	0.252053	23.2966	0.999998	1	0.0251926	0.140408	0.637073	0.716914	0.460338	0	0	0.888738	0	0.174962	1.11353	2.06377	0	0	0.863711	-2.04791	0.307879	0.148328	0.291979	1	1	0.3459	1	1	1	0.994456	0.761121	1	0.138247	1.01128	0.744969	0.736931	0.61525
ENSG00000160953.16	PWWP3A	19:1357083:rs713042:T_C	T/C	C	2552	0.797374	0	0.190243	-23.2836	0.325105	1	0.138872	1	1	0.113901	0.326221	1.07588	0	1.35309	0	0	1.02328	1.97817	-0.37382	0	-0.817659	0	0	-0.762048	-0.434793	1	1	0.827293	1	1	0.672886	0.88665	0.567904	1	0.344184	1	1	0.411149	0.583334
ENSG00000198046.12	ZNF667	19:56471241:rs60732696:T_C	T/C	C	2682	0.0153737	2	0.162006	23.2787	1	1	0.146112	1	1	0.474049	0.0500253	0	0	1.5425	0	0	1.16376	3.48397	0	0	0.606187	0	0	0.329277	0.840928	1	1	0.845444	1	1	1	0.397837	1	1	0.352587	1	1	0.671856	0.366835
ENSG00000169592.15	INO80E	16:30006574:rs3814880:T_C	T/C	C	2675	0.0504967	2	0.446355	-23.2762	0.049757	0.0898268	1	1	0.20183	0.260956	0.433997	0.8453	0.825527	0	0	0.777654	2.89699	0.574417	-0.58789	-1.00941	0	0	0.752935	-0.277533	0.152062	0.462338	0.958692	1	1	0.956628	0.952422	0.975203	0.268294	0.415821	1	1	0.656283	0.563013	0.609823
ENSG00000262152.7	LINC00514	16:3004010:rs2524316:C_G	G/C	C	2608	0.64387	2	0.36944	-23.2757	1	0.377348	6.7108e-05	0.844934	1	0.999999	0.948443	0	1.00361	2.27794	0.279011	0	0	0.20732	0	-0.558989	-1.06794	0.328192	0	0	0.0205071	1	1	0.00476616	1	1	1	1	1	0.64942	0.00246797	0.962486	1	0.760403	0.656939
ENSG00000166788.10	SAAL1	11:18104401:rs78251200:T_C	T/C	C	2682	0.703596	2	0.230798	-23.275	0.380975	0.98514	0.999999	0.0669727	0.00262177	0.0683543	0.00821395	0.552014	1.74643	0	0	0.508608	1.2514	0.393286	-0.315403	-0.0128247	0	-2.09246	-2.06654	-0.549147	-0.630569	1	1	1	0.814654	0.104449	0.531502	0.139994	0.598042	0.793717	0.851087	1.01998	0.220527	0.334541	0.185846
ENSG00000123453.18	SARDH	9:133687526:rs2797823:T_C	T/C	C	2438	0.965705	2	0.379614	23.2686	1.04463e-12	1	1	0.430073	1	1	1	4.68799	0	0	3.11849	0	0	0	1.37478	0	0	1.10208	0	0	0	2.9927e-10	1	1	1	1	1	1	0	1	1	0.997915	1	1	1
ENSG00000069431.11	ABCC9	12:21892919:rs1914361:A_G	A/G	G	2437	0.16553	2	0.45835	23.2427	8.15331e-06	0.171978	0.999998	0.390829	0.258555	1	1	2.55871	0	0	8.71775	4.87368	0	0	1.16782	-0.518265	0	1.17348	0.612383	0	0	0.000630442	1	1	1	1	1	1	0.00119149	0.512024	0.817763	0.999554	0.683192	1	1
ENSG00000091140.14	DLD	7:107922212:rs7786987:A_G	A/G	G	2681	1	2	0.402089	23.2401	0.0814068	1	0.342952	0.133556	1	0.960044	0.0308858	0.909834	0	0	0	0	1.75448	3.56494	0.439902	0	0.278747	-1.41751	0	-0.0153034	0.59082	0.595727	1	1	1	1	1	0.307375	0.333959	1	0.517366	1.01384	1	0.770307	0.310944
ENSG00000198515.13	CNGA1	4:47990165:rs2661541:T_C	T/C	C	2430	0.625727	2	0.249383	23.2316	0.183813	0.0117872	1	0.446714	1	0.0322874	0.00051485	0.910758	2.97773	0	0.658994	0	0.778026	1.54426	0.492	1.79327	0	-1.34491	0	0.78094	1.14308	0.86534	0.406973	1	1	1	0.349271	0.0216619	0.465541	0.188733	1	0.997098	1	0.232473	0.0540594
ENSG00000104731.14	KLHDC4	16:87730661:rs9934565:A_T	A/T	T	2681	0.161188	2	0.45636	23.2313	0.0786403	0.649378	0.202733	0.320541	1	0.776279	0.68975	0	0.50045	2.01515	0	0	0.308144	1.34222	0.54893	-0.289626	0.64567	1.10968	0	0.108992	0.151271	0.584815	1	0.96203	1	1	1	1	0.328512	0.737249	0.409225	1.00658	1	0.74647	0.645447
ENSG00000187134.14	AKR1C1	10:4940286:rs7094041:C_T	C/T	T	2440	0.480869	2	0.423156	23.2156	1	0.00194284	0.00123278	0.599288	0.00207098	0.0814064	0.00239227	0	3.58637	0	2.35425	1.10369	0	0	0	1.64137	0.986158	0.777828	1.85324	-0.292293	-0.821441	1	0.143584	0.0484319	1	0.0911332	0.57807	0.0615413	1	0.0769652	0.0206133	0.988403	0.208052	0.35979	0.107023
ENSG00000196378.11	ZNF34	8:144794228:rs2958518:G_C	G/C	C	2681	0.726182	0	0.455241	23.1923	0.000911907	0.164741	0.297921	1	0.505981	0.573162	0.370056	1.40954	0.573546	0	0	0.269971	2.29566	0.0476805	1.00055	0.823524	0.271762	0	-0.398418	-0.153521	-0.217361	0.0307959	1	1	1	1	1	0.926848	0.0286146	0.506032	0.487745	1	0.732044	0.702975	0.596338
ENSG00000112530.11	PACRG	6:162727992:rs68144677:T_C	T/C	C	2439	0.698749	2	0.118491	23.1687	0.0947637	1	0.132023	0.956272	1	0.0523612	0.198588	1.37569	0	0.123117	0	0	1.78959	3.00399	0.721103	0	0.992767	-0.0320299	0	1.00075	0.630785	0.642092	1	0.812834	1	1	0.462666	0.73746	0.356467	1	0.337145	0.950599	1	0.296549	0.529345
ENSG00000197748.12	CFAP43	10:104173380:rs581533:T_C	T/C	C	2438	0.963815	2	0.336136	23.1626	0.00743829	0.284474	0.730432	0.900701	0.559717	0.347068	0.0711464	1.91655	0	0.459946	1.25259	1.8033	0.191393	0.730512	0.987783	-0.639065	0.176122	-0.209321	-0.387666	0.384595	0.670378	0.144011	1	1	1	1	1	0.469953	0.101347	0.59737	0.719713	0.954327	0.737086	0.613754	0.405589
ENSG00000088756.12	ARHGAP28	18:6728904:rs7506354:T_C	T/C	C	2440	0.87107	0	0.476434	-23.1614	0.0214095	0.259726	0.0599283	0.410727	0.160433	1	0.0646332	0	0.341369	0.582634	0	0.0396473	0	3.23988	-0.516239	0.641057	-0.569288	1.03698	-0.780511	0	-0.500051	0.286099	1	0.554222	1	0.880704	1	0.45026	0.179516	0.5827	0.223491	0.998228	0.630985	1	0.395523
ENSG00000250506.7	CDK3	17:76001393:rs2069528:G_A	A/G	G	2681	0.310129	2	0.255502	-23.16	0.197979	0.411328	0.999999	0.460323	0.0581416	0.110837	1	0.977363	2.02509	0	0	1.5738	1.49245	0	-0.458895	-0.567482	0	0.864358	-1.28191	-0.468413	0	0.890748	1	1	1	0.586653	0.663852	1	0.478024	0.666092	0.836246	0.996322	0.521621	0.406065	1
ENSG00000122729.19	ACO1	9:32457191:rs10970987:T_C	T/C	C	2683	0.426382	2	0.0793887	23.1369	3.9737e-05	0.825377	1	0.0262392	0.835977	1	1	4.21907	1.2969	0	5.94719	1.00342	0	0	2.44337	0.233278	0	5.5549	0.203683	0	0	0.00244138	1	1	0.610803	1	1	1	0.00376867	0.772536	1	1.06715	0.750303	1	1
ENSG00000152223.15	EPG5	18:45893410:rs56298801:C_T	C/T	T	2437	0.537334	0	0.438449	-23.1316	1	1	0.000127489	0.978561	1	0.29434	0.698607	0	0	2.58604	1.38196	0	0.284302	0.426942	0	0	-1.19835	0.0390682	0	0.372978	0.129871	1	1	0.00808469	1	1	0.994281	1	1	1	0.0039602	0.947097	1	0.585783	0.645819
ENSG00000135823.14	STX6	1:180980990:rs10753232:C_T	C/T	T	2680	0.338391	2	0.411381	23.1054	0.999998	1	0.970551	1	0.165858	3.53584e-06	0.577121	0	0	1.31012	0	1.03257	0.571868	2.8967	0	0	-0.0128178	0	0.75379	1.54162	-0.184524	1	1	1	1	0.889668	0.000271546	1	0.750918	1	0.790882	1	0.633253	0.00096988	0.633133
ENSG00000162753.13	SLC9C2	1:173611164:rs61828917:C_T	C/T	T	2682	0.542086	2	0.127144	23.0951	0.000686514	0.000392948	0.860033	0.489619	0.214223	0.787566	0.635812	3.60986	1.25814	0	4.75789	0	0	0.208334	1.51785	2.85021	-0.0306296	1.50519	-0.378327	-0.0659363	0.145125	0.0248284	0.048401	1	1	0.976434	1	1	0.0242369	0.0311594	0.761521	0.994302	0.662295	0.748258	0.641383
ENSG00000173041.12	ZNF680	7:64562993:rs6969879:T_C	T/C	C	2678	0.557338	2	0.271098	-23.0949	7.95669e-10	0.655158	0.999998	0.541786	0.168815	1	1	3.23034	0	0	4.55455	0.738995	0	0	-1.31258	-0.200851	0	-0.912129	0.823176	0	0	1.56055e-07	1	1	1	0.897253	1	1	7.69231e-06	0.739012	0.801776	0.995951	0.636482	1	1
ENSG00000109534.17	GAR1	4:109824698:rs10365:C_G	C/G	G	2435	0.132647	0	0.355236	23.0503	0.0507612	0.234385	0.635856	0.979488	0.20963	0.00380638	0.040188	0.0938756	1.43102	0.149065	0	1.3988	0	1.09942	0.776838	-0.907429	-0.19928	-0.0293553	0.865374	1.00153	0.703064	0.467046	1	1	1	0.971983	0.0852376	0.353499	0.270688	0.564961	0.681627	0.946916	0.661853	0.0722188	0.339969
ENSG00000177697.19	CD151	11:833327:rs28648546:G_A	A/G	G	2437	0.200093	0	0.271235	23.0474	0.884042	0.0486096	0.999998	1	0.00522652	1	0.813903	0.54652	4.93297	0	0	1.98745	0	0.148691	0.044084	1.10046	0	0	1.64085	0	-0.0444257	1	0.781764	1	1	0.160362	1	1	0.729597	0.340946	0.80056	1	0.272921	1	0.651737
ENSG00000015475.18	BID	22:17685093:rs13058451:T_C	C/T	T	2683	0.222161	0	0.184309	23.0364	0.0243163	1	0.000506982	0.888756	0.218292	0.999998	0.29352	0	0	0.769251	0	0.629342	0	1.37211	0.537676	0	1.18049	-0.216213	-0.940993	0	-0.406596	0.306775	1	0.0243292	1	0.983283	1	0.851695	0.189981	1	0.0107137	0.955795	0.664694	0.768253	0.570801
ENSG00000134899.21	ERCC5	13:102856829:rs4150290:A_T	A/T	T	2679	0.357359	0	0.406495	23.0362	0.933462	0.326172	5.86487e-06	0.557133	0.986735	0.867085	1	0.49633	0.228632	0.180492	2.52247	3.19652	1.95741	0	0.0300315	-0.683754	1.37227	0.921365	-0.0107223	-0.0549967	0	1	1	0.000639046	1	1	1	1	0.735665	0.623442	0.000444444	0.996077	0.746489	0.759768	1
ENSG00000099866.15	MADCAM1	19:494446:rs7256171:C_T	C/T	T	2552	0.0319088	2	0.425353	-23.0354	0.820824	0.180235	0.221639	1	0.633592	0.622147	0.0658498	0.833915	0.88097	0.371386	0	0	1.325	1.01393	0.0925257	-1.04051	-0.653052	0	0.217908	-0.198727	-0.64622	1	1	0.996494	1	1	1	0.454472	0.719314	0.520142	0.426627	1	0.744682	0.716393	0.397859
ENSG00000124275.15	MTRR	5:7870860:rs1801394:A_G	A/G	G	2681	0.0137955	0	0.445356	-23.0343	0.999999	0.608174	0.208617	1	0.539289	0.148471	0.194399	0	0.508556	0	0	4.4082	4.8823	0	0	-0.244352	-0.311836	0	-0.363479	-0.421169	-0.255362	1	1	0.970641	1	1	0.766772	0.730954	0.764411	0.730635	0.413622	1	0.735365	0.462706	0.526648
ENSG00000042445.14	RETSAT	2:85333536:rs10198290:C_G	C/G	G	2438	0.175718	0	0.364848	23.0247	0.184313	0.117321	1	0.10433	0.292777	0.0074659	1	2.92108	0	0	5.09058	0.0560635	1.61441	0	0.291926	0.551275	0	2.42806	0.628694	0.660353	0	0.865671	1	1	0.939778	1	0.137344	1	0.4658	0.457128	1	1.02169	0.690326	0.106478	1
ENSG00000162434.13	JAK1	1:64844806:rs2230588:T_C	T/C	C	2681	0.00440111	2	0.248228	-23.0108	0.930806	0.688936	0.0804059	0.912316	0.813165	1	0.315518	0.427162	2.82588	0.0587171	5.14086	2.90632	0	0.843089	0.0344854	-0.300543	-0.720476	0.204761	-0.164062	0	-0.285892	1	1	0.646853	1	1	1	0.876241	0.735571	0.747215	0.262845	0.95333	0.750014	1	0.579869
ENSG00000029559.7	IBSP	4:87811540:rs1054627:G_A	A/G	G	2439	0.022646	0	0.332718	-23.0047	0.0303813	0.939622	0.999999	0.364013	0.0442659	0.0281843	1.46255e-19	0.859928	0	0	1.04273	0	1.47664	2.1742	-0.583359	-0.0303327	0	1.23276	0.97326	-0.5911	-2.29167	0.351148	1	1	1	0.51419	0.322683	2.19356e-16	0.212723	0.789363	0.822053	1.00108	0.487241	0.217369	0
ENSG00000101104.12	PABPC1L	20:44899568:rs6017443:T_C	C/T	T	2609	0.0128038	0	0.286892	22.9922	0.186682	0.0432014	1	0.223516	0.051961	0.123717	0.239579	1.49157	2.23213	0	0	1.10193	0	0.0917293	0.434105	1.26565	0	1.61415	-1.2422	0.41871	0.254283	0.868376	0.747798	1	1	0.556631	0.700982	0.789736	0.467198	0.326891	1	1.00952	0.508016	0.426439	0.548471
ENSG00000100564.9	PIGH	14:67599127:rs10131404:G_A	G/A	A	2681	0.291706	0	0.447967	22.9889	0.376596	0.0400962	1	1	0.0894511	0.287998	1.2439e-08	0.745425	0	0	0	2.51599	2.2011	0.670103	0.253794	0.964952	0	0	-1.04552	0.277457	1.21806	1	0.729258	1	1	0.703713	0.986975	2.96409e-06	0.596347	0.319527	1	1	0.568238	0.581836	8.41121e-05
ENSG00000117305.15	HMGCL	1:23823622:rs59650706:G_C	G/C	C	2680	0.249312	2	0.346269	22.976	0.00237	0.522339	0.999999	0.311437	0.155777	0.159676	1	2.90667	0.000878479	0	2.51696	2.8691	1.25614	0	0.746693	0.357022	0	1.43974	-0.802122	0.334036	0	0.0639448	1	1	1	0.873172	0.792796	1	0.0518709	0.706263	0.851368	1.00319	0.629176	0.476863	1
ENSG00000010030.14	ETV7	6:36386437:rs7745437:C_A	C/A	A	2679	0.920367	2	0.261851	22.9671	0.319097	0.907752	0.220028	0.839586	0.858564	0.855659	0.000313046	0.339609	3.1731	0.156405	0.650837	4.5918	0.267079	0.720037	0.39602	-0.0874829	0.700754	-0.413157	-0.129408	0.0800152	1.30313	1	1	0.994803	1	1	1	0.0148913	0.565256	0.785864	0.425788	0.963319	0.750098	0.757711	0.0418433
ENSG00000240053.8	LY6G5B	6:31670030:rs4569:T_C	C/T	T	2550	0.363869	2	0.268235	-22.9481	0.117881	0.422208	0.999999	1	1	0.908165	0.324372	0.804491	2.70773	0	0	0	2.16835	0.589214	-0.575679	-0.572107	0	0	0	-0.0380643	-0.240486	0.710208	1	1	1	1	1	0.885739	0.389653	0.670221	0.839412	1	1	0.766258	0.58351
ENSG00000183617.5	MRPL54	19:3762928:rs7245624:G_A	G/A	A	2681	0.560306	0	0.366095	22.9415	0.0476518	1	0.999998	1	0.226222	0.035095	0.00721349	0.711298	0	0	0	0.806617	1.9515	2.22341	0.532737	0	0	0	-0.758643	0.546307	0.578043	0.451112	1	1	1	0.995682	0.366879	0.129614	0.2629	1	0.804563	1	0.668445	0.242636	0.176851
ENSG00000169914.6	OTUD3	1:19895132:rs112455178:C_T	C/T	T	2683	1	2	0.0573984	22.9403	0.999999	1	0.0128439	1	0.579241	0.017763	2.21154e-05	0	0	3.08393	0	0	0	1.70267	0	0	1.79935	0	0.60775	1.44121	2.79814	1	1	0.233415	1	1	0.241225	0.00179578	0.792473	1	0.0934868	1	0.737813	0.16986	0.00967834
ENSG00000138346.15	DNA2	10:68468207:rs10998205:C_T	C/T	T	2682	0.79154	2	0.0796048	-22.932	0.236334	0.0510935	0.444647	1	0.104573	0.676454	1	0	0	1.17431	0	0.979836	0	0	-0.392916	-1.61158	-0.20746	0	-1.59698	-0.22903	0	0.957695	0.797726	1	1	0.747489	1	1	0.511205	0.348269	0.580353	1	0.584089	0.7293	1
ENSG00000161551.14	ZNF577	19:51878242:rs12151287:C_T	C/T	T	2439	0.516446	2	0.220172	-22.9231	0.00505384	0.642195	0.999999	0.125948	0.156583	0.00219672	1	0.452963	0.506601	0	0	2.30244	2.17955	0	-0.886452	0.29896	0	-2.333	-0.96493	-0.853702	0	0.110323	1	1	0.991654	0.874375	0.0572698	1	0.081024	0.736739	0.822053	1.01924	0.629302	0.0521595	1
ENSG00000143322.21	ABL2	1:179102621:rs1325195:G_A	A/G	G	2681	0.840137	2	0.396121	22.9104	1	1	0.00111789	0.788082	0.943339	0.157739	0.831573	0	0	2.23623	2.13398	1.90432	0	1.15591	0	0	1.03038	0.439075	-0.0415798	-0.313618	-0.0689939	1	1	0.0448864	1	1	0.788137	1	1	1	0.0191071	0.967966	0.748933	0.474262	0.652438
ENSG00000167077.13	MEI1	22:41790834:rs9607841:G_A	G/A	A	2678	0.621313	2	0.194175	22.9078	0.999999	0.138024	0.511776	1	1	1.64517e-06	0.00125452	0	0	1.43085	0	0	2.7025	0.495741	0	0.872335	-0.336313	0	0	2.13934	1.3559	1	1	1	1	1	0.000139359	0.04018	0.782498	0.479891	0.618044	1	1	0.000598007	0.081103
ENSG00000160321.15	ZNF208	19:21947679:rs2666451:T_C	T/C	C	2438	0.563125	2	0.429655	22.8915	0.0114541	0.150652	0.093193	0.492131	0.32513	0.00170658	0.107845	0	0.160307	0.709592	1.7992	0.910006	1.3961	0.178977	-0.658475	0.98919	0.740433	-1.13442	0.642286	1.18809	0.590659	0.188659	1	0.693683	1	1	0.0469899	0.569657	0.126521	0.491485	0.28317	0.994271	0.701609	0.0445194	0.455588
ENSG00000197978.9	GOLGA6L9	15:82214561:rs72749575:G_T	G/T	T	2432	0.629538	2	0.30037	-22.8777	0.0855127	0.169491	0.282455	0.283634	1	1	0.417518	0.377325	0.448726	1.98998	0	0	0	0	-0.622793	-1.01048	-0.328538	-1.26361	0	0	-0.192005	0.609484	1	1	1	1	1	0.964268	0.340655	0.509652	0.477004	1.00191	1	1	0.607192
ENSG00000142207.7	URB1	21:32409954:rs73359972:C_T	C/T	T	2440	1	2	0.0938525	22.8563	0.999999	1	1.2042e-06	0.803694	1	0.692141	0.706237	0	0	3.68739	1.20112	0	0	0	0	0	2.49402	-0.61207	0	-0.179965	-0.0542508	1	1	0.000168701	1	1	1	1	0.799127	1	0.000153846	0.966718	1	0.732468	0.646509
ENSG00000103245.14	CIAO3	16:742190:rs11648796:G_A	A/G	G	1989	0.848796	2	0.228758	22.8553	0.346146	0.492514	0.436492	1	1	0.301373	0.169654	0.623937	0	2.39405	0	0	0.43056	0.971364	0.429079	0.542082	0.494486	0	0	0.514248	0.647975	1	1	1	1	1	1	0.697012	0.580072	0.696851	0.576983	1	1	0.59051	0.514323
ENSG00000137699.17	TRIM29	11:120163462:rs626151:G_T	G/T	T	2437	0.0721056	2	0.122076	22.8415	1.47503e-09	0.389745	0.27705	0.138901	1	0.450879	0.00040921	0.661925	0	0	3.08617	0	0.510652	2.02349	3.13238	-0.597204	-0.469372	3.19195	0	-0.308948	1.55218	2.76535e-07	1	1	1	1	1	0.0181363	7.35294e-06	0.654658	0.473136	1.01303	1	0.66204	0.0477617
ENSG00000164167.12	LSM6	4:146178262:rs4282199:T_A	T/A	A	2681	0.291593	2	0.325998	22.8198	0.00210811	0.885507	0.999998	0.813913	0.578463	0.67128	0.00778616	1.93285	0.63516	0	1.98877	3.19877	0.186469	1.38246	1.04123	-0.0951224	0	0.375561	-0.378926	0.120852	0.606941	0.0584245	1	1	1	1	1	0.135789	0.048125	0.782652	0.801248	0.965662	0.737618	0.728153	0.182321
ENSG00000167311.14	ART5	11:3642192:rs3813888:A_G	A/G	G	2440	0.564882	2	0.43832	-22.8079	0.0358689	4.08495e-09	0.999998	0.348458	1	0.946284	0.110555	0.827902	1.94655	0	0	0	0.407297	0.521058	-0.699374	-3.47004	0	1.21682	0	-0.019359	0.384779	0.386053	4.33975e-06	1	1	1	1	0.576917	0.230701	8.33333e-05	0.812022	1.00393	1	0.768938	0.459371
ENSG00000186510.12	CLCNKA	1:16017340:rs1763596:C_T	C/T	T	2683	0.720804	0	0.416511	-22.7943	0.797596	0.294219	0.00621504	0.370077	0.841167	0.981597	0.802816	1.26515	2.62342	0.410923	3.81323	0.688212	0	0.665897	-0.0909403	-0.749587	-1.03601	-1.45774	0.133003	0.00457406	-0.0811786	1	1	0.148089	1	1	1	1	0.7159	0.604536	0.0600822	0.999899	0.749895	0.77103	0.651695
ENSG00000104228.13	TRIM35	8:27310425:rs17446091:T_C	T/C	C	2681	0.0948822	2	0.223424	-22.7789	0.999998	1	0.221347	0.912303	0.755637	0.007627	0.312183	0	0	1.30018	0	0	0.977557	0.927093	0	0	-0.528028	0.155749	0.174756	-1.17156	-0.416891	1	1	0.996187	1	1	0.139903	0.873282	0.759367	1	0.426469	0.95338	0.750157	0.108153	0.579046
ENSG00000132313.15	MRPL35	2:86195693:rs9653508:T_G	G/T	T	2682	0.458628	2	0.45041	22.7777	0.823872	1	0.288035	0.977487	1	0.980388	0.10612	0.914903	0	0.58927	0	0	0.857082	3.46973	0.0679315	0	0.489309	-0.0246765	0	0.00933965	0.57114	1	1	1	1	1	1	0.566176	0.719561	1	0.481448	0.947179	1	0.771144	0.454141
ENSG00000008838.20	MED24	17:40024923:rs12453343:C_A	A/C	C	2677	0.807191	0	0.388121	22.7739	0.999998	1	0.0048281	0.408456	0.347159	1	0.000916736	0	0	2.69908	0	0	0	0.198544	0	0	0.683113	-0.77632	-0.368218	0	0.97764	1	1	0.124961	1	1	1	0.0324257	0.755723	1	0.0511524	0.99917	0.708624	1	0.0703236
ENSG00000204381.11	LAYN	11:111560889:rs542275:C_T	C/T	T	2440	0.19234	0	0.402664	22.7737	0.999999	0.0192614	0.999999	0.726152	0.0803734	3.87649e-05	1	0	0	0	4.63931	4.78939	4.7537	0	0	0.607718	0	-0.37083	0.68392	0.733858	0	1	0.517274	1	1	0.676018	0.00217228	1	0.789365	0.23292	0.847773	0.972574	0.55869	0.00416264	1
ENSG00000204463.12	BAG6	6:31636233:rs13716:C_G	C/G	G	2551	0.140728	2	0.331635	22.7654	0.72765	1	0.00494412	0.505906	0.536857	0.999999	0.17898	0	0	3.29024	1.69877	0	0	0.36529	-0.0594642	0	0.830356	-1.05047	-0.187323	0	0.421476	1	1	0.126949	1	1	1	0.711374	0.704815	1	0.0519094	0.995212	0.734468	0.763763	0.520014
ENSG00000155093.19	PTPRN2	7:158526318:rs11766174:G_A	G/A	A	2440	0.622576	2	0.116189	-22.7578	0.999998	1	0.00574746	1	1	0.0827335	0.000175681	0	0	0	0	0	0.118072	2.14103	0	0	-1.15135	0	0	0.835778	-0.915866	1	1	0.140064	1	1	0.582647	0.00960902	0.750849	1	0.0570469	1	1	0.362259	0.0310815
ENSG00000162885.13	B3GALNT2	1:235504861:rs696247:T_C	C/T	T	2682	0.0302232	2	0.477256	22.7556	0.0234275	0.00467039	0.999998	0.0114924	0.920137	1	0.891959	1.63827	1.59379	0	1.74816	0.0162338	0	1.97403	0.695231	1.59115	0	3.69184	0.0575869	0	0.0275947	0.301074	0.240567	1	0.424233	1	1	1	0.187086	0.119572	0.814628	1.03391	0.74801	1	0.655461
ENSG00000243244.6	STON1	2:48549078:rs4953592:A_G	A/G	G	2438	0.0310943	2	0.136177	22.7551	0.017802	0.00136823	0.999998	0.317124	0.0207056	0.515649	1	0.0280395	5.13638	0	4.85993	4.66172	0.209445	0	0.852722	2.11879	0	-1.52172	1.56329	-0.195754	0	0.253149	0.111814	1	1	0.349884	1	1	0.161806	0.0620545	0.803877	1.00406	0.401966	0.689855	1
ENSG00000125409.13	TEKT3	17:15548994:rs2938170:C_T	C/T	T	2439	0.614793	2	0.330053	-22.7439	0.0335991	0.347204	0.614265	0.413665	0.162604	0.165775	0.379511	1.00194	0.597523	0.293499	0	0	1.19628	0.351967	-0.745156	-0.653041	-0.268782	-1.12334	0.868809	-0.503912	-0.308296	0.371983	1	1	1	0.883847	0.805006	0.936001	0.223521	0.634906	0.670457	0.99694	0.631598	0.48353	0.59951
ENSG00000143674.11	MAP3K21	1:233381059:rs10910144:A_G	A/G	G	2440	0.730407	2	0.178689	22.7364	0.999998	1	3.62367e-14	1	0.893701	1	0.0681281	0	0	2.36504	0	0	0	0.951244	0	0	2.28004	0	0.0689128	0	-0.585364	1	1	2.71743e-11	1	1	1	0.460271	0.748144	1	0	1	0.748902	1	0.400406
ENSG00000119632.4	IFI27L2	14:94129652:rs2273514:T_C	T/C	C	2440	0.951683	2	0.211885	-22.7302	0.00114485	0.999997	0.999998	1	0.471199	0.00162131	0.137122	1.95047	0	0	0	3.13204	0.521265	0	-0.824746	0	0	0	0.47991	-0.917079	-0.200592	0.0366911	1	1	1	1	0.0453272	0.635231	0.0329686	0.795392	0.800244	1	0.728131	0.0432982	0.486956
ENSG00000165621.8	OXGR1	13:96994329:rs9556649:A_C	C/A	A	2438	0.363802	2	0.430681	22.7188	1	0.288908	0.954339	1	1	0.284498	1.31543e-07	0	0	1.8057	0	0	0.34417	2.16959	0	0.343745	-0.019579	0	0	0.344807	1.61983	1	1	1	1	1	0.983371	2.19342e-05	1	0.600869	0.786444	1	1	0.580085	0.000440789
ENSG00000214530.9	STARD10	11:72786417:rs481206:C_T	C/T	T	2683	0.445635	2	0.3511	22.7093	0.912093	0.52885	0.260775	1	0.206786	0.157541	0.900596	0	0.860761	2.507	0	2.80192	0.391666	0	-0.0190169	0.427841	0.448128	0	0.840583	0.48314	0.0322354	1	1	1	1	0.965468	0.787304	1	0.732814	0.707339	0.460679	1	0.659104	0.473792	0.655453
ENSG00000119147.10	ECRG4	2:106073280:rs66989638:G_A	G/A	A	2440	0.768995	2	0.117213	-22.7058	0.999998	2.06801e-08	0.0808393	1	1	0.813642	0.720631	0	0.800968	0	0	0	0	1.26997	0	-2.7376	-0.604588	0	0	-0.0409393	-0.119732	1	1.41025e-05	0.6488	1	1	1	1	0.754815	0.000189189	0.263703	1	1	0.752337	0.647425
ENSG00000131591.17	C1orf159	1:1092466:rs76994018:T_C	T/C	C	2304	0.242687	2	0.172092	-22.7047	0.484642	0.782897	0.242013	1	1	0.507404	0.731145	0	1.58658	1.17775	0	0	0.100077	0.888983	-0.137721	-0.248042	-0.697787	0	0	-0.385564	-0.18621	1	1	1	1	1	1	1	0.640053	0.764328	0.443812	1	1	0.687099	0.648179
ENSG00000119682.17	AREL1	14:74697438:rs12587457:C_T	C/T	T	2680	0.334337	0	0.493843	-22.695	0.999998	1	0.687678	0.214687	1	0.183485	0.000553726	0	0	1.6252	0	0	1.10446	2.46745	0	0	-0.117947	1.00111	0	-0.439664	-1.02603	1	1	1	1	1	0.835802	0.0225572	0.750918	1	0.703274	1.00718	1	0.499961	0.0553472
ENSG00000184389.9	A3GALT2	1:33324895:rs11554674:G_A	G/A	A	2679	0.413861	2	0.230496	22.6932	0.00934761	0.00808211	0.391578	0.199702	0.932131	0.187658	0.0533473	0.681039	0.621652	0.394158	1.55473	1.87984	0.994133	0.644092	1.06971	2.10122	-0.479442	2.51002	0.0645273	0.582838	0.775403	0.165167	0.331302	1	1	1	0.842677	0.410432	0.11322	0.157468	0.54904	1.00376	0.748304	0.503566	0.37398
ENSG00000172322.14	CLEC12A	12:9957832:rs35333643:A_G	A/G	G	2439	0.202095	2	0.256048	22.6925	0.0516254	1.43666e-09	0.999998	0.235595	2.80946e-09	0.653219	0.0179984	0	3.25118	0	0	4.34881	0	0	-0.33548	3.76832	0	-1.3609	3.96441	0.105519	-0.460077	0.470777	1.66503e-06	1	1	1.17431e-06	1	0.225839	0.272358	9.09091e-05	0.804181	1.01145	0.000901639	0.723466	0.254722
ENSG00000283361.2	CFAP97D2	13:114154360:rs2987458:G_A	A/G	G	2682	0.0810907	0	0.468121	-22.6914	0.819869	0.0472939	0.281018	1	0.205427	0.74625	0.00216536	1.88669	1.0126	0.0348827	0	0	0	1.46159	-0.0830246	-1.42428	-0.489822	0	0.88505	0.0753414	-0.823745	1	0.77525	1	1	0.963356	1	0.0574607	0.719106	0.33843	0.475875	1	0.658425	0.742116	0.102182
ENSG00000065325.13	GLP2R	17:9825294:rs2047664:C_G	C/G	G	2440	0.69086	2	0.0829918	-22.689	0.999999	1	0.00325675	1	0.592505	0.184618	2.2062e-05	0	0	0.451602	0	0.578855	0	0.216553	0	0	-0.907474	0	-0.509172	0.659828	-1.64174	1	1	0.0970063	1	1	0.836992	0.00179578	0.764827	1	0.0401238	1	0.740098	0.500597	0.00969649
ENSG00000164619.10	BMPER	7:33904206:rs4723342:C_T	C/T	T	2439	0.685235	2	0.484625	-22.6765	1	1	3.48847e-05	1	1	0.0823859	0.903774	0	0	0.785821	0	0	0.794232	3.04319	0	0	-1.143	0	0	0.538638	0.03329	1	1	0.00276228	1	1	0.581238	1	1	1	0.00153727	1	1	0.361444	0.655763
ENSG00000187815.10	ZFP69	1:40488253:rs4660411:G_A	G/A	A	2682	0.96445	2	0.317301	-22.6744	0.0312905	0.16164	0.999999	0.374922	0.0993809	0.546076	0.278925	0.0798023	1.17888	0	5.60259	0.923382	2.03172	0.846114	-0.700795	-0.797428	0	-1.31572	-1.04691	-0.165155	-0.230822	0.356991	1	1	1	0.731855	1	0.837107	0.21576	0.502277	0.818931	1.00015	0.578054	0.696115	0.566113
ENSG00000139675.12	HNRNPA1L2	13:52606909:rs9536190:T_C	T/C	C	2682	0.772098	2	0.370246	-22.6743	0.0878948	0.91538	0.199861	0.0257254	0.215559	0.0252085	0.368848	0.713909	1.0172	0	0	0	1.50218	1.32374	-0.577803	-0.0703435	-0.336425	-2.53963	0.722165	-0.704719	-0.238701	0.616269	1	0.956776	0.606771	0.979935	0.298256	0.926098	0.343992	0.786577	0.406552	1.06696	0.663882	0.202959	0.596208
ENSG00000051341.14	POLQ	3:121426659:rs2126139:A_G	G/A	A	2311	0.032853	2	0.245781	-22.6738	0.999999	1	1.0248e-06	0.883223	0.0559187	1	0.438992	0	0	1.9842	0.028575	0	0	0.644384	0	0	-0.909058	0.227803	-1.04445	0	-0.253487	1	1	0.000146794	1	0.576996	1	0.978494	0.769829	1	0.000146067	0.956724	0.517335	1	0.61059
ENSG00000164088.18	PPM1M	3:52256458:rs1767:C_G	C/G	G	2439	0.225627	2	0.124026	22.6729	0.00103795	1	0.903057	1	0.00295849	0.647482	0.00355149	0.34097	0	1.52044	0	0	0	2.15313	1.6114	0	0.0775483	0	-2.16514	0.226801	1.29493	0.0340991	1	1	1	0.112251	1	0.0806325	0.0310863	1	0.775547	1	0.227929	0.722024	0.128348
ENSG00000131941.8	RHPN2	19:33055606:rs7508599:T_A	T/A	A	2221	0.583837	0	0.367402	22.6702	0.0115934	0.242182	1	0.00486956	0.176153	1	0.837012	3.37401	0	0	3.49717	1.87594	0	0.141129	0.581147	0.364787	0	3.67849	0.684511	0	0.036511	0.190217	1	1	0.283459	0.911099	1	1	0.127357	0.57023	1	1.01034	0.641225	1	0.653072
ENSG00000103642.12	LACTB	15:63145547:rs4775633:G_A	G/A	A	2440	0.627201	0	0.497131	22.66	0.754497	0.296973	0.631748	0.553858	3.16951e-05	1	0.740941	0.390912	0	0	1.85169	7.07053	0	2.47121	-0.084747	0.530011	0.120952	0.823265	2.36912	0	0.0760395	1	1	1	1	0.0041872	1	1	0.707954	0.6059	0.679305	0.9958	0.0444715	1	0.649414
ENSG00000148584.15	A1CF	10:50763927:rs4381321:C_T	C/T	T	2438	0.543275	0	0.487695	22.6563	0.728926	0.680682	0.0011024	0.108598	0.895984	0.976294	0.095358	0.11898	0	2.34386	3.41537	0	0	0.332257	0.1222	0.17888	1.1273	-2.58682	0.0499058	-0.00715044	0.575553	1	1	0.0444908	0.952343	1	1	0.536365	0.704643	0.745508	0.0189905	1.02301	0.748522	0.770923	0.438743
ENSG00000162746.14	FCRLB	1:161727208:rs1875763:C_G	C/G	G	2435	0.655637	0	0.491376	22.6524	0.195406	0.675726	0.488989	0.878115	0.989613	0.856936	0.00891305	0.463626	0.23016	0.661023	0	0	0.945429	2.49315	0.46301	0.29383	0.337712	-0.18586	-0.00496232	-0.0668557	0.940005	0.885423	1	1	1	1	1	0.148243	0.475337	0.744708	0.603766	0.956651	0.746558	0.75779	0.19341
ENSG00000184232.9	OAF	11:120187264:rs12808972:G_A	G/A	A	2439	0.885552	2	0.302583	-22.6168	6.27166e-08	0.35256	1	1	1	1	1	3.65021	0.792459	0	0	0	0	0	-1.12178	-0.498993	0	0	0	0	0	8.88381e-06	1	1	1	1	1	1	3.88889e-05	0.637721	1	1	1	1	1
ENSG00000157017.16	GHRL	3:10287693:rs35681:T_C	T/C	C	2680	0.462236	0	0.480597	22.6091	0.602294	0.495478	0.0560454	0.239118	0.245908	0.754708	0.0184408	1.91834	0.68999	0	0	2.58537	0.498418	0.399629	0.187672	0.480408	0.62578	1.1962	-0.78545	-0.0998201	0.653788	1	1	0.536571	1	1	1	0.228504	0.677109	0.697857	0.216009	1.00927	0.677348	0.742597	0.256579
ENSG00000243566.6	UPK3B	7:76541388:rs3901999:A_C	A/C	C	1197	0.469921	0	0.398496	22.6076	0.533358	0.556031	0.0481807	0.232883	1	0.113982	0.00780943	0.962405	1.34183	0	0	0	1.12366	0.0177758	0.269836	0.45637	0.788355	-1.72474	0	0.668197	0.929296	1	1	0.497525	1	1	0.672886	0.136102	0.656943	0.715525	0.199669	1.01189	1	0.411046	0.182619
ENSG00000185561.10	TLCD2	17:1719656:rs4790815:G_A	G/A	A	2681	0.609003	2	0.29392	22.6019	0.951012	0.0111519	1	0.13696	0.868342	1	0.0137305	0.469229	4.93507	0	0	6.61946	0	0	-0.0204045	1.56951	0	1.83635	0.10109	0	0.379985	1	0.394321	1	1	1	1	0.191176	0.737876	0.183361	1	1.01386	0.750213	1	0.228085
ENSG00000135541.21	AHI1	6:135302695:rs2207000:C_T	C/T	T	2440	0.849199	2	0.19959	-22.5888	1	1	0.0111803	0.0139703	0.85531	0.210683	0.607389	0	0	0.566134	0	0	1.21334	1.77199	0	0	-1.05375	-2.49295	0.108331	0.564458	-0.216444	1	1	0.21498	0.462788	1	0.879899	1	1	1	0.0864653	1.03986	0.750349	0.523661	0.639535
ENSG00000088682.14	COQ9	16:57427812:rs190108:T_C	T/C	C	2681	0.681183	0	0.251026	-22.5876	0.0218502	1	0.722292	1	1	0.0222079	0.0135706	3.56124	0	0	0	0	0.0752628	1.32312	-0.690301	0	0.138045	0	0	-0.854011	-0.885218	0.289712	1	1	1	1	0.275406	0.190115	0.18134	1	0.715694	1	1	0.189655	0.227234
ENSG00000055483.19	USP36	17:78791803:rs62075586:T_C	T/C	C	2683	1	0	0.440365	22.5864	0.460777	0.0686267	0.0228531	0.704208	0.129504	0.303035	0.876132	0.0407067	1.32434	0.972504	0	1.24398	0.928168	0	0.258129	1.21817	0.819308	-0.421012	-1.02779	-0.368249	-0.0474227	1	0.869559	0.327955	1	0.817239	1	1	0.631717	0.377313	0.13105	0.976276	0.611454	0.591816	0.654976
ENSG00000197454.2	OR2L5	1:247965627:rs6664332:G_A	G/A	A	2439	0.0616953	2	0.333333	22.5702	0.13575	1	1.41433e-05	0.709666	0.0811058	0.53556	0.751185	0	0	1.8985	0	0	0.704091	0.490793	-0.331073	0	2.04217	-0.378149	0.90181	0.261715	-0.125138	0.756718	1	0.00134557	1	0.677549	1	1	0.412307	1	0.000813433	0.976456	0.559156	0.694581	0.650672
ENSG00000145390.11	USP53	4:119220165:rs35830965:G_A	G/A	A	2678	0.859968	2	0.12528	22.5579	0.000244413	0.231085	0.999998	0.643657	0.00293478	1	1	1.78662	2.40054	0	6.40285	3.52072	0	0	1.55111	-0.923291	0	-0.855429	2.38253	0	0	0.0110689	1	1	1	0.111517	1	1	0.0126696	0.562605	0.817456	0.983067	0.227036	1	1
ENSG00000213523.10	SRA1	5:140535173:rs3733681:A_G	A/G	G	2683	0.89233	0	0.310101	22.5557	0.036244	0.196003	0.999998	0.794269	0.158952	0.0533386	0.00161617	0.57444	0.417905	0	0	2.07928	0.33213	1.49412	0.687002	-0.836024	0	-0.310888	0.93018	0.567143	0.785287	0.387144	1	1	1	0.878559	0.467185	0.0477714	0.23092	0.535567	0.804655	0.967379	0.630504	0.299017	0.0910581
ENSG00000071794.16	HLTF	3:149046303:rs1017489:C_T	C/T	T	2679	0.801227	2	0.358903	22.5438	0.0844702	1	1	0.237667	1	0.418134	0.0293475	1.90103	0	0	7.60557	0	2.26868	1.84105	0.424978	0	0	2.07156	0	0.228853	0.495243	0.606857	1	1	1	1	1	0.298382	0.339389	1	1	1.01067	1	0.646603	0.304955
ENSG00000133460.19	SLC2A11	22:23857332:rs17637865:C_T	C/T	T	2440	0.283151	2	0.082582	-22.5408	1	0.689991	2.19054e-08	1	1	0.562341	0.144912	0	0	0	0	0	0.236101	0.704324	0	0.337006	-1.59811	0	0	-0.296512	-0.552853	1	1	4.98679e-06	1	1	1	0.650799	1	0.747149	0	1	1	0.700203	0.493965
ENSG00000174165.8	ZDHHC24	11:66545732:rs2305534:T_C	T/C	C	2680	0.491484	2	0.240112	-22.5288	0.0876504	0.362876	0.0497031	1	0.593178	0.759982	0.390692	0.583583	1.86126	0	0	0.00180842	0.785926	0.3184	-0.677376	0.706292	-0.833428	0	-0.408374	-0.105759	-0.248307	0.61553	1	0.505155	1	1	1	0.94359	0.34348	0.643169	0.202793	1	0.740629	0.743369	0.60122
ENSG00000162377.6	COA7	1:52689530:rs3120796:C_T	C/T	T	2429	1	2	0.355908	-22.5253	0.999998	1	0.628252	0.270457	1	0.174376	2.75629e-05	0	0	0.47607	0	0	1.33982	3.31737	0	0	-0.144979	1.11511	0	-0.458369	-1.09118	1	1	1	1	1	0.822309	0.00216237	0.755014	1	0.677528	1.00272	1	0.493076	0.0109754
ENSG00000197124.12	ZNF682	19:20039438:rs2286923:A_C	A/C	C	2439	0.531564	0	0.203157	-22.5195	0.447208	0.168839	0.215387	0.454148	0.383537	0.452891	0.00759959	1.28971	0.5003	0	4.54184	0	1.79831	1.1766	0.310291	-1.1512	-0.621303	-1.43135	-0.529651	0.316051	-1.00197	1	1	0.985416	1	1	1	0.133724	0.62651	0.509261	0.42098	0.994516	0.717385	0.662814	0.180479
ENSG00000101255.11	TRIB3	20:379581:rs62191440:A_C	A/C	C	2435	0.245011	2	0.422998	22.5017	0.0315574	0.136379	0.0169589	0.0817804	0.761705	1	0.227882	0	0.716532	0.426212	0	1.03381	0	2.56535	0.720545	-1.00716	0.848826	1.85092	0.197915	0	0.376198	0.358736	1	0.277359	0.8787	1	1	0.775326	0.216716	0.478062	0.110699	1.03029	0.749274	1	0.543193
ENSG00000102882.12	MAPK3	16:30130700:rs57149692:G_C	G/C	C	2678	1	2	0.42065	22.4997	0.579024	1	0.00831378	1	0.57996	0.545146	0.707352	1.5792	0	1.06489	0	0	0	1.82992	0.176608	0	1.08103	0	-0.19313	-0.137693	-0.123552	1	1	0.179489	1	1	1	1	0.670567	1	0.0725521	1	0.738256	0.696115	0.646527
ENSG00000074410.14	CA12	15:63390151:rs1004024:C_G	C/G	G	2440	0.831603	2	0.0504098	22.498	5.46309e-14	0.749522	0.754712	0.535524	0.921423	1	0.37887	3.99756	0	0	3.48345	0.228859	0	0.800546	5.09445	-0.101741	-0.0636739	2.14763	-0.115539	0	0.385606	1.96187e-11	1	1	1	1	1	0.935452	0	0.761825	0.729422	0.995385	0.747767	1	0.599451
ENSG00000146540.15	C7orf50	7:999400:rs60918895:C_T	C/T	T	2683	0.549856	2	0.0881476	22.4887	0.0926414	0.938725	0.999997	1	1	0.381531	3.80523e-11	2.31824	0	0	0	0	1.36295	2.15013	0.819497	0.0722288	0	0	0	-0.374644	2.93525	0.632586	1	1	1	1	1	1.70214e-08	0.351689	0.789565	0.798264	1	1	0.62998	0
ENSG00000125388.20	GRK4	4:2993546:rs2515940:T_C	T/C	C	2679	0.165451	2	0.357596	-22.4869	0.455136	1	0.0256983	0.668042	0.816204	0.792749	0.224168	0.455969	0	0	4.71313	0.805893	1.95685	2.34238	-0.204442	0	-0.671599	-0.67261	0.14112	0.0774324	-0.300023	1	1	0.350578	1	1	1	0.770718	0.629059	1	0.140095	0.980697	0.750217	0.748845	0.541667
ENSG00000219435.6	CATSPERZ	11:64281440:rs477895:T_C	T/C	C	2683	0.114377	2	0.151323	-22.483	0.340874	0.711781	0.933214	1	1	0.0526597	0.00252194	0.591951	0.174594	0.863177	0	0	0	0.89988	-0.40062	-0.333554	-0.0416368	0	0	-0.656922	-1.18369	1	1	1	1	1	0.463948	0.0637916	0.576586	0.752677	0.782023	1	1	0.29721	0.109639
ENSG00000083067.22	TRPM3	9:71121727:rs4620343:C_T	C/T	T	2439	0.566294	2	0.446699	22.4719	0.00497369	0.791194	0.132541	0.16672	1	0.758631	1	2.7619	0	0.974576	7.60021	0	0	0	0.827901	0.104241	0.347442	1.91769	0	-0.0498487	0	0.109134	1	0.813837	1	1	1	1	0.0802969	0.76532	0.337721	1.00805	1	0.74346	1
ENSG00000085982.13	USP40	2:233555852:rs62192777:T_C	T/C	C	2679	0.879032	2	0.149309	22.4698	0.487586	0.564074	1	0.0317834	0.336378	1.85506e-07	1	2.26866	0	0	4.58595	2.94433	3.08823	0	0.196566	-0.119008	0	3.80724	0.668218	1.64376	0	1	1	1	0.651433	1	2.13056e-05	1	0.641328	0.718289	1	1.05785	0.706966	0.000175676	1
ENSG00000196208.14	GREB1	2:11586288:rs34507933:T_C	T/C	C	2440	0.294733	2	0.147336	22.4694	0.213634	0.000919055	0.0186039	0.827678	1	1	0.891214	1.65386	0.683724	1.08202	0	0	0	0.280371	-0.625907	3.0108	1.18793	-0.129659	0	0	-0.060574	0.913556	0.0858357	0.292264	1	1	1	1	0.489215	0.0502015	0.116606	0.964335	1	1	0.655371
ENSG00000123685.9	BATF3	1:212699510:rs73079851:T_C	T/C	C	2682	0.390179	2	0.144482	22.4675	0.0904553	0.320312	0.0160073	1	0.00063906	1	3.36021e-05	0	0	0	0	4.44792	0	3.39591	-0.409278	-0.360622	0.894344	0	2.50899	0	1.58012	0.625363	1	0.269755	1	0.0400346	1	0.00254986	0.348194	0.619685	0.107701	1	0.13573	1	0.0123125
ENSG00000113734.17	BNIP1	5:173168995:rs72816171:G_T	G/T	T	2440	0.147085	2	0.128074	-22.4605	0.013167	0.836427	0.999998	1	0.879227	0.016354	0.000502002	0.0444278	0	0	0	0.239458	0.932984	1.64057	-0.850215	0.178353	0	0	0.141562	-0.850492	-0.926852	0.206723	1	1	1	1	0.227736	0.0212971	0.136567	0.774602	0.817887	1	0.749986	0.161753	0.0534659
ENSG00000144182.17	LIPT1	2:99091784:rs11695751:A_C	C/A	A	2678	0.835183	2	0.365945	-22.4578	0.000756285	0.774388	0.999998	0.86274	0.000177078	0.0352793	1	1.16971	0.0161338	0	0.641423	2.39466	2.41003	0	-0.805329	0.164165	0	-0.230653	-2.00373	-0.498655	0	0.0265606	1	1	1	0.0155688	0.368202	1	0.025449	0.763062	0.799619	0.958799	0.0843448	0.243413	1
ENSG00000110063.10	DCPS	11:126349885:rs71475953:C_G	C/G	G	2682	0.225347	2	0.11745	22.4423	0.0633727	0.359768	0.0115317	0.74623	0.527854	0.282532	0.00196454	0.737285	0.0664631	1.03169	0	0	0	1.80041	0.93367	-0.916189	1.44369	-0.197601	-0.225524	-0.255499	1.43233	0.524089	1	0.218393	1	1	0.981109	0.0539762	0.298766	0.642181	0.0878061	0.970931	0.732678	0.57871	0.0980409
ENSG00000162971.11	TYW5	2:199951670:rs1704191:C_A	C/A	A	2681	0.537824	0	0.378031	22.4387	0.925718	0.330105	0.00448382	0.312173	0.0229363	0.345366	0.193168	1.29491	0	0.527926	0	1.32283	0.789002	0	-0.032389	-0.559219	1.00473	-1.29861	1.50995	-0.338786	0.284668	1	1	0.11884	1	0.368797	1	0.729228	0.734967	0.625521	0.0486653	1.00299	0.412348	0.612676	0.526021
ENSG00000012223.13	LTF	3:46469678:rs885485:C_A	A/C	C	2440	0.130272	0	0.404303	-22.4233	0.129432	0.170303	0.992389	0.00650335	1.62703e-27	0.0201367	0.0657086	0.126986	2.04387	0	2.37844	2.88207	0.538964	0.0743916	-0.47086	0.811006	-0.00286142	-3.55815	-6.27088	-0.651212	0.352251	0.740937	1	1	0.3277	2.59278e-24	0.259175	0.454472	0.404699	0.509993	0.796905	1.02393	0	0.180242	0.398115
ENSG00000170290.4	SLN	11:107710259:rs649974:G_A	G/A	A	2436	0.80765	0	0.480911	-22.4225	0.661157	1	0.875725	0.285741	0.298735	0.0924657	2.76423e-07	0.515079	0	0	3.66579	0.519653	1.57486	2.99001	-0.124863	0	0.038615	1.56707	-0.604779	-0.451717	-1.19204	1	1	1	1	1	0.611525	4.24878e-05	0.691914	1	0.766857	1.00342	0.691822	0.377795	0.000715152
ENSG00000158296.14	SLC13A3	20:46573998:rs2694877:A_G	A/G	G	2439	0.885299	0	0.168512	-22.4205	1.26902e-13	0.0080558	0.999998	0.00464215	0.892003	0.204171	1	0.45667	0	0	1.55583	1.70336	3.87637	0	-2.33277	1.04502	0	-4.78492	-0.0894653	0.397929	0	4.20212e-11	0.330755	1	0.280528	1	0.868512	1	0	0.157217	0.804181	1.02449	0.748826	0.517651	1
ENSG00000164241.13	C5orf63	5:127055270:rs6899133:T_C	T/C	C	2434	1	2	0.440016	-22.4072	1.00515e-06	0.941001	0.999998	0.719031	0.0559694	0.145207	0.766324	1.77275	1.85897	0	7.74936	0.202735	0.00894113	0.244474	-1.41527	0.042158	0	0.480167	-1.12985	0.355571	-0.0556985	0.00010418	1	1	1	0.577286	0.759547	1	0.000284553	0.789364	0.816376	0.972785	0.517473	0.458817	0.651011
ENSG00000133313.15	CNDP2	18:74499889:rs3764509:C_G	C/G	G	2683	0.556269	2	0.236116	22.4037	0.00362834	0.856909	1	0.074943	0.527923	0.350535	1	0.619478	0	0	0.56463	4.5716	4.8919	0	0.859037	0.103423	0	2.88008	0.393725	0.268191	0	0.087772	1	1	0.853045	1	1	1	0.0673956	0.778588	1	1.02853	0.73269	0.615417	1
ENSG00000181458.10	TMEM45A	3:100543772:rs6808426:T_C	C/T	T	2674	0.692015	0	0.423149	22.4014	0.524334	0.881082	0.999999	0.179633	0.455828	1.99194e-17	0.483495	0.109703	4.13713	0	4.06087	3.72685	0	0	0.182832	-0.0812036	0	1.78321	0.418946	1.88306	-0.110468	1	1	1	1	1	9.40529e-15	1	0.654685	0.782443	0.851623	1.01058	0.72706	0	0.618033
ENSG00000204514.10	ZNF814	19:57849960:rs28374851:G_C	G/C	C	2628	0.361378	2	0.309551	-22.3949	0.149904	0.139965	0.606499	0.82796	0.705665	0.949414	1	0.520452	1.69329	1.55591	2.17112	0.645308	0.0706104	0	-0.533109	-1.04916	-0.158736	0.37216	0.259424	-0.0222645	0	0.790697	1	1	1	1	1	1	0.429018	0.481426	0.665679	0.964128	0.747364	0.768683	1
ENSG00000143119.14	CD53	1:110875293:rs2885805:C_A	C/A	A	2431	0.884169	2	0.296997	22.3942	1	1	1	1	0.113477	1	2.66413e-11	0	0	0	0	13.4566	0	1.65593	0	0	0	0	0.575856	0	1.33303	1	1	1	1	0.770317	1	1.25791e-08	1	1	1	1	0.591823	1	0
ENSG00000010282.15	HHATL	3:42723346:rs11718476:C_T	C/T	T	2681	0.815602	2	0.460463	-22.3931	0.326254	1	0.999998	0.848585	0.184794	2.59079e-11	1	2.19788	0	0	0	0	3.54917	0	-0.169528	0	0	-0.143717	-0.47292	-1.50839	0	1	1	1	1	0.928046	6.11643e-09	1	0.568244	1	0.801248	0.961767	0.647031	9.25926e-06	1
ENSG00000085117.12	CD82	11:44614997:rs7935166:G_A	G/A	A	2439	0.873523	2	0.149446	22.3862	0.309702	0.922833	0.999998	0.509833	0.000358374	1.85081e-13	1	0.720356	0	0	4.71288	4.82312	3.64175	0	-0.275226	0.0571138	0	1.0364	2.37559	2.2729	0	1	1	1	1	0.025812	5.82594e-11	1	0.560536	0.787135	0.807816	0.993857	0.10739	0	1
ENSG00000122863.6	CHST3	10:71982201:rs2091332:T_C	C/T	T	2440	0.143007	2	0.410041	22.3846	0.149623	0.0361988	1	0.340917	0.209764	0.390094	1	1.38189	0.282797	0	3.07359	6.12049	1.79242	0	0.401189	1.16853	0	-1.38361	-0.697732	0.209026	0	0.790331	0.695001	1	1	0.972073	1	1	0.428797	0.305175	1	1.00615	0.661848	0.633994	1
ENSG00000114650.20	SCAP	3:47422632:rs1038394:A_G	G/A	A	2682	0.428862	2	0.42226	22.381	0.248155	0.528479	0.268069	0.0836405	1	1	0.209688	0.858086	0.12518	2.55552	0	0	0	0.260643	0.401419	0.422724	0.403202	-1.67826	0	0	0.399487	0.976505	1	1	0.882575	1	1	0.750807	0.520692	0.707252	0.466187	1.02978	1	1	0.533985
ENSG00000134365.13	CFHR4	1:196896287:rs12734260:G_T	G/T	T	2435	0.334692	2	0.119507	22.365	0.968981	1	0.000141483	0.0569295	1	0.38677	0.188118	0.291101	0	2.10703	0	0	1.14832	1.18414	0.0186903	0	2.72611	-2.33146	0	0.502979	0.736066	1	1	0.00877712	0.768413	1	1	0.723486	0.738681	1	0.00424331	1.01436	1	0.632277	0.524423
ENSG00000198756.12	COLGALT2	1:183966697:rs7539021:A_G	A/G	G	2433	0.149777	0	0.395808	22.3447	0.361822	0.0589325	0.999998	0.704027	0.012426	4.31824e-08	1	0	0.243705	0	1.64504	0	5.88062	0	0.121832	0.656405	0	-0.483739	0.94352	0.95184	0	1	0.834326	1	1	0.266913	5.76451e-06	1	0.589559	0.362561	0.816455	0.976156	0.352553	7.32984e-05	1
ENSG00000196372.13	ASB13	10:5666114:rs4747997:G_T	G/T	T	2683	0.914562	2	0.235371	22.344	1	1	0.00369939	0.41648	1	0.973107	0.609712	0	0	1.46055	0	0	1.81525	2.40006	0	0	1.13205	1.33857	0	0.0142406	-0.199871	1	1	0.104729	1	1	1	1	1	1	0.0431022	0.997508	1	0.770805	0.639633
ENSG00000099977.14	DDT	22:23924539:rs5751775:C_T	T/C	C	2682	0.426141	0	0.413311	22.3305	0.222593	1	1	0.448637	0.612747	0.00431721	0.000105844	1.35443	0	0	0	1.04553	1.33275	1.85062	0.334322	0	0	-0.83374	0.315812	0.765992	0.815043	0.930668	1	1	1	1	0.0931325	0.00642546	0.497607	1	1	0.99618	0.742153	0.0775893	0.0235333
ENSG00000187258.14	NPSR1	7:34658764:rs2530552:A_G	A/G	G	2440	0.0178869	2	0.361885	22.3092	0.999999	1	0.00108561	0.761293	0.673833	0.118021	0.0658479	0	0	1.77054	2.61639	0	0.930305	1.31859	0	0	1.16052	-0.478536	-0.121123	0.596718	0.645358	1	1	0.04407	1	1	0.682158	0.454472	0.765474	1	0.0188312	0.970094	0.746635	0.416218	0.397958
ENSG00000189045.14	ANKDD1B	5:75675549:rs10515214:A_G	A/G	G	2683	0.0485855	2	0.164182	-22.3067	0.80937	1	8.63163e-15	1	1	1	0.743477	0.126411	0	1.13762	0	0	0	0.621186	0.100747	0	-1.67011	0	0	0	-0.135441	1	1	7.09937e-12	1	1	1	1	0.717652	1	0	1	1	1	0.649557
ENSG00000111879.20	FAM184A	6:119102447:rs6926091:A_T	A/T	T	2439	0.0203632	0	0.46474	-22.3064	0.0415665	1	1	0.289386	1	1	1.27548e-09	3.93477	0	0	7.99085	0	0	0.431118	-0.389427	0	0	1.68907	0	0	-1.3146	0.415454	1	1	1	1	1	4.16935e-07	0.244673	1	1	1.00348	1	1	3.84615e-05
ENSG00000196666.5	FAM180B	11:47600860:rs11039308:G_A	G/A	A	2681	0.522828	2	0.408803	22.2951	0.0777264	0.26758	0.376529	0.0201432	1	0.954551	0.000128217	1.64867	0	0.531123	0.483813	0	0.733835	1.11618	0.584603	-0.499018	0.418941	3.51577	0	-0.0215016	1.22245	0.58083	1	1	0.540445	1	1	0.00732993	0.326434	0.587627	0.539001	1.04711	1	0.769463	0.0254417
ENSG00000163162.9	RNF149	2:101300620:rs10186000:C_T	C/T	T	2682	0.605403	2	0.415921	22.2934	1	0.506836	0.657774	1	6.12491e-06	0.699059	0.00469554	0	0.274816	0.451263	0	7.88836	0	1.50685	0	0.390678	-0.154694	0	2.62008	-0.0629107	0.836611	1	1	1	1	0.00109249	1	0.0987807	1	0.702885	0.691631	1	0.0236761	0.7337	0.14781
ENSG00000213967.11	ZNF726	19:23915199:rs3764587:A_C	A/C	C	2437	0.0327166	2	0.227329	-22.29	0.392827	0.520735	0.817127	0.061492	0.612733	0.0997352	0.0042982	1.6995	0.319873	0	0.228669	0	0.272519	1.04681	-0.294387	-0.461535	-0.0487949	-3.47083	-0.34729	-0.551501	-0.788683	1	1	1	0.79105	1	0.634273	0.0924819	0.604096	0.706037	0.748377	1.01762	0.742202	0.390413	0.141074
ENSG00000197599.12	CCDC154	16:1441426:rs35861311:C_T	C/T	T	2683	0.815422	2	0.090943	22.286	0.043218	0.00122168	0.656947	1	0.186887	1	1	1.45575	2.05855	1.81323	0	0	0	0	1.16943	3.44672	0.178228	0	-0.51972	0	0	0.423982	0.103143	1	1	0.932027	1	1	0.248895	0.0581159	0.691257	1	0.64864	1	1
ENSG00000132141.14	CCT6B	17:34938321:rs12950956:C_T	C/T	T	2682	0.646565	2	0.36428	-22.2855	0.0029879	1	0.999998	0.480076	0.0842978	0.327101	1	2.52731	0	0	4.75236	0	2.52259	0	-0.672458	0	0	-1.14269	-0.923982	-0.263985	0	0.0767398	1	1	1	0.688229	1	1	0.0604516	1	0.808373	0.99458	0.562907	0.605	1
ENSG00000139624.13	CERS5	12:50136153:rs7136570:A_G	G/A	A	2437	0.672385	2	0.397415	22.272	0.907276	0.919896	0.0100328	1	0.587037	0.976497	0.478427	0.722328	1.301	0.958695	0	0.365191	1.23434	0.379485	0.0411051	0.0677074	1.25468	0	-0.341128	0.0104993	-0.25357	1	1	0.201125	1	1	1	1	0.731934	0.787153	0.0811621	1	0.739437	0.770896	0.616998
ENSG00000108559.12	NUP88	17:5385440:rs1058398:A_G	A/G	G	2672	0.869622	2	0.38024	-22.2582	0.303134	0.748625	0.0738941	0.12285	0.751477	0.627298	0.0578787	0.105423	0.381429	0	0	4.51643	0.687454	1.7121	0.356157	-0.210517	-0.710778	-1.61112	-0.20198	-0.143072	-0.488953	1	1	0.617671	0.983453	1	1	0.427383	0.556306	0.76171	0.250442	1.01782	0.74999	0.717088	0.383492
ENSG00000206535.8	LNP1	3:100368017:rs277640:T_C	T/C	C	2682	0.860938	0	0.32774	-22.2565	0.563294	1	1	0.760942	1	0.00127984	4.73618e-07	0	0	0	0	0	2.21283	4.37968	0.0915008	0	0	-0.340777	0	-0.829403	-1.1448	1	1	1	1	1	0.0379002	6.78418e-05	0.666413	1	1	0.970095	1	0.0375157	0.000977528
ENSG00000172728.16	FUT10	8:33506102:rs7841518:G_C	G/C	C	2683	0.380957	0	0.363026	-22.2546	9.3984e-15	1	1	0.0675128	1	1	1	4.87202	0	0	7.31606	0	0	0	-1.19535	0	0	-2.5556	0	0	0	4.06154e-12	1	1	0.818852	1	1	1	0	1	1	1.02154	1	1	1
ENSG00000198093.11	ZNF649	19:51898840:rs111312408:A_G	A/G	G	2438	0.418656	2	0.129204	-22.2536	0.32944	0.824854	0.999998	0.00286507	0.154419	1.43662e-06	0.862624	1.27853	0.267294	0	1.74038	1.93902	0.118792	0	-0.382501	0.174529	0	-5.69366	-1.15442	-1.59479	0.0410015	1	1	1	0.2219	0.871272	0.000125015	1	0.569408	0.772356	0.813616	1.02151	0.628933	0.00056314	0.655135
ENSG00000135124.14	P2RX4	12:121210329:rs28360467:G_T	G/T	T	2682	0.263337	2	0.0956376	-22.2495	0.40343	0.0073715	0.999998	1	0.00237746	0.252153	0.00970745	0	0	0	0	3.63487	0.950719	0	-0.146411	-1.35046	0	0	-2.24346	-0.422909	-0.552609	1	0.315197	1	1	0.100195	0.940984	0.15705	0.608321	0.150955	0.805892	1	0.218321	0.556773	0.201256
ENSG00000176386.9	CDC26	9:113273416:rs9299214:A_G	A/G	G	2605	0.674782	2	0.371209	-22.2477	0.00154621	0.00436777	0.999998	0.0645523	0.0772248	0.000489773	0.000801371	0.225257	0.680215	0	0	3.10707	0	0.192376	-1.08443	1.83155	0	2.16395	-1.19019	-0.963631	-0.724292	0.0455352	0.234453	1	0.806809	0.664754	0.0177888	0.0299159	0.0392486	0.11708	0.809955	1.02138	0.554107	0.0206168	0.0670146
ENSG00000119943.13	PYROXD2	10:98395539:rs11189591:T_G	G/T	T	2682	0.865882	0	0.353468	-22.2464	0.000568728	0.83709	1	0.970732	0.695447	0.13374	1	2.01142	1.75644	0	0	1.8789	1.93679	0	-1.11262	-0.124937	0	-0.0379286	0.240886	-0.410151	0	0.0213714	1	1	1	1	0.730559	1	0.0215959	0.774761	1	0.947901	0.746999	0.442829	1
ENSG00000100997.20	ABHD12	20:25352553:rs6115156:G_C	G/C	C	2438	0.349135	0	0.463495	-22.2433	1	1	0.933018	1	1	0.0422691	0.000471582	0	0	1.08039	0	0	2.54308	1.92313	0	0	-0.0271726	0	0	-0.727615	-1.14214	1	1	1	1	1	0.409997	0.0202764	1	1	0.782047	1	1	0.267149	0.0516088
ENSG00000286038.1	AC211486.7	7:75428717:rs150835229:T_C	C/T	T	2440	0.407116	2	0.0942623	22.2372	0.494502	0.980225	4.04591e-07	1.83303e-13	0.357261	0.684136	0.964996	0.964245	0.97401	0.164217	0	0	0.544161	1.7579	0.445896	-0.0313322	4.80716	21.1637	-0.840983	-0.269529	0.0291696	1	1	6.48387e-05	2.33684e-09	1	1	1	0.6431	0.793333	5.03145e-05	0.337	0.712975	0.729885	0.657188
ENSG00000103494.14	RPGRIP1L	16:53626570:rs2388231:T_C	T/C	C	2389	1	2	0.337589	22.2371	1	1	0.303597	1	1	0.00676725	2.77436e-07	0	0	0.992537	0	0	0.228892	3.45213	0	0	-0.328889	0	0	0.961588	1.64259	1	1	1	1	1	0.128191	4.24878e-05	1	1	0.491291	1	1	0.100581	0.000710843
ENSG00000203705.11	TATDN3	1:212791942:rs61736926:C_G	C/G	G	2681	0.406862	2	0.168034	-22.2275	0.49214	0.999999	0.999999	0.612284	0.363517	0.0272713	0.00772417	0.987462	0	0	0.73991	0.929013	1.92759	0.829207	-0.242719	0	0	1.10547	-0.747894	-0.826776	-0.729767	1	1	1	1	1	0.314916	0.135356	0.642966	0.788603	0.836246	0.986892	0.712884	0.212776	0.182037
ENSG00000197870.12	PRB3	12:11171577:rs2416548:A_C	C/A	A	2682	0.90461	0	0.408837	-22.2114	0.00790372	0.541782	0.180201	0.89201	0.349612	0.397234	0.937245	0	0.298717	1.54247	2.4653	0.937231	1.18981	0.906443	-0.737712	-0.430334	-0.658044	0.244762	-0.656574	-0.333746	-0.0295228	0.149702	1	0.920053	1	1	1	1	0.104609	0.71001	0.388238	0.955096	0.709843	0.635554	0.656646
ENSG00000114744.9	COMMD2	3:149739208:rs10935775:C_G	C/G	G	2679	0.287418	2	0.430758	22.2086	0.0462753	0.719547	1	0.169578	0.33475	5.74098e-05	0.836369	0	1.27999	0	5.30306	2.11619	2.12196	1.70183	0.471376	0.193576	0	2.00937	-0.566373	1.05785	0.0411814	0.442899	1	1	1	1	0.00305591	1	0.258513	0.755004	1	1.01075	0.70577	0.0052881	0.652921
ENSG00000099810.21	MTAP	9:21804618:rs869330:A_G	A/G	G	2439	0.372918	0	0.49344	-22.2004	0.579516	0.0256228	1	0.00783424	0.410933	0.0768152	1	2.74625	0.954668	0	4.25008	0.809396	0.840572	0	-0.15127	-1.23295	0	-3.44056	0.443753	-0.413655	0	1	0.594206	1	0.361186	1	0.562969	1	0.670376	0.264073	1	1.04016	0.721671	0.351626	1
ENSG00000103021.9	CCDC113	16:58271270:rs56951299:A_G	A/G	G	2682	0.717434	2	0.121178	-22.1983	0.961558	1	0.700513	0.306348	1	0.0122989	0.00185155	0.287053	0	0.69986	1.51991	0	0	1.84589	0.0222198	0	-0.198628	2.44078	0	-0.956183	-1.24482	1	1	1	1	1	0.189569	0.0526004	0.738637	1	0.708349	1.00267	1	0.138728	0.0969186
ENSG00000105509.10	HAS1	19:51719299:rs11084112:G_A	G/A	A	2440	0.356033	2	0.325	22.1927	1	1	0.0405435	1	1	0.189126	0.0562178	0	0	1.43022	0	0	0.713617	3.02788	0	0	0.591013	0	0	0.417477	0.561897	1	1	0.455475	1	1	0.844316	0.420587	1	1	0.182373	1	1	0.504537	0.379234
ENSG00000166938.13	DIS3L	15:66525207:rs12911848:G_A	G/A	A	2681	0.96777	2	0.394629	-22.1894	0.316348	1	0.999999	0.472443	0.176471	2.75558e-06	0.343297	1.61283	0	0	4.72433	0.833933	2.36366	0.479339	-0.259384	0	0	-1.12439	-0.800652	-1.2697	-0.199005	1	1	1	1	0.911607	0.000222339	0.903401	0.564515	1	0.81913	0.994597	0.64151	0.000835443	0.58904
ENSG00000167107.12	ACSF2	17:50476555:rs2898945:C_G	G/C	C	2683	0.66318	2	0.42117	-22.1866	1.90993e-05	0.0351553	1	0.0103186	0.27277	1	1	3.77313	0.441728	0	0	0.0725205	0	0	-0.931575	-1.03664	0	2.55575	0.561247	0	0	0.00133053	0.68739	1	0.40515	1	1	1	0.00220219	0.301862	1	1.03473	0.684729	1	1
ENSG00000166377.20	ATP9B	18:79066317:rs67021572:G_T	G/T	T	2302	0.253003	2	0.240009	22.1859	0.0113979	1	1	1	1	0.148006	9.94225e-05	2.38	0	0	0	0	2.04451	1.56114	0.795931	0	0	0	0	0.497295	1.18149	0.188464	1	1	1	1	0.765615	0.00612313	0.126449	1	1	1	1	0.462081	0.0228502
ENSG00000147804.9	SLC39A4	8:144409929:rs66797489:C_T	C/T	T	2550	0.769795	2	0.384902	22.1848	0.849096	1	0.00218505	1	1	1	0.38208	0.382442	0	1.87008	0	0	0	2.47756	0.0590734	0	1.01512	0	0	0	0.284914	1	1	0.0740855	1	1	1	0.938024	0.724533	1	0.0310705	1	1	1	0.600164
ENSG00000114904.13	NEK4	3:52652871:rs6770463:G_A	G/A	A	2676	0.264269	2	0.413117	-22.1727	0.198399	0.453563	0.622955	0.425053	0.378522	1	0.661543	2.1536	1.53865	0	0.530369	1.89467	0	1.35432	-0.430211	-0.481666	-0.0906421	1.26808	-0.560656	0	-0.108463	0.891532	1	1	1	1	1	1	0.478503	0.680305	0.674986	0.999391	0.717045	1	0.642558
ENSG00000198791.12	CNOT7	8:17232055:rs2904696:T_C	T/C	C	2433	0.692403	0	0.287916	-22.1653	0.999999	1	0.710717	0.00481269	0.303663	0.0886147	4.19878e-05	0	0	0.778064	0.766845	0	0.931514	3.62846	0	0	0.134208	-4.63075	0.311792	-0.697065	-1.50919	1	1	1	0.28209	1	0.60031	0.0030835	0.764787	1	0.712016	1.01084	0.694343	0.371831	0.0141354
ENSG00000196172.9	ZNF681	19:23717000:rs62120031:C_G	C/G	G	2440	0.077298	2	0.117213	-22.1649	0.901141	0.827766	0.000792093	0.858518	1	0.648684	0.0174519	0.0930912	0	0	4.84782	0	0.100463	1.79083	-0.0540139	0.16203	-1.1476	-0.338636	0	-0.179949	-0.667285	1	1	0.0348207	1	1	1	0.221931	0.731032	0.772776	0.0151138	0.959399	1	0.722264	0.251923
ENSG00000178927.18	CYBC1	17:82453331:rs9896620:C_G	C/G	G	2682	0.794219	2	0.12733	-22.1565	0.801451	0.00820717	0.999998	0.886095	0.750812	0.156296	1	0.689849	0	0	1.07559	8.3732	0.33875	0	-0.0772367	-1.65642	0	0.277569	0.245812	-0.489042	0	1	0.332684	1	1	1	0.78431	1	0.71629	0.157973	0.80258	0.956589	0.749856	0.472136	1
ENSG00000125207.7	PIWIL1	12:130337847:rs34990411:G_T	G/T	T	2206	0.6702	2	0.488894	-22.1431	0.704153	1	4.51868e-06	0.822819	0.889831	0.779377	0.670247	0	0	1.78973	0.0293755	0	0.617288	0.623409	0.0929021	0	-1.79788	-0.422829	0.0585653	-0.124254	-0.184518	1	1	0.000528499	1	1	1	1	0.699589	1	0.000389908	0.965344	0.749278	0.74679	0.643854
ENSG00000181444.13	ZNF467	7:149775223:rs855676:C_T	C/T	T	2440	0.813474	2	0.151844	-22.138	0.00231805	0.959034	0.667315	0.0528075	0.614192	1	0.0931347	0.198309	0.54162	0	0	1.94237	0	1.34248	-1.23152	-0.048717	-0.197785	-2.93852	-0.472945	0	-0.547173	0.0628665	1	1	0.74885	1	1	0.530176	0.0511606	0.790929	0.695256	1.01406	0.742557	1	0.435599
ENSG00000173715.16	C11orf80	11:66802038:rs35287213:G_T	G/T	T	2682	0.763052	2	0.107755	-22.1361	0.907916	1	0.106657	0.910282	1	0.174164	1.09451e-05	0	0	1.19407	0	0	0	0.56276	-0.0213963	0	-0.451627	-0.0626394	0	-0.309413	-1.70854	1	1	0.740382	1	1	0.822309	0.00100024	0.731844	1	0.303944	0.953788	1	0.492946	0.00642652
ENSG00000182087.14	TMEM259	19:1011216:rs2240160:G_A	G/A	A	2549	0.852234	2	0.198902	22.1292	0.129469	0.255775	0.998689	1	0.275886	0.242948	0.68882	1.18588	2.55939	0	0	0	2.63465	0.887026	0.630555	0.910881	-0.000316923	0	-0.44328	0.428428	0.113994	0.740982	1	1	1	1	0.927109	1	0.404712	0.579993	0.798273	1	0.685913	0.549382	0.645497
ENSG00000108556.10	CHRNE	17:4901872:rs79436576:C_T	C/T	T	2677	0.460822	2	0.0862906	22.1262	0.0905067	5.87523e-05	0.719666	0.54752	0.710945	1	0.132617	0.40025	1.03426	1.48385	0	2.40835	0	1.04703	1.01368	5.23857	-0.229696	-0.785848	0.41791	0	0.805472	0.625379	0.0108551	1	1	1	1	0.625836	0.348197	0.00941304	0.714724	0.995031	0.747456	1	0.48254
ENSG00000180817.12	PPA1	10:70233338:rs7077538:T_G	T/G	G	2682	0.560523	2	0.314131	22.1249	0.0378264	1	0.703165	1	0.650162	0.215925	0.791533	0	0	0	0	3.91441	2.4216	3.16397	0.516169	0	0.138692	0	0.280806	0.429498	0.0799779	0.395041	1	1	1	1	0.889905	1	0.234694	1	0.708802	1	0.745254	0.529311	0.651143
ENSG00000160226.16	CFAP410	21:44339472:rs60027384:T_C	T/C	C	2682	0.45973	2	0.216816	22.107	0.941008	1	0.999998	1	1	0.285011	4.50511e-07	1.71972	0	0	0	0	2.41454	2.64129	0.0192068	0	0	0	0	0.340647	1.37689	1	1	1	1	1	0.983634	6.52653e-05	0.736869	1	0.809474	1	1	0.580082	0.000943182
ENSG00000272899.4	ATP6V1FNB	7:128868994:rs3736614:T_G	T/G	G	2640	0.211842	2	0.180871	22.0877	0.232375	1	3.40868e-05	1	1	1	0.754845	0	0	1.87556	0	0	0	2.59028	-0.37995	0	1.65378	0	0	0	-0.112007	0.950414	1	0.00271597	1	1	1	1	0.507649	1	0.00152188	1	1	1	0.651149
ENSG00000055147.19	FAM114A2	5:154012058:rs690053:G_A	A/G	G	2433	0.340569	2	0.373613	-22.082	0.0907147	0.273205	0.286212	0.395044	0.283224	0.810197	0.186107	1.64236	0.812859	0	2.02622	3.7136	0	0.444692	-0.515868	-0.625927	-0.239943	1.18205	-0.617652	-0.0419434	-0.296868	0.626061	1	1	1	1	1	0.720431	0.348656	0.592531	0.480389	1.00088	0.688494	0.75129	0.523187
ENSG00000163040.14	CCDC74A	2:131527737:rs1812766:C_A	C/A	A	2682	0.892005	2	0.308538	-22.0732	0.000463682	0.0291405	0.152219	1	1	1	0.0106149	0	0.68469	0.441841	0	0	0	1.44223	-1.13529	1.45028	-0.529487	0	0	0	-0.751281	0.0179673	0.631994	0.859625	1	1	1	0.166774	0.0187568	0.279287	0.359144	1	1	1	0.209809
ENSG00000116977.18	LGALS8	1:236531294:rs1891240:A_G	G/A	A	2682	0.287261	2	0.296793	22.0706	1	1	0.00115111	0.671858	0.977288	1	0.0864488	0	0	2.42672	0	0.884017	0	1.94641	0	0	0.924626	-0.260014	-0.016104	0	0.564151	1	1	0.0459308	1	1	1	0.513558	1	1	0.0195446	0.980145	0.746428	1	0.428156
ENSG00000161265.15	U2AF1L4	19:35739273:rs12459634:T_C	T/C	C	2683	0.486486	2	0.166232	22.0658	0.0207274	0.378324	0.393129	1	0.845659	0.749449	0.383873	1.5437	0	0	0	0.111955	2.73759	2.01886	1.00526	0.670195	0.43694	0	0.165774	-0.139202	0.377121	0.28126	1	1	1	1	1	0.938949	0.177159	0.649897	0.549958	1	0.749949	0.741926	0.600185
ENSG00000089335.21	ZNF302	19:34661176:rs12982680:G_A	G/A	A	2681	0.843893	2	0.11022	-22.0583	0.00189015	0.397564	0.999998	0.869296	0.0477672	0.543361	0.676031	0.776088	0	0	0.647417	0.380775	1.49138	0.415464	-1.11188	-0.307904	0	0.389072	-1.83412	-0.261045	0.134788	0.053756	1	1	1	0.534367	1	1	0.0450167	0.659768	0.814923	0.957417	0.497511	0.696033	0.643553
ENSG00000123739.11	PLA2G12A	4:109731578:rs9995011:A_C	A/C	C	2609	0.500723	0	0.444998	22.043	0.111577	0.87635	0.999999	0.00816037	0.618729	1.29889e-05	0.859425	0.712374	1.60643	0	2.20521	0.627662	2.25543	0.772991	0.553679	-0.104113	0	4.18724	-0.327212	1.22892	0.0382058	0.694722	1	1	0.363675	1	0.000852826	1	0.382186	0.782224	0.851654	1.03051	0.743017	0.00213918	0.655147
ENSG00000172922.9	RNASEH2C	11:65717747:rs3372:G_A	G/A	A	2683	0.835399	2	0.36694	-22.0424	0.915533	0.884422	0.01788	1	0.986844	0.464709	0.685468	1.00106	1.54313	1.23707	0	3.21051	0	0	0.0382453	-0.0992609	-0.667025	0	0.0107332	-0.11639	0.08713	1	1	0.286541	1	1	1	1	0.733434	0.782736	0.114369	1	0.746474	0.667517	0.644969
ENSG00000168291.13	PDHB	3:58394738:rs11714574:T_A	A/T	T	2439	0.381217	2	0.415129	22.0302	0.00111963	1	0.999999	0.824083	1	0.420562	0.000939953	0.540231	0	0	0.692983	0	2.98227	2.73465	0.782916	0	0	-0.346505	0	-0.235931	0.745456	0.0361817	1	1	1	1	1	0.033011	0.0326071	1	0.8531	0.964988	1	0.647695	0.071241
ENSG00000118849.10	RARRES1	3:158732628:rs6441224:T_C	T/C	C	2682	0.174055	0	0.462155	22.0286	0.954133	0.959151	0.0305246	0.303468	0.0183676	0.133893	0.0332003	0.345135	1.7107	0.0670921	0	0	0.891007	1.37522	0.0215741	-0.0358017	1.05293	1.00413	-1.29456	0.47539	0.593163	1	1	0.386844	1	0.326917	0.730559	0.319678	0.73773	0.790879	0.154704	1.0048	0.387997	0.442838	0.319023
ENSG00000176715.16	ACSF3	16:89107296:rs28542844:C_G	G/C	C	2440	0.1301	0	0.448975	22.0286	0.962507	0.723814	0.0098954	0.399838	0.438992	0.397455	0.324756	0.40825	0	2.42973	0	0.212643	0	0	0.0171972	0.264309	0.983358	0.86148	-0.529473	0.19415	0.285579	1	1	0.200209	1	1	1	0.885739	0.7385	0.75567	0.080811	1.0004	0.726497	0.635347	0.58345
ENSG00000141252.20	VPS53	17:715725:rs684232:T_C	T/C	C	2439	0.414105	2	0.336203	-22.0161	0.999998	1	0.0164897	1	1	0.581887	0.21689	0	0	2.23726	0	0	0	2.03037	0	0	-0.480862	0	0	-0.163991	-0.354393	1	1	0.273723	1	1	1	0.760082	0.75485	1	0.109202	1	1	0.705945	0.537186
ENSG00000131558.15	EXOC4	7:133900297:rs17167335:G_T	G/T	T	2439	1	2	0.126691	-22.002	1	1	0.0320148	0.101002	0.78871	0.106928	0.31892	0	0	0.888603	0	0.236229	0	1.63372	0	0	-0.791398	-2.75153	0.230737	-0.520037	-0.478205	1	1	0.397991	0.931919	1	0.653641	0.879938	1	1	0.158958	1.02321	0.749637	0.400702	0.581231
ENSG00000166928.11	MS4A14	11:60379874:rs1838095:C_T	T/C	C	2439	0.419774	2	0.344403	-21.9843	0.999999	0.464106	0.301925	0.297834	1.93421e-08	0.999999	0.459683	0	2.1701	0.0297975	0	5.75489	0	0.645121	0	-0.397374	-0.362197	-1.16819	-3.53388	0	0.226666	1	1	1	1	6.75568e-06	1	0.993772	0.777732	0.685336	0.490039	1.0039	0.00208219	0.759238	0.614958
ENSG00000277531.2	PNMA8C	19:46424708:rs1109234:T_A	A/T	T	2681	0.876399	2	0.457479	21.9784	1	1	0.837428	1	1	0.0941193	0.0497989	0	0	0.839233	0	0	1.14915	4.42066	0	0	0.0613037	0	0	0.55777	0.584149	1	1	1	1	1	0.617183	0.397285	1	1	0.754726	1	1	0.380962	0.366478
ENSG00000169884.14	WNT10B	12:48957710:rs2070940:C_G	G/C	C	2683	0.065973	0	0.443161	21.9743	1	1	0.76471	1	1	0.717201	5.94988e-07	0	0	1.44437	0	0	0.631529	2.85089	0	0	-0.0887704	0	0	0.118042	1.51044	1	1	1	1	1	1	8.30132e-05	1	1	0.732219	1	1	0.73695	0.00112088
ENSG00000173145.11	NOC3L	10:94315182:rs12220125:T_G	T/G	G	2436	0.402511	2	0.289614	21.965	0.23954	0.799788	1	0.583514	0.701008	0.000404551	0.780727	0.839258	2.20415	0	7.70054	5.00964	1.50715	0	0.401386	0.166461	0	-0.889488	-0.247708	1.00077	0.0448672	0.96197	1	1	1	1	0.0153039	1	0.513343	0.766981	1	0.991277	0.747477	0.0183813	0.650876
ENSG00000100441.10	KHNYN	14:24430267:rs10146358:G_C	G/C	C	2679	0.694265	2	0.0804405	21.9642	0.0155871	0.410469	1	0.909555	0.281822	0.82463	1	1.56137	3.35234	0	2.46527	4.95015	0.689166	0	1.29546	0.817715	0	-0.255586	1.05836	-0.0937756	0	0.2316	1	1	1	1	1	1	0.150031	0.665669	1	0.954025	0.688213	0.753204	1
ENSG00000165891.16	E2F7	12:77048552:rs12427290:C_T	T/C	C	2438	0.714075	0	0.329984	21.9495	1.29425e-05	0.174747	0.223598	0.0195584	0.0768154	0.976699	0.21041	0.121297	0.776982	0.163621	0	1.89329	0	0.69307	1.41707	0.834194	-0.423461	3.10087	1.04603	0.00468933	0.370235	0.000945542	1	1	0.534323	0.663882	1	0.751028	0.00165903	0.515097	0.428701	1.0464	0.554284	0.770997	0.533762
ENSG00000173262.11	SLC2A14	12:7929353:rs2300141:T_C	T/C	C	2677	0.463501	2	0.0866642	21.9468	0.932976	0.296144	0.00153366	0.0268528	0.121035	0.261919	0.0275677	0.147987	0.216376	1.95186	0.205422	2.52219	0	1.16905	-0.0535741	1.26175	2.20063	5.1102	1.6842	-0.258585	1.20213	1	1	0.0567543	0.616261	0.795779	0.953834	0.286926	0.735777	0.604854	0.0240276	1.06587	0.603327	0.563908	0.296922
ENSG00000043514.17	TRIT1	1:39847435:rs79540048:G_A	G/A	A	2682	0.074429	2	0.109247	-21.9362	0.853073	1	0.928606	0.874635	0.0116217	0.0101868	0.006722	0.856915	0	0.763402	0	0	0	0.0773983	0.0867065	0	-0.0461585	0.328196	-1.79185	-1.00378	-1.14869	1	1	1	1	0.256457	0.168067	0.123391	0.724731	1	0.781294	0.957121	0.345532	0.12572	0.170886
ENSG00000112149.10	CD83	6:14119887:rs7774350:G_T	G/T	T	2439	0.750351	2	0.198237	-21.9351	0.999999	1	0.0843652	1	0.176601	1	0.126226	0	0	0.713272	0	1.52124	0	2.71326	0	0	-0.582327	0	-1.01358	0	-0.607753	1	1	0.665963	1	0.911607	1	0.612715	0.773884	1	0.270979	1	0.641375	1	0.476954
ENSG00000114529.12	C3orf52	3:112011640:rs3749309:T_C	C/T	T	2440	0.367374	2	0.444057	21.9231	0.999998	0.532246	0.0243132	1	0.277419	1	0.0638615	0	0	1.75529	0	1.97532	0	2.0356	0	0.23316	0.658921	0	0.653131	0	0.560605	1	1	0.339525	1	1	1	0.447698	0.753314	0.708782	0.135808	1	0.686159	1	0.394183
ENSG00000198478.8	SH3BGRL2	6:79701239:rs2295015:A_G	A/G	G	2683	0.735179	2	0.0611256	21.9118	1	1	0.526429	1	1	0.108736	9.06953e-05	0	0	2.63024	0	0	0.347679	2.64847	0	0	0.370168	0	0	0.948915	2.42319	1	1	1	1	1	0.658685	0.00569079	1	1	0.625497	1	1	0.403605	0.0217094
ENSG00000135318.12	NT5E	6:85458547:rs6942065:G_A	G/A	A	2439	0.627516	2	0.146371	21.9115	4.72237e-07	1	1	0.293775	1	1	0.202794	4.47239	0	0	6.71249	0	0	0.0534779	1.71856	0	0	-1.80086	0	0	-0.316049	5.49801e-05	1	1	1	1	1	0.742566	0.000196347	1	1	1.00544	1	1	0.531165
ENSG00000203499.11	IQANK1	8:143740421:rs13252381:C_T	C/T	T	2226	0.796285	0	0.439353	-21.9114	0.233086	0.111572	0.169346	1	1	1	0.219723	0	0.544953	1.74674	0	0	0	2.17476	-0.253913	-0.948078	-0.479354	0	0	0	-0.37127	0.952862	1	0.899447	1	1	1	0.765046	0.508824	0.448683	0.378124	1	1	1	0.539538
ENSG00000274611.3	TBC1D3	17:38274564:rs59331675:T_C	C/T	T	2437	1	2	0.0835043	21.9109	0.0145116	0.325464	1.68972e-08	0.950752	0.191075	0.852137	0.147621	0.766178	0.480744	1.11921	2.2028	0.507515	0.85907	0	1.39911	1.18196	4.41439	-0.183386	1.41506	-0.12277	-0.629746	0.220766	1	3.95256e-06	1	0.939106	1	0.654363	0.144249	0.622914	0	0.951239	0.650724	0.757067	0.494906
ENSG00000147439.13	BIN3	8:22620294:rs1545837:T_C	C/T	T	2680	0.554564	0	0.354104	-21.9048	0.000283312	0.880233	0.0212719	1	0.359981	1	0.0260018	0	1.46922	2.04281	0	1.35221	0	0	-1.04723	-0.0968141	-0.651842	0	-0.572418	0	0.486559	0.0124545	1	0.316879	1	1	1	0.278773	0.0139086	0.782306	0.126635	1	0.712886	1	0.291939
ENSG00000169925.17	BRD3	9:134067044:rs10993909:A_G	G/A	A	2678	0.307693	0	0.348954	21.9005	0.742605	0.93158	0.137015	0.194863	0.986843	0.0780324	0.777535	0.350113	2.2044	0.593975	8.90937	0.609014	1.52657	0	0.118407	0.0587052	0.547625	-2.05272	0.010373	0.609389	-0.0719693	1	1	0.824515	1	1	0.568637	1	0.705796	0.78883	0.342578	1.00895	0.746516	0.354776	0.651169
ENSG00000214113.10	LYRM4	6:5115362:rs457759:C_A	C/A	A	2681	0.00452752	0	0.459903	21.8973	1	1	0.422648	1	1	0.0178828	9.32308e-05	0	0	1.43086	0	0	0.241476	2.53368	0	0	-0.240923	0	0	0.783383	1.2262	1	1	1	1	1	0.242145	0.005812	1	1	0.567664	1	1	0.170307	0.0220147
ENSG00000228672.4	PROB1	5:139426616:rs11242465:T_G	T/G	G	2440	0.545812	0	0.278893	21.8948	0.0402269	0.0180207	0.999999	0.0266919	0.0285589	1	1	1.35726	3.28354	0	0	0	0	0	0.747243	1.54215	0	2.28585	-1.27948	0	0	0.408215	0.503256	1	0.613674	0.414026	1	1	0.241217	0.227434	0.852522	1.06389	0.437339	1	1
ENSG00000165695.9	AK8	9:132852022:rs2254289:A_G	G/A	A	2683	0.333614	2	0.216735	-21.8906	8.23736e-05	0.695704	1	0.187781	0.435549	0.090056	0.0517297	0.816383	0	0	0	0.363728	0.654674	1.01519	-1.40717	0.27366	0	-2.5876	0.606374	-0.561824	-0.51194	0.00458576	1	1	1	1	0.605302	0.405067	0.00627729	0.748664	1	1.01163	0.725896	0.374524	0.371243
ENSG00000091640.8	SPAG7	17:4967598:rs4790718:G_A	G/A	A	2683	0.764328	2	0.0695117	21.8872	0.27557	1	1	1	1	0.000585483	2.36835e-06	0.154297	0	0	0	0	2.97566	3.12762	-0.445141	0	0	0	0	2.18104	2.75342	1	1	1	1	1	0.0204329	0.00026958	0.540154	1	1	1	1	0.0229493	0.00245536
ENSG00000122417.15	ODF2L	1:86393569:rs6683267:C_T	C/T	T	2682	0.000772538	2	0.347875	-21.8612	0.999999	1	0.2663	0.634436	1	0.0926527	0.0068084	0	0	1.93808	0	0	0	2.05099	0	0	-0.261139	0.594643	0	-0.527336	-0.895376	1	1	1	1	1	0.612012	0.124619	0.781811	1	0.464575	0.984301	1	0.378032	0.172088
ENSG00000166341.8	DCHS1	11:6657901:rs12294943:T_C	T/C	C	2683	0.881421	2	0.152441	21.8462	0.00525899	0.61226	1	8.98697e-13	1	1	0.385459	2.96579	3.31026	0	8.4364	0	0	0.0549617	1.10297	0.362364	0	12.7898	0	0	0.217579	0.113059	1	1	7.63802e-09	1	1	0.940003	0.0826341	0.731449	1	0.283	1	1	0.600417
ENSG00000123454.12	DBH	9:133635393:rs1611115:T_C	T/C	C	2439	0.583465	0	0.210537	21.8375	0.992882	0.643751	0.000109712	1	1	1	0.0854696	0.822203	0.338123	0.906564	0	0	0	0.285272	0.00338539	-0.349318	1.19903	0	0	0	0.610944	1	1	0.00721766	1	1	1	0.510588	0.742003	0.736831	0.00352455	1	1	1	0.42627
ENSG00000127463.15	EMC1	1:19235655:rs2027306:T_C	T/C	C	2679	1	2	0.355543	-21.8194	0.429685	1	0.0899907	0.723373	1	0.922948	0.0835848	0	0	0.920628	0	0	1.39955	2.28831	0.184351	0	-0.706949	-0.519437	0	-0.0340966	-0.606116	1	1	0.683686	1	1	1	0.505568	0.620333	1	0.27876	0.972879	1	0.767379	0.423973
ENSG00000171055.15	FEZ2	2:36553406:rs10172196:G_A	G/A	A	2676	0.584562	2	0.305493	-21.8179	0.0834352	0.379413	1	1	0.00319977	0.000118224	6.58793e-07	0.139916	0	0	0	0.629318	1.70171	0.685832	0.589061	0.472251	0	0	-2.05982	-1.20159	-1.31235	0.603167	1	1	1	0.118382	0.00561335	9.03078e-05	0.337661	0.6498	1	1	0.234569	0.0083203	0.00117204
ENSG00000115085.13	ZAP70	2:97656271:rs3474:A_G	A/G	G	2682	0.300416	0	0.267151	-21.813	0.175397	0.0494629	1	0.463785	0.266456	1.98484e-07	0.0018041	0	5.35791	0	2.24827	1.12617	0.92265	0	-0.461744	-1.18607	0	-1.21444	-0.724916	-1.53999	0.387449	0.845746	0.78698	1	1	1	2.24922e-05	0.0516265	0.455897	0.343135	1	0.995593	0.685468	0.000191111	0.0956207
ENSG00000124562.10	SNRPC	6:34770426:rs2038841:T_C	T/C	C	2681	0.51992	2	0.342223	-21.8061	0.310881	1	1	1	0.445807	0.248585	8.89246e-07	0.950881	0	0	0	3.11487	2.0424	0.958913	-0.271749	0	0	0	0.470669	-0.299362	-1.02139	1	1	1	1	1	0.935386	0.000116655	0.561202	1	1	1	0.725957	0.553698	0.00139691
ENSG00000233232.7	NPIPB7	16:28523984:rs28772958:A_G	A/G	G	2679	0.021618	2	0.398096	-21.8024	0.000609219	0.666387	0.0445851	0.820721	0.729311	1	0.901362	0.0921989	2.07541	1.37289	0	0.94387	0	0	-1.23343	-0.300052	-0.509453	0.239199	0.227151	0	0.0263362	0.0225157	1	0.477641	1	1	1	1	0.022463	0.742874	0.191152	0.965733	0.748793	1	0.655564
ENSG00000099940.12	SNAP29	22:20847717:rs5761000:A_C	A/C	C	2679	0.301128	2	0.0707353	-21.7983	0.00137722	0.412849	0.999999	0.879326	0.0705889	0.0069759	0.774575	0.442194	0	0	0.371702	0	0.105764	0.390268	-0.999591	-0.669218	0	-0.469582	-1.77202	-1.18748	0.119377	0.0420036	1	1	1	0.639135	0.130687	1	0.0367727	0.665608	0.858033	0.956769	0.543494	0.102268	0.650777
ENSG00000175106.16	TVP23C	17:15548994:rs2938170:C_T	C/T	T	2439	0.614793	2	0.330053	-21.7868	0.192249	0.345082	0.999999	0.0756117	0.198703	3.84107e-08	0.611761	0.902064	0.172363	0	3.36052	1.12278	1.7111	0.490706	-0.410053	0.573243	0	-2.6623	-0.804071	-1.45252	-0.104117	0.879397	1	1	0.853854	0.950531	5.20935e-06	1	0.472416	0.634231	0.819402	1.02696	0.653691	6.38298e-05	0.639488
[truncated: 24,284 more rows]
