# Supplementary material for: Brain expression quantitative trait locus and network analyses reveal downstream effects and putative drivers for brain-related diseases
Source: Nat Genet. 2023 Feb 23;55(3):377–88. doi: 10.1038/s41588-023-01300-6 (PMC10011140; doi:10.1038/s41588-023-01300-6)
Supplement: Supplementary file 4 — Supplementary Tables 1–31. [file 41588_2023_1300_MOESM4_ESM.zip › Supplementary Table 9 - Cortex-EUR cis-ieQTLs replicaton.xlsx]

## Sheet: Cortex AFR
Gene	Gene symbol	SNP	Alleles	Allele assessed	EUR N	EUR HW pval	EUR Minor allele	EUR MAF	EUR Astrocyte pvalue	EUR Astrocyte BH-FDR	EUR Astrocyte interaction beta	EUR EndothelialCell pvalue	EUR EndothelialCell BH-FDR	EUR EndothelialCell interaction beta	EUR Excitatory pvalue	EUR Excitatory BH-FDR	EUR Excitatory interaction beta	EUR Inhibitory pvalue	EUR Inhibitory BH-FDR	EUR Inhibitory interaction beta	EUR Microglia pvalue	EUR Microglia BH-FDR	EUR Microglia interaction beta	EUR Oligodendrocyte pvalue	EUR Oligodendrocyte BH-FDR	EUR Oligodendrocyte interaction beta	EUR OtherNeuron pvalue	EUR OtherNeuron BH-FDR	EUR OtherNeuron interaction beta	AFR N	AFR HW pval	AFR Minor allele	AFR MAF	AFR Astrocyte pvalue	AFR Astrocyte BH-FDR	AFR Astrocyte interaction beta	AFR EndothelialCell pvalue	AFR EndothelialCell BH-FDR	AFR EndothelialCell interaction beta	AFR Excitatory pvalue	AFR Excitatory BH-FDR	AFR Excitatory interaction beta	AFR Inhibitory pvalue	AFR Inhibitory BH-FDR	AFR Inhibitory interaction beta	AFR Microglia pvalue	AFR Microglia BH-FDR	AFR Microglia interaction beta	AFR Oligodendrocyte pvalue
ENSG00000228716.7	DHFR	5:80655314:rs408626:T_C	T/C	C	2432	0.590559	2	0.429276	0.378299	1	0.283707	0.136288	1	0.906444	0.356556	1	0.414925	0.0821727	0.880687	2.52109	0.000176106	0.015537	2.0079	0.000103288	0.00503816	1.12772	0.16809	0.694407	0.37804	319	0.112035	0	0.443574	0.71144	NA	0.360301	0.415943	NA	-1.65387	0.268013	NA	0.953111	0.133937	NA	2.69785	0.534753	0.87633	0.904844	0.15058
ENSG00000174652.19	ZNF266	19:9419405:rs1978711:G_C	G/C	C	2683	0.214447	0	0.405516	0.0146317	0.22193	0.552667	2.25157e-07	0.000112565	2.28595	1	1	0	0.119064	0.974736	1.92435	0.616854	1	0.248079	3.15763e-05	0.00182364	0.866886	9.05388e-06	0.000861368	0.725869	319	0.288568	0	0.388715	1	NA	0	0.0143115	0.188089	3.21115	0.837958	NA	0.110264	0.0101877	NA	3.14915	0.692114	NA	-0.514822	1
ENSG00000100376.12	FAM118A	22:45333097:rs6007595:G_C	C/G	G	2440	0.377001	2	0.132172	9.89676e-08	1.33512e-05	2.05603	7.29175e-07	0.000304783	3.60949	0.000289587	0.0160165	1.7774	0.484693	1	1.24651	0.28087	1	0.675497	0.044464	0.421797	0.683249	0.527427	1	0.236476	319	0.450035	2	0.0815047	0.958234	1	0.0885773	0.0145483	0.188089	9.00533	0.773671	0.94899	0.337641	0.538177	NA	1.43839	0.42322	NA	2.93777	1
ENSG00000162836.12	ACP6	1:147647471:rs1344:G_A	G/A	A	2439	0.867932	0	0.419639	2.40625e-35	1.53381e-31	2.1923	0.0992703	0.992197	0.746255	1	1	0	0.0790136	0.867493	2.02069	1	1	0	1	1	0	1	1	0	319	0.731311	2	0.426332	0.00978023	0.152503	2.18233	0.769584	NA	0.386247	1	NA	0	0.992017	NA	0.0140262	0.795157	NA	-0.282735	1
ENSG00000188312.14	CENPP	9:92325922:rs7860297:A_G	A/G	G	2680	0.634033	2	0.171269	0.184603	0.866019	0.511332	0.564543	1	-0.422714	0.000900132	0.0384433	1.84803	0.159362	1	2.52706	0.600719	1	-0.117264	1.25992e-05	0.000838751	1.86914	0.000326054	0.0153384	1.4274	319	0.822836	2	0.482759	0.789677	NA	0.158844	0.141143	NA	1.9273	0.662335	0.918088	-0.236781	0.825403	NA	-0.270927	0.357495	NA	1.29002	0.45473
ENSG00000071894.17	CPSF1	8:144396341:rs2280836:A_G	G/A	A	2550	0.967507	0	0.416863	0.208975	0.906008	0.261602	0.430195	1	-0.479959	3.20562e-13	1.90078e-10	2.02192	1	1	0	0.801008	1	-0.150478	1	1	0	0.999999	1	0	319	0.532756	2	0.233542	0.827499	NA	-0.0780768	1	NA	0	0.0232573	0.276937	1.55534	0.000111172	NA	6.66144	1	NA	0	1
ENSG00000280670.3	CCDC163	1:45517172:rs6667191:A_G	G/A	A	2678	0.725781	2	0.327857	4.88682e-25	7.32936e-22	2.36434	0.00558984	0.269632	1.39647	1	1	0	0.0680446	0.821854	-2.25758	0.654826	1	-0.226213	3.70327e-06	0.000282701	1.01494	1	1	0	319	0.858388	2	0.19279	0.988101	1	-0.0130672	0.000897317	NA	5.27063	0.012822	NA	1.44831	5.64891e-08	NA	7.30661	0.308217	NA	-0.725418	0.545843
ENSG00000147813.16	NAPRT	8:143599607:rs10282929:T_G	T/G	G	2682	0.0337555	2	0.206562	1.36587e-21	1.45107e-18	-1.48918	5.19261e-05	0.0100564	-1.08478	0.150988	0.856351	-0.246768	1	1	0	1	1	0	7.09377e-06	0.000503816	-0.699697	5.47532e-11	2.36617e-08	-1.05539	319	0.142827	0	0.449843	0.859824	1	-0.175996	0.550595	0.88189	-1.13925	0.876812	NA	-0.183089	0.407882	NA	-1.65541	0.993284	NA	0.0112947	0.892195
ENSG00000128408.9	RIBC2	22:45413743:rs2272804:C_A	C/A	A	2440	0.382682	2	0.419262	0.91919	1	0.0304361	0.0956991	0.980147	-0.674469	5.70122e-22	1.32149e-18	-2.02175	1	1	0	0.173216	0.906693	-0.757515	1	1	0	0.544581	1	-0.1263	319	0.0268703	0	0.283699	0.601554	NA	-0.405513	0.773977	NA	0.2071	0.0248645	0.276937	-1.73205	0.164666	NA	1.48598	0.947345	NA	-0.150071	1
ENSG00000187010.21	RHD	1:25257119:rs72660908:C_G	C/G	G	2680	0.0350442	2	0.391791	9.72973e-07	0.000101672	-1.04117	4.81114e-07	0.000219053	-1.97054	1.30202e-12	6.6395e-10	-1.19888	0.792126	1	0.374301	0.0107719	0.246545	-1.2096	0.0794626	0.574061	-0.482509	0.704091	1	0.0739671	319	0.492687	2	0.0909091	0.0238149	0.254356	-1.70345	0.202676	0.564375	-1.31129	0.997799	1	-0.00137529	0.980409	NA	-0.0172358	0.494067	NA	-1.08412	0.332418
ENSG00000163682.16	RPL9	4:39453758:rs2249563:A_G	G/A	A	2680	0.184662	2	0.302985	0.0089295	0.161587	0.702569	0.219208	1	-0.439	0.999998	1	0	0.495046	1	-0.706189	0.0234358	0.373193	1.32289	3.97066e-08	5.35661e-06	1.40615	5.39458e-05	0.00373765	0.793024	319	0.367192	2	0.460815	1	NA	0	0.0426224	NA	1.59505	0.00976836	NA	1.13684	0.147774	NA	-1.76032	0.0493484	NA	3.54695	1
ENSG00000164308.16	ERAP2	5:96916885:rs2910686:T_C	C/T	T	2682	0.632601	0	0.412006	6.82612e-06	0.000545598	-0.982108	7.28109e-13	1.42805e-09	-2.91393	1	1	0	0.0352803	0.673814	-2.15957	3.35918e-25	4.50784e-22	-4.38291	0.864744	1	-0.0308043	0.477315	1	-0.0994386	319	0.352693	0	0.405956	0.129142	0.557084	-0.861746	4.21147e-06	0.000381138	-4.67983	1	NA	0	0.171239	NA	1.18126	0.629033	0.915619	-0.733599	0.0368669
ENSG00000238083.7	LRRC37A2	17:46212466:rs2696466:G_A	A/G	G	2675	0.0373174	2	0.385234	0.00222831	0.061026	0.987196	0.827254	1	-0.136872	1.04412e-09	3.09557e-07	2.47283	0.464424	1	1.09498	0.0582536	0.586653	-0.680518	0.91456	1	0.0373701	0.99788	1	0.000872355	319	0.0136966	2	0.393417	0.735244	NA	-0.370536	0.424917	NA	1.52617	0.804542	0.957443	0.313402	0.62776	NA	-0.604947	0.975439	NA	-0.0434976	0.450455
ENSG00000115602.17	IL1RL1	2:102305323:rs10179654:T_G	T/G	G	2438	0.0349093	0	0.478056	0.00235579	0.0636287	-1.04803	0.45615	1	-0.509056	0.321021	1	-0.297011	1	1	0	0.00229471	0.0975137	-1.88168	1	1	0	0.911936	1	-0.0205254	319	0.634714	0	0.37931	0.32866	NA	-0.949578	0.911153	NA	-0.195253	0.112534	NA	-1.02347	1	NA	0	0.580009	NA	-1.16455	1
ENSG00000108379.10	WNT3	17:46830897:rs9904865:T_C	T/C	C	2438	0.718628	2	0.341263	2.33714e-06	0.000215906	1.40562	0.799555	1	-0.129024	0.229338	1	0.388845	1	1	0	0.101007	0.737293	0.664363	1	1	0	1.87521e-13	1.40624e-10	2.05493	319	0.521271	2	0.321317	0.328243	0.744598	0.662065	0.194546	NA	1.92818	0.525633	NA	-0.570873	0.204887	NA	-2.37715	1	NA	0	1
ENSG00000143318.13	CASQ1	1:160193169:rs617599:G_A	G/A	A	2682	0.329398	2	0.388516	0.433115	1	0.193447	1	1	0	0.00443977	0.118564	-1.05226	1	1	0	1	1	0	0.584688	1	-0.172858	1.59297e-14	1.35386e-11	-1.75954	319	0.773967	2	0.10815	0.774166	NA	-0.265857	1	NA	0	0.305918	NA	-0.988183	1	NA	0	1	NA	0	0.832667
ENSG00000144115.16	THNSL2	2:88153221:rs7582011:A_T	T/A	A	2440	0.324623	2	0.245082	6.97263e-18	4.97068e-15	-1.49355	0.000406063	0.0490807	-1.23375	0.999998	1	0	0.49386	1	-0.537146	0.422236	1	-0.354164	1.13738e-32	1.52631e-29	-2.22421	0.340861	0.900706	0.179229	319	0.447917	2	0.327586	0.309666	0.732718	-0.617911	0.0400966	0.302395	-1.87351	0.164414	NA	-0.7106	1	NA	0	0.861588	NA	-0.328045	1.19469e-05
ENSG00000101639.18	CEP192	18:13068133:rs578208:T_C	T/C	C	2681	0.237619	0	0.38605	3.96914e-08	5.95301e-06	-1.63671	0.467953	1	-0.444757	0.898113	1	0.0291707	0.234595	1	-1.85644	0.520752	1	-0.373216	2.49393e-08	3.60706e-06	-1.49193	0.214332	0.756378	0.204525	319	0.529052	0	0.158307	0.807915	0.988158	0.308965	0.637928	NA	1.12876	0.597447	NA	0.164134	0.234726	NA	-2.96569	0.980872	NA	-0.0936334	0.000138429
ENSG00000037474.15	NSUN2	5:6610278:rs7717596:T_C	T/C	C	2681	0.295117	0	0.30511	0.00465161	0.104495	-0.906286	0.000181855	0.0269579	-2.23287	0.974398	1	-0.0140331	0.378651	1	-1.08531	0.935869	1	0.0460716	3.43832e-14	1.16889e-11	-2.31747	0.189888	0.725264	-0.365462	319	0.787502	0	0.291536	1	NA	0	0.682188	0.93222	-0.525734	0.00657802	NA	-1.83213	5.23075e-05	NA	-6.99386	0.612223	NA	0.592945	0.590891
ENSG00000013725.14	CD6	11:61008737:rs11230563:C_T	C/T	T	2681	0.699443	2	0.342223	0.43703	1	0.192337	0.409464	1	0.394054	3.16081e-15	2.779e-12	-2.20745	0.818403	1	0.272173	0.939895	1	0.0326965	0.609537	1	0.185345	1.68799e-05	0.00145401	-1.03947	319	0.570498	0	0.438871	0.947388	NA	0.0562458	0.830576	NA	-0.245682	0.168513	0.68035	-1.34538	1	NA	0	0.368383	NA	1.06754	0.105987
ENSG00000187824.8	TMEM220	17:10729375:rs424603:G_T	G/T	T	2439	0.253073	2	0.454695	1.1922e-14	4.98322e-12	-1.54578	0.550733	1	-0.312116	1	1	0	0.515274	1	-0.825372	0.00575455	0.169367	-1.4281	0.564472	1	-0.0709809	0.423776	0.970191	-0.0779111	319	1	0	0.332288	0.107726	0.522862	-1.30269	0.558621	NA	-0.854881	0.676576	NA	-0.191449	0.0557962	NA	-2.67007	0.545661	NA	-1.22731	0.126479
ENSG00000166682.13	TMPRSS5	11:113711782:rs3863293:T_C	T/C	C	2682	0.12538	2	0.294556	0.617536	1	0.147081	0.692773	1	-0.224418	1	1	0	0.837874	1	-0.280132	9.80523e-21	1.04168e-17	5.43668	1.33556e-37	2.12829e-34	3.23635	1	1	0	319	0.717906	2	0.366771	0.103426	NA	1.17393	0.8684	NA	0.209832	1	NA	0	1	NA	0	0.0479277	0.429814	4.11588	0.00539251
ENSG00000186468.13	RPS23	5:82273269:rs111772743:C_T	T/C	C	2678	0.0461083	0	0.308252	0.0374444	0.393207	0.573182	0.25473	1	-0.487366	0.999999	1	0	0.500901	1	0.962603	0.000676171	0.0418455	1.97901	2.90207e-08	4.13375e-06	1.41127	4.69318e-08	8.7789e-06	0.986322	319	0.231951	0	0.371473	1	NA	0	1	NA	0	0.371566	NA	0.318981	0.0627416	NA	2.21555	0.453937	0.845207	-1.3416	1
ENSG00000188611.15	ASAH2	10:50756905:rs1133222:C_T	C/T	T	2366	0.647265	0	0.234784	1	1	0	1	1	0	2.12697e-12	1.02323e-09	1.16347	0.348542	1	1.42795	0.463239	1	-0.260619	2.16468e-05	0.00132003	0.983894	5.45465e-27	1.98682e-23	2.04208	319	0.80433	2	0.341693	0.933416	NA	-0.0659646	0.881349	NA	-0.166882	0.988491	1	0.012083	0.373889	NA	1.06388	0.529158	NA	1.29325	0.102467
ENSG00000182919.14	C11orf54	11:93757854:rs670871:T_C	T/C	C	2682	0.966966	0	0.369687	0.000864612	0.0294719	-0.906086	0.977368	1	0.0147391	0.999998	1	0	0.915909	1	-0.14394	1.63055e-05	0.00243124	-2.32786	5.32694e-06	0.00039029	-1.0513	1	1	0	319	0.637204	2	0.384013	0.439928	0.827218	-0.719832	0.795736	NA	-0.436737	1	NA	0	0.0664199	NA	-2.68929	0.642111	0.925888	-1.14832	0.149798
ENSG00000228696.9	ARL17B	17:46709947:rs538628:G_C	G/C	C	2682	0.673766	2	0.200969	1.78579e-08	2.9352e-06	1.89274	0.031706	0.659192	1.50318	1.63503e-07	2.91914e-05	1.62391	0.984589	1	0.0272921	4.75408e-11	2.42429e-08	4.04638	0.426967	1	0.245665	0.00327359	0.0762252	-0.374612	319	0.236108	2	0.0768025	0.00465101	0.0993508	4.77476	0.399609	NA	-0.891087	0.334257	0.799808	-1.3684	0.164262	NA	5.31945	0.621453	0.91391	2.18229	0.923251
ENSG00000164346.10	NSA2	5:74817010:rs72764669:G_C	G/C	C	2683	0.14191	2	0.119456	0.0846451	0.607087	0.785919	0.014412	0.449421	1.98837	0.0567153	0.540652	0.890168	0.866489	1	0.258613	0.201399	0.956116	0.985873	0.000566119	0.0200278	1.46817	3.90749e-06	0.000416859	1.85065	319	0.859724	2	0.197492	1	NA	0	1	NA	0	0.116685	NA	1.47769	0.496827	NA	1.21447	0.0608819	NA	4.82545	0.394632
ENSG00000197728.11	RPS26	12:56042145:rs778467133:C_G	C/G	G	2437	0.192948	0	0.405416	3.19152e-08	4.90206e-06	-1.19023	1.30266e-05	0.0033214	-1.98903	1	1	0	0.560053	1	-0.400071	1.45913e-05	0.00228241	-1.97758	1.60527e-12	4.49775e-10	-1.3614	0.375365	0.931816	-0.135904	319	0.623456	2	0.219436	1	1	0	0.836272	0.99406	0.298905	0.000122826	NA	-1.53872	2.95445e-05	NA	-6.26268	0.41989	0.824864	-1.95774	0.373334
ENSG00000169684.13	CHRNA5	15:78548878:rs8053:T_C	T/C	C	2682	0.219065	0	0.419463	0.0051619	0.111869	-0.836941	0.488296	1	0.426561	2.44519e-05	0.00209916	-1.42851	0.916394	1	0.142612	0.000211216	0.0179513	-2.10482	1	1	0	0.0309254	0.307409	-0.59596	319	0.525412	0	0.225705	0.223824	NA	-1.29932	0.328436	NA	-1.66588	0.881721	0.96867	0.155922	0.330404	NA	1.60811	0.503384	0.876017	-1.62873	1
ENSG00000152348.16	ATG10	5:82016580:rs111907176:A_G	G/A	A	2681	0.0174815	0	0.249161	0.361498	1	-0.32498	0.203427	1	-0.845255	0.999999	1	0	0.608169	1	-0.84569	0.568818	1	0.235374	4.26872e-18	2.22122e-15	-2.91412	9.64978e-09	2.34324e-06	-1.63917	319	0.598283	0	0.122257	1	NA	0	0.96387	NA	0.0831163	0.760192	NA	0.124005	1	NA	0	0.548368	NA	0.591731	0.00498349
ENSG00000144741.17	SLC25A26	3:66236632:rs146159281:G_A	G/A	A	2604	0.665568	2	0.285138	0.000884533	0.0299906	-0.862966	1	1	0	0.999998	1	0	1	1	0	0.914045	1	0.0617451	0.000400565	0.0151982	-0.916008	7.84175e-19	1.11078e-15	-1.74779	319	1	0	0.329154	1	1	0	1	NA	0	1	NA	0	1	NA	0	0.141526	NA	1.71997	0.059732
ENSG00000205809.9	KLRC2	12:10448707:rs35909400:T_C	T/C	C	2439	0.367915	2	0.144731	9.23858e-08	1.25296e-05	1.68437	4.88956e-05	0.00958993	2.47615	1	1	0	0.0273123	0.622605	3.22598	0.0168792	0.311184	1.45236	3.58644e-27	3.26584e-24	3.08118	0.00669158	0.123291	0.545382	319	0.394042	2	0.15674	0.300237	0.726046	0.959815	0.162232	0.53821	-1.19915	1	NA	0	1	NA	0	1	NA	0	0.0131334
ENSG00000134202.11	GSTM3	1:109740350:rs1332018:G_T	G/T	T	2437	0.59326	0	0.439885	5.95345e-34	2.52992e-30	2.63347	0.886319	1	-0.075096	0.999998	1	0	0.910711	1	-0.092733	0.304376	1	0.536634	1	1	0	0.00458245	0.0967604	0.548897	319	0.462654	0	0.18652	4.73094e-05	0.00330736	2.56169	1	NA	0	0.0246018	NA	1.0654	1	NA	0	0.527668	NA	0.850239	0.725393
ENSG00000175643.10	RMI2	16:11345446:rs12149160:G_T	G/T	T	2438	0.597719	0	0.475595	0.0650794	0.531837	-0.534242	0.60714	1	0.283585	3.18343e-08	6.87863e-06	-1.48655	1	1	0	0.710023	1	-0.116399	1	1	0	3.4645e-13	2.38741e-10	-1.80601	319	0.805919	2	0.34953	0.173836	NA	-0.713027	0.0122013	NA	2.71623	0.0357726	0.345391	-0.864874	0.217104	NA	1.49706	0.847955	NA	-0.217578	1
ENSG00000164106.8	SCRG1	4:173410236:rs9996723:G_C	C/G	G	2438	0.742573	0	0.440525	2.19676e-31	6.22342e-28	-2.24713	1	1	0	1	1	0	0.689562	1	-0.484267	0.743333	1	-0.148609	0.0812331	0.577741	0.279156	1	1	0	319	0.89621	0	0.311912	0.054072	0.364749	-1.28358	1	NA	0	1	NA	0	1	NA	0	0.789848	NA	-0.654886	0.0109412
ENSG00000189350.12	TOGARAM2	2:28957257:rs74175081:G_A	G/A	A	2439	0.487371	2	0.226117	0.00185995	0.0530821	1.01221	0.550651	1	0.346476	4.16951e-14	3.03743e-11	2.84438	1	1	0	1	1	0	0.649041	1	-0.051423	0.0333954	0.320398	0.539065	319	0.671321	2	0.0721003	0.548236	NA	-0.938584	0.272028	NA	3.08347	0.545828	0.889622	-0.197527	1	NA	0	0.60541	NA	2.25259	0.000702198
ENSG00000133433.10	GSTT2B	22:23924644:rs5760119:C_G	G/C	C	2679	0.425577	0	0.413214	0.0242603	0.306523	-0.684941	0.0270433	0.610738	-1.33047	0.222957	0.999085	-0.523163	1	1	0	1	1	0	3.13989e-05	0.00182364	-1.37932	0.000656006	0.0259842	-1.06569	319	0.501452	0	0.487461	0.224467	NA	1.12238	0.55047	NA	-0.678142	0.030705	NA	-1.74055	1	NA	0	0.806258	NA	-0.341097	0.039084
ENSG00000108384.15	RAD51C	17:58809263:rs34717648:T_A	T/A	A	2681	0.681839	2	0.208318	1	1	0	1	1	0	0.284821	1	-0.399811	1	1	0	0.629564	1	0.239964	0.0325336	0.351041	-0.789885	1.34696e-23	3.12212e-20	-2.3904	319	0.825873	2	0.15047	1	NA	0	1	NA	0	0.184655	NA	-1.04862	1	NA	0	0.565056	NA	-0.785926	0.415207
ENSG00000189366.9	ALG1L	3:126018778:rs3804587:C_T	C/T	T	2683	0.126541	2	0.281401	4.31479e-16	2.50032e-13	-1.61184	1	1	0	0.670384	1	0.139948	0.302081	1	-1.66748	1	1	0	4.25805e-11	9.69354e-09	-1.63363	1.26414e-09	4.16935e-07	-1.19716	319	0.724816	2	0.197492	0.00991567	0.152503	-1.46907	0.597654	NA	-0.404101	0.736282	NA	-0.161676	0.396404	NA	1.46904	1	NA	0	0.248879
ENSG00000136982.6	DSCC1	8:119857811:rs10955938:T_A	T/A	A	2438	0.0155712	2	0.165915	6.6836e-08	9.28639e-06	-0.759176	4.39734e-05	0.00904184	-1.05676	1	1	0	0.121893	0.980412	-2.24315	0.242433	1	-0.30157	3.8944e-22	2.68366e-19	-1.72661	1.54942e-09	4.87724e-07	-0.94384	319	0.469929	2	0.263323	1	1	0	0.773442	0.971766	0.285658	3.27887e-05	NA	-1.77973	4.03785e-06	NA	-6.32222	0.886367	NA	0.277875	1
ENSG00000160201.11	U2AF1	21:43097804:rs1060112:C_T	C/T	T	2360	0.142762	2	0.435169	0.325462	1	-0.235894	0.000134488	0.0206569	-1.86688	0.414319	1	-0.227725	0.196235	1	-1.84026	0.000104231	0.0105621	-1.80902	6.3591e-07	6.18847e-05	-1.37678	0.0300878	0.302742	-0.525209	319	0.910812	0	0.46395	0.951609	NA	0.0467579	0.100308	0.510318	-2.28632	0.0194535	NA	-1.71659	0.00552145	NA	-3.76486	1	1	0	0.529487
ENSG00000142856.16	ITGB3BP	1:63523233:rs17125090:G_A	G/A	A	2440	0.389226	2	0.303893	0.0233332	0.300317	0.571241	0.144396	1	0.743458	1.74167e-12	8.53988e-10	2.25646	0.533148	1	0.639103	0.018972	0.332689	1.06617	0.362848	1	0.239876	0.271033	0.828104	0.284819	319	0.195067	2	0.123824	0.000873819	NA	3.76589	0.645448	NA	-0.926583	0.535644	0.889622	-0.65427	0.0826541	NA	-3.16101	0.00188268	NA	9.60681	1
ENSG00000115604.10	IL18R1	2:102305323:rs10179654:T_G	T/G	G	2438	0.0349093	0	0.478056	0.109	0.685368	-0.453538	5.13036e-17	1.8687e-13	-3.54053	0.999998	1	0	0.735316	1	0.243173	0.272749	1	-0.594168	1	1	0	1	1	0	319	0.634714	0	0.37931	0.79334	NA	-0.243323	0.116453	0.510318	-2.39273	0.102343	NA	-0.778281	1	NA	0	0.75672	NA	0.62682	1
ENSG00000117226.12	GBP3	1:89015900:rs12121223:C_T	C/T	T	2439	0.0821814	2	0.314473	0.366405	1	-0.2417	4.94262e-09	5.04088e-06	-2.17074	0.999998	1	0	0.0731586	0.844803	-2.07822	6.31005e-16	4.73198e-13	-3.76404	0.999999	1	0	0.872055	1	-0.0270128	319	0.706274	2	0.0783699	0.761223	NA	-0.377532	0.589551	0.88189	-0.744282	1	NA	0	0.981592	NA	0.0591939	0.602108	0.91391	2.00423	0.0648257
ENSG00000048462.11	TNFRSF17	16:11976565:rs393329:C_T	C/T	T	2439	0.246419	2	0.381099	0.000338858	0.0143281	1.16361	0.0369117	0.701046	1.30658	0.0236307	0.335294	0.826303	0.918286	1	0.151026	2.75709e-05	0.00373923	2.49361	4.53252e-06	0.000337912	1.39735	0.19237	0.728339	-0.248587	319	0.178702	2	0.490596	0.871731	1	0.153982	0.35249	NA	1.79312	0.893759	NA	-0.161356	0.302329	NA	1.62582	0.118225	0.557138	2.69922	0.269592
ENSG00000128891.15	CCDC32	15:40556152:rs17673703:G_A	A/G	G	2682	0.0463456	0	0.447054	0.268692	1	0.203798	0.65864	1	0.243953	7.76279e-08	1.52252e-05	1.75937	0.000215617	0.0547631	5.39869	0.879375	1	-0.0521583	0.0259257	0.30448	0.642732	0.899443	1	0.0402569	319	0.449962	0	0.246082	1	NA	0	1	NA	0	0.408907	0.838783	0.577471	0.084031	NA	2.87601	0.710621	NA	0.53145	0.308524
ENSG00000137860.12	SLC28A2	15:45275673:rs2458225:T_C	T/C	C	2681	0.127302	0	0.351548	0.000259373	0.0116636	1.07674	0.522991	1	0.375416	0.999999	1	0	0.0208803	0.549416	2.71218	1	1	0	1.59792e-15	6.17304e-13	2.17121	0.010961	0.169539	0.522258	319	0.330842	0	0.280564	0.895587	1	0.0580162	0.00968448	NA	3.28262	1	NA	0	0.604178	NA	0.67835	0.144115	NA	2.03456	0.68726
ENSG00000112031.16	MTRF1L	6:153003021:rs3818130:G_A	G/A	A	2435	0.300485	0	0.313347	0.0678539	0.542906	-0.507545	0.104048	1	-1.09677	0.478249	1	-0.341819	0.470029	1	0.535103	2.42237e-06	0.000478784	-3.00464	0.00286805	0.0689875	-1.0757	0.141283	0.642868	-0.544699	319	0.374627	0	0.0642633	1	NA	0	0.746775	NA	0.839118	0.494953	NA	-0.955423	1	NA	0	0.909811	1	-0.525488	0.00692251
ENSG00000140873.16	ADAMTS18	16:77359175:rs891134:C_G	C/G	G	2440	0.556503	0	0.404508	0.419104	1	-0.130691	0.0572135	0.828849	0.419365	0.999998	1	0	0.0962324	0.917633	-1.73092	3.82147e-28	6.95972e-25	-4.22089	5.81768e-169	1.48333e-164	-4.83666	0.000519141	0.0217141	0.38657	319	0.822985	2	0.485893	0.665781	NA	0.263506	0.36337	NA	-0.655452	1	NA	0	0.0463919	NA	2.219	0.00115971	0.0564199	-4.45951	5.69469e-13
ENSG00000134201.12	GSTM5	1:109728085:rs11101996:T_C	T/C	C	2438	0.157137	2	0.382691	8.81164e-59	1.12335e-54	-3.153	0.688581	1	-0.209727	1	1	0	0.434902	1	-0.573543	1	1	0	0.237291	0.918955	-0.283348	0.30646	0.865893	0.187293	319	0.312011	0	0.460815	0.0447708	0.335174	-1.44076	0.699008	NA	0.394675	0.778657	NA	0.169812	1	NA	0	1	NA	0	0.00569933
ENSG00000101307.15	SIRPB1	20:1913689:rs6075340:G_A	G/A	A	2439	1	2	0.366954	0.964547	1	0.01226	0.693172	1	0.217541	7.28113e-38	9.28235e-34	4.06348	0.577613	1	-0.355464	0.00179137	0.0838935	-1.25221	1	1	0	0.319775	0.880726	-0.250789	319	1	2	0.30094	0.835004	NA	-0.156962	0.0030521	NA	3.99953	0.565562	0.894902	0.542934	1	NA	0	0.75593	NA	0.678174	0.0499597
ENSG00000113971.20	NPHP3	3:132719255:rs3860502:C_T	C/T	T	2438	0.943115	2	0.171247	2.8379e-05	0.0018365	-1.01068	0.214061	1	-0.547253	0.999997	1	0	0.360993	1	-1.54013	0.00143482	0.072157	-1.96641	1.07575e-12	3.11685e-10	-1.55991	1	1	0	319	0.022596	2	0.202194	0.135112	0.558607	-0.988019	0.156389	NA	-1.52614	1	NA	0	1	NA	0	0.443311	NA	-1.98926	0.557787
ENSG00000112619.8	PRPH2	6:42704836:rs13214506:G_A	G/A	A	2440	0.415008	2	0.273566	1	1	0	1	1	0	1.24016e-07	2.34225e-05	1.10903	1	1	0	1	1	0	2.28041e-05	0.00137781	0.980121	1.15874e-34	1.20411e-30	2.66003	319	0.682593	2	0.163009	1	NA	0	1	NA	0	0.643265	0.907376	0.531748	1	NA	0	0.214124	NA	3.01584	0.0706065
ENSG00000137944.18	KYAT3	1:88952720:rs1409152:C_T	T/C	C	2681	0.229713	0	0.471279	1.97098e-08	3.18063e-06	1.27855	1	1	0	0.999999	1	0	0.0501986	0.736355	-1.95412	0.106675	0.754685	-0.603012	1.26336e-05	0.000838852	0.981003	3.08237e-24	8.73236e-21	1.9987	319	0.895022	0	0.304075	0.392332	0.787736	0.311414	1	NA	0	0.565947	NA	0.26323	1	NA	0	0.273976	NA	1.48732	0.000116488
ENSG00000169752.17	NRG4	15:75858740:rs4886747:G_A	A/G	G	2438	0.0183996	2	0.17781	1	1	0	1	1	0	1.27642e-40	3.25449e-36	-1.8892	1	1	0	1	1	0	0.327799	1	-0.181939	2.47063e-13	1.74982e-10	-1.10669	319	0.735213	0	0.452978	0.925644	NA	0.0874219	0.924775	NA	-0.112201	0.824912	0.964584	0.256355	1	NA	0	0.929013	NA	-0.219963	0.581705
ENSG00000156253.7	RWDD2B	21:29018988:rs878797:A_G	A/G	G	2440	0.914938	0	0.254098	0.731394	1	-0.0711918	1	1	0	1	1	0	1	1	0	1	1	0	1.7608e-18	9.75981e-16	-2.66768	1.64796e-30	8.40362e-27	-3.08729	319	0.822958	0	0.465517	1	NA	0	1	NA	0	0.854359	NA	-0.159996	1	NA	0	1	NA	0	0.0450584
ENSG00000159339.13	PADI4	1:17346607:rs35210719:C_T	C/T	T	2439	0.736141	2	0.401599	0.0221566	0.291976	0.5951	0.0295443	0.635689	-0.893701	1.01606e-16	1.07944e-13	2.45542	1	1	0	0.134822	0.826613	-0.413062	1	1	0	5.61718e-05	0.00382945	1.01594	319	0.571704	0	0.443574	0.148325	NA	1.03726	1	NA	0	0.564732	0.894902	0.426359	1	NA	0	0.245168	NA	-2.67198	0.0344115
ENSG00000123427.17	EEF1AKMT3	12:57772620:rs2291617:G_T	T/G	G	2440	0.889189	2	0.320492	0.0177822	0.25301	0.651408	0.00288264	0.183048	1.60037	0.0997346	0.716723	0.47647	0.621076	1	0.667086	6.32431e-05	0.00723099	2.08669	0.680449	1	0.107981	0.964642	1	0.00895262	319	0.644335	2	0.139498	0.0783047	NA	1.98567	0.291703	NA	-2.20481	1	NA	0	0.944396	NA	-0.122325	0.267212	0.731567	3.89077	0.352283
ENSG00000180481.11	GLIPR1L2	12:75415978:rs4019400:G_T	G/T	T	2675	0.0327002	2	0.398879	1.22426e-18	1.00693e-15	-1.55687	0.756248	1	0.139188	0.999999	1	0	0.136123	1	-1.67173	0.00304323	0.113441	-1.31105	4.20204e-63	2.67849e-59	-2.90744	0.555319	1	0.0593317	319	1	2	0.288401	0.284143	0.718769	-0.75381	1	NA	0	1	NA	0	0.915959	NA	0.10837	0.392235	NA	-1.72136	0.00037086
ENSG00000179344.16	HLA-DQB1	6:32660662:rs9273508:G_A	G/A	A	2230	0.129598	2	0.388117	0.621059	1	0.117563	0.193114	1	-0.890899	0.981066	1	-0.00867408	1	1	0	2.42023e-13	1.50509e-10	-4.27071	0.246412	0.932159	-0.295156	0.00124533	0.040124	-1.08851	319	1	2	0.257053	0.58835	NA	-0.505077	1	NA	0	0.525405	NA	-0.715775	1	NA	0	0.454258	0.845207	-2.00323	0.142033
ENSG00000118514.14	ALDH8A1	6:134974272:rs4896123:T_G	T/G	G	2436	1	2	0.485632	0.785628	1	0.0454831	0.228009	1	-0.634428	0.000385196	0.0197613	-1.13942	0.645591	1	-0.36884	0.779167	1	0.151939	7.82359e-06	0.000547096	-1.40894	0.288592	0.847721	-0.317679	319	0.461451	0	0.131661	1	NA	0	0.735648	NA	0.65861	0.602415	0.899697	-0.828719	1	NA	0	1	NA	0	0.449319
ENSG00000149231.14	CCDC82	11:96388691:rs11021568:C_T	C/T	T	2683	0.00512537	2	0.155609	0.0180642	0.256022	0.815663	0.0493586	0.78656	1.34129	0.269491	1	-0.34887	0.506983	1	1.28601	0.70036	1	-0.291874	8.32057e-12	2.16479e-09	2.97458	0.000284313	0.0138872	1.36371	NA	NA	NA	NA	NA	NA	NA	NA	NA	NA	NA	NA	NA	NA	NA	NA	NA	NA	NA	NA
ENSG00000064012.21	CASP8	2:201289197:rs6743068:A_G	G/A	A	2683	0.568269	2	0.283079	0.580959	1	0.165781	0.51056	1	0.375169	1.71356e-08	3.97187e-06	1.71424	0.804785	1	-0.344095	0.0120683	0.26198	1.42369	1	1	0	3.82609e-09	1.03781e-06	1.42953	319	0.602531	2	0.202194	0.855216	NA	-0.180261	0.1559	NA	2.4322	1	1	0	1	NA	0	0.245375	NA	2.97148	0.444762
ENSG00000187688.15	TRPV2	17:16415618:rs3813769:T_C	T/C	C	2679	0.268134	2	0.298246	1	1	0	1	1	0	7.86806e-18	9.55295e-15	-1.68897	1	1	0	0.103499	0.743353	0.846266	0.0392149	0.394112	-0.508904	8.92824e-17	8.75551e-14	-1.53126	319	0.737087	0	0.467085	0.636594	NA	-0.230859	0.129374	NA	-1.57359	0.262762	0.745012	0.681806	1	NA	0	0.239127	NA	-2.21338	0.01853
ENSG00000203666.12	EFCAB2	1:244970360:rs61844237:G_C	C/G	G	2426	0.515675	0	0.487428	0.00300788	0.0769013	0.714006	0.0683259	0.868015	0.912007	0.999999	1	0	0.151941	1	1.74837	0.118639	0.787874	0.768829	4.23408e-26	3.59855e-23	2.34412	1	1	0	319	0.592705	0	0.115987	0.559308	NA	0.758801	0.697099	NA	0.78522	1	NA	0	0.838935	NA	-0.620395	0.872351	NA	0.698922	0.289958
ENSG00000112599.9	GUCA1B	6:42198814:rs6907587:C_T	C/T	T	2603	0.586494	0	0.374184	0.000191874	0.00914432	0.942383	0.0132122	0.428044	1.2649	0.0247153	0.342667	0.502265	0.852339	1	0.282857	0.950749	1	-0.0362915	0.632144	1	0.130963	0.000844928	0.0309973	0.563649	319	0.0120385	2	0.30721	0.000363873	0.012166	2.84659	0.929781	NA	0.13178	0.0698085	NA	1.0113	0.219489	NA	-1.46914	0.38238	NA	-1.86127	0.990853
ENSG00000160223.17	ICOSLG	21:44225067:rs4818887:T_C	T/C	C	2364	0.471334	0	0.310279	0.128648	0.738603	0.229958	0.00426295	0.230769	-1.13021	0.999998	1	0	0.58378	1	-0.60723	2.23981e-13	1.42771e-10	-3.30247	4.07106e-103	5.18999e-99	-4.51159	0.27791	0.836305	0.0713095	319	0.048927	0	0.217868	0.357726	NA	0.53558	0.429874	NA	-0.848249	1	NA	0	1	NA	0	0.61206	0.91391	-1.05789	1.04783e-11
ENSG00000197417.8	SHPK	17:3611304:rs62069928:C_T	C/T	T	2436	0.56501	2	0.227627	8.43349e-20	7.6796e-17	2.30405	1.24192e-05	0.00319851	2.25063	1	1	0	5.43263e-06	0.005894	6.10138	0.0145409	0.286514	-0.661464	1.16382e-05	0.000778846	1.03538	1	1	0	319	0.159952	2	0.0673981	0.767708	0.983217	-0.492541	0.181382	0.544953	3.92251	1	NA	0	0.0675318	0.266573	5.93848	0.081149	NA	6.11208	0.422196
ENSG00000092094.11	OSGEP	14:20451884:rs1320150:C_T	T/C	C	2682	0.547153	2	0.402125	3.20165e-05	0.00203572	-1.11476	0.801447	1	0.147065	1	1	0	1	1	0	1	1	0	3.8294e-06	0.00029059	-1.20404	0.00452187	0.0958886	-0.574992	319	0.414105	2	0.399687	0.728833	0.968001	0.216023	0.22964	NA	-2.34632	0.785526	NA	-0.333641	0.00088317	NA	-5.56131	0.773677	NA	0.440967	0.697498
ENSG00000142178.9	SIK1	21:43414945:rs3366:G_A	A/G	G	2365	0.153944	2	0.186258	0.0302427	0.350228	0.838336	1.30333e-12	2.37364e-09	5.63908	0.146237	0.845518	0.609193	0.674075	1	-0.723917	0.0128268	0.269838	1.71928	1	1	0	0.60589	1	0.179589	319	0.0906271	2	0.459248	0.595858	NA	-0.202568	1.19559e-08	2.16402e-06	6.72287	0.471017	NA	-0.526908	0.387753	NA	0.90273	0.139848	NA	2.71387	1
ENSG00000106733.21	NMRK1	9:75092384:rs11144225:A_T	A/T	T	2680	0.777855	2	0.398321	0.999998	1	0	1	1	0	8.651e-16	8.82299e-13	-1.92004	1	1	0	0.0585765	0.587308	-0.806717	0.836904	1	-0.0619597	9.0132e-07	0.000116655	-1.12728	319	1	2	0.299373	1	NA	0	1	NA	0	0.576691	0.899697	0.604591	1	NA	0	0.21398	NA	-1.67002	0.070154
ENSG00000142794.18	NBPF3	1:21474853:rs7531217:G_A	A/G	G	2439	0.859554	2	0.220172	0.757964	1	0.109105	0.857289	1	-0.122204	3.36986e-08	7.22027e-06	2.7026	3.67614e-08	0.000156217	8.61688	1	1	0	0.0248295	0.295762	0.839274	0.0142308	0.195602	0.852512	319	0.7261	2	0.394984	0.855445	NA	-0.0645407	0.0413906	NA	2.20555	0.150644	0.677189	1.18177	1.38177e-08	1.03633e-06	7.47579	1	NA	0	0.130908
ENSG00000059122.16	FLYWCH1	16:2936322:rs9928222:T_C	T/C	C	2677	0.969165	0	0.499253	0.000653016	0.0237614	0.85811	1	1	0	0.000121935	0.00781153	1.01568	1	1	0	1	1	0	0.775977	1	0.0693424	0.0590703	0.431799	0.553413	319	0.275723	0	0.363636	0.381053	0.779036	0.761522	0.25191	NA	1.63103	0.642354	0.907376	0.321716	1	NA	0	0.59732	NA	-0.843748	0.409947
ENSG00000204428.12	LY6G5C	6:31697417:rs805274:C_T	T/C	C	2551	0.339098	2	0.269306	0.755105	1	-0.0993192	0.0633801	0.849643	-1.12835	1.39318e-05	0.00133356	-0.998919	0.493938	1	0.789023	0.0961935	0.720307	-1.02617	0.892944	1	0.0293317	0.00332008	0.0768277	-0.510695	319	0.736936	0	0.470219	0.778241	NA	0.12197	0.734382	NA	0.263399	0.0054879	0.142375	-1.40998	7.66223e-05	NA	-4.95098	1	NA	0	1
ENSG00000108592.17	FTSJ3	17:63838987:rs894413:A_G	A/G	G	2683	0.244268	0	0.401603	0.0555036	0.490004	0.582956	0.00203088	0.148114	1.77882	0.170917	0.903184	0.180887	0.301069	1	-0.990678	0.102935	0.74223	0.953778	0.0175945	0.240668	0.610258	1	1	0	319	0.243164	0	0.109718	0.945123	NA	0.0798445	0.531009	NA	0.976526	0.597775	NA	0.500196	0.00102136	NA	5.3778	0.932783	NA	0.279555	1
ENSG00000143194.13	MAEL	1:166986075:rs7551881:G_T	G/T	T	2681	0.380337	2	0.362178	0.644724	1	-0.146902	0.388304	1	-0.364511	0.523134	1	-0.230113	1	1	0	0.468367	1	0.305186	0.000106793	0.00517168	-1.27379	2.00706e-10	8.12284e-08	-1.77997	319	0.649066	2	0.141066	1	NA	0	0.849655	NA	-0.115468	0.448371	NA	0.698393	1	NA	0	0.216279	NA	3.9173	0.224839
ENSG00000166435.15	XRRA1	11:74935168:rs10899052:T_C	T/C	C	2681	0.204137	2	0.271354	0.527104	1	-0.0708604	0.00203318	0.148114	1.69239	3.35737e-20	6.58484e-17	2.64726	0.908244	1	-0.149403	0.230447	1	-0.593991	6.54836e-07	6.32437e-05	1.46336	0.0771956	0.488643	0.489956	319	1	2	0.123824	0.00688601	NA	2.58919	1	NA	0	0.0303504	0.314745	2.66663	1	NA	0	0.0206907	NA	5.84011	0.681713
ENSG00000188234.13	AGAP4	10:46027442:rs1197101009:T_G	T/G	G	2364	0.834636	2	0.439298	0.0226854	0.295559	-0.545955	0.0196519	0.522487	-1.27178	2.54204e-05	0.00215864	-1.16347	1	1	0	1	1	0	0.768069	1	0.103117	0.192834	0.729034	-0.409757	319	0.454344	2	0.336991	0.72185	NA	-0.251975	0.0130488	NA	-3.31727	0.425794	0.847326	-0.433373	0.236849	NA	-1.9797	0.768948	NA	0.445346	1
ENSG00000177084.17	POLE	12:132650320:rs5744896:C_T	C/T	T	2682	0.812146	0	0.420395	0.999998	1	0	0.875433	1	-0.0795601	2.71684e-31	1.38542e-27	-2.42952	1	1	0	0.631799	1	0.250381	1	1	0	1	1	0	319	0.312527	0	0.164577	1	NA	0	0.331386	NA	0.507386	6.22723e-08	3.48725e-05	-3.01002	0.119457	NA	-2.31585	1	NA	0	1
ENSG00000136824.19	SMC2	9:104094352:rs3818626:C_T	C/T	T	2682	0.937976	0	0.455817	0.999999	1	0	0.911384	1	0.0540504	0.999999	1	0	0.12235	0.981089	-2.33908	0.0252034	0.389287	-1.31635	6.17277e-13	1.85161e-10	-2.08489	3.0733e-05	0.00236153	-1.04106	319	0.652863	0	0.459248	0.447383	NA	-0.414144	1	NA	0	0.412103	NA	-0.653142	0.000176492	NA	-6.50837	0.390363	NA	2.13607	0.223645
ENSG00000136104.20	RNASEH2B	13:50922184:rs7988945:G_A	G/A	A	2439	1	0	0.400984	0.000553251	0.0209291	0.820856	1	1	0	0.386192	1	0.250103	1	1	0	0.975369	1	0.0142889	3.12926e-08	4.35994e-06	1.40513	3.337e-09	9.50036e-07	1.20793	319	0.57623	0	0.277429	1	1	0	0.301937	NA	0.774172	0.0896622	NA	0.956331	0.00136743	NA	-5.68983	0.81599	NA	0.650154	0.553907
ENSG00000166582.10	CENPV	17:16343294:rs917609:G_A	G/A	A	2435	0.0714033	2	0.448049	0.547016	1	-0.11012	1	1	0	9.24801e-07	0.000133975	1.63011	1	1	0	1	1	0	0.616159	1	0.163788	0.858553	1	-0.054271	319	0.143485	2	0.468652	1	NA	0	1	NA	0	0.940127	1	0.0389842	0.839833	NA	0.283177	1	NA	0	1
ENSG00000034239.11	EFCAB1	8:48735351:rs3750259:C_A	C/A	A	2390	0.308053	0	0.403556	0.0295301	0.345697	-0.595621	0.0288755	0.629657	0.862877	0.00324563	0.0969015	-0.939313	0.762504	1	0.196306	0.569316	1	0.282596	0.0114428	0.18032	-0.750357	2.79755e-33	1.78323e-29	-2.8833	319	0.813958	2	0.137931	0.699445	NA	0.302327	1	NA	0	0.999999	NA	0	1	NA	0	0.47375	NA	-1.1791	0.0290359
ENSG00000241945.8	PWP2	21:44118844:rs756554:C_A	A/C	C	2609	0.712971	2	0.199502	2.66221e-05	0.00174494	1.35177	0.75017	1	-0.207533	5.89312e-05	0.00429305	1.79483	0.661298	1	-0.236046	0.00403833	0.137287	1.6598	2.94346e-11	6.88527e-09	2.30891	0.0071281	0.128624	0.898622	319	0.251523	0	0.424765	0.146012	0.576487	0.935076	0.320273	NA	0.996322	0.277158	0.772182	0.870227	0.670066	NA	0.374273	0.0169635	NA	3.81531	0.00309646
ENSG00000196912.12	ANKRD36B	2:97571475:rs10195004:A_G	A/G	G	2681	0.384319	0	0.332712	0.533647	1	0.238926	0.185942	1	-0.968277	0.000583234	0.0272857	-1.81938	0.00743256	0.351592	-4.82111	0.396124	1	0.577028	0.432906	1	0.324491	0.578666	1	-0.214307	319	0.72639	2	0.399687	1	NA	0	0.455936	NA	-1.28525	0.156791	0.679136	-0.963118	0.0498848	NA	-2.93162	0.130146	NA	-2.02924	0.661166
ENSG00000008283.16	CYB561	17:63355760:rs4968642:G_A	G/A	A	2669	0.416215	0	0.498127	0.999999	1	0	1	1	0	2.22398e-14	1.71833e-11	-1.31646	1	1	0	1	1	0	0.601689	1	0.084371	4.9377e-18	6.29483e-15	-2.01691	319	0.0392467	0	0.123824	1	NA	0	1	NA	0	0.852025	0.967	0.245829	1	NA	0	1	NA	0	0.654589
ENSG00000234719.9	NPIPB2	16:11976565:rs393329:C_T	C/T	T	2439	0.246419	2	0.381099	4.25663e-24	5.42656e-21	2.59584	0.246999	1	0.61498	0.360867	1	0.360391	0.50581	1	0.554805	0.0284138	0.413423	1.09365	6.78396e-07	6.5272e-05	1.41485	0.421106	0.967639	0.227767	319	0.178702	2	0.490596	0.00503787	0.101951	2.00743	0.615647	NA	0.752959	0.0771689	NA	0.937371	0.00789956	NA	3.08283	0.58793	NA	1.08263	0.56217
ENSG00000183628.13	DGCR6	22:18909196:rs431289:T_C	C/T	T	2366	0.923667	2	0.311708	0.00527818	0.113376	1.19231	0.00602707	0.278884	2.27404	0.179725	0.919269	0.755224	1	1	0	0.243689	1	0.678209	0.749849	1	0.13507	0.262365	0.816493	0.480882	319	0.212661	0	0.448276	0.255767	NA	1.09051	0.218118	NA	1.40811	0.833637	NA	-0.202674	1	NA	0	0.790639	NA	0.386483	0.892513
ENSG00000188690.15	UROS	10:125820725:rs10901450:G_C	C/G	G	2681	0.311123	0	0.453935	0.0246705	0.309743	0.425886	1	1	0	1	1	0	1	1	0	1	1	0	0.0447052	0.42204	0.44991	1.44933e-38	3.69537e-34	2.48202	319	0.808723	0	0.358934	0.93237	NA	0.0295347	1	NA	0	0.4657	NA	-0.571328	1	NA	0	1	NA	0	0.189371
ENSG00000165929.13	TC2N	14:91838973:rs12589716:A_G	A/G	G	2440	0.648402	0	0.422541	1	1	0	1	1	0	6.11524e-07	9.39279e-05	-1.51804	0.0163068	0.491458	-3.13299	1	1	0	0.580041	1	-0.174807	0.0178154	0.224649	-0.661038	319	0.733339	0	0.432602	0.577266	NA	0.304743	0.217338	NA	-1.19714	1	1	0	1	NA	0	0.657962	NA	0.93788	0.451415
ENSG00000138744.16	NAAA	4:75938887:rs11931349:G_A	A/G	G	2440	0.932664	0	0.397336	0.710152	1	0.108596	0.718342	1	0.195625	1.78532e-06	0.000235857	-1.50843	0.634913	1	-0.425803	0.0377261	0.477231	-1.19277	1	1	0	5.91412e-05	0.00398922	-1.09213	319	0.147004	0	0.261755	0.824891	NA	0.0664218	0.465246	NA	-0.794327	0.0248976	0.276937	-1.64196	1	NA	0	0.241786	NA	-2.33677	1
ENSG00000013573.17	DDX11	12:31073901:rs7953706:T_A	T/A	A	2438	0.304596	2	0.44114	0.000144458	0.0072586	-0.773704	5.58515e-10	7.12022e-07	-2.41975	0.000480954	0.0234472	-0.694301	0.56398	1	0.399806	4.69508e-07	0.000117363	-2.14969	2.25595e-05	0.00136627	-0.977822	0.209008	0.750378	0.189915	319	0.386489	0	0.346395	0.225193	0.655507	-0.785755	3.09787e-05	0.00186905	-5.10582	0.168175	0.68035	0.538334	0.00159397	NA	-3.93636	0.677012	0.926532	0.652232	8.92797e-06
ENSG00000240344.9	PPIL3	2:200877622:rs2136600:C_T	C/T	T	2390	0.693511	2	0.238494	0.00377491	0.0905446	-0.724146	1	1	0	1	1	0	1	1	0	0.340735	1	-0.630055	1.72808e-09	3.16985e-07	-1.69187	3.77853e-07	5.56777e-05	-1.15179	319	1	0	0.352665	0.568065	NA	-0.509964	0.968728	NA	0.0651729	0.0639542	NA	-2.32153	0.193736	NA	-2.16321	0.199957	NA	-2.55986	0.679904
ENSG00000182600.9	SNORC	2:232870999:rs2592116:G_A	G/A	A	2683	0.81036	0	0.407007	2.84478e-15	1.36855e-12	1.71145	0.859851	1	0.0987865	0.999999	1	0	0.0795038	0.86963	2.51464	1	1	0	1.23149e-06	0.000108648	1.12157	0.075098	0.48326	0.342985	319	0.170471	0	0.341693	0.501398	0.845559	0.572257	0.797112	NA	0.377143	1	NA	0	1	NA	0	1	NA	0	0.00813218
ENSG00000159445.13	THEM4	1:151905747:rs9943281:G_T	T/G	G	2681	0.0541439	2	0.434912	0.000132924	0.00683297	-1.1104	0.340116	1	-0.556421	1	1	0	0.86303	1	-0.125379	0.98023	1	-0.0150072	9.8768e-08	1.19918e-05	-1.45004	0.00382077	0.0846342	-0.593609	319	0.261818	2	0.476489	0.205432	0.633531	-0.732011	0.798859	NA	0.189761	0.699355	NA	-0.204892	1	NA	0	0.992021	NA	0.0141006	0.00010144
ENSG00000198502.6	HLA-DRB5	6:32612634:rs9271256:A_G	G/A	A	2308	0.577116	2	0.154679	0.343101	1	-0.110497	0.00452688	0.238475	1.94311	0.999999	1	0	1	1	0	2.86216e-41	1.45953e-37	9.80445	0.0190285	0.250474	0.919387	5.4409e-08	9.98033e-06	1.99196	319	0.0836808	2	0.155172	0.344011	NA	0.808601	0.831891	NA	0.375201	0.145002	NA	1.76335	1	NA	0	2.14283e-06	0.000403923	9.61795	0.249711
ENSG00000257218.6	GATC	12:120464204:rs542407:T_C	T/C	C	2682	0.364137	0	0.336503	0.480868	1	0.15141	0.984091	1	0.00944184	0.0195626	0.300658	0.627434	0.609576	1	-0.811332	0.0307028	0.429936	1.28524	1.70591e-08	2.58902e-06	1.61516	4.63019e-08	8.7789e-06	1.25909	319	1	0	0.0893417	1	NA	0	1	NA	0	0.00342165	NA	1.39323	0.543873	NA	1.74953	0.306988	NA	1.17967	0.0239603
ENSG00000166796.12	LDHC	11:18412342:rs3740714:A_C	A/C	C	2440	0.333855	2	0.119057	2.81316e-15	1.36855e-12	3.2142	0.469526	1	-0.557741	0.244495	1	0.632126	0.981717	1	-0.0113509	0.0966417	0.720911	-0.572474	5.41224e-25	4.31237e-22	4.45098	2.91652e-08	6.19687e-06	2.18516	319	0.448759	2	0.128527	0.315115	0.737095	0.874862	0.321794	NA	1.7928	0.946318	NA	-0.0869882	0.904358	NA	-0.0560145	0.315881	NA	2.4976	6.44614e-10
ENSG00000095485.18	CWF19L1	10:100267650:rs12784396:C_T	C/T	T	2389	0.866813	2	0.422562	6.89406e-06	0.000549306	1.06992	1	1	0	1	1	0	1	1	0	0.0263703	0.399503	-1.17625	2.66015e-05	0.00157734	1.07987	4.32483e-13	2.90185e-10	1.69952	319	0.759561	2	0.103448	1	1	0	0.10582	NA	3.93753	0.140054	NA	-1.38828	0.586657	NA	-1.58844	0.116593	NA	6.65173	0.1067
ENSG00000165171.11	METTL27	7:73838913:rs10282443:G_A	G/A	A	2682	0.216523	0	0.266033	0.000114121	0.00606198	-1.17483	0.00526177	0.257999	-1.65369	0.00104616	0.0430224	-1.39738	1	1	0	0.380161	1	0.231898	0.079943	0.574756	-0.581876	0.407961	0.956486	-0.253759	319	0.313465	0	0.470219	0.660152	0.957843	0.372341	0.990228	NA	-0.0196365	1.42414e-05	0.00335934	-2.96903	1	NA	0	0.531836	NA	1.25416	0.709534
ENSG00000136235.16	GPNMB	7:23253479:rs199348:C_A	A/C	C	2683	0.904166	0	0.402721	0.112273	0.696843	0.448059	1.20962e-06	0.000434389	2.373	0.999999	1	0	0.179173	1	-1.11838	0.00130168	0.0678708	1.7465	1	1	0	0.000966257	0.0335649	0.609255	319	0.043573	2	0.49373	0.961014	NA	-0.0441288	0.911663	0.99406	0.183675	0.326269	NA	0.578569	1	NA	0	0.632188	NA	-1.05555	0.964594
ENSG00000213462.5	ERV3-1	7:64983544:rs35281840:G_C	G/C	C	2680	0.322332	2	0.374067	0.865116	1	0.0550971	0.766527	1	0.196098	0.00154885	0.0571846	1.15161	0.642019	1	-0.720323	0.158123	0.877382	0.844912	0.793212	1	0.0870308	4.22066e-05	0.0030835	1.29788	319	0.35183	2	0.396552	0.846908	NA	0.123018	0.745045	NA	0.613836	0.395951	NA	0.835723	0.282754	NA	1.93508	0.247305	NA	-2.62218	1
ENSG00000149089.13	APIP	11:34904791:rs1117050:C_T	C/T	T	2437	0.749545	2	0.332786	0.00164897	0.0477911	0.808747	0.560856	1	0.315	1	1	0	0.0022395	0.197156	4.03496	0.184045	0.926843	0.708269	2.60868e-35	3.91256e-32	2.84364	0.476818	1	0.128326	319	1	2	0.0611285	1	1	0	0.0847311	NA	4.57613	1	NA	0	0.435394	NA	1.93462	0.108624	NA	7.68257	0.784321
ENSG00000237651.6	C2orf74	2:61145163:rs3213944:C_G	G/C	C	2682	0.905623	0	0.424124	0.00666467	0.133173	-0.630474	1	1	0	0.86957	1	0.0306143	1	1	0	0.279441	1	-0.586433	7.83194e-18	3.91551e-15	-2.07758	4.2179e-27	1.79239e-23	-2.35287	319	0.65235	0	0.46395	0.371523	NA	-0.645118	1	NA	0	0.554184	NA	-0.513185	1	NA	0	0.832779	NA	-0.286868	0.0112704
ENSG00000124587.14	PEX6	6:42977112:rs6907751:C_T	T/C	C	2680	0.415957	0	0.47444	0.606772	1	-0.169426	0.869937	1	-0.107254	7.72428e-10	2.46183e-07	-1.65153	1	1	0	0.265717	1	-0.460983	1	1	0	0.999998	1	0	319	0.432898	0	0.46395	0.891153	NA	0.125874	1	NA	0	0.0662354	0.494558	-1.19757	0.496879	NA	1.09323	0.495167	NA	1.31695	1
ENSG00000261701.7	HPR	16:72074194:rs2000999:A_G	G/A	A	2682	0.0475455	2	0.193139	3.67092e-25	6.23983e-22	3.04996	3.72196e-06	0.00114336	2.68523	1	1	0	0.963655	1	0.0601504	0.00380677	0.131698	1.64846	0.31755	1	0.24872	0.986367	1	-0.00329424	319	1	2	0.0611285	0.759503	0.983217	0.637526	0.573222	0.88189	2.27995	1	NA	0	0.834635	NA	0.895739	0.468764	NA	-1.50102	0.951802
ENSG00000103168.16	TAF1C	16:84180359:rs2278043:G_A	G/A	A	2680	0.272433	2	0.440299	0.0136077	0.21143	-0.649974	0.993175	1	-0.00524879	6.56982e-05	0.00469217	-1.04226	1	1	0	0.695501	1	-0.235987	0.999999	1	0	0.999998	1	0	319	0.816001	2	0.401254	0.172772	NA	-0.960423	0.0314878	NA	-2.78549	0.878634	0.96867	0.0880032	0.257612	NA	-1.52134	1	NA	0	1
ENSG00000203722.8	RAET1G	6:149863746:rs9322225:G_C	G/C	C	2678	0.393208	2	0.38891	0.328027	1	0.322884	0.134677	1	-0.921873	1.61087e-12	8.05339e-10	2.69357	0.0334159	0.661184	2.37791	1	1	0	0.0793615	0.573549	0.574047	0.395671	0.947198	0.269807	319	0.0837496	2	0.302508	0.324856	NA	-0.552824	0.0469898	NA	2.3075	0.128758	0.634558	1.00414	1	NA	0	0.0336116	NA	3.93045	0.563614
ENSG00000182698.12	RESP18	2:219328674:rs11892648:C_T	T/C	C	2678	0.813312	0	0.286408	0.0131599	0.206723	0.646869	1	1	0	0.000730164	0.0327764	1.03505	0.271305	1	1.56644	0.92414	1	0.0599933	0.158129	0.789622	0.401013	4.58993e-09	1.22674e-06	1.29245	319	0.620664	2	0.344828	0.0556202	NA	1.38832	1	NA	0	0.735142	0.942258	0.317925	0.165284	NA	-1.03579	0.859092	NA	-0.177839	0.280224
ENSG00000242110.8	AMACR	5:34012459:rs253200:G_A	G/A	A	2680	1	0	0.457836	0.347249	1	0.238251	1	1	0	0.254314	1	-0.372296	0.547184	1	-0.541872	0.662811	1	-0.133759	3.16185e-13	9.71296e-11	2.08105	1.41677e-34	1.20411e-30	3.04453	319	1	2	0.318182	0.75015	NA	0.199208	1	NA	0	0.48741	NA	0.619716	1	NA	0	0.413838	NA	-1.15313	0.0343061
ENSG00000187624.9	C17orf97	17:409857:rs11150882:G_A	G/A	A	2309	0.586833	2	0.25812	0.0100577	0.173236	0.946061	0.727626	1	0.252666	0.000274604	0.0153543	1.69093	1	1	0	1	1	0	0.772499	1	0.117096	0.122639	0.605024	0.57901	319	1	0	0.431034	0.424612	NA	0.395131	1	NA	0	0.769064	0.94899	-0.259777	1	NA	0	0.558608	NA	-0.8853	0.0467969
ENSG00000163576.18	EFHB	3:19946945:rs11128927:G_C	C/G	G	2683	0.902476	0	0.382594	5.12572e-24	6.22335e-21	-2.03137	1	1	0	1	1	0	0.00273679	0.21537	-3.43347	0.828591	1	-0.100132	5.68282e-25	4.39075e-22	-2.02003	5.28757e-18	6.41986e-15	-1.40587	319	0.897108	0	0.316614	0.187729	0.624822	-1.18699	0.832199	NA	0.151053	0.878091	NA	-0.172439	0.521957	NA	-0.996091	0.467138	NA	-1.62929	0.0900444
ENSG00000185829.17	ARL17A	17:46128324:rs4471723:C_T	C/T	T	2682	0.776878	2	0.217375	0.00212928	0.0588832	1.08179	0.0454159	0.760321	1.4137	2.92006e-15	2.65903e-12	2.48389	0.537841	1	0.932889	0.292604	1	-0.66826	0.871397	1	0.0529234	0.791205	1	-0.031987	NA	NA	NA	NA	NA	NA	NA	NA	NA	NA	NA	NA	NA	NA	NA	NA	NA	NA	NA	NA
ENSG00000157578.13	LCA5L	21:39397881:rs2837005:T_C	C/T	T	2681	0.514445	2	0.333085	0.0712411	0.555314	0.523771	0.624703	1	-0.267145	7.37087e-14	5.22042e-11	2.57172	0.40896	1	0.820121	0.823784	1	0.11784	0.329596	1	0.26076	0.378964	0.935513	0.210978	319	0.291942	2	0.396552	0.550041	NA	-0.443233	0.00267459	NA	4.5902	0.2621	0.745012	-0.634926	0.858932	NA	0.227377	0.487919	NA	1.14137	0.330274
ENSG00000120675.6	DNAJC15	13:43023570:rs17553284:C_T	C/T	T	2438	0.0994544	2	0.232158	2.14419e-11	5.46705e-09	-1.38616	0.374485	1	-0.342206	0.999999	1	0	0.131035	1	-2.41541	0.0093906	0.229467	-1.22531	1.89104e-07	2.1525e-05	-1.26773	2.32997e-05	0.00186815	-0.717855	NA	NA	NA	NA	NA	NA	NA	NA	NA	NA	NA	NA	NA	NA	NA	NA	NA	NA	NA	NA
ENSG00000189339.12	SLC35E2B	1:1665061:rs72634819:C_T	C/T	T	2093	0.222439	2	0.250836	1	1	0	0.55466	1	0.312069	8.95057e-26	2.5357e-22	-2.41693	0.922747	1	-0.175997	1	1	0	1	1	0	0.0296811	0.30019	-0.554135	NA	NA	NA	NA	NA	NA	NA	NA	NA	NA	NA	NA	NA	NA	NA	NA	NA	NA	NA	NA
ENSG00000183060.15	LYSMD4	15:99733412:rs11631604:T_C	T/C	C	2673	0.247434	0	0.34437	1	1	0	0.0486703	0.781764	-0.907185	0.0455927	0.483089	-0.752967	1	1	0	1	1	0	2.40114e-07	2.63887e-05	-1.84834	0.247906	0.796523	-0.388835	319	0.779959	0	0.277429	0.697274	NA	0.237035	0.729167	NA	-0.504191	0.705264	NA	0.427855	0.615997	NA	0.402205	1	NA	0	0.406886
ENSG00000121716.20	PILRB	7:100355205:rs76798830:C_T	C/T	T	2683	0.345713	2	0.189527	0.365312	1	-0.320441	3.51047e-06	0.00110502	3.04889	9.41772e-13	5.10901e-10	2.7893	1	1	0	1	1	0	0.557775	1	-0.0709486	0.31878	0.879694	-0.310759	319	1	2	0.0564263	0.651985	NA	1.08937	0.950124	0.99406	-0.289453	0.250047	0.745012	1.7025	0.606649	NA	2.29463	1	NA	0	0.289239
ENSG00000177984.7	LCN15	9:136769006:rs11145876:A_G	G/A	A	2679	0.830067	2	0.235349	1	1	0	0.235817	1	0.586012	5.79941e-09	1.47868e-06	1.94634	1	1	0	0.907338	1	-0.0255166	1	1	0	6.23857e-06	0.000628715	1.41883	319	0.0344353	2	0.244514	0.494593	NA	-0.419681	1	NA	0	0.727715	0.941155	0.42534	1	NA	0	0.486419	NA	2.10683	0.069663
ENSG00000134160.13	TRPM1	15:31102119:rs3809579:C_T	C/T	T	2439	0.771884	0	0.424969	0.00276251	0.0722417	-0.860054	0.0118531	0.407391	-1.46336	1	1	0	0.922971	1	0.132012	0.429351	1	0.234513	1.46703e-42	2.67178e-39	-3.71192	0.152514	0.664613	0.290212	319	0.817038	0	0.409091	0.555531	NA	0.423041	0.301644	NA	-1.27429	0.483679	NA	0.310162	1	NA	0	0.375334	NA	-1.31846	1.86869e-15
ENSG00000103550.14	KNOP1	16:19717694:rs4782272:G_C	G/C	C	2682	0.739575	2	0.176361	0.27652	1	0.400889	4.82475e-05	0.00953617	2.95994	0.999998	1	0	0.105994	0.943599	2.39191	0.183954	0.926749	0.902542	7.29482e-12	1.97868e-09	2.2095	0.692168	1	-0.0292494	319	0.0734955	2	0.170846	0.457312	NA	0.801618	0.689359	0.93222	-0.740094	1	NA	0	0.127868	NA	3.59791	0.363975	NA	-0.834906	2.53241e-05
ENSG00000258289.8	CHURC1	14:64928346:rs67330703:C_T	C/T	T	2683	0.636643	2	0.205926	0.167829	0.829772	0.46467	0.391678	1	0.583704	0.999997	1	0	0.776495	1	0.480635	0.987068	1	0.0111257	1.81107e-07	2.08945e-05	1.5734	8.78903e-24	2.24094e-20	2.52509	319	0.102924	2	0.399687	0.99638	NA	-0.00333694	0.716375	NA	-0.272255	0.397507	NA	0.77031	1	NA	0	0.271336	NA	-1.91446	5.11195e-05
ENSG00000128944.13	KNSTRN	15:40386111:rs75278386:C_T	C/T	T	2683	0.483661	2	0.126351	0.000688208	0.0248544	1.17147	1	1	0	9.32834e-08	1.81561e-05	2.26747	0.681277	1	0.635766	0.269814	1	0.684226	0.173799	0.821821	0.524009	2.30854e-10	9.05551e-08	2.18337	NA	NA	NA	NA	NA	NA	NA	NA	NA	NA	NA	NA	NA	NA	NA	NA	NA	NA	NA	NA
ENSG00000189171.14	S100A13	1:153616367:rs4072425:G_A	G/A	A	2634	0.0726678	2	0.482346	3.04404e-15	1.43729e-12	1.5657	1	1	0	0.999999	1	0	0.278918	1	1.17439	0.567247	1	-0.292947	0.00013451	0.00626985	0.823431	1	1	0	319	0.311534	2	0.261755	0.584964	0.906457	0.425662	1	NA	0	1	NA	0	1	NA	0	0.715479	NA	0.827735	0.964895
ENSG00000172058.15	SERF1A	5:71012424:rs28409706:C_T	C/T	T	2429	0.0107731	0	0.265541	0.0222437	0.29228	0.534301	0.359273	1	-0.647395	1.80065e-07	3.16629e-05	-2.90578	0.0559499	0.76198	-3.23267	0.517468	1	0.180355	0.75595	1	-0.13321	0.0615882	0.439138	-0.759233	NA	NA	NA	NA	NA	NA	NA	NA	NA	NA	NA	NA	NA	NA	NA	NA	NA	NA	NA	NA
ENSG00000111671.9	SPSB2	12:6873183:rs6489739:A_C	A/C	C	2681	0.741884	2	0.288139	8.97094e-11	2.02418e-08	1.97129	0.0601238	0.83938	1.11689	1	1	0	0.679044	1	-0.516193	0.000103518	0.0105621	2.14638	0.101347	0.639139	0.401368	0.463413	0.99594	-0.143585	319	0.68404	0	0.291536	0.408847	0.805312	0.902985	0.925297	NA	0.169865	0.436252	NA	0.646578	0.0693359	NA	2.26305	0.125783	0.564527	2.32306	0.412388
ENSG00000250312.8	ZNF718	4:125609:rs10006358:G_A	A/G	G	2439	1	2	0.444444	0.628678	1	0.126132	0.14191	1	0.784891	3.07854e-09	8.53191e-07	2.00943	2.44645e-17	6.23772e-13	9.99517	0.351208	1	0.508439	0.00225068	0.0579708	-0.663806	0.126246	0.612715	0.344828	319	0.367122	0	0.456113	1	NA	0	0.202293	NA	1.01841	0.0113098	0.218396	1.30724	1.21274e-06	4.54777e-05	7.74431	0.775776	NA	-0.571075	1
ENSG00000065621.15	GSTO2	10:104279545:rs276203:A_G	A/G	G	2682	0.286207	2	0.345824	0.873297	1	0.0451578	1	1	0	0.0558512	0.53634	-0.735083	1	1	0	1	1	0	4.91973e-08	6.43273e-06	-1.60616	1.1452e-05	0.00103912	-1.24322	319	0.476509	0	0.269592	0.736779	NA	-0.288	1	NA	0	0.751979	NA	-0.347958	1	NA	0	0.632229	NA	-1.12143	0.000715559
ENSG00000150893.11	FREM2	13:38763925:rs9532275:A_G	A/G	G	2439	0.607695	2	0.384174	9.2962e-79	2.37025e-74	-2.80726	0.960085	1	0.0154902	0.999999	1	0	0.000676308	0.0952697	-3.71421	1	1	0	0.967749	1	0.00550095	0.238153	0.788346	0.188328	319	0.759561	2	0.103448	2.25941e-05	0.00248212	-3.10089	0.911443	NA	0.232679	1	NA	0	0.619361	NA	1.19226	0.772086	NA	1.07094	1
ENSG00000277149.5	TYW1B	7:72748929:rs1457108370:C_A	C/A	A	2683	0.0393892	2	0.23183	2.31212e-05	0.00155475	1.51315	0.613375	1	0.361878	0.498738	1	0.246251	1	1	0	0.00137454	0.070234	2.19665	9.33084e-05	0.00461063	1.38478	0.00116996	0.0381463	1.01413	319	1	2	0.394984	0.704957	0.968001	-0.35375	0.964129	NA	0.0730898	0.296109	NA	0.917276	1	NA	0	0.442673	NA	-1.23231	0.00223183
ENSG00000120669.16	SOHLH2	13:36238725:rs9575656:G_A	G/A	A	2678	0.00510444	2	0.461165	0.0557208	0.490748	0.541433	0.0965271	0.983665	0.890365	0.037812	0.439048	0.870604	3.82908e-05	0.0221886	5.62692	0.953869	1	-0.0166875	0.870528	1	0.0415316	2.07162e-16	1.9563e-13	1.86723	319	0.168055	2	0.280564	0.0794228	NA	1.35462	0.533567	NA	0.947521	0.466867	NA	0.791692	0.700991	0.89109	-0.646512	0.514759	NA	1.36616	0.938449
ENSG00000162877.13	PM20D1	1:205813590:rs9438393:A_G	G/A	A	2439	0.356593	0	0.407544	0.138147	0.762542	0.447578	6.01551e-05	0.010922	-2.35356	3.49846e-07	5.68155e-05	-2.03885	0.000225522	0.0547631	-5.27237	0.000287842	0.0224437	-1.78727	0.029031	0.329126	0.664182	0.692315	1	-0.0976649	319	0.682228	0	0.0736677	0.427856	NA	1.13743	0.0269204	0.302395	-7.72176	1	1	0	1	NA	0	0.0335171	0.350999	-9.36698	0.192664
ENSG00000011376.12	LARS2	3:45496481:rs12638088:C_T	C/T	T	2683	0.0357776	2	0.328736	2.52606e-21	2.57628e-18	-2.02767	0.339977	1	0.483121	0.0533952	0.525972	-0.602359	0.681507	1	-0.605082	1	1	0	1	1	0	0.740282	1	0.0994029	319	0.725527	2	0.195925	0.000191988	0.00703041	-2.81089	1	NA	0	0.230699	NA	-0.599133	1	NA	0	0.502533	NA	1.63774	0.687865
ENSG00000170074.19	FAM153A	5:177754013:rs11249686:A_G	A/G	G	2682	0.0210821	0	0.445377	1	1	0	0.882039	1	-0.0824974	8.18572e-07	0.000122053	1.35537	1	1	0	1	1	0	1	1	0	0.000105556	0.00642328	1.20398	319	0.566096	0	0.413793	0.72364	NA	-0.190735	0.676472	NA	0.322404	0.615159	0.899697	0.643967	1	NA	0	0.590536	NA	1.21513	0.259497
ENSG00000042317.17	SPATA7	14:88396185:rs3179969:G_A	G/A	A	2438	0.928217	2	0.340853	0.00607363	0.125189	-0.461435	1	1	0	0.06535	0.578954	-0.685429	0.299178	1	-1.16365	1	1	0	8.45814e-07	7.92858e-05	-1.39762	0.00408295	0.0887699	-0.745445	319	0.501528	0	0.49373	1	NA	0	1	NA	0	1	NA	0	1	NA	0	0.43919	NA	0.751589	5.95588e-08
ENSG00000223496.3	EXOSC6	16:70251998:rs4985407:A_G	G/A	A	2678	0.727895	2	0.492718	0.429119	1	0.125462	1	1	0	0.0146676	0.25737	0.796156	0.591389	1	0.461888	1	1	0	0.00834109	0.147867	0.825171	1.04763e-06	0.000132234	1.3906	319	0.409705	2	0.216301	1	NA	0	0.0838847	NA	2.35553	0.580536	NA	-0.692363	1	NA	0	1	NA	0	0.105884
ENSG00000006282.21	SPATA20	17:50547162:rs9890200:A_C	A/C	C	2439	0.186793	2	0.358754	1.56889e-17	1.08114e-14	-2.12321	0.368528	1	-0.569433	0.83733	1	0.0737662	0.837242	1	-0.143458	1	1	0	1	1	0	0.0482805	0.391323	-0.594108	319	0.168055	0	0.280564	0.126364	0.557084	-1.36149	0.818008	NA	0.16605	0.0314558	NA	-2.15912	1	NA	0	1	NA	0	0.216743
ENSG00000038002.9	AGA	4:177442224:rs11131799:G_A	A/G	G	2438	0.438446	2	0.33306	7.28278e-06	0.000573115	-0.983217	1	1	0	0.999999	1	0	0.00466741	0.280672	-3.79312	0.321116	1	-0.555316	4.55728e-09	7.74891e-07	-1.31471	0.391588	0.944351	-0.0743182	319	0.736827	2	0.489028	0.754564	0.980168	-0.195234	0.447332	NA	-0.585154	1	NA	0	0.638497	NA	-0.391288	0.856976	NA	-0.212638	0.0248421
ENSG00000140623.13	SEPTIN12	16:4797523:rs1982515:T_C	C/T	T	2680	0.151631	0	0.472761	0.44554	1	-0.21911	0.000430701	0.0513159	-2.08296	0.674111	1	0.160756	0.650345	1	0.52432	0.000218619	0.018336	-2.02576	9.85318e-18	4.74012e-15	-2.4752	0.987848	1	0.00450535	319	0.644715	0	0.239812	0.48728	NA	-0.69399	0.035161	NA	-4.29315	0.713073	NA	0.219404	0.288809	NA	-1.99019	0.381016	0.80315	-2.15629	0.324282
ENSG00000026103.22	FAS	10:88992261:rs6586163:A_C	A/C	C	2438	0.627059	2	0.497334	4.49101e-25	7.1567e-22	2.5883	0.218891	1	-0.570557	1	1	0	0.176399	1	1.52385	0.0040447	0.137321	1.37968	1	1	0	0.244847	0.79446	-0.11318	319	0.268993	0	0.230408	0.000117294	0.00550864	2.68322	1	NA	0	0.747127	NA	-0.204094	1	NA	0	0.00673449	NA	5.94134	0.242781
ENSG00000197020.11	ZNF100	19:21767600:rs6511291:T_C	T/C	C	2437	0.967368	0	0.450144	7.16711e-08	9.82472e-06	-1.31831	0.0353534	0.689141	-1.08352	1	1	0	0.205299	1	-1.46272	2.16286e-05	0.00304676	-2.10734	0.377009	1	-0.195707	0.804856	1	-0.0423619	319	0.733787	2	0.435737	0.82641	0.993732	0.189142	0.410037	NA	-1.33152	0.46007	NA	0.288914	0.273883	NA	1.91914	0.826816	0.981262	-0.473627	0.0029495
ENSG00000197345.13	MRPL21	11:68911166:rs583182:C_T	C/T	T	2683	0.617036	2	0.306001	0.00816875	0.153424	-0.55055	1	1	0	1	1	0	1	1	0	0.174255	0.908215	-0.396666	2.84047e-07	3.05584e-05	-1.19146	2.73879e-20	4.36444e-17	-1.6691	319	0.214818	2	0.341693	0.67409	NA	-0.236282	1	NA	0	0.453414	NA	-0.373978	1	NA	0	0.663587	NA	-0.578436	0.0690427
ENSG00000162782.16	TDRD5	1:179592019:rs76644806:C_T	C/T	T	2438	0.683949	2	0.273995	1	1	0	1	1	0	1.15265e-17	1.33586e-14	2.57306	0.734653	1	-0.443842	0.743427	1	0.172635	0.0360662	0.371939	-0.346329	0.0126035	0.183524	0.695442	319	0.199887	2	0.126959	0.0994033	NA	1.60216	1	NA	0	0.391511	0.831261	-0.449132	1	NA	0	0.692845	NA	-0.845097	0.0734239
ENSG00000214941.8	ZSWIM7	17:15973341:rs2779212:T_C	T/C	C	2437	0.737547	0	0.40952	0.0113055	0.187426	-0.756799	0.488039	1	0.41501	0.999999	1	0	0.653514	1	-0.649112	0.910499	1	-0.0646583	2.05662e-07	2.2999e-05	-1.29962	7.09041e-18	8.21746e-15	-1.70519	319	0.53664	0	0.34326	0.907135	NA	-0.108666	0.0395143	NA	-3.65182	0.432924	NA	-0.854593	0.505153	NA	1.16518	0.0551758	NA	-3.1543	0.579762
ENSG00000109047.8	RCVRN	17:9912094:rs1047339:A_G	A/G	G	2682	0.176036	0	0.414057	0.840333	1	0.0556794	0.999998	1	0	8.99534e-34	7.64514e-30	-3.04768	1	1	0	0.430586	1	0.381791	1	1	0	0.190936	0.726826	0.341202	319	0.238497	0	0.211599	0.356673	NA	-0.705051	0.695633	NA	0.241268	0.00019671	0.0220316	-3.69595	0.865767	NA	0.104385	0.459705	NA	1.65133	0.829337
ENSG00000165271.17	NOL6	9:33467579:rs2275228:T_C	T/C	C	2682	0.718828	2	0.201529	1	1	0	1	1	0	8.9191e-15	7.10657e-12	2.46004	1	1	0	1	1	0	0.0316549	0.345182	-0.394062	0.00896074	0.148648	0.860909	319	0.617044	2	0.213166	1	NA	0	1	NA	0	0.0389686	0.360734	2.55256	1	NA	0	1	NA	0	0.979385
ENSG00000204525.16	HLA-C	6:31272403:rs2524093:C_A	C/A	A	2552	0.340246	2	0.320729	0.322813	1	0.208374	6.85252e-07	0.000296133	2.44435	1	1	0	0.59713	1	-0.570656	0.941348	1	-0.0431668	0.0799717	0.574756	0.32532	0.868899	1	-0.0309078	319	0.767485	2	0.253918	0.884509	NA	-0.14093	0.0166419	0.200813	3.90211	1	NA	0	1	NA	0	0.0206575	NA	5.52764	0.899742
ENSG00000205464.12	ATP6AP1L	5:82279106:rs226197:G_A	G/A	A	2681	0.0515007	0	0.30828	5.45927e-17	3.395e-14	-2.0609	0.0784784	0.90829	-0.768352	0.999997	1	0	1	1	0	1	1	0	2.83173e-23	2.12355e-20	-2.50298	0.862557	1	-0.0324623	319	1	0	0.377743	0.525826	0.869591	-0.571386	0.146747	NA	-2.18369	1	NA	0	0.0199637	NA	-3.22733	1	NA	0	0.0171897
ENSG00000168038.11	ULK4	3:41934106:rs1716653:C_A	C/A	A	2438	0.40064	0	0.175349	0.0688723	0.544614	-0.664539	1	1	0	0.0220616	0.321799	-1.18323	0.000246194	0.0556993	-6.85167	0.3098	1	-0.653538	0.0536611	0.468721	-0.824674	0.000818073	0.0301858	-1.31607	319	0.730275	0	0.416928	0.168544	NA	-1.00896	0.279604	NA	1.09048	0.0260478	NA	-1.74714	1	NA	0	0.921825	NA	-0.22344	0.983481
ENSG00000241186.10	TDGF1	3:46577748:rs80045772:T_A	T/A	A	2438	0.314546	2	0.257793	0.415658	1	0.209847	6.00384e-38	1.5308e-33	7.4988	1	1	0	0.948067	1	0.0996437	0.340154	1	0.502089	0.0117797	0.183699	-0.671138	0.0604136	0.435881	-0.408725	319	0.705524	2	0.0768025	0.877522	NA	0.278094	0.242907	0.619243	3.66248	1	NA	0	1	NA	0	0.792364	NA	1.04552	0.0491435
ENSG00000167720.13	SRR	17:2304032:rs3744270:G_A	G/A	A	2358	0.390776	2	0.351145	2.31715e-05	0.00155475	-1.09093	0.837971	1	0.11206	1	1	0	0.00617153	0.319828	-3.73168	0.311751	1	-0.482803	0.00399227	0.0882834	-0.567097	2.33321e-12	1.38348e-09	-1.11478	319	0.0448845	2	0.0815047	0.591864	0.906457	-0.219648	1	NA	0	0.101234	NA	-1.03739	0.637946	NA	1.00757	0.956936	NA	-0.036238	1
ENSG00000186792.17	HYAL3	3:50295266:rs13100173:G_A	G/A	A	2439	0.744727	2	0.46392	1	1	0	1	1	0	4.80692e-15	4.0854e-12	-1.31884	1	1	0	1	1	0	1	1	0	0.000659631	0.0260753	-0.907753	319	0.291267	2	0.155172	1	NA	0	1	NA	0	0.00559331	0.142375	-1.5425	0.326753	NA	2.09762	0.680646	NA	-0.763478	0.803887
ENSG00000148290.10	SURF1	9:133356490:rs523304:G_A	A/G	G	2680	0.0694771	0	0.492351	0.013787	0.213453	0.606094	0.0110878	0.393921	0.835203	0.999997	1	0	1	1	0	0.242578	1	0.633281	2.4413e-09	4.35285e-07	1.3634	3.07223e-06	0.000343565	0.843655	319	0.167088	0	0.412226	0.192868	NA	1.20864	0.3191	NA	0.975429	0.424677	NA	-0.56966	1	NA	0	0.666094	NA	-1.0677	0.213482
ENSG00000154889.17	MPPE1	18:11905954:rs8097892:C_T	C/T	T	2438	0.306628	2	0.450984	0.233744	0.953868	-0.38277	0.00623198	0.283943	-1.68812	0.999998	1	0	0.233682	1	-1.74125	0.0681928	0.627933	-0.857628	8.04085e-09	1.33128e-06	-1.63767	0.123494	0.607159	-0.333246	319	0.135494	2	0.34326	0.231341	NA	-1.2668	0.628371	NA	0.806002	0.999999	NA	0	1	NA	0	1	NA	0	0.3828
ENSG00000182993.5	C12orf60	12:14803998:rs11830399:G_C	C/G	G	2439	0.172089	2	0.427224	9.82375e-31	2.50476e-27	2.16323	1	1	0	0.999999	1	0	0.000963823	0.118293	3.76446	0.896449	1	-0.0622017	2.36928e-06	0.0001955	0.959332	1	1	0	319	0.808202	2	0.360502	0.0631015	0.400462	1.58059	0.938917	NA	-0.118038	1	NA	0	1	NA	0	0.885443	NA	-0.382646	0.340395
ENSG00000172803.18	SNX32	11:65834089:rs17854357:G_C	G/C	C	2680	0.263261	2	0.165672	1	1	0	1	1	0	3.48883e-11	1.36853e-08	2.14236	1	1	0	1	1	0	1	1	0	0.0662591	0.455808	0.679663	NA	NA	NA	NA	NA	NA	NA	NA	NA	NA	NA	NA	NA	NA	NA	NA	NA	NA	NA	NA
ENSG00000177042.14	TMEM80	11:679915:rs28392994:G_A	G/A	A	2680	0.510913	2	0.484888	0.0299343	0.348318	-0.700273	0.00110476	0.0974678	-2.00299	0.532088	1	-0.14997	1	1	0	0.992651	1	0.0055511	0.0046231	0.097903	-0.80405	0.133696	0.628829	-0.373013	319	0.758944	2	0.238245	0.288885	NA	-1.37281	0.610707	NA	-1.04975	0.938705	NA	-0.0781636	0.585014	NA	-1.0554	1	NA	0	0.930044
ENSG00000134765.9	DSC1	18:31156906:rs2118343:C_G	C/G	G	2440	0.824443	0	0.352049	0.0851662	0.60861	-0.401454	1	1	0	8.90147e-31	3.78268e-27	2.34961	0.61445	1	-0.519205	0.265613	1	0.660435	1	1	0	0.113396	0.583975	0.473533	319	0.725461	0	0.396552	0.402282	NA	-0.555144	0.944108	NA	0.0473995	0.350734	0.801678	0.716498	1	NA	0	0.675258	NA	0.896551	1.5688e-05
ENSG00000214026.11	MRPL23	11:1956322:rs12812:G_A	G/A	A	2365	0.767489	2	0.167019	2.37193e-13	7.55965e-11	-1.207	0.261125	1	-0.308376	0.999999	1	0	1	1	0	0.000480408	0.0324707	-1.12433	1.00368e-12	2.94147e-10	-1.39238	1.02364e-12	6.36579e-10	-1.26378	NA	NA	NA	NA	NA	NA	NA	NA	NA	NA	NA	NA	NA	NA	NA	NA	NA	NA	NA	NA
ENSG00000151360.10	ALLC	2:3577209:rs9808287:G_A	G/A	A	2682	1	2	0.120433	0.846167	1	-0.0737276	0.119233	1	1.12564	1.65177e-33	1.05288e-29	5.20607	1	1	0	0.436102	1	-0.133705	0.518762	1	-0.0601334	0.897071	1	-0.044309	319	0.649066	2	0.141066	0.225539	NA	1.32532	0.447208	NA	-0.494123	0.789755	0.955227	0.50073	0.189642	NA	-0.826197	1	NA	0	0.150935
ENSG00000197253.13	TPSB2	16:1227472:rs2745145:A_G	A/G	G	2433	0.920651	0	0.284012	0.108814	0.685183	-0.51825	0.380765	1	0.328373	1.1855e-08	2.87874e-06	-2.72657	0.47526	1	-0.88301	0.557194	1	0.361876	0.118057	0.682158	-0.569703	0.984648	1	-0.00662581	319	0.0974977	0	0.112853	0.501657	NA	0.255288	0.237295	NA	-2.26931	0.89333	0.969615	0.0539848	1	NA	0	1	NA	0	0.0127102
ENSG00000185105.5	MYADML2	17:81940768:rs2293098:G_A	A/G	G	2552	0.649681	2	0.398119	0.999998	1	0	1	1	0	0.0224654	0.324717	0.674055	1	1	0	1	1	0	0.04577	0.428135	0.680202	8.57298e-10	2.95385e-07	1.85799	319	0.272993	0	0.358934	0.797763	NA	0.114275	1	NA	0	0.203175	NA	1.40915	1	NA	0	1	NA	0	0.697338
ENSG00000125734.15	GPR108	19:6737228:rs340135:T_C	T/C	C	2437	0.84772	2	0.302421	0.000268017	0.0119469	-1.11257	0.735833	1	0.197787	1	1	0	0.24975	1	1.2641	0.155036	0.871272	-0.877684	9.65843e-11	2.1048e-08	-1.6885	1	1	0	319	0.0765718	2	0.38558	0.569694	0.90143	-0.516645	0.616999	NA	-0.758843	1	NA	0	1	NA	0	0.31485	NA	-1.42685	0.0017508
ENSG00000176040.13	TMPRSS7	3:112011640:rs3749309:T_C	C/T	T	2440	0.367374	2	0.444057	0.750332	1	-0.0973264	1	1	0	1.40236e-13	9.13438e-11	2.48766	0.782526	1	-0.248684	0.0107098	0.245786	1.50159	0.128772	0.714136	-0.368565	0.414982	0.962151	0.250321	319	1	0	0.236677	0.563246	NA	-0.409034	0.959627	NA	0.0376365	0.093539	0.551388	1.17974	0.376524	NA	1.07146	0.373873	NA	1.67765	0.754386
ENSG00000237541.4	HLA-DQA2	6:32623671:rs9271605:G_A	G/A	A	2309	0.289117	2	0.315071	0.752101	1	-0.0754945	0.122729	1	-0.415928	1	1	0	0.277318	1	1.37137	3.89499e-83	9.93105e-79	10.6394	0.856634	1	0.0434227	1.27503e-06	0.00015936	0.941165	319	0.390901	2	0.205329	0.0874541	NA	-0.659062	0.688463	NA	-0.250211	0.639318	NA	-0.211711	1	NA	0	1.6021e-11	6.03992e-09	16.9402	0.578901
ENSG00000134962.7	KLB	4:39454122:rs17510142:G_A	G/A	A	2683	0.0186974	2	0.200522	0.844155	1	-0.0319574	1	1	0	1.67082e-18	2.50593e-15	-1.87738	0.404843	1	-1.39416	0.891454	1	0.0943905	1	1	0	0.00144867	0.0445556	-0.931303	NA	NA	NA	NA	NA	NA	NA	NA	NA	NA	NA	NA	NA	NA	NA	NA	NA	NA	NA	NA
ENSG00000176681.14	LRRC37A	17:46212466:rs2696466:G_A	A/G	G	2675	0.0373174	2	0.385234	0.0018849	0.0536974	1.09882	0.50959	1	0.466118	0.000362234	0.0188873	1.64832	0.267951	1	1.56971	0.664511	1	-0.290996	0.995717	1	-0.001981	0.908024	1	0.040425	319	0.0136966	2	0.393417	0.446197	NA	-0.447998	0.772026	NA	-0.316063	0.211343	0.718312	1.21373	0.266236	NA	1.79182	0.35687	NA	-2.35541	0.579674
ENSG00000166275.16	BORCS7	10:102863821:rs9527:C_T	C/T	T	2682	0.617596	2	0.261931	7.79931e-06	0.000609997	-1.19499	0.999999	1	0	1	1	0	0.0415704	0.697133	-3.45241	0.11308	0.769836	1.01373	0.0001932	0.00827902	-0.841281	1.65902e-09	5.09639e-07	-1.26276	319	0.648289	2	0.142633	0.577087	0.906457	0.492109	1	NA	0	1	NA	0	1	NA	0	0.664449	NA	1.43174	0.0476846
ENSG00000105287.12	PRKD2	19:46673623:rs874462:G_A	G/A	A	2437	0.112343	2	0.381412	0.0284246	0.337561	-0.7119	5.95418e-05	0.0109219	-2.04593	1	1	0	0.789773	1	0.264193	0.666522	1	0.265125	1	1	0	0.672731	1	-0.0438649	319	1	2	0.0909091	0.760006	NA	0.320367	0.109906	0.510318	-2.17784	1	NA	0	0.301043	NA	-2.46825	0.997379	NA	0.0123652	1
ENSG00000232629.9	HLA-DQB2	6:32663736:rs281863271:G_A	G/A	A	2423	0.318678	2	0.18799	0.000125106	0.00653653	1.50645	0.279967	1	-0.306026	1.56627e-05	0.0014417	2.3802	1	1	0	0.00882642	0.220851	-1.86916	0.688402	1	0.178338	4.03916e-05	0.00298511	1.69793	319	0.505638	2	0.211599	0.361825	0.774316	0.923782	0.788712	NA	0.507097	0.0461385	0.391478	2.56917	1	NA	0	0.795634	NA	-0.800568	0.286053
ENSG00000184619.5	KRBA2	17:8376006:rs1695213:T_C	C/T	T	2682	0.692762	2	0.326622	1.25614e-08	2.10709e-06	-1.31739	0.0190922	0.515672	-0.966943	0.999999	1	0	0.0077874	0.36101	-3.85734	0.0281203	0.412914	1.22906	0.00838382	0.148137	-0.651956	1	1	0	319	0.658861	2	0.253918	0.769697	0.983217	-0.238894	0.144437	NA	-1.27338	0.917985	NA	0.0547475	0.438703	NA	1.23173	0.487698	NA	-1.25768	1
ENSG00000118961.15	LDAH	2:20684786:rs10171934:A_C	A/C	C	2440	0.619609	2	0.241803	9.27401e-16	4.92624e-13	-1.81292	1	1	0	0.49984	1	-0.16916	0.250599	1	-1.79061	0.490197	1	0.312405	1	1	0	0.000209718	0.0111632	-0.939888	NA	NA	NA	NA	NA	NA	NA	NA	NA	NA	NA	NA	NA	NA	NA	NA	NA	NA	NA	NA
ENSG00000180185.11	FAHD1	16:1831899:rs3895165:C_T	C/T	T	2680	0.712272	2	0.155037	0.160973	0.81306	0.538839	1	1	0	0.920969	1	0.0528596	0.0713685	0.834613	2.85326	0.14075	0.842219	1.075	0.019698	0.255462	1.00301	1.00327e-13	8.25171e-11	3.03186	319	0.705296	2	0.178683	1	NA	0	1	NA	0	0.000213947	NA	3.30559	0.000130944	NA	7.17726	0.989374	NA	-0.0109992	0.701539
ENSG00000114331.15	ACAP2	3:195356148:rs6437374:C_G	C/G	G	2440	0.928977	0	0.34877	2.03831e-19	1.7921e-16	-2.74312	0.50967	1	0.391613	1	1	0	0.00110431	0.129159	-4.76236	0.525122	1	-0.36986	0.0632057	0.509663	0.42837	0.0408516	0.356604	0.422165	319	0.208825	2	0.332288	4.56847e-07	0.000175658	-3.58562	0.241981	NA	1.26272	1	NA	0	0.670099	NA	-0.695319	0.0461364	NA	4.79316	0.770901
ENSG00000137411.18	VARS2	6:30893223:rs1264320:C_T	C/T	T	2551	0.443892	2	0.368287	0.527147	1	0.208459	0.0205907	0.536263	1.51985	0.0544412	0.531427	0.698937	1	1	0	1	1	0	1	1	0	0.906284	1	-0.0364348	319	0.780149	2	0.112853	0.730879	NA	0.46569	0.268499	NA	2.78548	0.75915	NA	-0.453357	0.335063	NA	2.48407	1	NA	0	1
ENSG00000142675.18	CNKSR1	1:26170849:rs8768:A_C	C/A	A	2681	0.530787	2	0.244498	0.187918	0.870048	-0.455358	0.00607453	0.279067	-1.51601	0.000287017	0.0159783	-0.923554	1	1	0	0.561597	1	0.39597	0.268796	0.962787	-0.403872	1	1	0	319	0.192636	2	0.261755	0.114484	NA	-0.951383	0.789449	NA	-0.529034	0.219342	0.718312	-0.988164	0.514392	NA	-1.31182	0.911612	NA	-0.11477	0.924763
ENSG00000189157.14	FAM47E	4:76273728:rs4859657:C_T	C/T	T	2436	0.556638	2	0.406609	0.691263	1	0.113944	1	1	0	0.00693439	0.159061	-1.16276	1	1	0	1	1	0	0.080846	0.576751	-0.531394	0.120223	0.599709	-0.432188	319	0.879718	2	0.242947	0.203392	NA	1.02431	0.874198	NA	-0.10557	0.49911	NA	-0.564459	1	NA	0	1	NA	0	0.191261
ENSG00000196275.14	GTF2IRD2	7:74726591:rs810366:C_G	G/C	C	2436	0.710485	2	0.20587	3.77163e-13	1.17275e-10	2.1785	0.579363	1	0.33028	0.999999	1	0	0.776853	1	-0.447039	0.304667	1	0.616186	2.31392e-16	9.67182e-14	2.28223	0.146911	0.653829	0.238827	319	1	2	0.147335	0.58752	0.906457	-0.338667	0.194154	NA	2.32745	1	NA	0	0.389219	NA	-1.67758	0.904894	NA	0.414192	0.0760611
ENSG00000188199.10	NUTM2B	10:79686046:rs2983793:A_G	A/G	G	2438	0.192121	2	0.40361	0.173501	0.841507	-0.431445	0.423499	1	-0.455901	3.07886e-08	6.76738e-06	-1.74897	0.040263	0.692756	-3.11825	0.891615	1	0.0511707	0.660439	1	-0.143995	0.704056	1	0.109809	319	0.710325	0	0.344828	1	NA	0	0.278275	NA	-1.97783	0.41462	0.843196	-0.875095	0.388014	NA	-1.93065	0.735846	NA	-0.761746	1
ENSG00000141519.15	CCDC40	17:80047415:rs7212525:T_C	T/C	C	2682	0.191473	2	0.230239	0.0907281	0.626061	0.646117	0.0011483	0.100203	2.28187	5.01069e-05	0.00372471	1.46632	1	1	0	0.267951	1	-0.724697	1	1	0	0.977784	1	0.00801921	319	0.296576	0	0.407524	0.953242	NA	0.0387554	0.265119	NA	1.08927	0.0491608	0.402171	1.5033	0.0114055	NA	4.07322	0.32471	NA	-1.39239	1
ENSG00000148604.15	RGR	10:84245117:rs2279227:T_C	T/C	C	2227	0.396608	2	0.492591	8.46748e-25	1.19942e-21	2.64096	0.08507	0.942237	-0.90664	1	1	0	0.467661	1	0.956038	0.400259	1	0.444295	1	1	0	0.107544	0.569246	0.288018	319	0.608077	0	0.089404	0.562846	0.894275	-0.653959	1	NA	0	1	NA	0	0.42076	NA	1.21005	0.648827	NA	1.00895	1
ENSG00000135778.12	NTPCR	1:232955717:rs12725558:T_A	T/A	A	2438	0.152156	2	0.149918	0.0290113	0.34228	0.686634	1	1	0	0.790791	1	-0.124893	0.128273	0.997385	2.57376	1	1	0	2.89415e-21	1.89211e-18	3.80781	1.4088e-17	1.49668e-14	3.14359	NA	NA	NA	NA	NA	NA	NA	NA	NA	NA	NA	NA	NA	NA	NA	NA	NA	NA	NA	NA
ENSG00000125618.17	PAX8	2:113235767:rs7589901:A_C	C/A	A	2439	0.759789	0	0.365109	0.118554	0.712694	0.519737	0.387812	1	0.471229	0.000492425	0.023915	1.37204	0.572112	1	0.844481	0.435391	1	0.477477	0.829657	1	-0.0669671	0.00363078	0.0817173	0.715602	319	0.678511	0	0.282132	0.00308144	NA	1.83227	0.800641	NA	-0.20739	0.224104	0.721255	0.807696	0.221495	NA	1.31243	0.507229	NA	1.23789	0.817347
ENSG00000188130.14	MAPK12	22:50254911:rs5771280:A_T	T/A	A	2681	0.0567698	2	0.29448	0.134827	0.753325	0.504333	0.0674102	0.864634	1.16164	0.062989	0.568506	0.651394	1	1	0	1	1	0	1	1	0	0.000742754	0.0282657	1.01053	319	0.634781	2	0.0658307	0.148927	NA	2.72956	0.992488	NA	-0.0290939	0.318083	NA	1.24714	0.627393	NA	-1.38337	1	NA	0	1
ENSG00000085514.16	PILRA	7:100375779:rs6965458:G_A	G/A	A	2683	0.313991	2	0.189154	0.397501	1	0.297594	0.00118832	0.101333	2.24996	1.67085e-05	0.00152694	1.72488	1	1	0	0.480702	1	-0.462071	0.731413	1	-0.0406539	0.999518	1	0.00019021	319	1	2	0.0579937	0.930036	NA	-0.0294789	0.570108	NA	-0.420223	0.0150026	0.247102	3.19927	0.127206	NA	5.13564	0.993765	NA	0.0371939	1
ENSG00000162620.16	LRRIQ3	1:74198025:rs11806946:G_A	G/A	A	2439	0.745848	2	0.48565	0.000133524	0.00685003	-1.22686	0.792888	1	0.161964	0.825652	1	-0.0982096	0.00628208	0.320873	-3.75513	0.033493	0.449222	-1.23523	3.74237e-08	5.10263e-06	-1.60326	0.244397	0.79388	-0.358342	319	0.439755	2	0.238245	0.0352546	0.298034	-1.80922	0.746708	NA	-0.247876	0.819664	NA	0.131648	0.361661	NA	-0.796741	0.720669	NA	-0.993025	0.593282
ENSG00000160221.18	GATD3A	21:44136304:rs2071135:A_G	G/A	A	2607	0.468274	2	0.181243	0.000319157	0.0136079	1.36677	0.000690145	0.0690064	2.72946	0.778407	1	0.158531	0.269477	1	1.9268	0.00946987	0.231056	1.8057	0.00110672	0.0341209	1.33934	0.00235287	0.0608428	1.17376	319	0.785598	2	0.289969	0.0177246	0.206519	1.98815	1	NA	0	0.236624	NA	-0.882117	0.266867	NA	-1.01721	0.183988	NA	3.04151	0.619244
ENSG00000130348.11	QRSL1	6:106629627:rs2054365:G_A	G/A	A	2682	0.936085	2	0.403244	7.15362e-05	0.00413596	-1.04444	0.152443	1	0.620217	1	1	0	0.00970284	0.397421	-3.63637	0.000301541	0.0232555	-1.93042	6.23083e-05	0.00327562	-0.958644	0.00158411	0.0471297	-0.589331	319	0.716325	2	0.189655	0.432238	0.827218	-0.544001	0.499991	NA	-0.968468	0.800776	NA	-0.197657	0.475528	NA	-1.20707	0.548257	0.883303	-1.77761	0.905847
ENSG00000146707.14	POMZP3	7:76624412:rs28537489:A_G	A/G	G	2434	0.441942	2	0.219597	0.604322	1	-0.145262	0.0031809	0.19496	-1.49841	0.00364767	0.104032	-0.756992	0.894767	1	0.204398	0.946598	1	-0.0467781	0.00107922	0.0335571	-1.04069	0.00317622	0.0747514	-0.655393	319	1	2	0.130094	0.430362	NA	-0.547463	0.203404	NA	-1.35941	0.455805	NA	-0.468594	0.699309	NA	0.938545	1	NA	0	0.236604
ENSG00000214435.8	AS3MT	10:102856743:rs4919690:T_C	T/C	C	2683	0.554836	2	0.267611	4.41947e-17	2.81708e-14	-1.94042	0.241108	1	-0.662474	0.999998	1	0	0.164258	1	-2.16534	0.175958	0.910835	-0.811859	0.857959	1	-0.0473204	0.195675	0.732373	0.269313	319	0.825189	2	0.148903	0.685603	0.963855	-0.457543	1	NA	0	0.0264768	NA	-1.35535	0.496482	NA	1.28448	0.76912	NA	0.848565	1
ENSG00000177414.13	UBE2U	1:64256332:rs1069697:C_T	T/C	C	2437	0.724656	2	0.358638	0.230542	0.946934	0.351539	0.307524	1	-0.327215	7.12526e-08	1.41932e-05	2.51851	1	1	0	1	1	0	0.942183	1	0.0244428	0.0118022	0.176493	0.727533	319	0.100388	2	0.0768025	0.596907	NA	0.738292	0.670401	NA	-0.328428	0.497957	0.876905	1.4484	1	NA	0	0.869926	NA	-0.137466	0.477648
ENSG00000127311.9	HELB	12:66302475:rs3741605:T_C	T/C	C	2438	0.93514	0	0.46493	0.0584963	0.504049	0.452363	0.0371715	0.701046	1.24258	0.620831	1	-0.177959	0.0858559	0.888473	-2.45749	0.0452638	0.519626	1.16565	0.0249184	0.296302	0.613781	0.17681	0.707581	0.391498	319	0.907708	0	0.407524	0.464943	NA	0.56712	0.522036	NA	-0.942256	0.0659156	NA	1.10609	0.00300115	NA	4.34334	0.39996	NA	1.6693	1
ENSG00000182534.13	MXRA7	17:76681074:rs11869629:T_C	C/T	T	2440	0.6405	0	0.18627	0.0454889	0.438334	-0.735019	0.282486	1	-0.681063	1.61012e-05	0.00147673	-2.10528	0.412012	1	0.454928	1	1	0	0.632003	1	-0.175556	0.199217	0.738503	-0.41933	319	0.736066	0	0.471787	0.417848	NA	-0.618178	1	NA	0	0.445073	0.853177	0.649873	1	NA	0	1	NA	0	0.164545
ENSG00000155542.12	SETD9	5:56909530:rs185220:A_G	G/A	A	2440	0.822652	2	0.161475	0.000864502	0.0294719	-0.670814	0.962359	1	0.0292153	0.999999	1	0	0.632749	1	-0.777172	9.55366e-10	4.2735e-07	-2.84247	4.24472e-44	8.32521e-41	-2.62053	0.23097	0.779488	0.227767	319	1	2	0.255486	0.048396	0.344507	-0.919078	0.972105	NA	0.0321275	1	NA	0	0.184025	NA	-1.48368	0.179477	0.652106	-2.50545	1.94394e-13
ENSG00000153291.16	SLC25A27	6:46677138:rs2270450:C_T	C/T	T	2681	0.848591	2	0.281425	1	1	0	1	1	0	0.00143611	0.0541666	1.04589	1	1	0	1	1	0	0.0910088	0.607448	0.605943	0.00105859	0.0352361	1.11472	319	0.0318395	2	0.266458	1	NA	0	1	NA	0	0.0848444	NA	1.76446	1	NA	0	1	NA	0	0.159943
ENSG00000169689.15	CENPX	17:82022880:rs3934983:C_A	C/A	A	2682	0.723086	0	0.429903	0.0082093	0.15359	0.845965	0.956768	1	-0.0332917	1	1	0	1	1	0	0.484823	1	0.426312	2.38831e-06	0.000196435	1.25299	0.00188833	0.053093	0.649341	319	0.481988	2	0.39185	0.578385	NA	0.30181	0.263731	NA	1.58083	0.602754	NA	-0.402827	0.118654	NA	2.06953	0.604068	NA	-0.730403	1
ENSG00000084072.16	PPIE	1:39753393:rs1046988:C_T	C/T	T	2679	0.773241	2	0.37626	0.337635	1	0.234484	1	1	0	0.999999	1	0	1	1	0	0.145378	0.851627	0.788591	9.96621e-31	1.21004e-27	2.76726	0.319928	0.880726	0.18799	319	0.176339	2	0.177116	0.641656	NA	-0.551961	0.048819	NA	3.87147	0.720836	NA	-0.162123	0.98963	NA	-0.0161359	0.0292423	NA	6.79996	0.0263252
ENSG00000127578.7	WFIKKN1	16:629274:rs35915772:G_A	G/A	A	2678	0.473311	2	0.226475	0.70465	1	-0.0835991	0.0603001	0.83938	1.40425	0.000100156	0.00666755	1.41484	1	1	0	0.543821	1	0.439913	1	1	0	0.200288	0.739572	0.464466	319	0.479394	2	0.27116	0.161924	NA	1.45058	0.906305	NA	0.23254	0.25025	0.745012	1.09851	1	NA	0	0.333872	NA	2.46417	0.261613
ENSG00000196653.12	ZNF502	3:44721338:rs56084453:A_G	A/G	G	2683	0.259993	2	0.219717	1.23696e-07	1.63413e-05	1.60725	0.701818	1	-0.0855001	1	1	0	0.648164	1	-0.732593	0.831515	1	0.137545	0.00402152	0.0887089	0.844967	0.0032869	0.0764653	0.731212	319	0.379176	2	0.0673981	0.817479	0.98843	0.271617	1	NA	0	0.279799	NA	0.952721	0.531095	NA	1.36075	0.101717	NA	5.80657	1
ENSG00000228570.7	NUTM2E	10:79817858:rs10885307:G_T	G/T	T	2429	0.163594	0	0.401811	0.0394837	0.403817	-0.717655	0.735805	1	0.22777	0.000216698	0.0127015	-1.568	7.13222e-05	0.0319036	-5.9597	0.910152	1	0.036815	0.754458	1	-0.119264	0.158928	0.678566	-0.507372	319	0.820546	2	0.437304	0.540825	NA	0.384276	1	NA	0	0.0246487	0.276937	-1.1756	0.000454272	0.0113568	-4.76139	0.308944	NA	-1.17497	0.734757
ENSG00000196655.12	TRAPPC4	11:119023168:rs111322300:T_C	T/C	C	2681	0.241286	2	0.237971	0.000410967	0.0163725	1.06709	1	1	0	0.999998	1	0	0.869245	1	0.286037	0.772138	1	-0.18327	0.00115827	0.0351994	0.910055	1.4477e-07	2.38142e-05	1.15668	319	1	2	0.128527	1	1	0	1	NA	0	0.614468	NA	0.454661	0.00111058	NA	7.73402	0.175526	NA	2.95871	1
ENSG00000122025.14	FLT3	13:28027857:rs79566936:G_A	G/A	A	2438	0.700534	2	0.196473	0.825479	1	0.0635364	1	1	0	0.448905	1	0.380647	1.04601e-07	0.000288103	10.2975	1	1	0	0.00148488	0.042491	1.34369	6.7908e-10	2.40479e-07	2.25141	319	0.0805609	2	0.109718	1	NA	0	1	NA	0	0.00296884	NA	3.72788	1	1	0	0.684362	NA	-0.355754	0.570267
ENSG00000188385.12	JAKMIP3	10:132141923:rs11592585:A_G	A/G	G	2439	0.786578	2	0.339893	1	1	0	0.000438748	0.0517906	1.84245	0.652766	1	0.105622	1	1	0	0.800524	1	0.136843	4.58058e-07	4.59807e-05	1.42223	1	1	0	319	0.490493	2	0.0862069	0.149524	NA	1.69434	0.366989	NA	-1.09751	1	NA	0	1	NA	0	1	NA	0	0.203849
ENSG00000138400.13	MDH1B	2:206765180:rs3828294:G_A	G/A	A	2438	0.095991	2	0.264766	0.0364351	0.387723	0.610683	1	1	0	0.202191	0.961298	0.472263	0.282437	1	1.9927	1	1	0	0.15085	0.771732	0.524425	6.47844e-09	1.63545e-06	1.86306	319	0.900228	0	0.335423	0.348339	NA	-0.707489	1	NA	0	0.494251	NA	0.432484	1	NA	0	0.215899	NA	1.94841	0.00877564
ENSG00000169609.14	C15orf40	15:83009642:rs6603042:G_T	G/T	T	2681	0.461333	2	0.33495	0.000714102	0.0255006	-1.07144	0.155914	1	-0.874221	0.999998	1	0	1	1	0	0.251741	1	-0.729609	0.042029	0.408925	-0.561133	0.284437	0.844037	-0.202909	319	0.0738058	0	0.498433	0.0504775	0.345622	-1.71551	0.173899	NA	-2.39676	0.2309	NA	0.562033	0.0626116	NA	3.47897	0.348448	NA	2.41225	0.370001
ENSG00000136108.15	CKAP2	13:52455350:rs3892337:C_G	C/G	G	2682	0.103745	0	0.472782	0.46174	1	-0.245512	0.628154	1	0.326275	0.201313	0.959417	-0.571854	0.240899	1	-1.90449	0.0370164	0.472613	-1.25581	0.773452	1	-0.105769	0.00148433	0.0453245	-1.0313	319	0.451226	2	0.180251	0.360411	NA	-0.694324	0.874372	NA	-0.121402	0.65282	NA	0.305587	0.0299347	NA	-3.96301	0.656145	NA	-1.23858	1
ENSG00000127399.15	LRRC61	7:150323292:rs1962004:G_A	A/G	G	2683	0.0386319	0	0.267611	0.0635815	0.52464	-0.680939	0.125528	1	-1.08255	0.256506	1	-0.417798	1	1	0	0.219412	0.985441	-0.817695	1	1	0	0.0103133	0.163735	-0.825218	319	0.303787	0	0.0595611	0.864644	NA	-0.217662	1	NA	0	0.0303773	NA	-2.19738	0.792697	NA	0.599685	0.80247	NA	-0.757414	1
ENSG00000141560.15	FN3KRP	17:82722518:rs2246577:T_C	C/T	T	2681	0.401922	2	0.410108	0.0106665	0.179845	-0.647852	1	1	0	0.999999	1	0	1	1	0	0.525771	1	-0.38696	1.11224e-06	0.000100921	-1.28487	1.78539e-06	0.00021272	-0.989227	319	0.909658	2	0.440439	0.218278	NA	-0.990388	1	NA	0	0.641445	NA	0.388413	1	NA	0	1	NA	0	0.393749
ENSG00000196126.11	HLA-DRB1	6:32607592:rs9271055:G_T	T/G	G	2304	0.57694	2	0.154731	0.999998	1	0	0.00548962	0.266607	1.29308	1	1	0	1	1	0	2.23583e-08	7.60091e-06	3.34275	0.0355711	0.369474	0.580933	4.40989e-08	8.51811e-06	1.34723	319	0.0996122	2	0.164577	0.558966	NA	0.639444	0.831187	NA	0.433722	0.237243	NA	1.48619	1	NA	0	2.20126e-05	0.00207469	10.0038	0.859066
ENSG00000183605.17	SFXN4	10:119161076:rs10749291:T_C	T/C	C	2436	0.543207	2	0.493842	1.19417e-12	3.34592e-10	1.78717	0.172422	1	0.771636	0.760019	1	-0.103971	0.782989	1	-0.384482	0.858374	1	-0.0572792	0.098597	0.630057	0.512494	0.0388472	0.347662	0.539139	319	0.65156	2	0.445141	0.0832871	0.460769	1.66133	0.77334	NA	0.584071	0.848553	NA	-0.195316	0.26261	NA	1.73037	0.720026	NA	0.896632	0.856213
ENSG00000186529.16	CYP4F3	19:15640756:rs1290616:C_T	C/T	T	2439	0.800367	2	0.401189	1.28774e-05	0.000943493	-1.0198	0.806815	1	-0.135088	0.999998	1	0	0.425692	1	-1.07255	0.011006	0.250108	-1.43632	7.7756e-13	2.30528e-10	-1.7302	1	1	0	319	1	2	0.263323	0.53221	0.87638	-0.400199	1	NA	0	1	NA	0	1	NA	0	0.314855	NA	-2.48703	0.129618
ENSG00000160349.9	LCN1	9:135523355:rs900906877:C_G	C/G	G	2440	0.366325	2	0.440984	0.275666	1	-0.325124	0.76833	1	-0.102049	1.86533e-11	8.06108e-09	2.77025	1	1	0	0.338332	1	-0.333607	0.407889	1	0.292834	0.775511	1	0.096592	319	0.359046	0	0.424765	0.507435	NA	-0.414245	1	NA	0	0.394339	0.831335	0.728739	1	NA	0	0.356614	NA	-1.88694	0.0138262
ENSG00000196735.12	HLA-DQA1	6:32652795:rs17612852:G_A	G/A	A	2303	0.830425	0	0.264438	0.999999	1	0	1	1	0	0.999999	1	0	1	1	0	1.97347e-19	2.0127e-16	-4.48237	0.0343424	0.361681	-0.592173	6.7335e-05	0.00445933	-0.995924	319	0.459669	0	0.346395	0.191025	NA	-0.839192	0.722841	NA	0.195621	0.431241	NA	-0.636283	1	NA	0	0.0354052	0.358608	-4.73864	0.21765
ENSG00000084628.10	NKAIN1	1:31208167:rs7549197:T_C	C/T	T	2390	0.353735	2	0.25	1	1	0	0.000610195	0.0637029	-1.12317	0.00641732	0.151083	-0.401719	0.0594445	0.780516	1.89777	0.00291992	0.111444	-1.06524	2.1491e-49	6.08839e-46	-3.04188	8.45358e-07	0.000111832	1.04943	319	0.429081	0	0.302508	1	NA	0	1	NA	0	0.000692202	NA	-1.34297	0.751771	NA	0.394496	0.610694	NA	-0.691566	1
ENSG00000132436.11	FIGNL1	7:50429143:rs11764792:C_T	C/T	T	2436	0.935365	2	0.482964	1	1	0	0.994039	1	0.00452421	0.000497928	0.0240448	1.35458	0.383803	1	1.29171	0.771805	1	0.167903	0.361124	1	0.32115	0.42768	0.971937	0.260146	319	0.625658	2	0.357367	1	NA	0	0.653931	NA	-0.33809	0.0076304	0.15826	1.59688	0.00622006	NA	3.75564	0.952493	NA	0.112736	1
ENSG00000179698.14	WDR97	8:144109615:rs34324679:C_A	C/A	A	2549	0.421383	2	0.110632	0.631648	1	-0.223441	0.0022293	0.155786	2.76766	1.33659e-06	0.000182241	2.78428	1	1	0	1	1	0	0.549808	1	-0.102595	4.08842e-08	8.01921e-06	2.36892	NA	NA	NA	NA	NA	NA	NA	NA	NA	NA	NA	NA	NA	NA	NA	NA	NA	NA	NA	NA
ENSG00000239389.8	PCDHA13	5:140896089:rs13174119:G_A	G/A	A	2680	0.0221896	2	0.338433	0.0203724	0.278328	0.700846	1	1	0	0.00133989	0.0511423	1.22681	0.448277	1	1.15497	0.931163	1	-0.0231273	1	1	0	0.00317094	0.0747514	0.905557	319	0.659891	2	0.257053	0.00137042	NA	2.92051	1	NA	0	0.948638	NA	0.0754362	0.352423	NA	-1.71713	0.691554	NA	0.676769	0.844122
ENSG00000113812.14	ACTR8	3:53881903:rs2276843:C_T	C/T	T	2682	0.96384	2	0.30742	0.00411964	0.0959254	-1.05554	0.594004	1	0.388506	0.908336	1	-0.0591567	0.0148632	0.476089	-4.4835	0.685733	1	0.267363	0.134121	0.73117	-0.561437	3.71736e-06	0.000401617	-1.35248	319	0.335441	2	0.366771	0.448475	NA	-0.271964	1	NA	0	0.121853	NA	-0.598361	1.03007e-07	NA	-7.28088	0.978949	NA	0.0346228	1
ENSG00000102858.13	MGRN1	16:4686315:rs841225:C_T	C/T	T	2681	0.693453	0	0.428012	1	1	0	0.0884821	0.955539	0.73061	0.185576	0.930799	0.3885	1	1	0	1	1	0	0.0966874	0.625745	0.585116	0.23547	0.785616	0.387761	319	1	2	0.465517	1	NA	0	0.284947	NA	1.17252	0.338382	NA	-0.841657	0.820957	NA	-0.392461	1	NA	0	0.0198181
ENSG00000109775.11	UFSP2	4:185434793:rs4861666:C_T	T/C	C	2633	0.764358	2	0.265287	1.66304e-05	0.00118113	-1.33123	0.470489	1	0.472354	0.999999	1	0	0.0247533	0.590399	-3.02772	0.00457331	0.146674	-1.83795	2.60668e-06	0.000211664	-1.30445	0.956931	1	-0.0118117	319	0.594736	0	0.30094	0.43781	0.827218	-0.723756	0.779115	NA	-0.458394	0.999999	NA	0	0.27177	NA	-1.02947	0.0526856	NA	-3.47862	0.192473
ENSG00000180398.12	MCFD2	2:46909811:rs35433380:G_T	G/T	T	2683	0.553107	2	0.178345	1.75129e-06	0.000166887	-1.35346	0.601838	1	-0.18918	0.382844	1	0.326676	0.215434	1	-1.81806	0.447574	1	0.556557	1	1	0	4.72321e-17	4.81711e-14	-2.1942	319	0.314458	0	0.490596	0.305471	0.731797	0.586533	1	NA	0	0.580306	NA	-0.528202	1	NA	0	0.0456022	NA	-3.396	0.859263
ENSG00000163586.10	FABP1	2:88136482:rs6735524:G_A	A/G	G	2438	0.141943	0	0.458162	2.76476e-15	1.36855e-12	2.23284	0.745601	1	0.207384	0.100451	0.718777	0.514578	0.955631	1	0.0881245	0.323851	1	-0.385745	0.0135139	0.200354	0.739857	0.0506333	0.400682	-0.421245	319	0.318184	0	0.268025	0.664688	0.959174	0.535221	0.848781	NA	0.460229	0.594808	NA	-0.513128	1	NA	0	0.372064	NA	-2.54068	0.0812941
ENSG00000184984.9	CHRM5	15:33985176:rs11856529:A_G	A/G	G	2440	0.0358515	2	0.382787	0.205593	0.900934	-0.315725	0.846518	1	-0.0938595	0.573099	1	-0.127353	0.569758	1	-0.689457	1.34112e-26	1.94142e-23	5.44234	8.44692e-63	3.58952e-59	4.5158	7.01112e-06	0.000695574	-0.744613	319	0.654075	2	0.487461	0.127525	NA	1.03806	0.658938	NA	-0.396646	1	NA	0	1	NA	0	0.394526	0.807907	1.91125	0.000265993
ENSG00000232859.9	LYRM9	17:27879388:rs3751972:C_A	A/C	C	2681	0.576556	2	0.255502	0.00778065	0.148158	-0.630371	1	1	0	0.999998	1	0	1	1	0	1	1	0	0.0200209	0.257814	-0.664752	2.90007e-07	4.40137e-05	-1.13447	319	0.217318	2	0.0532915	0.964334	NA	-0.0717979	1	NA	0	0.582434	NA	-0.424981	1	NA	0	1	NA	0	0.562175
ENSG00000019186.10	CYP24A1	20:54173204:rs2248137:C_G	C/G	G	2440	0.646706	2	0.415984	1	1	0	0.0361767	0.695001	0.8845	1.98406e-11	8.43124e-09	-1.92236	0.33454	1	0.910397	1	1	0	0.960657	1	-0.0160151	1.29378e-08	3.01708e-06	-1.3723	319	0.896522	0	0.31348	0.442038	NA	-0.390634	0.446658	NA	0.601557	0.925126	0.992472	0.043765	1	NA	0	1	NA	0	7.34506e-07
ENSG00000255374.3	TAS2R43	12:11143135:rs1839859:G_A	G/A	A	2678	0.0886396	2	0.48301	0.216279	0.919141	-0.392042	0.860517	1	-0.104688	0.0161268	0.270525	-0.98047	0.810671	1	-0.331495	0.110925	0.762539	-0.949525	2.77011e-05	0.00163494	-1.16753	0.00163473	0.0481376	-0.76002	319	0.140516	2	0.352665	1	NA	0	0.0546243	NA	-2.47198	0.896657	NA	-0.0956803	1.67193e-06	NA	-6.52058	0.135929	NA	-3.24564	0.413496
ENSG00000196418.12	ZNF124	1:247124299:rs6700824:G_A	G/A	A	2434	0.179606	2	0.303821	0.824134	1	-0.0348516	0.11693	1	-0.529214	0.0114431	0.217667	-0.666439	0.181956	1	-2.19672	0.00705664	0.191204	-1.49673	0.312112	1	-0.300217	0.0866435	0.513773	-0.399814	319	0.625662	2	0.354232	1	NA	0	0.78704	NA	-0.321571	0.384616	NA	-0.426465	0.725201	NA	-0.40837	0.881893	NA	0.261268	1
ENSG00000148600.15	CDHR1	10:84190650:rs7099098:C_T	C/T	T	2678	0.338766	2	0.333271	0.58399	1	-0.0782703	1	1	0	0.0196196	0.301169	0.823975	0.0628299	0.795615	-2.49473	0.44712	1	-0.198475	0.00207793	0.0550738	1.1167	3.2382e-06	0.000358975	1.51589	319	0.0850055	2	0.413793	1	NA	0	0.467291	NA	-0.739136	0.972068	NA	-0.033351	0.846908	NA	-0.179202	0.932416	NA	-0.109048	0.55102
ENSG00000204219.11	TCEA3	1:23424647:rs71514235:T_G	T/G	G	2469	0.00697558	2	0.316322	9.5553e-11	2.11854e-08	-1.98654	0.796579	1	0.157633	0.999998	1	0	0.13862	1	-2.25039	0.430458	1	-0.47513	1	1	0	0.00095192	0.0333394	-0.463931	319	0.786758	0	0.178808	0.789735	0.988158	-0.405126	0.270335	NA	-3.21487	1	NA	0	0.930352	NA	-0.2793	0.810664	NA	0.459715	0.74902
ENSG00000185627.18	PSMD13	11:243712:rs6598062:A_G	A/G	G	2681	0.396648	0	0.262402	0.000120109	0.00631425	-1.03918	1	1	0	0.936405	1	-0.025863	1	1	0	0.0316966	0.436848	0.945072	0.0213364	0.268914	-0.712675	4.74317e-05	0.00338758	-1.20763	319	0.594284	0	0.119122	1	1	0	0.962231	NA	-0.114424	0.21459	NA	-1.70659	0.566748	NA	1.5654	0.256144	NA	-3.73488	1
ENSG00000170509.12	HSD17B13	4:87309988:rs10433879:G_C	G/C	C	2680	0.405306	2	0.270522	0.258004	0.99101	0.433181	0.0789566	0.910808	1.26804	2.30007e-05	0.00198796	1.72536	0.530458	1	0.77842	0.00359242	0.127393	1.96565	0.683347	1	-0.146038	0.106299	0.56664	-0.292752	319	1	2	0.0799373	0.102508	NA	2.51941	1	NA	0	0.430657	0.847326	-1.26801	1	NA	0	0.446548	NA	-1.69687	0.0543495
ENSG00000156171.14	DRAM2	1:111139496:rs3762374:T_C	C/T	T	2608	0.24321	2	0.279525	0.185864	0.867837	0.380917	0.000261057	0.0357858	2.09071	1	1	0	0.763134	1	-0.380457	0.407777	1	0.462501	0.23816	0.920276	0.272283	0.0771663	0.488643	0.330054	319	0.168655	2	0.205329	0.841878	NA	0.208786	0.94677	0.99406	-0.115959	0.199517	NA	0.942342	0.440207	NA	1.43853	0.0385455	NA	5.16468	1
ENSG00000037757.14	MRI1	19:13763444:rs62111893:G_T	G/T	T	2430	0.0561635	2	0.424897	0.174466	0.844093	-0.457324	0.0958273	0.980147	-1.09456	0.999999	1	0	0.782089	1	0.326166	0.568231	1	0.350354	9.82195e-08	1.19823e-05	-1.53166	0.152191	0.664442	-0.310115	319	1	2	0.318182	0.969159	NA	-0.0444198	0.171617	NA	-2.51741	0.969334	NA	0.0498705	0.20786	NA	-2.53981	0.454509	NA	2.11563	0.135963
ENSG00000232653.8	GOLGA8N	15:32608094:rs7179495:A_C	C/A	A	2438	0.480882	2	0.221493	0.00043728	0.0171528	1.39496	0.574798	1	0.415928	0.184807	0.930312	0.576285	0.294228	1	1.85964	0.440249	1	0.536905	3.11464e-08	4.35994e-06	1.95187	0.940435	1	0.0256728	319	0.029055	2	0.261755	0.91401	1	-0.110316	0.083273	NA	3.38315	1	NA	0	1	NA	0	0.249293	NA	2.67959	0.0225287
ENSG00000188039.14	NWD1	19:16720249:rs12983375:C_T	C/T	T	2436	0.424887	2	0.406199	4.94733e-30	1.14675e-26	-1.78577	0.782329	1	0.0914347	0.999999	1	0	0.0109193	0.413071	-3.12441	1	1	0	1	1	0	1	1	0	319	0.127786	2	0.396552	0.0707573	0.425097	-1.18665	0.988916	NA	-0.00973932	1	NA	0	1	NA	0	1	NA	0	0.178298
ENSG00000161618.10	ALDH16A1	19:49453017:rs7259076:C_G	G/C	C	2439	0.197049	2	0.221812	0.429582	1	0.283641	0.0969276	0.984607	1.16907	0.999998	1	0	0.95789	1	-0.030988	0.000331529	0.0246513	2.51747	5.30161e-06	0.000389554	1.38531	0.172683	0.701769	0.305496	319	0.909658	2	0.440439	0.667262	NA	-0.277835	0.0354887	NA	3.1803	1	NA	0	0.434676	NA	-1.114	0.652273	0.925888	1.06043	0.20876
ENSG00000160200.17	CBS	21:43065240:rs234706:G_A	G/A	A	2365	0.556998	2	0.349894	2.42983e-18	1.87738e-15	-2.21672	0.597185	1	-0.352681	0.883607	1	0.0420458	0.220288	1	-1.94797	0.991001	1	0.006957	0.041469	0.406061	-0.547195	0.788883	1	0.056733	319	0.0406968	2	0.260188	0.0635323	0.400462	-1.71701	0.855589	NA	-0.288508	0.843474	NA	-0.123694	0.00273221	NA	-4.094	0.523239	NA	-1.05373	1
ENSG00000215018.10	COL28A1	7:7553002:rs6977577:A_C	A/C	C	2223	0.452949	0	0.304768	1.22389e-08	2.06659e-06	1.42943	1	1	0	0.0926839	0.692197	-0.453619	0.472418	1	0.443396	1	1	0	0.000154804	0.00699829	0.97415	3.94613e-06	0.000419227	1.20383	319	0.274038	2	0.248344	0.795065	0.988158	-0.251086	1	NA	0	0.0419643	NA	2.43178	1	NA	0	1	NA	0	0.938513
ENSG00000134285.11	FKBP11	12:48924763:rs2293449:G_A	A/G	G	2683	0.311256	0	0.453783	0.999999	1	0	1	1	0	2.31146e-15	2.18279e-12	1.37678	0.346075	1	-0.750863	1	1	0	0.999999	1	0	0.0464158	0.383743	0.517354	319	0.191007	0	0.37931	0.418323	NA	-0.50409	0.780304	NA	0.250292	0.210988	0.718312	1.1478	1	NA	0	1	NA	0	0.674453
ENSG00000177666.17	PNPLA2	11:820268:rs7925131:A_G	G/A	A	2683	0.0865402	2	0.296124	0.29221	1	0.365827	0.00222857	0.155786	-1.65015	1.03167e-09	3.09466e-07	2.13296	1	1	0	0.974395	1	0.0212064	0.258343	0.949288	-0.213	1	1	0	319	0.221611	2	0.291536	0.293791	NA	-0.715479	0.263657	NA	-0.957811	0.0445215	0.38357	1.51877	1	NA	0	0.25078	NA	3.15767	0.120279
ENSG00000004534.15	RBM6	3:50043006:rs2526748:A_G	A/G	G	2683	0.562459	0	0.499068	0.189492	0.873844	0.442993	0.136034	1	0.979428	0.438368	1	0.260857	0.00266093	0.212427	3.33921	0.0199708	0.342484	-1.39	0.0109641	0.176485	0.593068	0.497524	1	0.186229	319	0.145074	2	0.485893	0.227952	NA	1.01612	0.217542	NA	-1.98406	0.288734	NA	0.668566	0.00772998	NA	3.51024	0.606644	NA	0.644438	1
ENSG00000064309.14	CDON	11:125973245:rs11220293:A_G	A/G	G	2439	0.793213	2	0.364699	0.999999	1	0	0.678864	1	0.230507	0.000657548	0.0299384	1.08859	0.357529	1	1.26388	1	1	0	1	1	0	0.00294571	0.0710209	0.836153	319	0.569383	2	0.437304	0.660669	NA	-0.235823	0.0495177	NA	-2.11101	0.0144775	0.247102	2.10202	0.932384	NA	0.133403	1	NA	0	1
ENSG00000181404.17	WASHC1	9:47352:rs9408289:A_G	A/G	G	2308	0.233175	2	0.42526	0.277939	1	-0.376881	0.00226281	0.157206	-2.09314	0.474041	1	-0.342189	1	1	0	0.213412	0.97597	-0.577868	0.159339	0.792326	-0.492953	0.0540724	0.412961	-0.57525	319	0.906698	0	0.393417	0.584136	NA	-0.642039	0.433166	NA	1.66118	0.0956621	NA	-1.53779	0.573835	NA	-1.06066	1	NA	0	0.980489
ENSG00000129167.9	TPH1	11:18013045:rs3741202:G_C	C/G	G	2679	0.552619	2	0.422546	0.346341	1	0.291167	0.0172416	0.494174	1.50963	0.999999	1	0	0.281952	1	-1.54298	0.502347	1	-0.315208	8.93594e-06	0.000609197	1.18306	2.22063e-05	0.00179744	0.886085	319	0.782704	0	0.283699	0.702999	NA	-0.451	0.763262	NA	0.645691	1	NA	0	0.345822	NA	1.77794	0.99504	NA	-0.0187388	0.143313
ENSG00000186088.16	GSAP	7:77416489:rs4727380:G_C	G/C	C	2437	0.202142	0	0.359253	0.0538859	0.483601	0.630152	0.87799	1	0.0966647	0.860558	1	0.0503974	0.974497	1	0.0480512	1	1	0	0.0193849	0.253465	0.687012	3.37925e-06	0.000371383	1.15393	319	0.24324	0	0.257053	0.742753	NA	-0.30976	0.474224	NA	0.568957	0.675472	NA	0.575873	1	NA	0	0.395674	NA	0.909149	0.240646
ENSG00000041802.11	LSG1	3:194648851:rs3821403:C_A	C/A	A	2683	0.939935	2	0.150764	0.999998	1	0	0.647272	1	-0.357335	2.12282e-05	0.0018664	2.77582	0.833349	1	0.454482	0.000490423	0.0325633	3.19149	0.164903	0.803156	-0.53094	0.404282	0.954362	-0.371628	319	0.558764	2	0.0501567	0.421804	NA	1.37505	1	NA	0	0.775077	0.94899	0.32522	0.0512429	NA	6.90941	0.43339	0.837888	-2.39937	1
ENSG00000165269.13	AQP7	9:33388291:rs3064817:C_T	C/T	T	2681	0.446351	2	0.0982842	0.681749	1	0.1608	0.617362	1	0.411014	3.75117e-10	1.27525e-07	3.83172	1	1	0	1	1	0	0.284313	0.983333	-0.258841	2.23652e-09	6.63075e-07	2.46854	319	0.264717	2	0.147335	0.90782	NA	0.139848	0.994907	NA	-0.0153801	0.704716	0.924503	0.580336	1	NA	0	1	NA	0	0.0589474
ENSG00000130701.4	RBBP8NL	20:62417346:rs6061521:G_A	A/G	G	2682	0.00840328	0	0.433072	0.780678	1	-0.103372	0.800698	1	-0.17677	0.135988	0.821897	-0.703451	0.618088	1	0.454739	1	1	0	0.0348063	0.36551	-0.797329	2.05807e-05	0.001704	-1.49049	319	0.397425	0	0.206897	0.380437	NA	-0.716905	0.595092	NA	0.427282	0.372187	NA	0.704291	1	NA	0	0.396133	NA	1.36109	0.000157313
ENSG00000242441.8	GTF2A1L	2:48595242:rs2140551:G_A	A/G	G	2439	0.38962	2	0.445264	0.0558364	0.491087	-0.649719	0.815935	1	-0.159227	0.0349383	0.421218	-0.836927	0.00018946	0.0525072	-4.85099	3.77096e-06	0.000712209	-2.91372	0.665368	1	-0.0913638	0.935857	1	-0.0246891	319	0.162011	0	0.324451	0.0179282	NA	-1.73942	0.00489723	NA	-3.82314	0.802741	NA	-0.143888	0.00274233	NA	-3.89012	0.530953	0.87633	1.1329	0.146102
ENSG00000243955.6	GSTA1	6:52799068:rs9395823:A_C	A/C	C	2433	0.804047	0	0.430333	0.384417	1	0.164542	0.860637	1	0.0647607	1.63687e-07	2.91914e-05	-2.1245	0.244289	1	1.36673	0.632634	1	0.293022	0.000158812	0.00714151	-1.30076	0.700892	1	0.135297	319	1	0	0.333856	0.26297	NA	-0.817177	0.8391	NA	0.156253	0.534181	0.889622	0.313253	1	NA	0	0.145785	NA	2.89072	1.52402e-08
ENSG00000135828.11	RNASEL	1:182590629:rs12041279:G_A	G/A	A	2436	0.291255	2	0.359811	0.114546	0.701723	-0.554038	0.0952957	0.978899	1.13524	0.0587528	0.548612	0.884782	0.429073	1	1.36099	0.490126	1	-0.468445	0.635362	1	0.13702	5.38879e-09	1.40202e-06	1.67917	319	0.839562	2	0.164577	0.074026	NA	1.99745	0.838197	NA	0.354955	0.734629	NA	-0.510339	1	NA	0	0.279528	NA	-1.19598	0.263675
ENSG00000163382.12	NAXE	1:156607997:rs6427323:G_C	G/C	C	2682	0.44571	2	0.254474	0.0281762	0.335705	-0.547613	0.999999	1	0	0.999999	1	0	1	1	0	0.74659	1	-0.206741	9.26201e-07	8.60731e-05	-1.26086	1.07924e-07	1.84681e-05	-1.15469	319	0.661161	2	0.258621	0.256075	NA	-0.585366	0.739497	NA	-0.247485	1	NA	0	1	NA	0	1	NA	0	0.00757803
ENSG00000088002.11	SULT2B1	19:48589294:rs10401347:G_A	G/A	A	2414	0.0272854	0	0.466446	0.0549472	0.4873	-0.617027	1	1	0	0.0550412	0.533779	-0.84091	0.720575	1	0.32383	1	1	0	0.170084	0.815083	-0.536086	5.67062e-06	0.000580658	-1.61634	319	0.044889	0	0.338558	0.990282	NA	0.0108887	1	NA	0	0.46367	NA	0.464378	1	NA	0	0.915752	NA	-0.193139	0.0127848
ENSG00000188269.9	OR7A5	19:14836381:rs66824756:T_C	T/C	C	2437	1	2	0.389824	0.899228	1	0.038881	0.00895016	0.346697	1.56434	0.964051	1	-0.00598634	1	1	0	6.31008e-10	2.92524e-07	3.69311	3.98101e-05	0.00221624	1.05962	1	1	0	319	0.906698	0	0.393417	0.698774	NA	0.355543	0.556165	NA	-0.859331	0.342145	NA	0.472886	1	NA	0	0.0319682	0.350999	5.00929	0.568143
ENSG00000137513.10	NARS2	11:78572758:rs4945303:A_G	G/A	A	2438	0.113192	2	0.221493	0.150904	0.793385	0.466514	1	1	0	2.40408e-06	0.000306484	-1.45959	0.0737655	0.845683	-2.41537	0.366419	1	-0.596289	0.800901	1	0.10437	1.77169e-05	0.00151436	-1.12138	319	0.641501	0	0.402821	1	NA	0	1	NA	0	4.7054e-05	0.00658756	-2.56342	0.706121	NA	-0.517886	0.457235	NA	1.44473	1
ENSG00000144559.10	TAMM41	3:11808893:rs6442289:G_T	G/T	T	2438	0.28284	2	0.430066	0.787628	1	-0.0910713	0.242239	1	-0.637841	0.000891556	0.0381409	-1.34459	0.305427	1	-0.981977	0.611861	1	0.22075	0.128806	0.714136	-0.489657	0.799772	1	-0.0856993	319	0.398107	0	0.208464	0.170766	NA	-1.11045	1	NA	0	0.207122	0.718312	-1.92514	1	NA	0	0.335823	NA	2.4311	0.599407
ENSG00000173226.17	IQCB1	3:121833645:rs9834039:G_C	G/C	C	2681	0.775455	0	0.385117	0.383153	1	-0.241108	1	1	0	1.46327e-05	0.00137672	1.43345	0.108111	0.950848	1.90595	0.0520555	0.556666	1.15602	0.47939	1	-0.201578	0.00464693	0.0978388	0.672305	319	0.593908	0	0.297806	1	NA	0	1	NA	0	0.0583841	0.447878	1.38035	0.915804	NA	0.170252	0.936374	NA	0.218477	0.126186
ENSG00000129347.21	KRI1	19:10566005:rs3218222:T_C	T/C	C	2439	0.401305	0	0.260968	0.213233	0.913266	0.41446	0.271894	1	0.721677	0.985347	1	-0.00445884	1	1	0	0.0216597	0.360011	1.51231	9.10533e-05	0.00452551	1.11819	1	1	0	319	0.409705	0	0.216301	0.107717	NA	1.3632	0.337193	NA	-1.21769	0.79461	NA	0.0848958	0.243212	NA	2.03738	0.163015	NA	2.35118	0.144745
ENSG00000104899.8	AMH	19:2248684:rs4807216:C_T	C/T	T	2681	0.182171	0	0.14379	0.0371629	0.391608	0.43651	1.25691e-06	0.000445103	2.00913	8.8943e-07	0.000129587	0.978014	1	1	0	0.0645631	0.61447	-1.12384	0.71584	1	-0.0935369	0.00135189	0.0426072	0.663541	319	0.648633	0	0.435737	0.122231	NA	1.09886	0.910514	0.99406	0.2187	0.0519926	0.415941	1.70978	0.303926	NA	1.70333	0.273335	NA	1.83305	0.302873
ENSG00000136425.14	CIB2	15:78131254:rs11547207:A_C	A/C	C	2552	0.278147	2	0.258425	0.000350127	0.0146588	1.31776	0.304305	1	0.708985	0.501069	1	0.26468	0.333512	1	1.64719	0.384646	1	-0.553582	0.377068	1	0.2682	0.00091693	0.0324257	1.03267	319	0.430173	2	0.446708	0.992003	1	-0.00323621	1	NA	0	0.399077	NA	0.327285	0.977743	NA	-0.0348131	0.536077	NA	0.627746	1
ENSG00000110900.15	TSPAN11	12:30896829:rs61916712:C_T	C/T	T	2440	0.936339	2	0.148975	1.2847e-10	2.70711e-08	2.219	0.329354	1	0.661291	0.999997	1	0	0.313512	1	1.46888	0.341345	1	0.619337	5.47556e-14	1.78988e-11	2.17945	1	1	0	NA	NA	NA	NA	NA	NA	NA	NA	NA	NA	NA	NA	NA	NA	NA	NA	NA	NA	NA	NA
ENSG00000106868.16	SUSD1	9:112176453:rs3860162:C_A	C/A	A	2682	0.856858	2	0.310589	1	1	0	1	1	0	0.158953	0.873263	-0.482612	1	1	0	0.741532	1	0.183156	0.0757033	0.560292	-0.610867	2.13657e-07	3.38361e-05	-1.35711	319	0.144741	2	0.134796	1	NA	0	1	NA	0	0.440919	NA	-0.925822	1	NA	0	0.67925	NA	1.04405	0.646175
ENSG00000120451.10	SNX19	11:130916450:rs3751033:C_A	C/A	A	2681	0.23037	2	0.476874	0.184575	0.866019	-0.419903	0.063722	0.84988	-1.12866	0.232955	1	0.197157	0.0334261	0.661184	-2.93176	0.00584444	0.16975	-1.67561	0.000410181	0.0154254	-0.987717	1	1	0	319	0.808202	0	0.360502	0.0328606	NA	-1.59019	0.988131	NA	-0.0161297	0.999999	NA	0	1	NA	0	0.34791	NA	-2.14618	0.229245
ENSG00000146205.13	ANO7	2:241217672:rs111770284:C_T	C/T	T	2682	0.599598	2	0.179157	0.0654254	0.533159	0.815471	0.0726384	0.887428	1.47086	0.363488	1	0.461576	0.997372	1	-0.00212069	0.14995	0.863698	1.14922	3.22598e-06	0.000253085	1.93933	0.584991	1	-0.156366	319	0.60486	2	0.0532915	0.593733	NA	-0.436735	0.118657	NA	4.54409	1	NA	0	1	NA	0	0.278062	NA	-1.7858	0.682938
ENSG00000065268.10	WDR18	19:990819:rs2240149:G_A	G/A	A	2680	0.0758904	0	0.428545	0.000193777	0.00921777	-1.14614	0.957096	1	-0.0337096	0.796961	1	0.112844	1	1	0	1	1	0	0.000370481	0.0142047	-1.21896	0.0297435	0.300583	-0.708342	319	0.0339516	2	0.302508	0.706722	0.968001	0.367705	0.961967	NA	0.0639091	0.176212	NA	-0.936395	0.843045	NA	-0.382836	0.867655	NA	0.27831	1
ENSG00000197362.15	ZNF786	7:149076134:rs7811446:T_G	T/G	G	2376	0.38433	2	0.380682	0.999999	1	0	1	1	0	1.43301e-13	9.13438e-11	-1.46033	1	1	0	1	1	0	1	1	0	0.22276	0.769701	-0.366707	319	0.0651339	0	0.241379	1	NA	0	1	NA	0	0.178458	0.694003	-0.888578	0.0360504	NA	-3.37599	1	NA	0	1
ENSG00000097046.13	CDC7	1:91502721:rs13447464:G_A	G/A	A	2440	0.114118	2	0.488115	1	1	0	1	1	0	0.000830319	0.0360704	-0.900981	0.0139228	0.462788	-3.24799	0.714848	1	0.193884	1	1	0	0.00343835	0.0787669	-0.816928	319	1	2	0.255486	1	NA	0	0.818402	NA	0.268112	0.0811103	0.516157	-0.826889	0.135904	NA	-2.73639	0.883301	NA	0.394719	1
ENSG00000163492.15	CCDC141	2:178829048:rs2366913:C_T	T/C	C	2435	0.00434447	0	0.46345	0.0379221	0.395622	0.613142	0.314788	1	0.564557	0.222995	0.999085	0.308036	0.0329725	0.65989	-2.97096	1	1	0	0.260148	0.950968	0.313217	5.99766e-09	1.52922e-06	1.23332	319	0.571196	0	0.448276	0.778595	NA	0.261236	0.715472	NA	0.657163	0.700191	NA	0.376309	0.925085	NA	-0.150131	1	NA	0	0.892887
ENSG00000103351.13	CLUAP1	16:3584745:rs12933120:C_A	C/A	A	2683	0.56335	2	0.135296	9.43444e-05	0.00516201	1.63382	1	1	0	0.00444085	0.118564	1.59907	0.879212	1	0.343354	1	1	0	0.38213	1	0.455087	0.1057	0.565711	0.705914	NA	NA	NA	NA	NA	NA	NA	NA	NA	NA	NA	NA	NA	NA	NA	NA	NA	NA	NA	NA
ENSG00000139537.11	CCDC65	12:48924763:rs2293449:G_A	A/G	G	2683	0.311256	0	0.453783	1	1	0	1	1	0	9.06616e-12	3.98552e-09	1.15786	0.966955	1	-0.0325978	1	1	0	1	1	0	0.00089726	0.0320412	0.851466	319	0.191007	0	0.37931	0.492598	NA	-0.382888	1	NA	0	0.0409572	0.364064	1.5722	1	NA	0	1	NA	0	0.591706
ENSG00000241106.8	HLA-DOB	6:32829584:rs241440:C_T	C/T	T	2552	0.612199	2	0.26587	4.48474e-05	0.00271609	-1.34128	0.192995	1	-0.914192	0.3941	1	-0.333382	0.582033	1	0.824343	0.740721	1	0.247453	0.00243145	0.0610786	-1.02291	0.862785	1	0.0474082	319	0.632473	2	0.136364	0.131846	0.557084	-1.13291	1	NA	0	0.229373	NA	-0.762276	1	NA	0	0.542746	NA	1.88273	0.163652
ENSG00000180921.7	FAM83H	8:143740421:rs13252381:C_T	C/T	T	2226	0.796285	0	0.439353	0.620658	1	-0.181335	0.642896	1	-0.318814	0.0118137	0.220831	-0.943823	1	1	0	1	1	0	1	1	0	0.0030752	0.0735538	-0.909216	319	0.561473	2	0.0728477	0.666296	NA	-1.06837	1	NA	0	0.969171	NA	0.0754541	0.750311	NA	1.32483	1	NA	0	0.759997
ENSG00000113048.16	MRPS27	5:72219789:rs6831:A_G	G/A	A	2681	0.0660352	2	0.362365	0.00250345	0.0666985	-0.568314	1	1	0	0.00277402	0.0878625	0.991991	1	1	0	1	1	0	0.159358	0.792326	0.454003	3.34043e-08	6.86862e-06	1.5363	319	0.730642	2	0.413793	1	NA	0	1	NA	0	0.0321778	NA	1.54942	0.152319	NA	-1.42056	1	NA	0	0.609807
ENSG00000134545.13	KLRC1	12:10550852:rs16915318:C_T	C/T	T	2438	0.131313	2	0.159557	0.00156832	0.0460684	1.29328	0.0130241	0.423625	-0.982106	0.000819544	0.0358186	1.84763	0.964126	1	-0.0906226	0.128773	0.815887	1.1773	7.05448e-05	0.00363792	1.80105	0.00251386	0.0637137	1.28472	319	0.910585	2	0.460815	0.293652	0.721465	0.891086	0.368579	NA	1.56765	0.655661	0.915636	-0.519248	0.535025	NA	1.12796	0.399826	NA	1.9716	0.510737
ENSG00000214087.8	ARL16	17:81682485:rs7503637:G_A	G/A	A	2678	0.41101	2	0.169716	0.000404334	0.0162096	-0.826576	1	1	0	0.999999	1	0	0.367937	1	-0.60642	0.210768	0.973584	0.808169	0.00375139	0.0842724	-0.888509	2.15681e-10	8.59253e-08	-1.35676	319	0.841704	2	0.167712	1	1	0	0.523235	NA	-0.363686	1	NA	0	0.251519	NA	-1.78272	0.221751	NA	-1.17912	0.637355
ENSG00000138381.10	ASNSD1	2:189661479:rs2289226:C_T	T/C	C	2681	0.764333	2	0.261843	0.092105	0.631378	-0.520848	1	1	0	0.576405	1	-0.233819	0.0317195	0.651367	3.24699	0.0528489	0.560986	-1.20954	0.0595352	0.494936	-0.695058	0.0108587	0.168576	-0.737828	319	0.11743	0	0.368339	1	NA	0	1	NA	0	0.122082	NA	-0.901764	0.382725	NA	1.30323	1	NA	0	1
ENSG00000130653.16	PNPLA7	9:137546725:rs2254149:A_G	G/A	A	2683	0.29451	0	0.462915	0.431399	1	-0.27213	0.712104	1	-0.178483	0.0114409	0.217667	-1.01452	1	1	0	1	1	0	0.794007	1	0.0983958	0.337471	0.897877	-0.354207	319	0.0770039	2	0.289969	0.432613	NA	-0.832561	0.744896	NA	0.553908	0.332649	NA	-0.585159	1	NA	0	1	NA	0	0.693684
ENSG00000153898.13	MCOLN2	1:84996969:rs11161504:G_T	T/G	G	2437	0.255412	0	0.473738	1.71215e-18	1.36421e-15	2.51407	0.0681279	0.866853	1.15871	1	1	0	0.635397	1	-0.650438	0.297711	1	-0.6197	0.880773	1	-0.0398922	0.59108	1	-0.111085	319	0.285672	0	0.297806	0.00623027	0.119777	2.47559	0.862962	NA	-0.189391	0.54779	NA	0.396401	1	NA	0	0.664875	NA	1.20995	0.889916
ENSG00000172785.18	CBWD1	9:186620:rs3008111:A_T	A/T	T	2423	0.562668	0	0.434173	1.85605e-06	0.000174626	-1.36048	0.815675	1	0.134693	1	1	0	0.427221	1	-1.10234	0.894657	1	-0.0783041	0.00410856	0.0903069	-0.732194	1.32613e-09	4.28004e-07	-1.28912	319	0.788785	2	0.296238	1	1	0	0.998307	NA	-0.00394151	0.521179	NA	-0.692044	0.972937	NA	-0.0701677	0.530007	NA	-1.70123	0.935261
ENSG00000139192.12	TAPBPL	12:6460379:rs2009527:C_T	C/T	T	2682	0.492403	2	0.302013	0.000432527	0.017045	0.979121	0.000855982	0.0814365	1.84497	1	1	0	0.535619	1	-0.83277	0.0138727	0.278391	1.37709	0.237692	0.91964	-0.286922	1	1	0	319	0.401443	2	0.11442	0.393521	0.788067	1.12809	1	NA	0	0.136206	NA	1.69734	1	NA	0	0.522467	NA	-0.700475	0.185272
ENSG00000031691.7	CENPQ	6:49492265:rs2501968:A_G	A/G	G	2682	0.547855	2	0.405108	0.307458	1	-0.273936	0.470832	1	0.372976	0.999997	1	0	0.181193	1	1.74519	0.00225459	0.0966812	1.58362	2.49054e-22	1.76393e-19	2.21505	1	1	0	319	0.643635	2	0.407524	0.107205	NA	1.23935	0.320122	NA	-1.02922	1	NA	0	0.162893	NA	-2.10347	0.0276021	NA	5.191	0.0374381
ENSG00000136243.17	NUP42	7:23188768:rs10279691:A_G	A/G	G	2679	0.642781	2	0.354983	0.023248	0.299674	-0.740368	0.519281	1	-0.38787	0.999999	1	0	0.10311	0.93553	-2.54522	0.613671	1	0.308857	0.20437	0.868906	-0.333128	1.2802e-08	3.01708e-06	-1.17333	319	0.137553	2	0.431034	0.369832	NA	-0.548301	0.257949	NA	-1.22836	1	NA	0	0.209773	NA	1.86717	0.99375	NA	-0.00917291	0.781115
ENSG00000020922.12	MRE11	11:94453355:rs509744:T_C	T/C	C	2440	0.0766671	2	0.319262	0.140157	0.76736	-0.432223	0.000406166	0.0490807	2.05986	0.999999	1	0	8.78001e-05	0.0344406	5.41414	0.123719	0.803193	0.868766	0.00161992	0.0453272	0.809102	0.117737	0.594492	0.308674	319	0.724816	2	0.197492	0.422281	NA	-0.520367	0.229081	0.619243	2.41639	0.540424	NA	0.538294	0.00080566	0.0151061	6.34004	0.686353	NA	-1.19393	0.647975
ENSG00000166558.10	SLC38A8	16:84041373:rs9928085:C_T	C/T	T	2683	0.00122697	2	0.24003	0.694912	1	0.114433	1	1	0	1.6372e-07	2.91914e-05	-1.48841	1	1	0	0.635036	1	0.282724	0.00020215	0.00859037	-1.13532	0.000731688	0.0279279	-0.869997	319	0.0303877	2	0.437304	0.994727	NA	0.0049472	0.329726	NA	0.913436	0.0572123	0.447878	-1.64054	1	NA	0	1	NA	0	0.00169465
ENSG00000162383.12	SLC1A7	1:53140408:rs11206109:C_T	C/T	T	2438	0.370202	2	0.259229	0.999997	1	0	1.40862e-22	1.79578e-18	6.07673	0.149411	0.853582	-0.366004	1	1	0	0.00203932	0.0906772	1.95578	0.848638	1	0.0479165	0.971311	1	0.00952095	319	0.455807	2	0.250784	0.890452	NA	-0.143936	0.310114	0.707293	1.91454	0.904372	NA	-0.0556619	1	NA	0	0.812004	NA	0.688041	0.496167
ENSG00000155393.13	HEATR3	16:50063533:rs12933325:G_C	G/C	C	2438	0.014971	0	0.28548	0.00603229	0.124539	0.674944	0.187397	1	0.364648	0.999999	1	0	1	1	0	0.975865	1	0.0159603	1.74877e-05	0.00110095	1.16801	0.000290864	0.0140992	0.813663	319	0.908645	2	0.423197	1	NA	0	0.493055	NA	1.01857	0.285067	NA	0.824839	0.204171	NA	1.73407	1	NA	0	1
ENSG00000172346.15	CSDC2	22:41558820:rs12484722:T_C	T/C	C	2650	0.341745	2	0.20566	3.53378e-11	8.42063e-09	2.46967	0.208197	1	0.884655	0.226833	1	-0.388584	0.683132	1	0.713481	1	1	0	0.392595	1	0.277278	0.0545851	0.414831	0.584108	319	1	2	0.105016	0.89878	1	-0.184436	0.422393	NA	1.57047	0.927996	NA	-0.0241429	0.293707	NA	2.20544	1	NA	0	1
ENSG00000055955.17	ITIH4	3:52837913:rs3733047:A_G	G/A	A	2683	0.958117	2	0.242639	0.037276	0.39209	0.80591	0.841136	1	0.142882	0.1666	0.893146	0.674632	0.0972177	0.919675	-1.47685	1	1	0	0.0382595	0.386427	0.754061	0.0926022	0.528652	0.631817	319	0.111919	2	0.197492	0.00068671	NA	3.65189	0.205791	NA	-1.9908	0.799792	NA	-0.125554	1	NA	0	1	NA	0	0.0960342
ENSG00000171759.10	PAH	12:102956689:rs34631206:G_C	G/C	C	2439	0.510066	2	0.313448	0.837832	1	-0.0660477	0.377969	1	0.550076	0.00981301	0.199206	1.26773	0.27481	1	1.6345	1	1	0	0.960475	1	-0.0182122	8.93121e-05	0.00563661	1.16765	319	0.823208	2	0.492163	0.613273	NA	0.326049	0.919031	NA	0.107146	0.977699	NA	-0.033073	1	NA	0	0.728642	NA	-0.679158	0.219064
ENSG00000189269.12	DRICH1	22:23635894:rs9306386:G_A	A/G	G	2681	0.93406	0	0.371317	0.101897	0.662604	0.583252	0.831073	1	0.147958	1.5057e-05	0.00139098	1.41978	1	1	0	0.455043	1	0.466725	1	1	0	0.952918	1	-0.0176311	319	0.906216	2	0.382445	0.93241	NA	-0.0934606	0.607446	NA	1.10342	0.961981	1	-0.0442642	0.123476	NA	2.50845	0.173408	NA	-1.98918	1
ENSG00000125450.11	NUP85	17:75216354:rs7222849:C_T	C/T	T	2631	0.911334	0	0.22634	0.015021	0.226056	0.487002	0.00121448	0.102876	-2.08166	0.00881058	0.186843	-1.00954	0.00480298	0.28209	-3.69004	0.0150177	0.291381	-1.6411	0.997808	1	0.000961266	0.768627	1	0.0942096	319	0.506602	2	0.302508	0.236084	NA	-0.543639	0.774522	NA	0.479013	0.609274	NA	-0.461258	0.6218	NA	-0.721953	0.0953729	NA	-3.87017	0.961704
ENSG00000078674.17	PCM1	8:17935344:rs478420:G_A	A/G	G	2440	0.359032	2	0.364959	0.10044	0.657938	0.51265	1	1	0	0.245533	1	0.403369	3.00964e-05	0.0196802	6.76547	0.931098	1	-0.0560575	0.0133624	0.199771	0.843742	0.887967	1	0.0430775	319	0.910733	2	0.478056	0.722065	NA	0.320758	0.101103	NA	2.54668	0.664777	NA	0.274545	0.508424	0.794412	-1.03599	0.644971	NA	1.24753	0.984539
ENSG00000214279.13	SCART1	10:133419430:rs2243619:C_T	C/T	T	2681	0.0327481	0	0.331406	0.506819	1	0.237535	0.251935	1	0.73807	0.624744	1	0.104268	0.747767	1	-0.375442	1	1	0	0.000103344	0.00503816	1.18933	0.000139422	0.00788212	1.00442	319	0.100668	2	0.394984	0.596708	NA	0.510097	0.244928	NA	-1.75043	1	NA	0	1	NA	0	1	NA	0	0.101225
ENSG00000182986.13	ZNF320	19:52897507:rs3810115:C_A	C/A	A	2436	0.807097	2	0.46757	0.187111	0.868782	-0.405502	0.26082	1	0.687754	0.00630059	0.149299	-0.833294	0.602087	1	-0.757488	0.14741	0.85752	-0.623784	0.104951	0.646963	-0.476992	0.00476585	0.0996142	-0.690209	319	0.723613	2	0.388715	0.64176	NA	-0.394848	0.92398	NA	-0.14695	0.13364	NA	-0.912205	0.00116761	NA	-4.87501	0.694413	NA	0.840316	1
ENSG00000078246.17	TULP3	12:2922666:rs758615:T_C	C/T	T	2675	0.607347	0	0.426355	1.65496e-05	0.00117867	1.14979	0.549036	1	-0.312179	1	1	0	0.042155	0.699171	2.62111	0.0240987	0.379204	1.22934	0.985816	1	0.00427355	1	1	0	319	0.0332859	2	0.467085	0.282292	0.716444	0.782334	0.840954	NA	0.283539	1	NA	0	0.00496901	NA	4.00102	0.116617	NA	-3.43538	0.495768
ENSG00000154479.13	CCDC173	2:169586241:rs76654283:T_C	T/C	C	2683	0.257152	2	0.138278	1.54987e-06	0.000153167	-1.27301	0.0618343	0.845878	-0.938046	1	1	0	0.718782	1	-0.761005	0.286725	1	-0.826329	0.230594	0.907464	-0.474879	0.0027182	0.067222	-0.796193	NA	NA	NA	NA	NA	NA	NA	NA	NA	NA	NA	NA	NA	NA	NA	NA	NA	NA	NA	NA
ENSG00000278535.5	DHRS11	17:36582169:rs12949679:G_A	G/A	A	2682	0.106246	2	0.395414	0.241322	0.965683	0.389666	0.932638	1	0.0382648	0.579524	1	-0.251366	1	1	0	1	1	0	0.0167634	0.231913	-0.87805	3.52874e-09	9.7796e-07	-1.83246	319	0.709251	2	0.0830721	0.557378	NA	-0.550262	0.882164	NA	0.385438	0.663301	NA	-0.832427	1	NA	0	1	NA	0	0.623985
ENSG00000235109.7	ZSCAN31	6:28229974:rs34024998:G_C	G/C	C	2679	0.832082	2	0.351064	0.00149018	0.0442834	1.0785	1	1	0	5.31263e-06	0.000599363	1.43091	1	1	0	0.0192701	0.335378	-1.41997	1	1	0	0.117607	0.594356	-0.336058	319	0.72639	0	0.399687	0.910294	1	0.114442	0.548021	NA	-0.824401	0.112056	0.5757	1.22041	1	NA	0	0.390213	NA	-2.43469	0.91515
ENSG00000015592.16	STMN4	8:27245507:rs17366947:A_G	A/G	G	2683	0.0528292	2	0.374581	1	1	0	1	1	0	0.0376762	0.438854	0.479952	1	1	0	0.000255787	0.0205771	-1.41094	1.48936e-44	3.16452e-41	-3.47809	0.270586	0.82801	0.249475	319	0.376823	2	0.197492	1	NA	0	1	NA	0	0.144782	NA	1.13952	0.216718	NA	-1.93892	0.991012	1	0.0263124	0.000480105
ENSG00000176222.9	ZNF404	19:43863186:rs8104290:A_G	A/G	G	2440	0.0968529	0	0.497131	8.53877e-10	1.64934e-07	-1.39064	1	1	0	1	1	0	0.0983776	0.92286	-2.24365	1	1	0	7.60014e-07	7.17706e-05	-1.20106	0.106686	0.56765	0.186614	319	0.241168	0	0.39185	0.200067	0.625762	-0.942541	0.343971	NA	-1.00107	1	NA	0	0.675963	NA	0.626671	1	NA	0	0.000150925
ENSG00000163281.12	GNPDA2	4:44685384:rs12499960:A_G	A/G	G	2671	0.103905	0	0.244103	0.852332	1	0.0596089	1	1	0	0.000635231	0.0292355	-1.27738	0.0194001	0.531875	-3.45016	0.498015	1	0.213074	1	1	0	0.00727269	0.130402	-0.883492	319	0.385928	0	0.344828	1	NA	0	1	NA	0	0.284029	0.776948	0.832295	1	NA	0	0.11327	NA	3.34409	0.111372
ENSG00000151917.18	BEND6	6:56976601:rs9357934:G_A	A/G	G	2676	0.258498	2	0.21917	1	1	0	1	1	0	0.311034	1	-0.392401	0.97588	1	0.0558449	1	1	0	0.225821	0.902576	-0.521488	5.14504e-05	0.00362384	-1.30921	319	0.0798103	2	0.399687	1	NA	0	1	NA	0	0.798062	NA	-0.276404	1	NA	0	0.745425	NA	0.521173	0.0617246
ENSG00000163827.13	LRRC2	3:46563096:rs2385855:A_G	G/A	A	2277	0.364975	0	0.363197	0.670852	1	0.122093	1	1	0	0.000677773	0.0307494	0.824196	1	1	0	0.208627	0.969904	-0.473132	1	1	0	0.000462821	0.0200009	1.00418	319	1	0	0.470219	0.678352	NA	-0.364037	1	NA	0	0.584838	0.899697	0.696447	1	NA	0	0.0411449	NA	3.34867	0.583277
ENSG00000198203.10	SULT1C2	2:108287884:rs6760918:G_A	G/A	A	2311	0.0820444	2	0.164864	0.180265	0.857822	0.531818	1.03044e-09	1.2511e-06	4.58917	1	1	0	0.133453	1	2.78175	0.0900221	0.70386	-0.573929	3.73921e-06	0.000284593	1.57165	0.000151977	0.00849772	1.03762	319	0.206431	2	0.275862	0.570213	NA	0.448817	0.0322167	0.302395	3.21229	1	NA	0	0.62734	NA	0.65982	9.99015e-05	NA	9.13141	0.540656
ENSG00000182118.8	FAM89A	1:231036061:rs4075892:G_A	A/G	G	2438	0.93017	0	0.362592	5.67741e-05	0.00334312	-1.08992	0.00399752	0.223375	-1.4471	1	1	0	0.985605	1	0.0244156	0.319077	1	-0.536286	1	1	0	1	1	0	319	0.652005	0	0.45768	0.173273	0.611852	-1.13627	0.410648	NA	-1.08822	1	NA	0	1	NA	0	0.987693	NA	0.0323899	0.344319
ENSG00000168803.15	ADAL	15:43325295:rs956391:C_T	T/C	C	2438	1	2	0.127358	4.15302e-12	1.12648e-09	-1.43491	1	1	0	0.666084	1	-0.127267	0.0872202	0.893473	-1.77035	0.75474	1	-0.141654	0.000270695	0.0109381	-1.01461	1.64574e-06	0.00019887	-1.16674	319	0.37019	2	0.471787	0.279491	0.712343	-0.9574	1	NA	0	0.393951	NA	-0.904517	1	NA	0	0.783856	NA	0.648977	0.295234
ENSG00000133805.15	AMPD3	11:10452342:rs11042811:C_T	C/T	T	2438	0.902984	2	0.471903	0.0391021	0.401707	-0.394442	0.2685	1	0.404556	0.999998	1	0	0.0823825	0.881085	2.04635	1.18859e-06	0.000254667	2.31272	3.84197e-25	3.15996e-22	2.18286	1	1	0	319	1	2	0.299373	0.406274	NA	-0.701783	0.410323	NA	1.02319	1	NA	0	1	NA	0	0.345107	0.80315	2.25747	0.293075
ENSG00000153714.6	LURAP1L	9:12759782:rs1326788:C_T	C/T	T	2431	0.331105	0	0.400041	1	1	0	0.524191	1	-0.265943	0.192305	0.942559	-0.316202	1	1	0	1.11589e-08	4.12344e-06	2.75863	6.85375e-63	3.495e-59	3.96349	0.00233212	0.0604289	-0.699497	319	1	2	0.473354	0.25224	NA	-0.43869	0.579232	NA	0.354042	1	NA	0	1	NA	0	0.0370974	0.358608	3.54788	7.07719e-07
ENSG00000105136.20	ZNF419	19:57494298:rs7248266:C_G	G/C	C	2680	0.928271	2	0.311754	0.354431	1	0.311353	0.89772	1	0.0825862	0.00125335	0.0489381	1.31259	0.65845	1	0.471222	0.0825397	0.683281	-0.451192	0.406943	1	-0.177104	0.000447802	0.019484	0.981854	319	0.0824679	2	0.409091	0.498538	NA	-0.355	0.547564	NA	-0.640661	0.0725341	0.507739	1.26073	0.0543797	NA	2.67092	0.390914	NA	1.08386	1
ENSG00000269713.7	NBPF9	1:148989861:nors:T_C	C/T	T	1930	0.84797	2	0.387047	0.688741	1	0.141426	0.000606599	0.0637029	-2.34194	0.00244967	0.0802816	-1.03775	0.454429	1	-1.19767	0.386205	1	-0.536165	1	1	0	0.432915	0.974403	0.247746	319	0.828478	0	0.44186	0.237533	NA	-2.0364	0.223459	NA	3.27725	0.809582	NA	-0.368187	0.677155	NA	-1.91331	0.96929	NA	0.126064	1
ENSG00000138316.11	ADAMTS14	10:70663294:rs12761076:G_A	G/A	A	2682	0.268044	2	0.258576	0.101124	0.660237	0.380092	0.115056	1	-0.46269	0.999998	1	0	0.267575	1	1.55346	0.000258134	0.0206321	2.11501	2.26318e-15	8.61257e-13	2.0397	1	1	0	319	0.726944	2	0.0893417	1	NA	0	0.159981	NA	-1.1709	1	NA	0	0.425051	NA	-1.34767	0.685413	0.926532	-1.32554	4.26313e-07
ENSG00000084636.18	COL16A1	1:31707795:rs4354582:C_T	C/T	T	2436	0.20869	0	0.486248	0.072412	0.5593	0.398215	0.646339	1	0.156295	1	1	0	0.892199	1	-0.183882	0.0573096	0.583089	0.698584	2.94251e-08	4.16807e-06	1.39557	1	1	0	319	1	2	0.219436	0.191013	NA	1.26269	0.668964	NA	-0.418328	1	NA	0	1	NA	0	0.275622	NA	2.09917	0.441512
ENSG00000188732.11	FAM221A	7:23681366:rs4722244:C_T	C/T	T	2440	0.745485	2	0.476025	0.000616536	0.0227211	-0.708569	0.908236	1	-0.0328658	0.999998	1	0	0.354104	1	1.09396	1.84466e-09	7.97174e-07	2.87939	4.82127e-57	1.75611e-53	3.45127	0.182048	0.714873	-0.128302	319	0.157312	2	0.269592	0.857099	1	0.167567	0.397995	NA	-1.45038	1	NA	0	0.692932	NA	0.609424	0.348722	0.80315	-2.14049	4.92123e-11
ENSG00000124713.6	GNMT	6:42963523:rs2296804:C_G	G/C	C	2683	0.812808	2	0.426016	0.726571	1	-0.121845	0.81421	1	-0.167498	0.000157305	0.00966462	1.54121	0.453384	1	1.27948	0.655797	1	-0.28409	0.904169	1	0.0453849	0.00629138	0.118648	0.9353	319	0.246167	2	0.0815047	0.815078	NA	-0.283786	0.525178	NA	-0.482777	0.204845	0.718312	2.50524	0.397111	NA	3.00937	1	NA	0	1
ENSG00000171298.13	GAA	17:80101429:rs2304850:C_T	C/T	T	2676	0.721628	2	0.254671	0.966873	1	0.0163847	0.422033	1	-0.607542	0.00110187	0.0444908	-1.20864	1	1	0	0.911452	1	-0.084649	0.921246	1	0.0328467	0.705255	1	-0.101301	319	0.610406	2	0.0564263	0.433565	NA	-0.83081	0.38533	NA	-1.0214	0.588494	0.899697	-0.593361	1	NA	0	0.182079	NA	7.83583	0.768077
ENSG00000111254.8	AKAP3	12:4648730:rs979877:T_C	T/C	C	2440	0.351522	0	0.485246	0.00286659	0.074278	0.768529	0.250744	1	0.610311	1	1	0	0.294312	1	1.36602	0.0404818	0.493033	1.0865	0.00115287	0.0351192	0.770393	1	1	0	319	0.0890296	2	0.208464	0.442524	NA	0.502885	1	NA	0	1	NA	0	0.927824	NA	0.098393	0.533416	NA	1.32165	0.00744853
ENSG00000197958.13	RPL12	9:127428531:rs7033779:T_A	T/A	A	2681	0.660188	0	0.40843	0.132237	0.747759	0.373511	0.04843	0.781708	0.602926	1	1	0	0.36221	1	1.18836	0.789638	1	0.139372	0.000899631	0.0288527	0.764855	0.701119	1	-0.068409	319	0.0820492	0	0.341693	0.908395	NA	-0.086682	1	NA	0	0.764742	NA	0.251078	0.00356242	NA	3.71836	0.607513	NA	0.932952	0.891598
ENSG00000176209.11	SMIM19	8:42570530:rs73633616:A_G	A/G	G	2433	0.259312	0	0.371763	0.00450592	0.102388	-0.74557	0.325489	1	-0.420701	1	1	0	1	1	0	0.827115	1	-0.132195	0.0745679	0.557554	-0.487543	5.84013e-05	0.00394975	-0.852508	319	1	0	0.191223	1	NA	0	1	NA	0	1	NA	0	1	NA	0	0.751266	NA	-1.02304	0.485961
ENSG00000156239.12	N6AMT1	21:28875211:rs62222238:C_T	C/T	T	2438	0.788327	2	0.185193	0.861443	1	0.0590476	1	1	0	0.000767788	0.034105	-1.20463	0.298535	1	-2.01887	0.395401	1	0.661193	0.0414627	0.406061	-0.756697	0.211735	0.75284	-0.371425	319	1	2	0.18652	0.842452	NA	-0.251448	0.849544	NA	-0.364043	0.258207	0.745012	-0.794269	0.778198	NA	-0.631639	0.412477	NA	2.08799	0.0885955
ENSG00000128294.16	TPST2	22:26525759:rs4275:A_G	A/G	G	2678	1	2	0.430919	0.999999	1	0	0.0218013	0.549357	1.14679	0.00473799	0.124023	0.950397	1	1	0	0.497229	1	-0.21895	1	1	0	0.281927	0.84103	0.304511	319	0.143007	2	0.189655	0.411272	NA	1.0182	0.720114	NA	0.876062	0.320444	NA	1.02577	1	NA	0	0.689218	NA	-0.940945	0.205162
ENSG00000204520.13	MICA	6:31422278:rs10223421:G_T	G/T	T	2546	0.366764	2	0.271013	0.00015464	0.00771595	-1.24365	0.019696	0.523113	-1.4062	0.999999	1	0	0.838852	1	-0.196873	0.708128	1	-0.230829	1	1	0	1	1	0	319	0.907657	2	0.402821	0.0343505	0.298034	-2.00036	0.0459411	NA	2.96542	0.852629	NA	-0.0658094	1	NA	0	0.199535	NA	-3.0866	0.187909
ENSG00000122674.12	CCZ1	7:6829673:rs10265409:C_T	C/T	T	2680	0.0132504	2	0.434515	7.54878e-05	0.00431919	1.28813	0.491831	1	0.442438	0.300724	1	-0.275203	0.324207	1	1.5283	0.299541	1	0.63438	2.77328e-06	0.000223061	1.4795	0.000167534	0.00918627	1.04934	319	0.219241	0	0.5	1	1	0	0.407945	NA	1.21427	0.571829	NA	-0.246339	0.685831	NA	-0.728725	1	NA	0	0.196778
ENSG00000100197.22	CYP2D6	22:42140302:rs2743456:G_A	G/A	A	2434	0.756519	2	0.205629	0.0307091	0.353335	0.888127	0.00186135	0.138768	2.39247	0.512006	1	-0.39399	0.781665	1	-0.48774	0.934589	1	-0.0206869	0.178969	0.828601	0.60275	1.88689e-05	0.00159748	1.74975	319	0.172355	2	0.117555	0.114791	NA	-0.873167	0.500424	NA	1.91992	0.143457	NA	2.49947	0.938528	NA	-0.276788	1	NA	0	1
ENSG00000164615.5	CAMLG	5:134741122:rs12657663:G_A	G/A	A	2682	0.250289	2	0.0926547	0.749497	1	0.172072	0.571095	1	0.495607	0.0494202	0.50463	1.34941	1	1	0	0.476408	1	0.668105	0.195316	0.854786	0.67876	2.35218e-07	3.70207e-05	2.55489	NA	NA	NA	NA	NA	NA	NA	NA	NA	NA	NA	NA	NA	NA	NA	NA	NA	NA	NA	NA
ENSG00000117834.12	SLC5A9	1:48421430:rs1416047:C_G	C/G	G	2431	0.868713	2	0.431304	0.00357567	0.0871595	0.890118	0.264759	1	0.655985	1	1	0	0.00794517	0.361186	3.88767	0.0280504	0.412914	1.3114	0.00805682	0.14473	0.69294	1	1	0	319	0.424005	2	0.0783699	0.900971	NA	0.207737	0.603345	NA	1.57631	1	NA	0	1	NA	0	0.368687	NA	3.22664	0.471575
ENSG00000242715.8	CCDC169	13:36256161:rs9546924:C_T	C/T	T	2439	0.755663	2	0.204182	0.999998	1	0	0.867136	1	0.0937664	2.61159e-09	7.39864e-07	-1.23239	0.0386271	0.683663	-3.7309	1	1	0	0.671137	1	-0.0751581	3.87958e-06	0.00041562	-1.28686	319	1	2	0.0642633	0.932231	NA	-0.0783153	1	NA	0	0.793106	0.956026	-0.168847	0.620369	NA	-0.901927	0.769054	NA	-0.637711	0.86172
ENSG00000230453.9	ANKRD18B	9:33524777:rs7866888:C_A	C/A	A	2680	0.689015	2	0.406157	0.88839	1	0.0434722	0.622032	1	0.215292	6.59627e-05	0.00469791	1.36841	1	1	0	0.331422	1	0.46824	1	1	0	0.18289	0.715535	0.393732	319	0.649422	2	0.438871	0.654858	NA	0.400187	0.993211	NA	0.0110279	0.256335	0.745012	1.28819	1	NA	0	0.785734	NA	0.694343	0.72057
ENSG00000188321.13	ZNF559	19:9324196:rs28384491:C_T	C/T	T	2440	0.80244	2	0.0887295	7.49593e-14	2.54832e-11	-1.15938	0.309118	1	-0.207029	1	1	0	0.00079484	0.103398	-4.31103	0.0146066	0.286922	-0.66969	1.13888e-18	6.59954e-16	-1.64407	0.000166235	0.00913467	-0.463765	NA	NA	NA	NA	NA	NA	NA	NA	NA	NA	NA	NA	NA	NA	NA	NA	NA	NA	NA	NA
ENSG00000113889.14	KNG1	3:186718517:rs1523435:G_A	G/A	A	2429	0.289153	2	0.327089	1	1	0	1	1	0	5.25654e-08	1.08086e-05	-1.20815	0.774948	1	-0.434374	0.170799	0.90163	0.556715	0.211502	0.881299	-0.444797	1.25924e-05	0.00111993	-1.32713	319	0.244377	2	0.396552	0.832649	NA	0.103147	1	NA	0	0.207432	0.718312	-1.26354	1	NA	0	0.216173	NA	-2.54409	0.582358
ENSG00000186446.12	ZNF501	3:44721338:rs56084453:A_G	A/G	G	2683	0.259993	2	0.219717	3.14344e-05	0.00200371	1.29091	0.66491	1	0.264712	0.999998	1	0	0.975726	1	-0.0448914	0.0843461	0.688404	1.04886	0.00854387	0.149929	0.710845	1	1	0	319	0.379176	2	0.0673981	0.260196	0.699618	-0.757673	1	NA	0	0.298947	NA	0.773362	0.0290258	NA	4.40188	0.204584	NA	4.01994	0.690278
ENSG00000171130.18	ATP6V0E2	7:149876888:rs7806830:A_G	G/A	A	2681	0.867414	2	0.362924	0.154659	0.800994	-0.29417	1	1	0	0.999999	1	0	1	1	0	1	1	0	0.00568074	0.112984	-0.708646	4.80149e-05	0.00341965	-0.823081	319	0.658861	2	0.253918	0.7102	NA	0.358562	1	NA	0	0.527769	NA	0.853174	1	NA	0	1	NA	0	0.262441
ENSG00000131379.10	C3orf20	3:14671551:rs11717438:G_T	G/T	T	2440	0.746773	2	0.325205	0.0102041	0.17432	-0.677589	0.644021	1	0.335409	0.0015098	0.0561481	-1.28345	0.793229	1	-0.426913	0.693076	1	0.271225	3.41702e-07	3.61509e-05	-1.59233	0.110413	0.576411	0.542595	319	0.733733	2	0.445141	0.657715	NA	-0.394675	0.555255	NA	-0.975027	0.963688	NA	0.0420663	0.644543	NA	-0.509051	0.769036	NA	-0.61618	0.0014881
ENSG00000164978.18	NUDT2	9:34151465:rs10971957:C_T	C/T	T	2678	0.425012	0	0.411688	0.0263291	0.322746	0.55314	1	1	0	1	1	0	1	1	0	0.964361	1	-0.0257392	1.11816e-06	0.000101098	1.20394	0.00292165	0.0706098	0.606657	319	1	2	0.341693	0.556399	NA	-0.304201	1	NA	0	1	NA	0	1	NA	0	0.318647	NA	2.10714	0.106407
ENSG00000085491.17	SLC25A24	1:108197797:rs828994:C_T	C/T	T	2438	0.44754	2	0.223134	0.999998	1	0	0.00211594	0.152202	-1.16831	0.423675	1	-0.143279	0.888646	1	-0.203846	0.000160389	0.0146051	-2.05263	0.487343	1	-0.0981604	0.0270893	0.283949	-0.524101	319	0.311266	2	0.260188	0.806101	NA	0.16082	0.112058	NA	-1.96373	0.268193	NA	-0.644729	0.263151	NA	-1.73948	0.865154	1	-0.331727	1
ENSG00000164111.15	ANXA5	4:121674826:rs73844249:C_A	C/A	A	2682	0.27924	2	0.288218	0.000721666	0.0256272	-0.659214	0.463097	1	0.274831	1	1	0	0.00974185	0.397421	-3.19065	1.2128e-05	0.0019119	-2.17184	0.830603	1	0.0458256	1	1	0	319	0.824886	2	0.145768	0.65127	0.950335	-0.289761	0.430712	NA	-0.847567	1	NA	0	0.0101816	NA	-2.27027	0.225278	0.696145	-2.94458	0.503202
ENSG00000188372.15	ZP3	7:76623230:rs1799232:G_A	G/A	A	2432	0.280205	0	0.423314	0.00979331	0.170211	0.811549	0.202439	1	0.8318	0.193669	0.945126	0.595974	1	1	0	0.997299	1	-0.0022073	0.168596	0.812148	0.411162	0.0277422	0.288123	0.577481	319	0.479969	0	0.390282	0.966154	NA	-0.0445938	0.167277	NA	1.75038	0.119788	NA	1.36357	0.834279	NA	0.209643	0.127969	NA	-3.09058	0.989977
ENSG00000021488.13	SLC7A9	19:32875923:rs61743316:C_G	C/G	G	2440	0.0385889	2	0.211066	0.383212	1	-0.32229	0.152062	1	-1.06501	4.40388e-12	2.0051e-09	-1.36995	1	1	0	0.7049	1	0.269992	1	1	0	1	1	0	319	1	2	0.0689655	0.16938	NA	-1.33371	1	NA	0	0.169904	0.68035	-0.882075	0.161231	NA	-3.79352	0.397989	NA	3.44371	1
ENSG00000105185.12	PDCD5	19:32581212:rs11084660:C_G	C/G	G	2431	0.297714	2	0.372275	0.633116	1	0.146723	0.150193	1	0.841474	0.00482037	0.124961	1.07384	1	1	0	0.0917861	0.708222	-0.698383	0.0177629	0.241225	-0.717668	0.0258787	0.277939	0.588545	319	0.211007	2	0.0987461	0.711611	NA	0.55927	0.419338	NA	2.31686	0.992311	NA	0.0166684	0.262879	NA	2.84193	0.798634	NA	-0.55582	1
ENSG00000148824.19	MTG1	10:133415735:rs7921041:G_C	G/C	C	2682	0.176523	2	0.219426	0.182879	0.863492	0.530038	0.59584	1	0.413598	0.577004	1	0.310663	0.0376988	0.678818	3.72029	0.710821	1	0.258136	0.0412714	0.405353	0.822108	0.0419045	0.361569	0.788655	319	0.744125	2	0.217868	1	NA	0	0.0874768	NA	2.96255	0.817775	NA	-0.195519	0.961123	NA	0.0870767	1	NA	0	0.378418
ENSG00000169629.12	RGPD8	2:112429728:rs71414642:G_A	G/A	A	2681	0.941852	2	0.156658	0.999998	1	0	1	1	0	8.21291e-12	3.67377e-09	-1.58981	0.725939	1	-0.464929	0.837859	1	-0.1552	0.6241	1	0.215076	0.00693169	0.126241	-0.936662	319	0.799919	2	0.126959	1	NA	0	1	NA	0	0.373114	0.824647	-0.787885	1	NA	0	0.188702	NA	-2.93308	0.885186
ENSG00000102547.19	CAB39L	13:49387116:rs13378689:C_T	T/C	C	2435	0.625848	2	0.475154	0.00779089	0.148242	-0.725506	0.0481598	0.781126	-1.36243	0.787251	1	-0.102189	0.618538	1	0.814429	0.000413537	0.0286313	-2.40082	0.999999	1	0	0.438265	0.977268	0.25567	319	0.0341006	2	0.272727	0.642502	NA	-0.524811	0.766534	NA	0.593551	0.166427	NA	-1.17538	1	NA	0	0.406003	0.807907	2.40962	0.0753121
ENSG00000140575.13	IQGAP1	15:90424517:rs10520687:C_G	C/G	G	2683	0.949154	2	0.185799	1	1	0	8.04519e-07	0.000330852	2.36773	0.999999	1	0	0.0945888	0.91133	-2.2533	0.21238	0.974106	-0.761904	0.000761202	0.0252713	0.90559	1	1	0	319	0.872513	2	0.222571	0.0436039	NA	1.68775	0.436309	0.826204	-1.12634	1	NA	0	0.584183	NA	-0.774323	0.0202526	NA	5.22253	0.202893
ENSG00000172519.9	OR10H5	19:15774000:rs10421246:A_T	A/T	T	2439	0.870051	0	0.449159	0.00129779	0.0405015	1.19323	0.336265	1	-0.688528	5.29518e-07	8.23238e-05	1.99541	0.398243	1	-0.975558	1	1	0	0.161087	0.795438	-0.353999	0.817307	1	-0.0827924	319	0.91081	2	0.489028	0.982733	1	0.0181899	0.571358	NA	0.678744	0.542631	0.889622	-0.335911	1	NA	0	0.841996	NA	0.294493	0.0707723
ENSG00000010626.15	LRRC23	12:6904912:rs2239163:C_G	C/G	G	2682	0.924051	2	0.281879	0.0387057	0.399878	0.722636	0.770899	1	0.197438	1	1	0	1	1	0	0.000327554	0.024568	2.4082	0.00128381	0.0379295	0.913896	0.106883	0.567766	0.368748	319	0.821275	0	0.452978	0.643807	NA	-0.424408	0.655528	NA	0.431911	0.487605	NA	0.537989	1	NA	0	0.970453	1	-0.0968017	0.385582
ENSG00000128335.14	APOL2	22:36239710:rs5756111:G_A	G/A	A	2437	0.393278	2	0.387362	0.999998	1	0	1	1	0	1.02366e-10	3.83828e-08	-1.62285	1	1	0	0.00289956	0.11084	1.92255	1	1	0	0.250214	0.799411	-0.382264	319	0.585202	2	0.288401	0.735108	NA	0.425641	0.685066	NA	0.655392	0.750451	0.944388	-0.349353	1	NA	0	0.376461	NA	2.19946	0.0297721
ENSG00000103479.16	RBL2	16:53482627:rs9302647:G_C	C/G	G	2678	0.907529	0	0.477595	0.164152	0.819774	0.417213	0.000166435	0.0249623	2.15798	0.999999	1	0	0.132656	1	2.2242	0.636641	1	-0.278664	0.713211	1	0.0931319	1	1	0	319	0.774383	2	0.26489	0.017389	NA	-1.87355	0.40181	0.826204	1.14313	1	NA	0	0.00292788	NA	4.85527	0.000791094	NA	8.75875	0.376943
ENSG00000221923.9	ZNF880	19:52384651:rs2042913:T_C	T/C	C	1240	0.716149	2	0.37379	1.99012e-08	3.19132e-06	1.89154	0.263446	1	0.781863	0.589794	1	-0.140065	0.097292	0.919675	2.76435	0.00197327	0.0892063	2.25608	0.460618	1	0.274062	0.021453	0.249084	0.656459	NA	NA	NA	NA	NA	NA	NA	NA	NA	NA	NA	NA	NA	NA	NA	NA	NA	NA	NA	NA
ENSG00000143891.17	GALM	2:38666808:rs7590835:C_T	C/T	T	2314	1	2	0.123163	0.943519	1	-0.0338487	0.966995	1	-0.0379553	5.59201e-06	0.000622618	2.11807	1	1	0	0.00604518	0.17377	2.31928	1	1	0	0.240377	0.790002	0.446658	319	0.370019	2	0.484326	0.858542	NA	0.135245	0.905817	NA	-0.15147	0.000852165	0.0586643	1.71136	1	NA	0	0.255931	NA	1.98395	1
ENSG00000165076.13	PRSS37	7:141802143:rs17524275:C_G	G/C	C	2681	0.00862153	2	0.495524	0.224579	0.935175	-0.388715	1	1	0	3.76228e-09	1.03147e-06	-1.59594	0.281905	1	-1.65472	0.261744	1	0.445164	1	1	0	0.765822	1	-0.0514395	319	0.598268	2	0.302508	0.78369	NA	0.237818	0.549709	NA	-0.51263	0.00297834	0.128298	-1.46976	0.470744	NA	0.896472	0.495372	NA	-1.50444	0.0587733
ENSG00000050628.20	PTGER3	1:70529879:rs2651244:G_A	G/A	A	2438	0.270218	2	0.394176	0.674837	1	-0.0644499	1	1	0	0.00261225	0.0844164	1.05876	0.897043	1	-0.176648	0.775473	1	-0.150545	0.737912	1	0.113415	0.000293603	0.0142005	1.02218	319	0.644335	2	0.139498	0.526504	NA	-0.27688	0.775005	NA	0.533407	1	NA	0	1	NA	0	0.526455	NA	-1.07872	0.327032
ENSG00000112339.15	HBS1L	6:135004780:rs12526055:C_T	C/T	T	2434	0.967625	2	0.483155	1	1	0	1	1	0	1	1	0	0.0719502	0.836408	-2.38867	0.0435288	0.510982	-0.883587	1.62211e-32	2.06794e-29	-2.45765	0.0377946	0.342205	0.312196	319	0.496632	2	0.434169	1	NA	0	0.772113	NA	0.260886	1	NA	0	1	NA	0	0.939181	NA	0.090236	7.79593e-06
ENSG00000119411.11	BSPRY	9:113344807:rs2093691:G_A	G/A	A	2677	0.558238	0	0.449384	0.00556993	0.117856	0.933748	0.509959	1	-0.358385	0.00875922	0.186267	1.02766	0.106494	0.944447	-2.08333	0.103411	0.743353	-0.696109	0.577595	1	0.197804	0.0931214	0.530176	0.546827	319	0.90222	0	0.351097	0.286668	NA	0.903299	1	NA	0	0.523535	NA	-0.689032	1	NA	0	0.689291	NA	-0.630404	0.0392768
ENSG00000069974.16	RAB27A	15:55314015:rs11638111:C_T	T/C	C	2289	0.153977	2	0.1564	0.877904	1	-0.0647358	0.110287	1	1.15475	0.00819389	0.177201	0.955226	0.125487	0.990304	2.72281	0.0192612	0.335378	1.68086	1	1	0	0.23661	0.786363	0.371965	319	0.12639	2	0.39185	0.725488	NA	0.297788	0.200643	NA	1.79229	0.81231	NA	0.142251	0.0646361	NA	2.62391	0.0107717	NA	5.0298	1
ENSG00000161692.18	DBF4B	17:44757761:rs34839354:T_C	T/C	C	2682	0.00103431	2	0.16648	0.109771	0.688204	-0.668395	0.259255	1	-1.00678	0.282085	1	-0.533883	1	1	0	1	1	0	0.0224717	0.277867	-0.956034	0.755347	1	0.120467	319	0.561166	2	0.109718	0.0229343	NA	-1.49134	0.0900718	NA	-1.47681	1	NA	0	0.144692	NA	3.63239	1	NA	0	0.704663
ENSG00000147408.14	CSGALNACT1	8:19459759:rs4625053:A_G	A/G	G	2438	1	2	0.431501	2.1115e-27	4.14129e-24	2.91157	0.694741	1	0.139198	0.0127398	0.23235	-0.446959	0.976404	1	0.0413328	0.899052	1	-0.0383809	1	1	0	0.847266	1	0.0446291	319	1	2	0.449843	0.175872	0.611852	1.121	1	NA	0	0.621629	NA	0.427319	1	NA	0	0.998373	NA	0.00316255	0.916332
ENSG00000167984.18	NLRC3	16:3584745:rs12933120:C_A	C/A	A	2683	0.56335	2	0.135296	0.271983	1	-0.328444	2.84516e-06	0.000918268	-1.92607	3.69664e-08	7.72567e-06	-1.10395	0.960541	1	0.100565	1	1	0	1	1	0	0.0956347	0.537143	-0.471737	NA	NA	NA	NA	NA	NA	NA	NA	NA	NA	NA	NA	NA	NA	NA	NA	NA	NA	NA	NA
ENSG00000058085.15	LAMC2	1:183186170:rs2276543:G_A	G/A	A	2683	0.000848291	2	0.269661	0.857764	1	0.0677679	0.12559	1	1.17887	0.0418776	0.461631	0.826549	0.535414	1	-1.03645	0.387309	1	0.583772	1	1	0	4.36735e-07	6.36311e-05	1.65048	319	0.841883	2	0.169279	0.326099	NA	1.00931	0.419105	NA	1.56241	0.219184	NA	-0.702499	0.838444	NA	0.350688	0.228022	NA	3.39416	1
ENSG00000156795.8	WDYHV1	8:123426480:rs13258309:A_G	A/G	G	2680	0.827873	2	0.333022	0.380936	1	-0.220978	0.805036	1	-0.13196	0.999998	1	0	0.999739	1	0.000491379	0.0205801	0.348667	-1.38766	0.000284259	0.0113601	-0.991124	5.0787e-08	9.38345e-06	-1.10372	319	0.71685	2	0.362069	1	NA	0	1	NA	0	0.192769	NA	-0.808167	0.0214137	NA	-2.81378	0.67814	NA	0.862826	0.677114
ENSG00000274750.2	HIST1H3E	6:26215937:rs11751062:C_T	C/T	T	2438	0.34626	2	0.0822395	0.934833	1	0.0345406	2.5499e-05	0.00583632	4.07491	0.642092	1	0.192658	1	1	0	1.0243e-08	3.84069e-06	5.21162	2.72096e-29	3.15347e-26	5.13141	0.00426245	0.0918678	-0.470948	319	0.397351	2	0.111285	0.84477	NA	-0.237634	0.00174673	0.0536188	6.09651	1	NA	0	0.567418	NA	-0.257999	0.587266	0.911107	-0.520513	2.33948e-09
ENSG00000084207.17	GSTP1	11:67575109:rs4930444:G_A	G/A	A	2678	0.0356446	2	0.42009	0.109534	0.687538	-0.350762	0.016138	0.478202	-1.02137	0.999998	1	0	0.0159052	0.485672	1.99845	0.638834	1	0.241962	0.0844339	0.586118	-0.392515	1	1	0	319	0.322061	0	0.27116	0.764094	NA	0.280615	0.793699	NA	-0.446833	0.467383	NA	-0.463344	0.408622	NA	-1.26856	0.433276	NA	-1.55286	1
ENSG00000181315.11	ZNF322	6:26640944:rs2494705:T_C	T/C	C	2675	0.77702	0	0.394206	0.0636365	0.524924	-0.601287	0.0710915	0.879541	-1.15529	0.858364	1	-0.051857	0.898774	1	0.185724	0.038719	0.48387	-1.24219	0.113641	0.672353	-0.486501	0.682868	1	0.103502	319	1	0	0.332288	0.711973	NA	0.160211	0.440594	NA	1.31459	0.447058	NA	-0.494819	0.0352558	NA	-3.04073	0.615007	NA	-1.21566	0.0550531
ENSG00000067533.6	RRP15	1:218285209:rs946213:C_T	C/T	T	2432	0.966654	0	0.413651	0.449694	1	-0.211528	1	1	0	0.0549081	0.533127	-0.830734	0.00206793	0.18984	-5.00733	0.504937	1	0.393749	0.0917942	0.609568	-0.518091	0.136016	0.633307	-0.423681	319	0.167525	2	0.336991	1	NA	0	1	NA	0	0.00636056	NA	-1.90614	0.109942	NA	-2.55793	0.929331	NA	0.186325	0.824568
ENSG00000042286.15	AIFM2	10:70140490:rs6480442:C_T	C/T	T	2435	0.00287889	2	0.350719	0.626833	1	-0.158551	0.0372019	0.701046	-1.22044	0.00608974	0.146058	-0.681864	1	1	0	1	1	0	1	1	0	0.118384	0.596373	-0.298713	319	0.900875	2	0.340125	0.921671	NA	-0.104934	0.980757	NA	0.0396368	0.189465	NA	-0.912912	1	NA	0	0.701515	NA	0.950552	0.662547
ENSG00000148690.12	FRA10AC1	10:93707752:rs7909452:T_C	T/C	C	2682	0.13432	0	0.429157	0.000129064	0.00667785	-1.28077	0.346045	1	0.427822	0.901387	1	0.0538771	1	1	0	0.110701	0.762536	-0.987778	0.000707913	0.0237183	-1.17501	0.0174794	0.221996	-0.782022	319	0.206644	2	0.423197	0.714352	0.968001	0.180759	1	NA	0	0.552034	NA	0.492724	1	NA	0	0.638151	NA	-0.976112	3.75479e-05
ENSG00000123179.14	EBPL	13:49709253:rs9562915:T_C	T/C	C	2683	0.699239	2	0.22568	0.00165133	0.0477911	-0.92416	0.0494776	0.78698	-1.32152	0.999998	1	0	0.947513	1	-0.108187	0.31995	1	-0.693928	0.764343	1	-0.087524	0.000425486	0.0186723	-0.775088	319	0.70762	2	0.183386	0.851127	1	-0.158688	0.809252	NA	-0.157338	0.70501	NA	-0.229178	0.248294	NA	-2.07408	0.338608	NA	-1.94604	1
ENSG00000110074.11	FOXRED1	11:126278537:rs591163:T_C	T/C	C	2440	0.0257563	0	0.238525	0.999999	1	0	1	1	0	0.377352	1	0.218073	1	1	0	1	1	0	0.00424252	0.0921393	1.02985	0.000652506	0.0259538	1.21668	319	0.0535397	0	0.438871	0.270464	NA	0.740307	1	NA	0	0.842354	NA	0.191297	1	NA	0	1	NA	0	0.481944
ENSG00000103023.11	PRSS54	16:58279286:rs7200791:T_G	G/T	T	2682	0.621169	2	0.312453	0.619387	1	0.143138	1	1	0	3.17293e-08	6.87863e-06	2.53192	0.408406	1	-0.571933	1	1	0	0.765757	1	0.10993	0.659195	1	-0.152703	319	0.230315	2	0.106583	0.837126	NA	0.397449	0.401623	NA	2.5809	0.970006	1	0.0819965	1	NA	0	0.997665	NA	0.0132514	0.543798
ENSG00000171943.12	SRGAP2C	1:121375092:rs1286833607:A_G	A/G	G	2257	0.5423	0	0.409615	0.999998	1	0	0.948111	1	-0.0272712	0.999998	1	0	0.00282742	0.221138	-4.038	0.0156966	0.294695	-1.3175	1.72782e-05	0.00109131	-1.06917	7.22783e-08	1.27095e-05	-0.914418	319	0.662381	0	0.312992	1	NA	0	0.398014	NA	-1.6163	0.119316	NA	-1.07078	0.612337	NA	1.3352	0.138499	NA	-4.37781	0.0408462
ENSG00000255274.9	SMIM35	11:118089303:rs948460:A_T	A/T	T	2680	0.783103	2	0.301119	0.292862	1	-0.374742	0.217555	1	0.844644	0.999998	1	0	0.0342359	0.667876	3.26114	1.13595e-14	7.62192e-12	5.10626	0.000646936	0.022052	0.973717	1.46961e-07	2.40197e-05	1.25255	319	0.610748	2	0.0548589	0.54819	NA	-0.724247	0.0324253	NA	8.5938	1	NA	0	1	NA	0	0.955903	1	-0.3133	0.385573
ENSG00000111615.14	KRR1	12:75512214:rs1552039:G_A	A/G	G	2606	0.564338	0	0.248849	0.0235402	0.302066	0.504699	0.244123	1	-0.684926	0.00651541	0.152605	-1.21913	0.811425	1	0.454414	0.139674	0.839329	-1.07856	0.671205	1	-0.163218	0.280072	0.838439	-0.390035	319	0.140485	0	0.219436	1	NA	0	1	NA	0	0.0346086	NA	-1.93084	1	NA	0	0.216736	NA	3.48625	1
ENSG00000157978.11	LDLRAP1	1:25564683:rs3856239:G_A	G/A	A	2682	0.613134	2	0.45824	0.999999	1	0	0.102027	1	0.517049	1	1	0	0.441396	1	-0.809858	0.00982393	0.236303	1.15244	2.59693e-05	0.00155068	0.814024	1	1	0	319	0.812585	0	0.376176	0.51501	NA	0.483595	0.598027	NA	-0.612127	1	NA	0	1	NA	0	0.340942	NA	-1.70686	0.00990924
ENSG00000160505.16	NLRP4	19:55857446:rs382657:G_T	G/T	T	2438	0.413317	2	0.378384	0.0106793	0.179845	0.681379	0.186856	1	-0.408586	0.999997	1	0	0.865275	1	0.192971	4.83097e-44	4.10584e-40	8.13596	0.308545	1	0.267667	0.2244	0.771199	0.248041	319	0.181314	2	0.357367	0.400913	NA	-0.32325	1	NA	0	0.224151	NA	1.07088	0.638187	NA	-0.350586	9.13993e-06	0.00114858	8.88323	0.44257
ENSG00000168385.18	SEPTIN2	2:241249816:rs12475607:T_C	T/C	C	2683	0.510491	2	0.0972792	2.31309e-05	0.00155475	1.54646	1	1	0	1	1	0	0.268083	1	2.22494	0.781848	1	-0.213478	1.3732e-06	0.000120733	1.59106	1	1	0	NA	NA	NA	NA	NA	NA	NA	NA	NA	NA	NA	NA	NA	NA	NA	NA	NA	NA	NA	NA
ENSG00000078487.17	ZCWPW1	7:100419831:rs7783159:G_A	G/A	A	2683	0.267398	2	0.194186	0.000100387	0.00542281	1.189	0.255233	1	0.603119	0.999998	1	0	0.768056	1	0.476298	0.0140918	0.281097	-1.58711	1.23845e-12	3.50853e-10	1.99135	1	1	0	319	0.611404	2	0.0579937	0.814455	0.988158	0.431877	0.727713	NA	1.23067	1	NA	0	0.964697	NA	0.153237	0.00124478	NA	15.4251	0.877173
ENSG00000151849.15	CENPJ	13:24967329:rs2483380:C_T	C/T	T	2438	0.220044	2	0.397457	1	1	0	0.7999	1	0.100796	7.47071e-23	1.90481e-19	-1.55838	0.759072	1	-0.215593	0.557756	1	-0.33796	0.999999	1	0	0.999999	1	0	319	0.473316	2	0.371473	0.349447	NA	-0.428872	0.408434	NA	-0.738394	0.703927	0.924503	0.238686	0.132431	NA	2.20911	0.847603	NA	-0.416756	1
ENSG00000196584.3	XRCC2	7:152645889:rs3218560:G_T	G/T	T	2439	0.176032	2	0.220582	0.00040351	0.016202	1.17995	5.90647e-06	0.00171133	3.00758	0.0324338	0.401245	-0.677116	0.16678	1	-2.20699	0.327139	1	0.542059	0.000367776	0.0141436	1.16699	0.169993	0.69704	0.323901	319	0.421254	2	0.119122	0.955661	1	-0.0629673	0.133842	0.510318	-2.13608	0.2875	NA	1.02864	0.381428	NA	-1.98369	0.155072	NA	6.05806	1
ENSG00000162461.8	SLC25A34	1:15735883:rs12744547:A_G	A/G	G	2679	0.254169	2	0.23143	0.02315	0.298732	-0.830066	0.746713	1	-0.218529	0.000962518	0.0402977	-1.01296	1	1	0	0.913216	1	0.0619798	1	1	0	0.863314	1	-0.0450653	319	0.549053	2	0.249216	0.292817	NA	-0.963745	0.964974	NA	0.0892338	0.540555	0.889622	-0.443849	0.111404	NA	-3.22621	0.637285	NA	0.961323	1
ENSG00000204152.11	TIMM23B	10:49830251:rs7067802:G_C	G/C	C	2683	0.0232413	2	0.276183	0.856488	1	0.0687114	0.780151	1	-0.199064	0.999997	1	0	0.703469	1	0.681094	0.231215	1	-0.865875	2.00496e-07	2.26197e-05	1.62489	1.41259e-13	1.12552e-10	2.00241	319	0.464793	2	0.0830721	1	NA	0	0.0954788	NA	-1.61405	0.927151	NA	0.120164	1	NA	0	0.895361	NA	0.562016	0.0048628
ENSG00000221947.8	XKR9	8:70695768:rs77934996:G_A	G/A	A	1037	0.171746	0	0.499518	0.220051	0.924997	-0.405241	0.719852	1	-0.183529	0.000545178	0.0259336	1.40637	1	1	0	0.5908	1	0.277332	0.405872	1	0.30619	1.60916e-13	1.2433e-10	2.92747	NA	NA	NA	NA	NA	NA	NA	NA	NA	NA	NA	NA	NA	NA	NA	NA	NA	NA	NA	NA
ENSG00000165794.10	SLC39A2	14:20999997:rs2149666:T_G	T/G	G	2682	0.362947	0	0.371365	0.489318	1	-0.197382	0.456418	1	0.228841	1.52584e-10	5.6383e-08	-2.7626	0.978773	1	0.0201994	0.398435	1	0.293821	0.749607	1	0.103797	0.278922	0.837107	0.321026	319	0.427403	2	0.435737	0.254323	NA	-0.948957	1	NA	0	0.869823	0.96867	-0.156683	1	NA	0	0.612199	NA	-1.17547	0.61756
ENSG00000115523.16	GNLY	2:85699115:rs10180451:G_T	G/T	T	2439	0.217092	2	0.389709	0.955312	1	-0.017168	0.809947	1	0.139603	1	1	0	1	1	0	3.7101e-22	4.11288e-19	-5.56824	5.03172e-06	0.000371866	-1.01453	0.0561795	0.420587	-0.356137	319	0.822985	2	0.485893	0.776426	NA	0.192989	0.802505	NA	0.333226	1	NA	0	1	NA	0	0.0827614	0.528354	-4.00343	0.306722
ENSG00000278662.5	GOLGA6L10	15:82225117:rs62012011:A_G	A/G	G	2439	0.119749	2	0.227552	0.35564	1	-0.417407	0.435095	1	-0.641948	1.49034e-05	0.00138937	-1.14619	0.133396	1	-2.19777	0.577932	1	-0.349526	1	1	0	0.117492	0.594031	-0.394009	NA	NA	NA	NA	NA	NA	NA	NA	NA	NA	NA	NA	NA	NA	NA	NA	NA	NA	NA	NA
ENSG00000213672.8	NCKIPSD	3:48692683:rs12493578:T_C	C/T	T	2682	0.802603	2	0.364467	0.999998	1	0	1	1	0	2.00572e-05	0.00178188	-0.877676	1	1	0	1	1	0	1	1	0	0.335994	0.8963	-0.273356	319	0.201634	2	0.402821	0.638892	NA	0.352558	1	NA	0	0.39752	0.831335	-0.780585	1	NA	0	0.800638	NA	-0.305501	0.47433
ENSG00000125877.13	ITPA	20:3204667:rs11699145:G_A	G/A	A	2680	0.528523	2	0.122015	0.193733	0.882388	-0.434926	1	1	0	1	1	0	1	1	0	0.483279	1	0.527652	0.00664823	0.126406	-0.967935	4.65442e-11	2.0461e-08	-1.76233	319	0.759561	2	0.103448	1	NA	0	1	NA	0	0.130669	NA	-0.883242	0.938137	NA	0.180738	0.801007	NA	0.713114	0.87595
ENSG00000139629.16	GALNT6	12:51360845:rs2241545:A_G	G/A	A	2682	1	0	0.251864	0.999999	1	0	1	1	0	1	1	0	0.0669966	0.814654	1.62982	0.0187199	0.3294	0.943971	4.49429e-17	2.01037e-14	1.55182	1	1	0	319	1	0	0.117555	0.595263	NA	-0.340114	1	NA	0	1	NA	0	1	NA	0	0.600397	NA	0.423899	0.0138988
ENSG00000075826.17	SEC31B	10:100501781:rs7477246:C_T	C/T	T	2682	0.627161	2	0.198359	0.387275	1	0.397743	0.138357	1	-1.26774	0.00543839	0.135712	-1.01851	1	1	0	1	1	0	1	1	0	0.866073	1	0.0671729	319	0.0371091	2	0.163009	0.764297	NA	0.390614	0.839588	NA	-0.449184	0.245268	NA	-1.1386	1	NA	0	0.274193	NA	2.93704	0.453456
ENSG00000140104.14	CLBA1	14:104982000:rs2819458:A_G	A/G	G	2683	0.0277625	2	0.204063	0.475448	1	0.277848	0.924263	1	-0.0264809	0.655118	1	0.248515	0.88976	1	0.221727	1	1	0	0.14516	0.759547	0.669944	1.55447e-05	0.0013527	1.77777	319	0.62314	0	0.34953	0.899282	NA	-0.0996317	1	NA	0	0.621805	NA	-0.302597	1	NA	0	1	NA	0	0.160935
ENSG00000183346.7	CABCOCO1	10:61672290:rs12765373:T_A	T/A	A	2440	0.885474	2	0.0762295	0.328963	1	0.499608	0.500627	1	-0.392048	1	1	0	0.654274	1	1.11764	1.5228e-06	0.000310614	5.2021	3.51945e-07	3.67768e-05	3.21036	9.24213e-11	3.92744e-08	3.55554	319	0.683497	2	0.161442	0.909357	NA	-0.0293309	0.479175	NA	-0.325064	1	NA	0	1	NA	0	0.820566	0.98087	-0.158378	1.09839e-08
ENSG00000116783.15	TNNI3K	1:74204488:rs12046751:A_G	A/G	G	2439	1	2	0.401394	0.0388939	0.400838	0.687587	1	1	0	0.40321	1	0.392871	0.935269	1	0.0878246	0.154353	0.871272	0.762144	0.338483	1	0.357783	0.191477	0.727476	0.466286	319	0.85334	2	0.183386	1	NA	0	0.137363	NA	3.33159	0.895906	NA	-0.199854	1	NA	0	0.547768	NA	2.17259	0.825541
ENSG00000180535.3	BHLHA15	7:98192803:rs11765552:T_A	T/A	A	2389	0.127217	0	0.456467	0.280819	1	-0.345635	0.451266	1	-0.399928	0.000630309	0.0290615	-1.25648	0.395461	1	-1.30575	0.485298	1	-0.259724	0.45853	1	0.154755	0.0518481	0.405637	-0.628901	319	0.648923	2	0.144201	0.0208535	NA	-1.01839	1	NA	0	1	1	0	0.102659	NA	-3.9055	1	NA	0	1
ENSG00000171160.18	MORN4	10:97633477:rs11189303:G_A	G/A	A	2682	0.623438	2	0.195377	0.68129	1	0.109025	1	1	0	0.0470723	0.491126	-0.546803	1	1	0	1	1	0	0.566326	1	-0.0995654	8.57212e-13	5.46408e-10	-1.82806	319	0.814012	2	0.136364	1	NA	0	1	NA	0	0.179385	NA	-0.613733	0.886698	NA	0.246295	1	NA	0	1
ENSG00000215790.7	SLC35E2A	1:1669613:rs72634826:G_A	G/A	A	2091	0.113614	2	0.248207	0.0459801	0.441443	0.687504	1	1	0	5.06249e-06	0.000576243	1.82932	0.0543239	0.755459	3.28467	1	1	0	1	1	0	0.0753465	0.483785	0.630924	NA	NA	NA	NA	NA	NA	NA	NA	NA	NA	NA	NA	NA	NA	NA	NA	NA	NA	NA	NA
ENSG00000214078.12	CPNE1	20:35664060:rs73905926:G_C	G/C	C	2683	0.396021	2	0.101379	0.0363915	0.387421	-0.691612	0.657422	1	-0.205541	0.000566013	0.0266758	-0.939909	1	1	0	0.512345	1	-0.596067	0.429917	1	-0.229396	0.117602	0.594356	-0.290689	319	0.496695	2	0.0924765	0.701122	NA	0.516713	0.64949	NA	-0.979115	0.0103845	0.207691	-1.46754	0.860176	NA	-0.32996	1	NA	0	1
ENSG00000105928.16	GSDME	7:24709810:rs2721811:A_G	A/G	G	2365	0.615775	2	0.434884	0.89504	1	-0.0402571	0.10465	1	1.00299	0.139013	0.827293	0.455176	0.619559	1	0.40406	0.133483	0.824915	0.798574	1	1	0	0.000902579	0.0321411	0.904947	319	1	0	0.194357	1	NA	0	1	NA	0	0.00852754	NA	1.62615	0.0305227	NA	-4.06089	1	NA	0	1
ENSG00000165806.20	CASP7	10:113679635:rs7918733:T_C	C/T	T	2682	0.220321	2	0.382364	0.000570411	0.0213714	0.981857	0.481339	1	0.369291	1	1	0	0.717922	1	-0.389443	0.00358513	0.127312	1.55105	1	1	0	1	1	0	319	0.669591	0	0.266458	0.00974386	0.152503	2.06202	0.423332	NA	-1.12509	1	NA	0	1	NA	0	0.206688	NA	2.95857	1
ENSG00000117335.19	CD46	1:207769813:rs2724360:C_T	T/C	C	2680	0.860907	2	0.208769	0.999998	1	0	0.0439496	0.754344	-0.882611	0.999998	1	0	0.115263	0.966271	2.96066	0.372977	1	-0.644578	1.40236e-10	3.03016e-08	-1.73649	1	1	0	319	1	2	0.191223	1	NA	0	0.0516627	NA	-2.21715	1	NA	0	0.978901	NA	0.0561139	0.0544131	NA	5.50128	0.129073
ENSG00000120071.14	KANSL1	17:46712837:rs169201:A_G	A/G	G	2681	0.630917	2	0.201417	0.11086	0.691776	0.58267	0.187995	1	-0.649386	1.06689e-06	0.000151969	1.96179	0.0968423	0.919675	2.74265	0.00539213	0.162895	1.92367	0.854159	1	0.0670544	1	1	0	NA	NA	NA	NA	NA	NA	NA	NA	NA	NA	NA	NA	NA	NA	NA	NA	NA	NA	NA	NA
ENSG00000103148.16	NPRL3	16:128544:rs2562191:G_A	G/A	A	2682	0.868854	2	0.372483	0.617903	1	-0.192361	0.756721	1	-0.222814	0.000172673	0.0104825	-1.36859	1	1	0	0.346338	1	0.443459	0.265208	0.957599	0.413875	0.884054	1	0.0361876	319	0.326355	2	0.172414	0.387791	NA	1.10242	0.750474	NA	0.610014	0.00480506	0.142375	-2.12117	0.0407086	NA	-3.01174	0.608956	NA	1.54578	0.675373
ENSG00000164880.16	INTS1	7:1503178:rs3752715:T_C	T/C	C	2680	0.113753	2	0.42444	0.999998	1	0	1	1	0	4.30758e-05	0.00327852	-0.976798	1	1	0	1	1	0	0.999998	1	0	0.267052	0.822936	-0.318805	319	0.893677	0	0.294671	0.761351	NA	0.107242	1	NA	0	0.014629	0.247102	-1.47413	1	NA	0	1	NA	0	1
ENSG00000176623.12	RMDN1	8:86484947:rs11539113:G_A	G/A	A	2681	0.477784	2	0.255688	0.00137316	0.0419802	0.946465	0.744602	1	0.188382	0.999999	1	0	0.0270491	0.618682	3.25547	0.578356	1	0.32765	0.0220274	0.274234	0.571121	1	1	0	319	0.285032	2	0.194357	0.302323	0.72652	1.11958	0.549243	NA	-1.1154	1	NA	0	0.52002	NA	1.18681	0.50497	NA	1.41855	0.01788
ENSG00000146574.15	CCZ1B	7:6829673:rs10265409:C_T	C/T	T	2680	0.0132504	2	0.434515	0.00740291	0.143756	-0.868912	0.750801	1	-0.206453	0.22598	1	-0.28507	0.0584356	0.775602	-2.73911	0.974235	1	-0.019999	0.00554648	0.110743	-0.821506	0.00107955	0.0357473	-0.824169	319	0.219241	0	0.5	0.487649	NA	0.580771	0.279958	NA	-1.58855	0.851211	NA	0.0931533	0.144196	NA	-2.33009	0.698178	NA	0.899159	0.534214
ENSG00000239672.7	NME1	17:51153819:rs7207370:A_G	A/G	G	2679	0.0147381	2	0.408361	0.202915	0.897651	0.278319	1	1	0	1	1	0	1	1	0	0.466544	1	-0.235543	0.234178	0.914059	0.304863	1.62297e-06	0.000197163	1.07427	319	0.313354	2	0.498433	1	NA	0	1	NA	0	0.802376	NA	0.212403	1	NA	0	1	NA	0	0.431936
ENSG00000118322.14	ATP10B	5:160854173:rs10515816:A_G	G/A	A	2439	0.615296	2	0.169947	4.70731e-11	1.11132e-08	1.73341	1	1	0	0.999998	1	0	0.000351889	0.0679705	6.47833	0.699307	1	-0.239503	0.464897	1	0.195198	1	1	0	319	0.905506	2	0.377743	0.00227234	0.0563687	1.5068	1	NA	0	1	NA	0	0.890624	NA	-0.078227	0.641902	NA	0.657811	0.283729
ENSG00000164008.16	C1orf50	1:42779889:rs10493114:A_G	A/G	G	2683	0.490892	2	0.239284	0.462353	1	0.264391	0.0176422	0.499804	1.64636	0.999999	1	0	0.344038	1	-1.47003	0.0873718	0.69843	1.06676	0.000184283	0.00803192	1.12149	0.268579	0.825173	0.251312	319	1	2	0.0736677	1	NA	0	0.465606	NA	1.96579	0.443416	NA	-0.833407	0.701821	NA	1.23443	0.582049	NA	2.06733	0.205152
ENSG00000060558.4	GNA15	19:3149992:rs764262269:G_C	G/C	C	2438	0.173446	0	0.261895	1	1	0	1	1	0	7.63291e-05	0.00531739	-1.40081	1	1	0	0.00154754	0.0766167	2.01247	0.00284905	0.068725	-0.992426	0.000116575	0.00689635	-1.31841	319	0.386658	0	0.203762	1	NA	0	1	NA	0	0.240099	0.732641	1.02161	1	NA	0	0.960512	NA	-0.133525	0.00224522
ENSG00000204138.13	PHACTR4	1:28365021:rs4908402:A_G	A/G	G	2677	0.201992	2	0.305379	0.370793	1	-0.248031	0.811551	1	-0.126797	0.999998	1	0	0.195824	1	1.64429	0.000351311	0.0254471	-1.9264	0.000518447	0.0186444	-0.80271	1	1	0	319	0.282484	0	0.369906	0.872	NA	-0.136072	0.489357	NA	1.07642	0.627077	NA	0.338543	3.91481e-05	NA	-5.92175	0.904623	1	0.246185	0.0298626
ENSG00000231887.7	PRH1	12:10966520:rs6488331:C_T	C/T	T	2439	0.945789	2	0.181837	0.00633098	0.128931	1.1064	0.862881	1	0.114342	0.0504126	0.509259	0.911294	0.171239	1	-2.19778	0.94128	1	0.0553227	0.0020978	0.0554851	1.29192	0.697909	1	0.139521	319	0.430614	0	0.465517	0.828617	NA	0.116012	0.206097	NA	1.62927	1	NA	0	0.273644	NA	1.82973	1	NA	0	0.155417
ENSG00000118197.14	DDX59	1:200677522:rs10919997:C_T	C/T	T	2437	0.900057	2	0.410135	0.00203739	0.0567858	-0.791448	0.607186	1	0.261359	1	1	0	0.0345086	0.669721	-2.55982	8.07036e-06	0.0013718	-2.2264	0.0105372	0.172341	-0.571728	0.208694	0.749738	-0.118923	319	1	2	0.420063	0.392978	NA	-0.694317	0.388325	NA	1.32168	0.570949	NA	-0.296433	7.59868e-07	NA	-6.67573	0.103246	0.546026	-3.40335	0.0884329
ENSG00000244588.5	RAD21L1	20:1225242:rs397020:T_C	T/C	C	2439	0.715281	0	0.48606	0.135647	0.756612	0.541949	0.816587	1	-0.103517	3.09805e-05	0.00253176	1.87849	0.343893	1	-1.60405	0.151738	0.867651	0.939973	0.0885702	0.600285	-0.488148	0.711505	1	0.130328	319	0.235609	0	0.208464	0.75956	NA	0.30954	1	NA	0	0.212521	0.718312	1.34196	1	NA	0	0.559516	NA	1.55014	0.344673
ENSG00000182362.14	YBEY	21:46333581:rs7283664:G_A	A/G	G	2433	0.0959771	2	0.159474	0.0339144	0.374431	0.675251	0.00148684	0.11729	1.96266	1	1	0	0.452843	1	1.30988	0.756224	1	-0.21418	4.05115e-08	5.43644e-06	1.67195	1.25295e-06	0.000157371	1.1305	319	0.116076	0	0.476489	0.559587	NA	-0.381031	0.339614	NA	1.82595	0.957275	NA	0.0467808	0.353587	NA	1.33049	0.32808	NA	-1.88455	0.0461829
ENSG00000006744.19	ELAC2	17:12992667:rs1044564:G_C	G/C	C	2683	0.68305	0	0.383526	0.0769226	0.577758	0.5481	1	1	0	0.902396	1	-0.053985	1	1	0	0.899358	1	-0.052089	0.0021824	0.0572698	1.12363	0.0219917	0.252464	0.787519	319	0.0601515	2	0.388715	1	NA	0	1	NA	0	0.0338213	NA	2.05913	1	NA	0	1	NA	0	0.695688
ENSG00000104783.14	KCNN4	19:43793565:rs10413172:G_A	G/A	A	2437	0.530896	2	0.413213	0.411037	1	-0.182618	0.730545	1	0.216745	0.000612446	0.0283919	-1.19077	1	1	0	0.000772176	0.0464964	-2.1172	1	1	0	0.809559	1	-0.0767463	319	0.8091	2	0.365204	0.91513	NA	-0.0866948	1	NA	0	0.517112	0.889622	-0.513948	1	NA	0	0.1646	0.627248	-3.01448	0.383429
ENSG00000119888.10	EPCAM	2:47375102:rs35079997:T_C	T/C	C	2439	0.877236	2	0.0707257	0.00156091	0.0459036	1.56022	0.291384	1	1.00095	0.0830837	0.659987	1.18047	0.0201578	0.540445	4.96753	0.499324	1	-0.540429	2.55584e-05	0.00153694	2.06307	1.06188e-21	2.08268e-18	4.57352	319	0.216066	2	0.159875	0.168436	0.608108	1.22677	0.960958	NA	-0.0316273	0.343899	NA	-0.397771	0.782489	NA	0.556368	0.25218	NA	-1.53376	0.000285797
ENSG00000181240.14	SLC25A41	19:6436294:rs2860181:C_T	C/T	T	2670	0.129728	2	0.469663	0.0696296	0.546596	0.562644	0.169642	1	-0.507822	1.82138e-06	0.00023938	1.51083	1	1	0	0.783337	1	-0.0950491	1	1	0	0.219485	0.764659	0.366041	319	0.557827	0	0.393417	0.409319	NA	0.680777	1	NA	0	0.00754885	0.15826	1.32452	0.624683	NA	0.653301	0.340707	NA	2.00117	1
ENSG00000237765.7	FAM200B	4:15690435:rs6815254:T_C	T/C	C	2677	0.850263	2	0.287262	0.124398	0.727158	-0.45063	1	1	0	0.46882	1	-0.285217	0.344063	1	1.17536	0.57607	1	0.382061	0.000111912	0.00536359	-1.1915	0.00178791	0.0513359	-0.800217	319	0.44651	2	0.329154	0.659325	NA	0.298515	1	NA	0	0.0888229	NA	-1.44212	0.600278	NA	-1.08022	0.743961	NA	0.927822	0.292823
ENSG00000158683.8	PKD1L1	7:47974514:rs2708862:A_C	A/C	C	2682	1	0	0.496458	0.00243291	0.0650231	-1.05454	0.0203596	0.533708	1.37538	0.00410544	0.112698	-1.19593	0.0163281	0.49152	2.40254	0.174773	0.908667	-0.862188	0.505512	1	0.171224	0.394097	0.946433	-0.282789	319	0.791398	2	0.304075	0.398736	NA	0.778954	0.0842906	NA	-1.8374	0.90683	NA	0.0905944	1	NA	0	0.0440942	NA	-4.71963	0.509676
ENSG00000196071.5	OR2L13	1:247965627:rs6664332:G_A	G/A	A	2439	0.0616953	2	0.333333	1	1	0	1	1	0	0.000650431	0.0296673	1.04136	1	1	0	0.978436	1	-0.0065053	2.16232e-05	0.00132003	1.44046	0.000103368	0.00635075	1.2164	319	0.0723042	2	0.282132	0.753877	NA	0.301248	0.716324	NA	-0.366833	0.0684648	0.497926	1.94838	1	NA	0	1	NA	0	0.360137
ENSG00000197134.13	ZNF257	19:22076665:rs11667209:A_G	A/G	G	2434	0.798362	2	0.272802	0.00428433	0.0986788	-0.885544	0.433791	1	-0.555849	0.820432	1	0.098252	0.100679	0.931761	-2.91244	0.00255353	0.103184	-1.79394	2.04886e-05	0.00126183	-1.33281	0.180996	0.713821	-0.37147	319	1	2	0.0752351	0.846468	NA	-0.103493	0.612483	NA	0.976387	0.0716532	NA	-1.62273	0.044202	NA	-4.32512	0.310437	NA	4.21398	1
ENSG00000180376.17	CCDC66	3:56545510:rs6791987:C_T	C/T	T	2438	0.316357	2	0.413864	0.694296	1	-0.139964	0.316061	1	0.469057	0.0385487	0.443936	-0.689252	0.672622	1	0.676516	0.16247	0.88383	-0.863076	0.00204409	0.0544598	-1.05098	1	1	0	319	0.732837	0	0.437304	1	NA	0	0.0257433	NA	-3.66165	0.40505	NA	0.590637	0.461679	NA	-1.11811	0.0731555	NA	3.35041	0.34241
ENSG00000116791.14	CRYZ	1:74753020:rs4145871:C_T	T/C	C	2440	0.483988	2	0.318238	0.809562	1	0.0856892	0.871573	1	-0.0542914	0.18805	0.935533	0.585999	0.721385	1	0.415558	0.0836912	0.686373	1.2263	0.686875	1	0.11948	0.000251865	0.0126913	1.29877	319	0.736843	2	0.473354	0.650508	NA	-0.378446	1	NA	0	0.167099	NA	1.23418	1	NA	0	0.710731	NA	-0.653853	0.58786
ENSG00000133028.12	SCO1	17:10695987:rs4792019:T_C	T/C	C	2422	0.388232	2	0.447977	0.572991	1	-0.206285	1	1	0	3.46326e-05	0.00275086	1.74022	0.00929501	0.388337	3.82496	0.298067	1	-0.729018	0.999999	1	0	0.43088	0.973337	-0.274496	319	0.500923	2	0.462382	0.023979	NA	1.26336	0.665251	NA	-0.353167	0.81495	0.957571	0.230056	1	NA	0	0.569643	NA	1.37681	0.185925
ENSG00000152778.9	IFIT5	10:89406076:rs303208:C_T	C/T	T	2439	0.743823	2	0.246822	0.855961	1	0.0588314	0.128873	1	-0.531538	1	1	0	0.226801	1	-1.94712	0.000216566	0.0182237	-2.65853	0.521831	1	-0.202775	0.000807509	0.0299534	-0.813455	319	0.418112	2	0.293103	0.577696	NA	-0.214147	0.184872	NA	-1.09063	0.246769	NA	-0.554152	0.480227	NA	1.11985	0.123829	0.562453	-2.27288	0.768888
ENSG00000184227.8	ACOT1	14:73566890:rs11626972:A_G	A/G	G	2437	0.264428	2	0.428601	7.6695e-10	1.51588e-07	-1.53489	0.0918174	0.967171	-0.81947	0.999999	1	0	0.452212	1	-1.28148	1	1	0	0.0140562	0.205618	-0.702804	0.107042	0.567766	-0.360705	319	0.719809	2	0.373041	0.0453291	0.335174	-1.61982	1	NA	0	1	NA	0	1	NA	0	1	NA	0	0.710939
ENSG00000175711.8	B3GNTL1	17:83051760:rs57923322:T_G	T/G	G	2436	0.611453	2	0.234195	0.089457	0.621326	-0.327116	1	1	0	0.166079	0.89246	-0.556887	1	1	0	1	1	0	0.712866	1	-0.159325	9.28029e-07	0.000119505	-1.46766	319	0.370316	2	0.194357	0.847337	NA	0.122449	0.600047	NA	-0.319719	0.125701	NA	-1.05557	1	NA	0	1	NA	0	1
ENSG00000168071.22	CCDC88B	11:64343211:rs479552:G_C	G/C	C	2681	0.535146	2	0.37169	0.0198058	0.272819	-0.782067	0.859187	1	0.117429	0.0190041	0.295456	-0.589398	1	1	0	0.373142	1	-0.540425	1	1	0	0.999998	1	0	319	0.0185574	2	0.346395	0.309091	NA	0.935166	0.460101	NA	1.07368	0.0302416	NA	-1.04067	1	NA	0	0.0531257	NA	-4.40012	0.450316
ENSG00000164347.18	GFM2	5:74766533:rs17647023:G_T	G/T	T	2439	0.783209	2	0.243132	1	1	0	1	1	0	0.0121437	0.225288	-1.08195	1	1	0	0.98961	1	0.00919811	0.0434911	0.417034	0.914141	1.88923e-06	0.000223008	-1.48632	319	0.214632	2	0.0721003	1	NA	0	1	NA	0	0.773056	NA	-0.573243	1	NA	0	0.521428	NA	-2.06753	0.896793
ENSG00000134077.16	THUMPD3	3:9383692:rs7638655:C_T	C/T	T	2682	0.0784324	2	0.189784	0.0253612	0.315124	-0.798047	0.18924	1	0.804456	0.999999	1	0	0.248134	1	-1.92387	0.00618181	0.175716	-2.00266	0.0715253	0.543409	-0.568276	0.009188	0.150751	-0.660159	319	0.100388	2	0.0768025	0.696283	NA	-0.532365	1	NA	0	0.537097	NA	-0.437277	0.80883	NA	0.911122	0.57219	NA	-2.67877	1
ENSG00000114547.10	ROPN1B	3:125984509:rs11929488:C_T	C/T	T	2679	0.0364712	2	0.427585	7.427e-13	2.20193e-10	-1.62703	1	1	0	0.999999	1	0	0.196131	1	-1.8921	1	1	0	0.48583	1	-0.181076	5.10165e-05	0.00361324	-0.933513	319	0.14036	2	0.435737	0.00112889	0.031004	-2.17105	1	NA	0	1	NA	0	0.852152	NA	0.188726	1	NA	0	0.816296
ENSG00000160999.10	SH2B2	7:102285204:rs803074:G_C	C/G	G	2680	0.966927	2	0.368843	0.705885	1	0.125389	0.0485602	0.781764	1.26802	0.00882158	0.186843	0.740339	0.121039	0.97879	2.43016	0.0131908	0.273198	-1.58182	1	1	0	0.10949	0.573934	0.41186	319	0.0690407	2	0.363636	0.361471	NA	0.41011	1	NA	0	0.471175	NA	-0.335486	0.775411	NA	-0.328501	0.774892	NA	0.322207	1
ENSG00000205078.6	SYCE1L	16:77199441:rs8398:C_T	C/T	T	2682	0.172923	2	0.288963	0.00672183	0.13376	0.926256	0.0231843	0.565742	1.46345	1	1	0	0.486007	1	1.18962	0.362815	1	-0.444682	1.42151e-08	2.18339e-06	1.54837	0.558592	1	-0.124306	319	0.159253	2	0.319749	0.412346	NA	0.599947	0.486542	NA	0.781678	1	NA	0	0.0269826	NA	3.1004	1	NA	0	0.0616382
ENSG00000126790.12	L3HYPDH	14:59482730:rs1253103:G_C	G/C	C	2440	0.529523	2	0.407172	0.0117008	0.19124	-0.655881	0.0214709	0.545264	-1.32284	0.638654	1	-0.105261	1	1	0	0.313397	1	-0.564744	0.302198	1	-0.280686	0.563071	1	-0.130561	319	0.397509	0	0.269592	0.505559	NA	-0.651278	0.568426	NA	-1.10176	0.847718	NA	0.0774625	1	NA	0	0.00420088	NA	-6.81327	0.48669
ENSG00000213625.9	LEPROT	1:65390760:rs7545720:G_T	T/G	G	2681	0.0360741	2	0.423722	5.80305e-06	0.000476052	1.12951	0.483441	1	-0.322488	0.999998	1	0	0.0589733	0.779617	2.24156	0.0642673	0.612341	0.892168	1	1	0	1	1	0	319	0.304209	2	0.206897	0.000151529	0.00599518	2.65597	0.0814294	NA	-1.17854	1	NA	0	0.362278	NA	-1.47843	0.955592	NA	-0.126084	1
ENSG00000100033.16	PRODH	22:18914154:rs452378:C_T	T/C	C	2365	0.509949	2	0.0672304	1.80059e-51	1.53032e-47	7.93419	0.170568	1	1.33797	0.16385	0.887547	-0.430186	0.176428	1	3.41717	0.48651	1	-0.290733	4.09469e-06	0.000308882	2.26429	0.00506046	0.103789	1.05783	319	0.376486	2	0.330721	1.4615e-08	1.12389e-05	3.59258	0.60813	NA	-0.347643	0.627313	NA	0.473133	1	NA	0	0.946534	NA	-0.139388	0.00868988
ENSG00000188629.12	ZNF177	19:9324196:rs28384491:C_T	C/T	T	2440	0.80244	2	0.0887295	1.23077e-20	1.20696e-17	-1.81422	0.311688	1	-0.241349	0.100932	0.720659	-0.291791	0.870393	1	0.338533	1	1	0	0.000895966	0.0288103	-0.731575	0.0203597	0.242369	-0.386299	NA	NA	NA	NA	NA	NA	NA	NA	NA	NA	NA	NA	NA	NA	NA	NA	NA	NA	NA	NA
ENSG00000122375.12	OPN4	10:86659255:rs3740334:T_C	T/C	C	2439	0.135048	2	0.142066	0.975349	1	-0.0137683	0.778546	1	-0.188279	2.07654e-07	3.55338e-05	-1.35997	0.114294	0.964724	-2.0627	1	1	0	0.00571143	0.113415	-0.766173	0.0053023	0.107126	-0.68634	319	0.478638	2	0.137931	0.824313	NA	0.262909	1	NA	0	0.398315	0.831335	-0.879612	1	NA	0	0.828947	NA	0.712318	0.350723
ENSG00000145476.16	CYP4V2	4:186199599:rs2292426:A_G	A/G	G	2679	0.294105	0	0.359089	9.65934e-15	4.10474e-12	-1.60751	1	1	0	0.999999	1	0	0.127902	0.997385	-2.01871	0.645201	1	-0.161158	0.0972764	0.626956	-0.356475	1	1	0	319	0.00394597	0	0.266458	0.7305	0.968542	0.279342	0.0131607	NA	-3.37426	1	NA	0	1	NA	0	0.022779	NA	-4.42613	0.734592
ENSG00000176945.17	MUC20	3:195982791:rs6804822:G_A	G/A	A	2667	0.214339	2	0.249344	0.378792	1	0.356713	0.176228	1	1.09325	2.21282e-05	0.0019322	1.62113	1	1	0	0.646801	1	-0.327733	1	1	0	0.556114	1	0.205489	319	0.158977	2	0.388715	0.746284	NA	0.406287	0.286293	NA	2.41968	0.178074	0.694003	-1.09432	0.533121	NA	-0.930605	1	NA	0	0.740087
ENSG00000183066.14	WBP2NL	22:41996807:rs1062753:G_A	G/A	A	2682	0.677925	2	0.298098	6.02757e-13	1.80806e-10	-1.77148	0.945733	1	-0.044367	1	1	0	0.378801	1	-1.3553	1	1	0	0.00082907	0.0271358	-0.974717	0.119057	0.597675	0.352428	319	0.607077	2	0.318182	0.0155418	0.195929	-1.90993	0.591916	NA	-0.675383	0.879773	NA	-0.113677	0.985862	NA	-0.0302315	0.445864	NA	1.40746	0.204771
ENSG00000104497.14	SNX16	8:81816848:rs774479:C_T	C/T	T	2439	0.337321	2	0.254818	0.999999	1	0	1	1	0	8.10105e-06	0.000843072	-1.24027	0.195951	1	-1.84978	0.446644	1	-0.528445	0.962052	1	0.0206129	0.266181	0.82155	-0.449703	319	0.165572	2	0.142633	1	NA	0	1	NA	0	0.675896	0.918729	0.36262	1	NA	0	0.245875	NA	-1.50039	0.810568
ENSG00000188659.9	SAXO2	15:82272708:rs28522807:A_G	A/G	G	2438	0.143971	0	0.478261	0.768069	1	0.102397	0.0346872	0.684359	-1.3655	0.00292205	0.0907703	-0.918315	0.529903	1	-0.564452	1	1	0	1	1	0	0.00273285	0.0673882	-0.896068	319	1	2	0.360502	0.696331	NA	-0.42631	0.203719	NA	-2.43073	0.798575	NA	0.305987	0.660073	NA	0.950911	0.316276	NA	-1.74326	0.244671
ENSG00000262246.6	CORO7	16:4410048:rs11076830:A_G	A/G	G	2683	0.70897	0	0.237048	1	1	0	0.640679	1	-0.263057	0.15946	0.8752	-0.54959	0.429676	1	1.39499	0.0172407	0.315211	1.51078	2.4785e-18	1.34456e-15	2.90448	0.425813	0.970691	0.240091	319	1	0	0.329154	1	NA	0	0.0366172	NA	1.83251	0.621956	NA	-0.386873	0.0821922	NA	-2.57033	0.592265	NA	0.617872	0.0974793
ENSG00000166896.9	ATP23	12:57941547:rs3751326:G_C	C/G	G	2683	0.180554	2	0.31625	0.0561389	0.492389	-0.391877	0.519792	1	-0.249731	0.00517962	0.131277	-0.648027	1	1	0	0.131501	0.821163	-0.691394	1	1	0	0.0144912	0.197689	-0.741342	319	0.39176	2	0.10815	0.862075	NA	0.189357	1	NA	0	0.650722	NA	-0.345978	1	NA	0	0.244418	NA	-2.52804	0.716547
ENSG00000139197.10	PEX5	12:7216033:rs10161170:T_C	T/C	C	2682	0.384686	2	0.276286	1	1	0	0.00144938	0.115484	-1.19528	0.198685	0.955466	-0.466448	0.943407	1	-0.0515023	1	1	0	8.51371e-08	1.0589e-05	-1.72456	0.217291	0.760787	0.428266	319	0.267604	2	0.34953	1	NA	0	0.598998	NA	-0.45897	0.851689	NA	-0.240695	0.803207	NA	0.517767	1	NA	0	0.657434
ENSG00000142102.16	PGGHG	11:295670:rs7104019:G_A	G/A	A	2682	0.0336583	0	0.247949	0.954206	1	-0.0186097	6.18146e-06	0.00176465	2.46973	0.999998	1	0	0.558989	1	-0.951848	0.00569172	0.168355	1.82625	1	1	0	1	1	0	319	0.30328	0	0.318182	0.540566	NA	0.544021	0.0372787	0.302395	2.74285	1	NA	0	1	NA	0	0.00243131	NA	5.6162	0.631435
ENSG00000118004.17	COLEC11	2:3580793:rs2071639:C_A	C/A	A	2682	1	2	0.120246	0.963314	1	-0.0216473	0.010793	0.38759	2.2608	1.29184e-06	0.000178044	2.36239	0.710723	1	-0.242926	0.307639	1	-0.230807	0.0756996	0.560292	-0.2824	0.000162057	0.00898255	1.51559	319	0.683041	2	0.164577	0.422392	NA	1.02824	0.291697	NA	-3.04393	0.723248	0.939719	0.616089	0.887341	NA	-0.371879	0.954732	NA	-0.0538808	0.479956
ENSG00000135898.10	GPR55	2:230930676:rs6742145:G_C	G/C	C	2437	0.0315127	2	0.271645	0.534946	1	-0.196691	1	1	0	3.0441e-19	4.85096e-16	-1.97007	1	1	0	0.609962	1	0.313842	1	1	0	0.265903	0.821252	0.358352	319	0.316786	2	0.338558	0.184238	NA	-0.815255	1	NA	0	0.477585	0.876905	-0.32247	1	NA	0	0.056472	NA	-3.65625	0.654218
ENSG00000164344.16	KLKB1	4:186197204:rs62350518:C_T	C/T	T	2683	0.459904	2	0.174059	0.000527346	0.0202192	1.30811	0.526017	1	-0.154517	0.00395546	0.109424	1.52595	0.530077	1	1.1369	1	1	0	0.330011	1	0.432376	0.990696	1	0.00465433	319	0.424005	2	0.0783699	0.0914262	0.479664	3.52307	0.967396	NA	0.125732	1	NA	0	1	NA	0	1	NA	0	0.279885
ENSG00000103227.18	LMF1	16:962393:rs7404696:T_C	T/C	C	2639	0.769236	2	0.274346	0.0896698	0.622197	0.667506	0.507206	1	0.47866	0.748874	1	0.129419	0.788781	1	-0.200918	1	1	0	0.00224012	0.0578101	1.13127	0.27269	0.8296	0.374986	319	0.885602	0	0.318898	0.587019	NA	0.533015	0.260262	NA	1.88593	1	NA	0	1	NA	0	1	NA	0	0.690978
ENSG00000274512.5	TBC1D3L	17:38254553:rs8066255:A_G	A/G	G	2438	0.935333	2	0.146226	0.0141596	0.217418	-0.42609	0.00973562	0.36185	-0.853236	3.04843e-18	4.09084e-15	-1.73196	1	1	0	0.6236	1	-0.142012	1	1	0	0.066921	0.458367	-0.276998	319	0.654976	2	0.492163	0.0451975	NA	-1.28738	1	NA	0	0.000505279	0.0471594	-2.58884	0.292926	NA	-1.23268	0.816663	NA	0.287044	0.105077
ENSG00000167670.16	CHAF1A	19:4454086:rs1127888:C_T	C/T	T	2680	0.809305	2	0.276493	0.999999	1	0	0.0142264	0.446165	-1.15767	0.674192	1	-0.153075	1	1	0	1	1	0	4.44089e-05	0.00242461	-1.41978	0.345926	0.906109	-0.329692	319	0.788529	2	0.119122	1	NA	0	0.207736	NA	2.41293	0.00600301	NA	-2.11321	0.736115	NA	-0.632314	1	NA	0	1
ENSG00000285551.1	AC067752.1	10:62399574:rs3758490:G_T	G/T	T	2682	0.192114	0	0.385533	0.710976	1	-0.0876869	0.206451	1	-0.822051	3.2309e-12	1.52306e-09	1.80778	1	1	0	0.0576369	0.584814	1.21209	0.613595	1	0.161141	1	1	0	319	0.222335	2	0.166144	0.562425	NA	-0.554176	0.615458	NA	1.20086	0.737179	0.942258	-0.553538	1	NA	0	0.272531	NA	-1.68583	0.0297185
ENSG00000185187.13	SIGIRR	11:403545:rs35828848:T_C	C/T	T	2679	0.0740279	2	0.203807	0.040298	0.408215	-0.793503	0.144758	1	-1.09058	0.999999	1	0	0.890332	1	-0.141208	0.0136763	0.276969	-1.74563	0.395176	1	-0.270545	0.755069	1	-0.0290476	319	0.308749	2	0.451411	0.813543	NA	-0.24258	0.735498	NA	-0.666478	0.194138	NA	-0.99178	0.00469322	NA	-4.93517	0.52726	NA	-1.41676	0.998035
ENSG00000095917.14	TPSD1	16:1244821:rs3874639:A_G	A/G	G	2428	0.542817	0	0.494852	1.99201e-17	1.33658e-14	2.66488	0.780797	1	0.199222	0.943846	1	-0.0373563	0.764444	1	-0.515857	1	1	0	0.519882	1	0.256657	0.813894	1	0.0875883	319	0.649422	2	0.438871	0.000928986	0.0281359	2.89626	1	NA	0	0.358464	NA	-0.71307	1	NA	0	1	NA	0	0.100096
ENSG00000079101.16	CLUL1	18:591690:rs12957470:G_C	G/C	C	2438	0.843324	2	0.287736	1	1	0	1	1	0	3.61953e-05	0.00285719	1.57436	0.436134	1	0.936202	0.193916	0.943659	-0.369946	0.0116387	0.182504	0.896136	0.0436544	0.36905	0.673514	319	0.243164	2	0.109718	0.895512	NA	-0.197262	0.266936	NA	3.15591	0.750313	0.944388	-0.406109	1	NA	0	0.0690492	NA	6.50929	0.299553
ENSG00000250565.7	ATP6V1E2	2:46541996:rs3754553:T_C	T/C	C	2682	0.0816068	2	0.477256	0.105085	0.673811	-0.536538	0.344282	1	-0.594626	0.215517	0.985464	-0.48806	0.616709	1	0.519259	0.183093	0.925668	-0.634893	0.099844	0.634273	-0.496087	0.0608211	0.436218	-0.49065	319	0.360504	0	0.4279	0.511086	NA	-0.543256	0.912117	NA	0.0913466	0.379728	NA	-0.827619	1	NA	0	0.766329	NA	0.354908	0.216001
ENSG00000136457.10	CHAD	17:50476555:rs2898945:C_G	G/C	C	2683	0.66318	2	0.42117	0.00239429	0.0643279	-1.02645	0.430166	1	-0.49658	0.224612	1	-0.490174	1	1	0	1	1	0	0.461555	1	0.167491	0.0107238	0.167334	-0.664747	319	0.00423018	2	0.431034	0.491263	NA	-0.586178	0.100605	NA	1.79287	0.317188	NA	-0.699681	1	NA	0	0.416397	NA	1.41493	0.474816
ENSG00000143631.10	FLG	1:152194931:rs34372395:A_G	A/G	G	2431	0.329457	2	0.229124	0.0558768	0.491103	0.74917	0.352404	1	-0.507564	0.00890321	0.187292	1.07872	0.00666232	0.330616	5.00467	0.282172	1	0.737536	0.971377	1	-0.00560946	0.0256638	0.276716	0.793507	319	1	2	0.246082	0.753774	NA	0.363284	0.717213	NA	0.607652	0.33681	NA	0.753407	8.0496e-05	NA	8.21971	0.268891	NA	2.42944	1
ENSG00000080166.16	DCT	13:94506264:rs2389133:C_T	C/T	T	2437	0.124057	2	0.319245	0.000280416	0.0123721	1.21424	0.149669	1	0.767352	0.536928	1	-0.250531	0.498287	1	-0.959721	1	1	0	0.236986	0.918851	0.341643	8.14672e-06	0.000793443	1.45634	319	0.572962	2	0.452978	0.34479	0.764103	0.90486	0.689233	NA	0.4843	0.448173	NA	0.657994	0.147272	NA	-2.19832	0.656294	NA	1.09993	0.590246
ENSG00000198467.15	TPM2	9:35690533:rs13291033:T_A	T/A	A	2440	0.617391	2	0.282377	0.925025	1	-0.0117049	1.44131e-19	1.22497e-15	-2.67927	0.999997	1	0	1	1	0	0.774435	1	0.12139	1	1	0	0.0131603	0.187533	-0.496283	319	1	2	0.139498	0.757292	NA	0.350859	0.183758	0.544953	-1.8423	1	NA	0	0.891338	NA	-0.0737189	1	NA	0	1
ENSG00000181061.13	HIGD1A	3:42778483:rs17238972:C_G	C/G	G	2683	0.614353	2	0.221394	0.000360608	0.0149773	-0.93949	1	1	0	1	1	0	1	1	0	1	1	0	0.0927671	0.612338	-0.518314	0.0235839	0.262007	-0.584764	319	0.780149	2	0.109718	0.553245	0.886344	-0.755094	1	NA	0	0.857235	NA	0.335401	1	NA	0	0.784683	NA	-0.327575	0.239314
ENSG00000103485.19	QPRT	16:29679875:rs12596308:T_C	C/T	T	2672	0.216029	2	0.250374	0.000452274	0.0176056	1.26744	0.583342	1	0.392263	1	1	0	0.78102	1	0.480277	0.297805	1	0.747364	0.0353765	0.368612	0.644304	0.131177	0.623502	0.36463	319	0.721685	0	0.380878	0.767471	0.983217	-0.277658	0.883302	NA	-0.241548	0.26884	NA	0.782278	1	NA	0	0.0656483	NA	2.37975	0.860111
ENSG00000204516.10	MICB	6:31497713:rs2534673:G_C	G/C	C	2549	0.417263	2	0.32601	0.817657	1	0.0589821	0.836834	1	0.131841	9.08968e-05	0.00611503	1.394	1	1	0	0.511483	1	-0.434107	1	1	0	0.156908	0.674437	-0.453282	319	1	2	0.357367	0.785034	NA	0.270169	0.771422	NA	0.535862	1	1	0	1	NA	0	0.24655	NA	2.80292	0.0914698
ENSG00000153495.11	TEX29	13:111327803:rs942650:T_C	T/C	C	2439	0.962921	2	0.320418	0.603912	1	0.12731	1	1	0	9.42425e-05	0.00629032	1.55981	1	1	0	1	1	0	0.706608	1	0.136972	0.74762	1	0.11157	319	0.202469	2	0.189655	0.659274	NA	0.432021	0.953441	NA	-0.0417174	0.260655	0.745012	1.38882	1	NA	0	0.99304	NA	0.022366	0.298817
ENSG00000106392.10	C1GALT1	7:7185820:rs4720726:G_A	G/A	A	2680	0.209523	2	0.313993	0.571513	1	-0.170731	0.405587	1	0.495314	0.999999	1	0	1.02037e-06	0.00173442	7.42935	0.113675	0.770512	0.94613	8.64717e-12	2.22704e-09	1.79723	1	1	0	319	0.909085	0	0.4279	0.999246	NA	-0.000654127	0.0419336	NA	2.07869	0.999999	NA	0	0.991247	1	0.0164768	0.433277	NA	-1.74809	0.165578
ENSG00000163956.13	LRPAP1	4:3515322:rs1741550:T_C	T/C	C	2680	0.247789	2	0.318657	0.0228662	0.296995	-0.383268	1	1	0	4.26645e-07	6.75662e-05	1.78362	1	1	0	1	1	0	0.282628	0.981233	-0.348434	0.277396	0.835728	0.34499	319	1	2	0.324451	0.404905	NA	0.485457	1	NA	0	0.217441	0.718312	-0.775155	1	NA	0	0.401846	NA	-0.919389	0.00233524
ENSG00000022556.16	NLRP2	19:54963134:rs514148:A_G	A/G	G	2297	0.163295	2	0.445146	1	1	0	1	1	0	0.000352225	0.0185648	1.03982	0.717703	1	-0.265282	1	1	0	0.019331	0.25302	0.812348	0.000109161	0.00654887	1.18486	319	0.117391	2	0.489028	0.629017	NA	0.326554	1	NA	0	0.2947	0.778688	0.846354	0.230426	NA	1.65474	1	NA	0	1
ENSG00000068654.16	POLR1A	2:86089051:rs1991106:T_C	C/T	T	2683	0.694146	2	0.14331	0.999999	1	0	1	1	0	6.72868e-10	2.17166e-07	-1.13116	0.0946105	0.91133	-2.13139	1	1	0	0.435239	1	-0.350217	0.216999	0.760213	-0.529708	319	0.572962	2	0.452978	1	NA	0	1	NA	0	0.314964	0.79656	-0.551997	0.179059	NA	-2.16828	1	NA	0	1
ENSG00000065457.10	ADAT1	16:75538815:rs2641800:G_A	G/A	A	2439	0.708371	2	0.253998	1	1	0	0.957491	1	-0.0142101	1.10656e-05	0.0011021	1.72905	0.00242188	0.20371	5.0928	0.75311	1	-0.0806765	0.733754	1	-0.135893	0.756193	1	-0.110371	319	0.0926279	0	0.476489	1	NA	0	0.457321	NA	-1.18984	0.160543	0.679136	1.42241	0.106398	NA	2.16277	0.628005	NA	0.70782	0.38372
ENSG00000157322.17	CLEC18A	16:69978703:rs62050642:C_T	T/C	C	2679	0.177502	0	0.383539	0.0129951	0.205161	0.86326	0.00147768	0.11729	2.19113	0.404617	1	0.288846	1	1	0	0.824281	1	0.14371	0.366961	1	0.31796	0.645627	1	-0.113617	319	1	0	0.0705329	0.10857	NA	1.58452	0.536302	NA	1.32427	0.958771	NA	0.095473	0.421116	NA	1.26394	0.761775	NA	-1.93797	0.537211
ENSG00000092036.18	HAUS4	14:22946929:rs1815231:A_G	A/G	G	2679	0.785221	0	0.456327	0.0185017	0.260054	-0.60007	0.721584	1	-0.176187	0.999998	1	0	0.116535	0.966271	-1.96834	0.00260118	0.103953	-1.46973	0.0644107	0.513377	-0.389061	1	1	0	319	1	2	0.249216	0.948314	NA	-0.0611442	0.105042	NA	2.32006	1	NA	0	0.0121047	NA	-4.04391	0.033508	NA	-2.96934	0.129072
ENSG00000257949.7	TEN1	17:76001393:rs2069528:G_A	A/G	G	2681	0.310129	2	0.255502	0.419868	1	-0.23388	0.0372188	0.701046	-0.884713	1	1	0	0.448309	1	1.14303	0.0232004	0.370871	-1.46942	0.0146619	0.21194	-0.693978	0.0283915	0.292116	-0.495206	319	1	2	0.0595611	0.649005	NA	0.59672	0.999795	NA	-0.000150405	1	NA	0	0.318618	NA	-3.90953	0.818135	NA	-1.15655	0.616177
ENSG00000204961.6	PCDHA9	5:140874202:rs11741879:T_C	T/C	C	2440	0.0479798	2	0.0901639	1	1	0	1	1	0	2.46937e-19	4.19744e-16	-1.44806	0.334068	1	-2.18445	0.0886779	0.700657	-0.479727	0.00347411	0.0796577	-0.525191	2.84344e-06	0.000320793	-0.856139	319	0.217318	2	0.0532915	1	NA	0	1	NA	0	0.325968	0.799808	-0.38951	0.01351	NA	-4.25495	0.530336	NA	-0.930159	0.171788
ENSG00000243646.10	IL10RB	21:33268483:rs2834167:A_G	A/G	G	2440	0.796014	2	0.267213	0.183202	0.86406	0.369332	0.023282	0.566602	1.2549	0.98505	1	0.00603638	0.520544	1	0.75086	0.202418	0.956672	-0.675716	1.15956e-06	0.000103738	1.32884	0.599028	1	0.117842	319	0.251307	2	0.142633	0.487497	NA	-0.473843	0.142415	NA	2.31904	0.107656	NA	1.08555	0.283107	NA	1.62207	0.00125353	NA	7.65742	0.377167
ENSG00000171806.12	METTL18	1:169867519:rs12135559:T_C	C/T	T	2682	1	0	0.101603	1.95206e-05	0.00134156	0.909513	0.405606	1	0.521079	1	1	0	0.802008	1	-0.614249	2.28207e-07	5.99854e-05	2.51013	4.27175e-05	0.00234734	1.13842	0.0292579	0.2978	0.439099	NA	NA	NA	NA	NA	NA	NA	NA	NA	NA	NA	NA	NA	NA	NA	NA	NA	NA	NA	NA
ENSG00000120008.16	WDR11	10:120896372:rs754870:C_G	C/G	G	2678	0.761336	2	0.334765	0.625986	1	-0.170055	0.403624	1	-0.554779	0.999999	1	0	0.00539866	0.301292	-4.12704	0.0153868	0.293002	-1.097	0.0111534	0.178005	-0.7394	0.273543	0.830299	-0.249989	319	0.692303	2	0.169279	0.364996	NA	0.707308	0.104677	NA	-2.73427	0.279739	NA	-0.845965	0.845861	NA	-0.396118	0.68007	NA	-0.490028	0.383571
ENSG00000181333.12	HEPHL1	11:94129327:rs1138800:A_C	C/A	A	2682	0.0601375	2	0.362789	0.003485	0.0856868	-0.920063	0.377633	1	0.590905	0.0497193	0.505155	-0.857499	0.0321737	0.653453	-2.91354	0.773811	1	-0.184499	0.0446406	0.42204	-0.759774	0.284991	0.844186	-0.391062	319	0.568597	2	0.180251	0.383704	NA	0.909511	0.624286	NA	-0.50349	0.495933	NA	-0.496099	1	NA	0	0.837134	NA	0.728555	0.882555
ENSG00000170523.3	KRT83	12:52321579:rs1540095:C_T	T/C	C	2439	0.316693	0	0.367569	0.919925	1	-0.0305888	0.65692	1	-0.192019	0.00197935	0.0686632	0.995395	1	1	0	1	1	0	0.0444588	0.421797	0.611891	4.71706e-08	8.7789e-06	1.34579	319	0.650013	0	0.443574	0.386176	NA	0.48387	0.913939	NA	-0.0938592	0.696153	NA	-0.277021	1	NA	0	0.923514	NA	0.129731	0.102504
ENSG00000138095.19	LRPPRC	2:43928847:rs13384238:T_C	T/C	C	2438	0.106524	2	0.391715	1	1	0	1	1	0	0.357929	1	0.316933	0.412274	1	1.33925	1	1	0	0.958631	1	0.0203913	0.0029116	0.0704673	0.902126	319	1	0	0.363636	1	NA	0	1	NA	0	0.558385	NA	-0.518481	1	NA	0	0.555827	NA	-0.886382	0.163406
ENSG00000235098.8	ANKRD65	1:1418181:rs4970447:A_G	A/G	G	2440	0.683764	2	0.0811475	1.85586e-06	0.000174626	-0.854501	0.0288756	0.629657	-0.696775	0.999998	1	0	1	1	0	0.0306226	0.42966	-1.22966	9.415e-19	5.58266e-16	-2.33982	1	1	0	319	0.0157615	2	0.413793	0.852636	1	-0.156408	0.6981	NA	-0.567286	1	NA	0	1	NA	0	0.708941	NA	-0.373407	1.25794e-06
ENSG00000146530.14	VWDE	7:12403916:rs62448595:C_T	C/T	T	2439	0.6925	2	0.189217	0.999999	1	0	1	1	0	1.12574e-08	2.78671e-06	-1.1802	1	1	0	1	1	0	0.925977	1	-0.0384247	0.000115368	0.00687158	-1.21002	319	1	2	0.0658307	0.564874	NA	1.10103	1	NA	0	0.324332	0.799808	-1.13164	1	NA	0	0.717667	NA	-0.794515	0.613597
ENSG00000197841.15	ZNF181	19:34734627:rs2862789:C_T	T/C	C	2680	0.0981915	0	0.332649	0.0361676	0.386977	0.510083	0.55746	1	0.178245	1	1	0	0.877192	1	0.236579	0.386372	1	0.521156	0.000116138	0.00552459	1.01687	1	1	0	319	0.813484	0	0.387147	0.844701	NA	-0.155539	0.469497	NA	0.849482	0.249242	NA	0.749919	0.147646	NA	2.16958	0.468064	NA	1.72864	0.377334
ENSG00000122194.18	PLG	6:160787925:rs1247570:T_C	C/T	T	2437	0.222349	2	0.468814	0.387774	1	-0.173451	1	1	0	0.000113739	0.00737917	-1.1219	0.641099	1	0.382925	1	1	0	0.541818	1	0.137437	0.000716785	0.0275654	-0.983664	319	0.542166	2	0.242947	0.886986	NA	0.135038	0.997196	NA	0.0067858	0.683652	0.923974	0.621465	0.994373	NA	0.0126495	1	NA	0	0.753161
ENSG00000173210.19	ABLIM3	5:149221680:rs13171669:A_G	A/G	G	2683	0.199037	2	0.401789	1	1	0	0.00068923	0.0690064	-1.70024	0.0105718	0.207826	-0.998216	0.0399371	0.692756	-2.24798	1	1	0	0.580581	1	0.181006	0.36928	0.92669	0.293888	319	1	2	0.105016	0.710581	NA	-0.15154	1	NA	0	0.403736	NA	-0.600085	0.276467	NA	2.67946	0.512152	NA	2.18079	0.405621
ENSG00000204172.12	AGAP9	10:47428738:nors:A_G	A/G	G	2365	0.163667	2	0.216913	0.399182	1	-0.338579	0.0512861	0.797726	-1.40651	0.0108637	0.211282	-0.928623	1	1	0	1	1	0	0.619651	1	-0.214002	0.363044	0.920407	-0.270605	319	0.0191616	2	0.398119	0.24549	NA	0.902313	0.355896	NA	-1.92481	0.0464946	NA	-1.54575	0.907953	NA	0.156739	0.678423	NA	-0.59716	0.976046
ENSG00000178201.4	VN1R1	19:57512627:rs4801230:A_G	A/G	G	2682	0.0743833	0	0.465511	1.00055e-05	0.000754766	-1.5262	0.362294	1	0.454141	0.207312	0.969045	-0.431252	0.441201	1	1.15881	1	1	0	1	1	0	0.0398505	0.351702	-0.627069	319	0.278914	0	0.365204	0.550911	0.885327	-0.512542	1	NA	0	0.261463	NA	-0.876867	0.153191	NA	1.79451	0.741393	NA	0.407045	1
ENSG00000205560.12	CPT1B	22:50583170:rs131756:C_T	T/C	C	2673	0.698666	2	0.481669	0.339818	1	-0.332239	0.937731	1	-0.0531706	0.000944636	0.0396794	-0.888967	1	1	0	0.990101	1	-0.00782739	0.36183	1	0.286177	1	1	0	319	0.439755	0	0.238245	0.35129	NA	-1.13089	0.953449	NA	0.133411	0.242033	0.732641	-0.89241	0.794909	NA	0.435808	0.797757	NA	0.286233	0.775144
ENSG00000163453.11	IGFBP7	4:57087112:rs4242004:C_A	A/C	C	2436	0.235561	2	0.360837	8.81087e-07	9.5596e-05	-1.13602	0.274823	1	-0.38405	1	1	0	0.153785	1	-1.78305	0.189165	0.936046	-0.653585	1	1	0	1	1	0	319	0.618198	0	0.340125	0.000114027	0.00550864	-3.06352	0.0317443	NA	2.72421	1	NA	0	1	NA	0	0.93618	NA	-0.167078	1
ENSG00000139899.11	CBLN3	14:24431003:rs1956905:C_G	C/G	G	2682	0.593253	0	0.273863	0.0496505	0.46222	0.531982	0.0660766	0.85913	1.30605	0.0274392	0.364913	0.9043	1	1	0	0.601159	1	0.280911	0.522815	1	-0.249826	0.51678	1	0.173556	319	0.813891	0	0.390282	0.724634	NA	-0.281762	0.545472	NA	0.753107	0.100453	NA	1.29482	1	NA	0	1	NA	0	0.147877
ENSG00000111906.18	HDDC2	6:125301727:rs3734642:T_G	T/G	G	2403	0.735734	2	0.185393	1.75377e-06	0.000166887	-1.34206	1	1	0	0.999999	1	0	0.175687	1	2.57257	0.793027	1	0.199236	0.0511923	0.458626	-0.65901	0.00434545	0.0929397	-0.736971	319	0.178778	0	0.471787	0.998813	1	-0.00121617	0.783034	NA	-0.297935	0.332296	NA	-0.919432	1	NA	0	0.923756	NA	-0.138521	0.0695574
ENSG00000126005.17	MMP24OS	20:35278225:rs591590:A_G	G/A	A	2677	0.955061	2	0.219836	0.00303624	0.0772604	-0.912697	0.667901	1	0.282176	0.977538	1	-0.0146214	1	1	0	1	1	0	0.135656	0.734982	-0.55737	0.0112641	0.172444	-0.787584	319	0.692206	2	0.304075	0.615475	NA	0.368577	0.884975	NA	0.244242	0.899808	NA	-0.0946225	1	NA	0	1	NA	0	0.153116
ENSG00000188672.18	RHCE	1:25351353:rs3093614:T_A	T/A	A	2678	0.726093	2	0.457804	6.25594e-16	3.48302e-13	-2.39764	0.294808	1	0.644758	1	1	0	1	1	0	0.483201	1	0.4277	3.84769e-05	0.00216089	-1.07642	0.0529602	0.409686	0.317824	319	0.617044	2	0.213166	0.430111	0.827218	-0.858218	0.743384	NA	0.56891	0.623779	NA	-0.406123	1	NA	0	0.586759	NA	1.5537	0.341099
ENSG00000053372.5	MRTO4	1:19259800:rs1063984:A_G	A/G	G	2683	0.710674	2	0.239284	0.012175	0.197346	-0.582159	1	1	0	0.999998	1	0	1	1	0	1	1	0	0.0896174	0.603692	-0.463043	1.70519e-05	0.00146388	-0.939733	319	0.573852	2	0.468652	0.801991	NA	0.156618	0.971938	NA	-0.0237075	0.782506	NA	0.183751	0.900897	NA	0.13022	0.529172	NA	-0.817047	0.585171
ENSG00000122507.21	BBS9	7:33155214:rs4723263:G_C	G/C	C	2682	0.085661	2	0.408277	0.634539	1	-0.151392	0.101309	1	-1.01215	0.699297	1	0.112283	0.038855	0.685597	-3.05967	0.0670178	0.624316	-1.07005	0.000853366	0.0277529	-0.909832	0.9218	1	0.0209086	319	0.226074	2	0.358934	0.571885	NA	-0.478458	0.626851	NA	0.686884	0.14074	NA	-0.901647	0.493766	NA	1.04572	0.00577999	NA	-4.71037	0.170366
ENSG00000086619.14	ERO1B	1:236244165:rs1405628:T_G	T/G	G	2438	0.155457	2	0.275431	0.453949	1	-0.265755	0.860783	1	0.101075	0.000934842	0.0393978	1.38402	0.08896	0.897946	2.85221	0.0344021	0.455751	1.43566	1	1	0	0.232636	0.78272	0.390598	319	0.357324	2	0.305643	0.425811	NA	-0.826363	1	NA	0	0.593535	0.899697	0.672896	0.0093226	NA	5.12294	0.174723	NA	3.9007	0.758982
ENSG00000116771.6	AGMAT	1:15493546:rs4646100:C_T	C/T	T	2682	0.713749	2	0.301454	1	1	0	1	1	0	0.542059	1	0.195773	1	1	0	1	1	0	0.0162582	0.226893	0.843056	1.31803e-06	0.000163135	1.51525	319	0.7743	2	0.266458	1	NA	0	1	NA	0	0.123913	NA	1.52974	1	NA	0	1	NA	0	0.656619
ENSG00000137806.9	NDUFAF1	15:41425115:rs28459164:A_T	T/A	A	2671	1	0	0.255522	0.0497331	0.462338	0.557815	1	1	0	1	1	0	1	1	0	0.178825	0.915556	-0.736989	0.0187821	0.248819	0.66918	2.02552e-12	1.22963e-09	1.69559	319	0.558764	0	0.0501567	0.852966	NA	-0.283441	1	NA	0	0.76931	NA	0.360252	1	NA	0	1	NA	0	0.932761
ENSG00000172687.13	ZNF738	19:21363039:rs7248700:T_C	T/C	C	2681	0.334747	2	0.235733	0.000604206	0.0224242	-0.479686	0.00485822	0.245287	-0.682967	1	1	0	0.22408	1	-1.64919	0.852934	1	-0.0876557	1.29577e-07	1.51551e-05	-1.14826	1	1	0	319	1	2	0.145768	1	1	0	0.0574319	NA	-2.89463	0.413095	NA	0.552475	0.0786844	NA	-3.73912	0.48468	NA	2.06231	0.314025
ENSG00000205426.10	KRT81	12:52314189:rs2857673:C_G	G/C	C	2438	0.933603	0	0.416735	0.185378	0.867264	-0.426341	0.686825	1	-0.169766	0.718496	1	-0.163154	1	1	0	1	1	0	0.192471	0.84997	-0.460351	1.49736e-09	4.77226e-07	-1.86159	319	1	0	0.446708	0.521615	NA	0.318484	1	NA	0	0.119237	NA	-1.47748	1	NA	0	0.97566	NA	0.0782698	0.837407
ENSG00000169826.8	CSGALNACT2	10:43177337:rs2503848:G_A	G/A	A	2435	0.00432649	0	0.188296	0.869377	1	-0.0626882	0.000108095	0.017334	-2.79228	1	1	0	2.90355e-06	0.00370159	-7.96114	0.478756	1	-0.504343	0.00681214	0.128754	-0.874133	0.000876556	0.0315672	0.390349	319	1	0	0.0532915	1	NA	0	0.231868	0.619243	-3.09767	0.802349	NA	0.381238	0.733396	0.916745	-0.929465	0.516177	NA	2.01559	0.985447
ENSG00000214946.14	TBC1D26	17:15684089:rs170912:C_A	C/A	A	2440	0.0305354	0	0.269057	0.306373	1	0.372022	0.707968	1	-0.25778	0.000111049	0.00726005	1.24853	1	1	0	1	1	0	0.758435	1	-0.0903048	0.169069	0.6959	0.486984	319	0.709251	0	0.0830721	0.290374	NA	1.08353	0.359984	NA	0.906765	0.781222	0.94899	0.128593	0.583692	NA	-1.77663	1	NA	0	0.371254
ENSG00000115935.17	WIPF1	2:174575588:rs11675139:G_A	G/A	A	2682	0.785564	0	0.459545	0.999998	1	0	1	1	0	0.999998	1	0	0.154551	1	1.56419	0.198342	0.949697	-0.447962	7.64223e-20	4.87135e-17	-1.50491	1	1	0	319	0.159415	2	0.393417	0.554946	NA	0.285064	1	NA	0	1	NA	0	1	NA	0	0.0434238	NA	-3.37262	0.162049
ENSG00000204084.13	INPP5B	1:37889431:rs2291161:G_T	G/T	T	2681	0.0529443	2	0.275643	0.000142358	0.00719588	1.27188	0.000401954	0.0490365	2.1798	1	1	0	1	1	0	0.343594	1	-0.453889	0.31865	1	-0.264189	1	1	0	319	0.744125	2	0.217868	0.55629	0.889369	-0.674138	0.64757	0.924104	0.848285	1	NA	0	1	NA	0	0.907931	NA	-0.112929	0.793161
ENSG00000254685.6	FPGT	1:74212920:rs488813:G_A	G/A	A	2416	0.713966	2	0.485306	0.417862	1	-0.239631	0.938801	1	0.0440067	1	1	0	0.00204318	0.189019	-4.13883	0.262008	1	-0.645589	0.000157594	0.0071118	-0.918925	0.0434257	0.368129	-0.394811	319	0.439755	2	0.238245	0.0792988	NA	-1.3454	0.623743	NA	-0.650005	1	NA	0	0.00448077	NA	-4.31256	0.680109	NA	1.13363	0.812484
ENSG00000147576.17	ADHFE1	8:66468910:rs2555570:A_T	T/A	A	2680	0.816222	0	0.474627	6.76335e-18	4.97068e-15	-1.46291	1	1	0	1	1	0	0.988535	1	0.0183993	1	1	0	0.296507	0.997399	-0.238162	1	1	0	319	0.463075	2	0.257053	0.781922	0.988158	0.172572	1	NA	0	1	NA	0	1	NA	0	1	NA	0	0.0390092
ENSG00000160282.14	FTCD	21:46229888:rs915804:G_C	C/G	G	2681	0.533797	2	0.458971	0.700475	1	-0.140036	0.256308	1	0.801955	9.08076e-05	0.00611503	1.0905	1	1	0	0.881471	1	0.0931314	0.169065	0.812854	0.278095	1	1	0	319	0.470353	2	0.363636	0.339902	NA	-0.559091	0.481653	NA	0.949466	0.631039	0.903791	0.470471	1	NA	0	0.330474	NA	-2.62074	0.782338
ENSG00000134324.11	LPIN1	2:11784824:rs3795974:T_C	C/T	T	2439	0.641722	2	0.396884	1.02514e-05	0.000768764	-1.34924	0.242937	1	-0.669007	0.944684	1	0.0153345	1	1	0	0.582255	1	-0.312539	1	1	0	1	1	0	319	0.762786	2	0.244514	0.0165461	0.200959	-2.28235	1	NA	0	0.607419	NA	-0.32279	1	NA	0	0.903273	NA	-0.317491	0.683856
ENSG00000124588.20	NQO2	6:3021258:rs6905363:A_G	A/G	G	2681	0.877096	0	0.484148	1	1	0	0.572942	1	-0.261212	1.75332e-07	3.10446e-05	1.40457	1	1	0	1	1	0	1	1	0	0.492955	1	0.198011	319	0.163547	0	0.278997	0.648103	NA	-0.306547	1	NA	0	0.402339	0.831335	0.581452	1	NA	0	0.374611	NA	1.1379	0.0492825
ENSG00000111364.16	DDX55	12:123615876:rs11615300:A_G	A/G	G	2438	0.469502	2	0.389869	0.339128	1	-0.296638	0.117506	1	-1.04011	0.812318	1	-0.0644857	0.636479	1	-0.824744	0.137483	0.832867	1.04151	0.0133834	0.199851	-0.795744	0.205474	0.745723	-0.345178	319	0.821653	2	0.456113	0.304276	NA	-0.54977	0.0974517	NA	-2.71461	0.964937	NA	0.0327174	0.640762	NA	0.698531	0.810339	NA	0.401409	1
ENSG00000214491.8	SEC14L6	22:30539442:rs5753193:C_G	G/C	C	2681	0.0640898	2	0.240209	4.29138e-09	7.92879e-07	-1.36935	3.81784e-05	0.00811195	-2.12356	1	1	0	0.391433	1	-1.52272	0.845056	1	0.136969	0.648581	1	-0.134466	0.671756	1	0.101504	319	0.307672	2	0.208464	0.36434	0.774316	-0.843708	0.860414	0.99406	0.325867	0.498006	NA	-0.482989	1	NA	0	1	NA	0	0.264639
ENSG00000198951.12	NAGA	22:42070901:rs133376:C_T	C/T	T	2683	0.532403	2	0.448192	0.000269458	0.0119902	0.89857	0.0516231	0.797726	0.889746	0.999997	1	0	0.465446	1	0.83822	0.475667	1	0.337462	1	1	0	0.33825	0.898746	-0.0830355	319	0.507691	2	0.145768	0.116443	0.542696	-1.09553	0.00104625	NA	4.05229	1	NA	0	0.233191	NA	-1.34906	0.611423	NA	1.24597	1
ENSG00000163219.12	ARHGAP25	2:68735005:rs10048745:G_A	G/A	A	2440	0.791059	2	0.257172	1	1	0	1	1	0	1	1	0	0.835458	1	0.300957	0.000700759	0.0431576	-1.61084	4.04673e-05	0.00224303	-0.780222	3.94196e-16	3.58957e-13	-1.49481	319	0.7743	2	0.266458	1	NA	0	0.868876	NA	-0.0922997	0.728433	NA	0.316153	1	NA	0	0.656786	0.925888	-1.15195	0.0678279
ENSG00000242616.4	GNG10	9:111671370:rs7872235:A_G	A/G	G	2439	1	0	0.397909	0.0360429	0.386583	-0.523841	1	1	0	0.999999	1	0	0.24856	1	1.64338	0.0332558	0.446981	-1.21983	0.0328158	0.352929	-0.547478	0.0161006	0.211997	-0.492936	319	0.480743	0	0.197492	0.0863714	NA	-1.66896	0.174888	NA	-2.31208	1	NA	0	1	NA	0	0.0362785	NA	-5.87265	0.238617
ENSG00000163959.10	SLC51A	3:196234252:rs58954032:C_T	C/T	T	2683	1	2	0.210399	0.0631055	0.522779	-0.660377	0.0603577	0.83938	-1.28051	0.115371	0.764174	-0.679031	0.781621	1	-0.288931	0.0333388	0.447389	1.50908	0.0315517	0.344528	-0.730404	0.724856	1	-0.10112	319	0.744125	2	0.217868	0.277332	NA	-0.749976	0.0587149	NA	-2.4584	0.84899	NA	0.145989	0.0373802	NA	-2.82315	1	NA	0	0.319795
ENSG00000167711.13	SERPINF2	17:1737415:rs1045794:C_T	C/T	T	2682	0.732612	2	0.216257	0.825334	1	-0.0920532	0.0941997	0.974207	1.38271	0.351473	1	0.303691	1	1	0	1.93355e-08	6.75568e-06	4.24842	0.46766	1	0.220601	1	1	0	319	0.509346	2	0.0956113	0.532793	NA	-0.684133	0.819132	NA	-0.473869	0.0221596	NA	2.48905	1	NA	0	0.193323	0.652121	-4.79266	0.884668
ENSG00000111077.17	TNS2	12:53045355:rs12368925:T_A	T/A	A	2436	0.572675	0	0.3711	0.889403	1	-0.0410411	0.331657	1	0.522591	1	1	0	0.0579448	0.774347	2.59058	0.143889	0.850312	0.836357	1.40284e-05	0.000912135	1.09498	1	1	0	319	0.506478	2	0.148903	0.932115	NA	0.115282	0.346203	NA	2.1731	1	NA	0	1	NA	0	0.644372	NA	-1.5103	0.839566
ENSG00000257017.9	HP	16:72074194:rs2000999:A_G	G/A	A	2682	0.0475455	2	0.193139	0.00832915	0.154562	1.10719	0.994874	1	-0.00509927	0.349399	1	0.470726	0.0157045	0.483014	4.32371	7.28459e-05	0.00795152	2.92429	0.06161	0.505026	0.713617	0.784545	1	-0.0564418	319	1	2	0.0611285	0.299501	NA	1.42156	1	NA	0	0.456879	NA	-0.456962	0.342035	NA	3.89111	0.42009	0.824864	-3.9672	0.466818
ENSG00000136682.15	CBWD2	2:113462478:rs1210133:T_C	T/C	C	2682	0.439681	2	0.203952	0.547989	1	0.168478	0.745242	1	-0.0973353	0.00256169	0.0834093	-0.903811	0.227229	1	-0.949655	0.00299545	0.112814	-2.01071	0.476092	1	0.237691	0.000653503	0.0259538	-0.932445	319	0.280009	2	0.293103	1	NA	0	1	NA	0	0.638217	NA	0.336868	0.0230362	NA	4.76351	0.872003	NA	0.367612	1
ENSG00000184647.11	PRSS55	8:10489752:rs56017720:G_A	G/A	A	2439	0.412845	2	0.095941	0.000623806	0.0228967	1.49442	0.0991283	0.992197	-0.628077	1.48674e-06	0.000199513	3.04975	0.138176	1	-2.64227	0.0169319	0.31148	-0.893357	0.185921	0.83916	0.636175	0.584875	1	-0.141606	NA	NA	NA	NA	NA	NA	NA	NA	NA	NA	NA	NA	NA	NA	NA	NA	NA	NA	NA	NA
ENSG00000205143.3	ARID3C	9:34629814:rs10972177:G_A	G/A	A	2434	0.544874	2	0.159408	0.999999	1	0	1	1	0	4.06879e-07	6.48387e-05	2.65436	0.301278	1	1.88923	0.989996	1	-0.00811469	1	1	0	0.0958637	0.538023	0.607404	319	1	2	0.222571	0.7716	NA	0.337373	0.256115	NA	-1.35161	0.00732517	0.15826	2.63049	0.851957	NA	0.274746	0.840161	NA	-0.217143	1
ENSG00000222014.6	RAB6C	2:129936499:rs6760544:A_C	C/A	A	2437	0.137127	2	0.286418	0.138793	0.763499	-0.424869	0.756156	1	0.172632	0.989513	1	0.00395962	1	1	0	0.0907876	0.705713	-0.889012	1.004e-47	2.32718e-44	-3.30628	0.00254338	0.064019	0.714726	319	1	0	0.387147	0.988682	NA	-0.0116676	0.871137	NA	-0.164221	1	NA	0	0.49391	NA	1.11455	0.350998	NA	1.82475	8.45615e-10
ENSG00000105186.16	ANKRD27	19:32649475:rs259238:A_G	G/A	A	2678	0.0910042	2	0.276512	0.436914	1	0.286417	0.5462	1	0.329236	2.72907e-08	6.10377e-06	-1.55902	1	1	0	1	1	0	1	1	0	0.0129462	0.186175	-0.528096	319	0.192998	2	0.12069	0.391681	NA	-1.11248	1	NA	0	0.369351	0.824647	-0.515324	0.521858	NA	1.73692	1	NA	0	1
ENSG00000163933.10	RFT1	3:53072031:rs2336723:T_C	T/C	C	2683	0.407623	0	0.426761	4.15982e-06	0.000360758	-1.44947	0.139773	1	0.910672	0.999998	1	0	0.762295	1	0.460722	0.712672	1	0.22846	1.1667e-06	0.000104011	-1.31456	0.00725417	0.130162	-0.55891	319	1	2	0.396552	0.109462	0.522862	-1.33843	0.834812	NA	0.269695	0.562489	NA	0.489635	0.556456	NA	1.00511	0.601452	NA	1.39201	0.112193
ENSG00000157111.13	TMEM171	5:73116775:rs481619:G_A	G/A	A	2440	0.885696	2	0.302869	0.53834	1	0.174714	0.632176	1	-0.266801	0.999999	1	0	0.822774	1	-0.220126	0.465941	1	0.40611	3.286e-52	1.04729e-48	3.7791	0.476014	1	-0.0551363	319	0.334307	2	0.173981	0.724703	NA	0.424202	0.49429	NA	1.2836	0.999999	NA	0	0.0752082	NA	-2.11706	0.00648921	NA	6.10574	0.0715252
ENSG00000105127.9	AKAP8	19:15411023:rs4809189:T_C	C/T	T	2439	0.628019	2	0.250923	0.966139	1	0.016077	0.105564	1	-0.918203	0.00765928	0.168789	1.12725	0.990566	1	-0.00915888	0.000323944	0.0244367	2.60967	0.810341	1	-0.042487	0.00680562	0.124619	1.03922	319	0.527693	2	0.0987461	1	NA	0	0.452964	NA	-1.77443	0.277287	NA	1.6913	0.278903	NA	-2.04404	0.483773	0.868487	-1.42001	1
ENSG00000161055.4	SCGB3A1	5:180518336:rs6899301:C_G	C/G	G	2682	0.100203	2	0.178971	3.36059e-05	0.00211393	1.61069	0.826594	1	-0.0575735	0.000903382	0.0385176	1.87859	1	1	0	0.567347	1	-0.142473	0.299	1	-0.468236	0.16878	0.695217	0.609629	319	0.00756198	2	0.12069	0.440433	0.827218	-0.428387	0.510323	NA	1.29526	0.724956	0.939758	-0.571223	1	NA	0	0.960613	NA	0.173567	0.00104689
ENSG00000145692.15	BHMT	5:79115501:rs7700970:C_T	C/T	T	2437	0.0805483	2	0.311449	1	1	0	0.985827	1	0.00786206	3.26654e-18	4.16434e-15	-1.69427	1	1	0	0.0489299	0.540539	1.07675	0.69753	1	-0.064847	0.0308093	0.306871	-0.644725	319	0.572902	2	0.456113	0.38921	NA	0.476844	1	NA	0	0.00361041	0.134789	-2.42558	1	NA	0	0.65204	NA	-0.85228	0.828171
ENSG00000185532.19	PRKG1	10:51163037:rs1871631:G_A	G/A	A	2439	0.27337	0	0.478885	3.53482e-15	1.63868e-12	-1.99467	0.0326206	0.666448	0.810219	0.999998	1	0	0.346641	1	1.28072	0.000181501	0.0159029	-1.98826	1	1	0	0.0643739	0.449488	0.332817	319	0.518148	0	0.153605	0.0497667	0.345622	-2.12694	0.267518	NA	-1.82644	1	NA	0	0.29279	NA	2.166	1	1	0	1
ENSG00000111850.11	SMIM8	6:87332131:rs445434:A_G	A/G	G	2434	0.417721	2	0.493632	0.0426036	0.420895	-0.615814	1	1	0	0.1985	0.955283	0.575508	0.637595	1	0.682311	1	1	0	0.139111	0.744565	-0.533667	4.07234e-12	2.25723e-09	-2.12337	319	0.818376	2	0.142633	0.847302	NA	0.283781	1	NA	0	0.569576	NA	0.568646	0.894326	NA	0.257297	1	NA	0	0.976745
ENSG00000125337.19	KIF25	6:167999586:rs3778670:C_T	C/T	T	2439	0.932243	2	0.138171	0.00937327	0.165277	1.19452	0.13966	1	1.24882	0.887352	1	0.0553638	1	1	0	0.0283208	0.413423	1.8478	2.12628e-17	9.85707e-15	3.53448	0.610296	1	-0.0666032	319	1	2	0.0611285	0.632973	NA	-0.725255	0.570205	NA	1.98698	0.53943	NA	1.19997	1	NA	0	1	NA	0	0.801577
ENSG00000169299.14	PGM2	4:37826564:rs2059483:C_T	C/T	T	2438	0.124521	0	0.421657	0.00380021	0.0910656	-0.780537	0.986446	1	0.00867429	1	1	0	0.0240643	0.582116	-2.30094	5.77588e-06	0.00104445	-2.36134	1	1	0	0.866308	1	-0.0300301	319	0.505638	2	0.211599	0.503469	NA	-0.48733	0.658132	NA	-0.406677	1	NA	0	0.712593	NA	-0.589005	0.727469	0.95129	0.751183	1
ENSG00000123975.5	CKS2	9:89348767:rs10119002:G_A	A/G	G	2440	0.814998	2	0.0954918	1	1	0	0.924975	1	0.0774923	3.98117e-09	1.07987e-06	-1.25045	1	1	0	0.00119712	0.0638557	-2.14432	0.897994	1	0.0547251	0.00792769	0.137182	-0.811137	NA	NA	NA	NA	NA	NA	NA	NA	NA	NA	NA	NA	NA	NA	NA	NA	NA	NA	NA	NA
ENSG00000122359.18	ANXA11	10:80177949:rs11201989:G_C	G/C	C	2682	0.711097	2	0.375652	1	1	0	1	1	0	1.19941e-06	0.000168701	-1.034	1	1	0	0.51031	1	-0.374308	1	1	0	0.253442	0.803304	0.342332	319	0.799463	2	0.125392	0.561876	NA	-0.224235	1	NA	0	0.176813	0.694003	-1.13384	1	NA	0	0.79756	NA	0.932456	0.420843
ENSG00000186716.21	BCR	22:23320484:rs12163260:G_A	G/A	A	2674	0.171456	0	0.37098	0.00232017	0.0628665	0.69216	0.862763	1	-0.0699392	0.0307038	0.387833	0.685269	0.41262	1	-1.25316	1	1	0	1	1	0	0.0540363	0.412875	0.449016	319	0.116662	0	0.496865	0.241577	NA	-0.931231	1	NA	0	0.566617	NA	0.371216	0.47628	NA	0.611014	1	NA	0	1
ENSG00000186470.14	BTN3A2	6:26354019:rs9366653:G_A	G/A	A	2682	0.416742	2	0.0917226	0.299804	1	0.509623	0.000391583	0.048401	-2.4503	1	1	0	0.451942	1	-1.75734	2.43581e-07	6.33734e-05	-3.71794	0.441537	1	-0.255595	0.367543	0.925418	-0.208808	NA	NA	NA	NA	NA	NA	NA	NA	NA	NA	NA	NA	NA	NA	NA	NA	NA	NA	NA	NA
ENSG00000007516.13	BAIAP3	16:1335649:rs4984814:A_C	C/A	A	2682	0.197915	0	0.449664	0.179586	0.85603	-0.247405	1	1	0	0.0449127	0.479138	-0.581433	1	1	0	1	1	0	0.910007	1	-0.0343752	0.0113379	0.172619	-0.76576	319	0.431736	0	0.308777	0.426667	NA	0.476224	1	NA	0	0.517051	NA	-0.488521	1	NA	0	1	NA	0	0.274612
ENSG00000184206.12	GOLGA6L4	15:84598728:rs3762169:G_A	G/A	A	2682	0.554521	2	0.179157	1.2786e-05	0.000939495	1.88098	0.816013	1	0.191184	0.202761	0.96203	0.732302	0.879289	1	-0.140935	0.326614	1	-0.307429	0.343622	1	0.424555	0.0223729	0.254775	0.986827	319	0.274594	2	0.152038	0.769657	0.983217	-0.369344	0.695457	NA	-0.602749	0.16046	NA	1.85765	0.401182	NA	2.07587	0.648985	NA	1.67195	1
ENSG00000153113.23	CAST	5:96654353:rs10075736:C_T	C/T	T	2677	0.4184	2	0.155398	0.999997	1	0	0.180352	1	1.05266	0.779074	1	0.0940673	0.972327	1	0.06995	0.107084	0.756738	1.2465	0.00010425	0.00507263	1.56489	1	1	0	319	0.8091	2	0.365204	0.211198	NA	0.732814	0.577285	NA	-0.397203	0.884953	NA	-0.0879014	1	NA	0	0.0622945	NA	-3.25492	0.166799
ENSG00000109163.6	GNRHR	4:67717121:rs11930087:C_T	C/T	T	2683	0.283243	2	0.147969	0.999998	1	0	1	1	0	0.000249105	0.0141773	1.5589	0.682847	1	0.886062	1	1	0	0.0080813	0.14473	1.27369	0.397608	0.947988	0.364033	319	0.603113	2	0.200627	1	NA	0	1	NA	0	0.267472	0.752685	1.14504	0.00350952	NA	5.97227	0.865793	NA	-0.343954	1
ENSG00000149084.13	HSD17B12	11:43856384:rs1061810:C_A	C/A	A	2679	0.0106988	2	0.304965	0.000746271	0.0262451	-1.22232	0.776078	1	0.203079	1	1	0	0.000330565	0.0658471	-6.31976	0.740401	1	-0.239039	0.253065	0.942563	-0.350431	0.857984	1	0.0423499	319	0.641501	2	0.402821	6.94965e-06	0.00133607	-2.62136	1	NA	0	1	NA	0	1	NA	0	0.499927	NA	1.58636	0.118579
ENSG00000142632.17	ARHGEF19	1:16203554:rs221045:C_T	C/T	T	2681	0.193011	0	0.261097	0.0789569	0.586074	-0.532517	0.000660491	0.0669671	-1.93702	0.999998	1	0	0.0183405	0.516226	-3.64865	7.17122e-05	0.00788124	-2.41369	1	1	0	1	1	0	319	0.231299	0	0.30094	0.983385	NA	0.0169543	0.0761178	NA	-2.29911	1	NA	0	1.07586e-05	NA	5.14396	0.566359	0.896862	-1.25515	1
ENSG00000123545.6	NDUFAF4	6:96893041:rs9487459:T_C	C/T	T	2681	0.793926	2	0.127191	1	1	0	1	1	0	0.220227	0.994883	0.563121	1	1	0	1	1	0	0.161948	0.79637	0.684294	0.00105213	0.035067	1.55481	319	0.350607	2	0.0626959	1	NA	0	1	NA	0	0.548639	NA	1.00704	1	NA	0	0.61532	NA	2.03264	0.841018
ENSG00000135976.19	ANKRD36	2:97600855:rs7589964:A_G	A/G	G	2682	0.375385	0	0.245339	0.277213	1	0.209929	1	1	0	0.813752	1	-0.111932	0.664211	1	0.865148	0.345263	1	0.680895	0.0853444	0.588648	0.802154	0.144339	0.6501	0.635084	319	1	0	0.0971787	1	NA	0	0.256755	NA	-2.44776	0.0549645	NA	1.84302	0.0791626	NA	4.59792	1	NA	0	1
ENSG00000075131.10	TIPIN	15:66335489:rs12906324:C_T	C/T	T	2682	1	2	0.0747576	1.80165e-14	7.40915e-12	3.18919	0.253033	1	-0.306188	0.999998	1	0	0.000109704	0.0368041	8.8424	0.0759888	0.663685	-1.65823	0.00725867	0.134416	1.11929	1.60605e-11	8.18989e-09	2.27683	NA	NA	NA	NA	NA	NA	NA	NA	NA	NA	NA	NA	NA	NA	NA	NA	NA	NA	NA	NA
ENSG00000198633.10	ZNF534	19:52424612:rs75774622:G_A	G/A	A	2438	0.706243	2	0.0883921	4.32662e-06	0.000372089	2.38694	0.387178	1	-0.379473	0.348023	1	0.643813	0.000386541	0.0704412	9.89689	1	1	0	0.00114155	0.0349412	1.89184	0.0075721	0.133432	1.42246	NA	NA	NA	NA	NA	NA	NA	NA	NA	NA	NA	NA	NA	NA	NA	NA	NA	NA	NA	NA
ENSG00000065060.17	UHRF1BP1	6:34836170:rs4259246:C_T	C/T	T	2679	0.387697	2	0.337626	0.263064	0.999207	0.312092	0.00566282	0.270101	1.87474	0.783587	1	0.103369	0.559199	1	-0.978457	0.292972	1	0.694122	1	1	0	0.294594	0.853357	0.344383	319	0.28104	0	0.291536	0.116784	NA	1.39597	0.885407	NA	-0.187738	0.0518193	NA	1.4013	0.914274	NA	0.102332	0.828846	NA	-0.538808	1
ENSG00000178252.18	WDR6	3:48853248:rs9879971:C_T	T/C	C	2433	0.858265	2	0.348541	0.930172	1	-0.0303126	0.00416192	0.227718	1.96376	0.78653	1	-0.115616	0.646161	1	0.712942	0.861277	1	0.108646	0.386805	1	0.216804	0.333203	0.893202	0.312311	319	0.908511	2	0.416928	0.116488	NA	-0.958327	0.829288	NA	-0.259567	0.0558364	NA	0.883733	0.00219282	NA	3.08646	1	NA	0	1
ENSG00000242866.10	STRC	15:43646409:rs2957636:A_G	A/G	G	2678	0.10302	2	0.279873	0.544755	1	0.153906	1	1	0	0.0152709	0.262727	0.710615	1	1	0	0.659392	1	0.271484	1	1	0	0.000551724	0.0225438	1.1649	319	0.329084	0	0.357367	1	NA	0	0.478261	NA	0.518778	0.17449	NA	1.13513	1	NA	0	0.989857	NA	-0.0305789	0.463606
ENSG00000134245.18	WNT2B	1:112539161:rs12029985:G_C	G/C	C	2683	0.0337886	2	0.206113	0.999998	1	0	0.00215196	0.154125	-0.974511	9.88532e-14	6.81206e-11	2.30006	1	1	0	0.0509214	0.552146	-0.476587	0.603482	1	-0.0634694	0.000298728	0.0142902	1.02704	319	0.296122	2	0.0893417	1	NA	0	0.0195939	NA	5.09092	0.964632	1	-0.0537879	0.448465	NA	-0.476276	0.722727	NA	-1.13276	0.394309
ENSG00000124299.15	PEPD	19:33387292:rs1061338:A_G	A/G	G	2682	0.415399	2	0.254474	0.579307	1	0.190814	0.385918	1	0.575999	1	1	0	1	1	0	0.340707	1	0.632404	7.94316e-09	1.3237e-06	1.61318	0.00614168	0.117299	0.612855	319	0.0639787	2	0.410658	0.688261	NA	-0.341619	0.857034	NA	-0.273337	1	NA	0	1	NA	0	1	NA	0	0.00851243
ENSG00000149292.16	TTC12	11:113358943:rs7939992:T_C	C/T	T	2439	0.839278	0	0.476015	2.10967e-11	5.43336e-09	1.67819	0.396025	1	0.509293	1	1	0	0.0120338	0.436821	3.6168	0.759859	1	0.179568	0.74858	1	0.0821472	1	1	0	319	0.687805	0	0.297806	0.0310641	0.287811	2.2465	0.092368	NA	-2.79207	1	NA	0	1	NA	0	0.112757	NA	-3.32808	0.257461
ENSG00000164048.14	ZNF589	3:48256121:rs11130162:A_G	A/G	G	2679	0.133948	2	0.365995	0.560231	1	0.198311	0.146195	1	0.995685	0.120936	0.781317	0.725926	0.384593	1	-1.5013	0.715001	1	-0.218189	0.00110235	0.0340686	1.14047	0.720813	1	-0.121218	319	0.823274	2	0.495298	1	NA	0	0.890433	NA	-0.0976509	0.00264805	NA	0.88757	0.0299764	NA	-2.40826	0.446275	NA	1.07167	1
ENSG00000188986.7	NELFB	9:137273425:rs8281:T_G	G/T	T	2550	0.109263	2	0.233922	0.0210937	0.283514	-0.846663	0.947079	1	0.0535297	0.750742	1	-0.132413	0.648454	1	0.681063	1	1	0	1	1	0	0.0949585	0.535513	-0.621081	319	0.254074	2	0.423197	0.726479	NA	-0.164318	1	NA	0	0.168687	NA	-1.03854	0.523359	NA	1.33562	1	NA	0	1
ENSG00000110871.15	COQ5	12:120492995:rs4767904:T_G	T/G	G	2679	0.236721	2	0.305711	9.26378e-06	0.000707181	1.26218	0.498907	1	-0.28218	1	1	0	0.222857	1	-1.38977	0.0795374	0.673199	-0.989751	0.000677971	0.0228654	0.860185	0.0111852	0.171818	0.438977	319	0.752269	2	0.230408	0.146183	0.576487	1.26827	0.365743	NA	-0.676352	1	NA	0	0.0295286	NA	-4.0159	0.193046	NA	3.78198	0.818599
ENSG00000168903.9	BTNL3	5:181007216:rs4700774:G_A	G/A	A	2439	0.76255	2	0.278803	0.00440358	0.100788	1.07253	1.96061e-10	2.77721e-07	4.636	0.709376	1	-0.139848	0.612064	1	-0.453258	2.23277e-06	0.000444757	2.9477	0.142032	0.751637	-0.544823	0.0635585	0.446556	-0.36791	319	0.842238	2	0.166144	0.724342	NA	0.487245	0.661236	0.927781	1.17985	1	NA	0	1	NA	0	0.515666	0.87633	2.36866	0.571467
ENSG00000117748.10	RPA2	1:27914572:rs17185052:G_A	G/A	A	2439	0.161321	2	0.0612956	2.72676e-06	0.00024919	2.69364	0.578997	1	0.615344	1	1	0	1	1	0	0.000703357	0.0432132	3.80456	0.000114311	0.00545843	2.04657	3.63268e-11	1.65397e-08	3.37319	NA	NA	NA	NA	NA	NA	NA	NA	NA	NA	NA	NA	NA	NA	NA	NA	NA	NA	NA	NA
ENSG00000134014.17	ELP3	8:28093153:rs2305451:C_T	C/T	T	2440	0.381241	2	0.32582	4.04783e-05	0.00246908	1.20873	1	1	0	0.132162	0.813337	-0.545401	1	1	0	1	1	0	0.012817	0.194174	0.900079	5.53043e-05	0.0037926	1.41672	319	1	2	0.163009	1	1	0	1	NA	0	0.345463	NA	1.071	1	NA	0	1	NA	0	1
ENSG00000114021.12	NIT2	3:100352226:rs13082297:G_C	G/C	C	2683	0.794106	2	0.332464	0.100068	0.656571	-0.264463	1	1	0	0.467502	1	-0.240369	0.899072	1	0.126044	1	1	0	0.994341	1	0.00240531	8.57739e-12	4.46322e-09	-1.5791	319	0.303787	2	0.0595611	1	NA	0	1	NA	0	0.876439	NA	-0.0539724	1	NA	0	0.848771	NA	0.855895	0.112229
ENSG00000164307.13	ERAP1	5:96774231:rs27433:T_G	G/T	T	2440	0.0774994	2	0.148361	0.0206297	0.280681	1.00895	0.322067	1	0.854664	0.738837	1	-0.198983	0.979385	1	0.0523425	0.000505181	0.033061	2.6697	0.000221556	0.0092759	1.58047	0.783881	1	-0.0814205	319	1	2	0.211599	0.181324	NA	0.931273	1	NA	0	1	NA	0	0.386603	NA	1.4132	0.0826107	0.528354	4.50881	0.0229709
ENSG00000165055.15	METTL2B	7:128501969:rs12539729:A_T	A/T	T	2673	1	0	0.373176	0.0754676	0.57236	-0.518364	0.134778	1	-0.701671	1	1	0	0.926564	1	0.138003	0.363864	1	0.539156	0.0052624	0.106641	-0.703241	8.21368e-05	0.00526192	-0.812534	319	0.736878	2	0.498433	0.603536	NA	-0.238031	1	NA	0	0.0282483	NA	-1.03526	0.00390743	NA	-3.69387	0.275595	NA	-2.20848	1
ENSG00000164627.18	KIF6	6:39716780:rs113886947:T_C	T/C	C	2440	0.0220686	2	0.0930328	1.00975e-07	1.35503e-05	1.72035	1	1	0	0.999998	1	0	0.58182	1	1.04166	0.661197	1	-0.322286	8.72402e-09	1.41679e-06	1.94898	1	1	0	319	0.436403	2	0.0799373	0.501214	0.845559	0.97456	1	NA	0	1	NA	0	0.860258	NA	0.378625	0.798195	NA	1.02353	0.365003
ENSG00000215915.10	ATAD3C	1:1440430:rs4590:G_C	C/G	G	2306	0.251511	2	0.190807	0.544944	1	0.212889	0.00401641	0.223595	-2.0486	0.719431	1	-0.0953052	1	1	0	0.19487	0.944854	-0.993069	0.000289388	0.0115289	-1.32832	1	1	0	319	0.00501709	0	0.481191	0.280934	NA	1.08375	0.349421	NA	-1.48709	0.831684	NA	0.178288	1	NA	0	0.31586	NA	2.86096	0.124407
ENSG00000129451.12	KLK10	19:51016944:rs2569451:C_T	C/T	T	2439	0.743725	0	0.452645	0.157428	0.807083	-0.308357	0.968128	1	-0.0237153	0.0939821	0.696321	-0.677552	1	1	0	0.289022	1	0.631282	0.015611	0.221801	-0.839041	0.0065088	0.12087	-0.888184	319	0.360831	0	0.311912	0.571226	NA	0.374698	1	NA	0	0.691878	NA	-0.39736	1	NA	0	0.9967	NA	-0.0104134	0.113193
ENSG00000066230.12	SLC9A3	5:466010:rs9313086:T_G	T/G	G	2672	0.619714	0	0.311377	0.194561	0.88424	0.213563	0.390793	1	0.531284	0.00270851	0.0864317	1.29814	0.442423	1	1.01991	1	1	0	0.161486	0.7956	-0.435611	0.359557	0.917153	0.307991	319	0.573168	0	0.181818	0.265096	NA	1.11443	0.281399	NA	1.83977	0.517605	NA	-0.521188	0.57355	NA	-1.30011	1	NA	0	0.211481
ENSG00000134184.13	GSTM1	1:109687165:rs36209093:C_T	T/C	C	1188	0.158282	2	0.344697	6.36329e-12	1.67263e-09	3.44577	0.640726	1	0.463998	0.166427	0.892901	0.490161	0.184938	1	-1.55698	0.444407	1	-0.368816	0.632172	1	0.219708	0.0163186	0.213187	-0.74786	319	0.886825	0	0.269592	0.337591	0.756872	1.38404	0.992186	NA	0.0247118	0.673896	NA	0.314029	1	NA	0	1	NA	0	0.745737
ENSG00000124818.15	OPN5	6:47885639:rs6912591:A_G	G/A	A	2438	0.776493	2	0.309885	0.665138	1	-0.110084	1	1	0	0.000173635	0.0105158	-1.17346	0.00112908	0.130263	-3.54485	1	1	0	0.545343	1	-0.229844	0.0123293	0.181187	-0.891666	319	0.415518	0	0.404389	0.0937629	NA	-1.22368	0.699328	NA	0.336665	0.108897	0.567809	0.805187	0.167535	NA	1.20947	1	NA	0	0.248552
ENSG00000161905.12	ALOX15	17:4670316:rs7222133:T_C	T/C	C	2440	0.921799	2	0.290574	0.518518	1	0.263807	0.634367	1	0.396838	0.000169476	0.010313	1.56065	1	1	0	0.894409	1	-0.0994894	1	1	0	0.595342	1	0.194772	319	0.501493	2	0.490596	0.263478	NA	0.980348	0.327871	NA	-1.11765	0.426164	0.847326	0.751931	1	NA	0	0.390087	NA	-1.88337	0.733785
ENSG00000188000.5	OR7D2	19:9153725:rs73494602:G_A	G/A	A	2683	0.288432	2	0.0581439	2.5242e-11	6.30977e-09	4.1291	1	1	0	0.573409	1	0.468551	0.382731	1	2.43696	0.000155406	0.0143565	4.39899	0.000461872	0.0170367	2.31231	3.66235e-06	0.000399055	2.97955	NA	NA	NA	NA	NA	NA	NA	NA	NA	NA	NA	NA	NA	NA	NA	NA	NA	NA	NA	NA
ENSG00000131435.13	PDLIM4	5:132257177:rs3900945:T_C	T/C	C	2682	0.0738321	0	0.36689	0.0122962	0.198177	-0.783349	0.0787269	0.909717	1.04846	0.835265	1	-0.062173	0.562785	1	-0.832542	0.00768534	0.204028	-1.52953	0.700072	1	-0.0887034	0.0215925	0.249814	-0.477804	319	0.813589	0	0.384013	0.433257	NA	-0.726003	0.913276	NA	-0.199459	0.926689	NA	-0.0870876	0.875436	NA	-0.314813	0.643816	NA	-1.1155	1
ENSG00000198874.13	TYW1	7:67098148:rs12154876:A_G	A/G	G	2680	0.585283	2	0.229851	2.19355e-05	0.00148352	1.47076	0.195794	1	-0.81031	1	1	0	0.0373059	0.677459	3.44773	0.980822	1	0.0160134	1.97232e-16	8.38139e-14	2.51257	0.932314	1	-0.00693216	319	0.780676	2	0.278997	0.788762	0.988158	-0.269434	0.201081	NA	2.13774	1	NA	0	0.909808	NA	0.17527	0.311443	NA	-2.05943	0.00507504
ENSG00000187987.9	ZSCAN23	6:28450262:rs2859368:T_C	T/C	C	2675	0.365129	2	0.43215	0.245785	0.972346	0.423683	0.853633	1	-0.128041	0.248604	1	0.571263	0.50763	1	1.08926	0.675551	1	-0.260929	0.10394	0.645433	0.617556	0.241616	0.79195	0.408421	319	0.318184	0	0.268025	0.898391	NA	0.107253	1	NA	0	0.222489	NA	0.697836	0.0633111	NA	3.04567	0.741323	NA	0.498613	1
ENSG00000180914.10	OXTR	3:8769477:rs968389:A_G	A/G	G	2440	0.0365727	2	0.443852	7.10203e-09	1.24883e-06	1.74295	0.39456	1	-0.45353	0.0904256	0.685369	-0.31837	0.346111	1	1.20174	6.12726e-06	0.00109249	2.65824	1	1	0	0.082254	0.502956	0.380008	319	0.910812	2	0.46395	0.2486	0.686485	-0.889084	1	NA	0	1	NA	0	0.938224	NA	0.0820153	0.346378	0.80315	2.2377	1
ENSG00000157379.14	DHRS1	14:24299328:rs12892419:T_G	G/T	T	2438	0.373086	0	0.494053	0.0454426	0.438334	-0.704435	0.75921	1	-0.20702	0.55008	1	-0.280183	1	1	0	0.857265	1	-0.109201	0.00487535	0.101641	-0.952951	0.771444	1	-0.0990851	319	1	2	0.106583	0.396604	NA	-0.456388	0.566972	NA	-0.369226	0.0789232	NA	-0.727767	0.57669	NA	1.31083	0.987458	NA	-0.0125712	0.0237132
ENSG00000243284.1	VSIG8	1:159856126:rs11587021:C_T	C/T	T	2439	0.932502	2	0.394834	0.20184	0.896101	0.457673	0.060574	0.840721	1.22725	0.0103326	0.20502	1.23232	0.749732	1	-0.322836	1	1	0	0.683446	1	0.144477	0.27556	0.833089	-0.378028	319	0.748576	2	0.0940439	0.0601863	NA	-1.48628	0.00713598	NA	6.02387	0.591664	NA	-0.384334	0.877594	NA	-0.476068	1	NA	0	0.0139856
ENSG00000101751.10	POLI	18:54253095:rs635857:C_G	C/G	G	2683	0.0575274	0	0.296124	0.00062429	0.0228967	-1.05912	0.0552859	0.819074	-1.2489	1	1	0	0.328321	1	-1.54216	0.817143	1	0.147508	0.169216	0.812983	-0.376328	0.0741302	0.47972	0.25251	319	0.748576	0	0.0940439	0.938234	1	-0.108952	0.384228	NA	2.17224	0.393119	NA	-0.957614	0.878737	NA	-0.460858	0.281141	NA	-4.19752	0.417813
ENSG00000163749.17	CCDC158	4:76357098:rs7677266:G_A	G/A	A	2440	0.750639	2	0.257377	1	1	0	1	1	0	6.44326e-05	0.00462772	1.28131	0.795357	1	0.394274	1	1	0	0.107397	0.655411	0.602536	0.139976	0.640613	0.502584	319	0.252128	2	0.327586	1	NA	0	1	NA	0	0.432741	0.847326	0.827938	1	NA	0	0.961786	NA	-0.11966	0.331264
ENSG00000148735.15	PLEKHS1	10:113785832:rs74402361:C_T	C/T	T	2439	0.793357	2	0.191062	0.910615	1	0.0440631	0.521263	1	-0.43024	5.42944e-08	1.10519e-05	2.40045	1	1	0	0.0151087	0.291381	1.88196	1	1	0	0.10183	0.556478	0.586342	319	0.157677	2	0.19906	0.202855	NA	-0.730748	1	NA	0	0.544425	0.889622	0.790212	1	NA	0	0.863494	NA	0.518902	0.270872
ENSG00000123297.19	TSFM	12:57781418:rs11172335:T_C	C/T	T	2436	0.962741	2	0.317529	0.0754706	0.57236	-0.532101	1	1	0	0.540797	1	-0.27892	1	1	0	1	1	0	0.700931	1	-0.148611	0.000989911	0.0340159	-1.02715	319	0.671321	2	0.0721003	0.841953	NA	-0.0736455	1	NA	0	0.736927	NA	-0.210645	1	NA	0	0.324076	NA	3.50982	0.150509
ENSG00000196821.10	ILRUN	6:34648545:rs3800461:G_C	G/C	C	2683	0.575859	2	0.117406	1	1	0	1	1	0	2.25766e-06	0.000290726	1.56653	1	1	0	1	1	0	1	1	0	0.806961	1	0.0991448	NA	NA	NA	NA	NA	NA	NA	NA	NA	NA	NA	NA	NA	NA	NA	NA	NA	NA	NA	NA
ENSG00000188295.14	ZNF669	1:247104366:rs2270616:G_T	T/G	G	2439	0.558007	0	0.410209	0.448704	1	-0.236322	0.78402	1	0.166165	0.999999	1	0	0.555242	1	0.876163	0.092751	0.710127	-1.00605	6.87727e-06	0.000489804	-1.14638	0.000327813	0.0153927	-0.752393	319	0.903412	0	0.357367	0.538545	NA	-0.330524	0.753712	NA	-0.32454	0.431043	NA	0.363157	2.08717e-05	NA	-5.66287	0.190864	NA	-1.98218	1
ENSG00000123219.13	CENPK	5:65615017:rs72762473:C_A	C/A	A	2680	0.859232	2	0.320709	0.999999	1	0	0.719848	1	0.198696	0.00221118	0.0747723	1.01339	0.723767	1	0.537594	0.166431	0.890931	0.849089	0.839075	1	0.0637459	0.0602563	0.435849	0.51072	319	1	2	0.158307	0.919744	NA	-0.031284	0.352996	NA	1.93951	0.441243	NA	1.02261	0.966033	NA	-0.0808409	0.784064	NA	-0.773724	1
ENSG00000198892.6	SHISA4	1:201888432:rs13374557:G_A	G/A	A	2683	0.47102	2	0.201267	5.75756e-11	1.32253e-08	-1.64292	1	1	0	1	1	0	1	1	0	1	1	0	0.00111412	0.0342663	-0.981207	0.0356878	0.332092	0.489931	319	0.0767608	2	0.225705	0.668733	0.959174	-0.38484	0.915764	NA	-0.0798427	0.991203	NA	0.00984324	1	NA	0	0.955151	NA	0.118199	0.309931
ENSG00000167555.14	ZNF528	19:52414373:rs162123:A_G	G/A	A	2436	0.86504	2	0.233169	0.0120226	0.195248	-0.622476	0.134846	1	-0.879011	0.150548	0.856121	-0.489476	0.523111	1	-1.05809	0.485771	1	-0.183899	0.383269	1	0.311755	0.0794275	0.495271	-0.429775	319	0.736827	2	0.489028	0.976344	NA	0.0221588	0.637114	NA	0.569722	0.110879	NA	-0.887044	0.503324	NA	0.891991	0.997213	NA	-0.00733813	1
ENSG00000151348.14	EXT2	11:44131456:rs7117287:C_T	C/T	T	2437	0.398223	2	0.285187	0.301327	1	0.328589	0.336898	1	0.483131	3.76992e-06	0.000464356	-1.54694	0.729466	1	-0.515319	1	1	0	1	1	0	0.0282792	0.291917	-0.570727	319	0.821298	2	0.144201	1	NA	0	1	NA	0	0.00673157	0.15707	-1.32476	0.0224193	NA	-4.19427	1	NA	0	1
ENSG00000127337.7	YEATS4	12:69391932:rs11177643:T_G	G/T	T	2682	0.458994	0	0.452461	0.261266	0.996316	0.306452	0.758543	1	0.116367	0.999997	1	0	0.0864277	0.890362	2.66013	0.999942	1	-4.44875e-05	0.00235908	0.0600895	0.792772	6.64703e-07	9.06306e-05	0.987776	319	0.787393	0	0.293103	1	NA	0	0.2975	NA	0.67796	1	NA	0	0.30867	NA	-1.87506	0.836198	NA	0.523996	0.905842
ENSG00000175575.12	PAAF1	11:73922734:rs60863026:G_A	G/A	A	2676	0.106719	2	0.0710015	0.00531287	0.113834	-0.663576	0.874863	1	0.142759	1	1	0	0.852107	1	0.49632	1	1	0	3.85967e-29	4.2787e-26	-3.23024	0.19836	0.73713	-0.190161	319	0.374627	2	0.0642633	0.44206	NA	-0.604242	0.709118	NA	-0.435557	1	NA	0	0.79726	NA	0.906036	0.983445	NA	0.0795649	0.000373499
ENSG00000277462.2	ZNF670	1:247078021:rs6701582:T_C	T/C	C	2439	0.0404467	2	0.306478	0.999998	1	0	1	1	0	5.31339e-05	0.00391547	-1.367	0.246346	1	-1.62298	0.873081	1	-0.0918945	0.585505	1	0.200296	0.376994	0.934022	-0.300885	319	0.493308	0	0.426332	1	NA	0	1	NA	0	0.222764	0.721086	-0.719966	0.251408	NA	1.5017	0.701838	NA	0.67849	1
ENSG00000162384.14	CZIB	1:53214418:rs1056425:G_A	G/A	A	2683	0.784901	2	0.305628	0.00128998	0.0403173	-0.889586	1	1	0	0.999999	1	0	1	1	0	0.688611	1	0.257559	0.0100803	0.167111	-0.701206	0.540329	1	-0.134954	319	0.0234677	2	0.0877743	0.348315	0.769695	-0.649815	0.18347	NA	2.80744	0.999999	NA	0	0.6645	NA	-0.365067	0.841768	NA	-0.82777	0.487262
ENSG00000164989.17	CCDC171	9:15636262:rs451878:C_A	C/A	A	2432	0.967664	0	0.496094	0.00134163	0.0415291	0.964172	1	1	0	0.33608	1	-0.421937	0.660984	1	-0.669757	0.986449	1	0.00563361	0.11572	0.676412	0.582216	0.00061527	0.0247048	1.12317	319	0.910848	0	0.470219	0.828928	0.99419	0.15515	1	NA	0	0.199111	NA	1.02396	0.482893	NA	1.21509	0.655873	NA	0.636395	1
ENSG00000144218.19	AFF3	2:100080739:rs9784000:G_C	G/C	C	2683	0.632962	2	0.170332	0.999998	1	0	1	1	0	1.34899e-06	0.000182953	1.21254	1	1	0	1	1	0	1	1	0	0.5332	1	0.213395	319	0.335927	2	0.177116	1	NA	0	1	NA	0	0.254761	0.745012	-0.898219	0.052252	NA	3.85846	1	NA	0	1
ENSG00000137713.16	PPP2R1B	11:111752364:rs4936675:T_A	T/A	A	2682	0.38509	0	0.333706	3.83602e-05	0.00236249	-1.20141	0.416528	1	-0.458391	1	1	0	0.584975	1	0.773904	0.00199487	0.0897978	-1.72419	0.354851	1	0.232469	1	1	0	319	0.780149	0	0.109718	0.928543	1	-0.144883	0.495233	NA	1.78813	1	NA	0	0.825554	NA	0.491694	0.678172	NA	-1.67442	0.56266
ENSG00000100413.17	POLR3H	22:41538957:rs28530678:G_C	G/C	C	2679	0.369719	2	0.202314	0.346315	1	0.373122	0.222514	1	0.868745	0.665378	1	-0.221897	1	1	0	1	1	0	0.0348584	0.365795	0.848821	0.00157244	0.0468917	1.28237	319	0.19762	2	0.0517241	0.468044	NA	-0.561342	0.638379	NA	1.79046	0.914056	NA	-0.294149	0.337417	NA	-2.81191	1	NA	0	1
ENSG00000109270.13	LAMTOR3	4:99927653:rs10516458:A_G	G/A	A	2675	0.867441	0	0.223738	0.36933	1	-0.217985	1	1	0	0.0422116	0.463748	0.522006	0.592571	1	0.9191	0.754358	1	-0.204343	0.123172	0.699256	0.476636	3.43967e-08	6.96042e-06	1.36649	NA	NA	NA	NA	NA	NA	NA	NA	NA	NA	NA	NA	NA	NA	NA	NA	NA	NA	NA	NA
ENSG00000157851.17	DPYSL5	2:26851625:rs13418647:G_A	G/A	A	2681	0.745879	2	0.391645	1	1	0	0.185489	1	-0.354516	0.677096	1	0.091847	0.0128049	0.443521	3.08085	0.00109893	0.0598705	-1.30364	2.20236e-17	1.00274e-14	-1.9408	0.394892	0.94661	0.185727	319	0.518148	2	0.153605	0.714575	NA	-0.0868936	1	NA	0	0.187712	NA	-0.664925	0.18098	NA	1.88033	1	NA	0	0.122031
ENSG00000100288.19	CHKB	22:50582239:rs86337:C_A	A/C	C	2440	0.0563794	2	0.422951	0.231086	0.947996	-0.4543	0.713058	1	-0.266253	0.236698	1	-0.590533	1	1	0	0.378248	1	0.407766	0.659146	1	0.170105	0.328045	0.888481	-0.369447	319	0.734381	2	0.443574	0.735849	NA	-0.328163	0.874039	NA	0.294394	0.967061	NA	-0.0464547	0.945901	NA	-0.132098	1	NA	0	1
ENSG00000070371.16	CLTCL1	22:19295331:rs5993576:T_G	T/G	G	2683	0.753018	2	0.0655982	0.114293	0.701266	0.844123	0.316173	1	1.02302	6.50352e-13	3.6849e-10	3.74433	0.0690046	0.8299	-2.68525	0.634182	1	-0.450555	0.151973	0.774815	0.740827	1	1	0	319	1	2	0.15047	0.797455	NA	-0.091576	0.311692	NA	-1.47492	0.0826799	0.520175	1.6744	0.203402	NA	2.82099	0.220637	NA	3.57622	0.776566
ENSG00000100987.14	VSX1	20:25072469:rs743018:G_A	G/A	A	2439	0.530922	2	0.345428	0.00485564	0.107693	-0.809405	0.0329834	0.669442	-1.16621	0.999999	1	0	0.156808	1	1.95093	0.0087873	0.2207	-1.301	0.173036	0.82014	-0.350882	1	1	0	319	0.173735	0	0.442006	0.767315	NA	0.193962	1	NA	0	1	NA	0	1	NA	0	0.186506	NA	-3.27425	0.650551
ENSG00000167766.18	ZNF83	19:52615776:rs7257138:T_C	T/C	C	2683	0.145801	2	0.366567	0.00449357	0.102277	0.796636	0.0590422	0.834794	1.04446	1	1	0	0.653246	1	0.61248	0.702489	1	0.200794	0.0972867	0.626956	0.398195	1	1	0	319	0.81833	2	0.42163	0.588513	NA	0.483966	0.518928	NA	1.01961	1	NA	0	0.00472956	NA	4.31019	0.260544	NA	2.67494	0.0997885
ENSG00000145217.14	SLC26A1	4:991939:rs3822020:A_G	A/G	G	2682	0.271264	0	0.351976	0.010221	0.174435	0.605854	0.389367	1	-0.551277	0.00571166	0.140029	-1.19712	0.390403	1	1.51271	1	1	0	0.302209	1	-0.391659	0.0187059	0.230519	-0.853883	319	0.793478	0	0.310345	0.729495	NA	-0.303475	0.695185	NA	0.30958	0.609113	NA	0.574686	0.0121821	NA	-4.17622	1	NA	0	0.0937649
ENSG00000101190.13	TCFL5	20:62859854:rs4809429:G_A	G/A	A	2678	0.350991	2	0.269417	5.7238e-07	6.6036e-05	1.28987	0.425623	1	-0.21028	0.999998	1	0	1	1	0	0.129085	0.815887	0.833812	0.0001858	0.00805671	0.891432	1	1	0	319	0.476509	2	0.269592	0.924973	1	-0.0905868	0.898566	NA	0.175073	1	NA	0	1	NA	0	0.58002	NA	1.34212	0.848951
ENSG00000162843.17	WDR64	1:241690335:rs12037241:G_T	G/T	T	2365	0.796013	2	0.393023	1	1	0	0.688606	1	0.284772	3.63547e-06	0.000449969	1.85053	0.782022	1	-0.254234	0.61514	1	0.361439	0.599164	1	-0.108912	0.613495	1	-0.188675	319	0.885276	2	0.261755	0.87208	NA	-0.0679918	0.968557	NA	-0.0758445	0.109506	0.567809	2.24644	1	NA	0	0.718198	NA	-0.651877	0.578838
ENSG00000198547.9	C20orf203	20:32661173:rs7268795:C_T	C/T	T	2436	0.635961	2	0.260057	0.208493	0.905014	0.488637	0.0126784	0.419507	1.83565	0.649999	1	-0.181717	0.940359	1	-0.0473044	1	1	0	1	1	0	0.00358007	0.0809947	0.945204	319	0.617253	2	0.0611285	0.754391	NA	-0.437399	0.965413	NA	-0.145559	0.612002	NA	1.111	0.440343	NA	-1.89003	1	NA	0	1
ENSG00000095383.20	TBC1D2	9:98217063:rs3739664:T_C	C/T	T	2434	0.835729	2	0.42461	0.133933	0.751696	-0.210817	0.0010943	0.0974678	-1.20625	0.999998	1	0	0.0381067	0.682545	2.4082	0.948852	1	0.0294336	0.00425704	0.092219	-0.601051	1	1	0	319	1	2	0.203762	0.277887	NA	-0.480114	0.143638	NA	1.5406	1	NA	0	0.852238	NA	-0.252636	0.0883202	NA	-2.17352	4.80223e-05
ENSG00000163879.11	DNALI1	1:37545150:rs6704190:C_T	T/C	C	2679	0.404676	2	0.419	0.000837257	0.0288091	0.94906	0.110732	1	0.839998	0.999999	1	0	1	1	0	0.440924	1	-0.416634	1	1	0	1	1	0	319	0.483002	0	0.275862	0.307456	0.732718	0.931638	0.395539	NA	-1.00298	0.0816901	NA	0.816154	0.347143	NA	1.47626	0.311352	NA	-2.2247	1
ENSG00000107959.16	PITRM1	10:3153491:rs2388553:C_T	C/T	T	2681	0.967993	0	0.403021	0.999998	1	0	1	1	0	7.46127e-05	0.00522638	1.13785	1	1	0	1	1	0	0.571508	1	0.198639	0.288291	0.847132	0.347105	319	0.217793	2	0.498433	1	NA	0	1	NA	0	0.0299027	0.314745	1.69727	1	NA	0	1	NA	0	0.391401
ENSG00000164366.4	CCDC127	5:208772:rs6896634:A_G	A/G	G	2440	0.644094	2	0.12541	0.362102	1	-0.22621	0.970323	1	0.0387319	0.000217811	0.0127145	2.10605	0.234423	1	2.64623	0.988721	1	-0.00370506	1	1	0	0.0588513	0.430692	0.856185	319	0.908876	2	0.426332	0.940149	NA	-0.0587154	1	NA	0	0.00260262	0.121456	2.27827	1	NA	0	0.489265	NA	-0.832982	0.524244
ENSG00000136059.14	VILL	3:38004532:rs9843506:A_C	A/C	C	2681	0.196595	2	0.220627	0.000128224	0.0066585	-1.08792	0.813172	1	0.167543	0.999999	1	0	1	1	0	1	1	0	0.00826265	0.14681	-0.788711	3.864e-05	0.00289032	-1.00363	319	0.650013	2	0.443574	0.332764	0.750427	-0.94823	0.511638	NA	-1.00646	0.291707	NA	-0.7556	0.121689	NA	1.64984	1	NA	0	1
ENSG00000057468.7	MSH4	1:75786650:rs1146635:A_G	G/A	A	2386	0.895848	2	0.375524	0.0970104	0.648015	-0.351556	1	1	0	0.000111754	0.00728744	-0.930208	1	1	0	0.889284	1	0.0903969	1	1	0	0.459623	0.993772	-0.255054	319	0.763613	2	0.105016	0.671758	NA	-0.64154	0.689645	NA	0.966342	0.124513	0.622563	-1.48617	1	NA	0	0.534458	NA	-1.00185	0.978438
ENSG00000152582.14	SPEF2	5:35667805:rs13177154:C_A	C/A	A	2429	0.966567	2	0.410869	1	1	0	1	1	0	2.65545e-06	0.000336846	0.802112	1	1	0	1	1	0	1	1	0	0.0110427	0.170227	0.603855	319	0.6215	2	0.217868	1	NA	0	1	NA	0	0.635786	0.907376	-0.646077	1	NA	0	0.522105	NA	1.63268	0.19708
ENSG00000198721.12	ECI2	6:4133621:rs3177253:C_T	C/T	T	2440	0.630912	2	0.254098	2.32203e-06	0.00021529	-1.26701	0.276917	1	0.584405	0.999999	1	0	0.531849	1	-0.92572	0.00700365	0.190173	-1.51262	1	1	0	1	1	0	319	1	2	0.109718	0.00198511	0.050885	-2.58697	0.85339	NA	-0.115619	1	NA	0	0.858629	NA	-0.371584	0.579416	NA	1.51326	1
ENSG00000130517.14	PGPEP1	19:18336058:rs55887446:C_T	C/T	T	2675	0.161494	2	0.261682	0.888037	1	-0.0469391	0.00352832	0.207505	-1.96196	0.999998	1	0	0.0160858	0.48826	-2.66485	0.569403	1	0.363822	0.0598949	0.495825	-0.522158	1	1	0	319	0.842238	2	0.166144	0.981353	NA	-0.0293853	0.0704749	NA	-2.8463	1	NA	0	0.127284	NA	-2.07609	0.380638	NA	3.00065	0.540231
ENSG00000136908.17	DPM2	9:127938982:rs3824530:C_G	C/G	G	2429	0.459745	2	0.144298	0.792904	1	0.140058	0.344174	1	0.943258	0.689103	1	0.278157	1	1	0	1	1	0	0.373964	1	0.471767	3.56771e-06	0.000390412	2.34256	319	0.288658	2	0.382445	0.843445	NA	0.181733	0.243945	NA	1.57211	0.320641	NA	-0.611963	0.0391259	NA	-2.7071	0.955642	NA	0.0818241	1
ENSG00000167656.5	LY6D	8:142785741:rs60714144:C_T	C/T	T	2683	0.595003	2	0.381662	0.740415	1	-0.0969046	1	1	0	3.38035e-05	0.00271034	-1.48223	1	1	0	1	1	0	0.818309	1	-0.0847653	0.441002	0.979718	-0.265457	319	1	2	0.362069	0.978454	NA	0.0165001	1	NA	0	0.295988	0.778688	-0.83111	1	NA	0	0.926523	NA	0.155427	0.401032
ENSG00000170889.14	RPS9	19:54201720:rs17305304:A_G	G/A	A	2304	0.789815	0	0.375217	0.185708	0.867531	0.408762	0.583984	1	-0.325512	1	1	0	0.0658374	0.81223	-1.68179	0.00657555	0.181643	1.60332	0.0430419	0.414305	0.507585	0.37048	0.927455	0.175484	319	1	0	0.122257	1	NA	0	0.805262	NA	0.36471	0.299271	NA	0.592411	0.675467	NA	0.99523	0.429325	NA	-2.21225	1
ENSG00000108587.15	GOSR1	17:30504235:rs9896343:T_C	T/C	C	2679	0.0443233	0	0.485069	0.0806204	0.59266	-0.616639	1	1	0	0.699693	1	0.191474	0.893257	1	-0.2336	0.990456	1	-0.00775572	0.014633	0.211866	-1.01012	0.00605943	0.116535	-1.04765	319	0.774383	0	0.26489	0.446996	NA	-0.755097	1	NA	0	0.433388	NA	0.961142	0.709528	NA	-0.69145	0.197765	NA	1.90772	0.142305
ENSG00000183891.6	TTC32	2:19890916:rs35957485:G_A	G/A	A	2439	0.433322	2	0.0842558	0.000587087	0.0218525	1.87746	0.266028	1	1.18889	0.999999	1	0	0.151928	1	3.64858	0.0798929	0.673992	1.92916	0.689443	1	0.17694	0.0204813	0.243002	0.751651	319	0.733471	2	0.0909091	0.87933	1	-0.272002	0.499083	NA	2.24844	1	NA	0	0.876024	NA	0.393809	0.0575162	NA	-3.42177	0.10851
ENSG00000128928.10	IVD	15:40361837:rs7165012:A_G	A/G	G	2682	0.876664	0	0.46607	4.15054e-08	6.1527e-06	1.39999	0.923238	1	-0.0568855	0.999998	1	0	0.841001	1	0.315876	1	1	0	0.330336	1	0.253851	1	1	0	319	0.71467	0	0.352665	0.467006	0.829393	0.523236	1	NA	0	0.625995	NA	0.200675	1	NA	0	1	NA	0	0.911109
ENSG00000153802.12	TMPRSS11D	4:67662742:rs9991141:C_T	C/T	T	2680	0.283428	2	0.161007	0.0142775	0.218462	1.21642	0.783315	1	0.234513	0.964077	1	0.0306202	0.138006	1	3.6137	0.059163	0.589941	1.50373	0.00661703	0.126	1.39544	0.497839	1	0.331671	319	1	2	0.183386	0.064594	NA	2.37708	0.49361	NA	-1.08845	0.380735	NA	-1.20058	0.00560973	NA	6.63001	0.704542	NA	-0.402926	0.523592
ENSG00000071967.12	CYBRD1	2:171523271:rs960749:G_A	G/A	A	2682	0.436097	0	0.454698	0.000214127	0.00990851	1.00072	0.868941	1	0.0836771	1	1	0	0.419727	1	-1.03715	0.289399	1	0.576416	1	1	0	1	1	0	319	0.381354	0	0.257053	0.747033	0.977543	0.224804	1	NA	0	1	NA	0	1	NA	0	0.954865	NA	-0.140018	0.608217
ENSG00000122971.9	ACADS	12:120725715:rs2239760:C_A	A/C	C	2678	0.810033	0	0.406087	4.53672e-15	2.06559e-12	-1.60187	1	1	0	0.999999	1	0	0.103177	0.93553	-2.17575	0.000201196	0.0172441	1.36695	0.865199	1	-0.0388695	1	1	0	319	0.0941569	0	0.371473	0.00863035	0.141207	-1.64642	0.687428	NA	0.284325	1	NA	0	1	NA	0	1	1	0	0.369128
ENSG00000137274.13	BPHL	6:3138265:rs7765391:A_G	G/A	A	2682	0.201408	2	0.130313	2.42855e-12	6.65814e-10	-1.62357	1	1	0	0.742022	1	0.143607	0.26504	1	-1.50756	0.872571	1	0.118162	0.671605	1	-0.207558	3.43241e-11	1.5912e-08	-1.67288	319	0.261306	2	0.473354	0.64929	0.949247	0.318533	0.700922	NA	0.591863	0.0743334	NA	-1.67549	0.0124059	NA	-4.2469	1	NA	0	1
ENSG00000167695.15	TLCD3A	17:731840:rs2657621:A_C	A/C	C	2680	0.786403	2	0.477052	0.000142524	0.00719588	1.1923	0.812541	1	0.143437	0.848852	1	0.0491042	0.828877	1	-0.317117	0.145929	0.853188	0.853304	0.996613	1	0.00120177	0.116699	0.592486	0.382558	319	1	2	0.272727	0.700521	0.968001	-0.299698	0.695438	NA	0.594063	0.485411	NA	0.590718	0.060427	NA	2.95743	0.183854	NA	2.16528	1
ENSG00000011590.14	ZBTB32	19:35713788:rs107068:A_G	A/G	G	2682	0.131074	2	0.475764	0.0027306	0.071554	1.01463	0.618976	1	0.335694	0.525651	1	-0.305823	0.119401	0.976386	1.88893	1	1	0	0.00747583	0.137427	0.968402	0.0219252	0.251928	0.79857	319	0.858605	0	0.195925	0.832652	NA	0.247279	0.500373	NA	1.22953	1	NA	0	0.278325	NA	1.74041	1	NA	0	0.23772
ENSG00000284713.1	SMIM38	11:69088127:rs1060435:A_G	A/G	G	2683	0.934357	2	0.37514	0.372379	1	0.293516	0.00890158	0.345981	-1.44884	0.0153665	0.263388	-0.829997	0.914669	1	0.171528	1	1	0	1	1	0	0.239345	0.789583	-0.374671	319	0.0636248	2	0.105016	0.194719	NA	2.01967	0.710882	NA	-0.876273	0.0429505	NA	-1.57823	1	NA	0	1	NA	0	0.720968
ENSG00000178078.11	STAP2	19:4334405:rs55913120:C_T	C/T	T	2679	0.210006	2	0.441583	0.798738	1	0.0912768	0.00751409	0.319311	1.90586	0.0182235	0.289678	0.967239	1	1	0	0.709219	1	-0.238568	0.147555	0.764368	-0.305844	0.561829	1	-0.196365	319	0.430268	2	0.449843	0.492431	NA	0.720138	0.512224	NA	-1.24092	0.869125	NA	0.154485	1	NA	0	0.627864	NA	-0.635386	1
ENSG00000047188.16	YTHDC2	5:113573858:rs7713378:C_T	C/T	T	2513	0.749566	0	0.492439	1	1	0	1	1	0	0.247174	1	0.405375	0.367736	1	1.4816	0.384011	1	0.358976	0.911532	1	0.0433867	0.0371822	0.339015	0.703462	319	0.421016	0	0.115894	1	NA	0	1	NA	0	0.380814	NA	1.23913	1	NA	0	0.793866	NA	0.380024	0.120472
ENSG00000187553.10	CYP26C1	10:93045466:rs10748589:G_A	G/A	A	2437	0.130183	2	0.293804	1	1	0	1	1	0	0.742032	1	-0.12325	0.627231	1	0.752695	0.00226853	0.0967543	-1.90971	0.000571938	0.0201418	-1.39035	0.00191124	0.0532828	-1.09757	319	0.499962	2	0.470219	1	NA	0	1	NA	0	0.0947051	NA	1.14575	0.405779	NA	-1.12174	0.243994	NA	-2.54198	0.0357268
ENSG00000172167.8	MTBP	8:120452744:rs10090927:T_C	C/T	T	2670	0.724841	2	0.326592	0.120339	0.718229	0.557428	0.210879	1	0.875273	0.94797	1	0.0304681	1	1	0	1	1	0	0.12139	0.694432	0.589758	0.341458	0.901368	0.330081	319	0.902876	0	0.355799	1	NA	0	0.425024	NA	1.43494	0.616766	NA	-0.420034	0.779404	NA	-0.506892	1	NA	0	0.986353
ENSG00000165966.16	PDZRN4	12:41432761:rs3110389:G_A	G/A	A	2438	0.357093	2	0.248769	1	1	0	1	1	0	1.81773e-05	0.00163192	1.63718	0.0031261	0.229142	-2.90997	0.292012	1	-0.322935	0.701128	1	-0.146722	0.231246	0.780014	0.411832	319	0.3608	2	0.144201	1	NA	0	1	NA	0	0.135422	0.639111	-1.06582	0.793915	NA	-0.61504	0.597627	NA	1.75541	0.357137
ENSG00000100726.15	TELO2	16:1493567:rs2272972:C_G	C/G	G	2633	0.281322	2	0.378086	0.451213	1	-0.27762	0.722497	1	0.245598	0.961988	1	-0.0229249	1	1	0	1	1	0	0.0436346	0.417781	-0.773164	0.0125889	0.183499	-0.856028	319	0.0923035	0	0.181818	0.117711	NA	-1.97416	0.72599	NA	0.722054	0.82563	NA	0.207239	0.00307656	NA	6.01672	1	NA	0	1
ENSG00000130193.8	THEM6	8:142709156:rs1594999:G_A	G/A	A	2683	1	2	0.465151	0.740614	1	-0.0968865	1	1	0	0.0495248	0.505093	-0.872544	1	1	0	1	1	0	0.718995	1	-0.13369	0.695697	1	-0.13755	319	0.285249	0	0.377743	0.212262	NA	-1.19376	1	NA	0	0.519169	NA	-0.785326	1	NA	0	1	NA	0	0.196328
ENSG00000145113.22	MUC4	3:195942529:rs55874542:G_A	G/A	A	2439	0.553485	2	0.138991	0.836667	1	0.0988304	0.0463279	0.76904	1.9789	0.00146966	0.055187	1.69871	0.922722	1	0.175385	0.533813	1	-0.332375	1	1	0	0.801166	1	-0.0450353	NA	NA	NA	NA	NA	NA	NA	NA	NA	NA	NA	NA	NA	NA	NA	NA	NA	NA	NA	NA
ENSG00000188997.8	KCTD21	11:78169460:rs636445:A_C	A/C	C	2682	0.722445	2	0.162192	0.226254	0.937611	-0.623342	0.506776	1	0.668095	0.00258072	0.0835806	-1.11837	1	1	0	0.383613	1	-0.820923	1	1	0	0.732604	1	-0.156011	319	0.799463	2	0.125392	0.111536	NA	-1.38865	1	NA	0	0.712857	NA	0.386985	0.0438644	NA	5.21567	0.421831	NA	3.19517	0.809749
ENSG00000170324.21	FRMPD2	10:48182406:rs769009:G_T	G/T	T	2440	0.60601	0	0.379508	0.341739	1	0.303195	0.421379	1	0.483133	0.999999	1	0	0.483794	1	-1.04153	1	1	0	0.000205727	0.00871896	-1.01355	3.518e-26	1.12123e-22	-2.56463	319	0.736868	2	0.495298	0.61955	NA	0.404676	1	NA	0	1	NA	0	1	NA	0	1	NA	0	0.102893
ENSG00000100106.22	TRIOBP	22:37742372:rs4396807:G_C	G/C	C	2675	0.436461	2	0.33757	0.233201	0.953138	-0.292269	0.467302	1	-0.335027	0.999999	1	0	0.143187	1	-1.76307	0.00896829	0.223524	-1.2234	0.0568684	0.482841	-0.206594	1	1	0	319	0.176059	2	0.460815	0.584967	NA	0.314999	0.955789	NA	0.0674258	0.458809	NA	-0.315704	0.322615	NA	1.09007	0.803801	NA	-0.352831	1
ENSG00000120647.10	CCDC77	12:387529:rs10774154:G_A	A/G	G	2439	0.705498	2	0.201312	0.402802	1	-0.260353	0.987092	1	-0.0119252	0.878972	1	-0.0285953	0.0145022	0.471637	-2.80889	0.0825661	0.683281	-1.13516	5.16372e-11	1.15491e-08	-1.98223	0.785762	1	0.0733185	319	1	2	0.0626959	0.989784	NA	0.0223212	1	NA	0	0.643909	NA	-0.435482	0.417598	NA	-2.74197	0.342788	NA	-2.4968	0.388589
ENSG00000130943.7	PKDREJ	22:46267120:rs9627350:A_G	A/G	G	2683	0.164475	2	0.146664	0.0183885	0.258854	-0.709917	0.337931	1	-0.742129	0.846721	1	0.0578073	0.00386438	0.255923	-4.72397	0.52332	1	-0.466431	5.17576e-08	6.73298e-06	-1.66416	1	1	0	319	0.092699	2	0.492163	0.817914	NA	0.175122	0.440885	NA	-0.857412	0.278874	NA	-0.540547	2.63385e-05	NA	-5.36395	0.627391	NA	1.16461	0.211073
ENSG00000092020.10	PPP2R3C	14:35121615:rs11851907:C_G	C/G	G	2682	0.0255526	2	0.355332	0.000189252	0.0090532	-0.847713	0.215216	1	-0.414773	0.999998	1	0	0.431089	1	-1.23722	0.513106	1	-0.345534	0.0236663	0.286389	-0.582002	0.732779	1	-0.0640579	319	0.499539	2	0.467085	1	1	0	0.256458	NA	-1.21037	0.682197	NA	-0.485417	0.570822	NA	1.15804	0.340575	NA	-2.20029	0.321921
ENSG00000105668.7	UPK1A	19:35658859:rs4806187:A_G	A/G	G	2681	0.216525	2	0.49627	0.915189	1	0.0339365	4.65953e-05	0.00944159	2.58913	8.83453e-05	0.00599738	0.987673	0.811158	1	-0.207239	0.20902	0.970744	0.785337	1	1	0	0.315554	0.876245	-0.16988	319	0.383473	0	0.19906	0.517392	NA	0.409106	0.375725	0.809598	1.25616	0.0736104	0.508911	0.848961	0.269656	NA	1.91455	1	NA	0	1
ENSG00000130312.6	MRPL34	19:17312142:rs8100232:G_A	A/G	G	2681	0.630962	0	0.406378	0.0448849	0.434649	-0.731743	0.641988	1	0.327721	0.336923	1	-0.454321	1	1	0	0.79848	1	-0.165397	0.13686	0.737589	-0.53664	0.786072	1	0.095964	319	0.338623	0	0.227273	0.488864	NA	0.320277	1	NA	0	0.0490954	NA	-2.41825	1	NA	0	0.819212	NA	0.536445	0.675533
ENSG00000182670.13	TTC3	21:37072795:rs2298684:G_A	G/A	A	2683	0.643105	0	0.496273	0.999998	1	0	1	1	0	0.235915	1	0.3545	0.0519358	0.747277	-2.73998	1	1	0	0.0934167	0.615028	0.574701	0.450581	0.987204	0.226514	319	0.900231	2	0.336991	1	NA	0	1	NA	0	0.000923756	NA	2.05986	0.38233	NA	1.39768	0.762877	NA	-0.301659	1
ENSG00000151892.14	GFRA1	10:116170192:rs10749194:T_C	T/C	C	2440	0.642747	0	0.4	7.01825e-18	4.97068e-15	1.9789	1	1	0	0.690507	1	-0.0995399	0.00454226	0.2803	3.94772	0.507244	1	-0.234487	0.347403	1	-0.269508	1	1	0	319	0.903114	0	0.358934	0.006986	0.12791	2.51934	0.434135	NA	-1.09124	0.874435	NA	0.121515	0.299734	NA	-2.0753	0.683692	NA	0.573869	0.758177
ENSG00000229924.3	FAM90A26	4:9374258:rs6414754:T_C	C/T	T	2397	0.411305	2	0.0965791	2.06525e-05	0.00140796	2.24959	0.317542	1	-0.614892	3.56114e-08	7.504e-06	3.85914	0.401205	1	-0.757603	1	1	0	0.209407	0.876294	-0.447689	0.470226	0.999279	0.33222	NA	NA	NA	NA	NA	NA	NA	NA	NA	NA	NA	NA	NA	NA	NA	NA	NA	NA	NA	NA
ENSG00000119673.14	ACOT2	14:73566890:rs11626972:A_G	A/G	G	2437	0.264428	2	0.428601	5.91896e-14	2.09605e-11	-1.86037	0.731478	1	0.136871	0.999998	1	0	0.847377	1	0.315934	1	1	0	0.777937	1	-0.0778523	0.396258	0.947198	-0.182884	319	0.719809	2	0.373041	0.0381807	0.309062	-1.81799	0.815057	NA	-0.418094	0.999999	NA	0	0.55887	NA	1.08484	1	NA	0	0.490917
ENSG00000198937.9	CCDC167	6:37483138:rs10692:T_C	T/C	C	2438	0.882881	0	0.290812	0.776985	1	0.0935257	0.537827	1	0.392847	0.999998	1	0	0.0497463	0.735151	-3.08679	0.00285967	0.109644	1.80531	0.29766	0.998213	0.288859	9.81441e-05	0.00605903	0.830391	319	0.579433	0	0.183386	1	NA	0	1	NA	0	0.823743	NA	0.0864375	0.796846	NA	0.373172	0.883398	NA	0.289581	1
ENSG00000140400.17	MAN2C1	15:75388659:rs4368141:C_G	C/G	G	2682	0.960974	2	0.270507	0.491513	1	0.256628	0.0210854	0.544143	-1.19434	0.108022	0.7425	0.83387	1	1	0	0.486492	1	0.397982	0.00458624	0.0972841	1.20069	0.677106	1	0.169184	319	0.821367	2	0.445141	0.687801	NA	-0.417517	0.20342	NA	2.23585	0.559181	NA	0.604777	1	NA	0	0.478803	NA	-0.988724	0.817837
ENSG00000129103.18	SUMF2	7:56065511:rs7793614:C_T	C/T	T	2681	0.583042	2	0.227714	0.0419354	0.417667	0.704434	0.819766	1	-0.153805	1	1	0	0.887133	1	0.235613	0.0694263	0.632395	1.17195	0.0325045	0.350875	0.593722	0.000656305	0.0259842	0.774477	319	1	2	0.15674	0.658791	NA	0.530772	0.293117	NA	-1.62623	1	NA	0	0.349985	NA	2.21761	0.117449	NA	5.57828	0.0812217
ENSG00000145736.14	GTF2H2	5:71325939:rs71223697:A_G	A/G	G	977	0.700018	0	0.467247	0.0139702	0.215485	-1.31659	0.10024	0.996037	-1.63982	0.796638	1	-0.137028	1	1	0	0.518163	1	-0.65065	0.000281317	0.0112779	-1.96554	0.848233	1	-0.100488	NA	NA	NA	NA	NA	NA	NA	NA	NA	NA	NA	NA	NA	NA	NA	NA	NA	NA	NA	NA
ENSG00000204909.8	SPINK9	5:148321873:rs4705250:G_C	G/C	C	2681	0.128031	2	0.255688	0.448023	1	-0.296502	1	1	0	0.00617297	0.14761	1.54786	0.946161	1	0.128081	0.632389	1	-0.358377	0.22262	0.898124	0.570849	0.00191003	0.0532828	1.32943	319	0.895022	2	0.304075	0.585784	NA	0.517193	1	NA	0	0.707444	NA	-0.464805	1	NA	0	0.44798	NA	-0.890306	0.421869
ENSG00000109854.13	HTATIP2	11:20364060:rs10437608:G_A	G/A	A	2440	0.902464	0	0.451639	0.999999	1	0	0.00289321	0.183048	1.12954	0.999999	1	0	1	1	0	0.0132264	0.273376	1.38062	0.194539	0.853727	0.304345	1	1	0	319	0.634714	2	0.37931	0.430728	NA	-0.303312	0.0582634	NA	2.12862	1	NA	0	1	NA	0	0.406206	NA	-1.61925	0.867527
ENSG00000184949.16	FAM227A	22:38657752:rs5757212:G_C	G/C	C	2680	0.622488	2	0.315112	0.0143311	0.218672	0.887671	0.854779	1	0.128113	0.748662	1	0.12008	1	1	0	1	1	0	1	1	0	0.0233246	0.260722	0.728146	319	0.817355	2	0.413793	0.989593	NA	0.0118678	0.328241	NA	1.78981	0.685352	NA	0.44025	0.433914	NA	1.3693	1	NA	0	1
ENSG00000135951.15	TSGA10	2:99120980:rs34272114:A_C	C/A	A	2681	0.743808	2	0.38288	0.246072	0.972578	-0.234763	1	1	0	0.0387593	0.444697	-0.443889	0.247572	1	1.20278	0.230015	1	-0.567839	0.00239382	0.0605604	-0.749423	0.198633	0.737489	-0.265826	319	1	0	0.280564	0.255242	NA	0.66253	0.115676	NA	-1.90735	1	NA	0	1	NA	0	0.229319	NA	-2.62473	0.113108
ENSG00000141959.17	PFKL	21:44305974:rs9977591:T_C	T/C	C	2440	0.0350859	2	0.329508	0.0054243	0.115638	-0.79915	0.872112	1	0.085601	0.815672	1	0.0903348	1	1	0	0.302658	1	0.56828	2.18795e-08	3.2061e-06	-1.71027	0.0819232	0.502356	-0.439312	319	1	2	0.346395	0.705779	NA	-0.397028	0.936551	NA	0.134075	0.226921	NA	-0.837855	0.137831	NA	2.23607	1	NA	0	0.0672085
ENSG00000221995.5	TIAF1	17:29089842:rs4965416:T_C	C/T	T	2439	0.392227	0	0.341123	0.658932	1	0.0692205	0.0564685	0.825336	1.10063	0.0307683	0.388366	-0.50112	1	1	0	0.147221	0.856619	0.847906	1.58912e-06	0.000135059	1.44377	1	1	0	319	0.0253629	0	0.498433	0.674616	NA	0.364681	0.705428	NA	0.532734	1	NA	0	1	NA	0	0.740825	NA	-0.530882	0.0945862
ENSG00000166268.11	MYRFL	12:69763802:rs4332561:C_T	C/T	T	2682	1	2	0.0687919	0.00402694	0.0947416	1.93555	0.0363944	0.696118	2.81604	0.840898	1	-0.173054	0.0494841	0.735151	6.66858	0.75155	1	0.371312	0.0153141	0.218625	1.77196	1.0149e-05	0.000944415	2.85957	NA	NA	NA	NA	NA	NA	NA	NA	NA	NA	NA	NA	NA	NA	NA	NA	NA	NA	NA	NA
ENSG00000159674.12	SPON2	4:1208236:rs1250106:G_A	G/A	A	2681	0.935771	2	0.397799	0.685683	1	0.136427	0.481575	1	-0.430591	0.000510995	0.0244444	1.23601	1	1	0	1	1	0	0.758155	1	-0.0528218	0.119371	0.598451	0.476098	319	0.113298	2	0.0783699	1	NA	0	0.781288	NA	-0.72471	0.668024	0.918729	-0.332034	1	NA	0	0.749117	NA	1.57965	0.671683
ENSG00000144895.12	EIF2A	3:150577589:rs6440683:C_T	C/T	T	2557	0.5361	0	0.150567	0.737267	1	-0.129533	1	1	0	0.87554	1	-0.0925295	0.137362	1	2.1947	0.00115781	0.0621487	-2.75655	0.0122549	0.189142	-1.221	0.0184136	0.228504	-1.11681	319	0.533681	0	0.338558	1	NA	0	1	NA	0	0.898271	NA	0.094537	0.0280286	NA	-3.7674	0.179851	NA	-2.98211	1
ENSG00000169220.18	RGS14	5:177372991:rs10051765:T_C	T/C	C	2682	0.265413	2	0.342841	0.00147632	0.0439741	0.842674	1	1	0	3.84451e-06	0.000469556	-1.321	1	1	0	1	1	0	1	1	0	0.0840388	0.507157	-0.405329	319	0.00516116	0	0.5	0.485708	0.837645	0.65827	1	NA	0	0.284106	0.776948	-1.40899	1	NA	0	0.733646	NA	-1.03365	0.701288
ENSG00000170209.5	ANKK1	11:113317227:rs73572791:A_G	A/G	G	2440	0.781194	2	0.12459	0.441139	1	0.397686	0.442711	1	0.791183	5.46158e-08	1.10519e-05	2.82455	1	1	0	0.81651	1	0.22581	0.753289	1	-0.13914	0.625157	1	-0.0645165	319	0.898808	2	0.327586	0.340606	NA	-0.900446	0.304683	NA	1.83989	0.593607	0.899697	-0.393721	1	NA	0	0.250256	NA	2.176	0.00788351
ENSG00000124164.15	VAPB	20:58428945:rs2268915:G_C	G/C	C	2679	0.233036	2	0.415827	1	1	0	1	1	0	0.0962968	0.704124	0.529041	1	1	0	1	1	0	0.171279	0.81734	0.47781	0.124181	0.608661	0.50874	319	0.73191	2	0.4279	1	NA	0	1	NA	0	0.791655	NA	0.237341	1	NA	0	1	NA	0	0.477525
ENSG00000180104.16	EXOC3	5:428303:rs12188321:C_G	G/C	C	2683	0.61547	0	0.48211	0.621999	1	0.113485	1	1	0	0.011454	0.217667	0.886957	1	1	0	1	1	0	0.154953	0.78176	0.491766	0.454048	0.98908	0.240548	319	0.189397	0	0.181818	0.903306	NA	0.130022	1	NA	0	0.975815	NA	0.0510882	1	NA	0	1	NA	0	0.395514
ENSG00000205810.8	KLRC3	12:10462335:rs7138294:T_C	C/T	T	2396	0.27709	2	0.184474	0.173337	0.841507	0.499815	0.066428	0.861941	1.30163	1	1	0	0.819385	1	-0.392343	0.524092	1	0.430413	7.86174e-14	2.50564e-11	2.26361	0.368736	0.926072	0.186316	319	0.373566	0	0.440945	0.326348	NA	1.00243	0.583552	NA	-0.841365	1	NA	0	1	NA	0	1	NA	0	0.0539367
ENSG00000006607.14	FARP2	2:241387454:rs13395218:C_T	T/C	C	2682	0.031993	2	0.203579	1	1	0	0.738504	1	-0.156634	0.999999	1	0	0.483478	1	1.12875	0.00248473	0.102348	-1.91133	3.7115e-08	5.08775e-06	-1.46233	1	1	0	319	0.745151	2	0.219436	0.209561	NA	-0.756278	0.294553	NA	-0.875204	1	NA	0	0.518887	NA	-1.19755	0.579001	NA	1.47107	0.438471
ENSG00000160695.14	VPS11	11:119045232:rs1043314:A_G	G/A	A	2682	0.876515	0	0.461596	0.325544	1	0.285281	1	1	0	0.046062	0.48591	-0.856614	1	1	0	1	1	0	0.171328	0.81734	-0.475531	0.0116158	0.175041	-0.822081	319	0.114248	0	0.45768	0.499764	NA	0.443285	1	NA	0	0.760908	NA	0.337384	1	NA	0	1	NA	0	0.317475
ENSG00000185917.13	SETD4	21:36040454:rs2255858:T_C	T/C	C	2440	0.260509	2	0.372746	0.720466	1	-0.107486	1	1	0	0.924556	1	0.0437241	1	1	0	1	1	0	0.000287216	0.0114603	-1.30472	0.0116493	0.175131	-0.863193	319	0.625658	2	0.357367	0.938342	NA	0.0474608	0.4026	NA	-1.24549	0.91984	NA	0.0810442	0.680485	NA	0.63271	0.905697	NA	0.199243	0.750012
ENSG00000147894.16	C9orf72	9:27565938:rs1031153:T_C	C/T	T	2672	0.557082	2	0.271332	1	1	0	1	1	0	0.597218	1	-0.208565	0.446802	1	-0.617057	0.0981483	0.726411	-1.07311	0.774701	1	-0.112881	0.00625043	0.118225	-1.00379	319	0.740707	2	0.0924765	1	NA	0	1	NA	0	0.731461	NA	-0.479925	0.86594	NA	0.579193	0.658631	NA	1.79089	0.449902
ENSG00000204147.10	ASAH2B	10:50756905:rs1133222:C_T	C/T	T	2366	0.647265	0	0.234784	1	1	0	1	1	0	0.956171	1	-0.0198048	1	1	0	1	1	0	0.0148255	0.213683	-0.981954	3.5789e-09	9.81195e-07	-2.133	319	0.80433	2	0.341693	1	NA	0	1	NA	0	0.837262	NA	0.154471	1	NA	0	0.900271	NA	-0.122039	0.757028
ENSG00000137103.20	TMEM8B	9:35831039:rs10758326:A_G	G/A	A	2682	0.265421	2	0.373229	1	1	0	1	1	0	0.125118	0.793627	0.308624	0.155137	1	2.03891	1	1	0	1	1	0	8.33764e-05	0.00530137	1.17083	319	0.12036	2	0.376176	0.506338	NA	-0.278552	1	NA	0	0.81638	NA	-0.237765	1	NA	0	0.555205	NA	1.025	0.44874
ENSG00000133704.10	IPO8	12:30630541:rs11051005:A_G	A/G	G	2682	0.797507	2	0.251305	0.00022538	0.0103169	-1.33555	0.0297713	0.638281	-1.0301	0.277754	1	0.445653	0.272375	1	-1.96796	0.104774	0.748505	1.15004	0.220731	0.896248	-0.354162	0.285193	0.844186	-0.383421	319	0.23785	2	0.0548589	0.639196	0.947094	-0.878973	1	NA	0	0.153045	NA	-1.33863	0.519436	NA	2.52435	0.893578	NA	-0.687725	0.803765
ENSG00000100162.15	CENPM	22:41940779:rs12483944:C_T	C/T	T	2683	0.224141	2	0.127656	0.00294568	0.0759413	1.39942	0.00574761	0.271887	2.50604	0.806616	1	0.145648	0.405041	1	-1.77688	0.0244251	0.381499	-1.62832	0.143957	0.756177	0.710411	0.0109463	0.169458	1.13973	319	0.334748	2	0.0940439	0.717938	NA	0.49177	0.506511	NA	1.57268	0.637185	NA	-0.491063	0.311932	NA	-2.53143	0.433529	NA	2.35935	1
ENSG00000144026.12	ZNF514	2:95235517:rs11686534:A_G	A/G	G	2396	0.433236	0	0.451795	0.191358	0.877726	0.474079	0.1887	1	0.88496	0.456504	1	0.368741	0.160281	1	2.16283	0.973195	1	0.0213692	0.00694272	0.130364	0.982353	0.937899	1	-0.0282603	319	0.76775	2	0.120079	0.490537	NA	1.33156	0.878036	NA	0.433756	0.747228	NA	0.330206	0.580639	NA	1.23111	0.531644	NA	2.99355	0.392934
ENSG00000169515.8	CCDC8	19:46435226:rs8100952:C_T	T/C	C	2436	0.678197	2	0.423235	6.28384e-16	3.48302e-13	1.79276	0.838707	1	0.0915151	0.999999	1	0	0.983232	1	-0.0248736	1	1	0	1	1	0	1	1	0	319	0.496598	2	0.208464	0.0359885	0.298034	1.94318	0.693763	NA	-0.220496	1	NA	0	0.327861	NA	-1.69167	0.730901	NA	0.687315	1
ENSG00000221858.3	OR2A12	7:144177389:rs6464583:A_G	A/G	G	2440	0.364753	2	0.194057	1.92986e-05	0.00133607	1.82833	0.000824925	0.0791342	2.7976	0.281077	1	-0.427975	0.379862	1	1.60181	0.03112	0.432804	1.72693	0.0100457	0.166864	1.0707	0.851312	1	0.0562699	319	0.0163808	2	0.134796	0.362053	0.774316	1.40394	0.0245094	NA	6.12251	0.928	NA	-0.100567	0.972954	NA	-0.0225539	0.734579	NA	1.20355	1
ENSG00000105248.16	YJU2	19:4246696:rs11671900:A_C	C/A	A	2681	0.956856	0	0.232562	0.020775	0.28149	-0.819855	0.814072	1	0.162651	0.999998	1	0	1	1	0	0.807858	1	0.16709	0.000582663	0.0204068	-1.01515	4.7127e-05	0.00337807	-1.03086	319	0.782704	0	0.283699	0.572084	NA	-0.415074	0.133684	NA	-1.98216	0.685855	NA	-0.258492	0.00212573	NA	5.37014	1	NA	0	0.920875
ENSG00000185860.13	CCDC190	1:162862820:rs76754881:T_C	T/C	C	2438	0.209285	2	0.176374	3.88947e-17	2.54282e-14	2.94048	0.292914	1	-0.380747	1	1	0	0.696279	1	0.701623	0.144901	0.851455	-0.411737	0.910544	1	0.0334716	0.285368	0.844186	0.236611	319	1	2	0.0877743	0.317676	0.737095	1.30627	1	NA	0	1	NA	0	1	NA	0	1	NA	0	0.409463
ENSG00000171180.2	OR2M4	1:247965627:rs6664332:G_A	G/A	A	2439	0.0616953	2	0.333333	1	1	0	1	1	0	0.00902502	0.18908	0.883822	0.853991	1	0.300346	1	1	0	0.00643688	0.123678	1.04481	0.000264436	0.0130919	1.25989	319	0.0723042	2	0.282132	1	NA	0	1	NA	0	0.101233	NA	1.64542	1	NA	0	1	NA	0	0.315816
ENSG00000072952.18	MRVI1	11:10715252:rs16908224:A_G	A/G	G	2440	0.305486	2	0.25041	0.00142145	0.0428907	-0.571851	0.909098	1	-0.0477311	1	1	0	0.625407	1	-0.79457	0.000486344	0.0324777	-1.80536	1	1	0	1	1	0	319	0.745846	2	0.222571	0.24359	0.676247	-0.866065	1	NA	0	1	NA	0	1	NA	0	0.249155	0.722549	-3.13409	0.927066
ENSG00000181396.13	OGFOD3	17:82415576:rs4789769:C_T	C/T	T	2681	0.237521	2	0.220254	0.0028654	0.074278	-1.1302	0.433799	1	-0.505146	0.999997	1	0	1	1	0	0.315406	1	0.800784	0.881779	1	0.0506516	0.0267763	0.282347	-0.594919	319	0.366591	2	0.247649	0.985168	NA	-0.00800272	0.0531098	NA	-3.5375	0.595463	NA	0.546707	0.891637	NA	-0.29827	0.580615	NA	1.39281	0.112257
ENSG00000107951.14	MTPAP	10:30325345:rs10763778:T_C	T/C	C	2438	0.486234	0	0.447498	0.182364	0.862041	0.31563	1	1	0	0.913569	1	-0.0307743	0.0446455	0.717736	3.21703	0.624604	1	-0.185197	0.00352074	0.0805096	0.778051	9.81016e-07	0.000125065	1.05146	319	1	2	0.133229	0.999999	NA	0	0.595002	NA	-0.45674	0.509188	NA	0.58493	0.0342384	NA	5.21865	1	NA	0	1
ENSG00000127952.17	STYXL1	7:76006087:rs115332207:G_A	G/A	A	2682	0.906831	2	0.090604	0.886113	1	-0.0745169	0.0681668	0.866858	1.97241	0.987389	1	-0.0112842	1	1	0	0.446896	1	0.775368	0.000907694	0.0290382	1.93324	0.0163434	0.213368	1.27378	319	1	2	0.0548589	0.357238	NA	-0.956356	0.906708	NA	-0.0761862	0.133885	NA	-0.701025	0.0819646	NA	5.67589	0.608156	NA	2.1879	0.65835
ENSG00000168275.15	COA6	1:234373513:rs10910420:G_C	G/C	C	2681	0.176355	0	0.491794	0.777678	1	0.0889065	1	1	0	0.787179	1	0.117273	1	1	0	0.100319	0.735643	0.989205	0.282228	0.981047	0.382773	0.00100854	0.0342862	1.10188	319	0.842238	0	0.166144	0.591136	NA	-0.476395	1	NA	0	0.710812	NA	0.465142	1	NA	0	0.52657	NA	0.996634	0.263232
ENSG00000105607.13	GCDH	19:12899706:rs8012:A_G	G/A	A	2679	0.328463	2	0.446435	1.10573e-15	5.75361e-13	-1.35824	1	1	0	1	1	0	0.598776	1	-0.676548	1	1	0	0.740901	1	-0.0716148	1	1	0	319	0.853499	2	0.18652	0.000108338	0.00550864	-2.37574	1	NA	0	1	NA	0	0.898733	NA	-0.257853	1	NA	0	1
ENSG00000204653.10	ASPDH	19:50514578:rs889131:G_A	A/G	G	2682	0.305748	2	0.31786	0.909268	1	-0.0328528	1	1	0	0.00243544	0.080021	1.39203	1	1	0	1	1	0	0.42914	1	-0.278064	0.721265	1	-0.116573	319	1	2	0.0799373	0.554075	NA	-0.648423	0.797239	NA	-0.210551	0.396942	NA	-0.676564	1	NA	0	1	NA	0	0.46517
ENSG00000267368.1	UPK3BL1	7:102718470:rs12537647:T_C	C/T	T	2435	0.102912	2	0.337782	0.000847535	0.0290843	1.20644	0.394714	1	0.599878	0.31853	1	0.478672	1	1	0	0.150175	0.863698	0.693446	0.129394	0.715203	0.516993	0.213303	0.755387	0.38993	319	0.367002	2	0.45768	0.3413	0.760752	-1.02245	0.454569	NA	1.03906	0.941613	NA	-0.0945823	0.47253	NA	1.49122	0.0857622	NA	3.04751	0.847712
ENSG00000036565.15	SLC18A1	8:20175596:rs58116035:C_T	C/T	T	2438	0.245372	2	0.378794	0.027156	0.327994	0.641722	0.213898	1	-0.417898	1	1	0	0.426705	1	1.24571	0.000164363	0.0148608	2.40045	4.73499e-08	6.22309e-06	1.76583	0.000230378	0.0119147	0.934627	319	0.670319	2	0.15674	0.208715	NA	-0.798812	1	NA	0	0.515644	NA	-0.535044	0.938304	NA	0.184673	0.0959733	0.530994	5.07272	0.00709567
ENSG00000005156.12	LIG3	17:35024898:rs10853174:C_T	C/T	T	2681	0.613429	2	0.460463	0.345663	1	-0.328086	0.0600073	0.83928	-0.884234	0.980693	1	-0.0122771	0.6054	1	-0.851634	0.917191	1	0.0661773	0.0969009	0.626282	-0.655379	0.189669	0.724905	-0.487526	319	0.236573	2	0.169279	0.691577	NA	-0.191933	0.716738	NA	0.894793	0.00587763	NA	-1.47596	0.924238	NA	-0.237302	1	NA	0	0.925372
ENSG00000083099.11	LYRM2	6:89637580:rs2273239:A_C	A/C	C	2682	0.768123	2	0.206003	0.00202333	0.0565048	1.05184	1	1	0	0.999999	1	0	0.631568	1	-0.879995	0.286621	1	0.748679	0.387246	1	0.284013	0.00166378	0.0487044	0.817435	319	0.398458	2	0.112853	0.288148	NA	1.46362	1	NA	0	0.726799	NA	-0.299336	1	NA	0	0.528842	NA	2.64294	0.0932823
ENSG00000196151.10	WDSUB1	2:159284557:rs714156:T_C	T/C	C	2682	0.616568	2	0.305369	0.873365	1	-0.0575898	0.162519	1	-1.02283	0.080801	0.6488	-0.498135	0.664725	1	0.549809	0.458102	1	-0.511092	0.201784	0.866129	-0.248913	0.0855477	0.510705	-0.489753	319	1	2	0.0658307	1	NA	0	1	NA	0	0.0124006	NA	-1.52716	0.0986794	NA	-4.4465	0.298002	NA	-2.37236	0.628281
ENSG00000161542.17	PRPSAP1	17:76313344:rs2279057:T_C	T/C	C	2228	0.809375	2	0.325404	0.738459	1	-0.129463	3.5369e-05	0.0076805	-2.77647	0.444099	1	-0.30491	0.844738	1	0.339815	0.137406	0.832867	1.17542	0.635806	1	-0.163438	0.600359	1	-0.151286	319	0.688258	0	0.206009	1	NA	0	0.939229	0.99406	-0.184472	0.306182	NA	-1.5502	0.923112	NA	-0.237861	1	NA	0	0.911553
ENSG00000244731.8	C4A	6:31951083:rs1270942:A_G	A/G	G	2551	0.00980967	2	0.103293	0.708457	1	-0.193349	0.97282	1	-0.0341148	0.999999	1	0	0.263586	1	2.92511	0.961385	1	-0.0473607	0.999999	1	0	1	1	0	319	0.582063	2	0.0517241	0.995031	NA	0.00711187	1	NA	0	0.350191	NA	-0.346974	0.889129	NA	-0.0720501	0.5774	NA	-2.34908	1
ENSG00000196284.16	SUPT3H	6:45110177:rs12198982:C_A	C/A	A	2439	0.878266	2	0.272653	0.480766	1	-0.250362	1	1	0	0.0467589	0.490124	0.880425	0.00242883	0.20371	5.5214	0.0313439	0.434335	1.42999	0.940658	1	0.0297904	0.00727906	0.130425	0.939457	319	1	2	0.0579937	0.862231	NA	-0.0433528	1	NA	0	0.181709	NA	1.8915	4.4499e-06	NA	13.2633	0.230015	NA	-2.16609	1
ENSG00000100577.19	GSTZ1	14:77324073:rs4147578:G_A	G/A	A	2673	0.886572	2	0.283951	0.00147514	0.0439741	1.02936	0.974466	1	0.0159007	0.999999	1	0	0.0451817	0.717756	2.94806	0.407962	1	-0.520439	4.56829e-05	0.00248353	1.12207	0.3333	0.893226	-0.209171	319	0.41198	2	0.163009	0.314732	0.737095	0.959769	0.616413	NA	-0.550256	1	NA	0	1	NA	0	1	NA	0	0.549501
ENSG00000213937.4	CLDN9	16:3006562:rs2526270:A_G	G/A	A	2609	0.325194	2	0.354542	0.194968	0.884695	-0.371357	0.0131791	0.427517	-1.68339	0.449635	1	-0.225069	1	1	0	0.908112	1	0.0806738	0.940502	1	-0.0261007	1	1	0	319	0.00256619	2	0.145768	0.374679	NA	1.00335	0.6046	NA	-0.670728	0.932148	NA	-0.0775286	1	NA	0	0.142835	NA	-2.20428	0.223085
ENSG00000143036.17	SLC44A3	1:94837100:rs4847361:C_T	T/C	C	2440	0.473114	2	0.129713	2.88159e-11	7.13319e-09	-1.90009	0.660452	1	-0.229512	1	1	0	0.89329	1	0.278029	0.845687	1	0.167094	1	1	0	1	1	0	319	0.678801	2	0.159875	0.200418	0.625762	-0.884967	1	NA	0	1	NA	0	1	NA	0	0.148644	NA	-4.27331	0.497943
ENSG00000189306.11	RRP7A	22:42512180:rs144737997:G_C	G/C	C	2675	0.0673318	2	0.12729	0.010111	0.173485	-0.779848	1	1	0	0.00056708	0.0266768	-1.03925	0.571693	1	-1.16174	1	1	0	0.56826	1	-0.210911	0.0169345	0.218512	-0.632609	319	1	2	0.0673981	0.896142	NA	-0.292433	0.556433	NA	2.10284	0.147422	0.671189	-1.33995	0.830217	NA	-0.607356	0.709321	NA	1.82869	0.714213
ENSG00000111664.10	GNB3	12:6839304:rs1129649:T_C	T/C	C	2678	0.551963	2	0.349701	0.341372	1	0.34795	0.152922	1	-1.00102	0.00355566	0.102093	-1.08306	1	1	0	0.957411	1	-0.0162255	1	1	0	0.567754	1	0.18325	319	0.493308	2	0.426332	0.363979	NA	-0.780571	0.0600268	NA	-2.25193	0.863906	NA	0.160972	0.0375064	NA	-3.23921	1	NA	0	1
ENSG00000173540.12	GMPPB	3:49636229:rs62262675:A_G	A/G	G	2682	0.593171	2	0.175056	0.000483666	0.0187133	1.57959	0.166723	1	1.16824	0.374783	1	0.446388	1	1	0	0.139043	0.836718	-0.918677	1	1	0	0.942373	1	0.0293657	NA	NA	NA	NA	NA	NA	NA	NA	NA	NA	NA	NA	NA	NA	NA	NA	NA	NA	NA	NA
ENSG00000164610.9	RP9	7:32913604:rs17468799:G_A	G/A	A	2682	0.757896	2	0.194444	0.152172	0.795883	0.592387	0.961636	1	0.0382683	0.169821	0.89985	0.611414	1	1	0	0.898415	1	-0.0970054	0.0586544	0.490492	0.725943	0.111894	0.580619	0.565076	319	0.100981	2	0.0611285	1	NA	0	1	NA	0	0.153328	NA	1.39466	0.00791143	NA	9.0419	0.775144	NA	-0.213229	1
ENSG00000123901.9	GPR83	11:94194858:rs11020678:T_G	T/G	G	2682	0.874303	2	0.423378	0.0234842	0.301549	0.646162	1	1	0	0.686845	1	0.118219	1	1	0	0.228217	0.997333	0.539881	1	1	0	0.00229891	0.0597504	0.872149	319	0.911073	0	0.49373	0.103482	NA	1.20606	1	NA	0	0.123011	NA	1.50129	1	NA	0	1	NA	0	0.254146
ENSG00000145198.14	VWA5B2	3:184242173:rs2668195:A_G	A/G	G	2683	0.0513662	2	0.223071	1	1	0	0.256982	1	0.596264	0.00123114	0.0484319	-1.22705	1	1	0	1	1	0	0.453885	1	-0.301052	0.94252	1	0.0271538	319	0.649066	2	0.141066	0.533422	NA	0.805017	0.867624	NA	0.503756	0.585694	0.899697	-0.88638	1	NA	0	0.981941	NA	-0.086481	0.364254
ENSG00000171763.19	SPATA5L1	15:45403184:rs7182723:G_A	A/G	G	2682	0.138401	0	0.266219	0.14765	0.785041	-0.569016	0.105135	1	1.20632	0.60294	1	-0.205599	0.403247	1	0.580104	0.0492679	0.543097	-1.35157	0.00106644	0.0332002	-1.19196	0.0205231	0.243272	-0.764735	319	0.186775	0	0.302508	0.964515	NA	-0.035076	0.63087	NA	-0.538737	0.345442	NA	-0.521479	0.00119819	NA	-5.05845	0.646003	NA	-1.0176	1
ENSG00000101198.15	NKAIN4	20:63252015:rs75829408:C_T	C/T	T	2683	0.665676	2	0.0989564	7.69853e-13	2.2562e-10	3.08941	1	1	0	0.999999	1	0	0.782841	1	-0.627014	0.554429	1	-0.55994	0.152747	0.777052	0.571591	0.396844	0.94733	-0.105563	NA	NA	NA	NA	NA	NA	NA	NA	NA	NA	NA	NA	NA	NA	NA	NA	NA	NA	NA	NA
ENSG00000167332.9	OR51E2	11:4734381:rs4910669:T_G	T/G	G	2439	0.538344	2	0.132841	0.999999	1	0	0.7523	1	0.256882	0.00093149	0.0393215	2.02601	0.187766	1	2.93798	1	1	0	0.747744	1	0.164227	1.99378e-06	0.00023319	2.09879	NA	NA	NA	NA	NA	NA	NA	NA	NA	NA	NA	NA	NA	NA	NA	NA	NA	NA	NA	NA
ENSG00000141698.17	NT5C3B	17:41833514:rs8075291:T_C	C/T	T	2545	0.262899	2	0.246955	6.95035e-06	0.000552066	1.20144	1	1	0	0.256982	1	-0.267388	1	1	0	1	1	0	0.520608	1	0.187479	0.00456571	0.0965273	0.81731	319	0.442074	2	0.239812	0.385189	0.781557	0.493407	1	NA	0	0.523458	NA	0.414349	0.23379	NA	2.15582	1	NA	0	1
ENSG00000158234.12	FAIM	3:138613921:rs1672931:G_A	G/A	A	2682	0.0476069	0	0.461223	2.03143e-05	0.00138862	0.981791	1	1	0	0.999999	1	0	0.616581	1	-0.689419	0.523891	1	-0.342931	0.00514909	0.105197	0.687663	0.546658	1	0.0602014	319	0.590054	2	0.191223	0.38429	0.781557	1.05042	0.845571	NA	0.351464	1	NA	0	0.580316	NA	-1.10594	0.634392	NA	-1.44561	0.185101
ENSG00000082684.16	SEMA5B	3:122913049:rs2276782:A_T	T/A	A	2437	0.330666	2	0.177267	1	1	0	1	1	0	1.30663e-06	0.000179114	1.42317	1	1	0	1	1	0	1	1	0	0.06118	0.437807	0.643376	319	0.907906	2	0.409091	0.53094	NA	0.681385	0.623458	NA	-0.814263	0.161295	0.679136	1.09574	0.986231	NA	0.0295998	1	NA	0	1
ENSG00000162714.12	ZNF496	1:247298746:rs2153631:A_G	A/G	G	2681	0.934682	0	0.379523	0.928609	1	0.0298406	0.0173236	0.494625	-1.59451	0.784921	1	-0.130874	0.730129	1	-0.595022	1	1	0	0.790619	1	-0.0977016	0.0206173	0.244081	-0.799597	319	0.654106	0	0.490596	1	NA	0	1	NA	0	0.251757	NA	-0.258282	2.23898e-07	NA	-5.16292	1	NA	0	1
ENSG00000121350.16	PYROXD1	12:21452543:rs10841816:A_C	A/C	C	2672	0.670264	2	0.488211	0.147804	0.785445	0.256505	1	1	0	1	1	0	0.292434	1	1.71756	0.000380441	0.0271711	-1.99897	8.47835e-06	0.000585833	-1.2405	0.0365764	0.337278	-0.472162	319	0.370107	0	0.490596	1	NA	0	1	NA	0	0.288538	NA	0.6196	0.802321	NA	-0.419254	0.405266	0.807907	1.76639	0.00100854
ENSG00000143502.15	SUSD4	1:223344804:rs825131:T_C	T/C	C	2440	0.540777	2	0.457377	1	1	0	1	1	0	0.00539878	0.135219	-0.764514	1	1	0	1	1	0	0.412135	1	0.247502	0.021185	0.247492	-0.634046	319	0.0918102	2	0.460815	1	NA	0	1	NA	0	0.0671709	NA	1.38446	1	NA	0	1	NA	0	0.073626
ENSG00000204257.15	HLA-DMA	6:32948020:rs73396802:C_T	C/T	T	2551	0.0145641	2	0.0701686	1	1	0	0.0730985	0.889477	1.48044	1	1	0	0.874517	1	-0.0837659	1.295e-06	0.000272881	-4.19977	3.30232e-11	7.65449e-09	2.63335	0.0391674	0.349077	0.644762	NA	NA	NA	NA	NA	NA	NA	NA	NA	NA	NA	NA	NA	NA	NA	NA	NA	NA	NA	NA
ENSG00000110768.12	GTF2H1	11:18322331:rs3802968:A_G	A/G	G	2683	0.0639045	0	0.323146	0.267549	1	-0.279182	1	1	0	1	1	0	0.376637	1	-1.06434	0.759114	1	-0.183329	0.00282745	0.0684631	0.879412	2.565e-08	5.54236e-06	1.37518	319	0.321529	0	0.216301	1	NA	0	1	NA	0	0.17923	NA	0.845936	1	NA	0	0.91931	NA	-0.2416	0.350267
ENSG00000141127.15	PRPSAP2	17:18883691:rs4334348:G_T	G/T	T	2680	0.664894	0	0.430037	0.168707	0.830799	0.318941	1	1	0	0.999998	1	0	0.0224314	0.567518	3.27132	0.0656153	0.619812	0.991066	0.000132721	0.00620915	0.915898	0.505255	1	0.123418	319	0.178985	0	0.468652	1	NA	0	0.0764729	NA	1.28908	0.26518	NA	0.519479	0.000983331	NA	-3.63092	0.450663	NA	-1.31335	1
ENSG00000278674.2	ELOA3B	18:47032541:rs2576050:C_T	T/C	C	2680	0.2153	0	0.47444	0.001412	0.0427463	-1.14213	0.212988	1	-0.844801	0.290606	1	-0.521494	0.149373	1	-2.00342	0.00901338	0.224209	-1.42653	0.596388	1	-0.194855	0.436362	0.975705	-0.272078	319	0.217657	2	0.485893	0.163367	0.601096	-1.17749	0.409368	NA	-1.4871	0.318206	NA	-0.784017	0.610663	NA	0.858517	0.318095	NA	-2.28155	0.202656
ENSG00000101290.14	CDS2	20:5197884:rs3746678:T_A	T/A	A	2363	0.480144	2	0.451333	1	1	0	1	1	0	0.0291852	0.37759	0.668693	0.634616	1	0.619766	1	1	0	0.547622	1	0.204249	0.615807	1	0.155325	319	0.307492	0	0.435737	0.237974	NA	0.676046	1	NA	0	0.111564	NA	-1.40659	1	NA	0	1	NA	0	0.00234067
ENSG00000140522.12	RLBP1	15:89220304:rs2283434:C_T	C/T	T	2682	0.67086	2	0.486018	2.30256e-19	1.95695e-16	1.61598	1	1	0	1	1	0	0.154582	1	-1.92378	1	1	0	1	1	0	0.0605099	0.435881	0.340044	319	0.728554	0	0.409091	0.448838	0.827218	0.4701	1	NA	0	1	NA	0	1	NA	0	1	NA	0	0.888157
ENSG00000177868.12	SVBP	1:42801459:rs2816600:G_C	G/C	C	2438	0.397109	2	0.283839	0.0293856	0.344855	0.6853	0.385752	1	0.480557	0.999998	1	0	0.743785	1	0.350109	0.691783	1	0.255389	0.175732	0.823376	0.386729	0.0058094	0.113734	0.712041	319	1	2	0.133229	1	NA	0	0.156051	NA	2.61668	0.691196	NA	-0.372167	0.136677	NA	-2.90278	0.886342	NA	0.350991	1
ENSG00000167136.7	ENDOG	9:128826609:rs6478854:G_C	G/C	C	2608	0.0198495	2	0.280675	0.488311	1	-0.188729	1	1	0	0.061163	0.560715	-0.53162	1	1	0	1	1	0	0.4415	1	-0.256416	0.0218873	0.251719	-0.649708	319	0.517755	0	0.316614	0.120598	NA	1.13875	1	NA	0	0.526751	NA	-0.570094	0.190238	NA	-2.10251	1	NA	0	0.663969
ENSG00000183828.15	NUDT14	14:105177282:rs10139596:G_A	G/A	A	2683	0.741688	0	0.374581	0.597322	1	0.135441	1	1	0	0.630628	1	0.0986845	1	1	0	0.841556	1	-0.0847701	0.298882	1	0.300804	9.54328e-07	0.000122274	1.21421	319	0.279292	0	0.23511	1	NA	0	1	NA	0	0.790821	NA	-0.205435	1	NA	0	1	NA	0	0.301163
ENSG00000113273.17	ARSB	5:78839453:rs25415:T_G	T/G	G	2439	0.680069	2	0.433169	0.144793	0.777571	-0.443506	0.67656	1	0.243036	0.999998	1	0	0.748484	1	-0.45064	0.849517	1	-0.110864	0.00124822	0.0372669	-0.759651	7.39498e-10	2.58287e-07	-1.30512	319	0.478224	2	0.136364	0.510382	NA	-0.222511	0.915411	NA	-0.0576628	0.76638	NA	-0.310046	0.334872	NA	1.79322	0.500365	NA	1.54594	0.69987
ENSG00000156381.9	ANKRD9	14:102514656:rs1998422:G_C	G/C	C	2682	1	0	0.354773	0.00280903	0.0732331	0.930053	0.0213913	0.544325	1.49817	0.0764636	0.627888	-0.619885	1	1	0	1	1	0	1	1	0	0.0456567	0.379436	0.614468	319	0.480908	0	0.139498	0.488373	NA	0.969887	0.713843	NA	0.674254	0.921305	NA	0.0911017	1	NA	0	0.858343	NA	-0.562053	0.843935
ENSG00000159063.13	ALG8	11:78135711:rs10793288:G_A	G/A	A	2680	0.436374	2	0.45597	0.31559	1	0.321615	0.936217	1	0.0482474	0.999999	1	0	1	1	0	0.352861	1	0.562989	0.0137416	0.202643	0.651768	6.82985e-08	1.21617e-05	1.14015	319	0.570438	2	0.440439	0.180084	NA	-0.775676	0.0360368	NA	3.24717	0.278815	NA	-0.997556	0.352164	NA	-1.72576	0.102384	NA	-3.60283	0.92475
ENSG00000104518.11	GSDMD	8:143563789:rs59629369:A_G	A/G	G	2681	0.716045	2	0.198806	0.000405534	0.0162296	-0.568402	0.0644873	0.854125	-0.707042	1	1	0	0.747542	1	0.410734	0.0189137	0.331895	-1.36448	0.999999	1	0	0.999999	1	0	319	0.837177	2	0.163009	0.318226	0.737095	-1.02801	0.681742	NA	0.727315	1	NA	0	1	NA	0	0.0594568	NA	-4.58584	0.973297
ENSG00000198092.6	TMPRSS11F	4:67741216:rs2319658:T_C	T/C	C	2682	0.358393	2	0.163311	0.733395	1	0.171372	0.464812	1	0.719192	0.0188024	0.293744	1.58462	0.257294	1	2.70139	0.429134	1	0.688443	0.085002	0.587671	0.850011	0.902336	1	0.0586809	319	0.863768	2	0.205329	0.491962	NA	-0.577208	0.962402	NA	0.0940712	0.134937	NA	1.74738	0.197893	NA	2.43135	0.116619	NA	-1.58292	0.480019
ENSG00000007541.16	PIGQ	16:580405:rs2071982:T_G	T/G	G	2681	0.781785	2	0.422044	0.562937	1	0.210274	0.724899	1	-0.238049	0.0188513	0.29402	-0.845751	1	1	0	1	1	0	1	1	0	0.284147	0.844037	-0.342054	319	0.433747	0	0.487461	0.426526	NA	-0.719397	0.277902	NA	-1.85402	0.383578	NA	-0.79735	1	NA	0	1	NA	0	1
ENSG00000099800.8	TIMM13	19:2405208:rs4807259:A_G	A/G	G	2675	0.755263	2	0.456262	0.341661	1	0.260681	0.420834	1	0.384713	1	1	0	1	1	0	0.276545	1	-0.355602	0.00899205	0.155648	0.687652	8.44255e-06	0.000812301	0.917612	319	0.0546482	0	0.319749	0.837207	NA	0.193616	1	NA	0	0.803482	NA	0.298131	0.141405	NA	-2.61756	1	NA	0	0.31002
ENSG00000185149.6	NPY2R	4:155161607:rs13132330:C_A	C/A	A	2432	0.341909	2	0.0690789	1	1	0	0.00393886	0.221209	2.19341	1.87635e-10	6.73821e-08	-1.1962	0.71468	1	0.836135	1.05804e-12	6.13111e-10	6.68354	8.42205e-93	7.1579e-89	10.1118	2.14256e-11	1.05056e-08	-1.00906	NA	NA	NA	NA	NA	NA	NA	NA	NA	NA	NA	NA	NA	NA	NA	NA	NA	NA	NA	NA
ENSG00000023516.9	AKAP11	13:42269494:rs78738581:G_A	G/A	A	2683	0.00672072	2	0.212821	1	1	0	1	1	0	0.796728	1	-0.104271	1	1	0	1	1	0	0.453444	1	-0.324915	0.000285536	0.0138937	-1.47188	NA	NA	NA	NA	NA	NA	NA	NA	NA	NA	NA	NA	NA	NA	NA	NA	NA	NA	NA	NA
ENSG00000104738.18	MCM4	8:47972876:rs762679:T_A	T/A	A	2682	0.182167	0	0.154176	0.00562425	0.118447	0.630534	1	1	0	0.735038	1	0.158875	0.899314	1	0.0771256	0.287452	1	-0.667369	0.278175	0.97614	0.432575	3.86555e-05	0.00289032	1.13587	319	0.237727	0	0.0783699	1	NA	0	1	NA	0	0.158512	NA	1.26042	0.743198	NA	-0.957037	1	NA	0	1
ENSG00000113396.13	SLC27A6	5:128976847:rs2526255:C_A	C/A	A	2440	0.428492	2	0.359016	0.888111	1	0.0419616	0.865187	1	0.101384	1	1	0	0.00478395	0.28209	-3.64996	0.002774	0.107818	-1.7007	1.04687e-34	1.48289e-31	-3.04702	0.0399562	0.352391	0.276075	319	0.189397	2	0.181818	0.476215	NA	-0.644963	0.992017	NA	-0.0180702	1	NA	0	0.389053	NA	1.43082	0.773393	NA	0.803885	0.000457051
ENSG00000196365.12	LONP1	19:5708709:rs35335072:C_T	C/T	T	2681	0.828753	2	0.336069	0.618404	1	-0.164945	1	1	0	0.0243321	0.339525	-1.10739	1	1	0	1	1	0	0.209191	0.87574	0.514094	0.438013	0.977164	-0.296096	319	0.496598	2	0.208464	0.47343	NA	0.756051	1	NA	0	0.160083	NA	-1.10685	1	NA	0	1	NA	0	1
ENSG00000145287.10	PLAC8	4:83238066:rs4566648:T_G	T/G	G	2440	0.65497	2	0.346516	0.944425	1	0.0221764	0.460114	1	0.337296	0.524023	1	-0.261777	0.898063	1	0.195176	2.06873e-29	4.79512e-26	-5.81347	0.614657	1	0.12434	0.672152	1	-0.124912	319	0.869409	0	0.214734	0.603922	NA	-0.53358	0.427114	NA	1.09519	0.529014	NA	-0.697984	0.663759	NA	0.881914	0.66949	0.926532	-1.13009	1
ENSG00000230657.6	PRB4	12:10986084:rs10772397:T_C	C/T	T	2681	0.840501	0	0.399291	0.0044423	0.101401	-1.12206	0.49388	1	-0.511716	0.0975357	0.709634	-0.883	0.884273	1	0.253797	0.760226	1	0.214265	0.343189	1	-0.380946	0.936547	1	-0.0302767	319	0.422032	2	0.225705	0.843827	NA	-0.190292	0.636588	NA	-0.423753	0.462068	NA	-0.666906	0.975069	NA	-0.0264559	0.105027	NA	4.00298	0.930635
ENSG00000183726.11	TMEM50A	1:25358993:rs3093638:G_A	G/A	A	2683	0.668924	2	0.458256	0.379418	1	0.278533	0.127292	1	-0.914898	0.999998	1	0	0.234293	1	-1.4633	0.453827	1	0.456649	0.110977	0.664222	-0.407091	4.11726e-10	1.59057e-07	-1.28778	319	0.866468	2	0.211599	1	NA	0	0.216723	NA	-0.790907	0.361257	NA	-0.409358	0.787355	NA	-0.486681	0.516625	NA	-0.733524	0.0415705
ENSG00000203663.4	OR2L2	1:247965627:rs6664332:G_A	G/A	A	2439	0.0616953	2	0.333333	0.825164	1	-0.0824732	0.639023	1	0.338699	0.0104371	0.206244	1.31794	1	1	0	0.653464	1	-0.314402	5.57309e-06	0.000405992	1.63542	0.471407	1	-0.272529	319	0.0723042	2	0.282132	0.989608	NA	-0.0129779	0.760436	NA	0.522186	0.836106	NA	0.167298	0.774678	NA	-0.214877	0.716721	NA	0.880861	0.64412
ENSG00000042429.12	MED17	11:93802147:rs10831103:C_G	C/G	G	2682	0.331466	2	0.252796	0.710152	1	-0.14177	0.95595	1	-0.0410207	0.0074245	0.165474	1.33546	0.154289	1	-1.4466	0.0661661	0.619993	1.24398	0.754351	1	-0.1203	0.733646	1	-0.12318	319	0.144802	2	0.161442	1	NA	0	0.508405	NA	0.994914	0.837485	NA	0.12898	0.699159	NA	0.697163	0.181939	NA	3.2743	1
ENSG00000272047.2	GTF2H5	6:158171310:rs6931734:A_G	A/G	G	2683	0.533447	2	0.279724	0.0888256	0.618794	-0.40023	1	1	0	0.999999	1	0	0.542462	1	-1.00516	0.988446	1	-0.00366226	0.0119982	0.186292	-0.703572	8.06481e-08	1.39883e-05	-1.14872	319	0.910819	0	0.492163	1	NA	0	1	NA	0	0.883027	NA	0.108109	0.0810988	NA	-2.57393	0.948798	NA	0.0756752	0.267351
ENSG00000124116.19	WFDC3	20:45790307:rs3746494:A_G	G/A	A	2683	0.587661	0	0.363772	6.38777e-08	8.99829e-06	1.73311	0.133832	1	-0.934299	0.999999	1	0	0.182266	1	2.11818	0.106298	0.75368	-0.723376	0.00110622	0.0341209	0.933229	0.00716423	0.129081	0.569197	319	0.818686	0	0.420063	0.0166367	0.200959	1.89885	0.880288	NA	0.267516	1	NA	0	0.884877	NA	-0.23293	0.681066	NA	-1.11105	0.217687
ENSG00000151632.17	AKR1C2	10:4962103:rs72769971:C_T	C/T	T	2440	0.780784	2	0.124385	1	1	0	1.44304e-06	0.000504015	4.23164	0.351751	1	0.474841	0.0409201	0.69303	3.77938	0.166532	0.89128	1.16885	1	1	0	0.951842	1	-0.0256843	319	1	2	0.117555	1	NA	0	0.00988974	0.14917	4.62499	0.0294618	NA	-1.08722	0.476963	NA	-1.67329	1	NA	0	1
ENSG00000171928.14	TVP23B	17:18781329:rs75174617:G_T	G/T	T	2432	0.194145	0	0.485814	0.8889	1	-0.0419743	0.275648	1	-0.628798	0.999999	1	0	0.154795	1	-1.96327	0.00653127	0.180812	-1.62054	0.239438	0.921781	-0.186933	0.0133194	0.18868	-0.480361	319	0.650319	2	0.446708	0.917019	NA	-0.0935016	0.174839	NA	-2.02575	0.656051	NA	0.199737	0.273002	NA	-1.55745	0.0848666	NA	-3.96126	0.509678
ENSG00000083828.16	ZNF586	19:57789860:rs6510097:T_C	T/C	C	2680	0.178313	0	0.422575	0.00288515	0.0746071	0.950806	0.681345	1	0.270278	0.488399	1	0.295211	0.00242147	0.20371	-3.45621	0.446147	1	0.461957	0.99274	1	0.00305265	0.622359	1	0.159549	319	1	0	0.0971787	0.978433	NA	0.0329682	0.945314	NA	0.171644	0.279707	NA	0.718649	0.0107412	NA	4.6985	0.407996	NA	-2.628	1
ENSG00000154079.6	SDHAF4	6:70587559:rs7739098:A_G	A/G	G	2674	0.772971	2	0.376028	0.00981192	0.170419	-0.533733	1	1	0	0.999999	1	0	0.914704	1	0.112821	1	1	0	0.271763	0.966733	-0.273368	3.35346e-09	9.50036e-07	-1.12089	319	0.821792	0	0.46395	1	NA	0	1	NA	0	0.711144	NA	0.183938	1	NA	0	0.560674	NA	-0.773878	0.388993
ENSG00000163138.19	PACRGL	4:20721204:rs62410131:G_A	G/A	A	2683	0.725701	2	0.090943	0.485634	1	0.310808	1	1	0	0.0126044	0.231039	-0.710348	1	1	0	1	1	0	0.120093	0.689796	-0.697982	2.8462e-08	6.09829e-06	-1.92563	NA	NA	NA	NA	NA	NA	NA	NA	NA	NA	NA	NA	NA	NA	NA	NA	NA	NA	NA	NA
ENSG00000164251.5	F2RL1	5:76808687:rs4703719:G_T	T/G	G	2438	0.96733	2	0.445857	8.80092e-08	1.19998e-05	1.39149	0.0177882	0.499994	-0.826952	0.999999	1	0	0.961024	1	-0.0650215	3.13452e-05	0.00416255	2.20829	0.264845	0.957037	0.262615	0.0127678	0.184638	0.482451	319	0.771316	2	0.258621	0.000229612	0.00802599	3.08361	1	NA	0	1	NA	0	0.808425	NA	0.397189	0.426527	0.828869	1.67311	0.198974
ENSG00000110455.14	ACCS	11:44067802:rs33952257:G_A	G/A	A	2390	0.758282	2	0.157741	0.614959	1	0.238537	0.14253	1	1.24956	0.999999	1	0	0.0469874	0.727848	4.49127	0.145449	0.851627	1.12343	0.000336283	0.0131305	1.55059	0.14267	0.645892	0.453533	319	0.0523263	2	0.434169	0.00940414	NA	-2.43453	0.091624	NA	2.78698	1	NA	0	0.973863	NA	0.0336745	1	NA	0	0.411629
ENSG00000187054.15	TMPRSS11A	4:67662742:rs9991141:C_T	C/T	T	2680	0.283428	2	0.161007	0.0845645	0.607087	0.800604	1	1	0	0.211635	0.976664	0.768896	0.0696257	0.8299	4.22817	0.737398	1	0.271306	0.0134674	0.200354	1.18459	0.747954	1	0.149877	319	1	2	0.183386	0.994386	NA	0.00637151	0.994741	NA	-0.0048166	0.671633	NA	-0.225509	0.00364291	NA	5.90697	1	NA	0	0.82641
ENSG00000005436.14	GCFC2	2:75666727:rs754657023:A_C	C/A	A	2313	0.781841	0	0.250324	0.470248	1	-0.213915	1	1	0	1	1	0	0.135271	1	-2.51912	0.910176	1	-0.0770907	1.87907e-07	2.14846e-05	-1.7112	0.000549823	0.0225383	-0.947531	319	0.17881	0	0.0501567	0.728288	NA	0.743118	0.669805	NA	1.48538	0.823449	NA	0.116315	0.525436	NA	-3.01743	0.861383	NA	-1.16406	0.296745
ENSG00000166529.15	ZSCAN21	7:100073252:rs6960432:G_C	G/C	C	2681	0.305717	0	0.430063	0.000100782	0.00543266	-1.0646	0.24531	1	0.614171	1	1	0	0.0709294	0.831847	2.31902	0.00243781	0.10173	-1.64094	0.000149443	0.00679206	-0.876256	0.102553	0.557731	-0.224987	319	0.645693	0	0.418495	0.468237	0.829664	0.353971	0.00156321	NA	-3.93807	0.0155972	NA	1.03029	0.612192	NA	0.582976	0.463074	NA	0.734161	0.199376
ENSG00000132481.7	TRIM47	17:75877313:rs9908862:A_G	A/G	G	2680	0.292598	2	0.151493	0.112414	0.696843	-0.628723	0.552424	1	-0.467587	0.999998	1	0	0.910126	1	-0.220621	0.0238507	0.37748	-1.76485	0.397407	1	-0.143935	1	1	0	319	0.734979	0	0.454545	0.66618	NA	-0.371565	0.5816	NA	-0.669542	0.788938	NA	0.160857	0.337424	NA	1.80098	0.117699	NA	3.67296	0.0645674
ENSG00000122512.16	PMS2	7:6010759:rs12702467:A_G	A/G	G	2672	0.67515	2	0.244386	0.878991	1	-0.0408632	1	1	0	0.0186294	0.292484	-0.870576	0.92314	1	0.138077	1	1	0	0.176291	0.823539	-0.419185	0.0244366	0.26839	-0.598061	319	0.364638	2	0.442006	0.823963	NA	0.182154	1	NA	0	0.307799	NA	-1.16346	1	NA	0	1	NA	0	0.871105
ENSG00000173517.10	PEAK1	15:77485290:rs7119:C_T	C/T	T	2682	0.145707	2	0.432513	0.999999	1	0	0.840243	1	-0.127568	0.0161544	0.270525	0.648243	0.00126996	0.142608	4.94902	0.572576	1	0.369141	0.840907	1	0.0661518	1	1	0	319	0.499845	2	0.459248	0.0581195	NA	-1.09426	0.0322477	NA	2.7974	0.972116	NA	0.0150345	1	NA	0	0.492199	NA	-1.05159	0.757268
ENSG00000072858.10	SIDT1	3:113602352:rs3773688:G_A	G/A	A	2439	0.856884	2	0.214432	1	1	0	1	1	0	0.00858792	0.183696	0.831427	1	1	0	1	1	0	0.224752	0.901199	-0.422275	6.77554e-05	0.00447554	1.18558	319	0.129224	2	0.178683	0.797803	NA	-0.186418	1	NA	0	0.262754	NA	1.59167	1	NA	0	0.891178	NA	-0.153131	0.476407
ENSG00000103852.13	TTC23	15:99251134:rs56315393:A_C	A/C	C	2439	0.0811749	2	0.4795	0.00301006	0.0769013	-0.766773	0.0687435	0.869852	-0.895285	0.999999	1	0	0.470569	1	0.867243	0.438974	1	-0.392018	1	1	0	1	1	0	319	0.468493	2	0.365204	0.474593	NA	-0.643902	0.704125	NA	-0.573889	1	NA	0	0.304996	NA	-1.62032	0.84617	NA	0.417232	0.284662
ENSG00000139780.7	METTL21C	13:102695078:rs966724:T_G	T/G	G	2439	0.154927	0	0.350964	0.999999	1	0	1	1	0	1.01542e-12	5.39376e-10	1.41636	1	1	0	1	1	0	1	1	0	0.0980587	0.54565	0.47089	319	0.910816	2	0.473354	0.94639	NA	0.0600655	1	NA	0	0.692941	0.924503	0.417297	1	NA	0	0.456038	NA	1.8941	0.72916
ENSG00000117245.12	KIF17	1:20717433:rs604645:T_C	T/C	C	2438	0.570505	0	0.3105	0.999999	1	0	1	1	0	0.135728	0.82147	0.34585	1	1	0	1	1	0	0.580547	1	0.169344	0.00085901	0.0311522	0.909407	319	0.869409	0	0.214734	0.52775	NA	-0.456702	1	NA	0	0.915726	NA	-0.150175	1	NA	0	1	NA	0	0.540666
ENSG00000091536.19	MYO15A	17:18151915:rs854772:G_A	G/A	A	2439	0.75871	0	0.360804	1	1	0	1	1	0	1.70737e-09	4.94691e-07	0.776009	1	1	0	1	1	0	1	1	0	0.091792	0.52673	0.424983	319	0.736843	0	0.473354	1	NA	0	1	NA	0	0.571566	0.899092	0.271847	1	NA	0	1	NA	0	1
ENSG00000120332.16	TNN	1:175095225:rs6656523:C_T	T/C	C	2682	0.709135	0	0.292319	0.756339	1	0.0453907	0.157834	1	0.413741	0.00273502	0.0871686	-1.10614	0.258068	1	0.932667	0.0023647	0.0999881	1.05443	0.00256139	0.0637771	-1.11983	2.08155e-06	0.00024015	-1.64106	319	0.244206	0	0.399687	1	NA	0	0.68418	NA	-0.459514	0.131644	NA	0.86187	0.302876	NA	1.14365	0.116127	NA	-3.10521	0.00369425
ENSG00000056558.11	TRAF1	9:120929191:rs1930786:C_G	G/C	C	2683	0.60024	2	0.329482	0.256237	0.988725	-0.338845	0.267541	1	0.638921	1	1	0	0.464559	1	-1.0449	0.00851766	0.216362	-1.54745	2.99809e-07	3.21187e-05	-1.32788	1	1	0	319	0.538978	2	0.351097	0.81225	NA	-0.175831	0.310951	NA	-0.753185	0.999999	NA	0	0.678085	NA	-0.589057	0.501157	NA	-1.55023	0.110288
ENSG00000165733.8	BMS1	10:42780542:rs2506095:G_A	G/A	A	2683	0.438391	2	0.304324	1	1	0	1	1	0	0.00695657	0.159078	0.984227	0.833145	1	0.230592	0.95853	1	0.0318872	0.0911184	0.607586	-0.542222	0.00373979	0.0833508	1.00278	319	0.437193	2	0.175549	1	NA	0	1	NA	0	0.368774	NA	0.773647	1	NA	0	0.0646044	NA	5.31977	1
ENSG00000032742.17	IFT88	13:20675132:rs7325875:A_C	A/C	C	2366	0.392677	2	0.193787	0.000571646	0.0213714	0.951696	1	1	0	1	1	0	0.000444909	0.0743511	5.90188	0.85115	1	0.122732	0.00837483	0.148137	0.734913	1	1	0	319	0.821597	2	0.454545	0.249063	0.686485	-0.739315	1	NA	0	1	NA	0	0.482033	NA	0.915727	0.962632	NA	0.106746	0.00032838
ENSG00000136783.10	NIPSNAP3A	9:104747123:rs10820720:A_C	A/C	C	2440	0.0208201	2	0.189139	0.287517	1	-0.340761	0.976353	1	0.0187183	0.999999	1	0	0.174621	1	-2.44372	0.0410373	0.497067	-1.52937	0.000239982	0.00991704	-0.955742	0.0766825	0.487159	-0.458331	319	1	2	0.0721003	0.789324	NA	-0.0780823	1	NA	0	0.0213287	NA	-1.22301	0.925257	NA	0.239315	0.440203	NA	-1.34429	1
ENSG00000154262.13	ABCA6	17:69141997:rs3744489:C_T	T/C	C	2422	0.454334	2	0.318951	0.517291	1	0.14359	0.831044	1	0.10731	1	1	0	0.396878	1	-1.23791	1.18691e-07	3.28942e-05	-2.84521	5.28395e-16	2.17298e-13	-2.15048	0.00980409	0.157912	0.496937	319	0.395359	0	0.357367	0.807318	NA	-0.161086	0.314331	NA	0.991313	0.985353	NA	0.00860348	1	NA	0	0.906168	1	-0.263244	2.03195e-07
ENSG00000215845.11	TSTD1	1:161038745:rs10908821:C_G	C/G	G	2438	0.441789	2	0.137203	0.0624149	0.520259	0.581275	1	1	0	0.999998	1	0	1	1	0	1	1	0	0.21239	0.882187	0.427189	5.60425e-08	1.01342e-05	1.80502	319	0.296122	2	0.0893417	1	NA	0	0.962854	NA	0.0812682	0.876276	NA	-0.104856	1	NA	0	0.911084	NA	-0.0865628	0.113069
ENSG00000214872.8	SMTNL1	11:57545996:rs12223229:C_G	C/G	G	2682	0.553608	2	0.425429	0.654806	1	0.150416	0.0204371	0.534446	1.51647	0.349661	1	0.325493	0.0532648	0.751157	2.56145	0.808186	1	-0.14547	1	1	0	0.37635	0.933134	0.266895	319	1	2	0.368339	0.93312	NA	-0.0533094	0.73838	NA	-0.229307	0.011048	NA	1.31309	0.00167314	NA	3.35052	0.356256	NA	-1.26082	1
ENSG00000103226.18	NOMO3	16:16263363:rs4992353:G_C	G/C	C	2435	0.0672977	2	0.201027	0.725705	1	0.106902	1	1	0	1.37872e-13	9.13438e-11	-1.77823	0.266295	1	-1.69845	0.541057	1	0.381923	0.237865	0.920009	-0.40435	0.067725	0.45967	-0.492677	319	0.316031	2	0.126959	0.963458	NA	-0.0695363	1	NA	0	0.945035	1	-0.111679	1	NA	0	0.839651	NA	-0.211317	0.174106
ENSG00000156414.19	TDRD9	14:103933822:rs6576012:T_C	C/T	T	2435	0.0834351	2	0.301848	0.771159	1	-0.0429036	0.773351	1	0.139818	0.0696345	0.598525	0.8026	0.971046	1	-0.0248779	0.260269	1	0.708875	0.365123	1	0.336762	0.00179799	0.0515441	1.1161	319	0.748576	2	0.0940439	0.658808	NA	0.667849	1	NA	0	0.668939	NA	-0.920489	1	NA	0	0.295353	NA	4.44679	0.96832
ENSG00000134809.9	TIMM10	11:57516515:rs2848626:C_T	T/C	C	2682	0.954424	2	0.215324	0.00268854	0.070597	0.931012	1	1	0	0.999999	1	0	1	1	0	0.437589	1	0.554637	0.00142662	0.0412878	1.03289	0.0102064	0.162443	0.611594	319	1	2	0.111285	0.677502	NA	0.503073	0.752355	NA	0.833461	0.65922	NA	-0.276071	0.600933	NA	1.24293	0.358536	NA	4.28977	0.605808
ENSG00000106153.13	CHCHD2	7:56038453:rs111791854:C_T	C/T	T	2676	1	2	0.186659	0.0262983	0.322524	0.702661	1	1	0	1	1	0	1	1	0	0.509252	1	0.496494	0.263	0.955024	0.358999	5.64978e-05	0.0038414	1.03494	319	0.623037	2	0.128527	0.85763	NA	-0.241107	0.886023	NA	0.346042	0.104935	NA	2.27754	1	NA	0	0.306368	NA	-1.33733	0.528548
ENSG00000204540.11	PSORS1C1	6:31116271:rs3094216:A_G	A/G	G	2552	0.692165	2	0.226097	0.924885	1	-0.0356382	0.461452	1	-0.518312	0.999999	1	0	0.273521	1	1.90447	4.41871e-06	0.000822363	-3.10642	0.000239291	0.00990453	-1.12218	0.230951	0.779488	0.314568	319	1	2	0.191223	0.770104	NA	0.249158	0.32499	NA	-1.03104	1	NA	0	1	NA	0	0.234012	0.711472	-3.21542	0.0381143
ENSG00000116830.12	TTF2	1:117061948:rs3767774:C_T	C/T	T	2439	0.0128607	2	0.0518655	6.54037e-07	7.28209e-05	2.83735	0.125086	1	1.73489	0.999998	1	0	0.261256	1	3.03677	0.297192	1	1.21964	1.23329e-12	3.50853e-10	3.7325	1	1	0	319	0.848324	2	0.178683	0.00616698	0.119777	3.12785	0.916117	NA	-0.192933	1	NA	0	0.169981	NA	-0.843125	0.961221	NA	0.135781	0.00172076
ENSG00000122432.17	SPATA1	1:84473595:rs7536988:G_A	G/A	A	2679	0.662096	2	0.191116	6.46609e-08	9.05857e-06	-1.49419	0.157111	1	-1.03539	1	1	0	0.349376	1	-1.63132	0.736762	1	0.242164	0.223729	0.899772	-0.388374	0.608899	1	-0.0880032	319	0.116077	2	0.202194	0.0224293	0.242931	-1.97873	0.220007	NA	-1.29688	0.786957	NA	0.171091	1	NA	0	0.474304	NA	-2.31154	0.613956
ENSG00000133466.14	C1QTNF6	22:37212671:rs5756558:C_T	C/T	T	2437	0.570621	0	0.487895	0.218439	0.921982	-0.403712	0.775106	1	-0.177776	0.358993	1	-0.24226	1	1	0	0.704817	1	-0.223485	0.00783261	0.14227	-0.77218	1	1	0	319	0.7182	0	0.365204	0.502374	NA	-0.648221	0.806498	NA	-0.425824	1	NA	0	0.0525266	NA	-2.97374	0.375758	NA	1.71941	0.189722
ENSG00000203710.11	CR1	1:207577223:rs679515:T_C	C/T	T	2436	0.169125	2	0.179803	0.999998	1	0	0.129911	1	0.875613	1	1	0	0.360782	1	1.3358	0.00173813	0.0822505	2.14933	1.00915e-15	4.02036e-13	2.37812	1	1	0	NA	NA	NA	NA	NA	NA	NA	NA	NA	NA	NA	NA	NA	NA	NA	NA	NA	NA	NA	NA
ENSG00000138376.11	BARD1	2:214809599:rs1129804:C_G	C/G	G	2439	0.632446	0	0.303813	0.00167212	0.0482831	0.682806	0.0694274	0.871061	0.799567	0.999999	1	0	0.544797	1	0.798876	0.237986	1	0.647634	0.392054	1	0.206076	1	1	0	319	0.872513	0	0.222571	0.736468	0.972374	0.332631	0.548104	NA	-1.04488	0.323382	NA	0.48602	0.184294	NA	2.53381	0.639607	NA	1.14851	1
ENSG00000205002.4	AARD	8:116938529:rs16889283:G_C	G/C	C	2440	0.227364	2	0.320902	1	1	0	0.925229	1	0.0362932	0.134357	0.81896	0.545442	0.818021	1	-0.339813	1	1	0	0.528442	1	0.215683	3.11427e-08	6.50858e-06	1.54971	319	0.713453	2	0.354232	1	NA	0	1	NA	0	1	NA	0	1	NA	0	1	NA	0	0.311357
ENSG00000188171.16	ZNF626	19:20647942:rs12459054:A_G	A/G	G	2309	0.578902	2	0.214812	0.327931	1	0.403743	0.566634	1	0.465092	0.256043	1	0.693766	0.680755	1	-0.807974	1	1	0	0.320957	1	0.474805	0.356105	0.914361	0.406415	319	0.264136	2	0.184953	0.458047	NA	0.754204	0.844811	NA	-0.428771	0.265752	NA	-1.09796	0.486637	NA	-1.66017	0.674958	NA	-0.55445	0.127205
ENSG00000037042.9	TUBG2	17:42659763:rs2292750:C_T	C/T	T	2681	0.415706	0	0.471093	0.999998	1	0	1	1	0	0.363438	1	-0.294011	1	1	0	1	1	0	0.16087	0.795111	-0.494947	0.00341059	0.0783728	-0.95939	319	1	0	0.246082	1	NA	0	1	NA	0	0.934347	NA	-0.0953626	1	NA	0	1	NA	0	0.939233
ENSG00000103319.12	EEF2K	16:22223179:rs7201436:T_G	T/G	G	2680	0.20454	2	0.329104	0.0259185	0.320176	-0.696845	0.520044	1	-0.365569	0.999999	1	0	0.971885	1	-0.0555088	1	1	0	1	1	0	0.000701151	0.0271278	-0.622094	319	0.000264799	0	0.390282	0.331549	NA	1.02316	0.771056	NA	0.550089	0.218109	NA	-1.14176	0.301867	NA	1.79439	0.810571	NA	0.309573	1
ENSG00000242612.7	DECR2	16:411762:rs1204504:T_C	T/C	C	2680	0.088357	2	0.475746	0.0521471	0.473166	0.613713	0.401599	1	0.507977	0.251505	1	0.300041	1	1	0	1	1	0	0.0137229	0.202585	0.744992	0.773492	1	-0.0730151	319	0.158753	0	0.164577	0.297603	NA	0.622927	0.483389	NA	-0.975646	0.389827	NA	0.613792	0.0235543	NA	4.77498	1	NA	0	1
ENSG00000239713.9	APOBEC3G	22:39076172:rs6519166:C_A	A/C	C	2431	0.71759	2	0.339778	0.000530052	0.020262	1.00277	0.778548	1	0.164657	0.999999	1	0	0.919092	1	0.14781	0.231097	1	0.673296	0.143579	0.755435	0.371391	0.800949	1	0.0359853	319	0.0820492	2	0.341693	0.447084	0.827218	0.70105	0.462119	NA	-1.26471	1	NA	0	1	NA	0	0.937454	NA	0.175685	0.000698373
ENSG00000204351.12	SKIV2L	6:31974737:rs377370:A_G	A/G	G	2551	0.252906	2	0.117797	0.6384	1	-0.201221	0.800698	1	-0.230692	0.00105361	0.0431894	2.15996	1	1	0	0.947058	1	-0.0169584	0.409992	1	-0.225449	0.00698977	0.126816	1.29441	319	0.0418791	2	0.373041	0.368597	NA	0.734178	0.308501	NA	-1.2101	0.712568	0.930159	0.351384	1	NA	0	1	NA	0	0.0476392
ENSG00000172992.12	DCAKD	17:45058935:rs55897749:T_C	T/C	C	2677	0.131884	0	0.361786	0.0261968	0.321588	0.635694	0.113288	1	0.955076	0.999999	1	0	0.655537	1	0.643794	0.701985	1	-0.240605	0.141963	0.751637	0.395725	1	1	0	319	1	0	0.363636	0.00908099	NA	1.69849	1	NA	0	0.357787	NA	0.349268	0.45035	NA	-1.06778	0.511244	NA	-1.27744	1
ENSG00000052749.13	RRP12	10:97400112:rs9888026:A_C	A/C	C	2681	0.542823	2	0.333085	1	1	0	1	1	0	0.000306272	0.0166248	0.72008	1	1	0	1	1	0	1	1	0	0.0271156	0.283949	0.683976	319	0.822753	2	0.49373	1	NA	0	1	NA	0	0.10367	0.567149	1.34674	1	NA	0	0.521501	NA	-1.52761	0.416355
ENSG00000261649.6	GOLGA6L7	15:28830504:rs4572359:G_C	G/C	C	1202	0.370041	2	0.175957	1	1	0	0.21132	1	-0.551602	9.8333e-10	3.02277e-07	-1.89491	0.657317	1	-0.918002	1	1	0	0.492945	1	-0.274795	0.741219	1	-0.116148	NA	NA	NA	NA	NA	NA	NA	NA	NA	NA	NA	NA	NA	NA	NA	NA	NA	NA	NA	NA
ENSG00000277399.4	GPR179	17:38343912:rs61706454:G_C	G/C	C	2552	0.464864	2	0.161638	0.999999	1	0	1	1	0	0.00157575	0.0578084	-0.670373	1	1	0	1	1	0	0.654835	1	-0.221103	0.00152955	0.0461527	-1.41366	319	0.296576	2	0.407524	0.64452	NA	0.232375	1	NA	0	0.0730475	NA	-1.76055	1	NA	0	1	NA	0	0.0856541
ENSG00000143437.21	ARNT	1:150875171:rs11204737:T_C	C/T	T	2679	0.332938	0	0.476484	0.631128	1	0.156582	0.260342	1	-0.697115	0.01606	0.270073	-0.672702	0.556132	1	-0.799258	0.894081	1	0.0778016	0.0557534	0.478664	-0.556435	0.999998	1	0	319	0.696436	2	0.170846	0.414851	NA	-0.80889	0.223099	NA	-1.75716	0.366563	NA	-0.603333	0.608051	NA	-0.850344	0.0677917	NA	6.0268	0.947529
ENSG00000171503.12	ETFDH	4:158691166:rs72693395:T_C	T/C	C	2683	0.260601	2	0.127842	2.75331e-24	3.69479e-21	-2.17694	0.801168	1	-0.135425	1	1	0	0.794912	1	0.525251	0.875497	1	0.14482	0.539717	1	-0.140661	0.999998	1	0	319	0.236108	2	0.0768025	0.194102	0.624822	-1.50593	0.918033	NA	-0.108356	1	NA	0	1	NA	0	1	NA	0	0.985431
ENSG00000175164.15	ABO	9:133259473:rs626792:A_C	C/A	A	2682	0.792698	0	0.242356	0.562546	1	-0.180506	0.000766624	0.0754696	1.63106	0.000271651	0.0152564	1.19821	0.822938	1	-0.30527	0.76972	1	-0.164934	0.863626	1	-0.0472233	0.918438	1	-0.0282141	319	0.0492267	0	0.308777	0.336894	NA	-0.913213	0.333936	NA	1.60397	0.993821	1	0.00792227	1	NA	0	0.542914	NA	0.906855	0.00269874
ENSG00000178623.12	GPR35	2:240621671:rs4676411:G_T	G/T	T	2682	0.0786971	2	0.382364	0.12894	0.738887	-0.585916	0.0692258	0.871018	-1.37949	0.375072	1	-0.237415	1	1	0	0.700497	1	-0.262059	1	1	0	1	1	0	319	1	2	0.291536	0.5753	NA	-0.595827	0.476392	NA	-1.1709	0.710045	NA	-0.289009	0.230966	NA	2.07213	0.0621772	NA	-3.9546	1
ENSG00000130518.17	IQCN	19:18285945:rs8103549:A_G	A/G	G	2678	0.210338	2	0.277633	0.126548	0.732815	-0.577364	0.322984	1	-0.732619	0.94931	1	-0.0255099	1	1	0	1	1	0	1.15076e-07	1.36469e-05	-1.64898	0.42444	0.970392	0.267836	319	1	2	0.0815047	0.794522	NA	-0.0979596	0.380857	NA	-1.12388	0.115472	NA	-1.12158	0.501465	NA	-1.88343	0.587444	NA	-1.31796	0.804416
ENSG00000106624.11	AEBP1	7:44101071:rs2537193:G_C	G/C	C	2682	0.37206	2	0.316555	0.000377009	0.0154543	1.04836	0.397759	1	0.458245	0.999998	1	0	0.429576	1	-0.874609	0.339445	1	0.546147	1	1	0	1	1	0	319	0.459669	2	0.346395	0.231263	0.661121	0.925292	0.0813847	NA	-2.05752	1	NA	0	0.832828	NA	-0.167774	0.00209036	NA	6.85672	1
ENSG00000129055.12	ANAPC13	3:134553779:rs9827987:A_G	A/G	G	2438	0.430476	0	0.32219	0.399111	1	0.207722	1	1	0	0.999998	1	0	0.262991	1	-1.58912	0.282109	1	0.397422	0.093436	0.615028	0.47661	1.24412e-07	2.11475e-05	1.17065	319	0.907906	0	0.409091	1	NA	0	1	NA	0	0.10075	NA	-1.02837	1	NA	0	0.452431	NA	-1.25187	0.00416678
ENSG00000063854.13	HAGH	16:1827697:rs3743852:C_G	C/G	G	2682	0.81315	2	0.142804	0.440677	1	-0.107133	1	1	0	0.374292	1	0.40197	1	1	0	1	1	0	0.00284865	0.068725	1.38509	0.00979833	0.157912	1.15839	319	1	2	0.109718	0.787719	NA	-0.103669	1	NA	0	0.28888	NA	1.85677	1	NA	0	1	NA	0	0.860493
ENSG00000099817.12	POLR2E	19:1088286:rs6843:T_C	C/T	T	2551	0.0548816	2	0.246374	0.719711	1	-0.0473191	1	1	0	0.146242	0.845518	0.60753	1	1	0	1	1	0	0.343395	1	0.395196	0.00282229	0.0688778	1.18141	319	0.608027	2	0.125392	1	NA	0	1	NA	0	0.811884	NA	0.223919	1	NA	0	1	NA	0	0.54754
ENSG00000133661.16	SFTPD	10:79973266:rs10788338:A_C	A/C	C	2438	0.647134	0	0.41735	1.79773e-06	0.000170396	1.42586	0.840966	1	-0.0852608	0.326342	1	-0.457692	0.861661	1	-0.242303	1	1	0	0.301148	1	0.384141	0.000924171	0.0325914	1.10784	319	0.839562	0	0.164577	0.372142	0.777358	0.988895	0.721296	NA	-0.613273	0.182044	NA	1.64426	1	NA	0	0.913997	NA	-0.323005	0.873188
ENSG00000145194.18	ECE2	3:184282831:rs4912532:G_T	T/G	G	2683	0.0963438	2	0.477823	0.000360672	0.0149773	0.783472	0.325301	1	0.501394	0.999998	1	0	0.0978447	0.920231	1.67693	1	1	0	1	1	0	0.0111765	0.171818	0.465242	319	0.212115	2	0.445141	0.0589824	0.384385	1.43184	1	NA	0	0.773925	NA	0.174072	1	NA	0	1	NA	0	0.618428
ENSG00000104938.17	CLEC4M	19:7766280:rs868875:A_G	A/G	G	2438	0.558248	2	0.293683	1	1	0	0.947347	1	0.0327301	1.80333e-05	0.00162471	-1.15463	0.772139	1	0.520039	1	1	0	0.224831	0.901199	-0.516266	0.105974	0.565935	-0.59878	319	0.799821	2	0.123824	1	NA	0	0.699043	NA	0.92301	0.341369	0.799808	-1.33106	1	NA	0	1	NA	0	0.859936
ENSG00000039650.12	PNKP	19:49865104:rs1290649:T_A	T/A	A	2682	0.78042	2	0.412938	0.58613	1	0.179096	0.20668	1	0.782493	0.457656	1	-0.241236	1	1	0	1	1	0	0.0972935	0.626956	0.516763	1.58742e-05	0.00137202	1.29162	319	0.13498	2	0.418495	0.808106	NA	0.266742	0.794774	NA	0.467601	0.624682	NA	-0.243544	0.146491	NA	2.30009	1	NA	0	1
ENSG00000198039.11	ZNF273	7:64850974:rs6942993:C_T	C/T	T	2680	0.509899	2	0.470336	0.95271	1	0.0196197	0.23729	1	-0.761117	0.070392	0.60181	-0.641249	1	1	0	0.977732	1	0.0103616	1	1	0	0.549076	1	-0.184689	319	0.213243	2	0.443574	0.563978	NA	-0.313762	0.975978	NA	-0.0301794	0.0679712	NA	-1.41326	1	NA	0	0.411748	NA	1.38336	1
ENSG00000119718.11	EIF2B2	14:74989746:rs8013780:A_C	C/A	A	2432	0.0508643	2	0.471628	0.353098	1	-0.320781	0.116269	1	-1.07841	0.261946	1	-0.548705	0.700086	1	0.369356	0.304873	1	-0.632163	0.143302	0.754971	0.5402	0.541466	1	-0.211709	319	0.659891	0	0.257053	0.595393	NA	-0.572018	0.445291	NA	-1.36107	0.253092	NA	-1.26554	0.933593	NA	0.197742	0.846845	NA	0.60456	0.67809
ENSG00000106066.15	CPVL	7:29153130:rs12700939:A_G	A/G	G	2439	0.342411	2	0.375974	1	1	0	0.72078	1	0.117294	0.565695	1	0.133409	0.0811667	0.876443	1.94934	1.59136e-33	5.07186e-30	-4.51133	0.686997	1	0.0772599	0.000231621	0.0119547	-0.581228	319	0.664221	2	0.260188	1	NA	0	1	NA	0	0.0763398	NA	-0.550494	0.850979	NA	-0.249025	0.365216	0.80315	-1.35022	1
ENSG00000184925.12	LCN12	9:136955804:rs883108:C_G	C/G	G	2552	0.218151	2	0.229232	7.45202e-09	1.3014e-06	-1.4476	0.51501	1	-0.468582	1	1	0	0.428428	1	1.3375	1	1	0	0.306594	1	-0.190776	0.478822	1	0.185965	319	0.0595522	2	0.183386	0.15598	0.587983	-1.27615	0.692539	NA	-0.266793	0.924013	NA	0.0912691	1	NA	0	1	NA	0	0.385647
ENSG00000163041.11	H3F3A	1:226078328:rs4271181:A_G	G/A	A	2682	0.119815	2	0.273304	0.429792	1	0.25379	0.289327	1	0.671882	0.999997	1	0	0.0106003	0.40643	3.84462	0.00208869	0.091504	1.94764	0.598182	1	0.142179	0.0141749	0.195076	0.42451	319	1	0	0.418495	0.373963	NA	0.337242	1	NA	0	0.868661	NA	0.0675134	0.186621	NA	1.58085	0.963094	NA	0.076125	1
ENSG00000180953.11	AC015871.1	15:79914616:rs8024713:C_G	C/G	G	2439	0.271719	2	0.359574	0.0111419	0.18592	-0.711734	0.155529	1	-0.807695	0.999998	1	0	0.164535	1	1.33428	0.300392	1	-0.56957	0.381071	1	-0.211336	0.000225694	0.0117175	-0.719145	319	0.796267	2	0.316614	0.311773	NA	-0.686837	1	NA	0	0.0144816	NA	-1.06048	0.000392802	NA	-4.72926	0.0740408	NA	3.5157	1
ENSG00000141569.12	TRIM65	17:75905213:rs55956362:G_T	G/T	T	2682	0.398717	2	0.264355	0.0095017	0.166734	0.814029	0.31866	1	0.583814	0.999998	1	0	0.67884	1	0.611547	0.332739	1	-0.581752	0.00709015	0.131954	0.720653	1	1	0	319	0.532808	2	0.23511	0.136859	NA	1.55986	0.880467	NA	0.26211	1	NA	0	0.858549	NA	-0.116384	0.110644	NA	-2.6332	0.36091
ENSG00000196683.10	TOMM7	7:22820592:rs4722188:C_G	C/G	G	2680	0.157963	2	0.323694	0.0508082	0.467046	-0.518973	1	1	0	0.999998	1	0	1	1	0	0.70395	1	-0.234042	0.244453	0.928326	-0.304131	0.0260404	0.278773	-0.481667	319	0.294994	0	0.398119	0.818967	NA	-0.198764	0.903129	NA	-0.162926	0.575687	NA	0.316316	0.397869	NA	-1.07661	0.00277445	NA	-6.34639	0.956769
ENSG00000169402.15	RSPH10B2	7:6822249:rs2711224:G_C	G/C	C	2667	0.0125382	2	0.458005	0.457782	1	-0.288043	0.307366	1	-0.763352	0.103926	0.731951	-0.837121	1	1	0	0.781149	1	0.19255	0.479467	1	-0.278518	0.0941547	0.533243	-0.644357	319	0.0246706	0	0.462382	0.199555	NA	-1.26613	0.178457	NA	-2.47429	0.697272	NA	-0.307816	0.2989	NA	-2.01591	0.945226	NA	-0.195689	0.784848
ENSG00000118096.8	IFT46	11:118561564:rs11216897:A_G	A/G	G	2683	1	2	0.126165	0.204535	0.899569	0.482681	1	1	0	0.0032767	0.0973731	-1.16284	1	1	0	0.173424	0.907036	-1.03918	0.434222	1	0.324741	0.000120467	0.00703446	-1.22889	319	0.841704	2	0.167712	1	NA	0	1	NA	0	7.19544e-05	NA	-1.78931	0.0258052	NA	3.73493	0.261495	NA	-2.8824	1
ENSG00000113318.11	MSH3	5:80663434:rs1650677:A_G	A/G	G	2432	0.331689	2	0.273026	0.602674	1	-0.154508	1	1	0	0.999998	1	0	0.107381	0.94868	-2.77982	0.950029	1	-0.044689	0.00214352	0.0565185	-0.949922	0.00155164	0.0464889	-0.759197	319	0.068588	2	0.315047	0.647212	NA	-0.275486	1	NA	0	0.0937103	NA	-1.3081	0.0750885	NA	-2.84539	0.034788	NA	-3.70921	0.462308
ENSG00000166260.11	COX11	17:54944688:rs12165058:T_C	T/C	C	2679	0.50892	0	0.462859	0.590836	1	-0.100942	1	1	0	0.939699	1	-0.0264524	1	1	0	0.128877	0.815887	-0.810894	0.0624809	0.50795	-0.636365	0.00192545	0.0534783	-1.0178	319	0.652629	2	0.467085	1	NA	0	1	NA	0	0.648436	NA	0.477454	1	NA	0	0.649941	NA	0.827922	0.271717
ENSG00000159210.10	SNF8	17:48930601:rs2270576:C_T	C/T	T	2682	1	2	0.306674	0.732131	1	-0.119646	0.970635	1	0.0248712	0.999999	1	0	1	1	0	0.123918	0.803388	-1.0587	3.46179e-05	0.0019729	-1.19405	0.107255	0.56858	-0.364879	319	0.0388756	2	0.227273	1	NA	0	0.552428	NA	1.14529	0.100006	NA	-1.51781	0.216796	NA	-2.36082	0.189853	NA	2.55013	0.665542
ENSG00000165502.7	RPL36AL	14:49620639:rs1952013:C_G	C/G	G	2363	0.223947	0	0.230639	0.0543004	0.484746	0.604699	0.528514	1	0.174585	0.999999	1	0	1	1	0	0.02874	0.414705	1.5514	0.0574694	0.485702	0.576826	0.883015	1	-0.0361194	319	0.622154	0	0.346395	1	NA	0	1	NA	0	0.0845601	NA	1.00464	0.213204	NA	2.11433	0.139979	NA	3.96248	0.829804
ENSG00000178226.11	PRSS36	16:31143037:rs78924645:G_A	G/A	A	2438	0.446859	2	0.275226	0.0509285	0.467431	0.776432	0.786051	1	0.205381	0.0984289	0.712764	0.912586	1	1	0	0.40841	1	-0.487038	0.921383	1	0.0408397	0.181262	0.714192	0.539316	319	0.326965	2	0.0611285	0.575189	NA	-0.303338	0.585322	NA	-0.741929	0.510747	NA	1.24597	1	NA	0	0.0222516	NA	11.2294	0.745294
ENSG00000157823.17	AP3S2	15:89875181:rs986505:T_A	A/T	T	2683	0.496047	2	0.273015	0.0557563	0.49089	0.691835	1	1	0	0.0411979	0.457976	1.03674	0.0137976	0.461166	4.54885	0.797005	1	0.130013	0.114556	0.674085	-0.673836	0.727644	1	0.136895	319	1	2	0.366771	0.329439	NA	-0.515732	1	NA	0	0.180617	NA	1.41548	1	NA	0	0.565328	NA	1.00873	0.58379
ENSG00000129422.14	MTUS1	8:17650406:rs71526144:G_T	G/T	T	2682	0.257969	2	0.163311	0.637022	1	0.116056	0.145037	1	-0.497605	1	1	0	0.22523	1	-1.92942	0.042169	0.502629	-1.32726	9.5242e-08	1.16749e-05	-1.38937	1	1	0	319	0.705524	2	0.0768025	0.989468	NA	-0.0125031	0.958886	NA	-0.0259384	1	NA	0	1	NA	0	0.0292476	NA	-3.31612	0.221703
ENSG00000137310.12	TCF19	6:31158455:rs17197087:C_T	C/T	T	2552	0.164267	2	0.0854232	0.263826	1	-0.378472	0.202509	1	1.22707	0.325134	1	0.622797	0.00219833	0.196044	7.01425	0.0087944	0.2207	2.36852	0.0135769	0.201028	1.3223	0.330789	0.89175	0.453541	319	1	2	0.0548589	1	NA	0	0.00745887	NA	6.72852	0.32533	NA	-0.67286	0.607115	NA	1.43335	0.612482	NA	-1.95563	1
ENSG00000138031.14	ADCY3	2:24927142:rs6749422:C_G	C/G	G	2679	0.877033	2	0.480776	0.999999	1	0	0.306475	1	-0.354966	1.13961e-06	0.000161426	-0.754907	0.648529	1	0.379281	0.00583428	0.16975	-1.0349	1	1	0	0.937866	1	0.0125114	319	0.854138	0	0.188088	1	NA	0	0.227946	NA	-2.10167	0.766312	0.94899	0.294552	1	NA	0	0.0620183	NA	3.05602	0.249587
ENSG00000101004.15	NINL	20:25354219:rs6050561:C_T	T/C	C	2439	0.966935	2	0.423944	0.000336698	0.0142605	0.950208	0.0690982	0.871018	0.863287	1	1	0	0.949122	1	0.0794075	1	1	0	1	1	0	1	1	0	319	0.0434646	2	0.479624	0.51819	0.862845	-0.494446	0.917967	NA	0.161662	0.398094	NA	0.484631	0.842911	NA	-0.23014	1	NA	0	1
ENSG00000105492.16	SIGLEC6	19:51531686:rs1551559:C_T	C/T	T	2439	0.479914	0	0.419639	0.383517	1	0.18109	1	1	0	1.60616e-07	2.91914e-05	-1.97354	0.580596	1	0.831918	0.252696	1	0.379172	0.389921	1	-0.326809	0.292575	0.851138	-0.355722	319	0.355466	0	0.413793	0.966836	NA	0.0465137	0.69955	NA	-0.706715	0.0871439	0.532755	-2.03427	1	NA	0	0.479829	NA	-1.44622	0.650551
ENSG00000100290.3	BIK	22:43124257:rs2076079:A_G	A/G	G	2678	0.431859	0	0.330471	0.812126	1	0.0911747	0.00136724	0.111814	-2.31593	0.00484429	0.124961	-1.1008	0.823901	1	-0.3843	0.315339	1	0.312509	1	1	0	0.657115	1	0.149286	319	0.461481	2	0.352665	0.152191	NA	1.25377	0.863079	NA	-0.246686	0.131554	NA	-1.22863	0.289478	NA	-1.69611	0.25339	NA	2.48928	1
ENSG00000170430.10	MGMT	10:129509012:rs10741191:C_G	G/C	C	2440	0.298175	2	0.417828	0.270418	1	-0.35249	0.461856	1	-0.448547	1	1	0	1	1	0	0.254132	1	-0.360246	8.6009e-06	0.000591098	-1.1841	0.180916	0.713775	-0.263656	319	0.728759	0	0.412226	0.667553	NA	0.34507	0.813471	NA	0.231721	0.999999	NA	0	1	NA	0	0.522482	NA	0.852972	0.196168
ENSG00000088448.14	ANKRD10	13:110890696:rs9515307:G_A	G/A	A	2438	0.389829	2	0.379409	0.620843	1	-0.146375	0.957725	1	0.0327231	0.0546947	0.532678	-0.715064	1	1	0	0.655813	1	-0.265835	0.702533	1	-0.107923	0.55172	1	0.147916	319	0.756329	2	0.101881	1	NA	0	0.0525629	NA	-2.34997	0.488792	NA	-0.591561	0.930673	NA	-0.217433	0.439593	NA	2.64353	0.901538
ENSG00000177963.14	RIC8A	11:217140:rs3825075:C_T	T/C	C	2440	0.594788	0	0.297951	0.870955	1	-0.0571977	1	1	0	0.00233928	0.0782737	-1.13173	1	1	0	0.0683496	0.62823	0.621016	1	1	0	0.444694	0.982782	-0.270089	319	0.532808	0	0.23511	1	NA	0	1	NA	0	0.235982	NA	-0.920096	0.0670835	NA	-3.66642	0.820951	NA	-0.46335	1
ENSG00000117477.12	CCDC181	1:169427382:rs2235195:C_G	C/G	G	2440	0.64692	2	0.126434	0.962613	1	0.0213577	1	1	0	0.000243818	0.0140056	-1.33671	1	1	0	0.860374	1	-0.166033	0.846405	1	-0.0426915	0.462371	0.99553	-0.329633	319	0.195067	2	0.123824	0.42714	NA	0.927407	1	NA	0	0.00340581	0.134789	-1.89561	1	NA	0	0.833698	NA	-0.74383	0.742015
ENSG00000101076.16	HNF4A	20:44424948:rs6073435:A_T	A/T	T	2440	0.0892324	0	0.391803	1	1	0	1	1	0	1.33129e-15	1.30553e-12	1.10072	1	1	0	1	1	0	1	1	0	0.00966214	0.156416	0.706942	319	0.645693	2	0.418495	0.754675	NA	0.280145	1	NA	0	0.35947	0.814994	0.943328	1	NA	0	0.340768	NA	-1.40016	0.57795
ENSG00000141994.16	DUS3L	19:5798274:rs11878476:T_C	T/C	C	2682	0.0951413	2	0.184564	0.00744828	0.144011	-1.01407	0.482937	1	0.488796	1	1	0	1	1	0	0.810564	1	-0.182722	0.0157589	0.22284	-0.866624	0.0597841	0.434568	-0.521286	319	0.419445	0	0.415361	0.893091	NA	-0.155158	0.776339	NA	0.591546	0.49174	NA	0.486659	0.250567	NA	-2.37277	0.489526	NA	1.26613	0.0265889
ENSG00000203791.15	EEF1AKMT2	10:124750394:rs12570348:G_T	G/T	T	2682	0.214208	0	0.405108	0.022388	0.293183	-0.484644	1	1	0	1	1	0	0.331234	1	-1.39373	1	1	0	0.0440949	0.419824	-0.503868	0.00029802	0.0142902	-0.716323	319	0.539452	2	0.238245	1	NA	0	1	NA	0	0.370351	NA	-0.793913	0.178664	NA	2.66541	1	NA	0	0.213045
ENSG00000174226.9	SNX31	8:100665465:rs1693568:G_A	G/A	A	2396	0.162641	2	0.464733	0.0131575	0.206723	0.694041	0.0861597	0.947719	1.1039	0.298369	1	-0.291676	1	1	0	1.99155e-05	0.00283678	2.60058	1	1	0	0.251141	0.800253	-0.197238	319	1	0	0.108268	0.291886	NA	1.25954	0.627662	NA	-1.30077	0.695687	NA	-0.491543	0.542118	NA	1.81414	0.368671	0.80315	-3.742	0.664875
ENSG00000155085.15	AK9	6:109634847:rs13201430:C_T	C/T	T	2679	0.422716	2	0.405002	1	1	0	0.787399	1	-0.0990684	0.0305533	0.386844	-0.895556	0.994433	1	-0.012189	0.99679	1	-0.00243604	0.828909	1	-0.0847377	0.773506	1	-0.107091	319	0.287743	2	0.244514	0.999999	NA	0	0.776665	NA	-0.285447	0.102616	NA	-1.24387	0.696196	NA	-0.759086	0.84162	NA	-0.57119	0.247699
ENSG00000127022.15	CANX	5:179699089:rs1134924:C_T	C/T	T	2681	0.0692149	0	0.483402	0.281983	1	-0.328896	0.836085	1	-0.123973	1	1	0	0.207359	1	-1.91388	0.267323	1	-0.6694	0.0614079	0.50416	-0.467785	0.201008	0.74002	-0.250176	319	0.865976	2	0.210031	0.431805	NA	-0.619297	1	NA	0	1	NA	0	0.822154	NA	0.382163	0.87126	NA	0.373394	0.276622
ENSG00000197915.6	HRNR	1:152189259:rs10788826:C_T	C/T	T	2439	0.81723	0	0.323698	0.43004	1	0.296411	0.774285	1	0.207122	0.0451433	0.480392	0.65123	0.0379009	0.680535	3.16606	1	1	0	0.510243	1	0.198506	0.00640714	0.119743	0.912039	319	0.646594	0	0.420063	0.612166	NA	0.443164	0.616633	NA	0.803335	0.217544	NA	1.3668	0.403071	NA	1.2941	0.82366	NA	0.581916	0.551111
ENSG00000128699.14	ORMDL1	2:189732515:rs6741074:G_T	T/G	G	2630	0.960035	2	0.264449	0.147473	0.784774	0.546521	0.535876	1	0.460012	1	1	0	0.852548	1	0.235695	0.983122	1	-0.0151583	0.279322	0.977964	0.349206	0.00447042	0.0952234	0.77094	319	0.435818	0	0.315047	1	NA	0	0.0736762	NA	2.06918	0.417473	NA	0.484184	1	NA	0	0.266925	NA	-3.04141	0.474465
ENSG00000108823.16	SGCA	17:50166375:rs2412299:G_A	A/G	G	2682	0.0932267	2	0.358874	0.906153	1	0.0358603	1.37041e-07	7.27946e-05	2.95249	0.999998	1	0	0.130642	1	1.47053	0.0637116	0.610009	-0.931	0.0120835	0.187043	0.669783	1	1	0	319	0.522245	0	0.319749	0.780516	NA	0.259727	0.00177742	0.0536188	4.23254	1	NA	0	1	NA	0	0.697983	NA	0.509308	0.521662
ENSG00000153406.13	NMRAL1	16:4478633:rs8046295:T_C	T/C	C	2682	0.84837	0	0.280761	0.0443777	0.430719	-0.516796	1	1	0	0.999998	1	0	1	1	0	0.409074	1	-0.465815	4.57758e-06	0.000340276	-1.29541	0.523321	1	-0.140089	319	1	0	0.437304	0.889868	NA	0.123447	0.249962	NA	-1.23549	1	NA	0	0.871957	NA	0.293134	0.877735	NA	0.208896	0.0388493
ENSG00000135390.20	ATP5MC2	12:53664454:rs1971762:C_T	C/T	T	2683	0.962125	2	0.283638	0.00402792	0.0947416	0.865194	1	1	0	1	1	0	1	1	0	0.0858919	0.693253	1.07194	0.96161	1	-0.0134199	0.0336962	0.3219	0.463661	319	0.678511	2	0.282132	0.58124	NA	-0.23224	0.0509562	NA	-1.49578	0.0371821	NA	1.76217	0.00895213	NA	4.49058	0.267186	NA	-2.66509	0.0278233
ENSG00000197580.12	BCO2	11:112198035:rs11214128:G_A	G/A	A	2438	1	2	0.246103	0.999998	1	0	1	1	0	1.18083e-08	2.87874e-06	-1.20304	1	1	0	0.17614	0.911099	-0.83482	0.854671	1	0.0644953	0.999997	1	0	319	0.304209	2	0.206897	0.63159	NA	-0.465436	0.955161	NA	-0.0397295	0.738663	0.942258	0.318839	1	NA	0	0.0120889	NA	-4.28989	0.192311
ENSG00000167671.12	UBXN6	19:4409759:rs2230636:A_G	A/G	G	2682	0.573951	2	0.252796	0.0208562	0.282107	-0.717089	1	1	0	0.15872	0.872925	0.64599	1	1	0	1	1	0	0.0194377	0.253765	-0.923047	0.000484747	0.0205993	-1.30304	319	1	2	0.0877743	0.971539	NA	0.0503027	1	NA	0	0.600482	NA	0.629366	1	NA	0	1	NA	0	0.82588
ENSG00000130332.15	LSM7	19:2326898:rs12977961:C_T	C/T	T	2428	0.0250074	0	0.37953	0.350384	1	0.253825	0.572459	1	0.352981	0.999999	1	0	1	1	0	0.0783839	0.669532	1.0281	0.279104	0.977964	0.288596	0.00864085	0.145231	0.531959	319	0.895287	2	0.30721	0.445668	NA	0.507475	0.727037	NA	0.423883	0.237702	NA	0.914216	0.266854	NA	1.48263	0.750959	NA	-0.661573	1
ENSG00000171103.11	TRMT61B	2:28858309:rs72784066:G_C	G/C	C	2678	0.425727	2	0.413928	1	1	0	0.271283	1	-0.654138	0.0274854	0.365089	0.887977	0.0111224	0.419271	3.26228	0.172291	0.903936	0.81319	0.521831	1	0.211731	0.0028685	0.0697883	0.81099	319	0.820546	0	0.437304	1	NA	0	1	NA	0	0.36414	NA	0.726423	0.0368786	NA	3.10749	0.303232	NA	-1.3741	0.431858
ENSG00000112053.14	SLC26A8	6:36011904:rs2003828:C_T	C/T	T	2681	0.457783	2	0.239463	0.40475	1	0.255148	1	1	0	0.0129287	0.234749	-0.791818	1	1	0	0.91025	1	0.0633652	1	1	0	0.00214707	0.0572973	-1.0477	NA	NA	NA	NA	NA	NA	NA	NA	NA	NA	NA	NA	NA	NA	NA	NA	NA	NA	NA	NA
ENSG00000162601.11	MYSM1	1:58692489:rs2746081:A_G	A/G	G	2680	0.237	0	0.429291	0.999998	1	0	1	1	0	0.698297	1	0.13213	0.17438	1	1.84567	0.695279	1	-0.177483	0.0116242	0.182394	-0.930264	0.0278326	0.288624	-0.741756	319	0.712436	0	0.351097	1	NA	0	0.0853797	NA	1.32549	0.262462	NA	-1.31256	1	NA	0	0.0564948	NA	-3.72423	0.156597
ENSG00000148655.15	LRMDA	10:76429770:rs61866893:A_G	A/G	G	2438	0.752365	2	0.340853	7.34681e-16	3.98557e-13	-2.11553	0.585332	1	0.3096	0.999998	1	0	0.966138	1	0.059657	0.0436093	0.511159	-1.1442	1	1	0	0.541814	1	0.114751	319	0.574339	2	0.112853	0.605688	0.916878	-0.920195	0.483102	NA	1.89722	0.999999	NA	0	0.0902459	NA	3.66225	0.322746	NA	-2.3185	0.13659
ENSG00000140043.11	PTGR2	14:73852011:rs8020267:A_G	G/A	A	2439	0.711254	2	0.0899959	1.58773e-07	2.04457e-05	2.38077	0.643244	1	0.389892	0.999998	1	0	0.139012	1	3.29036	0.308324	1	0.876596	0.123614	0.700706	0.613737	1	1	0	319	1	2	0.0815047	0.289132	0.721465	1.88791	1	NA	0	0.680079	NA	0.560276	0.0837585	NA	3.84163	0.417975	NA	-1.83006	0.904376
ENSG00000104825.17	NFKBIB	19:38907776:rs3136642:A_G	A/G	G	2440	0.460379	2	0.370082	0.786704	1	0.0887454	0.08746	0.952267	1.07443	0.999998	1	0	1	1	0	0.161236	0.881641	0.901425	0.695819	1	0.107979	1	1	0	319	1	2	0.435737	0.620182	NA	0.456633	0.714691	NA	0.515215	1	NA	0	1	NA	0	0.0957754	NA	-2.45732	0.489689
ENSG00000198185.11	ZNF334	20:46513652:rs847053:C_G	C/G	G	2440	0.319409	2	0.1875	0.0331062	0.368285	0.742559	0.602505	1	0.307095	0.999999	1	0	0.404406	1	1.50779	1	1	0	3.39865e-06	0.000264055	1.67823	0.620169	1	-0.124509	319	0.0336216	2	0.340125	0.296582	NA	0.92276	0.202075	NA	-1.09388	0.19297	NA	0.849578	0.0767283	NA	2.56397	1	NA	0	1
ENSG00000185880.13	TRIM69	15:44729568:rs17588305:C_T	C/T	T	2683	0.00657333	2	0.112747	0.327831	1	-0.345354	1	1	0	0.023978	0.337513	-0.595653	1	1	0	0.141415	0.843605	-1.00688	1	1	0	0.00393901	0.0864311	-0.775213	319	0.293988	2	0.159875	0.639781	NA	0.456254	1	NA	0	0.174755	NA	-0.940624	1	NA	0	0.81018	NA	-0.673097	0.378502
ENSG00000184293.7	CLECL1	12:9724600:rs7306304:G_A	A/G	G	2431	0.0962471	2	0.496915	0.644396	1	0.144291	0.271968	1	0.637639	0.447664	1	-0.205942	0.494604	1	-0.585097	5.09067e-37	2.16328e-33	7.30267	0.654362	1	0.123919	0.742567	1	0.0824302	319	0.898808	2	0.327586	1	NA	0	0.393908	NA	1.16214	0.323183	NA	-0.616499	0.245925	NA	-1.47047	0.00887228	0.152039	5.44666	0.105092
ENSG00000145949.11	MYLK4	6:2765463:rs67462420:A_G	A/G	G	2438	0.153681	2	0.289992	1	1	0	0.995017	1	-0.00159687	7.09127e-06	0.000750233	1.2714	0.79036	1	0.423606	1	1	0	1	1	0	0.0036155	0.081579	0.913478	319	0.617044	2	0.213166	0.452944	NA	0.73329	1	NA	0	0.699749	0.924503	-0.520711	1	NA	0	1	NA	0	0.0529428
ENSG00000116874.11	WARS2	1:119012523:rs2645303:G_T	G/T	T	2440	0.900812	2	0.420287	0.000370696	0.0153436	-0.902556	1	1	0	0.999998	1	0	0.623873	1	-0.685282	0.819175	1	0.132942	0.00155011	0.0437203	-0.79412	5.1213e-05	0.00361711	-0.827027	319	0.36826	2	0.459248	0.636147	0.944396	-0.395096	1	NA	0	1	NA	0	1	NA	0	0.458516	NA	1.90091	0.320849
ENSG00000160284.15	SPATC1L	21:46185053:rs12482343:G_A	G/A	A	2683	0.432898	2	0.0801342	0.00358504	0.0872412	-0.855281	0.938153	1	0.0748248	0.0258623	0.352249	-0.673778	1	1	0	0.791213	1	-0.11083	0.0805777	0.576751	-0.547066	0.00627807	0.118484	-0.960684	NA	NA	NA	NA	NA	NA	NA	NA	NA	NA	NA	NA	NA	NA	NA	NA	NA	NA	NA	NA
ENSG00000135744.8	AGT	1:230684859:rs2296797:G_T	G/T	T	2439	0.211038	2	0.217302	3.65749e-14	1.3714e-11	-1.52374	0.629881	1	0.233535	1	1	0	0.720932	1	-0.493368	0.130105	0.818681	0.802174	0.999999	1	0	1	1	0	319	0.469431	2	0.260188	0.882934	1	-0.1072	1	NA	0	1	NA	0	1	NA	0	1	NA	0	0.947748
ENSG00000166750.10	SLFN5	17:35236982:rs12940950:C_A	C/A	A	2433	0.220728	2	0.399712	0.999999	1	0	0.423151	1	0.391538	0.999999	1	0	0.000294571	0.0618569	4.66646	0.00635868	0.178358	1.58879	1.91166e-05	0.00119173	1.07852	0.97896	1	0.00505658	319	0.619156	2	0.34326	0.964635	NA	-0.0378892	0.811832	NA	-0.326972	1	NA	0	0.828377	NA	0.202109	0.0332429	NA	4.50889	0.429977
ENSG00000127364.3	TAS2R4	7:141770559:rs62477660:G_A	G/A	A	1199	0.772555	2	0.485822	0.274695	1	0.461758	0.964383	1	0.0224769	0.000116935	0.00754811	1.62386	1	1	0	1	1	0	1	1	0	0.647073	1	0.138708	NA	NA	NA	NA	NA	NA	NA	NA	NA	NA	NA	NA	NA	NA	NA	NA	NA	NA	NA	NA
ENSG00000162623.16	TYW3	1:74720825:rs11485555:C_G	G/C	C	2437	0.79579	2	0.376282	0.999998	1	0	1	1	0	0.599963	1	-0.19754	1	1	0	0.00769739	0.204028	1.77087	0.112834	0.670805	0.605265	0.00607585	0.116574	1.03691	319	0.370147	2	0.49373	0.331343	NA	-0.604872	1	NA	0	0.332647	NA	1.04471	1	NA	0	0.595988	NA	-1.23907	0.457159
ENSG00000183476.12	SH2D7	15:78131254:rs11547207:A_C	A/C	C	2552	0.278147	2	0.258425	0.136977	0.759478	0.625158	0.661055	1	-0.345299	0.000832406	0.036095	1.31039	1	1	0	0.598957	1	-0.372728	1	1	0	0.987014	1	0.00583767	319	0.430173	2	0.446708	0.29996	NA	0.730965	0.269624	NA	1.12794	0.847298	0.967	0.0880415	0.476042	NA	-1.0006	0.729676	NA	-0.672626	1
ENSG00000197181.12	PIWIL2	8:22300637:rs7357478:A_G	A/G	G	2679	0.162265	0	0.465845	0.433778	1	0.278514	0.999601	1	-0.00034911	0.0430127	0.468072	-0.768588	0.00426155	0.270628	-4.87302	0.03987	0.489431	-1.33461	0.92428	1	0.0331	2.53615e-06	0.000287397	-1.21438	319	1	0	0.189655	0.686084	NA	-0.522329	0.731083	NA	-0.826096	0.576865	NA	0.794671	0.92716	NA	0.21697	0.134852	NA	-5.04267	0.505637
ENSG00000055732.13	MCOLN3	1:84997425:rs7552445:C_T	T/C	C	2438	0.272709	0	0.473339	0.00977107	0.170057	0.877763	0.142092	1	-0.964398	0.0673592	0.588371	0.517311	0.0925148	0.909717	-1.79199	0.022125	0.363194	1.43001	1	1	0	0.00137073	0.0430414	0.784306	319	0.285672	0	0.297806	0.834603	NA	-0.220949	0.309766	NA	1.8255	0.877058	NA	-0.149053	1	NA	0	0.546307	NA	1.027	0.919678
ENSG00000053900.10	ANAPC4	4:25386968:rs13434763:T_C	T/C	C	2678	1	0	0.454817	0.18283	0.863423	-0.407049	0.839496	1	-0.0812535	0.999998	1	0	1	1	0	0.698586	1	-0.248875	0.00453079	0.0965215	-0.796317	0.0053205	0.107279	-0.659562	319	1	2	0.230408	0.760349	NA	-0.357584	0.0964212	NA	-1.91063	0.367958	NA	0.866788	0.695044	NA	-0.888352	0.647693	NA	1.11252	0.0161064
ENSG00000109794.13	FAM149A	4:186177427:rs4862656:C_T	C/T	T	2436	0.0676138	0	0.422003	0.0105367	0.178389	0.517282	1	1	0	1	1	0	0.365163	1	1.23218	1	1	0	0.269969	0.963772	-0.244049	1.76761e-15	1.55409e-12	1.57239	319	1	2	0.252351	0.92874	NA	-0.0847098	1	NA	0	0.666197	NA	0.404413	0.320175	NA	2.05185	1	NA	0	1
ENSG00000104432.14	IL7	8:78720914:rs2717538:A_G	G/A	A	2667	0.314573	2	0.281402	0.233728	0.953868	-0.434163	0.574808	1	-0.372892	0.000412055	0.0207222	-1.05922	0.131398	1	-2.38344	0.165567	0.889159	0.924064	1	1	0	0.764361	1	0.0990718	319	0.431517	2	0.471787	1	NA	0	1	NA	0	0.000893897	0.0586643	-1.08047	0.041353	NA	-2.43732	0.644682	NA	-0.469186	1
ENSG00000204033.9	LRIT2	10:84190650:rs7099098:C_T	C/T	T	2678	0.338766	2	0.333271	0.68703	1	-0.145241	0.518312	1	0.336112	0.001103	0.0444908	1.71924	0.603142	1	0.958892	0.782281	1	-0.186979	0.596781	1	-0.219846	0.457976	0.992689	0.289741	319	0.0850055	2	0.413793	0.95855	NA	0.0495327	0.568667	NA	-0.597971	0.953999	1	0.0537803	0.894703	NA	-0.226637	0.5356	NA	-0.957119	0.814524
ENSG00000101310.17	SEC23B	20:18500422:rs6045436:C_T	T/C	C	2682	0.593531	2	0.0784862	0.0347985	0.379244	1.20806	0.235631	1	1.29683	0.999998	1	0	0.160386	1	3.32881	0.0572359	0.583038	1.95358	0.0106434	0.173624	1.15977	0.318648	0.879662	-0.144046	319	0.899532	2	0.332288	0.208213	NA	0.763708	1	NA	0	1	NA	0	0.0800356	NA	2.25092	0.0216522	NA	4.90855	0.137449
ENSG00000183791.5	ELOA3	18:47031513:rs2576051:G_A	G/A	A	2430	1	2	0.444856	0.00658509	0.132158	1.05381	0.44615	1	0.569578	0.0136663	0.243502	1.0789	0.000197114	0.0538409	5.38988	0.486092	1	0.29753	0.860104	1	-0.0385093	0.992389	1	0.00336746	319	0.0172089	2	0.333856	0.35072	NA	0.980087	0.557769	NA	1.27325	0.626666	NA	0.557401	0.795345	NA	-0.303627	1	NA	0	0.146988
ENSG00000177238.14	TRIM72	16:31219142:rs7186832:C_T	C/T	T	2679	0.523127	0	0.304591	0.828546	1	-0.0640203	1	1	0	0.0102192	0.203402	0.836985	1	1	0	1	1	0	0.999999	1	0	0.0128858	0.185727	0.779446	319	0.179222	2	0.465517	0.248264	NA	-0.688911	1	NA	0	0.00295261	NA	2.40797	1	NA	0	0.681951	NA	-0.573749	1
ENSG00000263956.6	NBPF11	1:148259142:rs61810033:A_T	A/T	T	2439	0.525975	2	0.150267	0.0683878	0.544403	-0.774721	0.749057	1	-0.25001	0.22315	0.999589	-0.411293	0.554114	1	1.23198	1	1	0	0.00483907	0.101133	-0.968622	0.269372	0.826435	-0.300252	319	0.39176	2	0.10815	0.756236	NA	-0.142748	0.40498	NA	1.49763	0.217278	NA	-1.05065	0.604505	NA	-1.63378	0.889404	NA	-0.133113	0.553235
ENSG00000277494.2	GPIHBP1	8:143212707:rs34039115:C_T	C/T	T	2682	0.110014	2	0.451529	0.437007	1	0.187785	0.853051	1	0.0735423	0.999999	1	0	0.929414	1	0.10256	0.131524	0.821163	0.725029	2.10325e-08	3.11782e-06	1.12573	1	1	0	319	0.328124	2	0.219436	0.408666	NA	-0.533299	1	NA	0	1	NA	0	1	NA	0	0.5683	NA	1.44225	0.000562655
ENSG00000141013.17	GAS8	16:90018731:rs76265950:A_C	A/C	C	2682	0.666212	2	0.0723341	0.27858	1	-0.453732	0.00421157	0.229449	3.18105	6.47214e-05	0.0046354	2.60923	1	1	0	1	1	0	1	1	0	0.219868	0.765046	0.713894	NA	NA	NA	NA	NA	NA	NA	NA	NA	NA	NA	NA	NA	NA	NA	NA	NA	NA	NA	NA
ENSG00000088992.18	TESC	12:117040011:rs7978725:G_A	G/A	A	2440	0.640325	2	0.12377	1	1	0	1	1	0	0.282223	1	-0.25799	1	1	0	1	1	0	0.452861	1	-0.356094	0.000150835	0.00845239	-1.5747	319	0.706704	2	0.181818	1	NA	0	0.881809	NA	-0.0933953	0.379153	NA	1.05182	1	NA	0	0.432968	NA	2.38654	0.032001
ENSG00000271425.9	NBPF10	1:146040842:nors:C_T	C/T	T	2235	0.070128	2	0.119463	0.0368274	0.390269	1.01686	0.0355956	0.691227	2.03991	1	1	0	0.00217868	0.195598	7.45794	0.164934	0.887833	1.08205	0.700856	1	0.148478	1	1	0	319	0.179198	2	0.147335	0.590019	NA	0.673943	0.674045	NA	0.736998	1	NA	0	0.000339074	NA	7.75358	0.719061	NA	1.13162	1
ENSG00000257335.8	MGAM	7:141795804:rs1859646:A_G	G/A	A	2681	0.0134336	2	0.495897	0.0123522	0.198716	-0.826964	0.21818	1	-0.754808	1	1	0	0.193976	1	-1.647	0.108702	0.759924	-0.991131	1	1	0	0.0947996	0.535468	-0.199181	319	0.479969	2	0.390282	0.200432	NA	-1.19055	0.635676	NA	-0.83058	0.73765	NA	-0.208449	0.616061	NA	0.743148	0.714932	NA	0.870758	1
ENSG00000090612.21	ZNF268	12:133177659:rs12320759:T_G	T/G	G	2681	0.13033	2	0.286274	0.00492254	0.108761	-0.756499	0.751675	1	-0.0863715	0.999998	1	0	0.126914	0.993831	-2.37928	0.894025	1	-0.0820417	0.68875	1	-0.107049	0.0521819	0.406875	-0.413206	319	0.032939	2	0.0909091	0.60684	NA	0.518287	1	NA	0	0.169735	NA	-0.85086	0.650587	NA	1.04584	0.945799	NA	-0.05093	1
ENSG00000177990.12	DPY19L2	12:63689521:rs2429406:T_C	T/C	C	2437	0.0171505	2	0.372589	1	1	0	1	1	0	1.34473e-08	3.17467e-06	1.24903	0.0918151	0.905613	-1.62422	1	1	0	1	1	0	0.0989106	0.548149	0.451082	319	0.886825	2	0.269592	1	NA	0	0.754643	NA	0.487222	0.886946	0.969615	0.13448	0.105272	NA	2.93532	1	NA	0	1
ENSG00000148814.18	LRRC27	10:132330501:rs7085852:T_C	T/C	C	2437	0.213139	2	0.178293	0.640586	1	0.167699	0.986497	1	0.0101419	0.0855801	0.669326	0.686955	1	1	0	1	1	0	1	1	0	2.26904e-11	1.09158e-08	2.27298	319	0.0209331	2	0.288401	1	NA	0	1	NA	0	0.773921	NA	0.193479	0.0162959	NA	-3.96043	1	NA	0	1
ENSG00000050393.11	MCUR1	6:13782388:rs1062066:G_A	G/A	A	2438	0.575251	2	0.317678	7.62154e-05	0.00434735	1.48238	0.279046	1	-0.472591	0.298627	1	0.401146	0.443513	1	-1.28384	0.382562	1	0.596295	1	1	0	0.97767	1	0.00964855	319	0.237758	2	0.170846	1	1	0	1	NA	0	0.821544	NA	-0.150996	0.786414	NA	0.546991	1	NA	0	1
ENSG00000106018.14	VIPR2	7:159153279:rs62487877:C_A	C/A	A	2438	0.358498	2	0.363823	0.81956	1	-0.0342538	0.506309	1	-0.384	0.00637496	0.150781	1.01988	0.426822	1	-1.24944	1	1	0	0.767044	1	0.103713	9.73696e-05	0.00602581	1.19532	319	0.0903669	2	0.365204	0.760255	NA	-0.322061	0.477389	NA	1.08423	1	NA	0	1	NA	0	1	NA	0	0.523516
ENSG00000170425.3	ADORA2B	17:15971833:rs2779210:G_A	G/A	A	2437	0.738377	0	0.413623	5.05977e-08	7.37194e-06	-1.17997	0.51643	1	-0.27029	1	1	0	0.888564	1	-0.207152	0.941731	1	-0.0276229	1	1	0	1	1	0	319	0.467681	0	0.358934	0.0969392	0.496355	-1.12481	1	NA	0	1	NA	0	0.113716	NA	-2.30193	1	NA	0	1
ENSG00000105708.9	ZNF14	19:19709666:rs56129543:G_C	G/C	C	2438	0.276341	2	0.335931	0.0594446	0.507389	0.474204	1	1	0	0.999998	1	0	0.590832	1	-0.839621	0.288885	1	-0.531262	0.000202101	0.00859037	1.00197	4.21803e-05	0.0030835	0.857853	319	0.46201	2	0.351097	0.809063	NA	-0.113739	1	NA	0	0.302379	NA	0.799184	0.92622	NA	-0.148033	0.32702	NA	2.36194	1
ENSG00000183426.17	NPIPA1	16:15036083:rs3198697:C_T	C/T	T	2470	0.340266	2	0.414372	0.98391	1	0.00789343	0.0240079	0.576652	-1.58657	0.0409847	0.457725	-0.669395	0.65554	1	0.491799	1	1	0	0.778955	1	0.0644597	0.00363124	0.0817173	-0.63191	319	1	2	0.0695364	0.929355	NA	-0.164486	0.44073	NA	-1.515	0.487726	NA	-0.77702	0.923278	NA	-0.562436	0.445322	NA	4.77528	1
ENSG00000206503.13	HLA-A	6:29940334:rs9260052:C_T	C/T	T	2544	0.762107	2	0.110063	0.0478729	0.45208	-0.471632	6.34025e-05	0.0113843	-2.15087	1	1	0	0.45286	1	-1.60893	0.801574	1	-0.215685	1	1	0	1	1	0	319	0.709833	2	0.184953	0.0308228	NA	-1.53449	0.0453741	0.328509	-2.26876	1	NA	0	0.883418	NA	-0.217665	0.344542	NA	-2.40568	0.0734801
ENSG00000181007.9	ZFP82	19:36365349:rs2967506:G_T	G/T	T	2683	0.474103	0	0.414089	0.858385	1	0.0511366	1	1	0	7.83921e-07	0.00011827	-1.7783	0.196104	1	-1.91347	0.159283	0.879122	0.846931	0.287151	0.985926	0.33139	0.1528	0.664951	0.375469	319	0.376635	0	0.255486	1	NA	0	1	NA	0	0.200109	0.718312	-0.593817	0.346518	NA	-1.26586	1	NA	0	1
ENSG00000137804.14	NUSAP1	15:41328207:rs7169543:T_C	C/T	T	2683	0.797781	0	0.25177	1.16975e-05	0.000861996	-1.51827	0.0625963	0.848102	-1.21178	1	1	0	0.8216	1	0.357906	0.160685	0.880704	0.90799	0.918383	1	-0.0272588	0.999159	1	-0.000234243	319	1	0	0.169279	0.993707	1	0.00707808	0.720751	NA	-0.522817	0.200292	NA	0.742027	0.273833	NA	-1.6806	0.772634	NA	0.622292	1
ENSG00000054219.11	LY75	2:159905297:rs3806603:T_C	T/C	C	2439	0.192884	0	0.46597	1	1	0	0.00229077	0.158287	1.18101	0.999999	1	0	0.0371255	0.677459	2.52079	3.46208e-05	0.00450371	2.11378	0.563983	1	-0.0832121	0.481409	1	0.122876	319	0.780149	2	0.109718	0.519467	NA	0.670103	0.464061	NA	1.4008	0.999999	NA	0	1	NA	0	0.950933	1	0.223661	0.698299
ENSG00000169371.14	SNUPN	15:75482827:rs111336837:C_T	C/T	T	2350	0.110664	2	0.250213	0.470873	1	-0.223404	1	1	0	0.072527	0.611937	-0.905974	1	1	0	0.748218	1	-0.224755	0.580739	1	0.207793	0.00515786	0.10492	-0.74317	319	1	2	0.0940439	1	NA	0	1	NA	0	0.0220838	NA	-1.58919	0.761943	NA	-0.199878	0.237672	NA	4.67634	0.652252
ENSG00000148362.11	PAXX	9:136989995:rs7860430:C_T	C/T	T	2681	0.650979	0	0.308467	0.0142943	0.218502	0.831081	0.833187	1	-0.135998	0.999998	1	0	1	1	0	0.626559	1	-0.334299	0.0368837	0.378288	0.582788	0.0360676	0.334041	0.456172	319	0.574419	0	0.460815	0.216037	NA	-1.03302	0.0650755	NA	2.56822	0.238951	NA	0.774691	0.308097	NA	1.65605	0.574173	NA	1.24916	1
ENSG00000132305.20	IMMT	2:86150426:rs4569473:A_G	G/A	A	2439	0.347354	2	0.45326	0.999998	1	0	1	1	0	0.434287	1	0.27036	1	1	0	1	1	0	0.0465688	0.432871	0.775376	0.218006	0.761755	0.433749	319	0.50145	2	0.474922	1	NA	0	1	NA	0	0.717545	NA	0.368386	1	NA	0	0.937319	NA	0.105264	0.832388
ENSG00000079337.16	RAPGEF3	12:47748853:rs12422983:C_T	C/T	T	2683	0.552243	2	0.153373	0.241329	0.965683	0.486201	0.742357	1	0.264206	0.999999	1	0	0.668205	1	-0.714319	0.301871	1	0.81896	0.000245463	0.0100782	1.25467	1	1	0	319	1	2	0.105016	0.988213	NA	0.0127652	1	NA	0	1	NA	0	1	NA	0	0.0182049	NA	7.20143	0.190778
ENSG00000180902.18	D2HGDH	2:241758583:rs4425108:C_G	C/G	G	2678	0.0520526	0	0.462659	9.56955e-05	0.00521239	-1.31797	0.212764	1	0.69954	1	1	0	0.206174	1	-2.13356	1	1	0	0.0012815	0.0379053	-0.918451	0.78322	1	-0.0614662	319	0.00175922	0	0.410658	0.386712	0.782582	1.07282	0.721678	NA	-0.69988	1	NA	0	1	NA	0	1	NA	0	0.482298
ENSG00000125630.15	POLR1B	2:112544150:rs13412193:G_A	G/A	A	2680	0.302851	2	0.081903	0.00116346	0.0369883	1.84191	0.0178215	0.499994	2.4511	0.478453	1	-0.185521	0.12715	0.994153	-2.76232	0.257014	1	-1.23422	0.0406146	0.401506	1.01587	0.0474939	0.387381	0.855758	319	1	2	0.224138	0.719675	0.968001	0.250612	1	NA	0	0.0989076	NA	1.24148	0.696841	NA	-0.553329	1	NA	0	1
ENSG00000151773.13	CCDC122	13:43872025:rs12428350:G_A	G/A	A	2427	0.0881335	2	0.49588	0.181812	0.861006	0.358822	0.57529	1	0.297091	0.999998	1	0	0.0312192	0.650661	2.99906	0.129361	0.816819	0.793221	0.000460168	0.0170289	0.81184	1	1	0	319	0.792565	2	0.12069	1	NA	0	0.185016	NA	2.60291	1	NA	0	0.408942	NA	1.97387	0.547438	NA	-0.92661	0.637548
ENSG00000177465.4	ACOT4	14:73592128:rs3742819:C_T	C/T	T	2436	0.311798	2	0.359811	0.407434	1	0.278268	0.708042	1	-0.245754	0.00436074	0.117044	1.09292	0.867618	1	0.195664	1	1	0	1	1	0	0.119345	0.598451	0.461249	319	0.841883	2	0.169279	0.905973	NA	0.142544	1	NA	0	0.356726	NA	-0.647109	1	NA	0	1	NA	0	0.0213447
ENSG00000203697.11	CAPN8	1:223625477:rs35189569:G_A	A/G	G	2438	0.441161	0	0.482568	0.417385	1	0.300795	0.356009	1	0.42199	0.00117166	0.0466052	1.49984	0.584756	1	0.850476	0.892056	1	-0.0903829	0.950049	1	0.0254289	0.245445	0.795481	-0.444535	319	0.240652	2	0.388715	0.0574135	NA	1.68038	1	NA	0	0.41251	0.843086	-0.645479	1	NA	0	0.221417	NA	-1.68431	0.669949
ENSG00000228049.7	POLR2J2	7:102747020:rs56304424:G_T	G/T	T	2681	0.681044	2	0.104998	0.0166334	0.241104	1.45709	0.815706	1	-0.252144	0.199979	0.956917	1.10312	0.0246485	0.589813	5.99996	0.552504	1	-0.230198	0.0959102	0.623787	1.00342	0.00175242	0.0505285	1.7734	NA	NA	NA	NA	NA	NA	NA	NA	NA	NA	NA	NA	NA	NA	NA	NA	NA	NA	NA	NA
ENSG00000049239.12	H6PD	1:9235385:rs9435144:T_C	C/T	T	2678	0.747603	0	0.401046	0.561528	1	-0.164745	0.546986	1	0.334375	1	1	0	0.747618	1	-0.434711	0.0153243	0.293002	1.33109	1.13735e-06	0.00010247	1.16103	1	1	0	319	0.414105	2	0.286834	0.834878	NA	0.203484	0.965842	NA	0.0731195	1	NA	0	0.270756	NA	-1.80266	0.891043	NA	0.364542	0.222176
ENSG00000090432.7	MUL1	1:20500417:rs529974:G_A	A/G	G	2681	0.074024	0	0.389593	0.0619396	0.518778	0.646836	0.60589	1	0.356222	0.931542	1	0.0409955	1	1	0	0.326531	1	-0.640971	0.00354396	0.0808232	1.0751	0.64774	1	0.163094	319	0.649682	0	0.242947	0.104638	NA	0.871502	0.608148	NA	0.38693	1	NA	0	0.00918779	NA	-4.43819	1	NA	0	0.576788
ENSG00000137601.16	NEK1	4:169612585:rs10520157:G_T	G/T	T	2681	0.940336	2	0.151809	0.204421	0.899569	0.570063	0.523256	1	0.513619	1	1	0	0.333708	1	1.86215	0.112949	0.769399	1.38271	0.516801	1	0.255366	0.357453	0.915609	0.320378	319	0.661032	2	0.0705329	0.590704	NA	-0.754009	0.976117	NA	-0.0207725	0.0677989	NA	2.15348	0.157794	NA	-2.36384	0.260613	NA	-3.1816	1
ENSG00000087365.16	SF3B2	11:66057001:rs547404:C_T	C/T	T	2682	0.845406	2	0.271999	0.711194	1	0.112434	0.281818	1	-0.384946	0.0132343	0.237595	-0.901419	0.373214	1	1.57413	0.174994	0.908667	-0.876998	0.834837	1	0.0648268	0.622926	1	0.128917	319	0.706798	2	0.335423	1	NA	0	1	NA	0	0.0996386	NA	-0.516128	0.897747	NA	-0.194926	0.103411	NA	-2.62498	1
ENSG00000221836.3	OR2A5	7:144177389:rs6464583:A_G	A/G	G	2440	0.364753	2	0.194057	0.0158241	0.233758	1.02933	7.87185e-08	4.66764e-05	4.48466	0.0577964	0.545993	-0.821722	0.102963	0.93553	-1.90488	0.0107498	0.246421	2.09589	0.0808203	0.576751	0.676954	0.0155108	0.206769	0.894993	319	0.0163808	2	0.134796	0.625942	NA	-0.634643	0.0028527	0.0645423	8.37374	0.611167	NA	0.645087	0.38897	NA	2.79577	0.706854	NA	-0.468439	0.194313
ENSG00000175322.11	ZNF519	18:14132403:rs9958799:G_C	G/C	C	2682	0.205889	2	0.241424	1	1	0	1	1	0	0.00237213	0.0787528	0.893147	1	1	0	1	1	0	1	1	0	0.143821	0.648601	0.509647	319	0.470354	2	0.133229	1	NA	0	1	NA	0	0.834014	NA	-0.308359	1	NA	0	0.142045	NA	4.77068	0.583162
ENSG00000159231.6	CBR3	21:36136345:rs879894:G_T	G/T	T	2673	0.647421	2	0.367939	0.00142008	0.0428907	-1.02769	0.619191	1	0.319486	1	1	0	1	1	0	0.363873	1	-0.566144	0.279254	0.977964	-0.277412	0.00316315	0.0747514	-0.623135	319	0.822722	2	0.487461	0.174279	0.611852	-1.04626	1	NA	0	0.98401	NA	-0.0134168	1	NA	0	0.854705	NA	-0.426948	0.0928715
ENSG00000133739.16	LRRCC1	8:85150260:rs7004765:G_T	G/T	T	2440	0.547791	0	0.323566	0.0163666	0.237971	0.519562	0.326297	1	0.539721	1	1	0	0.131097	1	1.95838	0.0675748	0.625969	0.97937	0.959739	1	-0.0121678	1	1	0	319	0.895287	0	0.30721	0.541365	NA	-0.596859	0.44865	NA	1.30708	1	NA	0	0.990545	NA	0.0168116	0.416369	NA	-2.12731	0.0389369
ENSG00000228198.3	OR2M3	1:247950134:rs12126459:C_T	T/C	C	2428	0.0103825	2	0.357496	0.777375	1	-0.0498864	1	1	0	0.0083578	0.179982	1.17763	0.00414062	0.265928	4.18193	0.989814	1	-0.00414413	0.0702844	0.537824	0.747832	0.0779326	0.490533	0.667275	319	1	0	0.195925	0.377209	NA	0.335643	1	NA	0	0.117389	NA	1.27669	1	NA	0	0.354298	NA	-2.86007	0.981983
ENSG00000083535.16	PIBF1	13:72843401:rs9573044:A_G	G/A	A	2440	0.882238	2	0.28791	0.169704	0.832761	-0.532526	0.162378	1	1.07475	0.454222	1	-0.410584	0.171448	1	-2.5077	0.17936	0.916828	-0.892321	0.201594	0.86562	-0.493768	0.135524	0.632849	-0.499739	319	0.507691	2	0.145768	0.783237	NA	-0.353374	0.367055	NA	2.21179	0.196033	NA	-1.15103	0.0925363	NA	-3.51008	0.954312	NA	0.169569	1
ENSG00000120915.14	EPHX2	8:27544977:rs4149259:C_T	T/C	C	2683	0.835916	0	0.167909	7.55524e-05	0.00431919	-1.35313	0.262621	1	-0.661918	1	1	0	0.0362283	0.675229	-3.58762	1	1	0	0.138162	0.741585	-0.448238	1	1	0	319	0.731311	0	0.426332	0.0974637	0.496355	-0.844159	0.976207	NA	0.0192402	1	NA	0	1	NA	0	1	NA	0	0.105647
ENSG00000048140.18	TSPAN17	5:176654906:rs11267007:C_T	C/T	T	2683	0.657057	2	0.266679	1	1	0	0.629256	1	0.246333	0.0273361	0.364153	0.731896	1	1	0	0.0296008	0.421079	-0.653999	1	1	0	0.0173895	0.221358	0.806022	319	1	2	0.0611285	0.693133	NA	-0.171184	0.507449	NA	-0.660812	0.66348	NA	-0.623135	0.742045	NA	0.911672	0.485895	NA	2.93943	1
ENSG00000149485.19	FADS1	11:61812288:rs174555:T_C	T/C	C	2683	0.890022	2	0.29836	0.0200552	0.275591	-0.513767	1	1	0	1	1	0	0.0232798	0.573423	-3.4645	0.0418313	0.501378	-1.18049	0.303101	1	-0.256598	1	1	0	319	0.0884948	2	0.0752351	0.400057	NA	-0.771481	0.468761	NA	-1.21516	1	NA	0	0.752451	NA	0.82263	0.993024	NA	-0.0420172	0.397384
ENSG00000168491.10	CCDC110	4:185470744:rs66481949:C_T	C/T	T	2225	0.282237	2	0.180449	1	1	0	1	1	0	0.000392771	0.020029	1.28818	1	1	0	0.860513	1	-0.0373465	0.888794	1	-0.0579014	0.000156044	0.00870603	1.33012	319	0.12832	0	0.407285	1	NA	0	1	NA	0	0.639203	0.907376	0.970693	1	NA	0	1	NA	0	0.96986
ENSG00000177663.13	IL17RA	22:17045798:rs2845391:A_T	A/T	T	2439	0.217136	0	0.390119	1	1	0	0.108559	1	0.641668	1	1	0	0.805441	1	0.300157	0.0360425	0.467164	1.09059	0.000226634	0.00945743	0.515008	0.330517	0.891484	0.169962	319	0.0552922	0	0.373041	0.476941	NA	-0.653106	0.859172	NA	-0.271263	1	NA	0	1	NA	0	0.351364	NA	-2.42292	0.0809675
ENSG00000181016.9	LSMEM1	7:112470541:rs2708606:G_A	G/A	A	2681	0.913956	2	0.233122	0.317129	1	-0.399279	0.00631882	0.285479	2.31698	0.115254	0.764174	0.680685	1	1	0	0.921833	1	0.0721728	1	1	0	0.75369	1	0.116588	319	0.191593	2	0.221003	0.95853	NA	0.0637635	0.550061	NA	1.29351	0.351961	NA	0.737956	1	NA	0	0.793834	NA	-0.826308	1
ENSG00000119227.8	PIGZ	3:196949616:rs746037:A_G	A/G	G	2437	0.462725	2	0.291957	0.821264	1	0.0563006	1	1	0	0.00346571	0.100775	1.20754	1	1	0	1	1	0	0.884283	1	-0.0287097	0.22302	0.769985	0.421531	319	0.304347	2	0.424765	0.32308	NA	0.647702	1	NA	0	0.0646108	NA	-1.78269	1	NA	0	1	NA	0	0.352336
ENSG00000166965.12	RCCD1	15:90964265:rs112770790:A_G	G/A	A	2440	0.0938691	2	0.132582	0.999999	1	0	0.354263	1	0.708163	0.308488	1	0.50328	1	1	0	1	1	0	1	1	0	3.80067e-08	7.63037e-06	2.38772	319	0.048059	2	0.133229	0.479174	NA	1.11652	0.694712	NA	1.11726	0.200194	NA	-1.06379	1	NA	0	1	NA	0	1
ENSG00000102967.12	DHODH	16:72008783:rs3213422:A_C	A/C	C	2438	0.0623299	0	0.48872	0.0236983	0.302723	-0.668873	0.840072	1	-0.111877	0.999999	1	0	0.321327	1	-0.841891	0.782818	1	-0.152593	9.15718e-05	0.00454151	-0.988256	1	1	0	319	0.565569	0	0.420063	0.417576	NA	0.792138	0.69046	NA	-0.683373	0.857309	NA	-0.103419	0.990745	NA	0.0176209	0.502044	NA	1.54658	0.833377
ENSG00000110514.19	MADD	11:47285079:rs35233100:C_T	C/T	T	2681	1	2	0.0538978	1	1	0	1	1	0	0.0212181	0.316373	-0.67188	1	1	0	1	1	0	0.236659	0.918686	-0.400868	0.00291299	0.0704673	-1.5155	NA	NA	NA	NA	NA	NA	NA	NA	NA	NA	NA	NA	NA	NA	NA	NA	NA	NA	NA	NA
ENSG00000166923.12	GREM1	15:32670441:rs8041254:T_C	T/C	C	2440	0.931606	0	0.381148	0.999999	1	0	1	1	0	1	1	0	0.0384381	0.683663	2.14582	0.0449016	0.517099	0.779354	1.87455e-22	1.36559e-19	1.64583	1	1	0	319	0.314136	0	0.26489	0.705454	NA	-0.202026	0.713295	NA	0.200359	1	NA	0	0.0697761	NA	2.72099	0.0833356	NA	-4.1663	0.0392284
ENSG00000176927.15	EFCAB5	17:29934004:rs9905638:G_C	G/C	C	2680	0.188965	0	0.498321	0.999998	1	0	1	1	0	2.93036e-05	0.00241797	-1.57339	0.255111	1	-1.29727	0.444931	1	0.438767	0.953827	1	-0.0210449	0.497419	1	0.238582	319	0.176345	0	0.46395	1	NA	0	1	NA	0	0.468297	0.876905	-0.705122	0.175534	NA	-1.80208	0.0732132	NA	-4.17031	0.595877
ENSG00000163964.15	PIGX	3:196718322:rs71323743:A_G	A/G	G	2678	0.0325244	2	0.228715	0.0239456	0.30416	0.692813	0.752169	1	0.211155	0.217342	0.989741	-0.422856	0.494859	1	-1.14483	0.192604	0.941313	0.969375	0.224175	0.900264	0.419801	0.00193007	0.0535483	1.08637	319	0.818376	2	0.142633	1	NA	0	1	NA	0	0.443423	NA	-0.445441	1	NA	0	1	NA	0	0.149957
ENSG00000152669.9	CCNO	5:55229670:rs334891:T_C	C/T	T	2683	0.850492	2	0.115915	0.863296	1	-0.0828958	0.936743	1	-0.0834192	0.00183494	0.0646209	-1.04434	1	1	0	1	1	0	1	1	0	0.116918	0.593127	-0.735119	319	0.813958	2	0.137931	0.771716	NA	-0.346223	0.997212	NA	0.00783744	0.267466	NA	-1.06393	1	NA	0	0.979411	NA	-0.107584	0.755984
ENSG00000160948.14	VPS28	8:144428520:rs190185812:G_C	G/C	C	2552	0.319883	2	0.0530956	0.864451	1	0.131863	0.637188	1	0.67191	0.000560986	0.0264879	3.52724	1	1	0	0.832403	1	0.311997	0.977297	1	-0.0243308	0.273904	0.830828	-0.877501	NA	NA	NA	NA	NA	NA	NA	NA	NA	NA	NA	NA	NA	NA	NA	NA	NA	NA	NA	NA
ENSG00000164306.11	PRIMPOL	4:184650403:rs12108497:C_T	C/T	T	2439	0.427726	2	0.286183	0.00180743	0.0518964	0.985808	0.433541	1	0.484301	0.999998	1	0	0.473002	1	1.00982	0.927971	1	-0.0549978	0.521012	1	0.175492	0.584678	1	0.108272	319	0.235609	2	0.208464	0.818559	NA	0.262194	0.011289	NA	4.70376	0.819025	NA	-0.0635655	0.165154	NA	-2.7853	0.26958	NA	2.72577	0.173748
ENSG00000196502.11	SULT1A1	16:28596909:rs743590:G_A	G/A	A	2680	0.0926054	2	0.357649	0.00846333	0.156143	-0.843619	0.293142	1	0.492678	0.433459	1	-0.361306	1	1	0	1	1	0	0.952214	1	-0.0213543	0.0024199	0.0618857	-0.997205	319	0.251306	2	0.263323	0.608574	NA	-0.540823	0.975586	NA	0.0539122	0.746347	NA	-0.468966	1	NA	0	1	NA	0	0.597787
ENSG00000005801.18	ZNF195	11:3371121:rs2269735:T_C	T/C	C	2434	0.855494	0	0.21138	0.138578	0.763299	0.397857	1	1	0	0.33355	1	0.223769	0.0383313	0.683268	2.99961	1	1	0	0.00911845	0.157196	0.837499	0.0402106	0.353534	0.548253	319	0.506543	0	0.30094	1	NA	0	0.558956	NA	-0.989213	0.262938	NA	0.832351	0.731975	NA	0.614673	1	NA	0	1
ENSG00000143537.13	ADAM15	1:155062156:rs45444697:C_G	C/G	G	2682	0.0839387	2	0.203579	0.0885639	0.618154	0.492857	0.00836275	0.336317	-1.66852	0.999999	1	0	0.933069	1	-0.0478681	0.0105529	0.244163	-1.76827	0.000159678	0.00716778	-1.12369	1	1	0	319	1	2	0.0893417	0.913076	NA	0.148261	0.310815	NA	-1.97644	1	NA	0	1	NA	0	0.738771	NA	-1.26862	0.713503
ENSG00000146070.17	PLA2G7	6:46735776:rs1421378:A_G	G/A	A	2682	0.0949577	0	0.386092	0.999999	1	0	1	1	0	0.999999	1	0	1	1	0	0.0193221	0.335678	-1.12772	0.309421	1	-0.248239	2.79356e-12	1.61881e-09	-1.58878	319	0.0659498	2	0.27116	1	NA	0	1	NA	0	0.935746	NA	0.0664074	1	NA	0	0.604975	NA	1.2648	0.0406549
ENSG00000002016.18	RAD52	12:934668:rs10849594:T_C	T/C	C	2682	0.896859	2	0.18214	0.11282	0.697351	-0.756084	0.332976	1	-0.846784	0.629194	1	-0.158197	1	1	0	0.350389	1	0.753814	0.0315031	0.344145	-0.528111	1	1	0	319	0.628518	2	0.134796	0.509944	NA	0.821543	0.165764	NA	-2.32961	1	NA	0	0.0831855	NA	-3.02987	0.507648	NA	2.49608	0.291398
ENSG00000158022.6	TRIM63	1:26105630:rs72884782:T_C	T/C	C	2662	0.737964	2	0.175808	0.0992397	0.654105	0.691438	0.788956	1	0.238252	0.202525	0.961872	0.781723	0.354243	1	2.02658	0.631568	1	0.394283	0.0127897	0.194174	1.10873	0.336422	0.896692	0.40585	319	1	2	0.448276	0.460807	NA	0.720419	0.869064	NA	-0.297182	0.942503	NA	0.0780454	1	NA	0	0.631988	NA	1.17299	0.199189
ENSG00000203734.11	ECT2L	6:138896126:rs1138990:C_T	T/C	C	2302	0.0676596	2	0.352302	0.0376815	0.394079	0.794504	0.136779	1	1.0246	0.909968	1	0.0605362	0.0941222	0.91133	2.68373	1	1	0	0.627663	1	0.18553	0.149022	0.657383	0.553779	319	0.653291	2	0.473354	0.650507	NA	0.441115	0.305632	NA	1.33738	0.830729	NA	0.130964	0.777556	NA	0.456099	0.921786	NA	-0.121547	1
ENSG00000164002.11	EXO5	1:40552495:rs4660419:T_C	T/C	C	2518	0.585948	2	0.178118	3.3661e-05	0.00211393	1.54504	1	1	0	0.06928	0.59751	-0.75635	0.829278	1	-0.403559	0.225291	0.995319	-0.445912	0.0670921	0.526029	0.703148	4.87103e-13	3.18453e-10	2.78565	319	0.251169	0	0.460265	0.752391	0.980168	-0.29837	0.850951	NA	-0.53339	0.324939	NA	1.30334	0.859791	NA	0.598903	0.649724	NA	-1.51082	1
ENSG00000237412.6	PRSS56	2:232525208:rs2853447:G_A	G/A	A	2682	0.887615	2	0.287658	0.580398	1	0.202923	0.255024	1	0.785501	0.0889686	0.679782	-0.603484	0.0373764	0.677459	-2.82945	1	1	0	2.24152e-05	0.00136077	1.59141	2.3761e-05	0.00189323	1.47768	319	0.603775	2	0.31348	0.328623	NA	-0.897735	0.340644	NA	-1.08666	0.509718	NA	0.494859	1	NA	0	1	NA	0	0.00646535
ENSG00000122696.14	SLC25A51	9:37880409:rs74307811:C_G	C/G	G	2678	0.0558362	2	0.148618	0.143916	0.775615	0.659878	0.000116341	0.0183847	3.3588	0.0286776	0.374395	-0.769027	0.575117	1	1.17617	0.446942	1	0.63798	0.00639342	0.123122	1.10057	0.0331945	0.319678	0.70823	319	0.706704	2	0.181818	1	NA	0	1	1	0	0.528732	NA	-0.470336	0.23302	NA	-2.3192	0.222319	NA	2.96322	1
ENSG00000163389.12	POGLUT1	3:119464831:rs6772749:C_A	C/A	A	2681	0.217026	2	0.0671391	0.953868	1	-0.0334892	0.424473	1	-0.531265	4.86751e-07	7.61392e-05	4.11548	0.0879355	0.894508	4.61723	0.923137	1	-0.111823	0.0694663	0.535586	-0.829168	0.541799	1	-0.35926	NA	NA	NA	NA	NA	NA	NA	NA	NA	NA	NA	NA	NA	NA	NA	NA	NA	NA	NA	NA
ENSG00000183281.14	PLGLB1	2:86899127:rs6724300:G_T	G/T	T	2440	0.372738	2	0.482992	0.09257	0.632454	-0.535433	0.308471	1	0.403577	7.32433e-06	0.000769226	-1.19391	1	1	0	1	1	0	1	1	0	0.424495	0.970392	-0.254537	319	0.000924305	0	0.178683	0.0255333	NA	-2.96663	0.411766	NA	0.846443	0.872278	0.96867	0.268057	0.368433	NA	-2.49759	0.630204	NA	0.482315	0.437574
ENSG00000157214.14	STEAP2	7:90227294:rs110360:C_T	C/T	T	2674	0.846	0	0.466904	0.999998	1	0	1	1	0	0.389894	1	0.161789	1	1	0	1	1	0	0.999999	1	0	0.0116473	0.175131	0.727189	319	0.822722	2	0.487461	0.57824	NA	-0.440351	1	NA	0	0.947799	NA	-0.0639176	1	NA	0	0.93017	NA	0.123389	0.450293
ENSG00000203797.10	DDO	6:110422059:rs2180004:A_G	A/G	G	2437	0.46413	2	0.378129	0.0211428	0.283875	0.390677	1	1	0	1	1	0	0.343978	1	-1.15247	0.000514634	0.0334735	1.41833	9.47869e-05	0.00467463	0.818618	1	1	0	319	0.713453	0	0.354232	0.700415	NA	-0.217564	1	NA	0	1	NA	0	1	NA	0	0.853417	0.996094	0.19009	0.0246068
ENSG00000138769.11	CDKL2	4:75626786:rs62321009:G_C	G/C	C	2680	0.348205	2	0.290112	1	1	0	1	1	0	0.0696286	0.598525	0.618534	1	1	0	1	1	0	0.871301	1	0.060214	0.00330687	0.0766503	1.03238	319	0.858157	2	0.194357	1	NA	0	1	NA	0	0.172735	NA	-1.27947	1	NA	0	1	NA	0	0.0770929
ENSG00000198128.4	OR2L3	1:247965627:rs6664332:G_A	G/A	A	2439	0.0616953	2	0.333333	0.974324	1	0.0125808	0.738338	1	0.191169	0.126811	0.797755	0.867651	0.83973	1	0.398256	0.328968	1	0.671099	0.0049837	0.103224	1.26269	0.412294	0.961166	0.338366	319	0.0723042	2	0.282132	0.957061	NA	-0.0596763	0.839337	NA	0.391292	0.19677	NA	1.17608	1	NA	0	0.656044	NA	-0.812252	0.296049
ENSG00000141504.11	SAT2	17:7626829:rs858521:G_C	G/C	C	2516	0.208455	2	0.38911	0.112225	0.696843	0.490513	0.17387	1	0.657707	1	1	0	1	1	0	0.879186	1	-0.0992276	0.365537	1	0.273939	0.251098	0.800253	0.288869	319	1	2	0.122517	0.788684	NA	-0.570866	0.767863	NA	1.78915	1	NA	0	0.889571	NA	0.687024	1	NA	0	1
ENSG00000263528.8	IKBKE	1:206470431:rs2297549:A_G	A/G	G	2683	0.55383	2	0.23388	0.73123	1	-0.046441	0.461524	1	-0.374242	0.00287625	0.0899502	-0.551942	0.241839	1	-1.85766	0.163885	0.885102	-0.683206	1	1	0	0.00525994	0.106608	-0.550934	319	0.551006	2	0.101881	0.457788	NA	-0.492038	0.51077	NA	-0.73047	0.417783	NA	-0.35979	0.567486	NA	1.09099	0.718665	NA	1.06887	0.951373
ENSG00000198130.16	HIBCH	2:190319749:rs291466:A_G	A/G	G	2683	0.315311	0	0.401789	1.98536e-07	2.48141e-05	1.33781	0.615902	1	0.166506	0.999998	1	0	0.205974	1	2.04165	0.824826	1	-0.139898	0.192375	0.84997	-0.350768	1	1	0	319	0.36826	2	0.459248	0.0217007	0.239639	1.4736	1	NA	0	1	NA	0	0.942102	NA	-0.105047	0.510074	NA	1.71473	0.720216
ENSG00000181625.17	SLX1B	16:30176192:rs12373113:C_T	C/T	T	2663	0.938203	2	0.491926	0.102427	0.664713	-0.565979	0.659741	1	0.297184	2.00323e-05	0.00178188	-1.78894	1	1	0	0.687619	1	0.145263	0.644269	1	0.162661	0.492621	1	0.237235	319	0.898843	2	0.324451	0.660006	NA	-0.400792	0.0894184	NA	-2.51989	0.458427	0.867295	-0.608414	0.169548	NA	-2.37883	1	NA	0	1
ENSG00000164122.9	ASB5	4:176231271:rs6553938:T_G	T/G	G	2436	0.512447	2	0.449713	0.0818752	0.596704	0.624231	0.685821	1	0.27809	0.68093	1	0.207893	0.0437884	0.712946	2.97974	0.00534357	0.162273	1.5095	0.369898	1	0.339948	0.213081	0.755203	0.448826	319	0.487849	0	0.404389	0.205834	NA	0.665583	1	NA	0	0.627753	NA	0.520926	1	NA	0	0.436148	NA	-1.29986	0.148198
ENSG00000162669.16	HFM1	1:91355946:rs282057:A_G	A/G	G	2438	0.354924	0	0.323831	3.99472e-05	0.00244813	-1.08043	0.0435292	0.749908	0.622301	1	1	0	0.933175	1	0.117047	0.405611	1	-0.380074	0.000110653	0.00532324	-0.97288	0.00405366	0.0883386	-0.580002	319	0.303147	0	0.205329	0.3812	0.779036	0.350741	0.866127	NA	0.27882	0.169536	NA	-1.05087	0.000925626	NA	-5.58804	0.642941	NA	0.376631	1
ENSG00000189129.14	PLAC9	10:80148817:rs11201879:A_C	A/C	C	2682	0.814695	2	0.446868	0.0588209	0.505582	-0.685351	0.0147976	0.45567	-1.6553	0.145725	0.845405	0.512662	1	1	0	0.778388	1	-0.179996	1	1	0	0.00273035	0.0673882	-0.916723	319	0.0711251	0	0.460815	0.330387	NA	0.87945	0.789355	NA	0.411533	0.409113	NA	-0.657934	1	NA	0	0.450981	NA	-1.90139	0.214179
ENSG00000165714.11	BORCS5	12:12357163:rs10772552:C_T	C/T	T	2683	0.785253	0	0.455274	0.378516	1	0.184453	1	1	0	0.00591412	0.143067	-1.02975	0.364538	1	1.42529	1	1	0	0.248965	0.935927	-0.365697	0.260362	0.813882	-0.297458	319	0.799919	2	0.126959	0.383009	NA	0.880627	1	NA	0	0.833341	NA	-0.149099	1	NA	0	0.931676	NA	0.305915	0.379594
ENSG00000011260.14	UTP18	17:51287073:rs8078941:A_G	A/G	G	2680	0.27601	2	0.457649	0.567624	1	0.159123	0.990519	1	-0.00407221	0.999998	1	0	0.377564	1	0.83771	0.477482	1	0.441193	0.013327	0.19953	0.664178	0.000226105	0.0117175	0.792531	319	0.591522	2	0.194357	1	NA	0	1	NA	0	0.2506	NA	1.35382	0.829668	NA	-0.447387	0.869021	NA	-0.434293	0.80654
ENSG00000158553.4	POM121L2	6:27361488:rs17739702:C_G	C/G	G	2681	0.429902	2	0.0945543	0.00125478	0.0395466	1.53649	0.406736	1	-0.249367	1.30316e-07	2.44313e-05	3.10477	0.485294	1	-0.576397	0.118106	0.786613	-0.460747	1	1	0	0.86039	1	0.0807613	NA	NA	NA	NA	NA	NA	NA	NA	NA	NA	NA	NA	NA	NA	NA	NA	NA	NA	NA	NA
ENSG00000171608.16	PIK3CD	1:9690399:rs4240910:T_C	T/C	C	2436	0.0671926	2	0.470033	0.999998	1	0	1	1	0	7.42322e-08	1.46721e-05	1.40737	1	1	0	0.185037	0.928719	-0.755677	1	1	0	0.862921	1	0.0523306	319	0.734465	2	0.451411	1	NA	0	1	NA	0	0.0430464	0.376656	1.18698	0.0389673	NA	-2.68883	1	NA	0	1
ENSG00000138448.12	ITGAV	2:186554924:rs2165655:C_T	C/T	T	2429	0.528767	2	0.343145	1.95178e-05	0.00134156	-0.952316	0.324387	1	0.378794	1	1	0	0.652403	1	-0.58042	0.0240564	0.379204	-1.15815	1	1	0	1	1	0	319	0.532808	2	0.23511	0.0249277	0.259046	-1.4622	1	NA	0	1	NA	0	1	NA	0	0.640426	NA	1.1826	0.907457
ENSG00000108960.9	MMD	17:55400225:rs11079166:T_C	T/C	C	2680	0.662575	2	0.419216	0.630613	1	-0.133393	1	1	0	0.987651	1	-0.00345464	7.0655e-05	0.0319036	-6.21467	0.0300805	0.425382	1.31978	0.528954	1	-0.18512	0.000282423	0.0138551	-0.841311	319	0.122711	2	0.205329	1	NA	0	1	NA	0	1	NA	0	0.247299	0.598305	2.10806	0.582102	NA	-0.726597	0.963827
ENSG00000109771.15	LRP2BP	4:185389059:rs112017996:T_C	T/C	C	2683	0.31775	2	0.0844204	3.24979e-11	7.89142e-09	-1.83333	0.63051	1	0.40453	0.463955	1	-0.177121	0.955261	1	0.167869	0.425818	1	-0.770763	0.0966208	0.625745	-0.800497	0.859974	1	-0.0671086	319	0.733117	2	0.203762	0.140269	0.567719	-0.978526	0.50714	NA	-0.657175	0.992437	NA	-0.00473258	0.307607	NA	-1.56145	0.182508	NA	-3.65127	0.606053
ENSG00000166130.15	IKBIP	12:98718545:rs12581119:A_G	A/G	G	2682	0.772371	2	0.276659	1	1	0	3.57938e-08	2.34009e-05	2.42628	0.999999	1	0	0.778109	1	0.394406	0.825323	1	-0.127071	1	1	0	0.547973	1	0.11751	319	0.799075	2	0.326019	1	NA	0	0.133913	0.510318	1.5118	0.205751	NA	0.551714	0.363983	NA	1.00773	0.0592623	NA	3.01914	1
ENSG00000136856.18	SLC2A8	9:127411041:rs11791717:T_C	T/C	C	2683	0.620044	2	0.226426	0.739606	1	-0.12808	0.105246	1	-1.16913	0.464443	1	-0.203248	1	1	0	0.101624	0.739268	-0.64841	0.0979155	0.628389	-0.578857	0.384518	0.939587	-0.241158	319	0.797287	2	0.122257	0.314478	NA	-0.658275	0.479597	NA	-1.22739	0.99478	NA	0.00666258	1	NA	0	0.865836	NA	-0.17188	0.787634
ENSG00000141452.10	RMC1	18:23519867:rs1652340:A_C	A/C	C	2683	0.607568	0	0.343645	1	1	0	1	1	0	0.0349505	0.421218	0.778196	0.723915	1	0.267391	0.241404	1	0.697785	0.73838	1	0.120887	0.746425	1	0.110565	319	0.780149	0	0.111285	1	NA	0	0.895456	NA	0.0864086	0.011477	NA	1.85209	0.203117	NA	2.55392	0.686937	NA	-1.37266	0.357168
ENSG00000131808.10	FSHB	11:30227818:rs12578061:T_A	T/A	A	1435	0.0718399	2	0.202439	0.0297525	0.347198	1.00505	0.448206	1	0.716365	3.00883e-08	6.67097e-06	2.68365	0.179177	1	-1.02972	0.000256639	0.0205771	3.0559	0.139265	0.744684	-0.28267	0.0221433	0.253292	-0.796542	319	0.634781	2	0.0658307	0.517997	NA	-0.284696	1	NA	0	0.582795	0.899697	1.01068	0.315716	NA	-0.910343	0.00286954	0.0832166	15.9005	0.542304
ENSG00000146834.14	MEPCE	7:100433989:rs1073:G_A	G/A	A	2682	0.392586	2	0.196868	0.0213502	0.285606	-0.942273	0.700689	1	-0.309684	0.212651	0.979399	-0.354755	1	1	0	0.495843	1	0.532266	1	1	0	0.290614	0.848871	-0.191405	319	0.478638	2	0.137931	0.649763	NA	0.604197	0.348444	NA	-0.916395	0.0999174	NA	-1.46998	1	NA	0	0.526959	NA	-1.03995	0.962388
ENSG00000156990.14	RPUSD3	3:9843931:rs2290306:G_C	G/C	C	2683	0.160546	2	0.0667164	0.407899	1	-0.162741	1	1	0	0.000118384	0.0076223	-0.903016	1	1	0	1	1	0	0.694892	1	-0.245247	5.53581e-07	7.79815e-05	-1.75027	319	0.0471776	2	0.11442	0.854316	NA	-0.0795874	1	NA	0	0.151158	0.677189	-1.21549	1	NA	0	0.663204	NA	-0.828048	0.952277
ENSG00000169203.16	NPIPB12	16:30324709:rs7195216:A_T	A/T	T	2437	0.623686	2	0.45199	0.173525	0.841507	0.541331	0.236118	1	0.892907	0.931924	1	-0.0454159	0.846439	1	-0.220577	0.63904	1	-0.32654	0.00574439	0.113715	1.11304	0.216743	0.760069	0.477187	319	0.181314	2	0.357367	0.378926	NA	0.717143	0.16744	NA	-2.42439	1	NA	0	0.567197	NA	0.941511	1	NA	0	0.0300181
ENSG00000140832.9	MARVELD3	16:71758305:rs7185997:T_C	C/T	T	2440	0.65264	0	0.341598	0.0723888	0.5593	-0.587612	0.247719	1	-0.729725	0.088836	0.67938	-0.727383	0.48799	1	-0.74382	0.401573	1	-0.351141	0.36616	1	-0.309002	0.194915	0.731733	0.412409	319	1	0	0.253918	0.554937	NA	-0.58172	0.904657	NA	0.192436	1	NA	0	0.181071	NA	-2.34284	1	NA	0	0.110614
ENSG00000136872.20	ALDOB	9:101422976:rs578597:C_T	C/T	T	2439	0.110019	2	0.403854	0.940337	1	-0.0124959	0.670097	1	0.183354	2.06377e-06	0.000267106	-1.02978	1	1	0	0.317268	1	-0.619506	1	1	0	0.307254	0.866633	-0.221107	319	1	2	0.470219	0.582475	NA	-0.496638	1	NA	0	0.811995	0.957571	-0.280469	1	NA	0	0.787241	NA	0.704245	0.325991
ENSG00000107147.13	KCNT1	9:135787108:rs55991563:T_C	T/C	C	2681	0.832404	2	0.239836	1	1	0	1	1	0	0.000397974	0.0202106	-0.789709	1	1	0	1	1	0	1	1	0	0.637693	1	0.156741	319	0.822668	2	0.479624	0.864387	NA	0.103404	0.913905	NA	0.125059	0.216572	0.718312	-1.12789	1	NA	0	0.649446	NA	0.718924	0.916259
ENSG00000109758.8	HGFAC	4:3432055:rs1055711:T_A	T/A	A	2682	0.75886	2	0.252424	0.645548	1	0.175759	0.0630199	0.848636	1.40927	0.481929	1	-0.275383	1	1	0	0.409939	1	0.570535	1	1	0	0.00036358	0.0166431	1.22618	319	1	2	0.169279	0.942265	NA	0.082873	0.46441	NA	-0.673807	0.279937	NA	1.30657	0.0642085	NA	4.81479	1	NA	0	1
ENSG00000184313.20	MROH7	1:54586358:rs573522:G_A	G/A	A	2437	0.12094	0	0.457735	0.000349323	0.0146492	0.911518	0.328029	1	0.37896	0.310381	1	0.285542	0.276584	1	-1.64975	1	1	0	0.831859	1	-0.0631119	0.353965	0.912543	-0.230493	319	0.579433	2	0.183386	0.0315667	0.288986	1.83802	1	NA	0	0.648567	NA	-0.156492	1	NA	0	1	NA	0	0.98941
ENSG00000039139.9	DNAH5	5:14013298:rs2582689:A_G	A/G	G	2436	0.648615	2	0.426108	0.680093	1	0.131367	1	1	0	0.991452	1	0.00426498	0.640252	1	-0.727288	0.115184	0.775304	0.942184	0.109701	0.661118	0.482145	0.000119495	0.00702019	1.2333	319	0.0336216	2	0.340125	1	NA	0	1	NA	0	0.531781	NA	0.501201	0.788986	NA	-0.533189	0.853436	NA	0.446801	1
ENSG00000143520.6	FLG2	1:152198985:rs1552994:A_G	A/G	G	2439	0.360582	2	0.230012	0.669752	1	-0.190892	1	1	0	0.00258107	0.0835806	1.93476	0.963555	1	-0.102509	0.107873	0.758468	1.09178	0.783786	1	-0.140879	0.735378	1	0.160204	319	1	2	0.246082	0.805356	NA	-0.296483	0.844632	NA	-0.16034	0.635706	NA	0.58704	0.00241416	NA	6.30141	0.679116	NA	0.919733	0.916503
ENSG00000089063.15	TMEM230	20:5096791:rs6053109:T_C	T/C	C	2679	0.816382	0	0.480216	0.297987	1	0.329992	0.919671	1	-0.0627084	0.999998	1	0	1	1	0	0.408352	1	0.502794	0.0068306	0.128928	0.708125	0.0121578	0.179583	0.517833	319	0.0185041	0	0.495298	0.510617	NA	0.364528	0.90026	NA	0.16	0.999999	NA	0	1	NA	0	0.950383	NA	0.113808	0.354155
ENSG00000148384.13	INPP5E	9:136432987:rs10781542:A_G	A/G	G	2682	0.329369	2	0.449292	0.734118	1	0.111631	0.0765552	0.903122	-1.11707	0.105661	0.737049	-0.505432	1	1	0	1	1	0	1	1	0	0.752644	1	-0.0920735	319	0.48509	2	0.396552	0.694209	NA	0.241356	0.645755	NA	0.626818	0.00633068	NA	-1.64314	0.389751	NA	1.50458	1	NA	0	1
ENSG00000141854.9	MISP3	19:14070187:rs111271889:A_G	A/G	G	2548	0.899037	2	0.374411	0.376659	1	0.303621	0.860381	1	0.0861997	0.239746	1	0.538027	1	1	0	0.596534	1	-0.171359	0.292792	0.992067	0.399018	0.297876	0.856927	0.386954	319	1	0	0.332288	0.270969	NA	0.846918	0.948078	NA	-0.121254	0.579603	NA	-0.607846	1	NA	0	1	NA	0	0.3382
ENSG00000162039.15	MEIOB	16:1830991:rs66461486:T_G	T/G	G	2677	0.657379	2	0.154651	0.349673	1	-0.392802	0.120003	1	-1.12274	0.960321	1	0.0186344	0.390997	1	1.87001	0.91417	1	-0.0281205	0.276336	0.973027	-0.4546	4.81694e-10	1.77997e-07	-1.96675	319	0.705296	2	0.178683	0.778069	NA	-0.29928	0.77888	NA	-0.19719	0.557625	NA	0.354377	0.629447	NA	1.02866	0.29186	NA	-1.37864	0.257596
ENSG00000231500.7	RPS18	6:33272092:rs17215231:C_T	C/T	T	2683	0.419593	2	0.0777115	0.0494889	0.461522	-0.812378	0.49038	1	-0.378613	1	1	0	0.617381	1	-0.599068	0.122464	0.800016	-1.5203	0.135925	0.735157	-0.674702	0.589931	1	-0.177189	NA	NA	NA	NA	NA	NA	NA	NA	NA	NA	NA	NA	NA	NA	NA	NA	NA	NA	NA	NA
ENSG00000161640.15	SIGLEC11	19:49955674:rs8103552:C_A	C/A	A	2680	0.590162	2	0.234142	0.225542	0.936327	0.326382	1	1	0	0.595183	1	-0.0929437	0.110729	0.957079	2.67221	1.80649e-12	1.02356e-09	4.12892	0.499657	1	0.202027	0.0013818	0.0431395	0.853288	319	1	2	0.131661	1	NA	0	0.425705	NA	1.73276	0.518693	NA	-0.341378	0.732755	NA	0.827845	0.0658574	0.50129	6.59806	0.891739
ENSG00000179639.10	FCER1A	1:159302270:rs2251746:T_C	T/C	C	2440	0.193311	2	0.264344	0.253403	0.983921	0.44869	0.588783	1	0.417571	0.742871	1	0.109106	0.448407	1	1.06223	2.51239e-17	2.37253e-14	6.13667	0.0245832	0.293307	-0.344563	0.00187776	0.052903	0.984372	319	1	2	0.105016	0.0421924	NA	3.20734	0.390676	NA	-2.40506	1	NA	0	0.492754	NA	-0.972608	0.328876	0.795889	-3.26902	0.85384
ENSG00000113272.14	THG1L	5:157729871:rs56117345:G_A	G/A	A	2680	0.654356	2	0.152612	0.0534926	0.481205	-0.475822	0.274835	1	0.911185	0.0216194	0.319011	1.15374	0.250388	1	2.35301	0.944325	1	0.0577489	0.124747	0.703476	0.662849	0.0509082	0.402109	0.804992	NA	NA	NA	NA	NA	NA	NA	NA	NA	NA	NA	NA	NA	NA	NA	NA	NA	NA	NA	NA
ENSG00000136144.12	RCBTB1	13:49590427:rs1409015:C_A	A/C	C	2425	0.0792373	2	0.38701	0.288999	1	0.203526	0.786368	1	0.127722	1	1	0	0.00230881	0.198877	-4.04043	0.000162551	0.0147493	-1.95862	7.49537e-12	2.01168e-09	-1.6347	1	1	0	319	0.34622	0	0.390282	0.697841	NA	-0.334662	0.465326	NA	1.07774	1	NA	0	1	NA	0	0.402567	0.807907	-1.92609	0.0215814
ENSG00000143882.12	ATP6V1C2	2:10722062:rs12468286:G_A	G/A	A	2438	0.0485222	2	0.44032	0.12628	0.732095	-0.530631	0.953975	1	-0.0406956	0.00276679	0.0878516	-0.97502	1	1	0	0.97712	1	-0.0182071	1	1	0	0.760072	1	-0.0934591	319	0.555848	2	0.172414	0.413441	NA	-0.851627	0.765803	NA	-0.617158	0.734809	NA	-0.317996	0.88331	NA	0.326475	0.669667	NA	-1.16679	1
ENSG00000196313.11	POM121	7:72893994:rs10231271:G_A	G/A	A	2679	0.642611	0	0.486002	1	1	0	1	1	0	0.00024691	0.0141154	-0.902604	0.967036	1	-0.0630091	1	1	0	0.899244	1	0.0264081	0.294248	0.852841	-0.325778	319	0.217453	2	0.346395	1	NA	0	1	NA	0	0.465655	0.875056	-0.646924	0.775904	NA	0.355245	0.969859	NA	0.112182	0.936872
ENSG00000120322.4	PCDHB8	5:141155645:rs62378894:G_A	G/A	A	2683	0.956	2	0.225867	0.212627	0.91184	0.461021	0.0373059	0.701985	1.53018	0.999998	1	0	0.73502	1	-0.571557	0.747641	1	0.232098	0.000363284	0.0140131	1.29613	0.159134	0.678798	0.375433	NA	NA	NA	NA	NA	NA	NA	NA	NA	NA	NA	NA	NA	NA	NA	NA	NA	NA	NA	NA
ENSG00000100336.17	APOL4	22:36202255:rs6000182:C_T	C/T	T	2440	0.917119	2	0.108811	0.0664013	0.53645	-0.508804	0.412093	1	-0.603051	0.148295	0.850635	-0.396881	0.524959	1	-1.45059	0.0177027	0.319891	-1.76966	1	1	0	0.599978	1	0.16763	319	0.490493	2	0.0862069	0.670256	NA	-0.314079	0.721191	NA	0.846553	0.250605	NA	-0.998693	0.208811	NA	-2.58739	0.975252	NA	0.117713	1
ENSG00000156711.17	MAPK13	6:36130353:rs12210946:G_A	G/A	A	2557	0.959759	2	0.267501	1	1	0	1	1	0	3.78696e-05	0.00297096	0.887072	1	1	0	1	1	0	1	1	0	0.254444	0.80441	0.384841	319	1	2	0.188088	1	NA	0	0.938529	NA	0.120592	0.227189	0.723935	1.62759	1	NA	0	0.984272	NA	-0.0181715	0.957477
ENSG00000196748.10	CLPSL2	6:35776526:rs2766578:C_G	C/G	G	2439	0.840932	2	0.280033	0.0304049	0.351262	0.844748	1	1	0	0.336248	1	0.56541	0.718663	1	-0.669358	0.26075	1	-0.341015	0.0119802	0.186255	1.19762	0.0497117	0.396962	0.855876	319	0.218547	2	0.487461	0.573009	NA	-0.33981	0.689361	NA	0.360534	0.459827	NA	0.666851	1	NA	0	0.286451	NA	-1.66555	0.119987
ENSG00000124839.13	RAB17	2:237587120:rs72990127:A_G	A/G	G	2439	0.430009	2	0.211152	0.319356	1	0.350016	0.603131	1	-0.413085	0.0414596	0.460006	1.10661	1	1	0	0.00999832	0.238144	-0.780395	0.67088	1	0.151971	0.000123009	0.00712807	1.56771	319	0.137277	2	0.217868	0.488547	NA	-0.330001	0.901573	NA	-0.0987779	0.293248	NA	1.38922	1	NA	0	0.615013	NA	-0.715357	0.631853
ENSG00000122481.17	RWDD3	1:95237334:rs35403759:C_T	C/T	T	2683	0.329499	2	0.0866567	4.33425e-06	0.000372089	2.06687	1	1	0	1	1	0	0.239019	1	-2.20771	0.734082	1	-0.328598	0.000684142	0.023043	1.42751	0.20947	0.750807	0.438725	319	1	2	0.0626959	0.0285824	0.285453	3.42024	1	NA	0	1	NA	0	0.00932243	NA	10.0943	0.246071	NA	-1.64731	0.173855
ENSG00000163913.11	IFT122	3:129518742:rs6439184:A_G	A/G	G	2218	0.713136	2	0.174707	0.792522	1	0.0977598	1	1	0	0.000493497	0.0239215	-1.01781	1	1	0	1	1	0	1	1	0	0.254419	0.80441	-0.496631	319	0.562055	0	0.316929	0.425747	NA	-0.950743	0.41837	NA	0.873277	0.0208141	0.276937	-2.58918	1	NA	0	1	NA	0	1
ENSG00000173272.16	MZT2A	2:131488836:rs60415628:C_T	C/T	T	2683	0.457586	2	0.0851659	0.0922416	0.631378	-0.524024	0.999999	1	0	0.999998	1	0	1	1	0	1	1	0	0.00741555	0.136812	-1.12396	0.00487437	0.100992	-0.973152	319	0.825873	2	0.15047	0.492328	NA	-0.382143	1	NA	0	0.478396	NA	-0.654325	1	NA	0	0.911746	NA	0.361952	0.840243
ENSG00000198755.11	RPL10A	6:35454977:rs2395626:G_T	G/T	T	2632	0.813617	0	0.453837	0.790694	1	0.0639293	1	1	0	1	1	0	0.160131	1	-1.29259	1.83582e-05	0.00265954	-2.47591	0.383697	1	0.211461	0.00600611	0.116102	-0.537716	319	0.705296	2	0.178683	1	NA	0	1	NA	0	0.788874	NA	-0.191301	0.593861	NA	0.956112	0.320546	0.789842	-1.63767	1
ENSG00000197013.10	ZNF429	19:21518702:rs7258901:A_G	A/G	G	2682	0.76601	2	0.203766	0.00105741	0.0344766	1.26548	0.300009	1	0.776427	0.0175162	0.282664	-0.912763	0.102702	0.93553	3.10565	0.957818	1	0.0394437	0.0442686	0.420535	0.729457	0.000886082	0.0318203	1.16969	319	0.573852	2	0.468652	1	1	0	1	NA	0	0.918208	NA	-0.104985	0.364747	NA	-1.60266	0.200951	NA	1.92208	0.797504
ENSG00000157837.16	SPPL3	12:120910846:rs1696357:T_C	T/C	C	2437	0.0814455	2	0.490973	1	1	0	1	1	0	0.00458729	0.121079	-0.9276	0.831848	1	-0.181062	1	1	0	0.76244	1	-0.106615	0.464681	0.99594	0.233405	319	0.817355	2	0.413793	1	NA	0	1	NA	0	0.636872	NA	0.42734	0.275282	NA	1.72956	1	NA	0	0.971612
ENSG00000093072.18	ADA2	22:17200081:rs5992639:G_A	A/G	G	2436	0.307198	2	0.45546	0.282899	1	-0.278892	0.0575311	0.830147	-0.985908	1	1	0	0.0774148	0.862318	-2.07771	0.0372222	0.474054	-1.0585	0.575255	1	0.128152	1	1	0	319	0.201634	2	0.402821	0.835327	NA	0.161803	0.285731	NA	-1.58074	1	NA	0	0.00397865	NA	-3.65726	0.0570243	NA	-4.11871	0.520344
ENSG00000100626.17	GALNT16	14:69353697:rs8016546:G_A	G/A	A	2682	0.315614	2	0.175056	0.986186	1	0.00595779	1	1	0	1.46993e-06	0.0001983	-0.942438	1	1	0	0.181869	0.923261	-0.742852	1	1	0	0.454309	0.989367	-0.30471	319	0.60486	2	0.0532915	0.16556	NA	2.4934	1	NA	0	0.0745679	0.509244	-1.95293	1	NA	0	0.594327	NA	3.05047	1
ENSG00000115665.9	SLC5A7	2:107987172:rs333238:A_G	G/A	A	2439	0.0608287	2	0.194547	0.062373	0.520259	0.759367	1	1	0	0.661658	1	0.263044	0.715678	1	0.703499	0.801654	1	-0.187139	0.0160199	0.224799	1.18409	7.10023e-05	0.00465384	1.75063	319	1	2	0.11442	0.163477	NA	1.1245	1	NA	0	0.999999	NA	0	0.00316298	NA	6.32249	0.631668	NA	1.4557	0.00849777
ENSG00000183542.5	KLRC4	12:10468616:rs7310149:G_T	T/G	G	2440	0.280458	2	0.183607	0.177565	0.851012	0.497027	0.00574319	0.271887	2.02652	0.999998	1	0	0.123155	0.984349	2.71062	0.535244	1	-0.43914	1.32473e-07	1.54232e-05	1.6386	1	1	0	319	0.253457	2	0.426332	0.316905	NA	0.886649	0.686009	NA	-0.577265	1	NA	0	1	NA	0	0.954647	NA	0.0818036	0.639005
ENSG00000267795.6	SMIM22	16:4797168:rs8118:G_A	A/G	G	2677	0.130461	0	0.471797	0.101887	0.662604	-0.451286	0.287246	1	-0.713711	0.999842	1	9.21992e-05	0.667081	1	0.725824	0.601438	1	-0.331101	0.000410031	0.0154254	-1.29191	0.462819	0.995749	-0.25605	319	0.883851	0	0.258621	0.308799	NA	-0.803695	0.0162759	NA	-4.39012	0.752557	NA	0.173245	0.81117	NA	-0.3317	1	NA	0	0.861583
ENSG00000100225.18	FBXO7	22:32487295:rs3827335:A_G	A/G	G	2437	0.801388	0	0.407673	0.314163	1	-0.175825	1	1	0	1	1	0	0.0609608	0.787794	2.2323	0.211027	0.973584	0.603226	4.89498e-18	2.49615e-15	1.7716	1	1	0	319	0.487849	2	0.404389	0.6042	NA	-0.34585	0.441643	NA	0.801005	1	NA	0	0.980375	NA	0.029323	0.720703	NA	-0.725125	0.00124041
ENSG00000167767.14	KRT80	12:52201242:rs7958529:C_G	C/G	G	2440	0.262632	2	0.344877	0.673889	1	-0.140183	0.754198	1	-0.188293	3.33682e-07	5.45377e-05	2.05972	0.85594	1	-0.14208	0.559093	1	-0.192765	1	1	0	0.694607	1	0.126915	319	0.562094	2	0.261755	0.231448	NA	0.988863	1	NA	0	0.211252	0.718312	1.44505	1	NA	0	0.19351	NA	3.49998	0.788765
ENSG00000120693.13	SMAD9	13:36918335:rs9566169:G_A	A/G	G	2439	0.700746	0	0.243952	0.328597	1	-0.320464	0.00558524	0.269632	-1.76684	0.999998	1	0	0.337325	1	-1.52217	0.066147	0.619993	-1.1935	0.693811	1	0.112743	1	1	0	319	1	0	0.142633	0.990164	NA	0.0198694	0.23085	NA	-3.24777	0.901883	NA	-0.121709	0.486707	NA	1.68274	0.1135	NA	3.97302	0.704379
ENSG00000136881.11	BAAT	9:101368010:rs79172147:C_A	C/A	A	2683	0.910357	2	0.0942974	1	1	0	1	1	0	1.54856e-10	5.64054e-08	-1.57256	1	1	0	1	1	0	0.814055	1	-0.148617	0.0247519	0.270257	-0.801937	NA	NA	NA	NA	NA	NA	NA	NA	NA	NA	NA	NA	NA	NA	NA	NA	NA	NA	NA	NA
ENSG00000217442.4	SYCE3	22:50562842:rs78789402:G_A	G/A	A	2439	0.747748	2	0.0676507	1.78297e-07	2.27302e-05	3.094	0.468221	1	-0.342844	0.999998	1	0	0.715345	1	1.03346	0.024405	0.381499	2.53628	2.6721e-07	2.89917e-05	3.07483	0.00387687	0.0855832	1.28374	319	0.857421	2	0.191223	0.540188	0.879173	0.711048	0.868204	NA	0.37831	0.70113	NA	-0.298434	1	NA	0	0.494472	NA	2.00702	0.211756
ENSG00000114491.14	UMPS	3:124761583:rs2055983:A_G	A/G	G	2683	0.1095	2	0.18524	0.0320944	0.363048	0.857569	0.386568	1	0.656124	0.999999	1	0	0.00458493	0.280341	5.37058	0.290297	1	-0.810757	0.281221	0.980217	0.347481	0.000526433	0.0219321	0.945231	319	1	2	0.15674	0.872764	NA	-0.179966	0.757495	NA	-0.192161	0.557224	NA	0.545292	0.169664	NA	-2.50881	0.647161	NA	1.27258	0.730823
ENSG00000181291.7	TMEM132E	17:34568001:rs60736940:C_T	C/T	T	2439	0.963826	2	0.336408	0.346589	1	-0.326382	0.95545	1	0.0365423	0.0518567	0.517491	-0.679582	1	1	0	1	1	0	1	1	0	0.996148	1	-0.00146602	319	0.637395	2	0.22884	0.937231	NA	-0.0806715	0.966504	NA	-0.0310143	0.91219	NA	-0.159294	1	NA	0	0.181197	NA	-1.61739	0.946797
ENSG00000128039.11	SRD5A3	4:55350848:rs36110240:C_T	C/T	T	2678	0.268219	2	0.180919	0.0660535	0.535159	0.560712	1	1	0	0.999999	1	0	0.321294	1	-0.99564	0.65768	1	0.312483	8.38983e-16	3.39548e-13	2.46214	0.452525	0.987773	0.185126	NA	NA	NA	NA	NA	NA	NA	NA	NA	NA	NA	NA	NA	NA	NA	NA	NA	NA	NA	NA
ENSG00000136011.15	STAB2	12:103778741:rs11111765:G_C	G/C	C	2683	0.691869	2	0.264816	0.795652	1	-0.0549915	0.162472	1	0.974316	0.00016105	0.00984725	1.35811	1	1	0	0.128884	0.815887	-1.04087	1	1	0	0.434578	0.975641	0.268999	319	0.678801	2	0.159875	0.542137	NA	-0.391109	0.0423002	NA	4.20785	0.549211	0.889622	-0.854977	1	NA	0	0.555046	NA	-1.90223	0.0728421
ENSG00000118939.17	UCHL3	13:75627328:rs7985480:T_C	C/T	T	2437	0.560649	2	0.258104	0.98503	1	-0.00548723	1	1	0	0.999999	1	0	0.195477	1	-1.44506	0.00241585	0.101144	2.11877	0.0801731	0.575662	0.510663	0.000696076	0.0270135	0.879262	319	0.143134	2	0.30094	1	NA	0	1	NA	0	0.407719	NA	-0.902985	0.720355	NA	-0.68122	0.265681	NA	2.88258	0.836607
ENSG00000187848.15	P2RX2	12:132629069:rs4883541:G_A	G/A	A	2680	0.12316	2	0.42444	0.513114	1	0.238335	0.984112	1	0.0141014	0.150842	0.856351	-0.669114	1	1	0	0.633514	1	0.328754	0.199419	0.861795	-0.467939	4.65013e-08	8.7789e-06	-1.60757	319	0.502808	2	0.495298	0.824274	NA	-0.0993299	0.144925	NA	1.26885	0.733777	NA	0.33658	1	NA	0	0.220408	NA	1.76917	0.00200108
ENSG00000132911.4	NMUR2	5:152377158:rs17544525:A_C	A/C	C	2438	0.245689	2	0.180886	0.24272	0.967623	-0.47386	0.705369	1	0.293425	0.376043	1	-0.24691	0.701754	1	0.745177	0.014786	0.288666	-1.88189	5.91377e-10	1.16886e-07	-1.9139	1	1	0	NA	NA	NA	NA	NA	NA	NA	NA	NA	NA	NA	NA	NA	NA	NA	NA	NA	NA	NA	NA
ENSG00000163322.14	ABRAXAS1	4:83477837:rs12649417:A_T	A/T	T	2439	0.351606	2	0.498975	0.00602111	0.124409	0.805807	0.483195	1	-0.407527	1	1	0	0.565329	1	0.78049	0.0641806	0.611972	1.05836	0.195848	0.855343	0.31776	0.00112815	0.0370833	0.622993	319	0.267604	0	0.34953	0.956533	NA	0.0553488	0.810223	NA	-0.460445	0.867262	NA	0.122285	0.0256905	NA	3.26231	0.486914	NA	1.66786	1
ENSG00000168765.17	GSTM4	1:109657738:rs560018:T_C	T/C	C	2681	0.155128	2	0.361805	3.43043e-06	0.000306741	-1.48054	0.300225	1	-0.442971	0.104519	0.733737	0.615023	1	1	0	0.398055	1	-0.513368	0.990076	1	0.0030105	0.254989	0.80531	-0.370528	319	0.0975445	2	0.139498	0.727353	0.968001	-0.499599	0.746727	NA	0.699872	0.211584	NA	-1.02005	1	NA	0	1	NA	0	0.9297
ENSG00000147419.18	CCDC25	8:27767423:rs10091671:G_A	A/G	G	2681	0.315201	2	0.494592	0.999999	1	0	0.466177	1	0.238751	0.34587	1	0.338944	0.161567	1	1.28686	1	1	0	0.26659	0.9602	0.382479	0.129583	0.619768	0.478676	319	0.724544	2	0.39185	1	NA	0	1	NA	0	0.507198	NA	-0.579272	1	NA	0	0.618353	NA	-0.569389	0.0552529
ENSG00000161010.15	MRNIP	5:179837731:rs10277:T_C	T/C	C	2438	0.594695	0	0.449344	0.910689	1	-0.0406031	0.219477	1	-0.878836	0.029941	0.383187	-0.714707	1	1	0	0.387465	1	0.407335	0.36189	1	0.169401	0.442806	0.980906	-0.193396	319	0.673896	0	0.275862	0.594422	NA	0.465018	0.306285	NA	1.85485	0.0527481	NA	-1.52311	0.00117427	NA	-5.24651	0.183378	NA	-2.90584	0.768132
ENSG00000167653.5	PSCA	8:142670280:rs4736369:T_C	T/C	C	2681	0.149631	2	0.454495	0.373515	1	0.330732	0.875155	1	-0.115632	0.025117	0.345419	0.96218	1	1	0	0.996739	1	0.00279336	0.00187738	0.0508687	1.12706	0.556332	1	0.204231	319	0.567555	2	0.42163	0.375637	NA	1.03606	0.746803	NA	-0.705959	0.73354	NA	-0.501285	0.684646	NA	0.486309	0.580438	NA	-0.917708	0.411568
ENSG00000197568.14	HHLA3	1:70356074:rs7536099:A_G	A/G	G	2683	0.955447	2	0.222139	0.288088	1	-0.441927	0.952017	1	0.0491848	0.808597	1	-0.0593182	1	1	0	0.0677258	0.626335	-1.43706	0.0254226	0.299954	-0.776679	0.815984	1	-0.0691191	319	0.326432	2	0.0924765	0.767536	NA	-0.418592	1	NA	0	0.954579	NA	-0.108447	1	NA	0	0.332799	NA	-2.54673	0.816165
ENSG00000100814.18	CCNB1IP1	14:20313202:rs2297732:A_G	A/G	G	2682	0.277536	0	0.400447	0.294348	1	0.345855	1	1	0	0.0150474	0.260464	1.07829	0.757556	1	-0.431292	0.194928	0.944854	-0.796709	0.77853	1	0.102421	0.515639	1	-0.227706	319	0.4953	2	0.438871	0.411866	NA	0.698848	1	NA	0	0.552568	NA	0.548282	0.102189	NA	-3.10975	0.551604	NA	1.36063	1
ENSG00000117597.18	UTP25	1:209835022:rs685248:C_G	C/G	G	2436	0.0239441	0	0.252053	0.999998	1	0	1	1	0	0.0251926	0.3459	0.863711	0.140408	1	-2.04791	0.637073	1	0.307879	0.716914	1	0.148328	0.460338	0.994456	0.291979	319	0.235569	0	0.376176	1	NA	0	1	NA	0	0.100151	NA	1.06857	0.285334	NA	1.70774	0.249359	NA	-2.5572	1
ENSG00000160953.16	PWWP3A	19:1357083:rs713042:T_C	T/C	C	2552	0.797374	0	0.190243	0.325105	1	-0.37382	1	1	0	0.138872	0.827293	-0.817659	1	1	0	1	1	0	0.113901	0.672886	-0.762048	0.326221	0.88665	-0.434793	319	1	0	0.274295	0.610416	NA	0.407225	1	NA	0	0.211024	NA	-1.7124	0.219426	NA	-1.90339	1	NA	0	0.699945
ENSG00000198046.12	ZNF667	19:56471241:rs60732696:T_C	T/C	C	2682	0.0153737	2	0.162006	1	1	0	1	1	0	0.146112	0.845444	0.606187	1	1	0	1	1	0	0.474049	1	0.329277	0.0500253	0.397837	0.840928	319	0.272288	2	0.352665	1	NA	0	1	NA	0	0.613784	NA	0.403867	1	NA	0	1	NA	0	0.00284487
ENSG00000169592.15	INO80E	16:30006574:rs3814880:T_C	T/C	C	2675	0.0504967	2	0.446355	0.049757	0.462338	-0.58789	0.0898268	0.958692	-1.00941	1	1	0	1	1	0	0.20183	0.956628	0.752935	0.260956	0.952422	-0.277533	0.433997	0.975203	0.152062	319	1	2	0.180251	0.353081	NA	-1.21229	0.9241	NA	0.24656	0.890355	NA	0.146103	0.666671	NA	0.794879	0.974317	NA	-0.0338911	0.867335
ENSG00000262152.7	LINC00514	16:3004010:rs2524316:C_G	G/C	C	2608	0.64387	2	0.36944	1	1	0	0.377348	1	-0.558989	6.7108e-05	0.00476616	-1.06794	0.844934	1	0.328192	1	1	0	0.999999	1	0	0.948443	1	0.0205071	319	0.797127	2	0.318182	0.535239	NA	-0.701186	0.984682	NA	-0.0389059	0.978879	1	0.0271852	1	NA	0	1	NA	0	0.204172
ENSG00000166788.10	SAAL1	11:18104401:rs78251200:T_C	T/C	C	2682	0.703596	2	0.230798	0.380975	1	-0.315403	0.98514	1	-0.0128247	0.999999	1	0	0.0669727	0.814654	-2.09246	0.00262177	0.104449	-2.06654	0.0683543	0.531502	-0.549147	0.00821395	0.139994	-0.630569	319	1	2	0.0595611	0.96389	NA	0.0624807	0.778224	NA	0.953498	0.122456	NA	-1.45917	0.483909	NA	-2.31138	0.956312	NA	0.27966	0.749805
ENSG00000123453.18	SARDH	9:133687526:rs2797823:T_C	T/C	C	2438	0.965705	2	0.379614	1.04463e-12	2.9927e-10	1.37478	1	1	0	1	1	0	0.430073	1	1.10208	1	1	0	1	1	0	1	1	0	319	0.0637479	2	0.34326	0.259708	0.699618	0.847741	1	NA	0	0.75907	NA	-0.195046	1	NA	0	1	NA	0	1
ENSG00000069431.11	ABCC9	12:21892919:rs1914361:A_G	A/G	G	2437	0.16553	2	0.45835	8.15331e-06	0.000630442	1.16782	0.171978	1	-0.518265	0.999998	1	0	0.390829	1	1.17348	0.258555	1	0.612383	1	1	0	1	1	0	319	0.813674	2	0.134796	0.533385	0.876439	-0.741066	0.326455	NA	1.56938	1	NA	0	0.120005	NA	-1.41444	0.37934	NA	3.22091	0.958963
ENSG00000091140.14	DLD	7:107922212:rs7786987:A_G	A/G	G	2681	1	2	0.402089	0.0814068	0.595727	0.439902	1	1	0	0.342952	1	0.278747	0.133556	1	-1.41751	1	1	0	0.960044	1	-0.0153034	0.0308858	0.307375	0.59082	319	0.623037	2	0.128527	1	NA	0	1	NA	0	0.365769	NA	-0.694691	1	NA	0	0.534117	NA	1.90804	0.917124
ENSG00000198515.13	CNGA1	4:47990165:rs2661541:T_C	T/C	C	2430	0.625727	2	0.249383	0.183813	0.86534	0.492	0.0117872	0.406973	1.79327	1	1	0	0.446714	1	-1.34491	1	1	0	0.0322874	0.349271	0.78094	0.00051485	0.0216619	1.14308	319	1	2	0.416928	0.870268	NA	-0.161443	0.907698	NA	0.211427	0.882793	NA	-0.168234	1	NA	0	0.129892	NA	3.07988	0.463116
ENSG00000104731.14	KLHDC4	16:87730661:rs9934565:A_T	A/T	T	2681	0.161188	2	0.45636	0.0786403	0.584815	0.54893	0.649378	1	-0.289626	0.202733	0.96203	0.64567	0.320541	1	1.10968	1	1	0	0.776279	1	0.108992	0.68975	1	0.151271	319	0.910901	0	0.467085	0.730117	NA	0.359657	0.620546	NA	0.971018	0.812883	NA	0.240664	0.188157	NA	2.40623	1	NA	0	1
ENSG00000187134.14	AKR1C1	10:4940286:rs7094041:C_T	C/T	T	2440	0.480869	2	0.423156	1	1	0	0.00194284	0.143584	1.64137	0.00123278	0.0484319	0.986158	0.599288	1	0.777828	0.00207098	0.0911332	1.85324	0.0814064	0.57807	-0.292293	0.00239227	0.0615413	-0.821441	319	0.606384	2	0.319749	1	NA	0	0.284605	NA	1.28897	0.982315	1	-0.012077	0.187318	NA	2.03651	0.869059	NA	-0.287761	1
ENSG00000196378.11	ZNF34	8:144794228:rs2958518:G_C	G/C	C	2681	0.726182	0	0.455241	0.000911907	0.0307959	1.00055	0.164741	1	0.823524	0.297921	1	0.271762	1	1	0	0.505981	1	-0.398418	0.573162	1	-0.153521	0.370056	0.926848	-0.217361	319	0.801176	0	0.128527	0.865268	1	0.0844485	0.910123	NA	0.28778	0.834447	NA	0.217318	0.773076	NA	-0.65483	0.802677	NA	0.262162	0.460165
ENSG00000112530.11	PACRG	6:162727992:rs68144677:T_C	T/C	C	2439	0.698749	2	0.118491	0.0947637	0.642092	0.721103	1	1	0	0.132023	0.812834	0.992767	0.956272	1	-0.0320299	1	1	0	0.0523612	0.462666	1.00075	0.198588	0.73746	0.630785	319	0.281156	2	0.0579937	0.420296	NA	2.37156	0.615066	NA	2.71034	1	NA	0	1	NA	0	0.404375	NA	6.11774	0.90863
ENSG00000197748.12	CFAP43	10:104173380:rs581533:T_C	T/C	C	2438	0.963815	2	0.336136	0.00743829	0.144011	0.987783	0.284474	1	-0.639065	0.730432	1	0.176122	0.900701	1	-0.209321	0.559717	1	-0.387666	0.347068	1	0.384595	0.0711464	0.469953	0.670378	319	0.647827	2	0.429467	0.232972	NA	1.02537	0.942833	NA	0.128513	0.273242	NA	0.72135	1	NA	0	0.660249	NA	1.04921	0.579345
ENSG00000088756.12	ARHGAP28	18:6728904:rs7506354:T_C	T/C	C	2440	0.87107	0	0.476434	0.0214095	0.286099	-0.516239	0.259726	1	0.641057	0.0599283	0.554222	-0.569288	0.410727	1	1.03698	0.160433	0.880704	-0.780511	1	1	0	0.0646332	0.45026	-0.500051	319	0.259922	2	0.46395	0.867057	NA	-0.0773486	0.94896	NA	-0.0779017	0.346457	NA	0.491974	0.552897	NA	-0.82755	0.4329	NA	-0.797056	1
ENSG00000250506.7	CDK3	17:76001393:rs2069528:G_A	A/G	G	2681	0.310129	2	0.255502	0.197979	0.890748	-0.458895	0.411328	1	-0.567482	0.999999	1	0	0.460323	1	0.864358	0.0581416	0.586653	-1.28191	0.110837	0.663852	-0.468413	1	1	0	319	1	2	0.0595611	0.747672	NA	-0.446973	0.230658	NA	-1.87569	0.915809	NA	-0.0289427	0.531646	NA	-2.5943	0.500943	NA	-2.11631	0.122446
ENSG00000122729.19	ACO1	9:32457191:rs10970987:T_C	T/C	C	2683	0.426382	2	0.0793887	3.9737e-05	0.00244138	2.44337	0.825377	1	0.233278	1	1	0	0.0262392	0.610803	5.5549	0.835977	1	0.203683	1	1	0	1	1	0	NA	NA	NA	NA	NA	NA	NA	NA	NA	NA	NA	NA	NA	NA	NA	NA	NA	NA	NA	NA
ENSG00000152223.15	EPG5	18:45893410:rs56298801:C_T	C/T	T	2437	0.537334	0	0.438449	1	1	0	1	1	0	0.000127489	0.00808469	-1.19835	0.978561	1	0.0390682	1	1	0	0.29434	0.994281	0.372978	0.698607	1	0.129871	319	0.0832566	2	0.30094	1	NA	0	1	NA	0	0.119829	0.604543	-0.574318	0.0179083	NA	-4.10004	0.0104909	NA	-3.92793	1
ENSG00000135823.14	STX6	1:180980990:rs10753232:C_T	C/T	T	2680	0.338391	2	0.411381	0.999998	1	0	1	1	0	0.970551	1	-0.0128178	1	1	0	0.165858	0.889668	0.75379	3.53584e-06	0.000271546	1.54162	0.577121	1	-0.184524	319	0.0713828	2	0.448276	1	NA	0	1	NA	0	0.223717	NA	0.713933	0.121767	NA	2.42665	1	NA	0	1
ENSG00000162753.13	SLC9C2	1:173611164:rs61828917:C_T	C/T	T	2682	0.542086	2	0.127144	0.000686514	0.0248284	1.51785	0.000392948	0.048401	2.85021	0.860033	1	-0.0306296	0.489619	1	1.50519	0.214223	0.976434	-0.378327	0.787566	1	-0.0659363	0.635812	1	0.145125	NA	NA	NA	NA	NA	NA	NA	NA	NA	NA	NA	NA	NA	NA	NA	NA	NA	NA	NA	NA
ENSG00000173041.12	ZNF680	7:64562993:rs6969879:T_C	T/C	C	2678	0.557338	2	0.271098	7.95669e-10	1.56055e-07	-1.31258	0.655158	1	-0.200851	0.999998	1	0	0.541786	1	-0.912129	0.168815	0.897253	0.823176	1	1	0	1	1	0	319	0.207503	2	0.333856	5.26647e-06	0.00133607	-3.20568	0.424189	NA	1.04778	0.952341	NA	0.0277862	1	NA	0	0.650718	NA	1.0482	0.583967
ENSG00000109534.17	GAR1	4:109824698:rs10365:C_G	C/G	G	2435	0.132647	0	0.355236	0.0507612	0.467046	0.776838	0.234385	1	-0.907429	0.635856	1	-0.19928	0.979488	1	-0.0293553	0.20963	0.971983	0.865374	0.00380638	0.0852376	1.00153	0.040188	0.353499	0.703064	319	0.423467	2	0.42163	1	NA	0	1	NA	0	0.0823229	NA	0.868759	0.302313	NA	-1.60597	0.2804	NA	1.88738	1
ENSG00000177697.19	CD151	11:833327:rs28648546:G_A	A/G	G	2437	0.200093	0	0.271235	0.884042	1	0.044084	0.0486096	0.781764	1.10046	0.999998	1	0	1	1	0	0.00522652	0.160362	1.64085	1	1	0	0.813903	1	-0.0444257	319	0.906819	0	0.396552	0.772409	NA	0.205431	0.592862	NA	0.572918	0.314727	NA	0.549568	0.615115	NA	0.544595	0.30723	NA	1.28755	1
ENSG00000015475.18	BID	22:17685093:rs13058451:T_C	C/T	T	2683	0.222161	0	0.184309	0.0243163	0.306775	0.537676	1	1	0	0.000506982	0.0243292	1.18049	0.888756	1	-0.216213	0.218292	0.983283	-0.940993	0.999998	1	0	0.29352	0.851695	-0.406596	NA	NA	NA	NA	NA	NA	NA	NA	NA	NA	NA	NA	NA	NA	NA	NA	NA	NA	NA	NA
ENSG00000134899.21	ERCC5	13:102856829:rs4150290:A_T	A/T	T	2679	0.357359	0	0.406495	0.933462	1	0.0300315	0.326172	1	-0.683754	5.86487e-06	0.000639046	1.37227	0.557133	1	0.921365	0.986735	1	-0.0107223	0.867085	1	-0.0549967	1	1	0	319	0.0378303	0	0.355799	1	NA	0	0.156989	NA	1.51953	0.25953	0.745012	-0.613271	0.00900295	NA	4.0715	0.264789	NA	2.48834	0.822175
ENSG00000099866.15	MADCAM1	19:494446:rs7256171:C_T	C/T	T	2552	0.0319088	2	0.425353	0.820824	1	0.0925257	0.180235	1	-1.04051	0.221639	0.996494	-0.653052	1	1	0	0.633592	1	0.217908	0.622147	1	-0.198727	0.0658498	0.454472	-0.64622	319	0.470353	0	0.363636	0.745068	NA	-0.418711	0.894172	NA	0.292959	0.359225	NA	-0.913057	1	NA	0	0.253275	NA	2.05687	0.824747
ENSG00000124275.15	MTRR	5:7870860:rs1801394:A_G	A/G	G	2681	0.0137955	0	0.445356	0.999999	1	0	0.608174	1	-0.244352	0.208617	0.970641	-0.311836	1	1	0	0.539289	1	-0.363479	0.148471	0.766772	-0.421169	0.194399	0.730954	-0.255362	319	0.48751	2	0.280564	0.4813	NA	0.379695	0.441999	NA	-0.655406	1	NA	0	1	NA	0	0.801573	NA	-0.491212	0.0179993
ENSG00000042445.14	RETSAT	2:85333536:rs10198290:C_G	C/G	G	2438	0.175718	0	0.364848	0.184313	0.865671	0.291926	0.117321	1	0.551275	1	1	0	0.10433	0.939778	2.42806	0.292777	1	0.628694	0.0074659	0.137344	0.660353	1	1	0	319	0.356576	0	0.30721	0.128616	NA	0.936409	1	NA	0	1	NA	0	1	NA	0	1	NA	0	0.252322
ENSG00000162434.13	JAK1	1:64844806:rs2230588:T_C	T/C	C	2681	0.00440111	2	0.248228	0.930806	1	0.0344854	0.688936	1	-0.300543	0.0804059	0.646853	-0.720476	0.912316	1	0.204761	0.813165	1	-0.164062	1	1	0	0.315518	0.876241	-0.285892	319	0.479285	0	0.384013	0.771242	NA	0.204257	1	NA	0	0.0142592	NA	-1.89698	1	NA	0	0.363327	NA	-1.83045	0.610065
ENSG00000029559.7	IBSP	4:87811540:rs1054627:G_A	A/G	G	2439	0.022646	0	0.332718	0.0303813	0.351148	-0.583359	0.939622	1	-0.0303327	0.999999	1	0	0.364013	1	1.23276	0.0442659	0.51419	0.97326	0.0281843	0.322683	-0.5911	1.46255e-19	2.19356e-16	-2.29167	319	1	0	0.0564263	0.615634	NA	0.297112	0.913726	NA	-0.227338	0.842932	NA	0.343004	1	NA	0	0.746488	NA	1.19629	0.943028
ENSG00000101104.12	PABPC1L	20:44899568:rs6017443:T_C	C/T	T	2609	0.0128038	0	0.286892	0.186682	0.868376	0.434105	0.0432014	0.747798	1.26565	1	1	0	0.223516	1	1.61415	0.051961	0.556631	-1.2422	0.123717	0.700982	0.41871	0.239579	0.789736	0.254283	319	0.910793	0	0.479624	0.0121692	NA	2.18945	0.0826439	NA	-2.35738	0.824794	NA	0.118082	0.452678	NA	1.0468	1	NA	0	1
ENSG00000100564.9	PIGH	14:67599127:rs10131404:G_A	G/A	A	2681	0.291706	0	0.447967	0.376596	1	0.253794	0.0400962	0.729258	0.964952	1	1	0	1	1	0	0.0894511	0.703713	-1.04552	0.287998	0.986975	0.277457	1.2439e-08	2.96409e-06	1.21806	319	0.72639	0	0.399687	0.982139	NA	-0.020898	0.458281	NA	-0.911159	0.73589	NA	0.20722	1	NA	0	0.790615	NA	0.742388	0.0336538
ENSG00000117305.15	HMGCL	1:23823622:rs59650706:G_C	G/C	C	2680	0.249312	2	0.346269	0.00237	0.0639448	0.746693	0.522339	1	0.357022	0.999999	1	0	0.311437	1	1.43974	0.155777	0.873172	-0.802122	0.159676	0.792796	0.334036	1	1	0	319	1	2	0.119122	0.71469	NA	0.339062	0.341073	NA	-0.689311	1	NA	0	1	NA	0	0.861129	NA	0.586443	0.213233
ENSG00000010030.14	ETV7	6:36386437:rs7745437:C_A	C/A	A	2679	0.920367	2	0.261851	0.319097	1	0.39602	0.907752	1	-0.0874829	0.220028	0.994803	0.700754	0.839586	1	-0.413157	0.858564	1	-0.129408	0.855659	1	0.0800152	0.000313046	0.0148913	1.30313	319	0.609195	2	0.324451	0.991433	NA	0.0109295	0.597698	NA	0.906036	0.774225	NA	-0.226731	1	NA	0	0.177191	NA	3.41819	0.09711
ENSG00000240053.8	LY6G5B	6:31670030:rs4569:T_C	C/T	T	2550	0.363869	2	0.268235	0.117881	0.710208	-0.575679	0.422208	1	-0.572107	0.999999	1	0	1	1	0	1	1	0	0.908165	1	-0.0380643	0.324372	0.885739	-0.240486	319	0.370173	2	0.496865	0.454066	NA	0.570212	0.454286	NA	-1.26836	0.396754	NA	-0.714857	0.0475924	NA	3.09416	1	NA	0	1
ENSG00000183617.5	MRPL54	19:3762928:rs7245624:G_A	G/A	A	2681	0.560306	0	0.366095	0.0476518	0.451112	0.532737	1	1	0	0.999998	1	0	1	1	0	0.226222	0.995682	-0.758643	0.035095	0.366879	0.546307	0.00721349	0.129614	0.578043	319	0.145177	2	0.495298	1	NA	0	1	NA	0	0.361802	NA	-0.507988	1	NA	0	0.405736	NA	1.27979	0.187546
ENSG00000169914.6	OTUD3	1:19895132:rs112455178:C_T	C/T	T	2683	1	2	0.0573984	0.999999	1	0	1	1	0	0.0128439	0.233415	1.79935	1	1	0	0.579241	1	0.60775	0.017763	0.241225	1.44121	2.21154e-05	0.00179578	2.79814	NA	NA	NA	NA	NA	NA	NA	NA	NA	NA	NA	NA	NA	NA	NA	NA	NA	NA	NA	NA
ENSG00000138346.15	DNA2	10:68468207:rs10998205:C_T	C/T	T	2682	0.79154	2	0.0796048	0.236334	0.957695	-0.392916	0.0510935	0.797726	-1.61158	0.444647	1	-0.20746	1	1	0	0.104573	0.747489	-1.59698	0.676454	1	-0.22903	1	1	0	NA	NA	NA	NA	NA	NA	NA	NA	NA	NA	NA	NA	NA	NA	NA	NA	NA	NA	NA	NA
ENSG00000161551.14	ZNF577	19:51878242:rs12151287:C_T	C/T	T	2439	0.516446	2	0.220172	0.00505384	0.110323	-0.886452	0.642195	1	0.29896	0.999999	1	0	0.125948	0.991654	-2.333	0.156583	0.874375	-0.96493	0.00219672	0.0572698	-0.853702	1	1	0	319	0.687805	2	0.297806	0.297507	NA	0.925482	0.167798	NA	-1.98012	1	NA	0	0.195365	NA	-1.9919	0.29839	NA	-1.99324	0.461774
ENSG00000143322.21	ABL2	1:179102621:rs1325195:G_A	A/G	G	2681	0.840137	2	0.396121	1	1	0	1	1	0	0.00111789	0.0448864	1.03038	0.788082	1	0.439075	0.943339	1	-0.0415798	0.157739	0.788137	-0.313618	0.831573	1	-0.0689939	319	0.459669	2	0.346395	1	NA	0	1	NA	0	0.34523	0.799808	0.373818	0.103443	NA	-2.13464	0.449234	NA	-0.821523	1
ENSG00000167077.13	MEI1	22:41790834:rs9607841:G_A	G/A	A	2678	0.621313	2	0.194175	0.999999	1	0	0.138024	1	0.872335	0.511776	1	-0.336313	1	1	0	1	1	0	1.64517e-06	0.000139359	2.13934	0.00125452	0.04018	1.3559	NA	NA	NA	NA	NA	NA	NA	NA	NA	NA	NA	NA	NA	NA	NA	NA	NA	NA	NA	NA
ENSG00000160321.15	ZNF208	19:21947679:rs2666451:T_C	T/C	C	2438	0.563125	2	0.429655	0.0114541	0.188659	-0.658475	0.150652	1	0.98919	0.093193	0.693683	0.740433	0.492131	1	-1.13442	0.32513	1	0.642286	0.00170658	0.0469899	1.18809	0.107845	0.569657	0.590659	319	0.787438	2	0.294671	0.461172	NA	0.841044	0.856024	NA	-0.365264	0.361767	NA	0.892727	0.805361	NA	-0.317977	0.693167	NA	-1.03818	0.324658
ENSG00000197978.9	GOLGA6L9	15:82214561:rs72749575:G_T	G/T	T	2432	0.629538	2	0.30037	0.0855127	0.609484	-0.622793	0.169491	1	-1.01048	0.282455	1	-0.328538	0.283634	1	-1.26361	1	1	0	1	1	0	0.417518	0.964268	-0.192005	319	1	2	0.346395	0.562537	NA	-0.516111	0.0588889	NA	-2.42556	0.323075	NA	0.6071	0.633325	NA	-0.728615	1	NA	0	1
ENSG00000142207.7	URB1	21:32409954:rs73359972:C_T	C/T	T	2440	1	2	0.0938525	0.999999	1	0	1	1	0	1.2042e-06	0.000168701	2.49402	0.803694	1	-0.61207	1	1	0	0.692141	1	-0.179965	0.706237	1	-0.0542508	319	0.0940441	2	0.244514	0.351088	NA	0.898449	1	NA	0	0.139659	0.641057	1.18144	0.55233	NA	-0.560418	0.253885	NA	3.33826	0.295639
ENSG00000103245.14	CIAO3	16:742190:rs11648796:G_A	A/G	G	1989	0.848796	2	0.228758	0.346146	1	0.429079	0.492514	1	0.542082	0.436492	1	0.494486	1	1	0	1	1	0	0.301373	1	0.514248	0.169654	0.697012	0.647975	319	0.294009	0	0.476395	0.734436	NA	0.294681	1	NA	0	0.0928136	NA	-1.38717	1	NA	0	1	NA	0	1
ENSG00000137699.17	TRIM29	11:120163462:rs626151:G_T	G/T	T	2437	0.0721056	2	0.122076	1.47503e-09	2.76535e-07	3.13238	0.389745	1	-0.597204	0.27705	1	-0.469372	0.138901	1	3.19195	1	1	0	0.450879	1	-0.308948	0.00040921	0.0181363	1.55218	319	0.613852	2	0.211599	0.936502	1	0.0797125	1	NA	0	0.0830633	NA	2.02135	1	NA	0	0.878705	NA	-0.162967	0.616651
ENSG00000164167.12	LSM6	4:146178262:rs4282199:T_A	T/A	A	2681	0.291593	2	0.325998	0.00210811	0.0584245	1.04123	0.885507	1	-0.0951224	0.999998	1	0	0.813913	1	0.375561	0.578463	1	-0.378926	0.67128	1	0.120852	0.00778616	0.135789	0.606941	319	0.527716	2	0.330721	0.648425	NA	0.390967	0.335576	NA	1.3671	0.132324	NA	1.43219	0.675669	NA	-0.735308	0.663796	NA	-1.15572	0.381182
ENSG00000167311.14	ART5	11:3642192:rs3813888:A_G	A/G	G	2440	0.564882	2	0.43832	0.0358689	0.386053	-0.699374	4.08495e-09	4.33975e-06	-3.47004	0.999998	1	0	0.348458	1	1.21682	1	1	0	0.946284	1	-0.019359	0.110555	0.576917	0.384779	319	0.395359	0	0.357367	0.00165354	NA	-2.71992	0.947461	0.99406	0.123967	0.686615	NA	-0.35693	0.391267	NA	0.898624	1	NA	0	1
ENSG00000186510.12	CLCNKA	1:16017340:rs1763596:C_T	C/T	T	2683	0.720804	0	0.416511	0.797596	1	-0.0909403	0.294219	1	-0.749587	0.00621504	0.148089	-1.03601	0.370077	1	-1.45774	0.841167	1	0.133003	0.981597	1	0.00457406	0.802816	1	-0.0811786	319	0.1224	0	0.275862	0.83802	NA	-0.213027	0.532753	NA	-1.14113	0.805684	NA	0.111763	0.174028	NA	-2.42028	1	NA	0	1
ENSG00000104228.13	TRIM35	8:27310425:rs17446091:T_C	T/C	C	2681	0.0948822	2	0.223424	0.999998	1	0	1	1	0	0.221347	0.996187	-0.528028	0.912303	1	0.155749	0.755637	1	0.174756	0.007627	0.139903	-1.17156	0.312183	0.873282	-0.416891	319	0.413175	2	0.164577	0.367048	NA	1.0744	1	NA	0	0.317113	NA	-0.958929	1	NA	0	1	NA	0	0.0179833
ENSG00000132313.15	MRPL35	2:86195693:rs9653508:T_G	G/T	T	2682	0.458628	2	0.45041	0.823872	1	0.0679315	1	1	0	0.288035	1	0.489309	0.977487	1	-0.0246765	1	1	0	0.980388	1	0.00933965	0.10612	0.566176	0.57114	319	0.736868	2	0.495298	0.773772	NA	0.24149	1	NA	0	0.880963	NA	0.17315	1	NA	0	1	NA	0	0.141007
ENSG00000008838.20	MED24	17:40024923:rs12453343:C_A	A/C	C	2677	0.807191	0	0.388121	0.999998	1	0	1	1	0	0.0048281	0.124961	0.683113	0.408456	1	-0.77632	0.347159	1	-0.368218	1	1	0	0.000916736	0.0324257	0.97764	319	0.389448	0	0.263323	1	NA	0	1	NA	0	0.928098	NA	0.0507546	0.202615	NA	2.00381	1	NA	0	1
ENSG00000204381.11	LAYN	11:111560889:rs542275:C_T	C/T	T	2440	0.19234	0	0.402664	0.999999	1	0	0.0192614	0.517274	0.607718	0.999999	1	0	0.726152	1	-0.37083	0.0803734	0.676018	0.68392	3.87649e-05	0.00217228	0.733858	1	1	0	319	0.443078	2	0.324451	0.589432	NA	-0.349774	0.561891	NA	0.659575	1	NA	0	1	NA	0	0.144023	NA	-2.6092	0.0114154
ENSG00000204463.12	BAG6	6:31636233:rs13716:C_G	C/G	G	2551	0.140728	2	0.331635	0.72765	1	-0.0594642	1	1	0	0.00494412	0.126949	0.830356	0.505906	1	-1.05047	0.536857	1	-0.187323	0.999999	1	0	0.17898	0.711374	0.421476	319	0.552568	2	0.103448	1	NA	0	1	NA	0	0.350943	NA	-0.853495	1.5896e-05	NA	9.96587	1	NA	0	1
ENSG00000155093.19	PTPRN2	7:158526318:rs11766174:G_A	G/A	A	2440	0.622576	2	0.116189	0.999998	1	0	1	1	0	0.00574746	0.140064	-1.15135	1	1	0	1	1	0	0.0827335	0.582647	0.835778	0.000175681	0.00960902	-0.915866	NA	NA	NA	NA	NA	NA	NA	NA	NA	NA	NA	NA	NA	NA	NA	NA	NA	NA	NA	NA
ENSG00000162885.13	B3GALNT2	1:235504861:rs696247:T_C	C/T	T	2682	0.0302232	2	0.477256	0.0234275	0.301074	0.695231	0.00467039	0.240567	1.59115	0.999998	1	0	0.0114924	0.424233	3.69184	0.920137	1	0.0575869	1	1	0	0.891959	1	0.0275947	319	0.570438	0	0.440439	0.104546	NA	-1.36655	0.0042708	NA	3.99231	1	NA	0	0.322837	NA	1.51813	1	NA	0	1
ENSG00000243244.6	STON1	2:48549078:rs4953592:A_G	A/G	G	2438	0.0310943	2	0.136177	0.017802	0.253149	0.852722	0.00136823	0.111814	2.11879	0.999998	1	0	0.317124	1	-1.52172	0.0207056	0.349884	1.56329	0.515649	1	-0.195754	1	1	0	319	0.595959	2	0.197492	0.910005	NA	0.114686	0.212339	NA	2.06209	1	NA	0	0.871661	NA	-0.257096	0.0142246	NA	5.85042	1
ENSG00000125409.13	TEKT3	17:15548994:rs2938170:C_T	C/T	T	2439	0.614793	2	0.330053	0.0335991	0.371983	-0.745156	0.347204	1	-0.653041	0.614265	1	-0.268782	0.413665	1	-1.12334	0.162604	0.883847	0.868809	0.165775	0.805006	-0.503912	0.379511	0.936001	-0.308296	319	0.910901	2	0.467085	1	NA	0	0.0259999	NA	-3.54603	0.7706	NA	0.185022	0.0125875	NA	-3.91796	0.376103	NA	2.1232	0.957557
ENSG00000143674.11	MAP3K21	1:233381059:rs10910144:A_G	A/G	G	2440	0.730407	2	0.178689	0.999998	1	0	1	1	0	3.62367e-14	2.71743e-11	2.28004	1	1	0	0.893701	1	0.0689128	1	1	0	0.0681281	0.460271	-0.585364	319	0.0751444	2	0.195925	0.165964	NA	1.15019	1	NA	0	0.222107	0.721086	-1.49535	1	NA	0	1	NA	0	0.112348
ENSG00000119632.4	IFI27L2	14:94129652:rs2273514:T_C	T/C	C	2440	0.951683	2	0.211885	0.00114485	0.0366911	-0.824746	0.999997	1	0	0.999998	1	0	1	1	0	0.471199	1	0.47991	0.00162131	0.0453272	-0.917079	0.137122	0.635231	-0.200592	319	0.00904463	2	0.242947	0.53064	0.875669	-0.632102	0.566435	NA	-1.12007	1	NA	0	1	NA	0	0.342355	NA	3.14833	0.00331807
ENSG00000165621.8	OXGR1	13:96994329:rs9556649:A_C	C/A	A	2438	0.363802	2	0.430681	1	1	0	0.288908	1	0.343745	0.954339	1	-0.019579	1	1	0	1	1	0	0.284498	0.983371	0.344807	1.31543e-07	2.19342e-05	1.61983	319	0.874971	2	0.231975	0.833082	NA	-0.137775	1	NA	0	0.500805	NA	0.879941	1	NA	0	0.647397	NA	-0.618215	0.274462
ENSG00000214530.9	STARD10	11:72786417:rs481206:C_T	C/T	T	2683	0.445635	2	0.3511	0.912093	1	-0.0190169	0.52885	1	0.427841	0.260775	1	0.448128	1	1	0	0.206786	0.965468	0.840583	0.157541	0.787304	0.48314	0.900596	1	0.0322354	319	0.67319	2	0.274295	0.858738	NA	-0.0678004	0.150566	NA	2.54573	0.221436	NA	1.12375	1	NA	0	0.587478	NA	-1.51761	0.895474
ENSG00000119147.10	ECRG4	2:106073280:rs66989638:G_A	G/A	A	2440	0.768995	2	0.117213	0.999998	1	0	2.06801e-08	1.41025e-05	-2.7376	0.0808393	0.6488	-0.604588	1	1	0	1	1	0	0.813642	1	-0.0409393	0.720631	1	-0.119732	NA	NA	NA	NA	NA	NA	NA	NA	NA	NA	NA	NA	NA	NA	NA	NA	NA	NA	NA	NA
ENSG00000131591.17	C1orf159	1:1092466:rs76994018:T_C	T/C	C	2304	0.242687	2	0.172092	0.484642	1	-0.137721	0.782897	1	-0.248042	0.242013	1	-0.697787	1	1	0	1	1	0	0.507404	1	-0.385564	0.731145	1	-0.18621	319	0.653291	2	0.473354	0.601284	NA	0.338741	0.276637	NA	-1.93419	0.291934	NA	-0.980865	0.477042	NA	-1.37359	1	NA	0	1
ENSG00000119682.17	AREL1	14:74697438:rs12587457:C_T	C/T	T	2680	0.334337	0	0.493843	0.999998	1	0	1	1	0	0.687678	1	-0.117947	0.214687	1	1.00111	1	1	0	0.183485	0.835802	-0.439664	0.000553726	0.0225572	-1.02603	319	0.549032	2	0.169279	1	NA	0	1	NA	0	0.159507	NA	-0.698133	0.0707949	NA	-1.96425	1	NA	0	0.799566
ENSG00000184389.9	A3GALT2	1:33324895:rs11554674:G_A	G/A	A	2679	0.413861	2	0.230496	0.00934761	0.165167	1.06971	0.00808211	0.331302	2.10122	0.391578	1	-0.479442	0.199702	1	2.51002	0.932131	1	0.0645273	0.187658	0.842677	0.582838	0.0533473	0.410432	0.775403	NA	NA	NA	NA	NA	NA	NA	NA	NA	NA	NA	NA	NA	NA	NA	NA	NA	NA	NA	NA
ENSG00000172322.14	CLEC12A	12:9957832:rs35333643:A_G	A/G	G	2439	0.202095	2	0.256048	0.0516254	0.470777	-0.33548	1.43666e-09	1.66503e-06	3.76832	0.999998	1	0	0.235595	1	-1.3609	2.80946e-09	1.17431e-06	3.96441	0.653219	1	0.105519	0.0179984	0.225839	-0.460077	319	1	2	0.429467	0.940804	NA	-0.0588154	0.271648	0.658013	-1.39575	0.226457	NA	0.670209	0.094117	NA	-1.52546	0.377611	0.80315	2.00558	1
ENSG00000283361.2	CFAP97D2	13:114154360:rs2987458:G_A	A/G	G	2682	0.0810907	0	0.468121	0.819869	1	-0.0830246	0.0472939	0.77525	-1.42428	0.281018	1	-0.489822	1	1	0	0.205427	0.963356	0.88505	0.74625	1	0.0753414	0.00216536	0.0574607	-0.823745	319	0.412897	0	0.117555	0.750864	NA	0.506295	1	NA	0	0.115268	NA	-2.12739	1	NA	0	0.734768	NA	-1.39202	0.433021
ENSG00000065325.13	GLP2R	17:9825294:rs2047664:C_G	C/G	G	2440	0.69086	2	0.0829918	0.999999	1	0	1	1	0	0.00325675	0.0970063	-0.907474	1	1	0	0.592505	1	-0.509172	0.184618	0.836992	0.659828	2.2062e-05	0.00179578	-1.64174	319	0.0119226	2	0.423197	0.946901	NA	-0.0634865	1	NA	0	0.429144	NA	-0.966341	1	NA	0	0.137795	NA	3.35824	0.00757603
ENSG00000164619.10	BMPER	7:33904206:rs4723342:C_T	C/T	T	2439	0.685235	2	0.484625	1	1	0	1	1	0	3.48847e-05	0.00276228	-1.143	1	1	0	1	1	0	0.0823859	0.581238	0.538638	0.903774	1	0.03329	319	0.262466	0	0.487461	0.930443	NA	0.0393664	1	NA	0	0.359064	0.814994	-0.905866	1	NA	0	0.441146	NA	-1.16458	0.949401
ENSG00000187815.10	ZFP69	1:40488253:rs4660411:G_A	G/A	A	2682	0.96445	2	0.317301	0.0312905	0.356991	-0.700795	0.16164	1	-0.797428	0.999999	1	0	0.374922	1	-1.31572	0.0993809	0.731855	-1.04691	0.546076	1	-0.165155	0.278925	0.837107	-0.230822	319	1	0	0.478056	0.84721	NA	-0.0872011	0.737631	NA	-0.295843	0.852261	NA	-0.129115	0.999519	NA	-0.000780981	0.594533	NA	-0.57466	0.605324
ENSG00000139675.12	HNRNPA1L2	13:52606909:rs9536190:T_C	T/C	C	2682	0.772098	2	0.370246	0.0878948	0.616269	-0.577803	0.91538	1	-0.0703435	0.199861	0.956776	-0.336425	0.0257254	0.606771	-2.53963	0.215559	0.979935	0.722165	0.0252085	0.298256	-0.704719	0.368848	0.926098	-0.238701	319	0.613703	2	0.0595611	1	NA	0	1	NA	0	0.0330709	NA	-1.61683	0.292474	NA	-2.67278	0.47986	NA	3.70033	1
ENSG00000051341.14	POLQ	3:121426659:rs2126139:A_G	G/A	A	2311	0.032853	2	0.245781	0.999999	1	0	1	1	0	1.0248e-06	0.000146794	-0.909058	0.883223	1	0.227803	0.0559187	0.576996	-1.04445	1	1	0	0.438992	0.978494	-0.253487	319	0.0500021	2	0.152038	0.505631	NA	-0.467916	0.811022	NA	-0.177632	0.800133	0.957443	0.247646	0.895926	NA	0.294938	0.854405	NA	-0.57578	1
ENSG00000164088.18	PPM1M	3:52256458:rs1767:C_G	C/G	G	2439	0.225627	2	0.124026	0.00103795	0.0340991	1.6114	1	1	0	0.903057	1	0.0775483	1	1	0	0.00295849	0.112251	-2.16514	0.647482	1	0.226801	0.00355149	0.0806325	1.29493	319	0.687155	2	0.296238	0.59291	0.906457	0.446447	0.386454	NA	1.19139	0.859053	NA	-0.0815814	1	NA	0	0.52534	NA	-1.59148	0.113277
ENSG00000131941.8	RHPN2	19:33055606:rs7508599:T_A	T/A	A	2221	0.583837	0	0.367402	0.0115934	0.190217	0.581147	0.242182	1	0.364787	1	1	0	0.00486956	0.283459	3.67849	0.176153	0.911099	0.684511	1	1	0	0.837012	1	0.036511	319	0.741422	2	0.145695	0.509213	NA	0.998287	0.653485	NA	0.922522	1	NA	0	0.208007	NA	-2.95522	1	NA	0	1
ENSG00000103642.12	LACTB	15:63145547:rs4775633:G_A	G/A	A	2440	0.627201	0	0.497131	0.754497	1	-0.084747	0.296973	1	0.530011	0.631748	1	0.120952	0.553858	1	0.823265	3.16951e-05	0.0041872	2.36912	1	1	0	0.740941	1	0.0760395	319	0.835472	2	0.161442	1	NA	0	0.171748	NA	1.87977	0.592588	NA	0.373619	0.970705	NA	-0.0515273	0.19027	0.652106	3.64056	1
ENSG00000148584.15	A1CF	10:50763927:rs4381321:C_T	C/T	T	2438	0.543275	0	0.487695	0.728926	1	0.1222	0.680682	1	0.17888	0.0011024	0.0444908	1.1273	0.108598	0.952343	-2.58682	0.895984	1	0.0499058	0.976294	1	-0.00715044	0.095358	0.536365	0.575553	319	0.667579	2	0.152038	0.653003	NA	-0.620515	0.533856	NA	1.44639	0.0162371	0.252194	2.49107	0.138333	NA	-2.10237	0.39284	NA	-1.58931	0.519219
ENSG00000162746.14	FCRLB	1:161727208:rs1875763:C_G	C/G	G	2435	0.655637	0	0.491376	0.195406	0.885423	0.46301	0.675726	1	0.29383	0.488989	1	0.337712	0.878115	1	-0.18586	0.989613	1	-0.00496232	0.856936	1	-0.0668557	0.00891305	0.148243	0.940005	319	0.844345	2	0.172414	0.218194	NA	1.38894	1	NA	0	0.400306	NA	1.31321	1	NA	0	1	NA	0	0.947329
ENSG00000184232.9	OAF	11:120187264:rs12808972:G_A	G/A	A	2439	0.885552	2	0.302583	6.27166e-08	8.88381e-06	-1.12178	0.35256	1	-0.498993	1	1	0	1	1	0	1	1	0	1	1	0	1	1	0	319	0.721195	2	0.0877743	0.298717	0.726046	-0.941002	1	NA	0	1	NA	0	1	NA	0	1	NA	0	0.828878
ENSG00000157017.16	GHRL	3:10287693:rs35681:T_C	T/C	C	2680	0.462236	0	0.480597	0.602294	1	0.187672	0.495478	1	0.480408	0.0560454	0.536571	0.62578	0.239118	1	1.1962	0.245908	1	-0.78545	0.754708	1	-0.0998201	0.0184408	0.228504	0.653788	319	1	0	0.445141	0.328847	NA	-0.971458	0.0679478	NA	2.89582	0.628002	NA	-0.381428	1	NA	0	0.693879	NA	0.952785	0.396723
ENSG00000243566.6	UPK3B	7:76541388:rs3901999:A_C	A/C	C	1197	0.469921	0	0.398496	0.533358	1	0.269836	0.556031	1	0.45637	0.0481807	0.497525	0.788355	0.232883	1	-1.72474	1	1	0	0.113982	0.672886	0.668197	0.00780943	0.136102	0.929296	NA	NA	NA	NA	NA	NA	NA	NA	NA	NA	NA	NA	NA	NA	NA	NA	NA	NA	NA	NA
ENSG00000185561.10	TLCD2	17:1719656:rs4790815:G_A	G/A	A	2681	0.609003	2	0.29392	0.951012	1	-0.0204045	0.0111519	0.394321	1.56951	1	1	0	0.13696	1	1.83635	0.868342	1	0.10109	1	1	0	0.0137305	0.191176	0.379985	319	0.696523	2	0.310345	0.260269	NA	1.03364	0.851191	NA	-0.278184	0.199246	NA	0.615532	1	NA	0	0.3692	NA	-1.97355	0.200161
ENSG00000135541.21	AHI1	6:135302695:rs2207000:C_T	C/T	T	2440	0.849199	2	0.19959	1	1	0	1	1	0	0.0111803	0.21498	-1.05375	0.0139703	0.462788	-2.49295	0.85531	1	0.108331	0.210683	0.879899	0.564458	0.607389	1	-0.216444	319	0.736936	2	0.470219	1	NA	0	1	NA	0	0.407714	NA	0.755802	1	NA	0	0.73699	NA	-0.80266	0.238835
ENSG00000088682.14	COQ9	16:57427812:rs190108:T_C	T/C	C	2681	0.681183	0	0.251026	0.0218502	0.289712	-0.690301	1	1	0	0.722292	1	0.138045	1	1	0	1	1	0	0.0222079	0.275406	-0.854011	0.0135706	0.190115	-0.885218	319	0.159952	0	0.0673981	0.220613	NA	2.098	1	NA	0	0.0948779	NA	-4.00379	1	NA	0	1	NA	0	0.841896
ENSG00000055483.19	USP36	17:78791803:rs62075586:T_C	T/C	C	2683	1	0	0.440365	0.460777	1	0.258129	0.0686267	0.869559	1.21817	0.0228531	0.327955	0.819308	0.704208	1	-0.421012	0.129504	0.817239	-1.02779	0.303035	1	-0.368249	0.876132	1	-0.0474227	319	0.600783	2	0.30721	0.368627	NA	-0.551422	0.606382	NA	0.958652	0.599226	NA	0.475928	0.727797	NA	-0.440711	0.169069	NA	-2.98885	0.830181
ENSG00000197454.2	OR2L5	1:247965627:rs6664332:G_A	G/A	A	2439	0.0616953	2	0.333333	0.13575	0.756718	-0.331073	1	1	0	1.41433e-05	0.00134557	2.04217	0.709666	1	-0.378149	0.0811058	0.677549	0.90181	0.53556	1	0.261715	0.751185	1	-0.125138	319	0.0723042	2	0.282132	0.596002	NA	0.611169	0.901622	NA	-0.213838	0.551024	0.889622	0.706207	1	NA	0	0.663478	NA	1.14183	0.226889
ENSG00000145390.11	USP53	4:119220165:rs35830965:G_A	G/A	A	2678	0.859968	2	0.12528	0.000244413	0.0110689	1.55111	0.231085	1	-0.923291	0.999998	1	0	0.643657	1	-0.855429	0.00293478	0.111517	2.38253	1	1	0	1	1	0	319	0.60486	2	0.0532915	0.209822	0.639713	-2.02437	0.451773	NA	2.08105	1	NA	0	1	NA	0	0.309073	NA	-3.32471	0.547164
ENSG00000213523.10	SRA1	5:140535173:rs3733681:A_G	A/G	G	2683	0.89233	0	0.310101	0.036244	0.387144	0.687002	0.196003	1	-0.836024	0.999998	1	0	0.794269	1	-0.310888	0.158952	0.878559	0.93018	0.0533386	0.467185	0.567143	0.00161617	0.0477714	0.785287	319	0.0276891	2	0.315047	0.795374	NA	-0.255867	0.463888	NA	1.25988	0.389603	NA	-0.54549	0.801269	NA	-0.444065	0.69357	NA	0.751633	1
ENSG00000071794.16	HLTF	3:149046303:rs1017489:C_T	C/T	T	2679	0.801227	2	0.358903	0.0844702	0.606857	0.424978	1	1	0	1	1	0	0.237667	1	2.07156	1	1	0	0.418134	1	0.228853	0.0293475	0.298382	0.495243	319	0.044889	0	0.338558	0.325931	NA	-1.12113	0.72788	NA	-0.721011	0.169155	NA	1.591	0.24359	NA	2.57915	1	NA	0	0.769082
ENSG00000133460.19	SLC2A11	22:23857332:rs17637865:C_T	C/T	T	2440	0.283151	2	0.082582	1	1	0	0.689991	1	0.337006	2.19054e-08	4.98679e-06	-1.59811	1	1	0	1	1	0	0.562341	1	-0.296512	0.144912	0.650799	-0.552853	NA	NA	NA	NA	NA	NA	NA	NA	NA	NA	NA	NA	NA	NA	NA	NA	NA	NA	NA	NA
ENSG00000174165.8	ZDHHC24	11:66545732:rs2305534:T_C	T/C	C	2680	0.491484	2	0.240112	0.0876504	0.61553	-0.677376	0.362876	1	0.706292	0.0497031	0.505155	-0.833428	1	1	0	0.593178	1	-0.408374	0.759982	1	-0.105759	0.390692	0.94359	-0.248307	319	1	2	0.167712	0.786581	NA	-0.313418	0.127335	NA	-2.50279	0.732261	NA	-0.206598	1	NA	0	0.384463	NA	-1.12722	0.11644
ENSG00000162377.6	COA7	1:52689530:rs3120796:C_T	C/T	T	2429	1	2	0.355908	0.999998	1	0	1	1	0	0.628252	1	-0.144979	0.270457	1	1.11511	1	1	0	0.174376	0.822309	-0.458369	2.75629e-05	0.00216237	-1.09118	319	0.724002	2	0.387147	1	NA	0	1	NA	0	0.528582	NA	0.320591	8.03159e-05	NA	4.97183	1	NA	0	1
ENSG00000197124.12	ZNF682	19:20039438:rs2286923:A_C	A/C	C	2439	0.531564	0	0.203157	0.447208	1	0.310291	0.168839	1	-1.1512	0.215387	0.985416	-0.621303	0.454148	1	-1.43135	0.383537	1	-0.529651	0.452891	1	0.316051	0.00759959	0.133724	-1.00197	319	0.249014	0	0.214734	0.193578	NA	0.732899	1	NA	0	0.878826	NA	-0.12751	0.239999	NA	-2.6936	0.529425	NA	-1.58639	1
ENSG00000101255.11	TRIB3	20:379581:rs62191440:A_C	A/C	C	2435	0.245011	2	0.422998	0.0315574	0.358736	0.720545	0.136379	1	-1.00716	0.0169589	0.277359	0.848826	0.0817804	0.8787	1.85092	0.761705	1	0.197915	1	1	0	0.227882	0.775326	0.376198	319	0.292194	2	0.15674	1	NA	0	0.159733	NA	2.14871	0.972384	NA	-0.0375552	0.112357	NA	-3.21476	0.38042	NA	-1.08061	1
ENSG00000102882.12	MAPK3	16:30130700:rs57149692:G_C	G/C	C	2678	1	2	0.42065	0.579024	1	0.176608	1	1	0	0.00831378	0.179489	1.08103	1	1	0	0.57996	1	-0.19313	0.545146	1	-0.137693	0.707352	1	-0.123552	319	0.907388	0	0.398119	0.485718	NA	0.379884	1	NA	0	0.607565	NA	-0.410079	1	NA	0	0.316851	NA	-1.77788	0.593352
ENSG00000074410.14	CA12	15:63390151:rs1004024:C_G	C/G	G	2440	0.831603	2	0.0504098	5.46309e-14	1.96187e-11	5.09445	0.749522	1	-0.101741	0.754712	1	-0.0636739	0.535524	1	2.14763	0.921423	1	-0.115539	1	1	0	0.37887	0.935452	0.385606	NA	NA	NA	NA	NA	NA	NA	NA	NA	NA	NA	NA	NA	NA	NA	NA	NA	NA	NA	NA
ENSG00000146540.15	C7orf50	7:999400:rs60918895:C_T	C/T	T	2683	0.549856	2	0.0881476	0.0926414	0.632586	0.819497	0.938725	1	0.0722288	0.999997	1	0	1	1	0	1	1	0	0.381531	1	-0.374644	3.80523e-11	1.70214e-08	2.93525	319	0.673922	2	0.158307	0.891195	NA	-0.170507	0.45713	NA	1.67486	0.373755	NA	-0.566573	1	NA	0	0.882346	NA	-0.145092	0.205243
ENSG00000125388.20	GRK4	4:2993546:rs2515940:T_C	T/C	C	2679	0.165451	2	0.357596	0.455136	1	-0.204442	1	1	0	0.0256983	0.350578	-0.671599	0.668042	1	-0.67261	0.816204	1	0.14112	0.792749	1	0.0774324	0.224168	0.770718	-0.300023	319	0.822768	0	0.471787	0.175716	NA	-0.761646	0.801938	NA	-0.414612	0.631483	NA	0.378984	0.312888	NA	-1.44694	1	NA	0	1
ENSG00000219435.6	CATSPERZ	11:64281440:rs477895:T_C	T/C	C	2683	0.114377	2	0.151323	0.340874	1	-0.40062	0.711781	1	-0.333554	0.933214	1	-0.0416368	1	1	0	1	1	0	0.0526597	0.463948	-0.656922	0.00252194	0.0637916	-1.18369	319	0.654106	2	0.490596	0.143412	NA	-1.12291	0.612508	NA	-0.618604	0.748722	NA	-0.269867	0.254711	NA	1.34809	1	NA	0	0.349817
ENSG00000083067.22	TRPM3	9:71121727:rs4620343:C_T	C/T	T	2439	0.566294	2	0.446699	0.00497369	0.109134	0.827901	0.791194	1	0.104241	0.132541	0.813837	0.347442	0.16672	1	1.91769	1	1	0	0.758631	1	-0.0498487	1	1	0	319	0.459669	2	0.346395	0.0925015	NA	1.42455	1	NA	0	0.906648	NA	-0.0842116	1	NA	0	1	NA	0	1
ENSG00000085982.13	USP40	2:233555852:rs62192777:T_C	T/C	C	2679	0.879032	2	0.149309	0.487586	1	0.196566	0.564074	1	-0.119008	1	1	0	0.0317834	0.651433	3.80724	0.336378	1	0.668218	1.85506e-07	2.13056e-05	1.64376	1	1	0	319	0.380604	2	0.0689655	0.855657	NA	0.31088	0.703752	NA	1.03171	1	NA	0	1	NA	0	0.54863	NA	-1.18653	0.138
ENSG00000196208.14	GREB1	2:11586288:rs34507933:T_C	T/C	C	2440	0.294733	2	0.147336	0.213634	0.913556	-0.625907	0.000919055	0.0858357	3.0108	0.0186039	0.292264	1.18793	0.827678	1	-0.129659	1	1	0	1	1	0	0.891214	1	-0.060574	319	0.698563	2	0.318182	0.904687	NA	-0.104648	0.876645	NA	-0.125882	0.335284	NA	-0.640771	1	NA	0	0.905104	NA	0.224707	0.0487119
ENSG00000123685.9	BATF3	1:212699510:rs73079851:T_C	T/C	C	2682	0.390179	2	0.144482	0.0904553	0.625363	-0.409278	0.320312	1	-0.360622	0.0160073	0.269755	0.894344	1	1	0	0.00063906	0.0400346	2.50899	1	1	0	3.36021e-05	0.00254986	1.58012	319	1	2	0.19906	1	NA	0	1	NA	0	0.486481	NA	0.890006	1	NA	0	0.138348	0.586035	4.33169	0.520678
ENSG00000113734.17	BNIP1	5:173168995:rs72816171:G_T	G/T	T	2440	0.147085	2	0.128074	0.013167	0.206723	-0.850215	0.836427	1	0.178353	0.999998	1	0	1	1	0	0.879227	1	0.141562	0.016354	0.227736	-0.850492	0.000502002	0.0212971	-0.926852	NA	NA	NA	NA	NA	NA	NA	NA	NA	NA	NA	NA	NA	NA	NA	NA	NA	NA	NA	NA
ENSG00000144182.17	LIPT1	2:99091784:rs11695751:A_C	C/A	A	2678	0.835183	2	0.365945	0.000756285	0.0265606	-0.805329	0.774388	1	0.164165	0.999998	1	0	0.86274	1	-0.230653	0.000177078	0.0155688	-2.00373	0.0352793	0.368202	-0.498655	1	1	0	319	0.206644	0	0.423197	0.40332	0.801429	-0.716715	0.22259	NA	-1.4039	1	NA	0	0.661271	NA	0.661914	0.376588	0.80315	-2.0537	0.644636
ENSG00000110063.10	DCPS	11:126349885:rs71475953:C_G	C/G	G	2682	0.225347	2	0.11745	0.0633727	0.524089	0.93367	0.359768	1	-0.916189	0.0115317	0.218393	1.44369	0.74623	1	-0.197601	0.527854	1	-0.225524	0.282532	0.981109	-0.255499	0.00196454	0.0539762	1.43233	NA	NA	NA	NA	NA	NA	NA	NA	NA	NA	NA	NA	NA	NA	NA	NA	NA	NA	NA	NA
ENSG00000162971.11	TYW5	2:199951670:rs1704191:C_A	C/A	A	2681	0.537824	0	0.378031	0.925718	1	-0.032389	0.330105	1	-0.559219	0.00448382	0.11884	1.00473	0.312173	1	-1.29861	0.0229363	0.368797	1.50995	0.345366	1	-0.338786	0.193168	0.729228	0.284668	319	0.0803365	0	0.257053	0.485894	NA	0.663419	0.910226	NA	0.255957	0.675762	NA	0.465248	0.777192	NA	0.608794	0.915599	NA	-0.263541	0.250041
ENSG00000012223.13	LTF	3:46469678:rs885485:C_A	A/C	C	2440	0.130272	0	0.404303	0.129432	0.740937	-0.47086	0.170303	1	0.811006	0.992389	1	-0.00286142	0.00650335	0.3277	-3.55815	1.62703e-27	2.59278e-24	-6.27088	0.0201367	0.259175	-0.651212	0.0657086	0.454472	0.352251	319	0.232057	0	0.299373	0.762196	NA	0.288673	0.843314	NA	0.312498	1	NA	0	0.596387	NA	-0.706619	0.105725	0.546026	-4.07252	0.259448
ENSG00000170290.4	SLN	11:107710259:rs649974:G_A	G/A	A	2436	0.80765	0	0.480911	0.661157	1	-0.124863	1	1	0	0.875725	1	0.038615	0.285741	1	1.56707	0.298735	1	-0.604779	0.0924657	0.611525	-0.451717	2.76423e-07	4.24878e-05	-1.19204	319	0.222391	0	0.357367	1	NA	0	1	NA	0	0.0354127	NA	0.977855	0.545262	NA	0.760515	1	NA	0	0.261307
ENSG00000158296.14	SLC13A3	20:46573998:rs2694877:A_G	A/G	G	2439	0.885299	0	0.168512	1.26902e-13	4.20212e-11	-2.33277	0.0080558	0.330755	1.04502	0.999998	1	0	0.00464215	0.280528	-4.78492	0.892003	1	-0.0894653	0.204171	0.868512	0.397929	1	1	0	NA	NA	NA	NA	NA	NA	NA	NA	NA	NA	NA	NA	NA	NA	NA	NA	NA	NA	NA	NA
ENSG00000164241.13	C5orf63	5:127055270:rs6899133:T_C	T/C	C	2434	1	2	0.440016	1.00515e-06	0.00010418	-1.41527	0.941001	1	0.042158	0.999998	1	0	0.719031	1	0.480167	0.0559694	0.577286	-1.12985	0.145207	0.759547	0.355571	0.766324	1	-0.0556985	319	0.0927081	2	0.481191	0.939593	1	-0.0565463	0.633808	NA	-0.389865	0.450081	NA	-0.417846	5.60111e-11	NA	-7.80753	0.412203	NA	-0.854185	1
ENSG00000133313.15	CNDP2	18:74499889:rs3764509:C_G	C/G	G	2683	0.556269	2	0.236116	0.00362834	0.087772	0.859037	0.856909	1	0.103423	1	1	0	0.074943	0.853045	2.88008	0.527923	1	0.393725	0.350535	1	0.268191	1	1	0	319	0.910901	2	0.467085	0.737181	NA	0.173541	1	NA	0	1	NA	0	1	NA	0	0.649788	NA	-0.892781	0.00581927
ENSG00000181458.10	TMEM45A	3:100543772:rs6808426:T_C	C/T	T	2674	0.692015	0	0.423149	0.524334	1	0.182832	0.881082	1	-0.0812036	0.999999	1	0	0.179633	1	1.78321	0.455828	1	0.418946	1.99194e-17	9.40529e-15	1.88306	0.483495	1	-0.110468	319	0.354588	2	0.409091	0.507917	NA	-0.545255	0.279145	NA	1.54075	1	NA	0	0.00251856	NA	-4.24307	0.334603	NA	-2.18869	1.86735e-05
ENSG00000204514.10	ZNF814	19:57849960:rs28374851:G_C	G/C	C	2628	0.361378	2	0.309551	0.149904	0.790697	-0.533109	0.139965	1	-1.04916	0.606499	1	-0.158736	0.82796	1	0.37216	0.705665	1	0.259424	0.949414	1	-0.0222645	1	1	0	319	0.11494	0	0.467085	0.795813	NA	0.24016	0.626444	NA	-0.884061	0.869661	NA	-0.106229	0.873348	NA	-0.24071	1	NA	0	1
ENSG00000143119.14	CD53	1:110875293:rs2885805:C_A	C/A	A	2431	0.884169	2	0.296997	1	1	0	1	1	0	1	1	0	1	1	0	0.113477	0.770317	0.575856	1	1	0	2.66413e-11	1.25791e-08	1.33303	319	1	2	0.145768	0.963269	NA	0.0493647	0.927058	NA	0.15959	0.915877	NA	-0.0444261	1	NA	0	0.90234	NA	-0.349844	0.125828
ENSG00000010282.15	HHATL	3:42723346:rs11718476:C_T	C/T	T	2681	0.815602	2	0.460463	0.326254	1	-0.169528	1	1	0	0.999998	1	0	0.848585	1	-0.143717	0.184794	0.928046	-0.47292	2.59079e-11	6.11643e-09	-1.50839	1	1	0	319	0.282465	0	0.376176	0.217809	NA	-0.829085	1	NA	0	1	NA	0	1	NA	0	1	NA	0	0.663721
ENSG00000085117.12	CD82	11:44614997:rs7935166:G_A	G/A	A	2439	0.873523	2	0.149446	0.309702	1	-0.275226	0.922833	1	0.0571138	0.999998	1	0	0.509833	1	1.0364	0.000358374	0.025812	2.37559	1.85081e-13	5.82594e-11	2.2729	1	1	0	NA	NA	NA	NA	NA	NA	NA	NA	NA	NA	NA	NA	NA	NA	NA	NA	NA	NA	NA	NA
ENSG00000122863.6	CHST3	10:71982201:rs2091332:T_C	C/T	T	2440	0.143007	2	0.410041	0.149623	0.790331	0.401189	0.0361988	0.695001	1.16853	1	1	0	0.340917	1	-1.38361	0.209764	0.972073	-0.697732	0.390094	1	0.209026	1	1	0	319	0.73191	0	0.4279	0.296538	NA	0.821352	0.949203	NA	-0.0970365	1	NA	0	0.910515	NA	0.174243	0.485583	NA	1.5814	0.612181
ENSG00000114650.20	SCAP	3:47422632:rs1038394:A_G	G/A	A	2682	0.428862	2	0.42226	0.248155	0.976505	0.401419	0.528479	1	0.422724	0.268069	1	0.403202	0.0836405	0.882575	-1.67826	1	1	0	1	1	0	0.209688	0.750807	0.399487	319	1	0	0.30721	0.0594099	NA	1.41079	1	NA	0	0.935563	NA	-0.0599036	0.0139569	NA	-4.62825	1	NA	0	1
ENSG00000134365.13	CFHR4	1:196896287:rs12734260:G_T	G/T	T	2435	0.334692	2	0.119507	0.968981	1	0.0186903	1	1	0	0.000141483	0.00877712	2.72611	0.0569295	0.768413	-2.33146	1	1	0	0.38677	1	0.502979	0.188118	0.723486	0.736066	319	0.0581954	2	0.0548589	0.45945	NA	-0.341277	0.000451851	NA	8.58955	0.130311	0.634558	-0.948307	0.696958	NA	-1.09002	1.85604e-05	NA	26.8112	0.732136
ENSG00000198756.12	COLGALT2	1:183966697:rs7539021:A_G	A/G	G	2433	0.149777	0	0.395808	0.361822	1	0.121832	0.0589325	0.834326	0.656405	0.999998	1	0	0.704027	1	-0.483739	0.012426	0.266913	0.94352	4.31824e-08	5.76451e-06	0.95184	1	1	0	319	0.40162	0	0.277429	0.376518	NA	0.569266	0.266541	NA	-1.23572	1	NA	0	1	NA	0	1	NA	0	0.0474446
ENSG00000196372.13	ASB13	10:5666114:rs4747997:G_T	G/T	T	2683	0.914562	2	0.235371	1	1	0	1	1	0	0.00369939	0.104729	1.13205	0.41648	1	1.33857	1	1	0	0.973107	1	0.0142406	0.609712	1	-0.199871	319	1	2	0.0783699	1	NA	0	0.891993	NA	0.42004	0.738782	NA	0.700011	1	NA	0	0.755619	NA	1.50123	0.840295
ENSG00000099977.14	DDT	22:23924539:rs5751775:C_T	T/C	C	2682	0.426141	0	0.413311	0.222593	0.930668	0.334322	1	1	0	1	1	0	0.448637	1	-0.83374	0.612747	1	0.315812	0.00431721	0.0931325	0.765992	0.000105844	0.00642546	0.815043	319	0.351582	0	0.399687	0.410929	NA	-0.514079	0.109672	NA	1.51392	1	NA	0	1	NA	0	0.481895	NA	1.67472	0.226996
ENSG00000187258.14	NPSR1	7:34658764:rs2530552:A_G	A/G	G	2440	0.0178869	2	0.361885	0.999999	1	0	1	1	0	0.00108561	0.04407	1.16052	0.761293	1	-0.478536	0.673833	1	-0.121123	0.118021	0.682158	0.596718	0.0658479	0.454472	0.645358	319	0.650789	2	0.449843	0.683284	NA	-0.243883	1	NA	0	0.0193397	0.264152	1.91335	0.281376	NA	-0.986062	0.447797	NA	-0.969279	1
ENSG00000189045.14	ANKDD1B	5:75675549:rs10515214:A_G	A/G	G	2683	0.0485855	2	0.164182	0.80937	1	0.100747	1	1	0	8.63163e-15	7.09937e-12	-1.67011	1	1	0	1	1	0	1	1	0	0.743477	1	-0.135441	319	0.485048	2	0.401254	0.174406	NA	0.881021	0.953719	NA	0.0684544	0.0182605	0.262201	-1.92647	1	NA	0	0.141188	NA	-1.78469	0.967445
ENSG00000111879.20	FAM184A	6:119102447:rs6926091:A_T	A/T	T	2439	0.0203632	0	0.46474	0.0415665	0.415454	-0.389427	1	1	0	1	1	0	0.289386	1	1.68907	1	1	0	1	1	0	1.27548e-09	4.16935e-07	-1.3146	319	0.736851	2	0.492163	0.157758	NA	-0.948193	1	NA	0	1	NA	0	0.527736	NA	1.13873	1	NA	0	1
ENSG00000196666.5	FAM180B	11:47600860:rs11039308:G_A	G/A	A	2681	0.522828	2	0.408803	0.0777264	0.58083	0.584603	0.26758	1	-0.499018	0.376529	1	0.418941	0.0201432	0.540445	3.51577	1	1	0	0.954551	1	-0.0215016	0.000128217	0.00732993	1.22245	319	1	2	0.266458	0.483791	NA	-0.627078	0.476403	NA	-0.834837	0.00923434	NA	2.45554	0.000174945	NA	6.87305	1	NA	0	1
ENSG00000163162.9	RNF149	2:101300620:rs10186000:C_T	C/T	T	2682	0.605403	2	0.415921	1	1	0	0.506836	1	0.390678	0.657774	1	-0.154694	1	1	0	6.12491e-06	0.00109249	2.62008	0.699059	1	-0.0629107	0.00469554	0.0987807	0.836611	319	0.893453	2	0.297806	0.570923	NA	0.537871	0.197802	NA	2.10573	0.767606	NA	0.291392	1	NA	0	0.283313	0.731567	2.50906	0.325078
ENSG00000213967.11	ZNF726	19:23915199:rs3764587:A_C	A/C	C	2437	0.0327166	2	0.227329	0.392827	1	-0.294387	0.520735	1	-0.461535	0.817127	1	-0.0487949	0.061492	0.79105	-3.47083	0.612733	1	-0.34729	0.0997352	0.634273	-0.551501	0.0042982	0.0924819	-0.788683	319	0.262551	2	0.49373	0.828087	NA	0.177017	0.187969	NA	-1.85678	0.128728	NA	0.714447	0.603865	NA	0.710752	0.546206	NA	-1.1751	1
ENSG00000197599.12	CCDC154	16:1441426:rs35861311:C_T	C/T	T	2683	0.815422	2	0.090943	0.043218	0.423982	1.16943	0.00122168	0.103143	3.44672	0.656947	1	0.178228	1	1	0	0.186887	0.932027	-0.51972	1	1	0	1	1	0	NA	NA	NA	NA	NA	NA	NA	NA	NA	NA	NA	NA	NA	NA	NA	NA	NA	NA	NA	NA
ENSG00000132141.14	CCT6B	17:34938321:rs12950956:C_T	C/T	T	2682	0.646565	2	0.36428	0.0029879	0.0767398	-0.672458	1	1	0	0.999998	1	0	0.480076	1	-1.14269	0.0842978	0.688229	-0.923982	0.327101	1	-0.263985	1	1	0	319	0.564757	2	0.177116	0.935089	NA	-0.0760054	0.652133	NA	-0.701725	1	NA	0	1	NA	0	0.151511	NA	4.88062	0.0217754
ENSG00000139624.13	CERS5	12:50136153:rs7136570:A_G	G/A	A	2437	0.672385	2	0.397415	0.907276	1	0.0411051	0.919896	1	0.0677074	0.0100328	0.201125	1.25468	1	1	0	0.587037	1	-0.341128	0.976497	1	0.0104993	0.478427	1	-0.25357	319	1	2	0.11442	0.701495	NA	-0.227914	0.499661	NA	1.54682	0.35164	NA	-1.29981	0.0922886	NA	3.15474	1	NA	0	1
ENSG00000108559.12	NUP88	17:5385440:rs1058398:A_G	A/G	G	2672	0.869622	2	0.38024	0.303134	1	0.356157	0.748625	1	-0.210517	0.0738941	0.617671	-0.710778	0.12285	0.983453	-1.61112	0.751477	1	-0.20198	0.627298	1	-0.143072	0.0578787	0.427383	-0.488953	319	0.433382	0	0.484326	1	NA	0	0.231567	NA	-1.01989	0.047152	NA	-1.00558	0.00163102	NA	3.79137	0.354285	NA	-1.09556	1
ENSG00000206535.8	LNP1	3:100368017:rs277640:T_C	T/C	C	2682	0.860938	0	0.32774	0.563294	1	0.0915008	1	1	0	1	1	0	0.760942	1	-0.340777	1	1	0	0.00127984	0.0379002	-0.829403	4.73618e-07	6.78418e-05	-1.1448	319	0.111147	0	0.122257	1	NA	0	1	NA	0	0.142208	NA	0.629553	1	NA	0	0.0210076	NA	-6.24256	0.332799
ENSG00000172728.16	FUT10	8:33506102:rs7841518:G_C	G/C	C	2683	0.380957	0	0.363026	9.3984e-15	4.06154e-12	-1.19535	1	1	0	1	1	0	0.0675128	0.818852	-2.5556	1	1	0	1	1	0	1	1	0	319	0.712436	0	0.351097	5.69368e-05	0.0036487	-1.60315	1	NA	0	1	NA	0	0.180583	NA	0.917393	1	NA	0	1
ENSG00000198093.11	ZNF649	19:51898840:rs111312408:A_G	A/G	G	2438	0.418656	2	0.129204	0.32944	1	-0.382501	0.824854	1	0.174529	0.999998	1	0	0.00286507	0.2219	-5.69366	0.154419	0.871272	-1.15442	1.43662e-06	0.000125015	-1.59479	0.862624	1	0.0410015	319	0.735333	0	0.446708	0.550215	NA	0.420811	0.937705	NA	0.0619421	0.549135	NA	-0.355634	0.0936477	NA	-2.28079	0.522392	NA	-1.30491	0.791328
ENSG00000135124.14	P2RX4	12:121210329:rs28360467:G_T	G/T	T	2682	0.263337	2	0.0956376	0.40343	1	-0.146411	0.0073715	0.315197	-1.35046	0.999998	1	0	1	1	0	0.00237746	0.100195	-2.24346	0.252153	0.940984	-0.422909	0.00970745	0.15705	-0.552609	NA	NA	NA	NA	NA	NA	NA	NA	NA	NA	NA	NA	NA	NA	NA	NA	NA	NA	NA	NA
ENSG00000176386.9	CDC26	9:113273416:rs9299214:A_G	A/G	G	2605	0.674782	2	0.371209	0.00154621	0.0455352	-1.08443	0.00436777	0.234453	1.83155	0.999998	1	0	0.0645523	0.806809	2.16395	0.0772248	0.664754	-1.19019	0.000489773	0.0177888	-0.963631	0.000801371	0.0299159	-0.724292	319	0.364121	0	0.437304	0.397168	0.793304	-0.551565	1	NA	0	0.0939191	NA	-0.875337	0.241348	NA	-1.66196	0.366675	NA	-1.9788	1
ENSG00000119943.13	PYROXD2	10:98395539:rs11189591:T_G	G/T	T	2682	0.865882	0	0.353468	0.000568728	0.0213714	-1.11262	0.83709	1	-0.124937	1	1	0	0.970732	1	-0.0379286	0.695447	1	0.240886	0.13374	0.730559	-0.410151	1	1	0	319	0.575358	2	0.485893	0.572097	0.901858	-0.526407	0.976167	NA	0.0484473	1	NA	0	0.155289	NA	-2.11582	0.522926	NA	-1.50393	0.746818
ENSG00000100997.20	ABHD12	20:25352553:rs6115156:G_C	G/C	C	2438	0.349135	0	0.463495	1	1	0	1	1	0	0.933018	1	-0.0271726	1	1	0	1	1	0	0.0422691	0.409997	-0.727615	0.000471582	0.0202764	-1.14214	319	0.669357	2	0.269592	1	NA	0	1	NA	0	0.21499	NA	1.10066	1	NA	0	0.867505	NA	-0.177572	0.0740905
ENSG00000286038.1	AC211486.7	7:75428717:rs150835229:T_C	C/T	T	2440	0.407116	2	0.0942623	0.494502	1	0.445896	0.980225	1	-0.0313322	4.04591e-07	6.48387e-05	4.80716	1.83303e-13	2.33684e-09	21.1637	0.357261	1	-0.840983	0.684136	1	-0.269529	0.964996	1	0.0291696	319	1	2	0.0611285	0.249175	NA	2.68943	0.110173	NA	6.42064	1	1	0	1	1	0	0.756582	NA	-1.13888	0.36198
ENSG00000103494.14	RPGRIP1L	16:53626570:rs2388231:T_C	T/C	C	2389	1	2	0.337589	1	1	0	1	1	0	0.303597	1	-0.328889	1	1	0	1	1	0	0.00676725	0.128191	0.961588	2.77436e-07	4.24878e-05	1.64259	319	0.70762	0	0.183386	1	NA	0	1	NA	0	0.928937	NA	0.0632906	1	NA	0	1	NA	0	0.633317
ENSG00000203705.11	TATDN3	1:212791942:rs61736926:C_G	C/G	G	2681	0.406862	2	0.168034	0.49214	1	-0.242719	0.999999	1	0	0.999999	1	0	0.612284	1	1.10547	0.363517	1	-0.747894	0.0272713	0.314916	-0.826776	0.00772417	0.135356	-0.729767	319	0.611883	2	0.329154	0.324992	NA	0.805834	0.554688	NA	-0.731796	0.550173	NA	-0.756948	1	NA	0	0.977258	NA	0.0826209	0.904239
ENSG00000197870.12	PRB3	12:11171577:rs2416548:A_C	C/A	A	2682	0.90461	0	0.408837	0.00790372	0.149702	-0.737712	0.541782	1	-0.430334	0.180201	0.920053	-0.658044	0.89201	1	0.244762	0.349612	1	-0.656574	0.397234	1	-0.333746	0.937245	1	-0.0295228	319	0.335425	2	0.224138	0.412006	NA	-0.687404	0.455925	NA	-1.50208	0.655949	NA	0.609475	1	NA	0	0.203049	NA	3.30924	0.528712
ENSG00000114744.9	COMMD2	3:149739208:rs10935775:C_G	C/G	G	2679	0.287418	2	0.430758	0.0462753	0.442899	0.471376	0.719547	1	0.193576	1	1	0	0.169578	1	2.00937	0.33475	1	-0.566373	5.74098e-05	0.00305591	1.05785	0.836369	1	0.0411814	319	0.842768	2	0.170846	0.968239	NA	-0.01316	0.556512	NA	1.02713	0.0486069	NA	-1.29634	0.563875	NA	1.1763	0.693703	NA	-0.851259	0.16729
ENSG00000099810.21	MTAP	9:21804618:rs869330:A_G	A/G	G	2439	0.372918	0	0.49344	0.579516	1	-0.15127	0.0256228	0.594206	-1.23295	1	1	0	0.00783424	0.361186	-3.44056	0.410933	1	0.443753	0.0768152	0.562969	-0.413655	1	1	0	319	1	0	0.159875	0.420983	NA	0.710235	0.917263	NA	-0.26015	0.561497	NA	-0.56688	0.890788	NA	-0.296403	0.800741	NA	0.937437	1
ENSG00000103021.9	CCDC113	16:58271270:rs56951299:A_G	A/G	G	2682	0.717434	2	0.121178	0.961558	1	0.0222198	1	1	0	0.700513	1	-0.198628	0.306348	1	2.44078	1	1	0	0.0122989	0.189569	-0.956183	0.00185155	0.0526004	-1.24482	319	0.197879	2	0.0971787	1	NA	0	1	NA	0	0.605434	NA	-0.763964	1	NA	0	1	NA	0	0.411872
ENSG00000105509.10	HAS1	19:51719299:rs11084112:G_A	G/A	A	2440	0.356033	2	0.325	1	1	0	1	1	0	0.0405435	0.455475	0.591013	1	1	0	1	1	0	0.189126	0.844316	0.417477	0.0562178	0.420587	0.561897	319	0.650789	2	0.449843	0.60592	NA	-0.462004	1	NA	0	0.349042	NA	1.18353	1	NA	0	0.244529	NA	1.9821	0.223438
ENSG00000166938.13	DIS3L	15:66525207:rs12911848:G_A	G/A	A	2681	0.96777	2	0.394629	0.316348	1	-0.259384	1	1	0	0.999999	1	0	0.472443	1	-1.12439	0.176471	0.911607	-0.800652	2.75558e-06	0.000222339	-1.2697	0.343297	0.903401	-0.199005	319	0.307672	2	0.208464	0.202386	NA	-1.16722	0.474504	NA	-0.615685	1	NA	0	0.885572	NA	-0.238701	1	NA	0	0.919081
ENSG00000167107.12	ACSF2	17:50476555:rs2898945:C_G	G/C	C	2683	0.66318	2	0.42117	1.90993e-05	0.00133053	-0.931575	0.0351553	0.68739	-1.03664	1	1	0	0.0103186	0.40515	2.55575	0.27277	1	0.561247	1	1	0	1	1	0	319	0.00423018	2	0.431034	0.01519	0.195929	-1.38087	0.592152	NA	0.398117	1	NA	0	1	NA	0	0.345597	NA	1.38069	0.38139
[truncated: 24,340 more rows]
[truncated: 5 more columns]

## Sheet: ROSMAP Single-Nucleus
Gene	Gene symbol	SNP	Alleles	Allele assessed	Bulk Astrocyte pvalue	Bulk Astrocyte FDR	Bulk Astrocyte interaction beta	Bulk EndothelialCell pvalue	Bulk EndothelialCell FDR	Bulk EndothelialCell interaction beta	Bulk Excitatory pvalue	Bulk Excitatory FDR	Bulk Excitatory interaction beta	Bulk Inhibitory pvalue	Bulk Inhibitory FDR	Bulk Inhibitory interaction beta	Bulk Microglia pvalue	Bulk Microglia FDR	Bulk Microglia interaction beta	Bulk Oligodendrocyte pvalue	Bulk Oligodendrocyte FDR	Bulk Oligodendrocyte interaction beta	Bulk OtherNeuron pvalue	Bulk OtherNeuron FDR	Bulk OtherNeuron interaction beta	SN Astrocyte eQTL pvalue	SN Astrocyte eQTL FDR	SN Astrocyte eQTL beta	SN EndothelialCell eQTL pvalue	SN EndothelialCell eQTL FDR	SN EndothelialCell eQTL beta	SN Excitatory eQTL pvalue	SN Excitatory eQTL FDR	SN Excitatory eQTL beta	SN Inhibitory eQTL pvalue	SN Inhibitory eQTL FDR	SN Inhibitory eQTL beta	SN Microglia eQTL pvalue	SN Microglia eQTL FDR	SN Microglia eQTL beta	SN Oligodendrocyte eQTL pvalue	SN Oligodendrocyte eQTL FDR	SN Oligodendrocyte eQTL beta	SN OPC eQTL pvalue	SN OPC eQTL FDR	SN OPC eQTL beta	SN Pericytes eQTL pvalue	SN Pericytes eQTL FDR	SN Pericytes eQTL beta
[truncated: 25,497 more rows]

[truncated: 1 more sheets: Bryois et al. 2021]
