# Supplementary material for: Brain expression quantitative trait locus and network analyses reveal downstream effects and putative drivers for brain-related diseases
Source: Nat Genet. 2023 Feb 23;55(3):377–88. doi: 10.1038/s41588-023-01300-6 (PMC10011140; doi:10.1038/s41588-023-01300-6)
Supplement: Source Data Fig. 2 — Source data for Fig. 2. [file 41588_2023_1300_MOESM5_ESM.txt]

Panels a, b, and c are summaries of Supplementary Table 1
Panel d source data is below:
Comp1	Comp2	predicted.brain.region
-0.00346011715849704	0.00449556690865958	cortex
-0.00146784680137789	-0.014475488818599	cortex
-0.00338622253851747	-0.0109441868461721	cortex
-0.00809130250572214	-0.0169933077945138	cortex
-0.00690386676850058	-0.00683835858481484	cortex
-0.00470584207229096	-0.00659545695104374	cortex
-0.00173169640596135	-0.000707480827090015	cortex
-0.026059528459175	0.011935375849184	cerebellum
0.00237268892303581	-0.00698820843458108	cortex
-0.00694070827173085	-0.00864393692464699	cortex
-0.0234465077846311	0.0152100647171168	cerebellum
-0.0001567615200925	-0.00162635188535822	cortex
-0.0256607123703332	0.0120932647504782	cerebellum
-0.0035123493364317	-0.00673073005004142	cortex
-0.0267198382306881	0.0120097515071482	cerebellum
-0.0116023899427201	-0.000659094702154836	cortex
-0.00563270092519682	-0.012410023564965	cortex
-0.0296836039307446	0.0077575486222868	cerebellum
-0.0257730702402405	0.0129237994074019	cerebellum
-0.0113713454140141	-0.00674209920165136	cortex
-0.00875972893207387	-0.0141895093518589	cortex
-0.0274298729978188	0.00819314539851296	cerebellum
-0.00357321750785757	-0.00432584352243436	cortex
-0.0270327150423774	0.0103922085198435	cerebellum
0.000200765351280675	-0.00530360218927063	cortex
-0.00105910671198488	-0.00144990845269041	cortex
-0.0227381746000242	0.0149027455978473	cerebellum
0.000476409864981762	-0.0104517371150504	cortex
-0.00882653275507012	0.0176224163912079	cerebellum
-0.00626569738620953	-0.00248566790448541	cortex
1.13011703891564e-05	-0.0117810851328828	cortex
-0.0105017729226024	-0.00717178434267832	cortex
-0.0243756376584847	0.0132672837813619	cerebellum
0.00614189917293929	-0.0110697310125457	cortex
-0.0214503330288793	0.0141963095049453	cerebellum
-9.02626858903301e-05	-0.001198852751545	cortex
-0.0268619679537944	0.0109999994252092	cerebellum
-0.0171877712821262	0.0152177884386192	cerebellum
-0.00779795885202926	0.00234123182057114	cortex
-0.0240133745989762	0.0122325070221254	cerebellum
0.000230288625014808	-0.0045907001638031	cortex
-0.0260556255449641	0.0101957874741378	cerebellum
-0.00826591927361108	-0.0032117377769535	cortex
-0.00826474361341159	-0.0166610049781661	cortex
-0.0244680818969402	0.012111958235471	cerebellum
-0.00112221170787576	-0.0139697947714211	cortex
-0.00828835120040293	-0.0160746913954044	cortex
-0.0252059904039612	0.0129452933623248	cerebellum
-0.0050682671234748	-0.0119973368361527	cortex
-0.0156524707955928	0.0177786699281065	cerebellum
-0.00741422693332818	-0.011268307946209	cortex
-0.0248737518018744	0.0119654621995185	cerebellum
0.00785419466651669	-0.00534647885722862	cortex
-0.0257331748056853	0.013038930997476	cerebellum
-0.00790970163525837	-0.00179596563146203	cortex
-0.0262811710986602	0.00383603748436127	cerebellum
-0.00320297874794436	0.00316078354598651	cortex
-0.0050661708942485	-0.00698967652041653	cortex
-0.00854050879208149	-0.00720669372296885	cortex
-0.00351280426772703	-0.0031886695387399	cortex
-0.0301054265565951	0.000706024880943512	cerebellum
-0.0205143486793505	0.0126083135173322	cerebellum
-0.00617749432322244	-0.00629201913078222	cortex
-0.0263066090491061	0.0105967155940199	cerebellum
0.000886121534109381	-0.0196776290212723	cortex
-0.0211311955482367	0.0112691318656842	cerebellum
0.00057513850521867	-0.00358425639604548	cortex
-0.0222368273892407	0.0137179561788512	cerebellum
-0.00495093080958906	-0.0149735315039393	cortex
-0.0213093386619713	0.0108686417766223	cerebellum
-0.00435965694675398	-0.016999542950067	cortex
-0.0237911635587687	0.0129282144233595	cerebellum
0.00328987225773081	-0.0126191425143197	cortex
-0.0208921143670588	0.0112795824106931	cerebellum
-0.0276589126415484	0.0104962892102083	cerebellum
-0.00832350968344647	-0.0110867917237635	cortex
-0.0240515471029517	0.014328334136477	cerebellum
-0.00682618325195083	-0.0122682182755116	cortex
-0.0254671218438152	0.00978104542910857	cerebellum
-0.00514364886144339	-0.00490625710572007	cortex
-0.0268352962874508	0.0103081320064743	cerebellum
0.000370130453635082	-0.014296901739188	cortex
-0.0259874833556976	0.00927289513171859	cerebellum
-0.0041893568526557	-0.0119988065641641	cortex
-0.0233423535539982	0.00773580267682446	cerebellum
0.000152078561716798	-0.010473861515759	cortex
-0.0221217418317674	0.0145708806374301	cerebellum
-0.00285341786630395	-0.00645677528619648	cortex
-0.0234461371224286	0.0134084967287143	cerebellum
-0.00503535115809203	-0.0149403972257496	cortex
-0.0198070308223845	0.0129912815346259	cerebellum
0.00350461614501724	-0.00333696332447214	cortex
-0.0237751185903053	0.0110006551771184	cerebellum
0.00215972638044369	-0.0153539716796116	cortex
-0.0184089630724722	0.00856987663628477	cerebellum
-0.00326705878727515	-0.00675466581224178	cortex
-0.022109647417661	0.0140391213585271	cerebellum
-0.00764087969382176	0.00068111471199909	cortex
-0.0226438992663701	0.0110146481636675	cerebellum
-0.00641928621696272	-0.00976354691134756	cortex
-0.000154287826748222	-0.00320399682503863	cortex
-0.0257721140514491	0.00978106466795612	cerebellum
-0.00442764143710579	-0.00828546138779923	cortex
-0.0249087404042973	0.012822407706221	cerebellum
0.00932863287771907	-0.0145822839224637	cortex
-0.0224017362367176	0.0112643889502092	cerebellum
-0.00539045116151317	0.00544503612556261	cortex
-0.0252981305654968	0.0116925403514758	cerebellum
-0.00336998718746557	0.0181438526805249	cortex
-0.0259890096084275	0.00828163451277059	cerebellum
-0.00829181944619265	-0.0154747703010463	cortex
-0.0250731742942656	0.0119729697377051	cerebellum
0.00141383242256637	-0.0197751765578191	cortex
-0.0238357204711005	0.0142761777774776	cerebellum
-0.00810275589143152	-0.00312385564367111	cortex
-0.00966871046888198	-0.0156077947179453	cortex
-0.0235651861517438	0.0153006429299895	cerebellum
-0.00261607356307863	-0.0128244466623013	cortex
-0.0194964460757216	0.0145797756950291	cerebellum
0.00132701967815468	-0.0165205205196647	cortex
-0.0211634401307447	0.0121472849703181	cerebellum
-0.00593209507951949	-0.00649944912018948	cortex
-0.019820758006789	0.0118887878926134	cerebellum
-0.00250704323218062	-0.0110166975904465	cortex
-0.0227347723268772	0.0142743065671507	cerebellum
0.00728376793269367	-0.00492032565732961	cortex
-0.0243384929967379	0.0130130650864797	cerebellum
-0.000628062862511977	-0.00946839546830747	cortex
-0.00512700904147316	0.0189626387765932	cerebellum
-0.00870314887699464	-0.00801897908165988	cortex
-0.023461173844258	0.0134399195932465	cerebellum
-0.00715724793421188	-0.00422603632840194	cortex
-0.0245276800426961	0.0139065947661905	cerebellum
-0.00849977395189869	0.00759499805563201	cortex
-0.0253702569686375	0.00968277034045577	cerebellum
-0.00549847349549085	-0.0124098220068636	cortex
-0.00786566005299836	-0.00770336597041718	cortex
-0.0254883863226966	0.0125951710568119	cerebellum
-0.00388495597903747	-0.0114595072254563	cortex
-0.0274295248805288	0.0108512992508811	cerebellum
-0.00765030199211108	-0.0137310925274243	cortex
-0.0251390286298326	0.0102635459208883	cerebellum
-0.00618526824621451	-0.0129145418384735	cortex
-0.00570765757101455	0.00349075719110135	cortex
0.00661879086513805	-0.0200623657669364	cortex
-0.0246018277696252	0.0102131693529253	cerebellum
-0.00263283833601256	-0.0162236794639553	cortex
-0.0256854503866807	0.0119254955386368	cerebellum
-0.00485904617160108	-0.00336280240641809	cortex
-0.0203823360753472	0.010556956654542	cerebellum
-0.00615426449485668	-0.00892708223853757	cortex
-0.00724941547203938	-0.00914400631971274	cortex
-0.0232219459646377	0.0131866391089626	cerebellum
-0.00479326692037744	-0.0124217329022189	cortex
-0.0233980077996553	0.0127963814131469	cerebellum
-0.00607373531775335	-0.0131518511245465	cortex
-0.0242927284263201	0.010980642926526	cerebellum
-0.00467003473046317	-0.00674340863023573	cortex
-0.0229714497843608	0.00884810375950641	cerebellum
-0.0220790671779659	0.0142294742050764	cerebellum
0.00396370342096482	-0.0157970925145259	cortex
-0.0249758890911511	0.00942300379763206	cerebellum
-0.00542967869516237	-0.0166622310514704	cortex
-0.0250103580112087	0.00761169592732329	cerebellum
-0.000546976378224872	0.00681258282453883	cortex
-0.0221275556937075	0.0148459274366561	cerebellum
-0.00161686387719235	-0.016054545695337	cortex
-0.0182205171804805	0.0109202717897833	cerebellum
-0.00417968673610915	-0.0103025682584732	cortex
-0.0269612169436502	0.0108906017103945	cerebellum
-0.00725726781507848	-0.0114161688882169	cortex
-0.0214924129229439	0.0127781593817557	cerebellum
-0.024246562157733	0.00715668201819489	cerebellum
-0.0233578491880657	0.00868157672094252	cerebellum
2.66793010197253e-05	-0.00927195270713109	cortex
-0.00102923176640353	-0.011578108066114	cortex
-0.00495783516982463	-0.0150755923563894	cortex
-0.0220935958587226	0.0135514570281221	cerebellum
-0.00329271342714698	-0.00691440713830832	cortex
-0.0206973297229451	0.0143349810398243	cerebellum
0.000255225490306137	-0.0113064447158877	cortex
-0.0238999971838813	0.013132128500973	cerebellum
0.003884740525028	-0.0128245756984417	cortex
-0.0226692879231025	0.0140099807796163	cerebellum
-0.00327964852782668	-0.0079904398786154	cortex
-0.0199590829358605	0.0134357237481583	cerebellum
-0.00283428560923189	-0.01212127319576	cortex
-0.020575156089973	0.0153225156576814	cerebellum
0.00458275059274346	-0.00862511339110495	cortex
-0.0241066613312615	0.0131963343001563	cerebellum
0.000605894366647147	-0.00217928869421107	cortex
-0.0213114928063313	0.0133180718469576	cerebellum
-0.000356353481506549	-0.0118552577869563	cortex
-0.0229418010325681	0.0101549855511273	cerebellum
-0.00843687682040013	-0.0151086707015615	cortex
-0.0186791840941831	0.0158248900098349	cerebellum
0.00685714955291959	-0.0170661689772003	cortex
-0.0242764979993137	0.0109145440744372	cerebellum
0.000697827558327989	-0.0111885796425589	cortex
-0.0250425845287242	0.0116597986161486	cerebellum
-0.00137025287824625	-0.0174959875951309	cortex
-0.0224874385096281	0.0144445306256537	cerebellum
-7.83060505302066e-05	-0.0178798095225605	cortex
-0.0214639963333289	0.0144834944435532	cerebellum
-0.00122942484933639	-0.00437409178824447	cortex
-0.0264829038001853	0.0100670665222209	cerebellum
0.00445280220009061	-0.00778009223641967	cortex
-0.00764518455582056	-0.00463783938267564	cortex
-0.00488276081327035	-0.00988947659333862	cortex
-0.0219548590233434	0.0135776900923115	cerebellum
0.00182319895013851	-0.0123179671251826	cortex
-0.0237889941707632	0.00905075659750614	cerebellum
-0.00664361368053603	0.0104152343033268	cortex
-0.0209798147036306	0.0130944608914808	cerebellum
0.00189629472993254	-0.0157992316790351	cortex
-0.0267197068911877	0.00998942887106451	cerebellum
-0.00373226186948049	-0.0114428097634381	cortex
-0.0272174315738719	0.00856317220515481	cerebellum
0.00249570735964623	-0.0104305970461523	cortex
-0.0255726292789838	0.0110223735886411	cerebellum
-0.00195433976895734	-0.00909171921844488	cortex
-0.0237788529918828	0.0126328431538495	cerebellum
-0.0065089242100653	0.0150420045759093	cortex
-0.0214474236732154	0.0140785806366881	cerebellum
-0.00442898387153923	-0.00435131450316235	cortex
-0.00675216260329053	0.000372459015318487	cortex
-0.0252132562483205	0.0113852572826628	cerebellum
-0.00594814880785157	0.00212419777470265	cortex
-0.00676996226757243	-0.013163158973432	cortex
-0.0236070897166848	0.0127999939441192	cerebellum
0.0048839171191997	-0.0165270353881512	cortex
-0.0240090313279317	0.0131054617870486	cerebellum
0.00452201470783354	-0.0128943720972443	cortex
-0.0250606924640617	0.012661550429588	cerebellum
-0.00255578371320448	-0.0141972983338597	cortex
-0.0260019103796317	0.0117924974174901	cerebellum
0.00142339679298153	-0.00926827315333409	cortex
-0.0222544443693359	0.0142998626946765	cerebellum
0.00510793763327363	0.00846632915899226	cortex
-0.0230590382856506	0.0141960468032769	cerebellum
-0.00103512554041561	-0.0140454771034186	cortex
-0.0270215254322803	0.0108074909059563	cerebellum
-0.000462800481800851	-0.0134182448241701	cortex
-0.0273842195569525	0.00860038469357392	cerebellum
0.00509369236425579	-0.0145030989147496	cortex
-0.0243729857385045	0.0130110673083634	cerebellum
-0.0103494756853945	-0.00546297379109602	cortex
-0.0241683621904741	0.0118543609643916	cerebellum
-0.00709284627775415	-0.00839398043431189	cortex
-0.0215367252052459	0.00992577022656997	cerebellum
-0.00561423207723432	-0.0139289619400096	cortex
-0.0272479434872896	0.00730095840737306	cerebellum
-0.00917841816679339	-0.00600201029110506	cortex
-0.0242572966445766	0.0127920827180391	cerebellum
-0.00432529816848078	-0.0144420282273811	cortex
-0.0265158427391355	0.0106001814311834	cerebellum
-0.00627811266917111	-0.00787794502025636	cortex
-0.0282683809964494	0.0105502920885734	cerebellum
-0.00345609239771349	-0.0153518209602162	cortex
-0.00429451489719398	-0.0170264301512534	cortex
-0.0251627822629182	0.00795775301003206	cerebellum
-0.0062503489359729	0.00228119422032972	cortex
-0.0254948846863762	0.00921037684143059	cerebellum
-0.00368715118269859	-0.0181886015172275	cortex
-0.0268963249477643	0.0116297925306081	cerebellum
-0.00322852777135139	-0.0136278906994947	cortex
-0.0212370410306625	0.0108533871311053	cerebellum
-0.00754750775724665	-0.00655234191136716	cortex
-0.0193257782700348	0.0160239992259442	cerebellum
-0.00332637972471251	-0.00788885605596537	cortex
-0.0253000778364182	0.0105265152786332	cerebellum
-0.00082643459164943	-0.0130241189611811	cortex
-0.0216750391968044	0.0131250174128773	cerebellum
-0.00631647562811537	-0.00628343910585574	cortex
-0.0270141926515899	0.0103781861225115	cerebellum
0.00201048202057236	-0.00489020963916278	cortex
-0.0240187692436759	0.0133613646099275	cerebellum
-0.00220162445984032	-0.0114801909425014	cortex
-0.024182936095013	0.0126183070002569	cerebellum
0.000151166748068166	-0.0109366604518811	cortex
-0.0262880058065292	0.00839035138151487	cerebellum
0.000943026998925812	-0.0112636486193794	cortex
-0.0261772408386306	0.0119733981003271	cerebellum
-0.00622244580329699	-0.00906052090189854	cortex
-0.0255686004678454	0.0133939977090973	cerebellum
0.000997304048126823	-0.0111456705229567	cortex
-0.0206406146447082	0.0152863711327277	cerebellum
0.00580389023704912	-0.0118498785922568	cortex
-0.0224156910247282	0.016901619203347	cerebellum
-0.0235031339376935	0.0138147499694026	cerebellum
-0.00854385214553362	-0.0110987875607362	cortex
-0.0265095393968131	0.0119532263863414	cerebellum
-0.00173493166201562	-0.0120968980853447	cortex
-0.0201501356805089	0.0133688931174794	cerebellum
0.00384496146210539	-0.00890085117968158	cortex
-0.0251109304525592	0.0106426266355226	cerebellum
-0.00456001653934268	-0.000459091844510702	cortex
-0.0185719599828278	0.00882430765524191	cerebellum
-0.004373001464408	-0.00531228384630898	cortex
-0.0240244889490046	0.0109869520000847	cerebellum
-0.00709840101199148	-0.00655265261861679	cortex
-0.0242505770717334	0.0127321586313253	cerebellum
-0.0243766366671376	0.0118949277794586	cerebellum
-0.00300240329093164	-0.015930522885583	cortex
-0.0218884888229808	0.00871339603216517	cerebellum
-0.00132042897902804	-0.011376323955672	cortex
-0.0226681621892344	0.0138775611766138	cerebellum
-0.00819051088990365	-0.00347232591409266	cortex
-0.0223281783690892	0.0120237435049283	cerebellum
-0.00306870990068661	-0.014314851362622	cortex
-0.02566632326226	0.0120027801150548	cerebellum
-0.0271663985826514	0.0113054674016776	cerebellum
-0.00831827110524003	-0.0144773672941605	cortex
-0.0105247621183331	0.011129746986029	cerebellum
-0.0264512539114733	0.00724022490003825	cerebellum
-0.00464683048255688	-0.0189649588532165	cortex
-0.0253688302404289	0.0108548176180378	cerebellum
-0.00769284461949368	-0.00856552598468193	cortex
0.00115855333615282	-0.0147556148949026	cortex
-0.0265299652101565	0.0101478098306662	cerebellum
-0.00522175735183063	-0.0154962662808491	cortex
-0.0235794291083527	0.0110117253708005	cerebellum
-0.0115773342337293	-0.00274064162967057	cortex
0.00701092635625401	-0.00805509286728473	cortex
-0.00678334719293213	-0.0110104988274182	cortex
-0.0236652426880087	0.0128598142194855	cerebellum
-0.00294966534917304	-0.0163668884144741	cortex
-0.0227499302128353	0.0134062186881637	cerebellum
0.0167932273685106	-0.0107330086417541	cortex
-0.0193113937507871	0.015138364178001	cerebellum
-0.00519537095970554	-0.00914818702455085	cortex
-0.0181221285831754	0.0172071389297731	cerebellum
0.00289671188707781	-0.0110986959909147	cortex
-0.0239032499961806	0.0130524121710994	cerebellum
0.00263281167986117	-0.0122269534179967	cortex
-0.0250684806666539	0.0120253721655409	cerebellum
-0.00123747047806571	-0.00399761122395931	cortex
-0.0250198395821104	0.0122280988562548	cerebellum
-3.01343501670974e-06	-0.0134178180686085	cortex
-0.0160655657150441	0.0148934066038261	cerebellum
0.007225203672457	-0.0170525246079751	cortex
-0.0143423676293014	0.0174570928590647	cerebellum
0.000124496826821226	-0.0161794325205916	cortex
-0.0231716870653775	0.0129597626632578	cerebellum
0.00188762436645403	-0.00493714332235671	cortex
-0.0238361794645967	0.0140075674464484	cerebellum
0.0027762889876285	-0.0127153932943675	cortex
-0.0128119148866964	0.0165045038213719	cerebellum
-0.0076846216916465	-0.0117814008811078	cortex
-0.0206423340809548	0.0145798742050999	cerebellum
-0.00118343015224494	-0.0102021791149491	cortex
-0.0187600433356792	0.0152242593486047	cerebellum
-0.000980748669704144	0.00573097023205257	cortex
-0.0245455387286545	0.0106282560435369	cerebellum
-0.00475955398952639	-0.011151534524735	cortex
-0.0280444630329493	0.0113212368444706	cerebellum
-0.00265713455279792	0.00377509693174901	cortex
-0.0212600554951156	0.0166579450285569	cerebellum
-0.00441500951832647	-0.00633145492113124	cortex
-0.0096168592542573	-0.0116365585619912	cortex
-0.0237526149229272	0.0128714875825439	cerebellum
-0.00749864910832922	-0.0138329522253432	cortex
-0.0200389384614519	0.0115422544103013	cerebellum
-0.00442382158370977	0.000213144158700937	cortex
-0.0120717975186601	-0.00989210698738506	cortex
-0.0014541999855452	-0.00805846860896644	cortex
-0.0118191936951008	-0.00796002797640309	cortex
-0.00319285625920918	-0.00204380382151247	cortex
-0.022481823116127	0.0137721907772677	cerebellum
-0.00376806235030726	0.00302126087436645	cortex
-0.00140615226006191	-0.00943262077494034	cortex
-0.00695645564043515	-0.00558852151009007	cortex
-0.0246701001997232	0.0134400212934317	cerebellum
-0.00215790613649071	-0.00935163104731435	cortex
-0.00603104870155411	-0.0129043525493075	cortex
-0.00587779169518934	-0.00754278041583348	cortex
-0.0260352085129047	0.0123171965780026	cerebellum
-0.00389647075129221	-0.00221100057869114	cortex
-0.00544481948034917	-0.00754458905642985	cortex
-0.024868720344857	0.0108474709427115	cerebellum
-0.00512423512037843	-0.0112112727465984	cortex
-0.00714214061502824	-0.0069204700209943	cortex
-0.0242282114489959	0.0132222095967443	cerebellum
0.00164583078625248	-0.0172425756752136	cortex
-0.0257679254004611	0.0117519195836172	cerebellum
0.000581192034983238	-0.00448012721784812	cortex
-0.0245444999548946	0.0134540179931009	cerebellum
-0.00796259287639812	-0.0146991448182308	cortex
-0.00935506421722673	-0.0174428631039605	cortex
-1.32058081458645e-05	-0.00199610574590789	cortex
-0.0080776384909604	-0.0104453827371554	cortex
-0.0232987835886958	0.0135835033054534	cerebellum
0.00166332909620453	-0.0110232252934188	cortex
-0.00351670091812746	-0.00705948154595289	cortex
-0.00865860497052853	-0.00893444058441665	cortex
-0.0062557482264934	-0.0149684282837376	cortex
-0.00835352937500966	-0.00615493026580887	cortex
-0.00717284524128801	-0.0039533369895139	cortex
-0.0241210162247434	0.011104670012693	cerebellum
-0.000445126555961174	0.00357778315379207	cortex
-0.0255060680049062	0.0113674591509554	cerebellum
0.00336705143008354	-0.0105522570226415	cortex
-0.00948938026132394	-0.0158259669818463	cortex
-0.00766764783800133	-0.0129556467606001	cortex
-0.0020871307920148	-0.00356264482604773	cortex
-0.00684962558011497	-0.0178088035706464	cortex
-0.0261995544769873	0.0116772664357638	cerebellum
-0.00421829810150263	0.00269611823758949	cortex
-0.00835686393694693	-0.0153497779836322	cortex
-0.024720608506157	0.0142741530028483	cerebellum
0.000504389883526082	-0.00138893025353525	cortex
-0.023090978142082	0.0146758096962666	cerebellum
-0.0183526759005386	0.014583245137998	cerebellum
-0.021587014919467	0.0132154886601938	cerebellum
0.00656210508819394	0.000486927482986668	cortex
-0.00821901248768524	-0.0199071209365659	cortex
-0.00635235410473084	-0.0093459530359414	cortex
-0.0285662682626601	0.0101701786288003	cerebellum
-0.0048375454487033	8.78598648416321e-05	cortex
-0.0113056922960808	-0.0103915300822558	cortex
0.00449008006071005	-0.00853533071639438	cortex
-0.00909714372268774	-0.00924747578406268	cortex
-0.0101710734574055	-0.0149808537014391	cortex
-0.00983827797942414	-0.0126555939908215	cortex
-0.0103387005608527	-0.00653749946166301	cortex
-0.00852860503421866	-0.0157151352321314	cortex
-0.00846799482526821	-0.00681236197473253	cortex
-8.895758919595e-05	0.00366262264835107	cortex
-0.005718915641975	-0.0104387824508145	cortex
-0.00933551343126292	-0.0187740696907996	cortex
-0.0101555574201346	-0.0169996119564649	cortex
-0.00611123409608994	-0.00970646916642418	cortex
-0.00925697436790832	-0.0144472100781322	cortex
-0.00898070972182465	-0.0210069118507326	cortex
-0.00715054366342214	-0.00811419159811675	cortex
-0.00641851372233393	-0.0155945691698683	cortex
-0.00961296639971776	-0.0087291448231906	cortex
-0.00232344618972636	-0.00382892641934652	cortex
-0.00834413127771389	-0.0171274094490485	cortex
-0.00896160183021306	-0.0191103387956003	cortex
-0.0042066359405634	-0.00692951711995754	cortex
-0.00592290713844211	-0.0119749885728058	cortex
-0.00949471652511913	-0.01398946585109	cortex
-0.00993995292629415	-0.0214328771587244	cortex
-0.00783112736844579	-0.00425813355719141	cortex
-0.010383407139217	-0.0156738163782738	cortex
-0.00681190500019974	-0.000894662631268607	cortex
-0.0102581143606384	-0.0153180562594064	cortex
-0.00739590646113075	-0.0180154037220588	cortex
-0.00468743921128356	-0.0119554750412728	cortex
-0.0246244912323367	0.0124312407498087	cerebellum
0.0144449146138236	-0.0132752117204481	cortex
-0.00770445607532706	-0.013203401896077	cortex
0.00253000907644451	-0.00698852781516843	cerebellum
-0.0204815644642472	0.0103664783645433	cortex
-0.0194211230974132	0.0124033595774085	cerebellum
-0.0019404533980726	0.00728242001583763	cortex
-0.0227930955407627	0.0129968561580888	cerebellum
-0.00243218369100523	-0.00502766300333652	cortex
-0.0164648932505868	0.0151129129957581	cerebellum
0.00193986884682755	-0.00929799529433742	cortex
-0.0152083662215609	0.011926380620866	cerebellum
0.0041933517270089	-0.00387913084690193	cortex
-0.0181637903744441	0.0115461560651709	cerebellum
0.00729113741840944	-0.00727243303743738	cortex
-0.0145478285751291	0.00914173380003187	cerebellum
0.0102123237268694	-0.0038036367080054	cortex
-0.0231962523854609	0.0148518310614748	cerebellum
0.000866533352286872	0.0051140803011475	cortex
-0.0202356003985519	0.0127027166392694	cerebellum
-0.018947156004519	0.0139673418451138	cerebellum
-0.00249180644888695	-0.0118054804657843	cortex
-0.0222347112629147	0.00917527046428309	cerebellum
0.00286245979542154	-0.0138005843339846	cortex
-0.0202266000117676	0.00790932446657393	cerebellum
0.00329226863012386	-0.00694982624823049	cortex
-0.0200536696848078	0.00767274873882702	cerebellum
-0.00682188987053602	-0.0156843963947487	cortex
-0.0173919975432861	0.0156681697499048	cerebellum
0.00335204752967765	-0.000283134240329767	cortex
-0.0247443604216017	0.0108959895025134	cerebellum
0.0014994458192093	-0.0138754132954438	cortex
-0.0222968062073278	0.0119763137289622	cerebellum
-0.00536758411753805	-0.00586234910296173	cortex
-0.0180385066470994	0.015440454310703	cerebellum
4.92176236537279e-05	-0.00815212847841657	cortex
-0.0226197310868672	0.0139584484611374	cerebellum
-0.00209684296253374	0.00017342054235883	cortex
-0.0212468709391436	0.0130970468349166	cerebellum
0.00480870448401123	-0.0166979484030018	cortex
-0.0215570254551268	0.0138298143410747	cerebellum
-0.0182725658449363	0.015687796320895	cerebellum
-0.00217177239597732	-0.00637638349137732	cortex
-0.0218282240286097	0.0116001057371696	cerebellum
0.00592893142039834	-0.0106039925025681	cortex
-0.0156470653795599	0.0116826858290186	cerebellum
-0.0244999742430662	0.0102156297414827	cerebellum
0.0030394082026043	-0.0124603697162163	cortex
-0.0248783954635859	0.0127467071840202	cerebellum
0.0152129176718978	-0.00667727271005029	cortex
-0.0214780706501584	0.012057156161703	cerebellum
-0.0249300609108542	0.0115992350179361	cerebellum
0.000781574302373035	0.00291081929958804	cortex
-0.0262693419915424	0.00997570862994506	cerebellum
0.0086511487069005	-0.0125331387172573	cortex
-0.0234430644932465	0.0133133873501253	cerebellum
0.00512508244233371	-0.0124401512847791	cortex
-0.0247362811641642	0.0133309457419268	cerebellum
0.000134075408828892	-0.0168617017897729	cortex
-0.011501031824104	-0.0107524780567112	cortex
-0.00665366445009153	-0.0140554388278751	cortex
-0.00278625682376956	-0.00794371712861317	cortex
-0.0112924775462968	-0.0132080914067116	cortex
0.00933615736874715	-0.0103592804404244	cortex
0.0173971179226905	-0.00180938401539264	cortex
0.00660113757841686	-0.0140564282189646	cortex
0.00968699386950036	-0.0113822352264276	cortex
0.0109883611864975	-0.0115403311652115	cortex
0.00816055660742071	-0.0147291574003738	cortex
0.00709426407765554	-0.00830522395997885	cortex
0.00983308288540166	-0.00872389600826513	cortex
0.00623826982538188	-0.0134373692939923	cortex
0.00622107360738368	-0.0102841131122708	cortex
0.00709286877981757	-0.0123735620969175	cortex
0.00845461319475541	-0.00686333045677341	cortex
0.00843590872441903	-0.0136274344240006	cortex
0.00600675094090117	-0.00900917979944981	cortex
0.0041944481941194	-0.0148206230015769	cortex
0.00456768984039188	-0.0126271120162195	cortex
-0.00202646091413619	-0.0102376460523221	cortex
0.00600760174241601	-0.0121738413771759	cortex
-0.00227784910461176	-0.0126553175169291	cortex
-0.000847185465633456	-0.0156402958874822	cortex
0.00266087030065784	-0.0109145129975382	cortex
-0.00164796812149823	-0.00435510514589217	cortex
-0.00501732217639012	-0.00732835098471629	cortex
-0.00605055901681434	-0.0100480831895055	cortex
-0.0026713940024758	0.000787646657047897	cortex
-0.00900112445357073	-0.0147346564518976	cortex
-0.00915582636787124	-0.0155865214348695	cortex
-0.0101827368969527	-0.014179897829921	cortex
-0.00867809927451257	-0.00555616934618934	cortex
-0.00671179288472202	-0.000692685938014979	cortex
-0.00605846385217613	-0.00169167856410996	cortex
-0.00288838019311698	0.00567992769595483	cortex
-0.00447019733480768	0.00187113202798576	cortex
-0.00386857808589634	0.000625988667052516	cortex
-0.00384431540101025	0.00489520654543879	cortex
-0.00196345498055858	9.51298920187043e-05	cortex
-0.00555241720740172	-0.00203484200870786	cortex
-0.00396619289977896	0.0011406464863866	cortex
-0.00790141696686402	-0.00199915428018423	cortex
-0.00853835611171733	-0.0179838125489702	cortex
-0.00437955571726214	-0.00962841926972299	cortex
-0.00100013653660517	-0.015112047357152	cortex
-0.00666310140736977	-0.00772592043551599	cortex
-0.00921690500601768	-0.0181653123526096	cortex
-0.00622136381273859	-0.00958895052050347	cortex
0.00313081339429641	-0.00494206607817295	cortex
-0.00570021985044545	-0.0160927254026133	cortex
-0.00454005945170891	-0.0131476790971382	cortex
-0.00602745143739198	-0.00922712289081821	cortex
-0.00394909747641087	-0.00167909871639872	cortex
-0.00388051382993618	-0.0198219325369547	cortex
-0.00331966498444021	-0.0118289216257619	cortex
0.00217621488062891	-0.0109552975639693	cortex
0.00887450040313734	-0.0127410743838032	cortex
-0.00219880466696853	-0.011375448011941	cortex
0.00151363590110834	-0.00481440286162114	cortex
-0.0023016935136923	-0.0104160059948027	cortex
-0.00757752736387832	-0.00391345724389349	cortex
-0.00193111575074826	-0.0136347436038345	cortex
-0.00516931908331856	-0.0156630999390655	cortex
-0.00932808101221291	-0.0112701698284305	cortex
-0.00356136513850703	-0.0143361418624912	cortex
-0.000284800954098599	-0.0121818481049946	cortex
-0.000527828036236232	0.00369053492849881	cortex
-0.00235419789850348	-0.00372937031154818	cortex
-0.00332574939108854	0.00633806207754433	cortex
-0.00855228761795906	0.000643683179738167	cortex
0.00348980424368806	-0.0140801234458231	cortex
0.00257161656724006	-0.00892671801426532	cortex
-0.0028276621336857	-0.0088847480682174	cortex
-0.00263919936030177	-0.0108270542837455	cortex
-0.00609042390607211	-0.0160777112667919	cortex
0.00212630983149334	-0.0120115469937599	cortex
-0.00443381366870335	0.00767449231866049	cortex
0.00141902035664524	-0.0047568026159707	cortex
-3.30211809617369e-05	-0.00391227730878321	cortex
-0.00392451074732838	0.0184429268662417	cortex
-0.00395279426334282	0.0196154922585854	cortex
-0.00377644797925606	0.00726865787977541	cortex
-0.00014008728637505	0.0153135955602787	cortex
-0.0036177310412534	0.0229775028069798	cortex
-0.00396240117465001	-0.0102598389311707	cortex
-0.00520187641747794	-0.0017455594557239	cortex
-0.00182760289730663	0.0108957602164939	cortex
0.000557104290855542	-0.00682260242796892	cortex
-0.00424414268421854	-0.00417065470082234	cortex
-0.00151300423944471	0.0157207808966108	cortex
-0.000915130286567833	-0.00864638800997514	cortex
0.00218343555043773	-0.0168105035535641	cortex
0.00273026273661409	0.00387299190785553	cortex
0.000166338009142564	-0.013456463001969	cortex
-0.000103047390353267	0.014618351176544	cortex
-0.00146361537704962	0.0105440824731232	cortex
-0.00262815086406498	-0.00673802293703761	cortex
-0.00564125497502306	-0.00986416060212892	cortex
0.00559162399816595	-0.0147813160529361	cortex
-0.000914816018980959	0.00154760350948554	cortex
-0.00880035733635119	-0.00503536392614688	cortex
-0.00529532273309467	-0.000963567677620307	cortex
-0.000238175242167159	-0.00610690058839038	cortex
-0.00277445199733881	0.00606243512068786	cortex
-0.00437541883285875	-0.013660323236247	cortex
0.000291463599820514	0.000960845116200716	cortex
0.00321146109619434	-0.00264963581371768	cortex
-0.00452481320669288	0.000481865189905864	cortex
0.00654112221610169	-0.0107929615594272	cortex
0.00105704727946509	-0.0121620537130893	cortex
0.00663050070789845	-0.00770912853918058	cortex
0.00331265185816134	-0.011700278636986	cortex
0.00163098268823118	-0.0102822052623342	cortex
0.00256002554274693	-0.0116854224188628	cortex
0.00457565554576013	-0.00952746898112398	cortex
0.00221235760967205	-0.00909934062566957	cortex
0.00576138234688548	-0.00516249026516044	cortex
0.00661969302595317	-0.00444283031391729	cortex
0.00966723932934495	-0.000674562047537671	cortex
0.0105316682055301	-0.00433265829956865	cortex
0.0045848608851935	-0.00619852896109086	cortex
0.00603271300478841	-0.00373726398617994	cortex
0.00512319098503496	-0.0120257938655283	cortex
-0.0075694629534778	-0.00671440339499862	cortex
0.00734383886045888	-0.00952419345187102	cortex
-0.00801950107774709	-0.00849112137269312	cortex
-0.0104594467704461	-0.010641835739625	cortex
-0.014159979981082	-0.000754851521677498	cortex
-0.0152035276109755	-0.00710111812285102	cortex
-0.0116290658773731	-0.00384395171559489	cortex
-0.0134120632374841	-0.00241923722109242	cortex
-0.0121195520275386	-0.00887111557089026	cortex
-0.0167958155295774	-0.000994503500346588	cortex
-0.0158022276729692	-0.00335971617052879	cortex
-0.0169032101756567	-0.0039495206920872	cortex
-0.00988174236850682	-0.00632980108372512	cortex
-0.00996321477520352	-0.00651872801045038	cortex
-0.0138774277944951	-0.00565501348564211	cortex
-0.0151902845523952	-0.00781739085930139	cortex
-0.00623428748091836	-0.00356896043227106	cortex
-0.0133220121928117	-0.00169201212905986	cortex
-0.0104836694424392	5.23242196539064e-05	cortex
-0.0119858865912296	-0.00477361042447733	cortex
-0.0117281743857792	0.00168609560913937	cortex
-0.0124688451820703	-0.00477227143675848	cortex
-0.00871058677251953	5.72236922541235e-05	cortex
-0.0126769481150267	-0.00441018268666218	cortex
-0.00721962304338143	-0.0126537295338322	cortex
-0.0169731050785013	-0.00621235538792897	cortex
-0.0161027264218581	-0.00332309205770542	cortex
-0.00812282998268098	-0.00395631766267008	cortex
-0.0100787906002494	-0.00206719389592343	cortex
-0.0112480163594429	-0.0103130459737125	cortex
-0.00579774096500745	0.00279138995901361	cortex
-0.00810492631605879	-0.000633387043859228	cortex
-0.00728250903126829	-0.00463751012690405	cortex
-0.0153857448578589	-0.0013225673126505	cortex
-0.0057691620849334	0.000946157568249738	cortex
-0.0127516824374199	-0.00547716126972548	cortex
-0.00709000973004467	-0.014584549411982	cortex
-0.0079505980128437	-0.00958591062806117	cortex
-0.009555188789751	-0.00802355627909858	cortex
-0.00889313303247592	-0.0115911025331614	cortex
-0.00555031199109811	-0.00725455998377645	cortex
-0.00337520166097446	-0.00505222666555331	cortex
0.00329951214475107	-0.00300920301877353	cortex
-0.00348800556527374	-0.00882305702074898	cortex
0.00465445832452702	-0.00617801587121362	cortex
0.00248403577290891	-0.00905209314039097	cortex
0.00148028856669059	-0.014017227236903	cortex
-0.00109095048296571	-0.00743116401486798	cortex
0.000322247575608957	-0.0134524074889834	cortex
-0.00615720423396718	-0.00302053430800748	cortex
-0.00830359102732564	0.00616367940133822	cortex
-0.00939803570930864	-0.000547787352848396	cortex
-0.0107689570948729	0.00329528803351439	cortex
-0.00645143076190056	-0.00263479874933901	cortex
-0.00906877754493633	0.00195868707112789	cortex
-0.0152668844515128	-0.000805748765470995	cortex
-0.00883967758845302	-0.00235842962338602	cortex
-0.0093186743658271	-0.00873734748122304	cortex
-0.00799147663186323	-0.0118647189618552	cortex
-0.0115620742752346	0.00345329749754566	cortex
-0.0172822159763893	-0.00607010467971325	cortex
-0.00964272008123244	0.000284508313046668	cortex
-0.00776173805039807	0.00291920574291362	cortex
-0.01134855175116	0.00336333346980464	cortex
-0.0053384071757335	-0.00905266845347259	cortex
-0.0106526303255785	0.00109652775358519	cortex
-0.00671535978330332	0.00396228726690572	cortex
-0.00813293019171858	0.00837328128930816	cortex
-0.00683415724766479	0.00306962726624009	cortex
-0.00623727528404985	-0.00431680010795858	cortex
0.00529538864246287	0.00552286736446856	cortex
-0.00796126538990037	-0.000819491163356416	cortex
0.00402024603387039	-0.00736405829019744	cortex
-0.00631550680572496	-0.000318560794936879	cortex
-0.0086253324027555	-0.00815060529103357	cortex
-0.0108424838491984	-0.00125194102044699	cortex
-0.00904021694308288	0.00602210934682657	cortex
-0.011609982033946	-0.010303021577542	cortex
-0.0125088556915331	-0.00984520722684121	cortex
-0.0137047263311985	0.00179034209646866	cortex
-0.0124884785167626	-0.000901476737418222	cortex
-0.00979400252950747	-0.00497354294399887	cortex
-0.00558531763862715	-0.000678943708409821	cortex
-0.0110047459210141	-0.00610913175101838	cortex
-0.00292715488154684	-0.00262371671384959	cortex
-0.00810571914856947	0.000596574258195811	cortex
-0.0159604311764701	0.000486556765923158	cortex
-0.0175904987383394	-0.00505294591222318	cortex
-0.00413557110361367	-0.00860509103494691	cortex
-0.0030829226038137	-0.0108272850317419	cortex
0.00825634912582486	-0.00390533242986572	cortex
-0.00670237019823368	-0.000444078890306337	cortex
0.00606827879189843	0.00904043992428409	cortex
-0.0037847703545785	-0.0120879331660184	cortex
0.00467654731117551	0.00377156646634643	cortex
0.00104945592557503	0.00321344336991235	cortex
-0.00641030412117797	0.000655735522092777	cortex
0.00253679289493818	-0.0148839048816453	cortex
-0.0106670368999924	0.00176674287146417	cortex
-0.0145623102577979	-0.00100463789351417	cortex
-0.00321341073509645	0.00114134709085838	cortex
-0.00771147222678494	0.00463604445105071	cortex
-0.0102679680424959	-0.00073540436921074	cortex
-0.00795932929073123	-0.00806959318022503	cortex
-0.00901040729235553	-0.000459530243805248	cortex
-0.00879606811011884	-0.00763190437621633	cortex
-0.0109293726882166	0.000718538244209563	cortex
-0.011149588845531	0.0033372997945522	cortex
-0.00320389933039511	-0.013432668787826	cortex
-0.0126691478697753	-0.0132461115204077	cortex
0.000804465923651428	-0.0127802421142401	cortex
-0.000872340486249537	-0.0208984664270202	cortex
-0.00660431129319398	-0.0152146382558139	cortex
0.0116750180862984	-0.00205561907733871	cortex
0.00751589192720921	-0.00510177200594788	cortex
-3.61609977242092e-05	-0.0172321168991513	cortex
-0.000936748617690964	-0.0124737669299958	cortex
0.00453458532539015	-0.00952140892075061	cortex
0.00503865156348525	-0.0115612124285369	cortex
-0.00128142235676375	-0.0091023735057135	cortex
0.0012028150187226	-0.0120071543776189	cortex
-0.00154841138572384	-0.0129114147469096	cortex
0.00124805549229472	-0.0122789341584821	cortex
0.0013223461281625	-0.00861718600042298	cortex
-0.00211066658849625	-0.0142729907247794	cortex
-0.000716519335856219	-0.00884620439918908	cortex
-0.000595983765699678	-0.00670705485038264	cortex
-0.0040900387594484	-0.0133295257891637	cortex
-0.000195375282133173	-0.00964921162157167	cortex
0.00383492899532928	-0.00409924275602874	cortex
-0.00497506676778716	-0.00764313486986745	cortex
0.00452781743774608	-0.00730456870438386	cortex
0.00308891392575814	-0.00920724853460134	cortex
0.0084867359894988	-0.00883995419938468	cortex
-0.0033032962877168	-0.00799236995492993	cortex
0.00844912000516758	-0.00846630893489506	cortex
0.00241856929872219	-0.00193537959382807	cortex
-0.00114349314876227	-0.0135248279817394	cortex
-0.00350410936472126	-0.0135829184322368	cortex
0.00630058590163433	-0.0123324102247792	cortex
-0.00406430346187639	0.00369292367723963	cortex
0.00724034644030524	-0.00804703840990789	cortex
0.00347115721023793	-0.00807882824204751	cortex
-0.000599807291282433	-0.0152011131892292	cortex
0.00400076129668416	-0.00820479416056188	cortex
0.00667943478173105	-0.00418507852169124	cortex
0.00669248976500377	-0.00578793230813487	cortex
0.00377515338186162	-0.00923547861187623	cortex
0.0112992281833689	-0.00760242179467524	cortex
0.00530547412319971	-0.0115266969385007	cortex
0.00706124090290221	-0.00866511797451254	cortex
0.000483249033366632	-0.0184115545354101	cortex
0.0045764982398596	-0.0093050101856615	cortex
0.00186268922920293	-0.014727367480597	cortex
0.0069370398945344	-0.0080211852113993	cortex
0.00398435449476349	-0.0116641417853069	cortex
0.00237420209655049	0.000348481496495701	cortex
0.00567860379974517	-0.00995771249032077	cortex
0.00291087266215559	-0.00602790287514839	cortex
0.003776249739906	-0.0143192419610666	cortex
0.00691113294075459	-0.0107073982887453	cortex
-0.000561408973396456	-0.0126923334121665	cortex
0.00510126311205117	-0.0150377296253454	cortex
0.00482655152841706	-0.00860803780917106	cortex
0.00930753681007521	-0.0112840674235432	cortex
0.00757637326509346	-0.00938421049703826	cortex
-0.0124112713050725	-0.0196916673372451	cortex
-0.00583803599337408	-0.0195635232376815	cortex
0.00360451256883697	-0.00705410517530515	cortex
-0.00449537932756133	-0.0161895552886834	cortex
-0.000649759213027989	-0.0129642390940115	cortex
-0.00195602120571622	-0.0160853050777267	cortex
0.0024354744989291	-0.00674251090565091	cortex
-2.91193269038876e-06	-0.0214458312129266	cortex
0.000632213287603165	-0.0119117046681248	cortex
0.00416875578077197	-0.0100001431013526	cortex
-0.0026754052670718	-0.0138626373189182	cortex
0.00816675685006641	-0.00703914059064132	cortex
0.00384248586206599	-0.00603956745735873	cortex
-0.000834251173682574	-0.000248036626788799	cortex
0.00568250870173667	-0.000748733191015693	cortex
0.00408456524804202	-0.00386144430458235	cortex
0.000347817062794483	-0.0147144488734911	cortex
0.00880023492900155	-0.00553943629347187	cortex
0.00070213758100371	-0.0122976224745195	cortex
0.00962921130629846	-0.00508884008364541	cortex
0.00460869122500257	-0.00952485720896076	cortex
0.00738305675603212	-0.00928570656086039	cortex
0.000256740575834068	-0.0135234639312519	cortex
0.00736573711848426	-0.00514491131239911	cortex
0.00691538605744655	-0.00751919735348065	cortex
0.000549630292612608	-0.015981503595245	cortex
0.00432523277149515	-0.0144786883561735	cortex
0.00452095631267409	-0.0115939697993567	cortex
-0.00138214372171373	-0.0174947344302712	cortex
0.0041616811195535	-0.00776066156305353	cortex
0.00382968546157261	-0.0152894720642637	cortex
0.00348891283220119	-0.0146199986799315	cortex
0.00283933332832897	-0.00728682812242587	cortex
0.00169240532577021	-0.00909440979583469	cortex
0.00666806156363696	-0.0104555781075238	cortex
0.00311101465707504	-0.00829377879814501	cortex
-0.00426275905944937	-0.00536333230507491	cortex
-0.00338716274602565	-0.0152178825905134	cortex
0.00724970510722734	-0.00473417634453172	cortex
-0.00403596206858982	-0.0151501171337355	cortex
-0.000332918837992121	-0.0158434684658425	cortex
-0.00998196683725889	0.000808050555243178	cortex
0.0011148402049948	-0.00424506624689823	cortex
0.0101442570759998	0.00568503069669013	cortex
-0.0110994125435106	0.00758797547430784	cortex
-0.00316393639204619	0.00884949919295617	cortex
-0.00850378430143013	-0.00901193698535869	cortex
-0.00310679119907659	0.0131467884514415	cortex
-0.00296377747493411	-0.0024823051955297	cortex
0.00868453180125506	0.0133111654670094	cortex
0.00488967205514887	-0.011834600880573	cortex
0.00390289648243301	0.00960598703021399	cortex
-0.00204292871851796	0.00606546637265812	cortex
0.00200442138443878	0.0106053722492575	cortex
0.016323478372476	0.00716109496137864	cortex
-0.00203680638998001	0.0104247291897703	cortex
0.0198810822718772	0.0083861557675822	cortex
0.00334420638175484	0.00799682855140035	cortex
0.00194268193465748	-0.00305479239587574	cortex
0.00565372605451385	-0.00365888187813089	cortex
-0.002682130974294	0.00431742564983102	cortex
-0.00370158353136231	-0.00409208762573611	cortex
-0.00345112468418919	0.00505957599843989	cortex
0.00667594056020972	-0.00833696730267869	cortex
-0.00398469557967488	0.00114841804176502	cortex
-0.00254310109344832	-0.00713523747793674	cortex
-0.000400354377609586	0.00339626359397436	cortex
-0.00421050601660945	-0.00109288128598158	cortex
-0.000803374509797489	0.00503154046484507	cortex
0.00326607761351824	0.00619856992725924	cortex
0.00978719150727072	1.63932391824631e-06	cortex
-0.00331503221628807	0.000723539263909269	cortex
-0.00429886048476476	0.00136177083271493	cortex
-0.00279208482597756	0.00148711650692879	cortex
0.00337177193408532	0.00140569056701285	cortex
0.00266745409196193	0.000886433323766655	cortex
0.00218949961169845	0.00458148603127858	cortex
0.00715057218886274	0.0049401060410022	cortex
-0.00537989036341916	0.00504332024281266	cortex
0.0107026729481708	-0.0104070797730615	cortex
0.00192883659467359	-0.00707046359904133	cortex
0.0180568637856245	-0.00713870240627672	cortex
0.00366461768988913	-0.0066052532672346	cortex
0.00252000515754988	-0.00108800134908602	cortex
0.00959498944259815	0.00889908435156818	cortex
-0.000691965033154706	0.00142042103915671	cortex
0.00449013865513732	-0.00592670711468946	cortex
0.00137937270987809	-0.0163037408546656	cortex
-0.00256603731141483	-0.00434420566803168	cortex
0.00625546514670942	-0.0106934189630266	cortex
0.00014608872289991	-0.00292981342764672	cortex
-0.00014336878638936	-0.00384879675884501	cortex
-0.000565834189069799	-0.00903275336321357	cortex
0.00163100177081234	0.0018814938752588	cortex
0.00604125483324757	0.00435273292266736	cortex
0.00310388275588652	0.00116962290610695	cortex
-0.00238091691663445	-0.00654799049290106	cortex
0.00775278481803888	-0.00370319082065883	cortex
0.00285876648395843	-0.0015542224036486	cortex
0.00714927227400633	0.00101863366293493	cortex
0.00177042603740328	-0.00381780769028238	cortex
0.0107519467202675	-0.00263120890167673	cortex
-0.00621895935203731	-0.0126938707482936	cortex
0.00721606633449014	-0.00636450742758581	cortex
0.0118961622381015	-0.00353376276800725	cortex
0.00699148812013702	-9.85929851650305e-05	cortex
0.00769132470804092	0.000670318529096258	cortex
-0.00509431950037264	-0.0160031793734644	cortex
-0.000812677507564938	-0.00809894221744392	cortex
-0.00674550769527209	-0.00743596192424007	cortex
-0.00422308001625544	-0.0139193711879412	cortex
0.00373640872690967	-0.00593287550344328	cortex
-0.00684029929461338	-0.00612817750658326	cortex
0.00377268133612585	-0.00408047587561489	cortex
0.0135719885921539	-0.000607408404627718	cortex
0.0145022950530256	0.00491690628751452	cortex
0.00686820926084022	-0.00253094769699275	cortex
0.007846360338067	-0.00183450333506229	cortex
0.00129073291193829	-0.00707702614827705	cortex
-0.00014909483070228	-0.00739470410367172	cortex
-0.000588683245047031	-0.0129636743187567	cortex
0.00472295228817014	-0.00158914187503669	cortex
-0.0043404706592698	-0.00978476558135798	cortex
0.0127822804296699	-0.00331067793780659	cortex
0.0173009219943577	0.000160390833026427	cortex
-0.0070453258134898	-0.0130917504409049	cortex
0.00921848474550206	-0.00273909202986264	cortex
0.00517129113913552	-0.00207984648764317	cortex
0.0101532138107912	0.000214273312416111	cortex
0.00894972037043511	-0.0036374111207018	cortex
0.0153904722572163	0.00138330895252604	cortex
-0.00580912443909274	-0.00466408321074765	cortex
-0.00803362119085446	-0.00814854576231236	cortex
-0.00981220863895454	-0.00862125851311445	cortex
-0.00618108758508102	-0.00402087799955908	cortex
-0.00890193653217015	-0.0173487518362547	cortex
-0.00690748936356679	-0.0062882267895487	cortex
-0.0104271547400766	-0.0142181129185837	cortex
-0.0105503076001607	-0.0164023458324968	cortex
-0.00639706905856325	-0.0126889139315083	cortex
-0.0084459119974007	-0.00732751356470575	cortex
-0.00746421865209793	-0.0172931137438378	cortex
-0.00967976800768506	-0.0124750783488584	cortex
-0.010829560544933	-0.0193935040890981	cortex
-0.00562220818852125	-0.0131598575083063	cortex
-0.00501053635729798	-0.00609153271195189	cortex
-0.00976876904694233	-0.017118752677017	cortex
-0.0103832961213735	-0.0148079724907361	cortex
-0.00720422147064222	-0.000912441351294861	cortex
-0.00734229514359334	-0.0111839791789291	cortex
-0.00704736067969898	-0.00369458170173557	cortex
-0.00746780267740135	-0.00913012628498708	cortex
-0.0068806374370394	-0.00972257845708098	cortex
-0.00818130524356222	-0.0132073775173429	cortex
-0.00532682628046437	-0.0157797265936365	cortex
-0.0120028127731382	-0.0180769238781117	cortex
-0.00267882859503725	-0.00322525944838599	cortex
-0.00727216166549172	-0.0173081766205382	cortex
-0.0102255328420049	-0.0115032993745204	cortex
-0.0106037911611522	-0.0152295529355151	cortex
-0.00841967306694529	-0.0146001176923605	cortex
-0.0106226309757544	-0.0149534045835563	cortex
-0.00914746356421221	-0.0190805492156715	cortex
-0.00517452699492911	-0.011946990767376	cortex
-0.00272852868999375	-4.49977190217973e-05	cortex
-0.00904382522056251	-0.0159443712374247	cortex
-0.00153437486385766	0.00911326345594408	cortex
-0.00420906953112738	-0.00804179491327278	cortex
-0.0104924465653131	-0.0155427746074064	cortex
-0.00806962461996454	-0.0115950360213612	cortex
-0.00778993518920489	-0.00392786370658812	cortex
-0.00785822652978512	-0.0165830493364707	cortex
-0.00964700441545225	-0.0129232468717659	cortex
-0.0103433600188803	-0.00345256290707242	cortex
-0.00603971761968608	-0.0096018620645509	cortex
-0.00190225738195404	0.00153118056938622	cortex
-0.00496623948171534	-0.00310553540162737	cortex
-0.00872806199474421	-0.0108518163757576	cortex
-0.00852578288083384	-0.00705248069902314	cortex
-0.00747644799627684	-0.01174539523684	cortex
-0.0104617969015437	-0.0133228771391265	cortex
-0.00859071344134506	-0.00616499718984031	cortex
-0.00957396137276735	-0.0154113693781551	cortex
-0.00774184488936302	-0.00276993171399793	cortex
-0.00865295239734547	-0.00520362300677235	cortex
-0.00484783669354831	-0.00906003579026445	cortex
-0.00506982842039566	-0.01587345315193	cortex
-0.00202073095403126	-0.00140770673311682	cortex
-0.0106272480672455	-0.00532661289353521	cortex
-0.00982677025272443	-0.00694005222758019	cortex
-0.0131122454015358	-0.0157384594035931	cortex
-0.00268590521004686	-0.0138406404888637	cortex
-0.00740046411305344	-0.00935758829198029	cortex
-0.00619390661898649	-0.0102747941500542	cortex
-0.00388664604304423	-0.00404026685150027	cortex
-0.00383893052764198	-0.0140860643643132	cortex
-0.00982647030091945	-0.00726754478530372	cortex
-0.00802315428624158	-0.0115523736029417	cortex
-0.0110495375581529	-0.0187854573766921	cortex
-0.00994958730758774	-0.0140223996319838	cortex
-0.00661614887118434	-0.00571629977113817	cortex
-0.00634278170679127	-0.0111637130788253	cortex
-0.00602709012390107	-0.0123570434457907	cortex
-0.00445049538577031	-0.0110075973381981	cortex
-0.0133662441502435	-0.0148152678441112	cortex
-0.00509920563931431	-0.00277904231932508	cortex
-0.00890984408536722	-0.0115964581336786	cortex
-0.00592879489127875	-0.0153855608517964	cortex
-0.00182292683097832	-0.00402462239542329	cortex
-0.00379152507954757	0.000639446313643196	cortex
-0.0112364754791292	-0.00274473760161539	cortex
-0.00620278293341725	-0.0050234322006134	cortex
-0.0121817701015063	-0.00612828849339159	cortex
-0.00372228096983645	-0.00555660702913617	cortex
-0.0110673667849356	-0.0152870734963471	cortex
-0.0110174240256778	-0.0159404819171479	cortex
-0.00740984824437751	-0.0125208644076652	cortex
-0.00677471507522595	-0.00695232593502428	cortex
-0.00857613623324628	-0.00779011747353891	cortex
-0.00964110520014241	-0.0112726085823351	cortex
-0.00555371493705018	0.000196819333720769	cortex
-0.00990529748497361	-0.000403926024536601	cortex
-0.00993266077450002	-0.0117702307703004	cortex
-0.00663646485988088	-0.0124710592378323	cortex
-0.0086027441760944	-0.0154828430476743	cortex
-0.00771905362346511	-0.0076676158056153	cortex
-0.00908862504445603	-0.0126058155343385	cortex
-0.00722601346889765	-0.00353172378577676	cortex
-0.0117098979465142	-0.0152799664785073	cortex
0.000766109672587344	-0.00213350706792855	cortex
-0.00568509621872493	-0.00991699793833095	cortex
-0.00731068191931565	-0.0078354752416601	cortex
-0.0102184755945428	-0.0184490242679958	cortex
-0.0102321588307754	-0.0101905123870437	cortex
-0.00536886515242183	-0.0151056294557677	cortex
-0.0104938269403678	-0.0117400027429455	cortex
-0.00896575550084771	-0.0191990878954376	cortex
-0.0113228362749415	-0.012947638100763	cortex
-0.00935922060463309	-0.0126993660989648	cortex
-0.00170230356400701	-0.00335039594851054	cortex
-0.00333662562727755	-0.017435627369973	cortex
-0.0106443973557307	-0.00436120266411652	cortex
-0.00557685910979706	-0.0090409360070457	cortex
-0.00427883326719812	-0.0113626673086403	cortex
-0.012084318114141	-0.0024434168947922	cortex
-0.00986169242688651	-0.0169960777072494	cortex
-0.010930729793525	-0.0153542210053203	cortex
-0.00453116601919124	-0.00642965417382258	cortex
-0.00335764124786799	0.000398190776424263	cortex
-0.00823489368298375	-0.00624664420018837	cortex
-0.00750673729162836	-0.00529018164147896	cortex
-0.00336697472312695	1.6251426292729e-06	cortex
-0.0058387100834923	-0.00193121588280617	cortex
-0.00588760497838084	-0.0134280580648429	cortex
-0.00978377436250821	-0.0132028110365876	cortex
-0.00885420827404954	-0.0196625565566361	cortex
-0.00628561174634127	-0.00419712835332928	cortex
-0.00628665733573763	-0.0164737121938128	cortex
-0.00454392603242684	-0.00278238733461292	cortex
-0.00820824531444979	-0.00964878375224253	cortex
-0.0100770533863795	-0.00995341991821864	cortex
-0.0104327236228394	-0.0115631090497826	cortex
-0.0109854144308186	-0.0121518842023483	cortex
-0.0180071274988578	-0.0114868385171158	cortex
-0.00630125327203945	-0.0119238951669849	cortex
-0.00750786271805535	-0.0162508491597781	cortex
-0.0016214016011375	-0.00696384617532286	cortex
-0.00711995396684414	-0.0109714492802872	cortex
-0.00926132776751633	-0.0147099785133777	cortex
-0.00533927274231993	-0.00796717651844812	cortex
-0.00818354796197036	-0.0112713058605641	cortex
0.00550074180415592	-0.0159688871908461	cortex
-0.00663496306326456	-0.0102501309783761	cortex
-0.00600710394733233	-0.00362109966828193	cortex
-0.00581230648264963	-0.000403974946238007	cortex
0.0090584521766063	-0.0124663617282396	cortex
-0.0108390031930441	-0.0128816187490253	cortex
-0.00113392645108827	-0.011068651409507	cortex
-0.00539331182042781	-0.00784733299811402	cortex
-0.00992255689230961	-0.0152158955603285	cortex
-0.00695692588942682	-0.0102573206825045	cortex
-0.0013713537403265	-0.000987014728142786	cortex
-0.00713576891447462	-0.0135618360252078	cortex
-0.00617348934255441	-0.00786245908133293	cortex
-0.0119736303632928	-0.00830973394185418	cortex
-0.00710994030538423	-0.0106139133324702	cortex
-0.00462592412976453	-0.00222262789086858	cortex
-0.00869959355997622	-0.0168077518693034	cortex
-0.00803489870609449	-0.0139162490402346	cortex
0.00418498426711005	-0.000758336036283177	cortex
-0.00868148165177226	-0.0162601374814309	cortex
-0.00971854104659154	-0.0151998433803327	cortex
-0.00803488392175907	-0.00577360799960921	cortex
-0.00490434183769572	-0.0126180238042579	cortex
-0.00590521686143649	-0.0192641170315705	cortex
0.00626307458995777	0.00199479447181817	cortex
-0.006765089050531	-0.00313412445331849	cortex
-0.00555651642164105	-0.00997990647173291	cortex
-0.00859698716877074	-0.0100781290220943	cortex
-0.00403125153255309	-0.00520885640573601	cortex
-0.00982813680696793	-0.0158217509888167	cortex
-0.00748992364367625	-0.00850088961396314	cortex
-0.0055837310990704	-0.00632310222712906	cortex
-0.00688002480534386	-0.0117053513731923	cortex
-0.0102804854140727	-0.0175041395701717	cortex
0.00729527907330033	-0.0114247841868223	cortex
-0.00586811938406633	-0.0113837696502973	cortex
-0.010397881661624	-0.0102204354738633	cortex
-0.00935237177981286	-0.00325584951375153	cortex
-0.00654074107834845	-0.0110902148736482	cortex
-0.00936234621173282	-0.00132164095941239	cortex
-0.0105493526234179	-0.0115597471304491	cortex
-0.0120153542958423	-0.0207131073552115	cortex
-0.00208855196155356	-0.00288800108888432	cortex
-0.00567711383717041	-8.94400948490506e-05	cortex
-0.00802781730857795	-0.014612634425007	cortex
-0.00321967199232415	-0.0111086687519429	cortex
-0.00777262062120924	-0.0132284332819971	cortex
-0.00925834373689887	-0.0115743957537615	cortex
-0.00836024627210328	-0.0170905703453884	cortex
-0.00593507804563514	-0.00383100426087721	cortex
-0.0109844015700436	-0.0188138299713757	cortex
-0.0126805262302085	-0.0173659328475928	cortex
-0.010570490595066	-0.0136807041634828	cortex
-0.00438337788114053	-0.0116545575709029	cortex
-0.00921724539033323	-0.00612187660204382	cortex
-0.0102621561423591	-0.00294668832726516	cortex
-0.00766082136263187	-0.00981853991963896	cortex
-0.00396989976497897	-0.0178682103669038	cortex
-0.00945443948412818	-0.0149782293544059	cortex
-0.00436128738038999	-0.00769677333407633	cortex
-0.00941975249833354	-0.0128796572257233	cortex
-0.00401723503506663	-0.0103721877024986	cortex
-0.00773518533308161	-0.0104030601890743	cortex
-0.0109875240620684	-0.0087578765330012	cortex
-0.00819175329229682	-0.0120580467561633	cortex
-0.00717725551295742	-0.00794693075030723	cortex
-0.0100603404377387	-0.0131409706709514	cortex
-0.00363895159392247	-0.00843229944849208	cortex
-0.0033284070749671	-0.0115406519064824	cortex
-0.00674164645182631	-0.0112715187756676	cortex
-0.0112223292400657	-0.00523174096935143	cortex
-0.00926950806522837	-0.00351030727143947	cortex
-0.00654689554417589	-0.0116866197047142	cortex
-0.0077369215522885	-0.0106138204710369	cortex
-0.00744042793552854	-0.00258577153756526	cortex
-0.00899589658847069	-0.0192311912345758	cortex
-0.0088143217881333	-0.0202052966098932	cortex
-0.00922333722084007	-0.00982140344050523	cortex
-0.00339476614330199	-0.00401049165412162	cortex
-0.00828912329583147	-0.0177066156419085	cortex
-0.0114465797333178	-0.014791674603745	cortex
-0.00157816804924354	0.00340248402516111	cortex
-0.00601385456775	-0.00541398367758123	cortex
-0.0103575576769532	-0.0157578939753186	cortex
-0.00787745217853921	-0.000719111595893688	cortex
-0.00744833980331268	0.00326501158293164	cortex
-0.00802984755386024	-0.0166747864143482	cortex
-0.00951521011895664	-0.0181977554046553	cortex
-0.00383138033721851	-0.00664602676506742	cortex
-0.0108980205882339	-0.0138485549776135	cortex
-0.00914288717335162	-0.0202095059511433	cortex
-0.00974033493342794	-0.0102094681230916	cortex
-0.0065733571705336	-0.0111395590161711	cortex
-0.00646090613048389	0.00272202187051858	cortex
-0.00253801445130662	-0.00778261862645233	cortex
-0.00910549514872076	-0.0146702088547155	cortex
-0.00871445244946232	-0.0139609636802587	cortex
-0.00734005972208336	-0.00658327509151262	cortex
0.00161288922012171	-0.017802937389892	cortex
-0.0069745136847307	-0.00475306880331304	cortex
-0.00850162226016306	-0.0114627269743264	cortex
-0.00887347258901095	-0.0158673553610914	cortex
-0.0112414762944221	-0.016339276558737	cortex
-0.0120009839667414	-0.0121178013767446	cortex
-0.00778073851307001	-0.0140901382864874	cortex
-0.020758465872599	-0.00898291232688539	cortex
-0.00118231841648845	0.00062521554102582	cortex
-0.00889980546184381	-0.0194750001516105	cortex
-0.0107937293369848	-0.00637740440127667	cortex
-0.00393088223852349	-0.00193485508430533	cortex
-0.0176390844285819	-0.0107993404222733	cortex
-0.0124152261876938	-0.0189816491846468	cortex
-0.00977364572332083	-0.00834776183069453	cortex
-0.0105800294193353	-0.0068082504063422	cortex
-0.00796345220308537	-0.00726809132486969	cortex
-0.00561327501074263	-0.0108905588410255	cortex
-0.00524718216508918	-0.0116911187019779	cortex
-0.00872925053747467	-0.0159194198191743	cortex
-0.0069176634331015	-0.0100064610666609	cortex
-0.0088020832622574	-0.0152968655411362	cortex
-0.00848338654652487	-0.013819475184417	cortex
-0.00919858533846042	0.000814621185929959	cortex
-0.0075174275089014	-0.016315513508295	cortex
-0.0110710246525542	-0.00640796143071195	cortex
-0.00723242180259488	-0.0137781379921766	cortex
0.00603270959866594	-0.0100294168018123	cortex
-0.00823444728278095	-0.00967358365286241	cortex
-0.0102911160008649	-0.0173647850161907	cortex
-0.0096360842590417	-0.00224148592530818	cortex
-0.00724102164980596	-0.00983385790199403	cortex
-0.00530947270520987	-0.00286114668118067	cortex
-0.0100530520335075	-0.0103123100414277	cortex
-0.0125742208570201	-0.0130310154390357	cortex
-0.0109536662220632	-0.00419804664427629	cortex
-0.00573204744170344	-0.00250625760788738	cortex
-0.00887953685062091	-0.0122817209237703	cortex
-0.0104019183087122	-0.00907302167928904	cortex
-0.0104026643729799	-0.00267341274445598	cortex
-0.00799653192559287	-0.00413425693260495	cortex
-0.00739482621906559	-0.00474474203979829	cortex
-0.0103987867777908	-0.0102586643258091	cortex
-0.00884586957312422	-0.0139913070533627	cortex
-0.00521841365946419	-0.00866580379908044	cortex
-0.00577455183564259	-0.00916465219256309	cortex
-0.0129520041999665	-0.00885961652596133	cortex
-0.00881874102685231	-0.00635413569541657	cortex
-0.0078504543965538	-0.0174151174328149	cortex
-0.00538736699874396	-0.00467291500079413	cortex
-0.0100427322176751	-0.00183955037264698	cortex
-0.0091878237890148	-0.0121414037490767	cortex
-0.0118205523309669	-0.00996508753366086	cortex
-0.00701835897971901	-0.0167935976111528	cortex
-0.00680096757235653	-0.00217028056145776	cortex
-0.00872080577312255	-0.00981767658266895	cortex
-0.00865301228853392	-0.00541417444305672	cortex
-0.00898250070344426	-0.00181500324295001	cortex
-0.00663199585644396	-0.0112188419368394	cortex
-0.00906437373656219	-0.0192126768047685	cortex
0.00574495033219638	-0.00331280374328822	cortex
-0.0103727922826638	-0.00462718454120821	cortex
-0.00763364241778262	-0.0126228705121326	cortex
-0.00968486672479598	-0.0130881457069295	cortex
-0.0075830483382103	-0.0111596509808393	cortex
-0.0108020437892591	-0.0158010125416102	cortex
-0.00773676409542603	-0.0155250601259097	cortex
-0.00668017371841049	-0.000347264420683538	cortex
-0.00609783490103809	0.000919238795782686	cortex
-0.00396251633671924	-0.000777176197727182	cortex
-0.00926047037841357	-0.00968363662342945	cortex
-0.00991963927173192	-0.00412408454562445	cortex
-0.00886330693003359	-0.00977410998841567	cortex
-0.00886080799783221	-0.012909139724033	cortex
-0.0044113230384657	-0.016206291006666	cortex
0.00158471024875257	0.00397106660604469	cortex
-0.00590130991544977	-0.0156126523736542	cortex
-0.00839333894686432	-0.0145467247072531	cortex
-0.00856839784217196	-0.00580695758192109	cortex
-0.00903047546752124	-0.011614261226584	cortex
-0.00488668414738461	-0.000182459280842583	cortex
-0.00300988795192602	0.00593605361693173	cortex
0.000925226378288753	-0.0136005914169877	cortex
-0.00907308566348562	-0.0186422679897499	cortex
-0.0102240384065799	-0.0118353156367334	cortex
-0.00410885885817597	-0.0039580543594819	cortex
-0.00980619883748159	-0.0126469104879118	cortex
-0.0113283424641436	-0.00929402951613345	cortex
-0.00913768850920459	-0.0186211329146737	cortex
-0.00526157694808118	-0.0140916646430478	cortex
-0.0094076744251016	-0.0130072088127981	cortex
-0.00873346601373045	-0.0142505152050576	cortex
-0.00385391549211925	-0.000412869306642932	cortex
-0.00935010667678749	-0.0133154856273793	cortex
-0.00518594412757774	-0.0173532720132674	cortex
-0.00680354709947782	-0.011620898801777	cortex
-0.0070951412795016	-0.0160961606380213	cortex
-0.00834757026780835	-0.0141831166664998	cortex
-0.00921328788665434	-0.0193714890094974	cortex
-0.00619258133393159	-0.0156828898640255	cortex
-0.0145682458740533	-0.0137147434998073	cortex
-0.00593445292860598	-0.00315164342751823	cortex
-0.00631931595344777	-0.00699425388024036	cortex
-0.00952102465637274	-0.00958405751530625	cortex
-0.0105655973287165	-0.0046815124295005	cortex
0.00656007251382874	-0.00839112287093787	cortex
-0.00570569378003908	0.000404929029667668	cortex
-0.00790240043611358	-0.0152289632704582	cortex
-0.00552641852019741	-0.00728461897248528	cortex
-0.00953067615571941	-0.00180494477354526	cortex
-0.00891061352427111	-0.0101634431730169	cortex
-0.00983052813693491	-0.00278028355325464	cortex
-0.00563743803975723	-0.00912853713841276	cortex
-0.0063658192716659	0.00236417420510435	cortex
-0.00383661807270818	-0.00952854960480394	cortex
-0.00815704827844088	-0.0129810100561514	cortex
-0.00840785362997269	-0.00421875219744486	cortex
-0.0173253025320579	-0.0128625777500961	cortex
-0.00462323888822819	-0.00181208614118882	cortex
-0.00532917956331524	-0.0166945583152775	cortex
-0.00467804341041667	-0.00851567118147967	cortex
-0.00502784375520618	-0.00676270015044286	cortex
-0.00836841633182533	-0.0131552738643746	cortex
-0.00822613016030392	0.00119479142432099	cortex
-0.00563050492289638	-0.00872477282953355	cortex
-0.0102742525602266	-0.0168373379072228	cortex
-0.00804394474091782	-0.00908070395542897	cortex
-0.00784607124279164	-0.00982611291648837	cortex
-0.00614219507108063	-0.00594691882268089	cortex
-0.00661649658484211	-0.00733232863888246	cortex
-0.00948177843647275	-0.0128403626631713	cortex
-0.00736370023911515	-0.0184466734318023	cortex
-0.00889903288996398	-0.0123569492917767	cortex
-0.00786573120052933	-0.00361768333245075	cortex
-0.0103274025271241	-0.0155953331347469	cortex
-0.00634444728683483	-0.00860167963232386	cortex
-0.00971943973647124	-0.00355635487363476	cortex
-0.00534897962031807	-0.00115303776373647	cortex
-0.00477884394744734	-0.0150665064423503	cortex
-0.00550490629762085	-0.0179700013904606	cortex
-0.0064825635560638	-0.0174364973410588	cortex
-0.00871176557737072	-0.0161618410062615	cortex
-0.00600365444400898	-0.0102356677809287	cortex
-0.00642509967549461	-0.00875011457334184	cortex
-0.00486133887894882	-0.00241261623489512	cortex
-0.0115692362627372	-0.0113455374151701	cortex
-0.00649682883976819	-0.00608528077597596	cortex
-0.0122043819915389	-0.00900107921486471	cortex
-0.00383114304366834	-0.00638309420147099	cortex
-0.00605088290536371	-0.00102972594047623	cortex
-0.000775322861365681	-0.00547111207267371	cortex
-0.00903964897620197	-0.0150180604005288	cortex
-0.00807988198729461	-0.00932455699760155	cortex
-0.00591144223562502	-0.00675846025326638	cortex
-0.00445387179968183	-0.00361150561237394	cortex
-0.0066444279336074	-0.00242366100633176	cortex
-0.00633518148302686	-0.00548314990882908	cortex
-0.00457675541299905	-0.00665488180166465	cortex
-0.00846029112500857	-0.00898453958076881	cortex
-0.0106542478905711	-0.0121261422542643	cortex
-0.021284586879429	0.0145962533390724	cerebellum
-0.00412848009008312	-0.0135626609605455	cortex
-0.0268146457205878	0.0105287815395495	cerebellum
-0.00370019236604111	-0.0133513999714545	cortex
-0.00858397713839267	-0.0205115932715261	cortex
-0.0242347388667632	0.013859666495598	cerebellum
-0.000949894530295672	-0.0137377365561236	cortex
-0.0104445824301856	-0.0125716550261653	cortex
-0.00998951784613093	-0.00788818936677096	cortex
-0.00532273314907441	-0.0147847218283312	cortex
-0.00817043667216595	-0.00800008807468078	cortex
-0.0254841674490801	0.0123008542483369	cerebellum
-0.00548885945790499	-0.0152552088880105	cortex
-0.026811772026143	0.0102929950073608	cerebellum
-0.000623873300547224	-0.0111040362268332	cortex
-0.0255827182318972	0.0109315205209115	cerebellum
-0.007517248691813	-0.0128610700406974	cortex
-0.00891592184326632	-0.00197947996391252	cortex
-0.0239745096774592	0.0124109052946019	cerebellum
-0.0034074053736946	-0.0123987518376326	cortex
-0.00817243404922537	-0.00260885704558041	cortex
-0.0242976654148697	0.0119788279182546	cerebellum
-0.000167455412315033	-0.011003263871441	cortex
-0.0102449368641853	-0.0117941153915727	cortex
-0.00528822711399305	-0.0144847142624402	cortex
-0.00906355193493646	-0.00887863307053186	cortex
-0.0255207373988597	0.0115626371065482	cerebellum
-0.00593413450291139	-0.00621661633263439	cortex
-0.0224289389451765	0.0131777520120075	cerebellum
-0.00618285724609546	-0.0091372334910251	cortex
-0.0251426096800907	0.0129285775575951	cerebellum
-0.00714304886196972	-0.00833899903927049	cortex
-0.0256891859389408	0.0089404379741736	cerebellum
-0.00347877063512732	-0.0127334128293522	cortex
-0.0249987723760027	0.0114826699004607	cerebellum
-0.0025262132590637	-0.0155566845434768	cortex
-0.0086882403005248	-0.0205913165192939	cortex
-0.00537169890442778	-0.00545800261177633	cortex
-0.0209332442274285	0.0123819351710295	cerebellum
-0.00660286868404936	-0.00633584850849983	cortex
-0.0089803510758759	-0.00945643082495403	cortex
-0.00653665880373466	-0.0187940777229253	cortex
-0.00623538668731496	-0.00595177638191092	cortex
-0.00615370133915423	-0.0131053188563821	cortex
-0.00826164588585038	-0.0133047929026521	cortex
-0.00439414859612415	-0.000281967226834275	cortex
-0.0253327806025272	0.0107635103356151	cerebellum
-0.0041269527460783	-0.0139383476265074	cortex
-0.0103539197515599	-0.0165805605149631	cortex
-0.0238004254372147	0.0138359459581442	cerebellum
-0.00374575574309223	-0.0138699800244107	cortex
-0.0261134353949665	0.0104972701266624	cerebellum
-0.00442408653338419	-0.0173805115548448	cortex
-0.00995895703349601	-0.00750284459449103	cortex
-0.0108423457630911	-0.017852876597405	cortex
-0.00490594841650417	-0.00894127314296335	cortex
-0.0064249629312832	-0.00813546808722525	cortex
-0.00733525553470596	-0.00849803564305306	cortex
-0.00633279729187709	0.000981854202585596	cortex
-0.0101216598966064	-0.00771375214974839	cortex
-0.00849986460401067	-0.0156431613184523	cortex
0.00694358472676698	-0.00210112503980237	cortex
-0.000545170451928011	0.000226808736331319	cortex
-0.00326311160360221	-0.0164158320706059	cortex
-0.0101315339206297	-0.00267493890902029	cortex
-0.00434374298652206	-0.00663491918152249	cortex
-0.00850369271388255	-0.00773873568499818	cortex
-0.00654974162054393	-0.00599079730006917	cortex
-0.00937168601019871	-0.0164741382969305	cortex
-0.00720186259453129	0.00426448524624466	cortex
-0.00832735549529126	-0.00590540099320499	cortex
-0.00542620093521037	0.00493818170219333	cortex
-0.0197265078663232	0.0148508696920805	cerebellum
-0.00351399176118856	-0.0125926317327161	cortex
-0.0253998305970907	0.013498680214543	cerebellum
-0.0109603365510671	-0.00466399627649279	cortex
-0.0096205013031063	0.00319283041696057	cortex
-0.00696004661073845	-0.0180569602869063	cortex
-0.00528244809865718	0.00498909020474133	cortex
-0.0219464880663087	0.0174068003739684	cerebellum
-0.00544549800614378	-0.0132168851919457	cortex
-0.025960224519694	0.0118138272327683	cerebellum
-0.00407178353612209	-0.0149422128333282	cortex
-0.0274465018902055	0.0115313679456857	cerebellum
-0.00448729910354204	-0.0145738272767133	cortex
-0.022468441263655	0.0134091029612451	cerebellum
-0.0007870312116479	-0.00311337782104754	cortex
-0.00284234654516708	-0.00531588597515045	cortex
0.00301910802050698	-0.00586143481474584	cortex
-0.0266262513745393	0.00495657401163134	cerebellum
0.00343805092606115	-0.00775101694810598	cortex
-0.0295521796388908	0.00767130638425651	cerebellum
-0.0072978278040051	-0.0115980980978425	cortex
-0.00857731410175867	-0.0170942743621206	cortex
-0.0260247685624561	0.0115935473955637	cerebellum
-0.000547662715394658	-0.0102241503150226	cortex
-0.0075900568031215	-0.00869325985344101	cortex
0.00305533228974605	-0.00230644151894257	cortex
0.0044962975372309	-0.00769584712862714	cortex
-0.0216750503895067	0.0138568594371855	cerebellum
0.0106441107722725	-0.0011128920657783	cortex
0.00240943103809793	-0.00601041916382193	cortex
-0.00806198213280164	-0.0154590965353258	cortex
0.00393511653387759	0.00401045063798988	cortex
-0.00744781579286101	-0.00545425755994858	cortex
0.00214967099509216	-0.0130760408994549	cortex
-0.00897990892253962	-0.0136246645271509	cortex
-0.0254521453795987	0.0108542501363043	cerebellum
0.0120914954517616	-0.0129753005217851	cortex
-0.0115847761564969	-0.0132135658484289	cortex
-0.00663258033092238	-0.0128233889273092	cortex
-0.0253399373056881	0.0129014944169455	cerebellum
-0.00441940206304251	0.00516564305124708	cortex
0.000237580683906101	-0.00732978902940928	cortex
-0.0038493178274088	-0.00320179013447993	cortex
0.00868974965044277	-0.00930716338640199	cortex
-0.0223261885044353	0.0147779434464956	cerebellum
-0.00350625994923369	-0.00499830719882999	cortex
-0.0221821093630624	0.0124176462790182	cerebellum
0.00415852163860502	-0.0140045861508449	cortex
-0.0236469039943375	0.0128602494407404	cerebellum
-0.004829631044953	-0.0102387426810596	cortex
-0.00890053328228932	-0.0135524351941252	cortex
-0.0248917387299035	0.0129989360230574	cerebellum
0.0087133329581973	0.000395321660122812	cortex
-0.00510589116242314	-0.00348147643427336	cortex
0.00438521718121264	-0.0137112286351624	cortex
0.00283943426080543	-0.015492405746726	cortex
-0.0261220748342782	0.0119078374346134	cerebellum
-0.000834931808332309	-0.00542351245393431	cortex
0.00601921738957546	-0.00428289855673611	cortex
0.00526682783921619	-0.00844273945802772	cortex
0.00623227797775948	-0.0134518061590344	cortex
0.00323449812554709	-0.00969613838979002	cortex
-0.0201827927824245	0.0152623555268945	cerebellum
-0.0013259418563677	-0.00261532974210161	cortex
0.006363365806993	0.00252149777638846	cortex
-0.0060756885386907	-0.0198088341764211	cortex
-0.00549143521410378	-0.0151010648183758	cortex
-0.0275680976804354	0.0102585513874193	cerebellum
-0.00719852303872239	-0.0151243997317394	cortex
-0.0103998001560829	-0.0135439908506569	cortex
0.000285823076322831	-0.0115425144740631	cortex
0.00523811273932511	-0.0116614847949919	cortex
-0.0122998093205924	-0.0140345771937718	cortex
-0.0101007165814481	-0.0044951288149922	cortex
0.00536458394313359	-0.00951358103840967	cortex
-0.00915837835226299	-0.00851662085082392	cortex
-0.0270416249645869	0.00834723522234659	cerebellum
-0.00422071069371606	-0.00149070689703512	cortex
-0.00681347843827527	-0.0141882096342299	cortex
-0.0201341576847227	0.0177590456653456	cerebellum
-0.00737427511943224	-0.00373659191006915	cortex
0.00346688247262447	-0.0144611048653433	cortex
-0.0243865977745898	0.0122423321646487	cerebellum
-0.00516421833720467	-0.0149045284497745	cortex
-0.00727002508750644	-0.010517581659141	cortex
0.00543961646756414	-0.0118903815190458	cortex
-0.00323632121834694	-0.00951411398605142	cortex
0.00323051417510692	-0.0111007716604995	cortex
-0.00421567050547682	-0.014356906290714	cortex
-0.00263990940728315	-0.00611407978542483	cortex
-0.00681281353840248	-0.0168874176223272	cortex
-0.00617105577330339	-0.0096325510383008	cortex
-0.00542823110044577	-0.0133595114563534	cortex
0.00473593690575669	-0.00700756886338757	cortex
-0.00291863857384592	-0.00511746991752041	cortex
-0.0226577596967464	0.0127110856158631	cerebellum
-0.00383089090208015	0.00245657809556942	cortex
-0.00557716502263495	-0.0154880444437765	cortex
-0.00328487156901484	0.00534193766867003	cortex
0.00559650632936732	-0.00704521895234337	cortex
-0.00146190552221488	-0.0130828772538028	cortex
-0.00145439023824858	-0.0079985229178826	cortex
0.00360475701733556	-0.00923549778035424	cortex
-0.0216174627561871	0.0143962915967191	cerebellum
-0.0113919775456926	-0.013247418108713	cortex
-0.0060717945253011	-0.00136456917747416	cortex
-0.0226293268340468	0.0147076696615875	cerebellum
0.00137619438871167	-0.0114787367400686	cortex
-0.00263476826622306	-0.0100252101647184	cortex
-0.00727830266304542	-0.00534107869781533	cortex
-0.00637217355983311	-0.0160854222094683	cortex
-0.00149097283275252	-0.00435391820794134	cortex
-0.000708999348422391	-0.00729250235023868	cortex
0.00576594032898853	-0.00922624738457162	cortex
-8.00451900863761e-05	-0.0148892248016939	cortex
-0.0262853889845804	0.0128115521718267	cerebellum
-0.00344809931931761	-0.0137049012653323	cortex
-0.00164469413530468	-0.0114603607815887	cortex
-0.0086199532497159	-0.015877021810708	cortex
0.000149418814767472	-0.0145418136974147	cortex
-0.00342565929995521	-0.0103886815703693	cortex
0.0033010795879459	-0.0112870612822167	cortex
0.0010916118671939	-0.0103223801935053	cortex
-0.0238277205267652	0.0136652037725452	cerebellum
-0.0019890516353401	8.41080100562506e-05	cortex
-0.00937913393486486	-0.0155359333536781	cortex
-0.00782723749049552	-0.0129418674459097	cortex
-0.00923334697638147	-0.0164525699312701	cortex
-0.00722833340381137	-0.0150821877484387	cortex
-0.0201753586934676	0.0101875866139891	cerebellum
0.000321891696856438	-0.0105745417598322	cortex
0.00857432686736524	-0.00780537391313574	cortex
-0.0115000426725193	-0.0118976050998885	cortex
-0.0237053995809797	0.0123587136572885	cerebellum
0.000207694247845606	-0.0115174014203249	cortex
-0.00808152398300124	-0.00874646579415508	cortex
-0.0253199819618737	0.0101127532822912	cerebellum
-0.00393491509523025	-0.00152574487739317	cortex
-0.00168764351202248	-0.00595675938231815	cortex
-0.00857905962494093	-0.014161782208279	cortex
-0.000603732163214752	-0.0114533412814994	cortex
-0.00570847320019265	-0.0115745153589757	cortex
-0.00320131390857864	-0.00427139834071254	cortex
-0.000890874632618462	-0.0111547381529008	cortex
-0.0102562576549911	-0.0158866754032366	cortex
0.00265700291355204	-0.00572317004933695	cortex
0.00258790782711335	-0.0114516663944998	cortex
0.00187476831782122	-0.00758271574583357	cortex
-0.00684695186145967	-0.0165852228357045	cortex
-0.00881615704612825	-0.0141810126033577	cortex
-0.0131118851819491	-0.0134674025434414	cortex
0.00370542407524011	-0.0134554967658146	cortex
-0.0147071471398263	-0.00561500204535101	cortex
-0.0257548955171308	0.0133308272149236	cerebellum
0.00374844960828527	-0.0100388309719081	cortex
-0.0242485594893771	0.0136365937810664	cerebellum
-0.00096219313777594	-0.0136838579900972	cortex
-0.000409041376865467	-0.00853433553711974	cortex
-0.00481641228544012	-0.0111425052286117	cortex
-0.0102559949914185	-0.00909598175416826	cortex
-0.00654956398718152	-0.0102216111607659	cortex
-0.023737257773032	0.0133424406111217	cerebellum
-0.00732632324649707	-0.0122419376300193	cortex
-0.00329584463188046	-0.0123536860625099	cortex
0.00539622216618862	-0.0132760743097682	cortex
-0.000771161937234011	-0.0127607569451593	cortex
-0.00747337009620954	-0.0132840323555013	cortex
-0.0092376117548523	-0.0105779109444873	cortex
0.00125758197234553	-0.00792105679488926	cortex
-0.0157661962921825	-0.00697899934248491	cortex
-0.000877710342052179	-0.0105270303058266	cortex
-0.00513142817997332	-0.00955280259449216	cortex
-0.0267584616861077	0.00993365515687747	cerebellum
0.00401294666119179	0.00331198443284135	cortex
-0.0267440713143157	0.00984680403636126	cerebellum
-0.00790029628358503	-0.00197879012746421	cortex
0.000834968887878038	-0.0103669936411848	cortex
-0.0082564066213398	-0.0106900786458016	cortex
-0.00776162903823177	-0.0155645773286452	cortex
-0.00527282321511512	-0.0149985566818119	cortex
-0.00690276520116496	-0.00985412032713158	cortex
-0.028416835597305	0.00550722381697306	cerebellum
-0.00343054130314506	0.00800089324370417	cortex
-0.000671387910993404	-0.00701482384268638	cortex
0.000317523697483705	-0.00133577874477629	cortex
-0.00793413129251091	-0.0151667892016157	cortex
-0.0018178524087721	-0.00860840387784216	cortex
-0.00680913136557127	0.00170445703635387	cortex
-0.0243447518580058	0.0124240302530441	cerebellum
-0.00318918110455107	-0.0120862183078063	cortex
-0.00412791411533801	-5.5440598126954e-05	cortex
-0.0239455649641186	0.0142245721351705	cerebellum
-0.00208243054411747	0.0105682793389198	cortex
-0.00389190200476836	-0.00442896631578933	cortex
-0.00635443844826248	-0.0112250082967666	cortex
-0.00795317912003007	-0.0139840098058166	cortex
-0.0186895203162977	0.0177737531651157	cerebellum
-0.000146014051315306	-0.00492660094809227	cortex
-0.000604775007412856	-0.00158015329323946	basalganglia
0.00200588845026112	0.0101262883999749	basalganglia
0.00134684789070673	0.0152261102237901	basalganglia
-0.0048927331896106	-0.0095429470966155	hippocampus
0.00789205198843432	0.00422023458928152	basalganglia
-0.00146688470794769	0.00103196343553579	hippocampus
0.00290945525956666	-0.00603041346789546	hippocampus
0.00543372748221924	0.00126552648006872	hippocampus
-0.00265660021133992	0.00480305477520897	hippocampus
-0.0014455406777686	-0.00896192923866949	hippocampus
-0.00113133400495276	0.0051377430855343	basalganglia
-3.30866901074934e-05	0.000143751860523313	hippocampus
0.00204047125865746	0.00350758999643132	basalganglia
0.00435933239580221	-0.000622434993576283	hippocampus
5.87099038377747e-05	0.00755427871589799	basalganglia
0.00326854220654181	-0.00510517738812403	hippocampus
-0.00303360886731229	-0.00288621528228609	hippocampus
0.00474705817052225	0.00150635334553678	hippocampus
-0.000342147171434938	0.00956442216044561	basalganglia
0.00160591177944852	0.00403469106661655	basalganglia
0.00752763929859758	0.00513029988759968	basalganglia
0.00236899896404916	0.0134343596767382	basalganglia
0.00237822429675449	-0.00670112408157745	hippocampus
0.00340616708250972	0.00606325974190739	basalganglia
0.00494256198941392	0.0107649374642964	basalganglia
0.0010917774203342	0.00443346629401013	basalganglia
0.00444710893553801	0.00475183693115106	hippocampus
0.000477818892313259	0.00796356394506147	hippocampus
0.00211451936255454	-0.00159897840675229	hippocampus
-0.00112832440874842	0.00270862989601989	hippocampus
0.00991166410512612	0.00910932552082724	basalganglia
-0.00170165622321643	0.0107974312980191	basalganglia
-0.000112400281246426	0.00184920434946036	basalganglia
0.00170662591085247	-0.00441256503039948	hippocampus
-0.0016981959478596	-0.00225681809581992	hippocampus
-0.00461493809546484	0.00526497535433315	basalganglia
-0.00213776613302336	-0.00152174070197225	hippocampus
-0.000202783586146872	0.00688304466990661	basalganglia
-2.44859175777724e-05	0.0107834354997177	hippocampus
1.68575326510142e-05	0.00455852676081667	cortex
-0.00131208197149457	-0.0055018015556564	hippocampus
-0.00625621291927274	0.00747669791714844	basalganglia
0.0054125011312863	0.00592657171654632	basalganglia
0.00510143362544011	0.0057334104425204	hippocampus
0.000675132911432018	0.000951171994688873	basalganglia
-0.00164235781152491	-0.0017808375277399	basalganglia
2.70333834677768e-06	-0.00882773234617357	hippocampus
-5.94984318924729e-05	0.00670881690848431	hippocampus
-0.00170092764069134	0.00101418572388958	basalganglia
0.00203915542278302	-0.000180666013754751	basalganglia
0.000685387257069624	0.000599822696077529	hippocampus
-0.00129065882225787	0.00566466230423197	basalganglia
0.00527615950171178	0.00065201776995713	hippocampus
0.00453199775857251	0.0113467585311424	basalganglia
0.00150027803600367	-0.000414630295306863	basalganglia
-0.00430863524014134	-0.00324927140422285	hippocampus
-0.00061660455742929	0.00496965699826792	basalganglia
-0.00174794393996789	-0.00596705809967819	basalganglia
-0.00781380568481576	0.00381768879478636	basalganglia
0.00358041038010932	-0.00392793361391922	basalganglia
-0.00271878124439029	0.00195527716162807	basalganglia
-0.00224100105729367	0.00372194913346558	basalganglia
-0.00391048005187558	0.0141548817483835	basalganglia
-0.00676588977974013	0.0047514860227195	basalganglia
0.0021339098418008	0.00365203501336974	basalganglia
-0.00272271746235294	0.00556712845161139	hippocampus
0.00828285127050294	0.00334730976649028	hippocampus
0.00889364840657411	-0.00369503980730621	basalganglia
-0.0058777221730909	0.00592962242303859	basalganglia
0.00946378289097623	0.0105418939264197	basalganglia
-0.00146297251495145	0.00613158596135338	basalganglia
0.000827495130738602	0.00673588291562618	basalganglia
0.00243311254755541	-0.00128984835443532	basalganglia
-0.00687854789245944	0.00339810541666331	hippocampus
0.00383052940812663	0.00446202844359781	basalganglia
-0.00586933350458711	0.0016960559979448	basalganglia
0.00341372713800635	0.00046765846405724	basalganglia
-0.00550677557216399	0.0048791571085222	basalganglia
-0.00168563792042614	-0.00542737023840777	basalganglia
-0.0167823045866992	0.00172047049690203	hippocampus
-0.0205034566967478	0.00486433081456876	hippocampus
0.00799280322710177	-0.000856655836781701	basalganglia
-0.00226994558103289	-0.000441990980974145	basalganglia
-0.00553121814586935	0.00445411152372232	basalganglia
0.00476286709968611	0.00797894320634228	basalganglia
0.00024105435380688	-0.00709640756902056	hippocampus
0.000461624963633023	0.00369943432814369	basalganglia
-0.0118745207023166	0.0019633748564026	basalganglia
0.00179084091798311	0.00169483728999968	hippocampus
-0.0107996609346313	-0.00581611016443054	hippocampus
-0.00335731230118068	0.0129861093013641	basalganglia
-0.00421549160236234	0.00391981830764506	basalganglia
-0.00127037101554864	0.00624245800079294	basalganglia
-0.0133719341948347	0.00981831563821051	hippocampus
-0.0024752229453977	0.00209263810931421	basalganglia
-0.0120817134879104	0.00847446535851601	hippocampus
0.00305852376346728	0.0121305766755494	basalganglia
-0.00219047719212425	-0.00360059193234781	basalganglia
-0.00769215259774535	-0.000366171312937526	basalganglia
-0.00994106307303298	-0.00519668533368157	hippocampus
-0.00574238773932011	0.00560900627887754	basalganglia
-0.00239332947738424	0.0074482651384687	basalganglia
0.00114701068491133	-0.000193969143500449	hippocampus
-0.00316783950767451	0.00655561265401228	hippocampus
-0.00266531908201327	0.00750099995256343	hippocampus
0.00171679844807172	0.00679417312153517	basalganglia
-0.00304673701555161	-0.000623936394702364	basalganglia
-0.000322186647790666	0.00997571716504752	basalganglia
-0.00286190318458532	0.00799111739866153	hippocampus
-0.00437780330596342	-0.00053049171574538	basalganglia
-0.00417999864935339	-0.00476206191953249	hippocampus
0.00512554012793946	-0.00112081004032887	hippocampus
0.00233653380785386	0.0110168065649954	basalganglia
0.00146607137173305	-0.00116088796889181	basalganglia
0.00634367557090859	-0.00409992572117409	hippocampus
0.00348892610722896	0.00860927501787015	basalganglia
0.00338569784046754	0.00361819328836187	hippocampus
0.00377619671288311	0.0117373737340971	basalganglia
0.000435799861733958	0.00456895782896019	basalganglia
-0.000828108926152621	0.0170713882413675	basalganglia
0.00548342624972532	-0.00361475155496091	hippocampus
0.000274515747622834	0.000956057942342362	basalganglia
0.000911931246134283	0.00414915860347288	basalganglia
-0.000632766192196432	0.00215594938291885	hippocampus
0.00031161942120795	0.00617879541158911	hippocampus
0.00117186744513279	-0.00027810025842441	basalganglia
3.08480085263715e-05	0.00132331837018189	basalganglia
-0.00334645606073862	-0.000925037423238748	hippocampus
-8.09770861197974e-05	0.000668226820309865	basalganglia
-0.0011741127968856	-0.000673034774074806	basalganglia
0.000257685927090978	0.012134877663214	basalganglia
-0.00141446904570168	0.0061887480943438	basalganglia
-0.00143163666004992	0.00221086990446428	basalganglia
-0.0026322190326047	0.0130729850812786	basalganglia
-0.00196759267530546	6.36701836018806e-05	basalganglia
0.00733385201160361	0.00620756841609709	basalganglia
-0.00070258705334165	-0.000444079638245214	basalganglia
-0.00425983858933603	0.0175748696777641	basalganglia
-0.0026638157507977	0.00849608320134352	basalganglia
-0.000285674534704294	-0.000184578294101852	basalganglia
0.000143435755232842	0.00668500180653323	basalganglia
-0.000355572820368176	-0.00169408151980008	hippocampus
-0.00192964398023929	0.00157725067970122	hippocampus
0.00141455679694588	0.00191550083518189	basalganglia
-0.00136954261483337	0.0106383961666451	hippocampus
-0.00683704225660617	-0.0110612542888961	hippocampus
0.00345498268393756	0.0109241119363761	basalganglia
0.0060858833618825	0.00225345108606873	hippocampus
0.010871226132995	0.010445599061328	basalganglia
-0.00344833508401325	0.000562141859450328	hippocampus
0.00306173101167551	-0.00762404783325015	basalganglia
-0.00212469604715728	0.00536669836813029	hippocampus
-0.00277425399933286	0.00449917486352265	basalganglia
-0.00149163843500253	-0.000798795237585903	basalganglia
-0.00366092817619913	0.0025864255008771	hippocampus
-0.00134299475581462	-0.00200203835567104	basalganglia
0.000955406777185633	-0.0012852710361003	basalganglia
0.00334079288381393	-0.000491765301455058	basalganglia
-0.00215066536024525	0.0084381802239047	basalganglia
-0.00298578136802136	-0.00276183705483799	basalganglia
-0.000164736201856288	0.00754470158280569	basalganglia
-0.00389594938282218	0.0103128633483033	hippocampus
-0.00570429726904949	-0.000307418870834346	hippocampus
0.00298737902264169	-0.000674199475033281	hippocampus
0.00232699310861375	-0.000499823628076418	basalganglia
0.00412885118488063	-0.00256504687056781	basalganglia
0.00274408391680416	0.0107213830294115	basalganglia
0.00107335030083854	0.00405571916963692	basalganglia
0.00384138512037217	0.00774519609803535	basalganglia
-0.00524608844653281	0.00305697591305275	basalganglia
-0.00337918759173885	0.00867862269494663	basalganglia
-0.00668911958587389	-0.00232617164935518	hippocampus
0.00136134220269576	-0.00436536441906275	hippocampus
0.00077073425606547	0.00484070602399929	hippocampus
0.002542888695737	-0.00159554569012656	basalganglia
0.00435535243172405	0.00165523962331075	basalganglia
0.00339410549750544	0.000758465131373486	basalganglia
-0.000442596349055772	-0.00106897596520213	hippocampus
-0.00405260698329181	-0.000369996598696067	basalganglia
0.00294381075940055	0.00189967493111843	hippocampus
0.000758073942444309	0.00277181778810591	basalganglia
0.00316868633622056	-0.00816428175650768	hippocampus
-0.00274342924282937	0.0065539240113378	basalganglia
-0.00170443192401925	0.00476745428397701	hippocampus
0.00474087602636524	-0.00240936110199393	hippocampus
0.00410322937807368	-0.000493138908603047	basalganglia
-0.00358440598854278	-0.00188683862775616	hippocampus
-0.00350007100423662	-0.00344239139436645	basalganglia
0.00369348008681592	-0.00423402741759589	basalganglia
0.00106450326953869	-0.00218650999548172	basalganglia
0.00339160107864155	0.00729616596604636	basalganglia
0.00647904937731594	0.00273764644363917	hippocampus
0.00307443172320816	0.00774715110349703	hippocampus
-0.00124622720150553	0.00484190133589375	basalganglia
0.000542931428575812	0.00453318764877197	hippocampus
-0.000959786124774623	0.00477764001859913	hippocampus
0.00387034718496858	0.00260603846491347	hippocampus
0.00354981222344325	0.00190706886192851	cortex
0.00168495469714141	0.000286498717695456	basalganglia
-0.00338410373325448	0.00706725612852062	basalganglia
-0.00918874284551902	0.00439502532591734	basalganglia
0.00537867255586387	0.00459456704306282	basalganglia
0.00193386325512421	0.000183320576340368	basalganglia
0.00102302853640209	0.00133832802024171	hippocampus
0.00479468760119629	-0.000903077296082692	hippocampus
-0.00253066517829234	0.00312360401363566	basalganglia
0.000369250347275691	-0.00378205628028211	basalganglia
-0.00191934549942987	-0.00572401213873201	hippocampus
0.00653216181666232	-0.00118402028176295	hippocampus
0.00460701555517312	0.00201700742109729	hippocampus
-0.00334036340122771	0.0093130204925837	basalganglia
-0.0038483760575945	0.00596446441836003	basalganglia
-0.00655176839798402	0.00290073095031168	basalganglia
0.00483868414537132	-0.00205516137994406	basalganglia
-0.0073571735245869	0.00192159689653458	basalganglia
0.00623631517218293	-0.00330453728831272	hippocampus
0.0102273459254317	0.00458618825616861	hippocampus
0.0108322508244349	-0.00104164387547419	basalganglia
0.00839397884756363	-0.000828202944952882	basalganglia
0.00358358062933269	0.00123441957198501	hippocampus
0.00507336490864808	0.002390065356325	basalganglia
0.00608489926895054	-0.000576223925373646	hippocampus
0.00624401116083093	0.00299857616706047	hippocampus
0.00159778820724637	-0.00391672493035952	basalganglia
0.005736761516937	-0.001263420765051	basalganglia
0.00180793751746098	-0.00532480943030473	hippocampus
-0.00325906474625891	0.00599776537084111	basalganglia
0.000167626356422303	-0.00304064395702013	basalganglia
-0.00193347137982611	0.00295235255506767	basalganglia
0.00720874646525088	-0.0021222432524576	hippocampus
0.00449983206524538	0.00474325277469645	hippocampus
-0.00100246160856636	0.00963764650960701	basalganglia
0.00188041023674785	0.00947866741651101	hippocampus
-0.00317774471938776	0.0161498004297453	hippocampus
-0.0044247389986706	0.00112146147445963	hippocampus
-0.00192391406960836	-0.00739908306907067	hippocampus
0.00405326640110489	0.00257363461789163	basalganglia
0.00875487962599574	-0.000972269264379012	basalganglia
-0.00189933927258564	-0.00119890948288168	hippocampus
0.00335638555623775	0.00124946278023838	hippocampus
0.00112652203796068	-0.000652270440942309	hippocampus
0.00625406694055467	0.0033535328982137	basalganglia
-0.00204639717633048	0.00187234018049744	hippocampus
0.00289746191514747	0.00923669530380914	basalganglia
-0.000957187535645844	0.0101732982109202	basalganglia
-0.00290406395210084	-0.00116403342574947	basalganglia
0.00541453530787461	0.00736057107374351	hippocampus
0.000403213656443947	0.00611530244730785	hippocampus
0.00113153974339962	0.0048236087910749	hippocampus
-0.00150891860998667	0.012478924172294	basalganglia
0.000200136023988279	-0.0048934329961049	basalganglia
0.00371008655471578	0.000522846037292444	basalganglia
-0.00433447515267912	0.00450443192181463	basalganglia
-0.0027525942392781	0.000957154004999177	basalganglia
0.0127517350311187	0.00554318111768667	basalganglia
0.000782509580878941	0.00251596072943745	basalganglia
0.00168865632947903	0.00585874668712765	hippocampus
-0.0047115951433518	0.00608478666293391	basalganglia
0.00435116889592835	0.00114184585086571	basalganglia
0.0022991806394206	0.0086754076120117	basalganglia
8.77131056181314e-05	-0.00834884097380784	hippocampus
0.0035023358386143	0.00931203005960235	basalganglia
0.00426080028634588	0.00964889794481295	basalganglia
0.00341964336750495	0.00290639342003007	basalganglia
0.00468784415205013	-0.00474579099182611	cortex
-0.0289950421867527	0.00594436610301839	cerebellum
0.00231990851259541	-0.00188024520482706	cortex
0.00504271099063367	0.00845765626122994	cortex
0.00463784154260737	-0.000210390094011416	cortex
-0.0152678116524175	-0.00173027808846017	cortex
-0.0173626236261853	0.00940890778161103	cerebellum
0.00789396522002795	0.00131346433444843	cortex
0.00686304295957261	0.00439907685225282	cortex
0.00867896988470407	0.0026286457160875	cortex
0.0103951044983578	0.00171735624966187	cortex
0.00201723201667119	0.00265663342531281	cortex
-0.00446175467028398	-0.00685541946165534	cortex
-0.0227906329663	0.0157113143213972	cerebellum
0.00163336134332135	0.0140981541383577	cortex
-0.0220890905102064	0.011398170523073	cerebellum
0.0134558499052141	0.00509309348649753	cortex
-0.0191178761778818	0.0167178024045332	cerebellum
0.0060837267452976	-0.00802625983523093	cortex
0.00756879593596527	-0.00485277162138016	cortex
-0.0276581526108975	0.0101651620384739	cortex
0.00607817264795852	0.00964760328497283	cortex
-0.00841272420228821	-0.00965733064764725	cerebellum
-0.00540679750538037	-0.0102729972095714	cortex
0.0061358689123071	-0.00390262301307048	cortex
-0.0224051814973791	0.0183825563412693	cerebellum
-0.00516475686549705	-0.0147992211871613	cortex
-0.0265447528232363	-0.00159989143227649	cortex
-0.0190415542242334	0.010295624914248	cortex
0.00514836129301356	0.0112716924884534	cortex
0.00707468157556621	0.00667515252382292	cortex
0.00971624912569034	0.0122790936904047	cortex
-0.0190461089109427	0.00183905324997022	cerebellum
-0.00475263002408443	-0.0156217681685999	cortex
0.0045209375848738	-0.0110393368833861	cortex
0.00284096959826648	-0.0092088530921272	cortex
-0.00723254297882484	0.0048606681278033	cortex
-0.000832262862310668	0.000395692697246719	cortex
-0.00342643927852761	-0.00275128426592393	cortex
-0.000103228128101391	-0.0029286551412838	cortex
-0.025464883488184	0.00681249864571906	cerebellum
0.0122954609078842	0.00555541155220352	cortex
-0.000490106855693009	-0.00671003864324057	cortex
0.00989869870959672	0.00989233743154916	cortex
0.0125429039890526	0.0119885848399888	cortex
0.00218351329370819	-0.0121541744194765	cortex
0.0113692354217888	-0.00559916458769349	cortex
0.0114376347624003	0.00172835625567683	cortex
0.00486524213570591	-0.00477492803887016	cortex
-0.0184436908501204	0.00928523453464753	cerebellum
0.007746173046199	0.00632891171868843	cortex
0.00312792450632746	0.00072040908711112	cortex
0.00458278490685489	0.000988814570741686	cortex
0.00343666423535832	-0.00661067190508148	cortex
0.000648902632312826	0.00123937329596233	cortex
-0.00361641625802465	-0.0104716968447972	cortex
0.0058175264710894	-0.0132525394117623	cortex
0.00282286224237221	-0.0117056041768947	cortex
-0.00391579975323417	-0.0223703126149154	cortex
-0.00128009806268927	-0.0149595047063027	cortex
0.00461299660270676	-0.00315987872044358	cortex
-0.00526149648698064	-0.00611002739570103	cortex
0.00358213690270353	0.00509061346017746	cortex
-0.015224818657884	0.00797532033287122	cerebellum
0.00816139051354313	-0.000305694271245112	cortex
0.0118867666864413	0.00839128880968279	cortex
-0.018246304291504	0.0114115758922932	cerebellum
0.00234614620938769	0.00698215510134958	cortex
0.0113605853866772	0.00451221602738166	cortex
0.00214300339852136	1.85274778148091e-05	cortex
0.00788832068350992	0.000626604643396665	cortex
-0.0159065908275401	0.022626329881513	cerebellum
0.00508734586290775	-0.00590483759556458	cortex
0.0129702522430882	0.00378415489620403	cortex
0.00397740378190315	-0.00700644738510641	cortex
0.0123707407812703	0.00139392146588348	cortex
0.00806561535376519	-0.00198879643019857	cortex
0.00460061691822554	-0.00251612795430535	cortex
-0.00394689298858255	-0.00833576381992005	cortex
0.00196066869158517	-0.00835646278339722	cortex
0.00643634336207531	-0.00193599043532964	cortex
0.0119239660381793	-0.00316681532282685	cortex
0.00695784474667208	0.00292530822681515	cortex
0.0051012761883016	-0.00427475205259836	cortex
-0.013744551215353	0.00276510684507364	cerebellum
0.00718098072208978	-0.00916240434684272	cortex
0.00112297436526202	-0.00365037997040402	cortex
0.00646795967412708	2.79948392110997e-05	cortex
-0.00947689245461869	0.0243561162187769	cerebellum
0.000381185053112854	0.00615690675874255	cortex
0.00546166779267531	0.00420226979579072	cortex
-0.0175129059343466	0.0133149820975489	cerebellum
0.013470624246985	0.00250996725590646	cortex
0.0132121248075317	0.00354147633436515	cortex
0.0111937734205275	0.00172081903191639	cortex
0.00706681987856727	0.00118338433867636	cortex
0.00412761656003496	-0.00237528260133276	cortex
-0.010416648321166	0.0242722577266095	cerebellum
0.0102076785630185	-0.00173780570068636	cortex
0.0127672370892368	0.00990770709584736	cortex
-0.00773151288554349	0.0207565121802503	cerebellum
0.00569381721789458	-0.00287077828516243	cortex
0.0029254743046554	-0.00696889053465386	cortex
-0.000315479639382438	-0.00779329035636832	cortex
-0.00627161900701136	-0.000742806211941985	cortex
0.0127567418352043	0.00366570587356603	cortex
0.00995278077965235	0.00801516503830526	cortex
0.0110337542389847	0.00187359238601614	cortex
0.0130128000600104	0.00415968615735785	cortex
0.00646496523180931	0.00848726691509112	cortex
-0.00110035274180913	0.000678054837739421	cortex
-0.0282238904673891	0.0109787820484348	cerebellum
0.000722149932309596	-0.00572783788343257	cortex
0.00411422592080101	0.00132679823449336	cortex
-0.0171661972558047	0.00481252906954881	cerebellum
0.000528765192184652	0.0168862307154094	cortex
-0.0017524743984631	-0.0142829820017622	cortex
-0.00702108853014107	0.00789659178485847	cortex
0.000235345122940207	-0.00549875831101829	cortex
-0.0211064710423076	0.0069806103137096	cerebellum
-0.00394591942293202	-0.00194060456545261	cortex
-0.000853272447531581	-0.0148835042035619	cortex
-0.00148851215612974	-0.013091482189772	cortex
-0.00529417540177327	-0.0105813481234326	cortex
-0.00752070164411392	-0.00688311464327187	cortex
-0.0152029417041703	0.0232252263384688	cerebellum
0.00958064421088621	0.00344433232453203	cortex
0.0113518221784892	-0.000732421422655413	cortex
0.0106555881296497	0.00620714249713161	cortex
-0.00924539942985348	0.0165437277144127	cerebellum
0.0118518553925416	0.000775977827881081	cortex
0.0111004517964782	0.00277922790394534	cortex
0.0110227218664082	0.00796506341421245	cortex
0.0138975310897511	0.00751339589530399	cortex
-0.0144757242133384	0.0180003154240529	cerebellum
[truncated: 6,717 more rows]
