# Supplementary material for: Brain expression quantitative trait locus and network analyses reveal downstream effects and putative drivers for brain-related diseases
Source: Nat Genet. 2023 Feb 23;55(3):377–88. doi: 10.1038/s41588-023-01300-6 (PMC10011140; doi:10.1038/s41588-023-01300-6)
Supplement: Source Data Fig. 3 — Source data for Fig. 3. [file 41588_2023_1300_MOESM6_ESM.xlsx]

## Sheet: PanelACDE
Panel a is a summary of Supplementary Table 3
Panels c,d, and e are a summary of Supplementary Table 7

## Sheet: PanelB-Expression
mean_expression	variable	value
251.91	is_eqtl_it1	Genes without significant eQTL
3.73437	is_eqtl_it1	Genes without significant eQTL
511.032	is_eqtl_it1	Genes with significant eQTL
287.561	is_eqtl_it1	Genes with significant eQTL
98.7321	is_eqtl_it1	Genes with significant eQTL
168.031	is_eqtl_it1	Genes with significant eQTL
489.508	is_eqtl_it1	Genes with significant eQTL
339.654	is_eqtl_it1	Genes with significant eQTL
1047.04	is_eqtl_it1	Genes with significant eQTL
637.549	is_eqtl_it1	Genes with significant eQTL
449.247	is_eqtl_it1	Genes with significant eQTL
3157	is_eqtl_it1	Genes with significant eQTL
1110.05	is_eqtl_it1	Genes without significant eQTL
1624.87	is_eqtl_it1	Genes with significant eQTL
203.792	is_eqtl_it1	Genes with significant eQTL
67.697	is_eqtl_it1	Genes with significant eQTL
2339.25	is_eqtl_it1	Genes with significant eQTL
2521.24	is_eqtl_it1	Genes with significant eQTL
1044.54	is_eqtl_it1	Genes with significant eQTL
397.424	is_eqtl_it1	Genes with significant eQTL
994.154	is_eqtl_it1	Genes with significant eQTL
929.42	is_eqtl_it1	Genes with significant eQTL
81.8099	is_eqtl_it1	Genes without significant eQTL
1.62717	is_eqtl_it1	Genes without significant eQTL
180.289	is_eqtl_it1	Genes with significant eQTL
1.04643	is_eqtl_it1	Genes with significant eQTL
35.4676	is_eqtl_it1	Genes with significant eQTL
2039.65	is_eqtl_it1	Genes with significant eQTL
505.162	is_eqtl_it1	Genes with significant eQTL
2523.01	is_eqtl_it1	Genes with significant eQTL
468.176	is_eqtl_it1	Genes with significant eQTL
235.501	is_eqtl_it1	Genes with significant eQTL
820.573	is_eqtl_it1	Genes with significant eQTL
171.232	is_eqtl_it1	Genes without significant eQTL
531.034	is_eqtl_it1	Genes with significant eQTL
923.428	is_eqtl_it1	Genes with significant eQTL
1468.43	is_eqtl_it1	Genes with significant eQTL
1604.79	is_eqtl_it1	Genes with significant eQTL
111.955	is_eqtl_it1	Genes without significant eQTL
1495.77	is_eqtl_it1	Genes with significant eQTL
81.0932	is_eqtl_it1	Genes with significant eQTL
409.44	is_eqtl_it1	Genes with significant eQTL
2326.95	is_eqtl_it1	Genes with significant eQTL
987.641	is_eqtl_it1	Genes with significant eQTL
927.731	is_eqtl_it1	Genes with significant eQTL
2180.69	is_eqtl_it1	Genes with significant eQTL
456.951	is_eqtl_it1	Genes with significant eQTL
1544.01	is_eqtl_it1	Genes with significant eQTL
1616.62	is_eqtl_it1	Genes with significant eQTL
1021.04	is_eqtl_it1	Genes with significant eQTL
186.258	is_eqtl_it1	Genes with significant eQTL
3264.66	is_eqtl_it1	Genes with significant eQTL
1393.08	is_eqtl_it1	Genes with significant eQTL
2386.93	is_eqtl_it1	Genes with significant eQTL
3095.87	is_eqtl_it1	Genes with significant eQTL
257.301	is_eqtl_it1	Genes with significant eQTL
1428.19	is_eqtl_it1	Genes without significant eQTL
336.036	is_eqtl_it1	Genes with significant eQTL
1466.08	is_eqtl_it1	Genes with significant eQTL
1088.64	is_eqtl_it1	Genes with significant eQTL
1505.1	is_eqtl_it1	Genes with significant eQTL
3.0347	is_eqtl_it1	Genes with significant eQTL
46.7995	is_eqtl_it1	Genes without significant eQTL
2.10332	is_eqtl_it1	Genes with significant eQTL
293.836	is_eqtl_it1	Genes without significant eQTL
274.712	is_eqtl_it1	Genes without significant eQTL
581.353	is_eqtl_it1	Genes with significant eQTL
2028.87	is_eqtl_it1	Genes with significant eQTL
10.3271	is_eqtl_it1	Genes with significant eQTL
5.3174	is_eqtl_it1	Genes with significant eQTL
362.098	is_eqtl_it1	Genes without significant eQTL
522.692	is_eqtl_it1	Genes without significant eQTL
0.781442	is_eqtl_it1	Genes with significant eQTL
1984.03	is_eqtl_it1	Genes with significant eQTL
803.792	is_eqtl_it1	Genes with significant eQTL
2163.28	is_eqtl_it1	Genes without significant eQTL
102.873	is_eqtl_it1	Genes with significant eQTL
0.292803	is_eqtl_it1	Genes with significant eQTL
502.834	is_eqtl_it1	Genes with significant eQTL
627.357	is_eqtl_it1	Genes with significant eQTL
4.89468	is_eqtl_it1	Genes with significant eQTL
703.121	is_eqtl_it1	Genes with significant eQTL
492.681	is_eqtl_it1	Genes with significant eQTL
705.442	is_eqtl_it1	Genes with significant eQTL
9.87288	is_eqtl_it1	Genes without significant eQTL
85.2519	is_eqtl_it1	Genes with significant eQTL
731.374	is_eqtl_it1	Genes with significant eQTL
1147.62	is_eqtl_it1	Genes with significant eQTL
672.091	is_eqtl_it1	Genes with significant eQTL
93.2309	is_eqtl_it1	Genes with significant eQTL
2651.76	is_eqtl_it1	Genes with significant eQTL
703.734	is_eqtl_it1	Genes without significant eQTL
2185.38	is_eqtl_it1	Genes without significant eQTL
4578.35	is_eqtl_it1	Genes with significant eQTL
41.8534	is_eqtl_it1	Genes with significant eQTL
19.0774	is_eqtl_it1	Genes with significant eQTL
637.644	is_eqtl_it1	Genes with significant eQTL
310.759	is_eqtl_it1	Genes with significant eQTL
285.41	is_eqtl_it1	Genes with significant eQTL
25.4315	is_eqtl_it1	Genes with significant eQTL
3624.81	is_eqtl_it1	Genes with significant eQTL
4073.37	is_eqtl_it1	Genes with significant eQTL
1690.7	is_eqtl_it1	Genes with significant eQTL
1510.26	is_eqtl_it1	Genes with significant eQTL
607.65	is_eqtl_it1	Genes with significant eQTL
9186.47	is_eqtl_it1	Genes with significant eQTL
1492.19	is_eqtl_it1	Genes without significant eQTL
56.7984	is_eqtl_it1	Genes with significant eQTL
952.212	is_eqtl_it1	Genes with significant eQTL
682.297	is_eqtl_it1	Genes with significant eQTL
1045.51	is_eqtl_it1	Genes without significant eQTL
5091.52	is_eqtl_it1	Genes without significant eQTL
109.414	is_eqtl_it1	Genes with significant eQTL
57.0444	is_eqtl_it1	Genes with significant eQTL
1848.13	is_eqtl_it1	Genes with significant eQTL
998.161	is_eqtl_it1	Genes with significant eQTL
613.117	is_eqtl_it1	Genes with significant eQTL
490.81	is_eqtl_it1	Genes with significant eQTL
673.579	is_eqtl_it1	Genes with significant eQTL
56.05	is_eqtl_it1	Genes with significant eQTL
0.458349	is_eqtl_it1	Genes without significant eQTL
216.988	is_eqtl_it1	Genes with significant eQTL
1290.26	is_eqtl_it1	Genes with significant eQTL
1413.75	is_eqtl_it1	Genes with significant eQTL
3518.72	is_eqtl_it1	Genes with significant eQTL
7595.43	is_eqtl_it1	Genes with significant eQTL
291.966	is_eqtl_it1	Genes with significant eQTL
614.866	is_eqtl_it1	Genes with significant eQTL
2327.5	is_eqtl_it1	Genes with significant eQTL
1273.99	is_eqtl_it1	Genes with significant eQTL
889.175	is_eqtl_it1	Genes with significant eQTL
58.2181	is_eqtl_it1	Genes with significant eQTL
48.1437	is_eqtl_it1	Genes with significant eQTL
2105.96	is_eqtl_it1	Genes with significant eQTL
1031.75	is_eqtl_it1	Genes without significant eQTL
40.0215	is_eqtl_it1	Genes with significant eQTL
666.137	is_eqtl_it1	Genes with significant eQTL
1126.8	is_eqtl_it1	Genes with significant eQTL
1108.35	is_eqtl_it1	Genes with significant eQTL
75.8222	is_eqtl_it1	Genes with significant eQTL
15.7996	is_eqtl_it1	Genes with significant eQTL
615.173	is_eqtl_it1	Genes with significant eQTL
1.10943	is_eqtl_it1	Genes with significant eQTL
602.066	is_eqtl_it1	Genes with significant eQTL
132.048	is_eqtl_it1	Genes with significant eQTL
644.484	is_eqtl_it1	Genes with significant eQTL
129.667	is_eqtl_it1	Genes with significant eQTL
24.5099	is_eqtl_it1	Genes with significant eQTL
988.562	is_eqtl_it1	Genes with significant eQTL
0.23803	is_eqtl_it1	Genes without significant eQTL
240.4	is_eqtl_it1	Genes with significant eQTL
393.754	is_eqtl_it1	Genes with significant eQTL
1060.44	is_eqtl_it1	Genes with significant eQTL
2898.66	is_eqtl_it1	Genes with significant eQTL
1723.63	is_eqtl_it1	Genes with significant eQTL
1027.5	is_eqtl_it1	Genes with significant eQTL
186.468	is_eqtl_it1	Genes with significant eQTL
244.409	is_eqtl_it1	Genes without significant eQTL
284.016	is_eqtl_it1	Genes without significant eQTL
4.99931	is_eqtl_it1	Genes with significant eQTL
2342.57	is_eqtl_it1	Genes without significant eQTL
224.04	is_eqtl_it1	Genes with significant eQTL
110.945	is_eqtl_it1	Genes with significant eQTL
3.17865	is_eqtl_it1	Genes with significant eQTL
1447.22	is_eqtl_it1	Genes with significant eQTL
154.231	is_eqtl_it1	Genes with significant eQTL
1168.17	is_eqtl_it1	Genes with significant eQTL
12.206	is_eqtl_it1	Genes with significant eQTL
9084.48	is_eqtl_it1	Genes without significant eQTL
155.43	is_eqtl_it1	Genes with significant eQTL
232.557	is_eqtl_it1	Genes with significant eQTL
3157.52	is_eqtl_it1	Genes without significant eQTL
0.750957	is_eqtl_it1	Genes with significant eQTL
12414	is_eqtl_it1	Genes with significant eQTL
190.168	is_eqtl_it1	Genes with significant eQTL
1260.84	is_eqtl_it1	Genes with significant eQTL
0.352023	is_eqtl_it1	Genes with significant eQTL
6.28803	is_eqtl_it1	Genes with significant eQTL
7.08982	is_eqtl_it1	Genes with significant eQTL
333.775	is_eqtl_it1	Genes with significant eQTL
9.54758	is_eqtl_it1	Genes without significant eQTL
441.923	is_eqtl_it1	Genes without significant eQTL
444.826	is_eqtl_it1	Genes with significant eQTL
251.241	is_eqtl_it1	Genes with significant eQTL
1621.61	is_eqtl_it1	Genes without significant eQTL
470.235	is_eqtl_it1	Genes with significant eQTL
3416.25	is_eqtl_it1	Genes with significant eQTL
662.454	is_eqtl_it1	Genes with significant eQTL
1271.05	is_eqtl_it1	Genes with significant eQTL
738.671	is_eqtl_it1	Genes without significant eQTL
81.3816	is_eqtl_it1	Genes with significant eQTL
47.3894	is_eqtl_it1	Genes without significant eQTL
668.779	is_eqtl_it1	Genes with significant eQTL
27.3293	is_eqtl_it1	Genes with significant eQTL
455.021	is_eqtl_it1	Genes with significant eQTL
21.6294	is_eqtl_it1	Genes without significant eQTL
4.70347	is_eqtl_it1	Genes with significant eQTL
1456.7	is_eqtl_it1	Genes with significant eQTL
7927.07	is_eqtl_it1	Genes without significant eQTL
778.725	is_eqtl_it1	Genes with significant eQTL
4313.17	is_eqtl_it1	Genes without significant eQTL
1207.74	is_eqtl_it1	Genes with significant eQTL
367.133	is_eqtl_it1	Genes with significant eQTL
655.753	is_eqtl_it1	Genes with significant eQTL
1.00655	is_eqtl_it1	Genes without significant eQTL
3.70403	is_eqtl_it1	Genes without significant eQTL
78.7052	is_eqtl_it1	Genes with significant eQTL
1270	is_eqtl_it1	Genes without significant eQTL
4199.3	is_eqtl_it1	Genes with significant eQTL
767.3	is_eqtl_it1	Genes without significant eQTL
1081.35	is_eqtl_it1	Genes with significant eQTL
6371.05	is_eqtl_it1	Genes with significant eQTL
1617.68	is_eqtl_it1	Genes with significant eQTL
847.115	is_eqtl_it1	Genes without significant eQTL
3.86345	is_eqtl_it1	Genes without significant eQTL
307.006	is_eqtl_it1	Genes with significant eQTL
458.118	is_eqtl_it1	Genes with significant eQTL
880.668	is_eqtl_it1	Genes with significant eQTL
394.382	is_eqtl_it1	Genes with significant eQTL
24.9778	is_eqtl_it1	Genes with significant eQTL
5717.33	is_eqtl_it1	Genes without significant eQTL
803.93	is_eqtl_it1	Genes with significant eQTL
36.736	is_eqtl_it1	Genes with significant eQTL
87.6102	is_eqtl_it1	Genes with significant eQTL
6954.36	is_eqtl_it1	Genes without significant eQTL
6244.72	is_eqtl_it1	Genes without significant eQTL
1347.63	is_eqtl_it1	Genes with significant eQTL
2776.58	is_eqtl_it1	Genes with significant eQTL
1439.22	is_eqtl_it1	Genes with significant eQTL
6154.57	is_eqtl_it1	Genes without significant eQTL
5353.11	is_eqtl_it1	Genes with significant eQTL
8286.14	is_eqtl_it1	Genes with significant eQTL
1581.25	is_eqtl_it1	Genes with significant eQTL
1655.05	is_eqtl_it1	Genes with significant eQTL
697.496	is_eqtl_it1	Genes without significant eQTL
92.7211	is_eqtl_it1	Genes with significant eQTL
106.897	is_eqtl_it1	Genes with significant eQTL
1.43864	is_eqtl_it1	Genes without significant eQTL
357.121	is_eqtl_it1	Genes with significant eQTL
34.7678	is_eqtl_it1	Genes with significant eQTL
631.221	is_eqtl_it1	Genes with significant eQTL
1153.45	is_eqtl_it1	Genes with significant eQTL
702.653	is_eqtl_it1	Genes with significant eQTL
2616.44	is_eqtl_it1	Genes without significant eQTL
1952.52	is_eqtl_it1	Genes with significant eQTL
17.0054	is_eqtl_it1	Genes with significant eQTL
194.305	is_eqtl_it1	Genes with significant eQTL
517.381	is_eqtl_it1	Genes with significant eQTL
301.14	is_eqtl_it1	Genes with significant eQTL
2872.14	is_eqtl_it1	Genes with significant eQTL
2821.68	is_eqtl_it1	Genes without significant eQTL
851.744	is_eqtl_it1	Genes with significant eQTL
1289.95	is_eqtl_it1	Genes with significant eQTL
1245.89	is_eqtl_it1	Genes with significant eQTL
502.881	is_eqtl_it1	Genes with significant eQTL
937.475	is_eqtl_it1	Genes with significant eQTL
74.4872	is_eqtl_it1	Genes with significant eQTL
138.77	is_eqtl_it1	Genes with significant eQTL
321.816	is_eqtl_it1	Genes with significant eQTL
5184.36	is_eqtl_it1	Genes with significant eQTL
776.856	is_eqtl_it1	Genes with significant eQTL
497.714	is_eqtl_it1	Genes with significant eQTL
184.149	is_eqtl_it1	Genes with significant eQTL
31717.3	is_eqtl_it1	Genes without significant eQTL
391.446	is_eqtl_it1	Genes with significant eQTL
150.36	is_eqtl_it1	Genes with significant eQTL
280.285	is_eqtl_it1	Genes with significant eQTL
331.627	is_eqtl_it1	Genes with significant eQTL
52.5533	is_eqtl_it1	Genes without significant eQTL
73.6261	is_eqtl_it1	Genes with significant eQTL
693.559	is_eqtl_it1	Genes with significant eQTL
3181.86	is_eqtl_it1	Genes with significant eQTL
4087.87	is_eqtl_it1	Genes with significant eQTL
3.93809	is_eqtl_it1	Genes with significant eQTL
677.61	is_eqtl_it1	Genes with significant eQTL
515.094	is_eqtl_it1	Genes with significant eQTL
1917.25	is_eqtl_it1	Genes with significant eQTL
278.406	is_eqtl_it1	Genes with significant eQTL
1470.05	is_eqtl_it1	Genes with significant eQTL
498.676	is_eqtl_it1	Genes with significant eQTL
834.89	is_eqtl_it1	Genes with significant eQTL
206.02	is_eqtl_it1	Genes with significant eQTL
193.481	is_eqtl_it1	Genes with significant eQTL
503.46	is_eqtl_it1	Genes with significant eQTL
679.148	is_eqtl_it1	Genes without significant eQTL
1609.33	is_eqtl_it1	Genes with significant eQTL
552.995	is_eqtl_it1	Genes with significant eQTL
644.184	is_eqtl_it1	Genes with significant eQTL
1303.65	is_eqtl_it1	Genes with significant eQTL
1591.79	is_eqtl_it1	Genes with significant eQTL
826.307	is_eqtl_it1	Genes with significant eQTL
1050.83	is_eqtl_it1	Genes with significant eQTL
4288.69	is_eqtl_it1	Genes with significant eQTL
768.717	is_eqtl_it1	Genes with significant eQTL
2232.24	is_eqtl_it1	Genes with significant eQTL
95.2686	is_eqtl_it1	Genes without significant eQTL
2726.73	is_eqtl_it1	Genes with significant eQTL
1314.86	is_eqtl_it1	Genes without significant eQTL
2978.98	is_eqtl_it1	Genes with significant eQTL
994.655	is_eqtl_it1	Genes with significant eQTL
236.051	is_eqtl_it1	Genes with significant eQTL
1331.85	is_eqtl_it1	Genes with significant eQTL
1423.23	is_eqtl_it1	Genes with significant eQTL
1340.36	is_eqtl_it1	Genes with significant eQTL
34.302	is_eqtl_it1	Genes with significant eQTL
172.212	is_eqtl_it1	Genes with significant eQTL
117.594	is_eqtl_it1	Genes with significant eQTL
824.008	is_eqtl_it1	Genes without significant eQTL
181.355	is_eqtl_it1	Genes with significant eQTL
883.114	is_eqtl_it1	Genes with significant eQTL
670.633	is_eqtl_it1	Genes with significant eQTL
1888.6	is_eqtl_it1	Genes with significant eQTL
526.433	is_eqtl_it1	Genes without significant eQTL
42.2912	is_eqtl_it1	Genes without significant eQTL
66.407	is_eqtl_it1	Genes with significant eQTL
2081.6	is_eqtl_it1	Genes with significant eQTL
1.96304	is_eqtl_it1	Genes with significant eQTL
1696.07	is_eqtl_it1	Genes with significant eQTL
119.024	is_eqtl_it1	Genes with significant eQTL
802.953	is_eqtl_it1	Genes without significant eQTL
2554.21	is_eqtl_it1	Genes with significant eQTL
1031.35	is_eqtl_it1	Genes with significant eQTL
1444.87	is_eqtl_it1	Genes with significant eQTL
3065.08	is_eqtl_it1	Genes with significant eQTL
1202.95	is_eqtl_it1	Genes with significant eQTL
1194.16	is_eqtl_it1	Genes with significant eQTL
2183.16	is_eqtl_it1	Genes with significant eQTL
2332.96	is_eqtl_it1	Genes without significant eQTL
1028.04	is_eqtl_it1	Genes with significant eQTL
704.343	is_eqtl_it1	Genes with significant eQTL
1022.67	is_eqtl_it1	Genes with significant eQTL
769.945	is_eqtl_it1	Genes with significant eQTL
453.453	is_eqtl_it1	Genes with significant eQTL
2712.09	is_eqtl_it1	Genes without significant eQTL
326.666	is_eqtl_it1	Genes with significant eQTL
919.19	is_eqtl_it1	Genes with significant eQTL
1480.12	is_eqtl_it1	Genes with significant eQTL
245.673	is_eqtl_it1	Genes without significant eQTL
207.594	is_eqtl_it1	Genes with significant eQTL
385.208	is_eqtl_it1	Genes with significant eQTL
25.3686	is_eqtl_it1	Genes with significant eQTL
444.8	is_eqtl_it1	Genes without significant eQTL
42.8105	is_eqtl_it1	Genes with significant eQTL
134.489	is_eqtl_it1	Genes with significant eQTL
896.436	is_eqtl_it1	Genes with significant eQTL
176.64	is_eqtl_it1	Genes with significant eQTL
396.052	is_eqtl_it1	Genes with significant eQTL
1575.82	is_eqtl_it1	Genes without significant eQTL
10.9717	is_eqtl_it1	Genes with significant eQTL
8541.16	is_eqtl_it1	Genes with significant eQTL
2827.03	is_eqtl_it1	Genes with significant eQTL
194.479	is_eqtl_it1	Genes with significant eQTL
769.721	is_eqtl_it1	Genes with significant eQTL
199.918	is_eqtl_it1	Genes with significant eQTL
1001.12	is_eqtl_it1	Genes with significant eQTL
3588.9	is_eqtl_it1	Genes without significant eQTL
91.9632	is_eqtl_it1	Genes without significant eQTL
3.06808	is_eqtl_it1	Genes with significant eQTL
1071.46	is_eqtl_it1	Genes with significant eQTL
1480.7	is_eqtl_it1	Genes without significant eQTL
11.9835	is_eqtl_it1	Genes with significant eQTL
466.981	is_eqtl_it1	Genes with significant eQTL
14.3685	is_eqtl_it1	Genes without significant eQTL
3356.31	is_eqtl_it1	Genes with significant eQTL
4820.62	is_eqtl_it1	Genes with significant eQTL
1.37787	is_eqtl_it1	Genes without significant eQTL
793.156	is_eqtl_it1	Genes with significant eQTL
71.3837	is_eqtl_it1	Genes with significant eQTL
1.12329	is_eqtl_it1	Genes with significant eQTL
146.49	is_eqtl_it1	Genes with significant eQTL
692.582	is_eqtl_it1	Genes with significant eQTL
3052.84	is_eqtl_it1	Genes with significant eQTL
22.7153	is_eqtl_it1	Genes with significant eQTL
357.17	is_eqtl_it1	Genes without significant eQTL
2327.22	is_eqtl_it1	Genes with significant eQTL
6934.48	is_eqtl_it1	Genes without significant eQTL
9893.04	is_eqtl_it1	Genes with significant eQTL
261.662	is_eqtl_it1	Genes with significant eQTL
570.713	is_eqtl_it1	Genes with significant eQTL
1098.33	is_eqtl_it1	Genes with significant eQTL
498.8	is_eqtl_it1	Genes without significant eQTL
22725.7	is_eqtl_it1	Genes with significant eQTL
184.27	is_eqtl_it1	Genes with significant eQTL
98.1457	is_eqtl_it1	Genes with significant eQTL
90.7676	is_eqtl_it1	Genes with significant eQTL
3032.87	is_eqtl_it1	Genes with significant eQTL
20.2268	is_eqtl_it1	Genes with significant eQTL
16.9142	is_eqtl_it1	Genes with significant eQTL
697.705	is_eqtl_it1	Genes with significant eQTL
3945.32	is_eqtl_it1	Genes with significant eQTL
33.0574	is_eqtl_it1	Genes with significant eQTL
2699.49	is_eqtl_it1	Genes without significant eQTL
309.171	is_eqtl_it1	Genes with significant eQTL
804.507	is_eqtl_it1	Genes with significant eQTL
14604.7	is_eqtl_it1	Genes with significant eQTL
380.384	is_eqtl_it1	Genes with significant eQTL
272.211	is_eqtl_it1	Genes with significant eQTL
552.092	is_eqtl_it1	Genes without significant eQTL
1431.28	is_eqtl_it1	Genes with significant eQTL
25.1257	is_eqtl_it1	Genes with significant eQTL
494.327	is_eqtl_it1	Genes with significant eQTL
10558.1	is_eqtl_it1	Genes with significant eQTL
307.262	is_eqtl_it1	Genes with significant eQTL
17.18	is_eqtl_it1	Genes with significant eQTL
28.2453	is_eqtl_it1	Genes with significant eQTL
1082.46	is_eqtl_it1	Genes with significant eQTL
3902.27	is_eqtl_it1	Genes with significant eQTL
557.121	is_eqtl_it1	Genes with significant eQTL
1246.36	is_eqtl_it1	Genes with significant eQTL
146.118	is_eqtl_it1	Genes with significant eQTL
0.337582	is_eqtl_it1	Genes without significant eQTL
3262.04	is_eqtl_it1	Genes without significant eQTL
1816.44	is_eqtl_it1	Genes with significant eQTL
5971.23	is_eqtl_it1	Genes with significant eQTL
110.978	is_eqtl_it1	Genes with significant eQTL
1336.77	is_eqtl_it1	Genes with significant eQTL
2860.49	is_eqtl_it1	Genes with significant eQTL
185.865	is_eqtl_it1	Genes with significant eQTL
542.586	is_eqtl_it1	Genes with significant eQTL
3685.59	is_eqtl_it1	Genes with significant eQTL
1611.8	is_eqtl_it1	Genes with significant eQTL
4828.45	is_eqtl_it1	Genes with significant eQTL
5579.02	is_eqtl_it1	Genes with significant eQTL
764.85	is_eqtl_it1	Genes with significant eQTL
830.571	is_eqtl_it1	Genes with significant eQTL
155.628	is_eqtl_it1	Genes with significant eQTL
8355.56	is_eqtl_it1	Genes with significant eQTL
1047.26	is_eqtl_it1	Genes with significant eQTL
156.857	is_eqtl_it1	Genes with significant eQTL
237.649	is_eqtl_it1	Genes with significant eQTL
2362.1	is_eqtl_it1	Genes without significant eQTL
19.4791	is_eqtl_it1	Genes with significant eQTL
92.9049	is_eqtl_it1	Genes with significant eQTL
1099.02	is_eqtl_it1	Genes with significant eQTL
644.351	is_eqtl_it1	Genes with significant eQTL
1749.77	is_eqtl_it1	Genes with significant eQTL
566.879	is_eqtl_it1	Genes with significant eQTL
21.6149	is_eqtl_it1	Genes without significant eQTL
623.514	is_eqtl_it1	Genes with significant eQTL
1277.97	is_eqtl_it1	Genes with significant eQTL
547.926	is_eqtl_it1	Genes with significant eQTL
1512.12	is_eqtl_it1	Genes with significant eQTL
258.756	is_eqtl_it1	Genes with significant eQTL
223.179	is_eqtl_it1	Genes with significant eQTL
178.475	is_eqtl_it1	Genes with significant eQTL
905.246	is_eqtl_it1	Genes with significant eQTL
918.11	is_eqtl_it1	Genes with significant eQTL
1763.58	is_eqtl_it1	Genes with significant eQTL
2298.9	is_eqtl_it1	Genes with significant eQTL
4337.43	is_eqtl_it1	Genes with significant eQTL
170.777	is_eqtl_it1	Genes with significant eQTL
782.116	is_eqtl_it1	Genes with significant eQTL
684.41	is_eqtl_it1	Genes with significant eQTL
286.528	is_eqtl_it1	Genes with significant eQTL
1662.85	is_eqtl_it1	Genes with significant eQTL
2.40219	is_eqtl_it1	Genes without significant eQTL
257.156	is_eqtl_it1	Genes with significant eQTL
184.237	is_eqtl_it1	Genes with significant eQTL
225.413	is_eqtl_it1	Genes with significant eQTL
10.0994	is_eqtl_it1	Genes without significant eQTL
1088.2	is_eqtl_it1	Genes with significant eQTL
354.573	is_eqtl_it1	Genes with significant eQTL
8.75405	is_eqtl_it1	Genes with significant eQTL
236.125	is_eqtl_it1	Genes with significant eQTL
308.453	is_eqtl_it1	Genes with significant eQTL
1755.82	is_eqtl_it1	Genes with significant eQTL
305.396	is_eqtl_it1	Genes with significant eQTL
906.898	is_eqtl_it1	Genes with significant eQTL
2061.59	is_eqtl_it1	Genes with significant eQTL
663.072	is_eqtl_it1	Genes with significant eQTL
587.617	is_eqtl_it1	Genes with significant eQTL
3616.99	is_eqtl_it1	Genes without significant eQTL
1421.4	is_eqtl_it1	Genes with significant eQTL
690.207	is_eqtl_it1	Genes with significant eQTL
8.08822	is_eqtl_it1	Genes with significant eQTL
202.814	is_eqtl_it1	Genes with significant eQTL
2988.89	is_eqtl_it1	Genes with significant eQTL
449.243	is_eqtl_it1	Genes without significant eQTL
531.097	is_eqtl_it1	Genes with significant eQTL
191.096	is_eqtl_it1	Genes with significant eQTL
22.8677	is_eqtl_it1	Genes with significant eQTL
395.15	is_eqtl_it1	Genes with significant eQTL
777.782	is_eqtl_it1	Genes with significant eQTL
1830.97	is_eqtl_it1	Genes without significant eQTL
759.186	is_eqtl_it1	Genes with significant eQTL
128.569	is_eqtl_it1	Genes with significant eQTL
3485.68	is_eqtl_it1	Genes with significant eQTL
1159.17	is_eqtl_it1	Genes with significant eQTL
1509.68	is_eqtl_it1	Genes with significant eQTL
730.517	is_eqtl_it1	Genes with significant eQTL
2424.29	is_eqtl_it1	Genes with significant eQTL
413.766	is_eqtl_it1	Genes with significant eQTL
203.36	is_eqtl_it1	Genes with significant eQTL
399.364	is_eqtl_it1	Genes without significant eQTL
1306.36	is_eqtl_it1	Genes with significant eQTL
696.016	is_eqtl_it1	Genes with significant eQTL
3022.47	is_eqtl_it1	Genes with significant eQTL
1401.25	is_eqtl_it1	Genes with significant eQTL
1401.02	is_eqtl_it1	Genes with significant eQTL
2119.39	is_eqtl_it1	Genes with significant eQTL
7404.27	is_eqtl_it1	Genes without significant eQTL
1213.07	is_eqtl_it1	Genes without significant eQTL
1538.42	is_eqtl_it1	Genes with significant eQTL
4401.76	is_eqtl_it1	Genes with significant eQTL
290.765	is_eqtl_it1	Genes with significant eQTL
73.3986	is_eqtl_it1	Genes with significant eQTL
8910.45	is_eqtl_it1	Genes without significant eQTL
192.045	is_eqtl_it1	Genes with significant eQTL
2151.46	is_eqtl_it1	Genes with significant eQTL
369.568	is_eqtl_it1	Genes with significant eQTL
3109.64	is_eqtl_it1	Genes with significant eQTL
1.21726	is_eqtl_it1	Genes with significant eQTL
1028.21	is_eqtl_it1	Genes with significant eQTL
404.315	is_eqtl_it1	Genes with significant eQTL
863.896	is_eqtl_it1	Genes with significant eQTL
30.216	is_eqtl_it1	Genes with significant eQTL
261.278	is_eqtl_it1	Genes with significant eQTL
657.815	is_eqtl_it1	Genes with significant eQTL
1323.17	is_eqtl_it1	Genes with significant eQTL
2.84481	is_eqtl_it1	Genes with significant eQTL
3652.54	is_eqtl_it1	Genes with significant eQTL
1223.57	is_eqtl_it1	Genes with significant eQTL
862.689	is_eqtl_it1	Genes without significant eQTL
1860.77	is_eqtl_it1	Genes with significant eQTL
576.525	is_eqtl_it1	Genes with significant eQTL
4.85466	is_eqtl_it1	Genes without significant eQTL
2121.71	is_eqtl_it1	Genes with significant eQTL
1354.56	is_eqtl_it1	Genes with significant eQTL
3.12108	is_eqtl_it1	Genes with significant eQTL
656.075	is_eqtl_it1	Genes with significant eQTL
1.48065	is_eqtl_it1	Genes with significant eQTL
2022.29	is_eqtl_it1	Genes with significant eQTL
220.014	is_eqtl_it1	Genes with significant eQTL
104.559	is_eqtl_it1	Genes with significant eQTL
733.338	is_eqtl_it1	Genes with significant eQTL
817.579	is_eqtl_it1	Genes with significant eQTL
404.818	is_eqtl_it1	Genes with significant eQTL
533.815	is_eqtl_it1	Genes with significant eQTL
85.8491	is_eqtl_it1	Genes with significant eQTL
1.02474	is_eqtl_it1	Genes without significant eQTL
218.374	is_eqtl_it1	Genes with significant eQTL
157.247	is_eqtl_it1	Genes with significant eQTL
2976.59	is_eqtl_it1	Genes with significant eQTL
1489.79	is_eqtl_it1	Genes with significant eQTL
116.557	is_eqtl_it1	Genes with significant eQTL
1379.99	is_eqtl_it1	Genes without significant eQTL
4395.19	is_eqtl_it1	Genes without significant eQTL
2617.88	is_eqtl_it1	Genes with significant eQTL
1223.39	is_eqtl_it1	Genes with significant eQTL
125.996	is_eqtl_it1	Genes with significant eQTL
79.8294	is_eqtl_it1	Genes with significant eQTL
1324.28	is_eqtl_it1	Genes with significant eQTL
126.726	is_eqtl_it1	Genes with significant eQTL
1799.76	is_eqtl_it1	Genes with significant eQTL
2053.17	is_eqtl_it1	Genes without significant eQTL
3.16257	is_eqtl_it1	Genes with significant eQTL
282.152	is_eqtl_it1	Genes with significant eQTL
4.17272	is_eqtl_it1	Genes with significant eQTL
443.941	is_eqtl_it1	Genes with significant eQTL
4.09749	is_eqtl_it1	Genes without significant eQTL
1335.44	is_eqtl_it1	Genes with significant eQTL
205.898	is_eqtl_it1	Genes with significant eQTL
2918.23	is_eqtl_it1	Genes with significant eQTL
286.149	is_eqtl_it1	Genes with significant eQTL
277.63	is_eqtl_it1	Genes with significant eQTL
853.771	is_eqtl_it1	Genes without significant eQTL
590.086	is_eqtl_it1	Genes with significant eQTL
1133	is_eqtl_it1	Genes with significant eQTL
2962.76	is_eqtl_it1	Genes with significant eQTL
1376.6	is_eqtl_it1	Genes with significant eQTL
1208.21	is_eqtl_it1	Genes with significant eQTL
402.977	is_eqtl_it1	Genes with significant eQTL
656.569	is_eqtl_it1	Genes with significant eQTL
348.548	is_eqtl_it1	Genes with significant eQTL
406.418	is_eqtl_it1	Genes with significant eQTL
290.546	is_eqtl_it1	Genes with significant eQTL
150.138	is_eqtl_it1	Genes with significant eQTL
270.427	is_eqtl_it1	Genes with significant eQTL
273.939	is_eqtl_it1	Genes with significant eQTL
5.91208	is_eqtl_it1	Genes with significant eQTL
495.281	is_eqtl_it1	Genes with significant eQTL
476.486	is_eqtl_it1	Genes with significant eQTL
863.594	is_eqtl_it1	Genes with significant eQTL
347.264	is_eqtl_it1	Genes with significant eQTL
1485.55	is_eqtl_it1	Genes with significant eQTL
49.2735	is_eqtl_it1	Genes with significant eQTL
9.03134	is_eqtl_it1	Genes without significant eQTL
31.8479	is_eqtl_it1	Genes with significant eQTL
204.864	is_eqtl_it1	Genes with significant eQTL
12.917	is_eqtl_it1	Genes with significant eQTL
1366.8	is_eqtl_it1	Genes without significant eQTL
1671.62	is_eqtl_it1	Genes with significant eQTL
290.702	is_eqtl_it1	Genes with significant eQTL
197.037	is_eqtl_it1	Genes with significant eQTL
398.134	is_eqtl_it1	Genes with significant eQTL
402.611	is_eqtl_it1	Genes with significant eQTL
0.106787	is_eqtl_it1	Genes without significant eQTL
650.508	is_eqtl_it1	Genes with significant eQTL
3743.61	is_eqtl_it1	Genes with significant eQTL
438.403	is_eqtl_it1	Genes without significant eQTL
205.267	is_eqtl_it1	Genes with significant eQTL
325.286	is_eqtl_it1	Genes with significant eQTL
3915.45	is_eqtl_it1	Genes without significant eQTL
20.0299	is_eqtl_it1	Genes with significant eQTL
276.162	is_eqtl_it1	Genes without significant eQTL
659.57	is_eqtl_it1	Genes without significant eQTL
22452.9	is_eqtl_it1	Genes without significant eQTL
0.0967446	is_eqtl_it1	Genes without significant eQTL
2281.58	is_eqtl_it1	Genes with significant eQTL
1458.18	is_eqtl_it1	Genes with significant eQTL
1225.32	is_eqtl_it1	Genes with significant eQTL
276.959	is_eqtl_it1	Genes without significant eQTL
3285.5	is_eqtl_it1	Genes with significant eQTL
1987.24	is_eqtl_it1	Genes with significant eQTL
849.195	is_eqtl_it1	Genes with significant eQTL
3683.7	is_eqtl_it1	Genes with significant eQTL
2626.81	is_eqtl_it1	Genes with significant eQTL
419.57	is_eqtl_it1	Genes with significant eQTL
625.462	is_eqtl_it1	Genes with significant eQTL
577.33	is_eqtl_it1	Genes with significant eQTL
457.695	is_eqtl_it1	Genes without significant eQTL
77.7566	is_eqtl_it1	Genes with significant eQTL
666.303	is_eqtl_it1	Genes with significant eQTL
266.97	is_eqtl_it1	Genes without significant eQTL
763.92	is_eqtl_it1	Genes without significant eQTL
123.722	is_eqtl_it1	Genes without significant eQTL
134.988	is_eqtl_it1	Genes with significant eQTL
12572.5	is_eqtl_it1	Genes with significant eQTL
1597.73	is_eqtl_it1	Genes with significant eQTL
237.374	is_eqtl_it1	Genes with significant eQTL
603.808	is_eqtl_it1	Genes with significant eQTL
1339.29	is_eqtl_it1	Genes with significant eQTL
786.332	is_eqtl_it1	Genes with significant eQTL
204.171	is_eqtl_it1	Genes with significant eQTL
560.815	is_eqtl_it1	Genes with significant eQTL
1140.41	is_eqtl_it1	Genes with significant eQTL
532.808	is_eqtl_it1	Genes with significant eQTL
4.32173	is_eqtl_it1	Genes with significant eQTL
732.763	is_eqtl_it1	Genes with significant eQTL
6415.06	is_eqtl_it1	Genes with significant eQTL
728.672	is_eqtl_it1	Genes with significant eQTL
0.105227	is_eqtl_it1	Genes without significant eQTL
2683.16	is_eqtl_it1	Genes with significant eQTL
4689.73	is_eqtl_it1	Genes with significant eQTL
6089.46	is_eqtl_it1	Genes without significant eQTL
1915.93	is_eqtl_it1	Genes with significant eQTL
4137.4	is_eqtl_it1	Genes with significant eQTL
1172.23	is_eqtl_it1	Genes with significant eQTL
1068.89	is_eqtl_it1	Genes without significant eQTL
227.014	is_eqtl_it1	Genes with significant eQTL
57.9458	is_eqtl_it1	Genes with significant eQTL
808.02	is_eqtl_it1	Genes with significant eQTL
1382.63	is_eqtl_it1	Genes with significant eQTL
1082.85	is_eqtl_it1	Genes with significant eQTL
2.11452	is_eqtl_it1	Genes with significant eQTL
1.36436	is_eqtl_it1	Genes without significant eQTL
112.992	is_eqtl_it1	Genes with significant eQTL
384.504	is_eqtl_it1	Genes with significant eQTL
828.212	is_eqtl_it1	Genes with significant eQTL
376.537	is_eqtl_it1	Genes with significant eQTL
289.852	is_eqtl_it1	Genes with significant eQTL
2104.92	is_eqtl_it1	Genes without significant eQTL
1013.99	is_eqtl_it1	Genes with significant eQTL
3058.16	is_eqtl_it1	Genes with significant eQTL
15.7468	is_eqtl_it1	Genes without significant eQTL
1264.9	is_eqtl_it1	Genes without significant eQTL
678.441	is_eqtl_it1	Genes with significant eQTL
466.443	is_eqtl_it1	Genes with significant eQTL
944.303	is_eqtl_it1	Genes without significant eQTL
810.575	is_eqtl_it1	Genes with significant eQTL
12885.8	is_eqtl_it1	Genes with significant eQTL
13.896	is_eqtl_it1	Genes with significant eQTL
232.811	is_eqtl_it1	Genes with significant eQTL
1179.46	is_eqtl_it1	Genes with significant eQTL
455.005	is_eqtl_it1	Genes without significant eQTL
1141.26	is_eqtl_it1	Genes with significant eQTL
3042.97	is_eqtl_it1	Genes with significant eQTL
146.274	is_eqtl_it1	Genes with significant eQTL
173.928	is_eqtl_it1	Genes with significant eQTL
14.3005	is_eqtl_it1	Genes with significant eQTL
3788.52	is_eqtl_it1	Genes with significant eQTL
196.59	is_eqtl_it1	Genes with significant eQTL
1483.3	is_eqtl_it1	Genes with significant eQTL
614.102	is_eqtl_it1	Genes with significant eQTL
1283.12	is_eqtl_it1	Genes with significant eQTL
454.798	is_eqtl_it1	Genes with significant eQTL
19.9358	is_eqtl_it1	Genes with significant eQTL
89.103	is_eqtl_it1	Genes with significant eQTL
1629.47	is_eqtl_it1	Genes without significant eQTL
283.951	is_eqtl_it1	Genes with significant eQTL
257.072	is_eqtl_it1	Genes with significant eQTL
381.998	is_eqtl_it1	Genes with significant eQTL
803.111	is_eqtl_it1	Genes with significant eQTL
1709.24	is_eqtl_it1	Genes with significant eQTL
6.60447	is_eqtl_it1	Genes with significant eQTL
714.572	is_eqtl_it1	Genes with significant eQTL
765.8	is_eqtl_it1	Genes with significant eQTL
1732.52	is_eqtl_it1	Genes with significant eQTL
1910.51	is_eqtl_it1	Genes with significant eQTL
1163.31	is_eqtl_it1	Genes with significant eQTL
26.3448	is_eqtl_it1	Genes with significant eQTL
614.107	is_eqtl_it1	Genes with significant eQTL
1229.35	is_eqtl_it1	Genes with significant eQTL
47.6024	is_eqtl_it1	Genes with significant eQTL
538.904	is_eqtl_it1	Genes with significant eQTL
885.86	is_eqtl_it1	Genes with significant eQTL
1659.47	is_eqtl_it1	Genes with significant eQTL
494.322	is_eqtl_it1	Genes with significant eQTL
2508.78	is_eqtl_it1	Genes with significant eQTL
311.833	is_eqtl_it1	Genes with significant eQTL
254.855	is_eqtl_it1	Genes with significant eQTL
1878.3	is_eqtl_it1	Genes with significant eQTL
701.263	is_eqtl_it1	Genes with significant eQTL
38.8867	is_eqtl_it1	Genes with significant eQTL
880.517	is_eqtl_it1	Genes with significant eQTL
2475.76	is_eqtl_it1	Genes with significant eQTL
998.974	is_eqtl_it1	Genes with significant eQTL
206.485	is_eqtl_it1	Genes with significant eQTL
90.6784	is_eqtl_it1	Genes with significant eQTL
1840.62	is_eqtl_it1	Genes with significant eQTL
221.07	is_eqtl_it1	Genes with significant eQTL
943.439	is_eqtl_it1	Genes with significant eQTL
4312.53	is_eqtl_it1	Genes with significant eQTL
163.572	is_eqtl_it1	Genes with significant eQTL
14806.5	is_eqtl_it1	Genes with significant eQTL
189.157	is_eqtl_it1	Genes without significant eQTL
537.477	is_eqtl_it1	Genes with significant eQTL
991.494	is_eqtl_it1	Genes with significant eQTL
3640.7	is_eqtl_it1	Genes with significant eQTL
10298.5	is_eqtl_it1	Genes with significant eQTL
0.215069	is_eqtl_it1	Genes with significant eQTL
732.504	is_eqtl_it1	Genes with significant eQTL
7.47985	is_eqtl_it1	Genes with significant eQTL
5807.71	is_eqtl_it1	Genes with significant eQTL
230.223	is_eqtl_it1	Genes with significant eQTL
1110.75	is_eqtl_it1	Genes with significant eQTL
849.322	is_eqtl_it1	Genes with significant eQTL
877.681	is_eqtl_it1	Genes with significant eQTL
543.886	is_eqtl_it1	Genes with significant eQTL
1722.17	is_eqtl_it1	Genes with significant eQTL
334.727	is_eqtl_it1	Genes with significant eQTL
8067.08	is_eqtl_it1	Genes with significant eQTL
1673.94	is_eqtl_it1	Genes with significant eQTL
700.58	is_eqtl_it1	Genes with significant eQTL
2379.57	is_eqtl_it1	Genes with significant eQTL
908.119	is_eqtl_it1	Genes with significant eQTL
3719.07	is_eqtl_it1	Genes with significant eQTL
13.6729	is_eqtl_it1	Genes with significant eQTL
1325.84	is_eqtl_it1	Genes with significant eQTL
3633.69	is_eqtl_it1	Genes with significant eQTL
650.189	is_eqtl_it1	Genes with significant eQTL
236.759	is_eqtl_it1	Genes with significant eQTL
2.25993	is_eqtl_it1	Genes with significant eQTL
495.024	is_eqtl_it1	Genes with significant eQTL
3995.75	is_eqtl_it1	Genes with significant eQTL
151.772	is_eqtl_it1	Genes without significant eQTL
20.7748	is_eqtl_it1	Genes with significant eQTL
194.248	is_eqtl_it1	Genes with significant eQTL
305.743	is_eqtl_it1	Genes with significant eQTL
2162.97	is_eqtl_it1	Genes with significant eQTL
609.331	is_eqtl_it1	Genes with significant eQTL
423.597	is_eqtl_it1	Genes with significant eQTL
223.58	is_eqtl_it1	Genes without significant eQTL
569.164	is_eqtl_it1	Genes with significant eQTL
0.284619	is_eqtl_it1	Genes without significant eQTL
460.534	is_eqtl_it1	Genes with significant eQTL
120.377	is_eqtl_it1	Genes with significant eQTL
51.0237	is_eqtl_it1	Genes with significant eQTL
40.799	is_eqtl_it1	Genes with significant eQTL
2806.45	is_eqtl_it1	Genes with significant eQTL
86.9499	is_eqtl_it1	Genes with significant eQTL
851.042	is_eqtl_it1	Genes with significant eQTL
593.3	is_eqtl_it1	Genes with significant eQTL
2662.9	is_eqtl_it1	Genes with significant eQTL
1943.7	is_eqtl_it1	Genes with significant eQTL
506.167	is_eqtl_it1	Genes with significant eQTL
986.052	is_eqtl_it1	Genes with significant eQTL
17.156	is_eqtl_it1	Genes with significant eQTL
3520.28	is_eqtl_it1	Genes with significant eQTL
1789.16	is_eqtl_it1	Genes with significant eQTL
3598.75	is_eqtl_it1	Genes with significant eQTL
2896.27	is_eqtl_it1	Genes with significant eQTL
9606.99	is_eqtl_it1	Genes with significant eQTL
892.982	is_eqtl_it1	Genes with significant eQTL
583.95	is_eqtl_it1	Genes with significant eQTL
5173.4	is_eqtl_it1	Genes with significant eQTL
66.3761	is_eqtl_it1	Genes with significant eQTL
379.678	is_eqtl_it1	Genes with significant eQTL
405.25	is_eqtl_it1	Genes with significant eQTL
378.102	is_eqtl_it1	Genes with significant eQTL
1067.02	is_eqtl_it1	Genes with significant eQTL
1782.96	is_eqtl_it1	Genes with significant eQTL
504.027	is_eqtl_it1	Genes without significant eQTL
121.313	is_eqtl_it1	Genes with significant eQTL
151.175	is_eqtl_it1	Genes with significant eQTL
605.505	is_eqtl_it1	Genes with significant eQTL
1904.46	is_eqtl_it1	Genes with significant eQTL
925.289	is_eqtl_it1	Genes with significant eQTL
632.348	is_eqtl_it1	Genes with significant eQTL
2638.86	is_eqtl_it1	Genes with significant eQTL
173.565	is_eqtl_it1	Genes with significant eQTL
2001.8	is_eqtl_it1	Genes with significant eQTL
8438.51	is_eqtl_it1	Genes with significant eQTL
365.879	is_eqtl_it1	Genes with significant eQTL
540.392	is_eqtl_it1	Genes with significant eQTL
273.053	is_eqtl_it1	Genes with significant eQTL
8559.21	is_eqtl_it1	Genes with significant eQTL
1501.63	is_eqtl_it1	Genes without significant eQTL
1587.29	is_eqtl_it1	Genes with significant eQTL
125.895	is_eqtl_it1	Genes with significant eQTL
22.8738	is_eqtl_it1	Genes with significant eQTL
246.902	is_eqtl_it1	Genes with significant eQTL
1002.6	is_eqtl_it1	Genes with significant eQTL
403.11	is_eqtl_it1	Genes with significant eQTL
1749.45	is_eqtl_it1	Genes with significant eQTL
698.88	is_eqtl_it1	Genes with significant eQTL
1127.78	is_eqtl_it1	Genes with significant eQTL
1150.53	is_eqtl_it1	Genes with significant eQTL
912.516	is_eqtl_it1	Genes with significant eQTL
1309.61	is_eqtl_it1	Genes with significant eQTL
777.278	is_eqtl_it1	Genes with significant eQTL
1462.53	is_eqtl_it1	Genes with significant eQTL
34.2739	is_eqtl_it1	Genes with significant eQTL
18.9073	is_eqtl_it1	Genes with significant eQTL
83.2	is_eqtl_it1	Genes with significant eQTL
8701.57	is_eqtl_it1	Genes with significant eQTL
890.353	is_eqtl_it1	Genes with significant eQTL
3000.07	is_eqtl_it1	Genes with significant eQTL
1225.94	is_eqtl_it1	Genes with significant eQTL
5823.85	is_eqtl_it1	Genes with significant eQTL
2263.28	is_eqtl_it1	Genes with significant eQTL
101.383	is_eqtl_it1	Genes with significant eQTL
46.1937	is_eqtl_it1	Genes without significant eQTL
2737.47	is_eqtl_it1	Genes without significant eQTL
181.29	is_eqtl_it1	Genes with significant eQTL
242.855	is_eqtl_it1	Genes with significant eQTL
2605.07	is_eqtl_it1	Genes with significant eQTL
111.171	is_eqtl_it1	Genes with significant eQTL
700.887	is_eqtl_it1	Genes with significant eQTL
1650.98	is_eqtl_it1	Genes with significant eQTL
1242.73	is_eqtl_it1	Genes with significant eQTL
1260.56	is_eqtl_it1	Genes without significant eQTL
2071.15	is_eqtl_it1	Genes with significant eQTL
163.436	is_eqtl_it1	Genes with significant eQTL
845.114	is_eqtl_it1	Genes with significant eQTL
5246.46	is_eqtl_it1	Genes with significant eQTL
38.2161	is_eqtl_it1	Genes with significant eQTL
417.277	is_eqtl_it1	Genes with significant eQTL
995.55	is_eqtl_it1	Genes with significant eQTL
4354.86	is_eqtl_it1	Genes with significant eQTL
7908.9	is_eqtl_it1	Genes with significant eQTL
528.189	is_eqtl_it1	Genes with significant eQTL
2024.09	is_eqtl_it1	Genes without significant eQTL
3513.54	is_eqtl_it1	Genes without significant eQTL
1840.9	is_eqtl_it1	Genes with significant eQTL
44.2259	is_eqtl_it1	Genes with significant eQTL
0.242334	is_eqtl_it1	Genes without significant eQTL
703.511	is_eqtl_it1	Genes without significant eQTL
872.56	is_eqtl_it1	Genes without significant eQTL
3148.32	is_eqtl_it1	Genes with significant eQTL
253.057	is_eqtl_it1	Genes with significant eQTL
1673.32	is_eqtl_it1	Genes with significant eQTL
1030.53	is_eqtl_it1	Genes with significant eQTL
129.943	is_eqtl_it1	Genes with significant eQTL
4892.99	is_eqtl_it1	Genes with significant eQTL
321.271	is_eqtl_it1	Genes with significant eQTL
1032.47	is_eqtl_it1	Genes with significant eQTL
3.23388	is_eqtl_it1	Genes with significant eQTL
144.024	is_eqtl_it1	Genes with significant eQTL
30.4912	is_eqtl_it1	Genes with significant eQTL
36.8544	is_eqtl_it1	Genes with significant eQTL
18.0967	is_eqtl_it1	Genes with significant eQTL
504.974	is_eqtl_it1	Genes with significant eQTL
122.43	is_eqtl_it1	Genes with significant eQTL
120.012	is_eqtl_it1	Genes with significant eQTL
275.469	is_eqtl_it1	Genes with significant eQTL
625.114	is_eqtl_it1	Genes with significant eQTL
13745.1	is_eqtl_it1	Genes with significant eQTL
1236.28	is_eqtl_it1	Genes with significant eQTL
318.443	is_eqtl_it1	Genes with significant eQTL
310.14	is_eqtl_it1	Genes with significant eQTL
103.745	is_eqtl_it1	Genes without significant eQTL
1258.87	is_eqtl_it1	Genes with significant eQTL
4829.26	is_eqtl_it1	Genes with significant eQTL
2472.47	is_eqtl_it1	Genes with significant eQTL
370.738	is_eqtl_it1	Genes with significant eQTL
181.244	is_eqtl_it1	Genes with significant eQTL
88.0518	is_eqtl_it1	Genes with significant eQTL
559.677	is_eqtl_it1	Genes with significant eQTL
149.169	is_eqtl_it1	Genes with significant eQTL
304.569	is_eqtl_it1	Genes with significant eQTL
2821.31	is_eqtl_it1	Genes with significant eQTL
657.36	is_eqtl_it1	Genes with significant eQTL
7730.55	is_eqtl_it1	Genes with significant eQTL
4.82662	is_eqtl_it1	Genes with significant eQTL
162.538	is_eqtl_it1	Genes without significant eQTL
438.644	is_eqtl_it1	Genes with significant eQTL
619.122	is_eqtl_it1	Genes with significant eQTL
393.209	is_eqtl_it1	Genes with significant eQTL
390.051	is_eqtl_it1	Genes with significant eQTL
498.522	is_eqtl_it1	Genes with significant eQTL
1252.46	is_eqtl_it1	Genes with significant eQTL
3299.56	is_eqtl_it1	Genes with significant eQTL
600.765	is_eqtl_it1	Genes with significant eQTL
1174.86	is_eqtl_it1	Genes with significant eQTL
300.276	is_eqtl_it1	Genes without significant eQTL
632.947	is_eqtl_it1	Genes with significant eQTL
1110.53	is_eqtl_it1	Genes without significant eQTL
4039.11	is_eqtl_it1	Genes with significant eQTL
3518.26	is_eqtl_it1	Genes with significant eQTL
522.161	is_eqtl_it1	Genes with significant eQTL
983.206	is_eqtl_it1	Genes with significant eQTL
449.95	is_eqtl_it1	Genes with significant eQTL
254.177	is_eqtl_it1	Genes with significant eQTL
222.394	is_eqtl_it1	Genes with significant eQTL
121.051	is_eqtl_it1	Genes with significant eQTL
5.94808	is_eqtl_it1	Genes with significant eQTL
508.197	is_eqtl_it1	Genes with significant eQTL
1299.19	is_eqtl_it1	Genes with significant eQTL
4.44159	is_eqtl_it1	Genes with significant eQTL
630.267	is_eqtl_it1	Genes with significant eQTL
1188.37	is_eqtl_it1	Genes with significant eQTL
462.489	is_eqtl_it1	Genes with significant eQTL
66.2737	is_eqtl_it1	Genes with significant eQTL
371.997	is_eqtl_it1	Genes without significant eQTL
1307.55	is_eqtl_it1	Genes with significant eQTL
2766.79	is_eqtl_it1	Genes with significant eQTL
1588.7	is_eqtl_it1	Genes with significant eQTL
1901.15	is_eqtl_it1	Genes with significant eQTL
3344.1	is_eqtl_it1	Genes without significant eQTL
428.945	is_eqtl_it1	Genes with significant eQTL
6016.72	is_eqtl_it1	Genes with significant eQTL
2425.24	is_eqtl_it1	Genes with significant eQTL
440.393	is_eqtl_it1	Genes with significant eQTL
25.3484	is_eqtl_it1	Genes with significant eQTL
349.271	is_eqtl_it1	Genes with significant eQTL
981.612	is_eqtl_it1	Genes with significant eQTL
237.996	is_eqtl_it1	Genes with significant eQTL
621.109	is_eqtl_it1	Genes with significant eQTL
1449.62	is_eqtl_it1	Genes with significant eQTL
1850.83	is_eqtl_it1	Genes with significant eQTL
842.147	is_eqtl_it1	Genes with significant eQTL
1069.93	is_eqtl_it1	Genes with significant eQTL
1827.72	is_eqtl_it1	Genes without significant eQTL
204.257	is_eqtl_it1	Genes with significant eQTL
1784.1	is_eqtl_it1	Genes without significant eQTL
552.126	is_eqtl_it1	Genes with significant eQTL
2514.14	is_eqtl_it1	Genes without significant eQTL
1443.5	is_eqtl_it1	Genes with significant eQTL
1121.18	is_eqtl_it1	Genes with significant eQTL
5146.48	is_eqtl_it1	Genes with significant eQTL
1193.28	is_eqtl_it1	Genes without significant eQTL
421.427	is_eqtl_it1	Genes with significant eQTL
3001.11	is_eqtl_it1	Genes with significant eQTL
791.207	is_eqtl_it1	Genes without significant eQTL
890.601	is_eqtl_it1	Genes with significant eQTL
774.338	is_eqtl_it1	Genes with significant eQTL
67.5829	is_eqtl_it1	Genes with significant eQTL
118.392	is_eqtl_it1	Genes with significant eQTL
4567.92	is_eqtl_it1	Genes with significant eQTL
65.372	is_eqtl_it1	Genes with significant eQTL
135.438	is_eqtl_it1	Genes with significant eQTL
947.498	is_eqtl_it1	Genes with significant eQTL
171.366	is_eqtl_it1	Genes with significant eQTL
101.68	is_eqtl_it1	Genes with significant eQTL
498.643	is_eqtl_it1	Genes with significant eQTL
16.7094	is_eqtl_it1	Genes with significant eQTL
1262.34	is_eqtl_it1	Genes with significant eQTL
882.691	is_eqtl_it1	Genes with significant eQTL
683.688	is_eqtl_it1	Genes without significant eQTL
2427.22	is_eqtl_it1	Genes with significant eQTL
740.678	is_eqtl_it1	Genes with significant eQTL
290.958	is_eqtl_it1	Genes with significant eQTL
662.252	is_eqtl_it1	Genes with significant eQTL
619.956	is_eqtl_it1	Genes with significant eQTL
1176.76	is_eqtl_it1	Genes with significant eQTL
352.434	is_eqtl_it1	Genes with significant eQTL
136.209	is_eqtl_it1	Genes with significant eQTL
2396.25	is_eqtl_it1	Genes with significant eQTL
1701.15	is_eqtl_it1	Genes without significant eQTL
0.276115	is_eqtl_it1	Genes without significant eQTL
240.43	is_eqtl_it1	Genes with significant eQTL
217.607	is_eqtl_it1	Genes with significant eQTL
603.797	is_eqtl_it1	Genes with significant eQTL
752.213	is_eqtl_it1	Genes with significant eQTL
3263.92	is_eqtl_it1	Genes with significant eQTL
950.146	is_eqtl_it1	Genes without significant eQTL
4695.13	is_eqtl_it1	Genes with significant eQTL
2344.77	is_eqtl_it1	Genes with significant eQTL
258.563	is_eqtl_it1	Genes with significant eQTL
1067.36	is_eqtl_it1	Genes without significant eQTL
619.265	is_eqtl_it1	Genes with significant eQTL
2413.53	is_eqtl_it1	Genes with significant eQTL
1192.62	is_eqtl_it1	Genes with significant eQTL
333.652	is_eqtl_it1	Genes without significant eQTL
556.249	is_eqtl_it1	Genes with significant eQTL
2256.64	is_eqtl_it1	Genes with significant eQTL
1165.16	is_eqtl_it1	Genes with significant eQTL
1146.94	is_eqtl_it1	Genes with significant eQTL
17185.9	is_eqtl_it1	Genes with significant eQTL
833.542	is_eqtl_it1	Genes with significant eQTL
938.693	is_eqtl_it1	Genes with significant eQTL
279.724	is_eqtl_it1	Genes with significant eQTL
2739.4	is_eqtl_it1	Genes with significant eQTL
1636.96	is_eqtl_it1	Genes without significant eQTL
456.83	is_eqtl_it1	Genes with significant eQTL
4294.41	is_eqtl_it1	Genes with significant eQTL
811.62	is_eqtl_it1	Genes with significant eQTL
2455.68	is_eqtl_it1	Genes without significant eQTL
241.524	is_eqtl_it1	Genes without significant eQTL
1451.93	is_eqtl_it1	Genes with significant eQTL
25039	is_eqtl_it1	Genes with significant eQTL
2363.57	is_eqtl_it1	Genes with significant eQTL
1114.86	is_eqtl_it1	Genes without significant eQTL
2172.07	is_eqtl_it1	Genes with significant eQTL
10896.6	is_eqtl_it1	Genes without significant eQTL
1726.51	is_eqtl_it1	Genes without significant eQTL
1244.33	is_eqtl_it1	Genes with significant eQTL
588.121	is_eqtl_it1	Genes with significant eQTL
3003.01	is_eqtl_it1	Genes without significant eQTL
377.671	is_eqtl_it1	Genes without significant eQTL
1312.41	is_eqtl_it1	Genes with significant eQTL
328.181	is_eqtl_it1	Genes with significant eQTL
4150.17	is_eqtl_it1	Genes with significant eQTL
137.701	is_eqtl_it1	Genes with significant eQTL
373.348	is_eqtl_it1	Genes with significant eQTL
897.479	is_eqtl_it1	Genes with significant eQTL
267.041	is_eqtl_it1	Genes with significant eQTL
2212.03	is_eqtl_it1	Genes with significant eQTL
1787.1	is_eqtl_it1	Genes without significant eQTL
1643.92	is_eqtl_it1	Genes without significant eQTL
484.507	is_eqtl_it1	Genes without significant eQTL
2208.88	is_eqtl_it1	Genes without significant eQTL
962.623	is_eqtl_it1	Genes with significant eQTL
555.587	is_eqtl_it1	Genes without significant eQTL
2602.77	is_eqtl_it1	Genes without significant eQTL
418.127	is_eqtl_it1	Genes without significant eQTL
54.2157	is_eqtl_it1	Genes with significant eQTL
1660.35	is_eqtl_it1	Genes with significant eQTL
1163.7	is_eqtl_it1	Genes with significant eQTL
1095.44	is_eqtl_it1	Genes with significant eQTL
1548.57	is_eqtl_it1	Genes without significant eQTL
566.519	is_eqtl_it1	Genes with significant eQTL
1252.39	is_eqtl_it1	Genes with significant eQTL
1.08363	is_eqtl_it1	Genes with significant eQTL
188.736	is_eqtl_it1	Genes with significant eQTL
1523.51	is_eqtl_it1	Genes without significant eQTL
561.772	is_eqtl_it1	Genes with significant eQTL
1187.9	is_eqtl_it1	Genes with significant eQTL
1484.31	is_eqtl_it1	Genes with significant eQTL
3128.5	is_eqtl_it1	Genes with significant eQTL
1675.61	is_eqtl_it1	Genes with significant eQTL
2047.14	is_eqtl_it1	Genes with significant eQTL
608.516	is_eqtl_it1	Genes with significant eQTL
0.0535398	is_eqtl_it1	Genes without significant eQTL
1.60588	is_eqtl_it1	Genes without significant eQTL
5.55192	is_eqtl_it1	Genes with significant eQTL
1949.61	is_eqtl_it1	Genes with significant eQTL
943.421	is_eqtl_it1	Genes with significant eQTL
364.927	is_eqtl_it1	Genes with significant eQTL
21.2287	is_eqtl_it1	Genes with significant eQTL
1312.24	is_eqtl_it1	Genes with significant eQTL
11035.2	is_eqtl_it1	Genes with significant eQTL
3678.44	is_eqtl_it1	Genes with significant eQTL
2360.48	is_eqtl_it1	Genes without significant eQTL
123.963	is_eqtl_it1	Genes with significant eQTL
7927.35	is_eqtl_it1	Genes with significant eQTL
606.289	is_eqtl_it1	Genes with significant eQTL
15.1066	is_eqtl_it1	Genes with significant eQTL
94.8143	is_eqtl_it1	Genes with significant eQTL
461.856	is_eqtl_it1	Genes without significant eQTL
2027.19	is_eqtl_it1	Genes without significant eQTL
1678.42	is_eqtl_it1	Genes with significant eQTL
54.2752	is_eqtl_it1	Genes with significant eQTL
507.02	is_eqtl_it1	Genes with significant eQTL
6.64974	is_eqtl_it1	Genes with significant eQTL
0.891361	is_eqtl_it1	Genes without significant eQTL
1452.31	is_eqtl_it1	Genes with significant eQTL
165.326	is_eqtl_it1	Genes with significant eQTL
149.114	is_eqtl_it1	Genes with significant eQTL
1867.45	is_eqtl_it1	Genes with significant eQTL
2349.47	is_eqtl_it1	Genes with significant eQTL
126.751	is_eqtl_it1	Genes with significant eQTL
411.107	is_eqtl_it1	Genes with significant eQTL
427.772	is_eqtl_it1	Genes with significant eQTL
1302.89	is_eqtl_it1	Genes with significant eQTL
9.96825	is_eqtl_it1	Genes with significant eQTL
7.99641	is_eqtl_it1	Genes with significant eQTL
1023.03	is_eqtl_it1	Genes with significant eQTL
1809.26	is_eqtl_it1	Genes with significant eQTL
713.131	is_eqtl_it1	Genes with significant eQTL
8685.89	is_eqtl_it1	Genes with significant eQTL
542.542	is_eqtl_it1	Genes with significant eQTL
928.065	is_eqtl_it1	Genes with significant eQTL
15.6229	is_eqtl_it1	Genes with significant eQTL
23.9935	is_eqtl_it1	Genes with significant eQTL
4960.81	is_eqtl_it1	Genes with significant eQTL
511.647	is_eqtl_it1	Genes with significant eQTL
779.246	is_eqtl_it1	Genes with significant eQTL
2157.3	is_eqtl_it1	Genes with significant eQTL
174.577	is_eqtl_it1	Genes with significant eQTL
100.732	is_eqtl_it1	Genes with significant eQTL
339.56	is_eqtl_it1	Genes with significant eQTL
3333.81	is_eqtl_it1	Genes with significant eQTL
626.716	is_eqtl_it1	Genes with significant eQTL
761.326	is_eqtl_it1	Genes with significant eQTL
441.784	is_eqtl_it1	Genes with significant eQTL
790.963	is_eqtl_it1	Genes with significant eQTL
410.951	is_eqtl_it1	Genes with significant eQTL
66.0173	is_eqtl_it1	Genes with significant eQTL
231.845	is_eqtl_it1	Genes with significant eQTL
124.589	is_eqtl_it1	Genes with significant eQTL
2372.32	is_eqtl_it1	Genes with significant eQTL
2729.56	is_eqtl_it1	Genes with significant eQTL
1806.75	is_eqtl_it1	Genes with significant eQTL
1827.37	is_eqtl_it1	Genes with significant eQTL
262.271	is_eqtl_it1	Genes with significant eQTL
8.84408	is_eqtl_it1	Genes with significant eQTL
0.93529	is_eqtl_it1	Genes without significant eQTL
3012.32	is_eqtl_it1	Genes with significant eQTL
212.326	is_eqtl_it1	Genes with significant eQTL
639.557	is_eqtl_it1	Genes with significant eQTL
529.995	is_eqtl_it1	Genes with significant eQTL
437.063	is_eqtl_it1	Genes with significant eQTL
459.776	is_eqtl_it1	Genes with significant eQTL
31177.5	is_eqtl_it1	Genes without significant eQTL
1057.65	is_eqtl_it1	Genes with significant eQTL
3578.67	is_eqtl_it1	Genes with significant eQTL
717.879	is_eqtl_it1	Genes with significant eQTL
43.8443	is_eqtl_it1	Genes with significant eQTL
6.38052	is_eqtl_it1	Genes with significant eQTL
190.292	is_eqtl_it1	Genes with significant eQTL
12028.8	is_eqtl_it1	Genes with significant eQTL
3.0589	is_eqtl_it1	Genes with significant eQTL
1018.83	is_eqtl_it1	Genes with significant eQTL
8775.65	is_eqtl_it1	Genes with significant eQTL
1743.19	is_eqtl_it1	Genes with significant eQTL
7596.63	is_eqtl_it1	Genes without significant eQTL
1936.75	is_eqtl_it1	Genes with significant eQTL
1881.19	is_eqtl_it1	Genes with significant eQTL
0.298339	is_eqtl_it1	Genes with significant eQTL
294.259	is_eqtl_it1	Genes with significant eQTL
2598.78	is_eqtl_it1	Genes with significant eQTL
310.989	is_eqtl_it1	Genes with significant eQTL
1102.85	is_eqtl_it1	Genes with significant eQTL
115.894	is_eqtl_it1	Genes with significant eQTL
664.362	is_eqtl_it1	Genes with significant eQTL
2640.65	is_eqtl_it1	Genes without significant eQTL
49.5159	is_eqtl_it1	Genes with significant eQTL
3547.2	is_eqtl_it1	Genes without significant eQTL
468.532	is_eqtl_it1	Genes with significant eQTL
1246.98	is_eqtl_it1	Genes with significant eQTL
1014.21	is_eqtl_it1	Genes with significant eQTL
2669.06	is_eqtl_it1	Genes with significant eQTL
0.0479462	is_eqtl_it1	Genes without significant eQTL
1498.86	is_eqtl_it1	Genes with significant eQTL
1146.31	is_eqtl_it1	Genes without significant eQTL
838.698	is_eqtl_it1	Genes without significant eQTL
1359.18	is_eqtl_it1	Genes with significant eQTL
11.4158	is_eqtl_it1	Genes with significant eQTL
1245.31	is_eqtl_it1	Genes with significant eQTL
342.178	is_eqtl_it1	Genes with significant eQTL
586.44	is_eqtl_it1	Genes with significant eQTL
1449.62	is_eqtl_it1	Genes with significant eQTL
1953.23	is_eqtl_it1	Genes with significant eQTL
2228.8	is_eqtl_it1	Genes without significant eQTL
6367.61	is_eqtl_it1	Genes without significant eQTL
0.0794364	is_eqtl_it1	Genes with significant eQTL
2415.68	is_eqtl_it1	Genes with significant eQTL
709.187	is_eqtl_it1	Genes with significant eQTL
455.669	is_eqtl_it1	Genes without significant eQTL
1405.74	is_eqtl_it1	Genes with significant eQTL
742.749	is_eqtl_it1	Genes with significant eQTL
452.718	is_eqtl_it1	Genes with significant eQTL
215.432	is_eqtl_it1	Genes with significant eQTL
1525.77	is_eqtl_it1	Genes with significant eQTL
1166.72	is_eqtl_it1	Genes with significant eQTL
1518.43	is_eqtl_it1	Genes with significant eQTL
2185.83	is_eqtl_it1	Genes without significant eQTL
1662.62	is_eqtl_it1	Genes with significant eQTL
199.308	is_eqtl_it1	Genes without significant eQTL
3308.45	is_eqtl_it1	Genes with significant eQTL
476.014	is_eqtl_it1	Genes with significant eQTL
1528.77	is_eqtl_it1	Genes with significant eQTL
459.459	is_eqtl_it1	Genes with significant eQTL
1265.72	is_eqtl_it1	Genes without significant eQTL
380.789	is_eqtl_it1	Genes without significant eQTL
1453.41	is_eqtl_it1	Genes with significant eQTL
18.3089	is_eqtl_it1	Genes without significant eQTL
650.289	is_eqtl_it1	Genes with significant eQTL
1327.18	is_eqtl_it1	Genes with significant eQTL
348.65	is_eqtl_it1	Genes with significant eQTL
12.1153	is_eqtl_it1	Genes with significant eQTL
434.585	is_eqtl_it1	Genes with significant eQTL
543.542	is_eqtl_it1	Genes with significant eQTL
4005.47	is_eqtl_it1	Genes with significant eQTL
219.128	is_eqtl_it1	Genes with significant eQTL
3108.66	is_eqtl_it1	Genes without significant eQTL
106.86	is_eqtl_it1	Genes with significant eQTL
3302.75	is_eqtl_it1	Genes with significant eQTL
147.463	is_eqtl_it1	Genes with significant eQTL
438.57	is_eqtl_it1	Genes with significant eQTL
583.652	is_eqtl_it1	Genes with significant eQTL
357.365	is_eqtl_it1	Genes with significant eQTL
2221.04	is_eqtl_it1	Genes with significant eQTL
949.098	is_eqtl_it1	Genes with significant eQTL
1962.64	is_eqtl_it1	Genes with significant eQTL
682.974	is_eqtl_it1	Genes with significant eQTL
454.605	is_eqtl_it1	Genes with significant eQTL
1001.07	is_eqtl_it1	Genes with significant eQTL
3.90266	is_eqtl_it1	Genes without significant eQTL
83.9754	is_eqtl_it1	Genes without significant eQTL
99.9808	is_eqtl_it1	Genes with significant eQTL
1135.22	is_eqtl_it1	Genes with significant eQTL
623.806	is_eqtl_it1	Genes with significant eQTL
6.42565	is_eqtl_it1	Genes with significant eQTL
118.781	is_eqtl_it1	Genes with significant eQTL
150.267	is_eqtl_it1	Genes with significant eQTL
1148.57	is_eqtl_it1	Genes with significant eQTL
3340.11	is_eqtl_it1	Genes without significant eQTL
362.703	is_eqtl_it1	Genes with significant eQTL
2663.12	is_eqtl_it1	Genes with significant eQTL
1145.85	is_eqtl_it1	Genes with significant eQTL
2.19191	is_eqtl_it1	Genes with significant eQTL
343.433	is_eqtl_it1	Genes with significant eQTL
1599.16	is_eqtl_it1	Genes with significant eQTL
2251.6	is_eqtl_it1	Genes without significant eQTL
558.311	is_eqtl_it1	Genes with significant eQTL
1481.2	is_eqtl_it1	Genes with significant eQTL
4.92823	is_eqtl_it1	Genes without significant eQTL
28.6862	is_eqtl_it1	Genes with significant eQTL
1.09066	is_eqtl_it1	Genes with significant eQTL
253.605	is_eqtl_it1	Genes with significant eQTL
33.0861	is_eqtl_it1	Genes without significant eQTL
1187.9	is_eqtl_it1	Genes with significant eQTL
1032.26	is_eqtl_it1	Genes with significant eQTL
2.55737	is_eqtl_it1	Genes with significant eQTL
2724.38	is_eqtl_it1	Genes with significant eQTL
4069.48	is_eqtl_it1	Genes with significant eQTL
6426.75	is_eqtl_it1	Genes with significant eQTL
68.8335	is_eqtl_it1	Genes with significant eQTL
3362.14	is_eqtl_it1	Genes without significant eQTL
623.008	is_eqtl_it1	Genes with significant eQTL
880.407	is_eqtl_it1	Genes with significant eQTL
1405.85	is_eqtl_it1	Genes with significant eQTL
6334.51	is_eqtl_it1	Genes with significant eQTL
92.8296	is_eqtl_it1	Genes with significant eQTL
422.306	is_eqtl_it1	Genes with significant eQTL
133.971	is_eqtl_it1	Genes with significant eQTL
7939.14	is_eqtl_it1	Genes with significant eQTL
807.092	is_eqtl_it1	Genes with significant eQTL
1015.58	is_eqtl_it1	Genes with significant eQTL
71.7049	is_eqtl_it1	Genes with significant eQTL
119.878	is_eqtl_it1	Genes with significant eQTL
5533.73	is_eqtl_it1	Genes with significant eQTL
663.514	is_eqtl_it1	Genes with significant eQTL
333.941	is_eqtl_it1	Genes without significant eQTL
3934.94	is_eqtl_it1	Genes with significant eQTL
2425.13	is_eqtl_it1	Genes with significant eQTL
170.459	is_eqtl_it1	Genes with significant eQTL
2332.7	is_eqtl_it1	Genes with significant eQTL
208.857	is_eqtl_it1	Genes with significant eQTL
1079.99	is_eqtl_it1	Genes with significant eQTL
3611.06	is_eqtl_it1	Genes with significant eQTL
2789.05	is_eqtl_it1	Genes with significant eQTL
1609.15	is_eqtl_it1	Genes with significant eQTL
1.70692	is_eqtl_it1	Genes without significant eQTL
12317	is_eqtl_it1	Genes with significant eQTL
43.666	is_eqtl_it1	Genes with significant eQTL
539.514	is_eqtl_it1	Genes with significant eQTL
1033.05	is_eqtl_it1	Genes with significant eQTL
482.834	is_eqtl_it1	Genes with significant eQTL
912.214	is_eqtl_it1	Genes with significant eQTL
20.6053	is_eqtl_it1	Genes with significant eQTL
805.639	is_eqtl_it1	Genes with significant eQTL
7889.99	is_eqtl_it1	Genes with significant eQTL
52.113	is_eqtl_it1	Genes with significant eQTL
816.978	is_eqtl_it1	Genes without significant eQTL
117.645	is_eqtl_it1	Genes with significant eQTL
3331.49	is_eqtl_it1	Genes with significant eQTL
3991.35	is_eqtl_it1	Genes with significant eQTL
86.1089	is_eqtl_it1	Genes with significant eQTL
425.964	is_eqtl_it1	Genes with significant eQTL
11.5101	is_eqtl_it1	Genes with significant eQTL
617.422	is_eqtl_it1	Genes with significant eQTL
220.532	is_eqtl_it1	Genes with significant eQTL
1153.04	is_eqtl_it1	Genes with significant eQTL
1149.25	is_eqtl_it1	Genes with significant eQTL
61.7006	is_eqtl_it1	Genes with significant eQTL
9.48928	is_eqtl_it1	Genes with significant eQTL
4723.89	is_eqtl_it1	Genes with significant eQTL
678.453	is_eqtl_it1	Genes with significant eQTL
532.066	is_eqtl_it1	Genes with significant eQTL
5263.01	is_eqtl_it1	Genes with significant eQTL
0.107175	is_eqtl_it1	Genes with significant eQTL
2229.71	is_eqtl_it1	Genes with significant eQTL
1054.57	is_eqtl_it1	Genes with significant eQTL
1236.17	is_eqtl_it1	Genes with significant eQTL
1824.05	is_eqtl_it1	Genes with significant eQTL
5791.43	is_eqtl_it1	Genes with significant eQTL
405.786	is_eqtl_it1	Genes with significant eQTL
1634.13	is_eqtl_it1	Genes with significant eQTL
21.8329	is_eqtl_it1	Genes with significant eQTL
501.818	is_eqtl_it1	Genes with significant eQTL
3062.57	is_eqtl_it1	Genes with significant eQTL
1222.59	is_eqtl_it1	Genes with significant eQTL
3437.8	is_eqtl_it1	Genes with significant eQTL
36241.4	is_eqtl_it1	Genes with significant eQTL
17.0289	is_eqtl_it1	Genes with significant eQTL
570.125	is_eqtl_it1	Genes with significant eQTL
9.94254	is_eqtl_it1	Genes with significant eQTL
56.406	is_eqtl_it1	Genes with significant eQTL
3445.45	is_eqtl_it1	Genes with significant eQTL
3999.82	is_eqtl_it1	Genes with significant eQTL
2334.83	is_eqtl_it1	Genes with significant eQTL
712.641	is_eqtl_it1	Genes with significant eQTL
1126.25	is_eqtl_it1	Genes with significant eQTL
47.9852	is_eqtl_it1	Genes with significant eQTL
46.9952	is_eqtl_it1	Genes with significant eQTL
6.99702	is_eqtl_it1	Genes with significant eQTL
358.621	is_eqtl_it1	Genes with significant eQTL
3638.8	is_eqtl_it1	Genes with significant eQTL
865.851	is_eqtl_it1	Genes with significant eQTL
390.887	is_eqtl_it1	Genes with significant eQTL
376.459	is_eqtl_it1	Genes with significant eQTL
267.226	is_eqtl_it1	Genes without significant eQTL
561.54	is_eqtl_it1	Genes with significant eQTL
1592.9	is_eqtl_it1	Genes without significant eQTL
1332.13	is_eqtl_it1	Genes with significant eQTL
589.987	is_eqtl_it1	Genes with significant eQTL
554.103	is_eqtl_it1	Genes with significant eQTL
33.8016	is_eqtl_it1	Genes with significant eQTL
389.253	is_eqtl_it1	Genes with significant eQTL
1185.74	is_eqtl_it1	Genes with significant eQTL
214.687	is_eqtl_it1	Genes with significant eQTL
2649.98	is_eqtl_it1	Genes with significant eQTL
349.918	is_eqtl_it1	Genes with significant eQTL
764.702	is_eqtl_it1	Genes with significant eQTL
3282.48	is_eqtl_it1	Genes with significant eQTL
1029	is_eqtl_it1	Genes with significant eQTL
422.721	is_eqtl_it1	Genes with significant eQTL
838.14	is_eqtl_it1	Genes with significant eQTL
279.344	is_eqtl_it1	Genes with significant eQTL
4.78947	is_eqtl_it1	Genes without significant eQTL
759.194	is_eqtl_it1	Genes with significant eQTL
1108.59	is_eqtl_it1	Genes with significant eQTL
304.299	is_eqtl_it1	Genes without significant eQTL
133.581	is_eqtl_it1	Genes without significant eQTL
705.117	is_eqtl_it1	Genes without significant eQTL
4628.51	is_eqtl_it1	Genes with significant eQTL
844.635	is_eqtl_it1	Genes with significant eQTL
887.96	is_eqtl_it1	Genes with significant eQTL
108.896	is_eqtl_it1	Genes with significant eQTL
912.105	is_eqtl_it1	Genes with significant eQTL
6.22664	is_eqtl_it1	Genes with significant eQTL
743.564	is_eqtl_it1	Genes with significant eQTL
1039.05	is_eqtl_it1	Genes with significant eQTL
938.571	is_eqtl_it1	Genes with significant eQTL
410.086	is_eqtl_it1	Genes with significant eQTL
4556.49	is_eqtl_it1	Genes with significant eQTL
3304.33	is_eqtl_it1	Genes with significant eQTL
200.836	is_eqtl_it1	Genes with significant eQTL
151.905	is_eqtl_it1	Genes with significant eQTL
2977.85	is_eqtl_it1	Genes with significant eQTL
2030.69	is_eqtl_it1	Genes with significant eQTL
2379.74	is_eqtl_it1	Genes with significant eQTL
386.87	is_eqtl_it1	Genes with significant eQTL
3210.66	is_eqtl_it1	Genes with significant eQTL
4167.86	is_eqtl_it1	Genes without significant eQTL
1.26496	is_eqtl_it1	Genes without significant eQTL
753.984	is_eqtl_it1	Genes without significant eQTL
443.702	is_eqtl_it1	Genes with significant eQTL
57.3953	is_eqtl_it1	Genes with significant eQTL
267.561	is_eqtl_it1	Genes with significant eQTL
2824.01	is_eqtl_it1	Genes with significant eQTL
165.127	is_eqtl_it1	Genes with significant eQTL
803.997	is_eqtl_it1	Genes with significant eQTL
401.703	is_eqtl_it1	Genes with significant eQTL
277.573	is_eqtl_it1	Genes with significant eQTL
2.13599	is_eqtl_it1	Genes with significant eQTL
264.02	is_eqtl_it1	Genes with significant eQTL
1434.65	is_eqtl_it1	Genes with significant eQTL
2686.77	is_eqtl_it1	Genes with significant eQTL
654.18	is_eqtl_it1	Genes with significant eQTL
558.556	is_eqtl_it1	Genes with significant eQTL
1000.51	is_eqtl_it1	Genes without significant eQTL
126.574	is_eqtl_it1	Genes without significant eQTL
780.176	is_eqtl_it1	Genes without significant eQTL
1407.18	is_eqtl_it1	Genes with significant eQTL
1.94763	is_eqtl_it1	Genes with significant eQTL
11.2627	is_eqtl_it1	Genes with significant eQTL
450.405	is_eqtl_it1	Genes with significant eQTL
220.409	is_eqtl_it1	Genes with significant eQTL
11.0149	is_eqtl_it1	Genes with significant eQTL
31595.3	is_eqtl_it1	Genes with significant eQTL
1693.75	is_eqtl_it1	Genes with significant eQTL
2674.4	is_eqtl_it1	Genes with significant eQTL
381.075	is_eqtl_it1	Genes without significant eQTL
814.934	is_eqtl_it1	Genes with significant eQTL
5.33919	is_eqtl_it1	Genes without significant eQTL
57.4907	is_eqtl_it1	Genes with significant eQTL
5755.77	is_eqtl_it1	Genes with significant eQTL
1312.17	is_eqtl_it1	Genes with significant eQTL
3026.09	is_eqtl_it1	Genes with significant eQTL
1965.07	is_eqtl_it1	Genes with significant eQTL
380.675	is_eqtl_it1	Genes with significant eQTL
587.585	is_eqtl_it1	Genes with significant eQTL
348.504	is_eqtl_it1	Genes with significant eQTL
2422.22	is_eqtl_it1	Genes with significant eQTL
3727.34	is_eqtl_it1	Genes with significant eQTL
3435.11	is_eqtl_it1	Genes with significant eQTL
5072.62	is_eqtl_it1	Genes with significant eQTL
12241.5	is_eqtl_it1	Genes without significant eQTL
0.763664	is_eqtl_it1	Genes with significant eQTL
251.017	is_eqtl_it1	Genes without significant eQTL
864.295	is_eqtl_it1	Genes with significant eQTL
191.949	is_eqtl_it1	Genes with significant eQTL
3781.91	is_eqtl_it1	Genes with significant eQTL
14.8223	is_eqtl_it1	Genes with significant eQTL
0.92174	is_eqtl_it1	Genes without significant eQTL
1313.28	is_eqtl_it1	Genes without significant eQTL
2834.5	is_eqtl_it1	Genes with significant eQTL
2716.99	is_eqtl_it1	Genes with significant eQTL
4969.44	is_eqtl_it1	Genes with significant eQTL
1988.41	is_eqtl_it1	Genes with significant eQTL
1303.62	is_eqtl_it1	Genes with significant eQTL
1793.74	is_eqtl_it1	Genes with significant eQTL
2199.55	is_eqtl_it1	Genes with significant eQTL
33.0079	is_eqtl_it1	Genes with significant eQTL
4621.3	is_eqtl_it1	Genes without significant eQTL
1459.56	is_eqtl_it1	Genes with significant eQTL
641.249	is_eqtl_it1	Genes without significant eQTL
0.417361	is_eqtl_it1	Genes with significant eQTL
25.0005	is_eqtl_it1	Genes with significant eQTL
5347.82	is_eqtl_it1	Genes with significant eQTL
737.522	is_eqtl_it1	Genes with significant eQTL
94.4984	is_eqtl_it1	Genes with significant eQTL
845.852	is_eqtl_it1	Genes with significant eQTL
8.04596	is_eqtl_it1	Genes with significant eQTL
644.617	is_eqtl_it1	Genes without significant eQTL
56.1557	is_eqtl_it1	Genes with significant eQTL
1365.63	is_eqtl_it1	Genes with significant eQTL
18022.9	is_eqtl_it1	Genes with significant eQTL
4253.13	is_eqtl_it1	Genes with significant eQTL
41.2745	is_eqtl_it1	Genes with significant eQTL
41.55	is_eqtl_it1	Genes with significant eQTL
699.426	is_eqtl_it1	Genes with significant eQTL
2364.35	is_eqtl_it1	Genes with significant eQTL
1346.62	is_eqtl_it1	Genes with significant eQTL
2256.48	is_eqtl_it1	Genes with significant eQTL
179.706	is_eqtl_it1	Genes with significant eQTL
1892.65	is_eqtl_it1	Genes with significant eQTL
32.8652	is_eqtl_it1	Genes with significant eQTL
246.249	is_eqtl_it1	Genes with significant eQTL
2.21506	is_eqtl_it1	Genes with significant eQTL
2594	is_eqtl_it1	Genes without significant eQTL
492.086	is_eqtl_it1	Genes with significant eQTL
2292.57	is_eqtl_it1	Genes with significant eQTL
397.915	is_eqtl_it1	Genes with significant eQTL
1316.68	is_eqtl_it1	Genes without significant eQTL
0.1386	is_eqtl_it1	Genes with significant eQTL
365.187	is_eqtl_it1	Genes without significant eQTL
21.7291	is_eqtl_it1	Genes with significant eQTL
1027.32	is_eqtl_it1	Genes with significant eQTL
987.771	is_eqtl_it1	Genes with significant eQTL
2645.6	is_eqtl_it1	Genes with significant eQTL
1652.43	is_eqtl_it1	Genes with significant eQTL
4009.34	is_eqtl_it1	Genes with significant eQTL
3653.71	is_eqtl_it1	Genes with significant eQTL
469.232	is_eqtl_it1	Genes with significant eQTL
2737.65	is_eqtl_it1	Genes with significant eQTL
699.031	is_eqtl_it1	Genes with significant eQTL
1184.39	is_eqtl_it1	Genes with significant eQTL
10.7401	is_eqtl_it1	Genes with significant eQTL
79.0232	is_eqtl_it1	Genes with significant eQTL
85.8596	is_eqtl_it1	Genes with significant eQTL
816.722	is_eqtl_it1	Genes with significant eQTL
713.511	is_eqtl_it1	Genes with significant eQTL
586.146	is_eqtl_it1	Genes with significant eQTL
9.1109	is_eqtl_it1	Genes with significant eQTL
1584.79	is_eqtl_it1	Genes with significant eQTL
3145.81	is_eqtl_it1	Genes with significant eQTL
1924.4	is_eqtl_it1	Genes with significant eQTL
3227.68	is_eqtl_it1	Genes with significant eQTL
5092.86	is_eqtl_it1	Genes with significant eQTL
0.274921	is_eqtl_it1	Genes with significant eQTL
1619.22	is_eqtl_it1	Genes with significant eQTL
154.342	is_eqtl_it1	Genes without significant eQTL
0.392911	is_eqtl_it1	Genes without significant eQTL
2527.18	is_eqtl_it1	Genes with significant eQTL
2053.77	is_eqtl_it1	Genes with significant eQTL
369.898	is_eqtl_it1	Genes with significant eQTL
31.8398	is_eqtl_it1	Genes with significant eQTL
9.0178	is_eqtl_it1	Genes with significant eQTL
431.496	is_eqtl_it1	Genes without significant eQTL
815.229	is_eqtl_it1	Genes with significant eQTL
1648.3	is_eqtl_it1	Genes with significant eQTL
732.925	is_eqtl_it1	Genes with significant eQTL
7291.4	is_eqtl_it1	Genes without significant eQTL
519.887	is_eqtl_it1	Genes with significant eQTL
37948.2	is_eqtl_it1	Genes without significant eQTL
170.369	is_eqtl_it1	Genes with significant eQTL
2527.26	is_eqtl_it1	Genes with significant eQTL
2187.44	is_eqtl_it1	Genes with significant eQTL
0.106649	is_eqtl_it1	Genes without significant eQTL
7.194	is_eqtl_it1	Genes with significant eQTL
391.057	is_eqtl_it1	Genes with significant eQTL
879.672	is_eqtl_it1	Genes without significant eQTL
1349.13	is_eqtl_it1	Genes with significant eQTL
43.6918	is_eqtl_it1	Genes with significant eQTL
4.96708	is_eqtl_it1	Genes with significant eQTL
96.0201	is_eqtl_it1	Genes with significant eQTL
85.7899	is_eqtl_it1	Genes with significant eQTL
827.543	is_eqtl_it1	Genes with significant eQTL
293.589	is_eqtl_it1	Genes with significant eQTL
57.5536	is_eqtl_it1	Genes with significant eQTL
3164.31	is_eqtl_it1	Genes with significant eQTL
945.878	is_eqtl_it1	Genes without significant eQTL
192.995	is_eqtl_it1	Genes without significant eQTL
10504.6	is_eqtl_it1	Genes without significant eQTL
275.217	is_eqtl_it1	Genes with significant eQTL
24.4555	is_eqtl_it1	Genes with significant eQTL
42.6026	is_eqtl_it1	Genes with significant eQTL
1167.97	is_eqtl_it1	Genes with significant eQTL
397.022	is_eqtl_it1	Genes with significant eQTL
1095.37	is_eqtl_it1	Genes with significant eQTL
729.44	is_eqtl_it1	Genes with significant eQTL
1059.95	is_eqtl_it1	Genes with significant eQTL
874.426	is_eqtl_it1	Genes with significant eQTL
234.501	is_eqtl_it1	Genes with significant eQTL
246.268	is_eqtl_it1	Genes with significant eQTL
1304.68	is_eqtl_it1	Genes with significant eQTL
1041.73	is_eqtl_it1	Genes with significant eQTL
0.739482	is_eqtl_it1	Genes with significant eQTL
2501.38	is_eqtl_it1	Genes with significant eQTL
280.574	is_eqtl_it1	Genes with significant eQTL
80.9894	is_eqtl_it1	Genes with significant eQTL
114.917	is_eqtl_it1	Genes with significant eQTL
320.589	is_eqtl_it1	Genes with significant eQTL
2320.07	is_eqtl_it1	Genes with significant eQTL
209.197	is_eqtl_it1	Genes with significant eQTL
157.368	is_eqtl_it1	Genes with significant eQTL
2109.84	is_eqtl_it1	Genes with significant eQTL
481.17	is_eqtl_it1	Genes with significant eQTL
229.897	is_eqtl_it1	Genes with significant eQTL
18.9545	is_eqtl_it1	Genes with significant eQTL
565.553	is_eqtl_it1	Genes with significant eQTL
1761.05	is_eqtl_it1	Genes with significant eQTL
56.1568	is_eqtl_it1	Genes with significant eQTL
189.824	is_eqtl_it1	Genes with significant eQTL
1098.81	is_eqtl_it1	Genes with significant eQTL
589.404	is_eqtl_it1	Genes with significant eQTL
1390.4	is_eqtl_it1	Genes with significant eQTL
1134.46	is_eqtl_it1	Genes with significant eQTL
269.375	is_eqtl_it1	Genes with significant eQTL
5233.78	is_eqtl_it1	Genes with significant eQTL
474.047	is_eqtl_it1	Genes with significant eQTL
1994.77	is_eqtl_it1	Genes without significant eQTL
231.796	is_eqtl_it1	Genes with significant eQTL
220.464	is_eqtl_it1	Genes with significant eQTL
282.703	is_eqtl_it1	Genes with significant eQTL
302.98	is_eqtl_it1	Genes with significant eQTL
493.134	is_eqtl_it1	Genes with significant eQTL
229.938	is_eqtl_it1	Genes with significant eQTL
5847.95	is_eqtl_it1	Genes with significant eQTL
402.846	is_eqtl_it1	Genes with significant eQTL
2688.12	is_eqtl_it1	Genes with significant eQTL
688.547	is_eqtl_it1	Genes with significant eQTL
1649.04	is_eqtl_it1	Genes with significant eQTL
3588.24	is_eqtl_it1	Genes with significant eQTL
1846.29	is_eqtl_it1	Genes without significant eQTL
1264.19	is_eqtl_it1	Genes with significant eQTL
252.242	is_eqtl_it1	Genes with significant eQTL
2094.76	is_eqtl_it1	Genes with significant eQTL
1072.89	is_eqtl_it1	Genes with significant eQTL
566.368	is_eqtl_it1	Genes with significant eQTL
1607.31	is_eqtl_it1	Genes with significant eQTL
596.013	is_eqtl_it1	Genes with significant eQTL
1941.35	is_eqtl_it1	Genes with significant eQTL
24.1132	is_eqtl_it1	Genes with significant eQTL
2759	is_eqtl_it1	Genes with significant eQTL
943.37	is_eqtl_it1	Genes with significant eQTL
283.015	is_eqtl_it1	Genes with significant eQTL
227.388	is_eqtl_it1	Genes with significant eQTL
1055.89	is_eqtl_it1	Genes with significant eQTL
410.118	is_eqtl_it1	Genes with significant eQTL
505.851	is_eqtl_it1	Genes with significant eQTL
246.603	is_eqtl_it1	Genes with significant eQTL
2867.54	is_eqtl_it1	Genes with significant eQTL
2907.38	is_eqtl_it1	Genes with significant eQTL
588.131	is_eqtl_it1	Genes without significant eQTL
0.484791	is_eqtl_it1	Genes without significant eQTL
2441.03	is_eqtl_it1	Genes with significant eQTL
278.386	is_eqtl_it1	Genes with significant eQTL
401.022	is_eqtl_it1	Genes with significant eQTL
287.574	is_eqtl_it1	Genes with significant eQTL
110.369	is_eqtl_it1	Genes without significant eQTL
313.217	is_eqtl_it1	Genes with significant eQTL
197.241	is_eqtl_it1	Genes with significant eQTL
1142.75	is_eqtl_it1	Genes with significant eQTL
2923.27	is_eqtl_it1	Genes with significant eQTL
2287.64	is_eqtl_it1	Genes with significant eQTL
1867.59	is_eqtl_it1	Genes with significant eQTL
874.03	is_eqtl_it1	Genes with significant eQTL
2459.17	is_eqtl_it1	Genes with significant eQTL
611.185	is_eqtl_it1	Genes with significant eQTL
953.117	is_eqtl_it1	Genes with significant eQTL
3449.32	is_eqtl_it1	Genes with significant eQTL
285.355	is_eqtl_it1	Genes with significant eQTL
358.017	is_eqtl_it1	Genes with significant eQTL
3.39949	is_eqtl_it1	Genes with significant eQTL
1170.23	is_eqtl_it1	Genes with significant eQTL
1785.47	is_eqtl_it1	Genes with significant eQTL
9656.71	is_eqtl_it1	Genes with significant eQTL
2225.29	is_eqtl_it1	Genes with significant eQTL
2719.16	is_eqtl_it1	Genes with significant eQTL
1288.3	is_eqtl_it1	Genes with significant eQTL
1601.57	is_eqtl_it1	Genes with significant eQTL
257.696	is_eqtl_it1	Genes with significant eQTL
1950.43	is_eqtl_it1	Genes with significant eQTL
1136.54	is_eqtl_it1	Genes with significant eQTL
23.9685	is_eqtl_it1	Genes with significant eQTL
3400.9	is_eqtl_it1	Genes with significant eQTL
542.529	is_eqtl_it1	Genes with significant eQTL
3268.18	is_eqtl_it1	Genes with significant eQTL
6441.46	is_eqtl_it1	Genes with significant eQTL
2786.99	is_eqtl_it1	Genes with significant eQTL
28.2213	is_eqtl_it1	Genes with significant eQTL
2278.19	is_eqtl_it1	Genes with significant eQTL
4010.41	is_eqtl_it1	Genes with significant eQTL
601.424	is_eqtl_it1	Genes with significant eQTL
5587.07	is_eqtl_it1	Genes with significant eQTL
672.116	is_eqtl_it1	Genes with significant eQTL
301.618	is_eqtl_it1	Genes without significant eQTL
5070.23	is_eqtl_it1	Genes without significant eQTL
420.158	is_eqtl_it1	Genes with significant eQTL
16.2333	is_eqtl_it1	Genes with significant eQTL
417.014	is_eqtl_it1	Genes with significant eQTL
220.887	is_eqtl_it1	Genes without significant eQTL
3696.24	is_eqtl_it1	Genes with significant eQTL
929.776	is_eqtl_it1	Genes with significant eQTL
1245.72	is_eqtl_it1	Genes with significant eQTL
1124.03	is_eqtl_it1	Genes with significant eQTL
3641.28	is_eqtl_it1	Genes with significant eQTL
1045.05	is_eqtl_it1	Genes with significant eQTL
179.645	is_eqtl_it1	Genes with significant eQTL
213.119	is_eqtl_it1	Genes with significant eQTL
1076.88	is_eqtl_it1	Genes with significant eQTL
97.2473	is_eqtl_it1	Genes with significant eQTL
18.838	is_eqtl_it1	Genes with significant eQTL
639.127	is_eqtl_it1	Genes without significant eQTL
506.156	is_eqtl_it1	Genes with significant eQTL
1277.9	is_eqtl_it1	Genes with significant eQTL
1174.57	is_eqtl_it1	Genes with significant eQTL
804.465	is_eqtl_it1	Genes with significant eQTL
2885.6	is_eqtl_it1	Genes with significant eQTL
14.7443	is_eqtl_it1	Genes with significant eQTL
616.411	is_eqtl_it1	Genes with significant eQTL
2819.29	is_eqtl_it1	Genes with significant eQTL
150.892	is_eqtl_it1	Genes with significant eQTL
5485.27	is_eqtl_it1	Genes with significant eQTL
12.0907	is_eqtl_it1	Genes with significant eQTL
183.09	is_eqtl_it1	Genes with significant eQTL
779.811	is_eqtl_it1	Genes without significant eQTL
899.029	is_eqtl_it1	Genes with significant eQTL
831.868	is_eqtl_it1	Genes with significant eQTL
1611.49	is_eqtl_it1	Genes with significant eQTL
63.2226	is_eqtl_it1	Genes with significant eQTL
1265.56	is_eqtl_it1	Genes with significant eQTL
5112.06	is_eqtl_it1	Genes with significant eQTL
172.09	is_eqtl_it1	Genes with significant eQTL
1676.67	is_eqtl_it1	Genes without significant eQTL
1067.26	is_eqtl_it1	Genes with significant eQTL
50.2057	is_eqtl_it1	Genes with significant eQTL
1002.59	is_eqtl_it1	Genes with significant eQTL
670.223	is_eqtl_it1	Genes with significant eQTL
616.74	is_eqtl_it1	Genes with significant eQTL
1980.02	is_eqtl_it1	Genes with significant eQTL
6.33009	is_eqtl_it1	Genes with significant eQTL
2013.34	is_eqtl_it1	Genes with significant eQTL
2498.73	is_eqtl_it1	Genes without significant eQTL
717.893	is_eqtl_it1	Genes with significant eQTL
1114.73	is_eqtl_it1	Genes with significant eQTL
38.7068	is_eqtl_it1	Genes with significant eQTL
401.385	is_eqtl_it1	Genes with significant eQTL
1.43035	is_eqtl_it1	Genes without significant eQTL
184.622	is_eqtl_it1	Genes with significant eQTL
742.427	is_eqtl_it1	Genes with significant eQTL
1846.32	is_eqtl_it1	Genes with significant eQTL
601.441	is_eqtl_it1	Genes with significant eQTL
827.966	is_eqtl_it1	Genes with significant eQTL
1.25518	is_eqtl_it1	Genes with significant eQTL
589.372	is_eqtl_it1	Genes without significant eQTL
171.17	is_eqtl_it1	Genes without significant eQTL
192.099	is_eqtl_it1	Genes with significant eQTL
7166.54	is_eqtl_it1	Genes without significant eQTL
291.099	is_eqtl_it1	Genes with significant eQTL
592.876	is_eqtl_it1	Genes with significant eQTL
21.9949	is_eqtl_it1	Genes with significant eQTL
40.2894	is_eqtl_it1	Genes with significant eQTL
348.381	is_eqtl_it1	Genes with significant eQTL
1292.09	is_eqtl_it1	Genes with significant eQTL
847.454	is_eqtl_it1	Genes with significant eQTL
309.585	is_eqtl_it1	Genes with significant eQTL
433.536	is_eqtl_it1	Genes with significant eQTL
567.345	is_eqtl_it1	Genes with significant eQTL
19217.4	is_eqtl_it1	Genes without significant eQTL
1316.02	is_eqtl_it1	Genes without significant eQTL
294.928	is_eqtl_it1	Genes without significant eQTL
3160.35	is_eqtl_it1	Genes without significant eQTL
694.431	is_eqtl_it1	Genes with significant eQTL
174.224	is_eqtl_it1	Genes with significant eQTL
0.182885	is_eqtl_it1	Genes with significant eQTL
4115.02	is_eqtl_it1	Genes without significant eQTL
604.075	is_eqtl_it1	Genes with significant eQTL
2430.1	is_eqtl_it1	Genes with significant eQTL
508.66	is_eqtl_it1	Genes with significant eQTL
12.4238	is_eqtl_it1	Genes without significant eQTL
92.4318	is_eqtl_it1	Genes with significant eQTL
11257.5	is_eqtl_it1	Genes with significant eQTL
302.353	is_eqtl_it1	Genes with significant eQTL
9035.43	is_eqtl_it1	Genes with significant eQTL
800.41	is_eqtl_it1	Genes with significant eQTL
806.957	is_eqtl_it1	Genes with significant eQTL
419.299	is_eqtl_it1	Genes with significant eQTL
7500.07	is_eqtl_it1	Genes with significant eQTL
441.573	is_eqtl_it1	Genes with significant eQTL
777.465	is_eqtl_it1	Genes with significant eQTL
1124.54	is_eqtl_it1	Genes with significant eQTL
59.1091	is_eqtl_it1	Genes with significant eQTL
540.801	is_eqtl_it1	Genes with significant eQTL
3227.58	is_eqtl_it1	Genes with significant eQTL
2116.43	is_eqtl_it1	Genes with significant eQTL
28919.7	is_eqtl_it1	Genes with significant eQTL
4132.4	is_eqtl_it1	Genes with significant eQTL
84.4196	is_eqtl_it1	Genes with significant eQTL
2236.66	is_eqtl_it1	Genes with significant eQTL
1157.16	is_eqtl_it1	Genes with significant eQTL
30.7149	is_eqtl_it1	Genes with significant eQTL
45.1461	is_eqtl_it1	Genes without significant eQTL
40.7857	is_eqtl_it1	Genes with significant eQTL
263.854	is_eqtl_it1	Genes without significant eQTL
135.162	is_eqtl_it1	Genes with significant eQTL
244.167	is_eqtl_it1	Genes with significant eQTL
369.361	is_eqtl_it1	Genes with significant eQTL
16.9249	is_eqtl_it1	Genes with significant eQTL
196.535	is_eqtl_it1	Genes with significant eQTL
687.016	is_eqtl_it1	Genes with significant eQTL
56.658	is_eqtl_it1	Genes with significant eQTL
3018.87	is_eqtl_it1	Genes with significant eQTL
1057.09	is_eqtl_it1	Genes with significant eQTL
2369.81	is_eqtl_it1	Genes with significant eQTL
2152.26	is_eqtl_it1	Genes with significant eQTL
601.803	is_eqtl_it1	Genes with significant eQTL
182.245	is_eqtl_it1	Genes with significant eQTL
59.0411	is_eqtl_it1	Genes with significant eQTL
10.428	is_eqtl_it1	Genes without significant eQTL
90.1702	is_eqtl_it1	Genes with significant eQTL
321.074	is_eqtl_it1	Genes without significant eQTL
7882.99	is_eqtl_it1	Genes with significant eQTL
0.47227	is_eqtl_it1	Genes without significant eQTL
4034.99	is_eqtl_it1	Genes with significant eQTL
1876.89	is_eqtl_it1	Genes with significant eQTL
131.091	is_eqtl_it1	Genes with significant eQTL
4630.69	is_eqtl_it1	Genes with significant eQTL
719.131	is_eqtl_it1	Genes with significant eQTL
862.48	is_eqtl_it1	Genes with significant eQTL
1.77696	is_eqtl_it1	Genes with significant eQTL
172.122	is_eqtl_it1	Genes with significant eQTL
79.8342	is_eqtl_it1	Genes with significant eQTL
661.871	is_eqtl_it1	Genes with significant eQTL
0.0202288	is_eqtl_it1	Genes without significant eQTL
1181.07	is_eqtl_it1	Genes with significant eQTL
2964.99	is_eqtl_it1	Genes with significant eQTL
1055.76	is_eqtl_it1	Genes without significant eQTL
44.9888	is_eqtl_it1	Genes without significant eQTL
3211.5	is_eqtl_it1	Genes with significant eQTL
1705.74	is_eqtl_it1	Genes with significant eQTL
88.6176	is_eqtl_it1	Genes with significant eQTL
2396.44	is_eqtl_it1	Genes with significant eQTL
278.441	is_eqtl_it1	Genes with significant eQTL
395.269	is_eqtl_it1	Genes with significant eQTL
30.2549	is_eqtl_it1	Genes with significant eQTL
2100.19	is_eqtl_it1	Genes with significant eQTL
5514.3	is_eqtl_it1	Genes with significant eQTL
9.78097	is_eqtl_it1	Genes with significant eQTL
938.115	is_eqtl_it1	Genes with significant eQTL
654.429	is_eqtl_it1	Genes with significant eQTL
5281.65	is_eqtl_it1	Genes with significant eQTL
391.197	is_eqtl_it1	Genes with significant eQTL
1277.78	is_eqtl_it1	Genes with significant eQTL
5054.11	is_eqtl_it1	Genes without significant eQTL
2.93888	is_eqtl_it1	Genes with significant eQTL
873.175	is_eqtl_it1	Genes with significant eQTL
986.114	is_eqtl_it1	Genes with significant eQTL
772.591	is_eqtl_it1	Genes with significant eQTL
355.532	is_eqtl_it1	Genes with significant eQTL
2333.81	is_eqtl_it1	Genes with significant eQTL
3146.7	is_eqtl_it1	Genes with significant eQTL
357.138	is_eqtl_it1	Genes with significant eQTL
1436.52	is_eqtl_it1	Genes with significant eQTL
233.455	is_eqtl_it1	Genes with significant eQTL
749.008	is_eqtl_it1	Genes with significant eQTL
53.6704	is_eqtl_it1	Genes with significant eQTL
0.800928	is_eqtl_it1	Genes without significant eQTL
272.941	is_eqtl_it1	Genes with significant eQTL
112.652	is_eqtl_it1	Genes with significant eQTL
1340.61	is_eqtl_it1	Genes with significant eQTL
4552.05	is_eqtl_it1	Genes with significant eQTL
469.625	is_eqtl_it1	Genes with significant eQTL
57.6886	is_eqtl_it1	Genes with significant eQTL
5067.2	is_eqtl_it1	Genes with significant eQTL
596.16	is_eqtl_it1	Genes with significant eQTL
341.942	is_eqtl_it1	Genes with significant eQTL
3046.26	is_eqtl_it1	Genes with significant eQTL
17805.6	is_eqtl_it1	Genes with significant eQTL
3.09984	is_eqtl_it1	Genes with significant eQTL
663.039	is_eqtl_it1	Genes without significant eQTL
1077.81	is_eqtl_it1	Genes with significant eQTL
507.102	is_eqtl_it1	Genes with significant eQTL
3411.65	is_eqtl_it1	Genes without significant eQTL
845.146	is_eqtl_it1	Genes without significant eQTL
142.988	is_eqtl_it1	Genes with significant eQTL
1339.1	is_eqtl_it1	Genes with significant eQTL
848.039	is_eqtl_it1	Genes with significant eQTL
54.9336	is_eqtl_it1	Genes with significant eQTL
685.997	is_eqtl_it1	Genes without significant eQTL
3858.41	is_eqtl_it1	Genes with significant eQTL
56.9412	is_eqtl_it1	Genes with significant eQTL
156.024	is_eqtl_it1	Genes without significant eQTL
2521.18	is_eqtl_it1	Genes with significant eQTL
164.096	is_eqtl_it1	Genes with significant eQTL
340.905	is_eqtl_it1	Genes without significant eQTL
18.5029	is_eqtl_it1	Genes with significant eQTL
12.4669	is_eqtl_it1	Genes without significant eQTL
4550.36	is_eqtl_it1	Genes with significant eQTL
74.4713	is_eqtl_it1	Genes with significant eQTL
5497.09	is_eqtl_it1	Genes with significant eQTL
716.218	is_eqtl_it1	Genes with significant eQTL
2937.22	is_eqtl_it1	Genes with significant eQTL
259.3	is_eqtl_it1	Genes without significant eQTL
1671.4	is_eqtl_it1	Genes with significant eQTL
429.499	is_eqtl_it1	Genes with significant eQTL
391.854	is_eqtl_it1	Genes with significant eQTL
1821.23	is_eqtl_it1	Genes with significant eQTL
760.207	is_eqtl_it1	Genes with significant eQTL
421.916	is_eqtl_it1	Genes with significant eQTL
819.316	is_eqtl_it1	Genes without significant eQTL
1204.27	is_eqtl_it1	Genes with significant eQTL
3035.11	is_eqtl_it1	Genes without significant eQTL
119.957	is_eqtl_it1	Genes with significant eQTL
2008.7	is_eqtl_it1	Genes with significant eQTL
365.259	is_eqtl_it1	Genes with significant eQTL
3045.19	is_eqtl_it1	Genes with significant eQTL
556.573	is_eqtl_it1	Genes with significant eQTL
1456.65	is_eqtl_it1	Genes with significant eQTL
2544.86	is_eqtl_it1	Genes with significant eQTL
1078.4	is_eqtl_it1	Genes with significant eQTL
132.049	is_eqtl_it1	Genes with significant eQTL
1701.5	is_eqtl_it1	Genes with significant eQTL
216.428	is_eqtl_it1	Genes without significant eQTL
53.7878	is_eqtl_it1	Genes with significant eQTL
1.78069	is_eqtl_it1	Genes with significant eQTL
460.485	is_eqtl_it1	Genes with significant eQTL
172.633	is_eqtl_it1	Genes without significant eQTL
800.706	is_eqtl_it1	Genes with significant eQTL
796.007	is_eqtl_it1	Genes with significant eQTL
3.25305	is_eqtl_it1	Genes with significant eQTL
544.364	is_eqtl_it1	Genes with significant eQTL
109.9	is_eqtl_it1	Genes with significant eQTL
76.4406	is_eqtl_it1	Genes with significant eQTL
1131.35	is_eqtl_it1	Genes with significant eQTL
59.2519	is_eqtl_it1	Genes with significant eQTL
2606.97	is_eqtl_it1	Genes with significant eQTL
1559.19	is_eqtl_it1	Genes with significant eQTL
538.781	is_eqtl_it1	Genes with significant eQTL
2635.66	is_eqtl_it1	Genes with significant eQTL
1126.86	is_eqtl_it1	Genes with significant eQTL
13.6425	is_eqtl_it1	Genes with significant eQTL
924.211	is_eqtl_it1	Genes with significant eQTL
484.836	is_eqtl_it1	Genes with significant eQTL
1580.84	is_eqtl_it1	Genes with significant eQTL
242.733	is_eqtl_it1	Genes without significant eQTL
1039.17	is_eqtl_it1	Genes with significant eQTL
5256.82	is_eqtl_it1	Genes with significant eQTL
4433.37	is_eqtl_it1	Genes with significant eQTL
27.6013	is_eqtl_it1	Genes without significant eQTL
2538.1	is_eqtl_it1	Genes with significant eQTL
173.544	is_eqtl_it1	Genes with significant eQTL
139.9	is_eqtl_it1	Genes with significant eQTL
917.69	is_eqtl_it1	Genes with significant eQTL
1615.69	is_eqtl_it1	Genes without significant eQTL
1264.41	is_eqtl_it1	Genes with significant eQTL
965.074	is_eqtl_it1	Genes with significant eQTL
2.25609	is_eqtl_it1	Genes with significant eQTL
2965.25	is_eqtl_it1	Genes with significant eQTL
105.665	is_eqtl_it1	Genes with significant eQTL
65.5444	is_eqtl_it1	Genes with significant eQTL
289.756	is_eqtl_it1	Genes with significant eQTL
6.18656	is_eqtl_it1	Genes with significant eQTL
11489.9	is_eqtl_it1	Genes with significant eQTL
924.914	is_eqtl_it1	Genes with significant eQTL
255.746	is_eqtl_it1	Genes with significant eQTL
10.874	is_eqtl_it1	Genes with significant eQTL
1464.95	is_eqtl_it1	Genes with significant eQTL
3097.23	is_eqtl_it1	Genes with significant eQTL
2430.06	is_eqtl_it1	Genes with significant eQTL
13.0137	is_eqtl_it1	Genes with significant eQTL
44.6581	is_eqtl_it1	Genes with significant eQTL
434.985	is_eqtl_it1	Genes with significant eQTL
1119.65	is_eqtl_it1	Genes with significant eQTL
9478.08	is_eqtl_it1	Genes without significant eQTL
602.967	is_eqtl_it1	Genes with significant eQTL
36.3736	is_eqtl_it1	Genes without significant eQTL
1077.58	is_eqtl_it1	Genes with significant eQTL
598.845	is_eqtl_it1	Genes with significant eQTL
8171.28	is_eqtl_it1	Genes with significant eQTL
1961.84	is_eqtl_it1	Genes with significant eQTL
230.226	is_eqtl_it1	Genes with significant eQTL
2209.95	is_eqtl_it1	Genes with significant eQTL
0.522352	is_eqtl_it1	Genes without significant eQTL
401.435	is_eqtl_it1	Genes with significant eQTL
2819.68	is_eqtl_it1	Genes with significant eQTL
761.102	is_eqtl_it1	Genes with significant eQTL
105.499	is_eqtl_it1	Genes without significant eQTL
776.883	is_eqtl_it1	Genes without significant eQTL
342.89	is_eqtl_it1	Genes with significant eQTL
5.93016	is_eqtl_it1	Genes with significant eQTL
235.822	is_eqtl_it1	Genes with significant eQTL
106.522	is_eqtl_it1	Genes with significant eQTL
565.446	is_eqtl_it1	Genes with significant eQTL
296.383	is_eqtl_it1	Genes without significant eQTL
321.842	is_eqtl_it1	Genes with significant eQTL
1511.42	is_eqtl_it1	Genes with significant eQTL
234.575	is_eqtl_it1	Genes with significant eQTL
1.60426	is_eqtl_it1	Genes with significant eQTL
601.731	is_eqtl_it1	Genes with significant eQTL
585.19	is_eqtl_it1	Genes with significant eQTL
255.797	is_eqtl_it1	Genes with significant eQTL
6105.98	is_eqtl_it1	Genes without significant eQTL
117.253	is_eqtl_it1	Genes with significant eQTL
1.32379	is_eqtl_it1	Genes without significant eQTL
776.037	is_eqtl_it1	Genes with significant eQTL
582.16	is_eqtl_it1	Genes with significant eQTL
8802.39	is_eqtl_it1	Genes with significant eQTL
633.5	is_eqtl_it1	Genes with significant eQTL
996.922	is_eqtl_it1	Genes with significant eQTL
604.995	is_eqtl_it1	Genes with significant eQTL
4496.02	is_eqtl_it1	Genes without significant eQTL
6359.03	is_eqtl_it1	Genes without significant eQTL
11.1113	is_eqtl_it1	Genes with significant eQTL
2107.79	is_eqtl_it1	Genes with significant eQTL
1551.17	is_eqtl_it1	Genes with significant eQTL
192.114	is_eqtl_it1	Genes with significant eQTL
47.9178	is_eqtl_it1	Genes with significant eQTL
603.632	is_eqtl_it1	Genes with significant eQTL
1.314	is_eqtl_it1	Genes with significant eQTL
2.25603	is_eqtl_it1	Genes without significant eQTL
1398.56	is_eqtl_it1	Genes with significant eQTL
1253.53	is_eqtl_it1	Genes with significant eQTL
4305.52	is_eqtl_it1	Genes with significant eQTL
89.3189	is_eqtl_it1	Genes with significant eQTL
1232.58	is_eqtl_it1	Genes with significant eQTL
355.299	is_eqtl_it1	Genes with significant eQTL
28.9235	is_eqtl_it1	Genes with significant eQTL
1782.15	is_eqtl_it1	Genes with significant eQTL
760.757	is_eqtl_it1	Genes with significant eQTL
2918.73	is_eqtl_it1	Genes with significant eQTL
4348.2	is_eqtl_it1	Genes with significant eQTL
1819.05	is_eqtl_it1	Genes with significant eQTL
36.3895	is_eqtl_it1	Genes with significant eQTL
94.7256	is_eqtl_it1	Genes without significant eQTL
761.31	is_eqtl_it1	Genes with significant eQTL
152.694	is_eqtl_it1	Genes with significant eQTL
527.328	is_eqtl_it1	Genes with significant eQTL
22470.5	is_eqtl_it1	Genes with significant eQTL
595.372	is_eqtl_it1	Genes with significant eQTL
516.606	is_eqtl_it1	Genes with significant eQTL
1173.62	is_eqtl_it1	Genes with significant eQTL
10.8556	is_eqtl_it1	Genes with significant eQTL
1302.67	is_eqtl_it1	Genes with significant eQTL
274.686	is_eqtl_it1	Genes with significant eQTL
1.93001	is_eqtl_it1	Genes with significant eQTL
843.336	is_eqtl_it1	Genes with significant eQTL
1302.96	is_eqtl_it1	Genes with significant eQTL
1420.29	is_eqtl_it1	Genes with significant eQTL
132.356	is_eqtl_it1	Genes with significant eQTL
1341.6	is_eqtl_it1	Genes without significant eQTL
0.527226	is_eqtl_it1	Genes with significant eQTL
0.914797	is_eqtl_it1	Genes with significant eQTL
31.1481	is_eqtl_it1	Genes with significant eQTL
95.5151	is_eqtl_it1	Genes with significant eQTL
320.37	is_eqtl_it1	Genes without significant eQTL
483.231	is_eqtl_it1	Genes with significant eQTL
568.6	is_eqtl_it1	Genes without significant eQTL
5312.2	is_eqtl_it1	Genes with significant eQTL
55.056	is_eqtl_it1	Genes with significant eQTL
872.638	is_eqtl_it1	Genes with significant eQTL
1119.39	is_eqtl_it1	Genes with significant eQTL
[truncated: 46,787 more rows]

## Sheet: PanelB-pLI
pLI	iteration
0.176329	4
1.35381e-10	4
1.33038e-19	4
2.51676e-07	4
2.01975e-08	4
0.000147943	4
0.173352	4
0.0908776	4
1.94739e-05	4
8.36589e-07	4
0.00720933	4
0.00130983	4
0.0481045	4
0.415939	4
2.82187e-15	4
0.0394309	4
6.58682e-12	4
0.157165	4
0.00471297	4
0.00247539	4
0.104548	4
0.000171803	4
0.0331998	4
4.9085e-05	4
1.92301e-13	4
0.0401306	4
0.606849	4
0.000158543	4
0.728294	4
5.23535e-05	4
0.995188	4
0.000127437	4
0.328693	4
0.923499	4
0.266924	4
0.981402	4
7.87931e-07	4
0.96924	4
0.0104636	4
1.70519e-08	4
0.945333	4
0.532717	4
0.819999	4
8.87674e-13	4
0.0187225	4
0.999843	4
9.36505e-08	4
4.42421e-15	4
0.00284528	4
0.026922	4
0.975978	4
1.6057e-19	4
0.603832	4
2.63082e-08	4
5.08618e-05	4
0.0187425	4
0.977593	4
1.29374e-17	4
0.839973	4
1	4
0.348492	4
5.19011e-06	4
0.959145	4
0.268869	4
0.000377954	4
0.381518	4
0.0670467	4
0.448739	4
4.02821e-05	4
0.00447024	4
7.9136e-09	4
0.680198	4
0.00107735	4
0.931111	4
0.00148422	4
0.999971	4
1	4
0.0542631	4
2.19068e-10	4
0.151041	4
0.253051	4
0.903949	4
0.0465516	4
0.0451893	4
0.999996	4
0.0103734	4
0.00802362	4
2.99498e-17	4
5.67733e-05	4
2.63492e-05	4
0.000111404	4
0.709596	4
0.451158	4
0.841904	4
0.999984	4
0.844214	4
0.0229867	4
0.00197925	4
0.225292	4
0.40881	4
0.999987	4
1	4
0.96866	4
0.00983779	4
0.000218371	4
0.634568	4
0.999938	4
1.33455e-05	4
0.980708	4
1.58469e-14	4
0.869848	4
1.65795e-07	4
1	4
8.44493e-09	4
0.568906	4
0.273383	4
3.59579e-05	4
0.000485731	4
0.202506	4
6.64368e-10	4
0.0416634	4
0.155527	4
2.45516e-07	4
0.163974	4
0.0169316	4
0.00038006	4
2.70207e-07	4
0.999816	4
1.96192e-15	4
0.845965	4
0.778881	4
0.000547686	4
0.000156334	4
3.89693e-06	4
0.0981052	4
0.0107233	4
0.00056761	4
0.0746095	4
0.875595	4
0.691326	4
0.559642	4
0.583094	4
0.79093	4
0.000983708	4
0.995041	4
0.14459	4
0.870759	4
0.378996	4
5.21992e-06	4
1.98449e-06	4
0.000617209	4
0.00319396	4
3.79285e-05	4
0.00367262	4
0.941088	4
1.45721e-08	4
0.00506557	4
0.000948153	4
1.22973e-05	4
0.00078906	4
1	4
0.998165	4
0.0131492	4
2.74928e-14	4
7.80836e-12	4
0.276924	4
0.738294	4
7.63919e-09	4
0.975946	4
0.719866	4
3.58477e-06	4
6.86667e-05	4
4.70613e-20	4
0.000124328	4
0.00120495	4
0.0501028	4
0.000124031	4
5.26824e-11	4
4.68792e-10	4
1.30425e-09	4
0.787633	4
0.0383063	4
0.0771442	4
0.547299	4
2.58275e-10	4
0.629829	4
6.17507e-13	4
0.000434044	4
0.382584	4
1	4
6.03748e-14	4
0.869978	4
6.13892e-10	4
3.55874e-06	4
0.59216	4
0.108865	4
0.00106725	4
9.98392e-13	4
0.0154783	4
2.62537e-05	4
0.000343166	4
0.398125	4
0.000190275	4
0.000177683	4
2.09868e-06	4
0.000569563	4
0.000293935	4
0.138563	4
3.4897e-06	4
0.787228	4
4.08354e-07	4
0.134981	4
3.34364e-13	4
0.00265362	4
0.991643	4
1	4
0.999769	4
1.9838e-11	4
0.0011065	4
0.974157	4
0.999997	4
0.000195123	4
6.94654e-06	4
2.11744e-10	4
9.82225e-08	4
0.656574	4
0.153838	4
1.21208e-05	4
1.13671e-08	4
0.04979	4
0.0173819	4
0.085881	4
0.999949	4
0.991028	4
0.287846	4
0.813006	4
0.999079	4
0.304488	4
0.000965886	4
2.35907e-10	4
0.914703	4
0.688794	4
0.725843	4
0.102417	4
0.979519	4
3.26699e-08	4
0.00256253	4
3.39058e-08	4
9.28409e-28	4
0.0644009	4
0.308615	4
0.995584	4
0.000106434	4
0.000454712	4
0.00320642	4
0.067267	4
0.999999	4
0.009462	4
0.673968	4
0.0379271	4
0.0060601	4
0.333486	4
0.861454	4
2.90077e-05	4
0.049048	4
0.431751	4
5.4933e-08	4
0.00931077	4
0.648592	4
2.6854e-07	4
1.17898e-12	4
0.708283	4
4.71829e-12	4
0.381254	4
0.550404	4
0.156441	4
3.79049e-16	4
3.16436e-05	4
0.00585127	4
0.795104	4
1.2034e-10	4
0.530686	4
0.19627	4
0.704701	4
0.796675	4
0.725876	4
1	4
7.20424e-06	4
0.00119785	4
0.49089	4
0.0369235	4
6.05252e-07	4
0.822775	4
5.8348e-08	4
0.952228	4
0.999308	4
0.0719861	4
1.08223e-07	4
4.90981e-15	4
0.0172513	4
0.0337449	4
0.0209358	4
0.999431	4
0.177174	4
0.230931	4
0.000561029	4
0.89672	4
0.954054	4
0.0647217	4
0.888462	4
1.3914e-07	4
1.43124e-05	4
0.995036	4
0.118775	4
0.582007	4
0.000763709	4
0.000448334	4
0.00427378	4
0.193944	4
0.88282	4
0.892665	4
0.00255498	4
0.960594	4
0.991166	4
0.109062	4
0.0621099	4
0.155283	4
0.934763	4
0.00360313	4
0.990699	4
0.00527399	4
0.735702	4
0.527916	4
0.999999	4
0.615737	4
0.825363	4
0.215148	4
0.354913	4
1.03374e-06	4
0.245106	4
0.2618	4
0.323497	4
3.38474e-15	4
8.799e-06	4
0.946876	4
0.0214504	4
0.988828	4
0.995925	4
9.96843e-08	4
2.25736e-07	4
8.88085e-08	4
0.000523998	4
0.41733	4
0.00269115	4
0.999425	4
0.937917	4
0.653775	4
0.763235	4
0.482345	4
0.360954	4
0.106373	4
0.955749	4
0.989805	4
0.0416853	4
0.802365	4
0.000308554	4
0.947039	4
0.433846	4
0.164454	4
0.625353	4
0.00556559	4
0.00161142	4
0.928286	4
6.50303e-07	4
0.205656	4
0.0719553	4
9.96361e-06	4
0.00437226	4
0.3963	4
7.7066e-05	4
1.96485e-06	4
0.00273307	4
0.239138	4
0.999639	4
1.40246e-08	4
0.001729	4
0.999527	4
1	4
0.188544	4
0.996735	4
0.000972259	4
0.972351	4
0.128379	4
0.991559	4
0.990044	4
0.999999	4
0.999999	4
4.73097e-09	4
6.50307e-05	4
0.699343	4
0.810539	4
0.973584	4
0.999997	4
0.000722998	4
0.656675	4
0.991724	4
0.615648	4
0.000148147	4
0.000342016	4
1.41619e-06	4
0.99998	4
0.911633	4
0.730388	4
0.905058	4
6.82032e-08	4
0.453032	4
0.00291051	4
6.27363e-08	4
0.0971532	4
3.15992e-18	4
0.00438904	4
0.133396	4
0.123246	4
0.991395	4
7.4329e-09	4
0.999895	4
0.534417	4
0.600078	4
0.739328	4
3.07324e-06	4
2.70128e-06	4
0.672016	4
0.0982173	4
0.456963	4
0.992493	4
6.80881e-07	4
8.15239e-05	4
0.0184228	4
0.98081	4
0.77453	4
9.42969e-10	4
0.358812	4
0.917671	4
0.585941	4
3.75207e-05	4
1	4
0.0397113	4
1.25001e-07	4
0.182801	4
0.0142856	4
2.52121e-09	4
8.55772e-08	4
0.000872651	4
0.00221742	4
0.00725111	4
0.631959	4
0.985178	4
0.358265	4
0.000108969	4
0.524102	4
0.43758	4
0.0110864	4
0.0308106	4
0.707936	4
0.00607226	4
0.977575	4
0.0873953	4
0.00105995	4
0.00353634	4
6.06675e-12	4
0.00475503	4
0.990641	4
0.175566	4
0.00701593	4
5.80553e-05	4
0.939808	4
0.0293267	4
2.3767e-06	4
0.000428556	4
0.00121964	4
8.71417e-12	4
1.43928e-06	4
0.000181854	4
0.223415	4
8.15826e-06	4
1.51747e-07	4
3.15819e-08	4
0.999998	4
0.999994	4
0.573989	4
0.2931	4
0.972444	4
0.00684675	4
0.927635	4
0.295417	4
2.01106e-08	4
0.044253	4
4.24588e-09	4
0.336142	4
0.129756	4
0.999278	4
0.0389752	4
0.0171941	4
0.965123	4
0.00309511	4
6.24924e-05	4
6.11012e-10	4
0.39344	4
0.0170428	4
0.00014221	4
0.116879	4
0.0139648	4
8.56709e-11	4
6.58752e-09	4
8.65427e-06	4
5.25633e-14	4
1.43818e-07	4
0.000107486	4
0.470216	4
3.58916e-13	4
0.435324	4
0.000261683	4
0.00253171	4
5.44403e-11	4
1.40586e-06	4
0.000714382	4
1.68024e-09	4
0.220934	4
2.73718e-13	4
0.999805	4
0.218441	4
1.38868e-06	4
5.9295e-07	4
0.915996	4
0.0295307	4
0.000222399	4
0.034005	4
0.236383	4
0.000132863	4
5.37386e-10	4
1.57399e-15	4
1.7209e-06	4
5.28062e-06	4
1.42218e-08	4
0.000484065	4
0.824692	4
0.202688	4
0.319274	4
0.370916	4
6.4196e-13	4
2.02901e-11	4
3.5783e-06	4
0.114991	4
0.976913	4
0.997398	4
0.315707	4
0.420327	4
0.0983103	4
0.241707	4
0.998515	4
0.156443	4
0.344869	4
0.0342938	4
0.4513	4
0.943797	4
4.76315e-10	4
3.3888e-05	4
0.996468	4
0.000179755	4
0.999924	4
1.18082e-07	4
0.00013976	4
5.19676e-07	4
1.86526e-05	4
4.77178e-07	4
0.747938	4
0.999986	4
0.589037	4
0.0999809	4
0.937525	4
0.0173793	4
0.271104	4
0.00497874	4
1.66639e-06	4
0.000101665	4
2.23025e-07	4
2.81298e-05	4
6.92291e-10	4
0.000268371	4
0.999756	4
1.33339e-10	4
3.92273e-13	4
6.65108e-19	4
0.0439676	4
0.701898	4
0.000878027	4
0.969137	4
0.00437577	4
1.02508e-10	4
1	4
1.44262e-05	4
5.35564e-11	4
1.49407e-09	4
0.981409	4
3.51133e-09	4
0.205248	4
0.0202316	4
0.460852	4
1.20952e-11	4
4.1567e-05	4
4.51202e-12	4
1.57688e-17	4
0.999555	4
0.0420615	4
0.000340201	4
5.3985e-08	4
0.993181	4
0.771361	4
2.12016e-07	4
3.32762e-09	4
1.47054e-05	4
1.67072e-12	4
9.9614e-06	4
0.906689	4
7.80931e-08	4
0.838037	4
1.85996e-06	4
0.99591	4
0.236133	4
0.999188	4
0.0947894	4
0.999805	4
0.709079	4
0.999651	4
0.00642468	4
1.51756e-05	4
7.87926e-11	4
0.966295	4
0.0018542	4
2.70037e-05	4
0.0064953	4
4.50999e-06	4
0.999863	4
0.109848	4
0.553352	4
0.0372392	4
0.344541	4
1.4584e-07	4
3.29624e-07	4
2.64692e-19	4
0.999788	4
0.999096	4
0.00618097	4
4.08793e-05	4
0.787643	4
0.992881	4
0.951349	4
3.22227e-15	4
1.84158e-38	4
1.14334e-14	4
0.431872	4
0.663323	4
0.0342287	4
8.44477e-10	4
0.449469	4
3.69947e-15	4
0.0061587	4
0.178472	4
0.852521	4
0.000544788	4
0.139499	4
0.996117	4
3.66202e-06	4
0.999973	4
0.840408	4
3.41555e-08	4
0.760041	4
2.21842e-10	4
4.72292e-14	4
0.268072	4
0.612478	4
0.128563	4
3.78799e-14	4
9.47683e-07	4
0.524989	4
2.00761e-07	4
0.000829859	4
0.786363	4
1.3227e-10	4
0.000118222	4
3.77974e-07	4
3.19709e-12	4
0.359077	4
0.168277	4
0.000536151	4
1.06341e-25	4
3.32071e-09	4
1.90836e-20	4
6.08038e-06	4
3.1944e-09	4
0.730421	4
0.535867	4
0.816027	4
0.999995	4
0.489079	4
0.119597	4
5.8311e-18	4
1.80843e-12	4
1.96949e-05	4
5.50947e-11	4
1.42219e-09	4
2.45414e-10	4
0.806425	4
0.0165279	4
0.868441	4
0.977918	4
0.222345	4
0.997329	4
1.44958e-23	4
0.352414	4
0.0110548	4
2.47163e-06	4
0.0335439	4
1.30362e-06	4
0.0240479	4
4.16914e-06	4
0.00208553	4
0.0296286	4
2.33072e-06	4
0.994762	4
0.9946	4
0.00243713	4
0.835492	4
0.965505	4
0.91678	4
0.000217904	4
0.414918	4
1.26763e-28	4
0.999987	4
0.999696	4
0.132021	4
1.81995e-24	4
0.864371	4
0.000832661	4
1.52123e-06	4
0.992693	4
4.18972e-09	4
0.0288389	4
0.036952	4
5.49899e-08	4
2.30929e-15	4
0.0693154	4
4.9988e-05	4
2.92966e-05	4
0.0397075	4
0.000147622	4
0.00292098	4
0.0156185	4
0.754055	4
0.781503	4
3.15805e-05	4
0.028992	4
0.00189944	4
0.484815	4
6.9679e-05	4
0.999981	4
0.525298	4
7.64544e-09	4
0.00560392	4
0.365183	4
0.844158	4
0.0241276	4
0.441031	4
0.0200593	4
4.89817e-09	4
0.346635	4
0.0479308	4
1.41529e-06	4
0.990908	4
0.000318365	4
7.39664e-06	4
8.20528e-19	4
2.9413e-10	4
0.905662	4
0.0198502	4
0.632477	4
2.5003e-07	4
2.14865e-08	4
0.999151	4
0.999999	4
1.74718e-06	4
0.00461844	4
0.999927	4
0.974256	4
0.0167711	4
0.718955	4
0.0158304	4
0.888493	4
0.801489	4
0.0388113	4
0.00815865	4
0.0085425	4
0.000917345	4
0.008902	4
0.345714	4
0.000214167	4
0.000572589	4
0.000100217	4
0.939719	4
0.999795	4
0.130901	4
0.000847798	4
0.962735	4
0.000534225	4
0.999853	4
0.00583523	4
0.00711605	4
0.0206692	4
0.00305949	4
0.884174	4
0.0240198	4
0.000245001	4
0.00139587	4
0.946565	4
1.02695e-05	4
6.54221e-07	4
2.25649e-15	4
7.54735e-05	4
0.000935884	4
0.0157266	4
0.00613132	4
0.00605731	4
0.93419	4
4.18765e-07	4
0.803753	4
0.141381	4
0.285537	4
1.94397e-06	4
0.983028	4
0.99809	4
0.586036	4
2.30817e-07	4
0.826068	4
3.2891e-12	4
0.57058	4
5.47465e-18	4
0.80514	4
3.07776e-16	4
0.00361469	4
2.69464e-08	4
0.999943	4
0.000588287	4
0.0328455	4
0.999998	4
6.52504e-05	4
1.70409e-07	4
3.77976e-12	4
0.912773	4
0.999952	4
0.0729823	4
0.949998	4
0.00575809	4
0.000100587	4
0.704369	4
0.533615	4
1.06548e-06	4
0.537457	4
8.6599e-06	4
0.000490219	4
0.999994	4
0.299199	4
0.987085	4
0.768324	4
0.638859	4
5.54031e-10	4
7.35153e-16	4
1.44831e-06	4
7.2889e-09	4
0.996263	4
8.51358e-05	4
3.05076e-07	4
9.34771e-16	4
0.877334	4
0.601342	4
4.47633e-08	4
1.21147e-06	4
8.51173e-05	4
0.191081	4
0.000436999	4
1.06117e-08	4
5.62415e-05	4
0.00193807	4
1	4
0.676509	4
0.25183	4
0.135984	4
0.580818	4
0.847989	4
0.000134102	4
1.9056e-05	4
8.65701e-06	4
0.00537991	4
0.998175	4
4.67636e-13	4
8.5537e-11	4
0.000510737	4
0.00244021	4
0.767108	4
3.69166e-15	4
1.05042e-20	4
0.831846	4
0.7917	4
0.606752	4
0.971633	4
0.026	4
0.498937	4
0.487683	4
0.20967	4
0.216215	4
0.634184	4
0.578983	4
0.918007	4
7.32568e-13	4
0.949231	4
1.43472e-09	4
0.132136	4
0.178652	4
0.999999	4
0.999977	4
1.87456e-08	4
7.32851e-08	4
7.08735e-16	4
0.950093	4
0.16237	4
0.0221067	4
0.00312691	4
0.628283	4
0.000135211	4
0.976348	4
0.999997	4
0.910163	4
3.36086e-14	4
1.02796e-09	4
0.00131728	4
0.0135195	4
0.473312	4
0.00262905	4
5.65313e-05	4
0.504728	4
4.72848e-05	4
0.18195	4
1.33271e-07	4
0.249429	4
0.0145863	4
0.984312	4
0.975943	4
0.998716	4
0.000136786	4
1.22411e-06	4
0.398813	4
0.999999	4
1.82319e-22	4
0.0180801	4
0.999885	4
0.293143	4
0.0513078	4
9.17261e-05	4
0.00696242	4
0.0028541	4
0.997845	4
5.98126e-07	4
0.000241348	4
0.173245	4
0.0501062	4
2.23453e-08	4
3.87496e-23	4
3.17532e-18	4
5.01203e-29	4
4.64992e-41	4
0.000495361	4
0.076726	4
0.00367304	4
0.0390009	4
7.91049e-05	4
0.496169	4
0.039624	4
0.496361	4
0.139231	4
0.0226062	4
0.137252	4
0.0061938	4
0.00328018	4
0.0294988	4
0.0003997	4
0.00356755	4
0.0272675	4
0.000409834	4
0.0429932	4
3.43125e-09	4
0.582182	4
0.00604297	4
0.172609	4
0.00368097	4
0.160256	4
0.154587	4
0.00362203	4
0.026608	4
0.000473718	4
0.17948	4
9.00247e-05	4
2.63029e-08	4
0.66744	4
0.0335297	4
0.186217	4
0.0315993	4
0.558124	4
0.547479	4
0.178918	4
4.81203e-05	4
0.00465146	4
0.000978354	4
0.000135122	4
0.00563845	4
0.057047	4
0.00465602	4
0.998109	4
3.04881e-05	4
0.997052	4
0.000172509	4
0.999997	4
0.998595	4
0.999987	4
0.996362	4
0.167077	4
8.06203e-05	4
0.645224	4
0.570126	4
0.144641	4
0.191984	4
0.000114765	4
0.173986	4
1	4
1.10582e-05	4
0.0152783	4
0.999565	4
0.047869	4
0.72162	4
2.45422e-06	4
0.969363	4
0.720254	4
0.907595	4
0.864941	4
0.000305455	4
5.79844e-07	4
0.923104	4
0.341635	4
0.723281	4
0.0917935	4
0.0322826	4
0.837393	4
1.45882e-09	4
3.88696e-15	4
1.07719e-11	4
0.000252891	4
0.180564	4
0.872063	4
0.13023	4
0.23347	4
0.0299705	4
0.998652	4
1.20601e-08	4
0.198221	4
0.0340405	4
0.000482815	4
0.0128944	4
0.999953	4
0.0150934	4
1.0002e-05	4
0.00175128	4
0.949429	4
1	4
0.0418045	4
0.000145221	4
1.90763e-05	4
0.999999	4
0.80174	4
0.66681	4
0.00549582	4
0.999993	4
0.822109	4
0.997522	4
0.481086	4
9.31079e-06	4
0.881463	4
0.993449	4
0.615372	4
0.247811	4
1.71367e-05	4
1.71367e-05	4
1.75722e-05	4
0.000721604	4
0.99818	4
3.49884e-07	4
0.00290057	4
0.998745	4
0.0697917	4
0.104422	4
0.998547	4
6.47051e-16	4
6.5804e-05	4
1.68776e-07	4
1.05244e-05	4
0.00361212	4
2.06956e-05	4
0.00816687	4
0.821397	4
2.11535e-08	4
0.00149123	4
0.269699	4
0.921293	4
8.43214e-05	4
0.000424899	4
4.91566e-07	4
1.18896e-14	4
0.00904922	4
0.999945	4
1.20827e-05	4
0.7838	4
7.49245e-14	4
1.59511e-07	4
4.5604e-18	4
0.00016004	4
0.00159527	4
7.09602e-07	4
0.000899329	4
5.01156e-17	4
6.43881e-07	4
1.15095e-07	4
8.77644e-13	4
0.0631105	4
8.05335e-05	4
0.0130992	4
0.0443757	4
0.0179819	4
0.00736423	4
6.62919e-05	4
0.00690637	4
0.00123986	4
0.0104831	4
0.0234399	4
7.23077e-11	4
0.000917068	4
0.00295604	4
9.00843e-08	4
0.975631	4
0.00255803	4
1.5923e-08	4
0.723391	4
0.0386375	4
3.06309e-05	4
0.0411468	4
5.08221e-14	4
1.70506e-06	4
0.00316	4
0.00329073	4
0.568911	4
0.00785783	4
0.000916858	4
0.583029	4
2.27585e-06	4
0.60022	4
1.89733e-11	4
1.03907e-09	4
0.698679	4
0.99973	4
0.0429222	4
1	4
0.999982	4
0.640239	4
0.948575	4
0.35688	4
0.000390057	4
0.135406	4
0.000152359	4
0.00654463	4
4.1408e-10	4
0.00174717	4
0.00489119	4
1.15272e-05	4
5.54288e-05	4
0.381283	4
0.968958	4
5.36704e-06	4
0.219933	4
0.000861525	4
0.869503	4
0.0899542	4
0.0746517	4
0.328332	4
0.0208229	4
0.00546594	4
0.997735	4
0.635846	4
0.00943706	4
0.744036	4
0.00035522	4
0.223986	4
0.691716	4
0.09542	4
0.000150862	4
0.461296	4
1.22274e-05	4
3.30211e-05	4
0.0474026	4
0.000166358	4
1.19993e-08	4
0.00353534	4
3.10665e-05	4
3.02037e-06	4
0.119914	4
0.723357	4
0.0598834	4
0.729319	4
0.908075	4
0.990992	4
0.00175451	4
1.593e-05	4
0.0404999	4
6.55913e-05	4
0.910582	4
0.90126	4
0.937024	4
0.00132907	4
0.00715304	4
1.29139e-05	4
9.55326e-07	4
0.962083	4
0.770974	4
0.917279	4
0.358859	4
0.39894	4
0.0212546	4
1.49713e-06	4
2.04584e-15	4
0.913951	4
0.661383	4
0.0170794	4
0.108222	4
0.327817	4
5.8512e-26	4
0.449429	4
0.996909	4
0.0295793	4
0.86725	4
0.00394965	4
2.79914e-05	4
0.0874325	4
0.0881602	4
9.1051e-05	4
0.995565	4
0.00352848	4
7.04847e-06	4
3.80247e-07	4
0.00428588	4
4.69402e-08	4
4.62465e-20	4
5.98151e-08	4
0.00173463	4
1.66492e-08	4
0.0289351	4
0.547054	4
0.00197155	4
6.82629e-06	4
0.752904	4
2.46859e-06	4
2.82794e-09	4
5.09733e-07	4
2.40849e-09	4
1	4
5.01978e-08	4
0.919996	4
0.000110183	4
0.000319848	4
0.302498	4
0.61167	4
0.000468356	4
0.12523	4
0.00998977	4
1.18824e-06	4
0.0198873	4
0.0616771	4
0.513926	4
0.734037	4
0.993264	4
0.99954	4
0.0891727	4
0.0654586	4
0.943387	4
0.00165874	4
5.19248e-15	4
0.987763	4
0.00125005	4
0.999416	4
0.999086	4
4.43622e-13	4
0.22645	4
0.00166477	4
0.922195	4
1.52669e-08	4
0.285814	4
2.47194e-08	4
0.00970258	4
1.665e-05	4
1.80353e-15	4
0.00896414	4
0.975819	4
0.579851	4
4.03605e-05	4
0.0646148	4
0.999996	4
6.78457e-05	4
0.401094	4
0.0649593	4
0.99812	4
2.19337e-13	4
0.0198491	4
5.61258e-09	4
0.666268	4
1	4
8.27115e-06	4
0.977843	4
0.0841467	4
8.9822e-09	4
0.00900265	4
0.52035	4
4.51265e-07	4
1	4
7.0941e-10	4
1	4
7.933e-05	4
0.943848	4
0.999981	4
8.50962e-05	4
0.772686	4
0.987847	4
0.000618475	4
5.01784e-07	4
0.504749	4
0.819117	4
0.122702	4
0.944004	4
0.939619	4
0.117422	4
0.999066	4
2.19206e-18	4
0.46928	4
1	4
0.017329	4
2.22523e-06	4
0.999033	4
0.00110002	4
0.00375909	4
0.0908284	4
0.00740545	4
0.635711	4
9.33798e-05	4
0.00294512	4
0.781097	4
6.50645e-05	4
0.999959	4
0.4911	4
0.666802	4
0.999631	4
1.21902e-05	4
0.000909322	4
1.89813e-13	4
8.62005e-09	4
9.56874e-22	4
2.1326e-05	4
6.16439e-26	4
0.769627	4
3.35698e-09	4
0.636578	4
0.104699	4
0.941758	4
0.707658	4
0.0305018	4
0.999941	4
0.959085	4
0.951672	4
6.02749e-05	4
0.00107791	4
0.999974	4
0.00563545	4
0.999414	4
9.55874e-08	4
0.29854	4
2.50313e-18	4
0.00480236	4
0.0128528	4
4.12856e-08	4
0.120125	4
0.527855	4
0.00342203	4
1	4
0.999992	4
0.00107148	4
0.790873	4
0.243778	4
4.80666e-11	4
0.986667	4
2.88016e-07	4
0.63004	4
2.56582e-07	4
4.08846e-05	4
0.124455	4
0.887811	4
5.0942e-05	4
0.0252903	4
0.00808699	4
0.592754	4
9.32777e-09	4
0.948747	4
0.00151553	4
0.740012	4
0.021258	4
3.2243e-11	4
0.00112581	4
1.39253e-09	4
0.0489785	4
0.0495814	4
0.00373649	4
4.31273e-07	4
0.521756	4
4.68313e-07	4
0.997152	4
0.891457	4
0.9641	4
0.00711885	4
0.00660414	4
0.524779	4
0.0387579	4
0.981969	4
0.161224	4
0.976238	4
0.99857	4
0.220781	4
0.998763	4
0.129621	4
0.000222029	4
0.995054	4
0.147286	4
0.288836	4
3.1843e-05	4
1.59128e-05	4
0.00457261	4
7.15897e-08	4
0.0845887	4
0.0368495	4
0.979238	4
0.705784	4
1.2677e-09	4
0.00298546	4
4.86867e-07	4
2.82255e-05	4
6.59631e-06	4
0.000220922	4
0.996185	4
0.0291622	4
0.0203202	4
0.00253918	4
0.00271589	4
0.650096	4
8.00343e-06	4
0.371958	4
0.00108863	4
0.543401	4
2.57854e-06	4
0.0127394	4
2.49092e-07	4
2.1654e-11	4
9.34033e-08	4
3.5571e-15	4
0.000191603	4
0.00344957	4
0.993981	4
0.101614	4
1.36402e-09	4
0.15369	4
0.691555	4
1.37649e-06	4
0.489345	4
0.975119	4
0.641279	4
0.000341684	4
0.333015	4
0.672008	4
8.82904e-06	4
0.0975162	4
0.913544	4
8.72368e-07	4
0.967547	4
0.86098	4
0.00701338	4
0.89952	4
0.002991	4
0.276113	4
2.16427e-10	4
0.0307614	4
0.0431559	4
4.6205e-05	4
0.000373086	4
0.819583	4
0.121064	4
0.0204401	4
0.993427	4
0.00536894	4
0.991959	4
2.12598e-25	4
0.339843	4
0.986866	4
3.681e-43	4
0.936611	4
9.66003e-05	4
0.00473911	4
0.00163197	4
0.989116	4
3.45406e-08	4
0.92187	4
3.8474e-07	4
0.000218975	4
0.998736	4
0.990826	4
0.283641	4
0.0326007	4
8.19879e-05	4
0.56122	4
0.499521	4
1.14241e-17	4
6.60088e-07	4
0.471388	4
0.0823724	4
2.47554e-05	4
9.2096e-06	4
4.23343e-06	4
5.68655e-09	4
0.00457175	4
0.0151809	4
1.61618e-11	4
0.00201852	4
0.930139	4
0.859651	4
7.75724e-12	4
0.084725	4
0.999677	4
0.381818	4
8.77e-06	4
0.997025	4
0.9957	4
0.308172	4
1.61894e-07	4
6.10814e-05	4
6.8802e-05	4
0.00506294	4
0.122897	4
5.17002e-07	4
0.692335	4
0.981823	4
0.0428903	4
0.999927	4
0.00699693	4
0.99885	4
0.0270142	4
0.99992	4
4.66547e-07	4
0.000304823	4
1.86971e-07	4
0.0302666	4
0.680384	4
0.777794	4
0.819433	4
0.074007	4
0.000411108	4
0.00010002	4
0.483282	4
0.083021	4
5.35739e-91	4
0.547147	4
2.40299e-05	4
0.000822081	4
0.484382	4
0.531957	4
0.0811079	4
0.0144631	4
0.111783	4
0.00802663	4
0.0662324	4
7.94786e-06	4
0.98585	4
3.33649e-11	4
0.881986	4
0.0280632	4
0.000167565	4
1.57429e-09	4
1.73328e-11	4
0.0273753	4
0.673224	4
1.54946e-06	4
0.00964054	4
0.67204	4
1.77283e-07	4
0.291273	4
0.981336	4
0.92589	4
0.972038	4
0.0197099	4
0.99922	4
1.29357e-14	4
1.70242e-05	4
0.580151	4
0.894523	4
0.0885473	4
5.69518e-16	4
0.470291	4
0.577781	4
7.94649e-09	4
0.999976	4
0.66663	4
6.28707e-07	4
6.28707e-07	4
4.87049e-06	4
0.158456	4
0.999978	4
0.000366476	4
0.00025303	4
0.103568	4
0.000188797	4
1	4
0.999812	4
2.84377e-07	4
0.0200621	4
1	4
3.7872e-10	4
0.937026	4
0.994503	4
0.0817428	4
0.781746	4
0.148694	4
0.000261679	4
0.846289	4
0.00115778	4
4.90486e-15	4
9.25485e-09	4
0.000381762	4
0.124198	4
1.32893e-07	4
0.999585	4
0.970124	4
3.53989e-08	4
0.82287	4
0.915084	4
0.0118854	4
0.999903	4
7.50631e-05	4
0.999988	4
9.619e-05	4
0.925063	4
0.0119007	4
1	4
1.29536e-10	4
0.45126	4
0.0604994	4
1.29547e-07	4
0.983327	4
0.447263	4
0.0215165	4
0.0357959	4
0.114993	4
0.057128	4
0.0570927	4
0.00566796	4
0.000152779	4
0.00240709	4
0.253343	4
0.00599837	4
0.0194799	4
2.07667e-07	4
0.717438	4
0.0152833	4
0.0159577	4
7.10965e-05	4
0.00186775	4
6.39177e-05	4
0.00156616	4
0.000216665	4
0.0671997	4
0.000224878	4
0.0164922	4
0.0170417	4
0.0123564	4
0.0101801	4
0.337137	4
0.0505815	4
7.28825e-07	4
0.692627	4
0.358715	4
0.620583	4
0.0097517	4
0.476865	4
0.74697	4
0.000155749	4
0.53615	4
0.000134198	4
2.99511e-05	4
0.140999	4
0.000127541	4
3.97066e-07	4
3.89242e-07	4
8.70817e-08	4
1.00024e-05	4
0.00220753	4
0.0536351	4
9.17609e-07	4
1.35597e-07	4
2.03603e-05	4
0.999964	4
1.34328e-09	4
0.00602945	4
0.0164157	4
0.0720345	4
4.60881e-11	4
0.343767	4
0.00180797	4
4.58536e-12	4
0.988258	4
0.583638	4
0.0290446	4
0.71697	4
0.999986	4
0.00190085	4
3.45705e-05	4
0.000119135	4
0.997368	4
0.873108	4
4.28699e-06	4
0.983151	4
0.00111669	4
0.00331532	4
0.968271	4
0.779954	4
0.950802	4
0.803304	4
2.25802e-06	4
0.120591	4
0.498369	4
0.00360225	4
1	4
0.554509	4
0.0254855	4
2.52586e-05	4
2.34821e-05	4
0.926787	4
1.89431e-25	4
0.998607	4
0.913862	4
0.805361	4
1.70293e-18	4
0.744968	4
0.45542	4
2.85815e-10	4
0.191097	4
0.0160901	4
0.232943	4
5.06963e-05	4
3.45087e-05	4
0.0898979	4
2.64838e-16	4
1.61181e-06	4
0.503802	4
0.29047	4
0.999923	4
0.245031	4
0.000353325	4
0.778067	4
5.49085e-16	4
0.999999	4
0.000588703	4
1.76078e-07	4
0.00888533	4
3.75804e-07	4
0.00113106	4
0.00040974	4
0.0244337	4
0.999077	4
9.18017e-06	4
6.62948e-06	4
0.0013793	4
0.0482582	4
0.000689013	4
7.72788e-45	4
0.000530412	4
0.992739	4
0.909864	4
0.944405	4
0.0151113	4
1.04715e-07	4
1.30453e-10	4
4.326e-25	4
2.30346e-06	4
0.0161308	4
0.139975	4
0.998332	4
0.799864	4
0.00116736	4
0.0206949	4
0.00521656	4
5.36079e-05	4
5.50291e-08	4
1.06027e-21	4
0.00189836	4
0.000503312	4
0.571968	4
0.00791395	4
1	4
0.646084	4
0.00397479	4
8.24708e-07	4
0.51724	4
1.10287e-08	4
0.999786	4
0.83261	4
0.68618	4
0.940738	4
0.99601	4
0.999549	4
0.0445235	4
2.29012e-18	4
0.759219	4
3.58393e-16	4
3.91662e-17	4
0.949147	4
9.72714e-05	4
0.00490359	4
0.833193	4
7.73999e-07	4
0.749165	4
1.93198e-05	4
0.925334	4
1.99315e-56	4
0.997195	4
0.166884	4
4.00752e-06	4
0.998942	4
0.000288888	4
0.522363	4
0.799401	4
0.30059	4
0.00017561	4
1.83081e-09	4
3.03254e-09	4
0.0885344	4
1.5576e-13	4
0.876157	4
0.451358	4
0.997075	4
0.0126596	4
4.35115e-08	4
0.0197886	4
1	4
6.54258e-09	4
0.526235	4
0.110283	4
0.689415	4
0.977883	4
3.5916e-05	4
4.91296e-22	4
0.969336	4
8.10479e-10	4
0.0515534	4
1.78414e-05	4
1.17735e-11	4
0.00807566	4
1.87383e-08	4
0.275699	4
5.20509e-16	4
0.980197	4
0.00539439	4
8.92598e-09	4
0.997842	4
0.00259515	4
3.68817e-08	4
0.804701	4
0.951748	4
1.94114e-08	4
0.988209	4
5.41258e-05	4
0.391139	4
0.000410249	4
0.0405974	4
0.855163	4
4.76881e-07	4
7.80092e-06	4
0.456434	4
1.24008e-28	4
1.78874e-26	4
8.37969e-05	4
3.74527e-16	4
0.000433778	4
0.109621	4
7.54764e-16	4
2.42946e-11	4
5.14966e-13	4
0.348879	4
0.870283	4
1.67463e-14	4
0.999892	4
0.997628	4
9.71403e-05	4
0.304655	4
0.00090904	4
0.0186146	4
0.410273	4
0.0699912	4
1.9562e-09	4
0.856387	4
7.50009e-07	4
0.867726	4
0.671633	4
0.99998	4
0.392771	4
0.0004021	4
1.6545e-14	4
5.65247e-07	4
2.80154e-08	4
3.74939e-10	4
0.999949	4
0.247642	4
0.00282189	4
0.000679063	4
0.0031948	4
1	4
0.000220645	4
0.58166	4
0.000860168	4
1	4
0.443032	4
0.0108354	4
4.15102e-15	4
0.525113	4
9.07161e-08	4
1	4
0.908267	4
0.999786	4
0.00173521	4
1.21621e-08	4
2.0996e-08	4
0.829	4
0.989888	4
0.969516	4
5.26981e-10	4
0.0231397	4
3.32935e-06	4
1	4
1	4
3.02773e-09	4
0.999184	4
0.372794	4
0.696954	4
0.00402396	4
0.999749	4
0.219808	4
2.32411e-09	4
0.982635	4
0.00102013	4
0.949817	4
0.909074	4
0.670765	4
0.996888	4
0.736975	4
0.242898	4
0.371623	4
0.602946	4
0.997097	4
0.000973023	4
0.990885	4
0.975315	4
0.365973	4
0.805659	4
0.256534	4
0.88982	4
0.29956	4
0.140274	4
0.0166653	4
1.1361e-17	4
5.42251e-10	4
0.438207	4
0.722716	4
0.00014306	4
0.000264878	4
[truncated: 20,463 more rows]

## Sheet: PanelB-TssDist
absTSSDistance	iteration	weight
238.707	1	6.18467e-05
35.783	1	6.18467e-05
11.231	1	6.18467e-05
15.955	1	6.18467e-05
0.158	1	6.18467e-05
20.23	1	6.18467e-05
748.875	1	6.18467e-05
10.258	1	6.18467e-05
24.326	1	6.18467e-05
0.084	1	6.18467e-05
1.762	1	6.18467e-05
19.452	1	6.18467e-05
147.105	1	6.18467e-05
4.176	1	6.18467e-05
33.689	1	6.18467e-05
14.054	1	6.18467e-05
7.899	1	6.18467e-05
7.409	1	6.18467e-05
412.73	1	6.18467e-05
109.987	1	6.18467e-05
94.007	1	6.18467e-05
29.977	1	6.18467e-05
3.704	1	6.18467e-05
31.896	1	6.18467e-05
29.013	1	6.18467e-05
105.617	1	6.18467e-05
154.963	1	6.18467e-05
104.081	1	6.18467e-05
0.247	1	6.18467e-05
44.895	1	6.18467e-05
834.819	1	6.18467e-05
19.712	1	6.18467e-05
340.946	1	6.18467e-05
843.414	1	6.18467e-05
37.174	1	6.18467e-05
5.362	1	6.18467e-05
69.248	1	6.18467e-05
2.603	1	6.18467e-05
7.175	1	6.18467e-05
184.246	1	6.18467e-05
2.761	1	6.18467e-05
471.409	1	6.18467e-05
79.202	1	6.18467e-05
106.492	1	6.18467e-05
289.519	1	6.18467e-05
0.121	1	6.18467e-05
55.973	1	6.18467e-05
251.753	1	6.18467e-05
427.443	1	6.18467e-05
4.328	1	6.18467e-05
10.324	1	6.18467e-05
78.314	1	6.18467e-05
16.566	1	6.18467e-05
0.093	1	6.18467e-05
317.78	1	6.18467e-05
51.356	1	6.18467e-05
11.118	1	6.18467e-05
4.048	1	6.18467e-05
174.514	1	6.18467e-05
59.558	1	6.18467e-05
9.71	1	6.18467e-05
427.577	1	6.18467e-05
145.822	1	6.18467e-05
35.781	1	6.18467e-05
900.484	1	6.18467e-05
78.182	1	6.18467e-05
31.135	1	6.18467e-05
62.758	1	6.18467e-05
0.012	1	6.18467e-05
5.594	1	6.18467e-05
185.942	1	6.18467e-05
0.81	1	6.18467e-05
0.861	1	6.18467e-05
509.498	1	6.18467e-05
44.159	1	6.18467e-05
16.71	1	6.18467e-05
36.396	1	6.18467e-05
159.279	1	6.18467e-05
59.279	1	6.18467e-05
79.838	1	6.18467e-05
132.144	1	6.18467e-05
5.076	1	6.18467e-05
3.997	1	6.18467e-05
9.331	1	6.18467e-05
10.232	1	6.18467e-05
264.895	1	6.18467e-05
21.346	1	6.18467e-05
95.259	1	6.18467e-05
153.418	1	6.18467e-05
27.519	1	6.18467e-05
35.219	1	6.18467e-05
0.406	1	6.18467e-05
0.331	1	6.18467e-05
0.104	1	6.18467e-05
12.829	1	6.18467e-05
42.698	1	6.18467e-05
170.021	1	6.18467e-05
12.497	1	6.18467e-05
13.062	1	6.18467e-05
4.882	1	6.18467e-05
53.329	1	6.18467e-05
77.889	1	6.18467e-05
36.116	1	6.18467e-05
70.096	1	6.18467e-05
1.01	1	6.18467e-05
90.524	1	6.18467e-05
16.166	1	6.18467e-05
48.595	1	6.18467e-05
22.108	1	6.18467e-05
37.514	1	6.18467e-05
19.773	1	6.18467e-05
119.672	1	6.18467e-05
2.906	1	6.18467e-05
0.823	1	6.18467e-05
18.984	1	6.18467e-05
3.244	1	6.18467e-05
264.226	1	6.18467e-05
1.614	1	6.18467e-05
31.036	1	6.18467e-05
347.29	1	6.18467e-05
32.568	1	6.18467e-05
18.249	1	6.18467e-05
39.944	1	6.18467e-05
25.522	1	6.18467e-05
62.203	1	6.18467e-05
30.594	1	6.18467e-05
245.191	1	6.18467e-05
157.878	1	6.18467e-05
24.096	1	6.18467e-05
82.913	1	6.18467e-05
137.677	1	6.18467e-05
144.632	1	6.18467e-05
1.739	1	6.18467e-05
207.676	1	6.18467e-05
73.292	1	6.18467e-05
87.665	1	6.18467e-05
457.356	1	6.18467e-05
2.657	1	6.18467e-05
1.007	1	6.18467e-05
0.53	1	6.18467e-05
1.509	1	6.18467e-05
38.816	1	6.18467e-05
17.47	1	6.18467e-05
1.237	1	6.18467e-05
99.166	1	6.18467e-05
170.075	1	6.18467e-05
125.237	1	6.18467e-05
13.151	1	6.18467e-05
48.196	1	6.18467e-05
7.215	1	6.18467e-05
0.381	1	6.18467e-05
2.67	1	6.18467e-05
115.452	1	6.18467e-05
6.917	1	6.18467e-05
11.248	1	6.18467e-05
113.429	1	6.18467e-05
38.615	1	6.18467e-05
26.358	1	6.18467e-05
142.776	1	6.18467e-05
41.679	1	6.18467e-05
8.278	1	6.18467e-05
46.354	1	6.18467e-05
147.868	1	6.18467e-05
45.404	1	6.18467e-05
1.181	1	6.18467e-05
31.685	1	6.18467e-05
17.357	1	6.18467e-05
2.726	1	6.18467e-05
104.19	1	6.18467e-05
36.08	1	6.18467e-05
214.049	1	6.18467e-05
619.132	1	6.18467e-05
5.075	1	6.18467e-05
22.034	1	6.18467e-05
78.741	1	6.18467e-05
68.648	1	6.18467e-05
22.388	1	6.18467e-05
66.322	1	6.18467e-05
3.139	1	6.18467e-05
26.119	1	6.18467e-05
70.37	1	6.18467e-05
38.422	1	6.18467e-05
64.207	1	6.18467e-05
146.456	1	6.18467e-05
0.608	1	6.18467e-05
109.195	1	6.18467e-05
13.328	1	6.18467e-05
7.969	1	6.18467e-05
55.834	1	6.18467e-05
0.409	1	6.18467e-05
0.287	1	6.18467e-05
256.486	1	6.18467e-05
25.337	1	6.18467e-05
194.422	1	6.18467e-05
1.548	1	6.18467e-05
4.469	1	6.18467e-05
33.503	1	6.18467e-05
789.96	1	6.18467e-05
132.701	1	6.18467e-05
14.764	1	6.18467e-05
4.336	1	6.18467e-05
21.573	1	6.18467e-05
436.018	1	6.18467e-05
215.457	1	6.18467e-05
70.056	1	6.18467e-05
94.511	1	6.18467e-05
56.564	1	6.18467e-05
15.424	1	6.18467e-05
4.212	1	6.18467e-05
24.129	1	6.18467e-05
111.419	1	6.18467e-05
33.984	1	6.18467e-05
4.686	1	6.18467e-05
9.228	1	6.18467e-05
28.687	1	6.18467e-05
9.533	1	6.18467e-05
50.299	1	6.18467e-05
5.974	1	6.18467e-05
445.184	1	6.18467e-05
2.379	1	6.18467e-05
414.335	1	6.18467e-05
37.796	1	6.18467e-05
32.029	1	6.18467e-05
32.603	1	6.18467e-05
17.354	1	6.18467e-05
646.641	1	6.18467e-05
128.305	1	6.18467e-05
70.038	1	6.18467e-05
22.476	1	6.18467e-05
57.311	1	6.18467e-05
23.144	1	6.18467e-05
20.369	1	6.18467e-05
11.814	1	6.18467e-05
28.303	1	6.18467e-05
50.53	1	6.18467e-05
41.351	1	6.18467e-05
200.072	1	6.18467e-05
28.511	1	6.18467e-05
83.632	1	6.18467e-05
0.119	1	6.18467e-05
0.162	1	6.18467e-05
13.33	1	6.18467e-05
408.941	1	6.18467e-05
4.589	1	6.18467e-05
61.965	1	6.18467e-05
31.709	1	6.18467e-05
456.709	1	6.18467e-05
35.245	1	6.18467e-05
114.852	1	6.18467e-05
23.599	1	6.18467e-05
34.187	1	6.18467e-05
481.86	1	6.18467e-05
40.701	1	6.18467e-05
10.108	1	6.18467e-05
656.469	1	6.18467e-05
315.441	1	6.18467e-05
41.436	1	6.18467e-05
5.595	1	6.18467e-05
277.935	1	6.18467e-05
50.48	1	6.18467e-05
230.739	1	6.18467e-05
319.395	1	6.18467e-05
2.902	1	6.18467e-05
32.357	1	6.18467e-05
23.525	1	6.18467e-05
79.651	1	6.18467e-05
17.858	1	6.18467e-05
92.869	1	6.18467e-05
181.935	1	6.18467e-05
12.751	1	6.18467e-05
137.604	1	6.18467e-05
41.167	1	6.18467e-05
172.435	1	6.18467e-05
3.595	1	6.18467e-05
64.303	1	6.18467e-05
162.462	1	6.18467e-05
2.462	1	6.18467e-05
2.471	1	6.18467e-05
485.701	1	6.18467e-05
71.138	1	6.18467e-05
29.574	1	6.18467e-05
22	1	6.18467e-05
65.244	1	6.18467e-05
2.547	1	6.18467e-05
615.555	1	6.18467e-05
73.718	1	6.18467e-05
560.839	1	6.18467e-05
333.85	1	6.18467e-05
23.053	1	6.18467e-05
16.396	1	6.18467e-05
153.897	1	6.18467e-05
21.924	1	6.18467e-05
2.641	1	6.18467e-05
2.276	1	6.18467e-05
6.042	1	6.18467e-05
8.286	1	6.18467e-05
0.906	1	6.18467e-05
128.847	1	6.18467e-05
8.706	1	6.18467e-05
89.196	1	6.18467e-05
177.669	1	6.18467e-05
2.556	1	6.18467e-05
231.448	1	6.18467e-05
13.901	1	6.18467e-05
30.418	1	6.18467e-05
14.714	1	6.18467e-05
172.2	1	6.18467e-05
79.327	1	6.18467e-05
77.863	1	6.18467e-05
23.203	1	6.18467e-05
29.845	1	6.18467e-05
762.619	1	6.18467e-05
14.579	1	6.18467e-05
2.547	1	6.18467e-05
921.733	1	6.18467e-05
0.405	1	6.18467e-05
1.737	1	6.18467e-05
3.254	1	6.18467e-05
273.19	1	6.18467e-05
30.313	1	6.18467e-05
665.172	1	6.18467e-05
17.914	1	6.18467e-05
13.216	1	6.18467e-05
42.596	1	6.18467e-05
429.767	1	6.18467e-05
41.933	1	6.18467e-05
679.14	1	6.18467e-05
8.958	1	6.18467e-05
4.668	1	6.18467e-05
404.358	1	6.18467e-05
6.909	1	6.18467e-05
9.818	1	6.18467e-05
1.67	1	6.18467e-05
0.431	1	6.18467e-05
26.745	1	6.18467e-05
65.91	1	6.18467e-05
46.031	1	6.18467e-05
5.467	1	6.18467e-05
13.959	1	6.18467e-05
82.631	1	6.18467e-05
13.587	1	6.18467e-05
7.242	1	6.18467e-05
278.548	1	6.18467e-05
2.344	1	6.18467e-05
26.011	1	6.18467e-05
53.194	1	6.18467e-05
20.749	1	6.18467e-05
44.188	1	6.18467e-05
31.027	1	6.18467e-05
65.656	1	6.18467e-05
91.957	1	6.18467e-05
3.155	1	6.18467e-05
1.678	1	6.18467e-05
49.463	1	6.18467e-05
19.07	1	6.18467e-05
21.917	1	6.18467e-05
13.579	1	6.18467e-05
0.069	1	6.18467e-05
89.564	1	6.18467e-05
55.491	1	6.18467e-05
4.112	1	6.18467e-05
13.459	1	6.18467e-05
77.848	1	6.18467e-05
3.133	1	6.18467e-05
28.083	1	6.18467e-05
927.323	1	6.18467e-05
62.517	1	6.18467e-05
8.695	1	6.18467e-05
338.702	1	6.18467e-05
57.745	1	6.18467e-05
178.65	1	6.18467e-05
40.481	1	6.18467e-05
457.271	1	6.18467e-05
87.281	1	6.18467e-05
8.106	1	6.18467e-05
378.202	1	6.18467e-05
100.339	1	6.18467e-05
14.504	1	6.18467e-05
285.355	1	6.18467e-05
5.984	1	6.18467e-05
107.06	1	6.18467e-05
17.92	1	6.18467e-05
6.043	1	6.18467e-05
561.833	1	6.18467e-05
7.053	1	6.18467e-05
52.497	1	6.18467e-05
13.11	1	6.18467e-05
1.614	1	6.18467e-05
470.667	1	6.18467e-05
3.045	1	6.18467e-05
57.325	1	6.18467e-05
20.051	1	6.18467e-05
0.088	1	6.18467e-05
189.863	1	6.18467e-05
0.829	1	6.18467e-05
164.373	1	6.18467e-05
0.38	1	6.18467e-05
108.962	1	6.18467e-05
10.517	1	6.18467e-05
818.71	1	6.18467e-05
104.526	1	6.18467e-05
2.695	1	6.18467e-05
340.945	1	6.18467e-05
5.285	1	6.18467e-05
4.316	1	6.18467e-05
354.705	1	6.18467e-05
15.88	1	6.18467e-05
349.282	1	6.18467e-05
21.961	1	6.18467e-05
177.993	1	6.18467e-05
7.134	1	6.18467e-05
0.8	1	6.18467e-05
4.968	1	6.18467e-05
77.641	1	6.18467e-05
408.251	1	6.18467e-05
7.342	1	6.18467e-05
20.68	1	6.18467e-05
31.704	1	6.18467e-05
575.903	1	6.18467e-05
13.15	1	6.18467e-05
115.414	1	6.18467e-05
36.518	1	6.18467e-05
81.31	1	6.18467e-05
868.562	1	6.18467e-05
508.35	1	6.18467e-05
7.194	1	6.18467e-05
22.186	1	6.18467e-05
915.456	1	6.18467e-05
42.907	1	6.18467e-05
18.539	1	6.18467e-05
130.109	1	6.18467e-05
76.386	1	6.18467e-05
0.85	1	6.18467e-05
66.484	1	6.18467e-05
146.061	1	6.18467e-05
2.298	1	6.18467e-05
667.617	1	6.18467e-05
0.016	1	6.18467e-05
53.29	1	6.18467e-05
30.899	1	6.18467e-05
33.899	1	6.18467e-05
84.485	1	6.18467e-05
20.968	1	6.18467e-05
0.914	1	6.18467e-05
57.763	1	6.18467e-05
10.94	1	6.18467e-05
26.771	1	6.18467e-05
3.2	1	6.18467e-05
0.001	1	6.18467e-05
7.951	1	6.18467e-05
56.853	1	6.18467e-05
145.603	1	6.18467e-05
3.554	1	6.18467e-05
0.422	1	6.18467e-05
853.285	1	6.18467e-05
0.305	1	6.18467e-05
3.791	1	6.18467e-05
87.848	1	6.18467e-05
312.319	1	6.18467e-05
305.272	1	6.18467e-05
7.753	1	6.18467e-05
0.394	1	6.18467e-05
3.221	1	6.18467e-05
40.521	1	6.18467e-05
338.558	1	6.18467e-05
80.421	1	6.18467e-05
7.103	1	6.18467e-05
0.113	1	6.18467e-05
57.289	1	6.18467e-05
41.703	1	6.18467e-05
153.936	1	6.18467e-05
66.725	1	6.18467e-05
0.05	1	6.18467e-05
0.076	1	6.18467e-05
57.649	1	6.18467e-05
57.766	1	6.18467e-05
21.019	1	6.18467e-05
57.888	1	6.18467e-05
10.466	1	6.18467e-05
1.653	1	6.18467e-05
465.605	1	6.18467e-05
39.575	1	6.18467e-05
5.229	1	6.18467e-05
73.411	1	6.18467e-05
13.828	1	6.18467e-05
1.834	1	6.18467e-05
174.418	1	6.18467e-05
54.125	1	6.18467e-05
129.167	1	6.18467e-05
92.103	1	6.18467e-05
82.261	1	6.18467e-05
731.165	1	6.18467e-05
352.745	1	6.18467e-05
4.067	1	6.18467e-05
59.242	1	6.18467e-05
41.633	1	6.18467e-05
17.119	1	6.18467e-05
60.63	1	6.18467e-05
984.764	1	6.18467e-05
10.963	1	6.18467e-05
12.388	1	6.18467e-05
210.495	1	6.18467e-05
18.562	1	6.18467e-05
25.937	1	6.18467e-05
161.951	1	6.18467e-05
145.632	1	6.18467e-05
111.527	1	6.18467e-05
17.915	1	6.18467e-05
10.514	1	6.18467e-05
279.545	1	6.18467e-05
101.395	1	6.18467e-05
190.224	1	6.18467e-05
22.743	1	6.18467e-05
0.075	1	6.18467e-05
51.619	1	6.18467e-05
99.609	1	6.18467e-05
173.263	1	6.18467e-05
328.952	1	6.18467e-05
4.577	1	6.18467e-05
0.007	1	6.18467e-05
7.797	1	6.18467e-05
242.74	1	6.18467e-05
43.42	1	6.18467e-05
675.956	1	6.18467e-05
646.448	1	6.18467e-05
377.348	1	6.18467e-05
4.13	1	6.18467e-05
105.252	1	6.18467e-05
119.348	1	6.18467e-05
29.583	1	6.18467e-05
32.35	1	6.18467e-05
57.166	1	6.18467e-05
15.918	1	6.18467e-05
541.17	1	6.18467e-05
15.114	1	6.18467e-05
1.074	1	6.18467e-05
13.431	1	6.18467e-05
74.522	1	6.18467e-05
9.834	1	6.18467e-05
178.684	1	6.18467e-05
25.914	1	6.18467e-05
35.293	1	6.18467e-05
10.65	1	6.18467e-05
3.879	1	6.18467e-05
14.74	1	6.18467e-05
24.223	1	6.18467e-05
18.742	1	6.18467e-05
2.266	1	6.18467e-05
19.998	1	6.18467e-05
162.725	1	6.18467e-05
0.03	1	6.18467e-05
75.825	1	6.18467e-05
4.869	1	6.18467e-05
59.119	1	6.18467e-05
23.368	1	6.18467e-05
69.01	1	6.18467e-05
15.402	1	6.18467e-05
74.363	1	6.18467e-05
162.327	1	6.18467e-05
37.244	1	6.18467e-05
83.918	1	6.18467e-05
779	1	6.18467e-05
111.471	1	6.18467e-05
188.783	1	6.18467e-05
24.555	1	6.18467e-05
30.923	1	6.18467e-05
3.007	1	6.18467e-05
89.166	1	6.18467e-05
334.568	1	6.18467e-05
0.208	1	6.18467e-05
25.964	1	6.18467e-05
100.429	1	6.18467e-05
71.248	1	6.18467e-05
7.478	1	6.18467e-05
481.854	1	6.18467e-05
378.361	1	6.18467e-05
37.403	1	6.18467e-05
25.542	1	6.18467e-05
2.467	1	6.18467e-05
14.875	1	6.18467e-05
57.899	1	6.18467e-05
156.215	1	6.18467e-05
130.568	1	6.18467e-05
6.875	1	6.18467e-05
100.673	1	6.18467e-05
161.997	1	6.18467e-05
13.113	1	6.18467e-05
25.559	1	6.18467e-05
70.534	1	6.18467e-05
22.643	1	6.18467e-05
3.829	1	6.18467e-05
0.985	1	6.18467e-05
13.763	1	6.18467e-05
66.6	1	6.18467e-05
1.266	1	6.18467e-05
208.403	1	6.18467e-05
38.5	1	6.18467e-05
1.916	1	6.18467e-05
3.417	1	6.18467e-05
14.622	1	6.18467e-05
44.04	1	6.18467e-05
92.29	1	6.18467e-05
62.612	1	6.18467e-05
0.338	1	6.18467e-05
158.7	1	6.18467e-05
9.531	1	6.18467e-05
78.612	1	6.18467e-05
19.348	1	6.18467e-05
39.76	1	6.18467e-05
851.566	1	6.18467e-05
49.995	1	6.18467e-05
23.544	1	6.18467e-05
528.258	1	6.18467e-05
53.741	1	6.18467e-05
98.602	1	6.18467e-05
38.66	1	6.18467e-05
130.295	1	6.18467e-05
151.73	1	6.18467e-05
37.211	1	6.18467e-05
226.822	1	6.18467e-05
3.108	1	6.18467e-05
517.719	1	6.18467e-05
18.37	1	6.18467e-05
59.574	1	6.18467e-05
69.393	1	6.18467e-05
8.536	1	6.18467e-05
110.135	1	6.18467e-05
1.421	1	6.18467e-05
145.606	1	6.18467e-05
65.495	1	6.18467e-05
22.62	1	6.18467e-05
25.344	1	6.18467e-05
12.592	1	6.18467e-05
33.214	1	6.18467e-05
78.665	1	6.18467e-05
0.05	1	6.18467e-05
159.522	1	6.18467e-05
0.004	1	6.18467e-05
27.826	1	6.18467e-05
405.345	1	6.18467e-05
5.051	1	6.18467e-05
0.797	1	6.18467e-05
6.162	1	6.18467e-05
438.834	1	6.18467e-05
195.261	1	6.18467e-05
93.398	1	6.18467e-05
262.877	1	6.18467e-05
0.029	1	6.18467e-05
55.432	1	6.18467e-05
93.879	1	6.18467e-05
103.662	1	6.18467e-05
161.473	1	6.18467e-05
764.358	1	6.18467e-05
0.234	1	6.18467e-05
539.683	1	6.18467e-05
2.853	1	6.18467e-05
2.156	1	6.18467e-05
0.031	1	6.18467e-05
777.531	1	6.18467e-05
22.11	1	6.18467e-05
37.853	1	6.18467e-05
111.256	1	6.18467e-05
2.21	1	6.18467e-05
184.585	1	6.18467e-05
187.253	1	6.18467e-05
31.703	1	6.18467e-05
4.3	1	6.18467e-05
1.646	1	6.18467e-05
43.325	1	6.18467e-05
280.011	1	6.18467e-05
6.544	1	6.18467e-05
0.605	1	6.18467e-05
63.422	1	6.18467e-05
1.233	1	6.18467e-05
176.975	1	6.18467e-05
39.286	1	6.18467e-05
143.47	1	6.18467e-05
146.345	1	6.18467e-05
3.284	1	6.18467e-05
100.439	1	6.18467e-05
21.966	1	6.18467e-05
686.282	1	6.18467e-05
10.722	1	6.18467e-05
12.994	1	6.18467e-05
28.502	1	6.18467e-05
97.605	1	6.18467e-05
3.938	1	6.18467e-05
70.255	1	6.18467e-05
166.775	1	6.18467e-05
2.025	1	6.18467e-05
486.708	1	6.18467e-05
152.473	1	6.18467e-05
35.436	1	6.18467e-05
40.648	1	6.18467e-05
22.052	1	6.18467e-05
42.063	1	6.18467e-05
176.759	1	6.18467e-05
16.472	1	6.18467e-05
223.143	1	6.18467e-05
49.58	1	6.18467e-05
0.614	1	6.18467e-05
93.166	1	6.18467e-05
26.204	1	6.18467e-05
9.834	1	6.18467e-05
71.112	1	6.18467e-05
32.052	1	6.18467e-05
0.095	1	6.18467e-05
29.077	1	6.18467e-05
43.741	1	6.18467e-05
341.223	1	6.18467e-05
29.267	1	6.18467e-05
5.048	1	6.18467e-05
164.818	1	6.18467e-05
36.975	1	6.18467e-05
219.154	1	6.18467e-05
3.134	1	6.18467e-05
744.465	1	6.18467e-05
4.978	1	6.18467e-05
9.63	1	6.18467e-05
2.241	1	6.18467e-05
74.249	1	6.18467e-05
0.79	1	6.18467e-05
551.501	1	6.18467e-05
9.924	1	6.18467e-05
110.8	1	6.18467e-05
68.273	1	6.18467e-05
586.015	1	6.18467e-05
16.755	1	6.18467e-05
89.377	1	6.18467e-05
13.5	1	6.18467e-05
20.193	1	6.18467e-05
9.856	1	6.18467e-05
6.883	1	6.18467e-05
25.674	1	6.18467e-05
20.982	1	6.18467e-05
0.57	1	6.18467e-05
0.558	1	6.18467e-05
10.662	1	6.18467e-05
108.022	1	6.18467e-05
26.582	1	6.18467e-05
24.897	1	6.18467e-05
17.093	1	6.18467e-05
57.125	1	6.18467e-05
2.082	1	6.18467e-05
482.336	1	6.18467e-05
4.959	1	6.18467e-05
20.095	1	6.18467e-05
2.685	1	6.18467e-05
42.505	1	6.18467e-05
23.714	1	6.18467e-05
3.138	1	6.18467e-05
5.033	1	6.18467e-05
3.766	1	6.18467e-05
35.105	1	6.18467e-05
87.196	1	6.18467e-05
66.799	1	6.18467e-05
23.284	1	6.18467e-05
215.437	1	6.18467e-05
29.836	1	6.18467e-05
809.804	1	6.18467e-05
12.691	1	6.18467e-05
60.978	1	6.18467e-05
24.586	1	6.18467e-05
109.227	1	6.18467e-05
28.449	1	6.18467e-05
26.633	1	6.18467e-05
46.077	1	6.18467e-05
12.411	1	6.18467e-05
65.968	1	6.18467e-05
29.973	1	6.18467e-05
83.027	1	6.18467e-05
3.94	1	6.18467e-05
56.758	1	6.18467e-05
30.176	1	6.18467e-05
236.087	1	6.18467e-05
1.159	1	6.18467e-05
166.877	1	6.18467e-05
759.154	1	6.18467e-05
102.319	1	6.18467e-05
306.61	1	6.18467e-05
651.906	1	6.18467e-05
32.36	1	6.18467e-05
206.654	1	6.18467e-05
162.226	1	6.18467e-05
21.861	1	6.18467e-05
1.119	1	6.18467e-05
828.29	1	6.18467e-05
11.222	1	6.18467e-05
1.195	1	6.18467e-05
96.422	1	6.18467e-05
35.897	1	6.18467e-05
23.556	1	6.18467e-05
4.915	1	6.18467e-05
18.66	1	6.18467e-05
1.314	1	6.18467e-05
2.936	1	6.18467e-05
39.342	1	6.18467e-05
0.657	1	6.18467e-05
97.213	1	6.18467e-05
13.879	1	6.18467e-05
0.053	1	6.18467e-05
38.911	1	6.18467e-05
17.067	1	6.18467e-05
0.222	1	6.18467e-05
4.966	1	6.18467e-05
14.619	1	6.18467e-05
101.191	1	6.18467e-05
28.723	1	6.18467e-05
0.652	1	6.18467e-05
181.561	1	6.18467e-05
4.501	1	6.18467e-05
173.138	1	6.18467e-05
5.95	1	6.18467e-05
11.859	1	6.18467e-05
42.447	1	6.18467e-05
5.191	1	6.18467e-05
27.753	1	6.18467e-05
12.432	1	6.18467e-05
12.645	1	6.18467e-05
33.311	1	6.18467e-05
3.136	1	6.18467e-05
75.616	1	6.18467e-05
7.734	1	6.18467e-05
57.123	1	6.18467e-05
186.718	1	6.18467e-05
44.698	1	6.18467e-05
308.467	1	6.18467e-05
785.35	1	6.18467e-05
7.292	1	6.18467e-05
36.887	1	6.18467e-05
11.181	1	6.18467e-05
102.759	1	6.18467e-05
35.936	1	6.18467e-05
7.518	1	6.18467e-05
3.664	1	6.18467e-05
49.787	1	6.18467e-05
65.377	1	6.18467e-05
20.363	1	6.18467e-05
109.121	1	6.18467e-05
31.18	1	6.18467e-05
103.947	1	6.18467e-05
10.291	1	6.18467e-05
26.517	1	6.18467e-05
104	1	6.18467e-05
1.087	1	6.18467e-05
406.66	1	6.18467e-05
792.258	1	6.18467e-05
102.365	1	6.18467e-05
14.517	1	6.18467e-05
44.782	1	6.18467e-05
28.074	1	6.18467e-05
9.127	1	6.18467e-05
0.567	1	6.18467e-05
226.993	1	6.18467e-05
4.476	1	6.18467e-05
6.842	1	6.18467e-05
128.635	1	6.18467e-05
0.338	1	6.18467e-05
37.254	1	6.18467e-05
31.678	1	6.18467e-05
18.814	1	6.18467e-05
0.785	1	6.18467e-05
102.604	1	6.18467e-05
260.061	1	6.18467e-05
730.36	1	6.18467e-05
23.269	1	6.18467e-05
100.2	1	6.18467e-05
30.046	1	6.18467e-05
85.558	1	6.18467e-05
86.035	1	6.18467e-05
41.565	1	6.18467e-05
79.637	1	6.18467e-05
9.222	1	6.18467e-05
145.366	1	6.18467e-05
25.671	1	6.18467e-05
26.739	1	6.18467e-05
574.247	1	6.18467e-05
6.519	1	6.18467e-05
3.98	1	6.18467e-05
12.735	1	6.18467e-05
124.219	1	6.18467e-05
4.637	1	6.18467e-05
81.076	1	6.18467e-05
376.889	1	6.18467e-05
8.606	1	6.18467e-05
4.404	1	6.18467e-05
663.195	1	6.18467e-05
277.873	1	6.18467e-05
60.408	1	6.18467e-05
24.831	1	6.18467e-05
21.884	1	6.18467e-05
85.885	1	6.18467e-05
77.463	1	6.18467e-05
87.62	1	6.18467e-05
469.083	1	6.18467e-05
0.27	1	6.18467e-05
86.394	1	6.18467e-05
12.402	1	6.18467e-05
108.241	1	6.18467e-05
440.427	1	6.18467e-05
598.584	1	6.18467e-05
901.137	1	6.18467e-05
251.873	1	6.18467e-05
129.762	1	6.18467e-05
1.252	1	6.18467e-05
47.361	1	6.18467e-05
0.051	1	6.18467e-05
63.515	1	6.18467e-05
11.129	1	6.18467e-05
24.265	1	6.18467e-05
7.12	1	6.18467e-05
7.794	1	6.18467e-05
0.044	1	6.18467e-05
50.801	1	6.18467e-05
52.812	1	6.18467e-05
460.275	1	6.18467e-05
265.505	1	6.18467e-05
14.814	1	6.18467e-05
157.948	1	6.18467e-05
25.819	1	6.18467e-05
82.221	1	6.18467e-05
40.263	1	6.18467e-05
730.173	1	6.18467e-05
24.609	1	6.18467e-05
14.867	1	6.18467e-05
13.566	1	6.18467e-05
13.803	1	6.18467e-05
43.858	1	6.18467e-05
16.23	1	6.18467e-05
21.093	1	6.18467e-05
49.663	1	6.18467e-05
318.527	1	6.18467e-05
204.656	1	6.18467e-05
123.02	1	6.18467e-05
18.478	1	6.18467e-05
14.742	1	6.18467e-05
5.591	1	6.18467e-05
13.223	1	6.18467e-05
24.531	1	6.18467e-05
131.857	1	6.18467e-05
28.188	1	6.18467e-05
663.4	1	6.18467e-05
33.81	1	6.18467e-05
193.235	1	6.18467e-05
0.012	1	6.18467e-05
118.614	1	6.18467e-05
225.712	1	6.18467e-05
169.702	1	6.18467e-05
2.197	1	6.18467e-05
21.333	1	6.18467e-05
26.433	1	6.18467e-05
12.089	1	6.18467e-05
128.487	1	6.18467e-05
40.932	1	6.18467e-05
8.907	1	6.18467e-05
3.762	1	6.18467e-05
46.444	1	6.18467e-05
351.084	1	6.18467e-05
50.438	1	6.18467e-05
70.737	1	6.18467e-05
1.848	1	6.18467e-05
2.714	1	6.18467e-05
33.633	1	6.18467e-05
10.791	1	6.18467e-05
15.146	1	6.18467e-05
29.358	1	6.18467e-05
152.137	1	6.18467e-05
5.907	1	6.18467e-05
456.52	1	6.18467e-05
51.1	1	6.18467e-05
13.129	1	6.18467e-05
0.16	1	6.18467e-05
13.418	1	6.18467e-05
220.603	1	6.18467e-05
32.064	1	6.18467e-05
63.803	1	6.18467e-05
886.171	1	6.18467e-05
0.023	1	6.18467e-05
40.515	1	6.18467e-05
16.291	1	6.18467e-05
483.411	1	6.18467e-05
2.962	1	6.18467e-05
84.267	1	6.18467e-05
715.505	1	6.18467e-05
12.079	1	6.18467e-05
274.708	1	6.18467e-05
993.804	1	6.18467e-05
237.548	1	6.18467e-05
414.626	1	6.18467e-05
875.804	1	6.18467e-05
21.662	1	6.18467e-05
117.4	1	6.18467e-05
244.68	1	6.18467e-05
968.797	1	6.18467e-05
6.933	1	6.18467e-05
40.154	1	6.18467e-05
70.103	1	6.18467e-05
210.872	1	6.18467e-05
22.804	1	6.18467e-05
2.473	1	6.18467e-05
73.512	1	6.18467e-05
4.432	1	6.18467e-05
136.2	1	6.18467e-05
1.507	1	6.18467e-05
337.231	1	6.18467e-05
43.484	1	6.18467e-05
814.529	1	6.18467e-05
42.321	1	6.18467e-05
63.082	1	6.18467e-05
174.834	1	6.18467e-05
2.337	1	6.18467e-05
531.947	1	6.18467e-05
0.183	1	6.18467e-05
101.116	1	6.18467e-05
1.319	1	6.18467e-05
19.664	1	6.18467e-05
22.069	1	6.18467e-05
16.137	1	6.18467e-05
543.49	1	6.18467e-05
0.073	1	6.18467e-05
24.373	1	6.18467e-05
5.893	1	6.18467e-05
0.226	1	6.18467e-05
255.403	1	6.18467e-05
24.968	1	6.18467e-05
43.282	1	6.18467e-05
38.026	1	6.18467e-05
49.185	1	6.18467e-05
0.572	1	6.18467e-05
30.998	1	6.18467e-05
293.278	1	6.18467e-05
7.01	1	6.18467e-05
48.335	1	6.18467e-05
9.348	1	6.18467e-05
9.245	1	6.18467e-05
7.719	1	6.18467e-05
20.958	1	6.18467e-05
220.116	1	6.18467e-05
45.945	1	6.18467e-05
65.821	1	6.18467e-05
53.306	1	6.18467e-05
2.09	1	6.18467e-05
0.705	1	6.18467e-05
48.035	1	6.18467e-05
0.918	1	6.18467e-05
210.59	1	6.18467e-05
28.365	1	6.18467e-05
32.827	1	6.18467e-05
54.231	1	6.18467e-05
37.59	1	6.18467e-05
10.906	1	6.18467e-05
0.148	1	6.18467e-05
0.526	1	6.18467e-05
95.363	1	6.18467e-05
58.033	1	6.18467e-05
11.982	1	6.18467e-05
13.748	1	6.18467e-05
12.789	1	6.18467e-05
54.494	1	6.18467e-05
129.061	1	6.18467e-05
392.223	1	6.18467e-05
912.534	1	6.18467e-05
125.575	1	6.18467e-05
437.671	1	6.18467e-05
0.907	1	6.18467e-05
0.093	1	6.18467e-05
37.727	1	6.18467e-05
20.285	1	6.18467e-05
174.853	1	6.18467e-05
0.152	1	6.18467e-05
5.854	1	6.18467e-05
270.588	1	6.18467e-05
11.912	1	6.18467e-05
82.255	1	6.18467e-05
47.337	1	6.18467e-05
13.151	1	6.18467e-05
745.193	1	6.18467e-05
43.154	1	6.18467e-05
20.157	1	6.18467e-05
108.388	1	6.18467e-05
13.019	1	6.18467e-05
3.897	1	6.18467e-05
123.649	1	6.18467e-05
10.579	1	6.18467e-05
12.107	1	6.18467e-05
0.224	1	6.18467e-05
9.01	1	6.18467e-05
29.65	1	6.18467e-05
84.314	1	6.18467e-05
92.665	1	6.18467e-05
103.932	1	6.18467e-05
18.989	1	6.18467e-05
973.859	1	6.18467e-05
39.211	1	6.18467e-05
37.781	1	6.18467e-05
840.396	1	6.18467e-05
84.469	1	6.18467e-05
99.492	1	6.18467e-05
25.636	1	6.18467e-05
17.249	1	6.18467e-05
122.809	1	6.18467e-05
0.768	1	6.18467e-05
68.724	1	6.18467e-05
0.108	1	6.18467e-05
0.012	1	6.18467e-05
26.71	1	6.18467e-05
219.983	1	6.18467e-05
0.05	1	6.18467e-05
28.999	1	6.18467e-05
128.911	1	6.18467e-05
594.223	1	6.18467e-05
0.204	1	6.18467e-05
15.274	1	6.18467e-05
2.836	1	6.18467e-05
203.922	1	6.18467e-05
119.252	1	6.18467e-05
19.967	1	6.18467e-05
14.321	1	6.18467e-05
14.378	1	6.18467e-05
18.989	1	6.18467e-05
34.039	1	6.18467e-05
195.479	1	6.18467e-05
162.365	1	6.18467e-05
483.078	1	6.18467e-05
448.867	1	6.18467e-05
5.64	1	6.18467e-05
344.685	1	6.18467e-05
61.768	1	6.18467e-05
29.993	1	6.18467e-05
23.239	1	6.18467e-05
3.121	1	6.18467e-05
116.338	1	6.18467e-05
25.351	1	6.18467e-05
34.624	1	6.18467e-05
180.79	1	6.18467e-05
949.83	1	6.18467e-05
1.31	1	6.18467e-05
7.887	1	6.18467e-05
147.361	1	6.18467e-05
8.379	1	6.18467e-05
91.192	1	6.18467e-05
9.748	1	6.18467e-05
875.735	1	6.18467e-05
161.382	1	6.18467e-05
9.538	1	6.18467e-05
463.924	1	6.18467e-05
6.096	1	6.18467e-05
193.992	1	6.18467e-05
4.377	1	6.18467e-05
90.653	1	6.18467e-05
11.473	1	6.18467e-05
165.289	1	6.18467e-05
107.229	1	6.18467e-05
40.616	1	6.18467e-05
2.225	1	6.18467e-05
4.073	1	6.18467e-05
7.475	1	6.18467e-05
63.838	1	6.18467e-05
100.079	1	6.18467e-05
7.42	1	6.18467e-05
47.384	1	6.18467e-05
0.809	1	6.18467e-05
0.137	1	6.18467e-05
6.026	1	6.18467e-05
87.606	1	6.18467e-05
2.832	1	6.18467e-05
9.908	1	6.18467e-05
28.378	1	6.18467e-05
18.933	1	6.18467e-05
125.102	1	6.18467e-05
9.631	1	6.18467e-05
61.516	1	6.18467e-05
23.752	1	6.18467e-05
70.911	1	6.18467e-05
35.225	1	6.18467e-05
34.091	1	6.18467e-05
1.984	1	6.18467e-05
15.577	1	6.18467e-05
1.27	1	6.18467e-05
0.314	1	6.18467e-05
25.398	1	6.18467e-05
151.879	1	6.18467e-05
77.33	1	6.18467e-05
103.614	1	6.18467e-05
115.069	1	6.18467e-05
695.054	1	6.18467e-05
22.605	1	6.18467e-05
105.655	1	6.18467e-05
26.936	1	6.18467e-05
56.612	1	6.18467e-05
22.529	1	6.18467e-05
13.05	1	6.18467e-05
23.809	1	6.18467e-05
48.314	1	6.18467e-05
108.349	1	6.18467e-05
74.174	1	6.18467e-05
67.465	1	6.18467e-05
35.132	1	6.18467e-05
20.731	1	6.18467e-05
3.088	1	6.18467e-05
54.705	1	6.18467e-05
17.124	1	6.18467e-05
106.589	1	6.18467e-05
8.056	1	6.18467e-05
2.652	1	6.18467e-05
522.602	1	6.18467e-05
166.058	1	6.18467e-05
0.511	1	6.18467e-05
39.939	1	6.18467e-05
29.988	1	6.18467e-05
77.749	1	6.18467e-05
8.388	1	6.18467e-05
11.085	1	6.18467e-05
5.191	1	6.18467e-05
5.676	1	6.18467e-05
35.745	1	6.18467e-05
150.217	1	6.18467e-05
6.745	1	6.18467e-05
37.016	1	6.18467e-05
72.556	1	6.18467e-05
4.654	1	6.18467e-05
0.293	1	6.18467e-05
891.345	1	6.18467e-05
838.762	1	6.18467e-05
654.387	1	6.18467e-05
3.065	1	6.18467e-05
44.373	1	6.18467e-05
174.977	1	6.18467e-05
61.129	1	6.18467e-05
821.608	1	6.18467e-05
34.636	1	6.18467e-05
20.755	1	6.18467e-05
339.811	1	6.18467e-05
22.43	1	6.18467e-05
20.017	1	6.18467e-05
45.624	1	6.18467e-05
18.634	1	6.18467e-05
142.289	1	6.18467e-05
19.52	1	6.18467e-05
30.794	1	6.18467e-05
199.312	1	6.18467e-05
93.452	1	6.18467e-05
52.521	1	6.18467e-05
166.349	1	6.18467e-05
0.023	1	6.18467e-05
29.421	1	6.18467e-05
23.273	1	6.18467e-05
73.064	1	6.18467e-05
3.208	1	6.18467e-05
111.516	1	6.18467e-05
2.126	1	6.18467e-05
3.838	1	6.18467e-05
47.591	1	6.18467e-05
109.694	1	6.18467e-05
4.297	1	6.18467e-05
39.838	1	6.18467e-05
1.508	1	6.18467e-05
101.029	1	6.18467e-05
269.521	1	6.18467e-05
11.121	1	6.18467e-05
3.562	1	6.18467e-05
14.245	1	6.18467e-05
17.308	1	6.18467e-05
0.817	1	6.18467e-05
371.965	1	6.18467e-05
0.124	1	6.18467e-05
66.112	1	6.18467e-05
0.524	1	6.18467e-05
6.638	1	6.18467e-05
16.505	1	6.18467e-05
916.484	1	6.18467e-05
268.354	1	6.18467e-05
165.492	1	6.18467e-05
59.14	1	6.18467e-05
67.588	1	6.18467e-05
75.936	1	6.18467e-05
159.521	1	6.18467e-05
134.973	1	6.18467e-05
8.82	1	6.18467e-05
540.123	1	6.18467e-05
245.007	1	6.18467e-05
3.523	1	6.18467e-05
7.938	1	6.18467e-05
933.714	1	6.18467e-05
6.754	1	6.18467e-05
36.367	1	6.18467e-05
29.608	1	6.18467e-05
5.785	1	6.18467e-05
477.771	1	6.18467e-05
43.096	1	6.18467e-05
69.086	1	6.18467e-05
7.495	1	6.18467e-05
53.9	1	6.18467e-05
25.383	1	6.18467e-05
0.167	1	6.18467e-05
114.637	1	6.18467e-05
1.005	1	6.18467e-05
7.095	1	6.18467e-05
145.262	1	6.18467e-05
144.029	1	6.18467e-05
184.328	1	6.18467e-05
460.176	1	6.18467e-05
77.786	1	6.18467e-05
1.087	1	6.18467e-05
11.056	1	6.18467e-05
961.993	1	6.18467e-05
62.438	1	6.18467e-05
241.081	1	6.18467e-05
5.662	1	6.18467e-05
109.576	1	6.18467e-05
0.401	1	6.18467e-05
37.566	1	6.18467e-05
3.873	1	6.18467e-05
0.019	1	6.18467e-05
9.1	1	6.18467e-05
75.272	1	6.18467e-05
537.634	1	6.18467e-05
12.76	1	6.18467e-05
78.837	1	6.18467e-05
18.073	1	6.18467e-05
62.431	1	6.18467e-05
31.374	1	6.18467e-05
690.881	1	6.18467e-05
82.222	1	6.18467e-05
40.946	1	6.18467e-05
11.321	1	6.18467e-05
0.711	1	6.18467e-05
108.106	1	6.18467e-05
826.539	1	6.18467e-05
9.428	1	6.18467e-05
60.392	1	6.18467e-05
0.7	1	6.18467e-05
461.586	1	6.18467e-05
0.56	1	6.18467e-05
48.604	1	6.18467e-05
177.835	1	6.18467e-05
4.212	1	6.18467e-05
1.369	1	6.18467e-05
26.513	1	6.18467e-05
399.084	1	6.18467e-05
1.691	1	6.18467e-05
11.548	1	6.18467e-05
849.447	1	6.18467e-05
2.173	1	6.18467e-05
118.129	1	6.18467e-05
1.236	1	6.18467e-05
0.235	1	6.18467e-05
79.281	1	6.18467e-05
7.84	1	6.18467e-05
1.354	1	6.18467e-05
6.927	1	6.18467e-05
6.687	1	6.18467e-05
197.423	1	6.18467e-05
26.747	1	6.18467e-05
34.215	1	6.18467e-05
23.16	1	6.18467e-05
61.545	1	6.18467e-05
70.905	1	6.18467e-05
0.003	1	6.18467e-05
48.718	1	6.18467e-05
400.864	1	6.18467e-05
50.465	1	6.18467e-05
4.026	1	6.18467e-05
470.753	1	6.18467e-05
1.131	1	6.18467e-05
5.171	1	6.18467e-05
578.035	1	6.18467e-05
26.312	1	6.18467e-05
227.21	1	6.18467e-05
28.263	1	6.18467e-05
18.592	1	6.18467e-05
60.667	1	6.18467e-05
0.133	1	6.18467e-05
22.676	1	6.18467e-05
176.34	1	6.18467e-05
122.133	1	6.18467e-05
6.531	1	6.18467e-05
69.608	1	6.18467e-05
63.831	1	6.18467e-05
4.536	1	6.18467e-05
108.545	1	6.18467e-05
6.121	1	6.18467e-05
396.325	1	6.18467e-05
25.525	1	6.18467e-05
259.711	1	6.18467e-05
0.033	1	6.18467e-05
60.711	1	6.18467e-05
13.517	1	6.18467e-05
57.874	1	6.18467e-05
97.439	1	6.18467e-05
16.129	1	6.18467e-05
9.72	1	6.18467e-05
58.604	1	6.18467e-05
205.58	1	6.18467e-05
4.94	1	6.18467e-05
883.841	1	6.18467e-05
15.159	1	6.18467e-05
608.153	1	6.18467e-05
166.8	1	6.18467e-05
11.797	1	6.18467e-05
95.446	1	6.18467e-05
21.393	1	6.18467e-05
26.207	1	6.18467e-05
154.918	1	6.18467e-05
12.839	1	6.18467e-05
76.965	1	6.18467e-05
0.158	1	6.18467e-05
112.456	1	6.18467e-05
25.513	1	6.18467e-05
68.155	1	6.18467e-05
16.716	1	6.18467e-05
37.788	1	6.18467e-05
8.082	1	6.18467e-05
12.545	1	6.18467e-05
49.153	1	6.18467e-05
441.458	1	6.18467e-05
0.63	1	6.18467e-05
895.925	1	6.18467e-05
6.966	1	6.18467e-05
62.298	1	6.18467e-05
346.142	1	6.18467e-05
141.285	1	6.18467e-05
180.581	1	6.18467e-05
8.092	1	6.18467e-05
36.527	1	6.18467e-05
3.079	1	6.18467e-05
129.833	1	6.18467e-05
53.732	1	6.18467e-05
226.284	1	6.18467e-05
43.256	1	6.18467e-05
52.789	1	6.18467e-05
13.695	1	6.18467e-05
167.831	1	6.18467e-05
1.491	1	6.18467e-05
0.006	1	6.18467e-05
110.79	1	6.18467e-05
0.029	1	6.18467e-05
375.429	1	6.18467e-05
97.435	1	6.18467e-05
3.895	1	6.18467e-05
19.663	1	6.18467e-05
15.299	1	6.18467e-05
0.317	1	6.18467e-05
687.269	1	6.18467e-05
7.341	1	6.18467e-05
30.974	1	6.18467e-05
1.491	1	6.18467e-05
33.737	1	6.18467e-05
24.36	1	6.18467e-05
357.802	1	6.18467e-05
119.317	1	6.18467e-05
51.275	1	6.18467e-05
0.047	1	6.18467e-05
46.827	1	6.18467e-05
48.718	1	6.18467e-05
8.537	1	6.18467e-05
1.358	1	6.18467e-05
5.009	1	6.18467e-05
59.127	1	6.18467e-05
6.078	1	6.18467e-05
125.565	1	6.18467e-05
202.878	1	6.18467e-05
11.441	1	6.18467e-05
18.024	1	6.18467e-05
9.339	1	6.18467e-05
70.906	1	6.18467e-05
10.381	1	6.18467e-05
33.975	1	6.18467e-05
81.983	1	6.18467e-05
28.901	1	6.18467e-05
153.334	1	6.18467e-05
8.262	1	6.18467e-05
0.478	1	6.18467e-05
30.132	1	6.18467e-05
4.362	1	6.18467e-05
172.702	1	6.18467e-05
5.366	1	6.18467e-05
8.434	1	6.18467e-05
50.524	1	6.18467e-05
39.064	1	6.18467e-05
7.616	1	6.18467e-05
22.464	1	6.18467e-05
379.567	1	6.18467e-05
34.703	1	6.18467e-05
27.348	1	6.18467e-05
7.635	1	6.18467e-05
53.691	1	6.18467e-05
28.175	1	6.18467e-05
3.11	1	6.18467e-05
16.503	1	6.18467e-05
15.552	1	6.18467e-05
17.142	1	6.18467e-05
429.388	1	6.18467e-05
10.399	1	6.18467e-05
75.641	1	6.18467e-05
37.219	1	6.18467e-05
34.368	1	6.18467e-05
84.921	1	6.18467e-05
106.768	1	6.18467e-05
13.157	1	6.18467e-05
25.646	1	6.18467e-05
173.386	1	6.18467e-05
2.429	1	6.18467e-05
538.484	1	6.18467e-05
158.437	1	6.18467e-05
57.173	1	6.18467e-05
133.039	1	6.18467e-05
8.488	1	6.18467e-05
159.485	1	6.18467e-05
24.427	1	6.18467e-05
31.262	1	6.18467e-05
19.434	1	6.18467e-05
1.453	1	6.18467e-05
73.404	1	6.18467e-05
4.169	1	6.18467e-05
153.419	1	6.18467e-05
87.189	1	6.18467e-05
16.531	1	6.18467e-05
23.5	1	6.18467e-05
293.413	1	6.18467e-05
2.087	1	6.18467e-05
0.746	1	6.18467e-05
16.135	1	6.18467e-05
147.808	1	6.18467e-05
2.889	1	6.18467e-05
282.272	1	6.18467e-05
119.416	1	6.18467e-05
3.132	1	6.18467e-05
1.268	1	6.18467e-05
4.189	1	6.18467e-05
61.807	1	6.18467e-05
61.873	1	6.18467e-05
144.558	1	6.18467e-05
5.44	1	6.18467e-05
1.039	1	6.18467e-05
63.049	1	6.18467e-05
10.126	1	6.18467e-05
19.217	1	6.18467e-05
30.442	1	6.18467e-05
95.444	1	6.18467e-05
3.081	1	6.18467e-05
46.312	1	6.18467e-05
67.495	1	6.18467e-05
56.165	1	6.18467e-05
10.034	1	6.18467e-05
165.349	1	6.18467e-05
51.829	1	6.18467e-05
89.063	1	6.18467e-05
31.791	1	6.18467e-05
13.123	1	6.18467e-05
4.323	1	6.18467e-05
0.119	1	6.18467e-05
9.528	1	6.18467e-05
0.808	1	6.18467e-05
3.464	1	6.18467e-05
270.672	1	6.18467e-05
11.977	1	6.18467e-05
18.454	1	6.18467e-05
18.957	1	6.18467e-05
257.564	1	6.18467e-05
1.572	1	6.18467e-05
14.189	1	6.18467e-05
21.689	1	6.18467e-05
7.127	1	6.18467e-05
21.311	1	6.18467e-05
7.721	1	6.18467e-05
547.748	1	6.18467e-05
23.569	1	6.18467e-05
0.057	1	6.18467e-05
47.793	1	6.18467e-05
0.746	1	6.18467e-05
12.676	1	6.18467e-05
75.545	1	6.18467e-05
11.714	1	6.18467e-05
22.194	1	6.18467e-05
81.44	1	6.18467e-05
14.713	1	6.18467e-05
358.332	1	6.18467e-05
2.592	1	6.18467e-05
444.548	1	6.18467e-05
115.556	1	6.18467e-05
1.622	1	6.18467e-05
270.946	1	6.18467e-05
427.965	1	6.18467e-05
6.978	1	6.18467e-05
33.701	1	6.18467e-05
103.979	1	6.18467e-05
159.787	1	6.18467e-05
304.773	1	6.18467e-05
124.339	1	6.18467e-05
27.228	1	6.18467e-05
20.014	1	6.18467e-05
13.563	1	6.18467e-05
18.595	1	6.18467e-05
84.876	1	6.18467e-05
80.209	1	6.18467e-05
924.799	1	6.18467e-05
458.558	1	6.18467e-05
2.035	1	6.18467e-05
14.709	1	6.18467e-05
4.703	1	6.18467e-05
6.912	1	6.18467e-05
47.366	1	6.18467e-05
186.384	1	6.18467e-05
7.185	1	6.18467e-05
18.873	1	6.18467e-05
9.11	1	6.18467e-05
265.79	1	6.18467e-05
96.224	1	6.18467e-05
286.065	1	6.18467e-05
0.942	1	6.18467e-05
5.353	1	6.18467e-05
15.634	1	6.18467e-05
123.026	1	6.18467e-05
6.843	1	6.18467e-05
0.118	1	6.18467e-05
148.931	1	6.18467e-05
0.083	1	6.18467e-05
1.65	1	6.18467e-05
10.857	1	6.18467e-05
16.312	1	6.18467e-05
738.759	1	6.18467e-05
4.236	1	6.18467e-05
262.512	1	6.18467e-05
1.629	1	6.18467e-05
88.864	1	6.18467e-05
2.997	1	6.18467e-05
1.218	1	6.18467e-05
695.643	1	6.18467e-05
243.49	1	6.18467e-05
51.894	1	6.18467e-05
940.494	1	6.18467e-05
9.897	1	6.18467e-05
0.847	1	6.18467e-05
81.573	1	6.18467e-05
26.725	1	6.18467e-05
388.214	1	6.18467e-05
374.049	1	6.18467e-05
985.576	1	6.18467e-05
73.809	1	6.18467e-05
3.547	1	6.18467e-05
81.099	1	6.18467e-05
876.023	1	6.18467e-05
36.24	1	6.18467e-05
74.72	1	6.18467e-05
25.804	1	6.18467e-05
22.378	1	6.18467e-05
5.776	1	6.18467e-05
968.351	1	6.18467e-05
299.045	1	6.18467e-05
85.046	1	6.18467e-05
33.223	1	6.18467e-05
241.583	1	6.18467e-05
7.689	1	6.18467e-05
0.096	1	6.18467e-05
988.071	1	6.18467e-05
25.548	1	6.18467e-05
63.282	1	6.18467e-05
710.096	1	6.18467e-05
9.253	1	6.18467e-05
52.162	1	6.18467e-05
245.579	1	6.18467e-05
0.06	1	6.18467e-05
2.903	1	6.18467e-05
15.332	1	6.18467e-05
77.4	1	6.18467e-05
56.072	1	6.18467e-05
30.28	1	6.18467e-05
6.586	1	6.18467e-05
20.203	1	6.18467e-05
22.306	1	6.18467e-05
269.607	1	6.18467e-05
796.907	1	6.18467e-05
497.666	1	6.18467e-05
7.054	1	6.18467e-05
4.201	1	6.18467e-05
183.208	1	6.18467e-05
9.905	1	6.18467e-05
51.344	1	6.18467e-05
37.485	1	6.18467e-05
1.743	1	6.18467e-05
19.996	1	6.18467e-05
36.269	1	6.18467e-05
9.499	1	6.18467e-05
348.427	1	6.18467e-05
10.148	1	6.18467e-05
5.337	1	6.18467e-05
12.011	1	6.18467e-05
3.58	1	6.18467e-05
945.57	1	6.18467e-05
14.844	1	6.18467e-05
122.469	1	6.18467e-05
18.835	1	6.18467e-05
0.671	1	6.18467e-05
48.157	1	6.18467e-05
300.898	1	6.18467e-05
991.403	1	6.18467e-05
0.184	1	6.18467e-05
24.64	1	6.18467e-05
287.711	1	6.18467e-05
14.51	1	6.18467e-05
0.102	1	6.18467e-05
20.116	1	6.18467e-05
221.703	1	6.18467e-05
120.073	1	6.18467e-05
13.507	1	6.18467e-05
19.303	1	6.18467e-05
29.982	1	6.18467e-05
35.293	1	6.18467e-05
1.527	1	6.18467e-05
3.147	1	6.18467e-05
33.943	1	6.18467e-05
149.848	1	6.18467e-05
88.851	1	6.18467e-05
33.153	1	6.18467e-05
3.096	1	6.18467e-05
27.081	1	6.18467e-05
60.567	1	6.18467e-05
21.902	1	6.18467e-05
143.792	1	6.18467e-05
20.835	1	6.18467e-05
7.363	1	6.18467e-05
114.204	1	6.18467e-05
3.576	1	6.18467e-05
8.369	1	6.18467e-05
252.458	1	6.18467e-05
9.245	1	6.18467e-05
3.73	1	6.18467e-05
241.875	1	6.18467e-05
871.359	1	6.18467e-05
1.75	1	6.18467e-05
8.695	1	6.18467e-05
828.763	1	6.18467e-05
122.771	1	6.18467e-05
806.49	1	6.18467e-05
222.835	1	6.18467e-05
292.074	1	6.18467e-05
35.578	1	6.18467e-05
913.573	1	6.18467e-05
6.179	1	6.18467e-05
423.218	1	6.18467e-05
31.393	1	6.18467e-05
14.327	1	6.18467e-05
38.349	1	6.18467e-05
47.334	1	6.18467e-05
28.886	1	6.18467e-05
54.193	1	6.18467e-05
21.103	1	6.18467e-05
0.734	1	6.18467e-05
28.054	1	6.18467e-05
29.081	1	6.18467e-05
65.146	1	6.18467e-05
355.271	1	6.18467e-05
3.684	1	6.18467e-05
92.606	1	6.18467e-05
5.415	1	6.18467e-05
64.097	1	6.18467e-05
35.657	1	6.18467e-05
48.525	1	6.18467e-05
4.152	1	6.18467e-05
1.455	1	6.18467e-05
15.264	1	6.18467e-05
1.916	1	6.18467e-05
57.255	1	6.18467e-05
7.775	1	6.18467e-05
2.257	1	6.18467e-05
151.142	1	6.18467e-05
85.334	1	6.18467e-05
5.883	1	6.18467e-05
151.536	1	6.18467e-05
29.979	1	6.18467e-05
0.12	1	6.18467e-05
56.744	1	6.18467e-05
59.069	1	6.18467e-05
2.902	1	6.18467e-05
15.375	1	6.18467e-05
0.717	1	6.18467e-05
410.538	1	6.18467e-05
60.6	1	6.18467e-05
67.556	1	6.18467e-05
190.338	1	6.18467e-05
341.325	1	6.18467e-05
54.53	1	6.18467e-05
32.429	1	6.18467e-05
8.324	1	6.18467e-05
858.09	1	6.18467e-05
17.587	1	6.18467e-05
880.444	1	6.18467e-05
190.555	1	6.18467e-05
6.098	1	6.18467e-05
1.24	1	6.18467e-05
27.716	1	6.18467e-05
191.769	1	6.18467e-05
41.444	1	6.18467e-05
102.671	1	6.18467e-05
42.682	1	6.18467e-05
232.969	1	6.18467e-05
45.432	1	6.18467e-05
199.435	1	6.18467e-05
6.563	1	6.18467e-05
148.476	1	6.18467e-05
162.702	1	6.18467e-05
144.064	1	6.18467e-05
0.642	1	6.18467e-05
9.607	1	6.18467e-05
15.428	1	6.18467e-05
93.255	1	6.18467e-05
29.144	1	6.18467e-05
14.644	1	6.18467e-05
8.787	1	6.18467e-05
45.976	1	6.18467e-05
26.853	1	6.18467e-05
54.036	1	6.18467e-05
9.931	1	6.18467e-05
445.758	1	6.18467e-05
26.704	1	6.18467e-05
2.594	1	6.18467e-05
963.458	1	6.18467e-05
24.159	1	6.18467e-05
4.936	1	6.18467e-05
228.206	1	6.18467e-05
36.076	1	6.18467e-05
113.481	1	6.18467e-05
2.544	1	6.18467e-05
14.101	1	6.18467e-05
159.87	1	6.18467e-05
8.443	1	6.18467e-05
115.3	1	6.18467e-05
21.252	1	6.18467e-05
32.507	1	6.18467e-05
10.281	1	6.18467e-05
20.895	1	6.18467e-05
15.786	1	6.18467e-05
538.08	1	6.18467e-05
11.088	1	6.18467e-05
10.184	1	6.18467e-05
1.525	1	6.18467e-05
6.973	1	6.18467e-05
41.722	1	6.18467e-05
100.281	1	6.18467e-05
0.002	1	6.18467e-05
60.557	1	6.18467e-05
120.15	1	6.18467e-05
592.633	1	6.18467e-05
109.438	1	6.18467e-05
362.813	1	6.18467e-05
10.864	1	6.18467e-05
145.676	1	6.18467e-05
153.266	1	6.18467e-05
8.032	1	6.18467e-05
0.219	1	6.18467e-05
105.587	1	6.18467e-05
106.595	1	6.18467e-05
373.632	1	6.18467e-05
55.382	1	6.18467e-05
17.074	1	6.18467e-05
6.263	1	6.18467e-05
3.068	1	6.18467e-05
27.764	1	6.18467e-05
39.54	1	6.18467e-05
1.23	1	6.18467e-05
13.145	1	6.18467e-05
75.481	1	6.18467e-05
9.024	1	6.18467e-05
11.375	1	6.18467e-05
1.763	1	6.18467e-05
606.843	1	6.18467e-05
319.539	1	6.18467e-05
101.448	1	6.18467e-05
998.544	1	6.18467e-05
26.779	1	6.18467e-05
24.868	1	6.18467e-05
341.055	1	6.18467e-05
12.309	1	6.18467e-05
4.653	1	6.18467e-05
7.108	1	6.18467e-05
36.852	1	6.18467e-05
67.875	1	6.18467e-05
86.376	1	6.18467e-05
8.859	1	6.18467e-05
52.962	1	6.18467e-05
16.508	1	6.18467e-05
953.173	1	6.18467e-05
168.444	1	6.18467e-05
834.76	1	6.18467e-05
13.687	1	6.18467e-05
0.202	1	6.18467e-05
999.569	1	6.18467e-05
4.968	1	6.18467e-05
49.584	1	6.18467e-05
41.072	1	6.18467e-05
76.426	1	6.18467e-05
179.464	1	6.18467e-05
90.571	1	6.18467e-05
18.953	1	6.18467e-05
23.506	1	6.18467e-05
11.239	1	6.18467e-05
14.207	1	6.18467e-05
69.822	1	6.18467e-05
23.332	1	6.18467e-05
2.05	1	6.18467e-05
8.674	1	6.18467e-05
196.411	1	6.18467e-05
373.977	1	6.18467e-05
14.303	1	6.18467e-05
3.906	1	6.18467e-05
0.225	1	6.18467e-05
181.936	1	6.18467e-05
27.33	1	6.18467e-05
1.169	1	6.18467e-05
3.671	1	6.18467e-05
76.771	1	6.18467e-05
137.825	1	6.18467e-05
54.059	1	6.18467e-05
9.074	1	6.18467e-05
20.736	1	6.18467e-05
30.819	1	6.18467e-05
244.957	1	6.18467e-05
588.168	1	6.18467e-05
565.193	1	6.18467e-05
29.067	1	6.18467e-05
27.351	1	6.18467e-05
3.496	1	6.18467e-05
13.436	1	6.18467e-05
0.511	1	6.18467e-05
281.73	1	6.18467e-05
4.695	1	6.18467e-05
72.011	1	6.18467e-05
2.888	1	6.18467e-05
4.59	1	6.18467e-05
78.287	1	6.18467e-05
23.013	1	6.18467e-05
16.909	1	6.18467e-05
130.52	1	6.18467e-05
15.979	1	6.18467e-05
70.105	1	6.18467e-05
10.316	1	6.18467e-05
11.495	1	6.18467e-05
0.026	1	6.18467e-05
0.911	1	6.18467e-05
1.954	1	6.18467e-05
0.487	1	6.18467e-05
9.677	1	6.18467e-05
94.9	1	6.18467e-05
12.428	1	6.18467e-05
30.545	1	6.18467e-05
58.369	1	6.18467e-05
13.563	1	6.18467e-05
74.359	1	6.18467e-05
9.914	1	6.18467e-05
21.828	1	6.18467e-05
144.76	1	6.18467e-05
213.455	1	6.18467e-05
78.335	1	6.18467e-05
979.62	1	6.18467e-05
191.824	1	6.18467e-05
27.355	1	6.18467e-05
9.962	1	6.18467e-05
26.256	1	6.18467e-05
50.293	1	6.18467e-05
55.641	1	6.18467e-05
17.337	1	6.18467e-05
689.933	1	6.18467e-05
373.372	1	6.18467e-05
32.757	1	6.18467e-05
29.965	1	6.18467e-05
78.036	1	6.18467e-05
37.561	1	6.18467e-05
21.424	1	6.18467e-05
75.121	1	6.18467e-05
886.849	1	6.18467e-05
24.854	1	6.18467e-05
3.662	1	6.18467e-05
7.993	1	6.18467e-05
20.432	1	6.18467e-05
0.503	1	6.18467e-05
30.96	1	6.18467e-05
36.525	1	6.18467e-05
295.485	1	6.18467e-05
175.503	1	6.18467e-05
51.927	1	6.18467e-05
24.404	1	6.18467e-05
105.567	1	6.18467e-05
306.416	1	6.18467e-05
12.791	1	6.18467e-05
47.395	1	6.18467e-05
36.908	1	6.18467e-05
82.692	1	6.18467e-05
106.217	1	6.18467e-05
27.982	1	6.18467e-05
103.429	1	6.18467e-05
15.364	1	6.18467e-05
55.384	1	6.18467e-05
82.371	1	6.18467e-05
31.012	1	6.18467e-05
13.82	1	6.18467e-05
0.049	1	6.18467e-05
207.475	1	6.18467e-05
17.864	1	6.18467e-05
[truncated: 29,539 more rows]
