# Supplementary material for: Brain expression quantitative trait locus and network analyses reveal downstream effects and putative drivers for brain-related diseases
Source: Nat Genet. 2023 Feb 23;55(3):377–88. doi: 10.1038/s41588-023-01300-6 (PMC10011140; doi:10.1038/s41588-023-01300-6)
Supplement: Source Data Fig. 4 — Source data for Fig. 4. [file 41588_2023_1300_MOESM7_ESM.xlsx]

## Sheet: panel a
	Astrocyte	EndothelialCell	Excitatory	Inhibitory	Microglia	Oligodendrocyte	OtherNeuron
Astrocyte
EndothelialCell	0.272029
Excitatory	-0.433667	-0.384345
Inhibitory	0.00594798	0.102147	-0.391516
Microglia	0.202433	0.320603	-0.548662	0.0214217
Oligodendrocyte	-0.311856	-0.154418	-0.124991	0.0373375	0.0272074
OtherNeuron	-0.446836	-0.471253	0.361117	-0.106762	-0.484633	-0.483603

## Sheet: panel b
Predicted cell type proportion	IHC cell type proportion	Cell type
3.46839	6.10036	Macrophage/Microglia
6.18773	11.2912	Macrophage/Microglia
9.69624	17.85	Macrophage/Microglia
0.914086	9.33636	Macrophage/Microglia
0.267428	9.16398	Macrophage/Microglia
10.7321	11.8267	Macrophage/Microglia
10.1355	6.16573	Macrophage/Microglia
0.384155	6.92714	Macrophage/Microglia
7.86395	8.51236	Macrophage/Microglia
11.0497	12.1014	Macrophage/Microglia
6.43775	6.3542	Macrophage/Microglia
4.8568	7.88096	Macrophage/Microglia
0.905675	6.55222	Macrophage/Microglia
9.03989	9.9227	Macrophage/Microglia
8.4448	6.54908	Macrophage/Microglia
4.18734	7.44781	Macrophage/Microglia
8.93375	7.9137	Macrophage/Microglia
13.2494	8.10773	Macrophage/Microglia
3.33099	15.4455	Macrophage/Microglia
6.21706	9.22609	Macrophage/Microglia
4.28393	7.98389	Macrophage/Microglia
7.96784	8.23336	Macrophage/Microglia
8.27353	8.6826	Macrophage/Microglia
9.65987	8.55044	Macrophage/Microglia
5.49739	14.0685	Macrophage/Microglia
5.0872	9.98593	Macrophage/Microglia
0	6.48623	Macrophage/Microglia
5.01056	8.5649	Macrophage/Microglia
0	8.11917	Macrophage/Microglia
2.3229	8.19002	Macrophage/Microglia
3.94609	10.8438	Macrophage/Microglia
9.24913	10.2951	Macrophage/Microglia
4.70861	6.19093	Macrophage/Microglia
6.09595	8.97594	Macrophage/Microglia
4.61981	6.53637	Macrophage/Microglia
9.98056	13.0202	Macrophage/Microglia
2.00348	4.69957	Macrophage/Microglia
9.48466	12.1171	Macrophage/Microglia
0	6.23317	Macrophage/Microglia
7.58095	10.8653	Macrophage/Microglia
8.21703	10.9788	Macrophage/Microglia
9.08363	9.19132	Macrophage/Microglia
10.8676	17.047	EndothelialCell
12.8203	17.4363	EndothelialCell
14.5067	16.9752	EndothelialCell
7.48807	18.469	EndothelialCell
9.59604	21.4014	EndothelialCell
19.4708	15.0097	EndothelialCell
13.3179	14.4949	EndothelialCell
9.15931	16.2325	EndothelialCell
9.95071	17.6333	EndothelialCell
14.2215	17.7854	EndothelialCell
11.7677	16.6977	EndothelialCell
11.5941	14.1253	EndothelialCell
11.5887	17.1836	EndothelialCell
15.865	20.4732	EndothelialCell
12.9849	24.9612	EndothelialCell
12.3202	18.9799	EndothelialCell
12.9003	17.6398	EndothelialCell
8.45847	14.5794	EndothelialCell
14.5796	17.0142	EndothelialCell
10.8006	13.6422	EndothelialCell
16.517	17.339	EndothelialCell
15.2275	13.3849	EndothelialCell
14.3485	13.6394	EndothelialCell
18.3114	17.2737	EndothelialCell
13.339	14.4328	EndothelialCell
6.29493	15.2465	EndothelialCell
10.6672	13.6952	EndothelialCell
12.7205	16.6062	EndothelialCell
6.28255	16.7764	EndothelialCell
11.6199	15.8293	EndothelialCell
9.54002	21.9611	EndothelialCell
12.89	14.0658	EndothelialCell
10.3773	13.7558	EndothelialCell
13.4119	19.4252	EndothelialCell
12.5857	14.6729	EndothelialCell
11.9119	14.3961	EndothelialCell
13.2436	14.5664	EndothelialCell
12.6644	19.6541	EndothelialCell
10.3005	15.8881	EndothelialCell
16.2562	23.2555	EndothelialCell
10.8796	14.667	EndothelialCell
13.2967	16.9877	EndothelialCell
12.8361	7.42831	Oligodendrocyte
9.69215	13.3498	Oligodendrocyte
6.6974	7.01396	Oligodendrocyte
9.78346	15.2708	Oligodendrocyte
17.5722	9.00726	Oligodendrocyte
16.2715	9.159	Oligodendrocyte
13.0069	13.3528	Oligodendrocyte
12.4313	11.3961	Oligodendrocyte
7.32211	9.55895	Oligodendrocyte
16.8335	18.7795	Oligodendrocyte
9.89866	11.6667	Oligodendrocyte
14.1545	12.2953	Oligodendrocyte
11.1564	11.01	Oligodendrocyte
12.8465	10.9935	Oligodendrocyte
10.1108	11.1869	Oligodendrocyte
15.0951	13.3388	Oligodendrocyte
11.8631	14.2593	Oligodendrocyte
6.20968	12.0144	Oligodendrocyte
15.909	13.3526	Oligodendrocyte
11.6989	14.8621	Oligodendrocyte
22.2507	9.98601	Oligodendrocyte
9.7134	13.7612	Oligodendrocyte
6.19751	8.57847	Oligodendrocyte
3.33669	12.7764	Oligodendrocyte
3.72785	13.7652	Oligodendrocyte
18.7277	9.07679	Oligodendrocyte
13.4663	13.6408	Oligodendrocyte
15.5232	16.937	Oligodendrocyte
9.45601	7.31674	Oligodendrocyte
14.0909	13.2596	Oligodendrocyte
18.0059	11.616	Oligodendrocyte
17.4764	14.0309	Oligodendrocyte
17.175	10.74	Oligodendrocyte
17.9015	18.6947	Oligodendrocyte
15.414	17.2712	Oligodendrocyte
14.0548	7.01618	Oligodendrocyte
10.9754	17.4482	Oligodendrocyte
12.7769	9.56204	Oligodendrocyte
16.9822	16.6757	Oligodendrocyte
14.2931	9.29632	Oligodendrocyte
1.48844	7.04297	Oligodendrocyte
15.5808	14.4049	Oligodendrocyte
49.9667	50.4115	Neuron
48.5785	42.6636	Neuron
38.4183	38.8891	Neuron
54.055	40.6143	Neuron
48.122	45.6891	Neuron
23.6006	40.4473	Neuron
43.1712	49.8069	Neuron
58.7719	54.0607	Neuron
39.6657	53.3232	Neuron
43.2055	37.4452	Neuron
47.7137	46.5261	Neuron
46.9837	50.6662	Neuron
51.9798	48.5129	Neuron
32.5485	41.8719	Neuron
49.1343	44.9789	Neuron
51.1633	43.5093	Neuron
35.5561	44.0453	Neuron
44.4373	46.5662	Neuron
45.0299	39.572	Neuron
49.3519	45.8019	Neuron
35.6618	44.9439	Neuron
44.29	45.2446	Neuron
41.4376	47.7193	Neuron
35.303	45.9698	Neuron
47.8359	40.7681	Neuron
65.2479	52.3511	Neuron
51.4844	46.1412	Neuron
42.1304	45.7336	Neuron
62.2596	52.5448	Neuron
50.3925	48.4768	Neuron
50.4375	37.8295	Neuron
31.4915	46.4319	Neuron
43.3021	51.354	Neuron
43.594	42.3547	Neuron
42.5889	45.3052	Neuron
42.17	42.9138	Neuron
50.6717	46.5257	Neuron
35.4054	43.7683	Neuron
53.8776	46.8934	Neuron
33.7478	32.9412	Neuron
56.7021	48.1434	Neuron
42.5654	47.4479	Neuron
22.8612	19.0128	Astrocyte
22.7214	15.2591	Astrocyte
30.6814	19.2717	Astrocyte
27.7594	16.3096	Astrocyte
24.4423	14.7382	Astrocyte
29.9249	23.5573	Astrocyte
20.3685	16.1797	Astrocyte
19.2534	11.3836	Astrocyte
35.1975	10.9722	Astrocyte
14.6897	13.8885	Astrocyte
24.1822	18.7553	Astrocyte
22.4109	15.0323	Astrocyte
24.3695	16.7412	Astrocyte
29.7	16.7387	Astrocyte
19.3252	12.324	Astrocyte
17.234	16.7242	Astrocyte
30.7467	16.142	Astrocyte
27.6451	18.7324	Astrocyte
21.1506	14.6157	Astrocyte
21.9315	16.4678	Astrocyte
21.2866	19.7472	Astrocyte
22.8013	19.3758	Astrocyte
29.7429	21.3802	Astrocyte
33.3891	15.4296	Astrocyte
29.5998	16.9654	Astrocyte
4.64232	13.3397	Astrocyte
24.3821	20.0365	Astrocyte
24.6154	12.1584	Astrocyte
22.0018	15.2429	Astrocyte
21.5737	14.2442	Astrocyte
18.0705	17.7497	Astrocyte
28.893	15.1764	Astrocyte
24.437	17.9593	Astrocyte
18.9967	10.5494	Astrocyte
24.7915	16.2143	Astrocyte
21.8827	22.6537	Astrocyte
23.1058	16.7601	Astrocyte
29.6686	14.8984	Astrocyte
18.8397	14.3096	Astrocyte
28.122	23.6417	Astrocyte
22.7129	19.1678	Astrocyte
19.4734	11.9681	Astrocyte

## Sheet: panel c
Astrocyte	EndothelialCell	Excitatory	Inhibitory	Microglia	Oligodendrocyte	OtherNeuron	Number of ieQTLs
TRUE	FALSE	FALSE	FALSE	FALSE	FALSE	FALSE	685
FALSE	TRUE	FALSE	FALSE	FALSE	FALSE	FALSE	164
	FALSE	TRUE	FALSE	FALSE	FALSE	FALSE	565
		FALSE	TRUE	FALSE	FALSE	FALSE	67
			FALSE	TRUE	FALSE	FALSE	317
				FALSE	TRUE	FALSE	673
					FALSE	TRUE	619
TRUE	TRUE	FALSE	FALSE	FALSE	FALSE	FALSE	7
	FALSE	TRUE	FALSE	FALSE	FALSE	FALSE	9
		FALSE	TRUE	FALSE	FALSE	FALSE	2
			FALSE	TRUE	FALSE	FALSE	15
				FALSE	TRUE	FALSE	68
					FALSE	TRUE	48
FALSE	TRUE	TRUE	FALSE	FALSE	FALSE	FALSE	3
		FALSE	TRUE	FALSE	FALSE	FALSE	1
			FALSE	TRUE	FALSE	FALSE	5
				FALSE	TRUE	FALSE	5
					FALSE	TRUE	5
	FALSE	TRUE	TRUE	FALSE	FALSE	FALSE	4
			FALSE	TRUE	FALSE	FALSE	6
				FALSE	TRUE	FALSE	8
					FALSE	TRUE	47
		FALSE	TRUE	FALSE	TRUE	FALSE	5
					FALSE	TRUE	4
			FALSE	TRUE	TRUE	FALSE	37
					FALSE	TRUE	27
				FALSE	TRUE	TRUE	77
TRUE	TRUE	TRUE	FALSE	FALSE	FALSE	FALSE	2
		FALSE	FALSE	TRUE	FALSE	FALSE	1
				FALSE	TRUE	FALSE	5
	FALSE	TRUE	FALSE	TRUE	FALSE	FALSE	1
				FALSE	TRUE	FALSE	2
					FALSE	TRUE	4
		FALSE	TRUE	FALSE	FALSE	TRUE	1
			FALSE	TRUE	TRUE	FALSE	6
				FALSE	TRUE	TRUE	22
FALSE	TRUE	TRUE	FALSE	TRUE	FALSE	FALSE	1
				FALSE	FALSE	TRUE	1
		FALSE	TRUE	FALSE	TRUE	FALSE	1
					FALSE	TRUE	1
			FALSE	TRUE	TRUE	FALSE	2
					FALSE	TRUE	1
				FALSE	TRUE	TRUE	2
	FALSE	TRUE	FALSE	FALSE	TRUE	TRUE	5
		FALSE	TRUE	FALSE	TRUE	TRUE	1
			FALSE	TRUE	TRUE	TRUE	7
TRUE	TRUE	FALSE	TRUE	FALSE	TRUE	FALSE	1
			FALSE	TRUE	TRUE	FALSE	1
				FALSE	TRUE	TRUE	2
	FALSE	FALSE	FALSE	TRUE	TRUE	TRUE	4
FALSE	FALSE	TRUE	FALSE	TRUE	TRUE	TRUE	1
TRUE	TRUE	TRUE	FALSE	TRUE	TRUE	FALSE	1

## Sheet: panel d - left
Genotype	STMN4 expression	Oligodendrocyte proportion
0	0.723086	0.159716
1	1.99823	0.233271
2	0.235389	0.151708
0	0.713182	0.0840745
1	1.1775	0.201168
0	0.719954	0.0790979
1	1.11837	0.223702
0	2.47055	0.129166
0	1.74719	0.144749
1	1.1482	0.184976
0	1.29399	0.149341
0	1.68257	0.25204
1	1.89621	0.241431
1	0.92147	0.0889511
1	1.45278	0.225061
1	0.722041	0.100518
0	4.29798	0.277718
1	0.261976	0.0755012
1	0.508419	0.120664
1	0.985853	0.19148
0	0.966247	0.104681
0	2.08585	0.19728
1	0.612166	0.199301
2	0.516872	0.0998351
1	1.78236	0.178063
0	1.25451	0.117086
2	2.10747	0.156873
0	2.17066	0.308202
1	0.369544	0.0141437
0	1.72863	0.168858
2	0.439182	0.247794
1	0.892404	0.141115
0	0.950701	0.0520434
1	0.46735	0
0	0.898865	0.0634479
1	1.36322	0.238868
1	0.396713	0.0625013
2	0.532067	0.148836
0	3.44752	0.289215
0	1.3012	0.118225
2	0.770663	0.0286288
1	0.508949	0.0807128
0	1.00911	0.024935
2	0.234036	0.155144
0	2.56976	0.195201
1	0.767987	0.252972
0	0.618277	0.0497798
1	1.22338	0.104421
1	1.27534	0.228705
2	0.956892	0.0745979
1	1.31214	0.0568783
1	0.931733	0.0856296
1	0.876116	0.124672
0	2.02862	0.114561
1	0.48377	0.104281
2	0.282508	0.375936
0	1.45824	0.203156
1	0.453408	0.0762155
1	1.21188	0.200884
0	1.60944	0.207127
0	1.08381	0.22979
0	0.707467	0.0400644
1	0.485936	0.0891403
1	1.04845	0.0970984
1	1.64449	0.185148
0	2.09299	0.198434
0	1.8452	0.165627
2	0.599427	0.175055
1	1.2367	0.235734
0	1.07817	0.0922168
2	0.651923	0.171264
1	1.2242	0.0979841
2	0.321654	0.201487
0	1.99398	0.240013
0	1.91139	0.25019
2	0.384014	0.206422
1	0.280568	0.0838786
0	0.718911	0.0872917
0	2.30733	0.327836
2	0.579515	0.0746488
1	1.17986	0.156818
0	2.0465	0.0991836
2	0.246928	0.128012
0	0.835194	0.156668
2	1.33634	0.147297
0	2.50497	0.19963
2	0.491332	0
0	1.49177	0.161489
0	1.00194	0.0668626
2	0.609619	0.219029
2	0.315208	0.280573
1	0.777102	0.211336
1	0.900044	0.0571761
0	0.87785	0.0439785
1	0.564137	0.0753062
0	3.27681	0.330277
2	0.596878	0.0416885
1	1.34584	0.196271
1	1.69275	0.311986
1	0.537794	0.147554
1	1.1002	0.215101
1	0.571322	0.165453
0	1.37699	0.149944
1	1.24599	0.109376
1	1.05459	0.13776
0	0.440906	0.0196119
1	0.641716	0.150035
0	0.77227	0.293857
0	1.67539	0.124025
1	0.992902	0.0926694
0	3.11665	0.251435
1	2.48187	0.170018
1	1.22586	0.0838133
0	0.610128	0.130311
0	2.15763	0.264972
0	2.14226	0.24832
0	1.82256	0.345419
1	0.823497	0.193833
0	1.14065	0.179697
1	0.733559	0.102153
1	0.715784	0.0884545
0	0.465137	0.090746
0	0.744613	0.144709
1	0.753608	0.295778
1	0.461247	0.168366
0	0.741448	0.103684
0	1.52555	0.149736
1	0.338545	0.102385
1	0.793314	0.0586795
2	0.587182	0.172306
1	0.443768	0.0848694
0	0.370884	0.0404271
1	1.50674	0.0951061
1	0.737763	0.131125
0	1.31031	0.158175
1	2.92824	0.352358
1	1.60549	0.2273
1	2.37157	0.335198
2	0.839677	0.16948
2	0.183807	0.129428
1	1.0013	0.0677229
1	0.958756	0.0486647
1	1.02958	0.17673
1	0.267366	0.0409783
0	0.822388	0.0642947
0	2.01764	0.162526
2	0.320858	0.248832
0	1.6612	0.146225
0	0.550228	0.0974495
1	0.489717	0.186864
0	2.71097	0.326745
0	0.297321	0.135003
0	1.82085	0.186526
1	0.627955	0.146553
1	1.22669	0.215461
1	0.499374	0.104931
2	0.239357	0.13629
1	1.05596	0.169727
1	1.09805	0.016646
1	1.31122	0.164606
2	1.15965	0.0836214
1	1.03829	0.108472
0	3.72549	0.261101
1	2.07877	0.329064
2	0.194759	0.122569
2	0.715263	0.248924
1	2.42672	0.296098
1	0.91488	0.160274
2	0.311084	0.195307
2	0.605543	0
1	0.646817	0.0522598
1	1.09233	0.223183
1	1.25537	0.0157216
1	1.69715	0.201391
0	5.37267	0.346275
0	1.11106	0.140794
1	1.38296	0.248117
1	1.88315	0.25361
2	0.405994	0.259567
2	0.431655	0.177142
1	0.294632	0.061996
2	0.751488	0.179258
2	1.35545	0.452679
1	1.27183	0.22765
2	0.682155	0.203264
1	0.787892	0.269555
1	1.02891	0.0651984
2	1.05186	0.0839634
0	4.35012	0.258204
2	1.32695	0.251019
1	1.21597	0.203514
1	2.87917	0.442101
0	7.04764	0.412349
0	3.80128	0.288594
0	1.40627	0.190268
1	1.46705	0.293411
1	3.35335	0.429325
1	0.998059	0.246325
1	0.993545	0.175127
1	1.34393	0.0812033
0	2.06018	0.180191
1	0.355841	0.165277
0	1.06909	0.162479
0	0.810249	0.114929
1	0.738289	0.0923731
2	0.663171	0.0898433
1	1.25366	0.205376
0	1.85945	0.171601
2	0.350189	0.0393564
1	0.360013	0.103609
0	2.01329	0.143084
1	1.33918	0.229092
2	0.58616	0.0924604
0	0.842487	0.0787556
1	1.54481	0.087313
2	1.24175	0.174359
0	0.809151	0.139401
2	0.317646	0.0742369
0	0.436298	0.0868104
2	0.653966	0.0184339
0	2.8556	0.291717
0	1.15048	0.161086
0	1.23503	0.0953324
1	0.479421	0.167714
1	0.729363	0.172833
1	0.448889	0
2	0.232667	0.187646
1	0.642226	0.195233
0	2.01982	0.169901
1	1.20377	0.144578
1	1.71951	0.23922
1	0.708505	0.063898
1	2.22492	0.184672
1	0.794945	0.0711838
0	0.820173	0.127825
2	0.222583	0.130442
0	3.41509	0.207155
1	0.847559	0
2	0.858334	0.0757398
1	0.699177	0.162269
0	4.76844	0.340518
0	0.429905	0.046915
0	2.98683	0.273411
1	2.81579	0.16292
0	1.32415	0.115362
0	0.419878	0.109355
1	1.84343	0.160922
0	0.385302	0
2	0.706948	0.146395
0	1.0594	0.0699441
2	0.657544	0.164941
0	0.844175	0.0683684
2	0.565678	0.230597
1	0.547127	0.0478252
2	0.593307	0.281478
0	0.935987	0.0348969
2	0.547644	0.217615
1	1.16042	0.259962
0	1.25881	0.167999
0	2.6818	0.144973
0	2.042	0.218499
1	0.887727	0.192389
1	0.837434	0.0374122
1	0.939036	0.104217
1	0.911302	0.184949
1	1.34775	0.143652
0	2.05104	0.269036
1	0.791143	0.0369033
1	1.27446	0.200658
1	0.462917	0.0785634
0	0.896511	0.16508
1	0.956271	0.145644
1	1.23085	0.194766
0	0.474504	0.108086
0	0.762648	0.04457
1	1.09733	0.157695
0.16	0.556935	0.23263
1	0.712142	0.125729
2	0.472858	0.163248
0	1.70453	0.133944
0	2.3198	0.0487916
1	0.575933	0.0749477
1	0.821834	0.16516
0	1.88501	0.320634
1	2.33564	0.204508
0	2.10504	0.215949
1	0.478876	0.0569429
1	0.869777	0.0507572
2	0.670856	0.0845341
0	0.920269	0.0507634
1	0.697625	0.146227
2	1.51375	0.144599
0.94	0.856058	0.069149
1	0.446049	0.039554
1	3.81715	0.232601
0	1.56454	0.117434
0	0.940258	0.174104
0	2.1148	0.111999
2	0.675474	0.147572
1	1.55585	0.15783
0	0.284427	0.00702263
0	1.51257	0.184988
2	0.397338	0.0364719
1	3.9724	0.197601
0	1.02758	0
0	1.75347	0.159601
1	0.736711	0
1	0.68267	0.100661
2	1.99611	0.135082
0	0.353028	0
0	1.6174	0.0514474
1	0.894162	0
2	0.27051	0.241008
0	0.996767	0.101645
0	2.08112	0
0	0.552294	0.0344207
1	0.828498	0.205926
1	3.711	0.102671
1	0.983939	0.0807435
1	2.59105	0.17043
2	1.96893	0.0631424
1	1.23419	0.209951
2	0.825718	0.0756594
0	0.475599	0.0510843
1	1.53152	0.0678888
1	2.06942	0.233181
1	1.4345	0.0819915
1	1.11179	0
0	1.06492	0.13099
2	1.3603	0.00551273
2	1.39099	0.100322
1	1.73016	0.045277
1	0.820727	0.181854
2	0.385945	0.0171859
1	0.31025	0
0	0.404153	0.081639
1	0.618787	0.057771
1	0.578492	0.120232
0	5.0315	0.426076
1	0.641206	0.176158
0	0.554357	0.0939326
2	1.87946	0.116008
0	0.833517	0.159222
0	1.88686	0.157866
2	0.326375	0.0821737
0	0.701765	0.00256742
0	1.01173	0.0628605
2	0.492946	0.131671
1	1.4952	0.139951
0	0.95503	0.227913
2	1.1635	0.196444
0	0.888311	0.0821162
1	1.03225	0.0282345
0	1.68113	0.109098
0	1.11033	0
2	1.09304	0.101337
1	0.883069	0.254191
1	2.4161	0.228548
0	0.344427	0.0528641
1	0.217949	0.0256078
0	1.68983	0.12044
1	1.52674	0.0815492
0	3.57668	0.10401
1	0.665219	0.0913501
1	0.925082	0.0538753
0	0.987131	0.036804
1	0.388504	0.107453
1	0.638656	0.0708256
0	0.360703	0.121231
1	1.24344	0.172338
1	1.13241	0.178938
1	1.39707	0.143698
0	2.0671	0
1	1.92492	0.0854434
1	0.701247	0.0178371
1	1.1213	0.0801531
0	1.33351	0.202132
2	2.69626	0.0955681
0	0.699694	0.221437
1	0.707986	0.180455
0	0.990333	0.104779
0	0.421661	0.117967
0	1.57838	0.13662
2	0.503107	0.0823866
0	3.206	0.23844
1	0.324811	0
1	1.03426	0.0209604
1	1.49063	0.0418728
1	1.56205	0.123379
1	2.5247	0.0946481
0	0.804218	0.011384
1	0.66266	0.162897
1	3.14816	0.353177
1	1.85051	0.137877
1	1.24091	0.112679
1	1.28772	0.120495
1	2.8498	0.14677
1	1.38898	0.00872086
1	0.727792	0.0375919
1	1.43876	0.0618925
0	0.52789	0.0291397
1	0.259764	0.0205204
0	0.635088	0.0910111
1	0.681641	0.102567
1	1.0909	0.107588
0	1.4517	0.122699
1	1.62813	0.0768072
1	0.656011	0.163791
1	0.507359	0.0645826
1	4.37717	0.318122
0	1.66826	0.163659
2	0.473407	0.0232104
1	0.860044	0.0282788
1	0.506828	0.0554085
1	1.50326	0.0830108
2	0.502574	0.144083
1	2.20279	0.00674963
2	0.352321	0.191805
2	1.43237	0.189836
1	0.376192	0.180412
2	0.423438	0.0939465
2	0.675988	0.170667
1	1.20781	0.15173
1	0.934162	0.193356
0	1.32136	0.128361
2	1.0824	0.161851
0	1.83642	0.0969215
0	1.27886	0.102661
1	0.8097	0.133338
2	1.33163	0.0758041
1	0.712662	0.122175
0	0.927496	0.0842992
0	1.2127	0.0684416
0	2.86143	0.111995
1	0.926288	0.186675
2	0.443197	0.0581788
1	0.998706	0.0929846
2	0.671369	0.11222
1	0.655499	0.0547762
0	1.1838	0.100403
0	1.9772	0.136945
1	0.960624	0.116409
1	0.506297	0.066974
1	0.716826	0.0709405
1	0.607072	0.199234
1	0.825162	0.0452068
1	2.74626	0.178186
0	0.831842	0.0635011
2	1.14744	0.106538
0	1.72102	0.116143
1	1.10815	0.164154
0	1.57585	0.145196
2	0.447754	0.0854783
0	1.10598	0.102082
1	0.510538	0.151338
0	2.19464	0.203013
2	0.968756	0.109117
1	1.94863	0.131601
1	1.10381	0.281409
1	0.548161	0.137054
2	0.786809	0.0649719
1	1.01896	0.119794
1	0.730936	0.152409
1	1.18538	0.190769
1	1.10309	0.209735
1	1.27008	0.131168
1	0.574908	0.130573
1	0.481054	0.108628
1	1.20296	0.170032
0	0.651412	0.110212
1	0.432238	0.109376
2	3.00038	0.166085
0	0.392944	0.153929
2	2.19194	0.173984
2	1.50095	0.0354805
1	0.951936	0.0929504
1	0.540391	0.249902
2	1.15735	0.115986
0	0.582072	0.145157
1	0.176357	0.108101
2	0.703319	0.173816
2	0.553326	0.0978346
2	0.616749	0.00432684
1	0.680098	0.144869
1	0.89299	0.104056
1	1.75981	0.112699
0	1.90377	0.133771
1	1.22173	0.175722
1	0.942706	0.104674
0	1.81572	0.0841537
0	1.1067	0.139201
0	0.891233	0.112087
0	1.41557	0.162715
0	1.86125	0.11159
0	2.79381	0.0992618
1	1.7317	0.191505
0	0.916075	0.111425
0	0.497771	0.0893017
0	2.7884	0.0571793
1	2.70604	0.30564
1	0.758388	0.112058
2	0.584627	0.106902
0	1.5608	0.196262
1	0.417491	0.171844
0	2.23337	0.134764
0	1.2904	0.14382
1	0.498305	0.058125
1	1.55708	0.15727
0	2.14735	0.151878
2	0.592287	0.130069
0	3.14018	0.129312
0	3.83327	0.211006
0	1.17359	0.0941211
0	1.62948	0.200019
0	1.07747	0.193899
0	1.22752	0.124313
1	1.26747	0.198869
1	0.657033	0.0687835
1	1.59118	0.186548
1	1.61607	0.267793
1	0.341502	0.100439
0	0.564651	0.124707
2	0.904178	0.0632545
1	0.86748	0.107624
0	1.60418	0.119193
2	0.231282	0.177302
1	0.862327	0.102159
0	0.771734	0.0969622
1	0.7028	0.305286
1	1.18222	0.0874378
1	1.25709	0.0375821
0	2.07175	0.157603
1	0.759452	0.0740855
0	1.03292	0.194334
2	1.12944	0.1538
2	0.539352	0.132193
0	0.824607	0.0940657
0	1.23168	0.167296
2	0.790601	0.244602
2	0.351612	0.0732211
0	1.77262	0.152907
1	1.11617	0.124583
1	0.837994	0.196484
0	1.98345	0.123668
2	0.389778	0.106763
2	0.90477	0.239733
1	0.788975	0.0556817
1	0.400449	0.164467
1	0.933554	0.18165
0	0.852085	0.0360909
2	0.459016	0.149349
0	2.62175	0.168335
1	0.95565	0.155361
2	0.526844	0.167611
0	1.92882	0.199962
1	0.643756	0.103197
0	0.464027	0.166135
1	0.224082	0.174785
0	0.829055	0.112116
0	0.570296	0.128781
0	1.41246	0.149819
1	0.287268	0.130838
0	0.85549	0.0353536
0	1.38496	0.186464
0	2.49334	0.229343
0	1.43131	0.124392
1	0.697108	0.0383648
1	1.47819	0.073746
1	1.85765	0.0926206
2	0.290986	0.141687
0	1.53754	0.0753272
2	1.26053	0.15859
1	0.455656	0.084093
1	0.665732	0.0804163
0	1.1354	0.158293
0	0.859474	0
2	0.768522	0.0578614
0	2.21378	0.147275
0	3.46976	0.297914
2	0.588714	0.114334
2	0.67907	0.116026
0	2.74113	0.0957203
1	0.529458	0.125321
0	0.972531	0.112934
2	0.710063	0.0537088
1	2.35178	0.19395
0	2.73603	0.208222
1	2.01546	0.132195
2	0.742503	0.0608517
0	1.07327	0.145393
2	0.615731	0.14665
1	0.512124	0.161259
0	1.31582	0.0580199
1	1.33069	0.180588
1	0.953173	0.144444
1	0.476146	0.0919517
1	0.928705	0.122685
1	1.52081	0.131675
0	1.14442	0.165241
1	1.1287	0.0989866
1	0.889479	0.130764
0	2.21102	0.175794
2	0.363449	0.199749
1	0.947003	0.219716
1	1.22255	0.0888441
2	0.752548	0.0963449
1	1.11251	0.141545
0	1.42078	0.126693
0	1.63763	0.193199
0	0.569784	0.148324
1	1.08522	0.055591
1	1.16273	0.0790647
0	0.225561	0.130811
2	0.424029	0.164625
1	0.782488	0.127861
1	0.857196	0.108372
2	0.62388	0.194553
1	1.16505	0.102315
1	0.674961	0.104111
1	2.00251	0.14139
1	0.858904	0.152389
1	1.7791	0.117325
1	2.90337	0.12772
1	1.41974	0.183452
0	0.500442	0.141325
0	1.49406	0.125814
1	0.711622	0.043238
0	1.63354	0.2524
0	1.90757	0.0573018
1	0.894749	0.156256
0	0.640696	0.187415
0	1.19093	0.18202
1	0.764781	0.0872137
0	1.60157	0.177709
0	0.940869	0.0802134
1	0.690396	0.13261
1	1.13391	0.126734
1	1.34203	0.255382
0	1.55338	0.111564
0	2.59537	0.169733
2	0.330241	0.195288
0	0.84643	0.14887
1	0.42932	0.0977429
0	1.00259	0.105123
2	1.13915	0.20938
1	1.14669	0.108991
1	0.725699	0.0340491
0	4.62199	0.221738
1	0.286326	0.0774416
0	1.03897	0.111283
0	1.50791	0.120973
2	0.80586	0.137215
1	1.15353	0.185979
0	0.808053	0.137843
0	0.946388	0.151391
0	0.815754	0.0842503
0	1.19173	0.116416
0	1.17203	0.083318
1	0.397962	0.0549102
1	1.32788	0.20467
0	1.18696	0.110872
0	1.2426	0.148325
2	1.14896	0.113324
2	0.507889	0.123401
1	1.51609	0.0990068
2	0.958134	0.0983475
0	1.84167	0.0950227
0	0.779254	0.141602
0	0.587692	0.136091
0	1.45934	0.159338
1	0.41389	0.197311
2	0.819067	0.141678
0	2.75661	0.123906
0	0.885978	0.128465
1	1.21925	0.149166
1	0.704873	0.112989
1	1.72711	0.123108
0	0.851518	0.101108
1	1.31398	0.114535
2	0.296429	0.147686
1	0.766918	0.196863
2	1.53633	0.219508
2	0.410868	0.102754
0	0.979488	0.156575
1	1.36517	0.0909263
1	1.83817	0.201188
1	0.383368	0.196699
0	2.07408	0.150951
1	1.13615	0.129162
2	0.773879	0.225682
1	0.425209	0.233048
1	0.567731	0.121735
1	1.54117	0.105027
0	0.535713	0.15246
0	1.35255	0.0530931
2	0.502042	0.180388
0	1.38097	0.13019
0	0.974423	0.127687
1	0.879587	0.131955
0	0.802577	0.0581652
1	1.10236	0.150013
1	0.91847	0.207085
1	0.518977	0.0914084
1	1.17594	0.0363602
1	0.980758	0.155346
2	0.216357	0.0557126
0	2.63979	0.190131
1	0.864614	0.118631
0	1.32322	0.0401252
1	0.643246	0.0375002
1	1.56579	0.176288
1	1.84874	0.0865482
2	0.585649	0.10614
0	2.83832	0.148338
1	1.76619	0.212508
1	0.884814	0.15572
1	0.382722	0.0620968
0	1.53033	0.103504
1	1.08028	0.187689
0	1.36127	0.18501
1	0.748841	0.163655
2	1.81914	0.134844
0	0.514764	0.0645063
0	0.610638	0.0822478
1	1.15812	0.136252
1	0.546092	0.114212
2	0.541428	0.132963
0	1.02359	0.140626
0	2.46309	0.15909
1	0.902405	0.170156
0	2.25633	0.143105
0	0.929915	0.0882244
1	1.59376	0.106628
0	1.28151	0.142287
0	1.47149	0.200659
1	0.591266	0.185519
1	0.625408	0.210107
2	0.462361	0.117539
0	1.5708	0.177851
2	0.639676	0.0959939
0	1.376	0.116989
1	1.08806	0.111728
0	1.48949	0.143793
0	0.622352	0.0737545
1	0.584116	0.104508
1	0.985215	0.11038
1	2.06248	0.146451
2	0.717868	0.215782
1	1.3149	0.133879
1	0.614203	0.159831
1	0.803671	0.189945
0	0.92087	0.155095
2	0.433401	0.16174
0	1.55832	0.187311
0	1.30574	0.137023
1	1.99187	0.0953181
1	0.943319	0.140531
1	2.26218	0.145614
0	0.926892	0.157826
1	1.75822	0.0664579
0	0.516346	0.14485
1	0.827941	0.222507
1	0.917272	0.0921082
2	0.258645	0.0960238
0	0.799301	0.114587
0	1.65839	0.154425
1	1.42498	0.205355
0	2.56139	0.134639
1	1.44628	0.0648089
0	1.30301	0.140956
0	1.82773	0.124415
1	0.525798	0.155196
1	0.767452	0.161491
0	1.64037	0.145701
0	0.798211	0.167245
0	1.08948	0.0821628
1	1.43663	0.16178
1	1.96688	0.141727
0	1.36713	0.281208
1	0.515819	0.20374
0	1.36615	0.097134
0	1.85408	0.154361
2	0.465691	0.117734
1	1.392	0.171015
0	0.872078	0.122976
1	0.566705	0.195816
1	0.49884	0.12146
1	0.769057	0.0619751
0	1.59896	0.132602
1	0.555904	0.1503
1	0.581049	0.0851737
2	0.257517	0.0333669
0	1.67395	0.227664
0	1.1147	0.102818
0	1.79388	0.112939
0	1.7519	0.178381
2	0.636617	0.0636466
1	0.726222	0.0372785
1	0.342236	0.119899
0	2.27398	0.234172
0	0.558994	0.169327
0	1.37501	0.11138
1	0.328701	0.0911551
1	0.801484	0.136002
1	0.88365	0.187277
1	0.362079	0.166363
1	1.07048	0.176257
1	1.57458	0.134663
0	2.04877	0.155232
0	1.81063	0.0865389
0	0.713702	0.126228
0	0.905362	0.160852
0	3.06396	0.105386
0	1.31306	0.155357
2	0.492408	0.110296
0	1.59506	0.0966473
0	2.22212	0.187705
0	1.70009	0.188797
1	1.07397	0.125212
0	0.677529	0.141225
1	0.447186	0.119649
0	1.02293	0.133711
0	0.596368	0.0851794
1	0.866906	0.116682
1	1.65699	0.108694
0	2.39184	0.189708
0	0.738815	0.132118
0	0.764248	0.121654
0	1.42708	0.138171
2	0.342968	0.108916
1	2.27102	0.0945601
2	1.06631	0.137398
0	0.771198	0.167376
2	1.37106	0.140909
1	0.544538	0.165265
0	1.67682	0.160878
2	0.540909	0.164306
2	1.31674	0.142166
0	1.20054	0.136337
0	1.67825	0.180059
0	1.1414	0.14862
1	1.17125	0.0787403
0	1.34967	0.174764
2	0.4967	0.167616
1	1.01632	0.0920299
1	1.0065	0.17175
1	2.36824	0.0674848
1	0.878429	0.177729
1	0.705392	0.0239525
1	1.40936	0.114302
1	0.756262	0.133594
2	1.28951	0.136456
0	1.10525	0.104467
1	1.67969	0.186739
0	1.29758	0.14921
0	0.94885	0.125285
0	1.52318	0.167115
1	2.20826	0.276348
0	1.87579	0.069471
1	1.70602	0.130099
1	1.09661	0.120386
1	1.12057	0.112327
0	1.26313	0.0802589
0	0.971901	0.124031
0	1.46927	0.179015
1	1.06216	0.114287
1	0.380775	0.0967137
1	1.06285	0.126773
2	0.783027	0.178583
0	1.42288	0.1491
1	0.868053	0.128002
0	0.990975	0.15414
0	1.55093	0.111198
0	2.31354	0.133007
1	1.06147	0.102443
0	1.74407	0.140436
0	0.834635	0.135908
1	0.694525	0.167442
2	0.387866	0.325141
1	0.500975	0.0636943
1	1.47707	0.161306
1	1.42603	0.0799678
1	1.06561	0.198664
2	1.23335	0.112375
1	0.880747	0.192508
1	1.4975	0.200725
1	1.86305	0.118401
0	1.62543	0.193643
0	0.952554	0.0852829
1	1.19652	0.1685
0	1.83992	0.137787
1	1.47595	0.140548
2	0.307728	0.208408
1	0.843049	0.141121
1	0.950083	0.106082
0	1.14593	0.134574
2	1.00389	0.0632227
0	0.372884	0.145901
1	0.951318	0.109754
2	0.374211	0.0909346
1	0.908922	0.108922
0	2.44471	0.135565
2	0.366171	0.0891636
0	0.778716	0.138195
0	0.658055	0.0597291
1	0.747783	0.0582939
0	1.42183	0.0683558
0	1.39809	0.126288
1	0.70591	0.118206
0	1.77748	0.098681
1	0.482684	0.154912
2	0.669318	0.0604581
1	0.848124	0.114641
1	0.866333	0.188969
0	0.568758	0.140657
1	0.816858	0.192307
0	1.49635	0.138899
0	1.26921	0.155779
1	0.387226	0.125444
2	0.301722	0.127769
0	1.709	0.169822
0	2.63525	0.201103
0	0.967501	0.145667
1	1.0437	0.118419
0	1.4998	0.133766
0	1.76779	0.231897
1	2.71592	0.200943
1	1.12721	0.136719
1	3.62823	0.147542
0	1.83119	0.160687
2	0.353734	0.120083
1	1.09375	0.179241
1	0.948234	0.0842872
1	1.07187	0.16378
0	1.40421	0.0833346
0	1.16427	0.202376
1	0.517925	0.142931
0	1.22835	0.13543
0	0.487558	0.0975598
0	1.90567	0.129698
1	1.20944	0.0901927
1	0.683184	0.119829
1	1.60026	0.217919
1	0.679584	0.175158
2	1.20619	0.139785
1	0.897099	0.0889922
1	1.5822	0.14074
1	1.53272	0.203617
0	1.48157	0.1342
1	0.666244	0.124761
1	1.34108	0.0148844
2	1.6711	0.133277
1	1.25967	0.230413
1	1.53995	0.169575
0	1.71199	0.142472
0	1.54725	0.156364
0	0.761049	0.0721894
1	0.505235	0.155808
1	1.07257	0.104273
0	1.67253	0.103187
2	0.418089	0.156118
2	0.81741	0.0749724
1	0.78735	0.125825
0	0.944545	0.106902
0	0.770127	0.0530297
1	1.98765	0.100054
0	0.797666	0.153315
1	0.611656	0.133131
1	1.61873	0.127099
1.11	1.18459	0.136645
1	0.565164	0
0	3.36337	0.282325
1	0.710582	0.0253938
1.01	1.24769	0.170475
0	0.754139	0.0970559
0.05	0.438606	0
1	0.964995	0.0953424
1.99	3.99121	0.250902
0.02	1.65979	0
1	0.413287	0.00900973
0.26	0.477239	0
1.06	0.334048	0.0753894
0	1.3468	0
0	0.606053	0
0	0.557965	0
1	0.884232	0.200226
1	1.80389	0.00637907
1	0.580538	0.0293211
0	0.773343	0
1	0.945159	0.00478532
1.98	0.482141	0.182123
0	0.887144	0.0195916
0	1.16582	0.0725146
1	0.97632	0.134958
1	0.841362	0.0285613
1	1.43983	0.20972
1.03	1.07467	0.173216
0	1.25623	0
1	0.917871	0.0161119
1	1.41349	0.0459368
1	0.446618	0.0729887
0	5.4405	0.334614
0	0.902996	0.0935283
0	1.11983	0.175429
0	1.03025	0.0545824
0	0.964369	0.00991057
1	1.10743	0
0	0.763714	0.057589
1	0.685243	0
0	0.720475	0.0459572
1	0.810799	0.183848
1	2.45938	0.294606
0.01	0.431072	0.0664273
0	1.05049	0
0	2.67703	0.311657
0	1.68837	0.174226
0	3.75512	0.290908
0	0.861185	0.044543
0	0.604014	0
0	3.58932	0.27726
0	1.14517	0.0765324
0	0.437453	0.108899
0	0.815203	0
0	0.983302	0
2	0.709024	0.0139372
1	0.456778	0
0	0.678042	0.0133509
0	0.750958	0.0550541
1	0.838555	0.00735574
1	0.868628	0
2	0.513709	0.168267
1	0.722563	0.191134
0	0.816306	0
1	0.907734	0
0	0.845302	0.0826495
1.01	0.756793	0
0	1.0183	0
1	1.02227	0.0462931
1	0.888895	0.0804284
0	0.694008	0
0	1.85586	0.0703612
0	0.970642	0.0770993
0	0.561053	0
0	0.811898	0.0993619
2	0.962495	0.133922
0	1.95064	0.174078
0.62	2.05331	0.13718
0	1.00845	0.065607
1	0.644776	0.00654934
1	0.850386	0
1	0.661124	0.137469
0	1.05322	0
0	1.4409	0.137367
0	1.01107	0.0969989
1	0.931127	0.0948455
1	1.13765	0.0789095
2	0.634069	0.0882506
1	0.581561	0.119354
1.34	1.75663	0.252358
0	1.2528	0.107362
0	0.872654	0.158456
0	1.33257	0
0	2.2362	0.13945
1.05	0.739868	0.221528
1	0.987771	0.210235
0	0.789516	0
1	0.620824	0.0810927
1	1.20215	0
2	0.876693	0.3108
1.12	1.5114	0.0781163
1	0.806956	0.10964
1	0.650391	0.0334935
0	1.50558	0.1536
1	0.583605	0.0943539
0	2.57398	0.0738834
0	1.24854	0.171225
1	0.696591	0.123182
0.03	0.869202	0.189853
0	0.910706	0.204765
1	1.27974	0.205749
0	1.65141	0.070608
1	1.718	0.0848552
2	0.47121	0.144166
0	1.43343	0.183901
0	2.03084	0.244588
2	0.325594	0.229715
1	0.861756	0.280262
1	0.687303	0.12547
1	0.543502	0.0317915
0	1.4292	0.176086
1	1.95467	0.0254523
0	1.32602	0.00602042
1	0.573372	0
1	0.488098	0
0	0.700212	0.0700877
1	0.490256	0.012791
0	0.874961	0
2	0.550745	0.0424164
1	0.522654	0.0263766
0	0.622861	0.00538648
2	3.45858	0.136958
1	0.813549	0.0948746
1	0.277614	0.12526
1	0.586671	0.0338642
1	1.73323	0.204411
1	0.87323	0.177278
2	0.365493	0.113423
0	4.98322	0.318837
0	1.88872	0.0785063
0	1.96483	0.25278
0	0.591776	0.128261
0	0.520554	0.125846
1	0.625917	0.0404438
1	2.54489	0.315949
1	1.28239	0.267845
1	0.659078	0.0275143
1	0.834076	0.194283
0	1.04981	0.156581
0	1.40524	0.0423388
0	1.41765	0.190767
2	0.214738	0.215106
1	1.21352	0.0714427
1	0.48051	0.167479
1	1.30848	0.0745847
2	0.49402	0.244895
1	3.43659	0.193539
0	1.66684	0.116449
0	0.379471	0.0635222
1	1.28417	0.179957
0	2.88516	0.251245
1	1.59636	0.200188
1	0.915478	0.0838248
0	3.65506	0.273244
0	1.62274	0.147618
1	2.86731	0.279407
1	2.05788	0.246835
1	1.04437	0.0427219
2	1.30029	0.133948
2	0.598407	0.179134
0	0.33177	0.109684
0	3.22321	0.281167
0	1.68402	0.125414
2	0.551261	0.278515
0	4.46265	0.274203
1	0.460133	0.05462
1	0.905955	0.280204
2	0.55281	0.122341
2	1.05871	0.105653
1	1.47483	0.232683
2	1.1399	0.143644
0	1.73477	0.16208
2	0.453971	0.214265
2	0.536234	0.131784
0	0.745141	0.224547
0	0.86347	0.149489
0	0.746197	0.0672132
1	0.574396	0
2	0.442052	0.221902
0	1.95669	0.123149
2	1.10888	0.0978162
0	1.65419	0.173185
0	0.961247	0.109214
2	0.357934	0.27019
0	1.04573	0.126011
0	0.681126	0.0994519
0	1.639	0.339855
0	0.621333	0.161191
0	1.35932	0.168768
1	1.18617	0.324198
0	0.451152	0.132907
2	0.173683	0.0220678
1	0.824052	0.160022
0	1.08664	0.0230935
0	3.68264	0.149817
0	0.836874	0.205873
1	1.20135	0.141089
2	0.817962	0.172027
0	1.37204	0.178651
1	0.412079	0.0631891
1	1.58861	0.17537
2	0.343699	0.139939
2	1.46484	0.115398
1	1.74563	0.248562
1	1.17515	0.133126
0	2.43387	0.181861
2	1.15582	0.101539
0	3.77027	0.241496
1	0.254078	0.150438
1	0.337054	0.0420398
1	2.16542	0.081996
1	0.86576	0.23973
2	0.450021	0.0860195
1	0.319258	0.0619354
1	1.48382	0.128175
0	0.754669	0.0235372
2	0.274608	0.147142
1	1.37997	0.152906
0	2.5128	0.120617
0	2.46681	0.138716
1	0.442625	0.105927
2	0.211417	0.158998
0	3.39407	0.199539
0	1.14291	0.157464
0	5.18972	0.298294
2	0.202556	0.179417
0	5.58879	0.228925
1	0.327928	0.0540528
2	1.18301	0.166271
0	1.784	0.168008
2	2.38503	0.0599372
2	0.571834	0.154433
0	2.03306	0.247605
0	2.78302	0.101001
0	0.381425	0.0910613
2	1.43025	0.202135
1	0.839116	0.20683
0	2.25343	0.0997251
1	0.158281	0.0420345
1	1.22503	0.136669
1	0.77764	0.110169
1	2.02201	0.173639
1	0.504703	0.0369482
0	1.58093	0.12687
0	3.5277	0.0912353
0	1.27358	0.0902977
1	0.996122	0.1904
0	2.77768	0.131535
1	2.58675	0.213093
0	1.16814	0.0829469
1	1.87762	0.0777756
0	2.25925	0.212219
1	2.02421	0.0318026
1	0.17893	0.0530169
1	0.621842	0.148991
0	0.332532	0
0	0.776565	0.0707289
0	0.551778	0.120116
1	0.63254	0.101181
0	2.90953	0.167302
0	2.00465	0.0981426
0	1.61341	0.188251
0	0.980122	0.23095
1	1.826	0.124789
1	1.24684	0.230196
1	0.269469	0.0689743
0	0.986492	0.101723
1	0.973792	0.138437
1	1.89433	0.102278
0	1.56955	0.0746059
0	2.26806	0.23665
2	1.6528	0.12045
0	0.865187	0.103357
1	1.17829	0.190267
1	1.35063	0.200723
1	0.198748	0.0800225
1	1.69862	0.114432
2	2.50107	0.127731
1	2.70114	0.21366
0	1.77101	0.058808
1	1.73941	0.231688
0	1.82428	0.0770335
1	1.51024	0.109944
0	0.913089	0.102145
1	1.72254	0.142614
1	0.949467	0.146319
2	0.759984	0.188893
1	0.800938	0.194846
2	1.35352	0.0635992
2	0.511596	0.179237
1	0.227019	0.0517021
1	0.899454	0.146553
1	1.44953	0.20592
1	0.409046	0.17358
2	0.583094	0.172144
2	1.12499	0.0944814
0	3.78565	0.23853
1	0.953791	0.106419
1	2.54081	0.27381
1	1.27621	0.155748
1	0.167979	0.0716733
0	1.34489	0.194753
2	0.292818	0.116563
0	0.486477	0.138143
2	0.942093	0.0883326
1	1.63219	0.248682
1	1.28062	0.137263
1	0.312743	0.102874
1	1.21515	0.188685
0	2.04425	0.166968
0	2.16803	0.170533
1	1.32044	0.202406
1	2.13468	0.225089
1	0.238049	0.0336624
0	0.504171	0.0309722
0	3.03516	0.180223
1	1.71649	0.0916459
1	1.01304	0.0812505
1	2.18389	0.183256
0	2.60846	0.205804
0	2.67229	0.132157
0	2.21655	0.112644
0	1.50211	0.152706
1	0.278605	0.166568
1	0.709543	0
0	1.92297	0.170077
0	1.51845	0.216926
0	3.24074	0.226838
0	2.82137	0.0989653
0	0.538313	0.0659022
0	4.49271	0.23462
1	0.418686	0.181847
1	1.64174	0.17663
1	2.00896	0.203752
0	3.04945	0.103006
0	0.390413	0.119494
1	2.34853	0.237681
1	1.30939	0.080859
1	0.963744	0.118182
0	2.40562	0.153862
2	0.772806	0.100133
2	0.13092	0.0901357
1	0.416893	0.189286
1	1.10164	0.119999
0	0.419282	0.00691353
0	1.56829	0.0864502
1	2.29201	0.230907
1	0.422254	0.149961
2	0.154644	0.0347716
0	0.639166	0.0487052
1	0.898276	0.159896
0	2.72592	0.194354
2	0.28347	0.0762249
2	0.62337	0.232862
0	1.29578	0.161774
1	0.264155	0.0370304
1	0.340027	0.048415
1	1.08451	0.191548
1	0.744085	0.160383
0	4.55545	0.240192
0	0.53311	0.067878
0	0.329472	0.172535
0	4.07005	0.181506
1	0.890648	0.160894
0	3.5642	0.227987
0	3.61509	0.238095
1	0.268421	0.0200261
1	3.23193	0.239429
0	3.38373	0.183668
1	1.65559	0.127308
1	0.424619	0.103068
1	1.09949	0.139666
1	0.830726	0.0845377
0	0.673934	0.0145888
2	1.07118	0.0998334
0	2.36162	0.0313231
1	0.871502	0.123222
0	2.55724	0.233371
1	0.762115	0.205026
1	1.27096	0.133754
0	1.91716	0.14955
1	1.79887	0.124129
0	1.46153	0.156512
0	1.66968	0.141092
1	1.09161	0.269217
0	2.15247	0.0623105
1.08	1.64587	0
0	1.05391	0.063918
0	0.911897	0.200182
1	2.06479	0.112392
2	0.728316	0.0810919
0	1.76459	0.0312364
1	1.73631	0.184214
1	0.590245	0.0911847
1	1.02425	0.0339676
0.08	3.91798	0.355522
1.02	0.561567	0.230216
0	1.02492	0.040507
1	0.647328	0.179516
0	2.96032	0.252856
0.99	0.521079	0.164635
0	1.41453	0.258718
0	1.16119	0.197798
1	0.556419	0.0454191
2	1.81743	0.122411
0	0.449455	0.0492193
0	2.17857	0.217729
0	1.19974	0.217959
1	0.912493	0.315692
2	0.470109	0.118135
0	4.22428	0.241435
0	0.696075	0.0173097
1.02	1.69129	0.12075
1	1.80557	0.125369
1.99	0.700729	0.120679
0	1.94463	0.0105447
2	0.667781	0.202358
2	0.450587	0.0225484
1	1.71049	0.175849
0	3.26766	0.301447
1	0.975687	0.0870904
0	2.53676	0.162033
1	1.82946	0.115735
2	0.597898	0.0329504
1	0.791685	0.0736291
1	1.23252	0.0853332
0	0.531024	0.117817
0	0.63203	0.133669
0	0.358629	0.0930391
1	1.51492	0.0679977
1	1.60812	0.122199
1	1.86667	0.1591
0	0.718389	0.113636
1	2.16022	0.375783
0	0.873807	0.082105
0	1.85229	0.102468
1	0.673421	0.0939812
0	0.549712	0.0621415
2	1.80221	0.0462649
2	0.514237	0.0206187
0	2.1099	0.230291
1	0.648859	0.196898
1	3.55189	0.107358
0	1.26486	0.166253
1	1.11324	0.179473
1.97	0.553842	0.321443
0	0.407217	0.0990443
1	0.35514	0.0657692
0	1.03158	0.182698
1	0.686788	0.248929
0.08	0.525274	0.137327
0.01	1.55462	0.0364236
1	1.62678	0.0864932
1.02	0.472309	0.0838684
2	0.229879	0.187345
1	1.55956	0.0825681
0.99	1.78073	0.287489
1	0.93234	0.0620438
0	1.77585	0.0706521
1	0.377508	0.106401
1	0.425798	0.077787
0	1.51727	0.0428147
2	0.627445	0.0927439
2	0.251737	0.311472
1	1.25024	0.356668
1.93	0.619296	0.146511
0	1.01435	0.201398
1	0.821281	0.193086
1	0.890063	0.193344
0.91	0.403538	0.106339
0	1.39301	0.207143
0	0.978853	0.0475859
2	0.52998	0.212938
1	2.95382	0.257898
0.03	4.89238	0.275796
1	3.18077	0.116314
1	0.725176	0.126628
1	0.81962	0.19885
1	0.680612	0.230532
2	0.595858	0.194502
2	0.368199	0.34686
0	1.14972	0.145059
2	0.324026	0.0766904
1	0.703837	0.252179
0	1.11397	0.265901
0	0.601466	0.112389
0	0.575421	0.204643
0	0.467903	0.125825
1	0.769592	0.0882
1	0.932947	0.0856116
1	0.73146	0.134564
1	0.831284	0.0623845
0	0.637127	0.138441
0	4.24828	0.262705
1	1.36811	0.230147
1	0.364131	0.113797
0	0.740922	0.121433
0	0.688849	0.0406636
0	0.961871	0.156196
2	0.822943	0.2187
1	1.37007	0.190526
0	0.626936	0.157711
1	0.434561	0.105098
1	1.52794	0.0577161
1	0.524751	0.162228
2	0.378818	0.0720787
2	0.61624	0.229176
0	3.10893	0.073221
0	3.90046	0.26334
1	0.849255	0.153855
1	1.17672	0.244014
1	0.392313	0.093646
1	2.41963	0.0762031
1	0.354438	0.0991521
2	0.327153	0.183499
1	0.420473	0.146257
1	1.21679	0.26596
1	0.667268	0.175723
1	0.598917	0.0286334
1	0.404768	0.124155
1	3.84965	0.276374
1	0.531546	0.221903
1	2.24191	0.0418863
0	2.12966	0.332586
0	0.852652	0.179824
0	1.01369	0
0	0.92931	0.142501
0	0.812999	0.160591
0	0.730412	0.113689
1	1.4073	0.287436
0	1.63491	0.187255
1	1.91331	0.108113
0	0.43572	0
0	1.62007	0.246177
2	0.30688	0.0985748
0	0.840239	0.0734289
0	2.94736	0.211839
1	0.662148	0.259948
1	1.45387	0.206882
0	0.484312	0.186079
1	1.98136	0.332959
2	0.475051	0.172928
2	0.428148	0.201294
1	0.644266	0.0962498
0	1.69568	0.240637
0	1.04032	0.0286708
0	0.891818	0.212461
1	0.723608	0.174511
1	0.734609	0.200744
0	6.82517	0.398884
0	1.86486	0.160404
1	1.01764	0.202165
1	0.39546	0.0856571
0	0.479966	0.130058
1	0.957513	0.0325426
2	0.279589	0.156179
0	2.63072	0.298769
0	1.24007	0.228431
2	0.347323	0.0568339
0	0.886561	0.205152
1	0.55745	0.152235
1	0.299973	0.100638
2	0.30085	0.0715096
0	5.85156	0.0187148
2	0.345878	0.148092
1	0.595348	0.109593
0	1.13167	0.219022
0	1.16659	0.249521
1	0.797121	0.159754
1	0.468455	0.143493
0	2.31043	0.279599
1	0.405381	0.222852
0	1.25795	0.20989
1	1.94264	0.126964
0	1.96075	0.138355
1	0.569271	0.125182
0	1.01962	0.113455
0	1.39504	0.0658537
1	0.740395	0.191215
1	0.796033	0.218151
2	0.968128	0.15169
0	3.95394	0.37838
0	2.22772	0.390002
0	5.08188	0.288828
1	0.272572	0.0248093
1	0.394204	0.132808
2	0.348759	0.28208
2	0.572859	0.193305
1	0.626426	0.123228
0	1.06423	0.227266
1	1.04777	0.109118
1	0.748312	0.173738
1	3.10128	0.072361
1	0.372218	0.152968
0	0.735134	0.126079
1	0.483227	0.177043
1	0.729887	0.210134
1	0.727269	0.223883
0	1.41039	0.117078
0	2.42317	0.198228
2	0.186127	0.163889
0	3.51584	0.333512
1	0.74303	0.155674
0	1.79223	0.347227
1.77	0.989692	0.0810926
1	0.695041	0.215666
0	0.736185	0.0806863
0	1.09877	0.202756
1	1.20457	0.174314
1	0.711102	0.135343
1	1.70751	0.226735
1	0.881907	0.271072
1	4.52363	0.4002
0	1.25109	0.235292
2	0.361392	0.16448
0	2.13217	0.23725
2	0.298209	0.203818
0.99	0.375533	0.115034
0.22	1.07537	0.180658
2	0.913686	0.23619
0	0.783567	0.144051
1	0.490794	0.127059
0	0.440332	0.00788283
1	0.919669	0.222803
0	0.910111	0.0850119
1	0.577468	0.12217
1	0.519503	0.138895
2	0.923274	0.237645
0	0.642736	0.184322
0	3.12442	0.310253
1	1.27271	0.196801
0.38	0.10446	0.221071
0.92	0.864042	0.213553
0.61	0.391681	0.0715026
0.38	0.150741	0.174647
0.57	0.535193	0.190207
0.99	4.65684	0.33446
0.59	4.09074	0.326924
0.25	1.09019	0.0963557
0.2	2.3261	0.195044
1.85	0.524227	0.0734097
0.3	2.08348	0.190028
1.63	0.614712	0.181808
0.56	0.765315	0.286916
0.09	4.58822	0.230529
0.15	0.590756	0.149751
0.31	1.13093	0.270242
0.37	2.94094	0.344047
0.28	0.860614	0.16688
0.92	0.337801	0.0214567
0.46	0.65959	0.190748
0.72	0.452281	0.140992
1.48	1.48044	0.120611
0.25	0.880167	0.089144
1.14	1.90187	0.0456586
0.28	2.56557	0.253878
1.79	0.26307	0.160654
0.61	2.18657	0.25371
1.08	2.96688	0.154255
0.37	3.42578	0.435883
0.41	8.05789	0.0858525
0	1.52913	0.256854
0.45	1.06009	0.169392
0.58	0.691428	0.147432
0.47	1.07607	0.0951252
0.18	0.597388	0.241363
1.16	2.38164	0.304286
0.05	0.389141	0.157542
0.56	2.33245	0.266733
1.86	1.81232	0.177029
1.78	0.652434	0.138471
1.35	0.410262	0.298253
0.2	3.88324	0.0502659
0.22	5.95311	0.337758
0.18	2.24765	0.0581967
0.29	3.49252	0.144072
0.58	1.23838	0.123346
0.27	0.8408	0.0991215
1.22	1.29488	0.115672
0.72	6.06355	0.177774
1.16	3.7402	0.125926
0.51	0.732509	0.274841
0.47	4.20081	0.259604
1.89	0.631011	0.235247
0.49	4.11185	0.193819
0.2	1.21433	0.037702
0.17	4.9369	0.262407
1.13	0.349475	0.0398516
0.95	1.91523	0.120201
0.98	1.17437	0.357578
0.19	0.938425	0.190853
0.06	0.430489	0.126199
1.22	1.08735	0.0498553
0.48	0.854922	0.167196
0.08	0.452844	0
0.6	0.724131	0.210725
1.07	3.34344	0.224473
0.95	0.248146	0.0924918
0.15	5.75763	0
0.12	0.293727	0.118621
0.93	1.35448	0
1.21	0.206205	0.0773589
1.32	4.32373	0.391093
1.07	2.32927	0.0626891
0.45	1.12647	0.0693643
0.14	1.34013	0.093777
0.11	2.64895	0.214474
0.57	2.44108	0.245098
0.24	2.20552	0.279799
0.85	1.93669	0.191097
1.25	3.9358	0.199559
0.65	1.43769	0.194345
0.42	5.67031	0.191174
0.64	3.69672	0.211959
0.24	0.333291	0.244101
0.16	0.367524	0.186674
1.05	1.2209	0.392043
0.04	1.30665	0.28966
1.3	0.228458	0.0636926
0.96	0.241932	0.0666961
0.25	0.690912	0.0433432
0.81	0.299093	0.0356858
0.22	1.07958	0.194132
0.32	1.13018	0.144989
1.02	0.850952	0.195681
0.05	0.671882	0.230859
0.34	0.412683	0.142778
0.26	2.65821	0.199521
0.23	0.646307	0.195265
0.39	1.33445	0.232474
0.34	7.31254	0.282047
1.14	4.27284	0.204551
0.03	3.28604	0.150693
1.92	0.47176	0.308527
0.18	0.411474	0.0465451
0.94	2.1222	0
0.24	2.28596	0.00460768
1.72	0.528413	0.0135253
0.93	0.495093	0
0.79	0.49187	0.2455
1.05	0.960001	0.138475
1.79	0.548678	0.276992
0.12	4.04977	0.223373
1.29	2.31666	0.159474
0.36	3.53972	0.132078
0.51	0.848689	0.0964581
0	1.97099	0.0919302
0	2.79925	0.241194
0.91	1.42393	0.170311
1.15	2.10261	0.20067
0.48	1.45605	0.058998
0.09	0.637637	0.145083
0.94	6.18446	0.205186
0.34	0.435141	0.199238
0.94	1.44736	0.0336008
1.02	0.582583	0.224911
0.18	4.15538	0.31465
0.19	1.38196	0.236164
1.49	1.59247	0.362748
1.05	2.47808	0.301202
0.54	0.685758	0.360365
0.27	0.542466	0.105976
0.62	0.776027	0.22704
1.75	0.394833	0.103622
1.85	0.724653	0.189429
0.66	1.18064	0.151779
1.84	0.93477	0.196802
0.59	0.991617	0.149403
0.4	4.69281	0.0295538
1.16	3.21457	0.15324
0	2.3987	0.272975
0.21	2.28295	0.28091
0.76	1.2913	0.190767
0.8	3.40452	0.0497054
0.62	1.00585	0.227752
0.76	0.799847	0.103228
1	0.306029	0
0.94	1.60681	0.076126
0.12	0.209712	0.0386439
1.21	0.406606	0
0.63	0.77549	0.15004
1.87	1.05665	0.141973
1.85	2.4972	0.200536
0.95	2.37827	0.064071
0.58	0.433981	0.0259117
1	0.398585	0.0464167
0.34	0.64988	0
0.24	0.396087	0.124966
0.27	0.997413	0.0471233
1.22	0.745669	0.159797
0.99	1.49865	0.312319
1.2	1.38596	0.325128
0.84	0.60809	0
0.89	0.995477	0.0855929
0.28	1.86849	0.053489
0.57	0.322447	0
1.91	1.1096	0.279934
1.9	3.1562	0.0301818
0	0.930521	0.134028
0.71	0.456217	0
0.42	3.0281	0.229528
1.12	0.633559	0.166242
1.33	2.16281	0.12298
0.37	2.52071	0.13655
0.93	0.415093	0
0.72	1.57966	0.114308
1.52	0.536754	0.0636488
0.04	1.70157	0.176405
0.98	0.350902	0.106493
1.2	2.35505	0.248117
0.1	1.31766	0.00680656
0.28	1.37798	0.262208
1.25	1.04505	0.256693
1.29	1.97928	0.0139038
0.45	1.61076	0.322446
0.94	0.18141	0.00644063
0.31	1.87396	0.186613
0.86	0.497236	0.113744
0.58	3.01413	0.29184
1.08	0.255234	0.0512036
0.97	0.313568	0.167898
0.78	0.757325	0.261217
0	0.945774	0.207407
1.13	0.846995	0.361034
0.96	2.50888	0.272922
1.08	1.48495	0.162194
0.39	2.60407	0.211744
0.3	3.29537	0.0659345
0.46	1.12425	0.151842
1.88	0.478331	0.203484
1.32	0.6086	0
1.74	0.439757	0.181427
0.17	1.08877	0.0044622
0.33	2.38843	0.0563642
0.97	1.22008	0.0658773
0.12	1.97306	0.135973
0.29	1.12573	0.141195
1.06	0.752018	0.135446
0.56	2.05559	0.380809
0.47	0.409654	0.176016
0.94	1.04302	0.0961944
0.22	0.518451	0.174851
1.23	1.45061	0.259095
0.09	0.136751	0.15142
0.94	0.499908	0.143656
0.34	0.668806	0.0933268
0.28	0.476692	0.217523
1.82	0.570809	0.259248
0	1.65002	0.21005
1	0.432819	0.238949
2	0.965621	0.0331606
0	1.28505	0.243144
1	1.46816	0.145956
1	0.704355	0.0964994
0	2.48568	0.270624
1.01	1.02558	0.185386
0	0.545056	0.12522
0	2.03751	0.174531
1	2.61287	0
1	0.829612	0.0702509
0	1.54238	0.137902
0	2.76183	0.323214
2	0.602486	0.196259
1	0.416293	0.195283
1	0.836314	0.158964
2	0.512653	0.172904
1	0.290064	0.0948596
1	0.444909	0.0571229
1	0.661636	0.231851
0	1.64864	0.052452
0	3.0937	0.323308
0	0.805312	0.0260647
1	1.11543	0.395293
0	2.5531	0.105178
0	1.45496	0.250854
0	0.733034	0.188302
1	2.36493	0.309162
0	0.658567	0.0266435
1	1.08593	0.237155
1.98	0.374873	0.186401
2	0.766383	0.224963
1	1.06354	0.0344875
0	1.00324	0.160545
0	0.384659	0.155501
0	0.984577	0
1.86	0.879008	0.128414
2	0.63305	0.132711
1	0.914283	0.27135
0	1.04709	0.250529
1.98	0.422846	0.205823
0	1.21761	0.18847
1	0.804765	0.274082
0	1.41869	0.239982
0.01	0.739342	0.0426492
1	0.276618	0.0595861
0	0.814651	0.0565316
0	0.698142	0.0928197
1	0.835754	0.273759
0.99	0.414492	0.135928
1	1.89246	0.159476
0	2.32294	0.250162
1.75	0.57798	0.0722299
0.01	0.734084	0.118713
1	0.664195	0.175282
1	0.585138	0.15961
1	1.24939	0.205341
0.98	0.8324	0.253744
1	1.5436	0.223296
0.99	2.89726	0.321728
1	1.0356	0.230821
1	1.03762	0.343208
1	0.513181	0.220843
1	0.989051	0.210185
1	0.714222	0.141782
1	1.92687	0.189368
0	1.1169	0.196966
1	0.451717	0.0227342
0.99	0.959378	0.256935
1	0.74937	0.189608
0	1.15658	0.110491
1	0.660613	0.126102
0	1.0831	0.199986
0	1.17907	0.209852
0.99	0.981393	0.30144
2	0.314389	0.143848
1	0.520029	0.19868
1	1.38396	0.248244
1	1.00519	0.297266
1	0.345154	0.108806
0.69	0.54402	0.144938
0.54	0.562595	0.1941
0.89	0.832959	0.307937
1	0.753078	0.148006
0.01	1.37897	0.236754
1	0.629992	0.0354087
0	2.15505	0.199822
1	1.15124	0.304878
1	0.830169	0.194039
0.47	1.19733	0.10653
0	1.47372	0.173475
0	1.56704	0.207392
0.99	0.607581	0.147251
1	1.05802	0.211555
0.02	4.4334	0.320203
1	0.495629	0.167046
1	0.620315	0.204107
1	0.523703	0.157747
1	0.517399	0.198579
0.99	0.781409	0.234543
0.01	1.26573	0.267046
1	0.792228	0.0351878
0	1.73786	0.179267
1	1.33823	0.310657
1.95	0.669831	0.124117
0	2.17593	0.281776
0.99	1.36419	0.214445
1	0.870927	0.210004
1.91	0.489177	0.0496159
0	1.68692	0.166124
0.96	1.95265	0.232054
1.85	0.78087	0.184063
1.96	0.693492	0.172708
1.01	1.152	0.190527
1	1.59766	0.243135
1	0.603505	0.0545662
0.01	1.07887	0.114601
0	1.5497	0.192101
2	0.402922	0.0965893
1	0.624898	0.168554
1	1.27709	0.206218
1	0.501509	0.110368
0.04	1.53874	0.225685
1	1.04099	0.121255
1	0.844739	0.0505125
0	2.12717	0.246872
0	2.20006	0.229696
0	1.19893	0.139875
0.22	1.56329	0.185902
0.01	3.2586	0.267138
0	1.7694	0.181691
2	0.43803	0.32872
1	0.774416	0.157062
0	1.48836	0.170945
0.98	0.743558	0.177258
0	1.6214	0.169121
0	0.937815	0.223078
0	1.46594	0.166933
1	0.737237	0.136166
0	1.44198	0.257416
1	0.421067	0.131367
0.98	1.24514	0.297886
1.21	1.00976	0.267735
1	1.21107	0.176591
0.06	1.01566	0.0102511
0	1.01042	0.209633
1	1.18934	0.140901
1	1.17048	0.211851
0	0.826273	0.107467
0	1.89809	0.194247
1	0.970013	0.208733
1.08	0.901814	0.132115
1	0.992259	0.16529
0	0.784647	0.0323793
0	0.563109	0.0665741
0.98	1.09518	0.199454
0	0.640186	0.043987
1	0.765849	0.142401
1	0.747254	0.113769
2	0.615222	0.118396
0	0.692976	0.0579423
0	1.20863	0.162668
1	0.976952	0.249159
0	4.72998	0.359009
0	1.68547	0.246855
2	0.534672	0.0802123
1	0.528935	0.208084
0	0.652945	0.148635
0.05	2.4895	0.261256
0	3.86631	0.316638
1	0.978219	0.204117
[truncated: 619 more rows]

## Sheet: panel d - right
Cell type	Abbreviation	eQTL beta	Lower limit	Upper limit
Astrocyte	AST	0.146988	-0.111251	0.405227
EndothelialCell	END	-0.292317	-0.547366	-0.0372669
Excitatory	EX	0.179656	-0.078053	0.437364
Inhibitory	IN	-0.0454259	-0.304633	0.213782
Microglia	MIC	-0.233868	-0.490459	0.0227227
OPC	OPC	-0.0109668	-0.27027	0.248337
Oligodendrocyte	OLI	-1.0285	-1.22879	-0.828201
Pericytes	PER	-0.419544	-0.67	-0.169089

## Sheet: panel e - left
Genotype	FAM221A expression	Oligodendrocyte proportion
1	2.4972	0.159716
0	0.439757	0.233271
0	1.20538	0.151708
0	0.491332	0.0840745
1	0.897688	0.201168
2	1.10815	0.0790979
1	0.849255	0.223702
0	0.716305	0.129166
1	1.0909	0.144749
1	2.56139	0.184976
2	2.16542	0.149341
1	1.63219	0.25204
2	4.29798	0.241431
1	1.27008	0.0889511
1	1.28772	0.225061
1	1.21107	0.100518
0	0.677015	0.277718
1	1.34871	0.0755012
2	1.12057	0.120664
0	0.55281	0.19148
1	1.41557	0.104681
2	3.00723	0.19728
0	0.717868	0.199301
2	1.48722	0.0998351
1	0.994833	0.178063
1	0.573884	0.117086
1	0.232667	0.156873
0	0.567218	0.308202
2	1.4292	0.0141437
0	0.65959	0.168858
1	3.50411	0.247794
0	0.370214	0.141115
1	0.970013	0.0520434
1	0.515819	0
1	0.514764	0.0634479
0	0.613184	0.238868
0	0.417491	0.0625013
2	0.786809	0.148836
2	6.06355	0.289215
1	0.53311	0.118225
0	0.424029	0.0286288
0	0.506828	0.0807128
0	0.631521	0.024935
2	2.03084	0.155144
0	0.593307	0.195201
1	2.99358	0.252972
2	0.95503	0.0497798
0	0.963744	0.104421
1	0.883069	0.228705
1	0.387866	0.0745979
2	1.23754	0.0568783
1	1.42708	0.0856296
0	0.718389	0.124672
2	1.92103	0.114561
1	1.50558	0.104281
2	4.4334	0.375936
2	3.2586	0.203156
0	0.431655	0.0762155
1	2.5247	0.200884
0	0.876116	0.207127
0	0.374211	0.22979
0	0.336306	0.0400644
1	2.33884	0.0891403
2	1.33069	0.0970984
0	0.458457	0.185148
1	3.91798	0.198434
1	1.152	0.165627
1	1.23503	0.175055
0	0.576445	0.235734
1	0.755731	0.0922168
0	0.219517	0.171264
0	0.309412	0.0979841
0	0.790058	0.201487
0	0.452281	0.240013
2	3.16432	0.25019
1	1.784	0.206422
0	0.541428	0.0838786
1	0.643756	0.0872917
2	3.95394	0.327836
1	0.644776	0.0746488
1	0.564137	0.156818
2	0.905362	0.0991836
2	1.60287	0.128012
1	0.94885	0.156668
0	0.246928	0.147297
1	1.00519	0.19963
1	0.528935	0
2	2.37492	0.161489
2	0.666756	0.0668626
0	0.411474	0.219029
1	3.23193	0.280573
1	1.10236	0.211336
1	0.567731	0.0571761
2	0.645287	0.0439785
2	1.41765	0.0753062
0	1.02958	0.330277
2	0.844739	0.0416885
0	0.802577	0.196271
0	0.353734	0.311986
1	1.0183	0.147554
1	0.497771	0.215101
0	0.432238	0.165453
0	0.422846	0.149944
0	0.476146	0.109376
1	0.286326	0.13776
1	0.534152	0.0196119
1	0.252912	0.150035
0	0.736185	0.293857
0	0.415093	0.124025
1	0.332532	0.0926694
1	0.697625	0.251435
0	0.412079	0.170018
1	1.1482	0.0838133
2	1.392	0.130311
1	1.13093	0.264972
2	2.98683	0.24832
1	1.93274	0.345419
0	1.02028	0.193833
2	2.91572	0.179697
2	1.17203	0.102153
0	0.436876	0.0884545
1	0.992902	0.090746
1	1.11983	0.144709
0	0.723608	0.295778
2	2.21933	0.168366
2	1.26573	0.103684
1	0.496165	0.149736
1	0.869777	0.102385
0	0.340766	0.0586795
1	1.25024	0.172306
0	0.825718	0.0848694
1	1.93867	0.0404271
1	1.73786	0.0951061
0	0.339287	0.131125
0	0.748312	0.158175
2	3.66875	0.352358
1	0.990975	0.2273
1	4.65684	0.335198
1	0.681126	0.16948
2	2.14991	0.129428
0	0.298209	0.0677229
0	0.293727	0.0486647
1	1.10743	0.17673
0	0.18141	0.0409783
1	0.234036	0.0642947
2	1.64587	0.162526
1	1.60026	0.248832
1	1.39403	0.146225
2	2.1222	0.0974495
1	1.64725	0.186864
1	2.34853	0.326745
1	2.35833	0.135003
1	0.739868	0.186526
0	0.965621	0.146553
2	3.18077	0.215461
2	1.73941	0.104931
0	0.601976	0.13629
1	1.47595	0.169727
1	0.668806	0.016646
1	1.15505	0.164606
0	0.443768	0.0836214
2	2.57398	0.108472
0	1.17359	0.261101
2	2.78302	0.329064
2	2.52071	0.122569
1	0.856058	0.248924
1	2.30425	0.296098
1	1.81402	0.160274
0	0.60809	0.195307
2	1.58989	0
1	1.376	0.0522598
0	0.622861	0.223183
2	0.511067	0.0157216
0	0.315208	0.201391
1	4.09074	0.346275
0	1.33445	0.140794
1	1.75663	0.248117
2	2.10261	0.25361
1	1.18855	0.259567
2	1.98555	0.177142
1	1.04032	0.061996
0	0.720475	0.179258
2	3.88324	0.452679
1	2.13972	0.22765
0	1.12352	0.203264
1	2.19194	0.269555
1	0.543502	0.0651984
0	0.416293	0.0839634
1	1.27886	0.258204
0	0.617768	0.251019
1	0.733559	0.203514
2	4.55545	0.442101
1	1.30029	0.412349
1	1.94463	0.288594
1	2.42317	0.190268
1	1.90948	0.293411
1	2.75661	0.429325
0	0.756793	0.246325
1	0.685758	0.175127
1	1.14065	0.0812033
0	0.799847	0.180191
1	2.5287	0.165277
0	0.547127	0.162479
1	0.700729	0.114929
0	0.627955	0.0923731
1	0.714222	0.0898433
1	1.74563	0.205376
2	3.55189	0.171601
2	1.94065	0.0393564
0	0.701765	0.103609
2	1.83119	0.143084
2	2.03528	0.229092
0	0.625408	0.0924604
1	0.255234	0.0787556
1	0.961247	0.087313
1	0.709543	0.174359
2	2.27102	0.139401
1	0.696075	0.0742369
1	1.36127	0.0868104
0	0.475599	0.0184339
1	1.49865	0.291717
1	1.00259	0.161086
0	0.525274	0.0953324
1	1.62543	0.167714
1	1.75822	0.172833
1	0.826829	0
1	1.60681	0.187646
1	1.70602	0.195233
2	2.26806	0.169901
1	0.641206	0.144578
1	2.26218	0.23922
2	0.382722	0.063898
2	1.3012	0.184672
1	0.688849	0.0711838
0	0.244455	0.127825
0	0.765849	0.130442
1	0.213092	0.207155
1	0.351612	0
1	0.779254	0.0757398
0	0.656522	0.162269
0	0.758388	0.340518
0	0.730412	0.046915
0	0.93477	0.273411
0	0.42932	0.16292
2	1.26226	0.115362
1	0.973161	0.109355
1	1.27798	0.160922
1	0.597898	0
2	1.05049	0.146395
0	0.587182	0.0699441
1	1.24514	0.164941
0	0.869202	0.0683684
2	2.59537	0.230597
1	0.390413	0.0478252
2	2.4895	0.281478
1	0.672395	0.0348969
1	1.97306	0.217615
1	2.15247	0.259962
0	1.02691	0.167999
1	1.02293	0.144973
1	1.639	0.218499
1	1.88501	0.192389
1	1.25537	0.0374122
1	0.982665	0.104217
1	0.595858	0.184949
0	0.577468	0.143652
0	0.686788	0.269036
0	0.652945	0.0369033
1	2.02862	0.200658
0	0.822943	0.0785634
0	0.292818	0.16508
2	1.71499	0.145644
1	0.931733	0.194766
2	1.07397	0.108086
0	0.474504	0.04457
1	0.694008	0.157695
2	1.90567	0.23263
2	1.06216	0.125729
1	0.879587	0.163248
1	0.980758	0.133944
1	1.18064	0.0487916
1	0.492408	0.0749477
0	0.228458	0.16516
1	1.54725	0.320634
1	2.1002	0.204508
2	3.69672	0.215949
1	0.546609	0.0569429
1	0.678556	0.0507572
2	0.974423	0.0845341
1	0.451717	0.0507634
1	0.738815	0.146227
0	0.778178	0.144599
0	0.87785	0.069149
1	4.37717	0.039554
0	1.98765	0.232601
2	2.01329	0.117434
0	0.366848	0.174104
0	1.40217	0.111999
0	1.35835	0.147572
1	0.621333	0.15783
1	1.21761	0.00702263
1	1.30211	0.184988
1	0.650391	0.0364719
1	1.47372	0.197601
1	0.207976	0
1	0.642736	0.159601
1	0.722041	0
0	0.70591	0.100661
0	0.886561	0.135082
1	1.31766	0
1	0.73146	0.0514474
0	1.43769	0
2	4.49271	0.241008
1	0.712662	0.101645
1	2.6818	0
1	1.31306	0.0344207
2	2.50497	0.205926
0	2.01764	0.102671
1	0.345878	0.0807435
0	0.810799	0.17043
1	0.988411	0.0631424
2	0.753078	0.209951
0	0.596878	0.0756594
1	1.54117	0.0510843
2	1.65699	0.0678888
1	0.909517	0.233181
0	1.41869	0.0819915
1	1.11617	0
0	1.12721	0.13099
1	1.07817	0.00551273
0	0.699177	0.100322
0	0.481598	0.045277
1	1.92687	0.181854
1	1.69862	0.0171859
1	0.542466	0
0	1.12204	0.081639
2	1.09805	0.057771
2	1.05802	0.120232
1	3.5642	0.426076
2	1.08877	0.176158
0	2.09779	0.0939326
0	0.273593	0.116008
1	2.05788	0.159222
2	0.811898	0.157866
1	0.721519	0.0821737
0	0.979488	0.00256742
1	0.922071	0.0628605
0	1.06631	0.131671
0	0.894749	0.139951
2	2.58247	0.227913
0	1.33163	0.196444
2	0.706429	0.0821162
1	1.37303	0.0282345
0	1.21843	0.109098
2	0.827385	0
2	1.17281	0.101337
1	1.14291	0.254191
0	0.594327	0.228548
1	0.946388	0.0528641
1	1.24429	0.0256078
1	1.01501	0.12044
0	1.24769	0.0815492
1	0.446618	0.10401
0	0.78087	0.0913501
0	1.55585	0.0538753
2	0.562595	0.036804
0	1.95669	0.107453
0	0.853786	0.0708256
0	0.876693	0.121231
1	1.20054	0.172338
0	0.353028	0.178938
2	1.34393	0.143698
1	1.06561	0
1	1.24091	0.0854434
2	0.806408	0.0178371
0	0.622352	0.0801531
1	1.00324	0.202132
1	0.460133	0.0955681
1	0.977586	0.221437
0	1.31582	0.180455
1	0.673934	0.104779
1	0.779793	0.117967
0	0.186127	0.13662
1	2.54489	0.0823866
0	1.42183	0.23844
0	0.564651	0
2	0.767452	0.0209604
1	0.597388	0.0418728
2	1.43131	0.123379
0	0.703319	0.0946481
0	1.8703	0.011384
1	0.373548	0.162897
1	1.28062	0.353177
2	0.798211	0.137877
2	0.641716	0.112679
2	1.01107	0.120495
2	0.674448	0.14677
0	1.46927	0.00872086
2	0.866906	0.0375919
2	0.808053	0.0618925
2	2.08822	0.0291397
1	0.861756	0.0205204
0	2.07175	0.0910111
1	1.37501	0.102567
0	0.559509	0.107588
0	1.08451	0.122699
2	0.68988	0.0768072
0	1.72406	0.163791
0	0.778716	0.0645826
2	5.3085	0.318122
0	0.691428	0.163659
0	2.20552	0.0232104
1	1.20781	0.0282788
1	1.52674	0.0554085
0	0.718911	0.0830108
1	0.482141	0.144083
1	0.421067	0.00674963
1	2.44836	0.191805
2	0.616749	0.189836
1	0.605543	0.180412
1	1.94863	0.0939465
0	0.584627	0.170667
1	0.981393	0.15173
0	0.774416	0.193356
1	0.685243	0.128361
0	0.314389	0.161851
0	0.349475	0.0969215
2	2.69626	0.102661
1	1.21352	0.133338
0	0.531546	0.0758041
2	1.57712	0.122175
1	0.710582	0.0842992
1	1.03695	0.0684416
2	0.829612	0.111995
1	3.17251	0.186675
0	0.374873	0.0581788
1	1.6711	0.0929846
1	0.562081	0.11222
2	2.16022	0.0547762
1	1.94663	0.100403
0	0.857765	0.136945
0	0.759984	0.116409
1	0.894162	0.066974
2	1.11106	0.0709405
1	1.15888	0.199234
0	1.03359	0.0452068
1	1.32322	0.178186
2	1.33729	0.0635011
2	0.710063	0.106538
0	0.463472	0.116143
1	1.47932	0.164154
2	1.06285	0.145196
2	1.75033	0.0854783
0	1.65002	0.102082
0	0.550228	0.151338
0	0.933554	0.203013
0	1.41349	0.109117
1	0.651412	0.131601
1	1.22918	0.281409
1	1.92492	0.137054
0	1.4345	0.0649719
0	0.77227	0.119794
2	1.85945	0.152409
1	1.75981	0.190769
1	0.972531	0.209735
0	0.192688	0.131168
1	1.90377	0.130573
1	2.58675	0.108628
0	0.518451	0.170032
1	1.70751	0.110212
0	1.09161	0.109376
1	0.675474	0.166085
0	0.363449	0.153929
0	0.277614	0.173984
2	0.744085	0.0354805
1	1.10598	0.0929504
1	0.858904	0.249902
1	1.1838	0.115986
1	1.38097	0.145157
1	1.47149	0.108101
1	1.67253	0.173816
0	1.07187	0.0978346
1	0.993545	0.00432684
1	1.41142	0.144869
2	2.22212	0.104056
1	1.02758	0.112699
0	0.838555	0.133771
1	1.19173	0.175722
1	1.38196	0.104674
0	1.07048	0.0841537
1	1.68257	0.139201
0	0.507359	0.112087
0	0.589735	0.162715
1	1.15582	0.11159
0	0.194759	0.0992618
0	0.580026	0.191505
2	1.88131	0.111425
1	0.663171	0.0893017
1	0.303456	0.0571793
1	0.732509	0.30564
2	0.785187	0.112058
0	1.82946	0.106902
2	2.09299	0.196262
0	0.891233	0.171844
2	1.53754	0.134764
2	1.24175	0.14382
0	0.985853	0.058125
1	0.64937	0.15727
0	1.61076	0.151878
0	1.48949	0.130069
2	0.764781	0.129312
0	0.654477	0.211006
1	0.781948	0.0941211
1	0.618277	0.200019
1	1.11543	0.193899
2	0.726746	0.124313
2	1.21025	0.198869
1	2.26511	0.0687835
2	2.03306	0.186548
1	3.35335	0.267793
0	0.364813	0.100439
1	0.47121	0.124707
1	0.924479	0.0632545
0	0.742503	0.107624
0	1.53033	0.119193
0	0.249354	0.177302
1	1.37897	0.102159
1	0.852652	0.0969622
2	0.891818	0.305286
1	1.43983	0.0874378
1	0.384014	0.0375821
2	2.45202	0.157603
1	1.29849	0.0740855
1	1.85765	0.194334
2	0.986492	0.1538
0	0.629483	0.132193
0	0.325594	0.0940657
0	1.28594	0.167296
0	0.502574	0.244602
0	0.334803	0.0732211
1	1.39707	0.152907
2	2.16281	0.124583
0	1.35545	0.196484
1	1.05596	0.123668
1	0.868053	0.106763
0	1.09949	0.239733
1	0.376192	0.0556817
1	0.282508	0.164467
1	1.33823	0.18165
1	0.917871	0.0360909
0	0.428734	0.149349
0	0.495629	0.168335
0	0.63305	0.155361
1	0.609619	0.167611
2	2.61287	0.199962
1	1.74251	0.103197
2	0.317646	0.166135
0	0.570296	0.174785
2	2.19464	0.112116
2	2.74113	0.128781
1	0.715784	0.149819
2	1.40421	0.130838
2	0.809151	0.0353536
1	1.51024	0.186464
2	1.23335	0.229343
0	0.739342	0.124392
1	1.53874	0.0383648
1	0.706948	0.073746
1	0.611656	0.0926206
1	1.69275	0.141687
0	0.822388	0.0753272
2	0.817962	0.15859
2	1.50211	0.084093
1	1.27271	0.0804163
1	1.30392	0.158293
0	1.31122	0
0	0.703837	0.0578614
1	2.18657	0.147275
0	1.86125	0.297914
2	1.04981	0.114334
2	0.750429	0.116026
1	0.544538	0.0957203
1	1.04505	0.125321
1	2.64895	0.112934
1	0.689365	0.0537088
1	1.62409	0.19395
0	0.320059	0.208222
0	0.472309	0.132195
0	0.333291	0.0608517
1	1.11324	0.145393
1	1.11397	0.14665
1	1.56205	0.161259
1	1.11033	0.0580199
0	0.453971	0.180588
2	1.22835	0.144444
1	0.762115	0.0919517
1	0.551778	0.122685
1	0.947619	0.131675
1	0.751488	0.165241
2	0.636107	0.0989866
1	1.09304	0.130764
1	2.25343	0.175794
2	2.63525	0.199749
1	1.17829	0.219716
2	1.34489	0.0888441
0	1.1697	0.0963449
0	1.0356	0.141545
0	0.856627	0.126693
1	1.80725	0.193199
2	0.531024	0.148324
1	0.478331	0.055591
1	1.27183	0.0790647
1	0.366171	0.130811
2	1.33634	0.164625
1	1.53152	0.127861
2	2.14226	0.108372
0	0.613694	0.194553
1	0.797121	0.102315
2	0.798756	0.104111
2	2.95382	0.14139
0	0.961871	0.152389
2	1.04777	0.117325
0	0.734084	0.12772
1	0.910706	0.183452
2	1.1169	0.141325
2	1.35255	0.125814
1	1.65141	0.043238
0	0.479966	0.2524
1	1.00194	0.0573018
0	0.923274	0.156256
1	0.723086	0.187415
0	1.48609	0.18202
1	1.67539	0.0872137
0	0.359322	0.177709
2	2.23905	0.0802134
2	0.836314	0.13261
0	0.686273	0.126734
2	1.26486	0.255382
1	0.845302	0.111564
1	0.940258	0.169733
1	0.997413	0.195288
1	1.37106	0.14887
1	0.727792	0.0977429
1	1.27621	0.105123
2	1.64037	0.20938
1	0.584116	0.108991
0	2.24765	0.0340491
2	0.530502	0.221738
1	1.97928	0.0774416
0	0.634069	0.111283
2	0.985215	0.120973
1	0.953173	0.137215
2	2.25925	0.185979
1	0.343699	0.137843
1	0.607581	0.151391
2	0.949467	0.0842503
0	0.722563	0.116416
2	1.62274	0.083318
1	0.667268	0.0549102
2	1.52199	0.20467
1	1.36517	0.110872
1	1.05117	0.148325
2	0.585138	0.113324
0	0.836874	0.123401
0	1.04167	0.0990068
1	1.06909	0.0983475
1	1.30939	0.0950227
1	0.804218	0.141602
2	2.36493	0.136091
1	0.810249	0.159338
1	1.46816	0.197311
1	2.13468	0.141678
1	1.27709	0.123906
1	1.49291	0.128465
0	1.23922	0.149166
0	0.467903	0.112989
2	0.843612	0.123108
1	0.816858	0.101108
1	0.549195	0.114535
2	1.66826	0.147686
1	1.81914	0.196863
1	0.780331	0.219508
0	1.08806	0.102754
2	2.53676	0.156575
1	0.842487	0.0909263
1	1.73323	0.201188
2	1.02891	0.196699
1	1.50791	0.150951
0	0.839116	0.129162
1	1.72102	0.225682
1	1.61607	0.233048
0	2.08348	0.121735
1	0.660613	0.105027
1	2.31354	0.15246
0	0.592287	0.0530931
0	1.19813	0.180388
1	0.771734	0.13019
0	1.2913	0.127687
1	0.956271	0.131955
1	1.96279	0.0581652
1	0.950083	0.150013
0	0.453408	0.207085
1	1.19093	0.0914084
0	0.926288	0.0363602
1	1.85586	0.155346
2	1.91139	0.0557126
1	1.63083	0.190131
1	1.68402	0.118631
0	0.643246	0.0401252
1	0.659078	0.0375002
0	0.829055	0.176288
1	0.565164	0.0865482
0	1.16892	0.10614
2	1.28151	0.148338
2	1.21597	0.212508
2	1.45496	0.15572
0	0.532067	0.0620968
0	0.774953	0.103504
2	1.68983	0.187689
1	1.89998	0.18501
1	1.45605	0.163655
1	0.423438	0.134844
2	3.48108	0.0645063
1	1.37798	0.0822478
1	1.27358	0.136252
1	0.910111	0.114212
1	1.80894	0.132963
0	0.638146	0.140626
1	0.506297	0.15909
0	0.523703	0.170156
1	0.566705	0.143105
0	0.770127	0.0882244
1	1.15735	0.106628
0	0.493483	0.142287
2	2.86143	0.200659
1	0.571322	0.185519
0	0.202556	0.210107
2	1.85229	0.117539
2	1.30756	0.177851
1	0.771198	0.0959939
2	1.1002	0.116989
1	1.02825	0.111728
2	3.14816	0.143793
2	0.783027	0.0737545
1	3.84965	0.104508
2	2.65821	0.11038
1	0.792228	0.146451
0	0.672908	0.215782
1	1.29939	0.133879
1	0.664707	0.159831
2	2.76708	0.189945
1	1.21925	0.155095
1	1.70453	0.16174
0	0.524227	0.187311
2	1.50442	0.137023
1	0.412683	0.0953181
0	0.875538	0.140531
1	1.39809	0.145614
2	1.89059	0.157826
1	0.813549	0.0664579
1	0.46069	0.14485
2	1.23168	0.222507
2	1.59636	0.0921082
0	0.245697	0.0960238
1	0.515292	0.114587
1	1.99611	0.154425
1	1.5114	0.205355
1	1.23838	0.134639
2	1.22586	0.0648089
2	1.07537	0.140956
1	2.00251	0.124415
0	1.09733	0.155196
1	1.07467	0.161491
1	0.484312	0.145701
1	1.51375	0.167245
1	0.956892	0.0821628
2	2.79925	0.16178
1	1.99398	0.141727
2	0.497236	0.281208
1	0.793314	0.20374
1	0.902405	0.097134
0	0.617259	0.154361
2	1.02359	0.117734
0	0.447186	0.171015
1	0.749899	0.122976
1	0.938425	0.195816
1	2.00896	0.12146
1	1.38999	0.0619751
2	1.67395	0.132602
2	1.84874	0.1503
1	1.23085	0.0851737
1	2.89119	0.0333669
0	0.338545	0.227664
2	2.01112	0.102818
1	1.42288	0.112939
1	0.862898	0.178381
0	0.93234	0.0636466
1	0.619296	0.0372785
0	0.669831	0.119899
0	1.19333	0.234172
1	0.925685	0.169327
2	1.20619	0.11138
0	0.599937	0.0911551
1	1.55215	0.136002
1	0.312743	0.187277
2	0.908328	0.166363
0	1.48836	0.176257
1	0.691944	0.134663
1	0.666244	0.155232
1	1.2209	0.0865389
1	1	0.126228
2	0.937206	0.160852
1	1.52318	0.105386
1	1.16196	0.155357
2	1.01896	0.110296
0	0.418089	0.0966473
0	0.652434	0.187705
0	1.31859	0.188797
0	0.851518	0.125212
1	2.3198	0.141225
1	0.684213	0.119649
0	2.14735	0.133711
1	2.83832	0.0851794
1	0.636617	0.116682
1	1.6214	0.108694
1	1.55462	0.189708
1	2.08112	0.132118
1	0.839677	0.121654
1	1.55093	0.138171
2	2.38503	0.108916
1	0.489717	0.0945601
1	0.58616	0.137398
2	0.943319	0.167376
1	0.795489	0.140909
1	1.93669	0.165265
1	1.26921	0.160878
1	1.12647	0.164306
1	0.561567	0.142166
1	0.769057	0.136337
1	0.383368	0.180059
0	0.553326	0.14862
1	1.08028	0.0787403
1	1.44953	0.174764
1	1.80221	0.167616
0	1.12278	0.0920299
1	0.996767	0.17175
1	0.513181	0.0674848
1	0.745141	0.177729
1	0.466244	0.0239525
2	0.895924	0.114302
2	2.25633	0.133594
0	0.603505	0.136456
1	1.40936	0.104467
2	1.10309	0.186739
1	0.728316	0.14921
0	0.548161	0.125285
0	0.415694	0.167115
1	0.360013	0.276348
1	0.8324	0.069471
0	1.25195	0.130099
1	1.03628	0.120386
1	1.17672	0.112327
1	1.27446	0.0802589
1	0.828498	0.124031
0	1.12499	0.179015
1	0.947003	0.114287
1	1.75505	0.0967137
2	2.07642	0.126773
0	0.830169	0.178583
2	1.60418	0.1491
1	1.75347	0.128002
0	0.477785	0.15414
1	0.601466	0.111198
0	0.344427	0.133007
0	0.994189	0.102443
1	1.01042	0.140436
0	0.519503	0.135908
0	1.18538	0.167442
1	1.36322	0.325141
0	0.565678	0.0636943
0	1.13465	0.161306
0	0.485936	0.0799678
1	2.23054	0.198664
0	0.962495	0.112375
1	1.86849	0.192508
1	1.96075	0.200725
0	1.01566	0.118401
2	1.76619	0.193643
1	0.517925	0.0852829
0	0.882488	0.1685
1	1.31951	0.137787
0	0.77764	0.140548
0	0.461804	0.208408
1	1.19733	0.141121
1	1.15965	0.106082
1	1.62007	0.134574
1	0.705392	0.0632227
1	0.724131	0.145901
2	0.978219	0.109754
2	1.45061	0.0909346
0	0.812999	0.108922
2	2.33245	0.135565
1	1.45387	0.0891636
0	1.5608	0.138195
1	2.27995	0.0597291
1	1.42078	0.0582939
0	0.418686	0.0683558
1	1.4998	0.126288
0	0.86347	0.118206
1	0.499908	0.098681
1	1.70009	0.154912
2	1.00389	0.0604581
2	1.55956	0.114641
2	2.20279	0.188969
2	1.92882	0.140657
2	1.709	0.192307
2	1.09233	0.138899
2	1.46153	0.155779
1	1.62678	0.125444
1	0.835754	0.127769
1	0.897099	0.169822
2	1.35159	0.201103
1	1.30848	0.145667
1	1.21188	0.118419
2	1.97512	0.133766
1	1.82256	0.231897
1	1.5497	0.200943
2	1.31031	0.136719
1	0.626426	0.147542
1	0.711102	0.160687
2	2.45569	0.120083
1	2.56557	0.179241
0	0.952554	0.0842872
1	1.77101	0.16378
0	0.66266	0.0833346
1	1.00976	0.202376
0	0.658055	0.142931
1	0.489177	0.13543
2	5.95311	0.0975598
0	0.586671	0.129698
1	0.888311	0.0901927
1	1.56704	0.119829
1	0.342968	0.217919
1	0.522654	0.175158
0	0.943932	0.139785
1	0.86748	0.0889922
1	0.803124	0.14074
2	1.13765	0.203617
1	1.39301	0.1342
1	1.21515	0.124761
2	0.724653	0.0148844
2	1.16737	0.133277
1	0.375533	0.230413
1	1.54481	0.169575
2	1.46705	0.142472
0	2.73096	0.156364
1	2.04877	0.0721894
0	0.907141	0.155808
1	0.588714	0.104273
2	2.97348	0.103187
2	2.11235	0.156118
2	1.7614	0.0749724
2	1.83467	0.125825
0	1.68113	0.106902
1	0.816306	0.0530297
2	1.91523	0.100054
1	0.357934	0.153315
1	0.602486	0.133131
1	0.834635	0.127099
2	1.79887	0.136645
1	1.7694	0
1	5.58879	0.282325
0	0.77549	0.0253938
1	1.28683	0.170475
2	1.69568	0.0970559
2	0.865187	0
1	1.11763	0.0953424
0	1.51845	0.250902
1	1.16427	0
2	0.590756	0.00900973
1	0.763181	0
1	1.03426	0.0753894
1	0.534672	0
2	0.614203	0
1	1.50326	0
1	1.81743	0.200226
0	1.08099	0.00637907
0	1.09661	0.0293211
1	0.835194	0
2	0.555904	0.00478532
1	2.1448	0.182123
1	0.697108	0.0195916
1	0.712142	0.0725146
1	1.13018	0.134958
2	0.864614	0.0285613
1	1.28951	0.20972
2	2.18925	0.173216
1	0.540391	0
1	0.61624	0.0161119
2	0.54402	0.0459368
1	0.549712	0.0729887
1	4.89238	0.334614
0	0.874961	0.0935283
1	0.702282	0.175429
1	0.555389	0.0545824
2	0.821281	0.00991057
1	0.264155	0
1	0.538313	0.057589
2	1.29309	0
0	0.653966	0.0459572
0	0.63254	0.183848
1	4.72998	0.294606
2	1.17986	0.0664273
0	0.239357	0
2	9.57303	0.311657
1	1.15658	0.174226
1	2.87917	0.290908
1	0.651923	0.044543
0	0.843049	0
1	3.28604	0.27726
1	0.912493	0.0765324
1	0.687303	0.108899
2	0.535713	0
0	0.554357	0
1	0.866333	0.0139372
2	0.834076	0
1	0.802031	0.0133509
1	0.717347	0.0550541
1	0.487018	0.00735574
0	0.398585	0
0	0.558994	0.168267
2	4.80826	0.191134
1	0.969384	0
1	0.783567	0
1	0.964369	0.0826495
2	1.57332	0
1	0.885978	0
0	0.316024	0.0462931
0	0.365493	0.0804284
1	0.372218	0
1	0.806956	0.0703612
2	1.59506	0.0770993
1	0.91847	0
1	0.677529	0.0993619
0	0.348042	0.133922
1	1.45278	0.174078
2	2.70604	0.13718
1	0.86576	0.065607
1	0.30688	0.00654934
1	0.414492	0
1	0.940869	0.137469
1	0.401687	0
1	0.942706	0.137367
0	0.547644	0.0969989
2	1.00454	0.0948455
1	0.272572	0.0789095
0	0.329472	0.0882506
1	0.556419	0.119354
1	0.731985	0.252358
2	0.941481	0.107362
1	0.885396	0.158456
1	0.671882	0
0	1.18301	0.13945
0	1.11837	0.221528
1	3.11665	0.210235
1	0.490794	0
0	0.526844	0.0810927
2	0.503639	0
1	3.02109	0.3108
2	1.29399	0.0781163
2	1.1775	0.10964
0	0.631011	0.0334935
2	2.41259	0.1536
1	0.978853	0.0943539
0	1.05528	0.0738834
0	0.971271	0.171225
1	0.379471	0.123182
0	0.592797	0.189853
1	1.79058	0.204765
2	3.10128	0.205749
1	0.596368	0.070608
1	1.07257	0.0848552
0	1.27096	0.144166
1	1.28417	0.183901
1	1.57585	0.244588
0	0.769592	0.229715
0	1.25881	0.280262
1	1.14442	0.12547
0	0.551261	0.0317915
1	0.754669	0.176086
1	1.36811	0.0254523
1	1.81232	0.00602042
1	0.674961	0
1	0.928705	0
0	0.917272	0.0700877
1	0.657033	0.012791
1	1.07958	0
1	1.92297	0.0424164
1	1.48382	0.0263766
2	0.85549	0.00538648
0	1.6612	0.136958
1	0.916674	0.0948746
1	0.741976	0.12526
2	0.826273	0.0338642
1	2.06479	0.204411
2	1.1067	0.177278
1	0.579003	0.113423
1	2.31666	0.318837
2	0.701247	0.0785063
1	1.98975	0.25278
1	0.355841	0.128261
0	1.00715	0.125846
0	0.572347	0.0404438
2	3.29537	0.315949
1	2.10504	0.267845
1	0.850952	0.0275143
2	3.07871	0.194283
2	1.67969	0.156581
1	0.655499	0.0423388
2	1.38797	0.190767
2	1.55338	0.215106
1	0.378163	0.0714427
0	0.637637	0.167479
0	0.890063	0.0745847
0	0.905955	0.244895
2	2.3987	0.193539
0	0.748841	0.116449
1	0.337801	0.0635222
1	0.525798	0.179957
2	2.17593	0.251245
1	2.49334	0.200188
0	0.679584	0.0838248
1	0.407828	0.273244
1	0.548678	0.147618
1	4.20081	0.279407
2	2.93457	0.246835
1	0.553842	0.0427219
2	1.81063	0.133948
0	0.510008	0.179134
1	0.416893	0.109684
0	1.27974	0.281167
0	0.404153	0.125414
2	3.83327	0.278515
1	2.6866	0.274203
0	0.305175	0.05462
0	1.32882	0.280204
1	0.658567	0.122341
0	0.476692	0.105653
1	1.61341	0.232683
2	1.56329	0.143644
1	1.63763	0.16208
1	1.0437	0.214265
1	0.776027	0.131784
1	0.844175	0.224547
2	1.46373	0.149489
2	0.794401	0.0672132
1	0.284427	0
1	1.16273	0.221902
2	1.9772	0.123149
0	0.455095	0.0978162
1	0.621842	0.173185
2	1.38898	0.109214
0	1.44305	0.27019
1	0.4967	0.126011
0	0.521604	0.0994519
2	2.03751	0.339855
1	0.772806	0.161191
2	1.02492	0.168768
1	1.70157	0.324198
0	0.392944	0.132907
2	0.442052	0.0220678
0	0.854922	0.160022
1	0.708505	0.0230935
0	0.432819	0.149817
0	1.39504	0.205873
1	1.09518	0.141089
1	0.841362	0.172027
0	1.40833	0.178651
0	0.370884	0.0631891
2	1.35738	0.17537
0	0.916075	0.139939
1	1.56579	0.115398
2	1.5436	0.248562
0	1.11251	0.133126
0	0.472858	0.181861
1	0.788975	0.101539
2	2.12717	0.241496
1	0.560024	0.150438
2	0.287268	0.0420398
0	0.361392	0.081996
0	1.53995	0.23973
2	0.983302	0.0860195
1	0.931127	0.0619354
0	1.25967	0.128175
1	0.461247	0.0235372
0	0.983939	0.147142
1	0.568245	0.152906
1	0.419878	0.120617
0	0.998059	0.138716
2	1.29578	0.105927
0	0.930521	0.158998
0	0.942093	0.199539
2	2.62622	0.157464
0	0.881907	0.298294
0	0.656011	0.179417
1	2.72592	0.228925
2	0.752018	0.0540528
1	1.30574	0.166271
1	1.27534	0.168008
0	0.47176	0.0599372
2	3.43659	0.154433
1	2.65357	0.247605
1	0.48051	0.101001
0	0.694525	0.0910613
1	2.98013	0.202135
0	0.276618	0.20683
1	1.60549	0.0997251
1	0.2432	0.0420345
1	1.35352	0.136669
2	1.3354	0.110169
1	1.78728	0.173639
2	1.13167	0.0369482
0	0.74303	0.12687
1	0.841924	0.0912353
2	2.41963	0.0902977
0	1.00911	0.1904
0	1.32044	0.131535
0	1.2242	0.213093
1	0.49402	0.0829469
1	1.14896	0.0777756
2	2.06018	0.212219
1	0.438606	0.0318026
0	0.241932	0.0530169
1	1.17907	0.148991
0	1.01962	0
1	1.44736	0.0707289
2	1.44844	0.120116
0	0.457338	0.101181
1	1.45824	0.167302
1	1.40627	0.0981426
0	1.60944	0.188251
2	2.67703	0.23095
1	1.04302	0.124789
1	1.15276	0.230196
0	0.939036	0.0689743
0	0.901223	0.101723
0	0.340027	0.138437
0	1.14517	0.102278
1	0.462917	0.0746059
2	2.36162	0.23665
1	0.927496	0.12045
0	0.486477	0.103357
1	2.29505	0.190267
1	0.8408	0.200723
1	0.793857	0.0800225
1	1.19253	0.114432
1	2.02421	0.127731
0	0.639166	0.21366
0	0.812448	0.058808
1	1.83817	0.231688
2	1.20215	0.0770335
1	2.7884	0.109944
1	1.38697	0.102145
0	0.784647	0.142614
1	0.741448	0.146319
0	0.589224	0.188893
1	0.75892	0.194846
0	0.62337	0.0635992
1	1.18459	0.179237
1	0.989051	0.0517021
1	1.16505	0.146553
0	0.481054	0.20592
0	0.115731	0.17358
1	1.15812	0.172144
2	0.973792	0.0944814
1	1.18143	0.23853
1	1.22008	0.106419
2	2.32294	0.27381
1	0.479421	0.155748
2	0.362079	0.0716733
1	0.595348	0.194753
2	2.4161	0.116563
1	1.00065	0.138143
2	1.47819	0.0883326
0	0.709024	0.248682
0	1.207	0.137263
1	0.265233	0.102874
2	3.21457	0.188685
0	1.62813	0.166968
1	1.13615	0.170533
2	3.60212	0.202406
2	1.89809	0.225089
0	0.456778	0.0336624
1	0.569784	0.0309722
1	3.61509	0.180223
1	0.714743	0.0916459
0	0.362764	0.0812505
1	1.51609	0.183256
2	3.40452	0.205804
1	1.05186	0.132157
1	0.428148	0.112644
2	1.1354	0.152706
1	2.27398	0.166568
0	0.733034	0
2	3.99121	0.170077
1	1.17048	0.216926
2	2.76183	0.226838
1	0.612675	0.0989653
0	0.879008	0.0659022
2	2.34206	0.23462
1	2.10747	0.181847
1	0.725699	0.17663
1	2.08585	0.203752
1	1.30301	0.103006
0	1.80557	0.119494
1	0.934162	0.237681
0	0.524751	0.080859
1	0.688334	0.118182
2	1.4073	0.153862
0	0.821834	0.100133
0	0.231282	0.0901357
2	2.83263	0.189286
1	1.16659	0.119999
0	0.477239	0.00691353
1	1.18934	0.0864502
0	1.18617	0.230907
2	2.50107	0.149961
1	0.825162	0.0347716
2	0.605034	0.0487052
1	0.830726	0.159896
0	0.673421	0.194354
0	0.161696	0.0762249
0	0.576956	0.232862
0	0.466797	0.161774
1	0.610128	0.0370304
0	0.713702	0.048415
0	1.12425	0.191548
1	1.22338	0.160383
1	2.86731	0.240192
1	0.957513	0.067878
0	0.971901	0.172535
0	0.532588	0.181506
1	1.01173	0.160894
0	0.591266	0.227987
0	0.811348	0.238095
0	1.45934	0.0200261
2	3.36337	0.239429
0	0.612166	0.183668
1	1.79388	0.127308
2	1.54847	0.103068
1	2.11726	0.139666
1	0.462361	0.0845377
1	1.02094	0.0145888
1	3.206	0.0998334
2	0.864042	0.0313231
2	2.38164	0.123222
0	1.89246	0.233371
1	3.24963	0.205026
0	0.378818	0.133754
2	2.73603	0.14955
1	0.824052	0.124129
1	2.13217	0.156512
0	0.609109	0.141092
2	3.08617	0.269217
1	0.527367	0.0623105
1	0.545056	0
1	1.12944	0.063918
0	1.46043	0.200182
2	1.03158	0.112392
1	0.385945	0.0810919
0	0.308572	0.0312364
0	1.08735	0.184214
2	0.664195	0.0911847
0	0.923877	0.0339676
1	3.12442	0.355522
2	3.62823	0.230216
1	0.541947	0.040507
0	0.43803	0.179516
1	2.21102	0.252856
1	1.1369	0.164635
0	0.440906	0.258718
1	1.04234	0.197798
2	1.41974	0.0454191
1	0.7552	0.122411
1	1.3149	0.0492193
1	1.16119	0.217729
1	2.07408	0.217959
1	0.84982	0.315692
1	1.28328	0.118135
2	2.48187	0.241435
0	0.520554	0.0173097
1	0.860614	0.12075
2	0.734609	0.125369
0	0.618787	0.120679
0	0.499374	0.0105447
1	2.60846	0.202358
1	0.235389	0.0225484
0	0.642226	0.175849
2	6.18446	0.301447
1	0.136751	0.0870904
1	1.84167	0.162033
0	0.500442	0.115735
2	0.590245	0.0329504
1	0.150741	0.0736291
2	0.777102	0.0853332
2	1.32695	0.117817
2	1.08522	0.133669
1	1.13391	0.0930391
1	0.62388	0.0679977
1	1.41661	0.122199
0	0.907734	0.1591
1	0.719432	0.113636
1	3.46976	0.375783
0	0.299973	0.082105
1	0.911897	0.102468
0	0.782488	0.0939812
2	1.88315	0.0621415
0	0.28347	0.0462649
1	1.06978	0.0206187
2	2.44471	0.230291
0	0.279589	0.196898
0	1.35448	0.107358
2	2.55724	0.166253
1	1.50095	0.179473
2	4.27284	0.321443
1	0.176357	0.0990443
2	0.469007	0.0657692
1	1.84697	0.182698
1	1.57458	0.248929
1	0.405994	0.137327
0	0.637127	0.0364236
1	1.74719	0.0864932
1	0.752548	0.0838684
2	1.72711	0.187345
0	0.745669	0.0825681
1	3.00038	0.287489
1	0.968128	0.0620438
0	0.299093	0.0706521
1	1.31214	0.106401
1	1.71951	0.077787
1	0.508949	0.0428147
0	0.966247	0.0927439
2	2.62175	0.311472
1	2.44108	0.356668
1	0.919669	0.146511
1	1.66684	0.201398
0	0.410262	0.193086
1	1.29758	0.193344
1	0.859474	0.106339
2	1.95872	0.207143
0	0.669318	0.0475859
1	1.10453	0.212938
1	0.80586	0.257898
1	3.80128	0.275796
1	4.04977	0.116314
2	2.00037	0.126628
1	0.421661	0.19885
1	0.919069	0.230532
0	0.873807	0.194502
1	5.13456	0.34686
2	2.27696	0.145059
2	0.448322	0.0766904
1	1.0065	0.252179
1	1.24684	0.265901
0	0.350902	0.112389
2	0.814651	0.204643
0	0.443197	0.125825
0	0.74937	0.0882
0	0.647838	0.0856116
0	0.720997	0.134564
0	1.29488	0.0623845
1	0.434561	0.138441
0	0.447754	0.262705
1	1.58861	0.230147
1	0.740922	0.113797
1	0.670344	0.121433
1	1.12573	0.0406636
1	1.25451	0.156196
1	0.881327	0.2187
1	1.66543	0.190526
2	1.1414	0.157711
1	0.406606	0.105098
2	3.1562	0.0577161
0	0.560538	0.162228
0	0.696591	0.0720787
0	0.450021	0.229176
0	0.257517	0.073221
0	1.03292	0.26334
2	1.14215	0.153855
0	0.392313	0.244014
2	2.30733	0.093646
1	1.03091	0.0762031
2	1.0824	0.0991521
0	0.704355	0.183499
1	0.446049	0.146257
1	2.28295	0.26596
1	0.614712	0.175723
2	1.13915	0.0286334
1	1.14593	0.124155
1	1.32788	0.276374
1	0.492946	0.221903
1	0.747254	0.0418863
1	3.04227	0.332586
1	2.1099	0.179824
2	0.976952	0
1	0.646307	0.142501
2	0.465691	0.160591
0	0.431072	0.113689
1	3.14018	0.287436
0	0.800938	0.187255
1	1.39099	0.108113
1	1.53513	0
2	0.704873	0.246177
1	1.15353	0.0985748
0	0.229879	0.0734289
1	3.86631	0.211839
0	0.757325	0.259948
2	3.03516	0.206882
1	0.581561	0.186079
0	0.785728	0.332959
1	1.46594	0.172928
1	0.514237	0.201294
2	0.852085	0.0962498
0	1.21679	0.240637
1	1.37007	0.0286708
1	1.13241	0.212461
2	1.78893	0.174511
1	0.887144	0.200744
2	11.7834	0.398884
1	0.593817	0.160404
0	0.511596	0.202165
1	2.43387	0.0856571
2	0.761049	0.130058
1	0.580538	0.0325426
1	3.5277	0.156179
2	1.40524	0.298769
1	1.62948	0.228431
0	0.206205	0.0568339
1	1.17594	0.205152
1	0.951318	0.152235
2	2.56976	0.100638
1	1.83293	0.0715096
1	1.05665	0.0187148
1	0.55745	0.148092
2	0.413287	0.109593
1	0.393575	0.219022
1	0.345154	0.249521
1	0.902996	0.159754
0	0.320858	0.143493
1	2.82698	0.279599
1	0.840239	0.222852
1	2.24477	0.20989
1	1.54238	0.126964
0	0.429905	0.138355
0	0.903587	0.125182
2	1.30665	0.113455
0	1.4952	0.0658537
2	1.69129	0.191215
1	2.19734	0.218151
2	1.91331	0.15169
2	5.75763	0.37838
2	4.35012	0.390002
1	2.5128	0.288828
1	0.599427	0.0248093
1	0.847559	0.132808
1	2.47808	0.28208
1	0.575933	0.193305
2	0.90477	0.123228
0	0.251737	0.227266
2	0.8097	0.109118
1	0.797666	0.173738
1	1.38596	0.072361
0	0.331007	0.152968
0	1.22669	0.126079
1	0.459016	0.177043
2	1.16042	0.210134
0	0.92931	0.223883
1	0.224082	0.117078
1	1.73631	0.198228
1	1.95265	0.163889
0	1.1635	0.333512
0	0.386586	0.155674
1	1.91909	0.347227
0	0.52998	0.0810926
0	0.296429	0.215666
0	0.25638	0.0806863
1	0.640696	0.202756
1	0.454533	0.174314
1	1.94264	0.135343
2	2.24191	0.226735
0	0.484854	0.271072
1	2.96688	0.4002
2	1.35642	0.235292
2	1.08664	0.16448
0	0.877272	0.23725
1	0.807504	0.203818
1	0.465137	0.115034
0	0.848689	0.180658
1	1.34584	0.23619
0	0.294632	0.144051
2	3.06396	0.127059
1	1.99823	0.00788283
1	0.763714	0.222803
1	0.898276	0.0850119
1	0.766383	0.12217
2	0.929915	0.138895
1	0.582072	0.237645
0	1.10164	0.184322
1	2.89726	0.310253
1	1.87213	0.196801
2	1.31674	0.21005
1	1.87579	0.238949
1	0.290986	0.0331606
1	1.37699	0.243144
2	0.387226	0.145956
0	1.52913	0.0964994
2	3.37349	0.270624
1	0.762648	0.185386
1	0.324026	0.12522
2	0.526321	0.174531
1	0.27051	0
1	0.747783	0.0702509
0	0.350189	0.137902
2	4.62199	0.323214
0	0.409654	0.196259
1	1.26313	0.195283
1	1.32415	0.158964
1	0.87323	0.172904
2	2.22492	0.0948596
1	2.59105	0.0571229
2	1.78236	0.231851
1	0.258645	0.052452
2	3.39407	0.323308
1	0.542984	0.0260647
0	2.31043	0.395293
2	0.328701	0.105178
1	1.35932	0.250854
1	1.0013	0.188302
2	5.67031	0.309162
0	1.64312	0.0266435
1	1.03762	0.237155
2	2.1148	0.186401
2	1.15429	0.224963
0	0.16492	0.0344875
1	0.505766	0.160545
1	0.768522	0.155501
1	0.578492	0
2	0.884232	0.128414
1	1.58732	0.132711
1	0.953791	0.27135
1	1.1384	0.250529
1	1.30483	0.205823
1	1.04573	0.18847
2	3.78565	0.274082
2	1.79223	0.239982
1	0.890648	0.0426492
1.01	1.0216	0.0595861
2	0.444909	0.0565316
1	0.425209	0.0928197
0.01	0.611147	0.273759
2	0.935987	0.135928
0	0.321654	0.159476
0	0.41389	0.250162
0	0.483227	0.0722299
2	0.958134	0.118713
0	0.352321	0.175282
1	0.871502	0.15961
0	0.725176	0.205341
0	0.833517	0.253744
0	0.568758	0.223296
1	2.32927	0.321728
1	1.26053	0.230821
1	2.46681	0.343208
1	1.01369	0.220843
1	1.34203	0.210185
1	0.911302	0.141782
1	1.86305	0.189368
2	1.25623	0.196966
1	0.405381	0.0227342
1.99	4.13339	0.256935
1	1.88686	0.189608
0	0.900633	0.110491
1	1.19893	0.126102
1	1.25109	0.199986
1	1.57838	0.209852
2	4.76844	0.30144
0	0.535193	0.143848
1.02	1.61474	0.19868
1	1.23419	0.248244
0	0.33177	0.297266
1	3.77027	0.108806
1	0.67907	0.144938
1	1.35063	0.1941
2	4.32373	0.307937
1	1.20863	0.148006
0	0.327928	0.236754
1	0.267366	0.0354087
1	0.500975	0.199822
1	1.57966	0.304878
1	1.41453	0.194039
2	1.48044	0.10653
0	0.278605	0.173475
2	3.51584	0.207392
1	0.485395	0.147251
1	1.77262	0.211555
1	3.75512	0.320203
0	0.55848	0.167046
0	0.396087	0.204107
0	0.341502	0.157747
1	1.43025	0.198579
2	4.11185	0.234543
1	2.66288	0.267046
2	0.629992	0.0351878
1	1.14366	0.179267
2	4.02988	0.310657
2	0.680098	0.124117
1	2.64436	0.281776
1	1.19492	0.214445
0	0.400449	0.210004
1	0.594838	0.0496159
2	1.53392	0.166124
1	2.17857	0.232054
2	0.999353	0.184063
1	0.478876	0.172708
0	0.6086	0.190527
2	3.72549	0.243135
0	0.399207	0.0545662
0	0.26307	0.114601
1	0.982029	0.192101
1	0.369544	0.0965893
0	0.468455	0.168554
0	0.64988	0.206218
1	0.43572	0.110368
2	1.97099	0.225685
2	1.28861	0.121255
2	0.650902	0.0505125
1	1.22173	0.246872
1	1.81572	0.229696
1	1.04641	0.139875
1.99	1.24854	0.185902
2	3.81715	0.267138
1	1.64174	0.181691
0	0.818515	0.32872
1	0.389141	0.157062
0	0.337054	0.170945
1	0.945159	0.177258
2	1.07677	0.169121
0	0.517399	0.223078
1	0.473407	0.166933
1	1.68837	0.136166
2	1.77585	0.257416
1	0.380775	0.131367
1	2.18123	0.297886
1	2.54899	0.267735
1	1.1147	0.176591
2	0.31025	0.0102511
0	0.217949	0.209633
1	0.394204	0.140901
1	0.81962	0.211851
1	0.441479	0.107467
1	1.44198	0.194247
1	1.39605	0.208733
1	0.35514	0.132115
1	0.495093	0.16529
0	0.280568	0.0323793
0	0.354438	0.0665741
2	2.35178	0.199454
1	1.03025	0.043987
1	0.498305	0.142401
0	0.372884	0.113769
1	2.29201	0.118396
1	0.402922	0.0579423
1	1.02425	0.162668
2	3.64156	0.249159
0	0.766918	0.359009
2	3.04945	0.246855
0	0.250551	0.0802123
2	2.0068	0.208084
2	1.24344	0.148635
1	2.06942	0.261256
1	3.30479	0.316638
1	1.64449	0.204117
2	2.36824	0.255692
0	0.591776	0.0552908
2	1.58348	0.111908
1	0.925082	0.0971633
1	2.29811	0.236604
0	2.17329	0.305121
1	0.521079	0.105007
0	1.19652	0.138624
2	0.868628	0.109136
1	1.73477	0.287504
1	0.68267	0.101001
0	1.20377	0.172252
2	1.36224	0.11165
1	1.95064	0.0774943
1	0.508419	0.0999103
1	1.59247	0.173176
2	0.554873	0.0974377
2	1.6626	0.210979
0	0.837994	0
1	0.633559	0.0282596
1	1.38396	0.143652
1	2.12966	0.279242
2	1.37997	0.0246859
0	1.00585	0.182749
2	2.21378	0.176372
0	0.754139	0.36316
0	0.73566	0.0265482
1	1.52794	0.11559
1	0.991617	0.10039
1	1.45715	0.155673
1	1.10888	0.24516
2	1.93078	0.11511
0	0.290064	0.229338
2	0.442625	0.0950711
1	0.759452	0.222624
2	1.07887	0.179242
1	1.10381	0.198818
0	0.261976	0.0484384
1	0.610638	0
1	1.71049	0.247199
2	0.563109	0.137261
1	1.20944	0.18543
1	0.790601	0.0981788
2	0.124102	0
1	0.968756	0.0965402
1	1.77748	0.149961
1	1.44628	0.32113
0	1.34013	0.240656
0	0.773879	0.18623
2	0.196778	0.312592
1	0.939647	0.116129
1	1.06423	0.0871015
2	1.66968	0.0852479
1	0.987131	0.192949
0	1.43556	0.142086
1	3.0937	0.267319
0	1.29668	0.0445066
1	1.41039	0.175524
1	0.63203	0.211396
0	0.57798	0.213806
1	0.896511	0.130526
2	1.53272	0.254388
0	1.43237	0.173008
2	1.98345	0.227322
0	0.796577	0.230358
2	0.367524	0.00637186
1	4.9369	0.357083
1	0.805312	0.0617131
1	0.831284	0.164671
0	0.470109	0.0544311
2	1.14744	0.221459
0	2.48568	0.256005
2	1.08169	0.163334
2	0.870351	0.182223
1	1.1096	0.142448
1	1.82773	0.197633
1	1.0831	0.158377
1	1.19974	0.141263
0	0.791685	0.164083
0	1.01304	0.175529
1	1.04845	0.154483
1	0.932947	0.0456433
0	0.671369	0.18777
2	1.74407	0.144548
1	1.22255	0.132689
2	1.89621	0.0119976
1	1.71649	0.300605
1	0.959378	0.0792183
2	0.898865	0.0889749
0	1.23586	1.07936e-05
0	0.546092	0.195974
2	1.4517	0.111877
2	1.51727	0.189383
1	0.804765	0.100354
1	1.7519	0.105279
1	1.6528	0.183016
1	1.36909	0.198859
1	1.46484	0.223119
1	2.01546	0.118875
1	1.15124	0.128903
0	0.451152	0.174017
1	0.738289	0.164058
1	1.52437	0.173601
1	1.04913	0.166329
2	0.653455	0.124251
2	2.37157	0.247312
1	0.626936	0.0661752
0	0.624898	0.21402
0	0.469558	0.217418
0	1.11179	0.150192
1	0.980122	0.150176
1	0.436298	0.0675637
0	0.761582	0.120407
1	1.21433	0.177186
2	3.45858	0.235418
0	1.58476	0.118376
2	1.28505	0.141572
1	0.908922	0.0411207
2	1.25795	0.052107
1	1.64864	0.232451
2	6.6339	0.269306
1	0.765315	0.104983
1	0.504171	0.00452668
1	0.606562	0.183665
0	1.01238	0.180661
2	2.72091	0.229665
2	0.301722	0.145566
0	0.695558	0.0609916
1	2.90953	0.222268
1	1.73016	0.150188
1	0.582583	0.0218602
2	0.248146	0.0756608
1	1.10092	0.0466528
1	0.776565	0.175235
2	3.41509	0.182921
2	2.4091	0.218757
0	0.211417	0.0396802
0	1.12795	0.0476142
0	1.03493	0.153691
0	0.501509	0.196623
2	0.455656	0.112989
0	1.40114	0.131774
1	0.648859	0.172186
1	0.860044	0.142256
1	0.513709	0.0529539
1	0.225561	0.196753
1	1.2426	0.171005
0	0.684728	0.187223
1	0.698142	0.201366
1	1.65559	0.160021
1	0.306029	0.0966815
0	0.268421	0.139399
2	5.4405	0.26831
2	3.49252	0.188479
1	0.335556	0.174739
0	0.311915	0.0703858
2	0.945774	0.144138
0	1.72863	0.105188
1	1.06354	0.133529
1	1.01698	0.151022
0	0.588203	0.279459
1	1.06839	0.200044
1	2.15763	0.232458
2	2.15505	0.177217
1	1.53633	0.0135177
1	0.536234	0.0879646
0	0.430489	0.00402469
2	4.01036	0.211838
0	0.173683	0.070594
1	0.913686	0.141377
1	0.639676	0.0742646
2	1.4975	0.206097
1	1.61209	0.169255
1	1.2666	0.113912
1	0.507889	0.116406
1	0.69246	0.195886
2	3.26766	0.247033
1	1.37204	0.210859
1	2.17066	0.219039
2	0.764248	0.196551
0	1.67825	0.106874
1	0.604014	0.165362
2	0.457898	0.096711
1	0.505235	0.0771675
1	0.552294	0.087446
0	0.403538	0.231532
0	0.665732	0.108891
1	2.67229	0.112685
1	0.572859	0.20301
0	1.08381	0.112315
1	0.737763	0.0782672
2	2.94094	0.184957
0	1.06147	0.168679
0	0.787892	0.105695
1	1.85408	0.141041
0	0.913089	0.135791
0	2.38843	0.145941
1	0.661124	0.136157
1	0.837434	0.16306
0	0.770663	0.0909304
1	1.3603	0.131016
1	1.26834	0.159225
0	0.750958	0.159124
1	0.528413	0.0050275
0	0.581049	0.142057
2	1.55708	0.153506
0	1.14669	0.111664
0	0.937815	0.13628
0	1.24939	0.222372
1	1.54603	0.174938
2	4.69281	0.142142
1	0.719954	0.114875
2	1.38496	0.171704
1	0.713182	0.0878106
0	0.638656	0.099532
0	0.831842	0.0876456
0	0.475051	0.13558
[truncated: 402 more rows]

## Sheet: panel e - right
Cell type	Abbreviation	eQTL beta	Lower limit	Upper limit
Astrocyte	AST	-0.0193848	-0.248548	0.209778
EndothelialCell	END	NA	NA	NA
Excitatory	EX	-0.0512181	-0.280255	0.177819
Inhibitory	IN	-0.132665	-0.360862	0.0955326
Microglia	MIC	0.258356	0.0329374	0.483776
OPC	OPC	-0.310895	-0.534606	-0.0871828
Oligodendrocyte	OLI	0.803403	0.613732	0.993074
Pericytes	PER	-0.365512	-0.587096	-0.143927

## Sheet: panel f - left
genotype	CD38 expression	Astrocyte proportion
1	0.382074	0.240884
2	3.18077	0.238125
1	0.900633	0.252243
0	0.582583	0.255387
2	0.612675	0.210117
1	1.6626	0.255174
2	2.54899	0.246229
0	0.173683	0.0733119
0	0.911302	0.218885
2	1.30665	0.206693
1	0.489717	0.191309
1	0.901814	0.222614
0	0.316024	0.137219
2	0.470109	0.30451
1	1.72711	0.232267
2	1.10453	0.249723
1	0.743558	0.16606
1	1.00065	0.362882
0	0.560538	0.280672
1	1.61607	0.241085
1	0.367524	0.145758
0	0.516346	0.107556
0	0.935378	0.18854
1	2.86143	0.255382
1	3.22321	0.226967
1	3.46976	0.233672
1	0.581561	0.163764
1	0.188377	0.0372716
0	0.953173	0.352522
0	2.15505	0.267249
0	0.933554	0.263217
0	0.416893	0.187924
2	0.396713	0.244807
0	1.46927	0.292833
1	1.06839	0.282296
1	2.5128	0.19781
1	1.44953	0.305952
2	2.02201	0.229715
0	1.55956	0.172862
1	1.69275	0.214828
1	0.799847	0.251744
0	0.926288	0.226667
1	1.79887	0.246296
0	1.37007	0.31446
1	1.01764	0.202299
1	0.971271	0.302694
1	2.12468	0.215081
0	1.19974	0.212251
1	0.446618	0.18441
0	0.17893	0.134211
2	2.97348	0.262495
1	3.04227	0.261115
1	2.32294	0.286388
0	2.25925	0.279241
2	4.13339	0.289068
1	2.55724	0.226249
1	2.29201	0.254473
0	0.393575	0.289848
1	4.17785	0.306847
0	2.42317	0.318401
2	0.557965	0.20134
0	0.229879	0.304999
1	0.625408	0.274993
0	0.520029	0.217235
1	2.03975	0.269393
1	1.59118	0.255316
0	0.562081	0.19223
0	0.284427	0.0658621
1	0.674448	0.176674
1	0.749899	0.223678
0	1.26573	0.228511
1	0.252912	0.218226
0	0.405381	0.252182
2	2.3198	0.200823
0	0.792771	0.222947
1	1.21107	0.21451
1	0.611656	0.240288
1	1.05459	0.15382
1	1.16659	0.242191
2	1.72254	0.231258
1	0.924479	0.248997
1	2.90337	0.286912
0	1.30211	0.192522
2	0.423438	0.177013
0	0.354438	0.189634
1	0.492408	0.2334
0	1.78728	0.24036
1	1.86849	0.259603
1	3.41509	0.260191
1	5.37267	0.207362
1	0.636107	0.270944
1	1.35352	0.258479
1	0.964995	0.22451
0	1.42814	0.327534
0	0.710582	0.129502
2	0.922673	0.169009
1	1.3603	0.232278
1	0.617768	0.0905809
2	1.31859	0.334771
0	0.765315	0.206185
1	1.21843	0.289659
1	3.43659	0.309405
2	0.411474	0.203604
2	0.923274	0.134135
1	0.447186	0.169857
1	0.35654	0.206225
0	0.343699	0.148844
0	0.827941	0.21726
1	2.04877	0.22107
2	2.36824	0.251304
1	2.1099	0.173595
1	1.1354	0.216781
0	0.444339	0.231376
1	0.312743	0.0445124
1	3.0281	0.253149
0	0.301722	0.0587147
1	3.40452	0.246618
1	0.784647	0.266145
0	1.16427	0.266339
1	1.08169	0.208512
1	2.28898	0.291395
0	2.34206	0.300669
0	1.1697	0.231388
0	0.517925	0.202375
1	1.93669	0.289644
2	1.67253	0.198678
1	1.83642	0.319851
1	0.837434	0.195618
1	0.940869	0.175891
1	2.17329	0.321635
0	0.507359	0.342861
1	2.6818	0.240127
0	0.349475	0.192681
2	0.55281	0.242323
1	3.36337	0.228402
1	0.549712	0.187969
1	0.445479	0.16298
1	1.57838	0.202996
1	0.360703	0.333705
1	1.7519	0.243244
0	0.194759	0.157383
1	0.584116	0.201792
0	0.200673	0.269468
1	0.650391	0.191835
2	0.781409	0.0861899
0	1.74719	0.266489
1	1.4998	0.248596
1	0.689365	0.31065
0	0.495629	0.202319
1	0.465137	0.103651
1	0.378818	0.313301
2	1.01435	0.144925
2	1.05734	0.207609
1	0.52789	0.127235
0	0.327928	0.305816
1	1.43343	0.304523
1	1.81402	0.266361
0	0.513181	0.286282
2	2.03751	0.272221
1	1.7614	0.292834
0	0.729363	0.243123
2	1.1384	0.204633
1	0.637637	0.0948541
0	1.24939	0.340552
2	1.47483	0.176472
0	0.408437	0.10777
1	1.58604	0.314268
0	1.83817	0.327652
1	0.524751	0.264114
2	2.75661	0.294819
2	3.10128	0.185571
1	1.38296	0.275352
0	0.321654	0.195164
2	3.0937	0.23369
2	3.86631	0.249286
1	0.736711	0.203789
1	0.688334	0.122598
1	0.910706	0.251318
2	2.40562	0.208728
1	0.372218	0.266819
1	1.84343	0.134199
1	0.570296	0
1	3.37349	0.229652
2	3.66875	0.238667
2	1.07537	0.24761
1	0.657544	0.26913
1	0.604524	0.250622
1	0.850952	0.191836
1	0.760517	0.143998
1	0.928705	0.139731
1	1.22835	0.159601
1	0.74303	0.000923131
1	0.580538	0.0459281
1	0.683699	0.210982
1	1.47372	0.157192
0	0.255234	0.0157872
1	1.32602	0.271629
0	1.5708	0.219121
1	2.17066	0.226504
0	2.00251	0.240224
2	0.747254	0.224534
1	2.48568	0.218847
2	2.17593	0.25743
0	0.473407	0.260988
1	0.664195	0.275071
1	0.670856	0.224468
2	1.32136	0.257584
2	2.34529	0.284533
1	0.362764	0.308809
0	0.33177	0.259155
0	0.291904	0.270428
2	0.579515	0.272909
0	0.466797	0.178073
0	0.267366	0.232591
1	2.08822	0.2483
0	0.622861	0.299002
1	0.701247	0.313579
1	0.320858	0.229436
2	0.642226	0.252986
1	1.02558	0.156256
1	1.48609	0.237541
0	0.342968	0.136967
1	1.98975	0.286774
0	0.951936	0.166912
1	1.50907	0.287851
1	2.20006	0.234515
1	2.65357	0.29862
0	1.25024	0.183092
2	2.24477	0.204737
1	4.49271	0.214358
1	0.947003	0.257718
1	0.871502	0.233152
1	1.09161	0.241112
2	0.542984	0.149993
1	0.998059	0.300842
0	0.969384	0.050712
1	1.2614	0.281806
0	0.214738	0.0990472
0	0.628973	0.282368
1	1.66543	0.213688
1	3.14018	0.310807
2	2.71592	0.201647
2	2.16542	0.185033
2	2.14991	0.218417
1	0.631521	0.245158
0	0.666756	0.27355
1	1.60944	0.28892
0	0.762648	0.200155
1	0.866906	0.245325
2	2.17857	0.263245
0	1.71199	0.320697
1	3.01413	0.182174
0	0.852085	0.300467
1	0.400449	0.0930317
0	0.447754	0.242069
0	1.83119	0.222036
0	2.74113	0.22007
1	1.98345	0.235344
0	1.05186	0.221814
2	1.33918	0.16624
2	2.45938	0.192378
0	2.16022	0.27919
0	0.470659	0.264305
1	1.04302	0.117694
0	0.254078	0.115036
1	0.872654	0.12979
2	1.13093	0.276467
1	3.206	0.222141
0	1.44736	0.29123
0	0.501509	0.140968
0	0.894749	0.193631
2	0.580026	0.0989373
0	1.57458	0.301186
2	0.324026	0.0885479
2	2.33884	0.237475
1	0.890063	0.14778
2	1.62543	0.279763
1	1.48157	0.224134
1	1.09877	0.253427
1	2.15763	0.263799
1	1.25709	0.166872
2	0.428148	0.172003
1	0.607581	0.103522
2	0.560024	0
1	0.629992	0.209629
1	1.00976	0.29226
1	0.216357	0.130257
2	0.711622	0.190297
1	0.265233	0.127035
1	0.64988	0.132659
0	1.05322	0.105221
1	0.983302	0.321193
1	1.53033	0.363294
2	1.17359	0.160891
0	0.770663	0.185645
1	2.99358	0.234021
1	2.83832	0.373819
0	2.77236	0.274133
1	0.541947	0.105901
1	1.39707	0.383002
1	0.852652	0.256974
2	2.21933	0.320549
1	1.64449	0.223004
2	0.882488	0.336717
1	0.506297	0.152424
1	1.17515	0.2223
2	2.94736	0.288471
0	0.538833	0.24977
1	1.5497	0.456181
0	0.911897	0.385574
1	1.03897	0.348848
0	0.8324	0.234176
0	0.774953	0.252755
0	0.999353	0.261321
2	2.30117	0.353462
1	0.614203	0.278198
2	1.23168	0.26607
1	0.644776	0.160852
2	1.44628	0.25041
1	0.981393	0.204183
1	1.07187	0.18868
2	3.18911	0.285064
0	1.33729	0.307634
1	0.452844	0.270327
1	0.288204	0.0101094
2	0.150741	0.0537396
2	2.1448	0.286781
2	2.02641	0.288647
2	0.683184	0.237212
1	1.24091	0.253732
2	1.77748	0.252759
2	1.00585	0.200938
1	1.52318	0.218635
1	2.45202	0.365948
2	1.93867	0.453311
0	1.54603	0.245616
0	0.854922	0.267474
1	2.18123	0.157369
1	0.977586	0.242111
2	2.62622	0.267632
1	0.206205	0
1	3.9358	0.379734
2	0.605034	0.115019
2	1.80725	0.247263
2	1.85229	0.342636
2	3.32392	0.310769
0	1.81743	0.375243
0	0.347323	0.0888895
2	0.391047	0.199661
1	1.81914	0.203466
1	0.412079	0.361878
2	2.62175	0.404151
1	0.693492	0.138234
1	0.518451	0.179709
0	0.880167	0.316421
1	1.45387	0.222879
1	1.75505	0.23436
0	0.528935	0.336313
0	0.327153	0.311583
0	0.713182	0.238133
0	0.898276	0.230515
1	1.15735	0.211947
0	2.30425	0.313064
0	1.99187	0.339691
1	1.43556	0.284159
2	4.52363	0.375208
1	0.793857	0.317414
1	1.13391	0.304765
1	0.42932	0.116643
1	1.46373	0.286961
1	0.553842	0.199945
2	1.2242	0.276835
1	0.588714	0.226778
2	0.925082	0.205358
0	0.64937	0.278153
0	0.682155	0.122061
1	0.562595	0.142347
0	0.353734	0.0614035
1	2.8498	0.312491
1	1.06078	0.295928
1	1.10815	0.373281
1	1.26399	0.252475
1	3.49252	0.441432
0	0.92087	0.259633
1	1.67969	0.318528
0	0.832959	0.253105
1	0.330241	0.163994
0	0.594838	0.269604
1	0.820173	0.213312
0	0.994833	0.310854
1	0.836874	0.198149
1	1.48382	0.23729
0	0.825718	0.216026
0	0.234036	0
2	1.28772	0.196652
2	0.697625	0.177267
1	5.51237	0.189458
2	1.43025	0.344218
1	0.441479	0.0962304
0	0.425798	0.251654
1	2.82698	0.364751
0	1.02359	0.334568
0	1.10092	0.271325
0	0.484854	0.160655
1	0.398585	0.161055
0	0.360013	0.0938395
1	1.14065	0.297733
2	0.394204	0.261341
2	0.833517	0.180472
2	0.192688	0
2	1.4452	0.290388
1	1.6174	0.287181
2	3.711	0.362443
1	0.674961	0.175096
2	1.41349	0.308283
0	0.384014	0.0344716
0	0.708505	0.18254
1	0.391681	0
1	1.04913	0.347751
1	1.12795	0.229611
2	0.989051	0.151923
2	0.279589	0.210637
2	1.77585	0.171265
1	1.07048	0.228612
0	1.23838	0.197045
1	1.00454	0.227214
2	3.72549	0.263217
0	2.03306	0.286196
0	5.75763	0.118902
2	0.488638	0.197666
1	1.99823	0.217463
0	0.368199	0.233444
1	1.04845	0.241321
0	0.455656	0.046643
1	0.39546	0.146738
1	0.935987	0.14017
0	1.50326	0.261761
0	0.889479	0.263431
1	0.677015	0.202937
1	1.27271	0.203606
1	0.467903	0.209509
0	0.831284	0.306814
0	1.88315	0.270968
1	1.96688	0.256154
2	1.38396	0.294167
0	0.397962	0.229374
1	0.333291	0.192001
1	1.55585	0.266161
0	0.419878	0.152821
2	2.4091	0.269755
1	1.16582	0.300105
0	1.60418	0.265585
1	1.25623	0.226201
2	0.734609	0.288374
0	0.77549	0.183843
1	0.85549	0.146986
0	0.426387	0.248947
1	0.681641	0.0657739
0	0.443197	0.237907
1	0.48377	0.29534
1	1.40421	0.268184
1	1.82773	0.275267
2	1.11324	0.24404
0	1.72406	0.203104
1	0.946388	0.251705
2	2.12717	0.274719
1	1.37106	0.274333
1	1.36811	0.221416
0	2.25633	0.305847
1	3.03516	0.342838
1	0.572859	0.159398
1	0.324811	0.233878
1	1.1169	0.161959
0	0.578492	0.20829
0	1.709	0.260162
1	0.585649	0.182474
1	0.539871	0.251497
2	0.81962	0.262797
1	2.35505	0.361155
1	0.55745	0.187307
1	1.70305	0.277594
1	0.629483	0.198962
2	3.64156	0.279813
2	1.95467	0.256843
0	0.894162	0.284735
2	2.09539	0.193866
0	1.61873	0.244423
1	1.18459	0.238421
2	1.73016	0.19421
1	1.28417	0.194595
1	0.289136	0.146898
1	1.49406	0.299249
1	1.79223	0.213314
1	0.839677	0.125887
2	1.26053	0.185045
1	2.46309	0.254807
2	1.26834	0.326981
1	0.236727	0.126899
1	0.642736	0.0466689
1	0.768522	0.21471
0	1.88501	0.297517
0	2.56976	0.300027
1	2.11726	0.256192
0	0.25638	0.221925
1	1.53513	0.177651
1	2.05104	0.266837
0	1.1191	0.174052
0	0.502042	0.18023
1	1.26226	0.203685
0	0.883069	0.206751
1	0.259764	0.0684042
1	1.09661	0.228907
0	1.30483	0.203262
2	1.20781	0.142862
0	0.730412	0.192534
1	0.290064	0.0294102
0	1.47819	0.331929
1	1.21679	0.141336
1	1.0013	0.218086
1	0.840239	0.200571
1	0.81741	0.28001
2	2.19194	0.290083
0	1.41142	0.245019
0	1.03091	0.255532
1	0.512124	0.243962
2	2.26806	0.27043
0	0.319258	0.236223
0	0.77227	0.05041
2	1.62813	0.238288
1	0.385302	0.216288
0	1.31214	0.2257
1	0.884814	0.237376
0	0.496165	0.327372
2	1.09447	0.119989
0	1.87579	0.243369
0	0.667268	0.320375
0	0.611147	0.218183
2	1.65559	0.233688
1	4.09074	0.351975
1	1.48949	0.194606
0	1.27446	0.222233
0	1.03695	0.133574
1	1.51609	0.256467
2	1.90377	0.271381
2	2.22772	0.159883
1	0.902996	0.277374
0	0.588203	0.14904
1	1.92687	0.265098
1	0.945159	0.259098
1	1.23252	0.242622
1	0.790058	0.146897
0	0.759452	0.19626
0	0.725176	0.138548
2	1.45715	0.188674
1	0.917272	0.237981
0	0.880747	0.212546
2	0.702282	0.363774
1	2.04425	0.249911
1	1.08664	0.252803
2	0.697108	0.21689
1	0.65959	0.348556
1	0.601466	0.25046
1	0.667781	0.0811874
1	0.589224	0
1	1.75347	0.205379
1	2.21102	0.224472
1	0.222583	0.074861
1	1.46043	0.279219
0	1.23001	0.260975
0	0.731985	0.285017
2	0.399207	0.211868
0	0.427562	0.117227
1	0.308572	0.121542
1	0.821834	0.194666
2	0.601976	0.260345
0	0.616749	0.249617
1	1.24769	0.267325
0	0.767452	0.252986
1	0.810249	0.309468
1	0.985853	0.190752
0	0.431655	0.162552
2	1.61474	0.283733
1	1.51845	0.274582
1	1.91716	0.268807
1	0.872078	0.269942
0	0.765849	0.146378
1	0.722041	0.206683
0	1.68257	0.245835
2	2.73096	0.246777
1	0.620824	0.205407
1	1.82085	0.281699
2	1.00519	0.298373
1	0.983939	0.178946
0	1.02293	0.216679
1	0.908922	0.202873
1	1.718	0.250577
2	1.30756	0.230167
1	0.829612	0.201989
2	2.54489	0.241822
1	0.485936	0.254902
1	1.12944	0.138802
2	1.29309	0.24416
2	0.720997	0.244774
1	1.00911	0.262303
1	2.33245	0.2529
1	0.551778	0.224109
0	0.495093	0.240117
0	1.57332	0.26085
2	0.328701	0.162329
1	0.650902	0.237248
1	1.4952	0.236691
1	2.39184	0.332136
0	1.03225	0.272172
1	0.898865	0.251146
1	1.18617	0.260121
1	1.0216	0.179113
0	0.368872	0.11118
1	1.65699	0.229244
2	0.440332	0.240012
2	1.59766	0.21241
1	1.28151	0.226029
0	1.08099	0.162459
1	1.19014	0.142728
0	0.643246	0.182341
0	0.885978	0.216966
2	0.754669	0.280666
1	1.08735	0.211101
1	0.606562	0.284454
0	1.53272	0.29951
2	0.634069	0.160859
1	1.24175	0.287024
0	0.364131	0.197442
0	1.56205	0.236721
1	2.89726	0.28393
2	1.54481	0.2344
1	1.06631	0.279627
0	0.980122	0.126836
1	1.43983	0.243695
1	0.968756	0.144955
1	1.40627	0.252917
0	1.04437	0.19356
1	2.74626	0.301731
0	0.715784	0.272672
0	0.455095	0.146632
0	1.25881	0.227539
1	0.718911	0.256841
0	0.299093	0
0	0.537274	0.289782
1	2.57821	0.244362
1	1.17203	0.221335
1	1.95265	0.20063
2	0.535713	0.214672
0	0.202556	0.119403
2	0.996122	0.236265
0	1.63627	0.272549
2	1.32788	0.228376
2	0.597388	0.233333
0	0.937815	0.293519
1	2.31666	0.23599
0	0.7028	0.163443
1	0.910111	0.169049
2	1.50442	0.20057
0	0.864042	0.253304
2	1.56955	0.299491
1	1.64864	0.274968
1	0.917871	0.155623
1	0.663683	0.191154
1	0.960001	0.259394
1	0.576445	0.135195
2	0.778178	0.167527
1	1.89621	0.257629
0	0.873807	0.190824
2	1.25537	0.297
2	2.79925	0.207429
1	0.370884	0.22012
0	1.43876	0.245799
1	0.606053	0.193252
0	0.932947	0.210431
0	0.554357	0.158316
0	0.492946	0.217114
1	0.241932	0.0363936
1	1.22338	0.216553
2	2.07175	0.256771
1	0.462361	0.237385
1	0.6086	0.20701
1	1.53995	0.35044
1	1.43131	0.17234
1	0.745669	0.189286
2	2.50497	0.232185
2	0.548678	0.155364
0	1.58476	0.24436
1	0.382722	0.209831
1	1.41039	0.32465
2	0.532067	0.243646
1	1.41453	0.184767
1	1.30301	0.183022
1	2.84404	0.230811
1	2.02421	0.176027
2	3.31431	0.282543
0	0.905362	0.212578
0	0.544538	0.171413
1	0.694008	0.248628
0	0.2044	0.169442
1	2.92824	0.239065
0	0.404153	0.298812
0	0.566191	0.19085
0	1.85945	0.307467
1	1.16892	0.243694
1	0.47121	0.238825
1	0.598407	0.0223574
1	0.984577	0.261604
0	0.853786	0.21176
2	0.68988	0.193016
0	0.456778	0.207744
0	0.723608	0.183258
0	1.4345	0.135386
0	0.422254	0.271246
1	0.835194	0.195331
1	1.24599	0.22511
1	0.70591	0.214479
1	1.25451	0.263866
1	1.70602	0.266691
0	0.646307	0.260989
2	1.20619	0.262146
0	1.47707	0.277862
1	1.14744	0.332544
0	0.487558	0.211506
0	0.803124	0.193736
2	1.52794	0.159516
1	1.95064	0.266
0	0.782488	0.183804
1	2.13468	0.20816
1	2.45569	0.238083
1	1.00324	0.221637
0	0.366171	0.228374
0	0.49187	0.20854
1	1.14442	0.156434
1	0.887727	0.263138
0	0.994189	0.219315
1	1.01238	0.246063
0	1.71049	0.259949
1	1.3468	0.299269
1	1.25967	0.335915
1	2.87322	0.23179
0	0.594327	0.211876
1	1.32695	0.196068
1	0.704873	0.233506
1	1.37402	0.280203
2	0.923877	0.237967
2	0.738289	0.194656
0	1.16505	0.166105
2	0.95503	0.0449388
0	0.844175	0.2106
0	0.587692	0.239646
1	2.51675	0.277936
0	0.661124	0.243441
0	1.16119	0.29379
1	1.97512	0.294315
1	2.09779	0.322385
2	1.82946	0.212866
1	0.766918	0.198575
1	1.52199	0.271121
1	0.590756	0.234845
1	2.87917	0.246069
1	0.641206	0.00175895
2	2.40215	0.244694
0	0.848124	0.155882
1	0.644266	0.230335
0	2.27102	0.287461
2	2.34853	0.275247
1	0.500442	0.185621
2	0.845866	0.224832
1	1.09019	0.281061
1	0.966874	0.184175
1	2.41963	0.293272
1	0.651412	0.131012
0	0.695041	0.189135
0	0.405994	0.21308
2	2.05559	0.228013
0	0.553326	0.134975
0	1.11251	0.300754
1	2.09299	0.264215
1	2.24765	0.27489
1	0.425209	0.135219
0	1.06147	0.300272
1	0.764781	0.297429
2	3.45858	0.247088
0	1.64725	0.237355
2	2.44471	0.282049
0	0.571322	0.333891
2	1.13316	0.243963
1	0.963744	0.229283
1	1.76779	0.248062
0	0.410262	0.220787
0	0.86748	0.276548
1	1.28594	0.295998
1	1.58989	0.294497
1	1.74563	0.251048
1	1.11033	0.337214
1	1.52913	0.280484
2	1.54117	0.373456
0	1.33163	0.219894
1	1.17594	0.0464232
1	0.740395	0.234406
0	0.665219	0.240656
0	0.690912	0.243821
0	0.772806	0.246154
1	0.54402	0.206388
1	1.36713	0.271683
1	1.6612	0.181343
1	1.02094	0.205856
1	1.00259	0.192727
1	1.12573	0.240195
2	0.454533	0.152845
1	0.954411	0.183815
0	1.70453	0.225793
1	0.696591	0.149919
2	3.07871	0.31165
2	1.16196	0.23986
0	1.20863	0.256635
0	0.475599	0.131894
2	2.36162	0.287194
2	2.31043	0.20031
1	1.10743	0.0960944
1	1.65979	0.286132
0	0.812999	0.198122
1	0.975687	0.224594
2	1.31582	0.225744
1	0.592287	0.220018
2	0.989692	0.157073
2	1.71649	0.256564
0	0.442052	0.215737
1	0.853219	0.20474
1	1.29849	0.203456
1	0.481054	0.18433
0	0.232667	0.144373
1	0.838555	0.200404
1	0.543502	0.180705
1	0.4967	0.0950805
1	0.907734	0.243791
1	2.60846	0.28893
0	0.404768	0.0982488
2	1.38898	0.253967
1	1.10164	0.24437
1	0.290986	0.160426
1	1.81232	0.254727
2	2.54081	0.177741
0	0.641716	0.209146
1	0.536754	0.152188
0	1.08877	0.210094
0	1.65839	0.330987
1	1.19333	0.140954
1	1.18855	0.269354
1	2.23905	0.305576
1	0.489177	0.130317
2	0.167979	0
0	1.0078	0.231521
0	0.761582	0.24495
0	1.37501	0.234745
1	1.33257	0.223936
1	1.68983	0.236832
0	0.618787	0.335516
1	0.474504	0.189967
0	0.659078	0.269044
1	1.392	0.263891
1	2.57398	0.322891
1	0.251737	0.15693
2	1.15505	0.208813
1	0.850386	0.254668
0	1.63083	0.247915
1	0.991617	0.150099
1	0.843612	0.0381376
1	1.01896	0.209682
1	0.87785	0.24623
0	0.428734	0.172568
1	1.74407	0.289112
0	0.443768	0.109408
0	0.888311	0.229797
0	1.62678	0.257279
1	0.828498	0.232833
1	0.895924	0.189912
0	0.363449	0.150103
2	0.63254	0.171317
2	2.47055	0.195518
0	0.609109	0.169811
2	0.555904	0.0943759
1	0.46735	0.208918
1	0.992902	0.203657
0	0.752548	0.211149
0	1.07817	0.218827
0	0.409654	0.258952
1	0.788433	0.228555
0	0.658567	0.258909
0	1.0437	0.278505
2	0.527367	0.243039
1	0.712142	0.279683
2	1.06009	0.231058
0	0.30688	0.216183
0	1.26747	0.279262
1	1.63491	0.247549
1	1.19652	0.317819
1	0.77764	0.166459
1	2.15247	0.268642
0	0.547644	0.317933
0	0.298209	0.236674
1	0.709543	0.303202
0	0.823497	0.247684
0	0.639166	0.238109
1	1.80894	0.229483
0	0.797666	0.244783
1	1.1002	0.201478
2	0.907141	0.189167
1	1.69129	0.320913
1	2.2362	0.269999
2	0.685243	0.287571
2	0.615731	0.118243
2	0.825162	0.262096
0	1.01501	0.296686
1	0.73566	0.188397
0	0.801484	0.159482
2	2.60407	0.239019
0	0.802031	0.188174
1	2.58675	0.256729
0	0.809151	0.0951062
1	0.919069	0.130371
2	0.879587	0.172833
1	1.35642	0.172617
1	1.23922	0.135786
0	0.564651	0.301518
2	0.668293	0.16663
1	1.33351	0.303786
1	1.88686	0.196935
0	0.561567	0.218933
0	2.05331	0.208567
2	4.02988	0.28122
1	0.439757	0.14972
2	3.53972	0.351687
0	0.346601	0.21336
0	0.733034	0.234211
1	2.96688	0.347285
1	0.450021	0.0419077
0	0.845302	0.271182
0	0.615222	0.16594
1	0.415694	0.203602
0	0.271545	0.0605511
2	1.60026	0.0889564
1	1.38196	0.264116
1	2.26218	0.234518
0	0.95565	0.227129
0	0.830169	0.236388
1	0.676501	0.116429
0	1.32976	0.210377
1	0.596878	0.218849
0	1.31674	0.28319
1	0.670344	0.300152
0	1.23085	0.194734
2	2.07877	0.250094
1	0.62388	0.216531
1	1.46705	0.242568
1	0.350902	0.242722
0	1.37699	0.217013
0	1.03964	0.265784
2	1.80221	0.242676
2	1.88131	0.265343
0	0.915478	0.291861
1	2.08348	0.252129
1	0.657033	0.19746
1	1.1213	0.207486
0	1.54238	0.214592
0	3.88324	0.171402
0	1.89809	0.333969
1	2.01112	0.252122
1	1.75981	0.236503
0	0.359322	0.239366
1	0.94885	0.241723
1	1.40012	0.22062
1	0.841924	0.205107
0	0.993545	0.230541
1	0.857196	0.246758
1	1.05871	0.239801
0	0.424029	0.226346
2	0.568758	0.261028
0	0.656011	0.277768
2	1.96483	0.198269
2	1.41661	0.253325
1	1.51375	0.211145
1	0.919669	0.250005
1	1.06909	0.249085
1	2.07408	0.208916
1	0.892404	0.226823
0	0.590245	0.186673
1	0.277614	0.172851
2	1.01107	0.235995
0	0.638146	0.215097
1	1.90567	0.206801
1	0.63203	0.205436
0	0.811348	0.225108
0	0.939647	0.215817
1	0.227019	0.207254
1	6.46648	0.234025
0	1.03829	0.24724
0	1.02825	0.210412
1	0.371552	0.206493
1	0.728316	0.233584
0	0.295532	0.237837
1	1.05391	0.260226
0	0.746726	0.262665
1	0.622352	0.224791
1	1.77262	0.176839
0	7.31254	0.246546
0	2.47431	0.3138
1	0.311084	0.263927
2	3.7402	0.253467
1	0.806408	0.231078
2	3.24074	0.201785
0	0.246928	0.211604
1	0.942093	0.305471
0	5.85156	0.232532
0	0.478331	0.247369
1	1.0824	0.31244
1	0.78087	0.244286
0	0.415093	0.244157
2	1.12204	0.239859
1	0.464027	0.266649
0	0.522129	0.226399
0	0.337054	0.211737
2	1.00389	0.225382
1	0.526844	0.207226
2	2.70114	0.181655
2	0.934162	0.218901
2	0.985215	0.265116
1	0.949467	0.260699
1	1.81572	0.230459
1	0.970013	0.237113
1	1.22586	0.246522
2	1.36909	0.217663
0	0.325594	0.225067
1	0.515292	0.234445
1	0.518977	0.212945
0	0.348759	0.228
0	0.900044	0.274899
1	2.32927	0.242313
0	1.10309	0.210514
0	0.679584	0.204144
1	2.47808	0.212591
1	1.85586	0.259727
1	0.463472	0.343823
2	0.528413	0.272524
2	0.783027	0.16931
0	0.834076	0.171915
1	1.20377	0.252649
0	1.19492	0.2479
1	1.05254	0.154654
1	1.34393	0.248232
0	0.866333	0.249789
2	1.63219	0.203365
0	2.37492	0.154271
1	0.372884	0.217843
0	0.609619	0.215247
2	0.748312	0.206409
1	0.909517	0.201127
0	1.97928	0.189735
1	0.734084	0.221412
1	0.231282	0.248291
0	0.27051	0.239568
1	0.261976	0.19941
1	2.01329	0.177079
1	0.886561	0.234634
2	0.459575	0.211599
0	0.841362	0.176077
1	1.3012	0.225911
0	1.02492	0.191435
1	0.648349	0.205614
1	2.10747	0.211411
0	0.335556	0.0977261
1	1.61341	0.186653
1	1.89433	0.18356
1	2.53272	0.216302
0	0.420473	0.236782
1	1.08806	0.209874
1	4.22428	0.207558
1	1.207	0.184935
1	2.16803	0.202756
1	3.21457	0.20738
2	3.57668	0.200512
0	1.45605	0.188848
2	1.17281	0.196366
1	2.22492	0.195831
0	0.719432	0.260614
0	1.27621	0.263667
1	0.477239	0.254784
0	0.352321	0.241373
0	0.842487	0.254724
1	0.225561	0.224886
1	1.18064	0.264283
2	0.763181	0.230189
1	1.11397	0.23657
1	0.466244	0.283063
2	0.803671	0.182933
1	0.416293	0.138028
1	0.418089	0.255678
2	0.331007	0.237117
2	0.831842	0.114378
0	1.04234	0.1837
2	3.12442	0.347708
1	2.16281	0.174464
1	0.524227	0.151428
0	2.44836	0.268569
0	0.244455	0.121976
1	3.28604	0.421938
0	1.20215	0.225618
1	2.83263	0.246863
1	2.07642	0.151881
0	0.538313	0.291931
1	1.03628	0.203455
1	0.968128	0.265879
1	0.603505	0.212539
0	0.522654	0.2025
2	0.406606	0.219197
1	0.278605	0.243174
1	0.47176	0.124285
2	0.908328	0.224955
1	1.18776	0.170021
1	0.654988	0.200191
0	1.11617	0.214361
2	1.80054	0.358627
1	0.686273	0.208637
2	3.38373	0.224736
2	1.14517	0.159383
1	0.795489	0.224533
2	1.32415	0.22321
0	0.345154	0.238438
0	4.89238	0.201219
0	1.87762	0.225304
0	0.885396	0.199104
2	1.6214	0.243093
1	1.13018	0.180874
0	0.546092	0.274768
2	4.40492	0.195949
0	0.523178	0.155793
1	1.38496	0.219651
1	2.46681	0.255227
1	0.595348	0.332911
0	7.04764	0.330003
1	1.01632	0.268125
0	2.37157	0.230198
0	1.86305	0.198777
0	2.3261	0.21069
0	1.1067	0.209364
1	1.74096	0.236041
1	0.574908	0.276057
2	0.409046	0.213625
0	1.55462	0.276108
1	3.14816	0.330459
1	0.947619	0.368389
0	1.72558	0.225691
1	1.37303	0.167103
0	0.610638	0.273458
1	1.30574	0.219142
0	0.49402	0.159611
2	5.13456	0.221565
1	1.12647	0.183199
1	0.767987	0.292438
0	0.274608	0.0669761
0	0.358629	0.261661
1	1.0183	0.303284
1	0.396087	0.195914
0	0.531024	0.305431
0	0.757325	0.400514
2	1.96279	0.21982
0	0.813549	0.202686
1	0.376851	0.167813
1	0.430489	0.19756
0	0.621333	0.1594
1	0.486477	0.18397
0	0.808053	0.202157
1	1.08451	0.267489
1	0.996767	0.170413
0	2.19464	0.253166
0	0.385945	0.190722
2	2.78302	0.25383
2	1.1482	0.168708
1	2.63979	0.19665
0	0.563109	0.239756
1	3.06396	0.191303
0	0.537794	0.296756
0	0.458457	0.245759
0	0.572347	0.212219
1	1.2426	0.196675
0	0.69246	0.292032
1	0.43572	0.200255
2	0.595858	0.253011
1	1.50791	0.282782
1	1.92882	0.212122
2	1.55708	0.154298
1	1.90187	0.223823
1	1.14896	0.238617
1	0.817962	0.305053
1	0.275616	0.177319
1	1.77424	0.223582
0	1.24007	0.251326
1	1.96075	0.188001
1	1.01173	0.254332
2	3.00723	0.205287
0	0.410868	0.342076
1	0.736185	0.200246
1	0.55848	0.189708
1	0.891818	0.243044
1	0.403538	0.251577
1	2.05788	0.208644
0	1.14972	0.212243
2	0.584627	0.270154
1	1.53874	0.23662
1	0.370214	0.220658
0	0.687818	0.255658
1	0.663171	0.394254
2	1.51963	0.207702
0	0.503639	0.237397
0	1.46816	0.17773
0	0.579003	0.253093
0	0.741976	0.214027
1	0.365493	0.19472
1	1.24344	0.214871
1	0.407217	0.184281
1	0.338545	0.171163
1	2.38503	0.255437
0	0.369544	0.235879
1	0.982029	0.208722
2	1.61076	0.167581
1	0.740922	0.170192
1	0.895336	0.321404
0	0.982665	0.149983
0	0.484312	0.267636
1	0.540391	0.21717
1	0.971901	0.185889
2	0.613694	0.206632
1	0.78735	0.170038
2	1.27709	0.185526
1	0.592797	0.190251
2	1.57206	0.175944
1	0.509479	0.216889
2	2.06248	0.196345
2	1.29488	0.33348
2	1.67395	0.316586
0	0.992259	0.247943
0	0.520554	0.178331
2	1.49635	0.250549
0	0.745141	0.296136
0	0.309412	0.215401
0	1.76299	0.320093
0	0.723086	0.160776
1	1.78236	0.198859
1	1	0.287395
1	0.791685	0.177182
1	0.861185	0.147196
0	1.65002	0.208156
2	1.55832	0.264249
1	3.69672	0.20448
0	0.280568	0.177162
1	0.286326	0.1591
1	0.481598	0.207203
1	1.52674	0.151374
2	1.35063	0.191868
0	0.700729	0.165488
2	1.34203	0.237349
2	0.701765	0.219424
1	2.11972	0.215697
1	0.479966	0.251738
2	1.5608	0.279506
0	2.12966	0.207045
1	0.462917	0.188627
0	1.3354	0.251594
0	1.40936	0.208234
1	2.90953	0.229763
2	1.28683	0.24375
1	0.726746	0.106806
0	0.717347	0.267961
0	1.11179	0.358722
2	1.17672	0.17093
1	0.473955	0.193602
0	1.80557	0.353353
1	0.392944	0.17542
1	1.69421	0.173625
1	1.83293	0.255913
1	1.0831	0.343682
2	2.1222	0.236714
2	1.42603	0.245885
1	1.60681	0.20832
1	1.76459	0.269068
1	0.771734	0.140238
0	0.448889	0.321074
0	2.73603	0.314468
1	3.80128	0.188294
2	0.713702	0.161709
1	0.575933	0.201003
1	0.7552	0.17775
1	1.51492	0.202453
0	0.555389	0.185569
2	1.64037	0.171079
1	0.620315	0.239647
1	0.945774	0.259076
1	2.49334	0.225764
0	0.987131	0.254406
1	1.97099	0.2772
2	1.62274	0.158723
2	0.699694	0.149181
1	1.05117	0.256815
1	2.31354	0.13614
1	1.20296	0.217014
1	2.01546	0.230885
1	1.35738	0.201881
1	1.31398	0.212311
1	1.1775	0.19825
1	1.31122	0.178079
2	0.519503	0.17232
2	1.40833	0.21011
0	1.00845	0.195868
2	0.694525	0.199929
1	1.15888	0.293247
1	2.00896	0.260287
1	1.91523	0.280629
2	0.707986	0.290827
0	0.460133	0.22085
2	3.99121	0.149529
1	1.30939	0.252124
1	0.787892	0.312941
1	2.27398	0.359909
1	1.91331	0.25051
2	1.42498	0.243058
2	1.56579	0.316975
1	1.13615	0.202893
0	0.459016	0.198737
1	0.582072	0.265063
0	1.22669	0.335347
1	1.36419	0.236221
1	0.624389	0.227482
1	1.59247	0.201127
0	0.756793	0.263686
2	1.7694	0.189252
1	0.610128	0.182794
1	3.50411	0.321987
1	1.34108	0.212123
1	1.21761	0.16894
1	0.516872	0.292238
2	1.22918	0.125487
0	0.577468	0.197535
2	0.575421	0.18148
1	2.38843	0.244661
0	1.05802	0.227927
1	1.19893	0.24081
1	0.834635	0.246549
0	0.799301	0.210844
1	0.478876	0.193629
1	0.457338	0.170152
2	1.34584	0.161625
1	1.83467	0.266581
2	2.29811	0.23282
1	0.700212	0.207086
2	0.770127	0.239124
2	0.329472	0.197371
1	0.514764	0.244427
0	1.24854	0.168174
0	0.941481	0.242319
1	0.762115	0.05944
1	1.66826	0.189889
1	1.07327	0.205993
0	0.437453	0.0736247
0	0.433981	0.062743
0	0.401068	0.0972739
0	0.26307	0.0490824
2	2.44108	0.224352
2	0.804765	0.107176
0	3.62823	0.181239
2	1.38697	0.245321
0	1.28328	0.185237
0	1.2209	0.200803
1	1.32229	0.17429
1	1.02425	0.110121
1	1.02958	0.0972226
1	1.91909	0.171844
1	0.634578	0.225447
1	0.31025	0.0695551
2	1.60287	0.246138
1	0.927496	0.156821
1	3.33363	0.214533
1	0.482684	0.105501
1	1.07257	0.203165
2	0.773343	0.128233
0	0.751488	0.261156
2	1.23419	0.173573
2	0.340027	0.0224538
1	0.666244	0.0372768
0	0.856627	0.143261
0	2.35833	0.192605
0	0.357238	0.130742
2	0.587182	0.0687857
1	5.4405	0.235429
2	0.13092	0.0401228
2	2.39526	0.227156
1	0.686788	0.123004
1	1.60157	0.194646
2	0.862898	0.129431
2	0.692976	0.150905
1	1.03158	0.152812
1	0.869777	0.0952187
1	2.41259	0.198831
1	1.19813	0.193899
0	0.785728	0.127391
2	1.34871	0.191949
1	0.86347	0.148267
1	1.34489	0.0908782
1	0.726222	0.28263
0	1.09304	0.220966
1	0.74937	0.243968
2	0.785187	0.246352
2	3.29537	0.26678
1	0.904178	0.2148
2	0.336306	0
2	2.19734	0.164154
1	1.47149	0.195478
0	0.990333	0.195489
0	0.260874	0.145891
1	1.32322	0.134936
0	0.901223	0.169247
1	0.788975	0.159618
1	3.34344	0.197363
0	1.86125	0.180388
2	0.379471	0.0545391
1	2.00037	0.228625
2	2.82137	0.31179
0	1.38797	0.205999
1	0.380775	0.204749
0	0.635598	0.167061
0	1.52555	0.198713
0	1.82256	0.184092
2	0.521604	0.0454061
1	1.784	0.248168
1	1.39605	0.28418
1	0.961247	0.186674
2	1.08381	0.209158
2	2.00465	0.150312
1	1.16737	0.0660957
0	1.31306	0.169181
2	1.37997	0.0822068
0	0.602486	0.0857488
1	2.92196	0.142623
1	0.792228	0.144194
1	0.469007	0
2	0.602995	0.096299
1	0.906548	0.114307
0	0.28347	0.0397601
1	3.60212	0.263665
1	0.136751	0.341102
2	3.02109	0.361094
1	0.207976	0.0236584
1	0.366848	0.0894126
1	0.512653	0.156092
0	6.06355	0.21875
1	2.67703	0.374112
1	1.61209	0.25039
0	0.604014	0.128262
2	2.11235	0.16557
2	0.394833	0.0579121
1	0.821281	0.109919
2	5.3085	0.310089
1	3.42578	0.309488
1	1.60812	0.38712
0	1.48495	0.201917
2	1.19572	0.265957
2	0.228458	0.0072079
0	0.647838	0.127741
1	1.50674	0.199431
1	2.59971	0.31878
1	3.84965	0.320185
1	0.856058	0.219672
0	2.01764	0.254324
1	0.86576	0.121106
1	1.41974	0.34311
1	0.429905	0.122707
2	1.55093	0.172674
0	0.485395	0.320152
2	1.17048	0.161505
1	2.20279	0.256225
0	0.413287	0.0863607
1	0.715263	0.219718
1	3.5642	0.271162
1	0.322447	0.0837587
0	0.257517	0.0962683
2	4.58822	0.293511
0	0.783567	0.226545
1	3.16432	0.28267
1	2.66288	0.191619
1	1.14669	0.213356
2	3.17251	0.235864
2	1.26486	0.211082
1	1.1414	0.319119
0	1.72102	0.242029
2	1.06354	0.33025
1	1.07677	0.162495
2	0.18141	0.114005
0	1.42078	0.19089
1	1.0356	0.274196
1	0.824607	0.36241
0	1.63763	0.333576
0	0.879008	0.240353
1	0.651923	0.130552
1	1.34013	0.186477
0	0.344427	0.0910013
1	2.53676	0.357238
0	0.389778	0.334919
1	0.388504	0.0656338
0	1.02625	0.338384
2	1.78893	0.170264
2	3.58932	0.234904
1	1.29758	0.122716
0	0.402922	0.166058
1	1.37798	0.153075
0	0.703319	0.0482679
2	0.870351	0.087415
0	0.392313	0.05329
1	4.69281	0.257012
0	1.75822	0.264025
0	0.93234	0.261637
2	1.91139	0.21025
1	4.46265	0.295716
0	0.52998	0.123426
0	3.51584	0.266864
1	1.37897	0.195166
0	1.04641	0.162233
1	4.9369	0.464449
0	1.94663	0.264146
0	0.771198	0.192969
1	1.21433	0.300563
1	0.412683	0.0455867
0	3.75512	0.261569
1	0.660101	0.135031
1	1.73323	0.203851
0	0.317646	0.0678488
0	2.94094	0.434178
0	2.77768	0.273646
2	0.248146	0.0487837
2	0.75892	0.101032
1	0.549195	0.117993
0	0.221061	0
2	0.353028	0.0591722
2	3.81715	0.23331
0	0.307728	0.0891645
0	4.37717	0.228023
1	1.1147	0.140813
1	1.03493	0.248334
1	1.44413	0.291024
2	0.297321	0.0995757
2	4.07005	0.242275
2	0.744085	0.319511
2	2.63525	0.220393
2	0.88365	0.270656
0	0.914283	0.202571
1	1.41869	0.253221
2	1.2913	0.161901
0	0.375533	0.060013
0	0.342236	0
2	8.64073	0.366852
1	0.937206	0.220844
2	3.78565	0.116684
1	2.38164	0.339728
0	1.98136	0.345607
2	0.384659	0.0749091
1	0.378163	0.109606
2	3.24963	0.252474
1	1.51257	0.243431
2	0.488098	0.0600041
2	4.72998	0.352175
0	0.239357	0
1	0.304317	0.04907
2	2.01982	0.152444
1	0.626936	0.118184
2	3.26766	0.277756
1	3.23193	0.373972
2	0.573884	0.132658
0	1.59376	0.228545
2	0.820727	0.0585909
0	2.20552	0.382325
1	0.84982	0.111662
1	0.387866	0.0685115
2	1.89998	0.187202
1	0.482141	0.0732684
2	2.63072	0.298646
0	3.19752	0.230475
2	2.50888	0.152026
2	1.23754	0.170635
0	0.976952	0.187358
1	1.34298	0.172274
1	0.414492	0.0771724
0	0.449455	0.140695
0	0.691428	0.123932
1	0.453971	0.116027
1	1.15965	0.232596
0	1.16814	0.111192
1	3.48108	0.293483
1	0.66266	0.309376
2	2.96032	0.199838
2	1.24514	0.243245
1	0.285379	0.0131713
1	1.96893	0.221242
1	1.66401	0.0980696
1	0.598917	0.168074
2	1.5436	0.106251
0	1.71499	0.238947
2	0.453408	0.0341136
0	1.58732	0.199129
0	1.28861	0.0814032
0	0.468455	0.119305
1	0.186127	0
1	1.84874	0.212063
1	1.13765	0.141842
1	1.1287	0.156906
0	0.499908	0.0670647
1	0.401687	0.00297041
1	2.03528	0.173748
0	4.32373	0.25031
1	1.08028	0.122483
0	0.510538	0.077412
0	1.18301	0.162228
0	0.891233	0.173259
2	2.79381	0.215489
1	0.888895	0.119125
1	1.70009	0.268078
0	1.90757	0.0939402
1	0.874961	0.118881
0	0.53311	0.0387841
2	0.510008	0.0581057
1	2.65821	0.221477
1	4.01036	0.182533
1	2.98683	0.12457
1	0.819067	0.136452
1	1.50095	0.179449
2	4.24828	0.274153
0	5.95311	0.288016
2	0.621842	0.0669728
1	4.04977	0.229809
1	0.305175	0.0252606
0	0.313568	0.092432
1	0.600447	0.110556
1	1.74251	0.211004
1	1.9772	0.182539
0	0.836314	0.187468
1	0.440906	0.148006
0	0.190563	0.0521468
0	0.337801	0.0363428
0	0.950701	0.214689
1	1.45061	0.263051
0	1.826	0.259268
0	0.952554	0.223242
0	1.10381	0.199176
0.01	0.497236	0.267052
2	0.89299	0.240271
2	1.53152	0.28713
0	0.554873	0.169198
1	0.953791	0.235132
1	0.897688	0.236613
1	0.716305	0.226347
0.15	0.903587	0.250545
2	1.06978	0.259665
2	1.29939	0.214697
1	1.15124	0.224242
1	1.20457	0.224041
1.01	1.70157	0.235507
1	1.06216	0.226044
1	2.4161	0.211231
1	0.926892	0.199148
0.02	2.21655	0.223889
0	0.732509	0.212463
1	2.36493	0.201738
1	1.00715	0.241637
1	0.374873	0.223593
0	0.796577	0.211766
0	0.529458	0.263878
0	1.18696	0.240646
2	1.13915	0.207409
1.94	1.48722	0.257374
1	1.34967	0.207493
1	1.29578	0.225905
1	1.08593	0.231273
1	1.55215	0.252258
1	2.43387	0.20149
2	1.92492	0.238275
1	1.69715	0.232799
0	3.30479	0.246031
2	0.442625	0.198566
0	0.341502	0.142899
0.01	0.733559	0.212396
1	0.810799	0.118433
1	1.0959	0.206281
1.61	1.93078	0.242262
2	0.761049	0.234518
2	0.699177	0.190374
1	1.72863	0.235803
0.01	0.808602	0.22363
0	0.711102	0.281857
2	2.10261	0.250732
1	1.22752	0.206392
1	0.618277	0.134945
1	0.943932	0.208601
1	3.05668	0.238935
1	0.559509	0.231724
2	1.62948	0.223709
0.01	1.35545	0.274058
0	1.58861	0.235876
1	4.29798	0.184089
2	2.48187	0.219867
1	0.631011	0.265006
1	1.13465	0.222566
0.35	1.68837	0.205858
0.99	0.599427	0.227932
1	0.633559	0.143312
1.8	0.665732	0.201768
1	1.87396	0.231701
2	0.943319	0.214171
1	1.20135	0.233878
1	0.875538	0.223049
1	0.219517	0.0612314
0	0.421661	0.252882
0	0.861756	0.195671
1.16	0.948234	0.212421
1	0.334048	0.134657
1	0.568245	0.170178
0	0.739868	0.215354
1	1.29668	0.274864
0	0.340766	0.269424
1	1.84697	0.234437
0	0.452281	0.219481
2	1.99611	0.211561
2	1.33823	0.199408
1	0.737763	0.21849
2	1.35835	0.18923
2	1.88872	0.205709
2	1.81063	0.230343
2	0.978219	0.196742
1	0.896511	0.177868
1	1.06492	0.212669
2	0.986492	0.167614
1.02	0.269469	0.0266759
1	0.707467	0.195517
1	0.877272	0.247081
0	0.645287	0.172484
1	1.13167	0.17977
2	0.627955	0.262273
1	0.469558	0.268565
1	0.925685	0.176629
1	0.92931	0.293578
1.01	1.3991	0.205912
2	1.09375	0.109328
1	1.57966	0.167016
1	0.240652	0.160181
1	0.893576	0.184028
1	0.436298	0.225476
0	0.678042	0.177338
1	0.654477	0.259505
1	0.664707	0.235738
2	1.44844	0.231504
1	0.504171	0.194136
1	1.18222	0.225103
1	0.973792	0.172868
2	0.464582	0.221925
1	1.64174	0.206185
0.97	0.91488	0.281002
1	0.593307	0.242021
0.02	0.505766	0.172026
1	0.383368	0.203025
2	0.672908	0.210399
0.03	0.90477	0.22612
2	1.8452	0.212551
1	1.09518	0.184731
0	3.13227	0.258244
1	0.758388	0.279555
0	1.48044	0.244646
0	0.929915	0.172992
1	1.45278	0.196779
1	1.53392	0.184895
1	1.07467	0.208621
2	1.32508	0.106939
0	1.03359	0.169898
2	1.31031	0.166029
1	2.0906	0.187824
1	1.38596	0.142402
0	0.570809	0.208069
1	0.258645	0.166083
0	1.49865	0.160715
2	0.43803	0.0959416
1	1.06423	0.140084
1	0.431072	0.053442
0	0.744613	0.120376
1	0.585138	0.0558817
1	1.92103	0.308329
2	2.56139	0.184999
1	2.1148	0.188045
0	1.28951	0.167335
1	0.794945	0.133771
2	1.39403	0.195529
1	2.27995	0.254465
1	2.18389	0.248966
1	1.67682	0.134739
2	0.500975	0.0027031
1	0.990975	0.114372
2	1.35932	0.13361
1	1.58348	0.0787292
1	0.791143	0.169944
0	0.513709	0.0725873
0	0.351612	0.0429805
1	0.759984	0.127064
1	1.23335	0.165711
0	1.22008	0.165889
0	0.777102	0.114656
0	0.596368	0.0858784
0	0.738815	0.171797
0	0.530502	0.185986
2	2.042	0.224046
1	2.1002	0.152773
0	2.0465	0.246407
1	2.23337	0.149708
0	0.565164	0.142149
0	0.87323	0.0721542
2	1.56829	0.171067
1	0.684728	0.18674
0	0.675474	0.212764
1	0.91847	0.136088
1	1.67539	0.101297
1	0.314389	0
1	0.432819	0.0745409
1	0.730936	0.158038
0	0.320059	0.0661993
1	0.826829	0.213151
2	0.643756	0.100904
2	1.16042	0.201975
0	1.02691	0.0799659
1	2.21378	0.141014
0	0.695558	0.198635
0	0.653966	0.136232
2	1.56454	0.126464
1	0.534152	0.10273
1	1.02227	0.145203
1	0.653455	0.069206
2	1.66968	0.158098
1	1.59636	0.151289
1	1.65419	0.156468
0	0.835754	0.16296
1	1.39099	0.0959044
1	1.2367	0.210626
1	1.08522	0.199508
0	0.434561	0.101401
1	1.01369	0.127676
1	0.987771	0.152731
1	1.49291	0.216391
1	0.706948	0.0793211
1	1.12721	0.184462
1	1.44305	0.186143
1	1.04573	0.123911
1	0.862327	0.257371
0	0.958756	0.254609
1	1.27183	0.245837
2	1.34775	0.189602
0	0.564137	0.213251
0	1.64312	0.247984
1	1.14291	0.241443
0	1.36322	0.229761
0	1.86667	0.296578
1	1.32044	0.239447
2	1.73477	0.285993
0	0.571834	0.292742
1	0.451152	0.246071
1	0.525274	0.103653
1	0.49884	0.156879
1	1.36127	0.259747
2	0.717868	0.141541
2	0.475051	0.183946
0	1.1369	0.204024
1	2.4895	0.225383
1	1.12057	0.14575
2	0.399828	0.195699
0	0.617259	0.219173
0	0.849255	0.212632
1	2.28596	0.280702
0	0.521079	0.182869
1	1.04709	0.211743
0	0.264155	0.171017
1	1.32882	0.134713
1	0.648859	0.204558
1	0.46069	0.131208
1	2.69142	0.26594
1	2.5247	0.256156
2	1.89246	0.274179
1	1.47038	0.232763
0	1.15429	0.272856
2	1.25109	0.224411
2	2.18925	0.201455
1	0.963119	0.19312
2	2.0068	0.190598
2	0.961871	0.275613
2	3.04945	0.412428
0	0.490256	0.117243
2	1.71951	0.134271
0	0.997413	0.249766
1	0.504703	0.189699
0	0.432238	0.177132
0	0.779793	0.131167
2	1.5822	0.203586
1	0.494556	0.166861
1	0.487018	0.210244
2	2.67229	0.260041
1	1.56704	0.193485
0	0.677529	0.248501
1	0.905955	0.277348
0	2.23054	0.261767
1	1.19173	0.209343
1	1.38999	0.176168
2	1.27534	0.228418
0	0.93477	0.246145
2	2.50107	0.298431
1	1.68692	0.235614
1	0.628464	0.106073
0	0.865187	0.231075
1	1.09805	0.231083
1	0.69866	0.12482
1	0.741448	0.232007
2	1.39301	0.222958
0	0.245697	0.0159532
0	0.450587	0.139839
1	0.299973	0.205642
1	1.1399	0.137533
1	0.668806	0.236486
1	4.35012	0.399633
1	1.90948	0.251709
0	1.23503	0.237406
0	0.545574	0.147115
2	0.503107	0.0768189
2	0.688849	0.208181
0	1.41557	0.251236
1	0.421067	0.254525
2	1.45496	0.231638
2	0.332532	0.0835243
1	5.18972	0.34609
1	2.6866	0.198379
2	2.25343	0.229175
1	0.591266	0.130855
2	1.03762	0.237129
0	0.515819	0.203798
0	0.957513	0.252567
2	1.03025	0.184473
1	0.302591	0.258382
0	0.878429	0.223358
0	1.06285	0.273656
1	0.793314	0.199672
1	0.756262	0.223738
1	0.80586	0.214379
2	0.818515	0.239254
2	3.08617	0.20185
1	1.67825	0.232412
1	0.691944	0.146862
2	3.44752	0.292704
1	0.940258	0.220479
0	0.472309	0.22962
0	0.826273	0.213628
0	0.798756	0.21168
0	1.18934	0.214689
1	1.57712	0.298665
1	1.76619	0.230074
1	1.21515	0.217475
2	1.78073	0.214331
0	1.15276	0.20219
2	2.30733	0.270589
1	1.00194	0.227165
1	0.950083	0.18754
0	0.627445	0.257768
1	0.800938	0.2318
1	1.05528	0.225191
1	1.39504	0.225856
0	1.02758	0.212579
1	1.01304	0.267504
0	1.4517	0.172238
2	0.970642	0.199841
0	0.931733	0.295396
1	2.59105	0.187331
0	0.655499	0.215237
1	0.318453	0.219846
2	1.14593	0.213655
1	1.62409	0.237956
2	0.97632	0.221663
0	0.517399	0.280744
2	1.40319	0.182236
0	0.827385	0.170575
0	2.80473	0.15924
1	0.646817	0.187688
2	0.561053	0.121908
1	0.902405	0.261783
1	1.22173	0.25737
2	1.27358	0.253522
1	1.18538	0.238497
1	0.647328	0.175577
1	0.725699	0.170269
[truncated: 400 more rows]

## Sheet: panel f - right
Cell type	Abbreviation	eQTL beta	Lower limit	Upper limit
Astrocyte	AST	0.500405	0.288281	0.712529
EndothelialCell	END	NA	NA	NA
Excitatory	EX	0.057518	-0.169049	0.284085
Inhibitory	IN	-0.127172	-0.353009	0.0986658
Microglia	MIC	-0.0451994	-0.271838	0.181439
OPC	OPC	0.0561496	-0.170426	0.282725
Oligodendrocyte	OLI	-0.0493062	-0.275923	0.17731
Pericytes	PER	0.199103	-0.0253977	0.423605
