# Supplementary material for: Brain expression quantitative trait locus and network analyses reveal downstream effects and putative drivers for brain-related diseases
Source: Nat Genet. 2023 Feb 23;55(3):377–88. doi: 10.1038/s41588-023-01300-6 (PMC10011140; doi:10.1038/s41588-023-01300-6)
Supplement: Source Data Fig. 5 — Source data for Fig. 5. [file 41588_2023_1300_MOESM8_ESM.xlsx]

## Sheet: panel a and b
Panels a and b are summaries of Supplementary Table 12

## Sheet: panel c
Genotype	CYP24A1 expression	Ex. Neuron proportion
1	0.894749	0.295587
0	0.828498	0.27993
1	0.525274	0.201069
1	1.42603	0.290701
2	0.505766	0.324131
0	1.49177	0.25613
1	2.25633	0.296664
1	1.60681	0.317993
0	2.71097	0.295972
1	1.30756	0.292573
1	0.739868	0.281352
0	0.966874	0.328043
1	1.3468	0.315734
0	1.12352	0.298204
1	1.6612	0.277202
0	2.1372	0.262335
1	0.975687	0.274594
1	0.311915	0.148813
0	1.56205	0.279379
0	1.09019	0.278986
0	2.29201	0.330682
0	1.43237	0.222752
1	0.594327	0.261603
1	0.911897	0.197776
1	0.530502	0.240986
0	1.71649	0.248133
1	1.40319	0.30889
2	0.245697	0.34917
0	1.05254	0.207277
2	0.257517	0.229589
0	1.74407	0.278029
1	0.644266	0.329031
1	0.717347	0.319795
0	2.38503	0.221662
1	2.23905	0.28604
1	0.888311	0.280547
0	2.05788	0.287627
0	1.53513	0.348508
2	0.794401	0.261568
1	1.05117	0.278863
1	1.04234	0.309881
0	4.04977	0.212037
1	0.669318	0.29344
1	1.3012	0.256377
0	1.77262	0.278704
1	0.538313	0.169379
1	1.15353	0.272672
1	1.48269	0.293228
1	1.27798	0.328144
0	4.29798	0.373716
0	3.77027	0.275338
1	0.771198	0.221169
0	1.84874	0.268084
0	1.35545	0.283992
1	0.718389	0.265572
1	0.547127	0.206848
0	1.53874	0.22407
1	0.943319	0.298043
0	0.554873	0.180484
1	0.581049	0.178709
1	0.788433	0.304779
0	1.75347	0.344263
1	0.457338	0.236569
1	0.89299	0.292605
1	0.460133	0.273317
1	0.391681	0.215365
1	1.54725	0.321463
1	1.91331	0.333788
1	0.91847	0.306971
1	3.10893	0.310062
1	0.950083	0.283231
2	0.464582	0.280255
2	0.569271	0.271693
1	0.498305	0.322061
1	0.621333	0.257109
1	1.22835	0.257926
1	0.555389	0.204434
1	0.718911	0.307812
1	0.635598	0.274355
0	2.24765	0.305911
0	4.02988	0.323602
1	0.376851	0.296637
0	1.05528	0.261699
0	4.76844	0.254352
1	1.06423	0.366202
0	2.23337	0.337087
1	0.900633	0.336109
0	2.17857	0.310174
0	2.8556	0.297303
0	1.2367	0.281551
2	0.358629	0.168693
0	0.715263	0.265887
0	2.90337	0.321405
1	1.02028	0.312616
0	0.905362	0.24182
0	1.42814	0.267442
0	3.13227	0.291081
0	0.770663	0.280606
0	1.48044	0.314609
2	0.2044	0.304585
0	2.71592	0.293342
1	0.744613	0.258525
0	2.27696	0.307786
0	2.76708	0.35485
1	1.18143	0.340929
1	1.5708	0.316598
1	1.76459	0.329739
1	1.0831	0.280292
0	3.23193	0.322942
1	0.916674	0.301859
1	0.476146	0.216063
1	1.54481	0.260244
1	1.47149	0.300181
1	1.97928	0.316427
0	1.11763	0.360081
1	0.616749	0.301532
1	0.959378	0.340186
1	0.334048	0.199896
2	0.368872	0.250773
1	1.1369	0.301325
0	2.52071	0.308151
0	3.14816	0.258845
0	1.03091	0.254293
1	0.464027	0.153247
1	0.996767	0.271443
0	5.75763	0.252561
2	0.352321	0.299667
1	0.675474	0.216129
1	0.494556	0.30669
1	1.12499	0.319705
1	0.681126	0.228678
0	1.28062	0.253383
0	0.757856	0.247034
0	1.40936	0.361905
1	0.730412	0.283891
0	1.34584	0.262446
1	0.619805	0.325017
1	1.60287	0.333538
1	1.52913	0.332706
1	0.505235	0.236983
1	0.803124	0.334108
1	1.36811	0.360435
0	1.99823	0.337073
1	2.03528	0.286223
1	1.81232	0.29404
1	1.67395	0.309379
2	0.581561	0.263099
2	0.401687	0.293719
0	0.536754	0.278454
1	0.768522	0.29779
1	0.870351	0.367889
2	0.228458	0.187654
1	0.870927	0.305563
1	0.558994	0.326649
1	1.56955	0.299812
2	0.362079	0.293695
2	0.442052	0.219785
0	1.04641	0.26034
1	1.48609	0.285614
1	0.900044	0.285159
0	1.71049	0.294173
1	1.18617	0.292333
0	1.38296	0.283257
0	2.09299	0.322954
1	0.216357	0.225756
1	1.01435	0.203119
1	1.17515	0.218486
1	0.582072	0.252136
1	0.685758	0.250315
1	1.01042	0.288966
1	0.961247	0.326194
1	0.984577	0.257613
2	0.439757	0.339444
2	0.459016	0.336424
1	0.311084	0.0994512
1	0.508949	0.194231
0	1.31214	0.301972
1	1.57458	0.312011
2	0.279589	0.270256
1	1.21107	0.287476
0	3.2586	0.303738
2	0.610128	0.330713
0	3.95394	0.28429
1	0.86748	0.252785
0	1.31582	0.278079
1	0.604524	0.255184
1	0.87323	0.329649
1	0.66266	0.302284
0	1.80894	0.249152
0	1.74251	0.313516
0	4.84953	0.319241
1	0.436298	0.186521
1	0.845302	0.365501
1	1.23754	0.33218
1	1.0078	0.271686
1	0.876693	0.309097
2	0.16492	0.354349
1	1.10815	0.220715
0	3.36337	0.310964
1	1.02958	0.283294
1	0.387866	0.325697
2	0.518451	0.262507
0	2.15763	0.264443
2	0.198748	0.283834
1	0.779793	0.243155
1	1.04167	0.345108
0	1.82256	0.299295
1	0.468455	0.232516
0	0.605034	0.235971
0	0.923877	0.248911
2	0.271545	0.333205
1	0.683699	0.303625
0	2.57821	0.27569
1	1.62274	0.301365
0	3.55189	0.322492
1	1.06285	0.331745
0	2.03751	0.270298
0	1.80725	0.303105
1	0.868053	0.272119
0	1.15582	0.294888
1	1.1482	0.331983
1	0.742503	0.246442
1	2.38164	0.34158
2	0.342236	0.231081
1	0.727269	0.218799
0	2.22212	0.270391
2	0.355841	0.25159
0	1.09949	0.25413
1	0.506828	0.265946
1	1.82946	0.293842
1	1.03829	0.27532
1	2.10747	0.285553
0	2.44471	0.353729
0	2.59537	0.281035
2	0.48051	0.319881
2	0.576956	0.252386
1	1.55708	0.29564
0	2.87917	0.29963
1	0.928705	0.379736
0	1.05596	0.314017
1	0.915478	0.246605
1	1.51257	0.183166
1	0.592287	0.222101
2	0.366171	0.252459
2	0.348759	0.301188
0	1.60812	0.295793
1	0.474504	0.261909
2	0.409654	0.254314
1	2.56976	0.284809
1	2.34853	0.372746
0	1.32882	0.281745
1	2.20826	0.279148
0	1.68837	0.296837
0	1.42498	0.261319
2	0.811348	0.354339
1	0.624898	0.337236
0	0.992902	0.194454
1	0.922673	0.273275
1	0.994833	0.222125
2	0.439182	0.301208
1	1.58348	0.279657
0	1.00911	0.261132
1	0.663171	0.299109
1	1.53152	0.301247
2	0.410868	0.315714
0.01	2.6866	0.412838
2	0.515292	0.318689
1	2.7884	0.303384
2	0.761582	0.221517
2	0.391047	0.301024
0	2.58247	0.310802
0	1.33729	0.282169
1	1.89809	0.337523
0	0.973161	0.254776
2	0.601976	0.467536
2	0.293727	0.317126
1	0.785728	0.304515
1	0.75892	0.300583
0	1.37501	0.27465
0	2.31666	0.317234
2	0.249354	0.373119
1	1.87213	0.272936
2	0.664707	0.344823
2	0.394204	0.335056
1	1.16892	0.404886
2	0.762648	0.30671
1.02	1.19333	0.339265
2	0.65959	0.461672
2	0.483227	0.303378
1	1.0437	0.369966
0	3.24074	0.331706
1	3.51584	0.270339
1	0.442625	0.227294
1	0.341502	0.260828
1	0.545056	0.297372
0	2.0068	0.31888
0.01	0.961871	0.258915
2	0.306029	0.2682
0	1.20054	0.158188
1	1.74876	0.287648
1	0.791685	0.189078
1	0.537794	0.277469
1	0.701247	0.241379
0	3.50411	0.292348
1	0.872654	0.278426
0	3.40452	0.359702
1	0.388504	0.193192
0	1.85408	0.181774
1	1.32976	0.201446
0	0.421067	0.307743
0	0.869777	0.27996
1	0.375533	0.145257
0	0.325594	0.228209
1	0.924479	0.282702
1	1.19813	0.226757
0	1.09161	0.224799
1	0.655499	0.264274
2	0.167979	0.346451
1	2.67229	0.285928
0	4.24828	0.276093
0	2.26806	0.248386
0	1.08522	0.317922
0	0.876116	0.202802
2	0.280568	0.261078
1	1.1067	0.34307
0	2.33564	0.293731
1	0.618787	0.359689
2	0.940869	0.213587
1	0.765315	0.296621
1	3.07871	0.297783
2	0.440332	0.266726
0	2.43029	0.26844
0	1.09733	0.330871
0	2.33884	0.219929
2	0.514764	0.262721
2	0.92147	0.226362
1	0.859474	0.108044
1	1.17281	0.215625
0	0.643246	0.185523
2	0.49187	0.262664
2	0.359322	0.253064
1	1.15888	0.39868
0	0.753078	0.0985212
0	2.92824	0.33184
0	1.37106	0.206924
1	0.898865	0.224325
0	1.23586	0.212041
1	1.01764	0.169871
0	3.80128	0.289463
0	0.875538	0.323484
1	1.58093	0.299763
2	0.473407	0.276709
1	0.724131	0.239536
2	0.604014	0.323797
1	0.816306	0.298121
0	2.74113	0.294896
1	0.725176	0.284608
0	2.35178	0.140376
0	0.69866	0.274682
1	0.835754	0.290721
1	1.11837	0.277659
2	0.432238	0.310346
0	0.173683	0.251416
0	1.89059	0.230095
0	1.57206	0.129402
2	0.920269	0.248673
1	0.399207	0.133287
1	0.512653	0.28216
0	0.956271	0.201162
1	1.94663	0.359004
1	0.841362	0.308491
1	0.897099	0.346024
0	2.05559	0.293284
2	0.285379	0.343371
0	1.21761	0.235942
2	0.372218	0.289405
0	6.6339	0.3346
1	1.4409	0.330981
0	1.81914	0.250957
1	0.862327	0.246935
2	0.25638	0.257074
0	0.568758	0.156831
0	0.892404	0.282904
1	0.315208	0.212113
0	1.21843	0.342404
0	0.846995	0.17614
0	2.73603	0.162459
0	5.67031	0.303299
0	1.47038	0.337387
0	1.83293	0.260124
1	0.497771	0.182142
1	1.70453	0.276317
0	1.38196	0.272259
1	1.04302	0.299726
1	1.60026	0.373833
0	1.28683	0.20892
2	0.597898	0.332925
0	0.81962	0.282789
0	2.05331	0.31094
1	0.901223	0.233632
0	1.17672	0.275717
1	0.378163	0.207662
1	0.606562	0.25006
1	2.56557	0.271828
1	1.87946	0.336127
0	4.22428	0.31458
1	3.00038	0.396831
1	0.613694	0.210149
0	0.982665	0.27851
1	0.377508	0.140537
1	1.19173	0.373381
1	0.357934	0.17081
1	0.202556	0.115618
0	0.502042	0.209577
1	1.85765	0.314194
0	1.37997	0.272482
0	1.43983	0.317937
0	0.706948	0.261231
0	3.91798	0.288449
2	0.4967	0.228774
0	1.39403	0.216133
2	0.580026	0.313518
0	1.07677	0.31782
2	0.46069	0.277815
1	1.05049	0.283208
0	1.45278	0.276338
1	1.46816	0.277883
1	0.314389	0.201617
0	2.50497	0.300345
0	1.02094	0.338745
2	0.376192	0.334497
2	0.52789	0.272737
1	0.968128	0.336571
2	0.579515	0.300661
0	2.49334	0.335856
0	3.37349	0.338161
2	0.687303	0.349013
1	1.51845	0.278657
2	0.370214	0.250205
2	0.484312	0.248301
1	1.26399	0.272514
0	1.48495	0.290231
0	2.44108	0.25027
1	0.818515	0.284155
2	0.564651	0.254617
1	1.21352	0.282981
1	1.55338	0.317314
0	1.83119	0.335028
0	2.17066	0.265688
2	0.690912	0.350365
1	1.5436	0.220244
1	0.812999	0.312573
0	1.46373	0.249608
0	2.01546	0.214198
1	0.62388	0.322343
1	1.15124	0.272007
2	0.402305	0.317273
0	5.08188	0.330291
2	0.520029	0.30021
0	0.475599	0.264313
1	1	0.376007
2	0.425209	0.300996
2	0.225561	0.259737
1	0.824607	0.301432
1	0.769057	0.284954
1	1.01173	0.341282
1	0.748841	0.263977
0	0.909517	0.210131
0	0.939036	0.234554
0	1.04032	0.243053
1	0.787892	0.212057
1	0.883069	0.319434
0	0.520554	0.266701
1	1.59118	0.367284
1	2.11972	0.308579
1	1.07048	0.277477
1	0.340027	0.26579
1	0.47176	0.336095
2	0.462361	0.233699
1	0.667781	0.112922
0	1.03628	0.319843
1	1.13765	0.280152
1	0.591776	0.274384
0	1.26747	0.29002
1	1.30392	0.27646
1	2.11235	0.283982
0	2.24477	0.269277
1	0.87785	0.281066
2	0.891818	0.283792
0	1.06561	0.263025
0	1.07397	0.263113
1	0.385302	0.284598
2	0.910111	0.193807
0	1.63491	0.310358
2	0.507359	0.366959
1	0.622352	0.322289
0	0.821834	0.329325
0	1.34489	0.28945
1	1.40012	0.358064
0	1.62948	0.305546
2	0.407217	0.286951
0	2.5128	0.248175
1	1.0677	0.231128
0	0.410262	0.270802
0	1.48949	0.307692
1	2.37157	0.305477
1	0.621842	0.277287
0	1.20296	0.307475
1	0.743558	0.340748
1	0.709543	0.27763
2	0.196778	0.265131
0	1.33634	0.325428
1	1.35063	0.344349
0	1.86486	0.270375
1	1.13167	0.293443
0	2.89119	0.314243
0	2.86731	0.366471
1	0.68988	0.200011
1	0.625917	0.282955
1	0.240652	0.294481
1	1.10525	0.208036
1	0.673934	0.335108
0	2.94094	0.318692
0	1.2242	0.252697
1	1.06492	0.287902
0	0.561053	0.244325
0	1.82085	0.273232
2	0.456217	0.324761
1	1.61209	0.376942
1	0.526844	0.250045
2	0.451717	0.31969
0	0.983302	0.283931
1	0.936596	0.291794
0	1.06147	0.218239
1	2.66288	0.303156
0	3.66875	0.283527
2	0.622861	0.296242
2	0.55281	0.300189
0	6.46648	0.33362
1	0.513181	0.18555
2	0.643756	0.259998
1	0.914283	0.265514
1	0.796033	0.289757
1	1.63354	0.249897
2	0.864614	0.283817
1	0.689365	0.256011
1	0.680612	0.278312
1	1.51963	0.301312
1	1.41557	0.225363
0	1.21188	0.29792
0	1.4517	0.307225
0	2.22772	0.29533
0	1.57712	0.280563
1	1.50442	0.343064
1	1.47595	0.250998
1	1.59636	0.234574
0	0.707467	0.313846
0	1.21433	0.268136
1	0.597388	0.266207
0	1.2127	0.249554
0	0.638146	0.248477
1	0.259764	0.216538
0	0.954411	0.304251
1	2.39526	0.306766
1	2.99358	0.363731
0	0.478331	0.346697
2	0.472858	0.323513
0	1.09375	0.392735
2	0.150741	0.287804
2	0.476692	0.223909
0	2.19194	0.2758
2	0.396713	0.304339
1	0.26307	0.228067
1	1.78728	0.27932
1	0.703837	0.262919
0	6.18446	0.355309
0	1.72711	0.279543
2	0.500442	0.31566
0	2.36824	0.339745
0	0.927496	0.26779
2	0.444909	0.319757
1	0.510538	0.350747
2	0.866906	0.273997
0	1.7519	0.257453
1	2.54081	0.301178
2	0.244455	0.283689
0	1.45061	0.329308
1	1.49063	0.317412
1	1.65699	0.304208
1	0.990975	0.272765
2	0.534152	0.306497
1	0.615222	0.225635
1	0.91488	0.308513
1	1.22008	0.281105
1	1.95669	0.252911
2	0.535193	0.289391
2	0.598917	0.266117
2	0.457898	0.294446
1	1.05871	0.315627
1	0.913686	0.274595
0	1.19253	0.252639
0	1.65839	0.303401
0	1.22338	0.286498
1	0.874961	0.329883
2	0.785187	0.321284
1	0.898276	0.292916
1	0.477785	0.333491
2	0.624389	0.289908
1	0.390413	0.24465
1	0.996122	0.293915
0	1.85051	0.332597
1	1.16119	0.291882
0	0.538833	0.176441
1	1.10888	0.313518
1	0.942706	0.286594
1	0.446618	0.25643
0	1.27008	0.273555
1	2.82137	0.336673
0	1.38898	0.259521
2	0.603505	0.296568
1	0.664195	0.316557
1	0.704355	0.317494
1	0.570296	0.362681
0	1.05186	0.291742
1	0.545574	0.273138
0	0.852652	0.254456
1	1.6528	0.329273
2	0.519503	0.320171
1	0.747783	0.321637
1	0.723086	0.273717
1	0.541428	0.257266
1	0.934162	0.280431
1	0.764781	0.317589
1	1.94463	0.311463
1	1.01501	0.226553
1	0.646817	0.254445
0	2.29811	0.291344
1	1.61474	0.383313
1	1.08948	0.282849
2	0.806408	0.336487
2	0.234036	0.255835
1	0.937206	0.242495
0	1.22586	0.234185
0	1.2209	0.304595
0	2.77768	0.274594
1	1.12425	0.3255
0	6.31788	0.375536
2	0.433981	0.449012
1	1.36517	0.290189
0	3.02109	0.225646
1	1.09447	0.272595
0	2.21102	0.30379
2	0.647328	0.239352
0	1.47372	0.350793
1	1.82773	0.302287
0	2.33245	0.219368
2	0.776027	0.315669
0	1.55832	0.302648
1	1.06839	0.288369
1	1.23001	0.295722
1	1.07327	0.277095
0	1.14896	0.307357
0	3.48108	0.337401
1	0.711102	0.271509
1	0.491332	0.272172
0	2.41963	0.299547
0	2.47808	0.301302
1	1.31674	0.293917
0	1.31766	0.24682
1	0.635088	0.296282
1	0.28347	0.241463
0	0.95503	0.279442
1	0.810249	0.281392
1	0.501509	0.236912
1	1.88501	0.259882
0	1.22669	0.279715
1	0.399828	0.284807
0	2.38843	0.295522
1	3.58932	0.312631
2	0.426975	0.149201
1	0.716826	0.313085
1	1.24091	0.319036
0	1.92882	0.272099
1	1.00715	0.261856
1	1.18776	0.347349
1	0.588203	0.316102
1	0.543502	0.273888
2	0.470659	0.277318
0	0.931127	0.309441
0	1.70602	0.238481
0	3.65506	0.31699
0	0.85549	0.245751
0	2.5287	0.346208
0	1.98765	0.18969
1	0.784107	0.301982
1	0.754669	0.268118
0	1.63627	0.236343
0	2.15505	0.237005
0	1.36322	0.246746
1	0.461247	0.263834
0	1.1384	0.276555
0	0.272572	0.316924
1	0.9281	0.293301
1	2.28898	0.397091
1	2.01329	0.301852
0	1.00194	0.250952
1	1.23838	0.277537
1	0.994189	0.237628
0	1.95872	0.325962
1	2.04425	0.303067
0	3.24963	0.385809
1	0.884814	0.298311
1	1.45934	0.266983
0	1.73631	0.348885
1	0.831284	0.284852
1	1.91716	0.287971
1	0.688849	0.256309
1	2.10261	0.32957
1	0.536234	0.264347
1	0.654988	0.25188
1	0.74937	0.239136
2	0.389778	0.267834
1	1.17829	0.251204
2	0.330241	0.243594
1	0.676501	0.276617
0	0.799847	0.286948
0	1.14291	0.268837
0	2.40562	0.245736
1	0.700729	0.302813
0	4.20081	0.264761
1	1.63083	0.281662
0	1.826	0.329666
0	2.42672	0.302154
1	1.66968	0.242036
0	2.95382	0.294017
0	1.06009	0.287313
1	0.817962	0.287083
1	1.28951	0.268411
2	0.183807	0.339993
1	1.92103	0.291701
1	1.13316	0.258066
1	0.695041	0.308883
0	0.671369	0.273516
1	0.913089	0.28934
0	1.22503	0.090409
0	2.02862	0.224457
1	1.03493	0.315895
1	1.74563	0.246253
1	1.38797	0.316719
2	0.258645	0.263892
0	1.59506	0.289456
0	1.58732	0.255174
0	0.853786	0.23562
0	0.946388	0.263094
1	1.78073	0.298006
0	4.11185	0.318437
1	1.09518	0.247266
1	0.540909	0.328666
1	0.732509	0.257934
1	1.39504	0.282569
1	1.1002	0.195453
1	0.600956	0.288783
0	3.12442	0.287379
0	0.289136	0.263092
0	1.00585	0.301908
1	0.660101	0.245565
1	1.86305	0.294247
0	1.04709	0.302899
1	2.00251	0.261025
2	0.827941	0.296838
1	0.386586	0.30162
0	1.16273	0.211338
0	0.466797	0.280338
1	0.973792	0.306102
2	0.542466	0.270342
0	1.68547	0.336151
0	1.21515	0.254486
0	2.3987	0.355468
0	1.25881	0.306655
1	0.429905	0.278794
0	0.978853	0.26246
1	1.0216	0.300362
0	3.88324	0.246928
1	0.857196	0.314411
0	0.844175	0.241438
0	1.62678	0.273144
0	2.78302	0.253807
2	0.540391	0.299118
1	0.963119	0.256857
0	1.27446	0.232661
2	1.30483	0.261221
1	0.633559	0.214153
0	0.746197	0.272533
0	1.11324	0.23922
1	0.803671	0.289289
0	0.282508	0.290249
0	2.19734	0.274421
1	1.34203	0.269194
1	0.610638	0.214397
2	0.402922	0.247545
0	0.92931	0.260992
1	0.891233	0.271011
0	0.773343	0.185425
0	1.34871	0.229503
1	1.90377	0.325118
1	0.246928	0.25702
0	1.1775	0.258572
1	0.942093	0.323025
1	0.444339	0.280475
1	1.09661	0.305011
1	0.696075	0.230759
1	0.674448	0.239643
1	0.769592	0.246511
1	0.646307	0.272059
1	2.24191	0.274497
1	0.523703	0.354843
1	1.03897	0.281578
2	0.747254	0.302832
2	0.753608	0.288362
1	0.67907	0.250526
0	1.56454	0.253224
1	0.970013	0.191567
1	1.94863	0.252636
2	0.546609	0.219494
1	0.759452	0.288267
1	1.51609	0.316203
0	1.62409	0.248839
0	1.69275	0.312489
1	1.50907	0.281619
1	1.61607	0.225671
1	0.459575	0.341802
2	0.923274	0.345554
1	1.03426	0.27394
2	0.338545	0.337282
2	0.241932	0.280735
1	1.1399	0.265773
1	1.1838	0.268866
0	1.11179	0.315464
1	1.46043	0.344823
0	0.696591	0.331107
2	0.956892	0.323918
0	0.510008	0.32021
2	0.206205	0.264303
2	0.235389	0.250547
0	2.27398	0.279851
0	1.87396	0.280919
0	1.33163	0.311524
1	0.512124	0.269348
0	1.65979	0.250213
1	0.62337	0.309354
0	1.15505	0.283246
2	0.393575	0.293416
0	0.7028	0.241913
1	1.52199	0.306209
0	1.07747	0.285035
0	1.17437	0.277725
0	1.31859	0.349848
2	0.370884	0.392895
1	0.666244	0.299001
0	1.43131	0.292696
1	1.20863	0.251833
0	0.780331	0.299054
1	0.706429	0.264029
0	1.79554	0.248573
0	2.28295	0.293629
0	0.611147	0.268495
0	1.54603	0.213497
0	0.648349	0.252115
0	0.631011	0.269306
1	0.609109	0.296854
1	0.734084	0.264075
0	1.22752	0.253688
2	0.717868	0.310309
1	0.728316	0.324774
1	0.617768	0.281536
0	1.59896	0.330738
1	0.288204	0.27646
2	0.255234	0.260964
1	1.4292	0.281191
0	2.19464	0.236153
0	0.985215	0.271171
1	0.611656	0.277333
0	1.32044	0.302634
1	2.53676	0.30438
1	1.28861	0.280419
0	0.952554	0.250338
2	0.606053	0.337671
0	1.04505	0.310712
0	2.21655	0.333237
1	1.37204	0.301109
1	0.617259	0.297
2	0.213092	0.304616
0	1.55093	0.270692
0	1.85945	0.282043
2	0.224082	0.271471
2	0.427562	0.246287
0	5.18972	0.3171
1	0.462917	0.266535
1	0.899454	0.284093
0	0.573372	0.314448
1	0.764248	0.254729
0	1.00259	0.325992
0	1.33069	0.226772
2	0.266303	0.294968
1	1.44736	0.261719
2	0.154644	0.369771
1	1.06909	0.316258
1	1.14669	0.279215
2	0.337801	0.275776
1	1.37007	0.307841
0	1.49291	0.205155
0	1.78564	0.305867
0	1.00519	0.289061
2	0.389141	0.195299
2	0.424029	0.211533
1	0.612166	0.282715
2	0.475051	0.296583
1	1.44953	0.290135
1	0.693492	0.229268
1	1.45715	0.260922
0	2.65357	0.319597
1	0.639166	0.283307
0	0.847559	0.259673
1	1.9772	0.329698
1	0.935378	0.253821
1	0.533631	0.238273
0	1.709	0.328655
2	0.354438	0.302407
0	0.971271	0.332859
1	1.35642	0.312979
1	0.574396	0.300245
1	0.850952	0.281633
0	2.4091	0.305344
1	1.5114	0.284962
2	0.509479	0.311775
0	2.03084	0.289044
1	0.593307	0.272318
0	2.60407	0.300055
0	0.599937	0.118825
1	3.16432	0.315327
1	1.6711	0.316317
0	1.11033	0.255249
0	1.96075	0.341746
1	0.416293	0.262975
0	2.66757	0.35967
1	0.84982	0.318816
0	0.995477	0.296909
2	0.620315	0.351327
1	1.40217	0.262788
1	1.28505	0.285619
1	1.02425	0.258192
1	1.26573	0.318338
0	3.62823	0.314568
0	2.50888	0.27533
1	0.888895	0.295228
0	1.32415	0.259217
0	2.5531	0.257914
1	1.376	0.300142
1	0.963744	0.258677
1	0.637127	0.310484
1	0.836874	0.246347
0	2.31354	0.34189
2	0.274608	0.293921
1	0.670856	0.259277
0	2.64436	0.306567
1	1.06978	0.323192
1	0.672395	0.276916
2	0.556935	0.27136
1	0.852085	0.329475
1	1.1096	0.258039
0	1.718	0.244122
2	0.222583	0.214693
1	1.33823	0.272385
1	1.0183	0.295045
1	1.36713	0.266944
1	1.42393	0.267465
1	0.650902	0.30584
1	0.324026	0.257152
1	1.48722	0.293581
0	2.57398	0.248481
0.11	2.29505	0.24038
1	1.53633	0.251959
0	3.5277	0.253905
1	1.07958	0.271559
1	1.23335	0.250007
0	1.94264	0.28981
1	1.22173	0.29447
1	1.50558	0.252258
0	3.90046	0.243972
1	0.532588	0.253792
1.04	1.97099	0.225606
0	5.13456	0.285445
0.32	0.902405	0.290648
1.01	0.77764	0.283908
1	0.779254	0.279971
1	0.78735	0.284268
1	0.585649	0.24114
1	1.34108	0.282178
0	1.72102	0.273531
1	0.991617	0.278351
0	0.902996	0.325542
2	0.336306	0.136178
1	0.522654	0.300823
2	0.337054	0.266299
0	2.87322	0.313743
0.63	2.63072	0.302645
0.95	1.05459	0.304116
0	0.842487	0.301408
2	0.412683	0.317355
0	4.01036	0.266782
0.01	2.81024	0.248595
1	0.57798	0.142466
0	2.1002	0.179383
1	1.28594	0.310608
1.99	0.335556	0.128821
2	0.428148	0.293991
1	1.56579	0.234603
1	1.07467	0.32326
2	0.814651	0.247471
2	0.141891	0.159773
2	0.516872	0.298945
0	1.18934	0.293388
0	1.08028	0.27456
1	4.49271	0.292589
1	1.29758	0.308109
0	1.18222	0.243238
2	0.653455	0.258973
0	2.22492	0.309942
1	1.18064	0.283564
0	2.30733	0.335759
2	0.58616	0.257161
1	0.367524	0.250923
0.03	0.806956	0.253261
1	0.858334	0.29168
0.04	1.64864	0.288713
1	0.938425	0.288985
0	1.2666	0.268172
2	0.268421	0.279197
2	0.379471	0.319057
2	0.591266	0.262156
0	0.46735	0.287532
0.01	1.50211	0.27365
0	1.64725	0.291531
0.13	0.778716	0.294694
0	2.3198	0.357635
1	1.51492	0.277976
0	0.895924	0.231667
0	0.807504	0.258498
1	0.592797	0.321153
1.99	0.186127	0.308942
1	0.999353	0.272284
0	3.46976	0.2867
1	0.740395	0.247435
1.04	0.880167	0.282813
0	4.17785	0.312807
1	0.686788	0.296277
2	0.567731	0.249727
0.25	0.947003	0.262209
0	4.27284	0.300076
2	0.252912	0.269214
0.73	0.748312	0.278606
2	0.910706	0.275529
0	1.92297	0.247347
0	1.69568	0.264117
1	0.321654	0.271973
0.99	1.13915	0.305633
1	0.853219	0.336032
0	1.20538	0.350493
0	0.945159	0.245175
0.2	1.36127	0.24317
2	0.346601	0.268091
0.94	1.07887	0.313974
1	1.14366	0.261198
1	1.52555	0.270079
2	0.339287	0.292319
0	1.72406	0.214866
0.99	2.30117	0.360834
2	0.651923	0.256292
1	1.21925	0.271913
1	1.26834	0.216413
1	1.38097	0.360027
1	1.65559	0.333451
1	0.827385	0.304826
1	1.0065	0.290028
0.99	0.866333	0.236548
0	1.40627	0.229318
0	2.17593	0.234847
2	0.423438	0.290873
0	1.61873	0.26861
1	2.02641	0.271122
1	0.736185	0.289543
0	0.39546	0.269
2	0.397962	0.327048
0	1.38496	0.281402
1	0.600447	0.274237
1	0.845866	0.312331
1	1.66401	0.274788
1	1.45496	0.293017
0	1.88315	0.295099
0	2.63525	0.299046
1.01	0.678042	0.251947
0	0.298209	0.378744
2	0.53311	0.334117
1	0.531546	0.352203
2	0.290986	0.368723
1	0.384659	0.301951
0	1.75505	0.288173
0	0.644776	0.239988
1	2.39184	0.350226
0	1.16659	0.249774
1	0.385945	0.350689
0	0.601466	0.176005
0	0.825162	0.309304
1	0.650391	0.298102
0	0.793857	0.294123
1	1.25366	0.331109
0	1.39605	0.260413
1	1.55956	0.269917
1	2.27102	0.295006
1	1.60157	0.403905
0	1.14442	0.322545
0	2.48568	0.368064
1	1.47932	0.278649
1	2.56139	0.23629
1	0.929915	0.281414
1	0.63203	0.280734
2	0.461804	0.314953
1	0.43803	0.238423
1	1.35159	0.306054
0	1.3991	0.256655
1	0.485395	0.316288
1	2.69626	0.290771
0	0.953173	0.362149
0	3.34344	0.383864
1	0.716305	0.223231
1	0.661124	0.302279
1	2.03306	0.305247
1	1.85586	0.348584
1	0.697625	0.266113
2	0.560024	0.236887
0	1.60549	0.229831
0	4.52363	0.323697
1	0.562595	0.234709
2	0.524227	0.271813
2	0.320858	0.278423
1	0.470109	0.139482
0	0.658055	0.386719
2	0.854354	0.284826
2	0.398585	0.239414
1	1.20377	0.298487
1	1.13093	0.310667
0	0.518977	0.289518
1	1.46263	0.294376
1	0.917272	0.340622
1	0.719954	0.243709
1	1.25795	0.309424
0	1.88872	0.364715
0	1.26226	0.277136
1	1.12057	0.282696
0	4.58822	0.348854
0	5.24762	0.328048
0	2.69142	0.335364
0	1.45605	0.249662
0	1.69421	0.335118
0	0.751488	0.337857
1	0.482141	0.343893
2	0.557965	0.31591
0	1.2904	0.339961
1	0.563109	0.342026
0	1.12647	0.329554
1	0.837994	0.266277
0	1.96893	0.335689
0	3.75512	0.283991
1	1.16737	0.32805
2	1.57966	0.289377
2	0.565678	0.351317
2	0.458457	0.300873
2	1.16427	0.298828
1	2.01112	0.26283
2	1.35835	0.338121
1	0.771734	0.249637
0	1.18538	0.301768
1	0.192688	0.269726
2	1.03025	0.286565
1	0.571322	0.281439
0	2.6173	0.295701
1	1.43025	0.300123
1	2.59105	0.200229
2	0.254078	0.288285
1	1.97512	0.291433
1	0.35514	0.250499
1	1.14593	0.262031
1	1.07607	0.325684
1	2.16542	0.275363
2	0.287268	0.256725
1	4.98322	0.276931
0	3.22321	0.331409
1	1.94065	0.287147
2	1.05391	0.283004
1	1.32229	0.277063
1	0.969384	0.276611
1	0.579003	0.213501
0	0.612675	0.276513
1	0.681641	0.288273
1	0.987131	0.277494
0	0.784647	0.299993
0	0.773879	0.295316
1	0.47121	0.340065
1	1.0356	0.240912
1	1.68402	0.387685
1	0.776565	0.277269
2	0.685243	0.335248
0	2.36162	0.261931
1	1.06631	0.246853
0	1.17048	0.21045
2	0.281541	0.343261
0	2.1099	0.288513
1	0.326375	0.195216
2	0.774416	0.276457
2	0.364131	0.298474
0	1.52437	0.320577
2	0.885978	0.270312
1	1.30029	0.327903
0	2.79381	0.305523
0	2.18925	0.305847
0	1.55585	0.35881
0	1.41661	0.289463
1	0.513709	0.199221
1	0.965621	0.281117
0	9.57303	0.353565
0	0.829055	0.316749
1	0.729887	0.368238
2	0.301722	0.22998
1	0.744085	0.308459
0	2.36493	0.288019
1	2.17329	0.332798
1	4.4334	0.329255
1	1.36224	0.289915
0	4.69281	0.308052
1	1.09805	0.298745
1	1.75033	0.317161
0	1.79388	0.316082
2	0.628464	0.295591
0	0.977586	0.293996
1	4.07005	0.230141
1	0.919069	0.256278
1	1.46153	0.268735
2	0.651412	0.339601
1	0.361392	0.328736
2	0.364813	0.26036
1	1.33445	0.325596
2	0.694525	0.226132
1	1.95064	0.350979
1	3.10128	0.328731
1	0.522129	0.206952
2	0.404768	0.312055
2	0.49884	0.311871
1	0.555904	0.266948
1	0.8097	0.312172
1	0.565164	0.240931
2	0.862898	0.300594
1	1.53033	0.304328
0	0.786809	0.316127
0	0.699694	0.323735
1	0.708505	0.329044
2	0.236727	0.313749
1	0.752018	0.321954
1	3.08617	0.348325
0	2.80473	0.286097
0	1.15965	0.295706
2	0.231282	0.24076
2	0.64988	0.303581
1	0.343699	0.301622
1	0.332532	0.304591
1	2.13972	0.341739
0	0.485936	0.260427
0	2.21933	0.277431
2	0.589735	0.339741
1	0.893576	0.321913
0	1.56329	0.209645
1	1.11617	0.321591
1	2.58675	0.261279
2	0.481598	0.200841
1	2.46309	0.34293
2	0.322447	0.316139
2	0.323238	0.264381
2	1.6174	0.268075
1	0.406606	0.296597
1	0.890063	0.291268
0	1.02293	0.31094
1	0.901814	0.27862
1	0.800392	0.331582
2	1.79887	0.28966
2	0.251737	0.202302
2	0.297321	0.226295
0	2.32927	0.305341
1	0.886561	0.307178
1	1.86125	0.254883
2	0.810799	0.309078
1	0.850386	0.309834
2	0.628973	0.313838
2	0.766383	0.323942
0	0.363449	0.214758
0	2.27995	0.299428
1	0.793314	0.24845
0	0.943932	0.27168
1	1.24769	0.327742
1	3.57668	0.360788
2	0.738815	0.267375
2	0.659078	0.250408
0	0.989051	0.278382
1	1.43663	0.271371
1	1.1213	0.288228
1	0.477239	0.278824
0	5.58879	0.307892
2	0.701765	0.331557
1	1.10164	0.307559
1	1.11543	0.275308
1	0.692976	0.261332
2	0.535713	0.292198
2	0.312743	0.167141
2	0.960624	0.250172
0	1.58476	0.272899
0	1.43876	0.271705
2	0.895336	0.2925
0	8.05789	0.326202
1	0.580538	0.264132
1	1.10236	0.262736
2	1.20215	0.297069
1	0.232667	0.280667
0	1.18301	0.137744
0	1.70305	0.25516
1	1.25195	0.294642
0	1.54117	0.343313
0	0.640696	0.220609
1	0.571834	0.263547
2	0.878429	0.277893
1	2.75142	0.30897
1	0.69246	0.275891
1	0.734609	0.242188
2	1.51727	0.28602
1	2.45202	0.302927
0	0.436876	0.249339
0	2.76183	0.293903
1	0.629483	0.288654
1	3.38373	0.295164
1	3.81715	0.255983
0	1.43556	0.303822
0	2.25343	0.28428
1	0.993545	0.17555
1	0.680098	0.289521
1	0.926892	0.285698
1	0.504171	0.230032
2	2.04877	0.317368
0	4.35012	0.32237
2	0.839116	0.289779
1	1.76779	0.279814
1	0.830726	0.245156
2	0.700212	0.275351
1	1.72863	0.291459
2	0.250551	0.32556
1	2.83832	0.336082
0	1.73016	0.302908
1	0.919669	0.306767
2	0.754139	0.32672
0	4.09074	0.292423
0.62	1.86849	0.271036
0.68	1.3354	0.29152
0	2.13468	0.278803
1	2.16022	0.26687
1	1.32136	0.302815
0	1.67825	0.334897
1	0.618277	0.270104
0	2.01982	0.249366
1	1.02492	0.228994
0	0.568245	0.274314
2	0.438606	0.262327
0	3.32392	0.303331
0	0.68267	0.278847
2	0.778178	0.309713
1	2.26218	0.310515
1	0.641206	0.292107
0	1.56704	0.277129
1	0.820173	0.348148
0	0.792771	0.278272
1	1.01896	0.275178
1.01	1.41246	0.153176
0	1.4726	0.320795
1.94	0.433401	0.261353
2	0.374873	0.268633
0	1.33351	0.319648
0	1.23503	0.262076
0	1.69715	0.294687
2	0.426387	0.350869
0	3.03516	0.274349
1	0.684728	0.283518
2	1.15658	0.304074
0	1.30301	0.321089
1	3.43659	0.234092
1	0.305175	0.394279
1	0.598407	0.290566
1	0.992259	0.304161
0	2.06018	0.277376
1	0.652945	0.307292
0	1.6626	0.310192
2	1.26313	0.264294
1	3.68264	0.337474
0	0.353734	0.284584
2	0.645797	0.225369
0	1.16505	0.291428
1	0.517925	0.267129
2	0.503639	0.313766
1	1.95265	0.234516
0	0.64937	0.257519
2	0.396087	0.247865
1	0.765849	0.269748
0	1.72254	0.288991
1	1.05665	0.241086
0	1.27709	0.25643
0	1.83992	0.300846
0	2.47055	0.308473
1	0.553842	0.203767
1	0.586671	0.287148
0	3.78565	0.29698
2	0.656522	0.246967
1	0.290064	0.291388
1	0.296429	0.270737
1	1.01566	0.162326
1	1.93669	0.26237
1	2.1148	0.295388
1	1.13465	0.254667
1.97	0.360013	0.260523
2	0.766918	0.273932
1	0.595348	0.282646
2	0.43572	0.29663
2	0.344427	0.22462
0	1.76299	0.28781
0.99	1.39809	0.286195
1	0.795489	0.315343
1	1.04777	0.276129
0	1.75822	0.332349
1	0.822388	0.298196
0	1.93274	0.242178
0	3.27681	0.221317
0.8	1.65419	0.288578
1	2.20279	0.285187
1	1.86667	0.28546
0	1.92492	0.23382
1	1.64037	0.271895
2	0.437453	0.337813
2	0.511067	0.361906
0	2.72592	0.281312
2	0.614712	0.357813
0	0.849255	0.170316
0	0.18141	0.243384
1	0.813549	0.306877
1	1.54847	0.4095
1.01	2.34529	0.356612
0	1.64174	0.31577
1	0.639676	0.195256
1	0.523178	0.287948
2	0.857765	0.298653
0	1.6214	0.323833
1	1.19572	0.27956
2	0.670344	0.3669
0	2.45938	0.343002
0	1.15048	0.25886
2	0.124102	0.219739
0	1.24684	0.303011
1	1.19974	0.23916
0	5.4405	0.30389
2	0.679584	0.374667
1	1.43769	0.390485
1	1.00454	0.327479
0	2.3261	0.281184
0.99	1.07118	0.304852
1	2.62622	0.384782
2	0.704873	0.26792
2	0.401068	0.353515
1	1.41974	0.275125
1	2.74626	0.334812
1	0.667268	0.256809
1	3.86631	0.348815
1	0.714222	0.331208
0	1.67253	0.32158
1	0.781409	0.418802
1	1.25024	0.33091
2	0.567218	0.224338
1	1.392	0.35656
1	2.70114	0.352682
0	0.972531	0.211658
0	1.5497	0.239496
0	1.90567	0.319319
1	0.887727	0.3006
0	1.15429	0.343811
1	0.782488	0.255344
0	1.83642	0.326824
0	1.32788	0.34598
1	0.73146	0.245322
1	0.843049	0.296113
1.15	0.690396	0.329029
1.93	0.217949	0.401711
2	0.430489	0.312291
1	0.585138	0.296698
0	0.874383	0.25149
1	0.798756	0.289128
1	1.70751	0.307115
1	0.811898	0.348713
1	1.25537	0.277745
2	0.578492	0.377247
1	0.30085	0.262092
1	2.41259	0.338463
2	1.40833	0.346998
1	0.970642	0.289354
0	6.06355	0.333828
1	0.997413	0.289143
0	1.84697	0.290889
1	0.721519	0.258752
0	2.82698	0.332268
1	2.07175	0.147457
1	1.2528	0.275841
0	7.63823	0.372118
0	1.0959	0.314604
0	2.16281	0.303142
2	0.214738	0.246336
1	0.733034	0.257274
1	0.808602	0.298382
1	0.93234	0.312794
2	0.2432	0.145461
0	2.25925	0.301536
1	2.01764	0.345637
1	0.269469	0.226908
1	1.0013	0.330322
1	1.20781	0.338285
0	0.88365	0.194183
2	0.504703	0.371256
0	0.844739	0.256423
0.98	1.36615	0.381497
0.01	1.58861	0.244231
1	1.42183	0.31218
1	0.808053	0.174811
2	0.146516	0.270884
1	0.221061	0.236629
2	0.365493	0.339583
1	1.34775	0.370629
0	2.43747	0.412603
0	2.84404	0.371004
1	0.945774	0.344427
1	1.5822	0.378043
1	1.01698	0.223555
1.01	0.967501	0.35861
1	0.840239	0.292311
0	1.1169	0.270863
0	2.98013	0.392044
0	1.37699	0.269851
0	0.564137	0.256915
1	1.61076	0.37557
0.01	0.695558	0.342716
2	0.583605	0.286812
0	1.31951	0.221818
1	1.02558	0.336061
0.05	2.96032	0.342628
0	1.98555	0.370509
2	4.9369	0.107406
0.03	1.80389	0.32263
1	0.663683	0.282888
0	4.89238	0.191816
1	1.41765	0.322419
1	0.968756	0.345989
0	3.41509	0.27346
1	0.971901	0.245758
1	0.528413	0.268564
2	0.660613	0.377344
0	0.783567	0.289606
0	4.37717	0.395092
1.02	1.71499	0.395554
0	1.52794	0.348499
1	0.974423	0.3617
0	1.99187	0.286973
0	0.264155	0.228082
1	1.207	0.296133
2	0.421661	0.234839
1	1.29219	0.338868
1	3.61509	0.213159
2	0.763181	0.392246
1	2.77236	0.363934
2	0.495629	0.301519
1	1.73477	0.343096
1	0.836314	0.26365
0	1.05734	0.275084
0	1.89621	0.328109
0	1.0594	0.24685
1	0.726222	0.274018
0	2.00465	0.302248
1	0.851518	0.323608
0	1.42078	0.320339
0	3.33363	0.37073
0	2.60846	0.298576
0	4.80826	0.26528
1	0.733559	0.333564
2	0.422254	0.231347
0	0.671882	0.25834
1	0.839677	0.325968
1	0.572347	0.282876
2	0.944545	0.445248
2	0.482684	0.27976
1	1.784	0.288847
1.01	1.24344	0.322226
1.18	0.63305	0.266173
0	0.90477	0.30192
0	1.70157	0.33784
1	0.722041	0.273635
2	0.800938	0.30756
0.16	0.873807	0.345082
1	1.30939	0.434826
1	0.514237	0.276483
0	1.38596	0.310637
1.31	1.41039	0.345479
1.28	0.797121	0.298359
0	2.75661	0.35363
0	0.949467	0.267773
2	0.86576	0.142933
2	0.841924	0.2989
0	1.77101	0.293771
0	1.85229	0.334361
1	1.00976	0.283468
1	1.58604	0.297815
1	1.53754	0.289299
1	0.334803	0.304283
1	0.907141	0.198858
0	0.964369	0.306769
0.73	1.62543	0.351111
0	1.83817	0.307975
1	1.01304	0.223463
1	0.456778	0.140259
0	0.746726	0.300213
0	1.3603	0.278926
1	0.668806	0.33034
1	0.661636	0.166932
0	1.93078	0.153176
1	1.04437	0.316042
0	1.81063	0.193998
0	1.89246	0.361768
0	1.42288	0.317438
2	0.454533	0.312075
1	0.657033	0.302353
1	1.69862	0.228484
0.99	1.02625	0.308713
0	1.38999	0.325665
2	0.563623	0.391569
2	0.447186	0.290337
0	1.24007	0.290143
1	0.831842	0.245405
0.97	0.745669	0.232229
1.08	0.820727	0.263876
0.01	2.63979	0.284478
1	0.8141	0.268243
0.53	0.843612	0.317563
1.02	0.986492	0.261482
0.03	0.781948	0.273563
2	0.54402	0.261584
1.01	0.63254	0.263813
0.02	1.83467	0.255344
1	1.65141	0.270511
0.8	1.73323	0.255545
1	1.25967	0.254115
0.01	1.68692	0.240117
0.18	0.998059	0.292814
1	1.4345	0.230567
0.1	0.937815	0.25569
0.01	0.529458	0.263461
1	0.861756	0.269891
0.06	0.794945	0.26185
2	0.469007	0.279263
1.02	0.724653	0.274952
0.02	2.25053	0.291574
1.01	0.641716	0.306527
1.44	1.32508	0.277582
0.9	1.2426	0.266274
2	0.499374	0.263671
1.99	0.276618	0.279227
1.02	0.589224	0.2306
1	1.40524	0.271235
0.01	2.12468	0.228199
0.02	2.42317	0.257785
1.99	0.347323	0.22514
1.01	1.01238	0.288996
0.98	0.320059	0.200319
1	0.366848	0.245745
0.02	0.705392	0.189592
0.1	0.626426	0.270828
1.05	1.10598	0.336877
0.94	1.52318	0.255608
1	1.26486	0.287862
0.95	0.656011	0.302214
2	0.453971	0.267812
0.73	0.52998	0.319342
0.01	2.0906	0.275079
1	0.452281	0.295387
1	0.809151	0.291802
0.01	0.219517	0.187205
1	1.00324	0.24292
2	0.465137	0.223792
1	1.34393	0.29419
1.01	0.976952	0.290781
1.91	1.06078	0.226197
1	1.08169	0.294748
0.99	0.824052	0.263738
0	1.15735	0.250678
0.08	0.760517	0.194614
1.8	0.207976	0.225159
1	0.465691	0.166504
1.96	0.405994	0.322134
1.01	0.966247	0.257455
1.99	0.291904	0.245333
2	0.507889	0.281995
0	2.98683	0.259205
0	1.62007	0.28056
0.01	1.11251	0.269174
0.01	1.40421	0.284811
0.99	0.908328	0.247909
1	1.02825	0.279759
1.01	1.27974	0.301367
1.68	0.596878	0.328649
1.98	0.648859	0.310144
0.35	1.26053	0.266548
1	1.12795	0.31443
1	1.82428	0.293273
1.04	0.799301	0.264396
1	1.18459	0.272912
0.01	0.925685	0.286469
0.01	0.74303	0.29853
0.02	2.62175	0.292523
0	2.28596	0.271243
2	0.431072	0.278827
0.01	1.58989	0.309768
0	2.47431	0.303983
0.78	1.07187	0.268706
1.01	1.7614	0.313024
0.26	1.76619	0.278402
0.01	0.686273	0.251271
1.28	1.03964	0.232139
0.01	0.548678	0.25058
0	3.69672	0.373761
1.01	1.71951	0.257583
1	0.95565	0.252744
1	0.879587	0.28875
0	1.27096	0.31896
1.01	0.539352	0.283126
1	0.551778	0.328283
1.05	0.879008	0.275456
1.26	0.756793	0.28976
1	1.03762	0.241351
1	1.21597	0.242014
0.86	1.02227	0.289292
0	2.06942	0.349728
1	0.78087	0.246302
0.79	0.791143	0.278312
1.77	0.739342	0.267384
1.01	1.152	0.249819
2	0.490256	0.319744
1	0.985853	0.268476
0	2.18657	0.275308
0.04	3.11665	0.306679
1.96	0.761049	0.344262
0.02	0.894162	0.26623
0.02	3.05668	0.269021
1	0.830169	0.31043
0.29	2.07877	0.266478
1	1.31398	0.303804
1	0.912493	0.349521
1	0.642736	0.280902
0.03	1.98345	0.245778
0.01	1.98975	0.236262
0.98	0.378818	0.220004
0	1.27886	0.213238
0	2.67703	0.279834
2	0.497236	0.209101
1	1.99611	0.288434
0.01	2.08585	0.223959
0.99	0.835194	0.288245
0.99	1.79058	0.260273
0.93	1.77424	0.309389
1	1.27183	0.298934
0	1.28239	0.321777
1	1.93867	0.211826
0	0.978219	0.254486
2	0.267366	0.277024
1	1.09304	0.313235
1	1.74719	0.267323
2	0.445479	0.294264
0	1.11106	0.292394
1	1.29309	0.292028
0	0.620824	0.300629
0	3.04945	0.317121
0	0.466244	0.235751
0	0.527367	0.266247
1	0.890648	0.257446
0	2.32294	0.310281
2	0.35654	0.310242
0	2.61287	0.259801
1	0.908922	0.257154
0	0.626936	0.258765
0	0.736711	0.255246
1	0.93477	0.350327
1	1.35255	0.313288
1	0.917871	0.306778
2	0.752548	0.224902
1	0.757325	0.268654
1	0.865187	0.283924
0	1.05802	0.284306
1	0.593817	0.263383
1.21	1.08381	0.323683
1	1.30848	0.229574
0	2.4972	0.311989
0	1.5608	0.306581
1	0.812448	0.244339
0	1.2614	0.306832
1	0.725699	0.302971
1	0.904178	0.234742
0	1.19014	0.267499
1	0.797666	0.262187
1	1.14215	0.283404
1	0.756262	0.304513
1	0.922071	0.284222
2	0.211417	0.305472
1	0.783027	0.251567
1	1.07537	0.287917
1	1.61341	0.242003
1	1.08806	0.337518
0.01	1.90948	0.32558
0.01	0.27051	0.286969
0.01	1.34298	0.333999
1.96	0.575933	0.277824
1	0.767987	0.276712
1	0.884232	0.335047
1.1	0.55745	0.273174
0	1.67969	0.258258
1	1.37897	0.347089
1	0.525798	0.310491
0	1.35738	0.287979
0.04	0.450587	0.302907
1	1.42708	0.295532
2	0.722563	0.31029
1	0.819067	0.305799
1	1.04845	0.301778
0	0.926288	0.177134
0	2.59971	0.251516
0	0.629992	0.253186
0	1.4452	0.32553
1.01	0.575421	0.321529
1	0.864042	0.284137
0	1.14972	0.337694
0	0.665219	0.282543
0	1.10453	0.262685
1	0.750429	0.308467
0	2.20006	0.284056
1	0.804218	0.245888
0	1.91139	0.286445
1	0.677529	0.295716
2	0.319258	0.309061
1	0.615731	0.210838
0	2.6818	0.272368
0	4.32373	0.282163
1	0.802577	0.27966
0	2.16803	0.284532
2	0.307728	0.282113
2	0.372884	0.245928
1	0.990333	0.260331
1	0.86347	0.248271
0	1.16196	0.324855
1.99	0.414492	0.215818
0	3.39407	0.327728
0	4.65684	0.308657
2	0.672908	0.272078
2	0.328701	0.293642
1	2.09539	0.323717
0	0.762115	0.239019
0	0.815203	0.263706
1	3.1562	0.254747
0	2.53272	0.320767
1	0.837434	0.320995
2	0.161696	0.278602
0	3.45858	0.286141
0	2.26511	0.278489
0.01	3.711	0.265862
1	1.66684	0.326952
0	1.49406	0.263659
0.09	2.48187	0.271174
1	0.715784	0.296719
1	0.599427	0.2926
2	0.469558	0.271278
2	0.260874	0.277268
1	0.602486	0.255444
1	1.1287	0.279315
0	1.73941	0.280207
0	1.01369	0.244672
2	0.645287	0.337269
2	0.467903	0.29004
0	0.958134	0.290669
1	0.882488	0.182514
1	0.683184	0.330601
1.01	2.46681	0.277486
0.99	1.02359	0.311147
2	0.299973	0.374908
0	2.4895	0.317348
0	4.72998	0.329999
1	0.832959	0.291456
0	2.65821	0.315196
0	2.08822	0.300855
0	0.8408	0.256766
2	0.369544	0.288631
1	0.549195	0.221266
2	0.755731	0.281757
2	0.61624	0.186058
1	0.547644	0.270618
1	1.68257	0.293329
1	2.34206	0.294921
1	1.14517	0.24469
1	1.60944	0.125937
1	0.858904	0.307465
0	4.55545	0.332251
0.28	0.792228	0.283009
0	1.11983	0.286635
2	0.479421	0.332304
1	0.607581	0.271991
0	1.16042	0.249828
2	1.95467	0.470231
1	2.90953	0.314052
1	0.277614	0.298257
0	1.22255	0.309787
2	0.397338	0.267388
0	0.299093	0.140741
1	0.419282	0.269007
0.01	1.88131	0.275992
1	0.880747	0.308493
1	1.32322	0.295358
1	1.0909	0.301325
1	1.4975	0.288391
1	0.590756	0.264912
0	2.50107	0.289971
2	1.24429	0.341373
0	1.30211	0.171125
1	1.07257	0.283295
1.01	0.821281	0.270231
1	2.93457	0.331292
0	1.70009	0.251863
1	0.570809	0.313986
2	1.06216	0.214008
1	1.26921	0.303049
0	1.04573	0.294278
1	1.47819	0.279688
1.99	0.542984	0.22191
0	2.18389	0.280237
0	0.710582	0.285515
1	1.25623	0.289819
0	1.59376	0.279867
2	0.517399	0.269579
2	0.238049	0.263356
0	0.720997	0.282901
2	0.428734	0.240544
2	0.381425	0.283371
2	0.490794	0.316825
0	1.41869	0.271825
0	2.54489	0.31597
1.82	0.677015	0.295505
0	1.19093	0.267042
0	1.65002	0.251787
0	0.737237	0.286545
1	2.54899	0.277311
1	0.714743	0.276406
0	2.83263	0.25056
1	1.98136	0.309525
2	0.309412	0.290663
1	0.550228	0.278957
2	0.49402	0.318244
1	0.906548	0.282414
0.53	1.99398	0.31508
1.93	0.170895	0.318019
2	0.673421	0.273688
2	0.294632	0.333789
0	5.85156	0.322317
1	0.638656	0.252038
2	0.413287	0.273786
1	1.36419	0.311077
1	1.46705	0.300366
1.37	1.20944	0.305576
0	2.35833	0.279358
1	1.23168	0.323412
0	0.745141	0.256045
0	1.24175	0.266858
1	1.09233	0.312517
0	1.25451	0.229535
1	1.0824	0.312084
0	3.72549	0.286098
1	0.740922	0.259971
1	0.92087	0.264247
2	0.380124	0.267369
2	0.583094	0.296841
[truncated: 402 more rows]

## Sheet: panel d
Genotype	CLECL1 expression	Microglia proportion
0	0.39546	0.0850117
2	0.327153	0.0446974
2	3.77027	0.151663
1	0.834635	0.0691271
1	0.609619	0.0701362
0	1.67539	0.141719
1	1.22503	0
1	1.68257	0.0859881
1	1.25795	0.0936983
1	1.8703	0.0907108
1	1.61873	0.100698
1	0.645797	0.00526803
0	0.553842	0.0398354
1	1.01042	0.0526327
2	2.44836	0.0480306
0	0.592797	0.109762
2	2.21655	0.079894
0	0.507359	0.137529
0	0.418089	0.0836024
0	0.244455	0.0713417
1	3.80128	0.217383
1	1.72863	0.118186
0	0.321654	0.114207
2	2.06942	0.10227
1	2.15505	0.117462
2	0.943932	0
2	2.07408	0.091144
0	0.732509	0.128196
2	3.29537	0.140748
1	0.891818	0.075588
1	1.11324	0.100988
2	1.90948	0.0692745
2	3.44752	0.115765
1	1.60287	0.0518403
0	0.554873	0.0860941
1	1.47483	0.146895
1	0.146516	0.00462913
1	0.723608	0.136681
1	1.46484	0.0897352
0	0.766918	0.112129
1	3.91798	0.126495
1	1.784	0.110501
2	0.622861	0.112238
1	1.02825	0.0679426
0	0.492408	0.0979854
1	0.675474	0.113379
1	0.968756	0.105546
0	0.523178	0
1	0.677529	0.00869825
0	0.579003	0.0829032
1	2.35505	0.142728
1	1.17515	0.0941716
0	0.277614	0.0799023
1	0.400449	0.118105
2	0.961247	0.043108
0	0.719954	0.0947902
2	1.826	0.103537
1	1.93471	0.11193
0	0.331007	0.142911
1	1.21188	0.0399412
1	0.325594	0.0464846
2	1.36224	0.096033
1	2.17857	0.120384
1	0.501509	0.0584757
1	2.03306	0.155202
2	3.0281	0.11379
1	1.14744	0.109976
0	1.2209	0.0402983
1	1.15505	0.0897079
2	2.09299	0.0486463
1	1.05049	0.022996
0	0.561567	0.0534723
0	0.636107	0.0510099
1	1.75505	0.107807
1	0.628973	0.0695867
0	0.296429	0.122463
1	1.60026	0.0527654
2	1.77585	0.0629392
0	0.282508	0.0704673
2	2.89119	0.0636533
1	1.37501	0.143864
1	1.13093	0.0890618
2	3.1562	0.087799
0	0.141891	0.0194147
1	1.41349	0.00270189
2	1.57966	0.0655555
2	3.81715	0.132607
1	0.16492	0.0310524
1	0.481598	0.00782145
1	3.68264	0.205656
0	0.620315	0.0754305
1	0.370214	0.00864897
2	0.538313	0.0594549
1	2.93457	0.131992
1	0.913686	0.07565
2	3.30479	0.0993181
1	0.49187	0.0665606
2	0.366171	0.140149
1	0.342968	0.0662289
1	0.891233	0
2	1.01369	0.0871907
1	1.2614	0.0548643
1	0.665732	0.0509051
0	0.268421	0.0339639
0	1.38898	0.155829
2	0.691428	0.00563234
2	2.32294	0.0968048
1	1.39809	0.0134175
1	1.68402	0.0353493
0	0.73146	0.104952
0	1.05254	0.147809
1	1.71199	0.135665
2	2.04877	0.0411628
2	0.962495	0.0311317
2	0.940258	0.0503655
1	0.315208	0.0802855
1	1.88501	0.146246
1	1.13615	0.0975254
2	1.88686	0.0575718
0	0.60809	0.149534
1	0.115731	0.0896697
1	2.00465	0.0522764
2	2.65357	0.173328
1	2.6866	0.142299
2	0.448322	0.03168
2	1.60944	0.0785
1	0.313568	0.0369025
1	0.13092	0.103339
2	0.687303	0.112498
1	1.84697	0.0954817
1	1.91139	0.126606
0	0.753608	0.10993
2	1.15353	0.0272604
1	1.46705	0.0702105
1	0.624389	0.0416393
1	0.47121	0
1	0.947619	0.0567433
1	0.770127	0.0148315
1	0.47176	0.0647576
2	2.8556	0.106142
1	1.1147	0.0384969
2	0.167979	0
1	1.09518	0.0561488
1	0.738815	0
0	1.28951	0.111538
1	1.32136	0.0679604
2	2.3261	0.037573
1	1.43556	0.114233
2	1.72254	0.0864311
2	1.25109	0.0277085
0	0.968128	0.163049
0	0.158281	0.045274
1	0.264155	0.0747698
1	2.02201	0.132883
1	2.50107	0.128458
1	1.32602	0.119337
2	2.09539	0.101928
1	0.68988	0.028777
0	1.29399	0.0614316
1	1.64587	0.047426
2	1.93669	0.0956829
2	1.37402	0.0544686
1	0.848124	0.0196701
0	0.826273	0.12167
0	1.02293	0.0638956
0	0.512124	0.0537519
1	0.806408	0.0919009
1	0.635088	0.0921688
1	1.6626	0.101578
1	0.416893	0.0989203
2	4.52363	0.11161
1	1.29758	0.00862685
2	0.454533	0.0502749
1	1.65699	0.156451
1	1.89059	0.139417
1	0.449455	0.0568705
1	0.627445	0.013296
2	3.32392	0.0991048
2	1.52199	0.06597
2	1.3603	0.0744901
1	0.856058	0.0321382
0	0.0848651	0.0408484
1	1.18064	0.0681324
1	2.03084	0.118404
1	1.07467	0.0799885
1	0.825718	0.0477497
2	1.45715	0.0836595
1	3.19752	0.0939397
0	0.821281	0
2	0.881327	0.0270688
1	2.50888	0.157226
0	0.521079	0.00539593
2	1.43876	0.030333
1	1.09805	0.0723695
1	1.69275	0.0649432
1	0.741976	0.047821
1	0.436298	0.100874
1	0.673934	0.0209631
0	1.09877	0.0836309
2	0.762648	0.019768
2	2.71592	0.120757
2	1.63627	0.0652806
2	0.820727	0.0218931
1	1.24344	0.0665935
1	0.876693	0.0402947
0	0.161696	0.0840627
2	1.40833	0.104814
2	2.11235	0.12553
2	2.97348	0.130989
2	0.881907	0.0625742
1	0.317646	0.0390898
0	0.866906	0.0232636
1	0.886561	0.042007
0	0.150741	0.0281543
1	0.847559	0.0548406
1	2.01112	0.0971196
2	0.979488	0.0659897
1	1.93274	0.123919
0	0.124102	0.103353
0	0.154644	0.0402158
1	0.831842	0.0776855
1	0.913089	0.0713913
1	1.85765	0.118211
0	0.224082	0.0747167
1	2.13217	0.11137
0	0.465691	0.06868
0	0.677015	0.109949
0	0.587182	0.0834147
1	2.05104	0.062036
1	2.5128	0.0757981
2	0.924479	0
1	0.663683	0.0251595
1	1.33163	0.0865866
1	1.28062	0.0842817
1	1.11033	0.105822
2	1.66684	0
0	0.522129	0.0895269
2	3.08617	0.126325
2	1.34013	0.0745806
0	0.680098	0.050451
0	0.909517	0.0965624
2	4.46265	0.16638
1	0.997413	0.157406
1	1.74251	0.131537
2	1.64725	0.0771135
1	0.28347	0.0494171
2	3.02109	0.105754
1	1.12499	0.0187762
0	0.548678	0
0	2.27102	0.0768819
0	0.520029	0
2	1.67825	0.0418763
0	0.602995	0.0982966
0	0.631521	0.0170025
1	0.61624	0.0393892
2	2.99358	0.0909721
0	0.55848	0.0612527
1	1.14517	0.0921352
1	0.62388	0
2	3.11665	0.00630705
1	1.14593	0.10635
0	0.635598	0.0926011
2	0.664195	0.0107966
1	2.1148	0.0301018
1	0.685758	0.00195295
1	1.12278	0.0930482
2	2.05331	0.0020461
2	1.25537	0.0791539
0	1.64449	0.0795232
0	0.654988	0.0668784
2	1.18222	0.043806
1	0.64988	0.0894256
0	0.653966	0.0443757
1	0.638146	0
1	1.11617	0
2	1.18459	0.0632283
2	1.83119	0.0676859
0	0.618787	0.0617533
2	1.5608	0.0055598
1	1.34967	0
0	0.661636	0.0763709
1	0.926892	0
0	0.595348	0.0126227
0	1.7317	0
2	3.41509	0.0349661
0	0.651923	0.0547162
2	0.588714	0
2	1.25967	0.0557802
0	0.617259	0.0195108
2	2.72091	0.0162324
0	0.360013	0
1	1.6711	0.13065
0	1.52318	0.0276123
1	0.602486	0.127996
0	0.554357	0.0792936
2	3.0937	0.037239
1	0.504703	0
2	2.25925	0.0188567
1	0.883069	0.0308361
1	0.892404	0.121767
0	1.37007	0.0312568
0	0.48377	0
1	1.25451	0.0955458
2	6.6339	0.109679
2	0.890063	0
1	1.19253	0.173399
1	0.415093	0.0336058
2	1.72406	0.0298191
1	0.940869	0.0397298
1	0.956892	0.0148427
2	1.84874	0.139908
1	2.39526	0.177925
2	1.17203	0.0151793
1	2.48187	0.182041
0	0.866333	0.00961499
0	1.08664	0.0786375
1	2.14735	0.130091
2	0.493483	0.0363126
1	0.914283	0
1	0.908328	0.0306375
0	0.462361	0.00410971
1	1.2426	0.13709
2	1.46153	0.0758559
2	0.805312	0.0233628
1	0.678042	0.189718
1	2.23337	0.0431438
2	1.76299	0.0146757
2	1.61341	0.105776
0	0.485395	0.0115934
0	0.455095	0
1	1.07887	0.112537
1	1.78893	0.171985
1	2.02641	0.0837511
1	1.8452	0.0563542
1	0.779793	0.0101452
1	0.476146	0
2	4.09074	0.0576707
0	0.874961	0.035573
2	2.07642	0.037555
2	1.37798	0
1	2.12468	0
2	1.11251	0
1	4.29798	0.157066
1	0.470659	0.0833373
1	0.487018	0
1	1.23754	0.0396981
1	0.990333	0.019251
1	0.942706	0.0856352
1	1.57838	0.0395051
1	0.486477	0.00429448
1	1.75822	0
1	0.536234	0
2	1.74563	0
2	0.514237	0
0	0.833517	0.0624333
1	0.173683	0.021104
0	0.938425	0.0801151
1	1.03493	0.0654929
2	0.485936	0.0845607
1	5.67031	0.219392
0	1.25195	0.0638677
1	0.473955	0
1	0.901223	0.0100624
2	0.967501	0.0504214
1	1.35932	0.0161729
0	0.211417	0.100787
2	0.536754	0.0209313
0	0.539352	0.0328777
2	0.575933	0.0439633
0	2.38843	0.123807
0	0.478331	0.083033
2	0.919669	0.051452
0	1.08381	0.0545412
1	0.564137	0.0128038
0	0.495629	0
1	0.905362	0.000263662
1	1.21352	0.0757413
1	0.548161	0.00306166
2	1.90567	0.0528161
0	0.9281	0.0584949
2	1.51492	0.0894967
1	0.569271	0.00681277
0	1.46043	0.0495706
0	0.724653	0
0	0.552294	0.00241133
1	0.555904	0.0439039
1	1.0437	0
1	0.761582	0.0084905
1	3.24963	0.144008
1	2.43747	0.0371049
1	0.525274	0.00799174
1	0.512653	0
1	0.503639	0
1	0.980122	0.0488246
1	4.9369	0.194699
1	1.03091	0.0627443
1	1.11543	0.0206465
1	0.870927	0.0484293
2	1.07607	0.0131268
1	1.15658	0.108932
1	1.25623	0.0318696
1	0.538833	0
1	1.09233	0.0217443
2	0.832959	0
0	0.401687	0.1491
1	1.18696	0.0475671
1	0.525798	0.195027
1	1.90757	0.0191273
0	1.00454	0.111998
2	3.42578	0.0563864
2	0.954411	0
2	0.596878	0
2	1.03359	0.0372596
1	0.901814	0.0672459
0	0.640186	0.082181
1	0.258645	0
2	2.92196	0.0842758
0	0.994833	0.101238
1	0.620824	0.0424371
1	1.26399	0.0600061
2	1.04641	0.0279178
1	1.18934	0.0346839
2	1.17125	0.0700325
0	0.316836	0.0618773
1	2.35833	0.15659
0	0.274608	0.00674163
1	1.53633	0.169168
2	0.995477	0.0708658
0	1.83467	0.0883763
1	1.35255	0.0631592
1	0.902996	0.0482227
2	0.170895	0.0482702
1	1.86305	0.119865
1	2.36493	0.103029
1	0.911302	0.0495986
0	0.368199	0.15087
0	0.693492	0.107778
0	0.470109	0.0696812
0	0.981393	0.109899
1	0.406606	0.0969624
1	0.393575	0.0509156
2	1.51845	0.0570876
0	0.793857	0.0532224
1	0.92147	0.019851
1	0.426387	0.0458069
0	1.04845	0.0715379
1	0.684728	0.0272588
1	0.286326	0.0718092
0	0.67907	0.0707534
1	1.37303	0.0735462
2	2.47055	0.115568
2	1.07327	0.0675334
1	1.91523	0.0923171
1	1.35835	0.0683275
0	1.07958	0.0290339
2	2.81024	0.0822353
1	1.41453	0.0777342
1	1.53392	0.0262872
1	1.04981	0.0839569
2	3.43659	0.125391
1	1.26834	0.0594694
2	0.476692	0.0248786
1	1.56704	0.0515114
0	0.281541	0.0481235
0	0.586671	0.0829241
0	0.862327	0.0413678
2	1.3149	0.0847011
2	1.19974	0.0648611
0	0.423438	0.0260555
1	0.505766	0.0695328
0	0.950083	0.0479841
0	0.779254	0.0526944
1	1.56205	0.0639233
1	0.826829	0.0418735
1	0.383368	0.0439745
2	1.84167	0.0558841
1	1.79388	0.0750849
0	0.377508	0.121837
1	0.932947	0.00914086
1	2.29505	0.0613081
2	1.48044	0.0780125
1	0.531024	0.075223
1	1.57585	0.0275702
1	0.893576	0.115663
2	0.849255	0.00267428
2	2.70114	0.0728549
1	1.53995	0.0428648
1	1.68837	0.11168
2	1.70157	0.112429
1	2.86143	0.107321
1	0.747254	0.0299003
0	0.787892	0.0547917
0	0.509479	0.0663389
0	0.347323	0.0389786
1	0.944545	0.0892313
2	1.52913	0.0483791
1	0.390413	0.0152073
0	0.260874	0.0484699
2	0.976952	0.0871993
1	1.24429	0.0175878
2	2.45202	0.120136
1	0.399828	0.0668506
1	1.27271	0.0241037
1	0.857765	0.0991858
0	0.345154	0.0128422
2	1.89621	0.0159628
1	1.65002	0.101355
0	0.759452	0.0399552
1	0.309412	0.120948
1	0.605543	0.0529991
1	0.823497	0.0335044
2	0.424619	0.0431535
2	1.54117	0.00384155
1	1.35352	0.0531706
0	0.761049	0.128419
2	1.05391	0.0558959
2	1.59118	0.0547215
1	1.27974	0.127997
0	0.192688	0.067057
0	0.425209	0.0224259
0	0.688849	0.0581218
2	1.10525	0.0570414
1	1.27096	0.120248
1	0.680612	0.0822557
1	1.07187	0.0455597
0	0.292818	0.00819486
1	1.24599	0.145744
0	0.690396	0.0683939
2	2.31666	0.0634096
1	1.09161	0.0796455
0	0.252912	0.0676285
2	0.815754	0.0186557
2	1.79721	0.0572206
2	0.827941	0.105605
2	1.29578	0.0571887
0	0.394833	0.0486799
1	0.360703	0.0786395
1	1.28417	0.0730911
1	3.2586	0.099563
2	0.447186	0.046862
2	1.95872	0.0422816
1	1.44736	0.113228
2	1.19093	0.0869049
1	2.01329	0.108821
1	2.29201	0.137034
0	0.708505	0.0873578
0	0.419282	0.0852093
2	0.788975	0.0445706
1	1.56454	0.110497
0	0.320858	0.0599754
1	1.68113	0.0808287
1	1.46927	0.0825341
2	0.861185	0.0853909
0	0.245697	0.0850762
2	1.94065	0.0473555
1	2.39184	0.117479
1	1.58989	0.119771
1	1.718	0.132019
1	0.791143	0.104555
0	0.601976	0.0961648
0	0.261976	0.0849005
1	1.5497	0.0205298
1	0.319258	0
0	1.28772	0.0521131
1	2.82698	0.0221336
0	1.31859	0.0740746
0	1.08028	0.0910243
0	0.618277	0.056864
0	0.634069	0.0383296
2	3.55189	0.129865
1	4.24828	0.147502
1	1.4292	0.111655
2	3.75512	0.0355937
1	0.340027	0.0564671
1	1.59766	0.0639017
0	1.57712	0.0589434
2	0.808602	0.0575845
1	1.33918	0.0234611
0	0.90477	0.0885726
1	0.951936	0.0686468
1	3.36337	0.080083
1	0.304317	0.09263
2	2.21102	0.124339
0	0.30688	0
0	0.852652	0.0367083
1	0.848689	0.0528275
0	0.929915	0.0779786
2	1.62948	0.0527444
2	1.12573	0.0821665
0	0.343699	0.0469184
1	0.279589	0.0257147
1	1.41661	0.153938
1	1.22338	0.0652466
0	0.652945	0.0414192
1	2.05788	0.0904545
0	0.411474	0.0643775
0	0.236727	0.0867622
1	1.61474	0.0913951
2	1.47038	0.0639698
1	0.869777	0.041083
2	0.2432	0.0619991
1	0.756793	0.0334009
1	0.905955	0.048568
0	0.64937	0.110853
1	1.47149	0.0773494
0	0.786809	0.152155
2	1.00976	0.0551742
1	0.673421	0.0920085
2	2.16803	0.0756926
1	2.10261	0.0637128
2	0.996767	0.0964565
2	3.9358	0.103411
1	1.2367	0.022767
1	2.62622	0.11091
2	3.61509	0.128675
1	0.303456	0.0961629
0	0.346601	0.0177769
2	0.781409	0.0399713
0	0.306029	0.0578421
1	0.665219	0.0375052
1	3.21457	0.119923
1	0.994189	0.0950289
0	0.200673	0.0660911
0	0.978219	0.0397756
1	0.526321	0.00978678
0	0.646307	0.050171
1	2.19194	0.155753
1	1.83642	0.0728951
2	5.95311	0.120792
1	1.21843	0.0339106
0	0.46069	0.056446
0	1.0909	0
1	1.73631	0.0817155
1	1.5822	0.0547001
2	0.631011	0.00905675
0	0.946388	0
1	0.793314	0.0751983
1	2.1002	0.0822029
1	2.36824	0.0677649
1	0.366848	0.107738
1	1.41869	0.0511453
1	1.00845	0.0418592
2	3.46976	0.0663426
0	0.136751	0
1	1.86486	0.066063
2	2.33245	0.091491
1	1.80389	0.112369
1	1.21025	0.0653613
0	0.344427	0.0561876
2	1.97512	0.061702
1	1.49291	0.0809804
0	0.25638	0.0926688
0	0.357238	0.00646372
0	0.295532	0.0573889
2	1.13915	0.0680076
0	0.397962	0.0504658
2	3.60212	0.0973615
1	0.939036	0.0273065
2	0.299973	0
1	1.0356	0.0641939
2	0.728316	0.0143308
1	1.01962	0.0556309
0	0.248146	0.0101618
2	2.47431	0.118668
1	1.57206	0.0422238
2	1.91909	0.036566
1	2.56976	0.200241
1	0.188377	0.0290147
1	1.50791	0.0507107
0	1.39504	0.0903989
0	0.895924	0.0294168
1	1.88872	0.0766915
0	0.275616	0.08952
1	0.678556	0.084448
0	0.396087	0.0371988
0	0.812448	0.116536
0	0.859474	0.0325107
1	0.757856	0.0266212
1	0.318453	0.110816
1	1.03897	0.113071
1	1.32882	0.0292386
0	0.438606	0.0678683
1	0.232667	0.0294674
1	0.78735	0.0418734
1	0.614203	0.0278769
1	1.63354	0.0705303
2	1.14972	0.0756494
1	3.7402	0.146011
2	2.86731	0.0423919
0	0.334048	0.102809
2	1.26313	0.0477822
2	2.4091	0.0625302
1	1.48495	0.0545465
1	2.26511	0.0606749
1	0.294632	0.021085
1	1.11763	0.141439
0	0.305175	0.0979201
1	1.44198	0.0880461
1	1.96688	0.100454
2	1.51727	0.0685936
2	1.99398	0.0185926
0	1.0959	0.037644
1	2.22492	0.0732464
2	1.30848	0.0893375
2	4.98322	0.0753076
0	1.29309	0.0947628
1	2.25053	0.0756606
2	1.10453	0.0366778
1	1.38097	0.102467
0	0.338545	0.0399216
1	0.931127	0.0770712
1	1.63491	0.109796
0	0.246928	0.132494
0	0.784647	0
2	2.00037	0.0897281
1	0.417491	0.0625681
1	0.681641	0.0659214
0	1.4452	0.103813
2	2.16281	0.103833
1	1.5114	0.0359439
2	0.985215	0.0443257
2	0.696075	0.0755663
1	1.05802	0.0613262
1	0.311084	0.0822205
0	0.404768	0.0333099
1	0.836314	0.0558468
0	0.506828	0.0346247
1	1.12647	0.0205527
0	0.880747	0.0823018
2	3.65506	0.112046
2	1.7614	0.0331067
1	0.217949	0.0600739
2	1.86667	0.0967408
0	0.431072	0.116056
1	0.324026	0.0513538
2	1.24854	0.0397428
0	0.647838	0.0621706
0	0.912493	0.0638484
0	0.92931	0.0976032
1	1.31951	0.147211
2	1.08099	0.101755
0	1.24091	0.0722606
2	1.55956	0.0492932
0	1.38697	0.0250024
1	0.412079	0.0305963
0	0.956271	0.118011
2	3.04227	0.066183
1	1.15048	0.0617478
2	4.84953	0.125095
1	2.27398	0.0731899
1	0.370884	0.104523
2	2.50497	0.017195
1	1.12425	0.0864802
2	1.25366	0.0643932
1	1.1067	0.103432
0	0.439182	0.0537422
1	0.714743	0.074359
1	0.269469	0.0428393
1	2.70604	0.112981
1	0.348759	0.113354
1	0.764781	0.077562
2	0.771734	0.131612
0	0.339287	0.0999701
2	0.655499	0.0802045
1	1.02958	0.0904731
0	0.6086	0.0615777
1	1.02359	0.0676719
1	2.5531	0.089861
2	1.30029	0.115443
1	1.05665	0.042739
1	1.26226	0.0771099
0	0.697625	0.0870462
1	0.885396	0.0949007
0	1.03158	0.0866481
0	1.85051	0.0658893
2	0.712142	0.0689261
0	0.895336	0.0796784
1	1.91716	0.0640462
2	1.19733	0.0690814
2	1.31031	0
0	1.38596	0.124653
1	2.25343	0.107441
0	0.365493	0.0946819
1	0.776565	0.0827353
0	0.316024	0.051861
1	1.90377	0.0729198
0	0.376192	0.0614705
1	1.76619	0.0965987
1	0.227019	0.0153823
2	1.24007	0.0503394
2	1.58476	0.110091
0	0.353028	0.044501
2	3.26766	0.062588
1	1.30211	0.0549739
1	1.99611	0.121924
2	1.4726	0.0790097
1	0.872654	0.0823787
1	2.17066	0.0713925
0	1.04777	0.101017
1	0.999353	0.0507621
1	0.727792	0.050872
2	3.14018	0.18615
1	0.963119	0.0534778
1	0.290986	0
1	1.30665	0.0501056
0	0.498305	0.0545791
1	0.851518	0.117096
1	1.52437	0.0900835
1	4.76844	0.149489
2	4.62199	0.122822
0	0.35514	0.0736583
2	1.09733	0.0629421
2	0.885978	0
1	2.79381	0.0796858
2	0.291904	0.0143446
2	1.81743	0.0813795
0	0.198748	0.0773989
0	0.741448	0.121562
2	2.0906	0.0730052
0	0.794401	0.0884497
2	2.23905	0.0293911
2	2.78302	0.0856526
2	2.92824	0.0704805
1	0.495093	0.0281473
1	3.49252	0.160141
0	0.392313	0
1	0.290064	0
1	1.98345	0.0576755
1	0.788433	0.023229
1	1.91331	0.123764
0	1.66401	0.0672807
2	2.01764	0.0730937
1	2.46309	0.0611323
2	0.84643	0.00338758
0	0.467903	0.0394609
1	1.1482	0.0684588
1	1.6214	0.0296543
1	1.40217	0.0924913
1	2.16542	0.104807
1	1.35448	0.0609211
1	1.53033	0.0470861
2	2.57398	0.0939226
1	1.45496	0.0605295
1	0.186127	0.0582911
2	1.30574	0.0855846
1	1.29668	0.0992511
2	0.984577	0.0814624
1	1.78073	0.116728
1	1.6174	0.0560249
0	0.301722	0.0756436
2	0.694008	0.0245453
1	0.326375	0
0	0.970013	0.0270907
0	0.499374	0.0654326
0	0.488638	0.0680053
1	1.32788	0.0918811
1	3.10893	0.098908
1	1.02558	0.0711421
1	0.669831	0.0609595
2	0.770663	0.0414991
2	5.08188	0.136914
1	0.312743	0.0582388
0	0.870351	0.0727651
1	1.1384	0.0653861
0	0.989051	0.0946821
0	0.692976	0.0461981
1	1.11106	0.0263884
1	2.96688	0.147362
1	1.64312	0.0704125
2	1.15735	0.039302
1	1.18301	0.0524461
1	1.52794	0.121155
2	2.02862	0.125826
1	0.607581	0.0196043
1	1.48157	0.0619455
1	1.77101	0.0843967
0	0.388504	0.0722738
0	0.726222	0.114632
1	1.45934	0.0959454
2	1.20296	0.0764735
1	1.25024	0.0562668
1	2.30117	0
1	1.23419	0.0201955
0	0.444339	0.0476548
0	0.320059	0.0661924
1	1.12795	0.0998056
0	1.33823	0.0798857
0	1.34775	0.082399
1	1.23503	0.0787205
1	1.35545	0.0660693
0	0.328701	0.0690602
0	0.581049	0.133134
2	1.59247	0.0200348
1	2.76708	0.120177
1	1.02758	0.0435795
0	0.214738	0
1	1.02425	0.0350622
0	0.816858	0.0853288
2	1.85945	0.0395982
1	0.656011	0.00118615
1	0.707467	0.0811162
1	0.841924	0.0607897
1	0.716826	0.0384679
1	1.65559	0.070423
0	1.1287	0.146708
1	0.996122	0.0362127
0	0.707986	0.0919506
1	1.55585	0.0551232
2	2.1372	0.140235
1	1.17907	0.0822432
0	0.846995	0.0274847
1	0.803124	0.0862956
1	1.62007	0.0820631
0	0.333291	0.0948466
1	0.785728	0
0	1.52555	0.112247
0	0.428148	0.007038
1	0.91847	0.0714139
1	1.86849	0.102453
0	0.368872	0.107136
1	1.93078	0.10158
2	2.14991	0.055444
1	2.35178	0.0839758
1	0.402305	0.0112509
0	1.05528	0.0789442
2	1.89809	0.0780918
2	0.446049	0.0208999
1	1.65839	0.0780124
1	1.92297	0.049611
2	0.413287	0
2	0.935378	0.0758095
0	0.384659	0.110228
1	2.13972	0.127964
0	0.335556	0
1	0.792228	0
1	1.65141	0.0753558
2	2.45938	0.0466439
1	1.70453	0.103351
0	0.369544	0.0622723
1	0.434561	0.0357347
2	1.89246	0.0162505
0	0.503107	0.0640873
1	1.28151	0.0433404
0	0.698142	0.0821703
1	2.81579	0.0162295
0	1.50442	0.0822998
0	1.04437	0.0133674
2	1.4345	0.0851278
1	1.42183	0.12768
1	1.32415	0.0908363
0	0.350902	0.104943
2	2.5247	0.11524
1	2.74113	0.0613552
0	0.307728	0.0378804
1	0.942093	0.0582429
1	0.362764	0.0748303
1	0.953791	0.0428164
2	1.40627	0.0572463
1	0.706948	0.090266
1	1.04505	0.0590285
2	1.96483	0.0366734
0	0.687818	0.0896947
1	1.20054	0.0886129
0	0.234036	0.148087
1	0.75892	0.0410998
0	0.228458	0.00113555
2	2.51675	0.0814248
0	1.48836	0.0844687
0	0.671882	0.0805903
1	0.26307	0.02952
2	0.810799	0.0334838
0	0.569784	0.0529845
1	3.58932	0.121235
0	0.537794	0.0715893
1	1.18538	0.128023
2	1.36909	0.101777
2	1.45278	0.0676297
0	0.830169	0.0884623
2	0.598917	0.0641689
0	0.637127	0.124568
2	1.90187	0.0741742
2	3.13227	0.106541
0	0.213092	0.0811254
2	2.76183	0.0919373
0	1.34203	0.110716
1	2.33564	0.117794
1	1.69568	0.0974485
0	0.229879	0.0615969
1	1.67682	0.0937498
1	1.0216	0.0657661
2	2.44108	0.0670772
0	2.0465	0.0681156
0	1.16196	0.086058
1	3.711	0.151777
1	2.15247	0.110923
2	1.95064	0.0523094
0	0.565164	0.0969155
1	1.82428	0.09929
0	1.01764	0.0688107
1	1.06492	0.0614572
1	0.553326	0.107119
2	1.152	0.0375332
1	2.77236	0.0653171
1	2.60407	0.156204
1	2.43029	0.119378
0	1.28861	0.0422257
0	0.18141	0.157223
2	1.66826	0.0702715
0	0.704873	0.109533
1	2.10747	0.0922213
0	1.62543	0.104526
0	0.517399	0.206195
0	0.975687	0.107599
1	2.40215	0.108145
1	2.73096	0.105485
1	0.834076	0.086212
0	0.239357	0.0514525
2	2.7884	0.0970624
0	0.206205	0.0402089
2	1.06354	0.0373749
2	2.55724	0.0684146
2	0.676501	0
2	0.656522	0.0484621
0	0.818515	0.123343
0	0.645287	0.0564772
1	0.973792	0.060975
1	1.80054	0.0738098
1	2.24191	0.129947
1	1.18617	0.0507041
0	0.696591	0.046893
2	1.59506	0.0594593
2	3.88324	0.0738959
0	0.30085	0.0996991
1	0.799301	0.11182
2	2.89726	0.0679808
2	0.845302	0
1	0.831284	0.000886571
1	0.743558	0.0288662
1	0.357934	0.109207
1	1.99823	0.116896
0	0.949467	0.0959126
1	4.27284	0.106477
2	1.79223	0.0341737
0	0.657544	0.0192124
2	1.00519	0.0463443
2	0.563109	0.0380907
2	0.998706	0.033498
2	2.28295	0.0754663
0	0.660613	0.0460273
0	0.194759	0.0514895
2	0.241932	0.0261683
0	0.629483	0.084872
0	0.890648	0.0807137
1	1.73016	0.0923296
1	2.042	0.111802
1	0.221061	0.0581543
2	2.54489	0.104583
1	2.52071	0.0942057
0	1.16505	0.0561759
2	2.11726	0.055516
2	0.452281	0.0185754
1	0.222583	0.0548363
1	1.18776	0.0517313
1	1.46373	0.0437299
2	1.98136	0.0782772
0	0.801484	0.0605604
0	0.626936	0.124148
1	0.784107	0.0657573
0	0.599427	0.00532486
0	0.695558	0.0582223
1	1.23838	0.0487848
2	0.440906	0.0534615
2	0.176357	0
1	0.528413	0.0917245
2	1.38999	0.0722085
0	0.821834	0.0259974
2	1.23335	0.0536398
2	1.06285	0.0772045
1	0.750958	0.0645949
1	0.240652	0.0550952
1.99	0.575421	0.0293396
1	0.674961	0.0393746
1	2.38503	0.0702066
1	0.865187	0.0938699
1	0.219517	0.0459505
0	0.207976	0.0721567
1	0.759984	0.0675789
1	1.09661	0.102554
0	1.23085	0.0776371
2	1.37106	0.0681453
1	0.599937	0.0993218
0	0.231282	0.0633475
0	1.1838	0.151024
2	1.11397	0.0226208
2	2.25633	0.106888
0	0.754669	0.0956913
1	1.94863	0
2	0.265233	0.0135481
2	0.570296	0.0921951
1	1.36322	0.0181225
0	1.31398	0.0843604
1	1.36615	0.0445388
2	1.54847	0.0562883
0	0.745669	0.0925492
0	0.273593	0.0477594
2	1.64864	0.0588838
2	2.58675	0.13563
1	0.730412	0.105515
2	1.44628	0.159776
1	1.05117	0.072175
2	1.42393	0.0255062
1	3.17251	0.0448665
1	4.55545	0.104091
2	1.71049	0.0112527
0	1.03695	0.0688666
0	0.725699	0.0293159
1	0.670856	0.0156458
1	0.311915	0.101246
2	1.0824	0
1	1.10888	0.130362
1	1.0183	0.0326248
2	0.564651	0.055643
1	1.73477	0.115815
2	0.910706	0.0412981
1	1.16582	0
1	0.668806	0.0100146
0	0.359322	0.160092
2	1.5436	0.0605989
2	2.58247	0.0852665
2	1.81572	0.0891676
2	1.14442	0.102223
0	0.911897	0.0944038
0	1.26486	0.13552
1	0.916674	0.0633376
0	1.3012	0.12232
0	2.77768	0.105979
0	0.667781	0.120557
2	1.68692	0.139531
1	0.257517	0.0178844
2	0.682155	0.0699509
1	0.255234	0.11204
1	0.276618	0.0869393
1	0.797121	0.0411246
1	0.992902	0.0482418
0	0.835754	0.0644497
1	1.58093	0.0382129
1	1.57332	0.0503283
1	0.330241	0.0385254
1	0.327928	0.00770809
2	1.34871	0.0524632
1	2.34529	0.0982611
0	1.02891	0.0209974
2	0.573372	0.00473826
0	0.722041	0.0525058
0	0.297321	0.0743117
1	1.04099	0.0127361
1	1.32508	0.0988637
0	0.285379	0.0262653
1	1.392	0.115513
0	0.299093	0.0203467
0	1.04167	0.0470068
1	1.74096	0.0485815
2	2.43387	0.0786367
2	0.7552	0.0719062
1	2.18925	0.0462134
1	0.872078	0.090758
0	0.183807	0.0453686
1	0.589224	0.0530193
0	0.975055	0.0453388
2	2.02421	0.0506506
0	3.90046	0.12139
1	1.1399	0.00986697
0	1.17437	0.110283
1	0.806956	0.0373383
1	0.725176	0
0	0.642226	0.0816418
2	1.60157	0.0577813
1	1.56829	0.0668138
2	0.619296	0.020756
0	0.27051	0.124467
1	2.03751	0.104001
0	0.202556	0.0450267
1	1.27621	0.108967
0	0.196778	0.0997062
1	0.636617	0.0187016
1	1.73941	0.112792
1	2.11972	0.143285
2	1.92492	0.0462614
1	0.591776	0
1	0.669318	0.048485
0	0.322447	0.0104993
2	1.50907	0.0349648
1	2.24477	0.0711644
1	0.451717	0.123313
2	1.82256	0.0452705
2	1.78564	0.0787234
1	1.50674	0.110044
0	1.27798	0.103936
2	0.783567	0.0423221
1	1.10743	0.0301919
0	0.392944	0.0676702
2	0.617768	0
1	1.25709	0.0971983
1	0.373548	0.0138858
1	1.30301	0.0792475
2	2.56139	0.116145
1	1.17594	0.109132
2	0.998059	0.0373912
0	1.92882	0.068636
2	3.00038	0.12955
2	1.17281	0.0519447
0	0.861756	0.0594394
0	1.07397	0.0729525
1	3.23193	0.12051
0	0.616749	0.0223505
0	0.610638	0.0744082
1	0.314389	0.0722716
1	0.789516	0.0488413
1	0.951318	0.0833948
1	0.81962	0.114786
1	0.74937	0.0647615
0	0.630502	0.0784675
1	0.500975	0.00307868
1	1.80725	0.107197
1	1.98555	0.0795882
1	0.988411	0.0146756
2	1.48269	0.0250277
1	2.90953	0.0243379
1	2.64436	0.118635
2	0.796033	0.040874
1	1.88315	0.0929533
0	0.518977	0.0607289
1	0.709543	0.0179406
1	2.3987	0.0871163
1	0.931733	0.0366778
2	1.87946	0.0902574
0	0.613694	0
1	0.722563	0.0514379
2	1.41974	0.0518786
1	0.250551	0
0	0.2044	0.0463152
0	0.835194	0.0618193
0	0.289136	0
1	0.560538	0.0403043
0	0.647328	0.0469037
1	2.31354	0.14271
1	0.735134	0.0500362
1	1.10236	0.0507467
1	1.46816	0.0890545
0	0.251737	0.0445926
2	2.40562	0.0697136
2	1.1169	0.0379204
1	1.72711	0.0579872
1	1.53513	0.085048
1	2.20006	0.0853477
0	0.526844	0.0393752
2	1.76779	0.0849433
0	0.726746	0.0913687
2	1.34108	0.0254626
2	1.75033	0.024158
2	2.87917	0.0997215
2	1.34393	0.0550615
0	0.287268	0.0437717
2	2.94736	0.0920694
1	0.238049	0.0346936
1	0.86347	0.0303083
1	1.22173	0.06341
1	0.751488	0.0462954
1	1.067	0.000226054
0	0.875538	0
1	0.284427	0.0993686
1	0.216357	0.0157419
2	1.76459	0.075137
1	0.591266	0.063491
2	0.657033	0.00314849
2	1.48382	0.0182912
0	0.733034	0.0785922
0	0.271545	0.0444789
1	1.71951	0.089542
0	0.982029	0.0308299
1	1.63763	0.0501067
2	1.24514	0.0917322
2	0.541947	0.0310683
2	3.01413	0.0920638
1	1.81914	0.117354
0	1.54725	0.106724
0	0.508949	0.0738874
1	1.69862	0.0411102
2	1.22008	0.0292019
1	1.42288	0.0580568
0	0.209712	0.0279877
2	1.60549	0.046111
1	1.11837	0.066742
1	1.20619	0.104016
2	3.83327	0.0993833
1	1.29488	0.0980835
1	1.25881	0.0190547
2	1.44413	0.0628806
0	0.249354	0
0	0.829612	0.0451619
0	0.17893	0.0648458
1	1.12204	0.0484666
1	1.19014	0.0818012
1	0.804218	0.0510942
2	2.61287	0.119538
1	4.49271	0.00773263
1	0.604524	0.0186506
2	1.58732	0.0423869
2	2.37827	0.0464739
1	1.62409	0.0869154
1	1.21433	0.0713652
2	5.24762	0.134036
2	2.98013	0.0885714
0	0.527367	0.0868701
1	1.2913	0.118779
1	1.87762	0.0698959
1	1.7791	0.0280035
0	1.00389	0.0982097
1	1.59896	0.11124
0	0.986492	0.0879409
2	1.20135	0.0920117
0	1.0013	0.128287
1	1.60418	0.106657
0	1.38496	0.059173
1	1.1414	0.0522858
1	3.14816	0.112483
0	0.888895	0.0395935
1	1.10815	0.064215
0	1.31766	0.0912375
1	0.590756	0.090986
0	0.641716	0.141697
0	1.98975	0.0568481
0	0.55745	0.057567
1	0.652434	0.0656562
1	0.703837	0.0235009
0	0.930521	0.0800706
1	1.85229	0.135167
1	0.499908	0.0505981
2	1.04913	0.0604665
2	1.80221	0.037655
0	0.235389	0.0853016
1	0.936596	0.136908
0	1.14215	0.0435352
1	1.35159	0.0692387
1	0.935987	0.0399658
1	0.446618	0.0661404
2	3.34344	0.096038
0	0.468455	0.0610622
2	1.06216	0.0682375
1	0.579515	0.0515874
1	0.985853	0.105604
2	1.20215	0.0138985
1	0.562595	0.0362309
2	3.12442	0.0865311
1	0.641206	0.010649
0	1.44953	0.029633
2	0.958134	0
1	0.841362	0.0733696
0	1.37997	0.0186261
1	1.10598	0.0354545
2	1.33445	0.0366597
1	0.977586	0.0115329
2	0.714222	0.0197509
1	0.778178	0.0711065
1	2.53272	0.0574183
2	0.729363	0.016325
0	0.774416	0.0727997
1	0.724131	0.051191
1	1.22669	0.0170444
0	0.868628	0.0610403
1	1.35642	0.0227755
0	0.844175	0.0289608
1	0.718389	0.0301102
1	2.63525	0.0564265
1	0.987131	0.0577384
2	2.84404	0.0247895
0	0.884232	0.0491381
0	0.794945	0.0382049
2	0.797666	0.0672074
1	0.683699	0.0221476
1	1.05871	0.086368
1	1.06909	0.00032161
1	1.19813	0.0407767
2	1.09304	0.0893645
0	0.858904	0.0162765
1	1.05322	0.0321426
0	1.24769	0.0732019
1	0.685243	0.0231641
1	1.05734	0.0759659
0	1.07677	0.0289782
0	1.15124	0.0201192
1	1.0677	0.0886162
2	0.933554	0.0434248
1	0.703319	0.00803933
1	0.74303	0.0316839
1	0.711622	0.0302311
2	0.757325	0.0145017
2	0.720475	0.0306661
0	0.897688	0.0872569
2	1.17672	0.0930725
2	1.08948	0.0764429
1	1.03225	0.0348174
1	0.753078	0
1	2.2362	0.127108
2	2.67229	0.0923315
2	1.78236	0.0170309
1	2.0068	0.0780899
0	0.667268	0.0540339
1	1.02625	0.00129024
0	1.54238	0.102247
0	1.08593	0.0848892
0	0.802577	0.0404022
0	1.27358	0.204396
2	1.06561	0.0540458
1	1.15429	0.0260524
2	1.13391	0.053617
1	0.764248	0.0419512
2	0.853219	0.0286143
2	1.32695	0.104158
2	0.816306	0.0470564
0	0.709024	0.0710954
1	0.790058	0
1	0.830726	0.0400233
1	1.34489	0.0356187
1	0.858334	0.0169351
0	1.00715	0.0295897
0	0.900044	0.0589972
0	1.40319	0.041409
1	0.903587	0.07618
2	1.47372	0.0847612
1	1.13241	0.0425425
1	1.03628	0.0523728
0	0.77764	0.0727774
0	0.740395	0.0893915
1	1.49177	0.0782075
1	1.59636	0.0270702
2	0.8141	0.0542719
1	0.719432	0.0364446
1	0.672395	0.0690932
0	0.744085	0.0271034
1	0.904178	0.0404086
1	0.92087	0.00552626
0	0.752548	0.0497937
1	0.963744	0
1	1.26053	0.106658
1	1.26573	0.0372034
1	0.598407	0
0	0.611656	0
2	0.587692	0.0274291
1	2.13468	0.0640376
1	2.00251	0.0269648
1	1.53754	0
0	0.555389	0.0584316
1	1.40524	0.0135507
2	0.614712	0.0940945
0	0.584116	0.015489
1	1.11983	0.0300628
2	1.83293	0.0231196
0	1.21679	0.0783455
2	1.71349	0
1	1.33351	0.0888797
1	0.601466	0.0924391
2	0.562081	0.0387809
2	1.36127	0
1	0.593817	0
1	0.654477	0.0220112
0	0.589735	0.0136508
1	0.546092	0
1	2.88516	0.0184101
1	1.59376	0.0548696
1	0.661124	0.035825
0	0.648859	0.0456659
1	0.990975	0.0567966
2	0.650391	0.0317855
1	0.547127	0
1	1.61076	0
1	1.58861	0
0	0.643246	0.100908
0	0.464027	0.0142844
1	0.574396	0.100271
2	0.684213	0
2	5.75763	0.0932626
1	0.513709	0.0124159
2	1.27709	0.0778103
1	0.606053	0.00657779
1	0.595858	0.0159913
0	0.496165	0.0199229
1	2.4895	0.0254003
2	0.62337	0.0063915
2	1.05186	0.0418679
1	0.658567	0
0	1.07817	0.0260746
2	0.543502	0.00704666
2	1.95467	0.0401552
1	0.686788	0.0380252
0	0.583605	0
2	1.05596	0.0368172
1	2.60846	0.00403946
1	1.63083	0.0120562
1	0.4967	0.0219348
2	0.720997	0
1	0.643756	0.00767971
0	1.01632	0.0113597
1	0.560024	0.02734
1	0.65959	0.0548354
1	0.502574	0.0183771
2	2.66757	0.121482
0	1.23586	0.0864783
0	1.0831	0.0713696
1	0.596368	0.00684156
1	4.4334	0.136857
1	1.57458	0
1	0.637637	0.0612475
0	0.532067	0
1	1	0
1	1.84343	0.073357
1	0.756262	0.0491828
1	0.606562	0.0119085
0	1.71649	0.0298234
2	3.45858	0.109641
1	0.580026	0.0287971
1	0.551261	0.00463287
2	2.27696	0.0364938
0	0.580538	0.000279075
1	1.22586	0
1	1.4409	0.155946
1	1.96279	0.0196931
2	0.86748	0.0509644
1	0.574908	0.0105941
0	0.600956	0.0675117
2	2.08585	0.0764532
0	1.41765	0.0692975
1	0.570809	0.00404583
1	2.62175	0.0781919
2	2.01982	0.0300899
1	0.566705	0.0186478
1	0.961871	0.0221076
1	1.21761	0.0319881
1	0.966874	0
1	0.666756	0.0637318
1	2.12717	0.117372
1	0.522654	0.0059169
2	2.03528	0.0293799
0	0.419878	0.0675491
2	0.63305	0
1	0.537274	0.051411
1	0.556419	0.0507361
0	0.517925	0
1	1.65419	0
2	3.84965	0.0570378
0	0.8408	0.0326909
1	0.540391	0
2	1.73323	0.0134852
2	0.337801	0
1	1.13765	0.0316275
1	1.37699	0.0220367
2	2.45569	0.025472
1	2.1448	0.0150393
0	0.557965	0
1	1.14669	0.0422059
0	0.644266	0.0274713
2	0.590245	0.045037
2	0.399207	0.0116574
0	0.581561	0.0745522
2	2.83832	0.0341349
2	2.37157	0.0355673
0	0.610128	0.0152988
1	0.523703	0
2	0.576956	0.0110072
0	0.600447	0.0331958
1	0.42932	0.0731326
0	0.717347	0.0979238
1	1.43025	0.10445
0	0.513181	0.00610615
1	3.18911	0.0119928
2	1.21597	0
1	0.582583	0
1	0.549712	0.0602704
0	1.22918	0.0287251
0	0.688334	0.0586007
2	1.12352	0.0496913
2	1.52081	0.0240862
1	2.90337	0
2	1.07537	0.0660048
2	2.20279	0.067039
2	0.573884	0.0511071
1	2.38164	0.0404628
2	2.59105	0.0318985
0	2.23054	0.0658433
0	0.585138	0.0102497
1	2.31043	0.0305937
1	3.69672	0.0912005
0	3.07871	0.114978
2	1.19652	0
2	1.43343	0.0672384
0	2.18389	0
2	2.67703	0.0784027
1	3.62823	0.0324329
2	0.734084	0.0268261
0	0.481054	0.0940694
2	2.54899	0.0680262
0	0.55281	0.0171912
1	1.87579	0.0905864
2	0.547644	0
0	0.57798	0.0551198
1	1.32322	0.0374411
1	2.5287	0.128092
2	2.53676	0.0683163
0	0.54402	0
1	0.681126	0.0218793
1	1.03829	0.0253788
1	0.934162	0
0	1.06839	0.0217829
1	1.07257	0.0666237
1	2.56557	0.0994339
2	1.55215	0.0465042
1	2.17593	0.0976692
1	1.23001	0.0300894
1	1.27008	0.102162
1	3.03516	0.0656585
2	0.772806	0.14753
1	1.00065	0.0870451
1	0.535193	0.0305609
0	0.542466	0.0674653
1	1.20944	0.0258854
0	0.679584	0.168445
1	0.887727	0.0289738
1	1.2528	0.0289991
2	1.62678	0.0502239
0	1.12944	0.0352296
0	0.405381	0.00946149
0	0.453971	0.0372967
1	1.05459	0
0	0.947003	0.0353437
1	2.06479	0.0750915
0	0.429905	0.03385
2	1.03762	0.0575063
1	0.983939	0.00594464
1	0.597388	0.0367875
1	0.69246	0.0658512
1	0.594327	0.00200367
2	4.32373	0.0766414
2	0.953173	0.0314522
0	0.52998	0.0878659
1	3.27681	0.0329726
1	2.18657	0.0643985
2	1.77748	0.130429
0	1.28594	0.149155
2	0.70591	0.0283868
2	0.474504	0.04515
0	0.583094	0.0594669
2	1.4073	0.0445957
1	0.659078	0.0570083
2	0.278605	0.038631
2	1.01896	0.0393684
2	1.43663	0.0583423
1	1.45824	0.0636622
1	0.670344	0.0561937
2	0.749899	0.0371433
0	0.662148	0.0880827
2	1.3991	0.07791
1	1.00259	0.0469974
2	1.7694	0.012072
1	1.29939	0.0530376
1	0.902405	0.0246953
2	0.950701	0.012652
1	0.372218	0.0300549
0	1.47707	0.0224201
1	0.828498	0.0662647
2	1.15888	0.0586459
1	2.36162	0.075891
1	1.20781	0.0531114
1	1.03426	0.0814946
0	0.880167	0.0671235
0	0.259764	0.0850916
0	1.56579	0.0409714
2	2.59537	0.0596376
2	1.51024	0.0467025
1	1.65979	0.111864
0	0.280568	0.0602762
2	1.95669	0.124264
0	0.323238	0.13094
1	0.81741	0
1	0.706429	0.0617943
1.17	1.04709	0.0712319
1	0.528935	0.03675
1	0.459575	0.0585438
2	1.0065	0.0389833
1	0.683184	0.0658751
1	2.20826	0.0117546
2	1.22752	0.00836631
1	1.22835	0.0614075
1	0.504171	0.0794955
1.01	1.94463	0.109685
0	1.14291	0
0.01	0.894162	0.0378614
1	0.843049	0.0918389
1	1.03964	0.00906533
1	1.74719	0.0478592
2	2.41963	0.0904336
0	0.391681	0.0939101
1	0.653455	0.207484
1	1.80557	0.090941
2	0.559509	0
2	2.32927	0.0554094
1	0.916075	0.0936506
1	1.81402	0.0446057
1	1.44844	0.080418
1	0.352321	0.0501355
1	1.36517	0.0523539
0	0.744613	0.0843628
1	1.07118	0.0673292
1	1.48949	0.0523581
2	1.40421	0.0477547
1	0.31025	0.00584818
0	0.396713	0.0428785
2	3.48108	0.0468574
1	1.86125	0.0329316
1	0.374873	0.0576459
0	0.329472	0.053624
2	1.62813	0.0581729
0.01	1.0078	0.0798788
2	1.85408	0.0313346
1	0.545056	0.03555
0	1.0594	0.0946744
1.87	4.80826	0.0646707
2	1.47932	0.0100062
1	0.389141	0.0122264
1	1.41039	0.056657
2	0.354438	0.0392601
1	0.658055	0.011667
1	2.6173	0.0810976
1	2.34853	0.0817664
2	0.922071	0.0825445
2	0.461247	0.0248073
1	0.782488	0.0751087
2	3.78565	0.0826795
1	1.10309	0.0668336
2	1.24684	0
0.9	0.971271	0.015955
1	1.42814	0.0142895
2	2.08822	0.050174
0	0.410868	0.047957
1.89	2.10504	0.0732791
1	1.22255	0.0941065
1	1.31214	0.0378612
0	0.739868	0.0375623
0	0.254078	0.0592193
1	2.04425	0.0704187
0.98	0.378163	0.0684613
0	0.477239	0.0608724
2	0.405994	0.00828955
2	1.4517	0.0516036
1	1.21925	0.0278701
0	0.515819	0.0211616
0	0.534672	0.0421186
2	4.02988	0.0869775
2	2.74626	0.0622256
2	1.62274	0.0428356
1	2.94094	0.0567911
1	1.71499	0.0664379
2	1.20863	0
2	1.31306	0.0466784
0	0.293727	0.0766544
0	0.363449	0.0684052
0	0.475599	0.130198
1.01	1.95265	0.108825
2	3.04945	0.0536456
1	0.898276	0.0716382
0	0.398585	0.0731168
0	1.54603	0.053193
2	1.41142	0.0499926
2	0.225561	0.0869618
2	0.868053	0.0637153
1	1.28239	0
1	0.73566	0.000917237
2	1.97306	0.0485586
1	1.15812	0.120602
0	0.957513	0.075656
1	0.795489	0.0184771
1	1.4975	0.0179952
1	1.49063	0.0367992
1	1.82085	0.043437
1	0.850386	0.0256288
0	1.07048	0.025505
1	0.815203	0.0270312
2	3.00723	0.121019
1	0.780331	0.0367356
1	1.17048	0.075136
0	0.8097	0.00935774
2	0.943319	0.00255285
0	1.37204	0.0378819
2	0.897099	0.0304284
1	1.09375	0.0555343
0	0.717868	0.0733955
1	2.96032	0
1	0.773879	0.0240824
2	1.9772	0.031014
2	2.30425	0.0867907
1	0.94885	0.0159542
1	0.856627	0.0305379
1	2.08112	0.0243959
0	0.87323	0.0134366
1	0.700212	0
2	0.838555	0
1	0.736185	0.0361619
1	1.4998	0.022685
1	0.738289	0.0660261
1	0.804765	0.0257967
1	0.852085	0.0341172
2	0.791685	0.0750313
0	0.701247	0
1	1.35063	0.0590727
1	0.837434	0.00227834
1	0.864042	0.045738
2	1.43983	0.0457867
1	4.07005	0.0490373
2	0.854354	0
1	1.27886	0.010302
1	0.783027	0.0627826
0	0.992259	0.0410274
0	0.767987	0.0212366
0	0.928705	0.0124017
1	0.87785	0.0320744
2	1.09019	0.00406602
0	1.68983	0.0270351
1	0.78087	0
1	1.89998	0.0346839
2	0.993545	0.0687523
1	0.8324	0.0406733
0	0.923877	0.0537659
0	0.769057	0.0394047
2	0.95565	0.0430622
1	0.777102	0.0214385
1	0.811348	0.0103079
2	1.376	0.022811
0	0.746726	0.011099
1	1.20457	0.0786668
2	0.752018	0.0323874
1	1.04032	0.0579884
1	0.72884	0
1	0.820173	0.092883
1	0.672908	0.0129488
2	0.857196	0
2	0.854922	0.0392452
0	0.737763	0.0021773
0	0.730936	0.0290897
0	0.727269	0.0143409
1	1.1354	0.0536151
0	0.814651	0.0276117
0	1.61607	0.0179305
0	1.10164	0.0100486
0	0.58616	0.116396
2	0.650902	0.0653047
1	1.56955	0.086005
1	4.58822	0.0974173
1	0.572859	0.0424341
1	1.06009	0.0817163
2	1.19572	0.100199
1	1.15965	0
1	1.20377	0.0620132
1	1.16042	0.0256983
0	1.13018	0.174523
2	1.2127	0.0310676
1	3.5277	0.0526542
0	0.605034	0.0247348
1	2.42672	0.106032
0	0.66266	0.108639
0	0.625917	0.102966
0	0.626426	0.0724601
1	1.1096	0.0747639
0	0.613184	0.0993901
1	2.30733	0.0248268
1	1.19492	0.0679421
2	1.72558	0.0514531
1	0.615731	0.0676208
0	0.534152	0.0671459
1	0.63203	0.0219441
1	1.79058	0.102858
0	0.563623	0.0596447
0	0.625408	0.075414
1	0.578492	0.021553
1	0.550228	0.0123503
1	1.77424	0.0466204
1	3.35335	0.0803448
1	0.627955	0.0776715
0	0.644776	0.0579433
1	0.489177	0.0937552
1	0.462917	0.0582311
2	2.59971	0.0478615
0	1.32044	0.066835
2	7.04764	0.109522
2	3.53972	0.0806461
0	1.50558	0.0750943
0	1.96893	0.0380372
0	0.510008	0.04574
0	1.60812	0.0482903
0	0.612675	0.0689888
1	0.520554	0.0963467
0	0.822943	0.0744416
1	1.26747	0.0562163
1	0.824052	0.0589138
1	0.629992	0.0453564
1	1.66543	0.206676
0	0.490794	0.0256918
1	4.22428	0.234967
1	0.539871	0.0790133
1	0.609109	0.0392313
2	0.798756	0.0447636
0	0.633559	0.167001
2	1.37897	0.0827185
1	1.75663	0.0536478
2	0.49402	0.0777797
1	0.511596	0.0369196
1	0.482141	0.040642
1	1.40936	0.0607956
2	1.24175	0.0798189
1	4.20081	0.160253
2	0.545574	0.0192875
0	1.709	0.0699486
1	0.488098	0.0961583
0	0.567731	0.0683865
1	0.978853	0.15037
2	0.550745	0.120347
2	0.989692	0.0592095
1	0.898865	0.0695325
1	3.18077	0.104354
1	0.634578	0.0703629
2	0.450021	0.0472052
1	0.380124	0.0620336
1	0.432238	0.103785
1	0.345878	0.0461766
1	1.11179	0.0433453
1	0.516346	0.0517273
1	2.24765	0.0831394
1	1.01238	0.0821397
0	0.621842	0.0472234
1	1.36419	0.115274
2	3.39407	0.0927936
1	0.544538	0.0306594
0	1.03025	0.0720457
2	3.37349	0.0826174
1	0.531546	0.0357794
1	0.516872	0.0416191
1	2.82137	0.0664098
1	2.63979	0.0907167
0	0.324811	0.115644
1	0.336306	0.0763067
1	0.385302	0.0491012
2	1.24939	0.084205
1	4.04977	0.129945
1	2.48568	0.0775507
1	0.845866	0.0136429
0	0.412683	0.0634353
2	1.30392	0.031342
1	2.72592	0.0309163
0	1.42708	0.0422124
1	1.45605	0.035094
1	0.443197	0.0646693
1	0.430489	0.00537789
1	1.69421	0.0707351
0	0.561053	0.0234847
2	0.802031	0.0384895
2	0.925082	0.0581346
1	0.592287	0.0555131
1	1.16659	0.0655527
1	1.06978	0.0776626
0	2.27995	0.0927771
1	0.458457	0.0294462
1	0.77227	0.0553975
1	1.41557	0.101026
1	1.207	0
1	0.355841	0.000305687
1	1.58604	0.139782
0	0.362079	0.103164
1	0.689365	0.0267316
2	0.7028	0.119252
1	0.894749	0.0429094
2	0.937815	0.0604196
0	1.53152	0.0340034
1	1.38296	0.117172
2	2.17329	0.0803736
2	2.47808	0.0461008
1	1.92687	0.176085
0	1.06423	0.0360299
1	0.776027	0.052388
1.99	1.85586	0.0523132
0	0.565678	0.0685968
0	0.428734	0.0619034
2	0.510538	0.00499476
2	3.33363	0.0615512
2	2.75661	0.0964271
1	0.89299	0.0387666
2	5.18972	0.111203
1	2.16022	0.0510061
1	0.945774	0.053411
0	0.460133	0.037777
1	1.30483	0.0281126
2	2.80473	0.0900115
[truncated: 393 more rows]
